# Supplementary material for: Precision medicine for atherosclerotic cardiovascular disease: Integrative genomics maps risk loci and AI‐predicted functional consequences
Source: Clin Transl Med. 2026 Jul 10;16(7):e70732. doi: 10.1002/ctm2.70732 (PMC13351343; doi:10.1002/ctm2.70732)
Supplement: Supplementary file 4 — Supporting Information [file CTM2-16-e70732-s003.xlsx]

## Sheet: index
Supplementary Table 1. Overview of GWAS summary statistics used in this study and specifications of the Genomic structural equation model
Supplementary Table 2. Linkage disequilibrium score regression (LDSC) estimates of heritability and genetic correlations of ASCVD phenotypes
Supplementary Table 3. Exploratory factor analysis (EFA)
Supplementary Table 4. Confirmatory factor analysis (CFA) for the common factor model
Supplementary Table 5. Characterization and annotation of genomic loci (genome-wide significant P < 5 x 10-8) from multivariate ASCVD GWAS (mvASCVD)
Supplementary Table 6. Characterization and annotation of lead variants (genome-wide significant P < 5x10-8) from multivariate ASCVD GWAS (mvASCVD)
Supplementary Table 7. Lead multivariate ASCVD GWAS (mvASCVD) SNPs annotated in the five input ASCVD-related GWASs
Supplementary Table 8. GWAS Catalog look-up of the multivariate ASCVD GWAS lead SNPs and independent significant SNPs (performed April 30, 2025)
Supplementary Table 9. GWAS Catalog look-up of the multivariate ASCVD GWAS 90 lead SNPs and independent significant SNPs (performed April 30, 2025)
Supplementary Table 10. Multi-marker analysis of genomic annotation (MAGMA) gene-based results
Supplementary Table 11. SuSiE and FINEMAP fine-mapping of multivariate ASCVD (mvASCVD) lead SNPs
Supplementary Table 12. Significant gene-level associations with the mvASCVD identified by sCCA TWAS analysis
Supplementary Table 13. FOCUS identified 332 genes may represent potential pathogenic signals
Supplementary Table 14. Significant genetic associations with mvASCVD in sCCA TWAS and FOCUS analysis
Supplementary Table 15. Gene-set enrichment analysis (GSEA) using MAGMA-derived genes
Supplementary Table 16. Cell-type enrichment analysis
Supplementary Table 17. Mendelian disease enrichment
Supplementary Table 18. Mendelian pathway enrichment
Supplementary Table 19. Heritability enrichment across genomic functional and regulatory regions
Supplementary Table 20. Polygenic Risk Score and Genetic Contribution Across Chromosomal Regions
Supplementary Table 21. The amino acid sequence of the wild-type protein DCLRE1B
Supplementary Table 22. Confirmatory factor analysis (CFA) for the multiple factor model
Supplementary Table 23. Classification of the correlations between 90 SNPs identified from "mASCVD" and ASCVD and its risk factors in known GWAS data
Supplementary Table 24. Complete list of differentially expressed genes after in silico knockout of DCLRE1B (including fold change, adjusted P values, and log2FC).
Supplementary Table 25. Full GSEA results for KEGG pathways (including NES, P values, and core enrichment genes).

## Sheet: ST.1
Supplementary Table 1. Overview of GWAS summary statistics used in this study and specifications of the Genomic structural equation model
ASCVD phenotypes	Abbreviation	Contributing cohorts	Max N (Neff)	NSNPs	h2 (SE)	λGC	Mean χ2	Intercept (SE)	Ratio (SE)	Reference
Coronary heart disease	CHD	Ten de novo studies and the CARDIoGRAMplusC4D consortium	1165690	1172212	0.1179 (0.0071)	1.4142	1.7423	1.007 (0.0191)	0.0095 (0.0257)	[1]
Stroke	Stroke	17 distinct cohorts	446696	1164554	0.0311 (0.0033)	1.1317	1.1514	1.0373 (0.0072)	0.2461 (0.0478)	[2]
Transient ischemic attack	TIA	FinnGen release 12	478224	1160848	0.0113 (0.0013)	1.1385	1.1473	1.0407 (0.0078)	0.2762 (0.0526)	[3]
Peripheral artery disease	PAD	UKBiobank, FinnGen	660791	1170341	0.1511 (0.0152)	1.1031	1.1146	1.0061 (0.0068)	0.053 (0.0595)	[4]
Abdominal aortic aneurysm	AAA	17 individual GWAS from 14 cohorts in the AAAgen Consortium	1125328	614313	0.2156 (0.0132)	1.313	1.4849	1.0327 (0.0123)	0.0674 (0.0255)	[5]
[1] Aragam KG. et al. Discovery and systematic characterization of risk variants and genes for coronary artery disease in over a million participants. Nat Genet 54, 1803–1815 (2022).
[2] Malik R. et al. Multiancestry genome-wide association study of 520,000 subjects identifies 32 loci associated with stroke and stroke subtypes. Nat Genet 50, 524–537 (2018).
[3] https://www.finngen.fi/en/access_results
[4] Sakaue S. et al. A cross-population atlas of genetic associations for 220 human phenotypes. Nat Genet 53, 1415–1424 (2021).
[5] Roychowdhury T. et al. Genome-wide association meta-analysis identifies risk loci for abdominal aortic aneurysm and highlights PCSK9 as a therapeutic target. Nat Genet 55, 1831-1842 (2023).

## Sheet: ST.2
Supplementary Table 2. Linkage disequilibrium score regression (LDSC) estimates of heritability and genetic correlations of ASCVD phenotypes
LD Score heritability (diagonal) and genetic correlations (off-diagonal) with standard error (in parentheses)
Phenotype	CHD	Stroke	TIA	PAD	AAA
CHD	0.1179 (0.0071)	0.521 (0.0414)	0.4258 (0.0451)	0.6054 (0.0473)	0.3391 (0.0378)
Stroke	0.521 (0.0414)	0.0311 (0.0033)	0.4995 (0.0708)	0.5635 (0.0699)	0.2429 (0.0423)
TIA	0.4258 (0.0451)	0.4995 (0.0708)	0.0113 (0.0013)	0.2133 (0.0846)	0.3134 (0.049)
PAD	0.6054 (0.0473)	0.5635 (0.0699)	0.2133 (0.0846)	0.1511 (0.0152)	0.3352 (0.0502)
AAA	0.3391 (0.0378)	0.2429 (0.0423)	0.3134 (0.049)	0.3352 (0.0502)	0.2156 (0.0132)
Notes: Heritabilty and genetic correlations estimates (standard error of estimates in parentheses); LD score regression (LDSR/LDSC) genetic correlation estimates using LDSC function and “eur_w_ld_chr/” LD Scores files calculated by Bulik-Sullivan et al. [1–2], including only HapMap3 SNPs with MAF > 0.01; with standard errors estimated using a block jackknife over SNPs (in GenomicSEM R Package, ve…
References
1. Bulik-Sullivan, B. et al. LD Score regression distinguishes confounding from polygenicity in genome-wide association studies. Nat. Genet. 47, 291–295 (2015).
2. Bulik-Sullivan, B. et al., An atlas of genetic correlations across human diseases and traits.. Nat. Genet. 47, 1236–1241.
3. McCartney, D.L. et al. Genome-wide association studies identify 137 genetic loci for DNA methylation biomarkers of aging. Genome Biol. 22, 194 (2021).

## Sheet: ST.3
Supplementary Table 3. Exploratory factor analysis (EFA)
Factor loadings and variance explained by each latent factor
	One Factor Model			Two Factor Model
	Factor 1	Uniqueness		Factor 1	Factor 2	Uniqueness
CHD	0.777	0.396		0.63	0.139	0.476
Stroke	0.73	0.466		0.523	0.264	0.487
TIA	0.522	0.727		-0.226	1.119	0.005
PAD	0.734	0.461		1.055	-0.276	0.167
AAA	0.428	0.816		0.297	0.18	0.814
SS loadings	2.133	-		1.921	1.451	-
Proportion of Variance	0.427	-		0.384	0.29	-
Cumulative Variance	0.427	-		0.384	0.674	-
Notes: Running multivariable LDSC, then exploratory factor analysis (EFA) with promax rotation using the factanal function (R stats package, version 4.2.0 (incorporated in Genomics SEM package)), outside of Genomic SEM, informing subsequent confirmatory factor analyis [1]
References
1. Grotzinger, A. et al. Genomic structural equation modelling provides insights into the multivariate genetic architecture of complex traits. Nat.Hum.Beh. 3, 513–525 (2019).

## Sheet: ST.4
Supplementary Table 4. Confirmatory factor analysis (CFA) for the common factor model
Model fit statistics
		χ2	df	P χ2	AIC		CFI	SRMR
		21.26	5	0.000724474	41.3		0.971	0.067
Parameter estimates
Parameter	LHS	Operator	RHS	Unstand Estimate	Unstand SE		STD Estimate	STD SE	P-value
1	F1	=~	CHD	0.245258	0.0121327		0.775333	0.038355	7.27616e-91
2	F1	=~	Stroke	0.0984833	0.0065003		0.689334	0.0454988	7.51046e-52
3	F1	=~	TIA	0.100507	0.00867191		0.566476	0.0488766	4.63595e-31
4	F1	=~	PAD	0.275972	0.019135		0.749821	0.0519903	3.74429e-47
5	F1	=~	AAA	0.171845	0.0153954		0.432643	0.0387599	6.24752e-29
7	CHD	~~	CHD	0.0399106	0.00639216		0.398859	0.0638819	4.27385e-10
8	Stroke	~~	Stroke	0.0107121	0.00205128		0.524819	0.100498	1.76835e-07
9	TIA	~~	TIA	0.0213779	0.00358891		0.679104	0.114008	2.57475e-09
10	PAD	~~	PAD	0.0593006	0.0135054		0.437768	0.0996997	1.12898e-05
11	AAA	~~	AAA	0.128236	0.00935814		0.812821	0.0593161	9.71593e-43
Notes: Confirmatory factor analysis (CFA) of genetic covariance matrix using weighted least squares estimation implemented in Genomic SEM [1].
References
1. Grotzinger, A., et al. Genomic structural equation modelling provides insights into the multivariate genetic architecture of complex traits. Nat.Hum.Beh. 3, 513–525 (2019).
Abbreviations: χ2 — Index of fit of Genomic SEM model (Goodness-of-fit χ2 two-sided test). Pχ2 —nominal P value of two-sided goodness-of-fit χ2 test. df —Degrees of freedon of two-sided χ2 goodness-of-fit test. AIC —Akaike information criterion. CFI — Comparative fit index - look for > 0.9. SRMR— Squared root mean residual - look for < 0.8. =~ — Genomic SEM operator. LHS/RHS — Left and right hand…

## Sheet: ST.5
Supplementary Table 5. Characterization and annotation of genomic loci (genome-wide significant P < 5 x 10-8) from multivariate ASCVD GWAS (mvASCVD)
GenomicLocus	uniqID	rsID	chr	pos	p	start	end	nSNPs	nGWASSNPs	nIndSigSNPs	IndSigSNPs	nLeadSNPs	LeadSNPs
1	1:2167149:C:T	rs262680	1	2167149	1.55589e-08	2149292	2205581	48	21	1	rs262680	1	rs262680
2	1:3327032:C:T	rs2493296	1	3327032	3.61999e-12	3305016	3330884	25	17	2	rs2493296;rs3795261	1	rs2493296
3	1:10790797:A:C	rs284277	1	10790797	1.70779e-11	10787538	10802977	16	8	3	rs284277;rs492945;rs12735339	1	rs284277
4	1:27284913:C:T	rs79598313	1	27284913	7.46383e-09	26933591	27368126	8	2	1	rs79598313	1	rs79598313
5	1:38386727:A:G	rs28470722	1	38386727	1.82592e-13	38226776	38463504	128	57	7	rs28470722;rs871524;rs61776719;rs11582766;rs12752271;rs28469609;rs35655346	2	rs28470722;rs35655346
6	1:55505647:G:T	rs11591147	1	55505647	3.61362e-32	55485796	55646006	115	51	9	rs9436961;rs138483078;rs34232196;rs11591147;rs2479410;rs472495;rs565436;rs2479413;rs499883	5	rs9436961;rs34232196;rs11591147;rs2479410;rs472495
7	1:56986978:G:T	rs72664335	1	56986978	5.44116e-37	56524552	57020650	240	108	11	rs72675569;rs11206803;rs67359051;rs9437006;rs61772577;rs61772593;rs72664335;rs10888977;rs1889145;rs4912314;rs2404716	4	rs72675569;rs11206803;rs9437006;rs72664335
8	1:59433354:C:T	rs71646019	1	59433354	3.67221e-11	59416511	59485091	62	24	1	rs71646019	1	rs71646019
9	1:109817590:G:T	rs12740374	1	109817590	2.03835e-79	109715950	110271340	152	76	21	rs611060;rs61799430;rs596773;rs10858082;rs6698843;rs4970834;rs3902354;rs17035665;rs55882046;rs4970835;rs585362;rs72703204;rs12740374;rs141844707;rs79482788;rs651649;rs7515901;rs413582;rs629001;rs650985;rs75237799	5	rs611060;rs17035665;rs12740374;rs651649;rs629001
10	1:114448389:C:T	rs11552449	1	114448389	4.06475e-13	114075796	114451386	394	153	7	rs2476602;rs6661817;rs12144309;rs7555634;rs11552449;rs1230679;rs6679677	2	rs2476602;rs11552449
11	1:149995265:A:G	rs67807996	1	149995265	1.24487e-10	149892872	149995265	4	1	1	rs67807996	1	rs67807996
12	1:150687296:C:T	rs10888388	1	150687296	4.53293e-11	150534368	150958977	287	117	3	rs10888388;rs12143614;rs4970966	1	rs10888388
13	1:151766851:A:T	rs4504897	1	151766851	1.53406e-09	151540052	151780728	64	23	3	rs4504897;rs2280474;rs11587006	1	rs4504897
14	1:154425456:A:G	rs12126142	1	154425456	2.33832e-29	154394297	154524973	214	92	6	rs4601580;rs7526131;rs12126142;rs4240872;rs11265621;rs12750774	2	rs4601580;rs12126142
15	1:169286785:A:G	rs10919134	1	169286785	2.44625e-13	169088388	169448377	545	202	4	rs10919134;rs35152438;rs1200157;rs4656661	1	rs10919134
16	1:172341975:A:C	rs7517737	1	172341975	6.14504e-09	172308238	172368310	48	22	1	rs7517737	1	rs7517737
17	1:175136793:A:T	rs1883102	1	175136793	4.14893e-10	175118895	175139295	47	27	1	rs1883102	1	rs1883102
18	1:200650490:C:T	rs12082129	1	200650490	2.86943e-08	200619031	200651551	20	8	1	rs12082129	1	rs12082129
19	1:210473622:A:G	rs116161686	1	210473622	4.26232e-12	209950848	210573016	202	91	4	rs116161686;rs668322;rs227212;rs227199	1	rs116161686
20	1:222828704:C:T	rs17163363	1	222828704	6.73062e-36	222720697	222958142	323	121	16	rs17163363;rs2270707;rs3002126;rs61826467;rs3922385;rs4846382;rs73122816;rs2936036;rs3002132;rs3002141;rs3008609;rs74145508;rs2133186;rs3008620;rs3002145;rs61824282	1	rs17163363
21	1:230294715:A:C	rs4846913	1	230294715	1.14517e-10	230279582	230326412	103	47	3	rs4846913;rs2296065;rs681106	1	rs4846913
22	2:19942473:A:G	rs16986953	2	19942473	1.49765e-16	19917131	19942473	59	22	3	rs2881743;rs7605550;rs16986953	2	rs2881743;rs16986953
23	2:21294975:A:G	rs541041	2	21294975	1.55401e-22	20878105	21476247	409	142	11	rs10193919;rs75941937;rs72780134;rs550619;rs365946;rs541041;rs34468875;rs10177017;rs6548011;rs79428416;rs12477249	4	rs10193919;rs75941937;rs541041;rs12477249
24	2:44072576:G:T	rs4299376	2	44072576	4.35907e-24	44052743	44099582	41	26	4	rs115445558;rs4299376;rs17424122;rs7598542	2	rs115445558;rs4299376
25	2:45891708:A:G	rs616381	2	45891708	4.70412e-08	45863787	45901589	27	9	1	rs616381	1	rs616381
26	2:69622299:A:G	rs5017686	2	69622299	3.1326e-09	69525721	69726061	179	68	1	rs5017686	1	rs5017686
27	2:85774676:A:G	rs6547621	2	85774676	5.59272e-21	85714745	85890758	176	72	7	rs6547621;rs699664;rs1254898;rs2289976;rs62166774;rs2166530;rs28404046	1	rs6547621
28	2:144177167:A:T	rs11695624	2	144177167	1.90662e-09	144151524	144259543	22	11	1	rs11695624	1	rs11695624
29	2:145831428:C:T	rs10928241	2	145831428	3.86748e-12	145631340	145904907	126	52	2	rs10928241;rs813684	1	rs10928241
30	2:163124051:C:T	rs1990760	2	163124051	1.13795e-12	162992004	163154363	7	3	2	rs1990760;rs78456138	2	rs1990760;rs78456138
31	2:188241953:G:T	rs6434219	2	188241953	1.17503e-08	188073163	188376252	285	105	1	rs6434219	1	rs6434219
32	2:203877233:C:T	rs148812085	2	203877233	1.98446e-30	203563940	204435946	522	206	7	rs148812085;rs12474416;rs55692341;rs145616235;rs139644567;rs11675462;rs78488377	1	rs148812085
33	2:216292331:A:G	rs1837121	2	216292331	2.51078e-18	216287093	216316487	26	15	4	rs1837121;rs7609476;rs1250234;rs17517928	1	rs1837121
34	2:219699999:A:G	rs78058190	2	219699999	2.69323e-08	219699999	219859171	3	2	1	rs78058190	1	rs78058190
35	2:227095220:A:C	rs2222018	2	227095220	3.59605e-17	227020653	227199263	150	55	3	rs2222018;rs10194882;rs2972149	1	rs2222018
36	2:233584109:C:T	rs13003675	2	233584109	3.14849e-15	233557043	233774183	256	102	4	rs13003675;rs6704768;rs283478;rs778368	1	rs13003675
37	3:14907599:C:T	rs58461937	3	14907599	3.07618e-10	14878830	14958126	82	45	3	rs58461937;rs6762951;rs1602302	1	rs58461937
38	3:49455330:C:T	rs11715915	3	49455330	7.06924e-14	48134137	50209053	854	345	9	rs4858891;rs11715915;rs147997200;rs73079003;rs1128535;rs7642934;rs73078367;rs34759087;rs55957735	2	rs4858891;rs11715915
39	3:69803328:A:G	rs4855447	3	69803328	1.97041e-09	69791356	69909425	243	103	2	rs4855447;rs4605553	1	rs4855447
40	3:114944717:C:T	rs9827970	3	114944717	3.3012e-08	114619833	115205158	70	31	1	rs9827970	1	rs9827970
41	3:124481760:A:T	rs17282078	3	124481760	3.07199e-13	124438586	124501821	20	4	1	rs17282078	1	rs17282078
42	3:135798658:C:T	rs34894639	3	135798658	5.62821e-13	135798658	136669079	603	207	5	rs34894639;rs10512987;rs35087366;rs900048;rs2343681	1	rs34894639
43	3:138092889:C:T	rs185244	3	138092889	3.19335e-18	137906532	138347164	288	138	5	rs185244;rs2293252;rs1109088;rs56236670;rs13059110	1	rs185244
44	3:141611635:C:G	rs7639052	3	141611635	5.74134e-10	141579311	141625999	28	14	1	rs7639052	1	rs7639052
45	3:153937753:A:G	rs357494	3	153937753	1.24865e-11	153640429	154118841	382	137	3	rs357494;rs9820619;rs62279489	1	rs357494
46	3:156832664:A:G	rs34696078	3	156832664	9.12356e-11	156827955	157088982	132	44	3	rs34696078;rs4368453;rs9838724	1	rs34696078
47	4:3452345:A:G	rs59950280	4	3452345	1.45988e-09	3452345	3452345	1	1	1	rs59950280	1	rs59950280
48	4:16867783:G:T	rs11737577	4	16867783	1.43534e-10	16863397	16885455	18	4	1	rs11737577	1	rs11737577
49	4:54596877:A:G	rs1382083	4	54596877	1.28258e-11	54566185	54654162	69	26	3	rs9684467;rs17083333;rs1382083	2	rs9684467;rs1382083
50	4:57812765:A:T	rs6852997	4	57812765	9.0561e-16	57717475	57910285	86	37	3	rs6852997;rs75032262;rs78764245	1	rs6852997
51	4:77418968:A:G	rs11730486	4	77418968	4.91408e-10	77348531	77439236	42	16	2	rs11730486;rs62300863	1	rs11730486
52	4:81174592:A:G	rs13125101	4	81174592	2.02474e-16	81158545	81202048	20	10	2	rs13125101;rs35954793	1	rs13125101
53	4:96014983:C:G	rs2865398	4	96014983	4.64884e-08	95897369	96025150	86	40	1	rs2865398	1	rs2865398
54	4:120402079:G:T	rs7665125	4	120402079	1.18185e-13	120056815	120968070	1411	536	11	rs7665125;rs1480933;rs6844238;rs72673792;rs10013032;rs2175383;rs2389747;rs4637383;rs7658368;rs72686504;rs6817567	2	rs7665125;rs72686504
55	4:148401190:A:G	rs6841581	4	148401190	2.56212e-33	148066499	148443006	237	106	11	rs1429137;rs113436562;rs6857197;rs78381016;rs149722146;rs143614835;rs4320119;rs6841581;rs10305860;rs6537489;rs4835411	4	rs1429137;rs149722146;rs4320119;rs6841581
56	4:156639888:G:T	rs72689147	4	156639888	1.86404e-17	156393097	156683485	124	60	7	rs4691666;rs2341599;rs7440763;rs7670965;rs1483040;rs72689147;rs3796585	3	rs4691666;rs7440763;rs72689147
57	5:6753728:A:G	rs4389656	5	6753728	4.06254e-08	6704551	6770502	60	19	1	rs4389656	1	rs4389656
58	5:9552338:A:G	rs17263917	5	9552338	1.7243e-10	9538296	9557602	40	19	1	rs17263917	1	rs17263917
59	5:55441571:C:G	rs62362364	5	55441571	1.59353e-09	55441571	55441571	1	1	1	rs62362364	1	rs62362364
60	5:55860866:G:T	rs3936510	5	55860866	6.52929e-12	55854153	55868097	17	10	2	rs3936510;rs13179413	1	rs3936510
61	5:74655726:C:T	rs3846663	5	74655726	7.8921e-09	74562564	74934009	91	37	2	rs3846663;rs13354746	1	rs3846663
62	5:128001170:G:T	rs1363465	5	128001170	9.52339e-14	127646426	128053546	286	124	6	rs1363465;rs73352718;rs13154744;rs331087;rs6860114;rs35638608	1	rs1363465
63	5:131785536:A:G	rs77450473	5	131785536	1.15818e-09	131667353	131809316	49	29	2	rs77450473;rs3846729	1	rs77450473
64	5:137633001:C:T	rs111246576	5	137633001	4.88222e-08	137454915	137750647	76	35	1	rs111246576	1	rs111246576
65	5:141915692:C:T	rs249760	5	141915692	5.53751e-09	141877437	141947822	55	18	2	rs249760;rs4912864	1	rs249760
66	5:142518675:A:G	rs12522841	5	142518675	2.67678e-12	142494165	142518675	10	8	2	rs12522841;rs11167804	1	rs12522841
67	6:1617143:C:T	rs9501744	6	1617143	3.36077e-12	1616265	1624512	7	4	1	rs9501744	1	rs9501744
68	6:12909874:A:G	rs7454157	6	12909874	8.75524e-42	12718156	13124594	397	173	13	rs1412748;rs6916421;rs2026458;rs17679501;rs9463072;rs62389950;rs7454157;rs13209002;rs9473086;rs62389460;rs35056688;rs1937766;rs111969884	4	rs1412748;rs62389950;rs7454157;rs35056688
69	6:22598259:C:T	rs7766436	6	22598259	9.7376e-14	22556680	22620904	116	58	2	rs7766436;rs9348527	1	rs7766436
70	6:35089811:A:G	rs2077750	6	35089811	3.07882e-08	34583020	35251317	39	22	2	rs3822921;rs2077750	2	rs3822921;rs2077750
71	6:39152041:A:C	rs56015508	6	39152041	4.35309e-11	39124448	39187886	20	9	2	rs56015508;rs733701	2	rs56015508;rs733701
72	6:43757896:A:C	rs998584	6	43757896	7.03644e-17	43756863	43785741	10	7	3	rs998584;rs6458349;rs112222843	2	rs998584;rs112222843
73	6:57151605:C:T	rs9475818	6	57151605	4.25026e-12	57093656	57161226	108	41	4	rs9475818;rs12191844;rs6459182;rs80056186	2	rs9475818;rs80056186
74	6:82595959:C:T	rs9361867	6	82595959	1.11029e-10	82592568	82716275	49	17	2	rs9361867;rs10806235	1	rs9361867
75	6:113454161:A:G	rs12528438	6	113454161	5.31021e-10	113369492	113522366	165	75	1	rs12528438	1	rs12528438
76	6:134159399:C:T	rs1969783	6	134159399	6.13346e-22	134098184	134378151	120	59	6	rs1969783;rs969282;rs12203224;rs1208256;rs1853437;rs1872230	2	rs1969783;rs1872230
77	6:151004770:C:G	rs17080102	6	151004770	8.94618e-11	150975312	151008874	38	17	1	rs17080102	1	rs17080102
78	6:161005610:C:T	rs55730499	6	161005610	1.41228e-195	160248806	161685583	1389	584	74	rs688359;rs3798188;rs9457827;rs144078421;rs2297374;rs461473;rs146534110;rs9457853;rs4709408;rs3861973;rs145221006;rs316022;rs624249;rs316036;rs58345383;rs425983;rs386453;rs505000;rs143113590;rs146184004;rs10755577;rs3125060;rs9364552;rs1510225;rs1112444;rs1810126;rs10945675;rs73014164;rs6903649;rs56393506;rs146724892;rs138799654;rs78439586;rs2504927;rs7770628;rs1367209;rs1406888;rs2504922;rs12214…	27	rs688359;rs9457827;rs2297374;rs146534110;rs9457853;rs3861973;rs386453;rs146184004;rs9364552;rs138799654;rs78439586;rs2504927;rs2504922;rs12214416;rs55730499;rs41272114;rs73596816;rs6905073;rs1998045;rs186696265;rs783144;rs4252066;rs783164;rs10214652;rs9365239;rs3778231;rs3798945
79	7:1881527:C:G	rs4721098	7	1881527	1.83788e-10	1822820	2110850	221	98	3	rs4721098;rs11764590;rs11760633	1	rs4721098
80	7:6432750:C:T	rs33986000	7	6432750	1.31382e-09	6404489	6488097	84	45	1	rs33986000	1	rs33986000
81	7:12251790:C:G	rs1019307	7	12251790	1.79783e-09	12233848	12285140	123	56	1	rs1019307	1	rs1019307
82	7:19052733:A:G	rs57301765	7	19052733	1.40759e-34	19031935	19062130	45	16	3	rs57301765;rs10241964;rs1029510	1	rs57301765
83	7:27321550:A:T	rs7808452	7	27321550	4.2128e-08	27315917	27350607	36	13	1	rs7808452	1	rs7808452
84	7:35279652:A:G	rs1833126	7	35279652	4.19188e-10	35251096	35304164	122	60	1	rs1833126	1	rs1833126
85	7:45077978:A:G	rs2107732	7	45077978	6.65542e-09	45036785	45105146	4	2	1	rs2107732	1	rs2107732
86	7:106410777:A:G	rs12705390	7	106410777	2.74186e-08	106405642	106418972	9	7	1	rs12705390	1	rs12705390
87	7:107090698:A:G	rs17154104	7	107090698	3.93047e-08	106796537	107304628	220	78	1	rs17154104	1	rs17154104
88	7:114047542:C:G	rs8180817	7	114047542	2.84807e-09	114015707	114290415	100	40	2	rs8180817;rs2045292	1	rs8180817
89	7:117025243:A:G	rs2051718	7	117025243	1.17273e-11	116954785	117319033	156	60	2	rs2051718;rs6949974	1	rs2051718
90	7:129663496:C:T	rs11556924	7	129663496	3.74988e-24	129632800	129696462	44	21	3	rs11556924;rs62489409;rs11762946	1	rs11556924
91	7:150690176:C:T	rs3918226	7	150690176	2.80134e-33	150684021	150708850	10	6	3	rs3918226;rs1808593;rs117564322	1	rs3918226
92	8:10586860:C:G	rs6991641	8	10586860	9.31812e-12	10576753	10732050	198	82	4	rs6991641;rs1124010;rs2271355;rs2278335	1	rs6991641
93	8:18260598:A:G	rs4646250	8	18260598	1.41385e-09	18239760	18291590	33	13	1	rs4646250	1	rs4646250
94	8:19855344:A:G	rs17489373	8	19855344	1.1922e-26	19727447	19962276	405	200	18	rs76423146;rs11992311;rs117174179;rs73600293;rs117535105;rs17489373;rs894210;rs1569213;rs17489539;rs6586891;rs7015766;rs73607783;rs264;rs3866471;rs4464984;rs58946909;rs6999158;rs6989064	4	rs76423146;rs17489373;rs6999158;rs6989064
95	8:22048490:A:G	rs56408342	8	22048490	5.15416e-09	22021130	22056435	46	33	1	rs56408342	1	rs56408342
96	8:25061807:A:G	rs1510758	8	25061807	2.73373e-09	25045912	25065956	40	21	1	rs1510758	1	rs1510758
97	8:27426077:A:T	rs1565735	8	27426077	9.05311e-12	27405576	27453579	48	16	4	rs1565735;rs11776293;rs2640722;rs4732724	1	rs1565735
98	8:55422440:C:T	rs10104003	8	55422440	7.78012e-09	55407285	55471417	25	11	1	rs10104003	1	rs10104003
99	8:95981810:A:G	rs896848	8	95981810	1.97051e-08	95818790	95990918	154	68	1	rs896848	1	rs896848
100	8:106593558:A:G	rs7013321	8	106593558	1.30065e-08	106536683	106593558	6	5	1	rs7013321	1	rs7013321
101	8:126477978:C:G	rs2001945	8	126477978	2.83584e-28	126447308	126525035	79	25	7	rs2001945;rs112875651;rs2954038;rs2385114;rs2980885;rs2980884;rs62523863	2	rs2001945;rs62523863
102	9:22090603:C:T	rs9644860	9	22090603	1e-200	21691988	22138762	720	299	35	rs4977733;rs10811590;rs10965116;rs62559378;rs72691564;rs34452617;rs13300161;rs62556523;rs62555370;rs1134870;rs74903566;rs76959412;rs145542470;rs10965199;rs3731211;rs66478960;rs3731249;rs10757262;rs72652409;rs140218264;rs78697513;rs72693613;rs67226702;rs3217978;rs16905599;rs12349081;rs77283072;rs9644860;rs1333050;rs7041637;rs643319;rs613312;rs7028268;rs1412832;rs7045889	12	rs4977733;rs34452617;rs62556523;rs74903566;rs145542470;rs10965199;rs3731249;rs72693613;rs3217978;rs16905599;rs9644860;rs7045889
103	9:107596854:A:G	rs7034361	9	107596854	2.63005e-11	107583044	107672365	22	11	2	rs7034361;rs2244278	2	rs7034361;rs2244278
104	9:110517130:A:C	rs1970014	9	110517130	2.48307e-09	110511675	110545574	32	16	1	rs1970014	1	rs1970014
105	9:124422403:A:G	rs7025486	9	124422403	9.61389e-26	124397290	124429945	45	20	3	rs7025486;rs10985349;rs62575880	1	rs7025486
106	9:136153981:C:T	rs11244061	9	136153981	3.77566e-10	136153981	136339755	18	6	2	rs11244061;rs3758348	1	rs11244061
107	9:139387676:A:G	rs12555241	9	139387676	2.57602e-08	139305041	139387676	61	33	1	rs12555241	1	rs12555241
108	10:12275947:A:G	rs17566555	10	12275947	1.60065e-08	12241815	12308889	77	22	1	rs17566555	1	rs17566555
109	10:25075370:C:T	rs10741066	10	25075370	2.28954e-08	25054674	25077661	12	3	1	rs10741066	1	rs10741066
110	10:30317073:A:G	rs9337951	10	30317073	1.13686e-19	30290332	30335520	76	34	6	rs9337951;rs10826751;rs7089816;rs2505084;rs1774241;rs4749520	1	rs9337951
111	10:44480694:C:T	rs1870635	10	44480694	3.947e-16	44435246	44800379	517	227	15	rs1870635;rs2862856;rs4948811;rs7478408;rs6593393;rs189723;rs2818912;rs10899995;rs10793525;rs10899953;rs1657346;rs61856370;rs142539486;rs12359898;rs61855759	2	rs1870635;rs1657346
112	10:75735804:C:T	rs7099085	10	75735804	1.78101e-08	75711660	75778687	55	16	1	rs7099085	1	rs7099085
113	10:82262826:C:T	rs12260962	10	82262826	2.17542e-14	82220597	82306330	60	30	5	rs7080169;rs878651;rs6586028;rs12264252;rs12260962	2	rs7080169;rs12260962
114	10:91002927:C:T	rs1412444	10	91002927	4.26739e-34	90988250	91012564	39	17	4	rs1412444;rs2246949;rs11203043;rs12257915	1	rs1412444
115	10:94839724:G:T	rs4418728	10	94839724	1.357e-09	94839642	94845981	10	5	1	rs4418728	1	rs4418728
116	10:99890737:A:T	rs11189490	10	99890737	1.91405e-11	99770333	100027987	48	25	2	rs11189490;rs1867073	1	rs11189490
117	10:104778812:C:T	rs113970872	10	104778812	1.54246e-14	104565199	105176914	288	121	3	rs113970872;rs12414777;rs1163089	2	rs113970872;rs1163089
118	10:105646395:C:T	rs35223321	10	105646395	1.38699e-19	105595430	105720733	183	71	7	rs35223321;rs35007589;rs11813268;rs36038963;rs61863693;rs7091346;rs2067831	1	rs35223321
119	10:124070455:A:G	rs61871680	10	124070455	1.04225e-09	124016160	124230750	123	54	5	rs5017040;rs10788274;rs77494534;rs61871680;rs2672592	3	rs5017040;rs61871680;rs2672592
120	11:215904:A:G	rs12226402	11	215904	2.83175e-08	186458	245702	28	14	1	rs12226402	1	rs12226402
121	11:5701074:A:C	rs11601507	11	5701074	9.48322e-14	5701074	5701074	1	1	1	rs11601507	1	rs11601507
122	11:9360940:A:G	rs61875699	11	9360940	1.27196e-09	9178481	9360940	43	19	1	rs61875699	1	rs61875699
123	11:9752741:C:T	rs9943599	11	9752741	1.32681e-15	9734173	10311337	182	88	7	rs9943599;rs10734649;rs360141;rs7943610;rs12419471;rs72853205;rs2920150	2	rs9943599;rs2920150
124	11:32381043:A:G	rs2418900	11	32381043	3.35836e-08	32372772	32956492	15	6	2	rs2418900;rs62618693	2	rs2418900;rs62618693
125	11:46422237:A:G	rs3740973	11	46422237	4.4685e-09	46336995	46914917	43	15	2	rs3740973;rs3136512	1	rs3740973
126	11:65405600:G:T	rs2306363	11	65405600	7.79567e-12	65380124	65566719	84	45	4	rs2306363;rs4930299;rs642803;rs2276133	1	rs2306363
127	11:75279846:C:T	rs649257	11	75279846	6.21985e-09	75274150	75284890	14	9	1	rs649257	1	rs649257
128	11:100593538:C:G	rs633185	11	100593538	4.65062e-13	100509745	100643137	49	18	2	rs633185;rs10791423	1	rs633185
129	11:102779477:A:G	rs10458948	11	102779477	3.37121e-08	102779477	102805583	14	11	1	rs10458948	1	rs10458948
130	11:103673294:A:T	rs2839812	11	103673294	1.54372e-16	103524968	103747154	91	28	3	rs2839812;rs11226038;rs56285300	1	rs2839812
131	11:107137917:A:G	rs1388168	11	107137917	3.6731e-10	107059979	107321156	23	10	1	rs1388168	1	rs1388168
132	11:110224141:A:G	rs12293813	11	110224141	1.32823e-09	110224141	110239820	11	6	1	rs12293813	1	rs12293813
133	11:116648917:C:G	rs964184	11	116648917	2.05926e-30	116528544	117045431	214	121	9	rs964184;rs11604424;rs35120633;rs662799;rs10750097;rs80259223;rs11216103;rs6589563;rs1268353	1	rs964184
134	11:118949331:C:T	rs1177562	11	118949331	1.28087e-10	118913993	118958869	54	24	1	rs1177562	1	rs1177562
135	12:20228255:C:T	rs7358616	12	20228255	2.44662e-10	20144754	20247540	145	62	3	rs7358616;rs11044977;rs7972834	1	rs7358616
136	12:21357753:C:G	rs55695203	12	21357753	1.4453e-08	21323338	21415496	76	25	1	rs55695203	1	rs55695203
137	12:54521594:C:T	rs75160195	12	54521594	1.53466e-10	54512164	54574701	16	8	1	rs75160195	1	rs75160195
138	12:57792580:C:T	rs11613352	12	57792580	2.36625e-09	57645789	57844049	36	17	1	rs11613352	1	rs11613352
139	12:89933710:C:T	rs3825330	12	89933710	3.43461e-10	89825925	90091782	127	58	2	rs3825330;rs7314459	1	rs3825330
140	12:95512389:A:T	rs12817989	12	95512389	6.08966e-11	95360303	95706624	123	62	3	rs12817989;rs7977311;rs9919687	1	rs12817989
141	12:111904371:A:T	rs4766578	12	111904371	5.75945e-37	111335752	113200293	1204	446	19	rs6490037;rs1265565;rs7978923;rs4766572;rs11613633;rs4766453;rs4766566;rs4766578;rs11065961;rs11066085;rs11065755;rs12321621;rs7968960;rs3809272;rs6489837;rs4098854;rs7138688;rs7314022;rs61942273	5	rs6490037;rs4766578;rs6489837;rs7138688;rs7314022
142	12:115356191:A:G	rs36032647	12	115356191	2.647e-10	115344358	115436197	57	20	2	rs36032647;rs1896337	1	rs36032647
143	12:121406370:G:T	rs2243616	12	121406370	1.684e-15	121189116	121489586	181	81	5	rs2243616;rs2393775;rs3213545;rs1185889;rs2133638	1	rs2243616
144	12:124417339:A:G	rs4930707	12	124417339	1.0496e-10	124399155	124576837	189	93	4	rs4930707;rs60938452;rs825452;rs10773051	2	rs4930707;rs825452
145	12:125312425:C:G	rs10846744	12	125312425	1.79593e-24	125259562	125343200	61	35	10	rs838880;rs10846744;rs11608336;rs112126161;rs7296737;rs10128951;rs12582221;rs10846757;rs10773110;rs4765627	4	rs838880;rs10846744;rs7296737;rs4765627
146	12:133761664:A:G	rs111352470	12	133761664	1.12001e-08	133684120	133831271	96	40	1	rs111352470	1	rs111352470
147	13:22862729:C:T	rs12863716	13	22862729	4.66925e-19	22855175	22884524	51	33	4	rs12863716;rs7990521;rs7330578;rs34512072	1	rs12863716
148	13:28973703:C:T	rs9319429	13	28973703	4.10736e-11	28943002	29064827	113	50	5	rs9319429;rs7330091;rs9551462;rs3751395;rs77902220	2	rs9319429;rs77902220
149	13:33125206:A:G	rs7998440	13	33125206	3.73128e-09	32996332	33381342	366	141	1	rs7998440	1	rs7998440
150	13:47161560:A:C	rs6561321	13	47161560	2.88549e-10	47154966	47247637	93	40	1	rs6561321	1	rs6561321
151	13:110818102:A:T	rs11617955	13	110818102	2.49037e-26	110788441	111122166	221	110	22	rs11617955;rs9588107;rs12866570;rs638634;rs13260;rs589985;rs3783112;rs3783113;rs9521642;rs11619038;rs34987036;rs35486774;rs9559749;rs78310134;rs7334306;rs7986871;rs9521687;rs11838776;rs56089941;rs9521731;rs35010366;rs35166119	8	rs11617955;rs589985;rs3783113;rs11619038;rs78310134;rs7986871;rs11838776;rs35010366
152	13:113628648:A:G	rs9549618	13	113628648	2.03579e-11	113613383	113659706	78	29	3	rs9549618;rs2993272;rs9604007	1	rs9549618
153	14:100122731:G:T	rs12589575	14	100122731	8.7084e-16	100109464	100189109	55	28	4	rs12589575;rs34640436;rs28391527;rs7342498	1	rs12589575
154	14:103919097:C:T	rs112484789	14	103919097	1.85393e-09	103843045	104312542	131	56	2	rs112484789;rs35862113	1	rs112484789
155	15:67455630:C:T	rs56062135	15	67455630	2.81289e-15	67441750	67468285	42	16	4	rs56062135;rs7179840;rs10152307;rs744910	1	rs56062135
156	15:79141703:A:T	rs4344704	15	79141703	1.17508e-26	78719501	79215238	764	325	19	rs12442575;rs1809414;rs2869876;rs75106522;rs11072783;rs112238647;rs8043119;rs3743058;rs62014860;rs11634042;rs56683682;rs56031815;rs74608880;rs117960007;rs6495351;rs4344704;rs11635498;rs2036527;rs6495338	5	rs12442575;rs112238647;rs3743058;rs74608880;rs4344704
157	15:81377717:A:C	rs1879454	15	81377717	8.37887e-09	81358452	81398791	6	3	1	rs1879454	1	rs1879454
158	15:86014116:C:T	rs6497194	15	86014116	5.43664e-09	85922661	86082147	147	61	1	rs6497194	1	rs6497194
159	15:89579921:C:G	rs7164299	15	89579921	6.07094e-11	89562814	89580299	50	11	1	rs7164299	1	rs7164299
160	15:91428636:A:G	rs7177338	15	91428636	9.70994e-29	91403674	91443059	56	28	4	rs7177338;rs7497304;rs2071384;rs7497418	1	rs7177338
161	16:56987015:C:T	rs12446515	16	56987015	2.63843e-22	56985514	57007451	48	30	9	rs12446515;rs12923459;rs12920974;rs1864163;rs9929488;rs1532625;rs289713;rs289714;rs118146573	2	rs12446515;rs289713
162	16:69967732:A:G	rs8047818	16	69967732	3.20722e-08	69551631	70112729	255	88	2	rs8047818;rs889398	1	rs8047818
163	16:72108093:A:G	rs2000999	16	72108093	2.38672e-14	71857044	72697419	553	234	14	rs1862752;rs2072142;rs7198572;rs3909542;rs7203307;rs34150651;rs8051239;rs4788597;rs2000999;rs72787084;rs57186116;rs112012852;rs28629271;rs2914779	3	rs1862752;rs2000999;rs2914779
164	16:75448273:C:T	rs8056236	16	75448273	8.70684e-14	75234273	75516739	615	268	7	rs8056236;rs2865527;rs9937988;rs3826110;rs73605154;rs8182132;rs467223	1	rs8056236
165	16:81510742:C:T	rs10493891	16	81510742	3.15536e-12	81488358	81681926	225	99	11	rs10493891;rs2926000;rs35081994;rs12599980;rs2911279;rs1991042;rs11649004;rs12931651;rs10514518;rs9936936;rs4888159	3	rs10493891;rs12599980;rs9936936
166	16:83055700:C:G	rs72794179	16	83055700	7.22104e-09	82998900	83079014	66	29	1	rs72794179	1	rs72794179
167	16:86713829:A:G	rs423984	16	86713829	9.27508e-11	86691273	86717254	48	28	3	rs423984;rs299937;rs62042066	1	rs423984
168	16:88527222:A:G	rs67651018	16	88527222	8.69396e-10	88507538	88546253	60	29	1	rs67651018	1	rs67651018
169	17:2045273:A:G	rs8072532	17	2045273	1.00813e-16	1958536	2216258	391	168	6	rs8072532;rs11078856;rs9896535;rs3760229;rs67457628;rs9900967	1	rs8072532
170	17:17753828:A:C	rs12941550	17	17753828	2.06512e-15	17348191	18036283	572	255	9	rs12941550;rs3935506;rs9890563;rs1242510;rs58251514;rs7214245;rs720856;rs4925108;rs11649804	1	rs12941550
171	17:27955761:A:G	rs3809789	17	27955761	6.79089e-13	27893015	28538532	505	192	5	rs3809789;rs2289629;rs3098949;rs3110491;rs55644350	1	rs3809789
172	17:40270957:A:G	rs2074163	17	40270957	3.11382e-14	40244377	40824834	280	122	12	rs2074163;rs730086;rs9902341;rs78862468;rs35377154;rs2074159;rs646123;rs9895297;rs8073836;rs2128786;rs12603201;rs1032070	2	rs2074163;rs646123
173	17:41444247:A:T	rs35291033	17	41444247	1.707e-09	41173086	41458020	13	5	1	rs35291033	1	rs35291033
174	17:41926126:C:T	rs72836561	17	41926126	4.00637e-08	41809207	41926126	4	2	1	rs72836561	1	rs72836561
175	17:45017193:A:G	rs11874	17	45017193	1.11207e-11	44967530	45244074	11	3	1	rs11874	1	rs11874
176	17:46231566:A:G	rs11653514	17	46231566	8.08412e-09	45941502	46555332	35	24	1	rs11653514	1	rs11653514
177	17:47135875:A:G	rs68085814	17	47135875	2.27517e-15	46831823	47514127	663	272	22	rs68085814;rs72835405;rs4328488;rs11652858;rs674755;rs1800632;rs28528789;rs76796325;rs35895680;rs2411759;rs8076012;rs112502960;rs111360579;rs55634267;rs112075909;rs917054;rs11650975;rs8075803;rs12942379;rs111942199;rs8075138;rs2898883	3	rs68085814;rs112502960;rs111942199
178	17:59222069:C:T	rs983817	17	59222069	3.25241e-12	58826985	59289905	558	219	6	rs983817;rs9913398;rs12935896;rs9303426;rs79575850;rs6504006	1	rs983817
179	17:62384877:A:G	rs4968720	17	62384877	1.49064e-13	62354075	62410411	78	25	4	rs4968720;rs1108591;rs4968716;rs8075618	1	rs4968720
180	17:65841318:C:T	rs2365468	17	65841318	1.57574e-09	65822573	66096529	330	120	1	rs2365468	1	rs2365468
181	17:66463985:C:T	rs2909217	17	66463985	5.80166e-09	66384554	66487837	54	13	2	rs2909217;rs59034241	1	rs2909217
182	18:20003625:C:T	rs4800401	18	20003625	1.6809e-14	19998810	20042436	65	28	4	rs4800401;rs12958355;rs4800404;rs599489	2	rs4800401;rs599489
183	18:46515916:G:T	rs9945890	18	46515916	8.17553e-12	46509927	46528787	28	14	2	rs9945890;rs2878901	1	rs9945890
184	18:47195880:A:C	rs10502900	18	47195880	1.74056e-12	47186228	47254251	65	34	5	rs10502900;rs66781087;rs62101784;rs8084139;rs12953394	1	rs10502900
185	18:57882787:A:C	rs489693	18	57882787	1.36931e-10	57732418	57912226	138	51	2	rs489693;rs538656	1	rs489693
186	19:4967739:C:T	rs12185519	19	4967739	8.34824e-10	4934292	5086979	73	39	5	rs12185519;rs10401934;rs76998132;rs2613765;rs10401891	1	rs12185519
187	19:8429323:A:G	rs116843064	19	8429323	8.56279e-23	8429323	8627569	111	40	8	rs116843064;rs117760119;rs117162033;rs12150986;rs17160489;rs2967605;rs2013694;rs111644945	3	rs116843064;rs12150986;rs2013694
188	19:11188117:C:T	rs55997232	19	11188117	4.72416e-66	10635631	11305886	761	327	35	rs9797854;rs3895773;rs2229383;rs734535;rs11668706;rs1610095;rs1109376;rs11881156;rs11879035;rs2360219;rs17850995;rs73013159;rs62128850;rs55716353;rs2075022;rs1529729;rs1122608;rs8108977;rs2043332;rs12710258;rs8105092;rs4804557;rs55997232;rs8102912;rs73015030;rs9105;rs6511721;rs688;rs35878749;rs3185010;rs4804573;rs62129138;rs10423196;rs146576912;rs147762096	7	rs9797854;rs55716353;rs55997232;rs6511721;rs4804573;rs146576912;rs147762096
189	19:17219105:A:G	rs7246865	19	17219105	1.52881e-08	17156501	17228554	31	18	1	rs7246865	1	rs7246865
190	19:17832748:G:T	rs35976034	19	17832748	1.23341e-14	17826412	17893602	107	48	3	rs35976034;rs7251815;rs10427063	1	rs35976034
191	19:18589943:C:T	rs11670056	19	18589943	1.40394e-19	18575193	18803997	21	10	4	rs11670056;rs144474740;rs17852385;rs73923149	1	rs11670056
192	19:37504953:A:G	rs826323	19	37504953	5.82019e-09	37378245	37852690	243	101	1	rs826323	1	rs826323
193	19:41825191:C:T	rs73045269	19	41825191	2.03225e-15	41731175	41946095	305	114	8	rs12975920;rs11466359;rs73045269;rs12459996;rs1982072;rs75041078;rs2317131;rs8108632	3	rs12975920;rs73045269;rs1982072
194	19:45412079:C:T	rs7412	19	45412079	4.61654e-48	45232161	45672478	152	76	25	rs28399653;rs61679753;rs112450640;rs28399637;rs147711004;rs6857;rs34095326;rs769449;rs2972566;rs2972558;rs395908;rs41290120;rs393584;rs406456;rs157580;rs11668327;rs10119;rs7412;rs144311893;rs28795074;rs12721109;rs34827707;rs62117160;rs148933445;rs56131196	8	rs28399653;rs28399637;rs147711004;rs2972566;rs393584;rs11668327;rs7412;rs56131196
195	19:46301479:C:T	rs8108474	19	46301479	7.21329e-11	46179043	46374916	66	37	3	rs1800437;rs1964272;rs8108474	2	rs1800437;rs8108474
196	19:47182842:A:G	rs78320072	19	47182842	3.61782e-10	47154484	47274332	32	17	1	rs78320072	1	rs78320072
197	20:33775200:A:G	rs11167260	20	33775200	3.57597e-11	32907696	33880146	332	158	4	rs11167260;rs3752316;rs17122844;rs143499091	1	rs11167260
198	20:39179822:C:G	rs1883711	20	39179822	4.22093e-10	39142516	39179822	3	3	1	rs1883711	1	rs1883711
199	20:39924279:A:G	rs6102343	20	39924279	7.20989e-12	39660687	39974316	151	69	3	rs6102343;rs6093462;rs76879987	1	rs6102343
200	20:44586023:C:T	rs3827066	20	44586023	7.16417e-34	44132654	44668401	72	30	10	rs2868346;rs2903809;rs3827066;rs17448653;rs56279239;rs3933240;rs6032254;rs388420;rs515547;rs3848726	3	rs2868346;rs3827066;rs3848726
201	20:47252514:C:T	rs6095221	20	47252514	2.49011e-08	47226433	47346775	48	20	1	rs6095221	1	rs6095221
202	20:57714025:C:T	rs260020	20	57714025	9.0606e-11	57678180	57784527	145	64	2	rs260020;rs7362597	1	rs260020
203	20:61992005:C:T	rs11697662	20	61992005	3.13407e-10	61979793	61992005	8	4	2	rs11697662;rs6011779	1	rs11697662
204	20:62470872:C:T	rs4809370	20	62470872	8.53398e-11	62470785	62471527	3	2	1	rs4809370	1	rs4809370
205	21:16594253:C:T	rs2823165	21	16594253	1.36572e-08	16584341	16600859	45	26	1	rs2823165	1	rs2823165
206	21:35593827:A:G	rs28451064	21	35593827	4.27262e-26	35586723	35716371	103	46	6	rs28451064;rs28591415;rs2009879;rs7277800;rs79158929;rs9979847	1	rs28451064
207	21:40072376:C:T	rs6517477	21	40072376	4.02639e-08	40013059	40074396	39	14	1	rs6517477	1	rs6517477
208	22:19972118:A:C	rs9606203	22	19972118	8.72275e-10	19960184	20004311	38	21	1	rs9606203	1	rs9606203
209	22:24295388:A:G	rs6003988	22	24295388	3.4057e-08	24256894	24366843	79	8	1	rs6003988	1	rs6003988
210	22:29400515:A:G	rs8142788	22	29400515	1.05462e-08	29400515	29417909	2	1	1	rs8142788	1	rs8142788
211	22:29928948:C:G	rs10427559	22	29928948	2.96686e-09	29883892	30038152	133	48	1	rs10427559	1	rs10427559
212	22:30669883:A:G	rs6006426	22	30669883	1.46528e-13	30667277	30827451	109	47	2	rs6006426;rs4820836	1	rs6006426
213	22:42563889:C:T	rs62240864	22	42563889	3.67166e-08	42344297	42688532	182	67	1	rs62240864	1	rs62240864

## Sheet: ST.6
Supplementary Table 6. Characterization and annotation of lead variants (genome-wide significant P < 5x10-8) from multivariate ASCVD GWAS (mvASCVD)
Novel	rsID	GenomicLocus	CHR	BP	nIndSigSNPs	IndSigSNPs	non_effect_allele	effect_allele	MAF	p	beta	se	nearestGene	dist	func	CADD	RDB	minChrState	commonChrState	Q	Q_df	Q_pval
No_CHD	rs262680	1	1	2167149	1	rs262680	T	C	0.405567	1.55589e-08	0.0139244	0.00246219	SKI	0	intronic	1.1		2	7	7.51807	4	0.110915
YES	rs2493296	2	1	3327032	2	rs2493296;rs3795261	T	C	0.162028	3.61999e-12	-0.0251603	0.00361952	PRDM16	0	intronic	1.301		4	15	4.81634	4	0.306666
No_CHD	rs284277	3	1	10790797	3	rs284277;rs492945;rs12735339	A	C	0.371769	1.70779e-11	0.0170476	0.00253344	CASZ1	0	intronic	2.632		5	14	19.8588	4	0.000532484
No_CHD	rs79598313	4	1	27284913	1	rs79598313	T	C	0.0248509	7.46383e-09	-0.0484764	0.00838672	C1orf172	0	intronic	0.392	7	5	14	5.45821	4	0.243428
No_CHD	rs28470722	5	1	38386727	6	rs28470722;rs871524;rs61776719;rs11582766;rs12752271;rs28469609	A	G	0.429423	1.82592e-13	-0.0181479	0.00246543	INPP5B	0	intronic	1.615	7	4	5	6.05646	4	0.194971
No_CHD	rs35655346	5	1	38443219	2	rs35655346;rs61776719	T	C	0.132207	1.97549e-08	0.020852	0.0037142	SF3A3	0	intronic	3.187	6	4	4	3.65257	4	0.455063
No_CHD	rs9436961	6	1	55488831	2	rs9436961;rs138483078	A	T	0.252485	1.8387e-09	0.0163657	0.00272242	BSND	12274	intergenic	3.686	5	1	15	3.13703	4	0.535162
YES	rs34232196	6	1	55489542	1	rs34232196	T	C	0.233598	3.50345e-23	0.0288862	0.00291273	BSND	12985	intergenic	2.415	6	1	15	1.58995	4	0.810597
No_CHD,No_AAA	rs11591147	6	1	55505647	1	rs11591147	T	G	0.0208748	3.61362e-32	0.131383	0.0111281	PCSK9	0	exonic	15.41	4	1	11	26.6527	4	2.33655e-05
No_CHD	rs2479410	6	1	55505861	1	rs2479410	A	G	0.365805	2.59093e-09	0.0157973	0.0026525	PCSK9	0	intronic	10.72	4	1	10	1.97667	4	0.74005
No_CHD	rs472495	6	1	55521313	4	rs472495;rs565436;rs2479413;rs499883	T	G	0.374751	1.79977e-15	-0.0203175	0.00255424	PCSK9	0	intronic	2.901	4	4	15	1.84181	4	0.764825
YES	rs72675569	7	1	56626575	1	rs72675569	T	C	0.349901	2.16424e-09	-0.015282	0.00255339	RP1-158P9.1	5678	intergenic	18.27	7	5	15	0.543066	4	0.969175
YES	rs11206803	7	1	56877509	2	rs11206803;rs67359051	T	C	0.472167	1.99706e-12	-0.0171004	0.00243087	RP4-710M16.2	3125	intergenic	0.464	4	5	15	13.5871	4	0.00873651
No_CHD	rs9437006	7	1	56983656	4	rs9437006;rs67359051;rs61772577;rs61772593	T	C	0.140159	8.04801e-16	-0.030883	0.00383475	PPAP2B	0	intronic	9.484	4	4	5	5.17627	4	0.269684
No_CHD	rs72664335	7	1	56986978	5	rs72664335;rs10888977;rs1889145;rs4912314;rs2404716	T	G	0.11829	5.44116e-37	0.0571553	0.00449811	PPAP2B	0	intronic	3.446	4	4	5	7.44964	4	0.113951
YES	rs71646019	8	1	59433354	1	rs71646019	T	C	0.213718	3.67221e-11	-0.0198762	0.00300392	PHBP3	31993	intergenic	0.44	5	5	15	9.91181	4	0.0419398
No_CHD	rs611060	9	1	109782190	7	rs611060;rs61799430;rs596773;rs10858082;rs6698843;rs4970834;rs3902354	T	C	0.407555	6.95991e-10	0.0156141	0.00253189	SARS	1398	intergenic	0.451		3	4	9.15452	4	0.0573511
No_CHD	rs17035665	9	1	109813719	7	rs17035665;rs4970834;rs55882046;rs4970835;rs585362;rs6698843;rs72703204	T	C	0.182903	1.85786e-22	0.0304307	0.00312132	CELSR2	0	intronic	5.359	5	4	15	3.388	4	0.495111
No_CHD,No_AAA	rs12740374	9	1	109817590	10	rs12740374;rs3902354;rs55882046;rs141844707;rs61799430;rs585362;rs10858082;rs6698843;rs4970834;rs79482788	T	G	0.212724	2.03835e-79	0.0560635	0.00297114	CELSR2	0	UTR3	4.72	2b	1	7	25.6891	4	3.65565e-05
No_CHD	rs651649	9	1	109832027	7	rs651649;rs7515901;rs413582;rs10858082;rs6698843;rs4970834;rs3902354	A	G	0.488072	1.54486e-16	-0.0200683	0.00243164	MYBPHL	2959	intergenic	0.82	6	5	15	2.65533	4	0.617054
No_CHD,No_AAA	rs629001	9	1	109838918	6	rs629001;rs650985;rs585362;rs75237799;rs72703204;rs55882046	T	C	0.071571	1.58431e-14	-0.036972	0.00481373	MYBPHL	0	exonic	20.9		5	15	10.2006	4	0.0371802
YES	rs2476602	10	1	114396955	4	rs2476602;rs6661817;rs12144309;rs7555634	A	G	0.225646	2.51733e-10	0.0171694	0.00271414	PTPN22	0	intronic	1.259	5	4	15	3.68643	4	0.450102
YES	rs11552449	10	1	114448389	5	rs11552449;rs1230679;rs6679677;rs7555634;rs6661817	T	C	0.190855	4.06475e-13	-0.0226184	0.00311833	DCLRE1B	0	exonic	22		1	1	8.14508	4	0.086406
No_CHD	rs67807996	11	1	149995265	1	rs67807996	A	G	0.358847	1.24487e-10	-0.0180177	0.00280049	OTUD7B	12639	intergenic	0.16	6	5	15	18.3946	4	0.00103311
No_CHD	rs10888388	12	1	150687296	3	rs10888388;rs12143614;rs4970966	T	C	0.473161	4.53293e-11	-0.0161424	0.00245119	HORMAD1	0	intronic	2.911	7	5	15	13.702	4	0.0083096
YES	rs4504897	13	1	151766851	3	rs4504897;rs2280474;rs11587006	A	T	0.141153	1.53406e-09	-0.0191913	0.00317697	RP11-98D18.9	0	ncRNA_exonic	0.487	6	5	15	10.3794	4	0.0344994
No_CHD	rs4601580	14	1	154394417	2	rs4601580;rs7526131	A	T	0.472167	1.47234e-09	0.0160613	0.00265592	IL6R	0	intronic	2.775	6	5	7	0.695395	4	0.951896
No_AAA	rs12126142	14	1	154425456	5	rs12126142;rs4240872;rs11265621;rs12750774;rs7526131	A	G	0.359841	2.33832e-29	0.0267347	0.0023766	IL6R	0	intronic	3.167	6	4	5	45.6759	4	2.87651e-09
YES	rs10919134	15	1	169286785	4	rs10919134;rs35152438;rs1200157;rs4656661	A	G	0.440358	2.44625e-13	0.0181457	0.00247831	NME7:RP4-800F24.1	0	ncRNA_intronic	9.616	7	5	15	2.75409	4	0.599783
No_CHD,No_AAA	rs7517737	16	1	172341975	1	rs7517737	A	C	0.419483	6.14504e-09	0.0139515	0.00240015	DNM3:PIGC	0	intronic	1.252	5	5	15	33.4837	4	9.50839e-07
No_CHD	rs1883102	17	1	175136793	1	rs1883102	A	T	0.476143	4.14893e-10	-0.0151277	0.00242109	KIAA0040	0	intronic	0.806	5	4	5	5.19787	4	0.267591
No_CHD	rs12082129	18	1	200650490	1	rs12082129	T	C	0.331014	2.86943e-08	-0.0145424	0.00262061	RP11-92G12.3	0	ncRNA_intronic	1.135	7	5	15	6.68771	4	0.153341
No_CHD	rs116161686	19	1	210473622	4	rs116161686;rs668322;rs227212;rs227199	A	G	0.121272	4.26232e-12	-0.0243876	0.00352005	RP4-667H12.4	3406	intergenic	2.585	7	5	14	4.86131	4	0.301827
No_CHD	rs17163363	20	1	222828704	16	rs17163363;rs2270707;rs3002126;rs61826467;rs3922385;rs4846382;rs73122816;rs2936036;rs3002132;rs3002141;rs3008609;rs74145508;rs2133186;rs3008620;rs3002145;rs61824282	T	C	0.262425	6.73062e-36	-0.034702	0.00277433	MIA3	0	intronic	3.468	4	2	4	11.3711	4	0.0226949
YES	rs4846913	21	1	230294715	3	rs4846913;rs2296065;rs681106	A	C	0.399602	1.14517e-10	0.0157353	0.00244093	GALNT2	0	intronic	2.375	4	1	7	6.49757	4	0.164944
No_CHD,No_Stroke	rs2881743	22	2	19933452	2	rs2881743;rs7605550	A	T	0.427435	1.09278e-09	0.0151597	0.00248714	AC019055.1	16114	intergenic	10.46	3a	5	15	10.3878	4	0.0343778
No_CHD	rs16986953	22	2	19942473	2	rs16986953;rs7605550	A	G	0.0884692	1.49765e-16	-0.0364509	0.00441471	AC019055.1	25135	intergenic	18.62	5	5	15	16.1482	4	0.00282665
No_AAA	rs10193919	23	2	20880833	1	rs10193919	T	C	0.354871	7.15613e-10	-0.0149924	0.0024328	AC012065.7	1827	intergenic	14.54	7	4	5	76.531	4	9.45178e-16
No_CHD	rs75941937	23	2	21122046	4	rs75941937;rs72780134;rs550619;rs365946	T	C	0.0576541	3.39211e-08	0.0323383	0.0058585	AC012361.1	60624	intergenic	5.429	7	5	15	5.0323	4	0.283999
No_CHD,No_AAA	rs541041	23	2	21294975	8	rs541041;rs34468875;rs365946;rs10177017;rs72780134;rs550619;rs6548011;rs79428416	A	G	0.203777	1.55401e-22	-0.0316484	0.00324021	APOB	28029	intergenic	0.261		5	15	15.6445	4	0.00353524
No_CHD,No_AAA	rs12477249	23	2	21400661	3	rs12477249;rs6548011;rs34468875	A	G	0.319085	2.11587e-12	-0.0176991	0.00251886	RP11-79J24.1	20728	intergenic	0.764	7	5	15	11.321	4	0.0231833
No_CHD	rs115445558	24	2	44063098	1	rs115445558	C	G	0.0795229	5.93191e-16	0.0420769	0.00520065	ABCG5	0	intronic	2.522	6	5	14	8.78439	4	0.0667205
No_CHD	rs4299376	24	2	44072576	3	rs4299376;rs17424122;rs7598542	T	G	0.307157	4.35907e-24	0.0271276	0.00267974	ABCG8	0	intronic	0.622	7	4	14	2.00329	4	0.735154
YES	rs616381	25	2	45891708	1	rs616381	A	G	0.43837	4.70412e-08	-0.0134323	0.00245917	PRKCE	0	intronic	3.204		5	15	2.18895	4	0.701053
No_CHD	rs5017686	26	2	69622299	1	rs5017686	A	G	0.404573	3.1326e-09	0.014387	0.00242839	NFU1	582	downstream	5.385		4	5	3.3925	4	0.49441
No_CHD	rs6547621	27	2	85774676	7	rs6547621;rs699664;rs1254898;rs2289976;rs62166774;rs2166530;rs28404046	A	G	0.493042	5.59272e-21	-0.0236147	0.0025129	GGCX	0	UTR3	1.144	1f	4	5	39.5463	4	5.37188e-08
YES	rs11695624	28	2	144177167	1	rs11695624	A	T	0.157058	1.90662e-09	0.0198059	0.00329792	ARHGAP15:AC096558.1:RP11-570L15.2	00:00:00	ncRNA_intronic	0.883	6	5	15	8.48443	4	0.0753605
YES	rs10928241	29	2	145831428	2	rs10928241;rs813684	T	C	0.323062	3.86748e-12	-0.0187306	0.00269818	TEX41	0	ncRNA_exonic	3.503	7	4	15	11.1275	4	0.0251681
No_CHD,No_AAA	rs1990760	30	2	163124051	1	rs1990760	T	C	0.394632	1.13795e-12	-0.0174042	0.00244692	IFIH1	0	exonic	15.24	7	4	15	16.4827	4	0.00243531
No_AAA	rs78456138	30	2	163132346	1	rs78456138	T	C	0.0129225	4.61586e-10	0.0600589	0.00963773	IFIH1	0	intronic	4.9	7	4	5	11.799	4	0.0189102
No_CHD	rs6434219	31	2	188241953	1	rs6434219	T	G	0.319085	1.17503e-08	-0.0147966	0.00259438	AC007319.1:CALCRL	00:00:00	ncRNA_intronic	2.033	6	4	15	6.92201	4	0.140068
YES	rs148812085	32	2	203877233	7	rs148812085;rs12474416;rs55692341;rs145616235;rs139644567;rs11675462;rs78488377	T	C	0.130219	1.98446e-30	-0.046465	0.00405288	WDR12	0	intergenic	4.098	7	5	15	118.651	4	1.03709e-24
No_CHD	rs1837121	33	2	216292331	4	rs1837121;rs7609476;rs1250234;rs17517928	A	G	0.232604	2.51078e-18	0.0243929	0.00279363	FN1	0	intronic	4.475	5	3	5	3.02139	4	0.554252
No_CHD	rs78058190	34	2	219699999	1	rs78058190	A	G	0.0626243	2.69323e-08	-0.037245	0.00669839	PRKAG3	3189	intergenic	2.4	5	5	14	12.1362	4	0.0163669
No_CHD	rs2222018	35	2	227095220	3	rs2222018;rs10194882;rs2972149	A	C	0.372763	3.59605e-17	-0.0214458	0.00254539	AC068138.1	45132	intergenic	4.287	5	5	15	4.68351	4	0.321339
YES	rs13003675	36	2	233584109	4	rs13003675;rs6704768;rs283478;rs778368	T	C	0.285288	3.14849e-15	-0.0199994	0.00253643	GIGYF2	0	intronic	1.772	5	4	5	3.27598	4	0.512746
No_CHD	rs58461937	37	3	14907599	3	rs58461937;rs6762951;rs1602302	T	C	0.49006	3.07618e-10	0.0153339	0.00243594	FGD5	0	intronic	4.151	6	4	15	16.5908	4	0.00232073
No_CHD	rs4858891	38	3	48185955	1	rs4858891	A	G	0.317097	1.5518e-09	-0.0154951	0.00256588	CDC25A	12680	intergenic	3.509	7	5	15	1.36042	4	0.851044
No_CHD	rs11715915	38	3	49455330	8	rs11715915;rs147997200;rs73079003;rs1128535;rs7642934;rs73078367;rs34759087;rs55957735	T	C	0.335984	7.06924e-14	0.0195463	0.00261085	AMT	0	exonic	19.06	1f	3	5	8.65657	4	0.0702809
No_CHD	rs4855447	39	3	69803328	2	rs4855447;rs4605553	A	G	0.223658	1.97041e-09	0.017455	0.00290906	MITF	0	intronic	0.306	5	5	15	12.1631	4	0.0161789
No_CHD	rs9827970	40	3	114944717	1	rs9827970	T	C	0.026839	3.3012e-08	-0.0465079	0.00841824	RP11-190P13.2	25325	intergenic	2.044	7	5	15	0.484558	4	0.974987
No_CHD	rs17282078	41	3	124481760	1	rs17282078	A	T	0.132207	3.07199e-13	-0.0279505	0.00383345	ITGB5	0	UTR3	1.575	5	4	5	8.84252	4	0.0651586
YES	rs34894639	42	3	135798658	5	rs34894639;rs10512987;rs35087366;rs900048;rs2343681	T	C	0.237575	5.62821e-13	0.0213348	0.00295939	PPP2R3A	0	intronic	0.652	7	4	5	10.2255	4	0.0367957
YES	rs185244	43	3	138092889	5	rs185244;rs2293252;rs1109088;rs56236670;rs13059110	T	C	0.151093	3.19335e-18	-0.0285865	0.00328415	MRAS	0	intronic	2.581		4	15	11.711	4	0.0196351
No_CHD	rs7639052	44	3	141611635	1	rs7639052	C	G	0.450298	5.74134e-10	-0.0147826	0.0023853	ATP1B3	0	intronic	0.248	7	4	5	6.44257	4	0.168445
No_CHD	rs357494	45	3	153937753	3	rs357494;rs9820619;rs62279489	A	G	0.125249	1.24865e-11	-0.0254111	0.00375102	ARHGEF26	0	intronic	0.379		4	15	11.3728	4	0.0226786
No_CHD	rs34696078	46	3	156832664	3	rs34696078;rs4368453;rs9838724	A	G	0.440358	9.12356e-11	-0.015792	0.00243674	LINC00880	0	ncRNA_intronic	2.361	6	5	15	3.75194	4	0.440617
No_Stroke	rs59950280	47	4	3452345	1	rs59950280	A	G	0.309145	1.45988e-09	-0.0158169	0.00261492	HGFAC	1133	intergenic	1.638	5	5	15	4.60302	4	0.330506
No_CHD,No_AAA	rs11737577	48	4	16867783	1	rs11737577	T	G	0.472167	1.43534e-10	-0.0153579	0.00239515	LDB2	0	intronic	0.88	4	4	15	26.9755	4	2.0107e-05
YES	rs9684467	49	4	54582132	2	rs9684467;rs17083333	A	G	0.16998	4.1506e-08	0.0177093	0.00322908	FIP1L1:RP11-317M11.1	0	ncRNA_intronic	0.727	5	2	15	3.88764	4	0.421426
No_CHD,No_AAA	rs1382083	49	4	54596877	2	rs1382083;rs17083333	A	G	0.204771	1.28258e-11	-0.0202707	0.00299394	FIP1L1:RP11-317M11.1	0	ncRNA_intronic	3.577	5	5	15	25.2745	4	4.43031e-05
No_CHD	rs6852997	50	4	57812765	3	rs6852997;rs75032262;rs78764245	A	T	0.184891	9.0561e-16	-0.0239965	0.00298501	REST	10754	intergenic	4.304	7	5	15	2.48311	4	0.647663
No_CHD	rs11730486	51	4	77418968	2	rs11730486;rs62300863	A	G	0.351889	4.91408e-10	0.0154397	0.00248154	SHROOM3	0	intronic	2.062	6	5	15	2.83015	4	0.586639
No_CHD	rs13125101	52	4	81174592	2	rs13125101;rs35954793	A	G	0.270378	2.02474e-16	-0.0216791	0.00263716	FGF5	13160	intergenic	0.297	4	2	14	1.36657	4	0.849984
No_CHD	rs2865398	53	4	96014983	1	rs2865398	C	G	0.031809	4.64884e-08	0.033439	0.00611959	BMPR1B	0	intronic	0.989	6	1	15	0.876269	4	0.927941
No_CHD	rs7665125	54	4	120402079	9	rs7665125;rs1480933;rs6844238;rs72673792;rs10013032;rs2175383;rs2389747;rs4637383;rs7658368	T	G	0.318091	1.18185e-13	0.0189663	0.00255652	RP11-33B1.1	0	ncRNA_intronic	4.712	6	4	5	0.282782	4	0.990898
No_CHD	rs72686504	54	4	120920813	2	rs72686504;rs6817567	A	C	0.276342	2.21991e-10	-0.0172765	0.00272272	RP11-700N1.1	35364	intergenic	0.847	7	2	15	12.1851	4	0.0160264
YES	rs1429137	55	4	148282109	4	rs1429137;rs113436562;rs6857197;rs78381016	T	C	0.156064	2.17115e-19	0.0278001	0.00308743	MIR548G	16239	intergenic	9.879	6	5	15	1.51608	4	0.823789
No_CHD	rs149722146	55	4	148327304	2	rs149722146;rs143614835	T	C	0.0159046	4.41681e-09	-0.0636642	0.0108498	RP11-364M6.1	19821	intergenic	13.61	6	5	15	7.65489	4	0.10507
No_CHD	rs4320119	55	4	148370717	2	rs4320119;rs113436562	A	T	0.136183	1.78461e-09	-0.0236648	0.00393346	RP11-752L20.1	9158	intergenic	3.452	6	5	15	2.26142	4	0.687802
No_CHD	rs6841581	55	4	148401190	4	rs6841581;rs10305860;rs6537489;rs4835411	A	G	0.146123	2.56212e-33	-0.0409024	0.00340087	EDNRA	878	upstream	4.911	2a	1	14	11.9443	4	0.0177705
No_CHD	rs4691666	56	4	156398688	2	rs4691666;rs2341599	T	C	0.496024	2.91147e-08	0.0136267	0.00245673	MTND1P22	13712	intergenic	4.153	5	5	15	5.74493	4	0.219024
YES	rs7440763	56	4	156433520	4	rs7440763;rs7670965;rs1483040;rs2341599	T	G	0.115308	1.87579e-13	0.0270674	0.00367895	RP13-487K5.1	3358	intergenic	2.517	6	5	15	13.973	4	0.00738185
YES	rs72689147	56	4	156639888	2	rs72689147;rs3796585	T	G	0.200795	1.86404e-17	0.0273816	0.00322062	GUCY1A3	0	intronic	6.592	7	4	15	21.0259	4	0.000312941
No_CHD	rs4389656	57	5	6753728	1	rs4389656	A	G	0.335984	4.06254e-08	0.0141304	0.00257474	PAPD7	0	intronic	0.807		4	4	6.41747	4	0.170066
YES	rs17263917	58	5	9552338	1	rs17263917	A	G	0.140159	1.7243e-10	0.0224738	0.00352028	SNHG18	1616	intergenic	1.48	7	4	15	21.2033	4	0.000288596
No_CHD	rs62362364	59	5	55441571	1	rs62362364	C	G	0.219682	1.59353e-09	0.0186492	0.00309037	ANKRD55	0	intronic	15.71	5	5	15	7.22162	4	0.12463
No_CHD	rs3936510	60	5	55860866	2	rs3936510;rs13179413	T	G	0.188867	6.52929e-12	-0.0217125	0.00316159	AC022431.2	0	intronic	8.907		2	15	9.09948	4	0.0586606
YES	rs3846663	61	5	74655726	2	rs3846663;rs13354746	T	C	0.389662	7.8921e-09	-0.014055	0.00243555	HMGCR	0	intronic	2.486	6	4	4	20.1974	4	0.000456524
YES	rs1363465	62	5	128001170	6	rs1363465;rs73352718;rs13154744;rs331087;rs6860114;rs35638608	T	G	0.264414	9.52339e-14	-0.0203568	0.00273343	SLC27A6:CTC-573M9.1	00:00:00	ncRNA_intronic	2.537	6	13	15	8.78531	4	0.0666954
No_CHD	rs77450473	63	5	131785536	2	rs77450473;rs3846729	A	G	0.131213	1.15818e-09	-0.0222842	0.0036616	C5orf56	0	intronic	5.976	7	4	5	6.97289	4	0.137328
YES	rs111246576	64	5	137633001	1	rs111246576	T	C	0.166998	4.88222e-08	0.0173464	0.0031796	CDC25C	0	intronic	10.64	6	4	15	3.40635	4	0.492261
YES	rs249760	65	5	141915692	2	rs249760;rs4912864	T	C	0.205765	5.53751e-09	-0.016543	0.00283748	AC005592.2	0	ncRNA_intronic	8.377		5	15	6.15876	4	0.187602
No_CHD	rs12522841	66	5	142518675	2	rs12522841;rs11167804	A	G	0.496024	2.67678e-12	-0.0173146	0.00247574	ARHGAP26	0	intronic	0.58	4	4	5	6.12621	4	0.189919
No_CHD	rs9501744	67	6	1617143	1	rs9501744	T	C	0.139165	3.36077e-12	0.0260051	0.00373542	FOXC1	3015	intergenic	1.226	5	1	13	5.13144	4	0.274075
No_CHD	rs1412748	68	6	12756658	5	rs1412748;rs6916421;rs2026458;rs17679501;rs9463072	A	T	0.449304	2.77927e-10	0.0162369	0.00257296	PHACTR1	0	intronic	11.76	6	5	15	3.00601	4	0.556821
No_CHD	rs62389950	68	6	12868726	1	rs62389950	T	C	0.15507	1.42078e-08	0.019531	0.0034441	PHACTR1	0	intronic	0.746	6	5	15	13.621	4	0.0086083
No_CHD	rs7454157	68	6	12909874	7	rs7454157;rs13209002;rs9473086;rs62389460;rs6916421;rs2026458;rs17679501	A	G	0.38668	8.75524e-42	0.0370578	0.00273637	PHACTR1	0	intronic	3.183	5	2	15	70.2964	4	1.96529e-14
YES	rs35056688	68	6	12955104	5	rs35056688;rs1937766;rs2026458;rs111969884;rs13209002	T	C	0.242545	7.97859e-18	-0.0250023	0.00290728	PHACTR1	0	intronic	9.558	5	5	14	9.04451	4	0.0599966
YES	rs7766436	69	6	22598259	2	rs7766436;rs9348527	T	C	0.286282	9.7376e-14	-0.0200179	0.00268899	RP1-309H15.2	4196	intergenic	1.902	6	5	15	2.25413	4	0.689132
No_CHD	rs3822921	70	6	35057331	1	rs3822921	A	G	0.135189	4.43139e-08	-0.0207801	0.00379703	ANKS1A	0	UTR3	9.165		4	5	3.43955	4	0.48713
YES	rs2077750	70	6	35089811	1	rs2077750	A	G	0.181909	3.07882e-08	0.0173688	0.00313692	TCP11	0	intronic	0.248	7	5	15	2.23757	4	0.692158
No_CHD	rs56015508	71	6	39152041	1	rs56015508	A	C	0.228628	4.35309e-11	0.0196706	0.00298423	KCNK5	4707	intergenic	1.869	6	4	15	10.2681	4	0.0361457
No_CHD	rs733701	71	6	39171862	1	rs733701	T	C	0.235586	1.37282e-08	-0.0166179	0.00292736	KCNK5	0	intronic	4.638	2b	2	7	28.1735	4	1.15026e-05
No_CHD	rs998584	72	6	43757896	2	rs998584;rs6458349	A	C	0.496024	7.03644e-17	-0.0203221	0.00243483	VEGFA	3671	intergenic	12.4		2	15	1.47695	4	0.830717
No_CHD	rs112222843	72	6	43785741	1	rs112222843	T	C	0.0387674	1.37144e-09	0.0421166	0.00695132	VEGFA	31516	intergenic	1.169	5	5	15	2.19974	4	0.699077
No_CHD	rs9475818	73	6	57151605	3	rs9475818;rs12191844;rs6459182	T	C	0.281312	4.25026e-12	0.0183892	0.00265411	PRIM2	27997	intergenic	6.108	7	5	15	7.49171	4	0.112076
YES	rs80056186	73	6	57158766	1	rs80056186	A	T	0.0735586	7.30894e-12	-0.0341371	0.00498243	PRIM2	20836	intergenic	0.135	6	5	15	14.628	4	0.00553828
No_CHD	rs9361867	74	6	82595959	2	rs9361867;rs10806235	T	C	0.480119	1.11029e-10	0.0163091	0.00252811	RP11-379B8.1	0	ncRNA_intronic	4.288	6	5	15	6.82305	4	0.14554
No_CHD	rs12528438	75	6	113454161	1	rs12528438	A	G	0.178926	5.31021e-10	-0.0185708	0.00299064	SOCS5P5	89206	intergenic	0.156	7	15	15	3.78784	4	0.43548
No_CHD	rs1969783	76	6	134159399	5	rs1969783;rs969282;rs12203224;rs1208256;rs1853437	T	C	0.296223	6.13346e-22	0.0262856	0.00273032	RP3-323P13.2:RP4-662A9.2	00:00:00	ncRNA_intronic	5.004	3a	1	1	28.0536	4	1.21648e-05
No_CHD	rs1872230	76	6	134367864	1	rs1872230	A	G	0.467197	7.7803e-09	-0.0143507	0.00248577	SLC2A12	0	intronic	3.897	6	5	15	23.7916	4	8.79376e-05
No_CHD	rs17080102	77	6	151004770	1	rs17080102	C	G	0.0695825	8.94618e-11	0.029761	0.00459008	PLEKHG1	0	intronic	8.216	4	1	15	0.728564	4	0.94776
YES	rs688359	78	6	160465291	2	rs688359;rs3798188	A	G	0.380716	8.42496e-15	0.020667	0.00266292	IGF2R	0	intronic	3.89	5	3	4	10.204	4	0.0371273
No_CHD	rs9457827	78	6	160503656	3	rs9457827;rs144078421;rs3798188	T	C	0.054672	3.89315e-17	-0.0420237	0.00499326	IGF2R	0	intronic	0.008	5	4	4	7.00911	4	0.135407
No_CHD	rs2297374	78	6	160575985	2	rs2297374;rs461473	T	C	0.37674	9.95865e-13	0.0183079	0.00256734	SLC22A1	0	intronic	0.149	7	4	15	7.67242	4	0.104342
No_CHD	rs146534110	78	6	160578069	1	rs146534110	T	G	0.0119284	3.94941e-13	-0.0881253	0.012143	SLC22A1	0	intronic	3.316	4	4	15	2.50075	4	0.644502
No_CHD	rs9457853	78	6	160603594	2	rs9457853;rs4709408	A	G	0.104374	1.21145e-09	-0.0235844	0.00387982	SLC22A2	0	intergenic	0.593	7	5	15	4.42058	4	0.352068
No_CHD	rs3861973	78	6	160628905	7	rs3861973;rs145221006;rs316022;rs624249;rs316036;rs58345383;rs425983	T	C	0.290258	6.5285e-12	0.0201737	0.00293751	SLC22A2	0	intergenic	2.034	5	5	15	8.4738	4	0.0756854
No_CHD	rs386453	78	6	160759840	3	rs386453;rs505000;rs143113590	T	C	0.120278	2.1182e-25	0.0417533	0.00400896	SLC22A3	9459	intergenic	1.601	5	5	15	16.7645	4	0.00214757
No_CHD	rs146184004	78	6	160766334	3	rs146184004;rs10755577;rs3125060	T	C	0.0208748	1.61122e-22	-0.0962149	0.00985432	SLC22A3	2965	intergenic	0.483	5	5	14	3.26317	4	0.514788
No_CHD	rs9364552	78	6	160782934	13	rs9364552;rs1510225;rs1112444;rs1810126;rs10945675;rs73014164;rs6903649;rs56393506;rs316022;rs316036;rs146724892;rs3125060;rs425983	C	G	0.499006	7.87281e-27	-0.0263808	0.00246003	SLC22A3	0	intronic	1.108	4	5	15	19.0429	4	0.000770834
No_CHD	rs138799654	78	6	160803177	2	rs138799654;rs3125060	A	G	0.0248509	1.02212e-12	-0.0643757	0.00903202	SLC22A3	0	intronic	0.626	6	5	15	7.76728	4	0.100485
No_CHD	rs78439586	78	6	160820922	7	rs78439586;rs6903649;rs145221006;rs624249;rs58345383;rs425983;rs1510225	A	G	0.0596421	6.00159e-13	0.0397302	0.00551774	SLC22A3	0	intronic	1.43	6	5	15	12.6974	4	0.0128529
YES	rs2504927	78	6	160860430	12	rs2504927;rs1810126;rs73014164;rs6903649;rs7770628;rs1367209;rs1406888;rs624249;rs58345383;rs425983;rs1510225;rs1112444	T	C	0.434394	1.96823e-19	0.0224428	0.00248949	SLC22A3	0	intronic	0.773	7	5	15	20.3311	4	0.000429576
No_CHD	rs2504922	78	6	160890231	6	rs2504922;rs73014164;rs146724892;rs1510225;rs1112444;rs1810126	T	C	0.382704	1.22139e-12	-0.0181647	0.00255736	LPAL2	0	ncRNA_intronic	0.101		5	15	4.94969	4	0.292498
No_CHD	rs12214416	78	6	160910517	3	rs12214416;rs1367210;rs2314852	A	T	0.0447316	5.47396e-13	0.0427172	0.00592226	LPAL2	0	ncRNA_intronic	1.373	7	4	15	5.49827	4	0.239882
No_CHD,No_AAA	rs55730499	78	6	161005610	9	rs55730499;rs56393506;rs77894138;rs10755577;rs3125060;rs1112444;rs117446263;rs1810126;rs10945675	T	C	0.0755467	1.41228e-195	-0.164063	0.00549916	LPA	0	intronic	0.093	7	4	15	12.8322	4	0.0121253
No_CHD	rs41272114	78	6	161006077	1	rs41272114	T	C	0.0308151	5.07942e-12	0.0461288	0.0066821	LPA	0	splicing	23.6		4	15	8.56067	4	0.0730694
YES	rs73596816	78	6	161017363	2	rs73596816;rs56393506	A	G	0.028827	1.95778e-19	-0.0654144	0.00725569	LPA	0	intronic	0.007	6	4	15	7.06484	4	0.132501
No_CHD,No_AAA	rs6905073	78	6	161067892	10	rs6905073;rs1367210;rs1367209;rs56393506;rs1406888;rs1965091;rs2314852;rs6903649;rs7770628;rs35600881	T	G	0.387674	6.23209e-40	0.0340811	0.00257688	LPA	0	intronic	0.641	6	4	15	5.81282	4	0.21357
No_CHD	rs1998045	78	6	161097821	6	rs1998045;rs1965091;rs35527267;rs73014164;rs1367209;rs1406888	T	C	0.16004	1.12879e-19	-0.0315564	0.00347699	RP1-81D8.4	265	upstream	6.978		5	15	11.8461	4	0.0185335
No_AAA	rs186696265	78	6	161111700	8	rs186696265;rs117515500;rs117379529;rs141766382;rs147208792;rs144078421;rs4709408;rs9295128	T	C	0.0129225	2.41756e-100	-0.275269	0.012945	RP1-81D8.3	7619	intergenic	0.613	5	5	15	18.356	4	0.00105124
No_AAA	rs783144	78	6	161119239	9	rs783144;rs1965091;rs2314852;rs6903649;rs7770628;rs35600881;rs1367210;rs1406888;rs11751347	T	C	0.255467	7.15143e-34	0.0327577	0.00270012	RP1-81D8.3	80	upstream	2.257		2	15	3.96605	4	0.41062
No_CHD	rs4252066	78	6	161127125	7	rs4252066;rs783147;rs1406892;rs6903649;rs7770628;rs1406888;rs1965091	A	G	0.293241	1.1214e-18	0.0250954	0.00284455	PLG	0	intronic	1.554	6	2	15	4.23824	4	0.374722
No_CHD	rs783164	78	6	161182327	4	rs783164;rs783147;rs77894138;rs1406892	A	T	0.206759	9.52442e-20	0.028779	0.00316452	PLG	7979	intergenic	0.94	6	5	15	6.64372	4	0.155957
YES	rs10214652	78	6	161366947	4	rs10214652;rs9365237;rs35409033;rs73017416	A	G	0.0695825	2.89404e-12	-0.0356169	0.00510067	RP3-428L16.1	0	ncRNA_intronic	0.332	4	5	15	6.26256	4	0.180379
No_CHD	rs9365239	78	6	161391077	10	rs9365239;rs117379529;rs35409033;rs1488;rs56073227;rs9458156;rs73017416;rs77894138;rs9365237;rs675293	A	G	0.228628	2.5755e-16	-0.0230014	0.00280789	RP3-428L16.1	273	downstream	1.391	7	5	15	8.76276	4	0.0673108
YES	rs3778231	78	6	161672625	5	rs3778231;rs117379529;rs141766382;rs73017416;rs147208792	A	G	0.0805169	1.38077e-12	-0.0291266	0.00411046	AGPAT4	0	intronic	1.687	5	4	15	6.72714	4	0.15103
YES	rs3798945	78	6	161685583	1	rs3798945	T	C	0.437376	2.03373e-08	0.0138419	0.00246775	AGPAT4	0	intronic	0.562	6	4	5	2.68274	4	0.612239
No_CHD	rs4721098	79	7	1881527	3	rs4721098;rs11764590;rs11760633	C	G	0.213718	1.83788e-10	-0.0192664	0.00302251	MAD1L1:AC110781.3	00:00:00	intronic	2.631	5	4	15	6.75207	4	0.149585
No_CHD	rs33986000	80	7	6432750	1	rs33986000	T	C	0.210736	1.31382e-09	0.0180491	0.0029756	RAC1	0	intronic	6.848		2	6	2.26397	4	0.687337
YES	rs1019307	81	7	12251790	1	rs1019307	C	G	0.403579	1.79783e-09	-0.0146163	0.00242993	TMEM106B	0	intronic	1.204	4	1	2	2.82322	4	0.587831
YES	rs57301765	82	7	19052733	3	rs57301765;rs10241964;rs1029510	A	G	0.168986	1.40759e-34	-0.0380731	0.00310438	TWIST1	7880	intergenic	1.126	6	5	15	21.42	4	0.000261377
No_CHD	rs7808452	83	7	27321550	1	rs7808452	A	T	0.0904573	4.2128e-08	-0.0213945	0.0039029	RPL35P4	12252	intergenic	0.501	7	14	15	16.5554	4	0.0023577
No_CHD	rs1833126	84	7	35279652	1	rs1833126	A	G	0.379722	4.19188e-10	0.0155508	0.00248944	TBX20	0	intronic	0.225	6	4	15	6.83175	4	0.145051
No_CHD	rs2107732	85	7	45077978	1	rs2107732	A	G	0.102386	6.65542e-09	0.0252708	0.00435749	CCM2	0	exonic	18.3	5	4	4	8.16977	4	0.0855537
No_CHD	rs12705390	86	7	106410777	1	rs12705390	A	G	0.222664	2.74186e-08	-0.0164501	0.00296015	CTB-111H14.1	123	upstream	6.399	4	1	15	24.3547	4	6.78063e-05
No_CHD	rs17154104	87	7	107090698	1	rs17154104	A	G	0.321074	3.93047e-08	-0.0146572	0.00266788	COG5:CTB-20D2.1	00:00:00	ncRNA_exonic	7.827	6	4	15	6.46445	4	0.167044
No_CHD	rs8180817	88	7	114047542	2	rs8180817;rs2045292	C	G	0.492048	2.84807e-09	0.0144815	0.0024379	FOXP2	0	intronic	2.248	6	1	15	5.80167	4	0.214458
No_CHD	rs2051718	89	7	117025243	2	rs2051718;rs6949974	A	G	0.412525	1.17273e-11	-0.0167784	0.00247341	ASZ1	0	intronic	1.124	5	5	15	5.20262	4	0.267132
No_CHD	rs11556924	90	7	129663496	3	rs11556924;rs62489409;rs11762946	T	C	0.37674	3.74988e-24	0.026593	0.00262312	RP11-306G20.1:ZC3HC1	00:00:00	exonic	28	1f	3	4	3.84112	4	0.427935
No_CHD	rs3918226	91	7	150690176	3	rs3918226;rs1808593;rs117564322	T	C	0.0984095	2.80134e-33	-0.0580937	0.00483323	NOS3	0	intronic	12.89	2b	2	15	10.7039	4	0.030101
No_CHD	rs6991641	92	8	10586860	4	rs6991641;rs1124010;rs2271355;rs2278335	C	G	0.399602	9.31812e-12	0.0168567	0.00247286	SOX7:SOX7:CTD-2135J3.3	00:00:00	ncRNA_exonic	9.416	3a	1	13	12.7108	4	0.0127786
No_CHD	rs4646250	93	8	18260598	1	rs4646250	A	G	0.282306	1.41385e-09	0.0165803	0.00273878	NAT2	1869	intergenic	5.749	5	5	15	3.47729	4	0.48134
No_CHD,No_AAA	rs76423146	94	8	19820480	5	rs76423146;rs11992311;rs117174179;rs73600293;rs117535105	T	C	0.026839	1.53967e-16	-0.0629546	0.00762773	LPL	0	intronic	0.35	5	4	15	9.0947	4	0.0587756
No_CHD,No_AAA	rs17489373	94	8	19855344	11	rs17489373;rs894210;rs1569213;rs17489539;rs6586891;rs7015766;rs73607783;rs264;rs3866471;rs4464984;rs58946909	A	G	0.284294	1.1922e-26	0.028818	0.00269697	LPL	30574	intergenic	1.938	6	7	15	20.8529	4	0.000338658
YES	rs6999158	94	8	19928013	6	rs6999158;rs7015766;rs264;rs58946909;rs894210;rs6586891	A	T	0.306163	6.8592e-14	0.0202228	0.00269978	AC100802.3	8802	intergenic	1.781	5	5	15	8.44568	4	0.0765509
No_CHD	rs6989064	94	8	19941448	4	rs6989064;rs1569213;rs17489539;rs6586891	T	C	0.423459	9.21172e-11	0.0157991	0.00243838	AC100802.3	0	ncRNA_intronic	1.246	4	5	15	7.5281	4	0.110477
YES	rs56408342	95	8	22048490	1	rs56408342	A	G	0.0695825	5.15416e-09	-0.0315906	0.00540739	BMP1	0	intronic	8.823	4	2	5	14.4161	4	0.00607884
YES	rs1510758	96	8	25061807	1	rs1510758	A	G	0.23161	2.73373e-09	-0.0165307	0.00277975	DOCK5	0	intronic	5.664		4	15	2.61433	4	0.624287
No_CHD	rs1565735	97	8	27426077	4	rs1565735;rs11776293;rs2640722;rs4732724	A	T	0.199801	9.05311e-12	0.0203489	0.00298336	GULOP	0	ncRNA_intronic	13.28	5	5	15	21.6915	4	0.000230846
No_CHD	rs10104003	98	8	55422440	1	rs10104003	T	C	0.171968	7.78012e-09	-0.0167517	0.00290166	RP11-53M11.2	12898	intergenic	1.859	7	5	15	1.95193	4	0.7446
YES	rs896848	99	8	95981810	1	rs896848	A	G	0.187873	1.97051e-08	-0.017009	0.00302944	NDUFAF6	0	intronic	3.715	4	4	5	2.71866	4	0.605953
No_CHD	rs7013321	100	8	106593558	1	rs7013321	A	G	0.470179	1.30065e-08	0.0142049	0.00249824	ZFPM2	0	intronic	1.392	7	5	15	7.36139	4	0.117979
No_CHD,No_AAA	rs2001945	101	8	126477978	6	rs2001945;rs112875651;rs2954038;rs2385114;rs2980885;rs2980884	C	G	0.483101	2.83584e-28	0.0266186	0.00241397	RP11-136O12.2	1202	intergenic	6.852	4	5	15	25.2777	4	4.42384e-05
No_CHD	rs62523863	101	8	126520544	1	rs62523863	A	G	0.23161	1.57831e-08	-0.016441	0.00290846	RP11-136O12.2	0	ncRNA_intronic	1.842	4	5	15	2.65093	4	0.617829
YES	rs4977733	102	9	21840777	5	rs4977733;rs10811590;rs10965116;rs62559378;rs72691564	A	G	0.409543	1.67127e-16	0.0203228	0.00246529	MTAP:RP11-145E5.5	00:00:00	intronic	0.214	4	4	4	1.71297	4	0.788361
YES	rs34452617	102	9	21874553	2	rs34452617;rs13300161	A	G	0.0894632	9.90354e-13	-0.0328131	0.00460093	MTAP:RP11-145E5.5	00:00:00	intronic	0.917	5	2	5	7.05894	4	0.132806
No_CHD	rs62556523	102	9	21937687	4	rs62556523;rs62555370;rs10965116;rs1134870	A	G	0.0497018	6.05676e-12	0.0486973	0.00707983	RP11-145E5.5	0	intronic	1.602	7	5	15	10.8617	4	0.0281627
No_CHD	rs74903566	102	9	21941315	2	rs74903566;rs76959412	A	G	0.0467197	5.30419e-13	0.0480598	0.006659	RP11-145E5.5	0	intronic	0.468	6	5	15	4.74495	4	0.314482
YES	rs145542470	102	9	21953099	1	rs145542470	A	G	0.0198807	6.19848e-12	-0.0687453	0.0099993	RP11-145E5.5	0	intronic	10.58	5	13	15	6.04867	4	0.195543
No_CHD	rs10965199	102	9	21954653	3	rs10965199;rs3731211;rs66478960	T	C	0.0457256	7.71664e-12	0.0500497	0.00731324	RP11-145E5.5	0	intronic	2.917	5	13	15	4.50969	4	0.341401
No_CHD,No_AAA	rs3731249	102	9	21970916	5	rs3731249;rs10757262;rs72652409;rs140218264;rs78697513	T	C	0.0248509	7.62331e-26	-0.0819023	0.00779147	RP11-145E5.5:CDKN2A	00:00:00	exonic	15.56	4	4	13	7.15213	4	0.128064
No_CHD	rs72693613	102	9	21980166	2	rs72693613;rs67226702	A	T	0.0308151	6.48281e-10	-0.0504658	0.00816834	RP11-145E5.5:CDKN2A	00:00:00	intronic	2.049	7	5	13	5.75015	4	0.2186
No_CHD	rs3217978	102	9	22007330	1	rs3217978	A	C	0.0119284	1.307e-15	0.0832818	0.0104181	RP11-145E5.5:CDKN2B-AS1:CDKN2B	00:00:00	ncRNA_intronic	0.394		1	13	6.96412	4	0.137797
No_CHD,No_AAA	rs16905599	102	9	22069144	4	rs16905599;rs66478960;rs12349081;rs77283072	A	G	0.0765408	1.55529e-18	0.0373232	0.00424822	CDKN2B-AS1	0	ncRNA_intronic	0.626	6	5	15	14.1933	4	0.00670305
No_CHD,No_TIA,No_AAA	rs9644860	102	9	22090603	10	rs9644860;rs62555370;rs1333050;rs7041637;rs67226702;rs643319;rs613312;rs7028268;rs1412832;rs66478960	T	C	0.49503	1e-200	-0.095032	0.00311498	CDKN2B-AS1	0	ncRNA_intronic	3.542	5	5	15	13.3093	4	0.0098595
No_CHD	rs7045889	102	9	22133251	3	rs7045889;rs62555370;rs1333050	A	G	0.393638	2.87679e-10	-0.0157973	0.00250542	CDKN2B-AS1	12154	intergenic	6.695	7	5	15	7.81204	4	0.0987112
No_CHD	rs7034361	103	9	107596854	1	rs7034361	A	G	0.0695825	2.63005e-11	-0.0325822	0.00488788	ABCA1	0	intronic	8.218	5	4	5	7.19338	4	0.126015
No_CHD	rs2244278	103	9	107661129	1	rs2244278	A	C	0.110338	9.97295e-09	0.0208311	0.00363469	ABCA1	0	intronic	1.378	5	3	5	4.85313	4	0.302702
YES	rs1970014	104	9	110517130	1	rs1970014	A	C	0.2833	2.48307e-09	0.0161011	0.00270036	AL162389.1	22340	intergenic	0.436		5	15	24.3257	4	6.87208e-05
No_CHD,No_AAA	rs7025486	105	9	124422403	3	rs7025486;rs10985349;rs62575880	A	G	0.217694	9.61389e-26	-0.0273869	0.00261079	DAB2IP	0	intronic	4.679	5	4	5	54.2783	4	4.60186e-11
YES	rs11244061	106	9	136153981	2	rs11244061;rs3758348	T	C	0.11332	3.77566e-10	-0.0250626	0.00400167	ABO	3363	intergenic	0.868	4	2	13	13.0783	4	0.0108996
YES	rs12555241	107	9	139387676	1	rs12555241	A	G	0.255467	2.57602e-08	0.0156103	0.00280355	NOTCH1	1219	intergenic	0.104	4	4	5	6.12649	4	0.189899
No_CHD	rs17566555	108	10	12275947	1	rs17566555	A	G	0.497018	1.60065e-08	0.0136426	0.00241445	CDC123	0	intronic	0.45	6	4	5	11.4653	4	0.0218033
YES	rs10741066	109	10	25075370	1	rs10741066	T	C	0.333002	2.28954e-08	0.015334	0.00274382	PRTFDC1	62165	intergenic	0.049	7	5	15	3.83402	4	0.428934
YES	rs9337951	110	10	30317073	6	rs9337951;rs10826751;rs7089816;rs2505084;rs1774241;rs4749520	A	G	0.348907	1.13686e-19	-0.0251896	0.00277571	KIAA1462	0	exonic	7.96	4	2	7	30.0289	4	4.82851e-06
YES	rs1870635	111	10	44480694	10	rs1870635;rs2862856;rs4948811;rs7478408;rs6593393;rs189723;rs2818912;rs10899995;rs10793525;rs10899953	T	C	0.335984	3.947e-16	-0.0213736	0.00262569	LINC00841	40779	intergenic	0.409		5	15	34.2846	4	6.51466e-07
No_CHD	rs1657346	111	10	44777560	10	rs1657346;rs61856370;rs10899953;rs2862856;rs4948811;rs6593393;rs142539486;rs12359898;rs10793525;rs61855759	C	G	0.100398	1.16825e-15	0.0326128	0.00407266	RP11-20J15.3	10145	intergenic	0.017	5	5	15	34.2568	4	6.60072e-07
YES	rs7099085	112	10	75735804	1	rs7099085	T	C	0.197813	1.78101e-08	-0.0167377	0.00297187	VCL	22067	intergenic	0.639	5	5	15	17.3834	4	0.00162794
No_CHD	rs7080169	113	10	82232706	4	rs7080169;rs878651;rs6586028;rs12264252	A	G	0.400596	1.01066e-08	0.0143286	0.00250109	TSPAN14	0	intronic	0.552	4	2	6	1.27382	4	0.865801
YES	rs12260962	113	10	82262826	3	rs12260962;rs12264252;rs878651	T	C	0.299205	2.17542e-14	0.0202822	0.00265481	TSPAN14	0	intronic	7.388	4	2	7	12.2364	4	0.0156774
No_AAA	rs1412444	114	10	91002927	4	rs1412444;rs2246949;rs11203043;rs12257915	T	C	0.360835	4.26739e-34	-0.0308703	0.00253572	LIPA	0	intronic	1.794		2	5	33.3466	4	1.01438e-06
YES	rs4418728	115	10	94839724	1	rs4418728	T	G	0.487078	1.357e-09	0.0144756	0.00238852	CYP26A1	2076	intergenic	3.86	2b	2	13	13.9905	4	0.00732555
No_CHD	rs11189490	116	10	99890737	2	rs11189490;rs1867073	A	T	0.447316	1.91405e-11	0.0162635	0.00242289	R3HCC1L	3649	intergenic	6.134	7	5	15	3.19068	4	0.526437
YES	rs113970872	117	10	104778812	2	rs113970872;rs12414777	T	C	0.0894632	1.54246e-14	0.0326945	0.00425491	CNNM2	0	intronic	6.784	7	5	15	14.1859	4	0.00672471
No_CHD	rs1163089	117	10	105043964	2	rs1163089;rs12414777	A	G	0.455268	5.30299e-09	0.0141161	0.00241823	INA	0	intronic	0.12	4	2	14	5.69094	4	0.223449
No_CHD,No_AAA	rs35223321	118	10	105646395	7	rs35223321;rs35007589;rs11813268;rs36038963;rs61863693;rs7091346;rs2067831	T	C	0.461233	1.38699e-19	-0.0215365	0.00237886	OBFC1	0	intronic	5.678	7	4	5	32.1833	4	1.75496e-06
YES	rs5017040	119	10	124028560	3	rs5017040;rs10788274;rs77494534	C	G	0.346918	5.43249e-09	-0.0149364	0.00256052	BTBD16	2260	intergenic	0.069	7	4	5	4.13012	4	0.388682
YES	rs61871680	119	10	124070455	2	rs61871680;rs10788274	A	G	0.171968	1.04225e-09	0.0202511	0.00331832	BTBD16	0	intronic	2.952	4	1	15	5.27225	4	0.260486
YES	rs2672592	119	10	124230750	1	rs2672592	T	G	0.354871	1.61503e-08	0.0142392	0.00252072	HTRA1	0	intronic	0.97		5	14	26.3959	4	2.63291e-05
No_CHD	rs12226402	120	11	215904	1	rs12226402	A	G	0.0328032	2.83175e-08	-0.0336013	0.00605261	SIRT3	0	UTR3	6.884	2b	4	4	6.45467	4	0.167669
No_CHD	rs11601507	121	11	5701074	1	rs11601507	A	C	0.0675944	9.48322e-14	-0.0346308	0.00464974	TRIM5	0	exonic	7.656	5	2	4	5.98866	4	0.199997
No_CHD	rs61875699	122	11	9360940	1	rs61875699	A	G	0.101392	1.27196e-09	-0.0276526	0.00455494	TMEM41B	24612	intergenic	2.543	7	5	15	10.7481	4	0.0295464
YES	rs9943599	123	11	9752741	6	rs9943599;rs10734649;rs360141;rs7943610;rs12419471;rs72853205	T	C	0.405567	1.32681e-15	-0.0197064	0.00246574	SWAP70	0	intronic	3.966	7	4	5	14.3259	4	0.00632445
YES	rs2920150	123	11	10296653	1	rs2920150	T	C	0.212724	1.18718e-09	-0.0189402	0.00311416	SBF2	0	intronic	5.966	5	5	15	7.82613	4	0.0981589
No_CHD	rs2418900	124	11	32381043	1	rs2418900	A	G	0.493042	3.35836e-08	-0.0134326	0.00243272	RP1-65P5.1	16087	intergenic	0.153	5	5	14	13.077	4	0.0109055
No_CHD	rs62618693	124	11	32956492	1	rs62618693	T	C	0.0337972	4.80334e-08	0.0356139	0.00652456	QSER1	0	exonic	31	5	4	4	5.02951	4	0.284283
No_CHD,No_AAA	rs3740973	125	11	46422237	2	rs3740973;rs3136512	A	G	0.310139	4.4685e-09	-0.0155262	0.00264688	AMBRA1	0	intronic	1.03	7	4	5	31.6875	4	2.21605e-06
YES	rs2306363	126	11	65405600	4	rs2306363;rs4930299;rs642803;rs2276133	T	G	0.198807	7.79567e-12	0.0206196	0.00301357	SIPA1	0	UTR5	19.83	2b	1	1	11.7971	4	0.0189254
No_CHD	rs649257	127	11	75279846	1	rs649257	T	C	0.297217	6.21985e-09	-0.0151586	0.00260873	SERPINH1	0	exonic	2.781	6	3	4	10.8963	4	0.0277549
No_CHD	rs633185	128	11	100593538	2	rs633185;rs10791423	C	G	0.277336	4.65062e-13	-0.0191593	0.00264809	ARHGAP42	0	intronic	1.115	7	5	15	7.97636	4	0.092448
No_CHD	rs10458948	129	11	102779477	1	rs10458948	A	G	0.335984	3.37121e-08	-0.0146678	0.00265674	RNU7-159P	4793	intergenic	1.588	6	5	15	50.7159	4	2.55916e-10
No_CHD	rs2839812	130	11	103673294	3	rs2839812;rs11226038;rs56285300	A	T	0.272366	1.54372e-16	0.0231384	0.00280362	RP11-563P16.1	0	ncRNA_intronic	4.993	7	1	15	111.902	4	2.86011e-23
No_CHD	rs1388168	131	11	107137917	1	rs1388168	A	G	0.496024	3.6731e-10	-0.0150688	0.00240434	RP11-819C21.1	44940	intergenic	1.157	7	5	15	8.62755	4	0.0711138
No_AAA	rs12293813	132	11	110224141	1	rs12293813	A	G	0.0715706	1.32823e-09	-0.0244943	0.00403934	RP11-347E10.1	1713	intergenic	1.651	6	5	15	33.8733	4	7.91124e-07
No_CHD,No_AAA	rs964184	133	11	116648917	9	rs964184;rs11604424;rs35120633;rs662799;rs10750097;rs80259223;rs11216103;rs6589563;rs1268353	C	G	0.162028	2.05926e-30	0.0378518	0.00330252	ZNF259	0	UTR3	0.203	1f	4	4	60.1716	4	2.66968e-12
YES	rs1177562	134	11	118949331	1	rs1177562	T	C	0.361829	1.28087e-10	-0.016089	0.00250241	VPS11	0	exonic	7.709		3	4	12.6528	4	0.0131032
No_CHD	rs7358616	135	12	20228255	3	rs7358616;rs11044977;rs7972834	T	C	0.305169	2.44662e-10	-0.0172271	0.00272137	RP11-664H17.1	0	ncRNA_intronic	1.91	6	5	15	22.3569	4	0.000170161
No_CHD	rs55695203	136	12	21357753	1	rs55695203	C	G	0.177932	1.4453e-08	0.0176701	0.00311756	SLCO1B1	0	intronic	1.599	7	4	15	18.4867	4	0.000991079
No_CHD	rs75160195	137	12	54521594	1	rs75160195	T	C	0.0457256	1.53466e-10	-0.0357124	0.00557842	RP11-834C11.4	0	ncRNA_intronic	0.051	4	1	13	33.7442	4	8.40857e-07
YES	rs11613352	138	12	57792580	1	rs11613352	T	C	0.193837	2.36625e-09	0.0169701	0.00284235	R3HDM2	0	intronic	4.643	5	5	5	10.8359	4	0.0284715
No_CHD	rs3825330	139	12	89933710	2	rs3825330;rs7314459	T	C	0.222664	3.43461e-10	-0.0182764	0.00291129	RP11-734K2.4	0	ncRNA_intronic	5.548	4	5	15	8.76716	4	0.0671904
No_CHD	rs12817989	140	12	95512389	3	rs12817989;rs7977311;rs9919687	A	T	0.0576541	6.08966e-11	0.0307781	0.00470504	FGD6	0	intronic	12.57	4	2	5	51.0762	4	2.15185e-10
No_CHD	rs6490037	141	12	111713671	7	rs6490037;rs1265565;rs7978923;rs4766572;rs11613633;rs4766453;rs4766566	C	G	0.166998	1.24235e-08	0.0174417	0.00306328	CUX2	0	intronic	6.387	5	4	14	15.2084	4	0.00428784
YES	rs4766578	141	12	111904371	13	rs4766578;rs11065961;rs11613633;rs11066085;rs11065755;rs12321621;rs7968960;rs4766453;rs4766566;rs1265565;rs7978923;rs3809272;rs4766572	A	T	0.477137	5.75945e-37	0.0323023	0.00254308	ATXN2	0	intronic	1.682	6	4	5	20.463	4	0.000404529
No_CHD	rs6489837	141	12	112758105	7	rs6489837;rs7978923;rs4766572;rs11065961;rs4098854;rs11613633;rs11066085	A	T	0.0954274	1.04417e-11	0.0262429	0.00385908	HECTD4	0	intronic	3.334	7	5	5	8.00393	4	0.0914344
YES	rs7138688	141	12	112978204	1	rs7138688	T	G	0.11829	3.12003e-10	0.0286648	0.00455525	RPH3A	29979	intergenic	3.925	7	5	15	13.0191	4	0.0111829
No_CHD	rs7314022	141	12	113176501	2	rs7314022;rs61942273	T	C	0.418489	1.55029e-10	0.0155879	0.00243547	RPH3A	0	intronic	0.062	5	5	14	3.30973	4	0.507392
No_CHD	rs36032647	142	12	115356191	2	rs36032647;rs1896337	A	G	0.384692	2.647e-10	-0.0156472	0.00247654	RP4-601P9.1	146534	intergenic	0.238	5	2	15	1.9626	4	0.742638
No_CHD	rs2243616	143	12	121406370	5	rs2243616;rs2393775;rs3213545;rs1185889;rs2133638	T	G	0.357853	1.684e-15	0.021186	0.00266067	HNF1A-AS1	45	downstream	0.605		4	15	12.2639	4	0.0154931
No_CHD	rs4930707	144	12	124417339	2	rs4930707;rs60938452	A	G	0.367793	1.0496e-10	0.0167863	0.00259865	DNAH10:CCDC92:DNAH10OS	00:00:00	intronic	0.432	2b	4	15	0.441107	4	0.978975
No_CHD	rs825452	144	12	124509177	3	rs825452;rs10773051;rs60938452	A	G	0.43837	1.03013e-08	-0.0143001	0.00249753	FAM101A	0	intronic	0.068		5	15	3.20718	4	0.523771
No_CHD,No_PAD,No_AAA	rs838880	145	12	125261593	1	rs838880	T	C	0.313121	1.59775e-08	-0.0142046	0.00251376	SCARB1	0	UTR3	0.8	5	5	5	30.7717	4	3.40792e-06
No_CHD,No_AAA	rs10846744	145	12	125312425	3	rs10846744;rs11608336;rs112126161	C	G	0.16998	1.79593e-24	-0.0339083	0.00332121	SCARB1	0	intronic	5.001	4	2	15	14.1759	4	0.00675417
No_CHD,No_AAA	rs7296737	145	12	125336956	5	rs7296737;rs10128951;rs12582221;rs10846757;rs10773110	T	C	0.398608	3.06169e-18	0.0216418	0.00248495	SCARB1	0	intronic	0.014	2b	2	7	6.412	4	0.17042
No_CHD	rs4765627	145	12	125338891	3	rs4765627;rs10128951;rs10773110	T	C	0.121272	4.93801e-08	-0.0221034	0.00405304	SCARB1	0	intronic	2.945	5	2	5	4.34098	4	0.361822
YES	rs111352470	146	12	133761664	1	rs111352470	A	G	0.240557	1.12001e-08	-0.0169468	0.00296715	ZNF268:CTD-2140B24.4	00:00:00	intronic	4.256	7	4	8	5.15715	4	0.27155
No_AAA	rs12863716	147	13	22862729	4	rs12863716;rs7990521;rs7330578;rs34512072	T	C	0.204771	4.66925e-19	0.0243911	0.00273447	MTND3P1	175251	intergenic	0.61	7	7	15	96.976	4	4.32934e-20
YES	rs9319429	148	13	28973703	4	rs9319429;rs7330091;rs9551462;rs3751395	T	C	0.309145	4.10736e-11	-0.0171438	0.00259748	FLT1	0	intronic	2.873	7	4	15	9.38681	4	0.0521258
YES	rs77902220	148	13	29031238	2	rs77902220;rs7330091	C	G	0.0705765	9.04587e-10	0.0314777	0.00513888	FLT1	0	intronic	0.169	6	4	15	5.75822	4	0.217947
No_CHD	rs7998440	149	13	33125206	1	rs7998440	A	G	0.403579	3.73128e-09	0.014774	0.0025059	N4BP2L2	12235	intergenic	0.624	6	5	15	3.76427	4	0.438847
No_CHD	rs6561321	150	13	47161560	1	rs6561321	A	C	0.228628	2.88549e-10	-0.0179717	0.00285048	LRCH1	0	intronic	3.226	5	2	7	25.1458	4	4.70263e-05
No_CHD	rs11617955	151	13	110818102	5	rs11617955;rs9588107;rs12866570;rs638634;rs13260	A	T	0.12326	2.49037e-26	0.04255	0.00400781	COL4A1	0	intronic	1.379	5	4	4	6.072	4	0.193836
YES	rs589985	151	13	110819586	2	rs589985;rs3783112	A	G	0.322068	1.79594e-09	0.0153617	0.00255379	COL4A1	0	intronic	3.349	5	4	4	3.38638	4	0.495363
No_CHD	rs3783113	151	13	110834746	5	rs3783113;rs3783112;rs638634;rs9521642;rs9588107	T	C	0.353877	2.58931e-17	-0.0214125	0.00252991	COL4A1	0	intronic	3.724		4	4	4.84633	4	0.303432
No_CHD	rs11619038	151	13	110923799	4	rs11619038;rs34987036;rs35486774;rs9559749	T	C	0.124254	4.53503e-15	-0.0294618	0.00375828	COL4A1	0	intronic	1.036	5	2	15	14.5287	4	0.00578538
YES	rs78310134	151	13	110954922	2	rs78310134;rs7334306	A	T	0.0705765	8.29475e-09	-0.0304112	0.00527756	COL4A1	0	intronic	0.013	5	1	14	9.62613	4	0.0472191
No_CHD	rs7986871	151	13	110960789	3	rs7986871;rs7334306;rs9521687	A	T	0.446322	1.22761e-12	-0.0178104	0.00250773	COL4A2	0	intronic	9.309	4	1	1	12.571	4	0.0135738
No_CHD,No_AAA	rs11838776	151	13	111040681	3	rs11838776;rs56089941;rs9521731	A	G	0.296223	1.42874e-10	-0.0180834	0.00281989	COL4A2	0	intronic	8.146	3a	1	7	84.5366	4	1.90228e-17
No_CHD	rs35010366	151	13	111120030	2	rs35010366;rs35166119	T	C	0.17495	2.37216e-10	-0.0205992	0.00325161	COL4A2	0	intronic	2.675	5	4	4	13.9569	4	0.00743399
No_CHD,No_AAA	rs9549618	152	13	113628648	3	rs9549618;rs2993272;rs9604007	A	G	0.250497	2.03579e-11	-0.0186201	0.00277769	MCF2L	0	intronic	6.113	5	5	14	21.8367	4	0.000215991
YES	rs12589575	153	14	100122731	4	rs12589575;rs34640436;rs28391527;rs7342498	T	G	0.16004	8.7084e-16	0.0269802	0.00335416	HHIPL1	0	intronic	3.225	5	5	14	53.9638	4	5.35538e-11
YES	rs112484789	154	14	103919097	2	rs112484789;rs35862113	T	C	0.117296	1.85393e-09	-0.0237763	0.00395605	MARK3	0	intronic	6.126	7	4	5	5.12318	4	0.27489
No_CHD	rs56062135	155	15	67455630	4	rs56062135;rs7179840;rs10152307;rs744910	T	C	0.214712	2.81289e-15	0.0237965	0.00301262	SMAD3	0	intronic	0.533	7	4	5	32.4584	4	1.54174e-06
YES	rs12442575	156	15	78995488	5	rs12442575;rs1809414;rs2869876;rs75106522;rs11072783	A	G	0.0745527	6.23047e-12	-0.0322271	0.00468807	CHRNB4:RP11-160C18.2	0	ncRNA_intronic	1.455	5	5	15	6.77121	4	0.148484
No_CHD	rs112238647	156	15	79051705	2	rs112238647;rs8043119	T	C	0.0894632	5.30621e-09	0.0329357	0.00564231	ADAMTS7	0	UTR3	6.592	5	4	15	3.49658	4	0.478399
No_CHD	rs3743058	156	15	79080798	8	rs3743058;rs62014860;rs11634042;rs56683682;rs56031815;rs11072783;rs1809414;rs2869876	T	C	0.272366	4.02257e-26	-0.0295891	0.00279885	ADAMTS7	0	intronic	0.9		4	15	34.4914	4	5.908e-07
No_CHD	rs74608880	156	15	79107453	4	rs74608880;rs56031815;rs117960007;rs6495351	A	G	0.0467197	1.48223e-09	-0.034599	0.00572235	MORF4L1	0	intronic	0.233	4	5	15	6.77734	4	0.148133
No_CHD	rs4344704	156	15	79141703	7	rs4344704;rs11635498;rs2036527;rs8043119;rs11634042;rs56683682;rs6495338	A	T	0.466203	1.17508e-26	0.0276151	0.00258407	MORF4L1	0	intronic	2.646	4	5	15	88.4351	4	2.83054e-18
No_CHD	rs1879454	157	15	81377717	1	rs1879454	A	C	0.156064	8.37887e-09	0.0178246	0.0030942	C15orf26	0	intronic	0.183		2	15	11.1604	4	0.0248194
No_CHD	rs6497194	158	15	86014116	1	rs6497194	T	C	0.394632	5.43664e-09	0.0140906	0.00241557	AKAP13	0	intronic	5.336	5	2	15	3.33248	4	0.503802
No_CHD	rs7164299	159	15	89579921	1	rs7164299	C	G	0.107356	6.07094e-11	0.0277148	0.00423646	RP11-326A19.2	1286	intergenic	0.112	7	5	15	9.77425	4	0.0444071
No_CHD	rs7177338	160	15	91428636	4	rs7177338;rs7497304;rs2071384;rs7497418	A	G	0.476143	9.70994e-29	0.0284882	0.00256123	FES	0	exonic	0.512	4	1	2	34.7975	4	5.11228e-07
No_CHD,No_AAA	rs12446515	161	16	56987015	6	rs12446515;rs12923459;rs12920974;rs1864163;rs9929488;rs1532625	T	C	0.292247	2.63843e-22	0.0253957	0.00261445	AC012181.1	4161	intergenic	1.779	7	5	15	23.4817	4	0.000101439
No_CHD,No_AAA	rs289713	161	16	57006829	7	rs289713;rs289714;rs12923459;rs1864163;rs9929488;rs118146573;rs1532625	A	T	0.215706	3.1046e-17	0.0252979	0.00299647	CETP	0	intronic	3.412	5	5	15	11.819	4	0.0187489
No_CHD	rs8047818	162	16	69967732	2	rs8047818;rs889398	A	G	0.252485	3.20722e-08	-0.015106	0.00273178	WWP2	0	intronic	2.689	5	4	4	10.6176	4	0.0312157
No_CHD	rs1862752	163	16	72054984	8	rs1862752;rs2072142;rs7198572;rs3909542;rs7203307;rs34150651;rs8051239;rs4788597	T	G	0.499006	1.22247e-08	-0.0138854	0.00243751	DHODH	0	intronic	1.817		4	4	4.0569	4	0.398361
No_CHD	rs2000999	163	16	72108093	11	rs2000999;rs2072142;rs72787084;rs3909542;rs57186116;rs7203307;rs112012852;rs28629271;rs34150651;rs8051239;rs4788597	A	G	0.191849	2.38672e-14	-0.0223757	0.00293342	TXNL4B:HPR	0	intronic	4.722	1f	1	15	6.23891	4	0.182003
No_CHD	rs2914779	163	16	72574396	1	rs2914779	C	G	0.119284	2.86058e-10	0.0209446	0.0033213	AC004158.2	0	ncRNA_intronic	2.382	7	5	15	6.28138	4	0.179097
No_CHD	rs8056236	164	16	75448273	7	rs8056236;rs2865527;rs9937988;rs3826110;rs73605154;rs8182132;rs467223	T	C	0.427435	8.70684e-14	-0.0187582	0.00251479	CFDP1:RP11-77K12.1	0	intronic	0.097	6	4	5	51.7806	4	1.53316e-10
No_CHD	rs10493891	165	16	81510742	3	rs10493891;rs2926000;rs35081994	T	C	0.297217	3.15536e-12	0.0193613	0.00277756	CMIP	0	intronic	1.759		2	5	3.91941	4	0.417023
No_CHD,No_AAA	rs12599980	165	16	81587084	6	rs12599980;rs2911279;rs1991042;rs11649004;rs12931651;rs10514518	T	C	0.432406	5.63041e-12	0.0167572	0.00243257	CMIP	0	intronic	1.976	2b	2	7	13.2155	4	0.0102693
No_CHD	rs9936936	165	16	81644087	2	rs9936936;rs4888159	T	C	0.435388	2.63615e-10	0.0152205	0.00240877	CMIP	0	intronic	1.552	2b	1	4	5.52936	4	0.237161
No_CHD	rs72794179	166	16	83055700	1	rs72794179	C	G	0.195825	7.22104e-09	0.0181256	0.00313282	CDH13	0	intronic	2.566	6	5	15	25.4815	4	4.02503e-05
No_CHD	rs423984	167	16	86713829	3	rs423984;rs299937;rs62042066	A	G	0.354871	9.27508e-11	-0.0161364	0.00249083	RP11-58A18.1	11299	intergenic	0.284	4	2	14	1.46897	4	0.832123
YES	rs67651018	168	16	88527222	1	rs67651018	A	G	0.294235	8.69396e-10	0.0162259	0.00264623	ZFPM1	0	intronic	2.726	4	5	5	11.9526	4	0.0177073
No_CHD,No_PAD	rs8072532	169	17	2045273	6	rs8072532;rs11078856;rs9896535;rs3760229;rs67457628;rs9900967	A	G	0.27336	1.00813e-16	-0.0221601	0.00266866	SMG6	0	intronic	5.476	7	4	5	11.7298	4	0.0194778
YES	rs12941550	170	17	17753828	9	rs12941550;rs3935506;rs9890563;rs1242510;rs58251514;rs7214245;rs720856;rs4925108;rs11649804	A	C	0.409543	2.06512e-15	0.0222514	0.00280337	TOM1L2	0	intronic	0.274	2b	2	7	7.86211	4	0.0967621
No_CHD	rs3809789	171	17	27955761	5	rs3809789;rs2289629;rs3098949;rs3110491;rs55644350	A	G	0.475149	6.79089e-13	-0.017333	0.00241286	RP11-68I3.2:SSH2	0	ncRNA_intronic	13.17		2	5	0.610413	4	0.9619
No_CHD	rs2074163	172	17	40270957	6	rs2074163;rs730086;rs9902341;rs78862468;rs35377154;rs2074159	A	G	0.17992	3.11382e-14	-0.0240884	0.00317225	KAT2A	0	intronic	4.59		3	5	6.51458	4	0.163874
No_CHD	rs646123	172	17	40720632	6	rs646123;rs9895297;rs8073836;rs2128786;rs12603201;rs1032070	A	G	0.265408	2.32838e-12	-0.0187307	0.00267076	MLX	0	intronic	10.52		1	6	2.29466	4	0.681742
No_CHD	rs35291033	173	17	41444247	1	rs35291033	A	T	0.173956	1.707e-09	-0.0193509	0.00321258	LINC00910	2965	intergenic	3.084	5	2	7	2.40735	4	0.661299
No_CHD	rs72836561	174	17	41926126	1	rs72836561	T	C	0.0357853	4.00637e-08	-0.0412635	0.00751535	CD300LG	0	exonic	17.23	6	1	14	1.72104	4	0.786892
No_CHD	rs11874	175	17	45017193	1	rs11874	A	G	0.161034	1.11207e-11	-0.0252483	0.0037178	GOSR2:RP11-156P1.2	0	UTR3	7.022		4	4	8.97419	4	0.0617477
No_CHD	rs11653514	176	17	46231566	1	rs11653514	A	G	0.0328032	8.08412e-09	-0.042671	0.00739957	SKAP1	0	intronic	6.389	4	4	14	3.39425	4	0.494139
No_CHD	rs68085814	177	17	47135875	11	rs68085814;rs72835405;rs4328488;rs11652858;rs674755;rs1800632;rs28528789;rs76796325;rs35895680;rs2411759;rs8076012	A	G	0.257455	2.27517e-15	0.0217374	0.00274277	IGF2BP1	2862	intergenic	1.658	6	5	15	2.78277	4	0.59481
No_CHD	rs112502960	177	17	47439302	8	rs112502960;rs111360579;rs55634267;rs112075909;rs917054;rs11650975;rs8075803;rs12942379	A	G	0.363817	2.46865e-15	-0.0225444	0.00284824	ZNF652:RP11-1079K10.3	00:00:00	ncRNA_intronic	19.07	4	1	1	5.61329	4	0.229949
No_CHD	rs111942199	177	17	47500566	5	rs111942199;rs8075138;rs111360579;rs112075909;rs2898883	T	C	0.125249	1.33043e-12	-0.0290378	0.00409496	RP11-81K2.1	0	intronic	1.596	5	8	9	3.27225	4	0.51334
YES	rs983817	178	17	59222069	6	rs983817;rs9913398;rs12935896;rs9303426;rs79575850;rs6504006	T	C	0.192843	3.25241e-12	0.0221656	0.0031818	BCAS3	0	intronic	13.31		5	15	5.61421	4	0.229871
No_CHD	rs4968720	179	17	62384877	4	rs4968720;rs1108591;rs4968716;rs8075618	A	G	0.338966	1.49064e-13	-0.0184829	0.00250174	RPL31P57	798	downstream	1.068	5	5	15	5.59435	4	0.23156
No_CHD	rs2365468	180	17	65841318	1	rs2365468	T	C	0.2167	1.57574e-09	-0.0178152	0.00295129	BPTF	0	intronic	2.573	7	4	5	9.55675	4	0.048594
YES	rs2909217	181	17	66463985	2	rs2909217;rs59034241	T	C	0.204771	5.80166e-09	-0.0172698	0.00296612	RP11-120M18.2	0	ncRNA_intronic	0.107	7	2	15	3.49284	4	0.478968
YES	rs4800401	182	18	20003625	3	rs4800401;rs12958355;rs4800404	T	C	0.404573	1.6809e-14	-0.0187714	0.00244644	RP11-863N1.4	4367	intergenic	3.654	6	5	15	6.48885	4	0.165494
No_CHD	rs599489	182	18	20042436	2	rs599489;rs12958355	A	C	0.313121	9.71862e-09	-0.0160966	0.00280646	RP11-863N1.4	43178	intergenic	1.198	7	5	15	10.0877	4	0.038976
No_CHD	rs9945890	183	18	46515916	2	rs9945890;rs2878901	T	G	0.352883	8.17553e-12	-0.0173979	0.00254525	RP11-1058N17.1	25604	intergenic	0.128	4	5	15	10.8338	4	0.0284969
No_CHD	rs10502900	184	18	47195880	5	rs10502900;rs66781087;rs62101784;rs8084139;rs12953394	A	C	0.249503	1.74056e-12	-0.0213008	0.00301975	SMUG1P1	18349	intergenic	0.02		2	14	2.43395	4	0.656501
YES	rs489693	185	18	57882787	2	rs489693;rs538656	A	C	0.322068	1.36931e-10	-0.0164001	0.00255482	RP11-795H16.2	17381	intergenic	0.325	5	9	15	9.32271	4	0.0535203
No_CHD	rs12185519	186	19	4967739	5	rs12185519;rs10401934;rs76998132;rs2613765;rs10401891	T	C	0.228628	8.34824e-10	-0.0189066	0.00308018	KDM4B	1385	intergenic	0.156	5	1	5	7.895	4	0.0955011
No_CHD	rs116843064	187	19	8429323	3	rs116843064;rs117760119;rs117162033	A	G	0.0258449	8.56279e-23	0.0920156	0.00936297	ANGPTL4	0	exonic	33	4	1	2	5.80309	4	0.214344
No_CHD	rs12150986	187	19	8483308	3	rs12150986;rs17160489;rs2967605	T	C	0.282306	1.32717e-10	0.017502	0.00272445	2025-03-02	0	UTR5	7.906	4	2	5	1.13663	4	0.888417
YES	rs2013694	187	19	8616392	3	rs2013694;rs111644945;rs117760119	T	C	0.146123	1.41193e-08	0.0227045	0.00400296	MYO1F	0	intronic	0.185		4	5	6.05815	4	0.194847
No_CHD,No_AAA	rs9797854	188	19	10742996	13	rs9797854;rs3895773;rs2229383;rs734535;rs11668706;rs1610095;rs1109376;rs11881156;rs11879035;rs2360219;rs17850995;rs73013159;rs62128850	T	C	0.235586	2.72023e-18	-0.0251096	0.0028787	SLC44A2	0	intronic	2.348	6	4	4	16.6334	4	0.00227699
YES	rs55716353	188	19	11112153	17	rs55716353;rs73013159;rs2075022;rs1529729;rs1122608;rs8108977;rs2229383;rs11668706;rs2043332;rs1610095;rs1109376;rs11881156;rs11879035;rs2360219;rs12710258;rs8105092;rs4804557	A	T	0.351889	1.42864e-13	0.0210469	0.00284663	SMARCA4	0	intronic	0.412	7	4	4	3.97335	4	0.409625
No_CHD,No_AAA	rs55997232	188	19	11188117	15	rs55997232;rs8102912;rs73015030;rs3895773;rs1610095;rs1109376;rs11881156;rs11879035;rs8105092;rs17850995;rs4804557;rs73013159;rs1122608;rs9105;rs8108977	T	C	0.111332	4.72416e-66	0.069367	0.00404082	LDLR	11920	intergenic	6.339	4	5	15	25.8508	4	3.39132e-05
No_CHD	rs6511721	188	19	11206575	7	rs6511721;rs688;rs35878749;rs3185010;rs1529729;rs8108977;rs8102912	A	G	0.49006	4.24752e-18	0.0217954	0.00251332	LDLR	0	intronic	1.29	4	2	6	4.03224	4	0.401661
No_CHD,No_AAA	rs4804573	188	19	11277232	5	rs4804573;rs8108977;rs62129138;rs10423196;rs3185010	A	G	0.498012	4.30848e-29	0.0277566	0.00247935	KANK2	0	UTR3	3.82	5	2	5	8.41591	4	0.0774774
No_CHD	rs146576912	188	19	11283222	1	rs146576912	T	C	0.0417495	6.73748e-13	0.048122	0.00669787	KANK2	0	intronic	0.925	4	4	4	8.64331	4	0.0706604
No_CHD	rs147762096	188	19	11294818	1	rs147762096	T	C	0.0675944	1.47977e-09	-0.0306012	0.00506093	KANK2	0	intronic	11.28	7	4	5	3.20803	4	0.523636
No_CHD,No_Stroke,No_PAD	rs7246865	189	19	17219105	1	rs7246865	A	G	0.260437	1.52881e-08	-0.0161375	0.00285201	MYO9B	0	intronic	12.12	2a	1	7	9.31226	4	0.0537511
YES	rs35976034	190	19	17832748	3	rs35976034;rs7251815;rs10427063	T	G	0.424453	1.23341e-14	-0.0192473	0.00249559	MAP1S	0	intronic	2.117	2b	1	6	3.10081	4	0.5411
No_CHD	rs11670056	191	19	18589943	4	rs11670056;rs144474740;rs17852385;rs73923149	T	C	0.0715706	1.40394e-19	-0.0453501	0.00500996	ELL	0	intronic	5.728	4	2	7	11.2018	4	0.0243873
No_CHD	rs826323	192	19	37504953	1	rs826323	A	G	0.353877	5.82019e-09	-0.0147889	0.00254024	ZNF420	0	intronic	0.183	5	4	9	2.0735	4	0.722242
No_CHD	rs12975920	193	19	41793137	2	rs12975920;rs11466359	T	C	0.240557	3.06898e-13	0.0209114	0.00286798	HNRNPUL1	0	intronic	1.9	6	4	4	9.11827	4	0.0582103
YES	rs73045269	193	19	41825191	2	rs73045269;rs12459996	T	C	0.15507	2.03225e-15	-0.0277365	0.00349354	TGFB1:CCDC97	0	intronic	4.427	2b	3	4	16.1525	4	0.00282122
YES	rs1982072	193	19	41864509	4	rs1982072;rs75041078;rs2317131;rs8108632	A	T	0.311133	7.21457e-12	0.0181294	0.00264534	CTC-435M10.3:TMEM91:B9D2	0	intronic	5.021	1f	2	5	20.6004	4	0.000379978
No_CHD	rs28399653	194	19	45315445	3	rs28399653;rs61679753;rs112450640	A	G	0.028827	1.51533e-09	0.0476915	0.00789238	BCAM	0	exonic	15.96	2b	1	5	6.54624	4	0.1619
YES	rs28399637	194	19	45324138	1	rs28399637	A	G	0.322068	7.09598e-10	-0.0171802	0.00278722	BCAM	0	intronic	0.114	3a	1	15	1.89381	4	0.755283
No_CHD,No_AAA	rs147711004	194	19	45337918	4	rs147711004;rs6857;rs34095326;rs769449	A	G	0.028827	5.8742e-14	-0.0524011	0.00697672	PVRL2	11513	intergenic	0.617	7	13	14	15.589	4	0.00362321
No_CHD	rs2972566	194	19	45354238	4	rs2972566;rs2972558;rs395908;rs41290120	C	G	0.152087	3.06549e-11	-0.0225846	0.00339956	PVRL2	0	intronic	1.606	5	4	5	7.05633	4	0.132941
No_CHD	rs393584	194	19	45377334	5	rs393584;rs406456;rs157580;rs2972558;rs395908	A	G	0.312127	8.51228e-09	0.014939	0.00259448	PVRL2	0	intronic	6.629		2	4	2.65676	4	0.616802
No_CHD	rs11668327	194	19	45398633	4	rs11668327;rs10119;rs41290120;rs157580	C	G	0.156064	2.22273e-09	0.0201637	0.0033715	TOMM40	0	intronic	5.385	5	3	4	11.058	4	0.0259196
No_CHD	rs7412	194	19	45412079	10	rs7412;rs144311893;rs28795074;rs12721109;rs34827707;rs62117160;rs112450640;rs148933445;rs41290120;rs61679753	T	C	0.0626243	4.61654e-48	0.0743444	0.00510394	APOE	0	exonic	25.1	4	1	14	35.2327	4	4.1612e-07
No_CHD,No_AAA	rs56131196	194	19	45422846	6	rs56131196;rs6857;rs157580;rs34095326;rs10119;rs769449	A	G	0.197813	1.97787e-47	-0.0467121	0.00322903	APOC1	239	downstream	3.35	7	4	15	40.0676	4	4.19125e-08
No_CHD	rs1800437	195	19	46181392	2	rs1800437;rs1964272	C	G	0.213718	4.09192e-08	0.0164236	0.00299328	GIPR	0	exonic	25.5	4	1	11	5.89758	4	0.206928
YES	rs8108474	195	19	46301479	2	rs8108474;rs1964272	T	C	0.328032	7.21329e-11	-0.0165458	0.00253919	RSPH6A	0	intronic	0.048	7	5	5	8.14155	4	0.0865284
No_AAA	rs78320072	196	19	47182842	1	rs78320072	A	G	0.142147	3.61782e-10	-0.0225966	0.00360411	PRKD2	0	intronic	0.338	7	4	4	22.0844	4	0.000192818
YES	rs11167260	197	20	33775200	4	rs11167260;rs3752316;rs17122844;rs143499091	A	G	0.0874751	3.57597e-11	0.026466	0.00399749	EDEM2	0	intronic	7.2	1f	5	15	9.73934	4	0.045055
YES	rs1883711	198	20	39179822	1	rs1883711	C	G	0.0397614	4.22093e-10	-0.0460359	0.00737089	SNORD112	134235	intergenic	19.87	3a	5	15	13.4139	4	0.00942104
YES	rs6102343	199	20	39924279	3	rs6102343;rs6093462;rs76879987	A	G	0.199801	7.20989e-12	-0.0193965	0.00283019	ZHX3	0	intronic	0.217	7	5	15	0.537823	4	0.969716
No_CHD,No_AAA	rs2868346	200	20	44547970	2	rs2868346;rs2903809	T	C	0.279324	4.13605e-08	-0.0145866	0.00265939	PLTP	7175	intergenic	3.091		2	15	43.044	4	1.01328e-08
No_CHD,No_AAA	rs3827066	200	20	44586023	8	rs3827066;rs17448653;rs56279239;rs3933240;rs6032254;rs388420;rs515547;rs2903809	T	C	0.156064	7.16417e-34	-0.0392786	0.00323765	ZNF335	0	intronic	0.4	5	4	4	90.888	4	8.52827e-19
No_CHD,No_AAA	rs3848726	200	20	44666595	3	rs3848726;rs17448653;rs56279239	T	G	0.348907	5.28179e-10	-0.0150583	0.00242465	SLC12A5	0	intronic	9.825	5	5	14	48.6289	4	6.97794e-10
No_AAA	rs6095221	201	20	47252514	1	rs6095221	T	C	0.2833	2.49011e-08	-0.0147056	0.00263826	PREX1	0	intronic	3.767	1a	4	5	38.8771	4	7.38582e-08
No_CHD	rs260020	202	20	57714025	2	rs260020;rs7362597	T	C	0.151093	9.0606e-11	-0.0230326	0.00355341	MRPS16P2	25338	intergenic	2.417	4	5	15	3.82863	4	0.429695
No_CHD	rs11697662	203	20	61992005	2	rs11697662;rs6011779	T	C	0.195825	3.13407e-10	0.019484	0.00309663	CHRNA4:RP11-261N11.8	0	ncRNA_intronic	4.769	3a	1	13	15.3819	4	0.00397134
No_CHD	rs4809370	204	20	62470872	1	rs4809370	T	C	0.393638	8.53398e-11	0.0160222	0.00246842	AL158091.1	3906	intergenic	0.196	5	5	14	13.6347	4	0.00855708
No_CHD	rs2823165	205	21	16594253	1	rs2823165	T	C	0.464215	1.36572e-08	0.0139256	0.0024527	AJ006998.2	148587	intergenic	16.02	2b	5	15	2.20738	4	0.697678
No_CHD	rs28451064	206	21	35593827	6	rs28451064;rs28591415;rs2009879;rs7277800;rs79158929;rs9979847	A	G	0.130219	4.27262e-26	-0.0425664	0.00402853	AP000320.7:AP000318.2	0	ncRNA_intronic	13.77	2b	2	15	130.161	4	3.59637e-27
No_CHD,No_AAA	rs6517477	207	21	40072376	1	rs6517477	T	C	0.252485	4.02639e-08	-0.0152365	0.00277547	LINC00114	38568	intergenic	0.001	7	5	14	21.8509	4	0.000214595
No_CHD	rs9606203	208	22	19972118	1	rs9606203	A	C	0.291252	8.72275e-10	-0.016093	0.00262479	ARVCF	0	intronic	7.422	4	2	7	3.22527	4	0.520859
YES	rs6003988	209	22	24295388	1	rs6003988	A	G	0.294235	3.4057e-08	-0.0158311	0.00286838	AP000350.8	0	ncRNA_intronic	2.322	5	5	15	5.17975	4	0.269346
No_CHD,No_AAA	rs8142788	210	22	29400515	1	rs8142788	A	G	0.171968	1.05462e-08	-0.0196178	0.00342866	ZNRF3:ZNRF3-IT1	0	ncRNA_intronic	8.25	4	2	7	29.1415	4	7.31679e-06
No_CHD	rs10427559	211	22	29928948	1	rs10427559	C	G	0.244533	2.96686e-09	-0.0171565	0.00289151	THOC5:CTA-256D12.11	0	ncRNA_intronic	1.088	7	4	4	6.57077	4	0.160385
No_CHD,No_PAD,No_AAA	rs6006426	212	22	30669883	2	rs6006426;rs4820836	A	G	0.447316	1.46528e-13	-0.0179262	0.00242565	OSM	7053	intergenic	0.138	1f	5	15	29.8644	4	5.21567e-06
No_CHD	rs62240864	213	22	42563889	1	rs62240864	T	C	0.182903	3.67166e-08	0.0180351	0.00327556	TCF20	0	intronic	0.045	7	4	4	7.70943	4	0.102821
Notes: Characterization and annotation implemented using FUMA GWAS SNP2GENE (https://fuma.ctglab.nl/) [1]. Novel—lead SNP position > 1 Mb from loci previously reported in input aging-related GWASs. rsID—lead SNP of the locus (LD r2 < 0.1, P-value < 5x10-8). Chromosome (CHR) and base pair (BP) positions reported for human genome build 37 (GRCh37). IndSigSNPs—independent significant SNPS (LD R2 < 0…
Tests: Cochran Q heterogeneity tests are two-sided χ2 tests (with degrees of freedom specified) and are assessed at Bonferroni adjusted threshold P < 0.000144 (comparing 347 lead SNPs).
Reference
1. Watanabe, K., Taskesen, E., van Bochoven, A. & D. Posthuma. Functional mapping and annotation of genetic associations with FUMA. Nat. Commun. 8:1826. (2017).

## Sheet: ST.7
Supplementary Table 7. Lead multivariate ASCVD GWAS (mvASCVD) SNPs annotated in the five input ASCVD-related GWASs
mvASCVD														CHD												Stroke										TIA										PAD
GWAS	Novel	GenomicLocus	rsID	CHR	BP	nearestGene	non_effect_allele	effect_allele	MAF	beta	se	p		GWAS	CHR	BP	SNP	effect_allele	other_allele	eaf	beta	se	pval	Sample size		GWAS	SNP	effect_allele	other_allele	eaf	beta	se	pval	Sample size		GWAS	SNP	effect_allele	other_allele	eaf	beta	se	pval	Sample size		GWAS	SNP	effect_allele	other_allele
mvASCVD	No_CHD	1	rs262680	1	2167149	SKI	T	C	0.405567	0.0139244	0.00246219	1.55589e-08		CHD	1	2167149	rs262680	C	T	0.5719	0.0298233	0.00501316	2.698e-09	1165690		Stroke	rs262680	C	T	0.5754	0.0187	0.0094	0.0463404	446696		TIA	rs262680	T	C	0.449777	-0.0154125	0.00951854	0.105402	478224		PAD	rs262680	C	T
mvASCVD	YES	2	rs2493296	1	3327032	PRDM16	T	C	0.162028	-0.0251603	0.00361952	3.61999e-12		CHD	1	3327032	rs2493296	C	T	0.8607	-0.0479992	0.00727883	4.271e-11	1165690		Stroke	rs2493296	C	T	0.8533	-0.0416	0.0132	0.00157199	446696		TIA	rs2493296	T	C	0.109461	0.00769137	0.0152382	0.613739	478224		PAD	rs2493296	C	T
mvASCVD	No_CHD	3	rs284277	1	10790797	CASZ1	A	C	0.371769	0.0170476	0.00253344	1.70779e-11		CHD	1	10790797	rs284277	C	A	0.3865	0.0259268	0.00523861	7.453e-07	1165690		Stroke	rs284277	C	A	0.3777	0.0477	0.0097	9.65095e-07	446696		TIA	rs284277	A	C	0.585372	-0.0230458	0.00963218	0.0167305	478224		PAD	rs284277	C	A
mvASCVD	No_CHD	4	rs79598313	1	27284913	C1orf172	T	C	0.0248509	-0.0484764	0.00838672	7.46383e-09		CHD	1	27284913	rs79598313	C	T	0.9763	-0.0950916	0.0172605	3.604e-08	1165690		Stroke	rs79598313	C	T	0.9754	-0.0258	0.0312	0.4082	446696		TIA	rs79598313	T	C	0.0348852	0.0273104	0.0259038	0.291745	478224		PAD	rs79598313	C	T
mvASCVD	No_CHD	5	rs28470722	1	38386727	INPP5B	A	G	0.429423	-0.0181479	0.00246543	1.82592e-13		CHD	1	38386727	rs28470722	G	A	0.5647	-0.0335983	0.00504439	2.729e-11	1165690		Stroke	rs28470722	G	A	0.5593	-0.0338	0.0097	0.000466402	446696		TIA	rs28470722	A	G	0.542622	0.00653259	0.00952618	0.49287	478224		PAD	rs28470722	G	A
mvASCVD	No_CHD	5	rs35655346	1	38443219	SF3A3	T	C	0.132207	0.020852	0.0037142	1.97549e-08		CHD	1	38443219	rs35655346	C	T	0.8705	0.0403077	0.00747255	6.887e-08	1165690		Stroke	rs35655346	C	T	0.8715	0.0328	0.0152	0.0316804	446696		TIA	rs35655346	T	C	0.142168	0.00466952	0.0135871	0.731092	478224		PAD	rs35655346	C	T
mvASCVD	No_CHD	6	rs9436961	1	55488831	BSND	A	T	0.252485	0.0163657	0.00272242	1.8387e-09		CHD	1	55488831	rs9436961	T	A	0.2717	0.030157	0.00554843	5.473e-08	1165690		Stroke	rs9436961	T	A	0.2578	0.0085	0.0105	0.4169	446696		TIA	rs9436961	A	T	0.755175	-0.0265898	0.0110834	0.0164369	478224		PAD	rs9436961	T	A
mvASCVD	YES	6	rs34232196	1	55489542	BSND	T	C	0.233598	0.0288862	0.00291273	3.50345e-23		CHD	1	55489542	rs34232196	C	T	0.76	0.053319	0.00583732	6.592e-20	1165690		Stroke	rs34232196	C	T	0.7489	0.008	0.0108	0.4604	446696		TIA	rs34232196	T	C	0.23349	-0.0218005	0.011212	0.051849	478224		PAD	rs34232196	C	T
mvASCVD	No_CHD,No_AAA	6	rs11591147	1	55505647	PCSK9	T	G	0.0208748	0.131383	0.0111281	3.61362e-32		CHD	1	55505647	rs11591147	G	T	0.9846	0.251338	0.0226529	1.324e-28	1165690		Stroke	rs11591147	G	T	0.9832	0.0573	0.0452	0.2053	446696		TIA	rs11591147	T	G	0.0363208	-0.0283593	0.0253767	0.263767	478224		PAD	rs11591147	G	T
mvASCVD	No_CHD	6	rs2479410	1	55505861	PCSK9	A	G	0.365805	0.0157973	0.0026525	2.59093e-09		CHD	1	55505861	rs2479410	G	A	0.6645	0.0268709	0.00536462	5.474e-07	1165690		Stroke	rs2479410	G	A	0.6555	0.0114	0.0101	0.2583	446696		TIA	rs2479410	A	G	0.252427	-0.0117151	0.0109482	0.284599	478224		PAD	rs2479410	G	A
mvASCVD	No_CHD	6	rs472495	1	55521313	PCSK9	T	G	0.374751	-0.0203175	0.00255424	1.79977e-15		CHD	1	55521313	rs472495	G	T	0.3671	-0.0377989	0.00520243	3.713e-13	1165690		Stroke	rs472495	G	T	0.3588	-0.026	0.01	0.00920407	446696		TIA	rs472495	T	G	0.57567	0.0143453	0.00961792	0.135824	478224		PAD	rs472495	G	T
mvASCVD	YES	7	rs72675569	1	56626575	RP1-158P9.1	T	C	0.349901	-0.015282	0.00255339	2.16424e-09		CHD	1	56626575	rs72675569	C	T	0.6513	-0.0284199	0.00514997	3.42e-08	1165690		Stroke	rs72675569	C	T	0.6414	-0.0129	0.0094	0.1689	446696		TIA	rs72675569	T	C	0.290796	0.00567901	0.0104511	0.586862	478224		PAD	rs72675569	C	T
mvASCVD	YES	7	rs11206803	1	56877509	RP4-710M16.2	T	C	0.472167	-0.0171004	0.00243087	1.99706e-12		CHD	1	56877509	rs11206803	C	T	0.5288	-0.0366545	0.00489533	7.012e-14	1165690		Stroke	rs11206803	C	T	0.5214	-0.0132	0.0092	0.1521	446696		TIA	rs11206803	T	C	0.56317	-0.0204783	0.00959465	0.0328141	478224		PAD	rs11206803	C	T
mvASCVD	No_CHD	7	rs9437006	1	56983656	PPAP2B	T	C	0.140159	-0.030883	0.00383475	8.04801e-16		CHD	1	56983656	rs9437006	C	T	0.8758	-0.059318	0.00774919	1.937e-14	1165690		Stroke	rs9437006	C	T	0.8699	-0.0382	0.0136	0.00490298	446696		TIA	rs9437006	T	C	0.167697	0.000767111	0.0127004	0.951837	478224		PAD	rs9437006	C	T
mvASCVD	No_CHD	7	rs72664335	1	56986978	PPAP2B	T	G	0.11829	0.0571553	0.00449811	5.44116e-37		CHD	1	56986978	rs72664335	G	T	0.9148	0.11466	0.00884596	2.013e-38	1165690		Stroke	rs72664335	G	T	0.9104	0.0307	0.0163	0.0598894	446696		TIA	rs72664335	T	G	0.110261	-0.0132423	0.0150785	0.379823	478224		PAD	rs72664335	G	T
mvASCVD	YES	8	rs71646019	1	59433354	PHBP3	T	C	0.213718	-0.0198762	0.00300392	3.67221e-11		CHD	1	59433354	rs71646019	C	T	0.7924	-0.0377502	0.00609952	6.053e-10	1165690		Stroke	rs71646019	C	T	0.7904	-0.0178	0.0112	0.1137	446696		TIA	rs71646019	T	C	0.218967	0.00245779	0.011489	0.830605	478224		PAD	rs71646019	C	T
mvASCVD	No_CHD	9	rs611060	1	109782190	SARS	T	C	0.407555	0.0156141	0.00253189	6.95991e-10		CHD	1	109782190	rs611060	C	T	0.5882	0.0301366	0.00515117	4.903e-09	1165690		Stroke	rs611060	C	T	0.5874	-0.0027	0.0094	0.771699	446696		TIA	rs611060	T	C	0.415317	-0.00219401	0.00963589	0.819886	478224		PAD	rs611060	C	T
mvASCVD	No_CHD	9	rs17035665	1	109813719	CELSR2	T	C	0.182903	0.0304307	0.00312132	1.85786e-22		CHD	1	109813719	rs17035665	C	T	0.8055	0.051273	0.0063343	5.75e-16	1165690		Stroke	rs17035665	C	T	0.805	0.0272	0.013	0.0362101	446696		TIA	rs17035665	T	C	0.165964	-0.0367924	0.012869	0.00424981	478224		PAD	rs17035665	C	T
mvASCVD	No_CHD,No_AAA	9	rs12740374	1	109817590	CELSR2	T	G	0.212724	0.0560635	0.00297114	2.03835e-79		CHD	1	109817590	rs12740374	G	T	0.7836	0.0954833	0.00596909	1.356e-57	1165690		Stroke	rs12740374	G	T	0.7816	0.0175	0.0112	0.1178	446696		TIA	rs12740374	T	G	0.214523	-0.0388469	0.0116297	0.000836874	478224		PAD	rs12740374	G	T
mvASCVD	No_CHD	9	rs651649	1	109832027	MYBPHL	A	G	0.488072	-0.0200683	0.00243164	1.54486e-16		CHD	1	109832027	rs651649	G	A	0.4823	-0.0350281	0.00499933	2.443e-12	1165690		Stroke	rs651649	G	A	0.4756	-0.0105	0.0106	0.3201	446696		TIA	rs651649	A	G	0.522778	0.00602711	0.00949429	0.52555	478224		PAD	rs651649	G	A
mvASCVD	No_CHD,No_AAA	9	rs629001	1	109838918	MYBPHL	T	C	0.071571	-0.036972	0.00481373	1.58431e-14		CHD	1	109838918	rs629001	C	T	0.0775	-0.0582391	0.00979132	2.714e-09	1165690		Stroke	rs629001	C	T	0.0737	-0.0039	0.0188	0.835	446696		TIA	rs629001	T	C	0.957564	-0.00293994	0.0236254	0.900967	478224		PAD	rs629001	C	T
mvASCVD	YES	10	rs2476602	1	114396955	PTPN22	A	G	0.225646	0.0171694	0.00271414	2.51733e-10		CHD	1	114396955	rs2476602	G	A	0.7271	0.0312869	0.00552552	1.494e-08	1165690		Stroke	rs2476602	G	A	0.7263	0.0116	0.0101	0.2521	446696		TIA	rs2476602	A	G	0.258863	-0.0199776	0.010865	0.0659584	478224		PAD	rs2476602	G	A
mvASCVD	YES	10	rs11552449	1	114448389	DCLRE1B	T	C	0.190855	-0.0226184	0.00311833	4.06475e-13		CHD	1	114448389	rs11552449	C	T	0.8192	-0.0443515	0.00643687	5.57e-12	1165690		Stroke	rs11552449	C	T	0.8265	-0.0274	0.0124	0.0268701	446696		TIA	rs11552449	T	C	0.189306	0.00340643	0.0121488	0.779177	478224		PAD	rs11552449	C	T
mvASCVD	No_CHD	11	rs67807996	1	149995265	OTUD7B	A	G	0.358847	-0.0180177	0.00280049	1.24487e-10		CHD	1	149995265	rs67807996	G	A	0.6201	-0.0400283	0.00562743	1.135e-12	1165690		Stroke	rs67807996	G	A	0.6149	0.0197	0.0125	0.1159	446696		TIA	rs67807996	A	G	0.31527	-0.0196193	0.010312	0.0570966	478224		PAD	rs67807996	G	A
mvASCVD	No_CHD	12	rs10888388	1	150687296	HORMAD1	T	C	0.473161	-0.0161424	0.00245119	4.53293e-11		CHD	1	150687296	rs10888388	C	T	0.5045	-0.0366351	0.00491132	8.697e-14	1165690		Stroke	rs10888388	C	T	0.4968	0.0004	0.0091	0.9614	446696		TIA	rs10888388	T	C	0.501996	-0.0126974	0.00949244	0.181016	478224		PAD	rs10888388	C	T
mvASCVD	YES	13	rs4504897	1	151766851	RP11-98D18.9	A	T	0.141153	-0.0191913	0.00317697	1.53406e-09		CHD	1	151766851	rs4504897	T	A	0.1804	-0.0427519	0.00649169	4.53e-11	1165690		Stroke	rs4504897	T	A	0.1553	0.0099	0.0125	0.4259	446696		TIA	rs4504897	A	T	0.83517	-0.0135025	0.0127361	0.289063	478224		PAD	rs4504897	T	A
mvASCVD	No_CHD	14	rs4601580	1	154394417	IL6R	A	T	0.472167	0.0160613	0.00265592	1.47234e-09		CHD	1	154394417	rs4601580	T	A	0.4517	0.0300996	0.00522884	8.59e-09	1165690		Stroke	rs4601580	T	A	0.4757	0.0098	0.0104	0.3473	446696		TIA	rs4601580	A	T	0.486154	-0.00829794	0.0095884	0.386811	478224		PAD	rs4601580	T	A
mvASCVD	No_AAA	14	rs12126142	1	154425456	IL6R	A	G	0.359841	0.0267347	0.0023766	2.33832e-29		CHD	1	154425456	rs12126142	G	A	0.6093	0.0351831	0.00501385	2.264e-12	1165690		Stroke	rs12126142	G	A	0.6024	0.0218	0.0093	0.0194899	446696		TIA	rs12126142	A	G	0.299742	-0.014431	0.0103734	0.164176	478224		PAD	rs12126142	G	A
mvASCVD	YES	15	rs10919134	1	169286785	NME7:RP4-800F24.1	A	G	0.440358	0.0181457	0.00247831	2.44625e-13		CHD	1	169286785	rs10919134	G	A	0.5806	0.0337827	0.00502358	1.758e-11	1165690		Stroke	rs10919134	G	A	0.5642	0.0183	0.0091	0.0452595	446696		TIA	rs10919134	A	G	0.446363	-0.0248358	0.00956179	0.00939312	478224		PAD	rs10919134	G	A
mvASCVD	No_CHD,No_AAA	16	rs7517737	1	172341975	DNM3:PIGC	A	C	0.419483	0.0139515	0.00240015	6.14504e-09		CHD	1	172341975	rs7517737	C	A	0.4356	0.0174183	0.00496356	0.0004494	1165690		Stroke	rs7517737	C	A	0.422	-0.006	0.0094	0.5243	446696		TIA	rs7517737	A	C	0.559522	0.00259431	0.00956828	0.786285	478224		PAD	rs7517737	C	A
mvASCVD	No_CHD	17	rs1883102	1	175136793	KIAA0040	A	T	0.476143	-0.0151277	0.00242109	4.14893e-10		CHD	1	175136793	rs1883102	T	A	0.4895	-0.0270043	0.0049533	4.987e-08	1165690		Stroke	rs1883102	T	A	0.4948	0.0003	0.0094	0.9708	446696		TIA	rs1883102	A	T	0.533284	0.011171	0.00952637	0.24094	478224		PAD	rs1883102	T	A
mvASCVD	No_CHD	18	rs12082129	1	200650490	RP11-92G12.3	T	C	0.331014	-0.0145424	0.00262061	2.86943e-08		CHD	1	200650490	rs12082129	C	T	0.6724	-0.0277201	0.00537364	2.489e-07	1165690		Stroke	rs12082129	C	T	0.6734	-0.0122	0.0097	0.2077	446696		TIA	rs12082129	T	C	0.338522	0.0325322	0.00999946	0.00114033	478224		PAD	rs12082129	C	T
mvASCVD	No_CHD	19	rs116161686	1	210473622	RP4-667H12.4	A	G	0.121272	-0.0243876	0.00352005	4.26232e-12		CHD	1	210473622	rs116161686	G	A	0.8557	-0.0381519	0.00711959	8.381e-08	1165690		Stroke	rs116161686	G	A	0.8547	-0.0406	0.0129	0.00161298	446696		TIA	rs116161686	A	G	0.121589	0.017474	0.0145629	0.230177	478224		PAD	rs116161686	G	A
mvASCVD	No_CHD	20	rs17163363	1	222828704	MIA3	T	C	0.262425	-0.034702	0.00277433	6.73062e-36		CHD	1	222828704	rs17163363	C	T	0.3052	-0.0692391	0.00552417	4.874e-36	1165690		Stroke	rs17163363	C	T	0.2881	-0.0108	0.0112	0.3353	446696		TIA	rs17163363	T	C	0.745256	0.0107264	0.0108846	0.324397	478224		PAD	rs17163363	C	T
mvASCVD	YES	21	rs4846913	1	230294715	GALNT2	A	C	0.399602	0.0157353	0.00244093	1.14517e-10		CHD	1	230294715	rs4846913	C	A	0.4191	0.0249536	0.0050293	6.99e-07	1165690		Stroke	rs4846913	C	A	0.3979	0.0109	0.0094	0.2473	446696		TIA	rs4846913	A	C	0.54525	-0.0197782	0.00954701	0.0382966	478224		PAD	rs4846913	C	A
mvASCVD	No_CHD,No_Stroke	22	rs2881743	2	19933452	AC019055.1	A	T	0.427435	0.0151597	0.00248714	1.09278e-09		CHD	2	19933452	rs2881743	T	A	0.5928	0.0329294	0.00500662	4.795e-11	1165690		Stroke	rs2881743	T	A	0.577	-0.0164	0.0094	0.0806993	446696		TIA	rs2881743	A	T	0.377184	-0.00883696	0.00979881	0.367142	478224		PAD	rs2881743	T	A
mvASCVD	No_CHD	22	rs16986953	2	19942473	AC019055.1	A	G	0.0884692	-0.0364509	0.00441471	1.49765e-16		CHD	2	19942473	rs16986953	G	A	0.9164	-0.0823924	0.00902841	7.114e-20	1165690		Stroke	rs16986953	G	A	0.9281	0.0266	0.0183	0.146	446696		TIA	rs16986953	A	G	0.073078	0.00628317	0.0181941	0.729839	478224		PAD	rs16986953	G	A
mvASCVD	No_AAA	23	rs10193919	2	20880833	AC012065.7	T	C	0.354871	-0.0149924	0.0024328	7.15613e-10		CHD	2	20880833	rs10193919	C	T	0.6542	-0.0106897	0.00514288	0.03766	1165690		Stroke	rs10193919	C	T	0.6496	-0.0001	0.0095	0.9878	446696		TIA	rs10193919	T	C	0.331755	-0.016446	0.0100916	0.103171	478224		PAD	rs10193919	C	T
mvASCVD	No_CHD	23	rs75941937	2	21122046	AC012361.1	T	C	0.0576541	0.0323383	0.0058585	3.39211e-08		CHD	2	21122046	rs75941937	C	T	0.9534	0.048464	0.0119098	4.717e-05	1165690		Stroke	rs75941937	C	T	0.951	0.0187	0.0224	0.4022	446696		TIA	rs75941937	T	C	0.0532446	-0.0165937	0.0211449	0.432593	478224		PAD	rs75941937	C	T
mvASCVD	No_CHD,No_AAA	23	rs541041	2	21294975	APOB	A	G	0.203777	-0.0316484	0.00324021	1.55401e-22		CHD	2	21294975	rs541041	G	A	0.1776	-0.0573192	0.00657613	2.875e-18	1165690		Stroke	rs541041	G	A	0.1749	-0.0144	0.0122	0.2384	446696		TIA	rs541041	A	G	0.815875	-0.00735923	0.0122266	0.547238	478224		PAD	rs541041	G	A
mvASCVD	No_CHD,No_AAA	23	rs12477249	2	21400661	RP11-79J24.1	A	G	0.319085	-0.0176991	0.00251886	2.11587e-12		CHD	2	21400661	rs12477249	G	A	0.6646	-0.0305002	0.0051902	4.191e-09	1165690		Stroke	rs12477249	G	A	0.67	0.0038	0.0099	0.6998	446696		TIA	rs12477249	A	G	0.274222	0.00534029	0.0106761	0.616927	478224		PAD	rs12477249	G	A
mvASCVD	No_CHD	24	rs115445558	2	44063098	ABCG5	C	G	0.0795229	0.0420769	0.00520065	5.93191e-16		CHD	2	44063098	rs115445558	G	C	0.9384	0.0759259	0.0104422	3.568e-13	1165690		Stroke	rs115445558	G	C	0.9343	0.0842	0.0202	3.09799e-05	446696		TIA	rs115445558	C	G	0.0846221	-0.00539596	0.0170433	0.751545	478224		PAD	rs115445558	G	C
mvASCVD	No_CHD	24	rs4299376	2	44072576	ABCG8	T	G	0.307157	0.0271276	0.00267974	4.35907e-24		CHD	2	44072576	rs4299376	G	T	0.311	0.0485561	0.00536322	1.384e-19	1165690		Stroke	rs4299376	G	T	0.3092	0.0142	0.0105	0.1755	446696		TIA	rs4299376	T	G	0.784828	-0.020453	0.0115932	0.0776945	478224		PAD	rs4299376	G	T
mvASCVD	YES	25	rs616381	2	45891708	PRKCE	A	G	0.43837	-0.0134323	0.00245917	4.70412e-08		CHD	2	45891708	rs616381	G	A	0.4368	-0.027661	0.0050157	3.49e-08	1165690		Stroke	rs616381	G	A	0.42	-0.0109	0.0097	0.2611	446696		TIA	rs616381	A	G	0.62656	0.00125282	0.00982167	0.8985	478224		PAD	rs616381	G	A
mvASCVD	No_CHD	26	rs5017686	2	69622299	NFU1	A	G	0.404573	0.014387	0.00242839	3.1326e-09		CHD	2	69622299	rs5017686	G	A	0.4193	0.0221994	0.00500151	9.057e-06	1165690		Stroke	rs5017686	G	A	0.4148	0.0194	0.0091	0.0337404	446696		TIA	rs5017686	A	G	0.541134	-0.0125981	0.00951822	0.185643	478224		PAD	rs5017686	G	A
mvASCVD	No_CHD	27	rs6547621	2	85774676	GGCX	A	G	0.493042	-0.0236147	0.0025129	5.59272e-21		CHD	2	85774676	rs6547621	G	A	0.5368	-0.0564704	0.0049291	2.181e-30	1165690		Stroke	rs6547621	G	A	0.5391	0.0098	0.0092	0.287	446696		TIA	rs6547621	A	G	0.448574	-0.0121301	0.00955326	0.204181	478224		PAD	rs6547621	G	A
mvASCVD	YES	28	rs11695624	2	144177167	ARHGAP15:AC096558.1:RP11-570L15.2	A	T	0.157058	0.0198059	0.00329792	1.90662e-09		CHD	2	144177167	rs11695624	T	A	0.8381	0.0447655	0.0067651	3.663e-11	1165690		Stroke	rs11695624	T	A	0.8466	-0.0094	0.014	0.5021	446696		TIA	rs11695624	A	T	0.168498	0.000782649	0.0127064	0.950885	478224		PAD	rs11695624	T	A
mvASCVD	YES	29	rs10928241	2	145831428	TEX41	T	C	0.323062	-0.0187306	0.00269818	3.86748e-12		CHD	2	145831428	rs10928241	C	T	0.7076	-0.0414323	0.00540841	1.849e-14	1165690		Stroke	rs10928241	C	T	0.701	0.0121	0.0099	0.2223	446696		TIA	rs10928241	T	C	0.275746	0.00489663	0.0106331	0.645152	478224		PAD	rs10928241	C	T
mvASCVD	No_CHD,No_AAA	30	rs1990760	2	163124051	IFIH1	T	C	0.394632	-0.0174042	0.00244692	1.13795e-12		CHD	2	163124051	rs1990760	C	T	0.4059	-0.0251604	0.00508861	7.636e-07	1165690		Stroke	rs1990760	C	T	0.3882	-0.0119	0.0094	0.2076	446696		TIA	rs1990760	T	C	0.584592	0.0178316	0.00964014	0.0643532	478224		PAD	rs1990760	C	T
mvASCVD	No_AAA	30	rs78456138	2	163132346	IFIH1	T	C	0.0129225	0.0600589	0.00963773	4.61586e-10		CHD	2	163132346	rs78456138	C	T	0.98	0.0853694	0.0200054	1.978e-05	1165690		Stroke	rs78456138	C	T	0.9804	0.0279	0.0431	0.5175	446696		TIA	rs78456138	T	C	0.0205307	-0.00334729	0.0334489	0.920287	478224		PAD	rs78456138	C	T
mvASCVD	No_CHD	31	rs6434219	2	188241953	AC007319.1:CALCRL	T	G	0.319085	-0.0147966	0.00259438	1.17503e-08		CHD	2	188241953	rs6434219	G	T	0.3349	-0.0271125	0.00525785	2.515e-07	1165690		Stroke	rs6434219	G	T	0.3343	-0.0333	0.0096	0.000552395	446696		TIA	rs6434219	T	G	0.67814	0.0139225	0.010126	0.169155	478224		PAD	rs6434219	G	T
mvASCVD	YES	32	rs148812085	2	203877233	WDR12	T	C	0.130219	-0.046465	0.00405288	1.98446e-30		CHD	2	203877233	rs148812085	C	T	0.8794	-0.113815	0.0076536	5.105e-50	1165690		Stroke	rs148812085	C	T	0.8749	0.0418	0.0138	0.00243002	446696		TIA	rs148812085	T	C	0.112865	-0.0225787	0.0149928	0.132076	478224		PAD	rs148812085	C	T
mvASCVD	No_CHD	33	rs1837121	2	216292331	FN1	A	G	0.232604	0.0243929	0.00279363	2.51078e-18		CHD	2	216292331	rs1837121	G	A	0.2907	0.0471109	0.00550385	1.132e-17	1165690		Stroke	rs1837121	G	A	0.2817	0.0229	0.0105	0.0287601	446696		TIA	rs1837121	A	G	0.799142	-0.022984	0.01191	0.0536315	478224		PAD	rs1837121	G	A
mvASCVD	No_CHD	34	rs78058190	2	219699999	PRKAG3	A	G	0.0626243	-0.037245	0.00669839	2.69323e-08		CHD	2	219699999	rs78058190	G	A	0.9299	-0.0727113	0.0137934	1.353e-07	1165690		Stroke	rs78058190	G	A	0.9279	0.0228	0.0273	0.404	446696		TIA	rs78058190	A	G	0.0826504	6.90159e-06	0.0173178	0.999682	478224		PAD	rs78058190	G	A
mvASCVD	No_CHD	35	rs2222018	2	227095220	AC068138.1	A	C	0.372763	-0.0214458	0.00254539	3.59605e-17		CHD	2	227095220	rs2222018	C	A	0.3592	-0.0368236	0.00518544	1.235e-12	1165690		Stroke	rs2222018	C	A	0.3604	-0.003	0.0104	0.771999	446696		TIA	rs2222018	A	C	0.63986	0.0161232	0.00987688	0.102592	478224		PAD	rs2222018	C	A
mvASCVD	YES	36	rs13003675	2	233584109	GIGYF2	T	C	0.285288	-0.0199994	0.00253643	3.14849e-15		CHD	2	233584109	rs13003675	C	T	0.644	-0.0327565	0.00519651	2.909e-10	1165690		Stroke	rs13003675	C	T	0.6616	-0.0286	0.0097	0.00311803	446696		TIA	rs13003675	T	C	0.247538	0.021811	0.0110029	0.047446	478224		PAD	rs13003675	C	T
mvASCVD	No_CHD	37	rs58461937	3	14907599	FGD5	T	C	0.49006	0.0153339	0.00243594	3.07618e-10		CHD	3	14907599	rs58461937	C	T	0.4857	0.0318523	0.00490226	8.167e-11	1165690		Stroke	rs58461937	C	T	0.4886	0.0199	0.0091	0.0292799	446696		TIA	rs58461937	T	C	0.527537	-0.00901085	0.00950259	0.343001	478224		PAD	rs58461937	C	T
mvASCVD	No_CHD	38	rs4858891	3	48185955	CDC25A	A	G	0.317097	-0.0154951	0.00256588	1.5518e-09		CHD	3	48185955	rs4858891	G	A	0.3469	-0.0259309	0.00524042	7.488e-07	1165690		Stroke	rs4858891	G	A	0.3475	-0.0082	0.0104	0.4304	446696		TIA	rs4858891	A	G	0.776029	0.0134457	0.0114449	0.240068	478224		PAD	rs4858891	G	A
mvASCVD	No_CHD	38	rs11715915	3	49455330	AMT	T	C	0.335984	0.0195463	0.00261085	7.06924e-14		CHD	3	49455330	rs11715915	C	T	0.6949	0.0336139	0.00533605	2.988e-10	1165690		Stroke	rs11715915	C	T	0.6858	0.0202	0.0107	0.0597503	446696		TIA	rs11715915	T	C	0.436121	-0.00376988	0.00960312	0.694639	478224		PAD	rs11715915	C	T
mvASCVD	No_CHD	39	rs4855447	3	69803328	MITF	A	G	0.223658	0.017455	0.00290906	1.97041e-09		CHD	3	69803328	rs4855447	G	A	0.7851	0.0258005	0.00601527	1.793e-05	1165690		Stroke	rs4855447	G	A	0.7869	-0.0067	0.0113	0.551001	446696		TIA	rs4855447	A	G	0.190406	-0.000486307	0.0121104	0.967969	478224		PAD	rs4855447	G	A
mvASCVD	No_CHD	40	rs9827970	3	114944717	RP11-190P13.2	T	C	0.026839	-0.0465079	0.00841824	3.3012e-08		CHD	3	114944717	rs9827970	C	T	0.9792	-0.0874718	0.0177345	8.127e-07	1165690		Stroke	rs9827970	C	T	0.977	-0.0429	0.0331	0.1947	446696		TIA	rs9827970	T	C	0.0532043	0.0210526	0.0210938	0.318256	478224		PAD	rs9827970	C	T
mvASCVD	No_CHD	41	rs17282078	3	124481760	ITGB5	A	T	0.132207	-0.0279505	0.00383345	3.07199e-13		CHD	3	124481760	rs17282078	T	A	0.8775	-0.0577647	0.00768636	5.682e-14	1165690		Stroke	rs17282078	T	A	0.8773	-0.0109	0.0139	0.4352	446696		TIA	rs17282078	A	T	0.103269	0.0449542	0.0155671	0.0038799	478224		PAD	rs17282078	T	A
mvASCVD	YES	42	rs34894639	3	135798658	PPP2R3A	T	C	0.237575	0.0213348	0.00295939	5.62821e-13		CHD	3	135798658	rs34894639	C	T	0.7694	0.0462431	0.00592741	6.115e-15	1165690		Stroke	rs34894639	C	T	0.7659	-0.0016	0.0109	0.8804	446696		TIA	rs34894639	T	C	0.188274	0.00385984	0.0121926	0.751569	478224		PAD	rs34894639	C	T
mvASCVD	YES	43	rs185244	3	138092889	MRAS	T	C	0.151093	-0.0285865	0.00328415	3.19335e-18		CHD	3	138092889	rs185244	C	T	0.8383	-0.0595056	0.00664051	3.218e-19	1165690		Stroke	rs185244	C	T	0.8411	0.0044	0.0125	0.725499	446696		TIA	rs185244	T	C	0.143429	0.0308909	0.0135465	0.022586	478224		PAD	rs185244	C	T
mvASCVD	No_CHD	44	rs7639052	3	141611635	ATP1B3	C	G	0.450298	-0.0147826	0.0023853	5.74134e-10		CHD	3	141611635	rs7639052	G	C	0.4839	-0.0245527	0.00493038	6.362e-07	1165690		Stroke	rs7639052	G	C	0.4849	-0.0062	0.0092	0.5018	446696		TIA	rs7639052	C	G	0.503925	-0.005451	0.00949011	0.565706	478224		PAD	rs7639052	G	C
mvASCVD	No_CHD	45	rs357494	3	153937753	ARHGEF26	A	G	0.125249	-0.0254111	0.00375102	1.24865e-11		CHD	3	153937753	rs357494	G	A	0.1306	-0.0569556	0.00755939	4.905e-14	1165690		Stroke	rs357494	G	A	0.132	-0.0293	0.0138	0.0330301	446696		TIA	rs357494	A	G	0.822019	0.00727194	0.0124038	0.557697	478224		PAD	rs357494	G	A
mvASCVD	No_CHD	46	rs34696078	3	156832664	LINC00880	A	G	0.440358	-0.015792	0.00243674	9.12356e-11		CHD	3	156832664	rs34696078	G	A	0.5562	-0.0280795	0.00497826	1.696e-08	1165690		Stroke	rs34696078	G	A	0.5688	-0.0012	0.0093	0.8963	446696		TIA	rs34696078	A	G	0.376468	0.00134137	0.00985132	0.891694	478224		PAD	rs34696078	G	A
mvASCVD	No_Stroke	47	rs59950280	4	3452345	HGFAC	A	G	0.309145	-0.0158169	0.00261492	1.45988e-09		CHD	4	3452345	rs59950280	G	A	0.6639	-0.0286467	0.00535844	8.987e-08	1165690		Stroke	rs59950280	G	A	0.6676	-0.024	0.0102	0.0181201	446696		TIA	rs59950280	A	G	0.243819	0.025753	0.0111396	0.0207864	478224		PAD	rs59950280	G	A
mvASCVD	No_CHD,No_AAA	48	rs11737577	4	16867783	LDB2	T	G	0.472167	-0.0153579	0.00239515	1.43534e-10		CHD	4	16867783	rs11737577	G	T	0.4686	-0.0177357	0.00495859	0.0003479	1165690		Stroke	rs11737577	G	T	0.4711	-0.0148	0.0092	0.1068	446696		TIA	rs11737577	T	G	0.599991	0.0374738	0.00972722	0.000116934	478224		PAD	rs11737577	G	T
mvASCVD	YES	49	rs9684467	4	54582132	FIP1L1:RP11-317M11.1	A	G	0.16998	0.0177093	0.00322908	4.1506e-08		CHD	4	54582132	rs9684467	G	A	0.8285	0.0329638	0.00655952	5.025e-07	1165690		Stroke	rs9684467	G	A	0.8197	0.0189	0.0121	0.1175	446696		TIA	rs9684467	A	G	0.148879	-0.0349502	0.0135179	0.00972478	478224		PAD	rs9684467	G	A
mvASCVD	No_CHD,No_AAA	49	rs1382083	4	54596877	FIP1L1:RP11-317M11.1	A	G	0.204771	-0.0202707	0.00299394	1.28258e-11		CHD	4	54596877	rs1382083	G	A	0.7976	-0.0306079	0.00616941	7.004e-07	1165690		Stroke	rs1382083	G	A	0.7946	0.0113	0.0114	0.323	446696		TIA	rs1382083	A	G	0.253863	0.0056133	0.010965	0.6087	478224		PAD	rs1382083	G	A
mvASCVD	No_CHD	50	rs6852997	4	57812765	REST	A	T	0.184891	-0.0239965	0.00298501	9.0561e-16		CHD	4	57812765	rs6852997	T	A	0.8014	-0.0402533	0.00610406	4.267e-11	1165690		Stroke	rs6852997	T	A	0.8067	-0.024	0.0116	0.0380803	446696		TIA	rs6852997	A	T	0.233842	0.0192437	0.0112208	0.0863436	478224		PAD	rs6852997	T	A
mvASCVD	No_CHD	51	rs11730486	4	77418968	SHROOM3	A	G	0.351889	0.0154397	0.00248154	4.91408e-10		CHD	4	77418968	rs11730486	G	A	0.3643	0.0296387	0.00509734	6.08e-09	1165690		Stroke	rs11730486	G	A	0.3568	0.0102	0.0096	0.2879	446696		TIA	rs11730486	A	G	0.638128	-0.00540038	0.00988406	0.584809	478224		PAD	rs11730486	G	A
mvASCVD	No_CHD	52	rs13125101	4	81174592	FGF5	A	G	0.270378	-0.0216791	0.00263716	2.02474e-16		CHD	4	81174592	rs13125101	G	A	0.6977	-0.0399946	0.00538649	1.128e-13	1165690		Stroke	rs13125101	G	A	0.699	-0.0211	0.0101	0.0365704	446696		TIA	rs13125101	A	G	0.346197	0.00805973	0.0100273	0.421527	478224		PAD	rs13125101	G	A
mvASCVD	No_CHD	53	rs2865398	4	96014983	BMPR1B	C	G	0.031809	0.033439	0.00611959	4.64884e-08		CHD	4	96014983	rs2865398	G	C	0.0518	0.0605126	0.0127755	2.173e-06	1165690		Stroke	rs2865398	G	C	0.0329	0.0033	0.0268	0.903	446696		TIA	rs2865398	C	G	0.95206	-0.0179135	0.0224778	0.425485	478224		PAD	rs2865398	G	C
mvASCVD	No_CHD	54	rs7665125	4	120402079	RP11-33B1.1	T	G	0.318091	0.0189663	0.00255652	1.18185e-13		CHD	4	120402079	rs7665125	G	T	0.6719	0.0346191	0.00522678	3.51e-11	1165690		Stroke	rs7665125	G	T	0.6713	0.0101	0.0098	0.3029	446696		TIA	rs7665125	T	G	0.309923	-0.0158299	0.0102539	0.122638	478224		PAD	rs7665125	G	T
mvASCVD	No_CHD	54	rs72686504	4	120920813	RP11-700N1.1	A	C	0.276342	-0.0172765	0.00272272	2.21991e-10		CHD	4	120920813	rs72686504	C	A	0.7301	-0.0390671	0.00551672	1.425e-12	1165690		Stroke	rs72686504	C	A	0.7239	0.0055	0.0105	0.597901	446696		TIA	rs72686504	A	C	0.251457	0.021483	0.0109491	0.0497531	478224		PAD	rs72686504	C	A
mvASCVD	YES	55	rs1429137	4	148282109	MIR548G	T	C	0.156064	0.0278001	0.00308743	2.17115e-19		CHD	4	148282109	rs1429137	C	T	0.8111	0.0500592	0.00631857	2.327e-15	1165690		Stroke	rs1429137	C	T	0.8292	0.0104	0.0131	0.4299	446696		TIA	rs1429137	T	C	0.168153	-0.0105408	0.0127595	0.408738	478224		PAD	rs1429137	C	T
mvASCVD	No_CHD	55	rs149722146	4	148327304	RP11-364M6.1	T	C	0.0159046	-0.0636642	0.0108498	4.41681e-09		CHD	4	148327304	rs149722146	C	T	0.9828	-0.136658	0.0212297	1.218e-10	1165690		Stroke	rs149722146	C	T	0.9809	0.0466	0.0409	0.2541	446696		TIA	rs149722146	T	C	0.00711785	0.0519135	0.0568269	0.36096	478224		PAD	rs149722146	C	T
mvASCVD	No_CHD	55	rs4320119	4	148370717	RP11-752L20.1	A	T	0.136183	-0.0236648	0.00393346	1.78461e-09		CHD	4	148370717	rs4320119	T	A	0.1568	-0.0463068	0.00805745	9.08e-09	1165690		Stroke	rs4320119	T	A	0.14	-0.0005	0.0143	0.9729	446696		TIA	rs4320119	A	T	0.907705	0.026152	0.0164533	0.111955	478224		PAD	rs4320119	T	A
mvASCVD	No_CHD	55	rs6841581	4	148401190	EDNRA	A	G	0.146123	-0.0409024	0.00340087	2.56212e-33		CHD	4	148401190	rs6841581	G	A	0.8523	-0.0784467	0.0068575	2.653e-30	1165690		Stroke	rs6841581	G	A	0.8609	-0.0088	0.0132	0.5043	446696		TIA	rs6841581	A	G	0.133677	0.0379016	0.0138481	0.00620112	478224		PAD	rs6841581	G	A
mvASCVD	No_CHD	56	rs4691666	4	156398688	MTND1P22	T	C	0.496024	0.0136267	0.00245673	2.91147e-08		CHD	4	156398688	rs4691666	C	T	0.4742	0.0302256	0.00493139	8.831e-10	1165690		Stroke	rs4691666	C	T	0.4578	0.0038	0.0091	0.675899	446696		TIA	rs4691666	T	C	0.399577	0.000903467	0.00971994	0.925944	478224		PAD	rs4691666	C	T
mvASCVD	YES	56	rs7440763	4	156433520	RP13-487K5.1	T	G	0.115308	0.0270674	0.00367895	1.87579e-13		CHD	4	156433520	rs7440763	G	T	0.1262	0.0596496	0.00760668	4.444e-15	1165690		Stroke	rs7440763	G	T	0.1064	0.01	0.0152	0.5107	446696		TIA	rs7440763	T	G	0.826581	0.0147027	0.0125464	0.24125	478224		PAD	rs7440763	G	T
mvASCVD	YES	56	rs72689147	4	156639888	GUCY1A3	T	G	0.200795	0.0273816	0.00322062	1.86404e-17		CHD	4	156639888	rs72689147	G	T	0.8156	0.0634882	0.00648486	1.24e-22	1165690		Stroke	rs72689147	G	T	0.8099	0.0249	0.0117	0.0328398	446696		TIA	rs72689147	T	G	0.217845	0.00263846	0.011468	0.818036	478224		PAD	rs72689147	G	T
mvASCVD	No_CHD	57	rs4389656	5	6753728	PAPD7	A	G	0.335984	0.0141304	0.00257474	4.06254e-08		CHD	5	6753728	rs4389656	G	A	0.6912	0.0221957	0.00527469	2.577e-05	1165690		Stroke	rs4389656	G	A	0.6903	0.0066	0.0097	0.4959	446696		TIA	rs4389656	A	G	0.330844	-0.0109685	0.0101158	0.278235	478224		PAD	rs4389656	G	A
mvASCVD	YES	58	rs17263917	5	9552338	SNHG18	A	G	0.140159	0.0224738	0.00352028	1.7243e-10		CHD	5	9552338	rs17263917	G	A	0.8499	0.0557433	0.00698435	1.449e-15	1165690		Stroke	rs17263917	G	A	0.8449	-0.0091	0.0125	0.4674	446696		TIA	rs17263917	A	G	0.129084	-0.00120054	0.0141844	0.932549	478224		PAD	rs17263917	G	A
mvASCVD	No_CHD	59	rs62362364	5	55441571	ANKRD55	C	G	0.219682	0.0186492	0.00309037	1.59353e-09		CHD	5	55441571	rs62362364	G	C	0.7916	0.0375696	0.00633044	2.943e-09	1165690		Stroke	rs62362364	G	C	0.7873	0.0295	0.0122	0.01557	446696		TIA	rs62362364	C	G	0.254233	0.00585153	0.0109886	0.594374	478224		PAD	rs62362364	G	C
mvASCVD	No_CHD	60	rs3936510	5	55860866	AC022431.2	T	G	0.188867	-0.0217125	0.00316159	6.52929e-12		CHD	5	55860866	rs3936510	G	T	0.8134	-0.0461088	0.00630453	2.601e-13	1165690		Stroke	rs3936510	G	T	0.8103	-0.0234	0.0118	0.0467003	446696		TIA	rs3936510	T	G	0.137746	0.0224407	0.013769	0.103144	478224		PAD	rs3936510	G	T
mvASCVD	YES	61	rs3846663	5	74655726	HMGCR	T	C	0.389662	-0.014055	0.00243555	7.8921e-09		CHD	5	74655726	rs3846663	C	T	0.6154	-0.0253377	0.00504143	5.011e-07	1165690		Stroke	rs3846663	C	T	0.6234	0.0148	0.0095	0.1192	446696		TIA	rs3846663	T	C	0.438277	0.00432834	0.00956422	0.650868	478224		PAD	rs3846663	C	T
mvASCVD	YES	62	rs1363465	5	128001170	SLC27A6:CTC-573M9.1	T	G	0.264414	-0.0203568	0.00273343	9.52339e-14		CHD	5	128001170	rs1363465	G	T	0.7322	-0.0332909	0.00559044	2.601e-09	1165690		Stroke	rs1363465	G	T	0.7412	-0.044	0.0104	2.50098e-05	446696		TIA	rs1363465	T	G	0.215381	0.00530416	0.0115713	0.646673	478224		PAD	rs1363465	G	T
mvASCVD	No_CHD	63	rs77450473	5	131785536	C5orf56	A	G	0.131213	-0.0222842	0.0036616	1.15818e-09		CHD	5	131785536	rs77450473	G	A	0.8714	-0.048504	0.00737557	4.823e-11	1165690		Stroke	rs77450473	G	A	0.8684	-0.0184	0.0142	0.1942	446696		TIA	rs77450473	A	G	0.20515	0.0160318	0.0117767	0.173413	478224		PAD	rs77450473	G	A
mvASCVD	YES	64	rs111246576	5	137633001	CDC25C	T	C	0.166998	0.0173464	0.0031796	4.88222e-08		CHD	5	137633001	rs111246576	C	T	0.8228	0.0280104	0.00645077	1.411e-05	1165690		Stroke	rs111246576	C	T	0.8176	0.0303	0.0118	0.0105201	446696		TIA	rs111246576	T	C	0.170278	-0.0140381	0.012617	0.265866	478224		PAD	rs111246576	C	T
mvASCVD	YES	65	rs249760	5	141915692	AC005592.2	T	C	0.205765	-0.016543	0.00283748	5.53751e-09		CHD	5	141915692	rs249760	C	T	0.7562	-0.0319326	0.00581805	4.053e-08	1165690		Stroke	rs249760	C	T	0.7773	-0.0139	0.0114	0.2194	446696		TIA	rs249760	T	C	0.232413	0.0350584	0.0112115	0.00176592	478224		PAD	rs249760	C	T
mvASCVD	No_CHD	66	rs12522841	5	142518675	ARHGAP26	A	G	0.496024	-0.0173146	0.00247574	2.67678e-12		CHD	5	142518675	rs12522841	G	A	0.5372	-0.0339351	0.0049916	1.058e-11	1165690		Stroke	rs12522841	G	A	0.5184	-0.01	0.009	0.27	446696		TIA	rs12522841	A	G	0.472262	0.0222199	0.00951574	0.0195398	478224		PAD	rs12522841	G	A
mvASCVD	No_CHD	67	rs9501744	6	1617143	FOXC1	T	C	0.139165	0.0260051	0.00373542	3.36077e-12		CHD	6	1617143	rs9501744	C	T	0.8692	0.0500448	0.0075458	3.309e-11	1165690		Stroke	rs9501744	C	T	0.8647	0.0447	0.0142	0.001617	446696		TIA	rs9501744	T	C	0.104688	-0.0149601	0.0155633	0.336431	478224		PAD	rs9501744	C	T
mvASCVD	No_CHD	68	rs1412748	6	12756658	PHACTR1	A	T	0.449304	0.0162369	0.00257296	2.77927e-10		CHD	6	12756658	rs1412748	T	A	0.5359	0.0332595	0.00515774	1.13e-10	1165690		Stroke	rs1412748	T	A	0.5161	0.0006	0.0099	0.9482	446696		TIA	rs1412748	A	T	0.434315	-0.0039233	0.00965688	0.684543	478224		PAD	rs1412748	T	A
mvASCVD	No_CHD	68	rs62389950	6	12868726	PHACTR1	T	C	0.15507	0.019531	0.0034441	1.42078e-08		CHD	6	12868726	rs62389950	C	T	0.841	0.043616	0.00689425	2.509e-10	1165690		Stroke	rs62389950	C	T	0.834	-0.0235	0.0125	0.0603004	446696		TIA	rs62389950	T	C	0.161938	0.00904851	0.0129604	0.485072	478224		PAD	rs62389950	C	T
mvASCVD	No_CHD	68	rs7454157	6	12909874	PHACTR1	A	G	0.38668	0.0370578	0.00273637	8.75524e-42		CHD	6	12909874	rs7454157	G	A	0.643	0.0840896	0.00518144	3.146e-59	1165690		Stroke	rs7454157	G	A	0.6276	-0.0097	0.0097	0.3157	446696		TIA	rs7454157	A	G	0.322601	0.0108763	0.0101641	0.28459	478224		PAD	rs7454157	G	A
mvASCVD	YES	68	rs35056688	6	12955104	PHACTR1	T	C	0.242545	-0.0250023	0.00290728	7.97859e-18		CHD	6	12955104	rs35056688	C	T	0.7627	-0.0537298	0.00578799	1.648e-20	1165690		Stroke	rs35056688	C	T	0.7615	-0.0092	0.011	0.4022	446696		TIA	rs35056688	T	C	0.263178	0.0119199	0.0107711	0.268439	478224		PAD	rs35056688	C	T
mvASCVD	YES	69	rs7766436	6	22598259	RP1-309H15.2	T	C	0.286282	-0.0200179	0.00268899	9.7376e-14		CHD	6	22598259	rs7766436	C	T	0.7182	-0.0364189	0.00547373	2.864e-11	1165690		Stroke	rs7766436	C	T	0.715	-0.0149	0.0103	0.1448	446696		TIA	rs7766436	T	C	0.223764	0.0310079	0.0113517	0.00630376	478224		PAD	rs7766436	C	T
mvASCVD	No_CHD	70	rs3822921	6	35057331	ANKS1A	A	G	0.135189	-0.0207801	0.00379703	4.43139e-08		CHD	6	35057331	rs3822921	G	A	0.8851	-0.0394251	0.00791381	6.299e-07	1165690		Stroke	rs3822921	G	A	0.8763	-0.0172	0.0144	0.2324	446696		TIA	rs3822921	A	G	0.188921	0.0249273	0.0121613	0.0403915	478224		PAD	rs3822921	G	A
mvASCVD	YES	70	rs2077750	6	35089811	TCP11	A	G	0.181909	0.0173688	0.00313692	3.07882e-08		CHD	6	35089811	rs2077750	G	A	0.804	0.0300999	0.00634925	2.13e-06	1165690		Stroke	rs2077750	G	A	0.7993	0.0297	0.0115	0.00973195	446696		TIA	rs2077750	A	G	0.195339	-0.0143852	0.0120051	0.230818	478224		PAD	rs2077750	G	A
mvASCVD	No_CHD	71	rs56015508	6	39152041	KCNK5	A	C	0.228628	0.0196706	0.00298423	4.35309e-11		CHD	6	39152041	rs56015508	C	A	0.7879	0.0412831	0.00606301	9.827e-12	1165690		Stroke	rs56015508	C	A	0.7802	0.0356	0.0111	0.00130599	446696		TIA	rs56015508	A	C	0.244972	0.000580758	0.0110461	0.95807	478224		PAD	rs56015508	C	A
mvASCVD	No_CHD	71	rs733701	6	39171862	KCNK5	T	C	0.235586	-0.0166179	0.00292736	1.37282e-08		CHD	6	39171862	rs733701	C	T	0.7458	-0.0426522	0.00584044	2.816e-13	1165690		Stroke	rs733701	C	T	0.744	0.0055	0.0106	0.6038	446696		TIA	rs733701	T	C	0.192031	-0.025591	0.0120853	0.0342153	478224		PAD	rs733701	C	T
mvASCVD	No_CHD	72	rs998584	6	43757896	VEGFA	A	C	0.496024	-0.0203221	0.00243483	7.03644e-17		CHD	6	43757896	rs998584	C	A	0.5144	-0.0348849	0.00499623	2.905e-12	1165690		Stroke	rs998584	C	A	0.5184	-0.012	0.0098	0.2208	446696		TIA	rs998584	A	C	0.482079	0.0252795	0.00954228	0.00806808	478224		PAD	rs998584	C	A
mvASCVD	No_CHD	72	rs112222843	6	43785741	VEGFA	T	C	0.0387674	0.0421166	0.00695132	1.37144e-09		CHD	6	43785741	rs112222843	C	T	0.9611	0.0715104	0.0142646	5.355e-07	1165690		Stroke	rs112222843	C	T	0.9596	0.0042	0.0312	0.8934	446696		TIA	rs112222843	T	C	0.0541997	-0.0517155	0.0209831	0.0137158	478224		PAD	rs112222843	C	T
mvASCVD	No_CHD	73	rs9475818	6	57151605	PRIM2	T	C	0.281312	0.0183892	0.00265411	4.25026e-12		CHD	6	57151605	rs9475818	C	T	0.7072	0.0362254	0.00539626	1.906e-11	1165690		Stroke	rs9475818	C	T	0.7071	-0.0109	0.01	0.2763	446696		TIA	rs9475818	T	C	0.251375	-0.0244569	0.011029	0.0265883	478224		PAD	rs9475818	C	T
mvASCVD	YES	73	rs80056186	6	57158766	PRIM2	A	T	0.0735586	-0.0341371	0.00498243	7.30894e-12		CHD	6	57158766	rs80056186	T	A	0.9328	-0.0728556	0.00991268	1.986e-13	1165690		Stroke	rs80056186	T	A	0.9297	-0.0087	0.018	0.6281	446696		TIA	rs80056186	A	T	0.055459	-0.0213674	0.0207673	0.30353	478224		PAD	rs80056186	T	A
mvASCVD	No_CHD	74	rs9361867	6	82595959	RP11-379B8.1	T	C	0.480119	0.0163091	0.00252811	1.11029e-10		CHD	6	82595959	rs9361867	C	T	0.5423	0.035459	0.00513708	5.107e-12	1165690		Stroke	rs9361867	C	T	0.5249	0.014	0.0092	0.1278	446696		TIA	rs9361867	T	C	0.439059	-0.00772289	0.00961972	0.42208	478224		PAD	rs9361867	C	T
mvASCVD	No_CHD	75	rs12528438	6	113454161	SOCS5P5	A	G	0.178926	-0.0185708	0.00299064	5.31021e-10		CHD	6	113454161	rs12528438	G	A	0.8129	-0.0294606	0.00627129	2.631e-06	1165690		Stroke	rs12528438	G	A	0.8172	-0.0273	0.0118	0.0202199	446696		TIA	rs12528438	A	G	0.274114	0.0105311	0.0106177	0.321274	478224		PAD	rs12528438	G	A
mvASCVD	No_CHD	76	rs1969783	6	134159399	RP3-323P13.2:RP4-662A9.2	T	C	0.296223	0.0262856	0.00273032	6.13346e-22		CHD	6	134159399	rs1969783	C	T	0.7002	0.0589977	0.00535413	3.091e-28	1165690		Stroke	rs1969783	C	T	0.7086	-0.0118	0.0102	0.2471	446696		TIA	rs1969783	T	C	0.233473	-0.00638402	0.0112256	0.569561	478224		PAD	rs1969783	C	T
mvASCVD	No_CHD	76	rs1872230	6	134367864	SLC2A12	A	G	0.467197	-0.0143507	0.00248577	7.7803e-09		CHD	6	134367864	rs1872230	G	A	0.507	-0.03463	0.00494312	2.458e-12	1165690		Stroke	rs1872230	G	A	0.5106	0.0086	0.0093	0.3544	446696		TIA	rs1872230	A	G	0.453198	0.00819519	0.00955502	0.391067	478224		PAD	rs1872230	G	A
mvASCVD	No_CHD	77	rs17080102	6	151004770	PLEKHG1	C	G	0.0695825	0.029761	0.00459008	8.94618e-11		CHD	6	151004770	rs17080102	G	C	0.9263	0.0520699	0.00929782	2.141e-08	1165690		Stroke	rs17080102	G	C	0.9326	0.0249	0.0183	0.1754	446696		TIA	rs17080102	C	G	0.0760275	-0.0228719	0.0178422	0.199878	478224		PAD	rs17080102	G	C
mvASCVD	YES	78	rs688359	6	160465291	IGF2R	A	G	0.380716	0.020667	0.00266292	8.42496e-15		CHD	6	160465291	rs688359	G	A	0.382	0.0412631	0.00537181	1.573e-14	1165690		Stroke	rs688359	G	A	0.3648	-0.0057	0.0101	0.568	446696		TIA	rs688359	A	G	0.698497	-0.0161617	0.0103453	0.118235	478224		PAD	rs688359	G	A
mvASCVD	No_CHD	78	rs9457827	6	160503656	IGF2R	T	C	0.054672	-0.0420237	0.00499326	3.89315e-17		CHD	6	160503656	rs9457827	C	T	0.9146	-0.0867012	0.0105993	2.84e-16	1165690		Stroke	rs9457827	C	T	0.9364	-0.0563	0.0199	0.004635	446696		TIA	rs9457827	T	C	0.0830709	0.00850396	0.0172172	0.62136	478224		PAD	rs9457827	C	T
mvASCVD	No_CHD	78	rs2297374	6	160575985	SLC22A1	T	C	0.37674	0.0183079	0.00256734	9.95865e-13		CHD	6	160575985	rs2297374	C	T	0.6289	0.0379639	0.00522925	3.873e-13	1165690		Stroke	rs2297374	C	T	0.6229	-0.0013	0.0097	0.8949	446696		TIA	rs2297374	T	C	0.333485	0.00442659	0.010098	0.661123	478224		PAD	rs2297374	C	T
mvASCVD	No_CHD	78	rs146534110	6	160578069	SLC22A1	T	G	0.0119284	-0.0881253	0.012143	3.94941e-13		CHD	6	160578069	rs146534110	G	T	0.9874	-0.158282	0.0239112	3.602e-11	1165690		Stroke	rs146534110	G	T	0.9868	-0.1047	0.0497	0.0352403	446696		TIA	rs146534110	T	G	0.00538323	0.00401071	0.0658999	0.95147	478224		PAD	rs146534110	G	T
mvASCVD	No_CHD	78	rs9457853	6	160603594	SLC22A2	A	G	0.104374	-0.0235844	0.00387982	1.21145e-09		CHD	6	160603594	rs9457853	G	A	0.893	-0.0460255	0.00801281	9.247e-09	1165690		Stroke	rs9457853	G	A	0.901	-0.0038	0.0163	0.8154	446696		TIA	rs9457853	A	G	0.120612	0.0267637	0.0146876	0.0684242	478224		PAD	rs9457853	G	A
mvASCVD	No_CHD	78	rs3861973	6	160628905	SLC22A2	T	C	0.290258	0.0201737	0.00293751	6.5285e-12		CHD	6	160628905	rs3861973	C	T	0.7431	0.0438623	0.00588331	8.961e-14	1165690		Stroke	rs3861973	C	T	0.7311	0.0093	0.0114	0.4133	446696		TIA	rs3861973	T	C	0.263909	0.00230433	0.0107983	0.831017	478224		PAD	rs3861973	C	T
mvASCVD	No_CHD	78	rs386453	6	160759840	SLC22A3	T	C	0.120278	0.0417533	0.00400896	2.1182e-25		CHD	6	160759840	rs386453	C	T	0.1171	0.0848482	0.0079829	2.19e-26	1165690		Stroke	rs386453	C	T	0.1013	0.005	0.0156	0.7503	446696		TIA	rs386453	T	C	0.893421	0.00508743	0.0153689	0.740628	478224		PAD	rs386453	C	T
mvASCVD	No_CHD	78	rs146184004	6	160766334	SLC22A3	T	C	0.0208748	-0.0962149	0.00985432	1.61122e-22		CHD	6	160766334	rs146184004	C	T	0.9762	-0.171604	0.0196073	2.096e-18	1165690		Stroke	rs146184004	C	T	0.9791	-0.0417	0.0423	0.3246	446696		TIA	rs146184004	T	C	0.00924201	0.00602953	0.050255	0.9045	478224		PAD	rs146184004	C	T
mvASCVD	No_CHD	78	rs9364552	6	160782934	SLC22A3	C	G	0.499006	-0.0263808	0.00246003	7.87281e-27		CHD	6	160782934	rs9364552	G	C	0.5006	-0.0535373	0.00489516	7.688e-28	1165690		Stroke	rs9364552	G	C	0.5079	0.0006	0.0093	0.9489	446696		TIA	rs9364552	C	G	0.497702	-0.0056979	0.00950855	0.549013	478224		PAD	rs9364552	G	C
mvASCVD	No_CHD	78	rs138799654	6	160803177	SLC22A3	A	G	0.0248509	-0.0643757	0.00903202	1.02212e-12		CHD	6	160803177	rs138799654	G	A	0.9765	-0.112567	0.0191444	4.105e-09	1165690		Stroke	rs138799654	G	A	0.9741	-0.042	0.0371	0.2578	446696		TIA	rs138799654	A	G	0.0528871	0.0316983	0.0213342	0.137333	478224		PAD	rs138799654	G	A
mvASCVD	No_CHD	78	rs78439586	6	160820922	SLC22A3	A	G	0.0596421	0.0397302	0.00551774	6.00159e-13		CHD	6	160820922	rs78439586	G	A	0.9325	0.0804713	0.0109504	2.002e-13	1165690		Stroke	rs78439586	G	A	0.9245	-0.0251	0.0207	0.225	446696		TIA	rs78439586	A	G	0.0516386	-0.0132096	0.0220203	0.548584	478224		PAD	rs78439586	G	A
mvASCVD	YES	78	rs2504927	6	160860430	SLC22A3	T	C	0.434394	0.0224428	0.00248949	1.96823e-19		CHD	6	160860430	rs2504927	C	T	0.5772	0.0476853	0.00498856	1.19e-21	1165690		Stroke	rs2504927	C	T	0.5778	-0.014	0.0092	0.1266	446696		TIA	rs2504927	T	C	0.510006	-0.00982141	0.00949297	0.300857	478224		PAD	rs2504927	C	T
mvASCVD	No_CHD	78	rs2504922	6	160890231	LPAL2	T	C	0.382704	-0.0181647	0.00255736	1.22139e-12		CHD	6	160890231	rs2504922	C	T	0.3565	-0.0312235	0.00521287	2.102e-09	1165690		Stroke	rs2504922	C	T	0.3536	-0.0116	0.0098	0.2361	446696		TIA	rs2504922	T	C	0.606912	0.0181387	0.009736	0.0624554	478224		PAD	rs2504922	C	T
mvASCVD	No_CHD	78	rs12214416	6	160910517	LPAL2	A	T	0.0447316	0.0427172	0.00592226	5.47396e-13		CHD	6	160910517	rs12214416	T	A	0.9467	0.0644185	0.0120648	9.327e-08	1165690		Stroke	rs12214416	T	A	0.945	0.0216	0.0226	0.3397	446696		TIA	rs12214416	A	T	0.0486057	-0.0556292	0.0220133	0.0115016	478224		PAD	rs12214416	T	A
mvASCVD	No_CHD,No_AAA	78	rs55730499	6	161005610	LPA	T	C	0.0755467	-0.164063	0.00549916	1.41228e-195		CHD	6	161005610	rs55730499	C	T	0.931	-0.301921	0.0103855	8.26e-186	1165690		Stroke	rs55730499	C	T	0.9334	-0.0375	0.0199	0.0591494	446696		TIA	rs55730499	T	C	0.0458535	0.0725174	0.0223689	0.00118741	478224		PAD	rs55730499	C	T
mvASCVD	No_CHD	78	rs41272114	6	161006077	LPA	T	C	0.0308151	0.0461288	0.0066821	5.07942e-12		CHD	6	161006077	rs41272114	C	T	0.9588	0.0745869	0.0137573	5.906e-08	1165690		Stroke	rs41272114	C	T	0.9589	-0.0082	0.0261	0.7539	446696		TIA	rs41272114	T	C	0.0465835	-0.0332953	0.0225399	0.139631	478224		PAD	rs41272114	C	T
mvASCVD	YES	78	rs73596816	6	161017363	LPA	A	G	0.028827	-0.0654144	0.00725569	1.95778e-19		CHD	6	161017363	rs73596816	G	A	0.9665	-0.106121	0.0145946	3.563e-13	1165690		Stroke	rs73596816	G	A	0.968	-0.0808	0.0339	0.017	446696		TIA	rs73596816	A	G	0.0157616	0.0568466	0.0390197	0.145153	478224		PAD	rs73596816	G	A
mvASCVD	No_CHD,No_AAA	78	rs6905073	6	161067892	LPA	T	G	0.387674	0.0340811	0.00257688	6.23209e-40		CHD	6	161067892	rs6905073	G	T	0.6429	0.0584761	0.0052512	8.402e-29	1165690		Stroke	rs6905073	G	T	0.6423	0.0151	0.0096	0.1161	446696		TIA	rs6905073	T	G	0.385033	-0.0197658	0.00977138	0.0430903	478224		PAD	rs6905073	G	T
mvASCVD	No_CHD	78	rs1998045	6	161097821	RP1-81D8.4	T	C	0.16004	-0.0315564	0.00347699	1.12879e-19		CHD	6	161097821	rs1998045	C	T	0.8459	-0.0644071	0.00686538	6.508e-21	1165690		Stroke	rs1998045	C	T	0.845	0.0074	0.0128	0.562101	446696		TIA	rs1998045	T	C	0.121492	0.0258453	0.0146718	0.0781448	478224		PAD	rs1998045	C	T
mvASCVD	No_AAA	78	rs186696265	6	161111700	RP1-81D8.3	T	C	0.0129225	-0.275269	0.012945	2.41756e-100		CHD	6	161111700	rs186696265	C	T	0.9862	-0.517195	0.0226111	8.54e-116	1165690		Stroke	rs186696265	C	T	0.9862	-0.0108	0.0512	0.8332	446696		TIA	rs186696265	T	C	0.0166045	0.0745005	0.0377065	0.048177	478224		PAD	rs186696265	C	T
mvASCVD	No_AAA	78	rs783144	6	161119239	RP1-81D8.3	T	C	0.255467	0.0327577	0.00270012	7.15143e-34		CHD	6	161119239	rs783144	C	T	0.7036	0.0581968	0.00543882	1.015e-26	1165690		Stroke	rs783144	C	T	0.7116	0.0197	0.0106	0.0626095	446696		TIA	rs783144	T	C	0.27065	-0.0160241	0.0108006	0.137906	478224		PAD	rs783144	C	T
mvASCVD	No_CHD	78	rs4252066	6	161127125	PLG	A	G	0.293241	0.0250954	0.00284455	1.1214e-18		CHD	6	161127125	rs4252066	G	A	0.7267	0.0472299	0.00569542	1.108e-16	1165690		Stroke	rs4252066	G	A	0.714	0.0027	0.0104	0.7925	446696		TIA	rs4252066	A	G	0.268525	-0.0172782	0.0107748	0.108809	478224		PAD	rs4252066	G	A
mvASCVD	No_CHD	78	rs783164	6	161182327	PLG	A	T	0.206759	0.028779	0.00316452	9.52442e-20		CHD	6	161182327	rs783164	T	A	0.1875	0.0498407	0.00640843	7.405e-15	1165690		Stroke	rs783164	T	A	0.1787	0.0008	0.0121	0.9486	446696		TIA	rs783164	A	T	0.778357	-0.0346342	0.0113582	0.00229403	478224		PAD	rs783164	T	A
mvASCVD	YES	78	rs10214652	6	161366947	RP3-428L16.1	A	G	0.0695825	-0.0356169	0.00510067	2.89404e-12		CHD	6	161366947	rs10214652	G	A	0.9318	-0.071267	0.0108191	4.484e-11	1165690		Stroke	rs10214652	G	A	0.9415	0.0083	0.0236	0.724499	446696		TIA	rs10214652	A	G	0.0687786	0.0180742	0.019049	0.342709	478224		PAD	rs10214652	G	A
mvASCVD	No_CHD	78	rs9365239	6	161391077	RP3-428L16.1	A	G	0.228628	-0.0230014	0.00280789	2.5755e-16		CHD	6	161391077	rs9365239	G	A	0.7594	-0.0405832	0.0057427	1.584e-12	1165690		Stroke	rs9365239	G	A	0.7683	0.0046	0.0109	0.672901	446696		TIA	rs9365239	A	G	0.204517	0.0141389	0.0118028	0.230944	478224		PAD	rs9365239	G	A
mvASCVD	YES	78	rs3778231	6	161672625	AGPAT4	A	G	0.0805169	-0.0291266	0.00411046	1.38077e-12		CHD	6	161672625	rs3778231	G	A	0.9054	-0.0601515	0.00859631	2.608e-12	1165690		Stroke	rs3778231	G	A	0.9171	0.0195	0.0169	0.2503	446696		TIA	rs3778231	A	G	0.0869162	0.0158993	0.0168132	0.344329	478224		PAD	rs3778231	G	A
mvASCVD	YES	78	rs3798945	6	161685583	AGPAT4	T	C	0.437376	0.0138419	0.00246775	2.03373e-08		CHD	6	161685583	rs3798945	C	T	0.5707	0.0246403	0.00504477	1.038e-06	1165690		Stroke	rs3798945	C	T	0.563	-0.0015	0.0094	0.8724	446696		TIA	rs3798945	T	C	0.433254	-0.00499439	0.0096135	0.6034	478224		PAD	rs3798945	C	T
mvASCVD	No_CHD	79	rs4721098	7	1881527	MAD1L1:AC110781.3	C	G	0.213718	-0.0192664	0.00302251	1.83788e-10		CHD	7	1881527	rs4721098	G	C	0.2094	-0.0344429	0.00617863	2.482e-08	1165690		Stroke	rs4721098	G	C	0.2046	-0.0161	0.0115	0.1604	446696		TIA	rs4721098	C	G	0.735906	0.0407972	0.0108123	0.000161154	478224		PAD	rs4721098	G	C
mvASCVD	No_CHD	80	rs33986000	7	6432750	RAC1	T	C	0.210736	0.0180491	0.0029756	1.31382e-09		CHD	7	6432750	rs33986000	C	T	0.7815	0.0363287	0.00601884	1.581e-09	1165690		Stroke	rs33986000	C	T	0.7799	0.008	0.0111	0.4695	446696		TIA	rs33986000	T	C	0.191333	-0.0191715	0.0120857	0.112674	478224		PAD	rs33986000	C	T
mvASCVD	YES	81	rs1019307	7	12251790	TMEM106B	C	G	0.403579	-0.0146163	0.00242993	1.79783e-09		CHD	7	12251790	rs1019307	G	C	0.5748	-0.0282108	0.00495262	1.226e-08	1165690		Stroke	rs1019307	G	C	0.5911	-0.0224	0.0093	0.0156599	446696		TIA	rs1019307	C	G	0.363905	0.00848249	0.00984695	0.388999	478224		PAD	rs1019307	G	C
mvASCVD	YES	82	rs57301765	7	19052733	TWIST1	A	G	0.168986	-0.0380731	0.00310438	1.40759e-34		CHD	7	19052733	rs57301765	G	A	0.821	-0.0635053	0.00637382	2.203e-23	1165690		Stroke	rs57301765	G	A	0.8314	-0.0758	0.0122	4.88304e-10	446696		TIA	rs57301765	A	G	0.191928	0.0325518	0.0120507	0.00690844	478224		PAD	rs57301765	G	A
mvASCVD	No_CHD	83	rs7808452	7	27321550	RPL35P4	A	T	0.0904573	-0.0213945	0.0039029	4.2128e-08		CHD	7	27321550	rs7808452	T	A	0.8975	-0.0262388	0.00809479	0.001189	1165690		Stroke	rs7808452	T	A	0.8945	-0.0323	0.015	0.0312802	446696		TIA	rs7808452	A	T	0.135996	0.0583956	0.0137075	2.04324e-05	478224		PAD	rs7808452	T	A
mvASCVD	No_CHD	84	rs1833126	7	35279652	TBX20	A	G	0.379722	0.0155508	0.00248944	4.19188e-10		CHD	7	35279652	rs1833126	G	A	0.6162	0.0328699	0.00503473	6.637e-11	1165690		Stroke	rs1833126	G	A	0.6179	-0.0116	0.0106	0.2703	446696		TIA	rs1833126	A	G	0.391787	-0.0126662	0.00974477	0.193672	478224		PAD	rs1833126	G	A
mvASCVD	No_CHD	85	rs2107732	7	45077978	CCM2	A	G	0.102386	0.0252708	0.00435749	6.65542e-09		CHD	7	45077978	rs2107732	G	A	0.9077	0.0494981	0.00874742	1.526e-08	1165690		Stroke	rs2107732	G	A	0.9023	0.0213	0.0165	0.1967	446696		TIA	rs2107732	A	G	0.0717336	-0.0451755	0.0185569	0.0149152	478224		PAD	rs2107732	G	A
mvASCVD	No_CHD	86	rs12705390	7	106410777	CTB-111H14.1	A	G	0.222664	-0.0164501	0.00296015	2.74186e-08		CHD	7	106410777	rs12705390	G	A	0.7846	-0.0279568	0.00610976	4.745e-06	1165690		Stroke	rs12705390	G	A	0.7906	-0.0392	0.0122	0.00131601	446696		TIA	rs12705390	A	G	0.298148	0.048828	0.0103149	2.20445e-06	478224		PAD	rs12705390	G	A
mvASCVD	No_CHD	87	rs17154104	7	107090698	COG5:CTB-20D2.1	A	G	0.321074	-0.0146572	0.00266788	3.93047e-08		CHD	7	107090698	rs17154104	G	A	0.7177	-0.0326067	0.00543094	1.927e-09	1165690		Stroke	rs17154104	G	A	0.7095	-0.006	0.01	0.5483	446696		TIA	rs17154104	A	G	0.289033	0.0169026	0.0104656	0.106298	478224		PAD	rs17154104	G	A
mvASCVD	No_CHD	88	rs8180817	7	114047542	FOXP2	C	G	0.492048	0.0144815	0.0024379	2.84807e-09		CHD	7	114047542	rs8180817	G	C	0.5698	0.026959	0.00497456	5.981e-08	1165690		Stroke	rs8180817	G	C	0.558	0.0072	0.0093	0.4389	446696		TIA	rs8180817	C	G	0.475199	-0.0195016	0.00954557	0.0410525	478224		PAD	rs8180817	G	C
mvASCVD	No_CHD	89	rs2051718	7	117025243	ASZ1	A	G	0.412525	-0.0167784	0.00247341	1.17273e-11		CHD	7	117025243	rs2051718	G	A	0.6	-0.0295318	0.00499588	3.396e-09	1165690		Stroke	rs2051718	G	A	0.6061	-0.0236	0.0093	0.01136	446696		TIA	rs2051718	A	G	0.517202	-0.00154223	0.00950979	0.87117	478224		PAD	rs2051718	G	A
mvASCVD	No_CHD	90	rs11556924	7	129663496	RP11-306G20.1:ZC3HC1	T	C	0.37674	0.026593	0.00262312	3.74988e-24		CHD	7	129663496	rs11556924	C	T	0.645	0.0498172	0.00527801	3.777e-21	1165690		Stroke	rs11556924	C	T	0.637	0.0045	0.0102	0.6568	446696		TIA	rs11556924	T	C	0.325876	-0.008314	0.0101141	0.411064	478224		PAD	rs11556924	C	T
mvASCVD	No_CHD	91	rs3918226	7	150690176	NOS3	T	C	0.0984095	-0.0580937	0.00483323	2.80134e-33		CHD	7	150690176	rs3918226	C	T	0.9193	-0.111949	0.00949829	4.597e-32	1165690		Stroke	rs3918226	C	T	0.9148	-0.0559	0.0174	0.00134301	446696		TIA	rs3918226	T	C	0.0699745	0.0633591	0.0184268	0.000585127	478224		PAD	rs3918226	C	T
mvASCVD	No_CHD	92	rs6991641	8	10586860	SOX7:SOX7:CTD-2135J3.3	C	G	0.399602	0.0168567	0.00247286	9.31812e-12		CHD	8	10586860	rs6991641	G	C	0.3998	0.0225444	0.00514733	1.188e-05	1165690		Stroke	rs6991641	G	C	0.3996	0.0177	0.01	0.0749497	446696		TIA	rs6991641	C	G	0.581673	-0.0292061	0.00964047	0.00244935	478224		PAD	rs6991641	G	C
mvASCVD	No_CHD	93	rs4646250	8	18260598	NAT2	A	G	0.282306	0.0165803	0.00273878	1.41385e-09		CHD	8	18260598	rs4646250	G	A	0.2954	0.0343032	0.00562047	1.039e-09	1165690		Stroke	rs4646250	G	A	0.2792	0.0145	0.0099	0.1449	446696		TIA	rs4646250	A	G	0.676087	-0.0109012	0.0101321	0.281968	478224		PAD	rs4646250	G	A
mvASCVD	No_CHD,No_AAA	94	rs76423146	8	19820480	LPL	T	C	0.026839	-0.0629546	0.00762773	1.53967e-16		CHD	8	19820480	rs76423146	C	T	0.9717	-0.0923653	0.0157058	4.079e-09	1165690		Stroke	rs76423146	C	T	0.9738	-0.0195	0.0303	0.5192	446696		TIA	rs76423146	T	C	0.0183767	0.0743215	0.035297	0.0352387	478224		PAD	rs76423146	C	T
mvASCVD	No_CHD,No_AAA	94	rs17489373	8	19855344	LPL	A	G	0.284294	0.028818	0.00269697	1.1922e-26		CHD	8	19855344	rs17489373	G	A	0.7341	0.0455666	0.00557453	2.982e-16	1165690		Stroke	rs17489373	G	A	0.7287	0.0076	0.0106	0.473	446696		TIA	rs17489373	A	G	0.248106	-0.0055798	0.0109935	0.611767	478224		PAD	rs17489373	G	A
mvASCVD	YES	94	rs6999158	8	19928013	AC100802.3	A	T	0.306163	0.0202228	0.00269978	6.8592e-14		CHD	8	19928013	rs6999158	T	A	0.7106	0.038644	0.00549842	2.092e-12	1165690		Stroke	rs6999158	T	A	0.7076	0.0036	0.0103	0.729001	446696		TIA	rs6999158	A	T	0.331171	0.0115075	0.0101023	0.254665	478224		PAD	rs6999158	T	A
mvASCVD	No_CHD	94	rs6989064	8	19941448	AC100802.3	T	C	0.423459	0.0157991	0.00243838	9.21172e-11		CHD	8	19941448	rs6989064	C	T	0.4633	0.0277642	0.00501228	3.038e-08	1165690		Stroke	rs6989064	C	T	0.4521	0.0043	0.0094	0.6479	446696		TIA	rs6989064	T	C	0.504241	-0.00337943	0.00948199	0.721538	478224		PAD	rs6989064	C	T
mvASCVD	YES	95	rs56408342	8	22048490	BMP1	A	G	0.0695825	-0.0315906	0.00540739	5.15416e-09		CHD	8	22048490	rs56408342	G	A	0.942	-0.0787059	0.0112197	2.3e-12	1165690		Stroke	rs56408342	G	A	0.9381	-0.0134	0.0222	0.5463	446696		TIA	rs56408342	A	G	0.12857	-0.00234995	0.0142388	0.868914	478224		PAD	rs56408342	G	A
mvASCVD	YES	96	rs1510758	8	25061807	DOCK5	A	G	0.23161	-0.0165307	0.00277975	2.73373e-09		CHD	8	25061807	rs1510758	G	A	0.2553	-0.0315153	0.0056925	3.089e-08	1165690		Stroke	rs1510758	G	A	0.2335	0.0009	0.0111	0.9356	446696		TIA	rs1510758	A	G	0.762918	0.000544445	0.0111718	0.961131	478224		PAD	rs1510758	G	A
mvASCVD	No_CHD	97	rs1565735	8	27426077	GULOP	A	T	0.199801	0.0203489	0.00298336	9.05311e-12		CHD	8	27426077	rs1565735	T	A	0.7923	0.0225623	0.0062431	0.0003015	1165690		Stroke	rs1565735	T	A	0.7975	0.0072	0.0114	0.5256	446696		TIA	rs1565735	A	T	0.146652	-0.04555	0.0135847	0.0007993	478224		PAD	rs1565735	T	A
mvASCVD	No_CHD	98	rs10104003	8	55422440	RP11-53M11.2	T	C	0.171968	-0.0167517	0.00290166	7.78012e-09		CHD	8	55422440	rs10104003	C	T	0.7891	-0.0286943	0.00598689	1.644e-06	1165690		Stroke	rs10104003	C	T	0.8011	0.0006	0.0118	0.9573	446696		TIA	rs10104003	T	C	0.232945	0.0126759	0.0112291	0.258963	478224		PAD	rs10104003	C	T
mvASCVD	YES	99	rs896848	8	95981810	NDUFAF6	A	G	0.187873	-0.017009	0.00302944	1.97051e-08		CHD	8	95981810	rs896848	G	A	0.8018	-0.0325684	0.00616726	1.286e-07	1165690		Stroke	rs896848	G	A	0.7975	-0.0263	0.0114	0.0207998	446696		TIA	rs896848	A	G	0.22099	0.00307681	0.0114182	0.787572	478224		PAD	rs896848	G	A
mvASCVD	No_CHD	100	rs7013321	8	106593558	ZFPM2	A	G	0.470179	0.0142049	0.00249824	1.30065e-08		CHD	8	106593558	rs7013321	G	A	0.539	0.0246692	0.00510193	1.33e-06	1165690		Stroke	rs7013321	G	A	0.547	0.0169	0.0097	0.0818993	446696		TIA	rs7013321	A	G	0.388387	-0.0173062	0.00982536	0.0781736	478224		PAD	rs7013321	G	A
mvASCVD	No_CHD,No_AAA	101	rs2001945	8	126477978	RP11-136O12.2	C	G	0.483101	0.0266186	0.00241397	2.83584e-28		CHD	8	126477978	rs2001945	G	C	0.4735	0.0467067	0.00490135	1.583e-21	1165690		Stroke	rs2001945	G	C	0.4722	0.0028	0.0094	0.7634	446696		TIA	rs2001945	C	G	0.548791	-0.00315173	0.00952493	0.740725	478224		PAD	rs2001945	G	C
mvASCVD	No_CHD	101	rs62523863	8	126520544	RP11-136O12.2	A	G	0.23161	-0.016441	0.00290846	1.57831e-08		CHD	8	126520544	rs62523863	G	A	0.766	-0.0303941	0.0058992	2.574e-07	1165690		Stroke	rs62523863	G	A	0.7768	-0.0079	0.0115	0.4897	446696		TIA	rs62523863	A	G	0.17618	-0.0044109	0.0126496	0.727316	478224		PAD	rs62523863	G	A
mvASCVD	YES	102	rs4977733	9	21840777	MTAP:RP11-145E5.5	A	G	0.409543	0.0203228	0.00246529	1.67127e-16		CHD	9	21840777	rs4977733	G	A	0.5761	0.0394323	0.00498919	2.711e-15	1165690		Stroke	rs4977733	G	A	0.565	0.0085	0.0093	0.3566	446696		TIA	rs4977733	A	G	0.445613	-0.0190354	0.00955205	0.0462828	478224		PAD	rs4977733	G	A
mvASCVD	YES	102	rs34452617	9	21874553	MTAP:RP11-145E5.5	A	G	0.0894632	-0.0328131	0.00460093	9.90354e-13		CHD	9	21874553	rs34452617	G	A	0.9185	-0.0536013	0.00924311	6.669e-09	1165690		Stroke	rs34452617	G	A	0.9222	-0.0253	0.0185	0.171	446696		TIA	rs34452617	A	G	0.055769	0.0489165	0.0209191	0.0193678	478224		PAD	rs34452617	G	A
mvASCVD	No_CHD	102	rs62556523	9	21937687	RP11-145E5.5	A	G	0.0497018	0.0486973	0.00707983	6.05676e-12		CHD	9	21937687	rs62556523	G	A	0.954	0.0955346	0.0140746	1.139e-11	1165690		Stroke	rs62556523	G	A	0.9501	0.0049	0.0276	0.8592	446696		TIA	rs62556523	A	G	0.0467909	0.0305497	0.0230801	0.185622	478224		PAD	rs62556523	G	A
mvASCVD	No_CHD	102	rs74903566	9	21941315	RP11-145E5.5	A	G	0.0467197	0.0480598	0.006659	5.30419e-13		CHD	9	21941315	rs74903566	G	A	0.9557	0.0861355	0.0137733	4.005e-10	1165690		Stroke	rs74903566	G	A	0.9517	0.0294	0.0284	0.301	446696		TIA	rs74903566	A	G	0.0549779	-0.0434725	0.0210566	0.0389646	478224		PAD	rs74903566	G	A
mvASCVD	YES	102	rs145542470	9	21953099	RP11-145E5.5	A	G	0.0198807	-0.0687453	0.0099993	6.19848e-12		CHD	9	21953099	rs145542470	G	A	0.9816	-0.121488	0.0201628	1.688e-09	1165690		Stroke	rs145542470	G	A	0.9812	-0.0026	0.0383	0.9464	446696		TIA	rs145542470	A	G	0.0194253	0.0786727	0.0347249	0.0234758	478224		PAD	rs145542470	G	A
mvASCVD	No_CHD	102	rs10965199	9	21954653	RP11-145E5.5	T	C	0.0457256	0.0500497	0.00731324	7.71664e-12		CHD	9	21954653	rs10965199	C	T	0.9646	0.0817952	0.0146079	2.151e-08	1165690		Stroke	rs10965199	C	T	0.9568	0.0691	0.026	0.00793798	446696		TIA	rs10965199	T	C	0.0098828	0.0250796	0.0482514	0.603225	478224		PAD	rs10965199	C	T
mvASCVD	No_CHD,No_AAA	102	rs3731249	9	21970916	RP11-145E5.5:CDKN2A	T	C	0.0248509	-0.0819023	0.00779147	7.62331e-26		CHD	9	21970916	rs3731249	C	T	0.971	-0.139146	0.0156342	5.578e-19	1165690		Stroke	rs3731249	C	T	0.9656	-0.0522	0.0279	0.0609804	446696		TIA	rs3731249	T	C	0.00896644	-0.0158791	0.0509391	0.755249	478224		PAD	rs3731249	C	T
mvASCVD	No_CHD	102	rs72693613	9	21980166	RP11-145E5.5:CDKN2A	A	T	0.0308151	-0.0504658	0.00816834	6.48281e-10		CHD	9	21980166	rs72693613	T	A	0.9672	-0.0812732	0.0167069	1.147e-06	1165690		Stroke	rs72693613	T	A	0.9688	-0.0142	0.0385	0.7135	446696		TIA	rs72693613	A	T	0.0361744	0.0325543	0.0258918	0.208638	478224		PAD	rs72693613	T	A
mvASCVD	No_CHD	102	rs3217978	9	22007330	RP11-145E5.5:CDKN2B-AS1:CDKN2B	A	C	0.0119284	0.0832818	0.0104181	1.307e-15		CHD	9	22007330	rs3217978	C	A	0.9786	0.156232	0.019877	3.843e-15	1165690		Stroke	rs3217978	C	A	0.9699	0.0212	0.0347	0.5412	446696		TIA	rs3217978	A	C	0.00500366	0.07787	0.0681352	0.253091	478224		PAD	rs3217978	C	A
mvASCVD	No_CHD,No_AAA	102	rs16905599	9	22069144	CDKN2B-AS1	A	G	0.0765408	0.0373232	0.00424822	1.55529e-18		CHD	9	22069144	rs16905599	G	A	0.9052	0.0668637	0.00867963	1.324e-14	1165690		Stroke	rs16905599	G	A	0.9145	-0.0019	0.0166	0.9095	446696		TIA	rs16905599	A	G	0.108588	0.000388264	0.0152509	0.979689	478224		PAD	rs16905599	G	A
mvASCVD	No_CHD,No_TIA,No_AAA	102	rs9644860	9	22090603	CDKN2B-AS1	T	C	0.49503	-0.095032	0.00311498	1e-200		CHD	9	22090603	rs9644860	C	T	0.5158	-0.172573	0.00599768	4.62e-182	1165690		Stroke	rs9644860	C	T	0.531	-0.0438	0.0099	1.01599e-05	446696		TIA	rs9644860	T	C	0.417749	0.0648023	0.00958561	1.37626e-11	478224		PAD	rs9644860	C	T
mvASCVD	No_CHD	102	rs7045889	9	22133251	CDKN2B-AS1	A	G	0.393638	-0.0157973	0.00250542	2.87679e-10		CHD	9	22133251	rs7045889	G	A	0.4073	-0.0296501	0.00507916	5.296e-09	1165690		Stroke	rs7045889	G	A	0.3985	-0.0343	0.0112	0.002229	446696		TIA	rs7045889	A	G	0.656271	0.00637821	0.0100532	0.525788	478224		PAD	rs7045889	G	A
mvASCVD	No_CHD	103	rs7034361	9	107596854	ABCA1	A	G	0.0695825	-0.0325822	0.00488788	2.63005e-11		CHD	9	107596854	rs7034361	G	A	0.913	-0.0516355	0.00988689	1.764e-07	1165690		Stroke	rs7034361	G	A	0.9224	-0.0244	0.0176	0.1655	446696		TIA	rs7034361	A	G	0.0548886	0.0683118	0.0207308	0.000983581	478224		PAD	rs7034361	G	A
mvASCVD	No_CHD	103	rs2244278	9	107661129	ABCA1	A	C	0.110338	0.0208311	0.00363469	9.97295e-09		CHD	9	107661129	rs2244278	C	A	0.8778	0.0373815	0.00742401	4.773e-07	1165690		Stroke	rs2244278	C	A	0.8786	0.0115	0.0141	0.4165	446696		TIA	rs2244278	A	C	0.0919884	-0.0313705	0.0164612	0.0566852	478224		PAD	rs2244278	C	A
mvASCVD	YES	104	rs1970014	9	110517130	AL162389.1	A	C	0.2833	0.0161011	0.00270036	2.48307e-09		CHD	9	110517130	rs1970014	C	A	0.2875	0.0408895	0.0054469	6.053e-14	1165690		Stroke	rs1970014	C	A	0.2835	-0.0041	0.0101	0.6836	446696		TIA	rs1970014	A	C	0.645873	-0.000648462	0.00989949	0.947772	478224		PAD	rs1970014	C	A
mvASCVD	No_CHD,No_AAA	105	rs7025486	9	124422403	DAB2IP	A	G	0.217694	-0.0273869	0.00261079	9.61389e-26		CHD	9	124422403	rs7025486	G	A	0.7304	-0.0354157	0.00552867	1.496e-10	1165690		Stroke	rs7025486	G	A	0.7347	-0.0091	0.0106	0.3916	446696		TIA	rs7025486	A	G	0.246073	0.000371207	0.0110299	0.973153	478224		PAD	rs7025486	G	A
mvASCVD	YES	106	rs11244061	9	136153981	ABO	T	C	0.11332	-0.0250626	0.00400167	3.77566e-10		CHD	9	136153981	rs11244061	C	T	0.89	-0.0465485	0.00806631	7.893e-09	1165690		Stroke	rs11244061	C	T	0.8866	-0.0538	0.0156	0.000555699	446696		TIA	rs11244061	T	C	0.104471	0.0464736	0.0153669	0.00249241	478224		PAD	rs11244061	C	T
mvASCVD	YES	107	rs12555241	9	139387676	NOTCH1	A	G	0.255467	0.0156103	0.00280355	2.57602e-08		CHD	9	139387676	rs12555241	G	A	0.742	0.0228116	0.00577451	7.802e-05	1165690		Stroke	rs12555241	G	A	0.7326	0.0197	0.0105	0.0609495	446696		TIA	rs12555241	A	G	0.250483	-0.0268963	0.0109885	0.0143777	478224		PAD	rs12555241	G	A
mvASCVD	No_CHD	108	rs17566555	10	12275947	CDC123	A	G	0.497018	0.0136426	0.00241445	1.60065e-08		CHD	10	12275947	rs17566555	G	A	0.5033	0.0322721	0.00489545	4.332e-11	1165690		Stroke	rs17566555	G	A	0.4924	-0.0107	0.0092	0.2443	446696		TIA	rs17566555	A	G	0.502483	-0.00470759	0.00950455	0.620389	478224		PAD	rs17566555	G	A
mvASCVD	YES	109	rs10741066	10	25075370	PRTFDC1	T	C	0.333002	0.015334	0.00274382	2.28954e-08		CHD	10	25075370	rs10741066	C	T	0.6318	0.028294	0.0058334	1.232e-06	1165690		Stroke	rs10741066	C	T	0.6375	0.0085	0.0096	0.3772	446696		TIA	rs10741066	T	C	0.401088	-0.0104386	0.00971314	0.282513	478224		PAD	rs10741066	C	T
mvASCVD	YES	110	rs9337951	10	30317073	KIAA1462	A	G	0.348907	-0.0251896	0.00277571	1.13686e-19		CHD	10	30317073	rs9337951	G	A	0.6685	-0.0543625	0.00543112	1.385e-23	1165690		Stroke	rs9337951	G	A	0.6617	-0.0275	0.0101	0.00650205	446696		TIA	rs9337951	A	G	0.350803	0.00280921	0.0100323	0.779466	478224		PAD	rs9337951	G	A
mvASCVD	YES	111	rs1870635	10	44480694	LINC00841	T	C	0.335984	-0.0213736	0.00262569	3.947e-16		CHD	10	44480694	rs1870635	C	T	0.3469	-0.0522217	0.00516333	4.791e-24	1165690		Stroke	rs1870635	C	T	0.3359	0.0003	0.0103	0.9788	446696		TIA	rs1870635	T	C	0.694846	0.0113633	0.0103257	0.271123	478224		PAD	rs1870635	C	T
mvASCVD	No_CHD	111	rs1657346	10	44777560	RP11-20J15.3	C	G	0.100398	0.0326128	0.00407266	1.16825e-15		CHD	10	44777560	rs1657346	G	C	0.8957	0.0790712	0.00799032	4.338e-23	1165690		Stroke	rs1657346	G	C	0.8999	-0.019	0.016	0.234	446696		TIA	rs1657346	C	G	0.10458	0.00136884	0.0154413	0.929362	478224		PAD	rs1657346	G	C
mvASCVD	YES	112	rs7099085	10	75735804	VCL	T	C	0.197813	-0.0167377	0.00297187	1.78101e-08		CHD	10	75735804	rs7099085	C	T	0.8034	-0.0264102	0.00616245	1.822e-05	1165690		Stroke	rs7099085	C	T	0.8032	-0.0082	0.0116	0.48	446696		TIA	rs7099085	T	C	0.242037	-0.0166193	0.0111025	0.134422	478224		PAD	rs7099085	C	T
mvASCVD	No_CHD	113	rs7080169	10	82232706	TSPAN14	A	G	0.400596	0.0143286	0.00250109	1.01066e-08		CHD	10	82232706	rs7080169	G	A	0.5985	0.0247393	0.00508166	1.125e-06	1165690		Stroke	rs7080169	G	A	0.5972	0.0085	0.0095	0.3716	446696		TIA	rs7080169	A	G	0.342653	-0.00583033	0.0100501	0.56183	478224		PAD	rs7080169	G	A
mvASCVD	YES	113	rs12260962	10	82262826	TSPAN14	T	C	0.299205	0.0202822	0.00265481	2.17542e-14		CHD	10	82262826	rs12260962	C	T	0.7039	0.0340566	0.00536649	2.208e-10	1165690		Stroke	rs12260962	C	T	0.6975	0.0301	0.0099	0.00243097	446696		TIA	rs12260962	T	C	0.345226	0.00055051	0.00997815	0.956002	478224		PAD	rs12260962	C	T
mvASCVD	No_AAA	114	rs1412444	10	91002927	LIPA	T	C	0.360835	-0.0308703	0.00253572	4.26739e-34		CHD	10	91002927	rs1412444	C	T	0.6449	-0.056426	0.00512351	3.303e-28	1165690		Stroke	rs1412444	C	T	0.6609	-0.0241	0.0098	0.0134701	446696		TIA	rs1412444	T	C	0.411168	0.00608853	0.00965146	0.528145	478224		PAD	rs1412444	C	T
mvASCVD	YES	115	rs4418728	10	94839724	CYP26A1	T	G	0.487078	0.0144756	0.00238852	1.357e-09		CHD	10	94839724	rs4418728	G	T	0.5433	0.0180694	0.00500799	0.0003084	1165690		Stroke	rs4418728	G	T	0.5461	0.0273	0.0091	0.00281501	446696		TIA	rs4418728	T	G	0.469959	-0.000940147	0.00949977	0.921166	478224		PAD	rs4418728	G	T
mvASCVD	No_CHD	116	rs11189490	10	99890737	R3HCC1L	A	T	0.447316	0.0162635	0.00242289	1.91405e-11		CHD	10	99890737	rs11189490	T	A	0.5662	0.0287814	0.00493203	5.36e-09	1165690		Stroke	rs11189490	T	A	0.5718	0.0194	0.0093	0.0366303	446696		TIA	rs11189490	A	T	0.41294	-0.0140309	0.00965601	0.146203	478224		PAD	rs11189490	T	A
mvASCVD	YES	117	rs113970872	10	104778812	CNNM2	T	C	0.0894632	0.0326945	0.00425491	1.54246e-14		CHD	10	104778812	rs113970872	C	T	0.9061	0.0684685	0.00867284	2.913e-15	1165690		Stroke	rs113970872	C	T	0.9114	-0.0039	0.0159	0.8055	446696		TIA	rs113970872	T	C	0.0850485	0.0306558	0.0170431	0.0720626	478224		PAD	rs113970872	C	T
mvASCVD	No_CHD	117	rs1163089	10	105043964	INA	A	G	0.455268	0.0141161	0.00241823	5.30299e-09		CHD	10	105043964	rs1163089	G	A	0.5634	0.026004	0.00496364	1.615e-07	1165690		Stroke	rs1163089	G	A	0.5601	0.004	0.0093	0.667	446696		TIA	rs1163089	A	G	0.464991	0.0100811	0.00954306	0.290796	478224		PAD	rs1163089	G	A
mvASCVD	No_CHD,No_AAA	118	rs35223321	10	105646395	OBFC1	T	C	0.461233	-0.0215365	0.00237886	1.38699e-19		CHD	10	105646395	rs35223321	C	T	0.5075	-0.0360324	0.00488937	1.712e-13	1165690		Stroke	rs35223321	C	T	0.4941	-0.0356	0.0092	9.77507e-05	446696		TIA	rs35223321	T	C	0.587854	0.023673	0.00965425	0.0142033	478224		PAD	rs35223321	C	T
mvASCVD	YES	119	rs5017040	10	124028560	BTBD16	C	G	0.346918	-0.0149364	0.00256052	5.43249e-09		CHD	10	124028560	rs5017040	G	C	0.6543	-0.0302501	0.00526747	9.312e-09	1165690		Stroke	rs5017040	G	C	0.6608	-0.0212	0.0095	0.0262803	446696		TIA	rs5017040	C	G	0.331154	0.0033841	0.0100925	0.737393	478224		PAD	rs5017040	G	C
mvASCVD	YES	119	rs61871680	10	124070455	BTBD16	A	G	0.171968	0.0202511	0.00331832	1.04225e-09		CHD	10	124070455	rs61871680	G	A	0.8326	0.0390657	0.00679656	9.038e-09	1165690		Stroke	rs61871680	G	A	0.8271	0.032	0.0127	0.0116899	446696		TIA	rs61871680	A	G	0.271516	-0.00287901	0.0107167	0.788201	478224		PAD	rs61871680	G	A
mvASCVD	YES	119	rs2672592	10	124230750	HTRA1	T	G	0.354871	0.0142392	0.00252072	1.61503e-08		CHD	10	124230750	rs2672592	G	T	0.6369	0.0322709	0.00509911	2.472e-10	1165690		Stroke	rs2672592	G	T	0.6374	0.0411	0.0094	1.341e-05	446696		TIA	rs2672592	T	G	0.39477	-0.00596993	0.00971592	0.538918	478224		PAD	rs2672592	G	T
mvASCVD	No_CHD	120	rs12226402	11	215904	SIRT3	A	G	0.0328032	-0.0336013	0.00605261	2.83175e-08		CHD	11	215904	rs12226402	G	A	0.9514	-0.0561763	0.0120039	2.871e-06	1165690		Stroke	rs12226402	G	A	0.9597	-0.007	0.0241	0.7701	446696		TIA	rs12226402	A	G	0.0216745	-0.0076675	0.0326834	0.81452	478224		PAD	rs12226402	G	A
mvASCVD	No_CHD	121	rs11601507	11	5701074	TRIM5	A	C	0.0675944	-0.0346308	0.00464974	9.48322e-14		CHD	11	5701074	rs11601507	C	A	0.9252	-0.06215	0.00943103	4.4e-11	1165690		Stroke	rs11601507	C	A	0.9287	-0.009	0.0199	0.651	446696		TIA	rs11601507	A	C	0.0795111	0.00237686	0.0177339	0.89338	478224		PAD	rs11601507	C	A
mvASCVD	No_CHD	122	rs61875699	11	9360940	TMEM41B	A	G	0.101392	-0.0276526	0.00455494	1.27196e-09		CHD	11	9360940	rs61875699	G	A	0.9194	-0.0525854	0.0093564	1.907e-08	1165690		Stroke	rs61875699	G	A	0.926	-0.0663	0.0187	0.000396598	446696		TIA	rs61875699	A	G	0.0785838	0.0360574	0.0176777	0.041379	478224		PAD	rs61875699	G	A
mvASCVD	YES	123	rs9943599	11	9752741	SWAP70	T	C	0.405567	-0.0197064	0.00246574	1.32681e-15		CHD	11	9752741	rs9943599	C	T	0.4223	-0.037318	0.00498827	7.367e-14	1165690		Stroke	rs9943599	C	T	0.4098	-0.0318	0.0093	0.000657506	446696		TIA	rs9943599	T	C	0.684426	0.0381496	0.0103192	0.000218188	478224		PAD	rs9943599	C	T
mvASCVD	YES	123	rs2920150	11	10296653	SBF2	T	C	0.212724	-0.0189402	0.00311416	1.18718e-09		CHD	11	10296653	rs2920150	C	T	0.8169	-0.035098	0.00634338	3.148e-08	1165690		Stroke	rs2920150	C	T	0.8119	-0.0182	0.0118	0.1228	446696		TIA	rs2920150	T	C	0.266159	0.0397183	0.0106867	0.000201925	478224		PAD	rs2920150	C	T
mvASCVD	No_CHD	124	rs2418900	11	32381043	RP1-65P5.1	A	G	0.493042	-0.0134326	0.00243272	3.35836e-08		CHD	11	32381043	rs2418900	G	A	0.4934	-0.0329004	0.00490898	2.055e-11	1165690		Stroke	rs2418900	G	A	0.5075	-0.0079	0.0091	0.3881	446696		TIA	rs2418900	A	G	0.476237	-0.00607748	0.00949572	0.522157	478224		PAD	rs2418900	G	A
mvASCVD	No_CHD	124	rs62618693	11	32956492	QSER1	T	C	0.0337972	0.0356139	0.00652456	4.80334e-08		CHD	11	32956492	rs62618693	C	T	0.9598	0.0585469	0.0131262	8.184e-06	1165690		Stroke	rs62618693	C	T	0.9581	0.0511	0.0256	0.0458005	446696		TIA	rs62618693	T	C	0.0252524	-0.0230736	0.0300795	0.443029	478224		PAD	rs62618693	C	T
mvASCVD	No_CHD,No_AAA	125	rs3740973	11	46422237	AMBRA1	A	G	0.310139	-0.0155262	0.00264688	4.4685e-09		CHD	11	46422237	rs3740973	G	A	0.7084	-0.0143286	0.00548184	0.008953	1165690		Stroke	rs3740973	G	A	0.7127	-0.0365	0.0102	0.000338797	446696		TIA	rs3740973	A	G	0.177837	0.00468493	0.0125088	0.708009	478224		PAD	rs3740973	G	A
mvASCVD	YES	126	rs2306363	11	65405600	SIPA1	T	G	0.198807	0.0206196	0.00301357	7.79567e-12		CHD	11	65405600	rs2306363	G	T	0.7953	0.0412008	0.00610244	1.463e-11	1165690		Stroke	rs2306363	G	T	0.7938	0.0321	0.0113	0.00463095	446696		TIA	rs2306363	T	G	0.161287	-0.0268979	0.0129038	0.0371142	478224		PAD	rs2306363	G	T
mvASCVD	No_CHD	127	rs649257	11	75279846	SERPINH1	T	C	0.297217	-0.0151586	0.00260873	6.21985e-09		CHD	11	75279846	rs649257	C	T	0.6883	-0.0298098	0.00531615	2.054e-08	1165690		Stroke	rs649257	C	T	0.6959	-0.0283	0.0101	0.0051	446696		TIA	rs649257	T	C	0.368824	0.0286269	0.00983133	0.00359352	478224		PAD	rs649257	C	T
mvASCVD	No_CHD	128	rs633185	11	100593538	ARHGAP42	C	G	0.277336	-0.0191593	0.00264809	4.65062e-13		CHD	11	100593538	rs633185	G	C	0.2992	-0.0387352	0.0053719	5.567e-13	1165690		Stroke	rs633185	G	C	0.2889	-0.0205	0.01	0.0400304	446696		TIA	rs633185	C	G	0.710684	0.0212291	0.010448	0.0421658	478224		PAD	rs633185	G	C
mvASCVD	No_CHD	129	rs10458948	11	102779477	RNU7-159P	A	G	0.335984	-0.0146678	0.00265674	3.37121e-08		CHD	11	102779477	rs10458948	G	A	0.6778	-0.0308924	0.00528615	5.095e-09	1165690		Stroke	rs10458948	G	A	0.6773	-0.0269	0.0104	0.00993894	446696		TIA	rs10458948	A	G	0.375248	0.0322101	0.0098582	0.00108563	478224		PAD	rs10458948	G	A
mvASCVD	No_CHD	130	rs2839812	11	103673294	RP11-563P16.1	A	T	0.272366	0.0231384	0.00280362	1.54372e-16		CHD	11	103673294	rs2839812	T	A	0.2947	0.0652425	0.00541348	1.896e-33	1165690		Stroke	rs2839812	T	A	0.283	-0.0178	0.0103	0.0843607	446696		TIA	rs2839812	A	T	0.786508	0.0380557	0.011661	0.00110045	478224		PAD	rs2839812	T	A
mvASCVD	No_CHD	131	rs1388168	11	107137917	RP11-819C21.1	A	G	0.496024	-0.0150688	0.00240434	3.6731e-10		CHD	11	107137917	rs1388168	G	A	0.4963	-0.0251754	0.00487316	2.39e-07	1165690		Stroke	rs1388168	G	A	0.4954	-0.0359	0.0092	9.06797e-05	446696		TIA	rs1388168	A	G	0.529831	0.00610456	0.00953107	0.521854	478224		PAD	rs1388168	G	A
mvASCVD	No_AAA	132	rs12293813	11	110224141	RP11-347E10.1	A	G	0.0715706	-0.0244943	0.00403934	1.32823e-09		CHD	11	110224141	rs12293813	G	A	0.908	-0.0318435	0.00862996	0.0002244	1165690		Stroke	rs12293813	G	A	0.9196	-0.0401	0.0173	0.0205698	446696		TIA	rs12293813	A	G	0.0848017	0.0205372	0.0170209	0.22759	478224		PAD	rs12293813	G	A
mvASCVD	No_CHD,No_AAA	133	rs964184	11	116648917	ZNF259	C	G	0.162028	0.0378518	0.00330252	2.05926e-30		CHD	11	116648917	rs964184	G	C	0.152	0.058263	0.00693485	4.409e-17	1165690		Stroke	rs964184	G	C	0.1409	-0.0091	0.0137	0.5082	446696		TIA	rs964184	C	G	0.855219	-0.0372312	0.0133845	0.00540817	478224		PAD	rs964184	G	C
mvASCVD	YES	134	rs1177562	11	118949331	VPS11	T	C	0.361829	-0.016089	0.00250241	1.28087e-10		CHD	11	118949331	rs1177562	C	T	0.6018	-0.0329025	0.0050555	7.603e-11	1165690		Stroke	rs1177562	C	T	0.6001	-0.0097	0.0102	0.3383	446696		TIA	rs1177562	T	C	0.313273	0.0233873	0.0102381	0.0223517	478224		PAD	rs1177562	C	T
mvASCVD	No_CHD	135	rs7358616	12	20228255	RP11-664H17.1	T	C	0.305169	-0.0172271	0.00272137	2.44662e-10		CHD	12	20228255	rs7358616	C	T	0.2996	-0.036402	0.00555445	5.614e-11	1165690		Stroke	rs7358616	C	T	0.2856	-0.0005	0.0103	0.9646	446696		TIA	rs7358616	T	C	0.777599	-0.00727108	0.0114053	0.523789	478224		PAD	rs7358616	C	T
mvASCVD	No_CHD	136	rs55695203	12	21357753	SLCO1B1	C	G	0.177932	0.0176701	0.00311756	1.4453e-08		CHD	12	21357753	rs55695203	G	C	0.8367	0.0191073	0.00667939	0.004228	1165690		Stroke	rs55695203	G	C	0.8336	0.0452	0.0123	0.000246598	446696		TIA	rs55695203	C	G	0.280005	-0.0267393	0.0105919	0.0115859	478224		PAD	rs55695203	G	C
mvASCVD	No_CHD	137	rs75160195	12	54521594	RP11-834C11.4	T	C	0.0457256	-0.0357124	0.00557842	1.53466e-10		CHD	12	54521594	rs75160195	C	T	0.9467	-0.0936985	0.0111817	5.311e-17	1165690		Stroke	rs75160195	C	T	0.9522	0.0149	0.0234	0.5247	446696		TIA	rs75160195	T	C	0.0393884	-0.0127068	0.0245445	0.604664	478224		PAD	rs75160195	C	T
mvASCVD	YES	138	rs11613352	12	57792580	R3HDM2	T	C	0.193837	0.0169701	0.00284235	2.36625e-09		CHD	12	57792580	rs11613352	C	T	0.7574	0.029964	0.00582003	2.627e-07	1165690		Stroke	rs11613352	C	T	0.7523	0.0052	0.0107	0.6273	446696		TIA	rs11613352	T	C	0.233769	7.52308e-05	0.0112025	0.994642	478224		PAD	rs11613352	C	T
mvASCVD	No_CHD	139	rs3825330	12	89933710	RP11-734K2.4	T	C	0.222664	-0.0182764	0.00291129	3.43461e-10		CHD	12	89933710	rs3825330	C	T	0.763	-0.0401031	0.00574689	2.989e-12	1165690		Stroke	rs3825330	C	T	0.7682	-0.0065	0.011	0.5532	446696		TIA	rs3825330	T	C	0.210816	0.00741908	0.0116641	0.524737	478224		PAD	rs3825330	C	T
mvASCVD	No_CHD	140	rs12817989	12	95512389	FGD6	A	T	0.0576541	0.0307781	0.00470504	6.08966e-11		CHD	12	95512389	rs12817989	T	A	0.9254	0.0828446	0.00961648	7.003e-18	1165690		Stroke	rs12817989	T	A	0.927	-0.0004	0.0177	0.9817	446696		TIA	rs12817989	A	T	0.0586647	0.0232843	0.0202527	0.250272	478224		PAD	rs12817989	T	A
mvASCVD	No_CHD	141	rs6490037	12	111713671	CUX2	C	G	0.166998	0.0174417	0.00306328	1.24235e-08		CHD	12	111713671	rs6490037	G	C	0.8115	0.0339644	0.00634197	8.532e-08	1165690		Stroke	rs6490037	G	C	0.8248	0.0252	0.0124	0.0419102	446696		TIA	rs6490037	C	G	0.196752	-0.0320546	0.0120735	0.00793177	478224		PAD	rs6490037	G	C
mvASCVD	YES	141	rs4766578	12	111904371	ATXN2	A	T	0.477137	0.0323023	0.00254308	5.75945e-37		CHD	12	111904371	rs4766578	T	A	0.4594	0.05652	0.00511179	2.032e-28	1165690		Stroke	rs4766578	T	A	0.483	0.0582	0.0092	2.54601e-10	446696		TIA	rs4766578	A	T	0.570938	-0.0452897	0.00958328	2.29087e-06	478224		PAD	rs4766578	T	A
mvASCVD	No_CHD	141	rs6489837	12	112758105	HECTD4	A	T	0.0954274	0.0262429	0.00385908	1.04417e-11		CHD	12	112758105	rs6489837	T	A	0.8895	0.0515371	0.00793058	8.111e-11	1165690		Stroke	rs6489837	T	A	0.8969	0.0368	0.0151	0.01508	446696		TIA	rs6489837	A	T	0.122836	-0.0420367	0.0145736	0.00392103	478224		PAD	rs6489837	T	A
mvASCVD	YES	141	rs7138688	12	112978204	RPH3A	T	G	0.11829	0.0286648	0.00455525	3.12003e-10		CHD	12	112978204	rs7138688	G	T	0.1236	0.044982	0.00920855	1.035e-06	1165690		Stroke	rs7138688	G	T	0.1357	0.0674	0.0178	0.0001588	446696		TIA	rs7138688	T	G	0.902951	-0.0581152	0.0161808	0.00032864	478224		PAD	rs7138688	G	T
mvASCVD	No_CHD	141	rs7314022	12	113176501	RPH3A	T	C	0.418489	0.0155879	0.00243547	1.55029e-10		CHD	12	113176501	rs7314022	C	T	0.439	0.0307907	0.00494236	4.665e-10	1165690		Stroke	rs7314022	C	T	0.4452	0.0222	0.0094	0.0179602	446696		TIA	rs7314022	T	C	0.665629	-0.00634471	0.0100812	0.529112	478224		PAD	rs7314022	C	T
mvASCVD	No_CHD	142	rs36032647	12	115356191	RP4-601P9.1	A	G	0.384692	-0.0156472	0.00247654	2.647e-10		CHD	12	115356191	rs36032647	G	A	0.6231	-0.0288463	0.00507327	1.301e-08	1165690		Stroke	rs36032647	G	A	0.6124	-0.0192	0.0095	0.0429299	446696		TIA	rs36032647	A	G	0.422568	0.00418084	0.00964833	0.66478	478224		PAD	rs36032647	G	A
mvASCVD	No_CHD	143	rs2243616	12	121406370	HNF1A-AS1	T	G	0.357853	0.021186	0.00266067	1.684e-15		CHD	12	121406370	rs2243616	G	T	0.3566	0.0449329	0.00517373	3.793e-18	1165690		Stroke	rs2243616	G	T	0.357	-0.0026	0.0099	0.7887	446696		TIA	rs2243616	T	G	0.583501	-0.0114923	0.00966685	0.234503	478224		PAD	rs2243616	G	T
mvASCVD	No_CHD	144	rs4930707	12	124417339	DNAH10:CCDC92:DNAH10OS	A	G	0.367793	0.0167863	0.00259865	1.0496e-10		CHD	12	124417339	rs4930707	G	A	0.6769	0.0299477	0.0052752	1.37e-08	1165690		Stroke	rs4930707	G	A	0.691	0.0152	0.0122	0.2131	446696		TIA	rs4930707	A	G	0.304812	-0.0105065	0.0103629	0.310654	478224		PAD	rs4930707	G	A
mvASCVD	No_CHD	144	rs825452	12	124509177	FAM101A	A	G	0.43837	-0.0143001	0.00249753	1.03013e-08		CHD	12	124509177	rs825452	G	A	0.3962	-0.0286562	0.00514013	2.475e-08	1165690		Stroke	rs825452	G	A	0.3987	-0.0037	0.0093	0.691399	446696		TIA	rs825452	A	G	0.575922	0.00697362	0.00962533	0.468754	478224		PAD	rs825452	G	A
mvASCVD	No_CHD,No_PAD,No_AAA	145	rs838880	12	125261593	SCARB1	T	C	0.313121	-0.0142046	0.00251376	1.59775e-08		CHD	12	125261593	rs838880	C	T	0.3351	-0.0206539	0.00526503	8.751e-05	1165690		Stroke	rs838880	C	T	0.3268	0.0096	0.0101	0.3402	446696		TIA	rs838880	T	C	0.572608	-0.00392438	0.00962967	0.683619	478224		PAD	rs838880	C	T
mvASCVD	No_CHD,No_AAA	145	rs10846744	12	125312425	SCARB1	C	G	0.16998	-0.0339083	0.00332121	1.79593e-24		CHD	12	125312425	rs10846744	G	C	0.8303	-0.0649334	0.00680177	1.341e-21	1165690		Stroke	rs10846744	G	C	0.8395	-0.0025	0.0132	0.8472	446696		TIA	rs10846744	C	G	0.167633	-0.000939607	0.0127644	0.941319	478224		PAD	rs10846744	G	C
mvASCVD	No_CHD,No_AAA	145	rs7296737	12	125336956	SCARB1	T	C	0.398608	0.0216418	0.00248495	3.06169e-18		CHD	12	125336956	rs7296737	C	T	0.6018	0.0364051	0.00506412	6.535e-13	1165690		Stroke	rs7296737	C	T	0.5946	0.0219	0.0099	0.0267898	446696		TIA	rs7296737	T	C	0.389211	-0.0163099	0.00977646	0.0952599	478224		PAD	rs7296737	C	T
mvASCVD	No_CHD	145	rs4765627	12	125338891	SCARB1	T	C	0.121272	-0.0221034	0.00405304	4.93801e-08		CHD	12	125338891	rs4765627	C	T	0.897	-0.0378347	0.00843043	7.194e-06	1165690		Stroke	rs4765627	C	T	0.8973	-0.031	0.0165	0.0594196	446696		TIA	rs4765627	T	C	0.0920617	0.00366517	0.016492	0.824128	478224		PAD	rs4765627	C	T
mvASCVD	YES	146	rs111352470	12	133761664	ZNF268:CTD-2140B24.4	A	G	0.240557	-0.0169468	0.00296715	1.12001e-08		CHD	12	133761664	rs111352470	G	A	0.7475	-0.0301397	0.00617772	1.067e-06	1165690		Stroke	rs111352470	G	A	0.7423	-0.0285	0.0117	0.0149799	446696		TIA	rs111352470	A	G	0.271828	0.010783	0.0106889	0.31307	478224		PAD	rs111352470	G	A
mvASCVD	No_AAA	147	rs12863716	13	22862729	MTND3P1	T	C	0.204771	0.0243911	0.00273447	4.66925e-19		CHD	13	22862729	rs12863716	C	T	0.7781	0.0184831	0.00593375	0.00184	1165690		Stroke	rs12863716	C	T	0.7843	0.0086	0.0112	0.4434	446696		TIA	rs12863716	T	C	0.206175	-0.0121718	0.0117182	0.298939	478224		PAD	rs12863716	C	T
mvASCVD	YES	148	rs9319429	13	28973703	FLT1	T	C	0.309145	-0.0171438	0.00259748	4.10736e-11		CHD	13	28973703	rs9319429	C	T	0.6916	-0.0376445	0.00529622	1.179e-12	1165690		Stroke	rs9319429	C	T	0.6927	0.0026	0.0098	0.7914	446696		TIA	rs9319429	T	C	0.393761	-0.000697308	0.00973006	0.942868	478224		PAD	rs9319429	C	T
mvASCVD	YES	148	rs77902220	13	29031238	FLT1	C	G	0.0705765	0.0314777	0.00513888	9.04587e-10		CHD	13	29031238	rs77902220	G	C	0.9385	0.0601282	0.010286	5.046e-09	1165690		Stroke	rs77902220	G	C	0.9398	0.0019	0.0197	0.9222	446696		TIA	rs77902220	C	G	0.0593125	-0.010506	0.0200946	0.601095	478224		PAD	rs77902220	G	C
mvASCVD	No_CHD	149	rs7998440	13	33125206	N4BP2L2	A	G	0.403579	0.014774	0.0025059	3.73128e-09		CHD	13	33125206	rs7998440	G	A	0.6412	0.0289111	0.00513803	1.835e-08	1165690		Stroke	rs7998440	G	A	0.6306	0.0038	0.0095	0.6876	446696		TIA	rs7998440	A	G	0.430715	-0.0215062	0.00959397	0.024985	478224		PAD	rs7998440	G	A
mvASCVD	No_CHD	150	rs6561321	13	47161560	LRCH1	A	C	0.228628	-0.0179717	0.00285048	2.88549e-10		CHD	13	47161560	rs6561321	C	A	0.2512	-0.0228913	0.00589911	0.0001043	1165690		Stroke	rs6561321	C	A	0.2426	-0.0631	0.0107	3.23802e-09	446696		TIA	rs6561321	A	C	0.75887	0.0143595	0.0111131	0.196314	478224		PAD	rs6561321	C	A
mvASCVD	No_CHD	151	rs11617955	13	110818102	COL4A1	A	T	0.12326	0.04255	0.00400781	2.49037e-26		CHD	13	110818102	rs11617955	T	A	0.8843	0.0776651	0.0079292	1.185e-22	1165690		Stroke	rs11617955	T	A	0.8833	0.056	0.0148	0.000150501	446696		TIA	rs11617955	A	T	0.0980474	-0.0476794	0.0161356	0.00312752	478224		PAD	rs11617955	T	A
mvASCVD	YES	151	rs589985	13	110819586	COL4A1	A	G	0.322068	0.0153617	0.00255379	1.79594e-09		CHD	13	110819586	rs589985	G	A	0.3397	0.0279726	0.00521091	7.958e-08	1165690		Stroke	rs589985	G	A	0.3352	0.0163	0.0099	0.0998895	446696		TIA	rs589985	A	G	0.731521	-0.00148439	0.0107329	0.890001	478224		PAD	rs589985	G	A
mvASCVD	No_CHD	151	rs3783113	13	110834746	COL4A1	T	C	0.353877	-0.0214125	0.00252991	2.58931e-17		CHD	13	110834746	rs3783113	C	T	0.6425	-0.0398367	0.00511168	6.53e-15	1165690		Stroke	rs3783113	C	T	0.6438	-0.0327	0.0095	0.000616098	446696		TIA	rs3783113	T	C	0.342671	0.0176085	0.0100223	0.0789296	478224		PAD	rs3783113	C	T
mvASCVD	No_CHD	151	rs11619038	13	110923799	COL4A1	T	C	0.124254	-0.0294618	0.00375828	4.53503e-15		CHD	13	110923799	rs11619038	C	T	0.8744	-0.0669078	0.00747664	3.59e-19	1165690		Stroke	rs11619038	C	T	0.8708	-0.0154	0.0137	0.2598	446696		TIA	rs11619038	T	C	0.119119	0.00536507	0.014688	0.714911	478224		PAD	rs11619038	C	T
mvASCVD	YES	151	rs78310134	13	110954922	COL4A1	A	T	0.0705765	-0.0304112	0.00527756	8.29475e-09		CHD	13	110954922	rs78310134	T	A	0.9379	-0.0683184	0.0107008	1.72e-10	1165690		Stroke	rs78310134	T	A	0.9368	-0.0119	0.0225	0.5975	446696		TIA	rs78310134	A	T	0.0553312	0.032226	0.0208771	0.122684	478224		PAD	rs78310134	T	A
mvASCVD	No_CHD	151	rs7986871	13	110960789	COL4A2	A	T	0.446322	-0.0178104	0.00250773	1.22761e-12		CHD	13	110960789	rs7986871	T	A	0.5685	-0.0406798	0.00507149	1.046e-15	1165690		Stroke	rs7986871	T	A	0.5651	0.0031	0.0101	0.762	446696		TIA	rs7986871	A	T	0.399902	-0.00707179	0.00970296	0.466106	478224		PAD	rs7986871	T	A
mvASCVD	No_CHD,No_AAA	151	rs11838776	13	111040681	COL4A2	A	G	0.296223	-0.0180834	0.00281989	1.42874e-10		CHD	13	111040681	rs11838776	G	A	0.7225	-0.0491913	0.00554006	6.734e-19	1165690		Stroke	rs11838776	G	A	0.7145	-0.0245	0.0102	0.01622	446696		TIA	rs11838776	A	G	0.243424	0.030586	0.011026	0.00553732	478224		PAD	rs11838776	G	A
mvASCVD	No_CHD	151	rs35010366	13	111120030	COL4A2	T	C	0.17495	-0.0205992	0.00325161	2.37216e-10		CHD	13	111120030	rs35010366	C	T	0.8334	-0.0485077	0.00659871	1.966e-13	1165690		Stroke	rs35010366	C	T	0.8342	-0.0029	0.0126	0.8152	446696		TIA	rs35010366	T	C	0.176567	0.0101663	0.0124927	0.415773	478224		PAD	rs35010366	C	T
mvASCVD	No_CHD,No_AAA	152	rs9549618	13	113628648	MCF2L	A	G	0.250497	-0.0186201	0.00277769	2.03579e-11		CHD	13	113628648	rs9549618	G	A	0.7405	-0.0295594	0.00564971	1.677e-07	1165690		Stroke	rs9549618	G	A	0.7355	-0.0027	0.0103	0.7962	446696		TIA	rs9549618	A	G	0.282788	0.0156665	0.0105542	0.137706	478224		PAD	rs9549618	G	A
mvASCVD	YES	153	rs12589575	14	100122731	HHIPL1	T	G	0.16004	0.0269802	0.00335416	8.7084e-16		CHD	14	100122731	rs12589575	G	T	0.8297	0.0679479	0.00668205	2.735e-24	1165690		Stroke	rs12589575	G	T	0.8315	0.0366	0.0126	0.003724	446696		TIA	rs12589575	T	G	0.170525	-0.00191307	0.0126623	0.87991	478224		PAD	rs12589575	G	T
mvASCVD	YES	154	rs112484789	14	103919097	MARK3	T	C	0.117296	-0.0237763	0.00395605	1.85393e-09		CHD	14	103919097	rs112484789	C	T	0.8703	-0.0407298	0.00804746	4.166e-07	1165690		Stroke	rs112484789	C	T	0.876	-0.0259	0.0154	0.0931708	446696		TIA	rs112484789	T	C	0.115223	0.0469934	0.0147902	0.00148641	478224		PAD	rs112484789	C	T
mvASCVD	No_CHD	155	rs56062135	15	67455630	SMAD3	T	C	0.214712	0.0237965	0.00301262	2.81289e-15		CHD	15	67455630	rs56062135	C	T	0.7749	0.0577884	0.00593986	2.27e-22	1165690		Stroke	rs56062135	C	T	0.7653	-0.0059	0.0108	0.5835	446696		TIA	rs56062135	T	C	0.262765	0.00588843	0.0108116	0.586001	478224		PAD	rs56062135	C	T
mvASCVD	YES	156	rs12442575	15	78995488	CHRNB4:RP11-160C18.2	A	G	0.0745527	-0.0322271	0.00468807	6.23047e-12		CHD	15	78995488	rs12442575	G	A	0.9261	-0.0674651	0.00963121	2.473e-12	1165690		Stroke	rs12442575	G	A	0.9238	0.0028	0.0185	0.8792	446696		TIA	rs12442575	A	G	0.0968974	4.23782e-05	0.0160687	0.997896	478224		PAD	rs12442575	G	A
mvASCVD	No_CHD	156	rs112238647	15	79051705	ADAMTS7	T	C	0.0894632	0.0329357	0.00564231	5.30621e-09		CHD	15	79051705	rs112238647	C	T	0.9401	0.0691098	0.0113324	1.071e-09	1165690		Stroke	rs112238647	C	T	0.9336	0.0024	0.0239	0.9205	446696		TIA	rs112238647	T	C	0.0541591	-0.0003279	0.0211284	0.987618	478224		PAD	rs112238647	C	T
mvASCVD	No_CHD	156	rs3743058	15	79080798	ADAMTS7	T	C	0.272366	-0.0295891	0.00279885	4.02257e-26		CHD	15	79080798	rs3743058	C	T	0.7271	-0.0679346	0.00548779	3.387e-35	1165690		Stroke	rs3743058	C	T	0.7337	0.0113	0.0104	0.2772	446696		TIA	rs3743058	T	C	0.367706	-0.00748545	0.00985103	0.447336	478224		PAD	rs3743058	C	T
mvASCVD	No_CHD	156	rs74608880	15	79107453	MORF4L1	A	G	0.0467197	-0.034599	0.00572235	1.48223e-09		CHD	15	79107453	rs74608880	G	A	0.9496	-0.0765996	0.0116133	4.227e-11	1165690		Stroke	rs74608880	G	A	0.949	0.0045	0.0227	0.8419	446696		TIA	rs74608880	A	G	0.0781376	0.0147328	0.017756	0.406686	478224		PAD	rs74608880	G	A
mvASCVD	No_CHD	156	rs4344704	15	79141703	MORF4L1	A	T	0.466203	0.0276151	0.00258407	1.17508e-26		CHD	15	79141703	rs4344704	T	A	0.5541	0.0682766	0.00495573	3.49e-43	1165690		Stroke	rs4344704	T	A	0.5472	0.0125	0.0093	0.1792	446696		TIA	rs4344704	A	T	0.326245	-0.00344653	0.0100989	0.732895	478224		PAD	rs4344704	T	A
mvASCVD	No_CHD	157	rs1879454	15	81377717	C15orf26	A	C	0.156064	0.0178246	0.0030942	8.37887e-09		CHD	15	81377717	rs1879454	C	A	0.1921	0.0388656	0.00630882	7.251e-10	1165690		Stroke	rs1879454	C	A	0.1717	0.0302	0.0123	0.01426	446696		TIA	rs1879454	A	C	0.778307	-0.0114404	0.0114659	0.31839	478224		PAD	rs1879454	C	A
mvASCVD	No_CHD	158	rs6497194	15	86014116	AKAP13	T	C	0.394632	0.0140906	0.00241557	5.43664e-09		CHD	15	86014116	rs6497194	C	T	0.4331	0.025962	0.00496613	1.715e-07	1165690		Stroke	rs6497194	C	T	0.4093	0.0064	0.0092	0.491501	446696		TIA	rs6497194	T	C	0.534751	-0.0245767	0.00952807	0.00989737	478224		PAD	rs6497194	C	T
mvASCVD	No_CHD	159	rs7164299	15	89579921	RP11-326A19.2	C	G	0.107356	0.0277148	0.00423646	6.07094e-11		CHD	15	89579921	rs7164299	G	C	0.8966	0.0649744	0.00891011	3.049e-13	1165690		Stroke	rs7164299	G	C	0.9133	-0.0079	0.0187	0.674401	446696		TIA	rs7164299	C	G	0.191667	-0.0129624	0.0121766	0.287087	478224		PAD	rs7164299	G	C
mvASCVD	No_CHD	160	rs7177338	15	91428636	FES	A	G	0.476143	0.0284882	0.00256123	9.70994e-29		CHD	15	91428636	rs7177338	G	A	0.4687	0.0603349	0.00502166	2.966e-33	1165690		Stroke	rs7177338	G	A	0.471	0.0276	0.0094	0.00322003	446696		TIA	rs7177338	A	G	0.591789	-0.0280484	0.00964837	0.00364838	478224		PAD	rs7177338	G	A
mvASCVD	No_CHD,No_AAA	161	rs12446515	16	56987015	AC012181.1	T	C	0.292247	0.0253957	0.00261445	2.63843e-22		CHD	16	56987015	rs12446515	C	T	0.6847	0.0372313	0.00546698	9.746e-12	1165690		Stroke	rs12446515	C	T	0.6836	-0.0048	0.01	0.6321	446696		TIA	rs12446515	T	C	0.279097	-0.0245176	0.0105942	0.0206543	478224		PAD	rs12446515	C	T
mvASCVD	No_CHD,No_AAA	161	rs289713	16	57006829	CETP	A	T	0.215706	0.0252979	0.00299647	3.1046e-17		CHD	16	57006829	rs289713	T	A	0.2079	0.0376353	0.00622735	1.508e-09	1165690		Stroke	rs289713	T	A	0.1951	0.0113	0.012	0.3462	446696		TIA	rs289713	A	T	0.802778	-0.0397759	0.0119143	0.000842364	478224		PAD	rs289713	T	A
mvASCVD	No_CHD	162	rs8047818	16	69967732	WWP2	A	G	0.252485	-0.015106	0.00273178	3.20722e-08		CHD	16	69967732	rs8047818	G	A	0.2831	-0.0213027	0.00554803	0.0001232	1165690		Stroke	rs8047818	G	A	0.2794	-0.004	0.0103	0.6952	446696		TIA	rs8047818	A	G	0.777647	0.00855683	0.0114237	0.453831	478224		PAD	rs8047818	G	A
mvASCVD	No_CHD	163	rs1862752	16	72054984	DHODH	T	G	0.499006	-0.0138854	0.00243751	1.22247e-08		CHD	16	72054984	rs1862752	G	T	0.5013	-0.0206107	0.00502794	4.145e-05	1165690		Stroke	rs1862752	G	T	0.5006	-0.0154	0.0096	0.1092	446696		TIA	rs1862752	T	G	0.47554	0.0115054	0.0095257	0.227114	478224		PAD	rs1862752	G	T
mvASCVD	No_CHD	163	rs2000999	16	72108093	TXNL4B:HPR	A	G	0.191849	-0.0223757	0.00293342	2.38672e-14		CHD	16	72108093	rs2000999	G	A	0.7989	-0.0344375	0.00613108	1.944e-08	1165690		Stroke	rs2000999	G	A	0.8069	-0.0123	0.0117	0.2953	446696		TIA	rs2000999	A	G	0.193095	0.00684373	0.0120092	0.568763	478224		PAD	rs2000999	G	A
mvASCVD	No_CHD	163	rs2914779	16	72574396	AC004158.2	C	G	0.119284	0.0209446	0.0033213	2.86058e-10		CHD	16	72574396	rs2914779	G	C	0.8469	0.0326615	0.0069439	2.556e-06	1165690		Stroke	rs2914779	G	C	0.8637	0.0225	0.0134	0.0940394	446696		TIA	rs2914779	C	G	0.139938	0.00384981	0.0137307	0.779186	478224		PAD	rs2914779	G	C
mvASCVD	No_CHD	164	rs8056236	16	75448273	CFDP1:RP11-77K12.1	T	C	0.427435	-0.0187582	0.00251479	8.70684e-14		CHD	16	75448273	rs8056236	C	T	0.4125	-0.0455296	0.00499257	7.549e-20	1165690		Stroke	rs8056236	C	T	0.4102	-0.0084	0.0093	0.3655	446696		TIA	rs8056236	T	C	0.571498	0.0116173	0.00958834	0.225661	478224		PAD	rs8056236	C	T
mvASCVD	No_CHD	165	rs10493891	16	81510742	CMIP	T	C	0.297217	0.0193613	0.00277756	3.15536e-12		CHD	16	81510742	rs10493891	C	T	0.7324	0.0323374	0.00576631	2.047e-08	1165690		Stroke	rs10493891	C	T	0.7237	0.0329	0.0104	0.00159702	446696		TIA	rs10493891	T	C	0.254889	-0.0211401	0.0109182	0.0528397	478224		PAD	rs10493891	C	T
mvASCVD	No_CHD,No_AAA	165	rs12599980	16	81587084	CMIP	T	C	0.432406	0.0167572	0.00243257	5.63041e-12		CHD	16	81587084	rs12599980	C	T	0.5752	0.0218509	0.00504065	1.458e-05	1165690		Stroke	rs12599980	C	T	0.5782	0.0166	0.0095	0.0804804	446696		TIA	rs12599980	T	C	0.379046	-0.0202897	0.0098106	0.0386269	478224		PAD	rs12599980	C	T
mvASCVD	No_CHD	165	rs9936936	16	81644087	CMIP	T	C	0.435388	0.0152205	0.00240877	2.63615e-10		CHD	16	81644087	rs9936936	C	T	0.4837	0.0238311	0.00496724	1.605e-06	1165690		Stroke	rs9936936	C	T	0.4787	0.0063	0.009	0.4815	446696		TIA	rs9936936	T	C	0.447686	-0.0311982	0.00955638	0.00109602	478224		PAD	rs9936936	C	T
mvASCVD	No_CHD	166	rs72794179	16	83055700	CDH13	C	G	0.195825	0.0181256	0.00313282	7.22104e-09		CHD	16	83055700	rs72794179	G	C	0.8076	0.041222	0.00634688	8.312e-11	1165690		Stroke	rs72794179	G	C	0.8032	0.0477	0.0119	6.32601e-05	446696		TIA	rs72794179	C	G	0.16982	-0.00564436	0.0127032	0.656807	478224		PAD	rs72794179	G	C
mvASCVD	No_CHD	167	rs423984	16	86713829	RP11-58A18.1	A	G	0.354871	-0.0161364	0.00249083	9.27508e-11		CHD	16	86713829	rs423984	G	A	0.6416	-0.0269839	0.00513525	1.483e-07	1165690		Stroke	rs423984	G	A	0.6471	-0.0153	0.0099	0.1205	446696		TIA	rs423984	A	G	0.336608	0.0135678	0.0100603	0.177451	478224		PAD	rs423984	G	A
mvASCVD	YES	168	rs67651018	16	88527222	ZFPM1	A	G	0.294235	0.0162259	0.00264623	8.69396e-10		CHD	16	88527222	rs67651018	G	A	0.6863	0.0218217	0.00551359	7.564e-05	1165690		Stroke	rs67651018	G	A	0.7024	-0.0006	0.0106	0.9533	446696		TIA	rs67651018	A	G	0.297407	-0.016331	0.0104008	0.116375	478224		PAD	rs67651018	G	A
mvASCVD	No_CHD,No_PAD	169	rs8072532	17	2045273	SMG6	A	G	0.27336	-0.0221601	0.00266866	1.00813e-16		CHD	17	2045273	rs8072532	G	A	0.3046	-0.048256	0.00533562	1.509e-19	1165690		Stroke	rs8072532	G	A	0.2941	-0.0132	0.01	0.1853	446696		TIA	rs8072532	A	G	0.69169	0.00504286	0.0102797	0.623733	478224		PAD	rs8072532	G	A
mvASCVD	YES	170	rs12941550	17	17753828	TOM1L2	A	C	0.409543	0.0222514	0.00280337	2.06512e-15		CHD	17	17753828	rs12941550	C	A	0.397	0.0337175	0.00558958	1.617e-09	1165690		Stroke	rs12941550	C	A	0.3897	0.0303	0.0105	0.00386901	446696		TIA	rs12941550	A	C	0.59931	-0.0204751	0.00969839	0.0347568	478224		PAD	rs12941550	C	A
mvASCVD	No_CHD	171	rs3809789	17	27955761	RP11-68I3.2:SSH2	A	G	0.475149	-0.017333	0.00241286	6.79089e-13		CHD	17	27955761	rs3809789	G	A	0.5252	-0.0326406	0.0049077	2.913e-11	1165690		Stroke	rs3809789	G	A	0.5271	-0.01	0.0091	0.2737	446696		TIA	rs3809789	A	G	0.490088	0.0130318	0.00948043	0.169255	478224		PAD	rs3809789	G	A
mvASCVD	No_CHD	172	rs2074163	17	40270957	KAT2A	A	G	0.17992	-0.0240884	0.00317225	3.11382e-14		CHD	17	40270957	rs2074163	G	A	0.8133	-0.0406406	0.00660701	7.694e-10	1165690		Stroke	rs2074163	G	A	0.8214	-0.005	0.0126	0.693	446696		TIA	rs2074163	A	G	0.162248	0.00970493	0.0129235	0.452681	478224		PAD	rs2074163	G	A
mvASCVD	No_CHD	172	rs646123	17	40720632	MLX	A	G	0.265408	-0.0187307	0.00267076	2.32838e-12		CHD	17	40720632	rs646123	G	A	0.7097	-0.0318854	0.00553622	8.44e-09	1165690		Stroke	rs646123	G	A	0.7204	-0.0123	0.0103	0.2314	446696		TIA	rs646123	A	G	0.240901	0.00507938	0.0111159	0.647708	478224		PAD	rs646123	G	A
mvASCVD	No_CHD	173	rs35291033	17	41444247	LINC00910	A	T	0.173956	-0.0193509	0.00321258	1.707e-09		CHD	17	41444247	rs35291033	T	A	0.8357	-0.0338964	0.00669793	4.177e-07	1165690		Stroke	rs35291033	T	A	0.8371	-0.0109	0.0126	0.3865	446696		TIA	rs35291033	A	T	0.214272	0.00205246	0.0116436	0.86008	478224		PAD	rs35291033	T	A
mvASCVD	No_CHD	174	rs72836561	17	41926126	CD300LG	T	C	0.0357853	-0.0412635	0.00751535	4.00637e-08		CHD	17	41926126	rs72836561	C	T	0.9701	-0.0657979	0.0155591	2.348e-05	1165690		Stroke	rs72836561	C	T	0.9694	-0.0445	0.0331	0.1795	446696		TIA	rs72836561	T	C	0.032413	0.0471868	0.027078	0.0813992	478224		PAD	rs72836561	C	T
mvASCVD	No_CHD	175	rs11874	17	45017193	GOSR2:RP11-156P1.2	A	G	0.161034	-0.0252483	0.0037178	1.11207e-11		CHD	17	45017193	rs11874	G	A	0.8766	-0.0441229	0.00758664	6.032e-09	1165690		Stroke	rs11874	G	A	0.8706	-0.05	0.014	0.000346003	446696		TIA	rs11874	A	G	0.169361	0.038383	0.0125846	0.0022885	478224		PAD	rs11874	G	A
mvASCVD	No_CHD	176	rs11653514	17	46231566	SKAP1	A	G	0.0328032	-0.042671	0.00739957	8.08412e-09		CHD	17	46231566	rs11653514	G	A	0.9711	-0.0654744	0.0150517	1.362e-05	1165690		Stroke	rs11653514	G	A	0.9679	-0.0505	0.0269	0.0607505	446696		TIA	rs11653514	A	G	0.0228804	0.0759159	0.0319779	0.0175962	478224		PAD	rs11653514	G	A
mvASCVD	No_CHD	177	rs68085814	17	47135875	IGF2BP1	A	G	0.257455	0.0217374	0.00274277	2.27517e-15		CHD	17	47135875	rs68085814	G	A	0.7198	0.0380326	0.00553242	6.221e-12	1165690		Stroke	rs68085814	G	A	0.712	0.0054	0.0102	0.600101	446696		TIA	rs68085814	A	G	0.285487	-0.0197997	0.0105704	0.0610506	478224		PAD	rs68085814	G	A
mvASCVD	No_CHD	177	rs112502960	17	47439302	ZNF652:RP11-1079K10.3	A	G	0.363817	-0.0225444	0.00284824	2.46865e-15		CHD	17	47439302	rs112502960	G	A	0.6577	-0.0454721	0.00562872	6.552e-16	1165690		Stroke	rs112502960	G	A	0.6332	-0.0122	0.0101	0.226	446696		TIA	rs112502960	A	G	0.425493	0.0229533	0.00960314	0.0168399	478224		PAD	rs112502960	G	A
mvASCVD	No_CHD	177	rs111942199	17	47500566	RP11-81K2.1	T	C	0.125249	-0.0290378	0.00409496	1.33043e-12		CHD	17	47500566	rs111942199	C	T	0.893	-0.0551426	0.0083314	3.625e-11	1165690		Stroke	rs111942199	C	T	0.8821	-0.0335	0.0156	0.0311602	446696		TIA	rs111942199	T	C	0.160562	0.00295978	0.0129817	0.819649	478224		PAD	rs111942199	C	T
mvASCVD	YES	178	rs983817	17	59222069	BCAS3	T	C	0.192843	0.0221656	0.0031818	3.25241e-12		CHD	17	59222069	rs983817	C	T	0.1973	0.0448338	0.00646454	4.053e-12	1165690		Stroke	rs983817	C	T	0.1907	-0.0005	0.0121	0.9659	446696		TIA	rs983817	T	C	0.836242	-0.00389371	0.0128156	0.76126	478224		PAD	rs983817	C	T
mvASCVD	No_CHD	179	rs4968720	17	62384877	RPL31P57	A	G	0.338966	-0.0184829	0.00250174	1.49064e-13		CHD	17	62384877	rs4968720	G	A	0.3863	-0.0348228	0.00506776	6.356e-12	1165690		Stroke	rs4968720	G	A	0.3898	0.0003	0.01	0.9796	446696		TIA	rs4968720	A	G	0.576775	0.00318172	0.00959739	0.740253	478224		PAD	rs4968720	G	A
mvASCVD	No_CHD	180	rs2365468	17	65841318	BPTF	T	C	0.2167	-0.0178152	0.00295129	1.57574e-09		CHD	17	65841318	rs2365468	C	T	0.7853	-0.0269411	0.00621592	1.463e-05	1165690		Stroke	rs2365468	C	T	0.7993	-0.0085	0.0115	0.4609	446696		TIA	rs2365468	T	C	0.242658	-0.0061007	0.0110837	0.582031	478224		PAD	rs2365468	C	T
mvASCVD	YES	181	rs2909217	17	66463985	RP11-120M18.2	T	C	0.204771	-0.0172698	0.00296612	5.80166e-09		CHD	17	66463985	rs2909217	C	T	0.2097	-0.0358199	0.00607981	3.825e-09	1165690		Stroke	rs2909217	C	T	0.2003	0.0014	0.0115	0.9061	446696		TIA	rs2909217	T	C	0.820566	0.00784219	0.0123698	0.526096	478224		PAD	rs2909217	C	T
mvASCVD	YES	182	rs4800401	18	20003625	RP11-863N1.4	T	C	0.404573	-0.0187714	0.00244644	1.6809e-14		CHD	18	20003625	rs4800401	C	T	0.4197	-0.0288462	0.00498581	7.222e-09	1165690		Stroke	rs4800401	C	T	0.4139	-0.0156	0.0104	0.1326	446696		TIA	rs4800401	T	C	0.642628	0.00990307	0.00991558	0.317922	478224		PAD	rs4800401	C	T
mvASCVD	No_CHD	182	rs599489	18	20042436	RP11-863N1.4	A	C	0.313121	-0.0160966	0.00280646	9.71862e-09		CHD	18	20042436	rs599489	C	A	0.7142	-0.0335509	0.00567715	3.425e-09	1165690		Stroke	rs599489	C	A	0.7112	0.0073	0.011	0.5092	446696		TIA	rs599489	A	C	0.294079	0.00915819	0.0105198	0.383989	478224		PAD	rs599489	C	A
mvASCVD	No_CHD	183	rs9945890	18	46515916	RP11-1058N17.1	T	G	0.352883	-0.0173979	0.00254525	8.17553e-12		CHD	18	46515916	rs9945890	G	T	0.3583	-0.034525	0.00517491	2.53e-11	1165690		Stroke	rs9945890	G	T	0.3574	-0.0287	0.0097	0.002947	446696		TIA	rs9945890	T	G	0.63197	0.00647053	0.00985841	0.511602	478224		PAD	rs9945890	G	T
mvASCVD	No_CHD	184	rs10502900	18	47195880	SMUG1P1	A	C	0.249503	-0.0213008	0.00301975	1.74056e-12		CHD	18	47195880	rs10502900	C	A	0.7663	-0.0380512	0.00606853	3.605e-10	1165690		Stroke	rs10502900	C	A	0.7606	-0.0269	0.0107	0.0119399	446696		TIA	rs10502900	A	C	0.175172	0.00454748	0.012539	0.716854	478224		PAD	rs10502900	C	A
mvASCVD	YES	185	rs489693	18	57882787	RP11-795H16.2	A	C	0.322068	-0.0164001	0.00255482	1.36931e-10		CHD	18	57882787	rs489693	C	A	0.6715	-0.0277367	0.00520309	9.777e-08	1165690		Stroke	rs489693	C	A	0.6766	-0.0221	0.0097	0.0225902	446696		TIA	rs489693	A	C	0.217945	-0.0175709	0.0114873	0.126117	478224		PAD	rs489693	C	A
mvASCVD	No_CHD	186	rs12185519	19	4967739	KDM4B	T	C	0.228628	-0.0189066	0.00308018	8.34824e-10		CHD	19	4967739	rs12185519	C	T	0.7973	-0.0321911	0.00620342	2.111e-07	1165690		Stroke	rs12185519	C	T	0.7927	-0.0028	0.0115	0.8081	446696		TIA	rs12185519	T	C	0.144936	-0.012181	0.0135581	0.368957	478224		PAD	rs12185519	C	T
mvASCVD	No_CHD	187	rs116843064	19	8429323	ANGPTL4	A	G	0.0258449	0.0920156	0.00936297	8.56279e-23		CHD	19	8429323	rs116843064	G	A	0.9776	0.177341	0.0187766	3.56e-21	1165690		Stroke	rs116843064	G	A	0.9735	0.0308	0.0375	0.4111	446696		TIA	rs116843064	A	G	0.0272716	-0.00287469	0.0293025	0.92185	478224		PAD	rs116843064	G	A
mvASCVD	No_CHD	187	rs12150986	19	8483308	45718	T	C	0.282306	0.017502	0.00272445	1.32717e-10		CHD	19	8483308	rs12150986	C	T	0.2803	0.0310573	0.00560007	2.925e-08	1165690		Stroke	rs12150986	C	T	0.273	0.0155	0.0106	0.1462	446696		TIA	rs12150986	T	C	0.803759	-0.0182975	0.0120178	0.127875	478224		PAD	rs12150986	C	T
mvASCVD	YES	187	rs2013694	19	8616392	MYO1F	T	C	0.146123	0.0227045	0.00400296	1.41193e-08		CHD	19	8616392	rs2013694	C	T	0.8898	0.0435885	0.00807228	6.673e-08	1165690		Stroke	rs2013694	C	T	0.8813	0.0064	0.0149	0.6674	446696		TIA	rs2013694	T	C	0.109382	0.00580627	0.0152241	0.702915	478224		PAD	rs2013694	C	T
mvASCVD	No_CHD,No_AAA	188	rs9797854	19	10742996	SLC44A2	T	C	0.235586	-0.0251096	0.0028787	2.72023e-18		CHD	19	10742996	rs9797854	C	T	0.2194	-0.0361359	0.00597838	1.499e-09	1165690		Stroke	rs9797854	C	T	0.2123	-0.0451	0.0112	5.66096e-05	446696		TIA	rs9797854	T	C	0.824325	0.0364833	0.01251	0.00354177	478224		PAD	rs9797854	C	T
mvASCVD	YES	188	rs55716353	19	11112153	SMARCA4	A	T	0.351889	0.0210469	0.00284663	1.42864e-13		CHD	19	11112153	rs55716353	T	A	0.6515	0.0359827	0.00570276	2.796e-10	1165690		Stroke	rs55716353	T	A	0.6599	0.0278	0.0102	0.00646994	446696		TIA	rs55716353	A	T	0.35889	-0.0252158	0.0098882	0.0107696	478224		PAD	rs55716353	T	A
mvASCVD	No_CHD,No_AAA	188	rs55997232	19	11188117	LDLR	T	C	0.111332	0.069367	0.00404082	4.72416e-66		CHD	19	11188117	rs55997232	C	T	0.8933	0.114457	0.00819214	2.326e-44	1165690		Stroke	rs55997232	C	T	0.8878	0.0708	0.015	2.29198e-06	446696		TIA	rs55997232	T	C	0.101611	-0.0408166	0.0158081	0.00982291	478224		PAD	rs55997232	C	T
mvASCVD	No_CHD	188	rs6511721	19	11206575	LDLR	A	G	0.49006	0.0217954	0.00251332	4.24752e-18		CHD	19	11206575	rs6511721	G	A	0.4828	0.0352281	0.00518051	1.045e-11	1165690		Stroke	rs6511721	G	A	0.4898	0.0281	0.0101	0.00526696	446696		TIA	rs6511721	A	G	0.512978	-0.0250469	0.00950545	0.00841356	478224		PAD	rs6511721	G	A
mvASCVD	No_CHD,No_AAA	188	rs4804573	19	11277232	KANK2	A	G	0.498012	0.0277566	0.00247935	4.30848e-29		CHD	19	11277232	rs4804573	G	A	0.5339	0.0457543	0.00508175	2.183e-19	1165690		Stroke	rs4804573	G	A	0.5316	0.0249	0.0094	0.00799595	446696		TIA	rs4804573	A	G	0.459607	-0.0219954	0.00951829	0.0208406	478224		PAD	rs4804573	G	A
mvASCVD	No_CHD	188	rs146576912	19	11283222	KANK2	T	C	0.0417495	0.048122	0.00669787	6.73748e-13		CHD	19	11283222	rs146576912	C	T	0.9468	0.0861717	0.0134629	1.547e-10	1165690		Stroke	rs146576912	C	T	0.946	-0.0049	0.0287	0.8631	446696		TIA	rs146576912	T	C	0.0642471	-0.0150341	0.0194635	0.439863	478224		PAD	rs146576912	C	T
mvASCVD	No_CHD	188	rs147762096	19	11294818	KANK2	T	C	0.0675944	-0.0306012	0.00506093	1.47977e-09		CHD	19	11294818	rs147762096	C	T	0.9301	-0.0651737	0.0103691	3.271e-10	1165690		Stroke	rs147762096	C	T	0.9243	-0.0103	0.0183	0.5734	446696		TIA	rs147762096	T	C	0.0508827	0.00762498	0.0215929	0.723996	478224		PAD	rs147762096	C	T
mvASCVD	No_CHD,No_Stroke,No_PAD	189	rs7246865	19	17219105	MYO9B	A	G	0.260437	-0.0161375	0.00285201	1.52881e-08		CHD	19	17219105	rs7246865	G	A	0.726	-0.0330858	0.00588768	1.915e-08	1165690		Stroke	rs7246865	G	A	0.7366	-0.0253	0.0105	0.0153501	446696		TIA	rs7246865	A	G	0.209156	0.0301798	0.011586	0.00919179	478224		PAD	rs7246865	G	A
mvASCVD	YES	190	rs35976034	19	17832748	MAP1S	T	G	0.424453	-0.0192473	0.00249559	1.23341e-14		CHD	19	17832748	rs35976034	G	T	0.4607	-0.038936	0.00500902	7.654e-15	1165690		Stroke	rs35976034	G	T	0.4545	-0.0102	0.0093	0.2717	446696		TIA	rs35976034	T	G	0.629239	0.0147797	0.00984398	0.133254	478224		PAD	rs35976034	G	T
mvASCVD	No_CHD	191	rs11670056	19	18589943	ELL	T	C	0.0715706	-0.0453501	0.00500996	1.40394e-19		CHD	19	18589943	rs11670056	C	T	0.9267	-0.0915678	0.00987127	1.756e-20	1165690		Stroke	rs11670056	C	T	0.9234	-0.0447	0.0186	0.0164399	446696		TIA	rs11670056	T	C	0.0323395	0.0683789	0.0266289	0.0102334	478224		PAD	rs11670056	C	T
mvASCVD	No_CHD	192	rs826323	19	37504953	ZNF420	A	G	0.353877	-0.0147889	0.00254024	5.82019e-09		CHD	19	37504953	rs826323	G	A	0.6518	-0.0249867	0.00517681	1.388e-06	1165690		Stroke	rs826323	G	A	0.6548	-0.0183	0.0095	0.0542101	446696		TIA	rs826323	A	G	0.340225	0.0142701	0.0100228	0.154517	478224		PAD	rs826323	G	A
mvASCVD	No_CHD	193	rs12975920	19	41793137	HNRNPUL1	T	C	0.240557	0.0209114	0.00286798	3.06898e-13		CHD	19	41793137	rs12975920	C	T	0.7575	0.0462418	0.00575836	9.717e-16	1165690		Stroke	rs12975920	C	T	0.7605	0.0108	0.0108	0.3167	446696		TIA	rs12975920	T	C	0.201096	-0.0103317	0.0118652	0.383887	478224		PAD	rs12975920	C	T
mvASCVD	YES	193	rs73045269	19	41825191	TGFB1:CCDC97	T	C	0.15507	-0.0277365	0.00349354	2.03225e-15		CHD	19	41825191	rs73045269	C	T	0.8394	-0.0629762	0.00695029	1.293e-19	1165690		Stroke	rs73045269	C	T	0.8398	-0.0209	0.0132	0.1148	446696		TIA	rs73045269	T	C	0.215199	0.00554964	0.01157	0.63147	478224		PAD	rs73045269	C	T
mvASCVD	YES	193	rs1982072	19	41864509	CTC-435M10.3:TMEM91:B9D2	A	T	0.311133	0.0181294	0.00264534	7.21457e-12		CHD	19	41864509	rs1982072	T	A	0.3108	0.0415979	0.00530892	4.671e-15	1165690		Stroke	rs1982072	T	A	0.3041	0.0035	0.0099	0.7205	446696		TIA	rs1982072	A	T	0.747017	-0.0208176	0.0109253	0.0567205	478224		PAD	rs1982072	T	A
mvASCVD	No_CHD	194	rs28399653	19	45315445	BCAM	A	G	0.028827	0.0476915	0.00789238	1.51533e-09		CHD	19	45315445	rs28399653	G	A	0.9693	0.0957979	0.0160266	2.267e-09	1165690		Stroke	rs28399653	G	A	0.9659	0.0159	0.0302	0.5997	446696		TIA	rs28399653	A	G	0.0148396	-0.0997682	0.03894	0.010404	478224		PAD	rs28399653	G	A
mvASCVD	YES	194	rs28399637	19	45324138	BCAM	A	G	0.322068	-0.0171802	0.00278722	7.09598e-10		CHD	19	45324138	rs28399637	G	A	0.6819	-0.0291522	0.00562422	2.18e-07	1165690		Stroke	rs28399637	G	A	0.6795	-0.0028	0.0114	0.8051	446696		TIA	rs28399637	A	G	0.290029	0.0132168	0.0105037	0.208282	478224		PAD	rs28399637	G	A
mvASCVD	No_CHD,No_AAA	194	rs147711004	19	45337918	PVRL2	A	G	0.028827	-0.0524011	0.00697672	5.8742e-14		CHD	19	45337918	rs147711004	G	A	0.9562	-0.0813136	0.0142714	1.215e-08	1165690		Stroke	rs147711004	G	A	0.9549	-0.0302	0.0272	0.2672	446696		TIA	rs147711004	A	G	0.0421648	0.0543012	0.0239453	0.0233464	478224		PAD	rs147711004	G	A
mvASCVD	No_CHD	194	rs2972566	19	45354238	PVRL2	C	G	0.152087	-0.0225846	0.00339956	3.06549e-11		CHD	19	45354238	rs2972566	G	C	0.1851	-0.0467005	0.00668803	2.895e-12	1165690		Stroke	rs2972566	G	C	0.1696	-0.0173	0.013	0.1826	446696		TIA	rs2972566	C	G	0.907984	0.0265115	0.0166147	0.110564	478224		PAD	rs2972566	G	C
mvASCVD	No_CHD	194	rs393584	19	45377334	PVRL2	A	G	0.312127	0.014939	0.00259448	8.51228e-09		CHD	19	45377334	rs393584	G	A	0.647	0.0269274	0.00517493	1.956e-07	1165690		Stroke	rs393584	G	A	0.6635	0.0206	0.0099	0.0370101	446696		TIA	rs393584	A	G	0.289191	0.00187387	0.010464	0.857877	478224		PAD	rs393584	G	A
mvASCVD	No_CHD	194	rs11668327	19	45398633	TOMM40	C	G	0.156064	0.0201637	0.0033715	2.22273e-09		CHD	19	45398633	rs11668327	G	C	0.8211	0.0359151	0.00674132	9.951e-08	1165690		Stroke	rs11668327	G	C	0.8173	-0.002	0.0129	0.8786	446696		TIA	rs11668327	C	G	0.125813	-0.0237187	0.0143837	0.0991494	478224		PAD	rs11668327	G	C
mvASCVD	No_CHD	194	rs7412	19	45412079	APOE	T	C	0.0626243	0.0743444	0.00510394	4.61654e-48		CHD	19	45412079	rs7412	C	T	0.9253	0.153684	0.00986593	1.039e-54	1165690		Stroke	rs7412	C	T	0.9216	0.0428	0.0189	0.0231798	446696		TIA	rs7412	T	C	0.0529481	-0.0602866	0.0213236	0.00469537	478224		PAD	rs7412	C	T
mvASCVD	No_CHD,No_AAA	194	rs56131196	19	45422846	APOC1	A	G	0.197813	-0.0467121	0.00322903	1.97787e-47		CHD	19	45422846	rs56131196	G	A	0.8163	-0.0830234	0.00658002	1.691e-36	1165690		Stroke	rs56131196	G	A	0.816	-0.0093	0.013	0.473301	446696		TIA	rs56131196	A	G	0.271764	0.0288321	0.0107613	0.0073787	478224		PAD	rs56131196	G	A
mvASCVD	No_CHD	195	rs1800437	19	46181392	GIPR	C	G	0.213718	0.0164236	0.00299328	4.09192e-08		CHD	19	46181392	rs1800437	G	C	0.7961	0.0326466	0.0062054	1.433e-07	1165690		Stroke	rs1800437	G	C	0.787	-0.015	0.0118	0.2006	446696		TIA	rs1800437	C	G	0.257663	-0.00904772	0.0108936	0.406224	478224		PAD	rs1800437	G	C
mvASCVD	YES	195	rs8108474	19	46301479	RSPH6A	T	C	0.328032	-0.0165458	0.00253919	7.21329e-11		CHD	19	46301479	rs8108474	C	T	0.65	-0.0349209	0.00514326	1.124e-11	1165690		Stroke	rs8108474	C	T	0.6466	0.0127	0.0098	0.1934	446696		TIA	rs8108474	T	C	0.298077	0.00302178	0.0103838	0.771044	478224		PAD	rs8108474	C	T
mvASCVD	No_AAA	196	rs78320072	19	47182842	PRKD2	A	G	0.142147	-0.0225966	0.00360411	3.61782e-10		CHD	19	47182842	rs78320072	G	A	0.8753	-0.0323001	0.00747696	1.561e-05	1165690		Stroke	rs78320072	G	A	0.8738	-0.0129	0.0137	0.348	446696		TIA	rs78320072	A	G	0.139195	0.0189404	0.0137189	0.167398	478224		PAD	rs78320072	G	A
mvASCVD	YES	197	rs11167260	20	33775200	EDEM2	A	G	0.0874751	0.026466	0.00399749	3.57597e-11		CHD	20	33775200	rs11167260	G	A	0.9006	0.048379	0.00816039	3.057e-09	1165690		Stroke	rs11167260	G	A	0.8994	0.0541	0.0154	0.000426098	446696		TIA	rs11167260	A	G	0.132936	-0.0310599	0.0139756	0.0262537	478224		PAD	rs11167260	G	A
mvASCVD	YES	198	rs1883711	20	39179822	SNORD112	C	G	0.0397614	-0.0460359	0.00737089	4.22093e-10		CHD	20	39179822	rs1883711	G	C	0.9646	-0.0936468	0.0152007	7.243e-10	1165690		Stroke	rs1883711	G	C	0.9589	0.0272	0.032	0.3958	446696		TIA	rs1883711	C	G	0.0619635	-0.0171917	0.0198597	0.386678	478224		PAD	rs1883711	G	C
mvASCVD	YES	199	rs6102343	20	39924279	ZHX3	A	G	0.199801	-0.0193965	0.00283019	7.20989e-12		CHD	20	39924279	rs6102343	G	A	0.7651	-0.0339069	0.00580466	5.179e-09	1165690		Stroke	rs6102343	G	A	0.774	-0.0188	0.0109	0.0850805	446696		TIA	rs6102343	A	G	0.145309	0.0140444	0.0134972	0.298088	478224		PAD	rs6102343	G	A
mvASCVD	No_CHD,No_AAA	200	rs2868346	20	44547970	PLTP	T	C	0.279324	-0.0145866	0.00265939	4.13605e-08		CHD	20	44547970	rs2868346	C	T	0.2721	-0.0124038	0.00560271	0.02684	1165690		Stroke	rs2868346	C	T	0.2493	-0.0215	0.0107	0.0443098	446696		TIA	rs2868346	T	C	0.748209	0.0120971	0.0109215	0.268019	478224		PAD	rs2868346	C	T
mvASCVD	No_CHD,No_AAA	200	rs3827066	20	44586023	ZNF335	T	C	0.156064	-0.0392786	0.00323765	7.16417e-34		CHD	20	44586023	rs3827066	C	T	0.8539	-0.0480222	0.0069598	5.203e-12	1165690		Stroke	rs3827066	C	T	0.8463	-0.041	0.0126	0.001196	446696		TIA	rs3827066	T	C	0.148892	0.00906464	0.0133888	0.498385	478224		PAD	rs3827066	C	T
mvASCVD	No_CHD,No_AAA	200	rs3848726	20	44666595	SLC12A5	T	G	0.348907	-0.0150583	0.00242465	5.28179e-10		CHD	20	44666595	rs3848726	G	T	0.6398	-0.0110633	0.00513277	0.03113	1165690		Stroke	rs3848726	G	T	0.6267	-0.0204	0.0095	0.0305098	446696		TIA	rs3848726	T	G	0.36396	0.0149259	0.00989374	0.131397	478224		PAD	rs3848726	G	T
mvASCVD	No_AAA	201	rs6095221	20	47252514	PREX1	T	C	0.2833	-0.0147056	0.00263826	2.49011e-08		CHD	20	47252514	rs6095221	C	T	0.7203	-0.0271193	0.00543023	5.91e-07	1165690		Stroke	rs6095221	C	T	0.7254	0.0096	0.0098	0.3287	446696		TIA	rs6095221	T	C	0.234329	0.00184007	0.0111918	0.869406	478224		PAD	rs6095221	C	T
mvASCVD	No_CHD	202	rs260020	20	57714025	MRPS16P2	T	C	0.151093	-0.0230326	0.00355341	9.0606e-11		CHD	20	57714025	rs260020	C	T	0.8677	-0.046352	0.00729951	2.153e-10	1165690		Stroke	rs260020	C	T	0.8675	-0.0086	0.0137	0.5331	446696		TIA	rs260020	T	C	0.173128	0.0306819	0.0125547	0.0145308	478224		PAD	rs260020	C	T
mvASCVD	No_CHD	203	rs11697662	20	61992005	CHRNA4:RP11-261N11.8	T	C	0.195825	0.019484	0.00309663	3.13407e-10		CHD	20	61992005	rs11697662	C	T	0.2035	0.0257924	0.00652443	7.711e-05	1165690		Stroke	rs11697662	C	T	0.1933	-0.013	0.0137	0.3427	446696		TIA	rs11697662	T	C	0.75096	-0.0139218	0.0110132	0.206195	478224		PAD	rs11697662	C	T
mvASCVD	No_CHD	204	rs4809370	20	62470872	AL158091.1	T	C	0.393638	0.0160222	0.00246842	8.53398e-11		CHD	20	62470872	rs4809370	C	T	0.6088	0.0197303	0.0052039	0.0001498	1165690		Stroke	rs4809370	C	T	0.6034	0.03	0.01	0.002776	446696		TIA	rs4809370	T	C	0.359698	-0.0205306	0.00990686	0.0382314	478224		PAD	rs4809370	C	T
mvASCVD	No_CHD	205	rs2823165	21	16594253	AJ006998.2	T	C	0.464215	0.0139256	0.0024527	1.36572e-08		CHD	21	16594253	rs2823165	C	T	0.4681	0.0255774	0.00508215	4.834e-07	1165690		Stroke	rs2823165	C	T	0.4651	0.0163	0.0093	0.0790205	446696		TIA	rs2823165	T	C	0.514717	-0.000302481	0.00951597	0.974642	478224		PAD	rs2823165	C	T
mvASCVD	No_CHD	206	rs28451064	21	35593827	AP000320.7:AP000318.2	A	G	0.130219	-0.0425664	0.00402853	4.27262e-26		CHD	21	35593827	rs28451064	G	A	0.8711	-0.109056	0.00761568	1.644e-46	1165690		Stroke	rs28451064	G	A	0.8694	0.0269	0.0144	0.0616098	446696		TIA	rs28451064	A	G	0.153349	-0.0545041	0.0133342	4.35953e-05	478224		PAD	rs28451064	G	A
mvASCVD	No_CHD,No_AAA	207	rs6517477	21	40072376	LINC00114	T	C	0.252485	-0.0152365	0.00277547	4.02639e-08		CHD	21	40072376	rs6517477	C	T	0.2426	-0.0177029	0.00580129	0.002277	1165690		Stroke	rs6517477	C	T	0.2425	-0.0078	0.0108	0.4711	446696		TIA	rs6517477	T	C	0.717448	0.0036397	0.0105601	0.730347	478224		PAD	rs6517477	C	T
mvASCVD	No_CHD	208	rs9606203	22	19972118	ARVCF	A	C	0.291252	-0.016093	0.00262479	8.72275e-10		CHD	22	19972118	rs9606203	C	A	0.7049	-0.0306313	0.00538311	1.268e-08	1165690		Stroke	rs9606203	C	A	0.6991	-0.0121	0.01	0.228	446696		TIA	rs9606203	A	C	0.371967	0.0249983	0.00982901	0.0109804	478224		PAD	rs9606203	C	A
mvASCVD	YES	209	rs6003988	22	24295388	AP000350.8	A	G	0.294235	-0.0158311	0.00286838	3.4057e-08		CHD	22	24295388	rs6003988	G	A	0.6781	-0.0289084	0.00572714	4.474e-07	1165690		Stroke	rs6003988	G	A	0.684	0.0103	0.0117	0.3788	446696		TIA	rs6003988	A	G	0.292521	0.0254571	0.0104804	0.0151394	478224		PAD	rs6003988	G	A
mvASCVD	No_CHD,No_AAA	210	rs8142788	22	29400515	ZNRF3:ZNRF3-IT1	A	G	0.171968	-0.0196178	0.00342866	1.05462e-08		CHD	22	29400515	rs8142788	G	A	0.8489	-0.0229905	0.00704954	0.001109	1165690		Stroke	rs8142788	G	A	0.8369	-0.0301	0.0124	0.0152598	446696		TIA	rs8142788	A	G	0.117493	-0.00437107	0.0147861	0.767521	478224		PAD	rs8142788	G	A
mvASCVD	No_CHD	211	rs10427559	22	29928948	THOC5:CTA-256D12.11	C	G	0.244533	-0.0171565	0.00289151	2.96686e-09		CHD	22	29928948	rs10427559	G	C	0.7738	-0.0264524	0.00587275	6.66e-06	1165690		Stroke	rs10427559	G	C	0.7786	0.002	0.0109	0.8533	446696		TIA	rs10427559	C	G	0.198693	0.023659	0.011937	0.047481	478224		PAD	rs10427559	G	C
mvASCVD	No_CHD,No_PAD,No_AAA	212	rs6006426	22	30669883	OSM	A	G	0.447316	-0.0179262	0.00242565	1.46528e-13		CHD	22	30669883	rs6006426	G	A	0.4443	-0.0338292	0.00496902	9.895e-12	1165690		Stroke	rs6006426	G	A	0.4468	0.0108	0.0105	0.3031	446696		TIA	rs6006426	A	G	0.555233	-0.00840518	0.00955616	0.379099	478224		PAD	rs6006426	G	A
mvASCVD	No_CHD	213	rs62240864	22	42563889	TCF20	T	C	0.182903	0.0180351	0.00327556	3.67166e-08		CHD	22	42563889	rs62240864	C	T	0.8189	0.0258928	0.00650901	6.95e-05	1165690		Stroke	rs62240864	C	T	0.8139	0.0162	0.0126	0.1967	446696		TIA	rs62240864	T	C	0.10332	-0.047648	0.0157715	0.0025182	478224		PAD	rs62240864	C	T
Note: Alleles not necessarily aligned. Chr—Chromosome. Pos—Base-pair position (GRCh37). Nearest gene—nearest gene to lead SNP based on ANNOVAR annotations (see Supplementary Table 6). Genomic locus—number assigned by FUMA on basis of 250 kb window. MAF— minor allele frequency. Other allele—Non-effect allele. beta—Effect size of effect allele. se—Standard Error. p—Nominal two-sided t-test P value.
Tests: P values are derived from two-sided Wald tests.
[truncated: 14 more columns]

## Sheet: ST.8
Supplementary Table 8. GWAS Catalog look-up of the multivariate ASCVD GWAS lead SNPs and independent significant SNPs (performed April 30, 2025)										Supplementary Table 8. GWAS Catalog look-up of the multivariate ASCVD GWAS lead SNPs and independent significant SNPs (performed April 30, 2025)
Index of the locus.	rsID of reported SNP in GWAS catalog	chromosome	base pair	One of the independent significant SNPs that are in LD with the SNP.		PubMed ID		Date added to GWAS Catalog	Abbreviated journal name	PubMed URL	Title of paper	Disease or trait examined in study	Sample size and ancestry description for stage 1 of GWAS (summing across multiple Stage 1 populations, if applicable)	Sample size and ancestry description for subsequent replication(s) (summing across multiple populations, if applicable)	Cytogenetic region associated with rs number	Gene(s) reported by author	Gene(s) mapped to the strongest SNP. If the SNP is located within a gene, that gene is listed. If the SNP is intergenic, the upstream and downstream	Entrez Gene ID for nearest upstream gene to rs number, if not within gene	Entrez Gene ID for nearest downstream gene to rs number, if not within gene	base pair	SNP(s) most strongly associated with trait + risk allele (? for unknown risk allele). May also refer to a haplotype.	Strongest SNP; if a haplotype it may include more than one rs number (multiple SNPs comprising the haplotype)	SNP functional class	Reported risk/effect allele frequency associated with strongest SNP	Reported p-value for strongest SNP risk allele (linked to dbGaP Association Browser). Note that p-values are rounded to 1 significant digit (for example, a published p-value of 4.8 x 10-7 is rounded to 5 x 10-7).	negative log(P-value)	Reported odds ratio or beta-coefficient associated with strongest SNP risk allele. Note that if an OR <1 is reported this is inverted, along with the reported allele, so that all ORs included in the Catalog are >1. Appropriate unit and increase/decrease are included for beta coefficients.	Reported 95% confidence interval associated with strongest SNP risk allele, along with unit in the case of beta-coefficients. If 95% CIs are not published, they were estimated using the standard error, where available.
GenomicLocus	Lead SNP	chr	bp		DateAddedToCatalog	PMID	FirstAuth	Date	Journal	Link	Study	Trait	Initial sample size	Replication samle size	Region	ReportedGene	MappedGene	UpGene	DownGene	SNP_Gene_ID	Strongest	SNPs	Context	Risk allele frequency	P	Pmlog	OrBeta	95CI
1	rs262680	1	2157948	rs1692580	2018-01-29	29212778	van der Harst P	2017-12-06	Circ Res	www.ncbi.nlm.nih.gov/pubmed/29212778	Identification of 64 Novel Genetic Loci Provides an Expanded View on the Genetic Architecture of Coronary Artery Disease.	Coronary artery disease	34,541 cases, 261,984 controls	88,192 cases, 162,544 controls	1p36.33	SKI	FAAP20 - SKI	ENSG00000162585	ENSG00000157933		rs1692580-T	rs1692580	regulatory_region_variant	0.567	2e-07	6.69897	0.034	[0.022-0.046] unit increase
1	rs262680	1	2163568	rs263533	2019-02-06	30595370	Kichaev G	2018-12-27	Am J Hum Genet	www.ncbi.nlm.nih.gov/pubmed/30595370	Leveraging Polygenic Functional Enrichment to Improve GWAS Power.	Educational attainment (years of education)	approximately 455,000 European ancestry individuals		1p36.33		SKI			ENSG00000157933	rs263533-?	rs263533	intron_variant	NR	9e-08	7.04576
1	rs262680	1	2164699	rs377599	2019-05-21	30595370	Kichaev G	2018-12-27	Am J Hum Genet	www.ncbi.nlm.nih.gov/pubmed/30595370	Leveraging Polygenic Functional Enrichment to Improve GWAS Power.	Height	approximately 458,000 European ancestry individuals		1p36.33		SKI			ENSG00000157933	rs377599-?	rs377599	intron_variant	NR	3e-26	25.5229
1	rs262680	1	2164699	rs377599	2020-11-04	33097823	Pei YF	2020-10-23	Commun Biol	www.ncbi.nlm.nih.gov/pubmed/33097823	The genetic architecture of appendicular lean mass characterized by association analysis in the UK Biobank study.	Appendicular lean mass	450,243 European ancestry individuals		1p36.33	SKI	SKI			ENSG00000157933	rs377599-T	rs377599	intron_variant	0.383	3e-29	28.5229	0.0217	[0.018-0.025] unit increase
1	rs262680	1	2172988	rs263527	2020-09-21	32888493	Chen MH	2020-09-01	Cell	www.ncbi.nlm.nih.gov/pubmed/32888493	Trans-ethnic and Ancestry-Specific Blood-Cell Genetics in 746,667 Individuals from 5 Global Populations.	Platelet count	721,201 African American or Afro-Caribbean, African ancestry, European ancestry, East Asian ancestry, Hispanic or Latin American and South Asian ancestry individuals		1p36.33	NR	SKI			ENSG00000157933	rs263527-C	rs263527	intron_variant	0.58645	4e-33	32.3979
1	rs262680	1	2172988	rs263527	2020-09-21	32888493	Chen MH	2020-09-01	Cell	www.ncbi.nlm.nih.gov/pubmed/32888493	Trans-ethnic and Ancestry-Specific Blood-Cell Genetics in 746,667 Individuals from 5 Global Populations.	Platelet count	542,827 European ancestry individuals		1p36.33	NR	SKI			ENSG00000157933	rs263527-C	rs263527	intron_variant	0.502607	1e-36	36	0.024167	[0.02-0.028] SD unit decrease
1	rs262680	1	2187085	rs260508	2018-11-29	30224653	Evangelou E	2018-09-17	Nat Genet	www.ncbi.nlm.nih.gov/pubmed/30224653	Genetic analysis of over 1 million people identifies 535 new loci associated with blood pressure traits.	Systolic blood pressure	757,601 European ancestry individuals	249,262 European ancestry individuals	1p36.33	SKI	SKI			ENSG00000157933	rs260508-T	rs260508	intron_variant	0.6135	5e-09	8.30103	0.1485	[0.099-0.198] mmHg increase
1	rs262680	1	2202967	rs903908	2021-12-13	34469753	Kachuri L	2021-08-26	Am J Hum Genet	www.ncbi.nlm.nih.gov/pubmed/34469753	Genetic determinants of blood-cell traits influence susceptibility to childhood acute lymphoblastic leukemia.	Platelet count	235,256 European ancestry individuals	100,764 European ancestry individuals	1p36.33		SKI			ENSG00000157933	rs903908-T	rs903908	intron_variant	0.49	4e-19	18.3979
1	rs262680	1	2202967	rs903908	2021-12-14	34594039	Sakaue S	2021-09-30	Nat Genet	www.ncbi.nlm.nih.gov/pubmed/34594039	A cross-population atlas of genetic associations for 220 human phenotypes.	Platelet count	350,474 European ancestry individuals, 148,623 East Asian ancestry individuals		1p36.33		SKI			ENSG00000157933	rs903908-C	rs903908	intron_variant	NR	6e-25	24.2218	0.0221	[0.018-0.026] unit decrease
1	rs262680	1	2205581	rs12045693	2013-06-14	23382691	Lauc G	2013-01-31	PLoS Genet	www.ncbi.nlm.nih.gov/pubmed/23382691	Loci associated with N-glycosylation of human immunoglobulin G show pleiotropy with autoimmune diseases and haematological cancers.	IgG glycosylation	2,247 European ancestry individuals		1p36.33	NR	SKI			ENSG00000157933	rs12045693-C	rs12045693	intron_variant	0.573033	3e-06	5.52288	0.1539	[0.089-0.219] unit decrease
2	rs2493296	1	3329384	rs2493291	2019-05-21	30891314	Saad MN	2019-01-18	J Adv Res	www.ncbi.nlm.nih.gov/pubmed/30891314	Studying the effects of haplotype partitioning methods on the RA-associated genomic results from the North American Rheumatoid Arthritis Consortium (NARAC) dataset.	Rheumatoid arthritis	868 European ancestry cases, 1,194 European ancestry controls		1p36.32	PRDM16	PRDM16			ENSG00000142611	rs2493291-G	rs2493291	intron_variant	0.881	2e-14	13.699
2	rs2493296	1	3325912	rs2493298	2018-01-29	29212778	van der Harst P	2017-12-06	Circ Res	www.ncbi.nlm.nih.gov/pubmed/29212778	Identification of 64 Novel Genetic Loci Provides an Expanded View on the Genetic Architecture of Coronary Artery Disease.	Coronary artery disease	88,192 cases, 162,544 controls	34,541 cases, 261,984 controls	1p36.32	PRDM16	PRDM16			ENSG00000142611	rs2493298-A	rs2493298	intron_variant	0.1352	2e-09	8.69897	0.0567	[0.038-0.075] unit increase
2	rs2493296	1	3325912	rs2493298	2018-01-29	29212778	van der Harst P	2017-12-06	Circ Res	www.ncbi.nlm.nih.gov/pubmed/29212778	Identification of 64 Novel Genetic Loci Provides an Expanded View on the Genetic Architecture of Coronary Artery Disease.	Coronary artery disease	34,541 cases, 261,984 controls	88,192 cases, 162,544 controls	1p36.32	PRDM16	PRDM16			ENSG00000142611	rs2493298-A	rs2493298	intron_variant	0.135	2e-09	8.69897	0.057	[0.037-0.077] unit increase
2	rs2493296	1	3325912	rs2493298	2018-01-29	29212778	van der Harst P	2017-12-06	Circ Res	www.ncbi.nlm.nih.gov/pubmed/29212778	Identification of 64 Novel Genetic Loci Provides an Expanded View on the Genetic Architecture of Coronary Artery Disease.	Coronary artery disease	up to 122,733 cases, up to 424,528 controls		1p36.32	PRDM16	PRDM16			ENSG00000142611	rs2493298-A	rs2493298	intron_variant	0.1355	1e-09	9	0.0514	[0.035-0.068] unit increase
2	rs2493296	1	3325912	rs2493298	2019-06-21	31015401	Wu Y	2019-04-23	Nat Commun	www.ncbi.nlm.nih.gov/pubmed/31015401	Genome-wide association study of medication-use and associated disease in the UK Biobank.	Medication use (agents acting on the renin-angiotensin system)	62,752 European ancestry cases, 174,778 European ancestry controls		1p36.32	PRDM16	PRDM16			ENSG00000142611	rs2493298-A	rs2493298	intron_variant	0.137877	2e-11	10.699	0.0589883	[0.042-0.076] unit increase
2	rs2493296	1	3325912	rs2493298	2021-12-14	34594039	Sakaue S	2021-09-30	Nat Genet	www.ncbi.nlm.nih.gov/pubmed/34594039	A cross-population atlas of genetic associations for 220 human phenotypes.	Medication use (agents acting on the renin-angiotensin system)	62,752 European ancestry cases, 174,778 European ancestry controls, 45,820 East Asian ancestry cases, 132,906 East Asian ancestry controls		1p36.32		PRDM16			ENSG00000142611	rs2493298-A	rs2493298	intron_variant	NR	1e-11	11	0.059	[0.042-0.076] unit increase
2	rs2493296	1	3327032	rs2493296	2019-02-08	30595370	Kichaev G	2018-12-27	Am J Hum Genet	www.ncbi.nlm.nih.gov/pubmed/30595370	Leveraging Polygenic Functional Enrichment to Improve GWAS Power.	Cardiovascular disease	approximately 459,000 European ancestry individuals		1p36.32		PRDM16			ENSG00000142611	rs2493296-?	rs2493296	intron_variant	NR	3e-08	7.52288
2	rs2493296	1	3327032	rs2493296	2019-02-08	30595370	Kichaev G	2018-12-27	Am J Hum Genet	www.ncbi.nlm.nih.gov/pubmed/30595370	Leveraging Polygenic Functional Enrichment to Improve GWAS Power.	Systolic blood pressure	approximately 422,000 European ancestry individuals		1p36.32		PRDM16			ENSG00000142611	rs2493296-?	rs2493296	intron_variant	NR	2e-20	19.699
2	rs2493296	1	3328659	rs2493292	2020-02-21	31879980	German CA	2019-12-26	Genet Epidemiol	www.ncbi.nlm.nih.gov/pubmed/31879980	Ordered multinomial regression for genetic association analysis of ordinal phenotypes at Biobank scale.	Hypertension	30,822 British ancestry normal blood pressure individuals, 25,242 British ancestry elevated blood pressure individuals, 50,461 British ancestry stage 1 hypertension individuals, 75,286 British ancestry stage 2 hypertension individuals, 3,754 British ancestry hypertension crisis individuals		1p36.32	PRDM16	PRDM16			ENSG00000142611	rs2493292-?	rs2493292	missense_variant	NR	2e-09	8.69897	0.0535559	NR unit decrease
2	rs2493296	1	3328659	rs2493292	2018-09-07	27618448	Liu C	2016-10-01	Nat Genet	www.ncbi.nlm.nih.gov/pubmed/27618448	Meta-analysis identifies common and rare variants influencing blood pressure and overlapping with metabolic trait loci.	Systolic blood pressure	120,473 European ancestry individuals, 21,503 African American individuals, 4,586 Hispanic individuals	154,543 European ancestry individuals, 26,183 South Asian ancestry individuals	1p36.32	PRDM16	PRDM16			ENSG00000142611	rs2493292-T	rs2493292	missense_variant	0.151	1e-08	8	0.37	[0.23-0.51] unit increase
2	rs2493296	1	3328659	rs2493292	2018-09-07	27618448	Liu C	2016-10-01	Nat Genet	www.ncbi.nlm.nih.gov/pubmed/27618448	Meta-analysis identifies common and rare variants influencing blood pressure and overlapping with metabolic trait loci.	Mean arterial pressure	120,473 European ancestry individuals, 21,503 African American individuals, 4,586 Hispanic individuals		1p36.32	PRDM16	PRDM16			ENSG00000142611	rs2493292-T	rs2493292	missense_variant	0.151364	3e-06	5.52288	0.294578	[0.17-0.42] unit increase
2	rs2493296	1	3328659	rs2493292	2018-09-07	27618448	Liu C	2016-10-01	Nat Genet	www.ncbi.nlm.nih.gov/pubmed/27618448	Meta-analysis identifies common and rare variants influencing blood pressure and overlapping with metabolic trait loci.	Diastolic blood pressure	120,473 European ancestry individuals, 21,503 African American individuals, 4,586 Hispanic individuals	154,543 European ancestry individuals, 26,183 South Asian ancestry individuals	1p36.32	PRDM16	PRDM16			ENSG00000142611	rs2493292-T	rs2493292	missense_variant	0.151	1e-08	8	0.23	[0.15-0.31] unit increase
2	rs2493296	1	3328659	rs2493292	2021-12-14	34594039	Sakaue S	2021-09-30	Nat Genet	www.ncbi.nlm.nih.gov/pubmed/34594039	A cross-population atlas of genetic associations for 220 human phenotypes.	Systolic blood pressure	340,159 European ancestry individuals, 145,505 East Asian ancestry individuals		1p36.32		PRDM16			ENSG00000142611	rs2493292-T	rs2493292	missense_variant	NR	7e-13	12.1549	0.0232	[0.017-0.029] unit increase
2	rs2493296	1	3330884	rs2493288	2021-12-14	34594039	Sakaue S	2021-09-30	Nat Genet	www.ncbi.nlm.nih.gov/pubmed/34594039	A cross-population atlas of genetic associations for 220 human phenotypes.	Mean arterial pressure	360,863 European ancestry individuals, 145,502 East Asian ancestry individuals		1p36.32		PRDM16			ENSG00000142611	rs2493288-A	rs2493288	intron_variant	NR	9e-14	13.0458	0.0246	[0.018-0.031] unit increase
2	rs2493296	1	3329384	rs2493291	2022-08-24	35762941	Plotnikov D	2022-06-01	Invest Ophthalmol Vis Sci	www.ncbi.nlm.nih.gov/pubmed/35762941	High Blood Pressure and Intraocular Pressure: A Mendelian Randomization Study.	Systolic blood pressure	526,001 European ancestry individuals		1p36.32		PRDM16			ENSG00000142611	rs2493291-T	rs2493291	intron_variant	NR	7e-15	14.1549	0.4131	[0.31-0.52] unit increase
2	rs2493296	1	3329384	rs2493291	2021-12-14	34594039	Sakaue S	2021-09-30	Nat Genet	www.ncbi.nlm.nih.gov/pubmed/34594039	A cross-population atlas of genetic associations for 220 human phenotypes.	Diastolic blood pressure	340,162 European ancestry individuals, 145,515 East Asian ancestry individuals		1p36.32		PRDM16			ENSG00000142611	rs2493291-T	rs2493291	intron_variant	NR	5e-15	14.301	0.0269	[0.02-0.034] unit increase
2	rs2493296	1	3330884	rs2493288	2022-08-24	35762941	Plotnikov D	2022-06-01	Invest Ophthalmol Vis Sci	www.ncbi.nlm.nih.gov/pubmed/35762941	High Blood Pressure and Intraocular Pressure: A Mendelian Randomization Study.	Diastolic blood pressure	526,001 European ancestry individuals		1p36.32		PRDM16			ENSG00000142611	rs2493288-A	rs2493288	intron_variant	NR	3e-17	16.5229	0.2605	[0.2-0.32] unit increase
2	rs2493296	1	3309466	rs35864014	2020-09-18	32888494	Vuckovic D	2020-09-01	Cell	www.ncbi.nlm.nih.gov/pubmed/32888494	The Polygenic and Monogenic Basis of Blood Traits and Diseases.	Platelet distribution width	408,112 British individuals		1p36.32	PRDM16	PRDM16			ENSG00000142611	rs35864014-A	rs35864014	intron_variant	0.213995	2e-09	8.69897	0.0164263	[0.011-0.022] unit decrease
3	rs284277	1	10790797	rs284277	2018-10-17	30061737	Nielsen JB	2018-07-30	Nat Genet	www.ncbi.nlm.nih.gov/pubmed/30061737	Biobank-driven genomic discovery yields new insight into atrial fibrillation biology.	Atrial fibrillation	60,620 European ancestry cases, 970,216 European ancestry controls		1p36.22	CASZ1	CASZ1			ENSG00000130940	rs284277-C	rs284277	intron_variant	0.383	1e-09	9	1.04	[1.03-1.06]
3	rs284277	1	10790797	rs284277	2022-08-19	35872910	Carcel-Marquez J	2022-07-08	Front Cardiovasc Med	www.ncbi.nlm.nih.gov/pubmed/35872910	A Polygenic Risk Score Based on a Cardioembolic Stroke Multitrait Analysis Improves a Clinical Prediction Model for This Stroke Subtype.	Atrial fibrillation (MTAG)	1,030,836 European ancestry individuals		1p36.22		CASZ1			ENSG00000130940	rs284277-A	rs284277	intron_variant	NR	9e-10	9.04576	0.009	[0.007-0.011] unit decrease
3	rs284277	1	10790797	rs284277	2022-08-19	34734193	Sun D	2020-10-31	HGG Adv	www.ncbi.nlm.nih.gov/pubmed/34734193	Multi-Ancestry Genome-wide Association Study Accounting for Gene-Psychosocial Factor Interactions Identifies Novel Loci for Blood Pressure Traits.	Systolic blood pressure x depressive symptoms interaction (2df test)	43,335 European ancestry individuals	42,700 European ancestry individuals	1p36.22		CASZ1			ENSG00000130940	rs284277-?	rs284277	intron_variant	NR	8e-09	8.09691
3	rs284277	1	10796547	rs17035646	2019-03-07	30578418	Giri A	2018-12-21	Nat Genet	www.ncbi.nlm.nih.gov/pubmed/30578418	Trans-ethnic association study of blood pressure determinants in over 750,000 individuals.	Systolic blood pressure	365,998 European ancestry individuals, 63,490 African ancestry individuals, 22,802 Hispanic individuals, 4,792 Asian ancestry individuals, 2,695 Native American ancestry individuals	299,024 European ancestry individuals, 17,277 individuals	1p36.22	CASZ1	CASZ1			ENSG00000130940	rs17035646-A	rs17035646	intron_variant	0.3372	2e-33	32.699	0.4161	[0.35-0.48] mmHg increase
3	rs284277	1	10796547	rs17035646	2019-10-01	31511532	Teumer A	2019-09-11	Nat Commun	www.ncbi.nlm.nih.gov/pubmed/31511532	Genome-wide association meta-analyses and fine-mapping elucidate pathways influencing albuminuria.	Urinary albumin-to-creatinine ratio	547,361 European ancestry individuals		1p36.22	CASZ1	CASZ1			ENSG00000130940	rs17035646-A	rs17035646	intron_variant	0.3398	1e-08	8	0.0120302	[0.0079-0.0162] unit increase
3	rs284277	1	10796547	rs17035646	2018-08-29	29912962	Feitosa MF	2018-06-18	PLoS One	www.ncbi.nlm.nih.gov/pubmed/29912962	Novel genetic associations for blood pressure identified via gene-alcohol interaction in up to 570K individuals across multiple ancestries.	Diastolic blood pressure x alcohol consumption (light vs heavy) interaction (2df test)	12,758 European ancestry heavy drinkers, 1,326 African American or Afro-Caribbean heavy drinkers, 648 Asian ancestry heavy drinkers, 364 Hispanic or Latin American heavy drinkers, 43,947 European ancestry light drinkers, 8,239 African American or Afro-Caribbean light drinkers, 1,141 Asian ancestry light drinkers, 4,448 Hispanic or Latin American light drinkers	42,079 European ancestry heavy drinkers, 217 African American or Afro-Caribbean heavy drinkers, 282,294 Asian ancestry heavy drinkers, 124 Hispanic ancestry heavy drinkers, 74,757 European ancestry light drinkers, 845 African American light drinkers, 24,129 Asian ancestry light drinkers, 411 Hispanic light drinkers	1p36.22	CASZ1	CASZ1			ENSG00000130940	rs17035646-A	rs17035646	intron_variant	0.34	1e-11	11
3	rs284277	1	10796547	rs17035646	2018-08-29	29912962	Feitosa MF	2018-06-18	PLoS One	www.ncbi.nlm.nih.gov/pubmed/29912962	Novel genetic associations for blood pressure identified via gene-alcohol interaction in up to 570K individuals across multiple ancestries.	Systolic blood pressure x alcohol consumption (light vs heavy) interaction (2df test)	12,758 European ancestry heavy drinkers, 1,326 African American or Afro-Caribbean heavy drinkers, 648 Asian ancestry heavy drinkers, 364 Hispanic or Latin American heavy drinkers, 43,947 European ancestry light drinkers, 8,239 African American or Afro-Caribbean light drinkers, 1,141 Asian ancestry light drinkers, 4,448 Hispanic or Latin American light drinkers	42,078 European ancestry heavy drinkers, 217 African American heavy drinkers, 282,294 Asian ancestry heavy drinkers, 124 Hispanic heavy drinkers, 74,706 European ancestry light drinkers, 845 African American light drinkers, 24,129 Asian ancestry light drinkers, 411 Hispanic light drinkers	1p36.22	CASZ1	CASZ1			ENSG00000130940	rs17035646-A	rs17035646	intron_variant	0.34	9e-13	12.0458
3	rs284277	1	10796547	rs17035646	2018-10-18	29912962	Feitosa MF	2018-06-18	PLoS One	www.ncbi.nlm.nih.gov/pubmed/29912962	Novel genetic associations for blood pressure identified via gene-alcohol interaction in up to 570K individuals across multiple ancestries.	Systolic blood pressure x alcohol consumption interaction (2df test)	63,608 European ancestry drinkers, 10,193 African American or Afro-Caribbean heavy drinkers, 2,441 Asian ancestry drinkers, 5,084 Hispanic or Latin American drinkers, 27,494 European ancestry non-drinkers, 11,224 African American or Afro-Caribbean non-drinkers, 9,924 Asian ancestry non-drinkers, 3,387 Hispanic or Latin American non-drinkers	238,002 European ancestry drinkers, 2,280 African American drinkers, 54,081 Asian ancestry drinkers, 6,452 Hispanic drinkers, 43,316 European ancestry non-drinkers, 2,761 African American non-drinkers, 86,945 Asian ancestry non-drinkers, 6,925 Hispanic non-drinkers	1p36.22	CASZ1	CASZ1			ENSG00000130940	rs17035646-A	rs17035646	intron_variant	0.34	1e-36	36
3	rs284277	1	10796547	rs17035646	2018-08-29	29912962	Feitosa MF	2018-06-18	PLoS One	www.ncbi.nlm.nih.gov/pubmed/29912962	Novel genetic associations for blood pressure identified via gene-alcohol interaction in up to 570K individuals across multiple ancestries.	Pulse pressure x alcohol consumption interaction (2df test)	91,099 European ancestry drinkers and non-drinkers, 21,416 African American or Afro-Caribbean drinkers and non-drinkers, 12,365 Asian ancestry drinkers and non-drinkers, 8,470 Hispanic or Latin American drinkers and non-drinkers	238,053 European ancestry drinkers, 2,280 African American drinkers, 54,080 Asian ancestry drinkers, 6,447 Hispanic ancestry drinkers, 43,318 European ancestry non-drinkers, 2,761 African American non-drinkers, 86,943 Asian ancestry non-drinkers, 6,923 Hispanic ancestry non-drinkers	1p36.22	CASZ1	CASZ1			ENSG00000130940	rs17035646-A	rs17035646	intron_variant	0.35	2e-20	19.699
3	rs284277	1	10796547	rs17035646	2018-08-29	29912962	Feitosa MF	2018-06-18	PLoS One	www.ncbi.nlm.nih.gov/pubmed/29912962	Novel genetic associations for blood pressure identified via gene-alcohol interaction in up to 570K individuals across multiple ancestries.	Systolic blood pressure x alcohol consumption (light vs heavy) interaction (2df test)	12,758 European ancestry heavy drinkers, 1,326 African American or Afro-Caribbean heavy drinkers, 648 Asian ancestry heavy drinkers, 364 Hispanic or Latin American heavy drinkers, 43,947 European ancestry light drinkers, 8,239 African American or Afro-Caribbean light drinkers, 1,141 Asian ancestry light drinkers, 4,448 Hispanic or Latin American light drinkers	42,078 European ancestry heavy drinkers, 217 African American heavy drinkers, 282,294 Asian ancestry heavy drinkers, 124 Hispanic heavy drinkers, 74,706 European ancestry light drinkers, 845 African American light drinkers, 24,129 Asian ancestry light drinkers, 411 Hispanic light drinkers	1p36.22	CASZ1	CASZ1			ENSG00000130940	rs17035646-A	rs17035646	intron_variant	0.34	7e-14	13.1549
3	rs284277	1	10796547	rs17035646	2018-08-29	29912962	Feitosa MF	2018-06-18	PLoS One	www.ncbi.nlm.nih.gov/pubmed/29912962	Novel genetic associations for blood pressure identified via gene-alcohol interaction in up to 570K individuals across multiple ancestries.	Mean arterial pressure x alcohol consumption (light vs heavy) interaction (2df test)	56,705 European ancestry heavy and light drinkers, 9,725 African American or Afro-Caribbean heavy and light drinkers, 1,789 Asian ancestry heavy and light drinkers, 4,812 Hispanic or Latin American heavy and light drinkers	42,077 European ancestry heavy drinkers, 217 African American heavy drinkers, 282,294 Asian ancestry heavy drinkers, 124 Hispanic ancestry heavy drinkers, 74,701 European ancestry light drinkers, 845 African American light drinkers, 24,129 Asian ancestry light drinkers, 411 Hispanic light drinkers	1p36.22	CASZ1	CASZ1			ENSG00000130940	rs17035646-A	rs17035646	intron_variant	0.34	5e-14	13.301
3	rs284277	1	10796547	rs17035646	2020-09-18	32888494	Vuckovic D	2020-09-01	Cell	www.ncbi.nlm.nih.gov/pubmed/32888494	The Polygenic and Monogenic Basis of Blood Traits and Diseases.	Lymphocyte count	408,112 British individuals		1p36.22	CASZ1	CASZ1			ENSG00000130940	rs17035646-A	rs17035646	intron_variant	0.337824	4e-09	8.39794	0.0138349	[0.0092-0.0184] unit decrease
3	rs284277	1	10796547	rs17035646	2019-02-08	30595370	Kichaev G	2018-12-27	Am J Hum Genet	www.ncbi.nlm.nih.gov/pubmed/30595370	Leveraging Polygenic Functional Enrichment to Improve GWAS Power.	Systolic blood pressure	approximately 422,000 European ancestry individuals		1p36.22		CASZ1			ENSG00000130940	rs17035646-?	rs17035646	intron_variant	NR	4e-36	35.3979
3	rs284277	1	10796547	rs17035646	2021-12-14	34594039	Sakaue S	2021-09-30	Nat Genet	www.ncbi.nlm.nih.gov/pubmed/34594039	A cross-population atlas of genetic associations for 220 human phenotypes.	Mean arterial pressure	145,502 East Asian ancestry individuals		1p36.22		CASZ1			ENSG00000130940	rs17035646-A	rs17035646	intron_variant	0.676294	8e-18	17.0969	0.031543	[0.024-0.039] unit increase
3	rs284277	1	10796547	rs17035646	2021-12-14	34594039	Sakaue S	2021-09-30	Nat Genet	www.ncbi.nlm.nih.gov/pubmed/34594039	A cross-population atlas of genetic associations for 220 human phenotypes.	Systolic blood pressure	145,505 East Asian ancestry individuals		1p36.22		CASZ1			ENSG00000130940	rs17035646-A	rs17035646	intron_variant	0.676279	5e-20	19.301	0.0327724	[0.026-0.04] unit increase
3	rs284277	1	10796547	rs17035646	2021-12-14	34594039	Sakaue S	2021-09-30	Nat Genet	www.ncbi.nlm.nih.gov/pubmed/34594039	A cross-population atlas of genetic associations for 220 human phenotypes.	Medication use (calcium channel blockers)	49,327 East Asian ancestry cases, 129,399 East Asian ancestry controls		1p36.22		CASZ1			ENSG00000130940	rs17035646-A	rs17035646	intron_variant	0.676891	9e-19	18.0458	0.0776862	[0.06-0.095] unit increase
3	rs284277	1	10796547	rs17035646	2021-12-14	34594039	Sakaue S	2021-09-30	Nat Genet	www.ncbi.nlm.nih.gov/pubmed/34594039	A cross-population atlas of genetic associations for 220 human phenotypes.	Pulse pressure	145,445 East Asian ancestry individuals		1p36.22		CASZ1			ENSG00000130940	rs17035646-A	rs17035646	intron_variant	0.676293	1e-10	10	0.0232963	[0.016-0.03] unit increase
3	rs284277	1	10796547	rs17035646	2021-12-14	34594039	Sakaue S	2021-09-30	Nat Genet	www.ncbi.nlm.nih.gov/pubmed/34594039	A cross-population atlas of genetic associations for 220 human phenotypes.	Diastolic blood pressure	340,162 European ancestry individuals, 145,515 East Asian ancestry individuals		1p36.22		CASZ1			ENSG00000130940	rs17035646-A	rs17035646	intron_variant	NR	3e-19	18.5229	0.0188	[0.015-0.023] unit increase
3	rs284277	1	10796547	rs17035646	2021-12-14	34594039	Sakaue S	2021-09-30	Nat Genet	www.ncbi.nlm.nih.gov/pubmed/34594039	A cross-population atlas of genetic associations for 220 human phenotypes.	Systolic blood pressure	340,159 European ancestry individuals, 145,505 East Asian ancestry individuals		1p36.22		CASZ1			ENSG00000130940	rs17035646-A	rs17035646	intron_variant	NR	3e-32	31.5229	0.0235	[0.02-0.027] unit increase
3	rs284277	1	10796547	rs17035646	2021-12-14	34594039	Sakaue S	2021-09-30	Nat Genet	www.ncbi.nlm.nih.gov/pubmed/34594039	A cross-population atlas of genetic associations for 220 human phenotypes.	Mean arterial pressure	360,863 European ancestry individuals, 145,502 East Asian ancestry individuals		1p36.22		CASZ1			ENSG00000130940	rs17035646-A	rs17035646	intron_variant	NR	3e-28	27.5229	0.0223	[0.018-0.026] unit increase
3	rs284277	1	10796547	rs17035646	2021-12-14	34594039	Sakaue S	2021-09-30	Nat Genet	www.ncbi.nlm.nih.gov/pubmed/34594039	A cross-population atlas of genetic associations for 220 human phenotypes.	Pulse pressure	360,863 European ancestry individuals, 145,445 East Asian ancestry individuals		1p36.22		CASZ1			ENSG00000130940	rs17035646-A	rs17035646	intron_variant	NR	1e-18	18	0.017	[0.013-0.021] unit increase
3	rs284277	1	10796547	rs17035646	2021-12-14	34594039	Sakaue S	2021-09-30	Nat Genet	www.ncbi.nlm.nih.gov/pubmed/34594039	A cross-population atlas of genetic associations for 220 human phenotypes.	Medication use (antihypertensives)	6,431 European ancestry cases, 145,949 European ancestry controls, 5,688 East Asian ancestry cases, 173,038 East Asian ancestry controls		1p36.22		CASZ1			ENSG00000130940	rs17035646-A	rs17035646	intron_variant	NR	8e-13	12.0969	0.1001	[0.073-0.128] unit increase
3	rs284277	1	10796866	rs880315	2015-06-23	25249183	Lu X	2014-09-23	Hum Mol Genet	www.ncbi.nlm.nih.gov/pubmed/25249183	Genome-wide association study in Chinese identifies novel loci for blood pressure and hypertension.	Hypertension	5,065 Han Chinese ancestry cases, 4,404 Han Chinese ancestry controls	29,799 Han Chinese ancestry cases, 39,347 Han Chinese ancestry controls	1p36.22	CASZ1	CASZ1			ENSG00000130940	rs880315-C	rs880315	intron_variant	0.63	2e-09	8.69897
3	rs284277	1	10796866	rs880315	2015-06-23	25249183	Lu X	2014-09-23	Hum Mol Genet	www.ncbi.nlm.nih.gov/pubmed/25249183	Genome-wide association study in Chinese identifies novel loci for blood pressure and hypertension.	Systolic blood pressure	11,816 Han Chinese ancestry individuals	69,146 Han Chinese ancestry individuals	1p36.22	CASZ1	CASZ1			ENSG00000130940	rs880315-C	rs880315	intron_variant	0.63	6e-10	9.22185	0.97	[0.66-1.28] unit increase
3	rs284277	1	10796866	rs880315	2015-06-23	25249183	Lu X	2014-09-23	Hum Mol Genet	www.ncbi.nlm.nih.gov/pubmed/25249183	Genome-wide association study in Chinese identifies novel loci for blood pressure and hypertension.	Diastolic blood pressure	11,816 Han Chinese ancestry individuals	69,146 Han Chinese ancestry individuals	1p36.22	CASZ1	CASZ1			ENSG00000130940	rs880315-C	rs880315	intron_variant	0.63	8e-08	7.09691	0.46	[0.28-0.64] unit increase
3	rs284277	1	10796866	rs880315	2018-09-05	29455858	Sung YJ	2018-02-15	Am J Hum Genet	www.ncbi.nlm.nih.gov/pubmed/29455858	A Large-Scale Multi-ancestry Genome-wide Study Accounting for Smoking Behavior Identifies Multiple Significant Loci for Blood Pressure.	Systolic blood pressure (cigarette smoking interaction)	80,552 European ancestry individuals, 27,118 African individuals, 13,438 Asian individuals, 8,805 Hispanic individuals	305,513 European ancestry individuals, 7,786 African individuals, 148,932 Asian individuals, 13,533 Hispanic individuals, 4,414 Brazilian individuals	1p36.22	CASZ1	CASZ1			ENSG00000130940	rs880315-?	rs880315	intron_variant	NR	2e-54	53.699
3	rs284277	1	10796866	rs880315	2018-09-05	29455858	Sung YJ	2018-02-15	Am J Hum Genet	www.ncbi.nlm.nih.gov/pubmed/29455858	A Large-Scale Multi-ancestry Genome-wide Study Accounting for Smoking Behavior Identifies Multiple Significant Loci for Blood Pressure.	Diastolic blood pressure (cigarette smoking interaction)	80,552 European ancestry individuals, 27,118 African individuals, 13,438 Asian individuals, 8,805 Hispanic individuals	305,513 European ancestry individuals, 7,786 African individuals, 148,932 Asian individuals, 13,533 Hispanic individuals, 4,414 Brazilian individuals	1p36.22	CASZ1	CASZ1			ENSG00000130940	rs880315-?	rs880315	intron_variant		7e-42	41.1549
3	rs284277	1	10796866	rs880315	2020-07-21	32203549	Richardson TG	2020-03-23	PLoS Med	www.ncbi.nlm.nih.gov/pubmed/32203549	Evaluating the relationship between circulating lipoprotein lipids and apolipoproteins with risk of coronary heart disease: A multivariable Mendelian randomisation analysis.	LDL cholesterol levels	440,546 European ancestry individuals		1p36.22	CASZ1	CASZ1			ENSG00000130940	rs880315-T	rs880315	intron_variant	0.659761	7e-12	11.1549	0.015148	[0.011-0.019] unit increase
3	rs284277	1	10796866	rs880315	2020-07-21	32203549	Richardson TG	2020-03-23	PLoS Med	www.ncbi.nlm.nih.gov/pubmed/32203549	Evaluating the relationship between circulating lipoprotein lipids and apolipoproteins with risk of coronary heart disease: A multivariable Mendelian randomisation analysis.	Triglyceride levels	441,016 European ancestry individuals		1p36.22	CASZ1	CASZ1			ENSG00000130940	rs880315-T	rs880315	intron_variant	0.65979	2e-08	7.69897	0.0119226	[0.0078-0.0161] unit increase
3	rs284277	1	10796866	rs880315	2018-09-14	27618452	Ehret GB	2016-09-12	Nat Genet	www.ncbi.nlm.nih.gov/pubmed/27618452	The genetics of blood pressure regulation and its target organs from association studies in 342,415 individuals.	Diastolic blood pressure	up to 201,529 European ancestry individuals	up to 140,886 European ancestry individuals	1p36.22	CASZ1	CASZ1			ENSG00000130940	rs880315-T	rs880315	intron_variant	0.641	1e-11	11	0.257	[0.18-0.33] mm Hg decrease
3	rs284277	1	10796866	rs880315	2019-02-10	27841878	Hoffmann TJ	2016-11-14	Nat Genet	www.ncbi.nlm.nih.gov/pubmed/27841878	Genome-wide association analyses using electronic health records identify new loci influencing blood pressure variation.	Diastolic blood pressure	80,792 European ancestry individuals, 8,231 Latino individuals, 3,058 African American individuals, 7,243 East Asian ancestry individuals, 461 South Asian ancestry individuals		1p36.22	CASZ1	CASZ1			ENSG00000130940	rs880315-T	rs880315	intron_variant		6e-08	7.22185	0.229	unit decrease
3	rs284277	1	10796866	rs880315	2019-02-10	27841878	Hoffmann TJ	2016-11-14	Nat Genet	www.ncbi.nlm.nih.gov/pubmed/27841878	Genome-wide association analyses using electronic health records identify new loci influencing blood pressure variation.	Diastolic blood pressure	80,792 European ancestry individuals, 8,231 Latino individuals, 3,058 African American individuals, 7,243 East Asian ancestry individuals, 461 South Asian ancestry individuals		1p36.22	CASZ1	CASZ1			ENSG00000130940	rs880315-T	rs880315	intron_variant		7e-06	5.1549	0.211	unit decrease
3	rs284277	1	10796866	rs880315	2019-02-10	27841878	Hoffmann TJ	2016-11-14	Nat Genet	www.ncbi.nlm.nih.gov/pubmed/27841878	Genome-wide association analyses using electronic health records identify new loci influencing blood pressure variation.	Diastolic blood pressure	295,529 European ancestry individuals, 8,231 Latino individuals, 3,058 African American individuals, 2,029 African British individuals, 7,701 East Asian ancestry individuals, 2,735 South Asian ancestry individuals, 1,979 mixed and unknown ancestry individuals		1p36.22	CASZ1	CASZ1			ENSG00000130940	rs880315-T	rs880315	intron_variant		2e-12	11.699	0.185	unit decrease
3	rs284277	1	10796866	rs880315	2019-02-10	27841878	Hoffmann TJ	2016-11-14	Nat Genet	www.ncbi.nlm.nih.gov/pubmed/27841878	Genome-wide association analyses using electronic health records identify new loci influencing blood pressure variation.	Pulse pressure	295,529 European ancestry individuals, 8,231 Latino individuals, 3,058 African American individuals, 2,029 African British individuals, 7,701 East Asian ancestry individuals, 2,735 South Asian ancestry individuals, 1,979 mixed and unknown ancestry individuals		1p36.22	CASZ1	CASZ1			ENSG00000130940	rs880315-T	rs880315	intron_variant		6e-09	8.22185	0.168	unit decrease
3	rs284277	1	10796866	rs880315	2019-02-10	27841878	Hoffmann TJ	2016-11-14	Nat Genet	www.ncbi.nlm.nih.gov/pubmed/27841878	Genome-wide association analyses using electronic health records identify new loci influencing blood pressure variation.	Systolic blood pressure	295,529 European ancestry individuals, 8,231 Latino individuals, 3,058 African American individuals, 2,029 African British individuals, 7,701 East Asian ancestry individuals, 2,735 South Asian ancestry individuals, 1,979 mixed and unknown ancestry individuals		1p36.22	CASZ1	CASZ1			ENSG00000130940	rs880315-T	rs880315	intron_variant		5e-17	16.301	0.364	unit decrease
3	rs284277	1	10796866	rs880315	2019-02-10	27841878	Hoffmann TJ	2016-11-14	Nat Genet	www.ncbi.nlm.nih.gov/pubmed/27841878	Genome-wide association analyses using electronic health records identify new loci influencing blood pressure variation.	Systolic blood pressure	80,792 European ancestry individuals, 8,231 Latino individuals, 3,058 African American individuals, 7,243 East Asian ancestry individuals, 461 South Asian ancestry individuals		1p36.22	CASZ1	CASZ1			ENSG00000130940	rs880315-T	rs880315	intron_variant		1e-07	7	0.345	unit decrease
3	rs284277	1	10796866	rs880315	2018-09-14	27618452	Ehret GB	2016-09-12	Nat Genet	www.ncbi.nlm.nih.gov/pubmed/27618452	The genetics of blood pressure regulation and its target organs from association studies in 342,415 individuals.	Systolic blood pressure	up to 201,529 European ancestry individuals	up to 140,886 European ancestry individuals	1p36.22	CASZ1	CASZ1			ENSG00000130940	rs880315-T	rs880315	intron_variant	0.641	2e-14	13.699	0.475	[0.35-0.6] mm Hg decrease
3	rs284277	1	10796866	rs880315	2017-09-22	28739976	Wain LV	2017-07-24	Hypertension	www.ncbi.nlm.nih.gov/pubmed/28739976	Novel Blood Pressure Locus and Gene Discovery Using Genome-Wide Association Study and Expression Data Sets From Blood and the Kidney.	Systolic blood pressure	150,134 European ancestry individuals	87,359 European ancestry individuals, 140,886 European and unknown ancestry individuals	1p36.22	CASZ1	CASZ1			ENSG00000130940	rs880315-C	rs880315	intron_variant	0.351	9e-16	15.0458	0.64	[0.48-0.8] unit increase
3	rs284277	1	10796866	rs880315	2017-09-22	28739976	Wain LV	2017-07-24	Hypertension	www.ncbi.nlm.nih.gov/pubmed/28739976	Novel Blood Pressure Locus and Gene Discovery Using Genome-Wide Association Study and Expression Data Sets From Blood and the Kidney.	Pulse pressure	150,134 European ancestry individuals	87,359 European ancestry individuals, 140,886 European and unknown ancestry individuals	1p36.22	CASZ1	CASZ1			ENSG00000130940	rs880315-C	rs880315	intron_variant	0.351	2e-10	9.69897	0.331	[0.23-0.43] unit increase
3	rs284277	1	10796866	rs880315	2019-05-02	30487518	Takeuchi F	2018-11-28	Nat Commun	www.ncbi.nlm.nih.gov/pubmed/30487518	Interethnic analyses of blood pressure loci in populations of East Asian and European descent.	Diastolic blood pressure	130,777 Japanese ancestry individuals	53,008 East Asian individuals, 105,253 European ancestry individuals	1p36.22	CASZ1	CASZ1			ENSG00000130940	rs880315-T	rs880315	intron_variant	0.3193	1e-18	18	0.3849	[0.3-0.47] unit decrease
3	rs284277	1	10796866	rs880315	2019-05-02	30487518	Takeuchi F	2018-11-28	Nat Commun	www.ncbi.nlm.nih.gov/pubmed/30487518	Interethnic analyses of blood pressure loci in populations of East Asian and European descent.	Pulse pressure	130,777 Japanese ancestry individuals	53,008 East Asian individuals, 105,253 Japanese ancestry individuals	1p36.22	CASZ1	CASZ1			ENSG00000130940	rs880315-T	rs880315	intron_variant	0.3193	8e-12	11.0969	0.3262	[0.23-0.42] unit decrease
3	rs284277	1	10796866	rs880315	2018-08-13	29892015	Roselli C	2018-06-11	Nat Genet	www.ncbi.nlm.nih.gov/pubmed/29892015	Multi-ethnic genome-wide association study for atrial fibrillation.	Atrial fibrillation	55,114 European ancestry cases, 482,295 European ancestry controls, 8,180 Japanese ancestry cases, 28,612 Japanese ancestry controls, 1,307 African American ancestry cases, 7,660 African American ancestry controls, 845 Hispanic cases, 4,177 Hispanic controls		1p36.22	CASZ1	CASZ1			ENSG00000130940	rs880315-C	rs880315	intron_variant	0.37	5e-09	8.30103	1.04	[1.03-1.06]
3	rs284277	1	10796866	rs880315	2018-07-11	29531354	Malik R	2018-03-12	Nat Genet	www.ncbi.nlm.nih.gov/pubmed/29531354	Multiancestry genome-wide association study of 520,000 subjects identifies 32 loci associated with stroke and stroke subtypes.	Ischemic stroke	34,217 European ancestry cases, 406,111 European ancestry controls, 17,369 East Asian ancestry cases, 28,195 East Asian ancestry controls, 2,437 South Asian ancestry cases, 6,707 South Asian ancestry controls, 5,541 African American cases, 15,146 African American controls, 222 Asian ancestry cases, 333 Asian ancestry controls, 555 Latin American cases, 692 Latin American controls		1p36.22	CASZ1	CASZ1			ENSG00000130940	rs880315-?	rs880315	intron_variant	NR	6e-09	8.22185
3	rs284277	1	10796866	rs880315	2018-07-11	29531354	Malik R	2018-03-12	Nat Genet	www.ncbi.nlm.nih.gov/pubmed/29531354	Multiancestry genome-wide association study of 520,000 subjects identifies 32 loci associated with stroke and stroke subtypes.	Stroke	40,585 European ancestry cases, 406,111 European ancestry controls, 17,369 East Asian ancestry cases, 28,195 East Asian ancestry controls, 2,437 South Asian ancestry cases, 6,707 South Asian ancestry controls, 5,541 African American cases, 15,154 African American controls, 365 Asian ancestry cases, 333 Asian ancestry controls, 865 Latin American cases, 692 Latin American controls		1p36.22	CASZ1	CASZ1			ENSG00000130940	rs880315-?	rs880315	intron_variant	NR	4e-10	9.39794
3	rs284277	1	10796866	rs880315	2019-01-18	29531354	Malik R	2018-03-12	Nat Genet	www.ncbi.nlm.nih.gov/pubmed/29531354	Multiancestry genome-wide association study of 520,000 subjects identifies 32 loci associated with stroke and stroke subtypes.	Stroke	40,585 European ancestry cases, 406,111 European ancestry controls		1p36.22	CASZ1	CASZ1			ENSG00000130940	rs880315-?	rs880315	intron_variant	NR	7e-08	7.1549
3	rs284277	1	10796866	rs880315	2019-01-18	29531354	Malik R	2018-03-12	Nat Genet	www.ncbi.nlm.nih.gov/pubmed/29531354	Multiancestry genome-wide association study of 520,000 subjects identifies 32 loci associated with stroke and stroke subtypes.	Ischemic stroke	34,217 European ancestry cases, 406,111 European ancestry controls		1p36.22	CASZ1	CASZ1			ENSG00000130940	rs880315-?	rs880315	intron_variant	NR	1e-06	6
3	rs284277	1	10796866	rs880315	2018-07-11	29531354	Malik R	2018-03-12	Nat Genet	www.ncbi.nlm.nih.gov/pubmed/29531354	Multiancestry genome-wide association study of 520,000 subjects identifies 32 loci associated with stroke and stroke subtypes.	Ischemic stroke (small-vessel)	5,386 European ancestry cases, 192,662 European ancestry controls, 5,096 East Asian ancestry cases, 28,195 East Asian ancestry controls, 314 South Asian ancestry cases, 6,707 South Asian ancestry controls, 694 African American cases, 15,146 African American controls, 134 Asian ancestry cases, 333 Asian ancestry controls, 86 Latin American cases, 692 Latin American controls		1p36.22	CASZ1	CASZ1			ENSG00000130940	rs880315-?	rs880315	intron_variant	NR	3e-06	5.52288
3	rs284277	1	10796866	rs880315	2019-05-02	30487518	Takeuchi F	2018-11-28	Nat Commun	www.ncbi.nlm.nih.gov/pubmed/30487518	Interethnic analyses of blood pressure loci in populations of East Asian and European descent.	Hypertension	22,566 Japanese ancestry cases, 28,226 Japanese ancestry controls	8,809 East Asian ancestry cases, 13,663 East Asian ancestry controls, 105,253 European ancestry individuals	1p36.22	CASZ1	CASZ1			ENSG00000130940	rs880315-T	rs880315	intron_variant	0.3194	7e-24	23.1549	0.1224	[0.099-0.146] unit decrease
3	rs284277	1	10796866	rs880315	2019-05-02	30487518	Takeuchi F	2018-11-28	Nat Commun	www.ncbi.nlm.nih.gov/pubmed/30487518	Interethnic analyses of blood pressure loci in populations of East Asian and European descent.	Systolic blood pressure	130,777 Japanese ancestry individuals	53,008 East Asian individuals, 105,253 European ancestry individuals	1p36.22	NR	CASZ1			ENSG00000130940	rs880315-T	rs880315	intron_variant	0.3193	1e-23	23	0.6998	[0.56-0.84] unit decrease
3	rs284277	1	10796866	rs880315	2019-05-02	30487518	Takeuchi F	2018-11-28	Nat Commun	www.ncbi.nlm.nih.gov/pubmed/30487518	Interethnic analyses of blood pressure loci in populations of East Asian and European descent.	Mean arterial pressure	130,777 Japanese ancestry individuals	53,008 East Asian individuals, 105,253 European ancestry individuals	1p36.22	CASZ1	CASZ1			ENSG00000130940	rs880315-T	rs880315	intron_variant	0.3193	3e-23	22.5229	0.4872	[0.39-0.58] unit decrease
3	rs284277	1	10796866	rs880315	2016-10-14	26631737	Teumer A	2015-12-02	Diabetes	www.ncbi.nlm.nih.gov/pubmed/26631737	Genome-wide Association Studies Identify Genetic Loci Associated With Albuminuria in Diabetes.	Urinary albumin-to-creatinine ratio	up to 54,450 European ancestry individuals		1p36.22	CASZ1	CASZ1			ENSG00000130940	rs880315-T	rs880315	intron_variant	0.65	9e-06	5.04576	0.042	[0.024-0.06] unit decrease
3	rs284277	1	10796866	rs880315	2018-07-30	27618447	Surendran P	2016-10-01	Nat Genet	www.ncbi.nlm.nih.gov/pubmed/27618447	Trans-ancestry meta-analyses identify rare and common variants associated with blood pressure and hypertension.	Diastolic blood pressure	up to 165,276 European ancestry individuals, up to 27,487 South Asian ancestry individuals	up to 125,713 European ancestry individuals, up to 2,641 South Asian ancestry individuals, 4,632 Hispanic individuals, 22,077 African American individuals	1p36.22	CASZ1	CASZ1			ENSG00000130940	rs880315-T	rs880315	intron_variant	0.6333	6e-16	15.2218	0.0269	mmHg decrease
3	rs284277	1	10796866	rs880315	2017-09-22	28739976	Wain LV	2017-07-24	Hypertension	www.ncbi.nlm.nih.gov/pubmed/28739976	Novel Blood Pressure Locus and Gene Discovery Using Genome-Wide Association Study and Expression Data Sets From Blood and the Kidney.	Diastolic blood pressure	150,134 European ancestry individuals	87,359 European ancestry individuals, 140,886 European and unknown ancestry individuals	1p36.22	CASZ1	CASZ1			ENSG00000130940	rs880315-C	rs880315	intron_variant	0.351	4e-10	9.39794	0.302	[0.21-0.4] unit increase
3	rs284277	1	10796866	rs880315	2018-07-28	29403010	Kanai M	2018-02-05	Nat Genet	www.ncbi.nlm.nih.gov/pubmed/29403010	Genetic analysis of quantitative traits in the Japanese population links cell types to complex human diseases.	Systolic blood pressure	136,597 Japanese ancestry individuals		1p36.22	CASZ1	CASZ1			ENSG00000130940	rs880315-?	rs880315	intron_variant	NR	7e-18	17.1549	0.03499	[0.027-0.043] unit increase
3	rs284277	1	10796866	rs880315	2018-07-28	29403010	Kanai M	2018-02-05	Nat Genet	www.ncbi.nlm.nih.gov/pubmed/29403010	Genetic analysis of quantitative traits in the Japanese population links cell types to complex human diseases.	Diastolic blood pressure	136,615 Japanese ancestry individuals		1p36.22	CASZ1	CASZ1			ENSG00000130940	rs880315-?	rs880315	intron_variant	NR	6e-12	11.2218	0.02794	[0.02-0.036] unit increase
3	rs284277	1	10796866	rs880315	2018-07-28	29403010	Kanai M	2018-02-05	Nat Genet	www.ncbi.nlm.nih.gov/pubmed/29403010	Genetic analysis of quantitative traits in the Japanese population links cell types to complex human diseases.	Mean arterial pressure	136,482 Japanese ancestry individuals		1p36.22	CASZ1	CASZ1			ENSG00000130940	rs880315-?	rs880315	intron_variant	NR	2e-16	15.699	0.03378	[0.026-0.042] unit increase novel
3	rs284277	1	10796866	rs880315	2018-07-28	29403010	Kanai M	2018-02-05	Nat Genet	www.ncbi.nlm.nih.gov/pubmed/29403010	Genetic analysis of quantitative traits in the Japanese population links cell types to complex human diseases.	Pulse pressure	136,249 Japanese ancestry individuals		1p36.22	CASZ1	CASZ1			ENSG00000130940	rs880315-?	rs880315	intron_variant	NR	5e-09	8.30103	0.02362	[0.016-0.032] unit increase
3	rs284277	1	10796866	rs880315	2018-09-07	27618448	Liu C	2016-10-01	Nat Genet	www.ncbi.nlm.nih.gov/pubmed/27618448	Meta-analysis identifies common and rare variants influencing blood pressure and overlapping with metabolic trait loci.	Mean arterial pressure	120,473 European ancestry individuals, 21,503 African American individuals, 4,586 Hispanic individuals		1p36.22	CASZ1	CASZ1			ENSG00000130940	rs880315-G	rs880315	intron_variant	0.320712	5e-17	16.301	0.409302	[0.31-0.51] unit increase
3	rs284277	1	10796866	rs880315	2011-07-13	21572416	Kato N	2011-05-15	Nat Genet	www.ncbi.nlm.nih.gov/pubmed/21572416	Meta-analysis of genome-wide association studies identifies common variants associated with blood pressure variation in east Asians.	Blood pressure	19,608 East Asian ancestry individuals	30,765 East Asian ancestry individuals	1p36.22	CASZ1	CASZ1			ENSG00000130940	rs880315-C	rs880315	intron_variant	0.65	7e-07	6.1549	0.74	[0.45-1.03] mm Hg increase
3	rs284277	1	10796866	rs880315	2011-07-13	21572416	Kato N	2011-05-15	Nat Genet	www.ncbi.nlm.nih.gov/pubmed/21572416	Meta-analysis of genome-wide association studies identifies common variants associated with blood pressure variation in east Asians.	Blood pressure	19,608 East Asian ancestry individuals	30,765 East Asian ancestry individuals	1p36.22	CASZ1	CASZ1			ENSG00000130940	rs880315-C	rs880315	intron_variant	0.65	3e-10	9.52288	0.56	[0.38-0.74] mm Hg increase
3	rs284277	1	10796866	rs880315	2022-11-17	34887591	Graham SE	2021-12-09	Nature	www.ncbi.nlm.nih.gov/pubmed/34887591	The power of genetic diversity in genome-wide association studies of lipids.	Total cholesterol levels	40,963 South Asian ancestry individuals, 48,057 Hispanic individuals, 99,432 Admixed African or African ancestry individuals, 146,492 East Asian ancestry individuals, 1,320,016 European ancestry individuals		1p36.22		CASZ1			ENSG00000130940	rs880315-?	rs880315	intron_variant	NR	9e-11	10.0458
3	rs284277	1	10796866	rs880315	2019-02-08	30595370	Kichaev G	2018-12-27	Am J Hum Genet	www.ncbi.nlm.nih.gov/pubmed/30595370	Leveraging Polygenic Functional Enrichment to Improve GWAS Power.	Cardiovascular disease	approximately 459,000 European ancestry individuals		1p36.22		CASZ1			ENSG00000130940	rs880315-?	rs880315	intron_variant	NR	2e-24	23.699
3	rs284277	1	10796866	rs880315	2022-11-17	34887591	Graham SE	2021-12-09	Nature	www.ncbi.nlm.nih.gov/pubmed/34887591	The power of genetic diversity in genome-wide association studies of lipids.	Total cholesterol levels	1,320,016 European ancestry individuals		1p36.22		CASZ1			ENSG00000130940	rs880315-C	rs880315	intron_variant	0.347697	1e-10	10	0.0109666	[0.0082-0.0137] unit decrease
3	rs284277	1	10796866	rs880315	2019-06-21	31015401	Wu Y	2019-04-23	Nat Commun	www.ncbi.nlm.nih.gov/pubmed/31015401	Genome-wide association study of medication-use and associated disease in the UK Biobank.	Medication use (calcium channel blockers)	31,904 European ancestry cases, 172,474 European ancestry controls		1p36.22	CASZ1	CASZ1			ENSG00000130940	rs880315-C	rs880315	intron_variant	0.339218	1e-30	30	0.0988342	[0.082-0.116] unit increase
3	rs284277	1	10796866	rs880315	2019-06-21	31015401	Wu Y	2019-04-23	Nat Commun	www.ncbi.nlm.nih.gov/pubmed/31015401	Genome-wide association study of medication-use and associated disease in the UK Biobank.	Medication use (diuretics)	34,453 European ancestry cases, 194,633 European ancestry controls		1p36.22	CASZ1	CASZ1			ENSG00000130940	rs880315-C	rs880315	intron_variant	0.337723	2e-26	25.699	0.089396	[0.073-0.106] unit increase
3	rs284277	1	10796866	rs880315	2019-06-21	31015401	Wu Y	2019-04-23	Nat Commun	www.ncbi.nlm.nih.gov/pubmed/31015401	Genome-wide association study of medication-use and associated disease in the UK Biobank.	Medication use (agents acting on the renin-angiotensin system)	62,752 European ancestry cases, 174,778 European ancestry controls		1p36.22	CASZ1	CASZ1			ENSG00000130940	rs880315-C	rs880315	intron_variant	0.339584	7e-24	23.1549	0.0647309	[0.052-0.077] unit increase
3	rs284277	1	10796866	rs880315	2022-08-19	34734193	Sun D	2020-10-31	HGG Adv	www.ncbi.nlm.nih.gov/pubmed/34734193	Multi-Ancestry Genome-wide Association Study Accounting for Gene-Psychosocial Factor Interactions Identifies Novel Loci for Blood Pressure Traits.	Mean arterial pressure x low social support interaction (2df test)	14,923 African American individuals, 24,943 European ancestry individuals, 749 Asian ancestry individuals, 4,425 Hispanic individuals	1,484 African American individuals, 17,265 European ancestry individuals, 3,949 Hispanic individuals	1p36.22		CASZ1			ENSG00000130940	rs880315-?	rs880315	intron_variant	NR	2e-09	8.69897
3	rs284277	1	10796866	rs880315	2021-12-14	34594039	Sakaue S	2021-09-30	Nat Genet	www.ncbi.nlm.nih.gov/pubmed/34594039	A cross-population atlas of genetic associations for 220 human phenotypes.	Medication use (agents acting on the renin-angiotensin system)	45,820 East Asian ancestry cases, 132,906 East Asian ancestry controls		1p36.22		CASZ1			ENSG00000130940	rs880315-C	rs880315	intron_variant	0.681766	1e-10	10	0.0571217	[0.04-0.075] unit increase
3	rs284277	1	10796866	rs880315	2021-12-14	34594039	Sakaue S	2021-09-30	Nat Genet	www.ncbi.nlm.nih.gov/pubmed/34594039	A cross-population atlas of genetic associations for 220 human phenotypes.	Diastolic blood pressure	145,515 East Asian ancestry individuals		1p36.22		CASZ1			ENSG00000130940	rs880315-C	rs880315	intron_variant	0.681036	8e-12	11.0969	0.0255041	[0.018-0.033] unit increase
3	rs284277	1	10796866	rs880315	2021-12-14	34594039	Sakaue S	2021-09-30	Nat Genet	www.ncbi.nlm.nih.gov/pubmed/34594039	A cross-population atlas of genetic associations for 220 human phenotypes.	Medication use (agents acting on the renin-angiotensin system)	62,752 European ancestry cases, 174,778 European ancestry controls, 45,820 East Asian ancestry cases, 132,906 East Asian ancestry controls		1p36.22		CASZ1			ENSG00000130940	rs880315-C	rs880315	intron_variant	NR	8e-33	32.0969	0.0621	[0.052-0.072] unit increase
3	rs284277	1	10796866	rs880315	2021-12-14	34594039	Sakaue S	2021-09-30	Nat Genet	www.ncbi.nlm.nih.gov/pubmed/34594039	A cross-population atlas of genetic associations for 220 human phenotypes.	Medication use (calcium channel blockers)	31,904 European ancestry cases, 172,474 European ancestry controls, 49,327 East Asian ancestry cases, 129,399 East Asian ancestry controls		1p36.22		CASZ1			ENSG00000130940	rs880315-C	rs880315	intron_variant	NR	5e-47	46.301	0.0883	[0.076-0.1] unit increase
3	rs284277	1	10796866	rs880315	2021-12-14	34594039	Sakaue S	2021-09-30	Nat Genet	www.ncbi.nlm.nih.gov/pubmed/34594039	A cross-population atlas of genetic associations for 220 human phenotypes.	Medication use (beta blocking agents)	31,700 European ancestry cases, 192,324 European ancestry controls, 20,367 East Asian ancestry cases, 158,359 East Asian ancestry controls		1p36.22		CASZ1			ENSG00000130940	rs880315-C	rs880315	intron_variant	NR	7e-19	18.1549	0.0627	[0.049-0.077] unit increase
3	rs284277	1	10796866	rs880315	2021-12-14	34594039	Sakaue S	2021-09-30	Nat Genet	www.ncbi.nlm.nih.gov/pubmed/34594039	A cross-population atlas of genetic associations for 220 human phenotypes.	Medication use (diuretics)	34,453 European ancestry cases, 194,633 European ancestry controls, 22,356 East Asian ancestry cases, 156,370 East Asian ancestry controls		1p36.22		CASZ1			ENSG00000130940	rs880315-C	rs880315	intron_variant	NR	2e-29	28.699	0.076	[0.063-0.089] unit increase
3	rs284277	1	10798489	rs34071855	2019-10-01	31511532	Teumer A	2019-09-11	Nat Commun	www.ncbi.nlm.nih.gov/pubmed/31511532	Genome-wide association meta-analyses and fine-mapping elucidate pathways influencing albuminuria.	Microalbuminuria	51,861 European, African American, East Asian, South Asian or Hispanic ancestry cases, 297,093 European, African American, East Asian, South Asian or Hispanic ancestry controls		1p36.22	CASZ1	CASZ1			ENSG00000130940	rs34071855-G	rs34071855	intron_variant	NR	6e-09	8.22185	1.04321	[1.03-1.06]
3	rs284277	1	10798489	rs34071855	2019-10-01	31511532	Teumer A	2019-09-11	Nat Commun	www.ncbi.nlm.nih.gov/pubmed/31511532	Genome-wide association meta-analyses and fine-mapping elucidate pathways influencing albuminuria.	Urinary albumin-to-creatinine ratio	547,361 European ancestry individuals, 6,795 African American individuals, 6,324 East Asian ancestry individuals, 2,335 South Asian ancestry individuals, 1,442 Hispanic individuals		1p36.22	CASZ1	CASZ1			ENSG00000130940	rs34071855-C	rs34071855	intron_variant	NR	7e-10	9.1549	0.0131	[0.009-0.0172] unit decrease
3	rs284277	1	10798489	rs34071855	2019-03-07	30578418	Giri A	2018-12-21	Nat Genet	www.ncbi.nlm.nih.gov/pubmed/30578418	Trans-ethnic association study of blood pressure determinants in over 750,000 individuals.	Pulse pressure	365,998 European ancestry individuals, 63,490 African ancestry individuals, 22,802 Hispanic individuals, 4,792 Asian ancestry individuals, 2,695 Native American ancestry individuals	299,024 European ancestry individuals, 17,277 individuals	1p36.22	CASZ1	CASZ1			ENSG00000130940	rs34071855-G	rs34071855	intron_variant	0.6558	2e-10	9.69897	0.1644	[0.11-0.22] mmHg decrease
3	rs284277	1	10798489	rs34071855	2018-08-29	29912962	Feitosa MF	2018-06-18	PLoS One	www.ncbi.nlm.nih.gov/pubmed/29912962	Novel genetic associations for blood pressure identified via gene-alcohol interaction in up to 570K individuals across multiple ancestries.	Diastolic blood pressure x alcohol consumption interaction (2df test)	63,607 European ancestry drinkers, 10,193 African American or Afro-Caribbean drinkers, 2,441 Asian ancestry drinkers, 5,084 Hispanic or Latin American drinkers, 27,492 European ancestry non-drinkers, 11,223 African American or Afro-Caribbean non-drinkers, 9,924 Asian ancestry non-drinkers, 3,387 Hispanic or Latin American non-drinkers	238,058 European ancestry drinkers, 2,280 African American drinkers, 54,081 Asian ancestry drinkers, 6,448 Hispanic drinkers, 43,318 European ancestry non-drinkers, 2,761 African American non-drinkers, 86,943 Asian ancestry non-drinkers, 6,923 Hispanic non-drinkers	1p36.22	CASZ1	CASZ1			ENSG00000130940	rs34071855-C	rs34071855	intron_variant	0.65	5e-29	28.301
3	rs284277	1	10798489	rs34071855	2018-08-29	29912962	Feitosa MF	2018-06-18	PLoS One	www.ncbi.nlm.nih.gov/pubmed/29912962	Novel genetic associations for blood pressure identified via gene-alcohol interaction in up to 570K individuals across multiple ancestries.	Mean arterial pressure x alcohol consumption interaction (2df test)	91,110 European ancestry drinkers and non-drinkers, 21,416 African American or Afro-Caribbean drinkers and non-drinkers, 12,365 Asian ancestry drinkers and non-drinkers, 8,470 Hispanic or Latin American drinkers and non-drinkers	237,996 European ancestry drinkers, 2,280 African American drinkers, 54,080 Asian ancestry drinkers, 6,448 Hispanic drinkers, 43,315 European ancestry non-drinkers, 2,761 African ancestry non-drinkers, 86,943 Asian ancestry non-drinkers, 6,923 Hispanic non-drinkers	1p36.22	CASZ1	CASZ1			ENSG00000130940	rs34071855-C	rs34071855	intron_variant	0.65	4e-20	19.3979
3	rs284277	1	10798489	rs34071855	2018-08-29	29912962	Feitosa MF	2018-06-18	PLoS One	www.ncbi.nlm.nih.gov/pubmed/29912962	Novel genetic associations for blood pressure identified via gene-alcohol interaction in up to 570K individuals across multiple ancestries.	Diastolic blood pressure x alcohol consumption interaction (2df test)	63,607 European ancestry drinkers, 10,193 African American or Afro-Caribbean drinkers, 2,441 Asian ancestry drinkers, 5,084 Hispanic or Latin American drinkers, 27,492 European ancestry non-drinkers, 11,223 African American or Afro-Caribbean non-drinkers, 9,924 Asian ancestry non-drinkers, 3,387 Hispanic or Latin American non-drinkers	238,058 European ancestry drinkers, 2,280 African American drinkers, 54,081 Asian ancestry drinkers, 6,448 Hispanic drinkers, 43,318 European ancestry non-drinkers, 2,761 African American non-drinkers, 86,943 Asian ancestry non-drinkers, 6,923 Hispanic non-drinkers	1p36.22	CASZ1	CASZ1			ENSG00000130940	rs34071855-C	rs34071855	intron_variant	0.64	2e-26	25.699
3	rs284277	1	10798489	rs34071855	2021-06-15	33603002	Gouveia MH	2021-02-18	Sci Rep	www.ncbi.nlm.nih.gov/pubmed/33603002	Trans-ethnic meta-analysis identifies new loci associated with longitudinal blood pressure traits.	Systolic blood pressure (long-term average)	5,304 African American individuals, 13,137 European ancestry individuals, 1,317 Hispanic individuals, 1,439 admixed individuals, 703 Chinese ancestry individuals	6,500 African American individuals, 2,451 European ancestry individuals, 2,869 Hispanic individuals	1p36.22	NR	CASZ1			ENSG00000130940	rs34071855-C	rs34071855	intron_variant	0.325	4e-08	7.39794	0.7013	[0.45-0.95] mmHg increase
3	rs284277	1	10798489	rs34071855	2020-09-21	32888493	Chen MH	2020-09-01	Cell	www.ncbi.nlm.nih.gov/pubmed/32888493	Trans-ethnic and Ancestry-Specific Blood-Cell Genetics in 746,667 Individuals from 5 Global Populations.	Lymphocyte count	643,370 African American or Afro-Caribbean, African ancestry, European ancestry, East Asian ancestry, Hispanic or Latin American and South Asian ancestry individuals		1p36.22	NR	CASZ1			ENSG00000130940	rs34071855-G	rs34071855	intron_variant	0.402174	3e-10	9.52288
3	rs284277	1	10798489	rs34071855	2019-06-21	31015401	Wu Y	2019-04-23	Nat Commun	www.ncbi.nlm.nih.gov/pubmed/31015401	Genome-wide association study of medication-use and associated disease in the UK Biobank.	Medication use (antihypertensives)	6,431 European ancestry cases, 145,949 European ancestry controls		1p36.22	CASZ1	CASZ1			ENSG00000130940	rs34071855-G	rs34071855	intron_variant	0.339889	7e-09	8.1549	0.110219	[0.073-0.148] unit increase
3	rs284277	1	10798489	rs34071855	2022-08-19	34734193	Sun D	2020-10-31	HGG Adv	www.ncbi.nlm.nih.gov/pubmed/34734193	Multi-Ancestry Genome-wide Association Study Accounting for Gene-Psychosocial Factor Interactions Identifies Novel Loci for Blood Pressure Traits.	Mean arterial pressure x depressive symptoms interaction (2df test)	43,335 European ancestry individuals	42,700 European ancestry individuals	1p36.22		CASZ1			ENSG00000130940	rs34071855-?	rs34071855	intron_variant	NR	5e-12	11.301
3	rs284277	1	10798489	rs34071855	2021-12-14	34594039	Sakaue S	2021-09-30	Nat Genet	www.ncbi.nlm.nih.gov/pubmed/34594039	A cross-population atlas of genetic associations for 220 human phenotypes.	LDL cholesterol	343,621 European ancestry individuals, 72,866 East Asian ancestry individuals		1p36.22		CASZ1			ENSG00000130940	rs34071855-G	rs34071855	intron_variant	NR	5e-09	8.30103	0.0134	[0.0089-0.0179] unit decrease
3	rs284277	1	10798489	rs34071855	2021-12-14	34594039	Sakaue S	2021-09-30	Nat Genet	www.ncbi.nlm.nih.gov/pubmed/34594039	A cross-population atlas of genetic associations for 220 human phenotypes.	Lymphocyte count	349,856 European ancestry individuals, 95,717 East Asian ancestry individuals		1p36.22		CASZ1			ENSG00000130940	rs34071855-G	rs34071855	intron_variant	NR	2e-10	9.69897	0.0146	[0.01-0.019] unit decrease
3	rs284277	1	10798489	rs34071855	2021-12-14	34594039	Sakaue S	2021-09-30	Nat Genet	www.ncbi.nlm.nih.gov/pubmed/34594039	A cross-population atlas of genetic associations for 220 human phenotypes.	Total cholesterol levels	344,278 European ancestry individuals, 135,808 East Asian ancestry individuals		1p36.22		CASZ1			ENSG00000130940	rs34071855-G	rs34071855	intron_variant	NR	2e-10	9.69897	0.0136	[0.0095-0.0177] unit decrease
3	rs284277	1	10798552	rs682178	2020-08-19	32493714	Klimentidis YC	2020-06-03	Diabetes	www.ncbi.nlm.nih.gov/pubmed/32493714	Phenotypic and Genetic Characterization of Lower LDL-C and Increased Type-2 Diabetes Risk in the UK Biobank.	Low density lipoprotein cholesterol levels	431,167 European ancestry individuals		1p36.22	NR	CASZ1			ENSG00000130940	rs682178-T	rs682178	intron_variant	0.631643	5e-10	9.30103	0.0122107	[0.0084-0.0161] unit increase
3	rs284277	1	10799577	rs12046278	2020-07-21	32203549	Richardson TG	2020-03-23	PLoS Med	www.ncbi.nlm.nih.gov/pubmed/32203549	Evaluating the relationship between circulating lipoprotein lipids and apolipoproteins with risk of coronary heart disease: A multivariable Mendelian randomisation analysis.	Apolipoprotein B levels	439,214 European ancestry individuals		1p36.22	CASZ1	CASZ1			ENSG00000130940	rs12046278-T	rs12046278	intron_variant	0.65491	9e-13	12.0458	0.0155363	[0.011-0.02] unit increase
3	rs284277	1	10799577	rs12046278	2019-02-10	27841878	Hoffmann TJ	2016-11-14	Nat Genet	www.ncbi.nlm.nih.gov/pubmed/27841878	Genome-wide association analyses using electronic health records identify new loci influencing blood pressure variation.	Diastolic blood pressure	80,792 European ancestry individuals, 8,231 Latino individuals, 3,058 African American individuals, 7,243 East Asian ancestry individuals, 461 South Asian ancestry individuals		1p36.22	NR	CASZ1			ENSG00000130940	rs12046278-T	rs12046278	intron_variant		7e-09	8.1549	0.235	unit decrease
3	rs284277	1	10799577	rs12046278	2019-02-10	27841878	Hoffmann TJ	2016-11-14	Nat Genet	www.ncbi.nlm.nih.gov/pubmed/27841878	Genome-wide association analyses using electronic health records identify new loci influencing blood pressure variation.	Diastolic blood pressure	80,792 European ancestry individuals, 8,231 Latino individuals, 3,058 African American individuals, 7,243 East Asian ancestry individuals, 461 South Asian ancestry individuals		1p36.22	NR	CASZ1			ENSG00000130940	rs12046278-T	rs12046278	intron_variant		1e-06	6	0.218	unit decrease
3	rs284277	1	10799577	rs12046278	2019-02-10	27841878	Hoffmann TJ	2016-11-14	Nat Genet	www.ncbi.nlm.nih.gov/pubmed/27841878	Genome-wide association analyses using electronic health records identify new loci influencing blood pressure variation.	Pulse pressure	295,529 European ancestry individuals, 8,231 Latino individuals, 3,058 African American individuals, 2,029 African British individuals, 7,701 East Asian ancestry individuals, 2,735 South Asian ancestry individuals, 1,979 mixed and unknown ancestry individuals		1p36.22	NR	CASZ1			ENSG00000130940	rs12046278-T	rs12046278	intron_variant		3e-09	8.52288	0.169	unit decrease
3	rs284277	1	10799577	rs12046278	2019-02-10	27841878	Hoffmann TJ	2016-11-14	Nat Genet	www.ncbi.nlm.nih.gov/pubmed/27841878	Genome-wide association analyses using electronic health records identify new loci influencing blood pressure variation.	Diastolic blood pressure	295,529 European ancestry individuals, 8,231 Latino individuals, 3,058 African American individuals, 2,029 African British individuals, 7,701 East Asian ancestry individuals, 2,735 South Asian ancestry individuals, 1,979 mixed and unknown ancestry individuals		1p36.22	NR	CASZ1			ENSG00000130940	rs12046278-T	rs12046278	intron_variant		2e-12	11.699	0.181	unit decrease
3	rs284277	1	10799577	rs12046278	2019-02-10	27841878	Hoffmann TJ	2016-11-14	Nat Genet	www.ncbi.nlm.nih.gov/pubmed/27841878	Genome-wide association analyses using electronic health records identify new loci influencing blood pressure variation.	Systolic blood pressure	295,529 European ancestry individuals, 8,231 Latino individuals, 3,058 African American individuals, 2,029 African British individuals, 7,701 East Asian ancestry individuals, 2,735 South Asian ancestry individuals, 1,979 mixed and unknown ancestry individuals		1p36.22	NR	CASZ1			ENSG00000130940	rs12046278-T	rs12046278	intron_variant		5e-18	17.301	0.367	unit decrease
3	rs284277	1	10799577	rs12046278	2019-02-10	27841878	Hoffmann TJ	2016-11-14	Nat Genet	www.ncbi.nlm.nih.gov/pubmed/27841878	Genome-wide association analyses using electronic health records identify new loci influencing blood pressure variation.	Systolic blood pressure	80,792 European ancestry individuals, 8,231 Latino individuals, 3,058 African American individuals, 7,243 East Asian ancestry individuals, 461 South Asian ancestry individuals		1p36.22	NR	CASZ1			ENSG00000130940	rs12046278-T	rs12046278	intron_variant		1e-08	8	0.358	unit decrease
3	rs284277	1	10799577	rs12046278	2019-11-26	31545351	Irvin MR	2019-09-23	Am J Hypertens	www.ncbi.nlm.nih.gov/pubmed/31545351	Genome wide association study of apparent treatment resistant hypertension in the CHARGE consortium: The CHARGE Pharmacogenetics Working Group.	Resistant hypertension	931 European ancestry cases, 228 African American ancestry cases, 14,210 European ancestry controls, 2,480 African American ancestry controls		1p36.22	CASZ1	CASZ1			ENSG00000130940	rs12046278-?	rs12046278	intron_variant	NR	2e-09	8.69897	1.40845	[1.25-1.59]
3	rs284277	1	10799577	rs12046278	2019-11-26	31545351	Irvin MR	2019-09-23	Am J Hypertens	www.ncbi.nlm.nih.gov/pubmed/31545351	Genome wide association study of apparent treatment resistant hypertension in the CHARGE consortium: The CHARGE Pharmacogenetics Working Group.	Resistant hypertension	931 European ancestry cases, 14,210 European ancestry controls		1p36.22	CASZ1	CASZ1			ENSG00000130940	rs12046278-C	rs12046278	intron_variant	0.63	1e-08	8	1.40845	[1.25-1.59]
3	rs284277	1	10799577	rs12046278	2019-11-26	31545351	Irvin MR	2019-09-23	Am J Hypertens	www.ncbi.nlm.nih.gov/pubmed/31545351	Genome wide association study of apparent treatment resistant hypertension in the CHARGE consortium: The CHARGE Pharmacogenetics Working Group.	Resistance to antihypertensive treatment in hypertension	931 European ancestry cases, 14,210 European ancestry controls	11,762 European ancestry cases, 42,850 European ancestry controls	1p36.22	CASZ1	CASZ1			ENSG00000130940	rs12046278-C	rs12046278	intron_variant	0.354	9e-09	8.04576	1.09	[1.06-1.13]
3	rs284277	1	10799577	rs12046278	2009-05-19	19430479	Levy D	2009-05-10	Nat Genet	www.ncbi.nlm.nih.gov/pubmed/19430479	Genome-wide association study of blood pressure and hypertension.	Systolic blood pressure	29,136 European ancestry individuals	34,433 European ancestry individuals	1p36.22	CASZ1	CASZ1			ENSG00000130940	rs12046278-T	rs12046278	intron_variant	0.64	5e-06	5.30103	0.53	[0.29-0.77] mm Hg decrease
3	rs284277	1	10799577	rs12046278	2022-07-13	35760791	Blair DR	2022-06-27	Nat Commun	www.ncbi.nlm.nih.gov/pubmed/35760791	Common genetic variation associated with Mendelian disease severity revealed through cryptic phenotype analysis.	Cryptic phenotype that captures alpha-1-antitrypsin deficiency severity	308,095 European ancestry individuals depleted of ADPKD cases		1p36.22		CASZ1			ENSG00000130940	rs12046278-C	rs12046278	intron_variant	NR	3e-15	14.5229	0.01	[0.0076-0.0124] unit increase
3	rs284277	1	10799577	rs12046278	2021-06-15	33603002	Gouveia MH	2021-02-18	Sci Rep	www.ncbi.nlm.nih.gov/pubmed/33603002	Trans-ethnic meta-analysis identifies new loci associated with longitudinal blood pressure traits.	Diastolic blood pressure (long-term average)	13,137 European ancestry individuals	2,451 European ancestry individuals	1p36.22	NR	CASZ1			ENSG00000130940	rs12046278-T	rs12046278	intron_variant	0.3418	3e-07	6.52288	0.9168	[0.57-1.27] mmHg increase
3	rs284277	1	10799577	rs12046278	2022-08-24	35762941	Plotnikov D	2022-06-01	Invest Ophthalmol Vis Sci	www.ncbi.nlm.nih.gov/pubmed/35762941	High Blood Pressure and Intraocular Pressure: A Mendelian Randomization Study.	Pulse pressure	526,001 European ancestry individuals		1p36.22		CASZ1			ENSG00000130940	rs12046278-T	rs12046278	intron_variant	NR	4e-14	13.3979	0.2033	[0.15-0.26] unit decrease
3	rs284277	1	10799577	rs12046278	2022-08-24	35762941	Plotnikov D	2022-06-01	Invest Ophthalmol Vis Sci	www.ncbi.nlm.nih.gov/pubmed/35762941	High Blood Pressure and Intraocular Pressure: A Mendelian Randomization Study.	Diastolic blood pressure	526,001 European ancestry individuals		1p36.22		CASZ1			ENSG00000130940	rs12046278-T	rs12046278	intron_variant	NR	7e-31	30.1549	0.2588	[0.21-0.3] unit decrease
3	rs284277	1	10799577	rs12046278	2019-06-21	31015401	Wu Y	2019-04-23	Nat Commun	www.ncbi.nlm.nih.gov/pubmed/31015401	Genome-wide association study of medication-use and associated disease in the UK Biobank.	Medication use (beta blocking agents)	31,700 European ancestry cases, 192,324 European ancestry controls		1p36.22	CASZ1	CASZ1			ENSG00000130940	rs12046278-C	rs12046278	intron_variant	0.343988	3e-13	12.5229	0.0631217	[0.046-0.08] unit increase
3	rs284277	1	10799577	rs12046278	2022-08-24	35762941	Plotnikov D	2022-06-01	Invest Ophthalmol Vis Sci	www.ncbi.nlm.nih.gov/pubmed/35762941	High Blood Pressure and Intraocular Pressure: A Mendelian Randomization Study.	Systolic blood pressure	526,001 European ancestry individuals		1p36.22		CASZ1			ENSG00000130940	rs12046278-T	rs12046278	intron_variant	NR	2e-38	37.699	0.5031	[0.43-0.58] unit decrease
3	rs284277	1	10799577	rs12046278	2022-11-17	36329257	Lee CJ	2022-11-03	Commun Biol	www.ncbi.nlm.nih.gov/pubmed/36329257	Phenome-wide analysis of Taiwan Biobank reveals novel glycemia-related loci and genetic risks for diabetes.	Hypertension	9,653 Taiwanese ancestry cases, 59,333 Taiwanese ancestry controls		1p36.22		CASZ1			ENSG00000130940	rs12046278-?	rs12046278	intron_variant	NR	2e-08	7.69897	0.111465	unit increase
4	rs79598313	1	26987646	rs193084249	2020-07-21	32203549	Richardson TG	2020-03-23	PLoS Med	www.ncbi.nlm.nih.gov/pubmed/32203549	Evaluating the relationship between circulating lipoprotein lipids and apolipoproteins with risk of coronary heart disease: A multivariable Mendelian randomisation analysis.	HDL cholesterol levels	403,943 European ancestry individuals		1p36.11	ARID1A	RNU7-29P - ARID1A	ENSG00000252429	ENSG00000117713		rs193084249-A	rs193084249	intergenic_variant	0.976514	4e-38	37.3979	0.0828018	[0.07-0.095] unit increase
4	rs79598313	1	26987646	rs193084249	2019-02-14	29507422	Hoffmann TJ	2018-03-05	Nat Genet	www.ncbi.nlm.nih.gov/pubmed/29507422	A large electronic-health-record-based genome-wide study of serum lipids.	High density lipoprotein cholesterol levels	76,627 European ancestry individuals, 7,795 Hispanic individuals, 6,855 East Asian ancestry individuals, 2,958 African American individuals, 439 South Asian ancestry individuals		1p36.11	NR	RNU7-29P - ARID1A	ENSG00000252429	ENSG00000117713		rs193084249-A	rs193084249	intergenic_variant	0.98	2e-14	13.699	0.113	unit increase
4	rs79598313	1	26987646	rs193084249	2019-02-14	29507422	Hoffmann TJ	2018-03-05	Nat Genet	www.ncbi.nlm.nih.gov/pubmed/29507422	A large electronic-health-record-based genome-wide study of serum lipids.	High density lipoprotein cholesterol levels	76,627 European ancestry individuals, 7,795 Hispanic individuals, 6,855 East Asian ancestry individuals, 2,958 African American individuals, 439 South Asian ancestry individuals		1p36.11	NR	RNU7-29P - ARID1A	ENSG00000252429	ENSG00000117713		rs193084249-A	rs193084249	intergenic_variant	NR	2e-14	13.699	0.114	unit increase
4	rs79598313	1	26987646	rs193084249	2019-02-14	29507422	Hoffmann TJ	2018-03-05	Nat Genet	www.ncbi.nlm.nih.gov/pubmed/29507422	A large electronic-health-record-based genome-wide study of serum lipids.	Low density lipoprotein cholesterol levels	76,627 European ancestry individuals, 7,795 Hispanic individuals, 6,855 East Asian ancestry individuals, 2,958 African American individuals, 439 South Asian ancestry individuals		1p36.11	NR	RNU7-29P - ARID1A	ENSG00000252429	ENSG00000117713		rs193084249-A	rs193084249	intergenic_variant	0.98	3e-10	9.52288	0.117	unit decrease
4	rs79598313	1	26987646	rs193084249	2019-02-14	29507422	Hoffmann TJ	2018-03-05	Nat Genet	www.ncbi.nlm.nih.gov/pubmed/29507422	A large electronic-health-record-based genome-wide study of serum lipids.	Low density lipoprotein cholesterol levels	76,627 European ancestry individuals, 7,795 Hispanic individuals, 6,855 East Asian ancestry individuals, 2,958 African American individuals, 439 South Asian ancestry individuals		1p36.11	NR	RNU7-29P - ARID1A	ENSG00000252429	ENSG00000117713		rs193084249-A	rs193084249	intergenic_variant	NR	3e-10	9.52288	0.116	unit decrease
4	rs79598313	1	26987646	rs193084249	2019-02-14	29507422	Hoffmann TJ	2018-03-05	Nat Genet	www.ncbi.nlm.nih.gov/pubmed/29507422	A large electronic-health-record-based genome-wide study of serum lipids.	Triglycerides	76,627 European ancestry individuals, 7,795 Hispanic individuals, 6,855 East Asian ancestry individuals, 2,958 African American individuals, 439 South Asian ancestry individuals		1p36.11	NR	RNU7-29P - ARID1A	ENSG00000252429	ENSG00000117713		rs193084249-A	rs193084249	intergenic_variant	0.98	2e-08	7.69897	0.092	unit decrease
4	rs79598313	1	26987646	rs193084249	2019-02-14	29507422	Hoffmann TJ	2018-03-05	Nat Genet	www.ncbi.nlm.nih.gov/pubmed/29507422	A large electronic-health-record-based genome-wide study of serum lipids.	Triglycerides	76,627 European ancestry individuals, 7,795 Hispanic individuals, 6,855 East Asian ancestry individuals, 2,958 African American individuals, 439 South Asian ancestry individuals		1p36.11	NR	RNU7-29P - ARID1A	ENSG00000252429	ENSG00000117713		rs193084249-A	rs193084249	intergenic_variant	NR	2e-08	7.69897	0.092	unit decrease
4	rs79598313	1	26987646	rs193084249	2019-02-14	29507422	Hoffmann TJ	2018-03-05	Nat Genet	www.ncbi.nlm.nih.gov/pubmed/29507422	A large electronic-health-record-based genome-wide study of serum lipids.	Total cholesterol levels	76,627 European ancestry individuals, 7,795 Hispanic individuals, 6,855 East Asian ancestry individuals, 2,958 African American individuals, 439 South Asian ancestry individuals		1p36.11	NR	RNU7-29P - ARID1A	ENSG00000252429	ENSG00000117713		rs193084249-A	rs193084249	intergenic_variant	0.98	2e-06	5.69897	0.087	unit decrease
4	rs79598313	1	26987646	rs193084249	2019-02-14	29507422	Hoffmann TJ	2018-03-05	Nat Genet	www.ncbi.nlm.nih.gov/pubmed/29507422	A large electronic-health-record-based genome-wide study of serum lipids.	Total cholesterol levels	76,627 European ancestry individuals, 7,795 Hispanic individuals, 6,855 East Asian ancestry individuals, 2,958 African American individuals, 439 South Asian ancestry individuals		1p36.11	NR	RNU7-29P - ARID1A	ENSG00000252429	ENSG00000117713		rs193084249-A	rs193084249	intergenic_variant	NR	2e-06	5.69897	0.087	unit decrease
4	rs79598313	1	26987646	rs193084249	2020-09-18	32888494	Vuckovic D	2020-09-01	Cell	www.ncbi.nlm.nih.gov/pubmed/32888494	The Polygenic and Monogenic Basis of Blood Traits and Diseases.	Lymphocyte percentage of white cells	408,112 British individuals		1p36.11		RNU7-29P - ARID1A	ENSG00000252429	ENSG00000117713		rs193084249-G	rs193084249	intergenic_variant	0.023677	3e-10	9.52288	0.0467453	[0.032-0.061] unit decrease
4	rs79598313	1	26987646	rs193084249	2020-09-18	32888494	Vuckovic D	2020-09-01	Cell	www.ncbi.nlm.nih.gov/pubmed/32888494	The Polygenic and Monogenic Basis of Blood Traits and Diseases.	Neutrophil percentage of white cells	408,112 British individuals		1p36.11		RNU7-29P - ARID1A	ENSG00000252429	ENSG00000117713		rs193084249-G	rs193084249	intergenic_variant	0.023681	3e-09	8.52288	0.0439355	[0.029-0.058] unit increase
4	rs79598313	1	26987646	rs193084249	2022-10-24	34321204	Harrison S	2021-07-28	Sci Adv	www.ncbi.nlm.nih.gov/pubmed/34321204	Testosterone and socioeconomic position: Mendelian randomization in 306,248 men and women in UK Biobank.	Sex hormone-binding globulin levels	104,632 British ancestry post-menopausal women		1p36.11		RNU7-29P - ARID1A	ENSG00000252429	ENSG00000117713		rs193084249-G	rs193084249	intergenic_variant	0.02	3e-14	13.5229	4.09	[3.04-5.14] nmol/L decrease
4	rs79598313	1	26987646	rs193084249	2019-06-21	31015401	Wu Y	2019-04-23	Nat Commun	www.ncbi.nlm.nih.gov/pubmed/31015401	Genome-wide association study of medication-use and associated disease in the UK Biobank.	Medication use (agents acting on the renin-angiotensin system)	62,752 European ancestry cases, 174,778 European ancestry controls		1p36.11	snoU13	RNU7-29P - ARID1A	ENSG00000252429	ENSG00000117713		rs193084249-G	rs193084249	intergenic_variant	0.0222331	4e-11	10.3979	0.135676	[0.096-0.176] unit increase
4	rs79598313	1	26987646	rs193084249	2021-08-13	34128465	Liu Y	2021-06-15	Elife	www.ncbi.nlm.nih.gov/pubmed/34128465	Genetic architecture of 11 organ traits derived from abdominal MRI using deep learning.	Liver volume	32,860 European ancestry individuals		1p36.11	ARID1A	RNU7-29P - ARID1A	ENSG00000252429	ENSG00000117713		rs193084249-?	rs193084249	intergenic_variant	NR	7e-10	9.1549	0.143	NR L increase
4	rs79598313	1	26987646	rs193084249	2022-04-27	35213538	Richardson TG	2022-02-25	PLoS Biol	www.ncbi.nlm.nih.gov/pubmed/35213538	Characterising metabolomic signatures of lipid-modifying therapies through drug target mendelian randomisation.	Phospholipid levels in HDL	115,082 European ancestry individuals		1p36.11		RNU7-29P - ARID1A	ENSG00000252429	ENSG00000117713		rs193084249-A	rs193084249	intergenic_variant	0.976638	2e-13	12.699	0.0926364	[0.068-0.117] unit increase
4	rs79598313	1	26987646	rs193084249	2022-04-27	35213538	Richardson TG	2022-02-25	PLoS Biol	www.ncbi.nlm.nih.gov/pubmed/35213538	Characterising metabolomic signatures of lipid-modifying therapies through drug target mendelian randomisation.	Total lipid levels in HDL	115,082 European ancestry individuals		1p36.11		RNU7-29P - ARID1A	ENSG00000252429	ENSG00000117713		rs193084249-A	rs193084249	intergenic_variant	0.976638	2e-14	13.699	0.095511	[0.071-0.12] unit increase
4	rs79598313	1	26987646	rs193084249	2022-04-27	35213538	Richardson TG	2022-02-25	PLoS Biol	www.ncbi.nlm.nih.gov/pubmed/35213538	Characterising metabolomic signatures of lipid-modifying therapies through drug target mendelian randomisation.	Concentration of HDL particles	115,082 European ancestry individuals		1p36.11		RNU7-29P - ARID1A	ENSG00000252429	ENSG00000117713		rs193084249-A	rs193084249	intergenic_variant	0.976638	4e-13	12.3979	0.0949527	[0.069-0.121] unit increase
4	rs79598313	1	26987646	rs193084249	2022-04-27	35213538	Richardson TG	2022-02-25	PLoS Biol	www.ncbi.nlm.nih.gov/pubmed/35213538	Characterising metabolomic signatures of lipid-modifying therapies through drug target mendelian randomisation.	Free cholesterol levels in large HDL	115,082 European ancestry individuals		1p36.11		RNU7-29P - ARID1A	ENSG00000252429	ENSG00000117713		rs193084249-A	rs193084249	intergenic_variant	0.976638	6e-10	9.22185	0.0756645	[0.052-0.1] unit increase
4	rs79598313	1	26987646	rs193084249	2022-04-27	35213538	Richardson TG	2022-02-25	PLoS Biol	www.ncbi.nlm.nih.gov/pubmed/35213538	Characterising metabolomic signatures of lipid-modifying therapies through drug target mendelian randomisation.	Free cholesterol levels in HDL	115,082 European ancestry individuals		1p36.11		RNU7-29P - ARID1A	ENSG00000252429	ENSG00000117713		rs193084249-A	rs193084249	intergenic_variant	0.976638	4e-11	10.3979	0.0814865	[0.057-0.106] unit increase
4	rs79598313	1	26987646	rs193084249	2022-04-27	35213538	Richardson TG	2022-02-25	PLoS Biol	www.ncbi.nlm.nih.gov/pubmed/35213538	Characterising metabolomic signatures of lipid-modifying therapies through drug target mendelian randomisation.	Apolipoprotein A1 levels	115,082 European ancestry individuals		1p36.11		RNU7-29P - ARID1A	ENSG00000252429	ENSG00000117713		rs193084249-A	rs193084249	intergenic_variant	0.976638	4e-14	13.3979	0.0963647	[0.071-0.121] unit increase
4	rs79598313	1	26987646	rs193084249	2022-04-27	35213538	Richardson TG	2022-02-25	PLoS Biol	www.ncbi.nlm.nih.gov/pubmed/35213538	Characterising metabolomic signatures of lipid-modifying therapies through drug target mendelian randomisation.	Total lipid levels in large HDL	115,082 European ancestry individuals		1p36.11		RNU7-29P - ARID1A	ENSG00000252429	ENSG00000117713		rs193084249-A	rs193084249	intergenic_variant	0.976638	3e-12	11.5229	0.0852072	[0.061-0.109] unit increase
4	rs79598313	1	26987646	rs193084249	2022-04-27	35213538	Richardson TG	2022-02-25	PLoS Biol	www.ncbi.nlm.nih.gov/pubmed/35213538	Characterising metabolomic signatures of lipid-modifying therapies through drug target mendelian randomisation.	Concentration of large HDL particles	115,082 European ancestry individuals		1p36.11		RNU7-29P - ARID1A	ENSG00000252429	ENSG00000117713		rs193084249-A	rs193084249	intergenic_variant	0.976638	9e-12	11.0458	0.0833175	[0.059-0.107] unit increase
4	rs79598313	1	26987646	rs193084249	2022-04-27	35213538	Richardson TG	2022-02-25	PLoS Biol	www.ncbi.nlm.nih.gov/pubmed/35213538	Characterising metabolomic signatures of lipid-modifying therapies through drug target mendelian randomisation.	Free cholesterol levels in medium HDL	115,082 European ancestry individuals		1p36.11		RNU7-29P - ARID1A	ENSG00000252429	ENSG00000117713		rs193084249-A	rs193084249	intergenic_variant	0.976638	2e-14	13.699	0.0968817	[0.072-0.122] unit increase
4	rs79598313	1	26987646	rs193084249	2022-04-27	35213538	Richardson TG	2022-02-25	PLoS Biol	www.ncbi.nlm.nih.gov/pubmed/35213538	Characterising metabolomic signatures of lipid-modifying therapies through drug target mendelian randomisation.	Total lipid levels in medium HDL	115,082 European ancestry individuals		1p36.11		RNU7-29P - ARID1A	ENSG00000252429	ENSG00000117713		rs193084249-A	rs193084249	intergenic_variant	0.976638	3e-15	14.5229	0.101858	[0.077-0.127] unit increase
4	rs79598313	1	26987646	rs193084249	2022-04-27	35213538	Richardson TG	2022-02-25	PLoS Biol	www.ncbi.nlm.nih.gov/pubmed/35213538	Characterising metabolomic signatures of lipid-modifying therapies through drug target mendelian randomisation.	Free cholesterol to total lipids ratio in medium HDL	115,082 European ancestry individuals		1p36.11		RNU7-29P - ARID1A	ENSG00000252429	ENSG00000117713		rs193084249-A	rs193084249	intergenic_variant	0.976638	4e-08	7.39794	0.0678549	[0.044-0.092] unit increase
4	rs79598313	1	26987646	rs193084249	2022-04-27	35213538	Richardson TG	2022-02-25	PLoS Biol	www.ncbi.nlm.nih.gov/pubmed/35213538	Characterising metabolomic signatures of lipid-modifying therapies through drug target mendelian randomisation.	Total concentration of lipoprotein particles	115,082 European ancestry individuals		1p36.11		RNU7-29P - ARID1A	ENSG00000252429	ENSG00000117713		rs193084249-A	rs193084249	intergenic_variant	0.976638	2e-10	9.69897	0.0836892	[0.058-0.109] unit increase
4	rs79598313	1	26987646	rs193084249	2022-04-27	35213538	Richardson TG	2022-02-25	PLoS Biol	www.ncbi.nlm.nih.gov/pubmed/35213538	Characterising metabolomic signatures of lipid-modifying therapies through drug target mendelian randomisation.	Free cholesterol to total lipids ratio in very large HDL	115,056 European ancestry individuals		1p36.11		RNU7-29P - ARID1A	ENSG00000252429	ENSG00000117713		rs193084249-A	rs193084249	intergenic_variant	0.976637	6e-09	8.22185	0.0718665	[0.048-0.096] unit decrease
4	rs79598313	1	26987646	rs193084249	2022-04-27	35213538	Richardson TG	2022-02-25	PLoS Biol	www.ncbi.nlm.nih.gov/pubmed/35213538	Characterising metabolomic signatures of lipid-modifying therapies through drug target mendelian randomisation.	HDL cholesterol levels	115,082 European ancestry individuals		1p36.11		RNU7-29P - ARID1A	ENSG00000252429	ENSG00000117713		rs193084249-A	rs193084249	intergenic_variant	0.976638	7e-18	17.1549	0.107336	[0.083-0.132] unit increase
4	rs79598313	1	26987646	rs193084249	2022-04-27	35213538	Richardson TG	2022-02-25	PLoS Biol	www.ncbi.nlm.nih.gov/pubmed/35213538	Characterising metabolomic signatures of lipid-modifying therapies through drug target mendelian randomisation.	Phospholipid levels in medium HDL	115,082 European ancestry individuals		1p36.11		RNU7-29P - ARID1A	ENSG00000252429	ENSG00000117713		rs193084249-A	rs193084249	intergenic_variant	0.976638	2e-13	12.699	0.0955372	[0.07-0.121] unit increase
4	rs79598313	1	26987646	rs193084249	2022-04-27	35213538	Richardson TG	2022-02-25	PLoS Biol	www.ncbi.nlm.nih.gov/pubmed/35213538	Characterising metabolomic signatures of lipid-modifying therapies through drug target mendelian randomisation.	Concentration of medium HDL particles	115,082 European ancestry individuals		1p36.11		RNU7-29P - ARID1A	ENSG00000252429	ENSG00000117713		rs193084249-A	rs193084249	intergenic_variant	0.976638	3e-16	15.5229	0.104793	[0.08-0.13] unit increase
4	rs79598313	1	26987646	rs193084249	2021-12-14	34594039	Sakaue S	2021-09-30	Nat Genet	www.ncbi.nlm.nih.gov/pubmed/34594039	A cross-population atlas of genetic associations for 220 human phenotypes.	HDL cholesterol	315,133 European ancestry individuals, 74,970 East Asian ancestry individuals		1p36.11		RNU7-29P - ARID1A	ENSG00000252429	ENSG00000117713		rs193084249-G	rs193084249	intergenic_variant	NR	3e-29	28.5229	0.0856	[0.071-0.1] unit decrease
4	rs79598313	1	26987646	rs193084249	2021-12-14	34594039	Sakaue S	2021-09-30	Nat Genet	www.ncbi.nlm.nih.gov/pubmed/34594039	A cross-population atlas of genetic associations for 220 human phenotypes.	Medication use (agents acting on the renin-angiotensin system)	62,752 European ancestry cases, 174,778 European ancestry controls, 45,820 East Asian ancestry cases, 132,906 East Asian ancestry controls		1p36.11		RNU7-29P - ARID1A	ENSG00000252429	ENSG00000117713		rs193084249-G	rs193084249	intergenic_variant	NR	3e-11	10.5229	0.1357	[0.096-0.176] unit increase
4	rs79598313	1	26987646	rs193084249	2021-12-14	34594039	Sakaue S	2021-09-30	Nat Genet	www.ncbi.nlm.nih.gov/pubmed/34594039	A cross-population atlas of genetic associations for 220 human phenotypes.	Medication use (HMG CoA reductase inhibitors)	73,475 European ancestry cases, 216,910 European ancestry controls, 33,295 East Asian ancestry cases, 145,431 East Asian ancestry controls		1p36.11		RNU7-29P - ARID1A	ENSG00000252429	ENSG00000117713		rs193084249-G	rs193084249	intergenic_variant	NR	2e-15	14.699	0.1506	[0.11-0.19] unit increase
4	rs79598313	1	27021913	rs114165349	2020-07-14	32154731	Ripatti P	2020-03-10	Circ Genom Precis Med	www.ncbi.nlm.nih.gov/pubmed/32154731	Polygenic Hyperlipidemias and Coronary Artery Disease Risk.	Low density lipoprotein cholesterol levels	324,708 British ancestry individuals		1p36.11	PIGV	ARID1A			ENSG00000117713	rs114165349-?	rs114165349	intron_variant	NR	4e-27	26.3979	0.0905	[0.076-0.105] unit increase
4	rs79598313	1	27021913	rs114165349	2020-07-09	32154731	Ripatti P	2020-03-10	Circ Genom Precis Med	www.ncbi.nlm.nih.gov/pubmed/32154731	Polygenic Hyperlipidemias and Coronary Artery Disease Risk.	Triglyceride levels	324,694 British ancestry individuals		1p36.11	PIGV	ARID1A			ENSG00000117713	rs114165349-?	rs114165349	intron_variant	NR	5e-22	21.301	0.0836	[0.068-0.099] unit increase
4	rs79598313	1	27021913	rs114165349	2020-07-21	32203549	Richardson TG	2020-03-23	PLoS Med	www.ncbi.nlm.nih.gov/pubmed/32203549	Evaluating the relationship between circulating lipoprotein lipids and apolipoproteins with risk of coronary heart disease: A multivariable Mendelian randomisation analysis.	Triglyceride levels	441,016 European ancestry individuals		1p36.11	ARID1A	ARID1A			ENSG00000117713	rs114165349-G	rs114165349	intron_variant	0.976844	4e-35	34.3979	0.0822141	[0.069-0.095] unit decrease
4	rs79598313	1	27021913	rs114165349	2020-07-21	32203549	Richardson TG	2020-03-23	PLoS Med	www.ncbi.nlm.nih.gov/pubmed/32203549	Evaluating the relationship between circulating lipoprotein lipids and apolipoproteins with risk of coronary heart disease: A multivariable Mendelian randomisation analysis.	LDL cholesterol levels	440,546 European ancestry individuals		1p36.11	ARID1A	ARID1A			ENSG00000117713	rs114165349-G	rs114165349	intron_variant	0.976828	8e-16	15.0969	0.0560406	[0.042-0.07] unit decrease
4	rs79598313	1	27021913	rs114165349	2020-07-21	32203549	Richardson TG	2020-03-23	PLoS Med	www.ncbi.nlm.nih.gov/pubmed/32203549	Evaluating the relationship between circulating lipoprotein lipids and apolipoproteins with risk of coronary heart disease: A multivariable Mendelian randomisation analysis.	Apolipoprotein B levels	439,214 European ancestry individuals		1p36.11	ARID1A	ARID1A			ENSG00000117713	rs114165349-G	rs114165349	intron_variant	0.976853	1e-38	38	0.0900792	[0.076-0.104] unit decrease
4	rs79598313	1	27021913	rs114165349	2019-05-21	30595370	Kichaev G	2018-12-27	Am J Hum Genet	www.ncbi.nlm.nih.gov/pubmed/30595370	Leveraging Polygenic Functional Enrichment to Improve GWAS Power.	Height	approximately 458,000 European ancestry individuals		1p36.11		ARID1A			ENSG00000117713	rs114165349-?	rs114165349	intron_variant	NR	3e-20	19.5229
4	rs79598313	1	27021913	rs114165349	2019-07-05	30698716	de Vries PS	2019-01-29	Am J Epidemiol	www.ncbi.nlm.nih.gov/pubmed/30698716	Multi-Ancestry Genome-Wide Association Study of Lipid Levels Incorporating Gene-Alcohol Interactions.	HDL cholesterol levels x alcohol consumption (drinkers vs non-drinkers) interaction (2df)	56,505 European ancestry current drinkers, 9,870 African American current drinkers, 2,491 Asian ancestry current drinkers, 2,528 Hispanic current drinkers, 33,388 European ancestry non-drinkers, 11,119 African American non-drinkers, 9,959 Asian ancestry non-drinkers, 1,466 Hispanic non-drinkers	107,548 European ancestry current drinkers, 2,028 African American or Afro-Caribbean current drinkers, 41,240 Asian ancestry current drinkers, 6,622 Hispanic individuals, 1,984 Brazilian ancestry individuals, 29,438 European ancestry non-drinkers, 2,447 African American or Afro-Caribbean non-drinkers, 67,191 Asian ancestry non-drinkers, 7,092 Hispanic non-drinkers, 1,668 Brazilian ancestry non-dr…	1p36.11	ARID1A	ARID1A			ENSG00000117713	rs114165349-C	rs114165349	intron_variant	NR	4e-154	153.398
4	rs79598313	1	27021913	rs114165349	2019-07-05	30698716	de Vries PS	2019-01-29	Am J Epidemiol	www.ncbi.nlm.nih.gov/pubmed/30698716	Multi-Ancestry Genome-Wide Association Study of Lipid Levels Incorporating Gene-Alcohol Interactions.	Triglyceride levels x alcohol consumption (drinkers vs non-drinkers) interaction (2df)	56,505 European ancestry current drinkers, 9,870 African American current drinkers, 2,491 Asian ancestry current drinkers, 2,528 Hispanic current drinkers, 33,388 European ancestry non-drinkers, 11,119 African American non-drinkers, 9,959 Asian ancestry non-drinkers, 1,466 Hispanic non-drinkers	107,548 European ancestry current drinkers, 2,028 African American or Afro-Caribbean current drinkers, 41,240 Asian ancestry current drinkers, 6,622 Hispanic individuals, 1,984 Brazilian ancestry individuals, 29,438 European ancestry non-drinkers, 2,447 African American or Afro-Caribbean non-drinkers, 67,191 Asian ancestry non-drinkers, 7,092 Hispanic non-drinkers, 1,668 Brazilian ancestry non-dr…	1p36.11	ARID1A	ARID1A			ENSG00000117713	rs114165349-C	rs114165349	intron_variant	NR	7e-07	6.1549
4	rs79598313	1	27021913	rs114165349	2019-07-05	30698716	de Vries PS	2019-01-29	Am J Epidemiol	www.ncbi.nlm.nih.gov/pubmed/30698716	Multi-Ancestry Genome-Wide Association Study of Lipid Levels Incorporating Gene-Alcohol Interactions.	Triglyceride levels x alcohol consumption (drinkers vs non-drinkers) interaction (2df)	56,505 European ancestry current drinkers, 9,870 African American current drinkers, 2,491 Asian ancestry current drinkers, 2,528 Hispanic current drinkers, 33,388 European ancestry non-drinkers, 11,119 African American non-drinkers, 9,959 Asian ancestry non-drinkers, 1,466 Hispanic non-drinkers	107,548 European ancestry current drinkers, 2,028 African American or Afro-Caribbean current drinkers, 41,240 Asian ancestry current drinkers, 6,622 Hispanic individuals, 1,984 Brazilian ancestry individuals, 29,438 European ancestry non-drinkers, 2,447 African American or Afro-Caribbean non-drinkers, 67,191 Asian ancestry non-drinkers, 7,092 Hispanic non-drinkers, 1,668 Brazilian ancestry non-dr…	1p36.11	ARID1A	ARID1A			ENSG00000117713	rs114165349-C	rs114165349	intron_variant	NR	1e-06	6
4	rs79598313	1	27021913	rs114165349	2019-07-05	30698716	de Vries PS	2019-01-29	Am J Epidemiol	www.ncbi.nlm.nih.gov/pubmed/30698716	Multi-Ancestry Genome-Wide Association Study of Lipid Levels Incorporating Gene-Alcohol Interactions.	LDL cholesterol levels x alcohol consumption (drinkers vs non-drinkers) interaction (2df)	56,505 European ancestry current drinkers, 9,870 African American current drinkers, 2,491 Asian ancestry current drinkers, 2,528 Hispanic current drinkers, 33,388 European ancestry non-drinkers, 11,119 African American non-drinkers, 9,959 Asian ancestry non-drinkers, 1,466 Hispanic non-drinkers	107,548 European ancestry current drinkers, 2,028 African American or Afro-Caribbean current drinkers, 41,240 Asian ancestry current drinkers, 6,622 Hispanic individuals, 1,984 Brazilian ancestry individuals, 29,438 European ancestry non-drinkers, 2,447 African American or Afro-Caribbean non-drinkers, 67,191 Asian ancestry non-drinkers, 7,092 Hispanic non-drinkers, 1,668 Brazilian ancestry non-dr…	1p36.11	ARID1A	ARID1A			ENSG00000117713	rs114165349-C	rs114165349	intron_variant	NR	7e-14	13.1549
4	rs79598313	1	27021913	rs114165349	2019-07-05	30698716	de Vries PS	2019-01-29	Am J Epidemiol	www.ncbi.nlm.nih.gov/pubmed/30698716	Multi-Ancestry Genome-Wide Association Study of Lipid Levels Incorporating Gene-Alcohol Interactions.	LDL cholesterol levels x alcohol consumption (drinkers vs non-drinkers) interaction (2df)	56,505 European ancestry current drinkers, 9,870 African American current drinkers, 2,491 Asian ancestry current drinkers, 2,528 Hispanic current drinkers, 33,388 European ancestry non-drinkers, 11,119 African American non-drinkers, 9,959 Asian ancestry non-drinkers, 1,466 Hispanic non-drinkers	107,548 European ancestry current drinkers, 2,028 African American or Afro-Caribbean current drinkers, 41,240 Asian ancestry current drinkers, 6,622 Hispanic individuals, 1,984 Brazilian ancestry individuals, 29,438 European ancestry non-drinkers, 2,447 African American or Afro-Caribbean non-drinkers, 67,191 Asian ancestry non-drinkers, 7,092 Hispanic non-drinkers, 1,668 Brazilian ancestry non-dr…	1p36.11	ARID1A	ARID1A			ENSG00000117713	rs114165349-C	rs114165349	intron_variant	NR	4e-13	12.3979
4	rs79598313	1	27021913	rs114165349	2019-07-05	30698716	de Vries PS	2019-01-29	Am J Epidemiol	www.ncbi.nlm.nih.gov/pubmed/30698716	Multi-Ancestry Genome-Wide Association Study of Lipid Levels Incorporating Gene-Alcohol Interactions.	HDL cholesterol levels x alcohol consumption (drinkers vs non-drinkers) interaction (2df)	56,505 European ancestry current drinkers, 9,870 African American current drinkers, 2,491 Asian ancestry current drinkers, 2,528 Hispanic current drinkers, 33,388 European ancestry non-drinkers, 11,119 African American non-drinkers, 9,959 Asian ancestry non-drinkers, 1,466 Hispanic non-drinkers	107,548 European ancestry current drinkers, 2,028 African American or Afro-Caribbean current drinkers, 41,240 Asian ancestry current drinkers, 6,622 Hispanic individuals, 1,984 Brazilian ancestry individuals, 29,438 European ancestry non-drinkers, 2,447 African American or Afro-Caribbean non-drinkers, 67,191 Asian ancestry non-drinkers, 7,092 Hispanic non-drinkers, 1,668 Brazilian ancestry non-dr…	1p36.11	ARID1A	ARID1A			ENSG00000117713	rs114165349-C	rs114165349	intron_variant	NR	7e-156	155.155
4	rs79598313	1	27021913	rs114165349	2019-07-05	30698716	de Vries PS	2019-01-29	Am J Epidemiol	www.ncbi.nlm.nih.gov/pubmed/30698716	Multi-Ancestry Genome-Wide Association Study of Lipid Levels Incorporating Gene-Alcohol Interactions.	HDL cholesterol levels x alcohol consumption (regular vs non-regular drinkers) interaction (2df)	44,831 European ancestry regular drinkers, 3,976 African American regular drinkers, 1,288 Asian ancestry regular drinkers, 827 Hispanic regular drinkers, 11,674 European ancestry non-regular drinkers, 5,894 African American non-regular drinkers, 1,203 Asian ancestry non-regular drinkers, 1,701 Hispanic non-regular drinkers	71,281 European ancestry regular drinkers, 711 African American or Afro-Caribbean regular drinkers, 35,088 Asian ancestry regular drinkers, 3,742 Hispanic regular drinkers, 36,267 European ancestry non-regular drinkers, 1,317 African American or Afro-Caribbean non-regular drinkers, 6,152 Asian ancestry non-regular drinkers, 2,880 Hispanic non-regular drinkers	1p36.11	ARID1A	ARID1A			ENSG00000117713	rs114165349-C	rs114165349	intron_variant	NR	4e-19	18.3979
4	rs79598313	1	27021913	rs114165349	2019-07-05	30698716	de Vries PS	2019-01-29	Am J Epidemiol	www.ncbi.nlm.nih.gov/pubmed/30698716	Multi-Ancestry Genome-Wide Association Study of Lipid Levels Incorporating Gene-Alcohol Interactions.	LDL cholesterol levels x alcohol consumption (regular vs non-regular drinkers) interaction (2df)	44,831 European ancestry regular drinkers, 3,976 African American regular drinkers, 1,288 Asian ancestry regular drinkers, 827 Hispanic regular drinkers, 11,674 European ancestry non-regular drinkers, 5,894 African American non-regular drinkers, 1,203 Asian ancestry non-regular drinkers, 1,701 Hispanic non-regular drinkers	71,281 European ancestry regular drinkers, 711 African American or Afro-Caribbean regular drinkers, 35,088 Asian ancestry regular drinkers, 3,742 Hispanic regular drinkers, 36,267 European ancestry non-regular drinkers, 1,317 African American or Afro-Caribbean non-regular drinkers, 6,152 Asian ancestry non-regular drinkers, 2,880 Hispanic non-regular drinkers	1p36.11	ARID1A	ARID1A			ENSG00000117713	rs114165349-C	rs114165349	intron_variant	NR	2e-14	13.699
4	rs79598313	1	27021913	rs114165349	2019-07-05	30698716	de Vries PS	2019-01-29	Am J Epidemiol	www.ncbi.nlm.nih.gov/pubmed/30698716	Multi-Ancestry Genome-Wide Association Study of Lipid Levels Incorporating Gene-Alcohol Interactions.	LDL cholesterol levels x alcohol consumption (regular vs non-regular drinkers) interaction (2df)	44,831 European ancestry regular drinkers, 3,976 African American regular drinkers, 1,288 Asian ancestry regular drinkers, 827 Hispanic regular drinkers, 11,674 European ancestry non-regular drinkers, 5,894 African American non-regular drinkers, 1,203 Asian ancestry non-regular drinkers, 1,701 Hispanic non-regular drinkers	71,281 European ancestry regular drinkers, 711 African American or Afro-Caribbean regular drinkers, 35,088 Asian ancestry regular drinkers, 3,742 Hispanic regular drinkers, 36,267 European ancestry non-regular drinkers, 1,317 African American or Afro-Caribbean non-regular drinkers, 6,152 Asian ancestry non-regular drinkers, 2,880 Hispanic non-regular drinkers	1p36.11	ARID1A	ARID1A			ENSG00000117713	rs114165349-C	rs114165349	intron_variant	NR	4e-15	14.3979
4	rs79598313	1	27021913	rs114165349	2019-07-05	30698716	de Vries PS	2019-01-29	Am J Epidemiol	www.ncbi.nlm.nih.gov/pubmed/30698716	Multi-Ancestry Genome-Wide Association Study of Lipid Levels Incorporating Gene-Alcohol Interactions.	HDL cholesterol levels	89,893 European ancestry individuals, 20,989 African American individuals, 12,450 Asian ancestry individuals, 3,994 HIspanic individuals	136,986 European ancestry individuals, 4,475 African American or Afro-Caribbean individuals, 108,431 Asian ancestry individuals, 13,714 Hispanic individuals, 3,652 Brazilian ancestry individuals	1p36.11	ARID1A	ARID1A			ENSG00000117713	rs114165349-C	rs114165349	intron_variant	NR	5e-07	6.30103	0.03911	NR unit decrease
4	rs79598313	1	27021913	rs114165349	2019-07-05	30698716	de Vries PS	2019-01-29	Am J Epidemiol	www.ncbi.nlm.nih.gov/pubmed/30698716	Multi-Ancestry Genome-Wide Association Study of Lipid Levels Incorporating Gene-Alcohol Interactions.	HDL cholesterol levels in current drinkers	56,505 European ancestry individuals, 9,870 African American individuals, 2,491 Asian ancestry individuals, 2,528 Hispanic individuals	107,548 European ancestry individuals, 2,028 African American or Afro-Caribbean individuals, 41,240 Asian ancestry individuals, 6,622 Hispanic individuals, 1,984 Brazilian ancestry individuals	1p36.11	ARID1A	ARID1A			ENSG00000117713	rs114165349-C	rs114165349	intron_variant	NR	4e-08	7.39794	0.021	NR unit decrease
4	rs79598313	1	27021913	rs114165349	2019-07-05	30698716	de Vries PS	2019-01-29	Am J Epidemiol	www.ncbi.nlm.nih.gov/pubmed/30698716	Multi-Ancestry Genome-Wide Association Study of Lipid Levels Incorporating Gene-Alcohol Interactions.	HDL cholesterol levels	89,893 European ancestry individuals, 20,989 African American individuals, 12,450 Asian ancestry individuals, 3,994 HIspanic individuals	136,986 European ancestry individuals, 4,475 African American or Afro-Caribbean individuals, 108,431 Asian ancestry individuals, 13,714 Hispanic individuals, 3,652 Brazilian ancestry individuals	1p36.11	ARID1A	ARID1A			ENSG00000117713	rs114165349-C	rs114165349	intron_variant	NR	2e-07	6.69897	0.03519	NR unit decrease
4	rs79598313	1	27021913	rs114165349	2019-07-05	30698716	de Vries PS	2019-01-29	Am J Epidemiol	www.ncbi.nlm.nih.gov/pubmed/30698716	Multi-Ancestry Genome-Wide Association Study of Lipid Levels Incorporating Gene-Alcohol Interactions.	HDL cholesterol levels in current drinkers	56,505 European ancestry individuals, 9,870 African American individuals, 2,491 Asian ancestry individuals, 2,528 Hispanic individuals	107,548 European ancestry individuals, 2,028 African American or Afro-Caribbean individuals, 41,240 Asian ancestry individuals, 6,622 Hispanic individuals, 1,984 Brazilian ancestry individuals	1p36.11	ARID1A	ARID1A			ENSG00000117713	rs114165349-C	rs114165349	intron_variant	NR	6e-09	8.22185	0.023	NR unit decrease
4	rs79598313	1	27021913	rs114165349	2019-07-05	30698716	de Vries PS	2019-01-29	Am J Epidemiol	www.ncbi.nlm.nih.gov/pubmed/30698716	Multi-Ancestry Genome-Wide Association Study of Lipid Levels Incorporating Gene-Alcohol Interactions.	HDL cholesterol levels x alcohol consumption (regular vs non-regular drinkers) interaction (2df)	44,831 European ancestry regular drinkers, 3,976 African American regular drinkers, 1,288 Asian ancestry regular drinkers, 827 Hispanic regular drinkers, 11,674 European ancestry non-regular drinkers, 5,894 African American non-regular drinkers, 1,203 Asian ancestry non-regular drinkers, 1,701 Hispanic non-regular drinkers	71,281 European ancestry regular drinkers, 711 African American or Afro-Caribbean regular drinkers, 35,088 Asian ancestry regular drinkers, 3,742 Hispanic regular drinkers, 36,267 European ancestry non-regular drinkers, 1,317 African American or Afro-Caribbean non-regular drinkers, 6,152 Asian ancestry non-regular drinkers, 2,880 Hispanic non-regular drinkers	1p36.11	ARID1A	ARID1A			ENSG00000117713	rs114165349-C	rs114165349	intron_variant	NR	2e-18	17.699
4	rs79598313	1	27021913	rs114165349	2020-02-12	31589552	Lind L	2019-10-07	Metab Syndr Relat Disord	www.ncbi.nlm.nih.gov/pubmed/31589552	Genome-Wide Association Study of the Metabolic Syndrome in UK Biobank.	Metabolic syndrome	291,107 European ancestry individuals		1p36.11	ARID1A	ARID1A			ENSG00000117713	rs114165349-C	rs114165349	intron_variant	0.0235174	2e-12	11.699	0.147253	[0.11-0.19] unit increase
4	rs79598313	1	27021913	rs114165349	2019-07-05	30698716	de Vries PS	2019-01-29	Am J Epidemiol	www.ncbi.nlm.nih.gov/pubmed/30698716	Multi-Ancestry Genome-Wide Association Study of Lipid Levels Incorporating Gene-Alcohol Interactions.	Triglyceride levels x alcohol consumption (regular vs non-regular drinkers) interaction (2df)	44,831 European ancestry regular drinkers, 3,976 African American regular drinkers, 1,288 Asian ancestry regular drinkers, 827 Hispanic regular drinkers, 11,674 European ancestry non-regular drinkers, 5,894 African American non-regular drinkers, 1,203 Asian ancestry non-regular drinkers, 1,701 Hispanic non-regular drinkers	71,281 European ancestry regular drinkers, 711 African American or Afro-Caribbean regular drinkers, 35,088 Asian ancestry regular drinkers, 3,742 Hispanic regular drinkers, 36,267 European ancestry non-regular drinkers, 1,317 African American or Afro-Caribbean non-regular drinkers, 6,152 Asian ancestry non-regular drinkers, 2,880 Hispanic non-regular drinkers	1p36.11	ARID1A	ARID1A			ENSG00000117713	rs114165349-C	rs114165349	intron_variant	NR	1e-06	6
4	rs79598313	1	27021913	rs114165349	2019-07-05	30698716	de Vries PS	2019-01-29	Am J Epidemiol	www.ncbi.nlm.nih.gov/pubmed/30698716	Multi-Ancestry Genome-Wide Association Study of Lipid Levels Incorporating Gene-Alcohol Interactions.	Triglyceride levels x alcohol consumption (regular vs non-regular drinkers) interaction (2df)	44,831 European ancestry regular drinkers, 3,976 African American regular drinkers, 1,288 Asian ancestry regular drinkers, 827 Hispanic regular drinkers, 11,674 European ancestry non-regular drinkers, 5,894 African American non-regular drinkers, 1,203 Asian ancestry non-regular drinkers, 1,701 Hispanic non-regular drinkers	71,281 European ancestry regular drinkers, 711 African American or Afro-Caribbean regular drinkers, 35,088 Asian ancestry regular drinkers, 3,742 Hispanic regular drinkers, 36,267 European ancestry non-regular drinkers, 1,317 African American or Afro-Caribbean non-regular drinkers, 6,152 Asian ancestry non-regular drinkers, 2,880 Hispanic non-regular drinkers	1p36.11	ARID1A	ARID1A			ENSG00000117713	rs114165349-C	rs114165349	intron_variant	NR	2e-06	5.69897
4	rs79598313	1	27021913	rs114165349	2020-12-14	32042192	Ruth KS	2020-02-10	Nat Med	www.ncbi.nlm.nih.gov/pubmed/32042192	Using human genetics to understand the disease impacts of testosterone in men and women.	Sex hormone-binding globulin levels	180,726 European ancestry men		1p36.11	NR	ARID1A			ENSG00000117713	rs114165349-G	rs114165349	intron_variant	0.976837	4e-111	110.398	0.0871136	[0.079-0.095] unit increase
4	rs79598313	1	27021913	rs114165349	2020-12-14	32042192	Ruth KS	2020-02-10	Nat Med	www.ncbi.nlm.nih.gov/pubmed/32042192	Using human genetics to understand the disease impacts of testosterone in men and women.	Sex hormone-binding globulin levels adjusted for BMI	368,929 European ancestry individuals		1p36.11	NR	ARID1A			ENSG00000117713	rs114165349-G	rs114165349	intron_variant	0.976559	2e-204	203.699	0.0812431	[0.076-0.087] unit increase
4	rs79598313	1	27021913	rs114165349	2020-12-14	32042192	Ruth KS	2020-02-10	Nat Med	www.ncbi.nlm.nih.gov/pubmed/32042192	Using human genetics to understand the disease impacts of testosterone in men and women.	Sex hormone-binding globulin levels adjusted for BMI	180,094 European ancestry men		1p36.11	NR	ARID1A			ENSG00000117713	rs114165349-G	rs114165349	intron_variant	0.976837	1e-135	135	0.0898475	[0.082-0.097] unit increase
4	rs79598313	1	27021913	rs114165349	2020-12-14	32042192	Ruth KS	2020-02-10	Nat Med	www.ncbi.nlm.nih.gov/pubmed/32042192	Using human genetics to understand the disease impacts of testosterone in men and women.	Sex hormone-binding globulin levels	189,473 European ancestry women		1p36.11	NR	ARID1A			ENSG00000117713	rs114165349-G	rs114165349	intron_variant	0.976296	1e-52	52	0.0695129	[0.06-0.079] unit increase
4	rs79598313	1	27021913	rs114165349	2020-12-14	32042192	Ruth KS	2020-02-10	Nat Med	www.ncbi.nlm.nih.gov/pubmed/32042192	Using human genetics to understand the disease impacts of testosterone in men and women.	Sex hormone-binding globulin levels adjusted for BMI	188,908 European ancestry women		1p36.11	NR	ARID1A			ENSG00000117713	rs114165349-G	rs114165349	intron_variant	0.976296	3e-82	81.5229	0.0740086	[0.066-0.082] unit increase
4	rs79598313	1	27021913	rs114165349	2020-12-14	32042192	Ruth KS	2020-02-10	Nat Med	www.ncbi.nlm.nih.gov/pubmed/32042192	Using human genetics to understand the disease impacts of testosterone in men and women.	Total testosterone levels	194,453 European ancestry men		1p36.11	NR	ARID1A			ENSG00000117713	rs114165349-G	rs114165349	intron_variant	0.976894	7e-51	50.1549	0.147891	[0.13-0.17] unit increase
4	rs79598313	1	27021913	rs114165349	2020-09-18	32888494	Vuckovic D	2020-09-01	Cell	www.ncbi.nlm.nih.gov/pubmed/32888494	The Polygenic and Monogenic Basis of Blood Traits and Diseases.	Neutrophil count	408,112 British individuals		1p36.11	ARID1A, RP5-968P14.2	ARID1A			ENSG00000117713	rs114165349-C	rs114165349	intron_variant	0.023298	2e-09	8.69897	0.044421	[0.03-0.059] unit increase
4	rs79598313	1	27021913	rs114165349	2021-03-22	33339817	Nielsen JB	2020-12-18	Nat Commun	www.ncbi.nlm.nih.gov/pubmed/33339817	Loss-of-function genomic variants highlight potential therapeutic targets for cardiovascular disease.	Total cholesterol levels	76,081 European ancestry individuals, 127,395 Japanese ancestry individuals		1p36.11	ARID1A	ARID1A			ENSG00000117713	rs114165349-?	rs114165349	intron_variant		2e-08	7.69897	0.0995	[0.065-0.134] unit decrease
4	rs79598313	1	27021913	rs114165349	2020-12-14	32042192	Ruth KS	2020-02-10	Nat Med	www.ncbi.nlm.nih.gov/pubmed/32042192	Using human genetics to understand the disease impacts of testosterone in men and women.	Bioavailable testosterone levels	382,988 European ancestry individuals		1p36.11	NR	ARID1A			ENSG00000117713	rs114165349-C	rs114165349	intron_variant	0.023414	4e-16	15.3979	0.053148	[0.04-0.066] unit increase
4	rs79598313	1	27021913	rs114165349	2020-12-14	32042192	Ruth KS	2020-02-10	Nat Med	www.ncbi.nlm.nih.gov/pubmed/32042192	Using human genetics to understand the disease impacts of testosterone in men and women.	Bioavailable testosterone levels	188,507 European ancestry women		1p36.11	NR	ARID1A			ENSG00000117713	rs114165349-C	rs114165349	intron_variant	0.023696	4e-28	27.3979	0.0930986	[0.077-0.109] unit increase
4	rs79598313	1	27021913	rs114165349	2020-09-18	32888494	Vuckovic D	2020-09-01	Cell	www.ncbi.nlm.nih.gov/pubmed/32888494	The Polygenic and Monogenic Basis of Blood Traits and Diseases.	Plateletcrit	408,112 British individuals		1p36.11	ARID1A, RP5-968P14.2	ARID1A			ENSG00000117713	rs114165349-C	rs114165349	intron_variant	0.023299	7e-15	14.1549	0.0665255	[0.05-0.083] unit increase
4	rs79598313	1	27021913	rs114165349	2020-12-14	32042192	Ruth KS	2020-02-10	Nat Med	www.ncbi.nlm.nih.gov/pubmed/32042192	Using human genetics to understand the disease impacts of testosterone in men and women.	Sex hormone-binding globulin levels	370,125 European ancestry individuals		1p36.11	NR	ARID1A			ENSG00000117713	rs114165349-G	rs114165349	intron_variant	0.976559	7e-150	149.155	0.0782265	[0.072-0.084] unit increase
4	rs79598313	1	27021913	rs114165349	2020-11-24	33067605	Folkersen L	2020-10-16	Nat Metab	www.ncbi.nlm.nih.gov/pubmed/33067605	Genomic and drug target evaluation of 90 cardiovascular proteins in 30,931 individuals.	Osteoprotegerin levels	21,758 European ancestry individuals	9,173 individuals	1p36.11		ARID1A			ENSG00000117713	rs114165349-C	rs114165349	intron_variant	0.038	3e-20	19.5229	0.2144	unit decrease
4	rs79598313	1	27021913	rs114165349	2020-11-24	33067605	Folkersen L	2020-10-16	Nat Metab	www.ncbi.nlm.nih.gov/pubmed/33067605	Genomic and drug target evaluation of 90 cardiovascular proteins in 30,931 individuals.	Membrane-bound aminopeptidase P levels	21,758 European ancestry individuals	9,173 individuals	1p36.11		ARID1A			ENSG00000117713	rs114165349-C	rs114165349	intron_variant	0.036	3e-22	21.5229	0.4218	unit increase
4	rs79598313	1	27021913	rs114165349	2022-11-17	34887591	Graham SE	2021-12-09	Nature	www.ncbi.nlm.nih.gov/pubmed/34887591	The power of genetic diversity in genome-wide association studies of lipids.	Total cholesterol levels	40,963 South Asian ancestry individuals, 48,057 Hispanic individuals, 99,432 Admixed African or African ancestry individuals, 146,492 East Asian ancestry individuals, 1,320,016 European ancestry individuals		1p36.11		ARID1A			ENSG00000117713	rs114165349-?	rs114165349	intron_variant	NR	6e-36	35.2218
4	rs79598313	1	27021913	rs114165349	2021-06-29	33462484	Sinnott-Armstrong N	2021-01-18	Nat Genet	www.ncbi.nlm.nih.gov/pubmed/33462484	Genetics of 35 blood and urine biomarkers in the UK Biobank.	Total bilirubin levels	341,077 European ancestry individuals, 5,978 African ancestry individuals, 7,313 South Asian ancestry individuals		1p36.11	NR	ARID1A			ENSG00000117713	rs114165349-C	rs114165349	intron_variant	NR	1e-24	24	0.0824	[0.067-0.098] unit increase
4	rs79598313	1	27021913	rs114165349	2022-11-17	34887591	Graham SE	2021-12-09	Nature	www.ncbi.nlm.nih.gov/pubmed/34887591	The power of genetic diversity in genome-wide association studies of lipids.	Triglyceride levels	1,320,016 European ancestry individuals		1p36.11		ARID1A			ENSG00000117713	rs114165349-C	rs114165349	intron_variant	0.0232723	2e-33	32.699	0.0684903	[0.06-0.077] unit increase
4	rs79598313	1	27021913	rs114165349	2022-11-17	34887591	Graham SE	2021-12-09	Nature	www.ncbi.nlm.nih.gov/pubmed/34887591	The power of genetic diversity in genome-wide association studies of lipids.	Low density lipoprotein cholesterol levels	40,963 South Asian ancestry individuals, 48,057 Hispanic individuals, 99,432 Admixed African or African ancestry individuals, 146,492 East Asian ancestry individuals, 1,320,016 European ancestry individuals		1p36.11		ARID1A			ENSG00000117713	rs114165349-?	rs114165349	intron_variant	NR	2e-67	66.699
4	rs79598313	1	27021913	rs114165349	2022-11-17	34887591	Graham SE	2021-12-09	Nature	www.ncbi.nlm.nih.gov/pubmed/34887591	The power of genetic diversity in genome-wide association studies of lipids.	Triglyceride levels	40,963 South Asian ancestry individuals, 48,057 Hispanic individuals, 99,432 Admixed African or African ancestry individuals, 146,492 East Asian ancestry individuals, 1,320,016 European ancestry individuals		1p36.11		ARID1A			ENSG00000117713	rs114165349-?	rs114165349	intron_variant	NR	8e-44	43.0969
4	rs79598313	1	27021913	rs114165349	2022-11-17	34887591	Graham SE	2021-12-09	Nature	www.ncbi.nlm.nih.gov/pubmed/34887591	The power of genetic diversity in genome-wide association studies of lipids.	Total cholesterol levels	1,320,016 European ancestry individuals		1p36.11		ARID1A			ENSG00000117713	rs114165349-C	rs114165349	intron_variant	0.0230826	2e-29	28.699	0.0603377	[0.052-0.069] unit increase
4	rs79598313	1	27021913	rs114165349	2022-10-24	34321204	Harrison S	2021-07-28	Sci Adv	www.ncbi.nlm.nih.gov/pubmed/34321204	Testosterone and socioeconomic position: Mendelian randomization in 306,248 men and women in UK Biobank.	Sex hormone-binding globulin levels	158,000 British ancestry women		1p36.11		ARID1A			ENSG00000117713	rs114165349-C	rs114165349	intron_variant	0.02	6e-23	22.2218	4.51	[3.61-5.41] nmol/L decrease
4	rs79598313	1	27021913	rs114165349	2022-11-17	34887591	Graham SE	2021-12-09	Nature	www.ncbi.nlm.nih.gov/pubmed/34887591	The power of genetic diversity in genome-wide association studies of lipids.	Non-HDL cholesterol levels	1,320,016 European ancestry individuals		1p36.11		ARID1A			ENSG00000117713	rs114165349-C	rs114165349	intron_variant	0.0236289	8e-57	56.0969	0.0978267	[0.088-0.108] unit increase
4	rs79598313	1	27021913	rs114165349	2022-06-06	34906840	Trinder M	2021-12-06	Atherosclerosis	www.ncbi.nlm.nih.gov/pubmed/34906840	Polygenic architecture and cardiovascular risk of familial combined hyperlipidemia.	Familial combined hyperlipidemia defined by Consensus criteria	39,961 British ancestry cases, 309,261 British ancestry controls		1p36.11		ARID1A			ENSG00000117713	rs114165349-G	rs114165349	intron_variant	0.976512	4e-17	16.3979	0.205279	[0.16-0.25] unit decrease
4	rs79598313	1	27021913	rs114165349	2022-06-06	34906840	Trinder M	2021-12-06	Atherosclerosis	www.ncbi.nlm.nih.gov/pubmed/34906840	Polygenic architecture and cardiovascular risk of familial combined hyperlipidemia.	Familial combined hyperlipidemia defined by Dutch criteria	17,485 British ancestry cases, 331,737 British ancestry controls		1p36.11		ARID1A			ENSG00000117713	rs114165349-G	rs114165349	intron_variant	0.976512	2e-11	10.699	0.232975	[0.17-0.3] unit decrease
4	rs79598313	1	27021913	rs114165349	2022-06-06	34906840	Trinder M	2021-12-06	Atherosclerosis	www.ncbi.nlm.nih.gov/pubmed/34906840	Polygenic architecture and cardiovascular risk of familial combined hyperlipidemia.	Familial combined hyperlipidemia defined by Mexico criteria	5,153 British ancestry cases, 344,069 British ancestry controls		1p36.11		ARID1A			ENSG00000117713	rs114165349-G	rs114165349	intron_variant	0.976512	6e-06	5.22185	0.27834	[0.16-0.39] unit decrease
4	rs79598313	1	27021913	rs114165349	2022-06-13	35192695	Haas CB	2022-02-22	Endocrinology	www.ncbi.nlm.nih.gov/pubmed/35192695	Cross-ancestry genome-wide association studies of sex hormone concentrations in pre- and postmenopausal women.	Sex hormone-binding globulin levels in postmenopausal women	92,911 European ancestry individuals		1p36.11		ARID1A			ENSG00000117713	rs114165349-C	rs114165349	intron_variant	0.0222082	2e-30	29.699	0.178551	[0.15-0.21] unit decrease
4	rs79598313	1	27021913	rs114165349	2022-06-13	35192695	Haas CB	2022-02-22	Endocrinology	www.ncbi.nlm.nih.gov/pubmed/35192695	Cross-ancestry genome-wide association studies of sex hormone concentrations in pre- and postmenopausal women.	Sex hormone-binding globulin levels	196,901 European ancestry individuals		1p36.11		ARID1A			ENSG00000117713	rs114165349-C	rs114165349	intron_variant	0.0222082	5e-60	59.301	0.17372	[0.15-0.19] unit decrease
4	rs79598313	1	27021913	rs114165349	2022-06-13	35192695	Haas CB	2022-02-22	Endocrinology	www.ncbi.nlm.nih.gov/pubmed/35192695	Cross-ancestry genome-wide association studies of sex hormone concentrations in pre- and postmenopausal women.	Sex hormone-binding globulin levels in premenopausal women	43,477 European ancestry individuals		1p36.11		ARID1A			ENSG00000117713	rs114165349-C	rs114165349	intron_variant	0.0222082	4e-24	23.3979	0.227986	[0.18-0.27] unit decrease
4	rs79598313	1	27021913	rs114165349	2022-06-13	35192695	Haas CB	2022-02-22	Endocrinology	www.ncbi.nlm.nih.gov/pubmed/35192695	Cross-ancestry genome-wide association studies of sex hormone concentrations in pre- and postmenopausal women.	Sex hormone-binding globulin levels	4,522 African ancestry individuals, 196,901 European ancestry individuals		1p36.11		ARID1A			ENSG00000117713	rs114165349-?	rs114165349	intron_variant	NR	5e-60	59.301	16.343	z score decrease
4	rs79598313	1	27021913	rs114165349	2020-09-18	32888494	Vuckovic D	2020-09-01	Cell	www.ncbi.nlm.nih.gov/pubmed/32888494	The Polygenic and Monogenic Basis of Blood Traits and Diseases.	Platelet count	408,112 British individuals		1p36.11	ARID1A, RP5-968P14.2	ARID1A			ENSG00000117713	rs114165349-C	rs114165349	intron_variant	0.023304	4e-24	23.3979	0.0758382	[0.061-0.091] unit increase
4	rs79598313	1	27021913	rs114165349	2022-11-17	34887591	Graham SE	2021-12-09	Nature	www.ncbi.nlm.nih.gov/pubmed/34887591	The power of genetic diversity in genome-wide association studies of lipids.	Low density lipoprotein cholesterol levels	1,320,016 European ancestry individuals		1p36.11		ARID1A			ENSG00000117713	rs114165349-C	rs114165349	intron_variant	0.0232506	6e-55	54.2218	0.0835384	[0.074-0.093] unit increase
4	rs79598313	1	27021913	rs114165349	2022-11-17	34887591	Graham SE	2021-12-09	Nature	www.ncbi.nlm.nih.gov/pubmed/34887591	The power of genetic diversity in genome-wide association studies of lipids.	Non-HDL cholesterol levels	40,963 South Asian ancestry individuals, 48,057 Hispanic individuals, 99,432 Admixed African or African ancestry individuals, 146,492 East Asian ancestry individuals, 1,320,016 European ancestry individuals		1p36.11		ARID1A			ENSG00000117713	rs114165349-?	rs114165349	intron_variant	NR	1e-70	70
4	rs79598313	1	27021913	rs114165349	2022-04-27	35213538	Richardson TG	2022-02-25	PLoS Biol	www.ncbi.nlm.nih.gov/pubmed/35213538	Characterising metabolomic signatures of lipid-modifying therapies through drug target mendelian randomisation.	Cholesteryl ester levels in HDL	115,082 European ancestry individuals		1p36.11		ARID1A			ENSG00000117713	rs114165349-G	rs114165349	intron_variant	0.977045	7e-20	19.1549	0.113551	[0.089-0.138] unit increase
4	rs79598313	1	27021913	rs114165349	2022-04-27	35213538	Richardson TG	2022-02-25	PLoS Biol	www.ncbi.nlm.nih.gov/pubmed/35213538	Characterising metabolomic signatures of lipid-modifying therapies through drug target mendelian randomisation.	Free cholesterol levels in large VLDL	115,082 European ancestry individuals		1p36.11		ARID1A			ENSG00000117713	rs114165349-G	rs114165349	intron_variant	0.977045	8e-16	15.0969	0.107766	[0.082-0.134] unit decrease
4	rs79598313	1	27021913	rs114165349	2022-04-27	35213538	Richardson TG	2022-02-25	PLoS Biol	www.ncbi.nlm.nih.gov/pubmed/35213538	Characterising metabolomic signatures of lipid-modifying therapies through drug target mendelian randomisation.	Cholesteryl ester levels in large VLDL	115,082 European ancestry individuals		1p36.11		ARID1A			ENSG00000117713	rs114165349-G	rs114165349	intron_variant	0.977045	9e-12	11.0458	0.0932372	[0.066-0.12] unit decrease
4	rs79598313	1	27021913	rs114165349	2022-04-27	35213538	Richardson TG	2022-02-25	PLoS Biol	www.ncbi.nlm.nih.gov/pubmed/35213538	Characterising metabolomic signatures of lipid-modifying therapies through drug target mendelian randomisation.	Ratio of apolipoprotein B to apolipoprotein A1 levels	115,082 European ancestry individuals		1p36.11		ARID1A			ENSG00000117713	rs114165349-G	rs114165349	intron_variant	0.977045	5e-13	12.301	0.0984068	[0.072-0.125] unit decrease
4	rs79598313	1	27021913	rs114165349	2022-04-27	35213538	Richardson TG	2022-02-25	PLoS Biol	www.ncbi.nlm.nih.gov/pubmed/35213538	Characterising metabolomic signatures of lipid-modifying therapies through drug target mendelian randomisation.	Cholesterol levels in large VLDL	115,082 European ancestry individuals		1p36.11		ARID1A			ENSG00000117713	rs114165349-G	rs114165349	intron_variant	0.977045	5e-14	13.301	0.102038	[0.076-0.129] unit decrease
4	rs79598313	1	27021913	rs114165349	2022-04-27	35213538	Richardson TG	2022-02-25	PLoS Biol	www.ncbi.nlm.nih.gov/pubmed/35213538	Characterising metabolomic signatures of lipid-modifying therapies through drug target mendelian randomisation.	Free cholesterol levels in VLDL	115,082 European ancestry individuals		1p36.11		ARID1A			ENSG00000117713	rs114165349-G	rs114165349	intron_variant	0.977045	4e-11	10.3979	0.0905172	[0.064-0.117] unit decrease
4	rs79598313	1	27021913	rs114165349	2022-04-27	35213538	Richardson TG	2022-02-25	PLoS Biol	www.ncbi.nlm.nih.gov/pubmed/35213538	Characterising metabolomic signatures of lipid-modifying therapies through drug target mendelian randomisation.	VLDL cholesterol levels	115,082 European ancestry individuals		1p36.11		ARID1A			ENSG00000117713	rs114165349-G	rs114165349	intron_variant	0.977045	5e-08	7.30103	0.0754643	[0.048-0.103] unit decrease
4	rs79598313	1	27021913	rs114165349	2022-04-27	35213538	Richardson TG	2022-02-25	PLoS Biol	www.ncbi.nlm.nih.gov/pubmed/35213538	Characterising metabolomic signatures of lipid-modifying therapies through drug target mendelian randomisation.	Phospholipid levels in VLDL	115,082 European ancestry individuals		1p36.11		ARID1A			ENSG00000117713	rs114165349-G	rs114165349	intron_variant	0.977045	1e-12	12	0.0971022	[0.07-0.124] unit decrease
4	rs79598313	1	27021913	rs114165349	2022-04-27	35213538	Richardson TG	2022-02-25	PLoS Biol	www.ncbi.nlm.nih.gov/pubmed/35213538	Characterising metabolomic signatures of lipid-modifying therapies through drug target mendelian randomisation.	Cholesterol levels in very large VLDL	115,082 European ancestry individuals		1p36.11		ARID1A			ENSG00000117713	rs114165349-G	rs114165349	intron_variant	0.977045	7e-14	13.1549	0.101061	[0.075-0.128] unit decrease
4	rs79598313	1	27021913	rs114165349	2022-04-27	35213538	Richardson TG	2022-02-25	PLoS Biol	www.ncbi.nlm.nih.gov/pubmed/35213538	Characterising metabolomic signatures of lipid-modifying therapies through drug target mendelian randomisation.	Cholesteryl ester levels in very large VLDL	115,082 European ancestry individuals		1p36.11		ARID1A			ENSG00000117713	rs114165349-G	rs114165349	intron_variant	0.977045	8e-12	11.0969	0.0932516	[0.067-0.12] unit decrease
4	rs79598313	1	27021913	rs114165349	2022-04-27	35213538	Richardson TG	2022-02-25	PLoS Biol	www.ncbi.nlm.nih.gov/pubmed/35213538	Characterising metabolomic signatures of lipid-modifying therapies through drug target mendelian randomisation.	Phospholipid levels in small VLDL	115,082 European ancestry individuals		1p36.11		ARID1A			ENSG00000117713	rs114165349-G	rs114165349	intron_variant	0.977045	1e-08	8	0.0787302	[0.052-0.106] unit decrease
4	rs79598313	1	27021913	rs114165349	2022-04-27	35213538	Richardson TG	2022-02-25	PLoS Biol	www.ncbi.nlm.nih.gov/pubmed/35213538	Characterising metabolomic signatures of lipid-modifying therapies through drug target mendelian randomisation.	Concentration of small VLDL particles	115,082 European ancestry individuals		1p36.11		ARID1A			ENSG00000117713	rs114165349-G	rs114165349	intron_variant	0.977045	3e-14	13.5229	0.103426	[0.077-0.13] unit decrease
4	rs79598313	1	27021913	rs114165349	2022-04-27	35213538	Richardson TG	2022-02-25	PLoS Biol	www.ncbi.nlm.nih.gov/pubmed/35213538	Characterising metabolomic signatures of lipid-modifying therapies through drug target mendelian randomisation.	Total lipid levels in VLDL	115,082 European ancestry individuals		1p36.11		ARID1A			ENSG00000117713	rs114165349-G	rs114165349	intron_variant	0.977045	7e-14	13.1549	0.101542	[0.075-0.128] unit decrease
4	rs79598313	1	27021913	rs114165349	2022-04-27	35213538	Richardson TG	2022-02-25	PLoS Biol	www.ncbi.nlm.nih.gov/pubmed/35213538	Characterising metabolomic signatures of lipid-modifying therapies through drug target mendelian randomisation.	Concentration of VLDL particles	115,082 European ancestry individuals		1p36.11		ARID1A			ENSG00000117713	rs114165349-G	rs114165349	intron_variant	0.977045	4e-11	10.3979	0.09079	[0.064-0.118] unit decrease
4	rs79598313	1	27021913	rs114165349	2022-04-27	35213538	Richardson TG	2022-02-25	PLoS Biol	www.ncbi.nlm.nih.gov/pubmed/35213538	Characterising metabolomic signatures of lipid-modifying therapies through drug target mendelian randomisation.	Cholesterol levels in medium HDL	115,082 European ancestry individuals		1p36.11		ARID1A			ENSG00000117713	rs114165349-G	rs114165349	intron_variant	0.977045	8e-20	19.0969	0.116131	[0.091-0.141] unit increase
4	rs79598313	1	27021913	rs114165349	2022-04-27	35213538	Richardson TG	2022-02-25	PLoS Biol	www.ncbi.nlm.nih.gov/pubmed/35213538	Characterising metabolomic signatures of lipid-modifying therapies through drug target mendelian randomisation.	Total lipid levels in medium VLDL	115,082 European ancestry individuals		1p36.11		ARID1A			ENSG00000117713	rs114165349-G	rs114165349	intron_variant	0.977045	4e-10	9.39794	0.0860533	[0.059-0.113] unit decrease
4	rs79598313	1	27021913	rs114165349	2022-04-27	35213538	Richardson TG	2022-02-25	PLoS Biol	www.ncbi.nlm.nih.gov/pubmed/35213538	Characterising metabolomic signatures of lipid-modifying therapies through drug target mendelian randomisation.	Concentration of medium VLDL particles	115,082 European ancestry individuals		1p36.11		ARID1A			ENSG00000117713	rs114165349-G	rs114165349	intron_variant	0.977045	4e-08	7.39794	0.0761172	[0.049-0.103] unit decrease
4	rs79598313	1	27021913	rs114165349	2022-04-27	35213538	Richardson TG	2022-02-25	PLoS Biol	www.ncbi.nlm.nih.gov/pubmed/35213538	Characterising metabolomic signatures of lipid-modifying therapies through drug target mendelian randomisation.	Triglyceride levels in medium VLDL	115,082 European ancestry individuals		1p36.11		ARID1A			ENSG00000117713	rs114165349-G	rs114165349	intron_variant	0.977045	4e-14	13.3979	0.101382	[0.075-0.128] unit decrease
4	rs79598313	1	27021913	rs114165349	2022-04-27	35213538	Richardson TG	2022-02-25	PLoS Biol	www.ncbi.nlm.nih.gov/pubmed/35213538	Characterising metabolomic signatures of lipid-modifying therapies through drug target mendelian randomisation.	Cholesteryl ester levels in medium HDL	115,082 European ancestry individuals		1p36.11		ARID1A			ENSG00000117713	rs114165349-G	rs114165349	intron_variant	0.977045	4e-21	20.3979	0.120716	[0.096-0.146] unit increase
4	rs79598313	1	27021913	rs114165349	2022-04-27	35213538	Richardson TG	2022-02-25	PLoS Biol	www.ncbi.nlm.nih.gov/pubmed/35213538	Characterising metabolomic signatures of lipid-modifying therapies through drug target mendelian randomisation.	Total lipid levels in small VLDL	115,082 European ancestry individuals		1p36.11		ARID1A			ENSG00000117713	rs114165349-G	rs114165349	intron_variant	0.977045	1e-12	12	0.0972894	[0.071-0.124] unit decrease
4	rs79598313	1	27021913	rs114165349	2021-12-14	34594039	Sakaue S	2021-09-30	Nat Genet	www.ncbi.nlm.nih.gov/pubmed/34594039	A cross-population atlas of genetic associations for 220 human phenotypes.	Alanine aminotransferase levels	344,136 European ancestry individuals, 150,545 East Asian ancestry individuals		1p36.11		ARID1A			ENSG00000117713	rs114165349-C	rs114165349	intron_variant	NR	4e-31	30.3979	0.0861	[0.072-0.101] unit increase
4	rs79598313	1	27021913	rs114165349	2021-12-14	34594039	Sakaue S	2021-09-30	Nat Genet	www.ncbi.nlm.nih.gov/pubmed/34594039	A cross-population atlas of genetic associations for 220 human phenotypes.	Triglycerides	343,992 European ancestry individuals, 111,667 East Asian ancestry individuals		1p36.11		ARID1A			ENSG00000117713	rs114165349-C	rs114165349	intron_variant	NR	4e-29	28.3979	0.0863	[0.071-0.101] unit increase
4	rs79598313	1	27021913	rs114165349	2021-12-14	34594039	Sakaue S	2021-09-30	Nat Genet	www.ncbi.nlm.nih.gov/pubmed/34594039	A cross-population atlas of genetic associations for 220 human phenotypes.	Serum uric acid levels	343,836 European ancestry individuals, 129,405 East Asian ancestry individuals		1p36.11		ARID1A			ENSG00000117713	rs114165349-C	rs114165349	intron_variant	NR	8e-33	32.0969	0.0805	[0.067-0.094] unit increase
4	rs79598313	1	27021913	rs114165349	2021-12-14	34594039	Sakaue S	2021-09-30	Nat Genet	www.ncbi.nlm.nih.gov/pubmed/34594039	A cross-population atlas of genetic associations for 220 human phenotypes.	Total bilirubin levels	342,829 European ancestry individuals, 124,341 East Asian ancestry individuals		1p36.11		ARID1A			ENSG00000117713	rs114165349-C	rs114165349	intron_variant	NR	1e-22	22	0.0749	[0.06-0.09] unit increase
4	rs79598313	1	27180088	rs75460349	2019-03-07	30578418	Giri A	2018-12-21	Nat Genet	www.ncbi.nlm.nih.gov/pubmed/30578418	Trans-ethnic association study of blood pressure determinants in over 750,000 individuals.	Systolic blood pressure	365,998 European ancestry individuals, 63,490 African ancestry individuals, 22,802 Hispanic individuals, 4,792 Asian ancestry individuals, 2,695 Native American ancestry individuals	299,024 European ancestry individuals, 17,277 individuals	1p36.11	ZDHHC18	ZDHHC18			ENSG00000204160	rs75460349-A	rs75460349	intron_variant	0.9752	1e-09	9	0.5644	[0.38-0.75] mmHg decrease
4	rs79598313	1	27180088	rs75460349	2020-03-23	31900758	Han X	2020-01-03	Eur J Epidemiol	www.ncbi.nlm.nih.gov/pubmed/31900758	Using Mendelian randomization to evaluate the causal relationship between serum C-reactive protein levels and age-related macular degeneration.	C-reactive protein levels	418,642 British ancestry individuals		1p36.11	NR	ZDHHC18			ENSG00000204160	rs75460349-A	rs75460349	intron_variant	0.976364	3e-43	42.5229	0.0923477	[0.079-0.105] unit increase
4	rs79598313	1	27180088	rs75460349	2022-10-24	34321204	Harrison S	2021-07-28	Sci Adv	www.ncbi.nlm.nih.gov/pubmed/34321204	Testosterone and socioeconomic position: Mendelian randomization in 306,248 men and women in UK Biobank.	Bioavailable testosterone levels	158,000 British ancestry women		1p36.11		ZDHHC18			ENSG00000204160	rs75460349-C	rs75460349	intron_variant	0.02	3e-08	7.52288	0.02	[0.012-0.028] nmol/L increase
4	rs79598313	1	27180088	rs75460349	2022-10-24	34321204	Harrison S	2021-07-28	Sci Adv	www.ncbi.nlm.nih.gov/pubmed/34321204	Testosterone and socioeconomic position: Mendelian randomization in 306,248 men and women in UK Biobank.	Total testosterone levels	148,248 British ancestry men		1p36.11		ZDHHC18			ENSG00000204160	rs75460349-C	rs75460349	intron_variant	0.02	9e-21	20.0458	0.54	[0.43-0.65] nmol/L decrease
4	rs79598313	1	27180088	rs75460349	2019-04-18	30388399	Ligthart S	2018-11-01	Am J Hum Genet	www.ncbi.nlm.nih.gov/pubmed/30388399	Genome Analyses of >200,000 Individuals Identify 58 Loci for Chronic Inflammation and Highlight Pathways that Link Inflammation and Complex Disorders.	C-reactive protein levels	148,164 European ancestry individuals		1p36.11	ZDHHC18	ZDHHC18			ENSG00000204160	rs75460349-A	rs75460349	intron_variant	0.97	5e-10	9.30103	0.086	[0.059-0.113] unit increase
4	rs79598313	1	27180088	rs75460349	2019-04-18	30388399	Ligthart S	2018-11-01	Am J Hum Genet	www.ncbi.nlm.nih.gov/pubmed/30388399	Genome Analyses of >200,000 Individuals Identify 58 Loci for Chronic Inflammation and Highlight Pathways that Link Inflammation and Complex Disorders.	C-reactive protein levels	148,164 European ancestry individuals		1p36.11	ZDHHC18	ZDHHC18			ENSG00000204160	rs75460349-A	rs75460349	intron_variant	0.97	5e-11	10.301	0.086	[0.061-0.111] unit increase
4	rs79598313	1	27180088	rs75460349	2022-05-06	35459240	Said S	2022-04-22	Nat Commun	www.ncbi.nlm.nih.gov/pubmed/35459240	Genetic analysis of over half a million people characterises C-reactive protein loci.	C-reactive protein levels	575,531 European ancestry individuals		1p36.11		ZDHHC18			ENSG00000204160	rs75460349-A	rs75460349	intron_variant	NR	3e-45	44.5229	0.095	[0.081-0.109] unit increase
4	rs79598313	1	27180088	rs75460349	2021-06-09	33972514	Pazoki R	2021-05-10	Nat Commun	www.ncbi.nlm.nih.gov/pubmed/33972514	Genetic analysis in European ancestry individuals identifies 517 loci associated with liver enzymes.	Liver enzyme levels (alkaline phosphatase)	437,438 European ancestry individuals	315,572 European ancestry individuals	1p36.11	ZDHHC18	ZDHHC18			ENSG00000204160	rs75460349-A	rs75460349	intron_variant	0.976583	1e-19	19	0.00674286	[0.0052-0.0082] unit increase
4	rs79598313	1	27180088	rs75460349	2022-11-17	34887591	Graham SE	2021-12-09	Nature	www.ncbi.nlm.nih.gov/pubmed/34887591	The power of genetic diversity in genome-wide association studies of lipids.	High density lipoprotein cholesterol levels	40,963 South Asian ancestry individuals, 48,057 Hispanic individuals, 99,432 Admixed African or African ancestry individuals, 146,492 East Asian ancestry individuals, 1,320,016 European ancestry individuals		1p36.11		ZDHHC18			ENSG00000204160	rs75460349-?	rs75460349	intron_variant	NR	2e-74	73.699
4	rs79598313	1	27180088	rs75460349	2022-11-17	34887591	Graham SE	2021-12-09	Nature	www.ncbi.nlm.nih.gov/pubmed/34887591	The power of genetic diversity in genome-wide association studies of lipids.	High density lipoprotein cholesterol levels	1,320,016 European ancestry individuals		1p36.11		ZDHHC18			ENSG00000204160	rs75460349-C	rs75460349	intron_variant	0.0236617	8e-50	49.0969	0.0872946	[0.078-0.096] unit decrease
4	rs79598313	1	27180088	rs75460349	2022-04-27	35213538	Richardson TG	2022-02-25	PLoS Biol	www.ncbi.nlm.nih.gov/pubmed/35213538	Characterising metabolomic signatures of lipid-modifying therapies through drug target mendelian randomisation.	Average diameter for HDL particles	115,082 European ancestry individuals		1p36.11		ZDHHC18			ENSG00000204160	rs75460349-A	rs75460349	intron_variant	0.976745	3e-09	8.52288	0.0728362	[0.049-0.097] unit increase
4	rs79598313	1	27180088	rs75460349	2022-04-27	35213538	Richardson TG	2022-02-25	PLoS Biol	www.ncbi.nlm.nih.gov/pubmed/35213538	Characterising metabolomic signatures of lipid-modifying therapies through drug target mendelian randomisation.	Cholesteryl ester levels in small VLDL	115,082 European ancestry individuals		1p36.11		ZDHHC18			ENSG00000204160	rs75460349-A	rs75460349	intron_variant	0.976745	3e-08	7.52288	0.0769836	[0.05-0.104] unit decrease
4	rs79598313	1	27180088	rs75460349	2022-04-27	35213538	Richardson TG	2022-02-25	PLoS Biol	www.ncbi.nlm.nih.gov/pubmed/35213538	Characterising metabolomic signatures of lipid-modifying therapies through drug target mendelian randomisation.	Phospholipid levels in large HDL	115,082 European ancestry individuals		1p36.11		ZDHHC18			ENSG00000204160	rs75460349-A	rs75460349	intron_variant	0.976745	3e-12	11.5229	0.0853141	[0.061-0.109] unit increase
4	rs79598313	1	27180088	rs75460349	2022-04-27	35213538	Richardson TG	2022-02-25	PLoS Biol	www.ncbi.nlm.nih.gov/pubmed/35213538	Characterising metabolomic signatures of lipid-modifying therapies through drug target mendelian randomisation.	Phospholipids to total lipids ratio in large VLDL	115,071 European ancestry individuals		1p36.11		ZDHHC18			ENSG00000204160	rs75460349-A	rs75460349	intron_variant	0.976743	9e-11	10.0458	0.0873267	[0.061-0.114] unit decrease
4	rs79598313	1	27180088	rs75460349	2021-12-14	34594039	Sakaue S	2021-09-30	Nat Genet	www.ncbi.nlm.nih.gov/pubmed/34594039	A cross-population atlas of genetic associations for 220 human phenotypes.	Serum alkaline phosphatase levels	344,292 European ancestry individuals, 118,886 East Asian ancestry individuals		1p36.11		ZDHHC18			ENSG00000204160	rs75460349-C	rs75460349	intron_variant	NR	7e-15	14.1549	0.0605	[0.045-0.076] unit decrease
4	rs79598313	1	27180088	rs75460349	2021-12-14	34594039	Sakaue S	2021-09-30	Nat Genet	www.ncbi.nlm.nih.gov/pubmed/34594039	A cross-population atlas of genetic associations for 220 human phenotypes.	LDL cholesterol	343,621 European ancestry individuals, 72,866 East Asian ancestry individuals		1p36.11		ZDHHC18			ENSG00000204160	rs75460349-C	rs75460349	intron_variant	NR	2e-13	12.699	0.058	[0.043-0.073] unit increase
4	rs79598313	1	27180088	rs75460349	2021-12-14	34594039	Sakaue S	2021-09-30	Nat Genet	www.ncbi.nlm.nih.gov/pubmed/34594039	A cross-population atlas of genetic associations for 220 human phenotypes.	C-reactive protein	353,466 European ancestry individuals, 83,025 East Asian ancestry individuals		1p36.11		ZDHHC18			ENSG00000204160	rs75460349-C	rs75460349	intron_variant	NR	4e-31	30.3979	0.0934	[0.078-0.109] unit decrease
4	rs79598313	1	27180088	rs75460349	2021-12-14	34594039	Sakaue S	2021-09-30	Nat Genet	www.ncbi.nlm.nih.gov/pubmed/34594039	A cross-population atlas of genetic associations for 220 human phenotypes.	Serum creatinine levels	344,104 European ancestry individuals, 150,266 East Asian ancestry individuals		1p36.11		ZDHHC18			ENSG00000204160	rs75460349-C	rs75460349	intron_variant	NR	3e-17	16.5229	0.0547	[0.042-0.067] unit decrease
4	rs79598313	1	27262545	rs182050989	2017-08-30	27863252	Astle WJ	2016-11-17	Cell	www.ncbi.nlm.nih.gov/pubmed/27863252	The Allelic Landscape of Human Blood Cell Trait Variation and Links to Common Complex Disease.	Plateletcrit	164,339 European ancestry individuals		1p36.11	NUDC	NUDC			ENSG00000090273	rs182050989-T	rs182050989	intron_variant	0.0292	2e-12	11.699	0.0771772	[0.056-0.099] unit increase
4	rs79598313	1	27262545	rs182050989	2020-12-14	32042192	Ruth KS	2020-02-10	Nat Med	www.ncbi.nlm.nih.gov/pubmed/32042192	Using human genetics to understand the disease impacts of testosterone in men and women.	Total testosterone levels	425,097 European ancestry individuals		1p36.11	NR	NUDC			ENSG00000090273	rs182050989-C	rs182050989	intron_variant	0.971479	1e-12	12	0.0266455	[0.019-0.034] unit increase
4	rs79598313	1	27262545	rs182050989	2022-10-24	34321204	Harrison S	2021-07-28	Sci Adv	www.ncbi.nlm.nih.gov/pubmed/34321204	Testosterone and socioeconomic position: Mendelian randomization in 306,248 men and women in UK Biobank.	Sex hormone-binding globulin levels	36,203 British ancestry pre-menopausal women		1p36.11		NUDC			ENSG00000090273	rs182050989-T	rs182050989	intron_variant	0.03	3e-08	7.52288	5.56	[3.6-7.52] nmol/L decrease
4	rs79598313	1	27262545	rs182050989	2019-02-08	30595370	Kichaev G	2018-12-27	Am J Hum Genet	www.ncbi.nlm.nih.gov/pubmed/30595370	Leveraging Polygenic Functional Enrichment to Improve GWAS Power.	Systolic blood pressure	approximately 422,000 European ancestry individuals		1p36.11		NUDC			ENSG00000090273	rs182050989-?	rs182050989	intron_variant	NR	6e-12	11.2218
4	rs79598313	1	27262545	rs182050989	2021-08-24	33730874	Said MA	2021-03-18	Arterioscler Thromb Vasc Biol	www.ncbi.nlm.nih.gov/pubmed/33730874	Genome-Wide Association Study and Identification of a Protective Missense Variant on Lipoprotein(a) Concentration: Protective Missense Variant on Lipoprotein(a) Concentration.	Lipoprotein (a) levels	348,591 European ancestry individuals, 6,000 African ancestry individuals, 9,116 Asian ancestry individuals, 7,505 individuals		1p36.11	NUDC	NUDC			ENSG00000090273	rs182050989-C	rs182050989	intron_variant	NR	8e-12	11.0969	0.030778	[0.018-0.043] nmol/l increase
4	rs79598313	1	27262545	rs182050989	2021-12-13	34469753	Kachuri L	2021-08-26	Am J Hum Genet	www.ncbi.nlm.nih.gov/pubmed/34469753	Genetic determinants of blood-cell traits influence susceptibility to childhood acute lymphoblastic leukemia.	Platelet count	235,256 European ancestry individuals	100,764 European ancestry individuals	1p36.11		NUDC			ENSG00000090273	rs182050989-C	rs182050989	intron_variant	0.972	1e-13	13
4	rs79598313	1	27262545	rs182050989	2022-04-27	35213538	Richardson TG	2022-02-25	PLoS Biol	www.ncbi.nlm.nih.gov/pubmed/35213538	Characterising metabolomic signatures of lipid-modifying therapies through drug target mendelian randomisation.	Free cholesterol to total lipids ratio in large LDL	115,082 European ancestry individuals		1p36.11		NUDC			ENSG00000090273	rs182050989-C	rs182050989	intron_variant	0.97186	8e-13	12.0969	0.08494	[0.062-0.108] unit increase
4	rs79598313	1	27262545	rs182050989	2022-04-27	35213538	Richardson TG	2022-02-25	PLoS Biol	www.ncbi.nlm.nih.gov/pubmed/35213538	Characterising metabolomic signatures of lipid-modifying therapies through drug target mendelian randomisation.	Cholesterol to total lipids ratio in IDL	115,082 European ancestry individuals		1p36.11		NUDC			ENSG00000090273	rs182050989-C	rs182050989	intron_variant	0.97186	6e-13	12.2218	0.0875316	[0.064-0.111] unit increase
4	rs79598313	1	27262545	rs182050989	2022-04-27	35213538	Richardson TG	2022-02-25	PLoS Biol	www.ncbi.nlm.nih.gov/pubmed/35213538	Characterising metabolomic signatures of lipid-modifying therapies through drug target mendelian randomisation.	Triglyceride levels in IDL	115,082 European ancestry individuals		1p36.11		NUDC			ENSG00000090273	rs182050989-C	rs182050989	intron_variant	0.97186	1e-10	10	0.0785266	[0.055-0.102] unit decrease
4	rs79598313	1	27262545	rs182050989	2022-04-27	35213538	Richardson TG	2022-02-25	PLoS Biol	www.ncbi.nlm.nih.gov/pubmed/35213538	Characterising metabolomic signatures of lipid-modifying therapies through drug target mendelian randomisation.	Triglycerides to total lipids ratio in large LDL	115,082 European ancestry individuals		1p36.11		NUDC			ENSG00000090273	rs182050989-C	rs182050989	intron_variant	0.97186	6e-11	10.2218	0.0793247	[0.056-0.103] unit decrease
4	rs79598313	1	27262545	rs182050989	2022-04-27	35213538	Richardson TG	2022-02-25	PLoS Biol	www.ncbi.nlm.nih.gov/pubmed/35213538	Characterising metabolomic signatures of lipid-modifying therapies through drug target mendelian randomisation.	Cholesterol to total lipids ratio in very small VLDL	115,082 European ancestry individuals		1p36.11		NUDC			ENSG00000090273	rs182050989-C	rs182050989	intron_variant	0.97186	3e-14	13.5229	0.0898128	[0.067-0.113] unit increase
4	rs79598313	1	27262545	rs182050989	2022-04-27	35213538	Richardson TG	2022-02-25	PLoS Biol	www.ncbi.nlm.nih.gov/pubmed/35213538	Characterising metabolomic signatures of lipid-modifying therapies through drug target mendelian randomisation.	Triglycerides to total lipids ratio in very small VLDL	115,082 European ancestry individuals		1p36.11		NUDC			ENSG00000090273	rs182050989-C	rs182050989	intron_variant	0.97186	4e-12	11.3979	0.0817836	[0.059-0.105] unit decrease
4	rs79598313	1	27262545	rs182050989	2022-04-27	35213538	Richardson TG	2022-02-25	PLoS Biol	www.ncbi.nlm.nih.gov/pubmed/35213538	Characterising metabolomic signatures of lipid-modifying therapies through drug target mendelian randomisation.	Phospholipids to total lipids ratio in small VLDL	115,082 European ancestry individuals		1p36.11		NUDC			ENSG00000090273	rs182050989-C	rs182050989	intron_variant	0.97186	3e-09	8.52288	0.0708904	[0.048-0.094] unit increase
4	rs79598313	1	27262545	rs182050989	2022-04-27	35213538	Richardson TG	2022-02-25	PLoS Biol	www.ncbi.nlm.nih.gov/pubmed/35213538	Characterising metabolomic signatures of lipid-modifying therapies through drug target mendelian randomisation.	Triglyceride levels in very large HDL	115,082 European ancestry individuals		1p36.11		NUDC			ENSG00000090273	rs182050989-C	rs182050989	intron_variant	0.97186	4e-10	9.39794	0.0762303	[0.052-0.1] unit decrease
4	rs79598313	1	27262545	rs182050989	2022-04-27	35213538	Richardson TG	2022-02-25	PLoS Biol	www.ncbi.nlm.nih.gov/pubmed/35213538	Characterising metabolomic signatures of lipid-modifying therapies through drug target mendelian randomisation.	Cholesteryl esters to total lipids ratio in very small VLDL	115,082 European ancestry individuals		1p36.11		NUDC			ENSG00000090273	rs182050989-C	rs182050989	intron_variant	0.97186	7e-16	15.1549	0.094483	[0.072-0.117] unit increase
4	rs79598313	1	27262545	rs182050989	2022-04-27	35213538	Richardson TG	2022-02-25	PLoS Biol	www.ncbi.nlm.nih.gov/pubmed/35213538	Characterising metabolomic signatures of lipid-modifying therapies through drug target mendelian randomisation.	Free cholesterol to total lipids ratio in chylomicrons and extremely large VLDL	111,638 European ancestry individuals		1p36.11		NUDC			ENSG00000090273	rs182050989-C	rs182050989	intron_variant	0.971816	4e-08	7.39794	0.0682279	[0.044-0.093] unit increase
4	rs79598313	1	27262545	rs182050989	2022-04-27	35213538	Richardson TG	2022-02-25	PLoS Biol	www.ncbi.nlm.nih.gov/pubmed/35213538	Characterising metabolomic signatures of lipid-modifying therapies through drug target mendelian randomisation.	Glycoprotein acetyls levels	115,082 European ancestry individuals		1p36.11		NUDC			ENSG00000090273	rs182050989-C	rs182050989	intron_variant	0.97186	4e-09	8.39794	0.072954	[0.049-0.097] unit decrease
4	rs79598313	1	27262545	rs182050989	2022-04-27	35213538	Richardson TG	2022-02-25	PLoS Biol	www.ncbi.nlm.nih.gov/pubmed/35213538	Characterising metabolomic signatures of lipid-modifying therapies through drug target mendelian randomisation.	Triglycerides to total lipids ratio in medium LDL	115,082 European ancestry individuals		1p36.11		NUDC			ENSG00000090273	rs182050989-C	rs182050989	intron_variant	0.97186	3e-10	9.52288	0.0772368	[0.053-0.101] unit decrease
4	rs79598313	1	27262545	rs182050989	2022-04-27	35213538	Richardson TG	2022-02-25	PLoS Biol	www.ncbi.nlm.nih.gov/pubmed/35213538	Characterising metabolomic signatures of lipid-modifying therapies through drug target mendelian randomisation.	Ratio of monounsaturated fatty acids to total fatty acids	115,006 European ancestry individuals		1p36.11		NUDC			ENSG00000090273	rs182050989-C	rs182050989	intron_variant	0.97185	2e-12	11.699	0.0842132	[0.061-0.108] unit decrease
4	rs79598313	1	27262545	rs182050989	2022-04-27	35213538	Richardson TG	2022-02-25	PLoS Biol	www.ncbi.nlm.nih.gov/pubmed/35213538	Characterising metabolomic signatures of lipid-modifying therapies through drug target mendelian randomisation.	Ratio of omega-6 fatty acids to total fatty acids	115,006 European ancestry individuals		1p36.11		NUDC			ENSG00000090273	rs182050989-C	rs182050989	intron_variant	0.97185	2e-09	8.69897	0.0720426	[0.049-0.096] unit increase
4	rs79598313	1	27262545	rs182050989	2022-04-27	35213538	Richardson TG	2022-02-25	PLoS Biol	www.ncbi.nlm.nih.gov/pubmed/35213538	Characterising metabolomic signatures of lipid-modifying therapies through drug target mendelian randomisation.	Cholesterol to total lipids ratio in small LDL	115,082 European ancestry individuals		1p36.11		NUDC			ENSG00000090273	rs182050989-C	rs182050989	intron_variant	0.97186	2e-08	7.69897	0.0706294	[0.046-0.095] unit increase
4	rs79598313	1	27262545	rs182050989	2022-04-27	35213538	Richardson TG	2022-02-25	PLoS Biol	www.ncbi.nlm.nih.gov/pubmed/35213538	Characterising metabolomic signatures of lipid-modifying therapies through drug target mendelian randomisation.	Free cholesterol to total lipids ratio in small LDL	115,082 European ancestry individuals		1p36.11		NUDC			ENSG00000090273	rs182050989-C	rs182050989	intron_variant	0.97186	2e-09	8.69897	0.0724692	[0.049-0.096] unit increase
4	rs79598313	1	27262545	rs182050989	2022-04-27	35213538	Richardson TG	2022-02-25	PLoS Biol	www.ncbi.nlm.nih.gov/pubmed/35213538	Characterising metabolomic signatures of lipid-modifying therapies through drug target mendelian randomisation.	Triglycerides to total lipids ratio in small LDL	115,082 European ancestry individuals		1p36.11		NUDC			ENSG00000090273	rs182050989-C	rs182050989	intron_variant	0.97186	8e-12	11.0969	0.0821731	[0.059-0.106] unit decrease
4	rs79598313	1	27262545	rs182050989	2022-04-27	35213538	Richardson TG	2022-02-25	PLoS Biol	www.ncbi.nlm.nih.gov/pubmed/35213538	Characterising metabolomic signatures of lipid-modifying therapies through drug target mendelian randomisation.	Triglycerides to total lipids ratio in IDL	115,082 European ancestry individuals		1p36.11		NUDC			ENSG00000090273	rs182050989-C	rs182050989	intron_variant	0.97186	4e-13	12.3979	0.0868233	[0.063-0.11] unit decrease
4	rs79598313	1	27262545	rs182050989	2022-04-27	35213538	Richardson TG	2022-02-25	PLoS Biol	www.ncbi.nlm.nih.gov/pubmed/35213538	Characterising metabolomic signatures of lipid-modifying therapies through drug target mendelian randomisation.	Free cholesterol to total lipids ratio in small VLDL	115,082 European ancestry individuals		1p36.11		NUDC			ENSG00000090273	rs182050989-C	rs182050989	intron_variant	0.97186	3e-09	8.52288	0.0706754	[0.047-0.094] unit increase
4	rs79598313	1	27284913	rs79598313	2019-01-28	30598549	Morris JA	2018-12-31	Nat Genet	www.ncbi.nlm.nih.gov/pubmed/30598549	An atlas of genetic influences on osteoporosis in humans and mice.	Heel bone mineral density	426,824 British ancestry individuals		1p36.11	KDF1	KDF1			ENSG00000175707	rs79598313-C	rs79598313	intron_variant	0.976412	1e-09	9	0.0376245	[0.026-0.05] unit decrease
4	rs79598313	1	27284913	rs79598313	2019-02-14	29507422	Hoffmann TJ	2018-03-05	Nat Genet	www.ncbi.nlm.nih.gov/pubmed/29507422	A large electronic-health-record-based genome-wide study of serum lipids.	High density lipoprotein cholesterol levels	76,627 European ancestry individuals, 7,795 Hispanic individuals, 6,855 East Asian ancestry individuals, 2,958 African American individuals, 439 South Asian ancestry individuals		1p36.11	NR	KDF1			ENSG00000175707	rs79598313-C	rs79598313	intron_variant	0.979	4e-14	13.3979	0.099	unit increase
4	rs79598313	1	27284913	rs79598313	2019-02-14	29507422	Hoffmann TJ	2018-03-05	Nat Genet	www.ncbi.nlm.nih.gov/pubmed/29507422	A large electronic-health-record-based genome-wide study of serum lipids.	High density lipoprotein cholesterol levels	76,627 European ancestry individuals, 7,795 Hispanic individuals, 6,855 East Asian ancestry individuals, 2,958 African American individuals, 439 South Asian ancestry individuals		1p36.11	NR	KDF1			ENSG00000175707	rs79598313-C	rs79598313	intron_variant	NR	1e-14	14	0.098	unit increase
4	rs79598313	1	27284913	rs79598313	2019-02-14	29507422	Hoffmann TJ	2018-03-05	Nat Genet	www.ncbi.nlm.nih.gov/pubmed/29507422	A large electronic-health-record-based genome-wide study of serum lipids.	Low density lipoprotein cholesterol levels	76,627 European ancestry individuals, 7,795 Hispanic individuals, 6,855 East Asian ancestry individuals, 2,958 African American individuals, 439 South Asian ancestry individuals		1p36.11	NR	KDF1			ENSG00000175707	rs79598313-C	rs79598313	intron_variant	0.979	3e-08	7.52288	0.092	unit decrease
4	rs79598313	1	27284913	rs79598313	2019-02-14	29507422	Hoffmann TJ	2018-03-05	Nat Genet	www.ncbi.nlm.nih.gov/pubmed/29507422	A large electronic-health-record-based genome-wide study of serum lipids.	Low density lipoprotein cholesterol levels	76,627 European ancestry individuals, 7,795 Hispanic individuals, 6,855 East Asian ancestry individuals, 2,958 African American individuals, 439 South Asian ancestry individuals		1p36.11	NR	KDF1			ENSG00000175707	rs79598313-C	rs79598313	intron_variant	NR	5e-08	7.30103	0.086	unit decrease
4	rs79598313	1	27284913	rs79598313	2019-02-14	29507422	Hoffmann TJ	2018-03-05	Nat Genet	www.ncbi.nlm.nih.gov/pubmed/29507422	A large electronic-health-record-based genome-wide study of serum lipids.	Triglycerides	76,627 European ancestry individuals, 7,795 Hispanic individuals, 6,855 East Asian ancestry individuals, 2,958 African American individuals, 439 South Asian ancestry individuals		1p36.11	NR	KDF1			ENSG00000175707	rs79598313-C	rs79598313	intron_variant	0.979	3e-09	8.52288	0.086	unit decrease
4	rs79598313	1	27284913	rs79598313	2019-02-14	29507422	Hoffmann TJ	2018-03-05	Nat Genet	www.ncbi.nlm.nih.gov/pubmed/29507422	A large electronic-health-record-based genome-wide study of serum lipids.	Triglycerides	76,627 European ancestry individuals, 7,795 Hispanic individuals, 6,855 East Asian ancestry individuals, 2,958 African American individuals, 439 South Asian ancestry individuals		1p36.11	NR	KDF1			ENSG00000175707	rs79598313-C	rs79598313	intron_variant	NR	3e-10	9.52288	0.088	unit decrease
4	rs79598313	1	27284913	rs79598313	2016-07-08	25961943	Surakka I	2015-05-11	Nat Genet	www.ncbi.nlm.nih.gov/pubmed/25961943	The impact of low-frequency and rare variants on lipid levels.	LDL cholesterol	up 62,166 European ancestry individuals		1p36.11	PIGV, NROB2	KDF1			ENSG00000175707	rs79598313-T	rs79598313	intron_variant	0.02	7e-10	9.1549	0.12	[0.083-0.157] s.d. increase
4	rs79598313	1	27284913	rs79598313	2021-03-22	33339817	Nielsen JB	2020-12-18	Nat Commun	www.ncbi.nlm.nih.gov/pubmed/33339817	Loss-of-function genomic variants highlight potential therapeutic targets for cardiovascular disease.	High density lipoprotein cholesterol levels	76,081 European ancestry individuals, 127,395 Japanese ancestry individuals		1p36.11	KDF1	KDF1			ENSG00000175707	rs79598313-?	rs79598313	intron_variant		3e-09	8.52288	0.1034	[0.069-0.138] unit increase
4	rs79598313	1	27284913	rs79598313	2020-09-14	32541925	Vujkovic M	2020-06-15	Nat Genet	www.ncbi.nlm.nih.gov/pubmed/32541925	Discovery of 318 new risk loci for type 2 diabetes and related vascular outcomes among 1.4 million participants in a multi-ancestry meta-analysis.	Type 2 diabetes	148,726 European ancestry cases, 24,646 African American cases, 8,616 Hispanic cases, 46,511 Asian ancestry cases, 965,732 European ancestry controls, 31,446 African American controls, 11,829 Hispanic controls, 169,776 Asian ancestry controls		1p36.11	NR	KDF1			ENSG00000175707	rs79598313-C	rs79598313	intron_variant	0.9767	5e-09	8.30103	0.0867	[0.058-0.116] unit decrease
4	rs79598313	1	27284913	rs79598313	2018-11-29	30224653	Evangelou E	2018-09-17	Nat Genet	www.ncbi.nlm.nih.gov/pubmed/30224653	Genetic analysis of over 1 million people identifies 535 new loci associated with blood pressure traits.	Systolic blood pressure	757,601 European ancestry individuals	249,262 European ancestry individuals	1p36.11	C1orf172	KDF1			ENSG00000175707	rs79598313-T	rs79598313	intron_variant	0.0251	2e-13	12.699	0.5926	[0.43-0.75] mmHg increase
4	rs79598313	1	27284913	rs79598313	2021-03-22	33339817	Nielsen JB	2020-12-18	Nat Commun	www.ncbi.nlm.nih.gov/pubmed/33339817	Loss-of-function genomic variants highlight potential therapeutic targets for cardiovascular disease.	C-reactive protein levels	76,081 European ancestry individuals, 127,395 Japanese ancestry individuals		1p36.11	KDF1	KDF1			ENSG00000175707	rs79598313-?	rs79598313	intron_variant		2e-10	9.69897	0.119	[0.083-0.155] unit increase
4	rs79598313	1	27284913	rs79598313	2021-03-22	33339817	Nielsen JB	2020-12-18	Nat Commun	www.ncbi.nlm.nih.gov/pubmed/33339817	Loss-of-function genomic variants highlight potential therapeutic targets for cardiovascular disease.	Low density lipoprotein cholesterol levels	76,081 European ancestry individuals, 127,395 Japanese ancestry individuals		1p36.11	KDF1	KDF1			ENSG00000175707	rs79598313-?	rs79598313	intron_variant		5e-11	10.301	0.113	[0.079-0.147] unit decrease
4	rs79598313	1	27284913	rs79598313	2018-11-26	30275531	Klarin D	2018-10-01	Nat Genet	www.ncbi.nlm.nih.gov/pubmed/30275531	Genetics of blood lipids among ~300,000 multi-ethnic participants of the Million Veteran Program.	HDL cholesterol	215,551 European ancestry individuals, 57,332 African American individuals, 24,743 Hispanic individuals	Up to 319,677 individuals	1p36.11	C1orf172	KDF1			ENSG00000175707	rs79598313-T	rs79598313	intron_variant	0.0216	3e-19	18.5229	0.0898	[0.07-0.109] mg dl-1 decrease
4	rs79598313	1	27284913	rs79598313	2021-06-29	33462484	Sinnott-Armstrong N	2021-01-18	Nat Genet	www.ncbi.nlm.nih.gov/pubmed/33462484	Genetics of 35 blood and urine biomarkers in the UK Biobank.	Serum alkaline phosphatase levels	342,535 European ancestry individuals, 6,019 African ancestry individuals, 7,337 South Asian ancestry individuals		1p36.11	NR	KDF1			ENSG00000175707	rs79598313-T	rs79598313	intron_variant	NR	1e-13	13	0.0587	[0.043-0.074] unit decrease
4	rs79598313	1	27284913	rs79598313	2022-10-24	34321204	Harrison S	2021-07-28	Sci Adv	www.ncbi.nlm.nih.gov/pubmed/34321204	Testosterone and socioeconomic position: Mendelian randomization in 306,248 men and women in UK Biobank.	Sex hormone-binding globulin levels	148,248 British ancestry men		1p36.11		KDF1			ENSG00000175707	rs79598313-T	rs79598313	intron_variant	0.02	8e-39	38.0969	3.37	[2.86-3.88] nmol/L decrease
4	rs79598313	1	27284913	rs79598313	2022-10-24	34321204	Harrison S	2021-07-28	Sci Adv	www.ncbi.nlm.nih.gov/pubmed/34321204	Testosterone and socioeconomic position: Mendelian randomization in 306,248 men and women in UK Biobank.	Sex hormone-binding globulin levels	158,000 British ancestry women		1p36.11		KDF1			ENSG00000175707	rs79598313-T	rs79598313	intron_variant	0.02	4e-18	17.3979	3.94	[3.05-4.83] nmol/L decrease
4	rs79598313	1	27284913	rs79598313	2022-10-24	34321204	Harrison S	2021-07-28	Sci Adv	www.ncbi.nlm.nih.gov/pubmed/34321204	Testosterone and socioeconomic position: Mendelian randomization in 306,248 men and women in UK Biobank.	Sex hormone-binding globulin levels	104,632 British ancestry post-menopausal women		1p36.11		KDF1			ENSG00000175707	rs79598313-T	rs79598313	intron_variant	0.02	1e-10	10	3.45	[2.4-4.5] nmol/L decrease
4	rs79598313	1	27284913	rs79598313	2022-10-24	34321204	Harrison S	2021-07-28	Sci Adv	www.ncbi.nlm.nih.gov/pubmed/34321204	Testosterone and socioeconomic position: Mendelian randomization in 306,248 men and women in UK Biobank.	Sex hormone-binding globulin levels	36,203 British ancestry pre-menopausal women		1p36.11		KDF1			ENSG00000175707	rs79598313-T	rs79598313	intron_variant	0.02	3e-08	7.52288	5.82	[3.76-7.88] nmol/L decrease
4	rs79598313	1	27284913	rs79598313	2019-06-21	31015401	Wu Y	2019-04-23	Nat Commun	www.ncbi.nlm.nih.gov/pubmed/31015401	Genome-wide association study of medication-use and associated disease in the UK Biobank.	Medication use (HMG CoA reductase inhibitors)	73,475 European ancestry cases, 216,910 European ancestry controls		1p36.11	C1orf172	KDF1			ENSG00000175707	rs79598313-T	rs79598313	intron_variant	0.0236446	2e-15	14.699	0.146637	[0.11-0.18] unit increase
4	rs79598313	1	27284913	rs79598313	2019-10-29	31578528	Tin A	2019-10-02	Nat Genet	www.ncbi.nlm.nih.gov/pubmed/31578528	Target genes, variants, tissues and transcriptional pathways influencing human serum urate levels.	Urate levels	174,111 European, East Asian, African American, South Asian and Hispanic ancestry men, 172,102 European, East Asian, African American, South Asian and Hispanic ancestry women		1p36.11	NR	KDF1			ENSG00000175707	rs79598313-T	rs79598313	intron_variant	0.0272	1e-07	7	0.0987	[0.062-0.135] mg/dL increase
4	rs79598313	1	27284913	rs79598313	2019-10-29	31578528	Tin A	2019-10-02	Nat Genet	www.ncbi.nlm.nih.gov/pubmed/31578528	Target genes, variants, tissues and transcriptional pathways influencing human serum urate levels.	Urate levels	174,111 European, East Asian, African American, South Asian and Hispanic ancestry men, 172,102 European, East Asian, African American, South Asian and Hispanic ancestry women		1p36.11	NR	KDF1			ENSG00000175707	rs79598313-T	rs79598313	intron_variant	0.0259	1e-07	7	0.1187	[0.075-0.162] mg/dL increase
4	rs79598313	1	27284913	rs79598313	2019-10-29	31578528	Tin A	2019-10-02	Nat Genet	www.ncbi.nlm.nih.gov/pubmed/31578528	Target genes, variants, tissues and transcriptional pathways influencing human serum urate levels.	Urate levels	288,649 European ancestry individuals, 125,725 East Asian ancestry individuals, 33,671 African American individuals, 9,037 South Asian ancestry individuals, 608 Hispanic individuals		1p36.11	KDF1	KDF1			ENSG00000175707	rs79598313-T	rs79598313	intron_variant	0.0255	1e-15	15	0.1018	[0.077-0.127] mg/dL increase
4	rs79598313	1	27284913	rs79598313	2019-10-29	31578528	Tin A	2019-10-02	Nat Genet	www.ncbi.nlm.nih.gov/pubmed/31578528	Target genes, variants, tissues and transcriptional pathways influencing human serum urate levels.	Urate levels	288,649 European ancestry individuals		1p36.11	KDF1	KDF1			ENSG00000175707	rs79598313-T	rs79598313	intron_variant	0.026	9e-15	14.0458	0.09962	[0.074-0.125] mg/dL increase
4	rs79598313	1	27284913	rs79598313	2022-07-25	35654975	Vujkovic M	2022-06-02	Nat Genet	www.ncbi.nlm.nih.gov/pubmed/35654975	A multiancestry genome-wide association study of unexplained chronic ALT elevation as a proxy for nonalcoholic fatty liver disease with histological and radiological validation.	Chronic elevation of alanine aminotransferase (cALT) levels	95,472 European ancestry cases, 68,725 European ancestry controls, 23,977 African American cases, 13,387 African American controls, 7,650 Hispanic cases, 7,468 Hispanic controls, 1,088 Asian ancestry cases, 828 Asian ancestry controls		1p36.11		KDF1			ENSG00000175707	rs79598313-T	rs79598313	intron_variant	0.021	5e-13	12.301	0.172	[0.12-0.22] unit increase
4	rs79598313	1	27284913	rs79598313	2022-07-25	35654975	Vujkovic M	2022-06-02	Nat Genet	www.ncbi.nlm.nih.gov/pubmed/35654975	A multiancestry genome-wide association study of unexplained chronic ALT elevation as a proxy for nonalcoholic fatty liver disease with histological and radiological validation.	Chronic elevation of alanine aminotransferase (cALT) levels	95,472 European ancestry cases, 68,725 European ancestry controls		1p36.11		KDF1			ENSG00000175707	rs79598313-T	rs79598313	intron_variant	0.023	3e-13	12.5229	0.18	[0.13-0.23] unit increase
4	rs79598313	1	27284913	rs79598313	2022-04-27	35213538	Richardson TG	2022-02-25	PLoS Biol	www.ncbi.nlm.nih.gov/pubmed/35213538	Characterising metabolomic signatures of lipid-modifying therapies through drug target mendelian randomisation.	Total lipid levels in large VLDL	115,082 European ancestry individuals		1p36.11		KDF1			ENSG00000175707	rs79598313-C	rs79598313	intron_variant	0.976799	1e-15	15	0.105989	[0.08-0.132] unit decrease
4	rs79598313	1	27284913	rs79598313	2022-04-27	35213538	Richardson TG	2022-02-25	PLoS Biol	www.ncbi.nlm.nih.gov/pubmed/35213538	Characterising metabolomic signatures of lipid-modifying therapies through drug target mendelian randomisation.	Concentration of large VLDL particles	115,082 European ancestry individuals		1p36.11		KDF1			ENSG00000175707	rs79598313-C	rs79598313	intron_variant	0.976799	4e-16	15.3979	0.107474	[0.082-0.133] unit decrease
4	rs79598313	1	27284913	rs79598313	2022-04-27	35213538	Richardson TG	2022-02-25	PLoS Biol	www.ncbi.nlm.nih.gov/pubmed/35213538	Characterising metabolomic signatures of lipid-modifying therapies through drug target mendelian randomisation.	Triglyceride levels in LDL	115,082 European ancestry individuals		1p36.11		KDF1			ENSG00000175707	rs79598313-C	rs79598313	intron_variant	0.976799	2e-13	12.699	0.0984068	[0.072-0.125] unit decrease
4	rs79598313	1	27284913	rs79598313	2022-04-27	35213538	Richardson TG	2022-02-25	PLoS Biol	www.ncbi.nlm.nih.gov/pubmed/35213538	Characterising metabolomic signatures of lipid-modifying therapies through drug target mendelian randomisation.	Average diameter for LDL particles	115,082 European ancestry individuals		1p36.11		KDF1			ENSG00000175707	rs79598313-C	rs79598313	intron_variant	0.976799	3e-08	7.52288	0.0743626	[0.048-0.101] unit increase
4	rs79598313	1	27284913	rs79598313	2022-04-27	35213538	Richardson TG	2022-02-25	PLoS Biol	www.ncbi.nlm.nih.gov/pubmed/35213538	Characterising metabolomic signatures of lipid-modifying therapies through drug target mendelian randomisation.	Cholesterol to total lipids ratio in medium HDL	115,082 European ancestry individuals		1p36.11		KDF1			ENSG00000175707	rs79598313-C	rs79598313	intron_variant	0.976799	8e-17	16.0969	0.108586	[0.083-0.134] unit increase
4	rs79598313	1	27284913	rs79598313	2022-04-27	35213538	Richardson TG	2022-02-25	PLoS Biol	www.ncbi.nlm.nih.gov/pubmed/35213538	Characterising metabolomic signatures of lipid-modifying therapies through drug target mendelian randomisation.	Cholesteryl ester levels in large HDL	115,082 European ancestry individuals		1p36.11		KDF1			ENSG00000175707	rs79598313-C	rs79598313	intron_variant	0.976799	5e-14	13.301	0.0910698	[0.067-0.115] unit increase
4	rs79598313	1	27284913	rs79598313	2022-04-27	35213538	Richardson TG	2022-02-25	PLoS Biol	www.ncbi.nlm.nih.gov/pubmed/35213538	Characterising metabolomic signatures of lipid-modifying therapies through drug target mendelian randomisation.	Cholesteryl esters to total lipids ratio in large HDL	115,082 European ancestry individuals		1p36.11		KDF1			ENSG00000175707	rs79598313-C	rs79598313	intron_variant	0.976799	2e-11	10.699	0.0872486	[0.062-0.113] unit increase
4	rs79598313	1	27284913	rs79598313	2022-04-27	35213538	Richardson TG	2022-02-25	PLoS Biol	www.ncbi.nlm.nih.gov/pubmed/35213538	Characterising metabolomic signatures of lipid-modifying therapies through drug target mendelian randomisation.	Cholesteryl esters to total lipids ratio in large VLDL	115,071 European ancestry individuals		1p36.11		KDF1			ENSG00000175707	rs79598313-C	rs79598313	intron_variant	0.976797	4e-08	7.39794	0.0721335	[0.046-0.098] unit increase
4	rs79598313	1	27284913	rs79598313	2022-04-27	35213538	Richardson TG	2022-02-25	PLoS Biol	www.ncbi.nlm.nih.gov/pubmed/35213538	Characterising metabolomic signatures of lipid-modifying therapies through drug target mendelian randomisation.	Triglycerides to total lipids ratio in large HDL	115,082 European ancestry individuals		1p36.11		KDF1			ENSG00000175707	rs79598313-C	rs79598313	intron_variant	0.976799	1e-16	16	0.106845	[0.082-0.132] unit decrease
4	rs79598313	1	27284913	rs79598313	2022-04-27	35213538	Richardson TG	2022-02-25	PLoS Biol	www.ncbi.nlm.nih.gov/pubmed/35213538	Characterising metabolomic signatures of lipid-modifying therapies through drug target mendelian randomisation.	Triglyceride levels in large VLDL	115,082 European ancestry individuals		1p36.11		KDF1			ENSG00000175707	rs79598313-C	rs79598313	intron_variant	0.976799	2e-15	14.699	0.104888	[0.079-0.131] unit decrease
4	rs79598313	1	27284913	rs79598313	2022-04-27	35213538	Richardson TG	2022-02-25	PLoS Biol	www.ncbi.nlm.nih.gov/pubmed/35213538	Characterising metabolomic signatures of lipid-modifying therapies through drug target mendelian randomisation.	Triglyceride levels in small VLDL	115,082 European ancestry individuals		1p36.11		KDF1			ENSG00000175707	rs79598313-C	rs79598313	intron_variant	0.976799	2e-16	15.699	0.108332	[0.082-0.134] unit decrease
4	rs79598313	1	27284913	rs79598313	2022-04-27	35213538	Richardson TG	2022-02-25	PLoS Biol	www.ncbi.nlm.nih.gov/pubmed/35213538	Characterising metabolomic signatures of lipid-modifying therapies through drug target mendelian randomisation.	Degree of unsaturation	115,006 European ancestry individuals		1p36.11		KDF1			ENSG00000175707	rs79598313-C	rs79598313	intron_variant	0.976788	7e-09	8.1549	0.0752467	[0.05-0.101] unit increase
4	rs79598313	1	27284913	rs79598313	2022-04-27	35213538	Richardson TG	2022-02-25	PLoS Biol	www.ncbi.nlm.nih.gov/pubmed/35213538	Characterising metabolomic signatures of lipid-modifying therapies through drug target mendelian randomisation.	Triglyceride levels in VLDL	115,082 European ancestry individuals		1p36.11		KDF1			ENSG00000175707	rs79598313-C	rs79598313	intron_variant	0.976799	4e-16	15.3979	0.107091	[0.081-0.133] unit decrease
4	rs79598313	1	27284913	rs79598313	2022-04-27	35213538	Richardson TG	2022-02-25	PLoS Biol	www.ncbi.nlm.nih.gov/pubmed/35213538	Characterising metabolomic signatures of lipid-modifying therapies through drug target mendelian randomisation.	Average diameter for VLDL particles	115,082 European ancestry individuals		1p36.11		KDF1			ENSG00000175707	rs79598313-C	rs79598313	intron_variant	0.976799	1e-14	14	0.0983657	[0.073-0.123] unit decrease
4	rs79598313	1	27284913	rs79598313	2022-04-27	35213538	Richardson TG	2022-02-25	PLoS Biol	www.ncbi.nlm.nih.gov/pubmed/35213538	Characterising metabolomic signatures of lipid-modifying therapies through drug target mendelian randomisation.	Cholesterol to total lipids ratio in very large VLDL	114,160 European ancestry individuals		1p36.11		KDF1			ENSG00000175707	rs79598313-C	rs79598313	intron_variant	0.976779	8e-10	9.09691	0.0806193	[0.055-0.106] unit increase
4	rs79598313	1	27284913	rs79598313	2022-04-27	35213538	Richardson TG	2022-02-25	PLoS Biol	www.ncbi.nlm.nih.gov/pubmed/35213538	Characterising metabolomic signatures of lipid-modifying therapies through drug target mendelian randomisation.	Total lipid levels in very large VLDL	115,082 European ancestry individuals		1p36.11		KDF1			ENSG00000175707	rs79598313-C	rs79598313	intron_variant	0.976799	4e-16	15.3979	0.107112	[0.081-0.133] unit decrease
4	rs79598313	1	27284913	rs79598313	2022-04-27	35213538	Richardson TG	2022-02-25	PLoS Biol	www.ncbi.nlm.nih.gov/pubmed/35213538	Characterising metabolomic signatures of lipid-modifying therapies through drug target mendelian randomisation.	Phospholipid levels in very large VLDL	115,082 European ancestry individuals		1p36.11		KDF1			ENSG00000175707	rs79598313-C	rs79598313	intron_variant	0.976799	5e-16	15.301	0.107122	[0.081-0.133] unit decrease
4	rs79598313	1	27284913	rs79598313	2022-04-27	35213538	Richardson TG	2022-02-25	PLoS Biol	www.ncbi.nlm.nih.gov/pubmed/35213538	Characterising metabolomic signatures of lipid-modifying therapies through drug target mendelian randomisation.	Concentration of very large VLDL particles	115,082 European ancestry individuals		1p36.11		KDF1			ENSG00000175707	rs79598313-C	rs79598313	intron_variant	0.976799	2e-16	15.699	0.108456	[0.083-0.134] unit decrease
4	rs79598313	1	27284913	rs79598313	2022-04-27	35213538	Richardson TG	2022-02-25	PLoS Biol	www.ncbi.nlm.nih.gov/pubmed/35213538	Characterising metabolomic signatures of lipid-modifying therapies through drug target mendelian randomisation.	Cholesterol levels in chylomicrons and extremely large VLDL	115,082 European ancestry individuals		1p36.11		KDF1			ENSG00000175707	rs79598313-C	rs79598313	intron_variant	0.976799	4e-13	12.3979	0.0956811	[0.07-0.122] unit decrease
4	rs79598313	1	27284913	rs79598313	2022-04-27	35213538	Richardson TG	2022-02-25	PLoS Biol	www.ncbi.nlm.nih.gov/pubmed/35213538	Characterising metabolomic signatures of lipid-modifying therapies through drug target mendelian randomisation.	Cholesteryl ester levels in chylomicrons and extremely large VLDL	115,082 European ancestry individuals		1p36.11		KDF1			ENSG00000175707	rs79598313-C	rs79598313	intron_variant	0.976799	9e-13	12.0458	0.0945925	[0.069-0.121] unit decrease
4	rs79598313	1	27284913	rs79598313	2022-04-27	35213538	Richardson TG	2022-02-25	PLoS Biol	www.ncbi.nlm.nih.gov/pubmed/35213538	Characterising metabolomic signatures of lipid-modifying therapies through drug target mendelian randomisation.	Phospholipid levels in chylomicrons and extremely large VLDL	115,082 European ancestry individuals		1p36.11		KDF1			ENSG00000175707	rs79598313-C	rs79598313	intron_variant	0.976799	3e-13	12.5229	0.0957666	[0.07-0.122] unit decrease
4	rs79598313	1	27284913	rs79598313	2022-04-27	35213538	Richardson TG	2022-02-25	PLoS Biol	www.ncbi.nlm.nih.gov/pubmed/35213538	Characterising metabolomic signatures of lipid-modifying therapies through drug target mendelian randomisation.	Total lipid levels in chylomicrons and extremely large VLDL	115,082 European ancestry individuals		1p36.11		KDF1			ENSG00000175707	rs79598313-C	rs79598313	intron_variant	0.976799	1e-13	13	0.0981809	[0.072-0.124] unit decrease
4	rs79598313	1	27284913	rs79598313	2022-04-27	35213538	Richardson TG	2022-02-25	PLoS Biol	www.ncbi.nlm.nih.gov/pubmed/35213538	Characterising metabolomic signatures of lipid-modifying therapies through drug target mendelian randomisation.	Concentration of chylomicrons and extremely large VLDL particles	115,082 European ancestry individuals		1p36.11		KDF1			ENSG00000175707	rs79598313-C	rs79598313	intron_variant	0.976799	9e-14	13.0458	0.098074	[0.072-0.124] unit decrease
4	rs79598313	1	27284913	rs79598313	2022-04-27	35213538	Richardson TG	2022-02-25	PLoS Biol	www.ncbi.nlm.nih.gov/pubmed/35213538	Characterising metabolomic signatures of lipid-modifying therapies through drug target mendelian randomisation.	Ratio of triglycerides to phosphoglycerides	115,006 European ancestry individuals		1p36.11		KDF1			ENSG00000175707	rs79598313-C	rs79598313	intron_variant	0.976788	7e-23	22.1549	0.125166	[0.1-0.15] unit decrease
4	rs79598313	1	27284913	rs79598313	2022-04-27	35213538	Richardson TG	2022-02-25	PLoS Biol	www.ncbi.nlm.nih.gov/pubmed/35213538	Characterising metabolomic signatures of lipid-modifying therapies through drug target mendelian randomisation.	Total triglycerides levels	115,082 European ancestry individuals		1p36.11		KDF1			ENSG00000175707	rs79598313-C	rs79598313	intron_variant	0.976799	1e-15	15	0.105861	[0.08-0.132] unit decrease
4	rs79598313	1	27284913	rs79598313	2022-04-27	35213538	Richardson TG	2022-02-25	PLoS Biol	www.ncbi.nlm.nih.gov/pubmed/35213538	Characterising metabolomic signatures of lipid-modifying therapies through drug target mendelian randomisation.	Triglycerides to total lipids ratio in very large HDL	115,056 European ancestry individuals		1p36.11		KDF1			ENSG00000175707	rs79598313-C	rs79598313	intron_variant	0.976798	6e-14	13.2218	0.0967019	[0.071-0.122] unit decrease
4	rs79598313	1	27284913	rs79598313	2022-04-27	35213538	Richardson TG	2022-02-25	PLoS Biol	www.ncbi.nlm.nih.gov/pubmed/35213538	Characterising metabolomic signatures of lipid-modifying therapies through drug target mendelian randomisation.	Cholesteryl esters to total lipids ratio in very large VLDL	114,160 European ancestry individuals		1p36.11		KDF1			ENSG00000175707	rs79598313-C	rs79598313	intron_variant	0.976779	1e-10	10	0.0847792	[0.059-0.11] unit increase
4	rs79598313	1	27284913	rs79598313	2022-04-27	35213538	Richardson TG	2022-02-25	PLoS Biol	www.ncbi.nlm.nih.gov/pubmed/35213538	Characterising metabolomic signatures of lipid-modifying therapies through drug target mendelian randomisation.	Free cholesterol levels in very large VLDL	115,082 European ancestry individuals		1p36.11		KDF1			ENSG00000175707	rs79598313-C	rs79598313	intron_variant	0.976799	1e-15	15	0.105856	[0.08-0.132] unit decrease
4	rs79598313	1	27284913	rs79598313	2022-04-27	35213538	Richardson TG	2022-02-25	PLoS Biol	www.ncbi.nlm.nih.gov/pubmed/35213538	Characterising metabolomic signatures of lipid-modifying therapies through drug target mendelian randomisation.	Triglyceride levels in very large VLDL	115,082 European ancestry individuals		1p36.11		KDF1			ENSG00000175707	rs79598313-C	rs79598313	intron_variant	0.976799	2e-16	15.699	0.107591	[0.082-0.133] unit decrease
4	rs79598313	1	27284913	rs79598313	2022-04-27	35213538	Richardson TG	2022-02-25	PLoS Biol	www.ncbi.nlm.nih.gov/pubmed/35213538	Characterising metabolomic signatures of lipid-modifying therapies through drug target mendelian randomisation.	Triglyceride levels in very small VLDL	115,082 European ancestry individuals		1p36.11		KDF1			ENSG00000175707	rs79598313-C	rs79598313	intron_variant	0.976799	2e-13	12.699	0.0982229	[0.072-0.124] unit decrease
4	rs79598313	1	27284913	rs79598313	2022-04-27	35213538	Richardson TG	2022-02-25	PLoS Biol	www.ncbi.nlm.nih.gov/pubmed/35213538	Characterising metabolomic signatures of lipid-modifying therapies through drug target mendelian randomisation.	Free cholesterol levels in chylomicrons and extremely large VLDL	115,082 European ancestry individuals		1p36.11		KDF1			ENSG00000175707	rs79598313-C	rs79598313	intron_variant	0.976799	3e-13	12.5229	0.0959345	[0.07-0.122] unit decrease
4	rs79598313	1	27284913	rs79598313	2022-04-27	35213538	Richardson TG	2022-02-25	PLoS Biol	www.ncbi.nlm.nih.gov/pubmed/35213538	Characterising metabolomic signatures of lipid-modifying therapies through drug target mendelian randomisation.	Triglyceride levels in chylomicrons and extremely large VLDL	115,082 European ancestry individuals		1p36.11		KDF1			ENSG00000175707	rs79598313-C	rs79598313	intron_variant	0.976799	7e-13	12.1549	0.0950451	[0.069-0.121] unit decrease
4	rs79598313	1	27284913	rs79598313	2022-04-27	35213538	Richardson TG	2022-02-25	PLoS Biol	www.ncbi.nlm.nih.gov/pubmed/35213538	Characterising metabolomic signatures of lipid-modifying therapies through drug target mendelian randomisation.	Phospholipids to total lipids ratio in medium HDL	115,082 European ancestry individuals		1p36.11		KDF1			ENSG00000175707	rs79598313-C	rs79598313	intron_variant	0.976799	2e-12	11.699	0.091471	[0.066-0.117] unit decrease
4	rs79598313	1	27284913	rs79598313	2022-04-27	35213538	Richardson TG	2022-02-25	PLoS Biol	www.ncbi.nlm.nih.gov/pubmed/35213538	Characterising metabolomic signatures of lipid-modifying therapies through drug target mendelian randomisation.	Triglyceride levels in medium LDL	115,082 European ancestry individuals		1p36.11		KDF1			ENSG00000175707	rs79598313-C	rs79598313	intron_variant	0.976799	2e-15	14.699	0.10629	[0.08-0.133] unit decrease
4	rs79598313	1	27284913	rs79598313	2022-04-27	35213538	Richardson TG	2022-02-25	PLoS Biol	www.ncbi.nlm.nih.gov/pubmed/35213538	Characterising metabolomic signatures of lipid-modifying therapies through drug target mendelian randomisation.	Cholesteryl esters to total lipids ratio in medium VLDL	115,082 European ancestry individuals		1p36.11		KDF1			ENSG00000175707	rs79598313-C	rs79598313	intron_variant	0.976799	7e-11	10.1549	0.0836229	[0.058-0.109] unit increase
4	rs79598313	1	27284913	rs79598313	2022-04-27	35213538	Richardson TG	2022-02-25	PLoS Biol	www.ncbi.nlm.nih.gov/pubmed/35213538	Characterising metabolomic signatures of lipid-modifying therapies through drug target mendelian randomisation.	Triglycerides to total lipids ratio in medium VLDL	115,082 European ancestry individuals		1p36.11		KDF1			ENSG00000175707	rs79598313-C	rs79598313	intron_variant	0.976799	4e-08	7.39794	0.0711546	[0.046-0.096] unit decrease
4	rs79598313	1	27284913	rs79598313	2022-04-27	35213538	Richardson TG	2022-02-25	PLoS Biol	www.ncbi.nlm.nih.gov/pubmed/35213538	Characterising metabolomic signatures of lipid-modifying therapies through drug target mendelian randomisation.	Monounsaturated fatty acid levels	115,006 European ancestry individuals		1p36.11		KDF1			ENSG00000175707	rs79598313-C	rs79598313	intron_variant	0.976788	1e-08	8	0.0767246	[0.05-0.103] unit decrease
4	rs79598313	1	27284913	rs79598313	2022-04-27	35213538	Richardson TG	2022-02-25	PLoS Biol	www.ncbi.nlm.nih.gov/pubmed/35213538	Characterising metabolomic signatures of lipid-modifying therapies through drug target mendelian randomisation.	Triglycerides to total lipids ratio in small HDL	115,082 European ancestry individuals		1p36.11		KDF1			ENSG00000175707	rs79598313-C	rs79598313	intron_variant	0.976799	3e-22	21.5229	0.125835	[0.1-0.15] unit decrease
4	rs79598313	1	27284913	rs79598313	2022-04-27	35213538	Richardson TG	2022-02-25	PLoS Biol	www.ncbi.nlm.nih.gov/pubmed/35213538	Characterising metabolomic signatures of lipid-modifying therapies through drug target mendelian randomisation.	Triglycerides to total lipids ratio in medium HDL	115,082 European ancestry individuals		1p36.11		KDF1			ENSG00000175707	rs79598313-C	rs79598313	intron_variant	0.976799	9e-18	17.0458	0.112505	[0.087-0.138] unit decrease
4	rs79598313	1	27284913	rs79598313	2022-04-27	35213538	Richardson TG	2022-02-25	PLoS Biol	www.ncbi.nlm.nih.gov/pubmed/35213538	Characterising metabolomic signatures of lipid-modifying therapies through drug target mendelian randomisation.	Free cholesterol to total lipids ratio in medium LDL	115,082 European ancestry individuals		1p36.11		KDF1			ENSG00000175707	rs79598313-C	rs79598313	intron_variant	0.976799	5e-12	11.301	0.0903551	[0.065-0.116] unit increase
4	rs79598313	1	27284913	rs79598313	2022-04-27	35213538	Richardson TG	2022-02-25	PLoS Biol	www.ncbi.nlm.nih.gov/pubmed/35213538	Characterising metabolomic signatures of lipid-modifying therapies through drug target mendelian randomisation.	Cholesterol to total lipids ratio in medium VLDL	115,082 European ancestry individuals		1p36.11		KDF1			ENSG00000175707	rs79598313-C	rs79598313	intron_variant	0.976799	2e-09	8.69897	0.077154	[0.052-0.102] unit increase
4	rs79598313	1	27284913	rs79598313	2022-04-27	35213538	Richardson TG	2022-02-25	PLoS Biol	www.ncbi.nlm.nih.gov/pubmed/35213538	Characterising metabolomic signatures of lipid-modifying therapies through drug target mendelian randomisation.	Ratio of polyunsaturated fatty acids to monounsaturated fatty acids	115,006 European ancestry individuals		1p36.11		KDF1			ENSG00000175707	rs79598313-C	rs79598313	intron_variant	0.976788	5e-12	11.301	0.0907507	[0.065-0.116] unit increase
4	rs79598313	1	27284913	rs79598313	2022-04-27	35213538	Richardson TG	2022-02-25	PLoS Biol	www.ncbi.nlm.nih.gov/pubmed/35213538	Characterising metabolomic signatures of lipid-modifying therapies through drug target mendelian randomisation.	Ratio of polyunsaturated fatty acids to total fatty acids	115,006 European ancestry individuals		1p36.11		KDF1			ENSG00000175707	rs79598313-C	rs79598313	intron_variant	0.976788	5e-10	9.30103	0.0818364	[0.056-0.108] unit increase
4	rs79598313	1	27284913	rs79598313	2022-04-27	35213538	Richardson TG	2022-02-25	PLoS Biol	www.ncbi.nlm.nih.gov/pubmed/35213538	Characterising metabolomic signatures of lipid-modifying therapies through drug target mendelian randomisation.	Triglyceride levels in small HDL	115,082 European ancestry individuals		1p36.11		KDF1			ENSG00000175707	rs79598313-C	rs79598313	intron_variant	0.976799	9e-13	12.0458	0.094448	[0.069-0.12] unit decrease
4	rs79598313	1	27284913	rs79598313	2022-04-27	35213538	Richardson TG	2022-02-25	PLoS Biol	www.ncbi.nlm.nih.gov/pubmed/35213538	Characterising metabolomic signatures of lipid-modifying therapies through drug target mendelian randomisation.	Cholesterol levels in large HDL	115,082 European ancestry individuals		1p36.11		KDF1			ENSG00000175707	rs79598313-C	rs79598313	intron_variant	0.976799	5e-13	12.301	0.0873678	[0.064-0.111] unit increase
4	rs79598313	1	27284913	rs79598313	2022-04-27	35213538	Richardson TG	2022-02-25	PLoS Biol	www.ncbi.nlm.nih.gov/pubmed/35213538	Characterising metabolomic signatures of lipid-modifying therapies through drug target mendelian randomisation.	Cholesterol to total lipids ratio in large HDL	115,082 European ancestry individuals		1p36.11		KDF1			ENSG00000175707	rs79598313-C	rs79598313	intron_variant	0.976799	3e-09	8.52288	0.0766805	[0.051-0.102] unit increase
[truncated: 28,872 more rows]

## Sheet: ST.9
Supplementary Table 9. GWAS Catalog look-up of the multivariate ASCVD GWAS 90 lead SNPs and independent significant SNPs (performed April 30, 2025)
[truncated: 5,948 more rows]

[truncated: 16 more sheets: ST.10, ST.11, ST.12, ST.13, ST.14, ST.15, ST.16, ST.17, ST.18, ST.19, ST.20, ST.21, ST.22, ST.23, ST.24, ST.25]
