# Supplementary material for: Precision medicine for atherosclerotic cardiovascular disease: Integrative genomics maps risk loci and AI‐predicted functional consequences
Source: Clin Transl Med. 2026 Jul 10;16(7):e70732. doi: 10.1002/ctm2.70732 (PMC13351343; doi:10.1002/ctm2.70732)
Supplement: Supplementary file 5 — Supporting Information [file CTM2-16-e70732-s001.zip]

Archive with 214 entries (213 files):
- LocusZoom/
- LocusZoom/Sfig_rs10104003_locusZoom.pdf
- LocusZoom/Sfig_rs1019307_locusZoom.pdf
- LocusZoom/Sfig_rs10427559_locusZoom.pdf
- LocusZoom/Sfig_rs10458948_locusZoom.pdf
- LocusZoom/Sfig_rs10493891_locusZoom.pdf
- LocusZoom/Sfig_rs10502900_locusZoom.pdf
- LocusZoom/Sfig_rs10741066_locusZoom.pdf
- LocusZoom/Sfig_rs10846744_locusZoom.pdf
- LocusZoom/Sfig_rs10888388_locusZoom.pdf
- LocusZoom/Sfig_rs10919134_locusZoom.pdf
- LocusZoom/Sfig_rs10928241_locusZoom.pdf
- LocusZoom/Sfig_rs111246576_locusZoom.pdf
- LocusZoom/Sfig_rs111352470_locusZoom.pdf
- LocusZoom/Sfig_rs11167260_locusZoom.pdf
- LocusZoom/Sfig_rs11189490_locusZoom.pdf
- LocusZoom/Sfig_rs11244061_locusZoom.pdf
- LocusZoom/Sfig_rs112484789_locusZoom.pdf
- LocusZoom/Sfig_rs113970872_locusZoom.pdf
- LocusZoom/Sfig_rs11552449_locusZoom.pdf
- LocusZoom/Sfig_rs11556924_locusZoom.pdf
- LocusZoom/Sfig_rs11591147_locusZoom.pdf
- LocusZoom/Sfig_rs11601507_locusZoom.pdf
- LocusZoom/Sfig_rs11613352_locusZoom.pdf
- LocusZoom/Sfig_rs116161686_locusZoom.pdf
- LocusZoom/Sfig_rs11617955_locusZoom.pdf
- LocusZoom/Sfig_rs11653514_locusZoom.pdf
- LocusZoom/Sfig_rs11670056_locusZoom.pdf
- LocusZoom/Sfig_rs116843064_locusZoom.pdf
- LocusZoom/Sfig_rs11695624_locusZoom.pdf
- LocusZoom/Sfig_rs11697662_locusZoom.pdf
- LocusZoom/Sfig_rs11715915_locusZoom.pdf
- LocusZoom/Sfig_rs11730486_locusZoom.pdf
- LocusZoom/Sfig_rs11737577_locusZoom.pdf
- LocusZoom/Sfig_rs1177562_locusZoom.pdf
- LocusZoom/Sfig_rs11874_locusZoom.pdf
- LocusZoom/Sfig_rs12082129_locusZoom.pdf
- LocusZoom/Sfig_rs12126142_locusZoom.pdf
- LocusZoom/Sfig_rs12185519_locusZoom.pdf
- LocusZoom/Sfig_rs12226402_locusZoom.pdf
- LocusZoom/Sfig_rs12260962_locusZoom.pdf
- LocusZoom/Sfig_rs12293813_locusZoom.pdf
- LocusZoom/Sfig_rs12446515_locusZoom.pdf
- LocusZoom/Sfig_rs12522841_locusZoom.pdf
- LocusZoom/Sfig_rs12528438_locusZoom.pdf
- LocusZoom/Sfig_rs12555241_locusZoom.pdf
- LocusZoom/Sfig_rs12589575_locusZoom.pdf
- LocusZoom/Sfig_rs12705390_locusZoom.pdf
- LocusZoom/Sfig_rs12740374_locusZoom.pdf
- LocusZoom/Sfig_rs12817989_locusZoom.pdf
- LocusZoom/Sfig_rs12863716_locusZoom.pdf
- LocusZoom/Sfig_rs12941550_locusZoom.pdf
- LocusZoom/Sfig_rs13003675_locusZoom.pdf
- LocusZoom/Sfig_rs13125101_locusZoom.pdf
- LocusZoom/Sfig_rs1363465_locusZoom.pdf
- LocusZoom/Sfig_rs1382083_locusZoom.pdf
- LocusZoom/Sfig_rs1388168_locusZoom.pdf
- LocusZoom/Sfig_rs1412444_locusZoom.pdf
- LocusZoom/Sfig_rs148812085_locusZoom.pdf
- LocusZoom/Sfig_rs1510758_locusZoom.pdf
- LocusZoom/Sfig_rs1565735_locusZoom.pdf
- LocusZoom/Sfig_rs16986953_locusZoom.pdf
- LocusZoom/Sfig_rs17080102_locusZoom.pdf
- LocusZoom/Sfig_rs17154104_locusZoom.pdf
- LocusZoom/Sfig_rs17163363_locusZoom.pdf
- LocusZoom/Sfig_rs17263917_locusZoom.pdf
- LocusZoom/Sfig_rs17282078_locusZoom.pdf
- LocusZoom/Sfig_rs17489373_locusZoom.pdf
- LocusZoom/Sfig_rs17566555_locusZoom.pdf
- LocusZoom/Sfig_rs1833126_locusZoom.pdf
- LocusZoom/Sfig_rs1837121_locusZoom.pdf
- LocusZoom/Sfig_rs185244_locusZoom.pdf
- LocusZoom/Sfig_rs1870635_locusZoom.pdf
- LocusZoom/Sfig_rs1879454_locusZoom.pdf
- LocusZoom/Sfig_rs1883102_locusZoom.pdf
- LocusZoom/Sfig_rs1883711_locusZoom.pdf
- LocusZoom/Sfig_rs1969783_locusZoom.pdf
- LocusZoom/Sfig_rs1970014_locusZoom.pdf
- LocusZoom/Sfig_rs1990760_locusZoom.pdf
- LocusZoom/Sfig_rs2000999_locusZoom.pdf
- LocusZoom/Sfig_rs2001945_locusZoom.pdf
- LocusZoom/Sfig_rs2051718_locusZoom.pdf
- LocusZoom/Sfig_rs2074163_locusZoom.pdf
- LocusZoom/Sfig_rs2077750_locusZoom.pdf
- LocusZoom/Sfig_rs2107732_locusZoom.pdf
- LocusZoom/Sfig_rs2222018_locusZoom.pdf
- LocusZoom/Sfig_rs2243616_locusZoom.pdf
- LocusZoom/Sfig_rs2306363_locusZoom.pdf
- LocusZoom/Sfig_rs2365468_locusZoom.pdf
- LocusZoom/Sfig_rs2418900_locusZoom.pdf
- LocusZoom/Sfig_rs2493296_locusZoom.pdf
- LocusZoom/Sfig_rs249760_locusZoom.pdf
- LocusZoom/Sfig_rs260020_locusZoom.pdf
- LocusZoom/Sfig_rs262680_locusZoom.pdf
- LocusZoom/Sfig_rs2823165_locusZoom.pdf
- LocusZoom/Sfig_rs2839812_locusZoom.pdf
- LocusZoom/Sfig_rs284277_locusZoom.pdf
- LocusZoom/Sfig_rs28451064_locusZoom.pdf
- LocusZoom/Sfig_rs28470722_locusZoom.pdf
- LocusZoom/Sfig_rs2865398_locusZoom.pdf
- LocusZoom/Sfig_rs2909217_locusZoom.pdf
- LocusZoom/Sfig_rs33986000_locusZoom.pdf
- LocusZoom/Sfig_rs34696078_locusZoom.pdf
- LocusZoom/Sfig_rs34894639_locusZoom.pdf
- LocusZoom/Sfig_rs35223321_locusZoom.pdf
- LocusZoom/Sfig_rs35291033_locusZoom.pdf
- LocusZoom/Sfig_rs357494_locusZoom.pdf
- LocusZoom/Sfig_rs35976034_locusZoom.pdf
- LocusZoom/Sfig_rs36032647_locusZoom.pdf
- LocusZoom/Sfig_rs3740973_locusZoom.pdf
- LocusZoom/Sfig_rs3809789_locusZoom.pdf
- LocusZoom/Sfig_rs3825330_locusZoom.pdf
- LocusZoom/Sfig_rs3827066_locusZoom.pdf
- LocusZoom/Sfig_rs3846663_locusZoom.pdf
- LocusZoom/Sfig_rs3918226_locusZoom.pdf
- LocusZoom/Sfig_rs3936510_locusZoom.pdf
- LocusZoom/Sfig_rs423984_locusZoom.pdf
- LocusZoom/Sfig_rs4299376_locusZoom.pdf
- LocusZoom/Sfig_rs4344704_locusZoom.pdf
- LocusZoom/Sfig_rs4389656_locusZoom.pdf
- LocusZoom/Sfig_rs4418728_locusZoom.pdf
- LocusZoom/Sfig_rs4504897_locusZoom.pdf
- LocusZoom/Sfig_rs4646250_locusZoom.pdf
- LocusZoom/Sfig_rs4721098_locusZoom.pdf
- LocusZoom/Sfig_rs4766578_locusZoom.pdf
- LocusZoom/Sfig_rs4800401_locusZoom.pdf
- LocusZoom/Sfig_rs4809370_locusZoom.pdf
- LocusZoom/Sfig_rs4846913_locusZoom.pdf
- LocusZoom/Sfig_rs4855447_locusZoom.pdf
- LocusZoom/Sfig_rs489693_locusZoom.pdf
- LocusZoom/Sfig_rs4930707_locusZoom.pdf
- LocusZoom/Sfig_rs4968720_locusZoom.pdf
- LocusZoom/Sfig_rs5017686_locusZoom.pdf
- LocusZoom/Sfig_rs541041_locusZoom.pdf
- LocusZoom/Sfig_rs55695203_locusZoom.pdf
- LocusZoom/Sfig_rs55730499_locusZoom.pdf
- LocusZoom/Sfig_rs55997232_locusZoom.pdf
- LocusZoom/Sfig_rs56015508_locusZoom.pdf
- LocusZoom/Sfig_rs56062135_locusZoom.pdf
- LocusZoom/Sfig_rs56408342_locusZoom.pdf
- LocusZoom/Sfig_rs57301765_locusZoom.pdf
- LocusZoom/Sfig_rs58461937_locusZoom.pdf
- LocusZoom/Sfig_rs59950280_locusZoom.pdf
- LocusZoom/Sfig_rs6003988_locusZoom.pdf
- LocusZoom/Sfig_rs6006426_locusZoom.pdf
- LocusZoom/Sfig_rs6095221_locusZoom.pdf
- LocusZoom/Sfig_rs6102343_locusZoom.pdf
- LocusZoom/Sfig_rs616381_locusZoom.pdf
- LocusZoom/Sfig_rs61871680_locusZoom.pdf
- LocusZoom/Sfig_rs61875699_locusZoom.pdf
- LocusZoom/Sfig_rs62240864_locusZoom.pdf
- LocusZoom/Sfig_rs62362364_locusZoom.pdf
- LocusZoom/Sfig_rs633185_locusZoom.pdf
- LocusZoom/Sfig_rs6434219_locusZoom.pdf
- LocusZoom/Sfig_rs649257_locusZoom.pdf
- LocusZoom/Sfig_rs6497194_locusZoom.pdf
- LocusZoom/Sfig_rs6517477_locusZoom.pdf
- LocusZoom/Sfig_rs6547621_locusZoom.pdf
- LocusZoom/Sfig_rs6561321_locusZoom.pdf
- LocusZoom/Sfig_rs67651018_locusZoom.pdf
- LocusZoom/Sfig_rs67807996_locusZoom.pdf
- LocusZoom/Sfig_rs68085814_locusZoom.pdf
- LocusZoom/Sfig_rs6841581_locusZoom.pdf
- LocusZoom/Sfig_rs6852997_locusZoom.pdf
- LocusZoom/Sfig_rs6991641_locusZoom.pdf
- LocusZoom/Sfig_rs7013321_locusZoom.pdf
- LocusZoom/Sfig_rs7025486_locusZoom.pdf
- LocusZoom/Sfig_rs7034361_locusZoom.pdf
- LocusZoom/Sfig_rs7099085_locusZoom.pdf
- LocusZoom/Sfig_rs7164299_locusZoom.pdf
- LocusZoom/Sfig_rs71646019_locusZoom.pdf
- LocusZoom/Sfig_rs7177338_locusZoom.pdf
- LocusZoom/Sfig_rs7246865_locusZoom.pdf
- LocusZoom/Sfig_rs72664335_locusZoom.pdf
- LocusZoom/Sfig_rs72689147_locusZoom.pdf
- LocusZoom/Sfig_rs72794179_locusZoom.pdf
- LocusZoom/Sfig_rs72836561_locusZoom.pdf
- LocusZoom/Sfig_rs73045269_locusZoom.pdf
- LocusZoom/Sfig_rs7358616_locusZoom.pdf
- LocusZoom/Sfig_rs7412_locusZoom.pdf
- LocusZoom/Sfig_rs7454157_locusZoom.pdf
- LocusZoom/Sfig_rs75160195_locusZoom.pdf
- LocusZoom/Sfig_rs7517737_locusZoom.pdf
- LocusZoom/Sfig_rs7639052_locusZoom.pdf
- LocusZoom/Sfig_rs7665125_locusZoom.pdf
- LocusZoom/Sfig_rs77450473_locusZoom.pdf
- LocusZoom/Sfig_rs7766436_locusZoom.pdf
- LocusZoom/Sfig_rs78058190_locusZoom.pdf
- LocusZoom/Sfig_rs7808452_locusZoom.pdf
- LocusZoom/Sfig_rs78320072_locusZoom.pdf
- LocusZoom/Sfig_rs79598313_locusZoom.pdf
- LocusZoom/Sfig_rs7998440_locusZoom.pdf
- LocusZoom/Sfig_rs8047818_locusZoom.pdf
- LocusZoom/Sfig_rs8056236_locusZoom.pdf
- LocusZoom/Sfig_rs8072532_locusZoom.pdf
- LocusZoom/Sfig_rs8108474_locusZoom.pdf
- LocusZoom/Sfig_rs8142788_locusZoom.pdf
- LocusZoom/Sfig_rs8180817_locusZoom.pdf
- LocusZoom/Sfig_rs826323_locusZoom.pdf
- LocusZoom/Sfig_rs896848_locusZoom.pdf
- LocusZoom/Sfig_rs9319429_locusZoom.pdf
- LocusZoom/Sfig_rs9337951_locusZoom.pdf
- LocusZoom/Sfig_rs9361867_locusZoom.pdf
- LocusZoom/Sfig_rs9475818_locusZoom.pdf
- LocusZoom/Sfig_rs9501744_locusZoom.pdf
- LocusZoom/Sfig_rs9549618_locusZoom.pdf
- LocusZoom/Sfig_rs9606203_locusZoom.pdf
- LocusZoom/Sfig_rs964184_locusZoom.pdf
- LocusZoom/Sfig_rs9644860_locusZoom.pdf
- LocusZoom/Sfig_rs9827970_locusZoom.pdf
- LocusZoom/Sfig_rs983817_locusZoom.pdf
- LocusZoom/Sfig_rs9943599_locusZoom.pdf
- LocusZoom/Sfig_rs9945890_locusZoom.pdf
- LocusZoom/Sfig_rs998584_locusZoom.pdf
