# Supplementary material for: Precision medicine for atherosclerotic cardiovascular disease: Integrative genomics maps risk loci and AI‐predicted functional consequences
Source: Clin Transl Med. 2026 Jul 10;16(7):e70732. doi: 10.1002/ctm2.70732 (PMC13351343; doi:10.1002/ctm2.70732)
Supplement: Supplementary file 6 — Supporting Information [file CTM2-16-e70732-s005.zip]

Archive with 416 entries (312 files):
- AC019055.1/
- AC019055.1/AC019055.1_echolocatoR_result_subset.tsv.gz
- AC019055.1/FINEMAP/
- AC019055.1/FINEMAP/data.bf5
- AC019055.1/FINEMAP/data.config
- AC019055.1/FINEMAP/data.cred5
- AC019055.1/FINEMAP/data.ld
- AC019055.1/FINEMAP/data.log_sss
- AC019055.1/FINEMAP/data.snp
- AC019055.1/FINEMAP/data.z
- AC019055.1/FINEMAP/master
- AC019055.1/LD/
- AC019055.1/LD/AC019055.1.1KGphase3_LD.RDS
- AC019055.1/Multi-finemap/
- AC019055.1/Multi-finemap/1KGphase3_LD.Multi-finemap.tsv.gz
- AC019055.1/multiview.AC019055.1.1KGphase3.1x.png
- ADAMTS7/
- ADAMTS7/ADAMTS7_echolocatoR_result_subset.tsv.gz
- ADAMTS7/FINEMAP/
- ADAMTS7/FINEMAP/data.bf5
- ADAMTS7/FINEMAP/data.config
- ADAMTS7/FINEMAP/data.cred5
- ADAMTS7/FINEMAP/data.ld
- ADAMTS7/FINEMAP/data.log_sss
- ADAMTS7/FINEMAP/data.snp
- ADAMTS7/FINEMAP/data.z
- ADAMTS7/FINEMAP/master
- ADAMTS7/LD/
- ADAMTS7/LD/ADAMTS7.1KGphase3_LD.RDS
- ADAMTS7/Multi-finemap/
- ADAMTS7/Multi-finemap/1KGphase3_LD.Multi-finemap.tsv.gz
- ADAMTS7/multiview.ADAMTS7.1KGphase3.1x.png
- AP000320.7_AP000318.2/
- AP000320.7_AP000318.2/AP000320.7_AP000318.2_echolocatoR_result_subset.tsv.gz
- AP000320.7_AP000318.2/FINEMAP/
- AP000320.7_AP000318.2/FINEMAP/data.bf2
- AP000320.7_AP000318.2/FINEMAP/data.config
- AP000320.7_AP000318.2/FINEMAP/data.cred2
- AP000320.7_AP000318.2/FINEMAP/data.ld
- AP000320.7_AP000318.2/FINEMAP/data.log_sss
- AP000320.7_AP000318.2/FINEMAP/data.snp
- AP000320.7_AP000318.2/FINEMAP/data.z
- AP000320.7_AP000318.2/FINEMAP/master
- AP000320.7_AP000318.2/LD/
- AP000320.7_AP000318.2/LD/AP000320.7_AP000318.2.1KGphase3_LD.RDS
- AP000320.7_AP000318.2/Multi-finemap/
- AP000320.7_AP000318.2/Multi-finemap/1KGphase3_LD.Multi-finemap.tsv.gz
- AP000320.7_AP000318.2/multiview.AP000320.7_AP000318.2.1KGphase3.1x.png
- ARHGEF26/
- ARHGEF26/ARHGEF26_echolocatoR_result_subset.tsv.gz
- ARHGEF26/FINEMAP/
- ARHGEF26/FINEMAP/data.bf5
- ARHGEF26/FINEMAP/data.config
- ARHGEF26/FINEMAP/data.cred5
- ARHGEF26/FINEMAP/data.ld
- ARHGEF26/FINEMAP/data.log_sss
- ARHGEF26/FINEMAP/data.snp
- ARHGEF26/FINEMAP/data.z
- ARHGEF26/FINEMAP/master
- ARHGEF26/LD/
- ARHGEF26/LD/ARHGEF26.1KGphase3_LD.RDS
- ARHGEF26/Multi-finemap/
- ARHGEF26/Multi-finemap/1KGphase3_LD.Multi-finemap.tsv.gz
- ARHGEF26/multiview.ARHGEF26.1KGphase3.1x.png
- C15orf26/
- C15orf26/C15orf26_echolocatoR_result_subset.tsv.gz
- C15orf26/FINEMAP/
- C15orf26/FINEMAP/data.bf5
- C15orf26/FINEMAP/data.config
- C15orf26/FINEMAP/data.cred5
- C15orf26/FINEMAP/data.ld
- C15orf26/FINEMAP/data.log_sss
- C15orf26/FINEMAP/data.snp
- C15orf26/FINEMAP/data.z
- C15orf26/FINEMAP/master
- C15orf26/LD/
- C15orf26/LD/C15orf26.1KGphase3_LD.RDS
- C15orf26/Multi-finemap/
- C15orf26/Multi-finemap/1KGphase3_LD.Multi-finemap.tsv.gz
- C15orf26/multiview.C15orf26.1KGphase3.1x.png
- COL4A1/
- COL4A1/COL4A1_echolocatoR_result_subset.tsv.gz
- COL4A1/FINEMAP/
- COL4A1/FINEMAP/data.bf5
- COL4A1/FINEMAP/data.config
- COL4A1/FINEMAP/data.cred5
- COL4A1/FINEMAP/data.ld
- COL4A1/FINEMAP/data.log_sss
- COL4A1/FINEMAP/data.snp
- COL4A1/FINEMAP/data.z
- COL4A1/FINEMAP/master
- COL4A1/LD/
- COL4A1/LD/COL4A1.1KGphase3_LD.RDS
- COL4A1/Multi-finemap/
- COL4A1/Multi-finemap/1KGphase3_LD.Multi-finemap.tsv.gz
- COL4A1/multiview.COL4A1.1KGphase3.1x.png
- COL4A2/
- COL4A2/COL4A2_echolocatoR_result_subset.tsv.gz
- COL4A2/FINEMAP/
- COL4A2/FINEMAP/data.bf5
- COL4A2/FINEMAP/data.config
- COL4A2/FINEMAP/data.cred5
- COL4A2/FINEMAP/data.ld
- COL4A2/FINEMAP/data.log_sss
- COL4A2/FINEMAP/data.snp
- COL4A2/FINEMAP/data.z
- COL4A2/FINEMAP/master
- COL4A2/LD/
- COL4A2/LD/COL4A2.1KGphase3_LD.RDS
- COL4A2/Multi-finemap/
- COL4A2/Multi-finemap/1KGphase3_LD.Multi-finemap.tsv.gz
- COL4A2/multiview.COL4A2.1KGphase3.1x.png
- DOCK5/
- DOCK5/DOCK5_echolocatoR_result_subset.tsv.gz
- DOCK5/FINEMAP/
- DOCK5/FINEMAP/data.bf5
- DOCK5/FINEMAP/data.config
- DOCK5/FINEMAP/data.cred5
- DOCK5/FINEMAP/data.ld
- DOCK5/FINEMAP/data.log_sss
- DOCK5/FINEMAP/data.snp
- DOCK5/FINEMAP/data.z
- DOCK5/FINEMAP/master
- DOCK5/LD/
- DOCK5/LD/DOCK5.1KGphase3_LD.RDS
- DOCK5/Multi-finemap/
- DOCK5/Multi-finemap/1KGphase3_LD.Multi-finemap.tsv.gz
- DOCK5/multiview.DOCK5.1KGphase3.1x.png
- EDEM2/
- EDEM2/EDEM2_echolocatoR_result_subset.tsv.gz
- EDEM2/FINEMAP/
- EDEM2/FINEMAP/data.bf5
- EDEM2/FINEMAP/data.config
- EDEM2/FINEMAP/data.cred5
- EDEM2/FINEMAP/data.ld
- EDEM2/FINEMAP/data.log_sss
- EDEM2/FINEMAP/data.snp
- EDEM2/FINEMAP/data.z
- EDEM2/FINEMAP/master
- EDEM2/LD/
- EDEM2/LD/EDEM2.1KGphase3_LD.RDS
- EDEM2/Multi-finemap/
- EDEM2/Multi-finemap/1KGphase3_LD.Multi-finemap.tsv.gz
- EDEM2/multiview.EDEM2.1KGphase3.1x.png
- HGFAC/
- HGFAC/FINEMAP/
- HGFAC/FINEMAP/data.bf5
- HGFAC/FINEMAP/data.config
- HGFAC/FINEMAP/data.cred5
- HGFAC/FINEMAP/data.ld
- HGFAC/FINEMAP/data.log_sss
- HGFAC/FINEMAP/data.snp
- HGFAC/FINEMAP/data.z
- HGFAC/FINEMAP/master
- HGFAC/HGFAC_echolocatoR_result_subset.tsv.gz
- HGFAC/LD/
- HGFAC/LD/HGFAC.1KGphase3_LD.RDS
- HGFAC/Multi-finemap/
- HGFAC/Multi-finemap/1KGphase3_LD.Multi-finemap.tsv.gz
- HGFAC/multiview.HGFAC.1KGphase3.1x.png
- HMGCR/
- HMGCR/FINEMAP/
- HMGCR/FINEMAP/data.bf5
- HMGCR/FINEMAP/data.config
- HMGCR/FINEMAP/data.cred5
- HMGCR/FINEMAP/data.ld
- HMGCR/FINEMAP/data.log_sss
- HMGCR/FINEMAP/data.snp
- HMGCR/FINEMAP/data.z
- HMGCR/FINEMAP/master
- HMGCR/HMGCR_echolocatoR_result_subset.tsv.gz
- HMGCR/LD/
- HMGCR/LD/HMGCR.1KGphase3_LD.RDS
- HMGCR/Multi-finemap/
- HMGCR/Multi-finemap/1KGphase3_LD.Multi-finemap.tsv.gz
- HMGCR/multiview.HMGCR.1KGphase3.1x.png
- HNF1A-AS1/
- HNF1A-AS1/FINEMAP/
- HNF1A-AS1/FINEMAP/data.bf5
- HNF1A-AS1/FINEMAP/data.config
- HNF1A-AS1/FINEMAP/data.cred5
- HNF1A-AS1/FINEMAP/data.ld
- HNF1A-AS1/FINEMAP/data.log_sss
- HNF1A-AS1/FINEMAP/data.snp
- HNF1A-AS1/FINEMAP/data.z
- HNF1A-AS1/FINEMAP/master
- HNF1A-AS1/HNF1A-AS1_echolocatoR_result_subset.tsv.gz
- HNF1A-AS1/LD/
- HNF1A-AS1/LD/HNF1A-AS1.1KGphase3_LD.RDS
- HNF1A-AS1/Multi-finemap/
- HNF1A-AS1/Multi-finemap/1KGphase3_LD.Multi-finemap.tsv.gz
- HNF1A-AS1/multiview.HNF1A-AS1.1KGphase3.1x.png
- HORMAD1/
- HORMAD1/FINEMAP/
- HORMAD1/FINEMAP/data.bf5
- HORMAD1/FINEMAP/data.config
- HORMAD1/FINEMAP/data.cred5
- HORMAD1/FINEMAP/data.ld
- HORMAD1/FINEMAP/data.log_sss
- HORMAD1/FINEMAP/data.snp
- HORMAD1/FINEMAP/data.z
- HORMAD1/FINEMAP/master
- HORMAD1/HORMAD1_echolocatoR_result_subset.tsv.gz
- HORMAD1/LD/
- HORMAD1/LD/HORMAD1.1KGphase3_LD.RDS
- HORMAD1/Multi-finemap/
- HORMAD1/Multi-finemap/1KGphase3_LD.Multi-finemap.tsv.gz
- HORMAD1/multiview.HORMAD1.1KGphase3.1x.png
- IGF2BP1/
- IGF2BP1/FINEMAP/
- IGF2BP1/FINEMAP/data.bf5
- IGF2BP1/FINEMAP/data.config
- IGF2BP1/FINEMAP/data.cred5
- IGF2BP1/FINEMAP/data.ld
- IGF2BP1/FINEMAP/data.log_sss
- IGF2BP1/FINEMAP/data.snp
- IGF2BP1/FINEMAP/data.z
- IGF2BP1/FINEMAP/master
- IGF2BP1/IGF2BP1_echolocatoR_result_subset.tsv.gz
- IGF2BP1/LD/
- IGF2BP1/LD/IGF2BP1.1KGphase3_LD.RDS
- IGF2BP1/Multi-finemap/
- IGF2BP1/Multi-finemap/1KGphase3_LD.Multi-finemap.tsv.gz
- IGF2BP1/multiview.IGF2BP1.1KGphase3.1x.png
- INA/
- INA/FINEMAP/
- INA/FINEMAP/data.bf5
- INA/FINEMAP/data.config
- INA/FINEMAP/data.cred5
- INA/FINEMAP/data.ld
- INA/FINEMAP/data.log_sss
- INA/FINEMAP/data.snp
- INA/FINEMAP/data.z
- INA/FINEMAP/master
- INA/INA_echolocatoR_result_subset.tsv.gz
- INA/LD/
- INA/LD/INA.1KGphase3_LD.RDS
- INA/Multi-finemap/
- INA/Multi-finemap/1KGphase3_LD.Multi-finemap.tsv.gz
- INA/multiview.INA.1KGphase3.1x.png
- KAT2A/
- KAT2A/FINEMAP/
- KAT2A/FINEMAP/data.bf5
- KAT2A/FINEMAP/data.config
- KAT2A/FINEMAP/data.cred5
- KAT2A/FINEMAP/data.ld
- KAT2A/FINEMAP/data.log_sss
- KAT2A/FINEMAP/data.snp
- KAT2A/FINEMAP/data.z
- KAT2A/FINEMAP/master
- KAT2A/KAT2A_echolocatoR_result_subset.tsv.gz
- KAT2A/LD/
- KAT2A/LD/KAT2A.1KGphase3_LD.RDS
- KAT2A/Multi-finemap/
- KAT2A/Multi-finemap/1KGphase3_LD.Multi-finemap.tsv.gz
- KAT2A/multiview.KAT2A.1KGphase3.1x.png
- PAPD7/
- PAPD7/FINEMAP/
- PAPD7/FINEMAP/data.bf5
- PAPD7/FINEMAP/data.config
- PAPD7/FINEMAP/data.cred5
- PAPD7/FINEMAP/data.ld
- PAPD7/FINEMAP/data.log_sss
- PAPD7/FINEMAP/data.snp
- PAPD7/FINEMAP/data.z
- PAPD7/FINEMAP/master
- PAPD7/LD/
- PAPD7/LD/PAPD7.1KGphase3_LD.RDS
- PAPD7/Multi-finemap/
- PAPD7/Multi-finemap/1KGphase3_LD.Multi-finemap.tsv.gz
- PAPD7/PAPD7_echolocatoR_result_subset.tsv.gz
- PAPD7/multiview.PAPD7.1KGphase3.1x.png
- PPAP2B/
- PPAP2B/FINEMAP/
- PPAP2B/FINEMAP/data.bf5
- PPAP2B/FINEMAP/data.config
- PPAP2B/FINEMAP/data.cred5
- PPAP2B/FINEMAP/data.ld
- PPAP2B/FINEMAP/data.log_sss
- PPAP2B/FINEMAP/data.snp
- PPAP2B/FINEMAP/data.z
- PPAP2B/FINEMAP/master
- PPAP2B/LD/
- PPAP2B/LD/PPAP2B.1KGphase3_LD.RDS
- PPAP2B/Multi-finemap/
- PPAP2B/Multi-finemap/1KGphase3_LD.Multi-finemap.tsv.gz
- PPAP2B/PPAP2B_echolocatoR_result_subset.tsv.gz
- PPAP2B/multiview.PPAP2B.1KGphase3.1x.png
- PPP2R3A/
- PPP2R3A/FINEMAP/
- PPP2R3A/FINEMAP/data.bf5
- PPP2R3A/FINEMAP/data.config
- PPP2R3A/FINEMAP/data.cred5
- PPP2R3A/FINEMAP/data.ld
- PPP2R3A/FINEMAP/data.log_sss
- PPP2R3A/FINEMAP/data.snp
- PPP2R3A/FINEMAP/data.z
- PPP2R3A/FINEMAP/master
- PPP2R3A/LD/
- PPP2R3A/LD/PPP2R3A.1KGphase3_LD.RDS
[truncated: 116 more entries]
