# Supplementary material for: Precision medicine for atherosclerotic cardiovascular disease: Integrative genomics maps risk loci and AI‐predicted functional consequences
Source: Clin Transl Med. 2026 Jul 10;16(7):e70732. doi: 10.1002/ctm2.70732 (PMC13351343; doi:10.1002/ctm2.70732)
Supplement: Supplementary file 6 — Supporting Information [file CTM2-16-e70732-s005.zip › AC019055.1/FINEMAP/data.bf5]

index rsid bf1 bf2 bf3 bf4 bf5
1 rs1005943 -2.24779 -1.85126 -1.95798 3.0739 1.20524 
2 rs1015378 -3.24338 -2.78918 -2.77104 -3.16729 -1.83114 
3 rs10165128 -3.21462 -1.66005 -2.88135 -3.20594 -2.64225 
4 rs10165582 -3.26169 -2.879 -2.76628 -3.25804 -3.21117 
5 rs10165686 -3.27118 -3.22501 -3.26233 -3.16499 -3.17126 
6 rs10166972 -3.24844 -3.17617 -3.23416 -3.2671 -3.26334 
7 rs10168217 -2.65721 -2.12989 -2.68711 -3.16714 -3.25346 
8 rs10168910 -3.01808 -3.27748 -3.27445 -1.84554 -2.89965 
9 rs10169053 -3.26519 -2.96146 -3.06791 -3.22298 -3.27569 
10 rs10169398 -3.25166 -3.26224 -3.26223 -2.70224 -3.16623 
11 rs10169726 -1.54067 -2.94693 -2.74656 -3.14098 -3.14793 
12 rs10169966 -3.26193 -2.89536 -2.74213 -3.0828 -3.27401 
13 rs10170022 -2.3293 -2.63112 -2.63841 -0.0278911 -1.39694 
14 rs10170143 -3.21839 -3.23735 -3.26638 -3.23429 -3.27292 
15 rs10170145 -3.20276 -3.22427 -3.25888 -3.22076 -3.26742 
16 rs10170324 -3.04258 -3.23989 -3.26122 -1.98253 -2.4785 
17 rs10170517 -3.04135 -3.23939 -3.26088 -1.97965 -2.47624 
18 rs10170996 -3.03957 -3.27653 -3.27147 -1.89669 -2.9257 
19 rs10171194 -2.93403 -3.25302 -3.24821 -3.23017 -3.03877 
20 rs10171558 -3.03251 -3.2399 -3.25909 -2.02629 -2.515 
21 rs10171637 -2.49531 -1.72992 -2.05233 0.139736 -0.51329 
22 rs10171948 -2.75737 -2.26641 -2.78152 -3.18203 -3.25843 
23 rs10172006 -2.89134 -3.22666 -3.16937 -3.2213 -2.99608 
24 rs10172147 -3.14917 -3.07666 -3.09426 2.71693 4.05798 
25 rs10172443 -3.01532 -3.23545 -3.25811 -1.92504 -2.43239 
26 rs10173007 -3.27689 -3.27661 -3.27802 -3.26498 -3.27312 
27 rs10174214 -3.20646 -3.27482 -3.24559 -2.95518 -3.09639 
28 rs1017446 -3.18356 -1.44797 -2.64742 -2.71147 -3.07715 
29 rs10175095 -3.25163 -3.26265 -3.26095 -2.65655 -3.14364 
30 rs10175236 -3.19859 -3.17328 -3.25808 -2.85958 -3.21936 
31 rs10175486 -3.18288 -3.15751 -3.25521 -2.77372 -3.18585 
32 rs10176996 -3.26167 -3.2435 -3.17953 -3.10224 -3.20115 
33 rs10178683 -3.22353 -3.26895 -3.26666 -3.1075 -2.70626 
34 rs10178866 -2.41988 -1.96415 -2.15566 1.82088 0.571188 
35 rs10178869 -2.15199 -1.99193 -2.30367 -2.42191 -3.00053 
36 rs10179104 -3.15127 -2.48831 -2.38215 -3.23156 -2.93947 
37 rs10181220 -2.98312 -3.26883 -3.26201 -3.2772 -3.20558 
38 rs10181490 -3.1481 -3.23554 -3.20931 -2.88071 -2.76269 
39 rs10181645 -2.54041 -2.57473 -3.19636 -3.19825 -3.20415 
40 rs10183107 -3.18489 -3.10426 -2.93217 -3.25199 -2.71331 
41 rs10183284 -3.26602 -3.22432 -3.26196 -3.27734 -3.27818 
42 rs10183371 -3.02019 -3.27743 -3.2742 -1.85053 -2.90221 
43 rs10183811 -3.19554 -2.86058 -2.84295 -3.10783 -3.17068 
44 rs10184029 -3.2059 -3.27984 -3.27929 -2.91471 -3.11618 
45 rs10184446 -3.03714 -3.27193 -3.24561 -3.24876 -3.07777 
46 rs10184466 -2.06031 -1.79775 -1.15104 -0.679138 0.803013 
47 rs10184780 -3.22504 -3.16838 -2.951 -2.5116 -1.66398 
48 rs10185695 -3.24825 -2.98368 -2.93229 -1.37888 -1.76984 
49 rs10186132 -3.19872 -3.21931 -3.25432 -3.22142 -3.26794 
50 rs10186182 -1.54031 -2.94706 -2.74638 -3.14096 -3.14792 
51 rs10186442 -3.26594 -3.2221 -3.25824 -3.26808 -3.26825 
52 rs10186537 -3.15364 -2.9268 -2.76912 -3.23017 -3.06717 
53 rs10186623 -2.974 -2.566 -2.40154 -2.93641 -2.68732 
54 rs10186907 -3.19308 -2.85506 -2.83731 -3.11133 -3.17345 
55 rs10187524 -3.22065 -1.5442 -2.83897 -3.19035 -2.57185 
56 rs10187803 -3.02184 -3.25026 -3.26834 -0.781121 -1.47078 
57 rs10188179 -3.26917 -3.25272 -3.09557 -2.52451 -1.06356 
58 rs10188847 -2.95449 -3.27131 -3.27356 -3.27851 -2.96572 
59 rs10189249 -3.1308 -3.26051 -3.25209 -3.24619 -2.79764 
60 rs10189771 -3.1425 -3.27251 -3.27429 -3.20569 -2.58571 
61 rs10190627 -3.02345 -3.27733 -3.2738 -1.8582 -2.90614 
62 rs10190661 -2.02609 -1.88265 -1.99268 -0.149675 -0.937285 
63 rs10191017 -3.04377 -3.24871 -3.2686 -1.92285 -2.42746 
64 rs10191258 -2.53173 -1.53426 -1.88912 0.756892 -0.111341 
65 rs10191437 -3.21945 -1.6048 -2.85507 -3.19869 -2.60825 
66 rs10191506 -3.09528 -3.26676 -3.26093 -3.27274 -3.09813 
67 rs10192343 -3.19317 -3.13141 -3.02473 -3.22681 -3.07617 
68 rs10192603 -3.03046 -3.27705 -3.27286 -1.87486 -2.91464 
69 rs10193582 -3.23858 -3.16533 -3.18389 -3.14568 -3.02985 
70 rs10194361 -1.98919 -1.8937 -1.99345 0.9777 0.058361 
71 rs10194637 -3.028 -3.23809 -3.25778 -2.01614 -2.50707 
72 rs10194809 -3.22651 -2.73371 -2.59252 -3.27132 -3.17766 
73 rs10196129 -3.02548 -3.27726 -3.27354 -1.86302 -2.9086 
74 rs10196450 -2.32351 -1.85399 -2.05605 -0.338604 -1.71383 
75 rs10196738 -2.61178 -2.6586 -3.21315 -3.19888 -3.2029 
76 rs10197291 -2.96406 -2.55083 -2.38472 -2.92588 -2.67349 
77 rs10197826 -3.17073 -3.08464 -2.90434 -3.24504 -2.6777 
78 rs10197890 -3.26692 -3.2608 -3.12433 -2.58567 -1.1698 
79 rs10198689 -3.15295 -2.92564 -2.76773 -3.22974 -3.06627 
80 rs10199396 -2.94174 -2.49871 -2.45444 -2.81314 -2.84727 
81 rs10200435 -3.01849 -3.26731 -3.22947 -3.24647 -3.03072 
82 rs10200756 -2.98788 -3.27733 -3.27765 -3.27838 -2.93318 
83 rs10200763 -2.97643 -3.2747 -3.26615 -3.26149 -2.77322 
84 rs10201004 -3.23963 -3.09976 -3.19409 -3.17465 -3.15341 
85 rs10201255 -3.27158 -2.95549 -2.82106 -2.37406 -3.04194 
86 rs10201298 -3.01282 -2.21086 -2.13037 -2.37418 -2.01871 
87 rs10201338 -3.08574 -2.31359 -2.11872 -3.25918 -2.96353 
88 rs10201889 -3.01957 -2.87576 -2.80846 -1.24185 -1.76954 
89 rs10201990 -3.02019 -3.27743 -3.2742 -1.85051 -2.90221 
90 rs10202552 -3.09845 -3.27518 -3.24862 -1.90478 -2.40453 
91 rs10203067 -3.20761 -3.18631 -3.26047 -2.83865 -3.21013 
92 rs10203099 -3.26696 -3.27753 -3.27567 -2.89926 -2.77476 
93 rs10203340 -3.01598 -3.27744 -3.27474 -3.27846 -2.95812 
94 rs10204093 -2.70021 -2.181 -2.9017 -0.858052 -2.08295 
95 rs10204331 -2.84145 -2.68206 -2.55179 -1.0814 -1.64507 
96 rs10204367 -3.15262 -2.92508 -2.76705 -3.22953 -3.06584 
97 rs10204417 -3.23744 -2.94921 -2.89502 -1.46456 -1.84602 
98 rs10204428 -2.46515 -2.56429 -2.67603 -1.50112 -2.5872 
99 rs10204761 -3.22424 -3.12667 -3.0258 -2.89764 -3.01604 
100 rs10205025 -2.23264 -2.55103 -2.55877 0.149256 -1.26192 
101 rs10206483 -3.05887 -3.25198 -3.26903 -2.02635 -2.51213 
102 rs10206516 -3.15005 -2.92078 -2.76188 -3.22794 -3.06251 
103 rs10207179 -3.23183 -3.15418 -3.17367 -3.13363 -3.01348 
104 rs10208388 -3.01842 -3.27735 -3.27496 -3.27816 -2.94811 
105 rs10208877 -3.04746 -3.25002 -3.26937 -1.93175 -2.43451 
106 rs10208878 -3.25372 -3.26254 -3.25923 -2.73705 -3.19843 
107 rs10211008 -2.75042 -2.245 -2.77214 -3.21778 -3.26364 
108 rs10211322 -3.05685 -3.25327 -3.27122 -1.95458 -2.45257 
109 rs10211339 -3.15828 -2.49586 -2.38616 -3.26409 -3.20092 
110 rs10211368 -3.20528 -3.22493 -3.25787 -3.22694 -3.27028 
111 rs10211513 -3.19119 -3.16745 -3.25811 -2.74571 -3.15984 
112 rs10211561 -3.26268 -3.21347 -3.2546 -3.27834 -3.27837 
113 rs1026293 -3.25689 -3.20213 -3.24757 -3.27794 -3.27735 
114 rs10439377 -3.05372 -2.58667 -2.63778 -2.14861 -0.507807 
115 rs10445838 -2.79437 -2.21633 -2.20273 -1.58296 -1.11705 
116 rs10445842 -2.60187 -2.27378 -2.349 -1.45862 -1.31356 
117 rs10445843 -2.81255 -2.22925 -2.23303 -1.64752 -1.21745 
118 rs10469799 -3.26963 -3.0184 -3.0422 -3.07264 -2.64417 
119 rs10490753 -3.19789 -3.27348 -3.26274 -2.37245 -1.78063 
120 rs10495696 -3.24941 -2.89892 -3.01396 -3.24232 -2.79512 
121 rs10495697 -3.27185 -3.21087 -3.22277 -3.19116 -2.97409 
122 rs10495698 -2.8425 -2.05686 -2.3402 -3.27674 -3.14523 
123 rs10495699 -3.14803 -2.73787 -2.80002 -2.82612 -2.79203 
124 rs10495700 -3.21675 -1.63715 -2.87052 -3.20304 -2.6282 
125 rs10514630 -2.79102 -2.21136 -2.19774 -1.57668 -1.10996 
126 rs10514631 -2.57652 -2.24719 -2.31066 -1.42638 -1.29207 
127 rs1056233 -3.20638 -0.867914 -2.24052 -2.79142 0.887731 
128 rs1078150 -3.22298 -2.6763 -2.77449 -0.274839 1.88565 
129 rs1095014 -3.07663 -2.99201 -3.01874 -3.06514 -3.17908 
130 rs1109656 -2.82147 -2.24711 -2.23476 -0.775014 0.0366325 
131 rs11096593 -2.85673 -3.23297 -3.23872 -2.02086 -2.75082 
132 rs11096595 -3.27832 -3.17616 -3.19232 -3.27434 -3.22039 
133 rs11096597 -3.27238 -3.16294 -3.17449 -3.05279 -2.63886 
134 rs11096600 -3.17419 -2.95538 -3.0027 -3.27503 -3.23936 
135 rs11096601 -2.87789 -3.14443 -3.13896 -3.20712 -3.24855 
136 rs11096602 -3.27024 -3.23232 -3.26507 -3.27539 -3.2769 
137 rs11096603 -3.267 -2.92224 -2.82275 -3.25654 -3.21346 
138 rs11096604 -3.15391 -2.89925 -2.77197 -2.80109 -2.41879 
139 rs11096605 -3.25075 -2.82993 -2.71092 -3.26742 -3.19029 
140 rs11096609 -3.1855 -3.20785 -3.24681 -3.21016 -3.26273 
141 rs11096613 -3.27456 -3.27051 -3.24625 -2.9257 -2.98869 
142 rs11096614 -2.89136 -2.36862 -2.53681 -1.17456 -0.595003 
143 rs11096615 -2.03058 -2.5571 -2.66914 -2.99314 -2.86778 
144 rs11096616 -1.93784 -2.48652 -2.60427 -2.94901 -2.91668 
145 rs11096617 -2.23686 -2.41159 -2.54598 -1.52106 -2.3641 
146 rs11096619 -2.89107 -3.03542 -2.97317 -1.8164 -2.68056 
147 rs11096622 -3.03796 -3.27638 -3.27284 -3.27546 -2.9103 
148 rs11096624 -2.66319 -2.76029 -3.2249 -2.86823 -2.69175 
149 rs11096625 -1.54302 -2.94609 -2.74774 -3.14115 -3.14801 
150 rs11096626 -1.65803 -2.90205 -2.80442 -3.14748 -3.14951 
151 rs11096627 -1.59906 -2.92537 -2.77563 -3.14475 -3.14927 
152 rs11096628 -1.59905 -2.92538 -2.77563 -3.14475 -3.14927 
153 rs11096631 -3.17195 -3.24306 -3.25463 -3.07454 -2.12914 
154 rs11096632 -3.24767 -3.26258 -3.26427 -2.57148 -3.10491 
155 rs111406291 -inf -inf -inf 28.2078 -inf 
156 rs111409203 -3.19008 -2.96695 -3.11395 -2.86333 -2.56371 
157 rs1115214 -3.26982 -3.27282 -3.22404 -3.20399 -3.12042 
158 rs1115370 -3.22804 -2.74784 -2.61902 -3.27639 -3.1521 
159 rs111544073 -2.7977 -2.66481 -2.64471 -2.5518 -2.08224 
160 rs111736994 -2.45474 -2.2735 -2.10019 -2.91759 -3.02261 
161 rs1118207 -3.2539 -2.84311 -2.72575 -3.26523 -3.19606 
162 rs111894688 -3.27201 -3.25386 -3.2221 -3.24263 -3.27885 
163 rs111966363 -3.21018 -2.63448 -2.7127 -3.26253 -2.98211 
164 rs111974818 -2.38257 -2.05564 -2.01065 -3.20308 -3.24683 
165 rs111986486 -2.5519 -2.41411 -2.2695 -2.981 -3.0611 
166 rs112260041 -3.25005 -3.00604 -3.1947 -3.24349 -3.02345 
167 rs112309861 -3.27365 -3.27371 -3.22455 -3.27074 -3.27602 
168 rs112426181 -3.26328 -3.05859 -3.22177 -3.25906 -3.07417 
169 rs112532085 -2.47977 -2.41491 -2.4299 -0.845776 -1.76879 
170 rs112723459 -2.64446 -2.46483 -2.32412 -2.97413 -3.0742 
171 rs112906499 -2.903 -3.05218 -3.06146 -3.25166 -2.10161 
172 rs113183600 -3.20251 -3.06684 -3.23838 -3.08006 -2.98607 
173 rs113386058 -3.12685 -3.12496 -3.24572 -3.15384 -3.12274 
174 rs113503646 -3.05733 -3.2494 -3.26573 -2.08311 -2.55926 
175 rs113586023 -3.12236 -3.08845 -2.94422 -3.24196 -3.26795 
176 rs113723259 -2.42579 -2.24157 -2.06565 -2.89834 -3.00636 
177 rs113753169 -inf -inf -inf 28.2802 -inf 
178 rs114012863 -3.24781 -3.2796 -3.27958 -3.21714 -3.2496 
179 rs114030247 -3.21023 -3.2736 -3.26185 -1.38948 -0.779796 
180 rs114195113 -3.27083 -3.25458 -3.25867 -3.20594 -3.09944 
181 rs114347963 -3.18704 -3.04074 -3.22743 -3.10375 -3.01521 
182 rs114470958 -3.27827 -3.17173 -3.17649 -3.25946 -3.0182 
183 rs114630483 -3.27505 -3.27836 -3.26879 -3.17462 -3.12728 
184 rs114678605 -2.66506 -2.75394 -2.81511 -2.94596 -2.98393 
185 rs114736920 -3.27921 -3.24623 -3.22231 -2.63646 -2.45022 
186 rs114886527 -3.27604 -3.21673 -3.19456 -2.95232 -2.7509 
187 rs115053430 -3.27164 -3.25313 -3.21477 -3.26803 -3.27854 
188 rs115112542 -3.10427 -3.25875 -3.24956 -0.141266 0.309055 
189 rs115151466 -3.1382 -3.13349 -3.06749 -2.98687 -2.97077 
190 rs115193291 -3.26034 -3.27155 -3.27623 -0.991128 -0.53597 
191 rs115238805 4.92632 3.84845 3.72627 8.12864 -3.21017 
192 rs11531372 -3.06328 -3.27847 -3.27857 -1.69557 -2.3846 
193 rs115891937 -3.19856 -3.25118 -3.23976 -3.27783 -3.27015 
194 rs115893488 -3.2479 -3.26936 -3.27611 -2.63749 -2.11202 
195 rs115993596 -3.27235 -3.21792 -3.21347 1.05 1.60806 
196 rs116080375 -2.71189 -2.72951 -2.76259 0.644811 0.22673 
197 rs116154897 -3.206 -3.27807 -3.26573 -3.21611 -3.27747 
198 rs116159272 -3.13839 -3.27672 -3.26039 -0.770004 -1.72615 
199 rs116186061 -3.27483 -3.15781 -3.24921 -2.8286 -2.61498 
200 rs116297190 -3.26278 -3.22011 -3.23984 -3.1247 -3.18675 
201 rs116316770 -2.66819 -2.2587 -2.21043 -2.75375 -2.67403 
202 rs116552901 -2.95357 -3.14769 -3.03755 -3.12222 -3.27793 
203 rs116561905 -3.23901 -3.17895 -3.20538 -3.06113 -3.13632 
204 rs116690417 -3.27866 -3.2507 -3.25209 -3.23967 -3.197 
205 rs11674764 -3.21709 -2.16603 -2.25219 -3.26619 -3.11105 
206 rs11675208 -2.5053 -2.31099 -2.23532 -2.1556 -2.1632 
207 rs11675287 -3.27933 -3.19478 -3.20935 -3.26902 -3.23427 
208 rs11675651 -2.40806 -2.20256 -2.12284 -2.03901 -2.04702 
209 rs11676372 -2.09053 -2.02312 1.39323 -2.62123 -2.70495 
210 rs11676532 -2.8534 -2.92289 -2.98431 -2.7122 -2.80212 
211 rs11676894 -3.1588 -2.95041 -3.03206 -2.85217 -3.15121 
212 rs11677296 -2.9944 -2.24888 -2.29722 -2.9318 -2.66802 
213 rs11677459 -2.5144 -2.36582 -2.28101 -1.48161 -1.48631 
214 rs11677483 -2.02702 -2.75006 -2.69472 -0.207342 -2.06217 
215 rs11680554 -2.9679 -1.51952 -2.58155 -2.05189 4.04956 
216 rs11681533 -3.27868 -3.19644 -3.20615 -3.10064 -2.72123 
217 rs11681722 -1.94834 -2.24422 -2.41884 -1.51732 -2.34054 
218 rs11682365 -1.83268 -2.42704 -2.56181 -2.8673 -3.09291 
219 rs11682408 -1.7965 -2.3993 -2.53637 -2.84814 -3.10521 
220 rs11682428 -2.97812 -2.20147 -2.24352 -2.98451 -2.68619 
221 rs11683203 -2.97506 -3.26751 -3.25979 -3.27798 -3.16807 
222 rs11683563 -3.24095 -3.2749 -3.2771 -2.89142 -1.84803 
223 rs11683580 -3.02086 -2.29511 -2.32084 -3.05352 -2.78624 
224 rs11683902 -3.13968 -1.86945 -1.81948 -2.2222 -1.22431 
225 rs11683973 -3.1368 -1.2535 -2.477 -2.94785 0.372781 
226 rs11684327 -2.96016 -2.66378 -2.60003 -1.47052 -1.93939 
227 rs11684331 -3.03103 -3.27702 -3.27278 -1.87622 -2.91533 
228 rs11684666 -2.5654 -2.12086 -2.01175 -2.02126 -1.79256 
229 rs11685026 -3.00706 -2.43913 -2.22201 -2.80647 -2.64817 
230 rs11685112 -3.17703 -2.99198 -2.86985 -2.96659 -2.88416 
231 rs11685520 -2.79067 -2.21086 -2.19722 -1.57604 -1.10924 
232 rs11686259 -2.85824 -1.97602 -2.02421 -2.85252 -2.50587 
233 rs11687240 -2.44151 -1.95864 -2.03922 0.618321 -0.723949 
234 rs11687408 -1.95783 -2.8704 -2.90272 0.176136 -2.1494 
235 rs11687529 -3.0298 -2.95561 -3.15225 3.59622 -1.83013 
236 rs11687591 -2.98378 -2.21222 -2.25407 -2.99011 -2.69414 
237 rs11688364 -2.96789 -2.18216 -2.2246 -2.9744 -2.67187 
238 rs11688624 -2.537 -2.34279 -2.2811 -2.18745 -2.18646 
239 rs11688680 -3.0295 0.514287 -1.35376 -2.79513 4.22469 
240 rs11688971 -2.95225 -2.58344 -2.52098 -2.42306 -2.52001 
241 rs11689404 -2.92369 -2.63295 -2.80708 0.477825 0.862378 
242 rs11689702 -3.26606 -2.89258 -2.79087 -3.04883 -3.26997 
243 rs11690169 -3.0166 -3.27751 -3.27461 -1.84208 -2.89788 
244 rs11690613 -3.15323 -3.26558 -3.22095 -3.06446 -3.04794 
245 rs11690669 -2.79068 -2.21087 -2.19724 -1.57606 -1.10926 
246 rs11691985 -3.0117 -2.42596 -2.24216 -2.80733 -2.5907 
247 rs11692172 -3.27243 -3.0736 -2.95822 -2.90799 -3.25876 
248 rs11692297 -1.04079 -2.01667 -2.27184 -3.18899 -2.10158 
249 rs11692604 -3.26243 -3.24539 -3.24 -2.89043 -2.25574 
250 rs11692727 -3.23779 -3.09121 -3.08611 -3.27792 -3.20697 
251 rs11692747 -2.06552 -2.76609 -2.69677 -1.03075 -2.50471 
252 rs11693130 -3.24377 -2.72624 -2.74466 -3.26233 -2.83753 
253 rs11693249 -3.20066 -2.58604 -2.6025 -3.18112 -2.70134 
254 rs11693336 -3.01569 -3.26694 -3.22893 -3.24692 -3.03607 
255 rs11693384 -3.10205 -1.1796 -2.43258 -3.13613 -0.296624 
256 rs11693807 -2.54406 -2.13407 -2.02681 -1.34087 -1.04302 
257 rs11694077 -3.23336 -3.12299 -3.2025 -3.24384 -3.24856 
258 rs11694666 -3.00769 -3.26661 -3.23426 -3.25782 -3.10299 
259 rs11694821 -3.10077 -1.18456 -2.43567 -3.13726 -0.302555 
260 rs11696024 -3.25687 -2.85614 -2.74044 -3.26283 -3.20165 
261 rs11884328 -3.27393 -3.23335 -3.2667 -3.15197 -3.15859 
262 rs11886022 -3.24041 -3.1684 -3.1867 -3.14901 -3.03442 
263 rs11886092 -2.52556 0.444776 -2.63186 -2.84763 -2.91937 
264 rs11886402 -3.19304 -3.2723 -3.26056 -2.38858 -1.80143 
265 rs11887799 -3.18081 -3.15896 -3.25691 -2.42924 -2.97212 
266 rs11888045 -3.22879 -3.24172 -3.26517 -2.75081 -3.1898 
267 rs11888312 -3.01237 -3.23163 -3.25303 -1.98133 -2.47979 
268 rs11888651 -inf -inf 81.7125 -inf -inf 
269 rs11889602 -3.1635 -2.66078 -2.82641 -2.86359 -1.69344 
270 rs11890016 -3.05086 -3.25428 -3.26124 -2.90832 -2.70123 
271 rs11890119 -2.42208 -1.34319 -1.73985 0.250478 -0.534418 
272 rs11890596 -3.25365 -3.11515 -3.05358 -2.59333 -2.44923 
273 rs11890602 -3.2669 -3.19497 -3.24837 -3.13543 -3.11226 
274 rs11890940 -3.27397 -3.24206 -3.27001 -3.27219 -3.27437 
275 rs11894315 -3.19352 -3.13189 -3.02537 -3.22654 -3.07674 
276 rs11895042 -2.40592 -1.31881 -1.71815 0.283457 -0.505545 
277 rs11895671 -3.206 -3.27568 -3.269 -2.50525 -1.97025 
278 rs11895777 -3.26388 -3.21749 -3.00752 -2.64479 -1.51798 
279 rs11896071 -3.22934 -3.27716 -3.26436 -3.15694 -3.2164 
280 rs11897302 -3.2616 -3.11489 -3.08888 -2.74551 -2.60616 
281 rs11897847 -3.25461 -3.26112 -3.2563 -3.27741 -3.27021 
282 rs11899126 -3.04332 -3.25321 -3.26555 -2.49029 -2.20573 
283 rs11902235 -3.20368 -3.27475 -3.26524 -2.35232 -1.75472 
284 rs11903117 -3.20334 -3.11914 -3.00126 -2.66411 -3.24783 
285 rs1191774 -3.13495 0.250599 -2.74318 -2.43462 -1.31827 
286 rs1191776 -3.12475 0.379213 -2.69749 -2.39365 -1.28263 
287 rs1191778 -3.11685 0.46394 -2.66686 -2.35426 -1.22081 
288 rs1204006 -2.99343 -3.1939 -3.1504 -3.06765 -3.14834 
289 rs1204007 -3.18161 -3.00316 -3.01089 -3.25007 -3.16279 
290 rs1204008 -3.19338 -3.02321 -3.03066 -3.25638 -3.17569 
291 rs1204009 -3.15091 -2.96084 -2.87578 -2.965 -2.69799 
292 rs1204010 -2.30077 -2.20055 -2.12706 -2.26483 -2.69403 
293 rs12052274 -3.25304 -3.26294 -3.26145 -2.71097 -3.1699 
294 rs12053079 -2.31292 -1.8615 -2.04853 -0.371124 -1.73475 
295 rs12105038 -3.22634 -2.77848 -2.87958 -3.074 -2.06247 
296 rs12105617 -3.2283 -2.31717 -2.49637 -2.41837 -0.851887 
297 rs12105949 -2.49413 -1.45278 -1.83723 0.101517 -0.66462 
298 rs12151543 -2.98423 -2.21307 -2.2549 -2.99055 -2.69477 
299 rs12185562 -1.94576 -2.54497 -2.52887 2.36065 0.0382728 
300 rs12185563 -1.977 -2.88349 -2.90662 0.0613155 -2.2172 
301 rs12185663 -2.56754 -2.09247 -2.24894 0.630436 -0.993075 
302 rs12233224 -1.64653 -2.25172 -2.40399 -2.78532 -3.05282 
303 rs12328613 -3.19241 -3.16079 -3.2574 -2.72999 -3.15643 
304 rs12463841 -2.8781 -3.14608 -3.20093 -1.94347 -2.61136 
305 rs12464127 -2.89019 -2.48487 -3.1534 -3.15167 -0.773231 
306 rs12464235 -3.25809 -3.21397 -3.16253 -1.92898 -2.53784 
307 rs12464329 -3.24796 -3.23688 -3.24547 -3.26385 -3.07234 
308 rs12464622 -3.02297 -2.38557 -2.6316 -3.23918 -3.24371 
309 rs12464871 -3.18815 -3.26416 -3.25112 -2.48256 -1.93067 
310 rs12464978 -3.26351 -2.90407 -2.75244 -3.07651 -3.2745 
311 rs12465749 -3.19193 -3.26562 -3.25318 -2.47108 -1.9157 
312 rs12465890 -2.9234 -2.43942 -3.13947 -3.15867 -0.823735 
313 rs12465965 -3.2739 -3.23533 -3.26744 -3.14071 -3.14711 
314 rs12466415 -2.97021 -3.01932 -3.25046 -3.19547 -3.22183 
315 rs12466563 -3.18744 -3.26389 -3.25073 -2.48469 -1.93344 
316 rs12466754 -2.66757 -2.52841 -2.49128 -2.07124 -2.14061 
317 rs12466802 -2.86279 -2.31527 -3.08862 -3.24457 -1.43498 
318 rs12467412 -3.27524 -2.98227 -3.03841 -2.13858 -2.97389 
319 rs12467485 -3.13559 -2.89956 -2.94241 -3.26576 -3.21271 
320 rs12467541 -3.27544 -3.15196 -3.21713 -3.13399 -3.03455 
321 rs12467740 -3.19815 -3.17276 -3.25797 -2.85847 -3.219 
322 rs12467754 -3.21074 -3.22959 -3.26072 -3.23151 -3.27209 
323 rs12467812 -3.27618 -3.1662 -3.21506 -3.20944 -2.97483 
324 rs12468567 -3.04088 -2.41939 -2.66035 -3.23186 -3.24986 
325 rs12469408 -3.19275 -3.26593 -3.25363 -2.46851 -1.91236 
326 rs12471889 -2.67805 -2.96147 -2.92269 -3.14449 -3.27818 
327 rs12472768 -3.27239 -2.96022 -3.01246 -2.15337 -2.91532 
328 rs12473046 -2.53166 -2.96019 -2.91417 -2.75585 -3.23607 
329 rs12474192 -2.96172 -2.89415 -3.21244 -2.45626 -2.5476 
330 rs12475290 -3.1793 -2.90222 -2.9007 -3.00088 -2.00577 
331 rs12476841 -3.18813 -3.26416 -3.25111 -2.48263 -1.93076 
332 rs12477809 -3.1474 -3.25026 -3.26541 -1.18816 -2.41402 
333 rs12478055 -3.2356 -3.24053 -3.24837 -3.22721 -3.26564 
334 rs12478064 -3.23695 -3.23924 -3.24722 -3.2287 -3.26489 
335 rs12478269 -2.76897 -3.10154 -3.16383 -2.21764 -2.80872 
336 rs12478487 -3.14955 -3.26283 -3.27126 -1.72492 -2.5155 
337 rs12478491 -3.09968 -3.27643 -3.25819 -2.57569 -2.98452 
338 rs12479055 -3.08306 -3.27027 -3.26612 -3.27154 -3.09657 
339 rs12479063 -2.36888 -2.76774 -2.68349 -2.97914 -3.25578 
340 rs12479078 -3.26533 -3.21745 -3.25543 -3.2782 -3.27868 
341 rs12479234 -3.24149 -3.17024 -3.18838 -3.151 -3.03715 
342 rs12479284 -3.22837 -3.08287 -3.2579 -3.25981 -3.26703 
343 rs12611440 -3.27858 -3.17898 -3.19491 -3.27369 -3.22252 
344 rs12613174 -3.26724 -3.15419 -3.14801 -3.13099 -2.78379 
345 rs12613209 -3.25184 -3.26233 -3.26213 -2.70331 -3.16668 
346 rs12613704 -3.17974 -3.26103 -3.24623 -2.45129 -1.89693 
347 rs12614643 -3.2661 -3.20319 -3.27124 -2.87669 -2.74559 
348 rs12614685 -3.01908 -3.27486 -3.27068 -3.27724 -3.16659 
349 rs12614891 -1.93863 -1.65265 -0.955919 -0.43791 1.02284 
350 rs12615088 -3.21556 -3.27676 -3.26993 -2.30765 -1.69744 
351 rs12615747 -3.27181 -3.27326 -3.23289 -3.25996 -3.23145 
352 rs12615824 -3.20916 -3.18589 -3.26018 -2.88697 -3.22797 
353 rs12615948 -2.70892 -2.03279 -3.14941 -2.88433 -2.82832 
354 rs12616490 -3.2711 -3.2729 -3.23591 -3.25813 -3.22826 
355 rs12616917 -3.2157 -1.64869 -2.87599 -3.20452 -2.63529 
356 rs12617511 -1.60048 -2.92483 -2.77634 -3.14483 -3.14929 
357 rs12617744 -3.18903 -3.26475 -3.25145 -2.42318 -1.86059 
358 rs12617761 -2.97935 -3.01784 -3.05842 -1.95764 -2.3751 
359 rs12619053 -3.27257 -3.16407 -3.23459 -1.53071 -0.762553 
360 rs12620588 -3.26913 -3.2195 -3.25927 -3.17269 -3.17874 
361 rs12620863 -3.27418 -3.27154 -3.25388 -3.24425 -3.27543 
362 rs12621411 -3.23718 -3.27359 -3.27114 -2.73688 -1.94072 
363 rs12622453 -2.70466 -2.1932 -2.73006 -3.15997 -3.25166 
364 rs12622863 -3.15093 -2.92225 -2.76365 -3.22849 -3.06365 
365 rs12623446 -3.27341 -3.27361 -3.22098 -3.26565 -3.24203 
366 rs12710713 -3.14062 -3.20109 -3.21597 -3.18895 -3.26987 
367 rs12710714 -3.09991 -3.26271 -3.27627 -1.98542 -2.47618 
368 rs12710715 -3.00593 -3.27761 -3.27568 -1.81719 -2.88503 
369 rs12710718 -3.02848 -3.27714 -3.27314 -1.87015 -2.91224 
370 rs12710719 -3.26672 -3.17461 -3.2433 -3.22921 -3.21236 
371 rs12710720 -3.26429 -2.90852 -2.75772 -3.07323 -3.27471 
372 rs12710723 -3.2139 -3.23227 -3.26232 -3.23413 -3.27307 
373 rs12710726 -2.40483 -1.31718 -1.71669 0.285672 -0.503605 
374 rs12710727 -2.34253 -2.16381 -2.17151 -0.0603033 -1.79888 
375 rs12710728 -3.26851 -3.25688 -3.24687 -3.16888 -3.23413 
376 rs12710729 -3.24737 -2.98855 -3.00882 -3.10498 -2.73081 
377 rs12710730 -3.27383 -3.11036 -3.12799 -3.26482 -2.85993 
378 rs12710732 -2.84858 -3.10639 -3.07222 -2.70683 -3.16063 
379 rs12710734 -2.40671 -3.12791 -3.01772 -3.27474 -2.87557 
380 rs12987318 -3.16014 -2.39463 -2.67581 -3.23933 -2.81135 
381 rs12988870 -3.27815 -3.20497 -3.18618 -3.01204 -2.80469 
382 rs12988913 -3.13671 -1.2539 -2.47725 -2.948 0.372239 
383 rs12989321 -3.06028 -2.56676 -2.8433 -3.04303 -3.12128 
384 rs12989828 -3.16078 -3.27345 -3.27275 -3.10251 -3.25599 
385 rs12990087 -3.12113 -1.32899 -2.52985 -2.97575 0.270578 
386 rs12995324 -2.88748 -1.70025 -2.6286 -2.67263 2.07146 
387 rs12996974 -3.19281 -0.719383 -2.13696 -3.01446 0.249274 
388 rs12997522 -3.23118 -2.27788 -2.46018 -3.09615 -1.17866 
389 rs12998708 -3.26686 -3.15869 -3.13505 -2.92925 -2.69617 
390 rs13001254 -3.11466 -1.1295 -2.40122 -3.12448 -0.236763 
391 rs13002069 -inf 46.2974 -inf -inf -inf 
392 rs13002741 -1.49188 -2.11835 -2.26054 -2.67027 -3.10274 
393 rs13004236 -2.82937 -2.25874 -2.25977 -1.66509 -1.21763 
394 rs13005208 -3.27507 -3.18826 -3.16758 -2.98111 -2.76374 
395 rs13005512 -2.96608 -1.52413 -2.58438 -2.05566 4.03998 
396 rs13008851 -3.26894 -2.69978 -2.86679 -2.87047 -1.67883 
397 rs13009217 -3.07585 -3.25385 -3.26969 -2.76824 -2.58039 
398 rs13009290 -3.16456 -1.3309 -2.55187 -2.66494 1.10513 
399 rs13011231 -2.59545 -2.05978 -2.07625 -0.480108 0.0332236 
400 rs13011870 -3.15425 -1.42448 -2.58586 -2.68168 1.03695 
401 rs13015348 -2.49402 -1.4526 -1.83708 0.101753 -0.664413 
402 rs13017895 -2.95699 -3.2193 -3.24798 -0.44992 -1.18587 
403 rs13019412 -2.5539 -2.10622 -1.99643 -2.00601 -1.77599 
404 rs13020534 -2.78373 -2.20059 -2.1869 -1.56308 -1.09461 
405 rs13022355 -3.04673 -3.22504 -3.22819 -3.27532 -3.23755 
406 rs13022722 -2.55245 -3.23032 -3.22971 -2.47789 -3.16403 
407 rs13028359 -2.69293 9.25732 -2.64782 -1.58807 -1.60108 
408 rs13028377 -2.36328 -1.90273 -2.10113 -0.408996 -1.76449 
409 rs13028785 -2.43776 -2.47382 -3.1705 -3.17218 -3.17849 
410 rs13029325 -1.87652 -1.24668 -1.79724 3.22679 2.77701 
411 rs13033125 -3.17641 -2.34647 -2.63602 -3.24834 -2.77634 
412 rs13034115 -3.2009 -3.20731 -2.74902 -3.12838 -2.89881 
413 rs13034588 -2.96565 -3.18018 -3.18972 -3.27565 -3.26214 
414 rs13035493 -3.27289 -2.68405 -2.89724 -3.27412 -3.21603 
415 rs13035812 -3.10385 -3.27572 -3.25404 -2.57672 -2.98069 
416 rs13383201 -2.72287 -2.84212 -3.01461 -0.531467 -0.558907 
417 rs13385093 -2.825 -2.5179 -2.90636 -3.26557 -3.16631 
418 rs13386882 -3.27523 -3.10803 -3.18514 -2.80485 -2.95264 
419 rs13389459 -3.01823 -3.27468 -3.27038 -3.27512 -3.15522 
420 rs13389539 -3.04999 -3.24831 -3.26863 -1.89624 -2.40597 
421 rs13394133 -3.2621 -3.03873 -3.06293 -3.11287 -2.74261 
422 rs13394456 -3.25549 -3.01156 -3.03142 -3.10885 -2.73709 
423 rs13394535 -3.239 -2.95391 -2.90009 -1.45327 -1.83599 
424 rs13395142 -2.52978 -2.11306 -1.99307 -1.35751 -1.0772 
425 rs13398255 -3.18867 -3.01595 -2.97132 -3.26987 -3.24731 
426 rs13399229 -3.24764 -3.1482 -3.22032 -3.25038 -3.25454 
427 rs13401453 -3.00641 -3.27761 -3.27564 -1.8183 -2.8856 
428 rs13406201 -3.23879 -2.95327 -2.8994 -1.45481 -1.83737 
429 rs13406648 -3.26883 -3.25512 -3.10348 -2.54104 -1.09208 
430 rs13407212 -2.53581 -2.87173 -3.00709 -1.40414 -2.28507 
431 rs13408664 -3.23459 -3.27641 -3.27146 0.98967 1.7301 
432 rs13409002 -3.14514 -3.2723 -3.27718 -2.88075 -3.26212 
433 rs13409393 -2.42255 -1.34389 -1.74047 0.249533 -0.535245 
434 rs13409976 -3.0842 -3.2587 -3.27174 -2.14675 -2.60846 
435 rs13412407 -2.25571 -2.98875 -2.97118 -1.89591 -2.992 
436 rs13413320 -3.04568 -3.24724 -3.26604 -1.9951 -2.48762 
437 rs13415215 -3.02553 -3.24196 -3.26447 -1.87945 -2.39298 
438 rs13415282 -2.30644 -2.65265 -2.63058 -1.45882 -2.41142 
439 rs13415484 -3.2694 -3.21764 -3.24189 -3.2459 -3.207 
440 rs13415690 -3.23193 -3.27782 -3.27515 -2.23625 -1.60646 
441 rs13418866 30.5437 -inf -inf -inf -inf 
442 rs13420506 -3.08053 -3.24758 -3.26056 -3.26869 -3.25667 
443 rs13421472 -2.99387 -3.0347 -3.06898 -1.89848 -2.39518 
444 rs13422881 -3.01617 -3.23323 -3.25422 -1.98975 -2.4864 
445 rs13428932 -3.27378 -3.17257 -3.23038 -3.13298 -3.03656 
446 rs13429512 -3.1609 -3.20301 -3.23992 -2.71349 -2.88825 
447 rs13430431 -3.0196 -3.23465 -3.25527 -1.99735 -2.49236 
448 rs13432223 -3.21028 -3.2292 -3.26048 -3.23112 -3.27194 
449 rs13432281 -3.05798 -3.27558 -3.27043 -2.01208 -2.98303 
450 rs13432782 -2.71553 -2.20822 -2.74068 -3.16465 -3.25324 
451 rs13432997 -3.20364 -3.26198 -3.26589 -3.04694 -3.21245 
452 rs1344652 -3.19979 -3.2748 -3.24454 -2.94151 -3.08563 
453 rs1344653 -2.93791 -3.27477 -3.25874 -2.03132 -2.87373 
454 rs1346345 -3.15472 -2.65285 -2.81742 -2.8632 -1.68675 
455 rs1346346 -2.99384 -2.23146 -2.27292 -3.00005 -2.70833 
456 rs1346347 -2.99288 -2.22961 -2.27111 -2.9991 -2.70697 
457 rs1346349 -3.07933 -2.39668 -2.43625 -3.07528 -2.81999 
458 rs1346352 -3.24821 -3.16802 -3.18948 -3.2718 -3.23262 
459 rs1346353 -3.24859 -3.16874 -3.19013 -3.27199 -3.23309 
460 rs1349736 -3.21041 -3.22931 -3.26055 -3.23124 -3.27199 
461 rs1349737 -3.21074 -3.22959 -3.26072 -3.23151 -3.27209 
462 rs1349738 -3.03946 -2.94375 -3.03491 -2.72146 -2.72827 
463 rs1357302 -3.27112 -3.17946 -3.24091 -3.17376 -3.15477 
464 rs1365928 -2.90972 -3.19534 -3.20922 -3.2662 -3.25917 
465 rs1365929 -3.26941 -3.23035 -3.264 -3.27587 -3.27725 
466 rs1365930 -3.06637 -2.9913 -3.01055 -3.07841 -3.18864 
467 rs1370584 -3.27085 -3.27845 -3.26909 -2.82623 -2.70034 
468 rs1370585 -3.16155 -1.08825 -2.39853 -2.91315 0.51279 
469 rs1370587 -3.22688 -1.52551 -2.82363 -3.15562 -2.38475 
470 rs1377396 -2.98283 -2.7443 -2.74889 -2.18573 -2.19475 
471 rs1377397 -2.23347 -2.54478 -2.55204 0.0724304 -1.30136 
472 rs1377398 -2.51536 -1.73795 -2.07684 0.147051 -0.512352 
473 rs1377399 -2.23129 -2.54296 -2.55023 0.0763263 -1.29837 
474 rs1377400 -3.2774 -3.2244 -3.24879 -1.71345 -0.957006 
475 rs138173771 -3.26363 -3.27777 -3.27888 -2.50472 -2.13815 
476 rs138190341 -2.67154 -2.05496 -2.25233 -3.20279 -3.27117 
477 rs138545123 -3.27685 -3.27722 -3.26502 -3.18535 -3.14029 
478 rs138764532 -3.15813 -1.4067 -2.57523 -2.67195 1.06431 
479 rs138976330 -3.18129 -2.9107 -2.92303 -2.95938 -1.90236 
480 rs140077647 -3.17804 -3.27168 -3.27241 -3.22143 -3.27237 
481 rs1403148 -3.27933 -3.19442 -3.20902 -3.26915 -3.23401 
482 rs140686196 -3.26404 -3.27284 -3.23365 1.19511 1.15499 
483 rs141588204 -3.10059 -2.80125 -3.02388 -3.26061 -3.24275 
484 rs142004132 -3.24938 -2.32787 -2.33063 -2.89174 -1.54993 
485 rs1427538 -3.17114 -3.24693 -3.17135 -3.20572 -3.10903 
486 rs1427539 -2.61993 -3.24419 -3.2458 -2.53299 -3.18725 
487 rs1427542 -3.00198 -2.43656 -2.25759 -2.37371 -2.14609 
488 rs1427543 -3.24371 -3.17405 -3.19185 -3.15514 -3.04285 
489 rs1427544 -3.23986 -3.16748 -3.18586 -3.14802 -3.03305 
490 rs1427545 -3.23992 -3.16759 -3.18596 -3.14813 -3.03321 
491 rs1427547 -3.1312 -3.27184 -3.24346 -2.87548 -3.15723 
492 rs1427550 -3.24872 -3.169 -3.19036 -3.27205 -3.23326 
493 rs1427551 -3.27196 -3.16126 -3.17289 -3.05045 -2.63491 
494 rs1437859 -3.21369 -1.66948 -2.88578 -3.2071 -2.64802 
495 rs1437860 -3.1827 -3.10118 -2.92777 -3.25095 -2.70767 
496 rs1437861 -3.13837 -3.2405 -3.25063 -3.27805 -2.85073 
497 rs1437864 -2.87563 -3.12879 -3.09911 -2.70114 -3.15118 
498 rs1437865 -2.46641 -2.50179 -3.17849 -3.18007 -3.18596 
499 rs1453187 -2.89052 -2.56275 -2.74225 -1.17746 -0.965272 
500 rs1453190 -3.27241 -2.96702 -2.8348 -2.35435 -3.03188 
501 rs1453191 -2.74852 -1.92658 -2.21537 -1.21689 -0.374013 
502 rs1453195 -2.58278 -2.14133 -2.04558 -2.02588 -1.78994 
503 rs1453196 -2.66816 -2.10421 -2.14715 -1.3921 -0.903758 
504 rs1453197 -2.76097 -2.21371 -2.18982 -0.722599 -0.150282 
505 rs1453199 -1.52099 -2.84559 -2.87514 0.942004 -2.07831 
506 rs1453200 -3.21822 -3.27674 -3.27581 -3.20855 -3.22602 
507 rs1453202 -3.27773 -3.23652 -3.24398 -1.91664 -1.18566 
508 rs1453204 -3.15891 -3.00594 -2.99306 -3.04881 -2.53367 
509 rs1453205 -2.95346 -2.7746 -2.89548 -0.36891 -0.223454 
510 rs1453206 -2.96274 -2.57391 -2.75561 -1.45366 -1.07068 
511 rs145406022 -1.4834 -1.86879 -1.88344 -1.64778 -2.77028 
512 rs145902666 -3.06026 -2.84653 -2.75326 -3.27473 -3.26201 
513 rs146236703 -2.91824 -2.3777 -2.38712 -2.6801 -1.98399 
514 rs146251046 -3.17576 -2.91391 -2.88672 -2.98849 -2.61132 
515 rs146503441 -3.20375 -3.06899 -3.23924 -3.07797 -2.98352 
516 rs146589207 -2.98098 -3.04514 -3.15633 -2.49059 -2.87434 
517 rs146705511 -2.54051 -2.01004 -1.6419 -3.24819 -3.2725 
518 rs1469366 -3.26845 -3.27735 -3.27848 -3.2346 -3.27304 
519 rs1469962 -3.00383 -2.70018 -2.64583 -2.10895 -2.48222 
520 rs147638108 -3.27143 -3.27308 -3.23457 -3.25897 -3.22972 
521 rs148361015 -3.26969 -3.24931 -3.24012 -1.837 -1.70701 
522 rs149882788 -3.27957 -3.25339 -3.23181 -2.66945 -2.48776 
523 rs150408866 -3.17095 -2.98071 -2.98598 -3.13244 -3.07327 
524 rs151036277 -2.75489 -2.31518 -2.27348 -2.18092 -2.00606 
525 rs1522481 -3.03795 -3.24205 -3.26062 -2.03859 -2.52461 
526 rs1522482 -3.22982 -3.05272 -2.99152 -2.73469 -2.60297 
527 rs1522483 -3.27933 -3.19474 -3.20931 -3.26904 -3.23424 
528 rs1522484 -3.2701 -3.22436 -3.14937 -3.14579 -3.22903 
529 rs1522486 -3.02105 -3.27741 -3.2741 -1.85255 -2.90325 
530 rs1522489 -3.27892 -3.20695 -3.22038 -3.26409 -3.24305 
531 rs1522490 -2.91079 -3.18326 -3.17326 -2.67023 -3.06097 
532 rs1529392 -3.27066 -2.94494 -2.80852 -2.39161 -3.0508 
533 rs1530945 -3.24229 -3.27854 -3.27621 -2.29299 -1.88993 
534 rs1542318 -3.18046 -3.21008 -3.24682 -2.98276 -3.10706 
535 rs1542319 -3.24661 -3.18785 -3.23638 -3.20946 -3.19968 
536 rs1542320 -3.26098 -3.06321 -3.14438 -3.18152 -3.03235 
537 rs1551255 -3.27744 -3.20835 -3.19399 -3.27234 -3.27533 
538 rs1551256 -3.26453 -3.21893 -3.21941 -3.13319 -2.67203 
539 rs1551257 -3.18736 -3.26385 -3.25068 -2.48495 -1.93378 
540 rs1551258 -3.18842 -3.26427 -3.25127 -2.48178 -1.92964 
541 rs1551261 -2.77026 -1.96157 -2.24633 -1.26018 -0.4255 
542 rs1551262 -3.22753 -3.18252 -3.04542 -2.36248 -2.48463 
543 rs1579204 -3.23227 -3.00646 -2.92831 -3.05975 -3.22718 
544 rs1579206 -3.05603 -3.25299 -3.27106 -1.95257 -2.45099 
545 rs1580057 -3.13585 -2.45458 -2.32036 -3.27649 -3.17583 
546 rs1580058 -3.12818 -2.42721 -2.27823 -3.27668 -3.19142 
547 rs1583629 -3.26875 -3.2555 -3.10475 -2.54371 -1.09671 
548 rs1584784 -3.21781 -3.27734 -3.27745 -2.98537 -2.8926 
549 rs1593741 -3.01608 -3.2383 -3.26213 -1.85732 -2.37534 
550 rs1593742 -3.01934 -3.27745 -3.2743 -1.84853 -2.90119 
551 rs1593743 -3.02054 -3.2776 -3.27509 -1.88601 -2.91942 
552 rs1593744 -3.02412 -3.27731 -3.27372 -1.85979 -2.90696 
553 rs1595415 -3.19742 -1.21482 -2.94763 -0.946513 0.214499 
554 rs1597920 -3.2068 -3.22624 -3.25867 -3.22822 -3.2708 
555 rs1616449 -3.12793 -3.27265 -3.24693 -2.86736 -3.15442 
556 rs1618068 -3.16545 -3.27625 -3.26857 -2.66185 -2.73184 
557 rs1620840 -3.26592 -2.88888 -2.96466 -3.2751 -3.00742 
558 rs1649361 -2.63723 -1.93691 -2.25087 -1.23567 -0.530832 
559 rs1649367 -3.11319 -3.2744 -3.25186 -2.82923 -3.13163 
560 rs1649371 -3.26795 -3.22976 -3.15785 -3.1369 -3.22359 
561 rs1649372 -3.19446 -2.72249 -2.62547 -3.2755 -3.17096 
562 rs1649378 -3.04806 -3.24595 -3.26336 -2.06169 -2.54261 
563 rs1649379 -3.18278 -3.25036 -3.17787 -3.19191 -3.08366 
564 rs1649386 -3.1122 -3.27453 -3.25225 -2.82758 -3.1307 
565 rs1649387 -3.11927 -3.27401 -3.25067 -2.85309 -3.14656 
566 rs1649389 -3.1709 -3.27639 -3.26577 -2.64362 -2.71295 
567 rs16981944 -2.90707 -3.17672 -3.15915 -2.76996 -3.12122 
568 rs16981948 -3.27825 -3.17542 -3.19165 -3.27451 -3.21984 
569 rs16986549 -3.27834 -3.16091 -3.21041 -3.26069 -3.00731 
570 rs16986619 -3.27776 -3.18611 -3.19 -3.13012 -2.77773 
571 rs16986622 -3.2793 -3.19226 -3.20706 -3.26989 -3.23242 
572 rs16986643 -3.26642 -3.15164 -3.14539 -3.1282 -2.77872 
573 rs16986644 -3.01717 -3.23364 -3.25453 -1.99197 -2.48814 
574 rs16986653 -3.01948 -3.2346 -3.25523 -1.99708 -2.49214 
575 rs16986660 -3.0403 -2.81457 -2.84527 -3.16317 -3.0697 
576 rs16986750 -3.22578 -2.95067 -2.88581 -2.68736 -2.9051 
577 rs16986755 -3.27684 -3.25527 -3.26687 -3.18705 -3.23324 
578 rs16986776 -3.27192 -3.23994 -3.25555 -3.1583 -3.2123 
579 rs16986811 -3.1709 -3.27983 -3.27855 -1.45269 -1.93835 
580 rs16986826 -2.96226 -2.54809 -2.38168 -2.92397 -2.67099 
581 rs16986862 -2.99323 -2.95393 -2.93865 -2.82784 -3.1366 
582 rs16986865 -3.26222 -3.0559 -3.13718 -0.110535 -1.60824 
583 rs16986895 -2.77888 -2.19343 -2.17969 -1.55405 -1.08441 
584 rs16986896 -2.89363 -2.31322 -2.31121 -1.71388 -1.06609 
585 rs16986897 -2.84502 -2.28266 -2.27052 -0.830699 -0.0275587 
586 rs16986926 -3.13297 -3.24432 -3.24735 -3.17536 -3.08574 
587 rs16986953 -3.27671 -3.27429 -3.27685 -2.49264 -2.27594 
588 rs16986974 -3.18141 -3.26145 -3.24735 -2.50232 -1.95647 
589 rs16986985 -3.18647 -3.2635 -3.25019 -2.48758 -1.93722 
590 rs16986989 -3.18736 -3.26385 -3.25069 -2.48493 -1.93375 
591 rs16986997 -3.27677 -3.25379 -3.2668 -1.91862 -1.21775 
592 rs16987000 -3.18242 -3.26187 -3.24793 -2.4994 -1.95267 
593 rs16987002 -3.2271 -3.27604 -3.27008 -2.34348 -1.75094 
594 rs16987022 -3.18625 -3.26341 -3.25007 -2.48825 -1.93809 
595 rs16987044 -3.23405 -3.27588 -3.27638 -2.3897 -1.63906 
596 rs16987049 -3.17153 -3.27314 -3.25994 -3.17889 -2.9405 
597 rs16987088 -3.20714 -3.27765 -3.26951 -3.1482 -2.98809 
598 rs16987112 -3.16463 -1.81848 -2.16912 -1.92942 2.89149 
599 rs16987121 -2.91722 -3.09833 -3.01704 -3.2088 -3.11927 
600 rs16987149 -3.17128 -3.10211 -2.98594 -3.24075 -3.04161 
601 rs16987151 -3.12947 -3.09556 -2.89808 -3.20562 -3.24168 
602 rs16987155 -3.24844 -3.19398 -3.12504 -1.38241 -2.82265 
603 rs16987205 -2.85896 -2.32129 -3.09102 -3.2447 -1.4434 
604 rs16987206 -3.16625 -3.14266 -3.2523 -2.38441 -2.94531 
605 rs16987211 -3.22349 -3.13941 -3.26401 -3.2479 -3.25947 
606 rs16987218 -3.22709 -3.14544 -3.26536 -3.2504 -3.26122 
607 rs16987220 -3.12387 -1.04143 -2.37053 -3.12324 -0.21598 
608 rs16987257 -3.20834 -0.84215 -2.21598 -2.7807 0.921703 
609 rs1718621 -3.17241 -3.24473 -3.16723 -3.20121 -3.09784 
610 rs1718622 -3.18414 -3.25108 -3.17926 -3.19062 -3.0817 
611 rs1718637 -3.12983 -3.27231 -3.24606 -2.87051 -3.15614 
612 rs1718640 -3.16517 -3.24071 -3.16316 -3.26766 -3.27423 
613 rs1718641 -2.89508 -3.25862 -3.26106 -1.60748 -2.95487 
614 rs1718651 -3.18465 -2.69765 -2.59857 -3.27326 -3.15989 
615 rs1718653 -3.26924 -3.22663 -3.15292 -3.14214 -3.22681 
616 rs1718654 -3.27007 -3.22748 -3.15478 -3.14995 -3.23165 
617 rs17554487 -3.20419 -3.20257 -3.23041 -1.14096 -2.10102 
618 rs17554501 -3.27519 -2.96456 -3.02449 -1.89626 -2.6409 
619 rs17554817 -3.26481 -3.08046 -3.12647 -1.64207 -2.50806 
620 rs17555254 -3.27654 -3.01233 -3.08999 -2.66032 -3.15996 
621 rs17555778 -2.79053 -2.21064 -2.19701 -1.57577 -1.10894 
622 rs17562209 -2.74014 -2.44178 -2.47402 -1.94655 -1.84391 
623 rs17562736 -2.42421 -1.3464 -1.74271 0.246128 -0.538225 
624 rs17562937 -3.2501 -3.00622 -3.19479 -3.24354 -3.02363 
625 rs17563075 -3.11324 -3.25927 -3.26887 -3.26034 -3.24427 
626 rs17563137 -3.2432 -2.98357 -3.18235 -3.23571 -3.00172 
627 rs17564238 -2.27503 -2.47919 -2.619 -1.67383 -2.47823 
628 rs17564315 -3.25577 -3.26012 -3.25516 -3.27746 -3.27086 
629 rs17618762 -3.14716 -1.94367 -2.28049 -1.52063 3.05032 
630 rs17619264 -3.27476 -2.95457 -3.01549 -1.91711 -2.65504 
631 rs17619294 -3.18567 -3.21943 -3.24361 -1.04442 -2.02898 
632 rs17619419 -3.27273 -2.92577 -2.98947 -1.97464 -2.69378 
633 rs17619443 -3.26977 -2.93771 -2.98876 -3.04774 -3.2686 
634 rs17619461 -3.27275 -2.95889 -3.00827 -3.02969 -3.26472 
635 rs17619532 -3.25944 -3.27405 -3.24965 -3.2286 -3.27799 
636 rs17620150 -3.26367 -2.91301 -2.95647 -2.42312 -3.06014 
637 rs17620259 -2.79366 -2.21528 -2.20168 -1.58163 -1.11555 
638 rs17620409 -2.79205 -2.2129 -2.19928 -1.57862 -1.11215 
639 rs17620528 -2.87856 -2.71595 -2.76221 -2.71812 -2.28913 
640 rs17621899 -2.18909 -2.81966 -2.76343 -1.416 -2.67382 
641 rs17635460 -3.24694 -3.27209 -3.23713 -2.07158 -1.74093 
642 rs17685969 -3.1696 -3.24155 -3.16247 -3.2068 -3.10472 
643 rs17686199 -2.48114 -3.00654 -2.98609 -2.52699 -3.17877 
644 rs17686418 -3.2388 -2.95241 -2.99363 -3.13516 -1.80796 
645 rs17686549 -3.27713 -3.24187 -3.27296 -3.04842 -2.88014 
646 rs17687404 -3.23783 -3.26549 -3.22333 -2.0586 -1.72492 
647 rs17687974 -3.24673 -3.27446 -3.2637 -3.27133 -3.09636 
648 rs17689262 -3.14656 -3.1302 -2.63488 -2.18245 -2.27819 
649 rs17707800 -2.93146 -3.24158 -3.25513 -2.22426 -2.89747 
650 rs17758655 -3.07155 -3.25347 -3.27178 -1.91074 -2.41711 
651 rs17758679 -3.00598 -3.23919 -3.26183 -0.599928 -1.31469 
652 rs17759637 -3.2359 -3.00899 -2.88291 -3.27641 -3.23894 
653 rs17759661 -3.25426 -2.7889 -2.55406 -3.1185 -3.26643 
654 rs17760124 -2.7699 -3.10208 -3.16428 -2.21898 -2.80961 
655 rs17760259 -3.08709 -3.27668 -3.26082 -2.7867 -3.10699 
656 rs17760333 -3.26195 -3.25741 -3.23465 -3.27333 -3.10608 
657 rs1816647 -3.10939 0.555617 -2.64639 -2.29669 -1.1691 
658 rs181676871 -3.24842 -3.27126 -3.2359 -2.12115 -1.79564 
659 rs1820584 -2.26191 -3.17568 -3.19297 -2.79382 -3.25017 
660 rs1820585 -3.00904 -2.26083 -2.3017 -3.01508 -2.72992 
661 rs1820586 -2.99779 -2.23905 -2.28036 -3.00396 -2.71392 
662 rs1820587 -3.19639 -2.8625 -2.84491 -3.1066 -3.1697 
663 rs1834792 -2.3387 -3.16488 -3.16174 -2.32615 -3.1878 
664 rs1834794 -3.24044 -3.16846 -3.18675 -3.14907 -3.0345 
665 rs1834795 -3.06488 -3.27406 -3.26651 -1.95872 -2.95665 
666 rs1834796 -3.24433 -3.16076 -3.18295 -3.26983 -3.22788 
667 rs1837133 -2.81931 4.18932 -0.129936 -2.08285 2.44188 
668 rs183779437 -2.72445 -2.64241 -2.40018 -0.954095 -0.948576 
669 rs1851404 -3.27933 -3.19557 -3.21006 -3.26874 -3.23484 
670 rs1851405 -2.91169 -3.17914 -3.16177 -2.77537 -3.12423 
671 rs1851406 -2.91177 -3.17918 -3.16181 -2.77546 -3.12428 
672 rs1851407 -3.19247 -2.72792 -2.62968 -3.27607 -3.17482 
673 rs1851411 -3.26757 -3.01327 -3.06559 -3.16035 -3.26093 
674 rs1863774 -2.86706 -3.19208 -3.1989 -2.46818 -2.1398 
675 rs1863775 -3.19892 -2.6618 -2.79946 -2.72269 -1.48896 
676 rs1863776 -3.13894 -2.90506 -2.94759 -3.26674 -3.21498 
677 rs1863777 -3.20023 -3.2752 -3.24574 -2.92426 -3.07212 
678 rs1863778 -3.27844 -3.15669 -3.2099 -3.2574 -2.99368 
679 rs1866182 -3.26097 -3.26995 -3.25183 -3.24372 -3.22224 
680 rs1866183 -3.25975 -3.26925 -3.25336 -3.24189 -3.21985 
681 rs1866185 -3.03749 -2.98636 -2.71062 -3.09199 -3.13525 
682 rs1869304 -2.41634 -1.95977 -2.15162 1.82958 0.578707 
683 rs1869305 -2.51916 -1.74337 -2.08162 0.138936 -0.5196 
684 rs1896459 -3.00537 -3.27761 -3.27573 -1.81588 -2.88435 
685 rs191322353 -2.99734 -3.1741 -3.17501 -1.42716 -1.78868 
686 rs1921731 -3.11528 -1.35201 -2.5438 -2.98419 0.239296 
687 rs1946442 -3.19357 -3.21273 -3.23842 -1.08452 -2.05897 
688 rs1960089 -2.99827 -3.27773 -3.27599 -3.27858 -2.96601 
689 rs1960090 -2.82392 -3.1999 -3.1354 -3.24628 -3.06133 
690 rs1965705 -3.1265 -2.88481 -2.92851 -3.263 -3.2065 
691 rs1966867 -3.05769 -3.23838 -3.25356 -3.27251 -3.26313 
692 rs1985054 -3.00884 -3.0697 -3.17382 -2.53653 -2.90693 
693 rs1992167 -3.10222 -1.17897 -2.43219 -3.13598 -0.295874 
694 rs2004114 -3.19925 -3.21976 -3.25461 -3.22186 -3.26814 
695 rs2004115 -2.94676 -2.13598 -2.18109 -2.9416 -2.62766 
696 rs2013613 -3.20199 -3.22211 -3.2561 -3.22418 -3.26913 
697 rs2028207 -3.13124 0.235895 -2.76459 -1.56021 -0.0173635 
698 rs2028208 -3.15186 -1.18503 -2.43454 -2.92153 0.465061 
699 rs2042817 -3.03865 -3.24118 -3.26461 -1.82795 -2.35111 
700 rs2081771 -2.96926 -2.17811 -2.22237 -2.96425 -2.6593 
701 rs2081772 -3.25398 -2.84343 -2.72611 -3.26517 -3.1962 
702 rs2083142 -2.82925 -3.22512 -3.16766 -3.23145 -2.96837 
703 rs2123535 -3.26199 -3.23829 -3.24119 -3.05476 -2.55214 
704 rs2123536 -3.2771 -3.25949 -3.26875 -2.17607 -1.70617 
705 rs2123537 -3.08549 -3.24815 -3.23945 -3.27137 -3.0209 
706 rs2123538 -2.31317 -1.80628 -2.04122 -0.234622 -1.64163 
707 rs2162583 -3.27415 -3.17033 -3.1815 -3.06314 -2.65634 
708 rs2167796 -2.78588 -2.49953 -2.52125 -2.08045 -2.00257 
709 rs2198368 -3.24805 -3.23029 -3.18506 -1.84537 -2.47575 
710 rs2219008 -3.25515 -3.21946 -3.17001 -1.9025 -2.51825 
711 rs2219009 -3.25982 -3.21038 -3.15769 -1.94554 -2.55006 
712 rs2276605 -1.53731 -2.94813 -2.74487 -3.14074 -3.14782 
713 rs2276606 -2.34313 -2.0167 -3.00929 -2.18228 -1.95224 
714 rs2276607 -3.15311 -3.18018 -3.25653 -3.25978 -3.26265 
715 rs2278525 -2.92155 3.69692 -0.450161 -2.25146 2.29625 
716 rs2278528 -3.18234 -3.16067 -3.25734 -2.43407 -2.97498 
717 rs2293669 -3.26633 -3.25987 -3.12111 -2.79229 -1.55431 
718 rs2293670 -3.20424 -3.06985 -3.23958 -3.07713 -2.9825 
719 rs2293671 -3.25533 -3.26324 -3.25796 -2.74854 -3.20248 
720 rs2304589 -3.18268 -3.16105 -3.25743 -2.43515 -2.97562 
721 rs2347007 -3.21533 -3.03779 -2.90488 -3.26434 -3.15076 
722 rs2347009 -3.20126 -2.89179 -2.82161 -2.76116 -2.9631 
723 rs2347010 -3.14279 -2.71657 -2.72816 -3.18263 -2.94255 
724 rs2347848 -3.24535 -3.16264 -3.18465 -3.27036 -3.22912 
725 rs2347849 -3.24442 -3.16093 -3.1831 -3.26988 -3.22799 
726 rs2347850 -3.1969 -3.21774 -3.25331 -3.21988 -3.26726 
727 rs2347851 -3.20322 -3.22317 -3.25677 -3.22521 -3.26957 
728 rs2347852 -3.19198 -3.21348 -3.25054 -3.2157 -3.26536 
729 rs2347853 -3.20013 -3.22051 -3.25509 -3.22261 -3.26846 
730 rs2347857 -2.42722 -1.98437 -2.16883 1.76015 0.534551 
731 rs2347858 -2.51603 -1.73891 -2.07769 0.145615 -0.513635 
732 rs2557932 -3.23845 -2.83297 -2.73631 -3.27605 -3.23203 
733 rs28420681 -3.22341 -3.23095 -3.198 -3.12605 -3.05491 
734 rs28502265 -3.25514 -3.26316 -3.25812 -2.74715 -3.202 
735 rs28575477 -3.23033 -3.2357 -3.20897 -3.24393 -3.20809 
736 rs28622365 -3.26467 -3.21999 -3.25812 -3.27761 -3.27837 
737 rs28742930 -3.2018 -3.17993 -3.26037 -2.69768 -3.1396 
738 rs2881741 -2.20684 -2.52952 -2.53737 0.195912 -1.22618 
739 rs34001466 -3.2721 -3.02383 -3.04054 -3.07633 -2.65214 
740 rs34053134 -3.2673 -3.16005 -3.13654 -2.93158 -2.69917 
741 rs34120908 -3.27435 -3.18512 -3.16411 -2.97545 -2.7563 
742 rs34198047 -2.98501 -3.27492 -3.27014 -2.50953 -3.18369 
743 rs34249745 -2.79166 -2.21231 -2.19869 -1.57788 -1.11132 
744 rs34255140 -3.13211 -2.46743 -2.73551 -3.2227 -2.86359 
745 rs34263109 -2.79449 -2.21651 -2.20292 -1.58319 -1.11732 
746 rs34290120 -3.26871 -2.91045 -2.97335 -2.26854 -3.03896 
747 rs34324712 -2.81349 -2.38342 -2.43835 -2.17653 -2.50437 
748 rs34350445 -2.8443 -2.28157 -2.26943 -0.828994 -0.0255909 
749 rs34354920 -2.08864 -2.02429 1.47784 -2.60207 -2.65046 
750 rs34400777 -3.16436 -1.3319 -2.55247 -2.66548 1.10362 
751 rs34459327 -3.09987 -1.18799 -2.43781 -3.13803 -0.306657 
752 rs34516984 -2.8409 -2.27641 -2.26424 -0.820891 -0.0162447 
753 rs34533275 -3.25916 -3.02952 -3.10231 -2.09655 -0.0716362 
754 rs34585988 -3.1195 -1.83429 -1.77448 -2.52142 -1.58899 
755 rs34595677 -2.88406 -1.70743 -2.6331 -2.67692 2.05806 
756 rs34619733 -2.87954 -3.23741 -3.2415 -2.0092 -2.75579 
757 rs34634813 -3.00961 -2.26194 -2.30279 -3.01564 -2.73073 
758 rs34650157 -3.27959 -3.22063 -3.20903 -3.06828 -2.73863 
759 rs34651614 -3.15284 -2.92545 -2.7675 -3.22967 -3.06613 
760 rs34763507 -3.15289 -2.92553 -2.7676 -3.2297 -3.06619 
761 rs34775884 -2.7869 -2.20528 -2.19161 -1.56899 -1.10128 
762 rs34907536 -3.22194 -3.23693 -3.24716 -3.09896 -2.30359 
763 rs34930403 -3.15252 -2.93117 -2.7723 -3.23657 -3.08158 
764 rs34996253 -3.27655 -3.18558 -3.16627 -2.53619 -2.37034 
765 rs35019602 -1.84281 -2.90048 -2.95417 -3.15751 -0.0947157 
766 rs35060232 -3.26725 -3.1599 -3.13637 -2.93132 -2.69884 
767 rs35067426 -2.96572 -1.8894 -2.26794 -1.85951 -3.2605 
768 rs35103592 -2.86738 -2.27189 -2.26984 -1.66137 -1.00366 
769 rs35154097 -3.13334 -3.25801 -3.26899 -2.99174 -2.92852 
770 rs35271494 -3.23365 -2.83043 -2.78381 -3.09968 -3.26592 
771 rs35279769 -3.10811 -2.85261 -2.68055 -3.20064 -3.00892 
772 rs35307726 -3.15901 -1.40256 -2.57275 -2.66969 1.07067 
773 rs35383963 -2.51593 -1.73877 -2.07756 0.145827 -0.513446 
774 rs35418220 -3.18722 -3.24066 -3.26154 -2.1862 -2.86211 
775 rs35487326 -2.42597 5.88378 -2.36767 -2.44196 -2.33615 
776 rs35519165 -3.04701 -3.24445 -3.26661 -1.84865 -2.36766 
777 rs35522688 -3.15119 -2.92267 -2.76416 -3.22864 -3.06398 
778 rs35658067 -3.27364 -3.18219 -3.16086 -2.97019 -2.7494 
779 rs35702309 -3.15292 -2.92558 -2.76766 -3.22972 -3.06623 
780 rs35727002 -3.21352 -2.92037 -2.85272 -2.72672 -2.93616 
781 rs35732636 -3.26541 -3.22153 -3.25902 -3.27742 -3.27828 
782 rs35762033 -3.03387 -2.50413 -2.50838 -3.09515 -2.79761 
783 rs35824107 -3.1301 -3.27365 -3.27332 -1.59893 -1.90091 
784 rs35829876 -2.79051 -2.21061 -2.19698 -1.57573 -1.10889 
785 rs35946755 -inf 83.131 -inf -inf -inf 
786 rs35957485 -3.2285 -3.24149 -3.26514 -2.74972 -3.18938 
787 rs36083425 -2.86621 -2.27005 -2.268 -1.65904 -1.0009 
788 rs36086733 -1.8057 -2.40637 -2.54286 -2.85303 -3.10214 
789 rs36112010 -3.23596 -2.92778 -2.94406 -2.98324 -2.46251 
790 rs3731661 -3.24038 -3.10632 -3.26231 -3.25634 -3.26669 
791 rs3731669 -2.44564 -2.48152 -3.17274 -3.17439 -3.18059 
792 rs3731670 -1.62365 -2.91791 -2.77832 -3.1481 -3.14781 
793 rs3845690 -3.23382 -3.24884 -3.27139 -3.25033 -3.27778 
794 rs3887882 -3.20584 -3.26434 -3.27796 -3.17906 -3.26658 
795 rs3905486 -3.26686 -3.21705 -3.26418 -2.88621 -2.94002 
796 rs3909763 -3.26037 -3.19249 -3.2113 -3.27702 -3.24793 
797 rs3909764 -3.25011 -3.17167 -3.19275 -3.27272 -3.23497 
798 rs3914966 -3.12114 -3.27534 -3.25152 -3.13144 -3.26819 
799 rs3919624 -3.23384 -3.15748 -3.1767 -3.13719 -3.0183 
800 rs4035116 -2.40643 -2.38594 -3.18796 -2.63596 -2.5914 
801 rs4109456 -3.04531 -3.27708 -3.27428 -2.04813 -3.00058 
802 rs4109457 -3.27735 -3.18675 -3.19702 -3.08654 -2.69652 
803 rs41329053 -3.11265 -3.18132 -3.0903 -1.50812 -1.11172 
804 rs41336347 -1.97233 -2.8784 -2.91039 0.152761 -2.16276 
805 rs4145606 -3.26834 -3.15774 -3.15164 -3.13484 -2.79086 
806 rs4145607 -2.96619 -2.17232 -2.2167 -2.96116 -2.65496 
807 rs4273185 -2.19295 -2.5602 -2.55903 1.31226 -0.340149 
808 rs4294960 -3.10197 -1.17993 -2.43278 -3.1362 -0.297013 
809 rs4337438 -3.01506 -3.27754 -3.27478 -1.83846 -2.89601 
810 rs4422127 -3.01823 -3.27746 -3.2752 -3.27744 -2.93389 
811 rs4439914 -inf 38.7567 -inf -inf -inf 
812 rs4456662 -3.20705 -3.27471 -3.24519 -2.95645 -3.09734 
813 rs4493218 -3.26467 -3.2653 -3.23598 -3.27727 -3.27555 
814 rs4510176 -3.17185 -2.87591 -2.97039 -0.546904 0.156458 
815 rs4531889 -3.27276 -3.17033 -3.23054 -3.26993 -3.05017 
816 rs4531890 -3.27536 -3.08699 -2.97442 -3.17148 -3.27618 
817 rs4536611 -3.18017 -2.54683 -2.61785 -3.273 -2.92995 
818 rs4572555 -3.1758 -2.88369 -2.97718 -0.567447 0.133408 
819 rs4574073 -2.50674 -1.72568 -2.06602 0.165414 -0.495949 
820 rs4610007 -3.18736 -3.26385 -3.25068 -2.48494 -1.93377 
821 rs4621133 -3.27854 -3.27302 -3.27836 -3.21892 -3.23024 
822 rs4632303 -2.88239 -2.91475 -3.11138 -2.73429 -2.63664 
823 rs4666332 -3.19042 -2.57561 -2.64518 -3.27021 -2.94969 
824 rs4666333 -3.146 -2.91669 -2.95853 -3.26868 -3.21971 
825 rs4666334 -3.08965 -3.15713 -3.05917 -1.48481 -1.08432 
826 rs4666336 -3.24909 -3.27159 -3.2367 -2.12537 -1.80042 
827 rs4666337 -3.21719 -3.04668 -2.92156 -3.25939 -3.15083 
828 rs4666338 -2.96132 -2.16982 -2.21249 -2.96789 -2.6627 
829 rs4666339 -3.23975 -3.26659 -3.22559 -2.06938 -1.73709 
830 rs4666340 -3.20171 -3.22188 -3.25595 -3.22394 -3.26903 
831 rs4666341 -3.17035 -3.20159 -3.24096 -2.96537 -3.09377 
832 rs4666342 -3.19951 -2.56251 -2.39545 -3.27348 -3.06499 
833 rs4666343 -3.07412 -1.95246 -1.94526 -2.90342 -2.19605 
834 rs4666346 -3.24442 -3.26888 -3.26645 -3.23709 -3.25018 
835 rs4666348 -3.2658 -3.14878 -3.19501 -3.27792 -3.13266 
836 rs4666349 -3.13316 -2.35184 -2.32092 -1.60059 -0.765944 
837 rs4666350 -2.78398 -2.44474 5.64708 -2.68618 -2.77498 
838 rs4666491 -2.64504 -1.96649 -2.15528 -3.27735 -3.20612 
839 rs4666493 -3.08753 -3.27692 -3.26192 -2.5517 -2.96896 
840 rs4666494 -2.95266 -3.17576 -3.23169 -2.54331 -3.03042 
841 rs4666497 -3.2143 -3.21742 -3.24809 -3.02518 -2.79356 
842 rs4666498 -3.24286 -3.27013 -3.23243 -2.04655 -1.71269 
843 rs4666499 -3.23908 -3.16617 -3.18466 -3.14659 -3.03111 
844 rs4666500 -3.24273 -3.17236 -3.19031 -3.1533 -3.04032 
845 rs4666501 -3.24253 -3.17202 -3.19 -3.15293 -3.03981 
846 rs4666502 -3.24104 -3.26731 -3.22712 -2.07677 -1.74544 
847 rs4666503 -3.24126 -3.16986 -3.18803 -3.15059 -3.03659 
848 rs4666504 -3.16555 -2.98579 -3.03259 -2.96022 -2.87063 
849 rs4666505 -3.24043 -3.16845 -3.18674 -3.14906 -3.03449 
850 rs4666508 -3.14355 -2.90995 -2.74889 -3.22385 -3.05408 
851 rs4666509 -3.12536 -2.86018 -2.68674 -3.1254 -2.91594 
852 rs4666510 -3.14678 -2.91531 -2.75532 -3.22588 -3.05826 
853 rs4666512 -2.92626 -2.10501 -2.14893 -2.93322 -2.61425 
854 rs4666513 -3.11035 -2.85616 -2.68476 -3.20214 -3.01174 
855 rs4666514 -3.24655 -2.81324 -2.69216 -3.26988 -3.18284 
856 rs4666515 -3.20183 -3.22197 -3.25601 -3.22404 -3.26908 
857 rs4666516 -3.21553 -3.23683 -3.26586 -3.24003 -3.27497 
858 rs4666517 -3.15611 -3.27941 -3.27661 -1.39298 -1.88711 
859 rs4666520 -3.2398 -3.25507 -3.27413 -3.26066 -3.27894 
860 rs4666521 -3.26686 -2.92426 -2.77643 -3.06123 -3.27526 
861 rs4666522 -3.19388 -3.21512 -3.25162 -3.21731 -3.2661 
862 rs4666523 -3.15591 -3.27904 -3.27603 -1.52099 -2.00942 
863 rs4666524 -3.09813 -3.09971 -3.17391 -2.75627 -3.00507 
864 rs4666525 -3.17413 -3.20477 -3.24317 -2.97182 -3.09872 
865 rs4666526 -2.99168 -3.23749 -3.22174 -0.846257 -1.41233 
866 rs4666528 -3.26582 -2.91367 -2.82727 -2.87925 -3.20056 
867 rs4666529 -3.12212 -2.42971 -2.26725 -3.27655 -3.1926 
868 rs4666531 -3.27488 -2.95711 -3.01777 -1.91187 -2.65149 
869 rs4666532 -3.27658 -3.27554 -3.27819 -3.17621 -3.19932 
870 rs4666533 -3.27331 -2.93251 -2.99557 -1.96151 -2.68498 
871 rs4666535 -2.97435 -2.88306 -2.98113 -2.31981 -2.4066 
872 rs4666536 -3.27509 -2.97863 -3.03513 -2.14571 -2.97756 
873 rs4666537 -3.27524 -2.98234 -3.03848 -2.13842 -2.97381 
874 rs4666538 -3.21766 -3.16863 -3.0237 -2.40477 -2.5239 
875 rs4666540 -2.49911 -1.46041 -1.844 0.0910994 -0.673712 
876 rs4666541 -2.49416 -1.45282 -1.83727 0.101455 -0.664674 
877 rs4666542 -2.4926 -1.45042 -1.83515 0.104726 -0.661819 
878 rs4666543 -2.50806 -1.47415 -1.85618 0.0723278 -0.690091 
879 rs4666544 -2.49637 -1.4562 -1.84027 0.0968452 -0.668697 
880 rs4666545 -2.48174 -1.4338 -1.82039 0.127394 -0.642027 
881 rs4666546 -2.49434 -1.45309 -1.83751 0.101089 -0.664993 
882 rs4666548 -2.51586 -1.48616 -1.86683 0.0559073 -0.704413 
883 rs4666550 -2.24067 -2.05285 -2.06094 0.127046 -1.67234 
884 rs4666551 -2.24093 -2.05314 -2.06123 0.126563 -1.67267 
885 rs4666558 -2.99232 -3.14351 -3.17309 -3.02842 -3.09249 
886 rs4666559 -2.95176 -3.11527 -3.14799 -2.99042 -3.05955 
887 rs4666560 -1.02807 -1.69102 -1.7823 -2.52829 -3.15944 
888 rs4666562 -3.26531 -3.23959 -3.23102 -3.21656 -3.11341 
889 rs4666563 -3.19425 -3.27215 -3.27089 -3.05524 -2.5511 
890 rs4666566 -3.15197 -3.26994 -3.27138 -3.27739 -3.27089 
891 rs4666568 -3.14225 -3.10227 -3.13802 -3.26955 -3.25471 
892 rs55766184 -3.22158 -3.03509 -2.97168 -2.76132 -2.63267 
893 rs55779904 -3.25849 -3.09118 -2.94306 -2.84014 -3.24429 
894 rs55848015 -3.25285 -3.00957 -3.20279 -3.10844 -2.76183 
895 rs55881012 -2.9675 -3.27546 -3.25324 -2.0958 -2.91286 
896 rs55924660 -2.9118 -3.15427 -2.8208 -1.92116 -2.13644 
897 rs55931233 -3.2628 -3.14338 -3.23209 -1.3597 -0.243848 
898 rs55964935 -3.27323 -3.16812 -3.22907 -3.26931 -3.04695 
899 rs56001692 -3.15633 -3.0057 -2.99173 -3.06443 -2.58438 
900 rs56074072 -3.26275 -3.24961 -3.13659 -3.27191 -3.2742 
901 rs56146228 -3.26426 -3.14849 -3.235 -1.37958 -0.268946 
902 rs56281006 -3.06897 -3.18539 -3.18323 -2.93883 -1.34133 
903 rs56329987 -3.26471 -3.27192 -3.24621 -3.24958 -3.22999 
904 rs56393483 -2.98658 -2.21756 -2.2593 -2.99288 -2.69808 
905 rs56400506 -3.24316 -2.98346 -3.18229 -3.23567 -3.00161 
906 rs56406233 -3.2526 -3.27458 -3.24372 -2.1088 -1.783 
907 rs56817477 -3.05613 -3.24109 -3.21109 -3.27111 -3.19657 
908 rs56848929 -3.13948 -3.25411 -3.23214 -2.37389 -1.91872 
909 rs57105191 -3.23369 -3.25373 -3.25972 -3.19653 -3.18722 
910 rs57271757 -3.25011 -2.84029 -2.67729 -3.11887 -3.26885 
911 rs57558961 -2.87409 -2.00405 -2.05172 -2.86845 -2.52738 
912 rs57579228 -3.21917 -3.2768 -3.27324 -3.26756 -3.2737 
913 rs57786688 -2.67471 -2.53632 -2.49939 -2.08129 -2.15036 
914 rs57793953 -3.18809 -3.26414 -3.25109 -2.48276 -1.93092 
915 rs58241593 -3.07408 -3.27715 -3.26526 -2.78083 -3.10521 
916 rs58383674 -3.21579 -3.0387 -2.90601 -3.26455 -3.15142 
917 rs58469978 -2.15474 -2.03512 -2.11274 -0.452879 -1.20088 
918 rs58522019 -3.2526 -2.99903 -2.94893 -1.33845 -1.73381 
919 rs58795779 -1.86137 -3.00489 -3.22673 -3.20661 -0.253888 
920 rs58901236 -3.16182 -3.12057 -3.10383 -3.09927 -3.22786 
921 rs58952956 -3.27522 -3.27705 -3.25842 -1.26956 -0.315516 
922 rs59236973 -3.20183 -3.27436 -3.26445 -2.35887 -1.76314 
923 rs59593570 -3.14237 -2.8974 -2.80366 -3.12399 -3.04212 
924 rs59889231 -3.243 -3.03014 -2.90861 -3.27722 -3.2416 
925 rs59991730 -3.06729 -3.277 -3.26815 -2.50473 -2.94062 
926 rs60021842 -3.25955 -3.21328 -3.22859 -3.10496 -3.17594 
927 rs60061705 -3.26129 -3.15381 -3.11362 -3.2438 -2.42627 
928 rs60115360 -3.21579 -2.84061 -2.90567 -3.23017 -3.26655 
929 rs60249037 -2.86643 -2.2704 -2.26835 -1.65948 -1.00142 
930 rs60681070 -3.06992 -2.83513 -2.76059 -2.96603 -2.58797 
931 rs60832362 -2.91228 -3.15605 -3.14367 -3.23251 -3.26781 
932 rs60974018 -3.15999 -3.12253 -3.11617 -3.04793 -3.19467 
933 rs61662139 -3.15285 -2.92547 -2.76753 -3.22968 -3.06615 
934 rs62109386 -2.88403 -2.9091 -3.24145 -3.24113 -3.24119 
935 rs62109396 -3.14848 -2.86876 -3.16363 -3.24264 -3.26373 
936 rs62109397 -2.95932 -3.005 -3.04012 -2.1076 -2.59543 
937 rs62109399 -2.91426 -2.86525 -2.81783 -3.27295 -3.23789 
938 rs62109400 -3.2061 -3.01881 -3.23949 -3.16633 -3.2189 
939 rs62109404 -3.24421 -3.25744 -3.26352 -2.68032 -3.17724 
940 rs62109406 -3.25348 -3.26316 -3.26117 -2.71386 -3.17111 
941 rs62109407 -3.23002 -3.0865 -3.25869 -3.25906 -3.26698 
942 rs62109409 -3.23002 -3.08651 -3.25869 -3.25906 -3.26698 
943 rs62109410 -3.22767 -3.08136 -3.25756 -3.2601 -3.26704 
944 rs62109413 -3.2511 -3.26194 -3.26252 -2.69877 -3.16476 
945 rs62109414 -3.22849 -3.08315 -3.25796 -3.25975 -3.26703 
946 rs62109415 -3.25112 -3.2613 -3.26085 -2.72003 -3.19226 
947 rs62109416 -3.25601 -3.26351 -3.25736 -2.75363 -3.20425 
948 rs62109418 -3.25012 -3.26142 -3.26298 -2.69283 -3.16223 
949 rs62109419 -3.24311 -3.25731 -3.26524 -2.65422 -3.14535 
950 rs62110771 -2.79221 -2.21312 -2.19951 -1.57891 -1.11248 
951 rs62110772 -2.78729 -2.20585 -2.19219 -1.56972 -1.1021 
952 rs62110773 -2.70694 -2.40051 -2.43355 -1.8946 -1.79002 
953 rs62110783 -1.96426 -2.88771 -2.91928 0.24977 -2.13182 
954 rs62110801 -2.05659 -1.88937 -2.09061 2.3314 1.38924 
955 rs62110802 -2.0447 -1.87671 -2.07892 2.35704 1.41256 
956 rs62110829 -2.01729 -2.73462 -2.66326 -0.965411 -2.46617 
957 rs62110832 -2.18734 -2.36637 -2.50438 -1.45691 -2.31774 
958 rs62110833 -2.27433 -2.47857 -2.61843 -1.67296 -2.47762 
959 rs62110849 -3.14436 -2.97299 -2.96562 -3.09422 -2.62622 
960 rs62110850 -1.97311 -2.26604 -2.43872 -1.54582 -2.36128 
961 rs62110851 -3.27385 -3.04546 -3.05737 -3.0922 -2.6508 
962 rs62110853 -2.06126 -2.47839 -2.50075 -2.46967 -3.08296 
963 rs62110857 -2.87346 -2.7843 -3.0109 -2.97655 -0.88875 
964 rs62110859 -3.18011 -2.07407 -2.45672 -3.05604 -0.779233 
965 rs62111773 -3.26319 -3.22092 -3.24049 -3.12602 -3.18776 
966 rs62111797 -3.14699 -3.27872 -3.27503 -1.35749 -1.85659 
967 rs62111798 -3.25987 -3.21387 -3.22911 -3.10593 -3.17669 
968 rs62111799 -3.26349 -3.22085 -3.23519 -3.11751 -3.18555 
969 rs62111800 -3.14237 -3.2788 -3.27484 -1.19405 -1.70152 
970 rs62111801 -3.14172 -3.27819 -3.274 -1.33739 -1.83928 
971 rs62111806 -3.17181 -3.27983 -3.27865 -1.45649 -1.94161 
972 rs62111827 -3.25869 -3.21168 -3.22719 -3.10235 -3.17393 
973 rs62111829 -3.17368 -3.2798 -3.27882 -1.46426 -1.94826 
974 rs62111830 -3.21648 -2.15189 -2.25372 -3.26812 -3.10456 
975 rs62111831 -3.20455 -2.15991 -2.25308 -3.26717 -3.14061 
976 rs62111832 -3.15259 -3.27918 -3.27603 -1.37915 -1.87522 
977 rs62111833 -3.14829 -3.27884 -3.27527 -1.36248 -1.86088 
978 rs62111834 -3.27892 -3.0037 -2.95207 -3.25669 -3.01499 
979 rs62111836 -3.24117 -3.20493 -3.23926 -0.416609 -1.41704 
980 rs62111838 -3.15182 -3.10898 -3.09166 -3.08694 -3.22114 
981 rs62111842 -2.68656 -2.54946 -2.51285 -2.09799 -2.16656 
982 rs62111843 -3.14875 -3.27634 -3.27401 -3.23174 -3.23575 
983 rs62111844 -2.70175 -2.5732 -2.55491 -2.07641 -2.13999 
984 rs62113577 -2.50009 -2.30516 -2.22927 -2.14932 -2.15694 
985 rs62113578 -2.56482 -2.12012 -2.01098 -2.02049 -1.79173 
986 rs62113582 -2.55308 -2.26568 -2.31782 -0.533976 -0.36527 
987 rs62125174 -3.23966 -3.26653 -3.22548 -2.06886 -1.7365 
988 rs62125176 -2.34164 -2.70685 -2.65515 -2.96616 -3.25465 
989 rs62125178 -3.15982 -2.39553 -2.67655 -3.23915 -2.812 
990 rs62125212 -3.25717 -3.20887 -3.22474 -3.09781 -3.17041 
991 rs62125213 -3.24508 -3.188 -3.20624 -3.06495 -3.14465 
992 rs62125214 -3.24942 -3.27176 -3.2371 -2.12749 -1.80282 
993 rs62125216 -3.23678 -3.17541 -3.20234 -3.0559 -3.13208 
994 rs62125219 -3.27677 -3.25498 -3.26667 -3.18647 -3.23282 
995 rs62125220 -3.25027 -3.27218 -3.23812 -2.13295 -1.809 
996 rs62125223 -3.27377 -3.24425 -3.25503 -3.1588 -3.2163 
997 rs62125224 -3.27338 -3.24375 -3.25845 -3.16514 -3.21737 
998 rs62125253 -3.22422 -3.25722 -3.20755 -1.98759 -1.64489 
999 rs62125254 -3.23705 -3.26504 -3.22242 -2.0543 -1.72007 
1000 rs62126604 -2.87763 -3.2368 -3.24091 -2.00581 -2.75362 
1001 rs62126624 -2.88254 -3.15138 -3.21439 -2.24744 -2.79803 
1002 rs62126625 -2.89527 -3.15243 -3.21901 -2.30101 -2.83633 
1003 rs62126626 -3.15533 -3.1904 -3.08562 -2.73157 -3.24194 
1004 rs62126627 -2.68155 -3.00963 -3.1179 -2.15559 -2.77727 
1005 rs62126628 -2.75106 -3.0906 -3.15891 -2.21 -2.79995 
1006 rs62126632 -2.9398 -3.27473 -3.25938 -2.0531 -2.88855 
1007 rs62126633 -3.08832 -3.27646 -3.25854 -2.8092 -3.11804 
1008 rs62128264 -3.15283 -2.41474 -2.69236 -3.23511 -2.82587 
1009 rs6531170 -3.00772 -3.27761 -3.27552 -1.82134 -2.88717 
1010 rs6531171 -3.00304 -3.2776 -3.27593 -1.81049 -2.88155 
1011 rs6531172 -3.02994 -3.27708 -3.27294 -1.87362 -2.91401 
1012 rs6531174 -3.11108 -2.86016 -2.90526 -3.25788 -3.19578 
1013 rs6531176 -3.26467 -2.91072 -2.76033 -3.07159 -3.27481 
1014 rs6531178 -3.21127 -3.23004 -3.26099 -3.23195 -3.27226 
1015 rs6531180 -3.21413 -3.23437 -3.2633 -3.24218 -3.27581 
1016 rs6531181 -3.20979 -3.22879 -3.26023 -3.23072 -3.27179 
1017 rs6531185 -3.23703 -3.12675 -3.20584 -3.24021 -3.245 
1018 rs6531186 -3.2464 -3.13765 -3.21392 -3.24671 -3.24168 
1019 rs6531187 -3.2707 -2.95242 -2.81007 -3.03818 -3.27535 
1020 rs6531188 -3.11571 -2.41803 -2.25532 -3.18381 -2.91598 
1021 rs6531189 -3.24328 -3.24927 -3.22242 -3.16042 -3.09698 
1022 rs6531190 -3.12058 -2.32988 -2.15547 -3.26443 -2.98077 
1023 rs6531191 -3.23969 -3.2487 -3.22342 -3.15617 -3.0917 
1024 rs6531192 -3.26059 -3.21754 -3.16342 -2.51111 -2.94583 
1025 rs6531193 -2.97836 -2.71717 -2.94028 -2.33613 -2.19314 
1026 rs6531195 -3.19766 -3.26772 -3.25623 -2.45298 -1.89216 
1027 rs6531196 -3.17651 -3.25939 -3.24455 -2.51607 -1.97449 
1028 rs6531201 -2.44571 -2.48158 -3.17275 -3.17441 -3.1806 
1029 rs66998535 -3.2464 -3.06255 -3.04211 -2.81958 -2.6879 
1030 rs6704779 -3.24662 -3.12537 -3.03833 -3.25227 -3.27472 
1031 rs6705061 -3.00458 -3.27761 -3.2758 -1.81406 -2.8834 
1032 rs6705080 -3.27856 -3.15508 -3.20595 -3.25837 -2.9985 
1033 rs6705213 -3.27865 -3.15104 -3.20215 -3.25378 -2.98149 
1034 rs6705393 -3.2291 -3.27438 -3.2564 -3.02017 -3.25279 
1035 rs6706005 -3.27838 -3.15863 -3.21135 -3.2582 -2.99665 
1036 rs6706023 -3.26775 -3.19784 -3.21092 -3.20471 -3.00002 
1037 rs6707048 -3.22672 -3.26812 -3.22726 -3.01609 -3.14158 
1038 rs6707471 -3.25319 -3.2623 -3.25959 -2.73349 -3.19715 
1039 rs6707550 -3.01198 -3.26618 -3.22732 -3.24816 -3.0396 
1040 rs6708210 -3.2707 -3.12427 -3.11508 -2.34542 -2.84943 
1041 rs6708493 -3.24766 -3.1925 -3.23905 -3.22045 -3.21185 
1042 rs6708508 -3.22987 -3.26671 -3.22401 -3.02334 -3.1468 
1043 rs6708585 -3.27924 -3.20084 -3.21485 -3.26673 -3.23868 
1044 rs6708832 -3.25239 -3.11182 -3.2133 -1.24274 -0.0967592 
1045 rs6708954 -3.27315 -3.16715 -3.23648 -1.54301 -0.777345 
1046 rs6710497 -3.19023 -2.94139 -2.82849 -3.18175 -2.98485 
1047 rs6711483 -3.27076 -3.166 -3.1601 -3.14386 -2.80754 
1048 rs6711812 -3.2749 -3.23875 -3.26911 -3.1344 -3.14095 
1049 rs6712764 -3.27707 -3.19286 -3.19702 -3.26558 -3.24209 
1050 rs6713662 -3.02203 -3.08127 -3.18191 -2.55861 -2.92245 
1051 rs6714987 -2.54969 -2.14231 -2.02297 -1.38159 -1.09627 
1052 rs6716014 -3.2745 -3.04321 -3.10194 -3.21184 -3.18257 
1053 rs6716173 -2.83662 -2.66642 -2.71472 -2.6687 -2.22382 
1054 rs6716245 -1.96996 -2.18132 -2.35316 -2.17428 -2.70367 
1055 rs6716732 -2.50007 -3.20087 -3.17962 -2.94919 -3.27651 
1056 rs6716854 -3.18686 -3.15949 -3.25494 -2.83079 -3.20963 
1057 rs6717139 -3.2027 -3.17816 -3.25899 -2.87004 -3.22273 
1058 rs6717603 -3.26389 -3.18704 -3.14316 -3.23628 -3.27835 
1059 rs6717700 -3.27752 -3.21803 -3.20527 -3.22112 -2.96887 
1060 rs6718455 -3.26363 -3.06587 -3.14995 -3.27058 -3.20537 
1061 rs6718727 -3.21056 -3.14599 -3.16457 -3.0751 -3.14655 
1062 rs6719397 -3.25218 -3.26374 -3.26037 -2.60292 -3.14368 
1063 rs6720011 -3.20603 -0.8707 -2.24232 -2.79261 0.884051 
1064 rs6720243 -2.88364 -2.55339 -2.73417 -1.16139 -0.94843 
1065 rs6721658 -3.13736 -2.987 -2.96958 -2.91792 -2.76754 
1066 rs6721754 -3.21478 -3.19268 -3.26095 -2.90222 -3.23247 
1067 rs6721815 -3.2688 -2.95037 -2.85257 -3.26288 -3.22161 
1068 rs6721864 -3.22066 -1.5888 -2.84736 -3.19644 -2.59833 
1069 rs6722077 -3.23495 -3.17253 -3.19987 -3.05168 -3.12865 
1070 rs6722101 -2.52054 -2.87964 -2.80482 -3.06312 -3.27423 
1071 rs6722538 -3.01043 -3.26567 -3.22596 -3.24916 -3.03847 
1072 rs6723357 -2.54605 -1.55629 -1.90873 0.723188 -0.140964 
1073 rs6725359 -2.98936 -3.2705 -3.26662 -3.27755 -3.18777 
1074 rs6725609 -3.25042 -3.14736 -3.07812 -3.15198 -3.27731 
1075 rs6725628 -3.27132 -3.23496 -3.26646 -3.27467 -3.27636 
1076 rs6726631 -3.21311 -3.0415 -2.93642 -3.23285 -3.20013 
1077 rs6727158 -3.11186 -3.26213 -3.25534 -3.27566 -3.08091 
1078 rs6728440 -3.13961 -3.27446 -3.2621 -3.21786 -2.88927 
1079 rs6728887 -3.09331 -3.27674 -3.26021 -2.56307 -2.97635 
1080 rs6729518 -1.5662 -2.93769 -2.75934 -3.14275 -3.14865 
1081 rs6729710 -2.88082 -2.54957 -2.73086 -1.15483 -0.941558 
1082 rs6732012 -2.99259 -3.234 -3.25834 -0.558086 -1.27882 
1083 rs6732272 -2.90908 -3.2463 -3.23902 -3.23569 -3.04683 
1084 rs6732876 -3.10973 -3.26278 -3.25611 -3.27532 -3.08321 
1085 rs6733236 -3.2212 -3.12149 -3.0191 -2.9058 -3.02278 
1086 rs6733260 -3.14403 -3.26499 -3.23813 -0.55076 -0.0428271 
1087 rs6733844 -2.56805 -1.59028 -1.93897 0.671034 -0.186775 
1088 rs6734098 -3.02614 -3.26895 -3.23339 -3.24322 -3.02581 
1089 rs6734905 -2.2937 -3.12791 -3.09868 -2.81083 -3.25681 
1090 rs6735853 -3.14388 -2.9105 -2.74955 -3.22406 -3.05451 
1091 rs6736663 -3.2167 -1.6377 -2.87078 -3.20311 -2.62854 
1092 rs6738502 -3.26394 -2.9065 -2.75532 -3.07473 -3.27462 
1093 rs6738824 -3.14992 -2.40458 -2.23687 -3.2713 -3.02183 
1094 rs6738923 -3.13526 -2.36667 -2.19553 -3.26816 -3.00117 
1095 rs6740759 -3.02849 -3.23829 -3.25792 -2.01723 -2.50792 
1096 rs6740941 -1.7954 -3.10618 -1.56245 -1.54222 -2.47663 
1097 rs6741091 -3.21749 -1.62871 -2.8665 -3.20193 -2.62301 
1098 rs6742221 -3.02391 -3.27732 -3.27374 -1.85931 -2.90671 
1099 rs6743591 -1.99462 -2.28498 -2.45595 -1.57062 -2.37927 
1100 rs6744008 -2.34868 -1.88482 -2.08457 -0.383084 -1.74587 
1101 rs6744666 -3.25434 -3.2732 -3.2769 -3.27697 -3.19499 
1102 rs6746710 -2.46067 -2.49619 -3.17692 -3.17852 -3.1845 
1103 rs6747105 -3.01799 -3.26722 -3.22926 -3.24664 -3.0312 
1104 rs6747240 -3.26386 -3.21016 -3.15325 -2.53688 -2.96265 
1105 rs6747879 -1.78397 -3.10412 -1.55018 -1.55474 -2.48474 
1106 rs6748295 -3.23662 -3.246 -3.21979 -3.15079 -3.08507 
1107 rs6748924 -3.26911 -3.25292 -3.09357 -2.38884 -0.85122 
1108 rs6749037 -3.23018 -3.23844 -3.21029 -3.13124 -3.06069 
1109 rs6749791 -3.01516 -3.27754 -3.27477 -1.8387 -2.89614 
1110 rs6750313 -3.27102 -3.10071 -3.00812 -3.27698 -3.1215 
1111 rs6750415 -3.14631 -2.91454 -2.75439 -3.22559 -3.05766 
1112 rs6750446 -3.00748 -3.26476 -3.22493 -3.24875 -3.03738 
1113 rs6750471 -2.53508 -1.97225 -2.03769 -2.7725 -2.83513 
1114 rs6750521 -3.14548 -2.91315 -2.75273 -3.22507 -3.05658 
1115 rs6750652 -3.14378 -2.91033 -2.74934 -3.22399 -3.05438 
1116 rs6750864 -3.26746 -3.19987 -3.13934 -2.56982 -2.98391 
1117 rs6751245 -3.03814 -3.27662 -3.27171 -1.89324 -2.92396 
1118 rs6751769 -3.01937 -3.27745 -3.2743 -1.84858 -2.90122 
1119 rs6751888 -3.01929 -3.27745 -3.27431 -1.84841 -2.90112 
1120 rs6753047 -3.15177 -2.92364 -2.76533 -3.229 -3.06473 
1121 rs6753075 -3.26394 -2.90647 -2.75528 -3.07475 -3.27462 
1122 rs6753187 -3.03068 -3.27669 -3.27354 -3.27726 -2.93395 
1123 rs6753316 -3.25389 -2.84308 -2.72571 -3.26523 -3.19604 
1124 rs6753583 -3.26754 -2.93385 -2.84219 -3.09754 -3.27266 
1125 rs67550338 -2.46699 -2.53916 -2.39267 -2.91994 -3.26522 
1126 rs6755153 -3.25425 -3.26353 -3.26066 -2.71899 -3.17324 
1127 rs6755311 -3.26601 -3.21792 -3.25715 -3.27817 -3.27857 
1128 rs6757410 -3.21298 -3.26404 -3.27235 -2.18969 -2.70346 
1129 rs6757594 -3.20449 -3.27491 -3.26558 -2.34941 -1.75097 
1130 rs6757734 -3.19428 -3.17101 -3.25887 -2.75403 -3.16355 
1131 rs6760372 -2.81361 -2.61609 -2.52042 -0.600099 -1.21507 
1132 rs67653248 -3.12408 -1.31711 -2.52264 -2.97137 0.286703 
1133 rs68054812 -3.26843 -3.06332 -3.12206 -1.38128 -2.40932 
1134 rs71435535 -2.72245 -2.96256 -2.98034 -2.61609 -3.09941 
1135 rs71435536 -3.27096 -3.27718 -3.25131 -1.55594 -1.24105 
1136 rs724822 -3.12108 -3.0425 -3.11823 -2.84759 -2.82615 
1137 rs72613808 -3.08901 -3.2564 -3.22827 -3.11521 -3.17984 
1138 rs72775105 -3.26147 -3.11892 -3.20682 -1.22001 -0.40801 
1139 rs72775112 -3.2559 -3.13679 -3.22337 -0.870992 0.198963 
1140 rs72775139 -3.18687 -3.26366 -3.25041 -2.48639 -1.93567 
1141 rs72775140 -3.18717 -3.26378 -3.25058 -2.4855 -1.93451 
1142 rs72775142 -3.18701 -3.26371 -3.25049 -2.48598 -1.93513 
1143 rs72775148 -3.17904 -3.26697 -3.24396 -2.88985 -2.46411 
1144 rs72775149 -3.18733 -3.26409 -3.25051 -2.42846 -1.86741 
1145 rs72775154 -3.18535 -3.27597 -3.27558 -3.25508 -3.22242 
1146 rs72775156 -3.27211 -3.24101 -3.27642 0.123237 0.855991 
1147 rs72775157 -1.93427 -2.4664 -2.39758 -0.995763 -2.6021 
1148 rs72775166 -1.94976 0.408505 0.217384 -0.838599 -1.51995 
1149 rs72775167 -3.25509 -3.20174 -3.1241 -1.44376 -2.74466 
1150 rs72777125 -3.20738 -3.12546 -3.00982 -2.65104 -3.24572 
1151 rs72777129 -3.18546 -3.10267 -2.99457 -2.94359 -3.26406 
1152 rs72777133 -3.25522 -3.20211 -3.12466 -1.44174 -2.74358 
1153 rs72777135 -3.16811 -3.04416 -2.91184 -1.98686 -3.0132 
1154 rs72777137 -3.25792 -3.22826 -3.1742 -2.92104 -3.26388 
1155 rs72777140 -3.23936 -3.17356 -3.09644 -1.48211 -2.87034 
1156 rs72777143 -2.66553 -1.15393 -1.0287 -1.8749 -1.71525 
1157 rs72777151 -3.26846 -3.24994 -3.12952 -3.04418 -2.46673 
1158 rs72777152 -3.27062 -3.25018 -3.13606 -3.09745 -2.60496 
1159 rs72779339 -3.18429 -2.9712 -3.22061 -3.1915 -3.23537 
1160 rs72779347 -3.20542 -3.01245 -3.23608 -3.16831 -3.21981 
1161 rs72779351 -3.15962 -3.13179 -3.2232 -0.661434 -0.499363 
1162 rs72779355 -3.03682 -3.03637 -3.15502 -3.05494 -2.98517 
1163 rs72779356 -3.25955 -3.26719 -3.1591 -2.84136 -1.6287 
1164 rs72779358 -3.26207 -3.26566 -3.14993 -2.82342 -1.59374 
1165 rs72779370 -3.03687 -3.0364 -3.15908 -3.05572 -2.98299 
1166 rs72784218 0.716934 0.0887825 -0.0793283 -0.411818 -3.26458 
1167 rs72784242 -3.27602 -3.18643 -3.21582 -2.01935 -1.86497 
1168 rs72786042 -3.0016 -3.26881 -3.26705 -3.01815 -3.02003 
1169 rs72786057 -3.11592 -3.18382 -3.09379 -1.51891 -1.12366 
1170 rs72786068 -3.25012 -3.27211 -3.23795 -2.13203 -1.80796 
1171 rs72786078 -3.21853 -3.23932 -3.17716 -1.9069 -1.60836 
1172 rs72786096 -3.24898 -3.19064 -3.16279 -3.23668 -2.44815 
1173 rs72787909 -3.18127 -3.27953 -3.27938 -1.49646 -1.97582 
1174 rs72787912 -3.14955 -3.27894 -3.2755 -1.36735 -1.86507 
1175 rs72787919 -3.27521 -2.96515 -3.02502 -1.89502 -2.64006 
1176 rs72787921 -3.27291 -2.92784 -2.99134 -1.97062 -2.69109 
1177 rs72787932 -3.26457 -3.08149 -3.12738 -1.63906 -2.506 
1178 rs72787948 -3.26678 -2.8913 -2.9655 -1.88275 -2.65401 
1179 rs72787952 -3.26903 -2.94652 -3.00385 -2.97405 -3.25391 
1180 rs72787953 -3.27162 -2.92789 -2.99636 -1.96116 -2.70154 
1181 rs72787956 -3.27524 -2.98239 -3.03852 -2.13832 -2.97376 
1182 rs72787964 -3.25044 -2.83676 -2.87395 -2.6467 -3.10595 
1183 rs731596 -3.24535 -3.18574 -3.23493 -3.20761 -3.1977 
1184 rs73214221 -inf -inf -inf 29.5843 -inf 
1185 rs73214227 -2.90203 -2.46707 -3.14738 -3.1455 -0.741039 
1186 rs73214229 -3.02466 -2.96344 -2.17678 -3.18783 -3.22171 
1187 rs73214266 -3.07937 -1.26313 -2.48436 -3.15457 -0.396696 
1188 rs73223684 -3.04625 -3.24526 -3.26288 -2.05753 -2.53937 
1189 rs73223685 -3.22756 -3.04782 -2.98599 -2.74226 -2.61142 
1190 rs73227444 -2.98243 -2.20965 -2.25154 -2.98877 -2.69224 
1191 rs735024 -2.33384 -2.15432 -2.16206 -0.0441471 -1.78803 
1192 rs736952 -3.22844 -3.08302 -3.25793 -3.25978 -3.26703 
1193 rs73918211 -3.23781 -3.09125 -3.08616 -3.27792 -3.207 
1194 rs73918212 -2.94586 -3.15916 -3.16321 -2.60563 -3.0185 
1195 rs73918265 -2.86574 -3.14419 -3.14238 -2.69512 -3.21231 
1196 rs73918277 -3.01766 -2.27767 -2.3182 -3.0236 -2.74225 
1197 rs73918281 -2.96418 -2.16854 -2.213 -2.95914 -2.65213 
1198 rs73918294 -2.97502 -2.18903 -2.23307 -2.97007 -2.66747 
1199 rs73918360 -3.26428 -3.21526 -3.15957 -3.26803 -3.27504 
1200 rs73918369 -3.26143 -3.27021 -3.2512 -3.24444 -3.22317 
1201 rs73918372 -3.25988 -3.26933 -3.25319 -3.24209 -3.22011 
1202 rs73918389 -3.27103 -3.27286 -3.23618 -3.25795 -3.22797 
1203 rs73918391 -3.26526 -3.27219 -3.24524 -3.25047 -3.23119 
1204 rs73918396 -3.26238 -3.27073 -3.24989 -3.24589 -3.22509 
1205 rs73918397 -3.26664 -3.2728 -3.24257 -3.25276 -3.2343 
1206 rs73919852 -3.1707 -2.77184 -2.80182 -3.23556 -3.27288 
1207 rs73919855 -3.19508 -2.82123 -2.8509 -3.20943 -3.26035 
1208 rs73919888 -2.90624 -3.17628 -3.15868 -2.76899 -3.12068 
1209 rs73919889 -3.27931 -3.19809 -3.21236 -3.26781 -3.23668 
1210 rs73920540 -2.99591 -2.22898 -2.2722 -2.99112 -2.69725 
1211 rs73920549 -3.01126 -2.21218 -2.14583 -2.38518 -2.02976 
1212 rs74173283 -1.7441 -2.90439 -2.93451 -3.25122 -1.01524 
1213 rs7423003 -2.66403 -2.13745 -2.69037 -3.142 -3.24497 
1214 rs7424006 -3.20708 -0.566199 -0.910771 -0.714845 4.944 
1215 rs7425843 -3.05263 -3.27797 -3.27691 -3.27062 -3.16048 
1216 rs74260562 -3.25992 -3.26935 -3.25314 -3.24215 -3.22019 
1217 rs74318219 -3.22972 -2.93909 -3.162 -3.11718 -2.76892 
1218 rs74344103 -3.08993 -3.12592 -3.26278 -3.26016 -3.25413 
1219 rs74411609 -3.25391 -3.01977 -3.20203 -3.24794 -3.03673 
1220 rs74469198 -3.24723 -3.21528 -3.18423 -2.97205 -2.33085 
1221 rs74653841 -3.25501 -3.02386 -3.20418 -3.24921 -3.04067 
1222 rs74679486 -3.23951 -2.93178 -3.16427 -3.25958 -3.12961 
1223 rs74681217 -2.21894 -1.77728 -1.78446 -1.11484 -1.54938 
1224 rs748111 -3.26204 -3.27516 -3.27612 -3.08705 -3.16474 
1225 rs74856448 -3.27634 -3.22243 -3.26331 -0.403533 0.20662 
1226 rs74884441 -2.76723 -2.84809 -2.90334 -3.02003 -3.05339 
1227 rs74976767 -3.03563 -3.24114 -3.25997 -2.03334 -2.52051 
1228 rs75021656 -3.23264 -3.08997 -3.24506 -2.04564 -1.69282 
1229 rs75072834 -3.07762 -2.8008 -2.75994 -2.16469 -2.53314 
1230 rs750971 -2.92898 -3.24821 -3.21262 -3.22573 -3.0171 
1231 rs751098 -2.83239 -3.20339 -3.14013 -3.24401 -3.0554 
1232 rs75111076 -2.05668 -2.21785 -2.51742 -2.10016 -2.62411 
1233 rs75111677 -3.08587 -3.23958 -3.09126 -3.27166 -3.23287 
1234 rs75135526 -3.22681 -3.15999 -3.18902 -3.03346 -3.11377 
1235 rs75285437 -2.75688 -2.95642 -3.02464 -2.51357 -2.52537 
1236 rs753098 -1.5183 -2.85952 -2.88981 0.915212 -2.12432 
1237 rs75371689 -3.22603 -3.10924 -3.25392 -3.03425 -2.93062 
1238 rs75427389 -3.17294 -3.2609 -3.17577 5.09222 4.82602 
1239 rs754569 -3.22344 -3.1253 -3.02402 -2.89982 -3.01784 
1240 rs754570 -2.58724 -2.26019 -2.32326 -1.44384 -1.31015 
1241 rs75503594 -2.93571 -2.97432 -3.15272 -2.81004 -2.9986 
1242 rs7557516 -3.2793 -3.19225 -3.20705 -3.26989 -3.23241 
1243 rs7558226 -2.27197 -2.67041 -2.59764 -2.20138 -2.93453 
1244 rs7559025 -3.23845 -3.16511 -3.18369 -3.14545 -3.02954 
1245 rs7559121 -2.32604 -2.53292 -2.67647 -1.26891 -1.92713 
1246 rs7559401 -2.31411 -2.51403 -2.6506 -1.72336 -2.51304 
1247 rs7559602 -3.25388 -3.20701 -3.03154 -3.08833 -2.62577 
1248 rs7560310 -3.03976 -3.27651 -3.27144 -1.89714 -2.92593 
1249 rs75603148 -3.25814 -3.03605 -3.2105 -3.25288 -3.05244 
1250 rs7560495 -3.04271 -2.7767 -2.72707 -1.47176 -1.94447 
1251 rs7561254 -2.07192 -2.77024 -2.7012 -1.03945 -2.50981 
1252 rs7561286 -2.58912 -2.59863 -2.74803 -2.35696 -2.65789 
1253 rs7561420 -3.03364 -3.2752 -3.2747 -1.85473 -2.45628 
1254 rs7562797 -3.00748 -2.2578 -2.29873 -3.01354 -2.7277 
1255 rs7562924 -3.16431 -2.98379 -3.03075 -2.95813 -2.86827 
1256 rs7563410 -3.23661 -3.24793 -3.26566 -2.78122 -3.20125 
1257 rs7564051 -3.02766 -3.27718 -3.27325 -1.8682 -2.91125 
1258 rs75651650 -2.98122 -2.91578 -3.22029 -2.4884 -2.57785 
1259 rs7565630 -2.42707 -1.97868 -2.16629 1.78308 0.546461 
1260 rs7565888 -3.27552 -2.97915 -3.0376 -1.86492 -2.61955 
1261 rs7566076 -2.0431 -2.74228 -2.68363 -0.861194 -2.40174 
1262 rs7566500 -2.4296 -2.98086 -3.12477 -3.18017 -3.17623 
1263 rs7566585 -1.99947 -2.45579 -2.84904 -0.73023 -1.1375 
1264 rs75666936 -3.26182 -3.16407 -3.16387 -1.69126 -1.57424 
1265 rs7567056 -3.0178 -3.27749 -3.27448 -1.8449 -2.89932 
1266 rs7567145 -3.01067 -3.27759 -3.27523 -1.82821 -2.89073 
1267 rs7567283 -3.02093 -3.27741 -3.27411 -1.85226 -2.9031 
1268 rs7567542 -3.16126 -3.26001 -3.25327 -3.26122 -2.85631 
1269 rs75681920 -3.25658 -3.16976 -3.12273 -3.18424 -2.99937 
1270 rs7568894 -2.43445 -1.9878 -2.17472 1.7649 0.53075 
1271 rs7569689 -2.22553 -2.40125 -2.53648 -1.50635 -2.3535 
1272 rs7570541 -2.07852 -2.01074 1.41769 -2.61268 -2.69708 
1273 rs7571006 -3.01735 -3.2775 -3.27453 -1.84384 -2.89878 
1274 rs7571134 -2.77463 -2.23335 -2.20968 -0.75316 -0.184122 
1275 rs7571384 -3.26652 -3.27275 -3.2428 -3.25257 -3.23404 
1276 rs7571492 -3.14428 -3.25937 -3.27097 -2.88846 -2.81446 
1277 rs7571810 -3.16438 -3.26699 -3.27427 -2.88168 -2.80244 
1278 rs7571819 -2.83493 -3.11255 -3.07152 -2.81332 -3.22935 
1279 rs7571823 -2.2518 -2.45846 -2.60015 -1.64451 -2.45752 
1280 rs7572003 -3.04053 -3.27646 -3.27132 -1.899 -2.92686 
1281 rs7572167 -3.2422 -3.25223 -3.26539 -2.80491 -3.20975 
1282 rs75724734 -3.21231 -3.08985 -3.24875 -3.096 -3.01171 
1283 rs7572536 -3.21665 -1.64589 -2.8692 -3.21049 -2.67052 
1284 rs7572811 -3.01686 -3.26629 -3.22864 -3.24479 -3.02211 
1285 rs75740090 -3.05764 -3.03723 -2.97572 0.217543 1.05953 
1286 rs7574119 -3.13333 0.273377 -2.73483 -2.4421 -1.35947 
1287 rs7575674 -2.34975 -1.85468 -2.07477 -0.367996 -1.74012 
1288 rs7577757 -3.22848 -2.92328 -2.86709 -1.52484 -1.89949 
1289 rs7577986 -3.24493 -3.17616 -3.19378 -3.15744 -3.04603 
1290 rs7578460 -2.38216 -2.67405 -3.2192 -2.24812 -3.1417 
1291 rs7580192 -3.09843 -3.04924 -3.25718 -2.59404 -2.52691 
1292 rs7580499 -3.26551 -2.95 -2.92714 -2.47062 -2.93088 
1293 rs7582392 -3.27689 -3.21861 -3.24445 -1.68253 -0.9193 
1294 rs7584348 -3.0187 -3.27747 -3.27437 -1.84701 -2.90041 
1295 rs7584431 -3.14886 -2.62725 -2.79768 -2.83608 -1.63999 
1296 rs75845517 -3.21294 -2.78542 -2.8652 -3.25666 -3.27524 
1297 rs7584726 -3.22597 -1.50365 -2.8133 -3.15976 -2.43203 
1298 rs7585716 -2.79055 -2.21067 -2.19704 -1.57581 -1.10898 
1299 rs7586564 -3.21103 -2.96923 -2.9742 -3.03678 -2.07623 
1300 rs7586653 -3.26409 -2.88118 -2.77808 -3.05747 -3.27138 
1301 rs7586775 -1.60109 -2.97356 -2.76446 -3.15467 -3.15348 
1302 rs7586843 -3.13758 -2.77538 -2.74601 -3.27279 -3.25065 
1303 rs7587014 -3.23223 -3.09143 -3.25973 -3.25798 -3.26686 
1304 rs75879777 -2.94539 -2.14019 -2.18344 -2.95215 -2.6406 
1305 rs7589478 -3.25238 -3.26261 -3.26183 -2.70673 -3.16812 
1306 rs75905766 -3.22324 -3.27632 -3.22619 4.53901 4.28191 
1307 rs7590797 -2.81459 -2.24323 -2.2189 -0.741516 0.0591449 
1308 rs7590829 -3.03407 1.87627 -1.61598 -3.16256 -2.62541 
1309 rs7590830 -2.85846 -2.25795 -2.25589 -1.64371 -0.982715 
1310 rs7592687 -3.02041 -3.27742 -3.27417 -1.85102 -2.90247 
1311 rs7593020 -3.03079 -3.27703 -3.27282 -1.87564 -2.91504 
1312 rs7593979 -2.60521 -2.07283 -2.0892 -0.499946 0.0116321 
1313 rs7594214 -3.24234 -3.2563 -3.26395 -2.67055 -3.17341 
1314 rs7595863 -3.27063 -3.27405 -3.23203 -3.26004 -3.24453 
1315 rs7595902 -2.04397 -1.97515 1.4876 -2.58797 -2.67433 
1316 rs7595915 -1.59987 -2.97398 -2.76384 -3.15465 -3.15352 
1317 rs7596636 -3.20916 -2.97942 -2.8726 -3.20163 -3.02027 
1318 rs7597055 -2.20275 -2.38045 -2.51735 -1.47684 -2.33218 
1319 rs7598471 -3.2793 -3.19225 -3.20704 -3.26989 -3.23241 
1320 rs7599989 -2.62562 -2.10021 -2.11639 -0.541702 -0.0338338 
1321 rs7600124 -3.26677 -3.26202 -3.2306 -3.27798 -3.27778 
1322 rs7600825 -3.20103 -3.13414 -2.88368 -2.34333 -1.45573 
1323 rs7601531 -3.19707 -2.97432 -2.95637 -2.70743 -2.38632 
1324 rs7602175 -3.02793 -2.93815 -3.03637 -2.4026 -2.3654 
1325 rs7602553 -3.2373 -3.26521 -3.27279 -1.21872 -0.583799 
1326 rs7602913 -2.86361 4.45481 -0.164477 -2.76577 1.15955 
1327 rs7603740 -3.15414 -3.24166 -3.16316 -2.92169 -3.26432 
1328 rs7604263 -3.03017 -3.27706 -3.2729 -1.87416 -2.91428 
1329 rs7604300 -2.76683 -2.47927 -2.49957 -2.01565 -1.92673 
1330 rs7604613 -2.6547 -2.62158 -2.4987 -2.70014 -3.0026 
1331 rs7604699 -3.21475 -1.65875 -2.88074 -3.20578 -2.64146 
1332 rs7604945 -3.25877 -3.20151 -3.2167 -3.18517 -3.0851 
1333 rs7604954 -3.25877 -3.20151 -3.2167 -3.18517 -3.0851 
1334 rs7605550 -2.13177 -1.99712 -2.11425 -0.254893 -1.02196 
1335 rs7606525 -2.85697 -2.83814 -2.81881 -2.79446 -2.50562 
1336 rs76072774 -2.96287 -3.02909 -3.1447 -2.46118 -2.85327 
1337 rs7608279 -2.03599 -2.03421 1.41597 -1.73862 -1.86201 
1338 rs7608518 -1.52753 -2.95158 -2.73994 -3.14 -3.14749 
1339 rs76184387 -3.09788 -2.38739 -2.34077 -2.53787 -2.20932 
1340 rs76188315 -3.27426 -3.0709 -3.08066 -3.19213 -3.27792 
1341 rs76252297 -3.21731 -3.17345 -3.19301 -3.18807 -3.24509 
1342 rs76643711 -2.92434 -2.09464 -2.14057 -2.91903 -2.59642 
1343 rs766725 -3.18845 -1.97249 -2.30573 -3.26907 -1.82078 
1344 rs76732432 -2.90778 -2.52705 -2.48541 -2.3659 -2.46219 
1345 rs76767947 -3.25382 -3.01945 -3.20186 -3.24783 -3.03641 
1346 rs76915109 -3.26282 -3.2202 -3.23991 -3.12485 -3.18686 
1347 rs76986656 -3.23767 -2.96354 -3.15881 -3.25754 -3.07773 
1348 rs77026681 -3.25266 -3.14284 -3.26667 -3.24082 -3.26064 
1349 rs77034071 -3.27933 -3.1945 -3.20909 -3.26912 -3.23406 
1350 rs77181736 -3.17269 -3.24488 -3.16751 -3.20098 -3.09748 
1351 rs77242430 -3.23403 -2.28 -2.23962 -2.46784 -0.935428 
1352 rs77260523 -3.2761 -3.25274 -3.2677 -3.19526 -3.23626 
1353 rs77291313 -3.25443 -3.02168 -3.20304 -3.24853 -3.03857 
1354 rs77385281 -3.15194 -3.27659 -3.26493 -3.1576 -3.18298 
1355 rs77581651 -2.56204 -2.82158 -2.79088 -2.58645 -2.87353 
1356 rs77723314 -inf -inf -inf -inf 6.15757 
1357 rs77736380 -3.1704 -3.2436 -3.16517 -3.2029 -3.10045 
1358 rs77875755 -3.12158 -2.43066 -2.38631 -2.56573 -2.24251 
1359 rs77897259 -3.279 -3.23939 -3.24981 -1.9771 -1.4795 
1360 rs77934459 -1.91261 -2.66525 -2.5896 -0.824708 -2.38191 
1361 rs77993152 -3.23153 -3.25875 -3.26621 -2.94353 -3.15296 
1362 rs78048658 -3.12632 -1.8425 -1.79043 -2.20713 -1.20445 
1363 rs78306220 -3.25322 -3.01906 -3.1996 -3.26796 -3.10764 
1364 rs78530902 -2.94369 -3.14157 -3.09295 -2.64672 -2.80794 
1365 rs78723894 -3.24444 -3.21344 -3.13425 -3.1416 -3.24778 
1366 rs78733280 -1.86587 -2.4181 -2.63346 -1.20296 -3.26098 
1367 rs78872125 -3.01279 -2.6624 -3.01768 -2.95341 -2.93506 
1368 rs79069948 -3.27214 -3.27341 -3.23123 -3.2609 -3.23311 
1369 rs79391147 -3.27688 -3.25546 -3.26701 -3.18743 -3.23351 
1370 rs79612186 117.826 -inf -inf -inf -inf 
1371 rs79822367 -3.27163 -2.84156 -2.87266 -3.04897 -1.947 
1372 rs79827100 -3.25936 -3.09278 -3.11322 -1.73488 -1.72478 
1373 rs79913540 -2.88742 -3.26585 -3.19954 -1.68761 -2.76971 
1374 rs79915925 -3.21876 -3.24588 -3.26204 -3.17538 -3.21138 
1375 rs79987696 -3.17716 -3.14106 -3.13747 -3.26671 -2.98929 
1376 rs80000475 -3.14912 -1.87854 -2.20753 -1.35883 3.39869 
1377 rs80012286 -3.23961 -3.10572 -3.25082 -2.00304 -1.6445 
1378 rs80052570 -3.09019 -3.18375 -3.20799 -3.2604 -3.27247 
1379 rs80170793 -2.12549 -inf -inf -inf -inf 
1380 rs80269679 -2.08706 -inf -inf -inf -inf 
1381 rs80296077 -2.95882 -3.00121 -3.05145 -1.87306 -2.2973 
1382 rs80311915 -3.27758 -3.26818 -3.23501 -3.24876 -3.27644 
1383 rs824454 -3.18421 -3.21413 -3.25983 -1.79613 -2.19046 
1384 rs824461 -3.27576 -3.15329 -3.21903 -3.26478 -3.02565 
1385 rs824462 -3.19195 -2.78604 -2.8538 -3.25246 -3.27633 
1386 rs824478 -3.11298 -3.20348 -3.09946 -3.23218 -3.14416 
1387 rs824479 -3.13359 -3.27038 -3.27489 -2.55034 -2.62964 
1388 rs824480 -3.01308 -3.23193 -3.25325 -1.9829 -2.48102 
1389 rs824481 -2.95795 -3.20721 -3.23422 -1.86425 -2.3873 
1390 rs824483 -2.96197 -3.20911 -3.23572 -1.87271 -2.39402 
1391 rs824484 -2.98887 -3.22143 -3.24532 -1.93006 -2.43942 
1392 rs824485 -2.96397 -3.21005 -3.23646 -1.87692 -2.39736 
1393 rs824486 -2.96305 -3.20962 -3.23612 -1.87499 -2.39583 
1394 rs824487 -2.96788 -3.21187 -3.23789 -1.8852 -2.40393 
1395 rs824488 -2.97014 -3.21292 -3.23872 -1.88999 -2.40773 
1396 rs824489 -2.97143 -3.21352 -3.23918 -1.89273 -2.4099 
1397 rs824490 -2.96037 -3.20836 -3.23513 -1.86934 -2.39134 
1398 rs824492 -2.97064 -3.21315 -3.2389 -1.89105 -2.40856 
1399 rs824494 -3.03209 -3.23973 -3.25897 -2.02534 -2.51426 
1400 rs824495 -2.96573 -3.21087 -3.23711 -1.88065 -2.40032 
1401 rs824496 -2.97125 -3.21343 -3.23911 -1.89233 -2.40958 
1402 rs824502 -3.2295 -2.82031 -2.73187 -3.27897 -3.2113 
1403 rs824505 -3.24541 -2.85718 -2.76304 -3.27377 -3.23959 
1404 rs824506 -3.24234 -2.85549 -2.75959 -3.27367 -3.24015 
1405 rs824510 -3.23707 -3.26288 -3.21573 -3.04044 -3.15897 
1406 rs824514 -3.26639 -2.91326 -2.98308 -3.27624 -2.98574 
1407 rs824515 -3.26363 -2.92813 -2.99643 -3.27498 -2.99903 
1408 rs824516 -2.99736 -3.254 -3.26764 -2.37102 -2.92846 
1409 rs824517 -3.0122 -3.25797 -3.27126 -2.41262 -2.95122 
1410 rs824518 -3.26788 -2.22542 -2.39328 -3.10583 -1.97132 
1411 rs824520 -3.25909 -3.05316 -3.06846 -3.27828 -3.1159 
1412 rs824521 -2.91189 -3.19911 -3.23295 -0.318473 -1.07252 
1413 rs824522 -3.11787 -3.21701 -3.11974 -3.25265 -3.27723 
1414 rs824523 -3.2502 -2.60475 -2.53752 -3.27912 -2.89391 
1415 rs873635 -2.92053 -2.59209 -2.77684 -1.2484 -1.03911 
1416 rs873683 -2.175 -1.97908 -1.97579 0.203909 -1.62446 
1417 rs874975 -3.27659 -3.23655 -3.22004 -3.2021 -3.26742 
1418 rs893394 -2.65586 -3.25793 -3.2623 -3.08309 -3.19249 
1419 rs893396 -2.95751 -3.2738 -3.27746 -3.27897 -2.97257 
1420 rs893399 -2.81471 -3.19605 -3.13021 -3.24862 -3.06761 
1421 rs893400 -2.73042 -2.02423 9.25922 -2.34284 -2.04926 
1422 rs896799 -3.20344 -3.23096 -3.26019 -3.04492 -3.154 
1423 rs896800 -3.19202 -3.22178 -3.25431 -3.02507 -3.13939 
1424 rs896802 -3.12386 -3.07208 -3.11717 -2.1566 -2.59762 
1425 rs896804 -2.13983 -2.00285 -2.1079 -0.331412 -1.0935 
1426 rs896806 -3.05726 -3.15877 -3.20712 -2.58192 -2.90474 
1427 rs896809 -2.4063 -2.2914 -2.51028 -1.13971 -1.62412 
1428 rs920262 -3.2649 -3.26011 -3.15904 -3.27326 -3.26901 
1429 rs9306887 -1.60005 -3.00882 -2.74527 -2.50016 -2.581 
1430 rs934012 -3.20829 -3.27389 -3.24279 -2.97592 -3.11223 
1431 rs934014 -3.27658 -3.13715 -3.11706 -2.8277 -2.9014 
1432 rs956387 -3.26971 -3.08037 -3.18689 -2.89195 -3.00118 
1433 rs957614 -3.08445 -1.2451 -2.47324 -3.15069 -0.375059 
1434 rs964864 -3.22768 -3.16899 -2.94159 -2.61735 -1.85575 
1435 rs9677795 -2.08075 -2.77596 -2.70729 -1.05145 -2.51684 
1436 rs9679438 -3.17987 -2.99762 -3.00693 -3.24089 -3.1485 
1437 rs969224 -2.97784 -2.20094 -2.243 -2.98423 -2.68579 
1438 rs979593 -3.26272 -3.04118 -3.06526 -3.1149 -2.74628 
1439 rs9798111 -3.24223 -3.26981 -3.2317 -2.04276 -1.70842 
1440 rs9808101 -2.90191 -2.64134 -2.7909 -0.218171 0.106309 
1441 rs993832 -3.21918 -3.14448 -3.03587 -2.6089 -3.23812 
1442 rs9973758 -3.01084 -3.27759 -3.27522 -1.82861 -2.89093 
1443 rs9973954 -3.26159 -3.27587 -3.25874 -2.58214 -2.60382 
