# Supplementary material for: Precision medicine for atherosclerotic cardiovascular disease: Integrative genomics maps risk loci and AI‐predicted functional consequences
Source: Clin Transl Med. 2026 Jul 10;16(7):e70732. doi: 10.1002/ctm2.70732 (PMC13351343; doi:10.1002/ctm2.70732)
Supplement: Supplementary file 6 — Supporting Information [file CTM2-16-e70732-s005.zip › AC019055.1/FINEMAP/data.config]

rank config prob log10bf odds k prob_norm_k h2 h2_0.95CI mean sd
1 rs2278525,rs35946755,rs7566500,rs7586775,rs79612186 1 1865.6 1 5 1 2.06196e-08 8.43573e-09,3.67125e-08 1.83344e-05,-0.000101824,-7.65478e-05,-0.000104003,-0.00035532 5.02466e-05,5.97497e-05,6.54886e-05,6.80007e-05,8.57281e-05
2 rs149882788,rs2278525,rs7566500,rs7595902,rs79612186 0 1453.73 inf 5 0 3.10944e-08 1.55254e-08,5.02701e-08 0.000110959,5.31025e-05,-0.000217042,-0.00024127,-0.000562711 0.000109454,4.09286e-05,6.47201e-05,5.61426e-05,9.85526e-05
3 rs114736920,rs2278525,rs7566500,rs7595902,rs79612186 0 1447.3 inf 5 0 3.10325e-08 1.56394e-08,4.96162e-08 0.000105984,5.31687e-05,-0.000216485,-0.000240876,-0.00056225 0.000109454,4.09286e-05,6.47201e-05,5.61426e-05,9.85526e-05
4 rs114886527,rs2278525,rs7566500,rs7595902,rs79612186 0 1430.99 inf 5 0 3.09456e-08 1.44093e-08,5.14309e-08 9.57468e-05,5.27679e-05,-0.000216192,-0.00024002,-0.000563296 0.0001063,4.09521e-05,6.48357e-05,5.60971e-05,9.87684e-05
5 rs2278525,rs72777143,rs7566500,rs7595902,rs79612186 0 1032.88 inf 5 0 3.19984e-08 1.59519e-08,5.35764e-08 5.4473e-05,9.31473e-05,-0.000222246,-0.000246653,-0.000572331 4.09027e-05,6.08741e-05,6.45839e-05,5.6237e-05,9.88887e-05
6 rs13002069,rs2278525,rs7566500,rs7595902,rs79612186 0 1007.93 inf 5 0 3.83936e-08 2.05989e-08,5.78921e-08 -0.000205425,-4.12284e-05,-0.000237193,-0.000366967,-0.000699218 6.02238e-05,4.9618e-05,6.42606e-05,6.80538e-05,0.000107059
7 rs11888651,rs2278525,rs73214221,rs77723314,rs79612186 0 833.763 inf 5 0 1.79243e-07 1.40234e-07,2.25295e-07 0.000167201,0.000260858,0.00300771,-0.00100294,-0.00306643 4.72111e-05,4.63392e-05,0.000228925,0.000136706,0.000219134
8 rs2278525,rs4439914,rs7566500,rs7595902,rs79612186 0 746.096 inf 5 0 3.87501e-08 2.14087e-08,6.04066e-08 -4.32404e-05,-0.000209921,-0.000240776,-0.000372079,-0.000705445 4.96021e-05,6.02159e-05,6.4388e-05,6.8413e-05,0.000107407
9 rs2278525,rs58795779,rs7566500,rs7595902,rs79612186 0 741.1 inf 5 0 3.7119e-08 1.99087e-08,5.73646e-08 7.50783e-05,-0.000243805,-0.000335607,-0.000191975,-0.000630649 4.14243e-05,7.79491e-05,7.6108e-05,5.69608e-05,0.000101169
10 rs2278525,rs74173283,rs7566500,rs7595902,rs79612186 0 559.712 inf 5 0 3.05578e-08 1.4807e-08,4.94781e-08 5.37724e-05,2.62116e-05,-0.00021039,-0.000236441,-0.000555297 4.09348e-05,5.26502e-05,6.46004e-05,5.60367e-05,9.81982e-05
11 rs17619532,rs2278525,rs7566500,rs7595902,rs79612186 0 506.531 inf 5 0 3.11347e-08 1.61185e-08,4.94274e-08 5.26472e-05,5.4485e-05,-0.00021344,-0.000243416,-0.00056111 5.05153e-05,4.09027e-05,6.41096e-05,5.64529e-05,9.83829e-05
12 rs2278525,rs6531193,rs7566500,rs7595902,rs79612186 0 423.818 inf 5 0 3.17012e-08 1.72342e-08,5.17651e-08 5.00347e-05,5.22292e-05,-0.000216241,-0.000246274,-0.000561406 4.10347e-05,3.77975e-05,6.4102e-05,5.63601e-05,9.82453e-05
13 rs2278525,rs7566500,rs7586775,rs7595902,rs79612186 0 399.885 inf 5 0 1.42447e-07 1.05237e-07,1.82818e-07 7.84637e-05,-5.95443e-05,0.00271432,-0.00282612,-0.00310251 4.09454e-05,6.45551e-05,0.000212699,0.000210675,0.000222578
14 rs2278525,rs7566500,rs7570541,rs7586775,rs79612186 0 391.302 inf 5 0 1.39834e-07 1.04161e-07,1.76547e-07 7.83525e-05,-5.95255e-05,-0.00279614,0.00268513,-0.00307327 4.09454e-05,6.45551e-05,0.000210675,0.000212699,0.000222578
15 rs11676372,rs2278525,rs7566500,rs7586775,rs79612186 0 388.306 inf 5 0 1.38922e-07 1.04405e-07,1.8004e-07 -0.0027856,7.83134e-05,-5.95189e-05,0.00267486,-0.00306299 0.000210675,4.09454e-05,6.45551e-05,0.000212699,0.000222578
16 rs2278525,rs35019602,rs7566500,rs7595902,rs79612186 0 381.019 inf 5 0 3.04302e-08 1.40395e-08,4.93929e-08 5.41245e-05,1.33944e-05,-0.000207296,-0.000234428,-0.000553315 4.09432e-05,5.36358e-05,6.44543e-05,5.60149e-05,9.80928e-05
17 rs2278525,rs6704779,rs7566500,rs7595902,rs79612186 0 369.957 inf 5 0 3.05181e-08 1.55474e-08,4.96688e-08 5.61388e-05,-2.06968e-05,-0.000200675,-0.000228437,-0.000551041 4.10586e-05,4.74599e-05,6.4182e-05,5.62388e-05,9.8084e-05
18 rs12615948,rs2278525,rs73214221,rs77723314,rs79612186 0 349.748 inf 5 0 1.7086e-07 1.31715e-07,2.14446e-07 2.48747e-05,0.000160811,0.00290295,-0.00103984,-0.00288817 4.14606e-05,3.87723e-05,0.000227377,0.000136381,0.000213321
19 rs2278525,rs3731670,rs73214221,rs77723314,rs79612186 0 319.04 inf 5 0 1.70715e-07 1.31321e-07,2.12579e-07 0.000169268,-1.60483e-05,0.00291181,-0.00103615,-0.00286974 3.87559e-05,4.14262e-05,0.000227374,0.00013643,0.000213325
20 rs11096626,rs2278525,rs73214221,rs77723314,rs79612186 0 300.924 inf 5 0 1.70703e-07 1.31541e-07,2.18199e-07 -1.50627e-05,0.000169089,0.00291162,-0.0010369,-0.00287021 4.14606e-05,3.87723e-05,0.000227377,0.000136381,0.000213321
21 rs12617511,rs2278525,rs73214221,rs77723314,rs79612186 0 298.968 inf 5 0 1.70724e-07 1.29255e-07,2.15965e-07 -1.67356e-05,0.000169436,0.00291198,-0.00103677,-0.00286945 4.14606e-05,3.87723e-05,0.000227377,0.000136381,0.000213321
22 rs11096627,rs2278525,rs73214221,rs77723314,rs79612186 0 298.92 inf 5 0 1.70725e-07 1.2908e-07,2.12453e-07 -1.67767e-05,0.000169445,0.00291199,-0.00103677,-0.00286944 4.14606e-05,3.87723e-05,0.000227377,0.000136381,0.000213321
23 rs11096628,rs2278525,rs73214221,rs77723314,rs79612186 0 298.919 inf 5 0 1.70725e-07 1.24877e-07,2.14413e-07 -1.6777e-05,0.000169445,0.00291199,-0.00103677,-0.00286944 4.14606e-05,3.87723e-05,0.000227377,0.000136381,0.000213321
24 rs2278525,rs6729518,rs73214221,rs77723314,rs79612186 0 297.822 inf 5 0 1.70738e-07 1.33614e-07,2.14046e-07 0.00016964,-1.77175e-05,0.0029122,-0.0010367,-0.00286901 3.87723e-05,4.14606e-05,0.000227377,0.000136381,0.000213321
25 rs11096625,rs2278525,rs73214221,rs77723314,rs79612186 0 297.056 inf 5 0 1.70747e-07 1.31708e-07,2.13565e-07 -1.83755e-05,0.000169776,0.00291234,-0.00103665,-0.00286872 4.14606e-05,3.87723e-05,0.000227377,0.000136381,0.000213321
26 rs10169726,rs2278525,rs73214221,rs77723314,rs79612186 0 296.979 inf 5 0 1.70748e-07 1.29788e-07,2.17611e-07 -1.84419e-05,0.00016979,0.00291235,-0.00103665,-0.00286869 4.14606e-05,3.87723e-05,0.000227377,0.000136381,0.000213321
27 rs10186182,rs2278525,rs73214221,rs77723314,rs79612186 0 296.967 inf 5 0 1.70749e-07 1.33062e-07,2.16392e-07 -1.84521e-05,0.000169792,0.00291236,-0.00103665,-0.00286868 4.14606e-05,3.87723e-05,0.000227377,0.000136381,0.000213321
28 rs2276605,rs2278525,rs73214221,rs77723314,rs79612186 0 296.869 inf 5 0 1.7075e-07 1.29415e-07,2.14152e-07 -1.85369e-05,0.00016981,0.00291237,-0.00103664,-0.00286864 4.14606e-05,3.87723e-05,0.000227377,0.000136381,0.000213321
29 rs2278525,rs73214221,rs7608518,rs77723314,rs79612186 0 296.548 inf 5 0 1.70754e-07 1.30007e-07,2.1488e-07 0.000169867,0.00291243,-1.88126e-05,-0.00103662,-0.00286852 3.87723e-05,0.000227377,4.14606e-05,0.000136381,0.000213321
30 rs2278525,rs35946755,rs7586775,rs7595902,rs79612186 0 291.915 inf 5 0 1.5078e-07 1.12391e-07,1.8982e-07 -2.63308e-06,-0.000214514,0.00274671,-0.00294182,-0.00320474 4.63311e-05,5.95839e-05,0.000209377,0.000213129,0.000224201
31 rs2278525,rs35946755,rs7570541,rs7586775,rs79612186 0 283.554 inf 5 0 1.4806e-07 1.11999e-07,1.85025e-07 -2.17421e-06,-0.000213216,-0.00291114,0.00271752,-0.00317478 4.63311e-05,5.95839e-05,0.000213129,0.000209377,0.000224201
32 rs11676372,rs2278525,rs35946755,rs7586775,rs79612186 0 280.643 inf 5 0 1.47111e-07 1.09842e-07,1.88805e-07 -0.00290035,-2.01291e-06,-0.00021276,0.00270726,-0.00316425 0.000213129,4.63311e-05,5.95839e-05,0.000209377,0.000224201
33 rs2278525,rs7566500,rs7595902,rs79612186,rs9973954 0 264.015 inf 5 0 3.03889e-08 1.53265e-08,4.98803e-08 5.44357e-05,-0.000204995,-0.000232916,-0.000552533,1.9938e-06 4.10096e-05,6.40534e-05,5.61884e-05,9.80475e-05,4.09703e-05
34 rs2278525,rs73214221,rs7586775,rs77723314,rs79612186 0 256.006 inf 5 0 1.70745e-07 1.30429e-07,2.11259e-07 0.000169599,0.00291215,-1.8115e-05,-0.00103678,-0.00286877 3.87037e-05,0.000227364,4.12918e-05,0.000136375,0.000213328
35 rs2278525,rs73214221,rs7595915,rs77723314,rs79612186 0 255.97 inf 5 0 1.70745e-07 1.3262e-07,2.14655e-07 0.000169606,0.00291216,-1.81504e-05,-0.00103678,-0.00286875 3.87037e-05,0.000227364,4.12918e-05,0.000136375,0.000213328
36 rs2278525,rs7566500,rs7595902,rs7602175,rs79612186 0 252.727 inf 5 0 3.10682e-08 1.52505e-08,5.0361e-08 5.20654e-05,-0.000212469,-0.000241319,3.74668e-05,-0.000556701 4.09806e-05,6.40364e-05,5.61762e-05,3.7664e-05,9.81243e-05
37 rs2278525,rs35946755,rs7566500,rs7595902,rs79612186 0 248.033 inf 5 0 4.27366e-08 2.49583e-08,6.40541e-08 -6.94809e-05,-0.000256027,-0.000250303,-0.000400044,-0.000739231 5.03054e-05,6.04361e-05,6.44555e-05,6.81273e-05,0.00010749
38 rs2278525,rs4666535,rs7566500,rs7595902,rs79612186 0 242.014 inf 5 0 3.09965e-08 1.54398e-08,5.15477e-08 5.23231e-05,3.54259e-05,-0.000212001,-0.000240732,-0.000556348 4.09729e-05,3.76507e-05,6.40309e-05,5.61581e-05,9.81188e-05
39 rs1551262,rs2278525,rs7566500,rs7595902,rs79612186 0 240.324 inf 5 0 3.07539e-08 1.503e-08,4.94477e-08 -3.62207e-05,5.64056e-05,-0.00020018,-0.000224815,-0.000551108 4.96248e-05,4.0979e-05,6.38349e-05,5.64544e-05,9.80482e-05
40 rs2278525,rs4666538,rs7566500,rs7595902,rs79612186 0 239.263 inf 5 0 3.08038e-08 1.46311e-08,5.00166e-08 5.65259e-05,-3.86067e-05,-0.000199888,-0.000224311,-0.00055102 4.0979e-05,4.96248e-05,6.38349e-05,5.64544e-05,9.80482e-05
41 rs12995324,rs2278525,rs7566500,rs7595902,rs79612186 0 236.175 inf 5 0 3.06294e-08 1.44044e-08,5.00382e-08 -3.29532e-05,6.3461e-05,-0.000204031,-0.000223538,-0.000548357 5.55569e-05,4.35571e-05,6.35538e-05,5.74812e-05,9.82731e-05
42 rs2278525,rs34595677,rs7566500,rs7595902,rs79612186 0 236.034 inf 5 0 3.06348e-08 1.51876e-08,4.84077e-08 6.35601e-05,-3.33208e-05,-0.000204025,-0.000223439,-0.000548312 4.35571e-05,5.55569e-05,6.35538e-05,5.74812e-05,9.82731e-05
43 rs1370587,rs2278525,rs7566500,rs7595902,rs79612186 0 226.067 inf 5 0 3.05711e-08 1.54298e-08,5.13466e-08 2.96255e-05,3.48058e-05,-0.0002059,-0.000239788,-0.000560712 5.73236e-05,5.60087e-05,6.35959e-05,5.72428e-05,9.93273e-05
44 rs2278525,rs4666491,rs7566500,rs7595902,rs79612186 0 218.722 inf 5 0 3.36312e-08 1.7192e-08,5.29775e-08 4.79996e-05,-0.000216736,-0.000221978,-0.000249578,-0.000562582 4.10147e-05,9.98223e-05,6.40483e-05,5.60253e-05,9.81422e-05
45 rs10187524,rs2278525,rs7566500,rs7595902,rs79612186 0 205.286 inf 5 0 3.06204e-08 1.469e-08,4.82586e-08 3.35178e-05,3.20458e-05,-0.000206101,-0.00024055,-0.000562982 5.75801e-05,5.63167e-05,6.35985e-05,5.71751e-05,9.96881e-05
46 rs1595415,rs2278525,rs7566500,rs7595902,rs79612186 0 201.226 inf 5 0 3.62884e-08 1.90822e-08,5.52164e-08 0.000175296,-5.3756e-05,-0.00027971,-0.000354698,-0.000693435 5.986e-05,5.51508e-05,6.85269e-05,6.94163e-05,0.000109215
47 rs11096613,rs2278525,rs7566500,rs7595902,rs79612186 0 196.515 inf 5 0 3.03883e-08 1.52547e-08,4.90138e-08 1.55209e-06,5.44827e-05,-0.000204895,-0.00023279,-0.00055256 4.12816e-05,4.0984e-05,6.40159e-05,5.6078e-05,9.80779e-05
48 rs2278525,rs74856448,rs7566500,rs7595902,rs79612186 0 195.871 inf 5 0 3.07607e-08 1.53918e-08,5.09027e-08 5.13505e-05,-6.51406e-05,-0.000211543,-0.000238046,-0.000562178 4.11368e-05,8.84237e-05,6.42408e-05,5.59813e-05,9.89171e-05
49 rs2278525,rs6721864,rs7566500,rs7595902,rs79612186 0 193.603 inf 5 0 3.0592e-08 1.44903e-08,5.03702e-08 3.37652e-05,3.10987e-05,-0.000206074,-0.000239843,-0.00056225 5.59392e-05,5.70139e-05,6.36035e-05,5.70877e-05,9.96652e-05
50 rs10191437,rs2278525,rs7566500,rs7595902,rs79612186 0 193.315 inf 5 0 3.05787e-08 1.4623e-08,5.17403e-08 3.00715e-05,3.44527e-05,-0.000206025,-0.000239599,-0.000561926 5.70139e-05,5.59392e-05,6.36035e-05,5.70877e-05,9.96652e-05
51 rs2278525,rs6741091,rs7566500,rs7595902,rs79612186 0 192.884 inf 5 0 3.05596e-08 1.55456e-08,5.0805e-08 3.54857e-05,2.85282e-05,-0.000205952,-0.000239234,-0.00056144 5.59392e-05,5.70139e-05,6.36035e-05,5.70877e-05,9.96652e-05
52 rs10495700,rs2278525,rs7566500,rs7595902,rs79612186 0 192.731 inf 5 0 3.0553e-08 1.51612e-08,5.017e-08 2.79805e-05,3.58523e-05,-0.000205926,-0.000239104,-0.000561267 5.70139e-05,5.59392e-05,6.36035e-05,5.70877e-05,9.96652e-05
53 rs2278525,rs6736663,rs7566500,rs7595902,rs79612186 0 192.721 inf 5 0 3.05526e-08 1.53178e-08,4.98545e-08 3.58765e-05,2.79443e-05,-0.000205925,-0.000239096,-0.000561256 5.59392e-05,5.70139e-05,6.36035e-05,5.70877e-05,9.96652e-05
54 rs12616917,rs2278525,rs7566500,rs7595902,rs79612186 0 192.522 inf 5 0 3.05442e-08 1.5378e-08,4.89817e-08 2.72292e-05,3.63551e-05,-0.000205891,-0.000238927,-0.00056103 5.70139e-05,5.59392e-05,6.36035e-05,5.70877e-05,9.96652e-05
55 rs2278525,rs7566500,rs7595902,rs7604699,rs79612186 0 192.338 inf 5 0 3.05367e-08 1.52297e-08,4.87249e-08 3.6795e-05,-0.00020586,-0.000238771,2.6572e-05,-0.000560823 5.59392e-05,6.36035e-05,5.70877e-05,5.70139e-05,9.96652e-05
56 rs10165128,rs2278525,rs7566500,rs7595902,rs79612186 0 192.315 inf 5 0 3.05358e-08 1.49335e-08,4.87012e-08 2.64872e-05,3.68517e-05,-0.000205856,-0.000238751,-0.000560796 5.70139e-05,5.59392e-05,6.36035e-05,5.70877e-05,9.96652e-05
57 rs1437859,rs2278525,rs7566500,rs7595902,rs79612186 0 192.143 inf 5 0 3.05289e-08 1.53946e-08,4.81978e-08 2.58689e-05,3.72655e-05,-0.000205827,-0.000238605,-0.000560601 5.70139e-05,5.59392e-05,6.36035e-05,5.70877e-05,9.96652e-05
58 rs2278525,rs58383674,rs7566500,rs7595902,rs79612186 0 190.11 inf 5 0 3.0496e-08 1.49862e-08,5.02652e-08 5.55974e-05,1.97984e-05,-0.00020186,-0.000228876,-0.000550685 4.09826e-05,4.97985e-05,6.39202e-05,5.6205e-05,9.81311e-05
59 rs2278525,rs2347007,rs7566500,rs7595902,rs79612186 0 190.078 inf 5 0 3.04971e-08 1.54592e-08,4.78763e-08 5.56025e-05,1.98984e-05,-0.000201846,-0.000228858,-0.000550676 4.09826e-05,4.97985e-05,6.39202e-05,5.6205e-05,9.81311e-05
60 rs2278525,rs7566500,rs7572536,rs7595902,rs79612186 0 189.783 inf 5 0 3.05462e-08 1.59629e-08,4.9086e-08 3.63365e-05,-0.000205993,2.72767e-05,-0.000238861,-0.000561139 5.58076e-05,6.36121e-05,5.67664e-05,5.70362e-05,9.96864e-05
61 rs12464622,rs2278525,rs7566500,rs7595902,rs79612186 0 188.947 inf 5 0 3.2387e-08 1.69212e-08,5.07778e-08 -0.000142415,4.8969e-05,-0.000215606,-0.000247062,-0.000559638 8.35405e-05,4.10348e-05,6.38733e-05,5.61247e-05,9.81218e-05
62 rs12468567,rs2278525,rs7566500,rs7595902,rs79612186 0 188.366 inf 5 0 3.22963e-08 1.66507e-08,5.16709e-08 -0.000139147,4.90977e-05,-0.000215353,-0.000246727,-0.000559473 8.35405e-05,4.10348e-05,6.38733e-05,5.61247e-05,9.81218e-05
63 rs10186537,rs2278525,rs7566500,rs7595902,rs79612186 0 186.49 inf 5 0 3.06533e-08 1.49351e-08,4.8806e-08 3.09651e-05,5.61714e-05,-0.000200312,-0.000226843,-0.000549691 4.97985e-05,4.09826e-05,6.39202e-05,5.6205e-05,9.81311e-05
64 rs10198689,rs2278525,rs7566500,rs7595902,rs79612186 0 186.456 inf 5 0 3.06552e-08 1.57839e-08,4.91118e-08 3.10706e-05,5.61768e-05,-0.000200297,-0.000226824,-0.000549682 4.97985e-05,4.09826e-05,6.39202e-05,5.6205e-05,9.81311e-05
65 rs2278525,rs35702309,rs7566500,rs7595902,rs79612186 0 186.454 inf 5 0 3.06552e-08 1.51659e-08,5.07884e-08 5.61771e-05,3.10759e-05,-0.000200296,-0.000226823,-0.000549681 4.09826e-05,4.97985e-05,6.39202e-05,5.6205e-05,9.81311e-05
66 rs2278525,rs34763507,rs7566500,rs7595902,rs79612186 0 186.453 inf 5 0 3.06553e-08 1.5372e-08,5.09993e-08 5.61773e-05,3.10802e-05,-0.000200296,-0.000226822,-0.000549681 4.09826e-05,4.97985e-05,6.39202e-05,5.6205e-05,9.81311e-05
67 rs2278525,rs61662139,rs7566500,rs7595902,rs79612186 0 186.451 inf 5 0 3.06554e-08 1.49602e-08,5.1619e-08 5.61776e-05,3.10857e-05,-0.000200295,-0.000226821,-0.00054968 4.09826e-05,4.97985e-05,6.39202e-05,5.6205e-05,9.81311e-05
68 rs2278525,rs34651614,rs7566500,rs7595902,rs79612186 0 186.451 inf 5 0 3.06554e-08 1.45982e-08,5.14137e-08 5.61777e-05,3.10875e-05,-0.000200295,-0.000226821,-0.00054968 4.09826e-05,4.97985e-05,6.39202e-05,5.6205e-05,9.81311e-05
69 rs10204367,rs2278525,rs7566500,rs7595902,rs79612186 0 186.44 inf 5 0 3.0656e-08 1.58084e-08,5.07913e-08 3.11215e-05,5.61794e-05,-0.00020029,-0.000226815,-0.000549677 4.97985e-05,4.09826e-05,6.39202e-05,5.6205e-05,9.81311e-05
70 rs2278525,rs6753047,rs7566500,rs7595902,rs79612186 0 186.398 inf 5 0 3.06583e-08 1.47357e-08,5.13689e-08 5.61861e-05,3.12515e-05,-0.000200272,-0.000226791,-0.000549666 4.09826e-05,4.97985e-05,6.39202e-05,5.6205e-05,9.81311e-05
71 rs2278525,rs35522688,rs7566500,rs7595902,rs79612186 0 186.37 inf 5 0 3.06598e-08 1.52379e-08,4.9505e-08 5.61906e-05,3.13394e-05,-0.00020026,-0.000226775,-0.000549658 4.09826e-05,4.97985e-05,6.39202e-05,5.6205e-05,9.81311e-05
72 rs12622863,rs2278525,rs7566500,rs7595902,rs79612186 0 186.357 inf 5 0 3.06605e-08 1.50863e-08,4.86927e-08 3.13778e-05,5.61926e-05,-0.000200254,-0.000226768,-0.000549655 4.97985e-05,4.09826e-05,6.39202e-05,5.6205e-05,9.81311e-05
73 rs10206516,rs2278525,rs7566500,rs7595902,rs79612186 0 186.315 inf 5 0 3.06628e-08 1.57391e-08,5.00818e-08 3.15108e-05,5.61994e-05,-0.000200236,-0.000226744,-0.000549643 4.97985e-05,4.09826e-05,6.39202e-05,5.6205e-05,9.81311e-05
74 rs2278525,rs4666510,rs7566500,rs7595902,rs79612186 0 186.157 inf 5 0 3.06715e-08 1.59692e-08,5.18612e-08 5.62247e-05,3.20025e-05,-0.000200168,-0.000226654,-0.000549599 4.09826e-05,4.97985e-05,6.39202e-05,5.6205e-05,9.81311e-05
75 rs2278525,rs6750415,rs7566500,rs7595902,rs79612186 0 186.134 inf 5 0 3.06727e-08 1.58129e-08,5.17043e-08 5.62283e-05,3.20718e-05,-0.000200158,-0.000226642,-0.000549593 4.09826e-05,4.97985e-05,6.39202e-05,5.6205e-05,9.81311e-05
76 rs2278525,rs6750521,rs7566500,rs7595902,rs79612186 0 186.094 inf 5 0 3.06749e-08 1.49751e-08,4.95759e-08 5.62346e-05,3.21957e-05,-0.000200141,-0.000226619,-0.000549582 4.09826e-05,4.97985e-05,6.39202e-05,5.6205e-05,9.81311e-05
77 rs2278525,rs6735853,rs7566500,rs7595902,rs79612186 0 186.019 inf 5 0 3.06791e-08 1.5469e-08,4.8476e-08 5.62468e-05,3.24319e-05,-0.000200108,-0.000226576,-0.000549561 4.09826e-05,4.97985e-05,6.39202e-05,5.6205e-05,9.81311e-05
78 rs2278525,rs6750652,rs7566500,rs7595902,rs79612186 0 186.014 inf 5 0 3.06794e-08 1.54908e-08,4.93312e-08 5.62475e-05,3.24472e-05,-0.000200106,-0.000226573,-0.000549559 4.09826e-05,4.97985e-05,6.39202e-05,5.6205e-05,9.81311e-05
79 rs2278525,rs4666508,rs7566500,rs7595902,rs79612186 0 186.003 inf 5 0 3.068e-08 1.57213e-08,4.93035e-08 5.62493e-05,3.24812e-05,-0.000200102,-0.000226567,-0.000549556 4.09826e-05,4.97985e-05,6.39202e-05,5.6205e-05,9.81311e-05
80 rs2278525,rs4666513,rs7566500,rs7595902,rs79612186 0 184.524 inf 5 0 3.07693e-08 1.54566e-08,5.02656e-08 5.64868e-05,3.71026e-05,-0.000199461,-0.000225726,-0.000549145 4.09826e-05,4.97985e-05,6.39202e-05,5.6205e-05,9.81311e-05
81 rs2278525,rs35279769,rs7566500,rs7595902,rs79612186 0 184.43 inf 5 0 3.07754e-08 1.45898e-08,5.22e-08 5.6502e-05,3.73974e-05,-0.00019942,-0.000225672,-0.000549119 4.09826e-05,4.97985e-05,6.39202e-05,5.6205e-05,9.81311e-05
82 rs2278525,rs7566500,rs7595902,rs79612186,rs824518 0 183.705 inf 5 0 3.19948e-08 1.58917e-08,5.20303e-08 5.26496e-05,-0.000218144,-0.000243767,-0.000572836,6.57611e-05 4.09221e-05,6.4161e-05,5.59584e-05,9.89347e-05,4.30259e-05
83 rs2278525,rs4666509,rs7566500,rs7595902,rs79612186 0 183.641 inf 5 0 3.08295e-08 1.4816e-08,5.0757e-08 5.64872e-05,3.97666e-05,-0.000199151,-0.000225283,-0.000550358 4.09718e-05,4.96068e-05,6.39094e-05,5.61909e-05,9.80657e-05
84 rs2278525,rs724822,rs7566500,rs7595902,rs79612186 0 183.097 inf 5 0 3.07282e-08 1.54232e-08,4.98694e-08 5.25556e-05,2.64593e-05,-0.00020986,-0.000238053,-0.000554928 4.10036e-05,3.75902e-05,6.39836e-05,5.60312e-05,9.80945e-05
85 rs2278525,rs34930403,rs7566500,rs7595902,rs79612186 0 182.216 inf 5 0 3.06403e-08 1.46489e-08,4.91811e-08 5.59488e-05,3.01223e-05,-0.000200548,-0.000226944,-0.000549749 4.09649e-05,4.96795e-05,6.38975e-05,5.62156e-05,9.8132e-05
86 rs2278525,rs7566500,rs7584726,rs7595902,rs79612186 0 176.584 inf 5 0 3.05863e-08 1.52697e-08,4.94301e-08 3.39388e-05,-0.00020567,3.0886e-05,-0.00023974,-0.000561353 5.60892e-05,6.35774e-05,5.74287e-05,5.70879e-05,9.942e-05
87 rs2278525,rs4666337,rs7566500,rs7595902,rs79612186 0 176.511 inf 5 0 3.05176e-08 1.66273e-08,5.01043e-08 5.56208e-05,2.16058e-05,-0.000201637,-0.000228673,-0.000550797 4.09725e-05,4.96426e-05,6.3911e-05,5.61548e-05,9.81042e-05
88 rs10495698,rs2278525,rs7566500,rs7595902,rs79612186 0 176.501 inf 5 0 3.32514e-08 1.68099e-08,5.41007e-08 -0.000167467,4.85647e-05,-0.000216551,-0.000249869,-0.000561135 8.20854e-05,4.10087e-05,6.38157e-05,5.61201e-05,9.81235e-05
89 rs13009290,rs2278525,rs7566500,rs7595902,rs79612186 0 172.857 inf 5 0 3.06206e-08 1.57069e-08,4.9163e-08 -3.20983e-05,6.55951e-05,-0.000205626,-0.000223486,-0.000552188 5.5128e-05,4.50659e-05,6.35707e-05,5.75797e-05,9.80321e-05
90 rs2278525,rs34400777,rs7566500,rs7595902,rs79612186 0 172.845 inf 5 0 3.06213e-08 1.51985e-08,4.92423e-08 6.56115e-05,-3.21461e-05,-0.000205628,-0.000223473,-0.000552188 4.50659e-05,5.5128e-05,6.35707e-05,5.75797e-05,9.80321e-05
91 rs11680554,rs2278525,rs7566500,rs7595902,rs79612186 0 166.292 inf 5 0 3.05333e-08 1.51795e-08,4.95161e-08 -2.56417e-05,6.17515e-05,-0.000205238,-0.000225428,-0.000550136 5.5671e-05,4.37661e-05,6.35613e-05,5.75436e-05,9.81593e-05
92 rs13005512,rs2278525,rs7566500,rs7595902,rs79612186 0 166.237 inf 5 0 3.05359e-08 1.49226e-08,4.95425e-08 -2.5869e-05,6.18151e-05,-0.000205243,-0.000225365,-0.000550115 5.5671e-05,4.37661e-05,6.35613e-05,5.75436e-05,9.81593e-05
93 rs11688680,rs2278525,rs7566500,rs7595902,rs79612186 0 165.69 inf 5 0 3.06545e-08 1.48021e-08,4.88044e-08 -3.40974e-05,6.59424e-05,-0.000205541,-0.000223088,-0.000551929 5.47205e-05,4.47833e-05,6.35642e-05,5.74804e-05,9.80346e-05
94 rs2278525,rs35307726,rs7566500,rs7595902,rs79612186 0 164.954 inf 5 0 3.06514e-08 1.51145e-08,5.06143e-08 6.60767e-05,-3.39009e-05,-0.000205616,-0.000223111,-0.000552151 4.49153e-05,5.47184e-05,6.35674e-05,5.74937e-05,9.80322e-05
95 rs138764532,rs2278525,rs7566500,rs7595902,rs79612186 0 164.905 inf 5 0 3.06545e-08 1.44578e-08,5.058e-08 -3.41001e-05,6.61443e-05,-0.000205622,-0.000223056,-0.000552149 5.47184e-05,4.49153e-05,6.35674e-05,5.74937e-05,9.80322e-05
96 rs13011870,rs2278525,rs7566500,rs7595902,rs79612186 0 164.694 inf 5 0 3.06682e-08 1.48835e-08,5.14905e-08 -3.49594e-05,6.64357e-05,-0.000205648,-0.000222818,-0.000552142 5.47184e-05,4.49153e-05,6.35674e-05,5.74937e-05,9.80322e-05
97 rs138190341,rs2278525,rs7566500,rs7595902,rs79612186 0 164.626 inf 5 0 3.30433e-08 1.6526e-08,5.06816e-08 -0.000217025,4.68678e-05,-0.000219784,-0.000245036,-0.000555882 0.000110465,4.10905e-05,6.40144e-05,5.5836e-05,9.80467e-05
98 rs1349738,rs2278525,rs7566500,rs7595902,rs79612186 0 162.634 inf 5 0 3.08617e-08 1.49319e-08,5.04685e-08 3.11871e-05,5.23406e-05,-0.000210272,-0.000238863,-0.00055495 3.75595e-05,4.09914e-05,6.39121e-05,5.59992e-05,9.80775e-05
99 rs1370585,rs2278525,rs7566500,rs7595902,rs79612186 0 161.446 inf 5 0 3.05555e-08 1.44179e-08,4.89064e-08 -2.73058e-05,6.39284e-05,-0.000205691,-0.000224833,-0.000551986 5.52258e-05,4.50613e-05,6.35844e-05,5.75848e-05,9.80355e-05
100 rs2278525,rs6726631,rs7566500,rs7595902,rs79612186 0 161.327 inf 5 0 3.05919e-08 1.51306e-08,4.91092e-08 5.65954e-05,-2.36986e-05,-0.000200529,-0.000228344,-0.00055168 4.10693e-05,4.34581e-05,6.39842e-05,5.59854e-05,9.80411e-05
101 rs2198368,rs2278525,rs7566500,rs7595902,rs79612186 0 160.615 inf 5 0 3.04197e-08 1.5354e-08,5.06869e-08 -9.68729e-06,5.49946e-05,-0.000203166,-0.00023073,-0.000552216 4.46543e-05,4.09473e-05,6.38911e-05,5.60528e-05,9.80368e-05
102 rs2219008,rs2278525,rs7566500,rs7595902,rs79612186 0 159.951 inf 5 0 3.04369e-08 1.59264e-08,5.04426e-08 -1.19919e-05,5.50932e-05,-0.000202824,-0.000230314,-0.000552161 4.46543e-05,4.09473e-05,6.38911e-05,5.60528e-05,9.80368e-05
103 rs12464235,rs2278525,rs7566500,rs7595902,rs79612186 0 159.639 inf 5 0 3.04463e-08 1.52893e-08,4.98148e-08 -1.30766e-05,5.51397e-05,-0.000202663,-0.000230118,-0.000552135 4.46543e-05,4.09473e-05,6.38911e-05,5.60528e-05,9.80368e-05
104 rs2219009,rs2278525,rs7566500,rs7595902,rs79612186 0 159.443 inf 5 0 3.04526e-08 1.50931e-08,4.88095e-08 -1.37602e-05,5.5169e-05,-0.000202562,-0.000229994,-0.000552119 4.46543e-05,4.09473e-05,6.38911e-05,5.60528e-05,9.80368e-05
105 rs16987257,rs2278525,rs7566500,rs7595902,rs79612186 0 159.072 inf 5 0 3.04412e-08 1.57666e-08,4.87798e-08 -1.52907e-05,5.97928e-05,-0.000205093,-0.000228302,-0.000552134 5.46256e-05,4.49429e-05,6.35705e-05,5.74426e-05,9.80374e-05
106 rs2028208,rs2278525,rs7566500,rs7595902,rs79612186 0 155.639 inf 5 0 3.05986e-08 1.47559e-08,5.12073e-08 -3.02716e-05,6.49002e-05,-0.000205572,-0.000224208,-0.000551829 5.46256e-05,4.49429e-05,6.35705e-05,5.74426e-05,9.80374e-05
107 rs11683973,rs2278525,rs7566500,rs7595902,rs79612186 0 154.929 inf 5 0 3.06447e-08 1.58631e-08,4.90229e-08 -3.34093e-05,6.597e-05,-0.000205673,-0.00022335,-0.000551765 5.46256e-05,4.49429e-05,6.35705e-05,5.74426e-05,9.80374e-05
108 rs12988913,rs2278525,rs7566500,rs7595902,rs79612186 0 154.925 inf 5 0 3.0645e-08 1.63117e-08,5.02632e-08 -3.34278e-05,6.59763e-05,-0.000205673,-0.000223345,-0.000551765 5.46256e-05,4.49429e-05,6.35705e-05,5.74426e-05,9.80374e-05
109 rs113753169,rs12615948,rs2278525,rs7595902,rs79612186 0 154.347 inf 5 0 5.40627e-07 4.70343e-07,6.15636e-07 0.0028807,0.00671641,0.00016267,-0.00681456,-0.00944422 0.000199669,0.000267409,3.90634e-05,0.000268461,0.000342447
110 rs111406291,rs12615948,rs2278525,rs7595902,rs79612186 0 154.257 inf 5 0 5.40343e-07 4.59391e-07,6.17895e-07 0.00287784,0.00671587,0.000162551,-0.00681398,-0.00944128 0.000199669,0.000267409,3.90634e-05,0.000268461,0.000342447
111 rs11692297,rs2278525,rs7566500,rs7595902,rs79612186 0 153.968 inf 5 0 3.08517e-08 1.52941e-08,4.90576e-08 5.13327e-05,5.38724e-05,-0.000210026,-0.000238474,-0.00055277 6.24849e-05,4.09117e-05,6.38882e-05,5.59469e-05,9.80319e-05
112 rs115193291,rs2278525,rs7566500,rs7595902,rs79612186 0 152.414 inf 5 0 3.04836e-08 1.45321e-08,4.92229e-08 -3.27018e-05,5.29903e-05,-0.000207837,-0.000235072,-0.000557123 8.74015e-05,4.11226e-05,6.41313e-05,5.58998e-05,9.88246e-05
113 rs1056233,rs2278525,rs7566500,rs7595902,rs79612186 0 151.108 inf 5 0 3.04434e-08 1.59186e-08,4.92787e-08 -1.551e-05,5.98116e-05,-0.000205136,-0.000228282,-0.000552193 5.43102e-05,4.48179e-05,6.35737e-05,5.73842e-05,9.80351e-05
114 rs2278525,rs6720011,rs7566500,rs7595902,rs79612186 0 151.083 inf 5 0 3.04442e-08 1.65671e-08,4.98479e-08 5.98509e-05,-1.56266e-05,-0.00020514,-0.00022825,-0.000552191 4.48179e-05,5.43102e-05,6.35737e-05,5.73842e-05,9.80351e-05
115 rs2278525,rs67653248,rs7566500,rs7595902,rs79612186 0 146.882 inf 5 0 3.06779e-08 1.4944e-08,5.06018e-08 6.64847e-05,-3.52927e-05,-0.000205815,-0.000222927,-0.00055187 4.48179e-05,5.43102e-05,6.35737e-05,5.73842e-05,9.80351e-05
116 rs12990087,rs2278525,rs7566500,rs7595902,rs79612186 0 146.766 inf 5 0 3.0687e-08 1.47349e-08,5.20327e-08 -3.58458e-05,6.66713e-05,-0.000205834,-0.000222777,-0.000551861 5.43102e-05,4.48179e-05,6.35737e-05,5.73842e-05,9.80351e-05
117 rs1921731,rs2278525,rs7566500,rs7595902,rs79612186 0 146.539 inf 5 0 3.07053e-08 1.57554e-08,4.97524e-08 -3.69225e-05,6.70345e-05,-0.000205871,-0.000222486,-0.000551843 5.43102e-05,4.48179e-05,6.35737e-05,5.73842e-05,9.80351e-05
118 rs2278525,rs6740941,rs73214221,rs77723314,rs79612186 0 146.096 inf 5 0 1.72185e-07 1.31873e-07,2.15393e-07 0.000178133,-6.24636e-05,0.00294533,-0.00103254,-0.00287198 3.86544e-05,4.13105e-05,0.000228512,0.000136394,0.00021253
119 rs2278525,rs6747879,rs73214221,rs77723314,rs79612186 0 145.907 inf 5 0 1.72203e-07 1.31105e-07,2.17569e-07 0.0001782,-6.28115e-05,0.00294554,-0.00103251,-0.00287195 3.86544e-05,4.13105e-05,0.000228512,0.000136394,0.00021253
120 rs2278525,rs6750313,rs7566500,rs7595902,rs79612186 0 145.125 inf 5 0 3.0427e-08 1.47342e-08,4.7914e-08 5.53429e-05,1.13266e-05,-0.000202928,-0.000230683,-0.000551466 4.10256e-05,4.71168e-05,6.39277e-05,5.59709e-05,9.81158e-05
121 rs16987220,rs2278525,rs7566500,rs7595902,rs79612186 0 144.881 inf 5 0 3.05865e-08 1.46184e-08,4.98271e-08 -2.94881e-05,6.46246e-05,-0.000205894,-0.00022438,-0.000551688 5.48097e-05,4.49623e-05,6.35917e-05,5.7476e-05,9.80412e-05
122 rs12996974,rs2278525,rs7566500,rs7595902,rs79612186 0 144.063 inf 5 0 3.0437e-08 1.48356e-08,4.99457e-08 -1.45834e-05,5.95265e-05,-0.000205128,-0.000228573,-0.00055202 5.42269e-05,4.48482e-05,6.35764e-05,5.73404e-05,9.80439e-05
123 rs12615948,rs2278525,rs73214221,rs7595902,rs79612186 0 143.829 inf 5 0 5.07106e-07 4.39998e-07,5.82648e-07 0.00613265,0.000130372,0.00287107,-0.00620452,-0.00894363 0.000264767,3.87947e-05,0.000227381,0.000265336,0.000336326
124 rs13001254,rs2278525,rs7566500,rs7595902,rs79612186 0 140.595 inf 5 0 3.06261e-08 1.5105e-08,5.01342e-08 -3.19455e-05,6.54158e-05,-0.000205753,-0.000223921,-0.000551512 5.42269e-05,4.48482e-05,6.35764e-05,5.73404e-05,9.80439e-05
125 rs1992167,rs2278525,rs7566500,rs7595902,rs79612186 0 140.161 inf 5 0 3.06602e-08 1.53474e-08,5.01802e-08 -3.41503e-05,6.61636e-05,-0.000205832,-0.00022333,-0.000551448 5.42269e-05,4.48482e-05,6.35764e-05,5.73404e-05,9.80439e-05
126 rs11693384,rs2278525,rs7566500,rs7595902,rs79612186 0 140.155 inf 5 0 3.06606e-08 1.51077e-08,4.88941e-08 -3.41784e-05,6.61732e-05,-0.000205833,-0.000223323,-0.000551447 5.42269e-05,4.48482e-05,6.35764e-05,5.73404e-05,9.80439e-05
127 rs2278525,rs4294960,rs7566500,rs7595902,rs79612186 0 140.152 inf 5 0 3.06609e-08 1.49054e-08,4.86354e-08 6.61781e-05,-3.4193e-05,-0.000205834,-0.000223319,-0.000551447 4.48482e-05,5.42269e-05,6.35764e-05,5.73404e-05,9.80439e-05
128 rs11694821,rs2278525,rs7566500,rs7595902,rs79612186 0 140.112 inf 5 0 3.06642e-08 1.57214e-08,5.18741e-08 -3.44009e-05,6.62486e-05,-0.000205841,-0.000223263,-0.00055144 5.42269e-05,4.48482e-05,6.35764e-05,5.73404e-05,9.80439e-05
129 rs2278525,rs34459327,rs7566500,rs7595902,rs79612186 0 140.081 inf 5 0 3.06667e-08 1.59606e-08,4.90287e-08 6.63009e-05,-3.45549e-05,-0.000205847,-0.000223222,-0.000551436 4.48482e-05,5.42269e-05,6.35764e-05,5.73404e-05,9.80439e-05
130 rs2278525,rs7566500,rs7595902,rs79612186,rs957614 0 139.574 inf 5 0 3.07101e-08 1.44724e-08,4.97319e-08 6.71774e-05,-0.00020594,-0.000222529,-0.00055136,-3.71389e-05 4.48482e-05,6.35764e-05,5.73404e-05,9.80439e-05,5.42269e-05
131 rs2278525,rs73214266,rs7566500,rs7595902,rs79612186 0 139.413 inf 5 0 3.07245e-08 1.49627e-08,5.15019e-08 6.74568e-05,-3.79626e-05,-0.000205969,-0.000222309,-0.000551336 4.48482e-05,5.42269e-05,6.35764e-05,5.73404e-05,9.80439e-05
132 rs2278525,rs7559121,rs7566500,rs7595902,rs79612186 0 137.811 inf 5 0 3.09281e-08 1.6291e-08,5.02776e-08 5.17793e-05,-3.55423e-05,-0.000210633,-0.000237924,-0.000550888 4.10244e-05,4.00912e-05,6.39093e-05,5.58079e-05,9.80468e-05
133 rs1649361,rs2278525,rs7566500,rs7595902,rs79612186 0 137.494 inf 5 0 3.31407e-08 1.74117e-08,5.4093e-08 7.55759e-05,4.60937e-05,-0.000219052,-0.000244477,-0.000566634 3.77813e-05,4.1122e-05,6.39556e-05,5.57924e-05,9.82873e-05
134 rs12615948,rs2278525,rs7566500,rs7608279,rs79612186 0 136.656 inf 5 0 4.84926e-07 4.11698e-07,5.59612e-07 0.00774681,8.87576e-05,0.000126917,-0.00772639,-0.00794857 0.000301362,4.09119e-05,6.50604e-05,0.000296816,0.000304012
135 rs11685112,rs2278525,rs7566500,rs7595902,rs79612186 0 135.613 inf 5 0 3.07296e-08 1.57953e-08,4.99556e-08 -3.07165e-05,5.74252e-05,-0.000199688,-0.000227582,-0.000552015 4.35495e-05,4.11011e-05,6.39275e-05,5.59021e-05,9.8033e-05
136 rs1580057,rs2278525,rs7566500,rs7595902,rs79612186 0 134.946 inf 5 0 3.10424e-08 1.49407e-08,4.99264e-08 -4.8715e-05,5.71521e-05,-0.000198218,-0.000225283,-0.000552033 4.99283e-05,4.09875e-05,6.38826e-05,5.59573e-05,9.8032e-05
137 rs138976330,rs2278525,rs7566500,rs7595902,rs79612186 0 134.921 inf 5 0 3.09189e-08 1.47393e-08,5.05912e-08 -3.9345e-05,5.51182e-05,-0.000196939,-0.000226923,-0.000544964 4.4764e-05,4.09072e-05,6.4142e-05,5.58283e-05,9.83999e-05
138 rs2278525,rs6531192,rs7566500,rs7595902,rs79612186 0 134.216 inf 5 0 3.04612e-08 1.51513e-08,4.94194e-08 5.53023e-05,-1.46582e-05,-0.000202621,-0.000230062,-0.000552383 4.0962e-05,4.47381e-05,6.38339e-05,5.59578e-05,9.80313e-05
139 rs2278525,rs6747240,rs7566500,rs7595902,rs79612186 0 133.9 inf 5 0 3.04762e-08 1.49628e-08,4.8715e-08 5.53725e-05,-1.60841e-05,-0.000202428,-0.000229827,-0.000552377 4.0962e-05,4.47381e-05,6.38339e-05,5.59578e-05,9.80313e-05
140 rs2278525,rs6750864,rs7566500,rs7595902,rs79612186 0 133.488 inf 5 0 3.0498e-08 1.5009e-08,5.34538e-08 5.54642e-05,-1.79434e-05,-0.000202177,-0.00022952,-0.000552369 4.0962e-05,4.47381e-05,6.38339e-05,5.59578e-05,9.80313e-05
141 rs1551256,rs2278525,rs7566500,rs7595902,rs79612186 0 131.309 inf 5 0 3.12782e-08 1.59586e-08,5.26478e-08 -4.3228e-05,5.91645e-05,-0.000193014,-0.000227795,-0.000554771 3.79914e-05,4.11006e-05,6.43576e-05,5.56217e-05,9.80524e-05
142 rs2278525,rs7566500,rs7595902,rs7596636,rs79612186 0 128.809 inf 5 0 3.04488e-08 1.42758e-08,5.07371e-08 5.54484e-05,-0.000202735,-0.000230296,-1.35881e-05,-0.000551108 4.10056e-05,6.38527e-05,5.59479e-05,4.543e-05,9.81331e-05
143 rs1453190,rs2278525,rs7566500,rs7595902,rs79612186 0 128.571 inf 5 0 3.04821e-08 1.49683e-08,5.03719e-08 -2.12118e-05,5.52563e-05,-0.000202726,-0.000229466,-0.000551474 5.715e-05,4.09432e-05,6.37474e-05,5.60603e-05,9.8066e-05
144 rs10201255,rs2278525,rs7566500,rs7595902,rs79612186 0 128.365 inf 5 0 3.04937e-08 1.44513e-08,4.85203e-08 -2.24768e-05,5.52967e-05,-0.000202615,-0.000229287,-0.000551417 5.715e-05,4.09432e-05,6.37474e-05,5.60603e-05,9.8066e-05
145 rs1529392,rs2278525,rs7566500,rs7595902,rs79612186 0 128.18 inf 5 0 3.05048e-08 1.51598e-08,5.1369e-08 -2.36142e-05,5.5333e-05,-0.000202514,-0.000229125,-0.000551364 5.715e-05,4.09432e-05,6.37474e-05,5.60603e-05,9.8066e-05
146 rs2278525,rs6710497,rs7566500,rs7595902,rs79612186 0 128.132 inf 5 0 3.04825e-08 1.50991e-08,4.90359e-08 5.56601e-05,-1.68995e-05,-0.00020228,-0.000229763,-0.000550782 4.10056e-05,4.543e-05,6.38527e-05,5.59479e-05,9.81331e-05
147 rs2278525,rs6738824,rs7566500,rs7595902,rs79612186 0 127.99 inf 5 0 3.1478e-08 1.58004e-08,5.01862e-08 5.76116e-05,-7.42264e-05,-0.000197408,-0.000222788,-0.000553673 4.09734e-05,5.89559e-05,6.3803e-05,5.60007e-05,9.80359e-05
148 rs2278525,rs6738923,rs7566500,rs7595902,rs79612186 0 127.577 inf 5 0 3.15544e-08 1.59549e-08,5.20986e-08 5.7716e-05,-7.67824e-05,-0.00019716,-0.000222454,-0.000553716 4.09734e-05,5.89559e-05,6.3803e-05,5.60007e-05,9.80359e-05
149 rs2278525,rs6531190,rs7566500,rs7595902,rs79612186 0 127.186 inf 5 0 3.16295e-08 1.53387e-08,5.18041e-08 5.78153e-05,-7.92128e-05,-0.000196924,-0.000222137,-0.000553756 4.09734e-05,5.89559e-05,6.3803e-05,5.60007e-05,9.80359e-05
150 rs10184446,rs2278525,rs7566500,rs7595902,rs79612186 0 127.01 inf 5 0 3.05111e-08 1.4746e-08,5.06339e-08 1.65427e-05,5.6649e-05,-0.00020123,-0.000229738,-0.000547923 3.89966e-05,4.11925e-05,6.40421e-05,5.58444e-05,9.86092e-05
151 rs11694666,rs2278525,rs7566500,rs7595902,rs79612186 0 126.435 inf 5 0 3.05507e-08 1.5152e-08,5.09973e-08 1.90029e-05,5.69568e-05,-0.000200729,-0.00022933,-0.000547251 3.89966e-05,4.11925e-05,6.40421e-05,5.58444e-05,9.86092e-05
152 rs12988870,rs2278525,rs7566500,rs7595902,rs79612186 0 126.365 inf 5 0 3.08251e-08 1.60888e-08,4.93172e-08 6.16529e-05,5.41508e-05,-0.000211339,-0.000236575,-0.000559188 7.72887e-05,4.09062e-05,6.41048e-05,5.57061e-05,9.83948e-05
153 rs1437861,rs2278525,rs7566500,rs7595902,rs79612186 0 126.022 inf 5 0 3.0555e-08 1.58036e-08,4.95837e-08 1.88121e-05,5.66641e-05,-0.000201399,-0.000229021,-0.000550451 3.81024e-05,4.11199e-05,6.38771e-05,5.59098e-05,9.81144e-05
154 rs13005208,rs2278525,rs7566500,rs7595902,rs79612186 0 125.818 inf 5 0 3.07588e-08 1.5827e-08,4.95337e-08 5.67913e-05,5.41846e-05,-0.000210808,-0.000236252,-0.000558657 7.72887e-05,4.09062e-05,6.41048e-05,5.57061e-05,9.83948e-05
155 rs2278525,rs34120908,rs7566500,rs7595902,rs79612186 0 125.722 inf 5 0 3.07476e-08 1.46789e-08,4.84061e-08 5.41906e-05,5.59294e-05,-0.000210713,-0.000236195,-0.000558563 4.09062e-05,7.72887e-05,6.41048e-05,5.57061e-05,9.83948e-05
156 rs2278525,rs35658067,rs7566500,rs7595902,rs79612186 0 125.633 inf 5 0 3.07375e-08 1.44898e-08,5.10156e-08 5.41961e-05,5.51353e-05,-0.000210627,-0.000236142,-0.000558476 4.09062e-05,7.72887e-05,6.41048e-05,5.57061e-05,9.83948e-05
157 rs2278525,rs34053134,rs7566500,rs7595902,rs79612186 0 125.005 inf 5 0 3.06696e-08 1.48287e-08,5.14234e-08 5.42353e-05,4.95039e-05,-0.000210012,-0.000235768,-0.00055786 4.09062e-05,7.72887e-05,6.41048e-05,5.57061e-05,9.83948e-05
158 rs2278525,rs35060232,rs7566500,rs7595902,rs79612186 0 125.001 inf 5 0 3.06692e-08 1.57091e-08,5.01731e-08 5.42356e-05,4.9467e-05,-0.000210008,-0.000235766,-0.000557856 4.09062e-05,7.72887e-05,6.41048e-05,5.57061e-05,9.83948e-05
159 rs12998708,rs2278525,rs7566500,rs7595902,rs79612186 0 124.968 inf 5 0 3.06658e-08 1.53979e-08,5.0436e-08 4.91751e-05,5.42376e-05,-0.000209976,-0.000235746,-0.000557824 7.72887e-05,4.09062e-05,6.41048e-05,5.57061e-05,9.83948e-05
160 rs10201338,rs2278525,rs7566500,rs7595902,rs79612186 0 124.723 inf 5 0 3.17488e-08 1.65264e-08,5.17485e-08 -8.17505e-05,5.82628e-05,-0.000196998,-0.000221404,-0.000553298 5.8119e-05,4.09863e-05,6.37761e-05,5.60252e-05,9.80329e-05
161 rs17635460,rs2278525,rs7566500,rs7595902,rs79612186 0 124.673 inf 5 0 3.04617e-08 1.48548e-08,4.91064e-08 -2.05105e-05,5.35985e-05,-0.000206619,-0.00023483,-0.000555174 6.23651e-05,4.10113e-05,6.38412e-05,5.59271e-05,9.83814e-05
162 rs2278525,rs4666498,rs7566500,rs7595902,rs79612186 0 124.462 inf 5 0 3.04511e-08 1.55364e-08,5.07275e-08 5.36712e-05,-1.89917e-05,-0.00020647,-0.000234656,-0.000554972 4.10113e-05,6.23651e-05,6.38412e-05,5.59271e-05,9.83814e-05
163 rs2278525,rs7566500,rs7595902,rs79612186,rs9798111 0 124.431 inf 5 0 3.04496e-08 1.53628e-08,4.97262e-08 5.36821e-05,-0.000206448,-0.000234629,-0.000554942,-1.87633e-05 4.10113e-05,6.38412e-05,5.59271e-05,9.83814e-05,6.23651e-05
164 rs116159272,rs2278525,rs7566500,rs7595902,rs79612186 0 124.202 inf 5 0 3.05651e-08 1.60473e-08,5.14368e-08 5.70499e-05,5.65055e-05,-0.00020099,-0.000229375,-0.000551994 0.000112219,4.10776e-05,6.39427e-05,5.58045e-05,9.80351e-05
165 rs13385093,rs2278525,rs7566500,rs7595902,rs79612186 0 123.826 inf 5 0 3.07695e-08 1.63522e-08,5.10243e-08 3.78688e-05,4.16951e-05,-0.000203238,-0.000224926,-0.000554707 5.08144e-05,4.44066e-05,6.35729e-05,5.63878e-05,9.8078e-05
166 rs2278525,rs7566500,rs7586564,rs7595902,rs79612186 0 123.784 inf 5 0 3.0824e-08 1.55904e-08,5.10549e-08 5.50215e-05,-0.000197979,-3.55735e-05,-0.000227755,-0.000546075 4.09064e-05,6.40883e-05,4.46524e-05,5.57853e-05,9.83567e-05
167 rs140686196,rs2278525,rs7566500,rs7595902,rs79612186 0 123.746 inf 5 0 3.0393e-08 1.47122e-08,4.96397e-08 1.12508e-05,5.51379e-05,-0.000203904,-0.000231914,-0.00055154 0.000123583,4.13596e-05,6.401e-05,5.58162e-05,9.8535e-05
168 rs2278525,rs7561286,rs7566500,rs7595902,rs79612186 0 123.453 inf 5 0 3.0548e-08 1.48852e-08,5.21119e-08 5.29049e-05,-1.95709e-05,-0.000207618,-0.000235281,-0.000550813 4.10492e-05,4.05012e-05,6.38518e-05,5.5771e-05,9.80893e-05
169 rs2278525,rs4666529,rs7566500,rs7595902,rs79612186 0 123.282 inf 5 0 3.11452e-08 1.57285e-08,5.22186e-08 5.75814e-05,-5.23944e-05,-0.000198303,-0.000224969,-0.000552516 4.10025e-05,4.99227e-05,6.38294e-05,5.59289e-05,9.80311e-05
170 rs12615948,rs2278525,rs72779351,rs7595902,rs79612186 0 122.967 inf 5 0 4.42253e-07 3.75257e-07,5.11375e-07 0.00697883,7.59727e-05,-0.00133317,-0.00705037,-0.00731643 0.000282918,3.83902e-05,0.000165121,0.000284349,0.00029292
171 rs12615948,rs2278525,rs7595902,rs7602553,rs79612186 0 122.08 inf 5 0 4.39417e-07 3.75692e-07,5.07642e-07 0.00695924,-3.02126e-05,-0.00695116,0.000986303,-0.00727305 0.000283202,3.92994e-05,0.000281139,0.000126214,0.000292178
172 rs1453191,rs2278525,rs7566500,rs7595902,rs79612186 0 121.988 inf 5 0 3.12727e-08 1.5314e-08,5.09233e-08 4.2877e-05,5.11464e-05,-0.000209895,-0.000240425,-0.000553822 3.77983e-05,4.10145e-05,6.37174e-05,5.59095e-05,9.80386e-05
173 rs1551261,rs2278525,rs7566500,rs7595902,rs79612186 0 121.724 inf 5 0 3.12227e-08 1.58883e-08,5.08491e-08 4.16487e-05,5.12447e-05,-0.000209743,-0.000240197,-0.000553783 3.77983e-05,4.10145e-05,6.37174e-05,5.59095e-05,9.80386e-05
174 rs114030247,rs12615948,rs2278525,rs7595902,rs79612186 0 121.608 inf 5 0 4.37921e-07 3.74219e-07,5.03703e-07 0.000968588,0.00694513,-2.89001e-05,-0.00693812,-0.00725889 0.000126214,0.000283202,3.92994e-05,0.000281139,0.000292178
175 rs1580058,rs2278525,rs7566500,rs7595902,rs79612186 0 121.363 inf 5 0 3.11286e-08 1.52205e-08,4.97353e-08 -5.1917e-05,5.73969e-05,-0.000198401,-0.000225177,-0.000552669 5.00193e-05,4.09926e-05,6.38268e-05,5.59135e-05,9.80313e-05
176 rs2278525,rs6750446,rs7566500,rs7595902,rs79612186 0 121.149 inf 5 0 3.05665e-08 1.55288e-08,5.07768e-08 5.73351e-05,2.00275e-05,-0.000200612,-0.000229342,-0.000547502 4.12574e-05,3.92455e-05,6.40262e-05,5.5809e-05,9.85086e-05
177 rs2278525,rs7566500,rs7595902,rs79612186,rs79913540 0 120.68 inf 5 0 3.04867e-08 1.51358e-08,5.03793e-08 5.55418e-05,-0.000202699,-0.000229539,-0.000551123,2.76846e-05 4.09809e-05,6.37438e-05,5.60062e-05,9.80928e-05,7.2833e-05
178 rs2278525,rs72786057,rs7566500,rs7595902,rs79612186 0 120.522 inf 5 0 3.04051e-08 1.49872e-08,4.84434e-08 5.50593e-05,1.00237e-05,-0.000203619,-0.000231332,-0.000551113 4.10113e-05,6.23651e-05,6.38412e-05,5.59271e-05,9.83814e-05
179 rs113753169,rs11888651,rs13005512,rs35946755,rs79612186 0 120.5 inf 5 0 4.33222e-07 3.72273e-07,4.97899e-07 0.00287947,0.00598657,0.00039855,-0.00589746,-0.00865767 0.000207356,0.000268551,5.38955e-05,0.000265667,0.00034884
180 rs2278525,rs41329053,rs7566500,rs7595902,rs79612186 0 120.45 inf 5 0 3.0407e-08 1.54277e-08,4.99326e-08 5.50853e-05,1.05677e-05,-0.000203565,-0.00023127,-0.000551041 4.10113e-05,6.23651e-05,6.38412e-05,5.59271e-05,9.83814e-05
181 rs111406291,rs11680554,rs11888651,rs35946755,rs79612186 0 120.423 inf 5 0 4.32978e-07 3.64917e-07,4.97698e-07 0.00287667,0.000398476,0.00598613,-0.00589705,-0.00865493 0.000207356,5.38955e-05,0.000268551,0.000265667,0.00034884
182 rs111406291,rs11888651,rs13005512,rs35946755,rs79612186 0 120.41 inf 5 0 4.32937e-07 3.6441e-07,5.07005e-07 0.00287638,0.00598589,0.000398263,-0.00589687,-0.00865446 0.000207356,0.000268551,5.38955e-05,0.000265667,0.00034884
183 rs12615948,rs2278525,rs7595902,rs77723314,rs79612186 0 120.121 inf 5 0 4.33338e-07 3.71722e-07,5.01849e-07 0.00614778,4.26832e-05,-0.00619203,-0.000985763,-0.00647648 0.000264771,3.81706e-05,0.00026537,0.000136401,0.000274207
184 rs2278525,rs72775157,rs7566500,rs7595902,rs79612186 0 120.068 inf 5 0 3.11899e-08 1.62006e-08,5.1635e-08 5.61772e-05,0.000116928,-0.000197348,-0.000225177,-0.000548176 4.09294e-05,0.000108268,6.39006e-05,5.58798e-05,9.81108e-05
185 rs2083142,rs2278525,rs7566500,rs7595902,rs79612186 0 119.255 inf 5 0 3.09239e-08 1.5067e-08,4.91849e-08 3.4334e-05,5.8271e-05,-0.000198529,-0.000226337,-0.000544284 3.88791e-05,4.11156e-05,6.39176e-05,5.59036e-05,9.84659e-05
186 rs2278525,rs4666342,rs7566500,rs7595902,rs79612186 0 119.018 inf 5 0 3.12848e-08 1.5637e-08,4.97996e-08 5.70656e-05,-6.65523e-05,-0.000198411,-0.000224235,-0.000554737 4.09605e-05,5.82724e-05,6.37774e-05,5.5937e-05,9.80516e-05
187 rs12615948,rs2278525,rs57105191,rs7595902,rs79612186 0 118.919 inf 5 0 4.2945e-07 3.62163e-07,4.98933e-07 0.00666663,7.86224e-05,-0.000606405,-0.00676352,-0.00702814 0.000274433,3.85285e-05,8.88503e-05,0.000276821,0.000285535
188 rs1453202,rs2278525,rs7566500,rs7595902,rs79612186 0 118.789 inf 5 0 3.04167e-08 1.46523e-08,5.14026e-08 1.47573e-05,5.50309e-05,-0.000203568,-0.000230966,-0.00055211 7.14192e-05,4.09608e-05,6.37437e-05,5.59512e-05,9.80446e-05
189 rs10196738,rs2278525,rs7566500,rs7595902,rs79612186 0 118.59 inf 5 0 3.06858e-08 1.55478e-08,5.22734e-08 3.68861e-05,6.94679e-05,-0.000198872,-0.000245346,-0.000563205 5.6e-05,4.67324e-05,6.41395e-05,5.88075e-05,9.93825e-05
190 rs1530945,rs2278525,rs7566500,rs7595902,rs79612186 0 118.422 inf 5 0 3.05143e-08 1.56029e-08,4.91712e-08 3.27438e-05,5.57195e-05,-0.000202167,-0.000229393,-0.00055042 7.62104e-05,4.09886e-05,6.37991e-05,5.59327e-05,9.81444e-05
191 rs1437865,rs2278525,rs7566500,rs7595902,rs79612186 0 118.34 inf 5 0 3.05186e-08 1.54197e-08,4.94532e-08 2.44441e-05,6.43724e-05,-0.000200882,-0.000240999,-0.000559593 5.59525e-05,4.66419e-05,6.41151e-05,5.87963e-05,9.93867e-05
192 rs10184466,rs12615948,rs2278525,rs7595902,rs79612186 0 118.25 inf 5 0 4.27356e-07 3.64137e-07,4.97886e-07 -0.000481307,0.00651319,6.7338e-05,-0.00660557,-0.00678756 7.2944e-05,0.000269709,3.83504e-05,0.000271532,0.000278022
193 rs10181645,rs2278525,rs7566500,rs7595902,rs79612186 0 118.222 inf 5 0 3.05829e-08 1.4132e-08,5.04848e-08 2.97899e-05,6.64103e-05,-0.000200093,-0.000242807,-0.000561112 5.5878e-05,4.65346e-05,6.41073e-05,5.87537e-05,9.93694e-05
194 rs12615948,rs2278525,rs7595902,rs79612186,rs80311915 0 117.697 inf 5 0 4.25608e-07 3.63104e-07,4.90576e-07 0.00659736,4.74596e-05,-0.00667142,-0.00693105,-0.000983867 0.000272902,3.81773e-05,0.000274344,0.00028293,0.000153659
195 rs111406291,rs11888651,rs35946755,rs77723314,rs79612186 0 117.669 inf 5 0 4.24441e-07 3.60716e-07,4.93396e-07 0.00231851,0.00543946,-0.00547617,-0.000889039,-0.00770035 0.000193634,0.000262024,0.000262024,0.000136767,0.00032846
196 rs111406291,rs11888651,rs12995324,rs35946755,rs79612186 0 117.517 inf 5 0 4.23793e-07 3.58556e-07,4.93604e-07 0.00279498,0.00586718,0.000348719,-0.00580094,-0.00847749 0.000206803,0.000266586,5.42522e-05,0.000264397,0.000345627
197 rs111406291,rs11888651,rs34595677,rs35946755,rs79612186 0 117.499 inf 5 0 4.23736e-07 3.5779e-07,4.90052e-07 0.00279451,0.00586685,0.000348368,-0.0058007,-0.00847679 0.000206803,0.000266586,5.42522e-05,0.000264397,0.000345627
198 rs2278525,rs750971,rs7566500,rs7595902,rs79612186 0 117.419 inf 5 0 3.0684e-08 1.67089e-08,4.93953e-08 5.67948e-05,2.54524e-05,-0.000200324,-0.000227848,-0.000545895 4.10415e-05,3.87579e-05,6.38798e-05,5.59157e-05,9.85374e-05
199 rs111406291,rs11888651,rs35946755,rs75427389,rs79612186 0 117.395 inf 5 0 4.2351e-07 3.59314e-07,4.88696e-07 0.00235819,0.0060084,-0.00606136,-0.000851445,-0.00830956 0.000193685,0.000271774,0.000273228,0.000133127,0.000338452
200 rs11888651,rs13005512,rs35946755,rs73214221,rs79612186 0 116.928 inf 5 0 4.21743e-07 3.58889e-07,4.92522e-07 0.00551547,0.000300574,-0.00546271,0.00306378,-0.00845968 0.000264946,5.19283e-05,0.000262853,0.00023084,0.00034581
201 rs12614891,rs12615948,rs2278525,rs7595902,rs79612186 0 116.904 inf 5 0 4.23103e-07 3.58766e-07,4.865e-07 -0.000434794,0.0064508,6.37923e-05,-0.00653644,-0.00673018 7.11384e-05,0.000268609,3.83239e-05,0.000270184,0.000277132
202 rs111406291,rs11888651,rs35946755,rs75905766,rs79612186 0 116.824 inf 5 0 4.21701e-07 3.56211e-07,4.8453e-07 0.00235721,0.005993,-0.00604496,-0.000823627,-0.0082923 0.000193685,0.000271774,0.000273228,0.000133127,0.000338452
203 rs10173007,rs2278525,rs7566500,rs7595902,rs79612186 0 116.761 inf 5 0 3.04085e-08 1.51087e-08,5.21064e-08 -6.64146e-06,5.50876e-05,-0.000203575,-0.000231335,-0.000552061 3.7831e-05,4.10048e-05,6.38162e-05,5.58512e-05,9.80556e-05
204 rs2278525,rs6746710,rs7566500,rs7595902,rs79612186 0 116.473 inf 5 0 3.05223e-08 1.51703e-08,4.9639e-08 6.47189e-05,2.49061e-05,-0.00020072,-0.000241139,-0.000559676 4.6872e-05,5.62285e-05,6.41486e-05,5.88127e-05,9.93806e-05
205 rs10200435,rs2278525,rs7566500,rs7595902,rs79612186 0 116.329 inf 5 0 3.05596e-08 1.52823e-08,5.10503e-08 1.9632e-05,5.72747e-05,-0.000200836,-0.000229472,-0.000547726 3.92319e-05,4.12556e-05,6.3991e-05,5.57938e-05,9.84837e-05
206 rs2278525,rs6747105,rs7566500,rs7595902,rs79612186 0 116.321 inf 5 0 3.05603e-08 1.55961e-08,4.97636e-08 5.72803e-05,1.96731e-05,-0.000200828,-0.000229466,-0.000547717 4.12556e-05,3.92319e-05,6.3991e-05,5.57938e-05,9.84837e-05
207 rs2278525,rs6531201,rs7566500,rs7595902,rs79612186 0 116.319 inf 5 0 3.051e-08 1.54082e-08,4.9045e-08 6.42465e-05,2.37457e-05,-0.000200901,-0.000240735,-0.000559339 4.6872e-05,5.62285e-05,6.41486e-05,5.88127e-05,9.93806e-05
208 rs2278525,rs3731669,rs7566500,rs7595902,rs79612186 0 116.318 inf 5 0 3.05099e-08 1.54356e-08,5.04291e-08 6.42443e-05,2.37404e-05,-0.000200901,-0.000240734,-0.000559337 4.6872e-05,5.62285e-05,6.41486e-05,5.88127e-05,9.93806e-05
209 rs111406291,rs11888651,rs13029325,rs35946755,rs79612186 0 116.315 inf 5 0 4.20117e-07 3.53765e-07,4.92312e-07 0.00242979,0.00581028,0.000246429,-0.00579426,-0.00812749 0.000194369,0.000265529,4.10868e-05,0.000264626,0.000333257
210 rs13383201,rs2278525,rs7566500,rs7595902,rs79612186 0 116.293 inf 5 0 3.26074e-08 1.73261e-08,5.24548e-08 -8.98721e-05,5.28249e-05,-0.000211824,-0.00024472,-0.000557715 5.0034e-05,4.09143e-05,6.36734e-05,5.58861e-05,9.80749e-05
211 rs13028785,rs2278525,rs7566500,rs7595902,rs79612186 0 116.238 inf 5 0 3.05038e-08 1.53412e-08,4.95057e-08 2.31335e-05,6.39973e-05,-0.000200996,-0.000240523,-0.000559161 5.62285e-05,4.6872e-05,6.41486e-05,5.88127e-05,9.93806e-05
212 rs2278525,rs6722538,rs7566500,rs7595902,rs79612186 0 116.195 inf 5 0 3.05715e-08 1.51621e-08,5.03969e-08 5.73662e-05,2.02985e-05,-0.000200708,-0.00022937,-0.000547566 4.12556e-05,3.92319e-05,6.3991e-05,5.57938e-05,9.84837e-05
213 rs111406291,rs11888651,rs35946755,rs7424006,rs79612186 0 115.961 inf 5 0 4.18988e-07 3.56167e-07,4.89988e-07 0.00255439,0.00578836,-0.00579049,0.000393292,-0.00821431 0.000197442,0.000265085,0.000264668,6.7122e-05,0.000336436
214 rs2278525,rs6734098,rs7566500,rs7595902,rs79612186 0 115.891 inf 5 0 3.05508e-08 1.5635e-08,4.8443e-08 5.71927e-05,1.91119e-05,-0.000200917,-0.000229579,-0.00054781 4.12523e-05,3.92033e-05,6.39949e-05,5.57873e-05,9.84913e-05
215 rs111406291,rs11888651,rs1837133,rs35946755,rs79612186 0 115.838 inf 5 0 4.1832e-07 3.57145e-07,4.84379e-07 0.00263548,0.0056696,0.000271332,-0.00553075,-0.00813084 0.000200807,0.000262597,4.69763e-05,0.000261759,0.000333752
216 rs113753169,rs11888651,rs2278525,rs35946755,rs79612186 0 115.752 inf 5 0 4.1805e-07 3.50299e-07,4.84745e-07 0.0026348,0.0056685,0.000268354,-0.00553141,-0.00812958 0.000200807,0.000262597,4.69763e-05,0.000261759,0.000333752
217 rs11693336,rs2278525,rs7566500,rs7595902,rs79612186 0 115.716 inf 5 0 3.05661e-08 1.48672e-08,4.98101e-08 1.99873e-05,5.73123e-05,-0.000200748,-0.000229447,-0.000547598 3.92033e-05,4.12523e-05,6.39949e-05,5.57873e-05,9.84913e-05
218 rs111406291,rs11888651,rs2278525,rs35946755,rs79612186 0 115.67 inf 5 0 4.17789e-07 3.56093e-07,4.88118e-07 0.0026319,0.00566806,0.000268174,-0.00553109,-0.00812677 0.000200807,0.000262597,4.69763e-05,0.000261759,0.000333752
219 rs2278525,rs6707550,rs7566500,rs7595902,rs79612186 0 115.655 inf 5 0 3.05717e-08 1.44146e-08,4.93997e-08 5.73542e-05,2.02935e-05,-0.000200689,-0.0002294,-0.000547523 4.12523e-05,3.92033e-05,6.39949e-05,5.57873e-05,9.84913e-05
220 rs12615948,rs2278525,rs7559602,rs7595902,rs79612186 0 115.398 inf 5 0 4.18312e-07 3.5456e-07,4.84934e-07 0.00651716,6.08227e-05,-0.000411999,-0.00660047,-0.00680022 0.000271991,3.83093e-05,7.4731e-05,0.000273939,0.000280117
221 rs2278525,rs7566500,rs7567542,rs7595902,rs79612186 0 115.325 inf 5 0 3.03991e-08 1.43862e-08,4.99024e-08 5.46544e-05,-0.000205247,4.94757e-06,-0.000233355,-0.000552309 4.09066e-05,6.37364e-05,3.78068e-05,5.58703e-05,9.80367e-05
222 rs12615948,rs2278525,rs7595902,rs79612186 0 112.059 inf 4 -nan 3.9671e-07 3.30854e-07,4.68881e-07 0.0061734,4.2863e-05,-0.00622485,-0.0064846 0.000264747,3.81706e-05,0.000265331,0.000274204
223 rs11888651,rs2278525,rs35946755,rs73214221,rs79612186 0 115.184 inf 5 0 4.16057e-07 3.51697e-07,4.85615e-07 0.00531018,0.000232854,-0.00520266,0.00297838,-0.00817065 0.000260828,4.63504e-05,0.000260792,0.000228927,0.000336592
224 rs12615948,rs2278525,rs74856448,rs7595902,rs79612186 0 115.162 inf 5 0 4.17587e-07 3.53678e-07,4.86798e-07 0.00649036,2.7877e-05,-0.000485219,-0.00655013,-0.00682537 0.000271137,3.82707e-05,8.9579e-05,0.000272042,0.000281328
225 rs11895671,rs2278525,rs7566500,rs7595902,rs79612186 0 115.034 inf 5 0 3.07464e-08 1.55427e-08,4.97413e-08 5.35678e-05,5.64133e-05,-0.000200672,-0.000227343,-0.000550449 7.4155e-05,4.09813e-05,6.37791e-05,5.5923e-05,9.807e-05
226 rs12615948,rs2278525,rs73918360,rs7595902,rs79612186 0 114.99 inf 5 0 4.17046e-07 3.53006e-07,4.88597e-07 0.00643152,6.14623e-05,-0.000868012,-0.00650426,-0.00676167 0.000269118,3.8329e-05,0.00016244,0.000270434,0.000279063
227 rs111406291,rs11888651,rs35946755,rs79612186 0 111.772 inf 4 -nan 3.94676e-07 3.34905e-07,4.57839e-07 0.00232812,0.00553711,-0.00555936,-0.00778139 0.000193628,0.000261594,0.000261712,0.000328223
228 rs111974818,rs2278525,rs7566500,rs7595902,rs79612186 0 114.922 inf 5 0 3.2694e-08 1.71371e-08,5.29784e-08 -0.000205088,6.08016e-05,-0.000189549,-0.000222188,-0.000545272 0.000112016,4.10435e-05,6.40762e-05,5.57532e-05,9.81093e-05
229 rs111406291,rs11888651,rs16987257,rs35946755,rs79612186 0 114.845 inf 5 0 4.15331e-07 3.44538e-07,4.82439e-07 0.00266472,0.00574422,0.000271222,-0.00568141,-0.0082279 0.000203461,0.000264404,5.03493e-05,0.000262691,0.000338528
230 rs111406291,rs11888651,rs13009290,rs35946755,rs79612186 0 114.787 inf 5 0 4.15144e-07 3.53283e-07,4.79217e-07 0.00264569,0.00577474,0.0002708,-0.00570993,-0.00823773 0.000202485,0.000265322,5.05083e-05,0.000263214,0.00033908
231 rs111406291,rs11888651,rs34400777,rs35946755,rs79612186 0 114.785 inf 5 0 4.15138e-07 3.49335e-07,4.81088e-07 0.00264564,0.0057747,0.00027076,-0.00570991,-0.00823767 0.000202485,0.000265322,5.05083e-05,0.000263214,0.00033908
232 rs1056233,rs111406291,rs11888651,rs35946755,rs79612186 0 114.775 inf 5 0 4.15107e-07 3.52047e-07,4.87373e-07 0.000269402,0.00266128,0.00574286,-0.00567996,-0.00822312 5.02942e-05,0.000203372,0.000264399,0.000262678,0.000338424
233 rs111406291,rs11888651,rs35946755,rs6720011,rs79612186 0 114.77 inf 5 0 4.15092e-07 3.53812e-07,4.85791e-07 0.00266115,0.00574279,-0.00567992,0.000269302,-0.00822296 0.000203372,0.000264399,0.000262678,5.02942e-05,0.000338424
234 rs111406291,rs11888651,rs35307726,rs35946755,rs79612186 0 114.738 inf 5 0 4.14993e-07 3.54929e-07,4.8582e-07 0.00264342,0.00577449,0.000268847,-0.00571212,-0.00823672 0.000202427,0.000265342,5.03361e-05,0.00026327,0.000339114
235 rs111406291,rs11888651,rs138764532,rs35946755,rs79612186 0 114.73 inf 5 0 4.14968e-07 3.47508e-07,4.82986e-07 0.00264322,0.00577434,0.000268678,-0.00571202,-0.00823644 0.000202427,0.000265342,5.03361e-05,0.00026327,0.000339114
236 rs111406291,rs11888651,rs13011870,rs35946755,rs79612186 0 114.697 inf 5 0 4.14862e-07 3.48872e-07,4.81672e-07 0.00264237,0.0057737,0.000267951,-0.00571161,-0.00823521 0.000202427,0.000265342,5.03361e-05,0.00026327,0.000339114
237 rs111406291,rs11688680,rs11888651,rs35946755,rs79612186 0 114.681 inf 5 0 4.14808e-07 3.5235e-07,4.80865e-07 0.00264524,0.000269382,0.00577166,-0.00570887,-0.00823638 0.00020261,5.06754e-05,0.000265289,0.000263219,0.000339199
238 rs10172147,rs111406291,rs11888651,rs35946755,rs79612186 0 114.597 inf 5 0 4.14668e-07 3.54945e-07,4.9239e-07 -0.000568986,0.00233807,0.00588442,-0.00590078,-0.00812042 0.000107423,0.000193637,0.000269686,0.000269533,0.000334406
239 rs12475290,rs2278525,rs7566500,rs7595902,rs79612186 0 114.534 inf 5 0 3.10126e-08 1.69027e-08,4.98987e-08 -4.24663e-05,5.52502e-05,-0.000196949,-0.000227173,-0.000545249 4.45472e-05,4.09087e-05,6.40517e-05,5.57478e-05,9.83214e-05
240 rs111406291,rs11888651,rs1370585,rs35946755,rs79612186 0 114.335 inf 5 0 4.1371e-07 3.48732e-07,4.83508e-07 0.00265183,0.00573453,0.00026087,-0.00567321,-0.00820826 0.000203524,0.000264373,5.05217e-05,0.000262639,0.000338474
241 rs111406291,rs11888651,rs12996974,rs35946755,rs79612186 0 114.33 inf 5 0 4.13691e-07 3.53128e-07,4.84929e-07 0.0026686,0.00570714,0.000260021,-0.00564749,-0.00819906 0.000204559,0.00026366,5.03838e-05,0.000262268,0.000338054
242 rs111406291,rs11888651,rs35946755,rs79612186,rs80000475 0 114.28 inf 5 0 4.13652e-07 3.47721e-07,4.78775e-07 0.00249572,0.00577318,-0.00577203,-0.00819656,0.000419696 0.000196338,0.000265571,0.000264943,0.000337958,8.14087e-05
243 rs111406291,rs11888651,rs2028208,rs35946755,rs79612186 0 114.268 inf 5 0 4.13501e-07 3.50706e-07,4.83829e-07 0.00264892,0.0057345,0.000258495,-0.00567568,-0.00820694 0.000203461,0.000264404,5.03493e-05,0.000262691,0.000338528
244 rs1005943,rs12615948,rs2278525,rs7595902,rs79612186 0 114.229 inf 5 0 4.14643e-07 3.47793e-07,4.84498e-07 0.000198884,0.00633445,4.8934e-05,-0.00639804,-0.00670056 3.97276e-05,0.000266694,3.81898e-05,0.000267577,0.000277577
245 rs111406291,rs11683973,rs11888651,rs35946755,rs79612186 0 114.151 inf 5 0 4.13129e-07 3.46446e-07,4.79447e-07 0.00264562,0.000255829,0.00573247,-0.00567448,-0.00820256 0.000203461,5.03493e-05,0.000264404,0.000262691,0.000338528
246 rs111406291,rs11888651,rs12988913,rs35946755,rs79612186 0 114.15 inf 5 0 4.13127e-07 3.44591e-07,4.84305e-07 0.0026456,0.00573246,0.000255813,-0.00567448,-0.00820253 0.000203461,0.000264404,5.03493e-05,0.000262691,0.000338528
247 rs12615948,rs2278525,rs3905486,rs7595902,rs79612186 0 114.135 inf 5 0 4.14336e-07 3.47644e-07,4.83708e-07 0.00642456,3.49712e-05,-0.000631518,-0.00649519,-0.00675517 0.000269543,3.82037e-05,0.000127284,0.000270868,0.000279574
248 rs111406291,rs11888651,rs13408664,rs35946755,rs79612186 0 114.101 inf 5 0 4.13086e-07 3.53362e-07,4.88292e-07 0.00238725,0.00588647,-0.000463022,-0.0058902,-0.00818472 0.000193978,0.0002705,9.12356e-05,0.000269708,0.000337708
249 rs111406291,rs115993596,rs11888651,rs35946755,rs79612186 0 114.072 inf 5 0 4.13003e-07 3.51593e-07,4.79497e-07 0.0023545,0.000536875,0.00587434,-0.00589283,-0.00811849 0.000193698,0.000106037,0.00026994,0.000269872,0.000334908
250 rs12615948,rs2278525,rs7595902,rs79612186,rs964864 0 114.07 inf 5 0 4.14108e-07 3.5465e-07,4.90322e-07 0.00644157,6.23938e-05,-0.00652519,-0.00672922,-0.000352179 0.000270282,3.83758e-05,0.000272241,0.000278661,7.14664e-05
251 rs2276606,rs2278525,rs73214221,rs77723314,rs79612186 0 114.037 inf 5 0 1.7062e-07 1.32219e-07,2.13657e-07 -4.30895e-06,0.000167364,0.00290981,-0.0010371,-0.00287586 4.13397e-05,4.01133e-05,0.000227632,0.000136624,0.000212779
252 rs12615948,rs2278525,rs72779370,rs7595902,rs79612186 0 114.032 inf 5 0 4.13994e-07 3.50225e-07,4.78528e-07 0.00648955,6.14477e-05,-0.000836591,-0.00655251,-0.00681674 0.000272461,3.83577e-05,0.000170345,0.00027359,0.000282421
253 rs12479055,rs2278525,rs7566500,rs7595902,rs79612186 0 114.027 inf 5 0 3.06104e-08 1.53515e-08,5.08758e-08 2.154e-05,5.57606e-05,-0.000201828,-0.000228161,-0.000549745 3.78248e-05,4.09551e-05,6.37331e-05,5.59852e-05,9.81457e-05
254 rs111406291,rs11888651,rs35946755,rs67653248,rs79612186 0 114.015 inf 5 0 4.12699e-07 3.51979e-07,4.75083e-07 0.0026403,0.00572991,-0.00567237,0.000252437,-0.0081953 0.000203372,0.000264399,0.000262678,5.02942e-05,0.000338424
255 rs111406291,rs11888651,rs12990087,rs35946755,rs79612186 0 113.994 inf 5 0 4.12634e-07 3.49862e-07,4.88389e-07 0.00263971,0.00572954,0.000251962,-0.00567216,-0.00819452 0.000203372,0.000264399,5.02942e-05,0.000262678,0.000338424
256 rs2278525,rs7566500,rs7572811,rs7595902,rs79612186 0 113.975 inf 5 0 3.05719e-08 1.39639e-08,4.89562e-08 5.7372e-05,-0.000200655,2.03241e-05,-0.000229501,-0.000547609 4.12564e-05,6.40023e-05,3.92431e-05,5.57665e-05,9.8475e-05
257 rs111406291,rs11888651,rs17618762,rs35946755,rs79612186 0 113.971 inf 5 0 4.12675e-07 3.46911e-07,4.8228e-07 0.00248901,0.00576068,0.000401643,-0.00575912,-0.00817436 0.000196267,0.000265364,8.00764e-05,0.000264725,0.000337444
258 rs111406291,rs11888651,rs35946755,rs58795779,rs79612186 0 113.97 inf 5 0 4.12533e-07 3.43999e-07,4.8138e-07 0.00264933,0.00580036,-0.00573716,0.000275574,-0.00827784 0.000204026,0.000266849,0.000264121,5.51681e-05,0.00034294
259 rs111406291,rs11888651,rs1921731,rs35946755,rs79612186 0 113.955 inf 5 0 4.12507e-07 3.45901e-07,4.81233e-07 0.00263857,0.00572884,0.000251039,-0.00567174,-0.00819301 0.000203372,0.000264399,5.02942e-05,0.000262678,0.000338424
260 rs111406291,rs11888651,rs35946755,rs62110802,rs79612186 0 113.937 inf 5 0 4.12601e-07 3.46872e-07,4.82435e-07 0.00236394,0.00573335,-0.00574077,-0.000207799,-0.00800942 0.00019376,0.000264516,0.000264209,4.15182e-05,0.00033137
261 rs1078150,rs111406291,rs11888651,rs35946755,rs79612186 0 113.922 inf 5 0 4.12547e-07 3.57933e-07,4.77322e-07 0.000209506,0.00238197,0.00571761,-0.00573004,-0.00804949 4.19249e-05,0.000193928,0.000264075,0.000263931,0.000332579
262 rs111406291,rs11888651,rs35946755,rs62110801,rs79612186 0 113.912 inf 5 0 4.12521e-07 3.50776e-07,4.78965e-07 0.00236386,0.0057329,-0.00574035,-0.000207319,-0.0080089 0.00019376,0.000264516,0.000264209,4.15182e-05,0.00033137
263 rs12615948,rs2278525,rs7595902,rs79612186,rs80296077 0 113.831 inf 5 0 4.13312e-07 3.49735e-07,4.85242e-07 0.00634082,-1.43991e-05,-0.00640819,-0.00669948,0.000351782 0.000267026,3.99846e-05,0.000268056,0.000277821,7.31493e-05
264 rs12615948,rs2278525,rs74469198,rs7595902,rs79612186 0 113.789 inf 5 0 4.13226e-07 3.51779e-07,4.78877e-07 0.00645465,2.25031e-05,0.000677444,-0.00648325,-0.00679093 0.000271164,3.84059e-05,0.000141248,0.000270746,0.000281544
265 rs12615948,rs12617761,rs2278525,rs7595902,rs79612186 0 113.787 inf 5 0 4.13172e-07 3.43099e-07,4.81927e-07 0.00633935,0.000352296,-1.3419e-05,-0.00640821,-0.00669945 0.000267006,7.35799e-05,3.99396e-05,0.00026808,0.000277852
266 rs10184780,rs12615948,rs2278525,rs7595902,rs79612186 0 113.785 inf 5 0 4.13206e-07 3.47138e-07,4.85592e-07 -0.000346014,0.00642746,6.12443e-05,-0.00650942,-0.00671385 7.2189e-05,0.000270001,3.83627e-05,0.000271892,0.000278344
267 rs111406291,rs11888651,rs16987112,rs35946755,rs79612186 0 113.778 inf 5 0 4.12068e-07 3.52526e-07,4.78501e-07 0.00250175,0.0057419,0.000371875,-0.00574116,-0.00815164 0.000196809,0.000264875,7.54759e-05,0.0002643,0.000336716
268 rs12615948,rs2278525,rs72777152,rs7595902,rs79612186 0 113.733 inf 5 0 4.13044e-07 3.4773e-07,4.80511e-07 0.00644548,5.56898e-05,-0.000361319,-0.00652323,-0.00672931 0.000270826,3.82653e-05,7.5773e-05,0.000272609,0.000278965
269 rs111406291,rs11888651,rs16987220,rs35946755,rs79612186 0 113.717 inf 5 0 4.11744e-07 3.52088e-07,4.82178e-07 0.00265105,0.00569637,0.00024667,-0.00563927,-0.00817479 0.000204628,0.000263622,5.05578e-05,0.000262224,0.000337982
270 rs2278525,rs6725359,rs7566500,rs7595902,rs79612186 0 113.706 inf 5 0 3.04912e-08 1.56223e-08,4.91424e-08 5.53878e-05,1.48685e-05,-0.000202338,-0.000229655,-0.000548118 4.09554e-05,3.82602e-05,6.38133e-05,5.59433e-05,9.86617e-05
271 rs10175486,rs12615948,rs2278525,rs7595902,rs79612186 0 113.692 inf 5 0 4.12808e-07 3.50481e-07,4.81817e-07 0.000256414,0.00636331,-3.601e-05,-0.00639458,-0.00674316 5.4183e-05,0.000267771,4.16506e-05,0.000267744,0.000279594
272 rs111406291,rs11888651,rs13001254,rs35946755,rs79612186 0 113.682 inf 5 0 4.11639e-07 3.47573e-07,4.7794e-07 0.00264898,0.00569734,0.000245033,-0.00564241,-0.00817499 0.000204559,0.00026366,5.03838e-05,0.000262268,0.000338054
273 rs115193291,rs12615948,rs2278525,rs7595902,rs79612186 0 113.66 inf 5 0 4.1283e-07 3.49925e-07,4.84797e-07 -0.000418737,0.0064315,2.97326e-05,-0.00648954,-0.00676355 8.84203e-05,0.000270298,3.82712e-05,0.000271154,0.000280459
274 rs111406291,rs11888651,rs1992167,rs35946755,rs79612186 0 113.603 inf 5 0 4.11387e-07 3.49445e-07,4.77746e-07 0.00264648,0.0056961,0.000243129,-0.00564177,-0.00817193 0.000204559,0.00026366,5.03838e-05,0.000262268,0.000338054
275 rs111406291,rs11693384,rs11888651,rs35946755,rs79612186 0 113.601 inf 5 0 4.11384e-07 3.52328e-07,4.81726e-07 0.00264645,0.000243105,0.00569608,-0.00564176,-0.00817189 0.000204559,5.03838e-05,0.00026366,0.000262268,0.000338054
276 rs111406291,rs11888651,rs35946755,rs4294960,rs79612186 0 113.601 inf 5 0 4.11382e-07 3.46436e-07,4.78347e-07 0.00264644,0.00569607,-0.00564175,0.000243093,-0.00817187 0.000204559,0.00026366,0.000262268,5.03838e-05,0.000338054
277 rs111406291,rs11694821,rs11888651,rs35946755,rs79612186 0 113.594 inf 5 0 4.11359e-07 3.43404e-07,4.77475e-07 0.0026462,0.000242913,0.00569596,-0.00564169,-0.00817158 0.000204559,5.03838e-05,0.00026366,0.000262268,0.000338054
278 rs111406291,rs11888651,rs34459327,rs35946755,rs79612186 0 113.588 inf 5 0 4.11341e-07 3.47019e-07,4.82073e-07 0.00264603,0.00569587,0.00024278,-0.00564165,-0.00817137 0.000204559,0.00026366,5.03838e-05,0.000262268,0.000338054
279 rs111406291,rs11888651,rs140686196,rs35946755,rs79612186 0 113.518 inf 5 0 4.11237e-07 3.45448e-07,4.80678e-07 0.00235063,0.00585795,-0.0006071,-0.00585459,-0.00812388 0.000193685,0.000269987,0.000126399,0.000268833,0.000335879
280 rs111406291,rs11888651,rs35946755,rs79612186,rs957614 0 113.496 inf 5 0 4.11049e-07 3.45698e-07,4.76553e-07 0.00264311,0.00569441,-0.00564089,-0.00816778,0.000240549 0.000204559,0.00026366,0.000262268,0.000338054,5.03838e-05
281 rs111406291,rs11689404,rs11888651,rs35946755,rs79612186 0 113.491 inf 5 0 4.11174e-07 3.48556e-07,4.80019e-07 0.00241418,0.000182137,0.0057674,-0.00577113,-0.00805692 0.000194459,3.79971e-05,0.000265969,0.000265414,0.000333218
282 rs12615948,rs2278525,rs6716854,rs7595902,rs79612186 0 113.478 inf 5 0 4.12133e-07 3.47684e-07,4.80442e-07 0.00635497,-3.38237e-05,0.000251065,-0.0063853,-0.00673349 0.000267639,4.16128e-05,5.42552e-05,0.000267587,0.000279429
283 rs111406291,rs11888651,rs35946755,rs73214266,rs79612186 0 113.467 inf 5 0 4.10956e-07 3.448e-07,4.81077e-07 0.00264217,0.00569395,-0.00564065,0.000239838,-0.00816664 0.000204559,0.00026366,0.000262268,5.03838e-05,0.000338054
284 rs12467740,rs12615948,rs2278525,rs7595902,rs79612186 0 113.381 inf 5 0 4.11823e-07 3.50641e-07,4.81551e-07 0.000248496,0.00635317,-3.31712e-05,-0.00638369,-0.00673097 5.42731e-05,0.000267643,4.16265e-05,0.000267589,0.000279434
285 rs10175236,rs12615948,rs2278525,rs7595902,rs79612186 0 113.377 inf 5 0 4.1181e-07 3.51551e-07,4.82003e-07 0.000248385,0.00635309,-3.31375e-05,-0.00638362,-0.00673086 5.42731e-05,0.000267643,4.16265e-05,0.000267589,0.000279434
286 rs10204093,rs12615948,rs2278525,rs7595902,rs79612186 0 113.338 inf 5 0 4.1143e-07 3.46514e-07,4.83449e-07 0.000249413,0.00633795,-0.000101339,-0.00632487,-0.0067174 5.52318e-05,0.000267243,4.97667e-05,0.000266254,0.000279008
287 rs12615948,rs2278525,rs6717139,rs7595902,rs79612186 0 113.337 inf 5 0 4.11686e-07 3.44616e-07,4.80115e-07 0.00635219,-3.26514e-05,0.000247227,-0.00638285,-0.00672968 0.000267639,4.16128e-05,5.42552e-05,0.000267587,0.000279429
288 rs12615948,rs13421472,rs2278525,rs7595902,rs79612186 0 113.329 inf 5 0 4.11718e-07 3.47021e-07,4.80346e-07 0.00631862,0.000334079,-1.10687e-05,-0.00638599,-0.00668199 0.000266654,7.32337e-05,3.99595e-05,0.000267672,0.000277597
289 rs111409203,rs12615948,rs2278525,rs7595902,rs79612186 0 113.297 inf 5 0 4.11687e-07 3.43011e-07,4.77871e-07 -0.000603252,0.00635941,2.74949e-05,-0.00642521,-0.00667798 0.000132382,0.000267875,3.83193e-05,0.000268949,0.000277468
290 rs12615824,rs12615948,rs2278525,rs7595902,rs79612186 0 113.276 inf 5 0 4.11492e-07 3.46557e-07,4.82494e-07 0.000245628,0.0063511,-3.22939e-05,-0.00638186,-0.00672813 5.42731e-05,0.000267643,4.16265e-05,0.000267589,0.000279434
291 rs12615948,rs2278525,rs75681920,rs7595902,rs79612186 0 113.25 inf 5 0 4.1153e-07 3.44202e-07,4.79608e-07 0.00640199,3.90531e-05,0.000484271,-0.00642706,-0.00670398 0.000269509,3.81798e-05,0.00010686,0.000269057,0.000278444
292 rs12615948,rs2278525,rs7595902,rs7600825,rs79612186 0 113.248 inf 5 0 4.11509e-07 3.46833e-07,4.80146e-07 0.00639329,6.10866e-05,-0.00647494,-0.000322439,-0.00668335 0.000269163,3.83821e-05,0.000271017,7.1201e-05,0.000277694
293 rs12615948,rs2278525,rs6721754,rs7595902,rs79612186 0 113.219 inf 5 0 4.11312e-07 3.5162e-07,4.7989e-07 0.00634995,-3.18106e-05,0.000244049,-0.00638085,-0.00672656 0.000267643,4.16265e-05,5.42731e-05,0.000267589,0.000279434
294 rs12615948,rs2278525,rs62109397,rs7595902,rs79612186 0 113.176 inf 5 0 4.11245e-07 3.47308e-07,4.78321e-07 0.00631016,-6.11302e-06,0.000322311,-0.0063774,-0.00667089 0.000266497,3.97013e-05,7.18499e-05,0.000267501,0.000277331
295 rs111406291,rs11888651,rs35946755,rs75740090,rs79612186 0 113.133 inf 5 0 4.10054e-07 3.45006e-07,4.72816e-07 0.0023541,0.00572207,-0.00575082,-0.000768777,-0.00799807 0.00019371,0.000264639,0.000264972,0.000166386,0.000331556
296 rs1005943,rs111406291,rs11888651,rs35946755,rs79612186 0 113.133 inf 5 0 4.10044e-07 3.47385e-07,4.77538e-07 0.000183687,0.00231928,0.00570838,-0.00572249,-0.00798824 3.97681e-05,0.000193638,0.000264208,0.000264084,0.000331264
297 rs111406291,rs11888651,rs35946755,rs7602913,rs79612186 0 113.128 inf 5 0 4.09715e-07 3.46186e-07,4.74276e-07 0.00253877,0.00559055,-0.00547844,0.000217069,-0.00797357 0.000199046,0.000261855,0.000262311,4.75318e-05,0.00033091
298 rs111406291,rs11888651,rs35946755,rs72775156,rs79612186 0 113.098 inf 5 0 4.09917e-07 3.51499e-07,4.7012e-07 0.00237386,0.0058045,-0.00580262,-0.000480552,-0.00808579 0.000193883,0.000267977,0.000267003,0.000104491,0.00033483
299 rs12615948,rs2278525,rs6760372,rs7595902,rs79612186 0 113.061 inf 5 0 4.1095e-07 3.43856e-07,4.82551e-07 0.00631876,5.0035e-05,-0.000225982,-0.006381,-0.00666332 0.000266765,3.82048e-05,5.09213e-05,0.000267654,0.000277146
300 rs2278525,rs34650157,rs7566500,rs7595902,rs79612186 0 113.041 inf 5 0 3.07693e-08 1.58532e-08,4.83992e-08 5.41059e-05,5.62637e-05,-0.000210339,-0.000236025,-0.000558854 4.09076e-05,7.55143e-05,6.40109e-05,5.56728e-05,9.84076e-05
301 rs12328613,rs12615948,rs2278525,rs7595902,rs79612186 0 113.034 inf 5 0 4.10728e-07 3.46373e-07,4.80198e-07 0.000239993,0.00633962,-3.04303e-05,-0.00637158,-0.00671164 5.45267e-05,0.000267427,4.16449e-05,0.000267417,0.000279014
302 rs10191258,rs2278525,rs7566500,rs7595902,rs79612186 0 113.024 inf 5 0 3.2454e-08 1.63412e-08,5.14435e-08 6.52678e-05,5.12946e-05,-0.000211249,-0.000245531,-0.000572788 3.76612e-05,4.09465e-05,6.3662e-05,5.59779e-05,9.87313e-05
303 rs10203067,rs12615948,rs2278525,rs7595902,rs79612186 0 113 inf 5 0 4.10618e-07 3.47866e-07,4.81975e-07 0.000237252,0.00633835,-3.01264e-05,-0.00637003,-0.00671276 5.41273e-05,0.000267408,4.16447e-05,0.00026739,0.000279101
304 rs12615948,rs2278525,rs28742930,rs7595902,rs79612186 0 112.994 inf 5 0 4.10604e-07 3.47094e-07,4.77782e-07 0.00634042,-2.88153e-05,0.000237666,-0.00637209,-0.00671135 0.000267478,4.15295e-05,5.42506e-05,0.000267451,0.000279046
305 rs10172006,rs2278525,rs7566500,rs7595902,rs79612186 0 112.964 inf 5 0 3.07565e-08 1.4652e-08,4.94131e-08 2.85689e-05,5.77177e-05,-0.000199673,-0.000227679,-0.000545361 3.90007e-05,4.11263e-05,6.3902e-05,5.5855e-05,9.85071e-05
306 rs111406291,rs11888651,rs12614891,rs35946755,rs79612186 0 112.937 inf 5 0 4.09413e-07 3.45657e-07,4.76734e-07 0.00240906,0.00563345,-0.000319982,-0.0056859,-0.00792533 0.000194455,0.000262461,7.08167e-05,0.000263206,0.000329765
307 rs111406291,rs11888651,rs35946755,rs72775105,rs79612186 0 112.928 inf 5 0 4.09387e-07 3.49006e-07,4.76481e-07 0.00243761,0.00574161,-0.00574495,-0.000410997,-0.0080626 0.000195141,0.000265487,0.000264921,9.10423e-05,0.000334082
308 rs10204428,rs12615948,rs2278525,rs7595902,rs79612186 0 112.92 inf 5 0 4.10392e-07 3.48026e-07,4.74791e-07 0.000292198,0.00625054,-1.66146e-05,-0.00631654,-0.00663586 6.7242e-05,0.000265341,4.05504e-05,0.000266169,0.000276405
309 rs12615948,rs16987206,rs2278525,rs7595902,rs79612186 0 112.919 inf 5 0 4.10366e-07 3.47981e-07,4.77833e-07 0.00633477,0.000236421,-2.89763e-05,-0.00636642,-0.00670116 0.000267344,5.44593e-05,4.16033e-05,0.000267327,0.000278705
310 rs2278525,rs6723357,rs7566500,rs7595902,rs79612186 0 112.899 inf 5 0 3.24115e-08 1.64761e-08,5.3465e-08 5.13286e-05,6.45941e-05,-0.000211181,-0.000245396,-0.000572578 4.09465e-05,3.76612e-05,6.3662e-05,5.59779e-05,9.87313e-05
311 rs10211513,rs12615948,rs2278525,rs7595902,rs79612186 0 112.842 inf 5 0 4.10122e-07 3.46922e-07,4.82161e-07 0.000232676,0.00633075,-2.7701e-05,-0.00636305,-0.00670005 5.41077e-05,0.000267264,4.15483e-05,0.00026727,0.000278744
312 rs12615948,rs2278525,rs6757734,rs7595902,rs79612186 0 112.817 inf 5 0 4.10043e-07 3.47e-07,4.76047e-07 0.00633026,-2.74811e-05,0.000231951,-0.00636262,-0.00669938 0.000267264,4.15483e-05,5.41077e-05,0.00026727,0.000278744
313 rs11887799,rs12615948,rs2278525,rs7595902,rs79612186 0 112.814 inf 5 0 4.10034e-07 3.51817e-07,4.69162e-07 0.000233373,0.00633269,-2.80503e-05,-0.00636459,-0.00669837 5.44593e-05,0.000267344,4.16033e-05,0.000267327,0.000278705
314 rs12615948,rs2278525,rs2278528,rs7595902,rs79612186 0 112.802 inf 5 0 4.09998e-07 3.52466e-07,4.80425e-07 0.00633246,-2.7949e-05,0.00023304,-0.00636439,-0.00669806 0.000267344,4.16033e-05,5.44593e-05,0.000267327,0.000278705
315 rs12615948,rs2278525,rs2304589,rs7595902,rs79612186 0 112.8 inf 5 0 4.0999e-07 3.52295e-07,4.79139e-07 0.00633241,-2.79262e-05,0.000232965,-0.00636435,-0.00669799 0.000267344,4.16033e-05,5.44593e-05,0.000267327,0.000278705
316 rs2278525,rs4666528,rs7566500,rs7595902,rs79612186 0 112.742 inf 5 0 3.04252e-08 1.54606e-08,4.91446e-08 5.5096e-05,-1.17005e-05,-0.000203343,-0.000230899,-0.000551687 4.09616e-05,4.98194e-05,6.37727e-05,5.58761e-05,9.80844e-05
317 rs10184466,rs111406291,rs11888651,rs35946755,rs79612186 0 112.719 inf 5 0 4.08724e-07 3.44156e-07,4.68878e-07 -0.0003176,0.00240851,0.00563108,-0.00568194,-0.00792032 7.20777e-05,0.000194486,0.000262461,0.000263186,0.000329734
318 rs2278525,rs6733844,rs7566500,rs7595902,rs79612186 0 112.704 inf 5 0 3.23464e-08 1.64196e-08,5.13016e-08 5.13813e-05,6.35459e-05,-0.000211074,-0.000245187,-0.000572251 4.09465e-05,3.76612e-05,6.3662e-05,5.59779e-05,9.87313e-05
319 rs111406291,rs11888651,rs12185562,rs35946755,rs79612186 0 112.637 inf 5 0 4.08487e-07 3.40922e-07,4.73188e-07 0.00231345,0.00568714,-0.000188168,-0.00570866,-0.00793694 0.000193657,0.00026384,4.30875e-05,0.000263935,0.00033015
320 rs111406291,rs11888651,rs35946755,rs79612186,rs9808101 0 112.634 inf 5 0 4.08465e-07 3.39226e-07,4.77818e-07 0.00240388,0.00572011,-0.00572783,-0.00800255,0.000165237 0.000194405,0.000264934,0.000264544,0.000332113,3.78686e-05
321 rs111406291,rs11888651,rs1595415,rs35946755,rs79612186 0 112.592 inf 5 0 4.08072e-07 3.43238e-07,4.70951e-07 0.00240923,0.00571902,0.00019634,-0.00562973,-0.00804761 0.000194546,0.000264996,4.56873e-05,0.000262223,0.000334018
322 rs111406291,rs11888651,rs35946755,rs4510176,rs79612186 0 112.585 inf 5 0 4.08305e-07 3.444e-07,4.80979e-07 0.002415,0.00573917,-0.00574927,0.000164508,-0.00803618 0.000194662,0.000265711,0.00026535,3.79338e-05,0.00033344
323 rs111406291,rs11888651,rs35946755,rs4572555,rs79612186 0 112.56 inf 5 0 4.08225e-07 3.44219e-07,4.8277e-07 0.00241473,0.00573855,-0.00574869,0.000163999,-0.00803539 0.000194662,0.000265711,0.00026535,3.79338e-05,0.00033344
324 rs12615948,rs2278525,rs74679486,rs7595902,rs79612186 0 112.508 inf 5 0 4.09178e-07 3.40901e-07,4.76467e-07 0.00639392,4.94477e-05,0.000424105,-0.00642868,-0.00670584 0.000270058,3.82037e-05,0.000102498,0.000269865,0.000279369
325 rs111406291,rs115112542,rs11888651,rs35946755,rs79612186 0 112.495 inf 5 0 4.08029e-07 3.43991e-07,4.73974e-07 0.00234387,0.000395574,0.00573099,-0.00575552,-0.00797035 0.000193663,9.22043e-05,0.000265468,0.000265676,0.000331165
326 rs111406291,rs11888651,rs12619053,rs35946755,rs79612186 0 112.481 inf 5 0 4.07974e-07 3.4404e-07,4.68358e-07 0.00243224,0.00572473,-0.000393465,-0.00572945,-0.00804122 0.00019515,0.00026524,9.19117e-05,0.00026471,0.000333788
327 rs111406291,rs11888651,rs2028207,rs35946755,rs79612186 0 112.48 inf 5 0 4.07575e-07 3.4403e-07,4.74085e-07 0.00243639,0.00569601,0.000214355,-0.00557199,-0.00802108 0.000195326,0.000264299,5.08837e-05,0.000261729,0.000333118
328 rs111406291,rs11888651,rs1869304,rs35946755,rs79612186 0 112.467 inf 5 0 4.07942e-07 3.43673e-07,4.74223e-07 0.00233937,0.00569476,0.000164032,-0.00570444,-0.00796731 0.000193646,0.000264179,3.83662e-05,0.000263902,0.000331091
329 rs111406291,rs11888651,rs35946755,rs6708954,rs79612186 0 112.463 inf 5 0 4.07915e-07 3.48341e-07,4.76929e-07 0.002432,0.00572429,-0.00572905,-0.000392537,-0.00804061 0.00019515,0.00026524,0.00026471,9.19117e-05,0.000333788
330 rs10178866,rs111406291,rs11888651,rs35946755,rs79612186 0 112.46 inf 5 0 4.07918e-07 3.40787e-07,4.74212e-07 0.000163874,0.00233936,0.0056946,-0.0057043,-0.00796713 3.83662e-05,0.000193646,0.000264179,0.000263902,0.000331091
331 rs111406291,rs11888651,rs35946755,rs7565630,rs79612186 0 112.432 inf 5 0 4.07831e-07 3.43086e-07,4.71099e-07 0.00233941,0.00569382,-0.00570372,0.000163345,-0.00796599 0.000193646,0.000264171,0.0002639,3.83747e-05,0.000331076
332 rs111406291,rs11888651,rs2347857,rs35946755,rs79612186 0 112.418 inf 5 0 4.07786e-07 3.41388e-07,4.77094e-07 0.00233949,0.00569322,0.000163082,-0.0057033,-0.00796508 0.000193647,0.000264161,3.83832e-05,0.000263895,0.000331058
333 rs111406291,rs11888651,rs35946755,rs7568894,rs79612186 0 112.416 inf 5 0 4.07781e-07 3.40438e-07,4.73929e-07 0.00233939,0.0056935,-0.00570342,0.000163014,-0.00796561 0.000193646,0.000264171,0.0002639,3.83747e-05,0.000331076
334 rs12615948,rs138173771,rs2278525,rs7595902,rs79612186 0 112.396 inf 5 0 4.08828e-07 3.47485e-07,4.78888e-07 0.00639903,-0.000583539,4.18299e-05,-0.00644076,-0.00669552 0.000270473,0.000143173,3.81714e-05,0.000270568,0.000279045
335 rs111406291,rs116080375,rs11888651,rs35946755,rs79612186 0 112.394 inf 5 0 4.07716e-07 3.41325e-07,4.76972e-07 0.00234148,-0.000307934,0.00569051,-0.00570854,-0.0079529 0.000193654,7.2681e-05,0.000264087,0.000264069,0.00033071
336 rs111406291,rs11888651,rs13383201,rs35946755,rs79612186 0 112.366 inf 5 0 4.07621e-07 3.50661e-07,4.7635e-07 0.00237143,0.00567713,-0.000212476,-0.00568075,-0.00793969 0.0001939,0.000263689,5.03428e-05,0.000263287,0.000330359
337 rs111406291,rs11888651,rs35946755,rs72775112,rs79612186 0 112.357 inf 5 0 4.0758e-07 3.43246e-07,4.74887e-07 0.00238902,0.00574143,-0.00574493,-0.000414729,-0.00801537 0.000194167,0.00026605,0.000265391,9.84273e-05,0.000332887
338 rs10194361,rs111406291,rs11888651,rs35946755,rs79612186 0 112.345 inf 5 0 4.07565e-07 3.44241e-07,4.7391e-07 0.000165768,0.00235637,0.00566376,-0.00567906,-0.00792932 3.93673e-05,0.000193744,0.000263317,0.000263251,0.000330098
339 rs111406291,rs11888651,rs35946755,rs74856448,rs79612186 0 112.329 inf 5 0 4.07494e-07 3.49156e-07,4.76511e-07 0.0023574,0.00574045,-0.00574771,-0.000373342,-0.00802062 0.000193754,0.000266039,0.000265528,8.89203e-05,0.000333132
340 rs10194361,rs12615948,rs2278525,rs7595902,rs79612186 0 112.322 inf 5 0 4.0861e-07 3.42649e-07,4.74653e-07 0.000159524,0.00627776,3.58649e-05,-0.00634455,-0.00659394 3.95195e-05,0.000266006,3.82099e-05,0.000266983,0.000275539
341 rs12615948,rs2278525,rs7578460,rs7595902,rs79612186 0 112.277 inf 5 0 4.08009e-07 3.44418e-07,4.79231e-07 0.00636291,9.38483e-05,0.00023199,-0.00627909,-0.00662968 0.000269109,4.03183e-05,5.90763e-05,0.00026569,0.000276682
342 rs111406291,rs11888651,rs1453205,rs35946755,rs79612186 0 112.251 inf 5 0 4.07253e-07 3.4553e-07,4.70251e-07 0.00239483,0.00571112,0.000157473,-0.00572054,-0.00798747 0.000194292,0.000264922,3.78845e-05,0.000264569,0.000331946
343 rs2278525,rs4666563,rs7566500,rs7595902,rs79612186 0 112.208 inf 5 0 3.08614e-08 1.48649e-08,5.17104e-08 5.83769e-05,-3.15388e-05,-0.000196921,-0.000229768,-0.000555629 4.11576e-05,3.79967e-05,6.4217e-05,5.55652e-05,9.8106e-05
344 rs11692172,rs2278525,rs7566500,rs7595902,rs79612186 0 112.147 inf 5 0 3.04187e-08 1.5054e-08,5.00404e-08 -1.22831e-05,5.50527e-05,-0.000203669,-0.000230917,-0.000552114 5.74841e-05,4.09625e-05,6.3697e-05,5.59493e-05,9.80434e-05
345 rs111406291,rs11888651,rs35946755,rs4273185,rs79612186 0 112.143 inf 5 0 4.06922e-07 3.43093e-07,4.7647e-07 0.00232887,0.00566909,-0.00568972,0.000176894,-0.00792444 0.000193628,0.000263568,0.000263637,4.31615e-05,0.000330074
346 rs111406291,rs11888651,rs35946755,rs6733260,rs79612186 0 112.131 inf 5 0 4.06857e-07 3.35607e-07,4.77531e-07 0.00237192,0.00578326,-0.00579263,-0.000355841,-0.00807182 0.000193924,0.000268437,0.000267863,8.70679e-05,0.000335828
347 rs111406291,rs11888651,rs35946755,rs7590797,rs79612186 0 112.087 inf 5 0 4.06749e-07 3.45811e-07,4.78429e-07 0.00237519,0.00563974,-0.00566232,-0.000167174,-0.00793519 0.000193974,0.000262807,0.000262933,4.10991e-05,0.000330394
348 rs2278525,rs7566500,rs7595902,rs79612186,rs824506 0 112.077 inf 5 0 3.07845e-08 1.46234e-08,5.04172e-08 5.48818e-05,-0.000211216,-0.000235376,-0.000558634,3.23109e-05 4.09046e-05,6.41397e-05,5.55999e-05,9.83688e-05,4.25275e-05
349 rs111406291,rs11888651,rs35946755,rs6708832,rs79612186 0 112.06 inf 5 0 4.06634e-07 3.4234e-07,4.76639e-07 0.00239993,0.00573037,-0.00573303,0.000318463,-0.00800223 0.000194439,0.000265916,0.000265206,7.86887e-05,0.000332728
350 rs12615948,rs2278525,rs75740090,rs7595902,rs79612186 0 112.056 inf 5 0 4.07773e-07 3.42297e-07,4.7987e-07 0.00629201,4.44048e-05,-0.000642234,-0.00634393,-0.00660951 0.000266503,3.81727e-05,0.000165394,0.000267097,0.000276085
351 rs11096619,rs12615948,rs2278525,rs7595902,rs79612186 0 111.972 inf 5 0 4.07499e-07 3.45661e-07,4.80183e-07 -0.000197975,0.00627026,5.28126e-05,-0.00633385,-0.00661335 5.16721e-05,0.000265951,3.82588e-05,0.000266852,0.000276255
352 rs10439377,rs111406291,rs11888651,rs35946755,rs79612186 0 111.969 inf 5 0 4.06369e-07 3.44402e-07,4.74724e-07 0.000150343,0.00241575,0.00562558,-0.00564385,-0.00792834 3.75939e-05,0.000194864,0.000262527,0.000262563,0.000330274
353 rs11687240,rs12615948,rs2278525,rs7595902,rs79612186 0 111.95 inf 5 0 4.07427e-07 3.51896e-07,4.71979e-07 -0.00014891,0.0062534,4.88218e-05,-0.00631601,-0.00660437 3.90045e-05,0.000265575,3.82025e-05,0.000266403,0.000275993
354 rs111406291,rs11888651,rs35946755,rs55931233,rs79612186 0 111.904 inf 5 0 4.0614e-07 3.43618e-07,4.73371e-07 0.00239834,0.00572608,-0.00572918,-0.000311395,-0.00799733 0.000194439,0.000265916,0.000265206,7.86885e-05,0.000332728
355 rs111406291,rs11888651,rs35946755,rs56146228,rs79612186 0 111.877 inf 5 0 4.06055e-07 3.43206e-07,4.76338e-07 0.00239806,0.00572534,-0.00572851,-0.000310172,-0.00799648 0.000194439,0.000265916,0.000265206,7.86885e-05,0.000332728
356 rs12615948,rs2278525,rs72779355,rs7595902,rs79612186 0 111.865 inf 5 0 4.07149e-07 3.46098e-07,4.80601e-07 0.00630676,2.18511e-05,0.000656468,-0.00634251,-0.00660108 0.000267107,3.85765e-05,0.000174387,0.000267165,0.000275944
357 rs111406291,rs11888651,rs35946755,rs73214227,rs79612186 0 111.847 inf 5 0 4.05842e-07 3.46878e-07,4.76409e-07 0.00251463,0.00568981,-0.00564691,0.000205518,-0.00805119 0.00019944,0.000264504,0.000262672,5.26671e-05,0.000335426
358 rs111406291,rs11888651,rs34533275,rs35946755,rs79612186 0 111.84 inf 5 0 4.05959e-07 3.39905e-07,4.72954e-07 0.00238935,0.00566,0.000162642,-0.00567319,-0.00794312 0.000194256,0.000263462,4.14476e-05,0.000263314,0.000330801
359 rs12615948,rs1453202,rs2278525,rs7595902,rs79612186 0 111.835 inf 5 0 4.07048e-07 3.46479e-07,4.72363e-07 0.00635247,-0.000270949,3.73102e-05,-0.0064189,-0.00665133 0.00026903,7.23501e-05,3.81994e-05,0.000270343,0.000277795
360 rs12615948,rs2278525,rs7595902,rs7601531,rs79612186 0 111.828 inf 5 0 4.0704e-07 3.42678e-07,4.76215e-07 0.00624038,4.95833e-05,-0.00629349,-0.000141934,-0.00659598 0.000265351,3.82128e-05,0.000265964,3.7917e-05,0.000275814
361 rs111406291,rs11888651,rs12710726,rs35946755,rs79612186 0 111.814 inf 5 0 4.05871e-07 3.39033e-07,4.67998e-07 0.0023743,0.00564148,0.000147375,-0.00564537,-0.00794038 0.000193988,0.000262954,3.77148e-05,0.000262636,0.000330735
362 rs111406291,rs11888651,rs11895042,rs35946755,rs79612186 0 111.812 inf 5 0 4.05864e-07 3.46533e-07,4.6831e-07 0.00237429,0.00564145,0.000147328,-0.00564535,-0.00794033 0.000193988,0.000262954,3.77148e-05,0.000262636,0.000330735
363 rs111406291,rs11888651,rs12464127,rs35946755,rs79612186 0 111.81 inf 5 0 4.05723e-07 3.42405e-07,4.73042e-07 0.00251357,0.00568894,0.000204351,-0.00564642,-0.00804966 0.00019944,0.000264504,5.26671e-05,0.000262672,0.000335426
364 rs2278525,rs56406233,rs7566500,rs7595902,rs79612186 0 111.807 inf 5 0 3.0461e-08 1.53787e-08,4.99426e-08 5.36622e-05,-2.03842e-05,-0.000206362,-0.000234673,-0.000554941 4.09986e-05,6.22985e-05,6.37731e-05,5.58724e-05,9.83272e-05
365 rs111406291,rs11888651,rs35946755,rs58952956,rs79612186 0 111.804 inf 5 0 4.05824e-07 3.44925e-07,4.7262e-07 0.00238881,0.00572746,-0.00576076,-0.000435948,-0.00800494 0.000194253,0.00026611,0.00026676,0.00011181,0.000333193
366 rs111406291,rs11888651,rs35946755,rs4574073,rs79612186 0 111.783 inf 5 0 4.05774e-07 3.44477e-07,4.68109e-07 0.00237207,0.00565238,-0.00565696,0.000147236,-0.00794022 0.000193958,0.000263267,0.000262912,3.78536e-05,0.000330754
367 rs111406291,rs11888651,rs11890119,rs35946755,rs79612186 0 111.781 inf 5 0 4.05764e-07 3.43375e-07,4.70529e-07 0.00237407,0.00564095,0.000146623,-0.00564493,-0.00793957 0.000193988,0.000262954,3.77148e-05,0.000262636,0.000330735
368 rs111406291,rs11888651,rs13409393,rs35946755,rs79612186 0 111.78 inf 5 0 4.05761e-07 3.41254e-07,4.77579e-07 0.00237406,0.00564094,0.000146603,-0.00564492,-0.00793955 0.000193988,0.000262954,3.77148e-05,0.000262636,0.000330735
369 rs111406291,rs11888651,rs17562736,rs35946755,rs79612186 0 111.776 inf 5 0 4.05751e-07 3.37761e-07,4.70331e-07 0.00237404,0.00564088,0.00014653,-0.00564488,-0.00793947 0.000193988,0.000262954,3.77148e-05,0.000262636,0.000330735
370 rs111406291,rs11888651,rs1377398,rs35946755,rs79612186 0 111.765 inf 5 0 4.05718e-07 3.41847e-07,4.69819e-07 0.00237195,0.00565207,0.000146835,-0.00565669,-0.00793979 0.000193958,0.000263267,3.78536e-05,0.000262912,0.000330754
371 rs111406291,rs11888651,rs35383963,rs35946755,rs79612186 0 111.764 inf 5 0 4.05714e-07 3.46703e-07,4.74236e-07 0.00237194,0.00565204,0.000146809,-0.00565668,-0.00793976 0.000193958,0.000263267,3.78536e-05,0.000262912,0.000330754
372 rs111406291,rs11888651,rs2347858,rs35946755,rs79612186 0 111.764 inf 5 0 4.05713e-07 3.42399e-07,4.65551e-07 0.00237194,0.00565204,0.000146804,-0.00565667,-0.00793976 0.000193958,0.000263267,3.78536e-05,0.000262912,0.000330754
373 rs111406291,rs11888651,rs35946755,rs79612186,rs824521 0 111.76 inf 5 0 4.05705e-07 3.4075e-07,4.7738e-07 0.00233814,0.0056764,-0.00569017,-0.00792536,0.00023101 0.000193645,0.000264049,0.000263878,0.000330317,5.95895e-05
374 rs111406291,rs11888651,rs1869305,rs35946755,rs79612186 0 111.757 inf 5 0 4.05693e-07 3.44557e-07,4.66956e-07 0.0023719,0.00565193,0.000146658,-0.00565658,-0.0079396 0.000193958,0.000263267,3.78536e-05,0.000262912,0.000330754
375 rs10171637,rs111406291,rs11888651,rs35946755,rs79612186 0 111.756 inf 5 0 4.05691e-07 3.42333e-07,4.72678e-07 0.000146582,0.00237169,0.00565052,-0.00565604,-0.0079378 3.7838e-05,0.000193955,0.000263226,0.000262899,0.000330697
376 rs111406291,rs11888651,rs35019602,rs35946755,rs79612186 0 111.75 inf 5 0 4.05668e-07 3.43129e-07,4.71402e-07 0.00239009,0.00566243,-0.000206846,-0.00569127,-0.0079862 0.000194289,0.00026359,5.34517e-05,0.000263922,0.000332463
377 rs111406291,rs11888651,rs12465890,rs35946755,rs79612186 0 111.738 inf 5 0 4.05496e-07 3.41649e-07,4.72927e-07 0.00251031,0.00568259,0.000201699,-0.00564051,-0.00804059 0.000199364,0.000264327,5.25636e-05,0.000262565,0.000335102
378 rs10191258,rs111406291,rs11888651,rs35946755,rs79612186 0 111.727 inf 5 0 4.05592e-07 3.39248e-07,4.71978e-07 0.000145455,0.00235514,0.00565792,-0.00566291,-0.0079425 3.7727e-05,0.000193755,0.000263463,0.000263086,0.000330872
379 rs111406291,rs11888651,rs35946755,rs6723357,rs79612186 0 111.697 inf 5 0 4.05498e-07 3.3776e-07,4.77688e-07 0.00235502,0.00565735,-0.00566243,0.000144779,-0.00794175 0.000193755,0.000263463,0.000263086,3.7727e-05,0.000330872
380 rs116186061,rs12615948,rs2278525,rs7595902,rs79612186 0 111.683 inf 5 0 4.06572e-07 3.4556e-07,4.78266e-07 -0.000413314,0.00630618,3.08704e-05,-0.00637269,-0.00663172 0.000113196,0.000267233,3.83116e-05,0.000268402,0.000277148
381 rs12615948,rs2278525,rs35067426,rs7595902,rs79612186 0 111.682 inf 5 0 4.06578e-07 3.45398e-07,4.80387e-07 0.00628541,5.80132e-05,-0.000322296,-0.00633867,-0.00658855 0.000266517,3.83953e-05,8.82399e-05,0.000267155,0.000275677
382 rs111406291,rs11888651,rs13011231,rs35946755,rs79612186 0 111.676 inf 5 0 4.05447e-07 3.39055e-07,4.70079e-07 0.00235866,0.00563461,-0.000153528,-0.0056549,-0.0079064 0.000193792,0.00026283,4.0106e-05,0.000262899,0.000329844
383 rs111406291,rs11888651,rs35946755,rs4666545,rs79612186 0 111.662 inf 5 0 4.0539e-07 3.42119e-07,4.71968e-07 0.00237323,0.00563907,-0.00564338,0.000143962,-0.0079367 0.000193988,0.000262954,0.000262636,3.77148e-05,0.000330735
384 rs111406291,rs11888651,rs35946755,rs7593979,rs79612186 0 111.655 inf 5 0 4.0538e-07 3.44251e-07,4.74744e-07 0.00235856,0.00563428,-0.00565458,-0.000153017,-0.00790598 0.000193792,0.00026283,0.000262899,4.0106e-05,0.000329844
385 rs111406291,rs11888651,rs35946755,rs6733844,rs79612186 0 111.65 inf 5 0 4.05351e-07 3.35412e-07,4.67598e-07 0.00235482,0.00565648,-0.00566168,0.000143728,-0.00794058 0.000193755,0.000263463,0.000263086,3.7727e-05,0.000330872
386 rs111406291,rs11888651,rs35946755,rs4666542,rs79612186 0 111.641 inf 5 0 4.05321e-07 3.42991e-07,4.74488e-07 0.00237308,0.00563871,-0.00564309,0.000143467,-0.00793617 0.000193988,0.000262954,0.000262636,3.77148e-05,0.000330735
387 rs111406291,rs11888651,rs13015348,rs35946755,rs79612186 0 111.638 inf 5 0 4.05312e-07 3.4201e-07,4.71467e-07 0.00237306,0.00563867,0.000143402,-0.00564305,-0.0079361 0.000193988,0.000262954,3.77148e-05,0.000262636,0.000330735
388 rs111406291,rs11888651,rs12105949,rs35946755,rs79612186 0 111.638 inf 5 0 4.05311e-07 3.41835e-07,4.7311e-07 0.00237305,0.00563866,0.000143396,-0.00564305,-0.00793609 0.000193988,0.000262954,3.77148e-05,0.000262636,0.000330735
389 rs111406291,rs11888651,rs35946755,rs4666541,rs79612186 0 111.638 inf 5 0 4.05311e-07 3.40803e-07,4.75523e-07 0.00237305,0.00563866,-0.00564305,0.000143395,-0.00793609 0.000193988,0.000262954,0.000262636,3.77148e-05,0.000330735
390 rs111406291,rs11888651,rs35946755,rs4666546,rs79612186 0 111.637 inf 5 0 4.0531e-07 3.40262e-07,4.71548e-07 0.00237305,0.00563866,-0.00564305,0.000143387,-0.00793608 0.000193988,0.000262954,0.000262636,3.77148e-05,0.000330735
391 rs111406291,rs11888651,rs35946755,rs4666544,rs79612186 0 111.633 inf 5 0 4.05297e-07 3.43937e-07,4.73543e-07 0.00237302,0.00563859,-0.00564299,0.000143294,-0.00793598 0.000193988,0.000262954,0.000262636,3.77148e-05,0.000330735
392 rs111406291,rs11888651,rs1649361,rs35946755,rs79612186 0 111.631 inf 5 0 4.05297e-07 3.41521e-07,4.76543e-07 0.00237843,0.00561866,0.000143584,-0.00562463,-0.00789886 0.00019408,0.000262473,3.77917e-05,0.000262275,0.000329676
393 rs111406291,rs11888651,rs35946755,rs4666540,rs79612186 0 111.628 inf 5 0 4.0528e-07 3.45104e-07,4.76894e-07 0.00237298,0.0056385,-0.00564292,0.000143168,-0.00793584 0.000193988,0.000262954,0.000262636,3.77148e-05,0.000330735
394 rs111406291,rs11888651,rs13017895,rs35946755,rs79612186 0 111.621 inf 5 0 4.05267e-07 3.42194e-07,4.67901e-07 0.00233793,0.00567342,-0.000226067,-0.00568737,-0.00792228 0.000193645,0.000264049,5.95895e-05,0.000263878,0.000330317
395 rs111406291,rs11888651,rs35946755,rs72779351,rs79612186 0 111.614 inf 5 0 4.05216e-07 3.44152e-07,4.7203e-07 0.00235265,0.00574985,-0.00578682,-0.000596486,-0.00802921 0.000193737,0.000267567,0.000268526,0.000157633,0.000334693
396 rs111406291,rs11888651,rs35946755,rs7599989,rs79612186 0 111.61 inf 5 0 4.05239e-07 3.44431e-07,4.76799e-07 0.00235834,0.0056336,-0.00565391,-0.000151934,-0.0079051 0.000193792,0.00026283,0.000262899,4.0106e-05,0.000329844
397 rs111406291,rs11888651,rs35946755,rs4666543,rs79612186 0 111.61 inf 5 0 4.05223e-07 3.42503e-07,4.72925e-07 0.00237285,0.00563821,-0.00564268,0.000142756,-0.0079354 0.000193988,0.000262954,0.000262636,3.77148e-05,0.000330735
398 rs111406291,rs11888651,rs35946755,rs4666548,rs79612186 0 111.594 inf 5 0 4.05173e-07 3.38671e-07,4.69859e-07 0.00237274,0.00563796,-0.00564247,0.000142394,-0.00793501 0.000193988,0.000262954,0.000262636,3.77148e-05,0.000330735
399 rs2278525,rs751098,rs7566500,rs7595902,rs79612186 0 111.574 inf 5 0 3.08561e-08 1.51127e-08,5.14179e-08 5.79309e-05,3.21618e-05,-0.000199174,-0.000227015,-0.000544454 4.11036e-05,3.89657e-05,6.38861e-05,5.58628e-05,9.85081e-05
400 rs111406291,rs115193291,rs11888651,rs35946755,rs79612186 0 111.551 inf 5 0 4.05031e-07 3.44908e-07,4.65938e-07 0.00235148,-0.000329826,0.00571405,-0.00572261,-0.00798813 0.000193728,8.79975e-05,0.000265819,0.000265311,0.000332825
401 rs12615948,rs2278525,rs7595902,rs76072774,rs79612186 0 111.545 inf 5 0 4.06122e-07 3.44994e-07,4.76488e-07 0.00631855,1.68031e-05,-0.00636985,0.00041358,-0.00661343 0.000267867,3.88659e-05,0.000268438,0.000116151,0.000276581
402 rs111406291,rs11888651,rs35946755,rs6732012,rs79612186 0 111.508 inf 5 0 4.04907e-07 3.42021e-07,4.71254e-07 0.00233775,0.00567091,-0.00568502,-0.000221912,-0.00791969 0.000193645,0.000264049,0.000263878,5.95895e-05,0.000330317
403 rs111406291,rs11888651,rs35946755,rs6760372,rs79612186 0 111.507 inf 5 0 4.04906e-07 3.44785e-07,4.71103e-07 0.00236562,0.00562553,-0.00565243,-0.000188737,-0.00792744 0.00019389,0.000262669,0.000262902,5.06841e-05,0.000330558
404 rs12615948,rs146589207,rs2278525,rs7595902,rs79612186 0 111.489 inf 5 0 4.05947e-07 3.40807e-07,4.73023e-07 0.00631708,0.000409404,1.70662e-05,-0.00636838,-0.00661213 0.000267867,0.000116151,3.88659e-05,0.000268438,0.000276581
405 rs1109656,rs111406291,rs11888651,rs35946755,rs79612186 0 111.48 inf 5 0 4.04826e-07 3.39628e-07,4.7269e-07 -0.000152354,0.00235089,0.00562779,-0.00564981,-0.00790149 4.10848e-05,0.000193725,0.000262734,0.000262846,0.000329817
406 rs1960090,rs2278525,rs7566500,rs7595902,rs79612186 0 111.473 inf 5 0 3.08717e-08 1.45674e-08,5.01321e-08 3.26938e-05,5.79863e-05,-0.000199084,-0.000226925,-0.000544322 3.89657e-05,4.11036e-05,6.38861e-05,5.58628e-05,9.85081e-05
407 rs111406291,rs11888651,rs17758679,rs35946755,rs79612186 0 111.464 inf 5 0 4.04767e-07 3.41658e-07,4.68286e-07 0.00233768,0.00566993,-0.000220283,-0.0056841,-0.00791867 0.000193645,0.000264049,5.95895e-05,0.000263878,0.000330317
408 rs11692604,rs12615948,rs2278525,rs7595902,rs79612186 0 111.459 inf 5 0 4.05872e-07 3.46074e-07,4.69026e-07 -0.000132235,0.00624554,5.14688e-05,-0.00630678,-0.00659598 3.76818e-05,0.000265544,3.82493e-05,0.000266356,0.000276035
409 rs111406291,rs11888651,rs34516984,rs35946755,rs79612186 0 111.43 inf 5 0 4.04667e-07 3.36552e-07,4.76738e-07 0.0023507,0.00562703,-0.000151069,-0.00564905,-0.00790048 0.000193725,0.000262734,4.10848e-05,0.000262846,0.000329817
410 rs12615948,rs2278525,rs4666528,rs7595902,rs79612186 0 111.427 inf 5 0 4.05763e-07 3.45422e-07,4.72191e-07 0.00633171,3.80249e-05,0.000175615,-0.00639433,-0.00663608 0.000268612,3.81958e-05,5.03674e-05,0.000269747,0.000277624
411 rs111406291,rs11888651,rs34350445,rs35946755,rs79612186 0 111.421 inf 5 0 4.04639e-07 3.44212e-07,4.65875e-07 0.00235066,0.00562689,-0.000150841,-0.00564892,-0.0079003 0.000193725,0.000262734,4.10848e-05,0.000262846,0.000329817
412 rs111406291,rs11888651,rs16986897,rs35946755,rs79612186 0 111.419 inf 5 0 4.04633e-07 3.44703e-07,4.70779e-07 0.00235065,0.00562686,-0.000150793,-0.00564889,-0.00790026 0.000193725,0.000262734,4.10848e-05,0.000262846,0.000329817
413 rs111406291,rs11888651,rs1453191,rs35946755,rs79612186 0 111.404 inf 5 0 4.04571e-07 3.4435e-07,4.7388e-07 0.0023901,0.00564207,0.000138666,-0.00564934,-0.00791577 0.000194368,0.000263163,3.79082e-05,0.000262865,0.000330272
414 rs12615948,rs1985054,rs2278525,rs7595902,rs79612186 0 111.402 inf 5 0 4.0567e-07 3.4476e-07,4.75274e-07 0.00631474,0.000402722,1.74872e-05,-0.00636604,-0.00661005 0.000267867,0.000116151,3.88659e-05,0.000268438,0.000276581
415 rs111406291,rs11888651,rs35946755,rs6729710,rs79612186 0 111.392 inf 5 0 4.04533e-07 3.39133e-07,4.70864e-07 0.00238894,0.00565578,-0.00566471,0.000137628,-0.00793009 0.000194344,0.000263606,0.000263298,3.77015e-05,0.000330741
416 rs111406291,rs11888651,rs35946755,rs6720243,rs79612186 0 111.384 inf 5 0 4.04509e-07 3.38454e-07,4.71779e-07 0.00238886,0.00565563,-0.00566457,0.000137445,-0.00792989 0.000194344,0.000263606,0.000263298,3.77015e-05,0.000330741
417 rs111406291,rs11888651,rs35946755,rs62111836,rs79612186 0 111.38 inf 5 0 4.04496e-07 3.41216e-07,4.73331e-07 0.0023245,0.00569369,-0.00572251,0.000279289,-0.00794873 0.000193631,0.000265101,0.000265516,7.66634e-05,0.000331422
418 rs12185562,rs12615948,rs2278525,rs7595902,rs79612186 0 111.369 inf 5 0 4.05599e-07 3.45765e-07,4.71668e-07 -0.000148009,0.00623518,3.74414e-05,-0.00629143,-0.00656151 4.28734e-05,0.000265351,3.82029e-05,0.000266031,0.000275108
419 rs12615948,rs2278525,rs34255140,rs7595902,rs79612186 0 111.367 inf 5 0 4.05584e-07 3.39867e-07,4.74658e-07 0.00627181,5.52442e-05,-0.000312921,-0.00632525,-0.00658014 0.00026628,3.8339e-05,9.07225e-05,0.000266923,0.0002756
420 rs111406291,rs11888651,rs1453187,rs35946755,rs79612186 0 111.365 inf 5 0 4.0445e-07 3.38135e-07,4.70478e-07 0.00238866,0.00565524,0.000136997,-0.00566423,-0.0079294 0.000194344,0.000263606,3.77015e-05,0.000263298,0.000330741
421 rs2278525,rs7566500,rs7595902,rs79612186,rs893399 0 111.365 inf 5 0 3.08888e-08 1.57008e-08,5.06591e-08 5.8046e-05,-0.000198987,-0.000226828,-0.000544179,3.32667e-05 4.11036e-05,6.38861e-05,5.58628e-05,9.85081e-05,3.89657e-05
422 rs12615948,rs2278525,rs6713662,rs7595902,rs79612186 0 111.36 inf 5 0 4.05536e-07 3.35218e-07,4.72054e-07 0.00631358,1.76943e-05,0.000399437,-0.00636489,-0.00660903 0.000267867,3.88659e-05,0.000116151,0.000268438,0.000276581
423 rs111406291,rs11888651,rs1551261,rs35946755,rs79612186 0 111.352 inf 5 0 4.04408e-07 3.43593e-07,4.69953e-07 0.00238955,0.00564114,0.000137431,-0.00564853,-0.00791457 0.000194368,0.000263163,3.79082e-05,0.000262865,0.000330272
424 rs10190661,rs12615948,rs2278525,rs7595902,rs79612186 0 111.342 inf 5 0 4.05509e-07 3.43226e-07,4.80189e-07 0.000135464,0.00623912,3.64745e-05,-0.00630323,-0.00655421 3.94576e-05,0.000265438,3.82159e-05,0.000266311,0.000274953
425 rs111406291,rs11888651,rs35946755,rs7602553,rs79612186 0 111.302 inf 5 0 4.04237e-07 3.4231e-07,4.78557e-07 0.00235204,0.00570824,-0.00571263,0.000422316,-0.00797918 0.000193743,0.000265899,0.000265169,0.000117602,0.000332812
426 rs111406291,rs11888651,rs1453206,rs35946755,rs79612186 0 111.293 inf 5 0 4.04218e-07 3.38624e-07,4.69828e-07 0.0023985,0.00565379,0.000135419,-0.00566262,-0.00793297 0.00019462,0.000263608,3.77507e-05,0.00026329,0.000330932
427 rs111406291,rs11888651,rs1453197,rs35946755,rs79612186 0 111.283 inf 5 0 4.04202e-07 3.38755e-07,4.71692e-07 0.00234502,0.00562051,-0.000147646,-0.00564305,-0.00789051 0.000193686,0.000262627,4.11969e-05,0.000262751,0.000329632
428 rs111406291,rs11888651,rs35946755,rs79612186,rs873635 0 111.283 inf 5 0 4.04187e-07 3.41204e-07,4.70544e-07 0.00238786,0.00565356,-0.00566208,-0.00792734,0.000135044 0.000194346,0.000263607,0.000263279,0.000330744,3.77123e-05
429 rs10187803,rs111406291,rs11888651,rs35946755,rs79612186 0 111.281 inf 5 0 4.04191e-07 3.39316e-07,4.72533e-07 -0.000214986,0.002337,0.0056621,-0.00567682,-0.00790963 6.0025e-05,0.000193644,0.000263911,0.000263758,0.00033017
430 rs111406291,rs11888651,rs35946755,rs58522019,rs79612186 0 111.28 inf 5 0 4.04164e-07 3.37113e-07,4.7534e-07 0.00237111,0.00573735,-0.00575288,-0.000260996,-0.00799113 0.000194001,0.000267519,0.000267248,7.29829e-05,0.000333422
431 rs12615948,rs2278525,rs62128264,rs7595902,rs79612186 0 111.276 inf 5 0 4.05296e-07 3.45096e-07,4.75922e-07 0.00627006,5.50241e-05,-0.000307357,-0.00632347,-0.00657844 0.00026628,3.8339e-05,9.07225e-05,0.000266923,0.0002756
432 rs10178683,rs12615948,rs2278525,rs7595902,rs79612186 0 111.257 inf 5 0 4.05231e-07 3.42416e-07,4.68846e-07 0.000127172,0.00624664,4.89892e-05,-0.00630373,-0.00659857 3.76929e-05,0.000265635,3.82138e-05,0.000266359,0.000276277
433 rs111406291,rs11888651,rs35946755,rs7571134,rs79612186 0 111.251 inf 5 0 4.04101e-07 3.42498e-07,4.74998e-07 0.00234492,0.00562003,-0.00564257,-0.000146799,-0.00788988 0.000193686,0.000262627,0.000262751,4.11969e-05,0.000329632
434 rs12615948,rs2278525,rs62125178,rs7595902,rs79612186 0 111.244 inf 5 0 4.05194e-07 3.41131e-07,4.72899e-07 0.00626943,5.49455e-05,-0.000305371,-0.00632283,-0.00657783 0.00026628,3.8339e-05,9.07225e-05,0.000266923,0.0002756
435 rs12615948,rs12987318,rs2278525,rs7595902,rs79612186 0 111.242 inf 5 0 4.05189e-07 3.4211e-07,4.77154e-07 0.0062694,-0.000305279,5.49419e-05,-0.0063228,-0.0065778 0.00026628,9.07225e-05,3.8339e-05,0.000266923,0.0002756
436 rs10185695,rs111406291,rs11888651,rs35946755,rs79612186 0 111.232 inf 5 0 4.0401e-07 3.44223e-07,4.74396e-07 -0.000258702,0.00237073,0.00573559,-0.00575118,-0.00798928 7.29829e-05,0.000194001,0.000267519,0.000267248,0.000333422
437 rs111406291,rs11888651,rs35946755,rs4666526,rs79612186 0 111.23 inf 5 0 4.0403e-07 3.40612e-07,4.70155e-07 0.00233815,0.00565014,-0.005675,0.000302389,-0.00790362 0.000193649,0.000263525,0.000263732,8.521e-05,0.000330025
438 rs11096614,rs111406291,rs11888651,rs35946755,rs79612186 0 111.226 inf 5 0 4.04011e-07 3.37745e-07,4.73822e-07 0.000133533,0.0023793,0.00564729,-0.00565883,-0.00791687 3.76683e-05,0.000194166,0.000263433,0.000263212,0.000330441
439 rs111406291,rs11888651,rs16986865,rs35946755,rs79612186 0 111.225 inf 5 0 4.03996e-07 3.44758e-07,4.75687e-07 0.00231846,0.00570917,0.000250808,-0.00573984,-0.00795845 0.000193647,0.000266066,7.08102e-05,0.000266625,0.000332008
440 rs10190661,rs111406291,rs11888651,rs35946755,rs79612186 0 111.212 inf 5 0 4.03978e-07 3.44435e-07,4.7216e-07 0.000138966,0.00234977,0.00561412,-0.00563032,-0.00787426 3.92776e-05,0.000193725,0.000262497,0.000262479,0.000329271
441 rs12615948,rs2278525,rs7595902,rs79612186,rs896804 0 111.178 inf 5 0 4.04988e-07 3.42246e-07,4.67913e-07 0.00623698,3.66829e-05,-0.00630067,-0.00655194,-0.000131045 0.000265438,3.82159e-05,0.000266311,0.000274953,3.94576e-05
442 rs12615948,rs13033125,rs2278525,rs7595902,rs79612186 0 111.164 inf 5 0 4.04942e-07 3.40663e-07,4.7126e-07 0.00626787,-0.000300398,5.47488e-05,-0.00632123,-0.00657631 0.00026628,9.07225e-05,3.8339e-05,0.000266923,0.0002756
443 rs111406291,rs11888651,rs35946755,rs4666334,rs79612186 0 111.156 inf 5 0 4.03794e-07 3.42125e-07,4.69645e-07 0.00235836,0.00563681,-0.00567008,0.000219316,-0.00790451 0.000193821,0.00026314,0.000263617,6.26606e-05,0.000330103
444 rs111406291,rs11888651,rs13394535,rs35946755,rs79612186 0 111.142 inf 5 0 4.03725e-07 3.40546e-07,4.72004e-07 0.00237003,0.0057323,-0.000254415,-0.005748,-0.00798584 0.000194001,0.000267519,7.29829e-05,0.000267248,0.000333422
445 rs111406291,rs11888651,rs13406201,rs35946755,rs79612186 0 111.14 inf 5 0 4.0372e-07 3.38814e-07,4.74107e-07 0.00237001,0.00573223,-0.000254326,-0.00574794,-0.00798577 0.000194001,0.000267519,7.29829e-05,0.000267248,0.000333422
446 rs12615948,rs2278525,rs7595902,rs7605550,rs79612186 0 111.138 inf 5 0 4.04861e-07 3.38896e-07,4.68227e-07 0.00623599,3.60943e-05,-0.00629901,-0.000130018,-0.00655039 0.000265428,3.82259e-05,0.000266285,3.94803e-05,0.000274931
447 rs10204417,rs111406291,rs11888651,rs35946755,rs79612186 0 111.128 inf 5 0 4.03682e-07 3.43783e-07,4.68079e-07 -0.000253757,0.00236992,0.0057318,-0.00574752,-0.00798531 7.29829e-05,0.000194001,0.000267519,0.000267248,0.000333422
448 rs12615948,rs12989321,rs2278525,rs7595902,rs79612186 0 111.128 inf 5 0 4.04828e-07 3.42003e-07,4.75633e-07 0.00625796,-0.00029809,5.54799e-05,-0.00630785,-0.00656543 0.000265995,9.07166e-05,3.83632e-05,0.000266531,0.000275305
449 rs111406291,rs11888651,rs35946755,rs7605550,rs79612186 0 111.127 inf 5 0 4.0371e-07 3.39814e-07,4.7519e-07 0.00234969,0.00561537,-0.00563112,-0.000136935,-0.00787496 0.000193727,0.000262557,0.000262522,3.93201e-05,0.000329321
450 rs111406291,rs11888651,rs35946755,rs41329053,rs79612186 0 111.127 inf 5 0 4.03699e-07 3.43656e-07,4.66535e-07 0.00235792,0.00563851,-0.00567191,0.00021721,-0.00790556 0.000193817,0.000263211,0.000263702,6.24103e-05,0.000330156
451 rs111406291,rs11888651,rs35946755,rs7582392,rs79612186 0 111.125 inf 5 0 4.03686e-07 3.40493e-07,4.68468e-07 0.00238025,0.00568641,-0.00570129,-0.00026134,-0.00795845 0.000194207,0.000265092,0.000264874,7.51457e-05,0.000332148
452 rs111406291,rs11888651,rs35946755,rs72786057,rs79612186 0 111.113 inf 5 0 4.03657e-07 3.42817e-07,4.69849e-07 0.00235785,0.00563826,-0.00567163,0.000216665,-0.00790524 0.000193817,0.000263211,0.000263702,6.24103e-05,0.000330156
453 rs111406291,rs114030247,rs11888651,rs35946755,rs79612186 0 111.102 inf 5 0 4.03603e-07 3.42255e-07,4.69741e-07 0.00235117,0.000406936,0.00570201,-0.00570705,-0.00797198 0.000193743,0.000117602,0.000265899,0.000265169,0.000332812
454 rs111406291,rs11888651,rs35946755,rs62113582,rs79612186 0 111.1 inf 5 0 4.03623e-07 3.44942e-07,4.73009e-07 0.00233195,0.00561725,-0.00563613,-0.000148362,-0.00786859 0.000193631,0.000262614,0.000262648,4.28241e-05,0.000329187
455 rs12615948,rs16986997,rs2278525,rs7595902,rs79612186 0 111.096 inf 5 0 4.04713e-07 3.40817e-07,4.67418e-07 0.00631513,-0.000247522,3.71611e-05,-0.00637754,-0.00661487 0.000268292,7.59133e-05,3.82106e-05,0.000269432,0.0002771
456 rs111406291,rs11888651,rs2881741,rs35946755,rs79612186 0 111.091 inf 5 0 4.03593e-07 3.42138e-07,4.78258e-07 0.00232676,0.00562006,0.000148767,-0.00564066,-0.00787197 0.000193629,0.000262691,4.30186e-05,0.000262765,0.000329266
457 rs111406291,rs11888651,rs1816647,rs35946755,rs79612186 0 111.086 inf 5 0 4.03161e-07 3.39674e-07,4.70444e-07 0.00241014,0.00562216,0.000170845,-0.00552768,-0.00792822 0.000195155,0.000262811,5.07543e-05,0.000261881,0.000331109
458 rs111406291,rs11888651,rs1377400,rs35946755,rs79612186 0 111.085 inf 5 0 4.0356e-07 3.40003e-07,4.66799e-07 0.00237985,0.00568527,-0.000259348,-0.0057002,-0.0079571 0.000194207,0.000265092,7.51457e-05,0.000264874,0.000332148
459 rs111406291,rs11687240,rs11888651,rs35946755,rs79612186 0 111.073 inf 5 0 4.03529e-07 3.37625e-07,4.76079e-07 0.00232383,-0.00013415,0.00562102,-0.00563844,-0.00789151 0.000193632,3.89443e-05,0.000262725,0.000262717,0.000329776
460 rs12615948,rs2278525,rs4666349,rs7595902,rs79612186 0 111.071 inf 5 0 4.04649e-07 3.42488e-07,4.67716e-07 0.00625069,4.64897e-05,0.000184383,-0.00629623,-0.0065842 0.000265816,3.81869e-05,5.68024e-05,0.000266241,0.000275915
461 rs111406291,rs11888651,rs12466802,rs35946755,rs79612186 0 111.068 inf 5 0 4.03372e-07 3.41201e-07,4.70395e-07 0.00250001,0.005641,0.000179209,-0.00560666,-0.00799736 0.000200076,0.00026336,5.25315e-05,0.000262079,0.000334272
462 rs10211008,rs12615948,rs2278525,rs7595902,rs79612186 0 111.068 inf 5 0 4.04395e-07 3.38238e-07,4.70435e-07 0.000180935,0.00624544,-3.60721e-05,-0.0062691,-0.00657576 5.67418e-05,0.000265709,4.54947e-05,0.000265694,0.00027569
463 rs12615948,rs2278525,rs58469978,rs7595902,rs79612186 0 111.062 inf 5 0 4.04624e-07 3.42615e-07,4.72361e-07 0.00623348,3.7551e-05,-0.000127811,-0.0062961,-0.00654793 0.000265395,3.82058e-05,3.94411e-05,0.00026624,0.0002749
464 rs111406291,rs11888651,rs16987205,rs35946755,rs79612186 0 111.058 inf 5 0 4.0334e-07 3.37931e-07,4.71794e-07 0.00249966,0.0056408,0.000178851,-0.00560656,-0.00799693 0.000200076,0.00026336,5.25315e-05,0.000262079,0.000334272
465 rs111409203,rs2278525,rs7566500,rs7595902,rs79612186 0 111.057 inf 5 0 3.13779e-08 1.53315e-08,5.1056e-08 -0.000157442,4.96677e-05,-0.000210443,-0.000240099,-0.000559993 0.000131219,4.1107e-05,6.37325e-05,5.58313e-05,9.82327e-05
466 rs111406291,rs11888651,rs35946755,rs7577757,rs79612186 0 111.055 inf 5 0 4.03451e-07 3.41995e-07,4.69569e-07 0.00236934,0.00572907,-0.00574488,-0.000250207,-0.00798246 0.000194001,0.000267519,0.000267248,7.29829e-05,0.000333422
467 rs10205025,rs111406291,rs11888651,rs35946755,rs79612186 0 111.05 inf 5 0 4.03466e-07 3.46061e-07,4.68924e-07 0.000147611,0.00232677,0.00561942,-0.00564003,-0.00787126 4.30186e-05,0.000193629,0.000262691,0.000262765,0.000329266
468 rs111406291,rs11888651,rs35946755,rs79612186,rs896804 0 111.043 inf 5 0 4.03443e-07 3.36803e-07,4.65219e-07 0.00234909,0.00561169,-0.00562808,-0.00787134,-0.000134587 0.000193725,0.000262497,0.000262479,0.000329271,3.92776e-05
469 rs111406291,rs11888651,rs1191778,rs35946755,rs79612186 0 111.035 inf 5 0 4.03007e-07 3.40052e-07,4.67106e-07 0.00241027,0.00562025,-0.000168607,-0.00552789,-0.00792591 0.000195191,0.00026278,5.05913e-05,0.000261882,0.000331075
470 rs111406291,rs11888651,rs1377399,rs35946755,rs79612186 0 111.003 inf 5 0 4.03315e-07 3.39533e-07,4.71924e-07 0.00232728,0.00561694,0.000146386,-0.00563761,-0.00786871 0.000193628,0.000262646,4.30653e-05,0.000262722,0.000329227
471 rs111406291,rs11888651,rs1377397,rs35946755,rs79612186 0 110.999 inf 5 0 4.03304e-07 3.37715e-07,4.70632e-07 0.00232728,0.00561689,0.000146288,-0.00563755,-0.00786865 0.000193628,0.000262646,4.30653e-05,0.000262722,0.000329227
472 rs1542320,rs2278525,rs7566500,rs7595902,rs79612186 0 110.978 inf 5 0 3.04692e-08 1.50367e-08,4.94407e-08 1.31111e-05,5.35558e-05,-0.000206221,-0.00023483,-0.000553744 3.79996e-05,4.10101e-05,6.3719e-05,5.58856e-05,9.81032e-05
473 rs111406291,rs11888651,rs1191776,rs35946755,rs79612186 0 110.966 inf 5 0 4.02787e-07 3.38843e-07,4.72516e-07 0.00240908,0.00561904,-0.000166162,-0.00552834,-0.00792381 0.000195191,0.00026278,5.05913e-05,0.000261882,0.000331075
474 rs10204331,rs111406291,rs11888651,rs35946755,rs79612186 0 110.956 inf 5 0 4.03161e-07 3.37775e-07,4.69409e-07 -0.000171731,0.00236088,0.00560385,-0.00563261,-0.00789883 5.10168e-05,0.000193873,0.000262344,0.000262615,0.000330072
475 rs111406291,rs11888651,rs35946755,rs7566585,rs79612186 0 110.95 inf 5 0 4.02621e-07 3.41759e-07,4.69297e-07 0.00234022,0.00563538,-0.0057813,0.000177901,-0.00784255 0.000193664,0.000263338,0.000270487,5.47791e-05,0.000328763
476 rs10204331,rs12615948,rs2278525,rs7595902,rs79612186 0 110.945 inf 5 0 4.04252e-07 3.42052e-07,4.77414e-07 -0.000160999,0.00623402,4.91123e-05,-0.00629232,-0.00656751 5.10136e-05,0.000265443,3.82219e-05,0.000266191,0.00027546
477 rs111406291,rs11888651,rs1191774,rs35946755,rs79612186 0 110.937 inf 5 0 4.02694e-07 3.40888e-07,4.72809e-07 0.00240956,0.0056201,-0.000165196,-0.00553009,-0.00792476 0.000195229,0.000262826,5.06145e-05,0.000261865,0.000331149
478 rs111406291,rs11888651,rs35946755,rs58469978,rs79612186 0 110.92 inf 5 0 4.03055e-07 3.40236e-07,4.70071e-07 0.00234834,0.00560672,-0.0056244,-0.000131332,-0.00786605 0.000193723,0.000262421,0.000262434,3.9282e-05,0.000329198
479 rs1078150,rs12615948,rs2278525,rs7595902,rs79612186 0 110.918 inf 5 0 4.04163e-07 3.39892e-07,4.73979e-07 0.000130457,0.00622249,3.8718e-05,-0.0062791,-0.00656445 4.16061e-05,0.00026521,3.81935e-05,0.000265894,0.000275384
480 rs111406291,rs11888651,rs183779437,rs35946755,rs79612186 0 110.909 inf 5 0 4.03011e-07 3.42062e-07,4.70465e-07 0.00233699,0.00559917,-0.000345206,-0.00563384,-0.00786853 0.000193646,0.000262255,0.000103552,0.000262664,0.000329262
481 rs12615948,rs1866185,rs2278525,rs7595902,rs79612186 0 110.9 inf 5 0 4.04084e-07 3.44015e-07,4.74679e-07 0.0062198,-0.000323929,6.53602e-05,-0.00628943,-0.00655161 0.000265165,0.000103923,3.8847e-05,0.000266139,0.000275046
482 rs10170022,rs111406291,rs11888651,rs35946755,rs79612186 0 110.898 inf 5 0 4.02983e-07 3.43728e-07,4.69839e-07 0.000143148,0.00232681,0.00561693,-0.00563759,-0.00786855 4.30186e-05,0.000193629,0.000262691,0.000262765,0.000329266
483 rs12615948,rs2278525,rs72775166,rs7595902,rs79612186 0 110.897 inf 5 0 4.04094e-07 3.42389e-07,4.71217e-07 0.0062375,5.07005e-05,0.000328892,-0.00630471,-0.006562 0.000265543,3.82532e-05,0.000105433,0.000266563,0.000275324
484 rs12615948,rs17687974,rs2278525,rs7595902,rs79612186 0 110.889 inf 5 0 4.04075e-07 3.39666e-07,4.66633e-07 0.00624434,0.000301618,4.58568e-05,-0.00629489,-0.00657593 0.000265725,9.68301e-05,3.81827e-05,0.000266282,0.000275767
485 rs10181490,rs12615948,rs2278525,rs7595902,rs79612186 0 110.884 inf 5 0 4.04062e-07 3.33419e-07,4.70343e-07 -0.000277511,0.00623671,4.03301e-05,-0.0062826,-0.0065533 8.91723e-05,0.000265528,3.81793e-05,0.000265979,0.000275091
486 rs111406291,rs11888651,rs35946755,rs7574119,rs79612186 0 110.88 inf 5 0 4.02513e-07 3.43177e-07,4.68324e-07 0.00240757,0.00561752,-0.00552892,-0.000163067,-0.00792116 0.000195191,0.00026278,0.000261882,5.05913e-05,0.000331075
487 rs111406291,rs11888651,rs35946755,rs62111800,rs79612186 0 110.876 inf 5 0 4.02908e-07 3.41928e-07,4.69128e-07 0.00233774,0.00564811,-0.00567299,0.000279802,-0.00790079 0.00019365,0.000263733,0.000263952,8.45019e-05,0.000330198
488 rs111406291,rs11888651,rs12185663,rs35946755,rs79612186 0 110.874 inf 5 0 4.02891e-07 3.33159e-07,4.67922e-07 0.00232127,0.00562294,-0.000126094,-0.00563685,-0.00789295 0.000193639,0.000262878,3.81258e-05,0.000262758,0.000329952
489 rs12615948,rs2278525,rs6748924,rs7595902,rs79612186 0 110.872 inf 5 0 4.03868e-07 3.35503e-07,4.6934e-07 0.00633251,5.4709e-06,-0.000255105,-0.00632843,-0.00661425 0.000269784,4.00712e-05,8.31965e-05,0.000267473,0.000277445
490 rs12615948,rs2123535,rs2278525,rs7595902,rs79612186 0 110.866 inf 5 0 4.03995e-07 3.43709e-07,4.69102e-07 0.0062235,0.000116349,4.83016e-05,-0.00628132,-0.00656898 0.000265241,3.75761e-05,3.8211e-05,0.000265957,0.000275555
491 rs11684327,rs12615948,rs2278525,rs7595902,rs79612186 0 110.839 inf 5 0 4.0391e-07 3.36487e-07,4.7296e-07 -0.000162495,0.00622757,4.91298e-05,-0.00628828,-0.00656792 5.28227e-05,0.000265332,3.82249e-05,0.000266131,0.000275539
492 rs12615948,rs2278525,rs7560495,rs7595902,rs79612186 0 110.832 inf 5 0 4.03888e-07 3.39079e-07,4.70568e-07 0.00623462,4.86254e-05,-0.00016002,-0.00629371,-0.00657479 0.000265496,3.82167e-05,5.21074e-05,0.000266277,0.000275772
493 rs111406291,rs11888651,rs1453202,rs35946755,rs79612186 0 110.83 inf 5 0 4.02751e-07 3.40544e-07,4.67659e-07 0.00237882,0.00567081,-0.000234995,-0.00568993,-0.00794172 0.000194245,0.000264757,7.17209e-05,0.000264728,0.00033185
494 rs10201889,rs111406291,rs11888651,rs35946755,rs79612186 0 110.825 inf 5 0 4.02746e-07 3.44606e-07,4.71586e-07 -0.000166717,0.0023609,0.00561252,-0.00563835,-0.00790612 5.08995e-05,0.000193887,0.000262605,0.00026282,0.000330425
495 rs12615948,rs1584784,rs2278525,rs7595902,rs79612186 0 110.822 inf 5 0 4.03851e-07 3.39229e-07,4.76988e-07 0.00626927,0.000158992,5.05715e-05,-0.006319,-0.00660672 0.000266592,5.19179e-05,3.82535e-05,0.000267106,0.000277089
496 rs111406291,rs11888651,rs16986997,rs35946755,rs79612186 0 110.812 inf 5 0 4.02693e-07 3.40865e-07,4.69527e-07 0.00237677,0.00567505,-0.000246882,-0.00569144,-0.00794302 0.000194201,0.000264986,7.56451e-05,0.000264822,0.000331938
497 rs11677483,rs12615948,rs2278525,rs7595902,rs79612186 0 110.809 inf 5 0 4.03825e-07 3.35771e-07,4.70752e-07 -0.000151352,0.00620113,4.59585e-05,-0.00626094,-0.0065314 4.95255e-05,0.000264902,3.8184e-05,0.000265594,0.000274632
498 rs1851407,rs2278525,rs7566500,rs7595902,rs79612186 0 110.792 inf 5 0 3.10399e-08 1.55098e-08,4.93544e-08 4.12799e-05,5.50304e-05,-0.000212752,-0.000236164,-0.000559947 4.23884e-05,4.09052e-05,6.40949e-05,5.55979e-05,9.83332e-05
499 rs111406291,rs11888651,rs35946755,rs74173283,rs79612186 0 110.787 inf 5 0 4.02622e-07 3.32106e-07,4.64186e-07 0.00238557,0.00562235,-0.00564834,-0.000169608,-0.00793197 0.000194434,0.000262907,0.000263142,5.22249e-05,0.000331482
500 rs10188179,rs12615948,rs2278525,rs7595902,rs79612186 0 110.762 inf 5 0 4.03523e-07 3.42209e-07,4.65183e-07 -0.000249223,0.00632435,6.89619e-06,-0.00632247,-0.00660657 8.35315e-05,0.000269538,4.00289e-05,0.000267341,0.000277235
501 rs12615948,rs2278525,rs4666563,rs7595902,rs79612186 0 110.761 inf 5 0 4.03659e-07 3.39923e-07,4.72424e-07 0.00623255,4.94781e-05,-0.000113723,-0.00628966,-0.00657907 0.000265472,3.82335e-05,3.77029e-05,0.0002662,0.000275987
502 rs12615948,rs13406648,rs2278525,rs7595902,rs79612186 0 110.733 inf 5 0 4.03431e-07 3.37633e-07,4.68018e-07 0.00632321,-0.000247339,7.16814e-06,-0.00632174,-0.00660565 0.000269538,8.35315e-05,4.00289e-05,0.000267341,0.000277235
503 rs12615948,rs1583629,rs2278525,rs7595902,rs79612186 0 110.728 inf 5 0 4.03416e-07 3.3798e-07,4.67995e-07 0.00632303,-0.000247032,7.21251e-06,-0.00632162,-0.0066055 0.000269538,8.35315e-05,4.00289e-05,0.000267341,0.000277235
504 rs12615948,rs2278525,rs7595902,rs79612186,rs873683 0 110.728 inf 5 0 4.03566e-07 3.41547e-07,4.70085e-07 0.00621882,4.53577e-05,-0.00627611,-0.00655339,0.00011208 0.000265181,3.81797e-05,0.000265883,0.000275165,3.7437e-05
505 rs12615948,rs2278525,rs4666550,rs7595902,rs79612186 0 110.721 inf 5 0 4.03543e-07 3.37752e-07,4.70766e-07 0.0062203,4.54593e-05,0.000111894,-0.0062783,-0.00655485 0.000265212,3.81805e-05,3.74452e-05,0.000265933,0.00027521
506 rs12615948,rs2278525,rs4666551,rs7595902,rs79612186 0 110.721 inf 5 0 4.03541e-07 3.38419e-07,4.67289e-07 0.00622029,4.5459e-05,0.000111884,-0.00627829,-0.00655484 0.000265212,3.81805e-05,3.74452e-05,0.000265933,0.00027521
507 rs12615948,rs13386882,rs2278525,rs7595902,rs79612186 0 110.72 inf 5 0 4.0353e-07 3.40434e-07,4.73194e-07 0.00625723,-0.000143741,4.74869e-05,-0.00631299,-0.00659755 0.000266232,4.81527e-05,3.8202e-05,0.000266969,0.000276803
508 rs111406291,rs11888651,rs1453196,rs35946755,rs79612186 0 110.713 inf 5 0 4.02398e-07 3.39706e-07,4.67393e-07 0.00235187,0.00559396,-0.000127933,-0.00561369,-0.00785944 0.000193771,0.000262197,4.00134e-05,0.000262263,0.00032913
509 rs111406291,rs11888651,rs1863775,rs35946755,rs79612186 0 110.711 inf 5 0 4.02385e-07 3.40115e-07,4.67841e-07 0.00238875,0.00558353,0.000124901,-0.00559732,-0.00787768 0.000194556,0.000261997,3.91011e-05,0.000261981,0.000329604
510 rs111406291,rs11888651,rs35946755,rs62111801,rs79612186 0 110.707 inf 5 0 4.02373e-07 3.41776e-07,4.68783e-07 0.00233714,0.00563877,-0.00566336,0.00027196,-0.00789132 0.000193649,0.000263525,0.000263732,8.521e-05,0.000330025
511 rs111406291,rs11888651,rs35946755,rs71435536,rs79612186 0 110.689 inf 5 0 4.02301e-07 3.36302e-07,4.73434e-07 0.00234825,0.00565558,-0.00569215,-0.000358722,-0.00793256 0.000193732,0.000264241,0.000265032,0.000112976,0.000331658
512 rs111406291,rs11888651,rs35946755,rs62111797,rs79612186 0 110.685 inf 5 0 4.02305e-07 3.35985e-07,4.699e-07 0.0023371,0.00563827,-0.00566286,0.000270637,-0.00789079 0.000193649,0.000263525,0.000263732,8.521e-05,0.000330025
513 rs111406291,rs11888651,rs35946755,rs62111833,rs79612186 0 110.68 inf 5 0 4.02288e-07 3.40235e-07,4.72886e-07 0.00233708,0.00563815,-0.00566273,0.000270307,-0.00789065 0.000193649,0.000263525,0.000263732,8.521e-05,0.000330025
514 rs111406291,rs11888651,rs35946755,rs72787912,rs79612186 0 110.675 inf 5 0 4.02272e-07 3.39645e-07,4.64931e-07 0.00233707,0.00563803,-0.00566261,0.000269985,-0.00789052 0.000193649,0.000263525,0.000263732,8.521e-05,0.000330025
515 rs111406291,rs11888651,rs35946755,rs79612186,rs873683 0 110.672 inf 5 0 4.02263e-07 3.41475e-07,4.70675e-07 0.00233753,0.0056003,-0.00562117,-0.00787415,0.000118531 0.000193651,0.000262354,0.000262439,0.000329528,3.74337e-05
516 rs111406291,rs11888651,rs35946755,rs62111832,rs79612186 0 110.662 inf 5 0 4.02232e-07 3.38644e-07,4.71352e-07 0.00233705,0.00563774,-0.00566231,0.000269203,-0.00789021 0.000193649,0.000263525,0.000263732,8.521e-05,0.000330025
517 rs10197890,rs12615948,rs2278525,rs7595902,rs79612186 0 110.654 inf 5 0 4.0318e-07 3.39082e-07,4.72246e-07 -0.000242139,0.00632006,7.91861e-06,-0.0063197,-0.00660311 8.35315e-05,0.000269538,4.00289e-05,0.000267341,0.000277235
518 rs111406291,rs11888651,rs35946755,rs72786078,rs79612186 0 110.648 inf 5 0 4.02184e-07 3.39626e-07,4.75742e-07 0.00235581,0.00562347,-0.00565567,0.000195423,-0.00789499 0.000193828,0.000263028,0.000263493,6.20725e-05,0.000330201
519 rs111406291,rs11888651,rs35946755,rs4666517,rs79612186 0 110.648 inf 5 0 4.02185e-07 3.40794e-07,4.69291e-07 0.00233702,0.00563739,-0.00566196,0.000268284,-0.00788983 0.000193649,0.000263525,0.000263732,8.521e-05,0.000330025
520 rs111406291,rs11888651,rs151036277,rs35946755,rs79612186 0 110.647 inf 5 0 4.02187e-07 3.37271e-07,4.69473e-07 0.00238279,0.0055647,-0.000307912,-0.00558828,-0.00786386 0.000194405,0.00026174,9.77881e-05,0.000261873,0.000329267
521 rs10201889,rs12615948,rs2278525,rs7595902,rs79612186 0 110.619 inf 5 0 4.03219e-07 3.39863e-07,4.74351e-07 -0.000148033,0.00623168,4.72087e-05,-0.00629013,-0.0065639 5.08953e-05,0.000265504,3.81998e-05,0.000266278,0.000275556
522 rs12615948,rs16987151,rs2278525,rs7595902,rs79612186 0 110.611 inf 5 0 4.0317e-07 3.4206e-07,4.74386e-07 0.00621734,-0.000296203,6.19055e-05,-0.00628571,-0.0065476 0.000265181,0.000102269,3.87327e-05,0.000266162,0.000275065
523 rs111406291,rs11888651,rs17619294,rs35946755,rs79612186 0 110.61 inf 5 0 4.02061e-07 3.41352e-07,4.67697e-07 0.00232174,0.00564974,0.000214963,-0.00567618,-0.00789252 0.000193639,0.000264073,6.89067e-05,0.000264377,0.000330151
524 rs12615948,rs2278525,rs735024,rs7595902,rs79612186 0 110.594 inf 5 0 4.03139e-07 3.40056e-07,4.70378e-07 0.00621873,4.53725e-05,0.000108155,-0.00627651,-0.0065525 0.000265212,3.81805e-05,3.74452e-05,0.000265933,0.00027521
525 rs12615948,rs2278525,rs36112010,rs7595902,rs79612186 0 110.593 inf 5 0 4.03137e-07 3.40289e-07,4.69935e-07 0.00621517,4.34967e-05,0.000112551,-0.00627227,-0.00654813 0.000265142,3.81712e-05,3.89742e-05,0.000265839,0.000275085
526 rs12615948,rs2278525,rs75503594,rs7595902,rs79612186 0 110.584 inf 5 0 4.03074e-07 3.4155e-07,4.70487e-07 0.00625416,1.98458e-05,0.000285408,-0.00631362,-0.00655295 0.000266236,3.90029e-05,9.93762e-05,0.000267125,0.000275235
527 rs111406291,rs11888651,rs16986811,rs35946755,rs79612186 0 110.584 inf 5 0 4.01983e-07 3.38353e-07,4.70876e-07 0.00233688,0.0056359,0.000264274,-0.00566042,-0.00788821 0.000193649,0.000263525,8.521e-05,0.000263732,0.000330025
528 rs12615948,rs12710727,rs2278525,rs7595902,rs79612186 0 110.582 inf 5 0 4.03101e-07 3.41865e-07,4.69739e-07 0.00621858,0.000107797,4.53642e-05,-0.00627634,-0.00655228 0.000265212,3.74452e-05,3.81805e-05,0.000265933,0.00027521
529 rs111406291,rs11888651,rs35946755,rs62111806,rs79612186 0 110.58 inf 5 0 4.0197e-07 3.38845e-07,4.67674e-07 0.00233688,0.0056358,-0.00566033,0.000264017,-0.00788811 0.000193649,0.000263525,0.000263732,8.521e-05,0.000330025
530 rs111406291,rs11888651,rs35946755,rs62111829,rs79612186 0 110.571 inf 5 0 4.01944e-07 3.36043e-07,4.6798e-07 0.00233686,0.0056356,-0.00566012,0.000263489,-0.0078879 0.000193649,0.000263525,0.000263732,8.521e-05,0.000330025
531 rs111406291,rs11888651,rs1946442,rs35946755,rs79612186 0 110.57 inf 5 0 4.01937e-07 3.42584e-07,4.72102e-07 0.0023218,0.00564869,0.000212969,-0.0056751,-0.00789149 0.000193639,0.000264073,6.89067e-05,0.000264377,0.000330151
532 rs111406291,rs11693807,rs11888651,rs35946755,rs79612186 0 110.563 inf 5 0 4.01925e-07 3.40044e-07,4.67193e-07 0.00234532,-0.000125407,0.00558401,-0.00560985,-0.00784662 0.000193708,4.06132e-05,0.000262034,0.000262222,0.000328902
533 rs11689702,rs12615948,rs2278525,rs7595902,rs79612186 0 110.552 inf 5 0 4.02997e-07 3.3926e-07,4.72176e-07 0.000143735,0.00628027,3.85177e-05,-0.00634128,-0.00658752 5.03867e-05,0.000267385,3.8201e-05,0.000268452,0.000276567
534 rs111406291,rs11888651,rs12105617,rs35946755,rs79612186 0 110.549 inf 5 0 4.01871e-07 3.39599e-07,4.67473e-07 0.00238027,0.00560134,0.00014951,-0.00561471,-0.00789022 0.000194369,0.000262426,4.8618e-05,0.00026233,0.000330125
535 rs10168217,rs12615948,rs2278525,rs7595902,rs79612186 0 110.546 inf 5 0 4.02735e-07 3.35976e-07,4.67771e-07 0.000157854,0.00621947,-2.71601e-05,-0.00624519,-0.00654698 5.66794e-05,0.000265263,4.57072e-05,0.000265431,0.000275117
536 rs111406291,rs11888651,rs35946755,rs72787909,rs79612186 0 110.537 inf 5 0 4.01834e-07 3.36242e-07,4.64977e-07 0.00233679,0.00563478,-0.00565928,0.000261293,-0.00788701 0.000193649,0.000263525,0.000263732,8.521e-05,0.000330025
537 rs12615948,rs12617744,rs2278525,rs7595902,rs79612186 0 110.534 inf 5 0 4.02932e-07 3.4446e-07,4.71985e-07 0.00630197,-0.000214013,3.78222e-05,-0.00636278,-0.00660353 0.000268601,7.54656e-05,3.8212e-05,0.000269752,0.000277392
538 rs111406291,rs11888651,rs35946755,rs62125253,rs79612186 0 110.534 inf 5 0 4.01822e-07 3.38065e-07,4.69698e-07 0.00235459,0.00562438,-0.00565627,0.000191957,-0.00788916 0.000193821,0.00026314,0.000263617,6.26606e-05,0.000330103
539 rs12615948,rs2278525,rs7586653,rs7595902,rs79612186 0 110.528 inf 5 0 4.0292e-07 3.38491e-07,4.72592e-07 0.00627953,3.85478e-05,0.000142739,-0.00634047,-0.00658681 0.000267385,3.8201e-05,5.03867e-05,0.000268452,0.000276567
540 rs12615948,rs2278525,rs72775149,rs7595902,rs79612186 0 110.527 inf 5 0 4.02908e-07 3.3976e-07,4.71212e-07 0.00630169,3.78332e-05,-0.000213545,-0.00636248,-0.00660327 0.000268601,3.8212e-05,7.54656e-05,0.000269752,0.000277392
541 rs12615948,rs16987002,rs2278525,rs7595902,rs79612186 0 110.526 inf 5 0 4.02908e-07 3.37851e-07,4.70362e-07 0.0062964,-0.000214809,3.79147e-05,-0.00635736,-0.00659766 0.000268292,7.59133e-05,3.82106e-05,0.000269432,0.0002771
542 rs111406291,rs11888651,rs13395142,rs35946755,rs79612186 0 110.521 inf 5 0 4.01791e-07 3.34902e-07,4.64551e-07 0.00234459,0.00558153,-0.00012388,-0.00560778,-0.00784416 0.000193703,0.000261997,4.05364e-05,0.000262191,0.000328865
543 rs12615948,rs2278525,rs34907536,rs7595902,rs79612186 0 110.521 inf 5 0 4.02903e-07 3.38281e-07,4.69488e-07 0.00622738,4.64394e-05,0.000107543,-0.00628941,-0.00656143 0.000265434,3.81915e-05,3.80228e-05,0.000266311,0.000275546
544 rs111406291,rs11888651,rs35946755,rs78048658,rs79612186 0 110.518 inf 5 0 4.01774e-07 3.39101e-07,4.69038e-07 0.00238983,0.00558487,-0.00560802,-0.000149324,-0.00789597 0.000194681,0.000262061,0.000262197,4.89253e-05,0.000330363
545 rs111406291,rs11888651,rs17554487,rs35946755,rs79612186 0 110.516 inf 5 0 4.01763e-07 3.38638e-07,4.68768e-07 0.00232188,0.00564721,0.000210131,-0.00567355,-0.00789002 0.000193639,0.000264073,6.89067e-05,0.000264377,0.000330151
546 rs12615948,rs12710729,rs2278525,rs7595902,rs79612186 0 110.515 inf 5 0 4.02891e-07 3.39928e-07,4.71645e-07 0.00621198,0.000109279,4.52304e-05,-0.00626998,-0.00654546 0.000265099,3.86776e-05,3.81798e-05,0.000265811,0.000275049
547 rs111406291,rs11888651,rs35946755,rs6714987,rs79612186 0 110.506 inf 5 0 4.01743e-07 3.3876e-07,4.68081e-07 0.00234475,0.00558186,-0.00560812,-0.000123546,-0.00784439 0.000193705,0.000262006,0.000262201,4.05763e-05,0.000328875
548 rs111406291,rs11888651,rs35946755,rs77242430,rs79612186 0 110.505 inf 5 0 4.01735e-07 3.38872e-07,4.69034e-07 0.00238169,0.00558775,-0.00561119,0.000351744,-0.00788956 0.000194427,0.000262122,0.000262265,0.000115594,0.000330143
549 rs12615948,rs17689262,rs2278525,rs7595902,rs79612186 0 110.504 inf 5 0 4.0269e-07 3.37625e-07,4.64382e-07 0.00624025,-0.000161865,6.97056e-05,-0.00624703,-0.00656611 0.000265842,5.83664e-05,3.93787e-05,0.000265452,0.000275775
550 rs2278525,rs72786078,rs7566500,rs7595902,rs79612186 0 110.499 inf 5 0 3.03874e-08 1.56478e-08,5.00393e-08 5.45468e-05,-8.07106e-07,-0.000204673,-0.000232567,-0.00055252 4.09807e-05,6.19831e-05,6.37649e-05,5.58699e-05,9.81939e-05
551 rs10495696,rs12615948,rs2278525,rs7595902,rs79612186 0 110.498 inf 5 0 4.02833e-07 3.39636e-07,4.66984e-07 -0.000202973,0.00623329,3.78833e-05,-0.00629564,-0.00654531 7.22229e-05,0.000265603,3.82117e-05,0.000266524,0.000275054
552 rs111406291,rs11683902,rs11888651,rs35946755,rs79612186 0 110.498 inf 5 0 4.0171e-07 3.35991e-07,4.68415e-07 0.00238962,-0.000148276,0.00558515,-0.00560824,-0.00789643 0.000194684,4.88268e-05,0.000262071,0.000262206,0.000330402
553 rs111406291,rs11888651,rs35946755,rs4666523,rs79612186 0 110.496 inf 5 0 4.01707e-07 3.37702e-07,4.66693e-07 0.00233648,0.00562907,-0.00565338,0.000260955,-0.00788142 0.000193648,0.000263341,0.000263537,8.59487e-05,0.000329873
554 rs11895777,rs12615948,rs2278525,rs7595902,rs79612186 0 110.495 inf 5 0 4.02687e-07 3.40743e-07,4.70391e-07 -0.000233422,0.00630624,1.04226e-05,-0.00630949,-0.00658995 8.41968e-05,0.000269048,3.99239e-05,0.000267082,0.000276825
555 rs12613704,rs12615948,rs2278525,rs7595902,rs79612186 0 110.494 inf 5 0 4.02803e-07 3.43316e-07,4.7055e-07 -0.000211508,0.00630047,3.78812e-05,-0.00636117,-0.00660213 7.54656e-05,0.000268601,3.8212e-05,0.000269752,0.000277392
556 rs12615948,rs2278525,rs4273185,rs7595902,rs79612186 0 110.492 inf 5 0 4.02823e-07 3.37319e-07,4.68338e-07 0.00621306,3.76129e-05,0.000120656,-0.00626738,-0.00653225 0.000265124,3.82164e-05,4.29725e-05,0.000265763,0.000274729
557 rs111406291,rs11888651,rs12997522,rs35946755,rs79612186 0 110.489 inf 5 0 4.0167e-07 3.4069e-07,4.69121e-07 0.00241789,0.00558351,0.00013775,-0.0055973,-0.00791548 0.000195886,0.000262042,4.55051e-05,0.000262011,0.000331198
558 rs12615948,rs13394456,rs2278525,rs7595902,rs79612186 0 110.475 inf 5 0 4.02762e-07 3.38956e-07,4.75372e-07 0.00621231,0.000108056,4.51821e-05,-0.00627,-0.00654568 0.000265113,3.87009e-05,3.81796e-05,0.000265823,0.000275075
559 rs111406291,rs11888651,rs35946755,rs77897259,rs79612186 0 110.473 inf 5 0 4.01628e-07 3.39506e-07,4.71749e-07 0.00236216,0.00564791,-0.00566672,-0.000286171,-0.00791743 0.000193956,0.000264158,0.000264119,9.48436e-05,0.000331305
560 rs111406291,rs11888651,rs35946755,rs7590830,rs79612186 0 110.473 inf 5 0 4.0164e-07 3.37813e-07,4.66885e-07 0.00234518,0.00558598,-0.00560781,-0.000123892,-0.00785271 0.000193711,0.000262093,0.000262203,4.10248e-05,0.000329072
561 rs111406291,rs11888651,rs35946755,rs79612186,rs9798111 0 110.463 inf 5 0 4.01597e-07 3.4349e-07,4.65691e-07 0.00235389,0.0056248,-0.00565669,-0.00788877,0.000187837 0.000193817,0.000263211,0.000263702,0.000330156,6.24103e-05
562 rs111406291,rs11888651,rs35946755,rs4666498,rs79612186 0 110.459 inf 5 0 4.01582e-07 3.36216e-07,4.70147e-07 0.00235386,0.00562469,-0.00565658,0.000187608,-0.00788863 0.000193817,0.000263211,0.000263702,6.24103e-05,0.000330156
563 rs111406291,rs11888651,rs35946755,rs36083425,rs79612186 0 110.456 inf 5 0 4.01586e-07 3.36138e-07,4.68374e-07 0.00234511,0.00558577,-0.0056076,-0.000123363,-0.00785241 0.000193711,0.000262093,0.000262203,4.10248e-05,0.000329072
564 rs111406291,rs11888651,rs35946755,rs60249037,rs79612186 0 110.456 inf 5 0 4.01585e-07 3.37849e-07,4.70316e-07 0.00234511,0.00558576,-0.0056076,-0.000123348,-0.0078524 0.000193711,0.000262093,0.000262203,4.10248e-05,0.000329072
565 rs111406291,rs11888651,rs35946755,rs79612186,rs896809 0 110.455 inf 5 0 4.01575e-07 3.40032e-07,4.67832e-07 0.00234609,0.00559764,-0.00560905,-0.00784841,-0.000126818 0.00019372,0.000262368,0.000262234,0.00032898,4.22107e-05
566 rs111406291,rs11888651,rs35103592,rs35946755,rs79612186 0 110.454 inf 5 0 4.01578e-07 3.37286e-07,4.67043e-07 0.0023451,0.00558574,-0.000123282,-0.00560757,-0.00785236 0.000193711,0.000262093,4.10248e-05,0.000262203,0.000329072
567 rs111406291,rs11888651,rs35946755,rs62125254,rs79612186 0 110.45 inf 5 0 4.01555e-07 3.36301e-07,4.6411e-07 0.00235403,0.00562255,-0.00565425,0.000187949,-0.00788691 0.000193821,0.00026314,0.000263617,6.26606e-05,0.000330103
568 rs12615948,rs13385093,rs2278525,rs7595902,rs79612186 0 110.448 inf 5 0 4.0253e-07 3.34487e-07,4.69339e-07 0.00623202,0.000139168,-6.23394e-06,-0.00625801,-0.00655537 0.000265616,5.09599e-05,4.21925e-05,0.000265609,0.000275426
569 rs111406291,rs11888651,rs17687404,rs35946755,rs79612186 0 110.444 inf 5 0 4.01538e-07 3.43129e-07,4.70499e-07 0.002354,0.00562244,0.000187687,-0.00565412,-0.00788676 0.000193821,0.00026314,6.26606e-05,0.000263617,0.000330103
570 rs12615948,rs2278525,rs34001466,rs7595902,rs79612186 0 110.441 inf 5 0 4.02654e-07 3.34971e-07,4.72439e-07 0.00621606,4.22716e-05,0.000108241,-0.0062727,-0.00655261 0.000265197,3.81712e-05,3.91632e-05,0.000265895,0.000275306
571 rs111406291,rs11888651,rs35946755,rs75666936,rs79612186 0 110.436 inf 5 0 4.01506e-07 3.36833e-07,4.70399e-07 0.00233392,0.00567015,-0.00569143,0.000194158,-0.00791159 0.000193638,0.000265357,0.000265418,6.49873e-05,0.000331104
572 rs111406291,rs11888651,rs35946755,rs7600825,rs79612186 0 110.436 inf 5 0 4.01485e-07 3.36446e-07,4.66501e-07 0.00238241,0.00561579,-0.00565824,-0.000210445,-0.00789273 0.000194482,0.00026292,0.000263803,7.05595e-05,0.000330339
573 rs111406291,rs11888651,rs35946755,rs62125174,rs79612186 0 110.431 inf 5 0 4.01496e-07 3.37801e-07,4.76146e-07 0.00235391,0.00562215,-0.0056538,0.00018706,-0.00788641 0.000193821,0.00026314,0.000263617,6.26606e-05,0.000330103
574 rs111406291,rs11888651,rs35946755,rs4666339,rs79612186 0 110.431 inf 5 0 4.01494e-07 3.40648e-07,4.68512e-07 0.00235391,0.00562214,-0.00565378,0.000187029,-0.00788639 0.000193821,0.00026314,0.000263617,6.26606e-05,0.000330103
575 rs111406291,rs11888651,rs17635460,rs35946755,rs79612186 0 110.427 inf 5 0 4.01481e-07 3.40226e-07,4.70163e-07 0.00235365,0.00562398,0.000186087,-0.00565579,-0.00788777 0.000193817,0.000263211,6.24103e-05,0.000263702,0.000330156
576 rs111406291,rs11888651,rs35946755,rs79612186,rs80012286 0 110.424 inf 5 0 4.01442e-07 3.40772e-07,4.6721e-07 0.00235061,0.00565587,-0.00569993,-0.00791856,-0.000226762 0.000193776,0.000264628,0.000265951,0.000331452,7.62952e-05
577 rs12615948,rs2278525,rs72775148,rs7595902,rs79612186 0 110.422 inf 5 0 4.02575e-07 3.37261e-07,4.73467e-07 0.00629458,3.69127e-05,-0.000213213,-0.00635625,-0.006595 0.000268408,3.82322e-05,7.77309e-05,0.000269621,0.000277142
578 rs111406291,rs11888651,rs35946755,rs4666502,rs79612186 0 110.421 inf 5 0 4.01465e-07 3.38482e-07,4.68178e-07 0.00235384,0.00562193,-0.00565355,0.000186575,-0.00788613 0.000193821,0.00026314,0.000263617,6.26606e-05,0.000330103
579 rs10469799,rs12615948,rs2278525,rs7595902,rs79612186 0 110.413 inf 5 0 4.02568e-07 3.40489e-07,4.68174e-07 0.000107352,0.00621691,4.27381e-05,-0.00627398,-0.00655023 3.91657e-05,0.000265222,3.81706e-05,0.000265936,0.000275247
580 rs111406291,rs11888651,rs35946755,rs62110859,rs79612186 0 110.409 inf 5 0 4.01405e-07 3.38123e-07,4.69447e-07 0.00240533,0.00558848,-0.0055946,0.000198288,-0.00791322 0.000195374,0.000262167,0.000261982,6.69213e-05,0.000331225
581 rs12615948,rs2278525,rs35957485,rs7595902,rs79612186 0 110.402 inf 5 0 4.02464e-07 3.37942e-07,4.62402e-07 0.00621157,1.67992e-05,0.000170786,-0.00626641,-0.0065679 0.000265121,3.93608e-05,6.29454e-05,0.000265773,0.000275917
582 rs11888045,rs12615948,rs2278525,rs7595902,rs79612186 0 110.4 inf 5 0 4.02458e-07 3.40383e-07,4.71947e-07 0.000170681,0.00621155,1.68151e-05,-0.00626638,-0.00656785 6.29454e-05,0.000265121,3.93608e-05,0.000265773,0.000275917
583 rs111406291,rs11888651,rs16986896,rs35946755,rs79612186 0 110.396 inf 5 0 4.01395e-07 3.38419e-07,4.72019e-07 0.00234485,0.00558501,-0.000121449,-0.00560685,-0.00785131 0.000193711,0.000262093,4.10248e-05,0.000262203,0.000329072
584 rs111406291,rs11888651,rs13415690,rs35946755,rs79612186 0 110.395 inf 5 0 4.01373e-07 3.39728e-07,4.68346e-07 0.00237242,0.00566398,-0.000222075,-0.00567996,-0.00793185 0.000194207,0.000265092,7.51457e-05,0.000264874,0.000332148
585 rs12615948,rs1551262,rs2278525,rs7595902,rs79612186 0 110.395 inf 5 0 4.02477e-07 3.45901e-07,4.7227e-07 0.00628947,0.000135956,3.87852e-05,-0.0063589,-0.00658991 0.000268172,5.00395e-05,3.82001e-05,0.000269879,0.00027693
586 rs12615948,rs13394133,rs2278525,rs7595902,rs79612186 0 110.383 inf 5 0 4.02474e-07 3.39618e-07,4.69812e-07 0.00621125,0.00010501,4.45334e-05,-0.0062683,-0.00654354 0.000265114,3.86645e-05,3.81755e-05,0.000265813,0.000275062
587 rs111406291,rs11888651,rs35946755,rs62110857,rs79612186 0 110.383 inf 5 0 4.0132e-07 3.35506e-07,4.65258e-07 0.0023985,0.00561945,-0.00562566,0.000204033,-0.00794415 0.0001951,0.000263086,0.00026268,6.93502e-05,0.000332853
588 rs12615948,rs148361015,rs2278525,rs7595902,rs79612186 0 110.381 inf 5 0 4.02461e-07 3.41499e-07,4.70867e-07 0.00626085,-0.000434274,4.21259e-05,-0.00630232,-0.00657363 0.000266703,0.0001601,3.81716e-05,0.000266864,0.000276161
589 rs111406291,rs11888651,rs35946755,rs56406233,rs79612186 0 110.38 inf 5 0 4.01332e-07 3.40956e-07,4.66971e-07 0.00235334,0.00562291,-0.0056546,0.000183795,-0.00788646 0.000193817,0.000263211,0.000263702,6.24103e-05,0.000330156
590 rs12615948,rs2278525,rs7595902,rs79612186,rs979593 0 110.377 inf 5 0 4.02454e-07 3.38628e-07,4.68314e-07 0.00621118,4.453e-05,-0.00626821,-0.00654343,-0.000104801 0.000265114,3.81755e-05,0.000265813,0.000275062,3.86645e-05
591 rs111406291,rs11888651,rs35946755,rs7584431,rs79612186 0 110.376 inf 5 0 4.01324e-07 3.41497e-07,4.70347e-07 0.00238243,0.00557675,-0.0055895,0.000114914,-0.00785434 0.000194506,0.00026194,0.000261912,3.90449e-05,0.000329158
592 rs12615948,rs2278525,rs6531195,rs7595902,rs79612186 0 110.374 inf 5 0 4.02426e-07 3.36276e-07,4.69639e-07 0.00629091,3.81357e-05,-0.000205215,-0.00635144,-0.00659261 0.000268292,3.82106e-05,7.59133e-05,0.000269432,0.0002771
593 rs111406291,rs11888651,rs35946755,rs75021656,rs79612186 0 110.371 inf 5 0 4.01276e-07 3.43178e-07,4.72258e-07 0.0023503,0.00565423,-0.00569799,-0.00022363,-0.00791666 0.000193776,0.000264628,0.000265951,7.62952e-05,0.000331452
594 rs111406291,rs11888651,rs181676871,rs35946755,rs79612186 0 110.365 inf 5 0 4.01286e-07 3.37829e-07,4.72084e-07 0.00235347,0.00562068,0.000183822,-0.00565216,-0.00788459 0.000193821,0.00026314,6.26606e-05,0.000263617,0.000330103
595 rs111406291,rs11888651,rs13028359,rs35946755,rs79612186 0 110.363 inf 5 0 3.99716e-07 3.38281e-07,4.64627e-07 0.00233552,0.00564335,-0.000299796,-0.00538276,-0.00789527 0.00019365,0.000264982,0.000119207,0.000270969,0.000331332
596 rs111406291,rs11888651,rs16986895,rs35946755,rs79612186 0 110.363 inf 5 0 4.0129e-07 3.37695e-07,4.76847e-07 0.00234053,0.00558136,-0.00012074,-0.00560363,-0.00784526 0.000193674,0.000262028,4.11433e-05,0.000262146,0.000328944
597 rs111406291,rs11888651,rs35946755,rs4666336,rs79612186 0 110.36 inf 5 0 4.01269e-07 3.37174e-07,4.62953e-07 0.00235343,0.00562056,-0.00565203,0.000183557,-0.00788444 0.000193821,0.00026314,0.000263617,6.26606e-05,0.000330103
598 rs111406291,rs11888651,rs35946755,rs62125214,rs79612186 0 110.357 inf 5 0 4.0126e-07 3.37474e-07,4.66565e-07 0.00235341,0.0056205,-0.00565196,0.000183424,-0.00788436 0.000193821,0.00026314,0.000263617,6.26606e-05,0.000330103
599 rs111406291,rs11888651,rs13020534,rs35946755,rs79612186 0 110.353 inf 5 0 4.0126e-07 3.36987e-07,4.6861e-07 0.00234049,0.00558125,-0.000120436,-0.00560352,-0.0078451 0.000193674,0.000262028,4.11433e-05,0.000262146,0.000328944
600 rs12469408,rs12615948,rs2278525,rs7595902,rs79612186 0 110.353 inf 5 0 4.02357e-07 3.42149e-07,4.70869e-07 -0.000203803,0.0062901,3.81682e-05,-0.00635057,-0.00659186 7.59133e-05,0.000268292,3.82106e-05,0.000269432,0.0002771
601 rs111406291,rs11888651,rs35946755,rs72786068,rs79612186 0 110.351 inf 5 0 4.01242e-07 3.34157e-07,4.68309e-07 0.00235337,0.00562037,-0.00565182,0.000183139,-0.0078842 0.000193821,0.00026314,0.000263617,6.26606e-05,0.000330103
602 rs111406291,rs11888651,rs35946755,rs62125220,rs79612186 0 110.35 inf 5 0 4.01238e-07 3.43212e-07,4.65963e-07 0.00235336,0.00562034,-0.00565179,0.000183081,-0.00788417 0.000193821,0.00026314,0.000263617,6.26606e-05,0.000330103
603 rs111406291,rs11888651,rs35946755,rs7608279,rs79612186 0 110.349 inf 5 0 4.00888e-07 3.3944e-07,4.67855e-07 0.00234553,0.00546293,-0.00557265,-0.000147338,-0.00780993 0.000193726,0.000262901,0.000261754,5.20028e-05,0.000328378
604 rs12465749,rs12615948,rs2278525,rs7595902,rs79612186 0 110.349 inf 5 0 4.02346e-07 3.43785e-07,4.71781e-07 -0.000203568,0.00628997,3.81737e-05,-0.00635043,-0.00659174 7.59133e-05,0.000268292,3.82106e-05,0.000269432,0.0002771
605 rs111406291,rs11888651,rs35946755,rs79612186,rs79827100 0 110.348 inf 5 0 4.0122e-07 3.34504e-07,4.63463e-07 0.00233974,0.00567574,-0.0056989,-0.00791348,0.00021529 0.000193669,0.000265875,0.000266047,0.000331332,7.37998e-05
606 rs111406291,rs11888651,rs34775884,rs35946755,rs79612186 0 110.347 inf 5 0 4.01241e-07 3.36579e-07,4.70818e-07 0.00234047,0.00558118,-0.000120237,-0.00560345,-0.00784499 0.000193674,0.000262028,4.11433e-05,0.000262146,0.000328944
607 rs111406291,rs11888651,rs35946755,rs62110772,rs79612186 0 110.346 inf 5 0 4.01238e-07 3.37704e-07,4.65809e-07 0.00234047,0.00558117,-0.00560344,-0.000120212,-0.00784498 0.000193674,0.000262028,0.000262146,4.11433e-05,0.000328944
608 rs12615948,rs2278525,rs7563410,rs7595902,rs79612186 0 110.345 inf 5 0 4.02282e-07 3.39266e-07,4.74125e-07 0.00621088,1.72709e-05,0.000167695,-0.00626566,-0.00656639 0.000265121,3.93608e-05,6.29454e-05,0.000265773,0.000275917
609 rs111406291,rs11888651,rs35829876,rs35946755,rs79612186 0 110.34 inf 5 0 4.01219e-07 3.39514e-07,4.67002e-07 0.00234045,0.0055811,-0.000120009,-0.00560337,-0.00784487 0.000193674,0.000262028,4.11433e-05,0.000262146,0.000328944
610 rs111406291,rs11888651,rs17555778,rs35946755,rs79612186 0 110.34 inf 5 0 4.01218e-07 3.37895e-07,4.6568e-07 0.00234045,0.00558109,-0.000120008,-0.00560337,-0.00784487 0.000193674,0.000262028,4.11433e-05,0.000262146,0.000328944
611 rs111406291,rs11888651,rs35946755,rs7585716,rs79612186 0 110.34 inf 5 0 4.01218e-07 3.38404e-07,4.67094e-07 0.00234045,0.00558109,-0.00560337,-0.000120006,-0.00784487 0.000193674,0.000262028,0.000262146,4.11433e-05,0.000328944
612 rs111406291,rs11685520,rs11888651,rs35946755,rs79612186 0 110.34 inf 5 0 4.01217e-07 3.38864e-07,4.68032e-07 0.00234045,-0.000119999,0.00558109,-0.00560336,-0.00784487 0.000193674,4.11433e-05,0.000262028,0.000262146,0.000328944
613 rs111406291,rs11690669,rs11888651,rs35946755,rs79612186 0 110.34 inf 5 0 4.01217e-07 3.41886e-07,4.71424e-07 0.00234045,-0.000119998,0.00558109,-0.00560336,-0.00784487 0.000193674,4.11433e-05,0.000262028,0.000262146,0.000328944
614 rs10514630,rs111406291,rs11888651,rs35946755,rs79612186 0 110.339 inf 5 0 4.01215e-07 3.39312e-07,4.68495e-07 -0.000119977,0.00234045,0.00558108,-0.00560336,-0.00784486 4.11433e-05,0.000193674,0.000262028,0.000262146,0.000328944
615 rs12615948,rs2278525,rs4666538,rs7595902,rs79612186 0 110.339 inf 5 0 4.02298e-07 3.39062e-07,4.73191e-07 0.0062874,3.88579e-05,0.00013353,-0.0063565,-0.00658804 0.000268172,3.82001e-05,5.00395e-05,0.000269879,0.00027693
616 rs111406291,rs11888651,rs34249745,rs35946755,rs79612186 0 110.338 inf 5 0 4.01211e-07 3.38833e-07,4.64951e-07 0.00234044,0.00558107,-0.000119936,-0.00560334,-0.00784483 0.000193674,0.000262028,4.11433e-05,0.000262146,0.000328944
617 rs12615948,rs1453190,rs2278525,rs7595902,rs79612186 0 110.337 inf 5 0 4.0231e-07 3.41891e-07,4.72589e-07 0.00627361,0.000153731,4.01841e-05,-0.00633801,-0.00657888 0.000267391,5.75387e-05,3.81838e-05,0.00026869,0.000276465
618 rs111406291,rs11888651,rs17620409,rs35946755,rs79612186 0 110.337 inf 5 0 4.01209e-07 3.35051e-07,4.69584e-07 0.00234044,0.00558106,-0.000119911,-0.00560333,-0.00784482 0.000193674,0.000262028,4.11433e-05,0.000262146,0.000328944
619 rs111406291,rs11888651,rs35946755,rs62110771,rs79612186 0 110.337 inf 5 0 4.01208e-07 3.33817e-07,4.68526e-07 0.00234044,0.00558106,-0.00560333,-0.000119902,-0.00784482 0.000193674,0.000262028,0.000262146,4.11433e-05,0.000328944
620 rs111406291,rs11888651,rs17620259,rs35946755,rs79612186 0 110.334 inf 5 0 4.01199e-07 3.41619e-07,4.64532e-07 0.00234043,0.00558102,-0.000119809,-0.00560329,-0.00784477 0.000193674,0.000262028,4.11433e-05,0.000262146,0.000328944
621 rs12615948,rs1551258,rs2278525,rs7595902,rs79612186 0 110.334 inf 5 0 4.02298e-07 3.38215e-07,4.64586e-07 0.0062894,-0.000202587,3.81963e-05,-0.00634982,-0.00659122 0.000268292,7.59133e-05,3.82106e-05,0.000269432,0.0002771
622 rs12464871,rs12615948,rs2278525,rs7595902,rs79612186 0 110.333 inf 5 0 4.02295e-07 3.43585e-07,4.67188e-07 -0.000202514,0.00628936,3.81979e-05,-0.00634978,-0.00659119 7.59133e-05,0.000268292,3.82106e-05,0.000269432,0.0002771
623 rs12476841,rs12615948,rs2278525,rs7595902,rs79612186 0 110.333 inf 5 0 4.02295e-07 3.42897e-07,4.71823e-07 -0.000202508,0.00628936,3.81981e-05,-0.00634977,-0.00659118 7.59133e-05,0.000268292,3.82106e-05,0.000269432,0.0002771
624 rs10445838,rs111406291,rs11888651,rs35946755,rs79612186 0 110.333 inf 5 0 4.01195e-07 3.36498e-07,4.63025e-07 -0.000119764,0.00234043,0.00558101,-0.00560328,-0.00784474 4.11433e-05,0.000193674,0.000262028,0.000262146,0.000328944
625 rs12615948,rs2278525,rs57793953,rs7595902,rs79612186 0 110.333 inf 5 0 4.02294e-07 3.32807e-07,4.67187e-07 0.00628935,3.81983e-05,-0.000202497,-0.00634977,-0.00659118 0.000268292,3.82106e-05,7.59133e-05,0.000269432,0.0002771
626 rs111406291,rs11888651,rs34263109,rs35946755,rs79612186 0 110.332 inf 5 0 4.01194e-07 3.38619e-07,4.6418e-07 0.00234042,0.005581,-0.000119756,-0.00560327,-0.00784474 0.000193674,0.000262028,4.11433e-05,0.000262146,0.000328944
627 rs111406291,rs11888651,rs35946755,rs4666349,rs79612186 0 110.332 inf 5 0 4.01187e-07 3.41411e-07,4.64784e-07 0.00234012,0.00559423,-0.00561717,0.000164781,-0.00787023 0.000193672,0.000262329,0.000262465,5.66466e-05,0.000329641
628 rs12615948,rs2278525,rs7595902,rs79612186,rs80052570 0 110.33 inf 5 0 4.02291e-07 3.38625e-07,4.68189e-07 0.00629512,4.30524e-05,-0.0063482,-0.00659517,-0.00029559 0.000268653,3.81707e-05,0.000269333,0.000277321,0.000110848
629 rs12466563,rs12615948,rs2278525,rs7595902,rs79612186 0 110.33 inf 5 0 4.02285e-07 3.34253e-07,4.68938e-07 -0.000202319,0.00628925,3.82024e-05,-0.00634966,-0.00659108 7.59133e-05,0.000268292,3.82106e-05,0.000269432,0.0002771
630 rs12615948,rs16986989,rs2278525,rs7595902,rs79612186 0 110.33 inf 5 0 4.02284e-07 3.38374e-07,4.70503e-07 0.00628924,-0.000202296,3.8203e-05,-0.00634964,-0.00659107 0.000268292,7.59133e-05,3.82106e-05,0.000269432,0.0002771
631 rs12615948,rs2278525,rs4610007,rs7595902,rs79612186 0 110.33 inf 5 0 4.02284e-07 3.37283e-07,4.73629e-07 0.00628924,3.8203e-05,-0.000202295,-0.00634964,-0.00659107 0.000268292,3.82106e-05,7.59133e-05,0.000269432,0.0002771
632 rs12615948,rs1551257,rs2278525,rs7595902,rs79612186 0 110.33 inf 5 0 4.02284e-07 3.39907e-07,4.70512e-07 0.00628924,-0.000202295,3.8203e-05,-0.00634964,-0.00659107 0.000268292,7.59133e-05,3.82106e-05,0.000269432,0.0002771
633 rs12615948,rs2278525,rs72775140,rs7595902,rs79612186 0 110.329 inf 5 0 4.02282e-07 3.4004e-07,4.71398e-07 0.00628921,3.82042e-05,-0.000202243,-0.00634961,-0.00659104 0.000268292,3.82106e-05,7.59133e-05,0.000269432,0.0002771
634 rs12615948,rs2278525,rs72775142,rs7595902,rs79612186 0 110.328 inf 5 0 4.0228e-07 3.43815e-07,4.66464e-07 0.00628918,3.82052e-05,-0.000202199,-0.00634958,-0.00659102 0.000268292,3.82106e-05,7.59133e-05,0.000269432,0.0002771
635 rs12615948,rs2278525,rs72775139,rs7595902,rs79612186 0 110.327 inf 5 0 4.02278e-07 3.41158e-07,4.70427e-07 0.00628916,3.82061e-05,-0.000202161,-0.00634956,-0.006591 0.000268292,3.82106e-05,7.59133e-05,0.000269432,0.0002771
636 rs12615948,rs16986985,rs2278525,rs7595902,rs79612186 0 110.326 inf 5 0 4.02273e-07 3.3935e-07,4.70705e-07 0.0062891,-0.000202052,3.82086e-05,-0.00634949,-0.00659094 0.000268292,7.59133e-05,3.82106e-05,0.000269432,0.0002771
637 rs12615948,rs16987022,rs2278525,rs7595902,rs79612186 0 110.325 inf 5 0 4.0227e-07 3.40127e-07,4.68396e-07 0.00628906,-0.00020199,3.821e-05,-0.00634945,-0.00659091 0.000268292,7.59133e-05,3.82106e-05,0.000269432,0.0002771
638 rs111406291,rs11888651,rs1346345,rs35946755,rs79612186 0 110.32 inf 5 0 4.01146e-07 3.44032e-07,4.65176e-07 0.00238126,0.00557543,0.000113025,-0.00558846,-0.00785178 0.000194494,0.000261927,3.89926e-05,0.000261904,0.00032912
639 rs111406291,rs11888651,rs11889602,rs35946755,rs79612186 0 110.319 inf 5 0 4.01143e-07 3.43319e-07,4.69672e-07 0.0023816,0.00557614,0.000113147,-0.00558903,-0.00785322 0.000194506,0.00026194,3.90449e-05,0.000261912,0.000329158
640 rs111406291,rs11888651,rs35946755,rs74681217,rs79612186 0 110.315 inf 5 0 4.01136e-07 3.41128e-07,4.65793e-07 0.00233074,0.00555921,-0.00558075,-0.000180239,-0.00782418 0.00019363,0.000261705,0.000261816,6.22325e-05,0.000328555
641 rs10201255,rs12615948,rs2278525,rs7595902,rs79612186 0 110.312 inf 5 0 4.02228e-07 3.43635e-07,4.71484e-07 0.000152449,0.00627278,4.02064e-05,-0.00633706,-0.00657809 5.75387e-05,0.000267391,3.81838e-05,0.00026869,0.000276465
642 rs12615948,rs16987000,rs2278525,rs7595902,rs79612186 0 110.309 inf 5 0 4.0222e-07 3.35918e-07,4.69429e-07 0.00628847,-0.000200955,3.82339e-05,-0.00634881,-0.00659037 0.000268292,7.59133e-05,3.82106e-05,0.000269432,0.0002771
643 rs12615948,rs2278525,rs7571810,rs7595902,rs79612186 0 110.308 inf 5 0 4.02217e-07 3.37149e-07,4.64587e-07 0.00624976,5.22872e-05,0.000128088,-0.00629811,-0.00658628 0.000266315,3.83364e-05,4.84018e-05,0.000266771,0.000276883
644 rs12615948,rs16986974,rs2278525,rs7595902,rs79612186 0 110.305 inf 5 0 4.02207e-07 3.40034e-07,4.70471e-07 0.00628831,-0.000200683,3.82401e-05,-0.00634865,-0.00659022 0.000268292,7.59133e-05,3.82106e-05,0.000269432,0.0002771
645 rs12615948,rs2278525,rs7572167,rs7595902,rs79612186 0 110.301 inf 5 0 4.02144e-07 3.36184e-07,4.68336e-07 0.00621035,1.76358e-05,0.000165303,-0.00626507,-0.00656522 0.000265121,3.93608e-05,6.29454e-05,0.000265773,0.000275917
646 rs2278525,rs731596,rs7566500,rs7595902,rs79612186 0 110.301 inf 5 0 3.04754e-08 1.44336e-08,5.04073e-08 5.35645e-05,1.35913e-05,-0.000206261,-0.000234878,-0.00055347 4.10009e-05,3.79781e-05,6.37149e-05,5.58723e-05,9.80728e-05
647 rs12615948,rs2278525,rs7423003,rs7595902,rs79612186 0 110.301 inf 5 0 4.01963e-07 3.39991e-07,4.67215e-07 0.00620961,-2.11789e-05,0.000145725,-0.00623852,-0.00653669 0.00026512,4.55543e-05,5.65762e-05,0.000265384,0.000274949
648 rs111406291,rs11888651,rs12615088,rs35946755,rs79612186 0 110.298 inf 5 0 4.01065e-07 3.3532e-07,4.68982e-07 0.00237126,0.00566068,-0.000216307,-0.00567683,-0.00792794 0.000194207,0.000265092,7.51457e-05,0.000264874,0.000332148
649 rs2278525,rs6531187,rs7566500,rs7595902,rs79612186 0 110.298 inf 5 0 3.0539e-08 1.50888e-08,4.94091e-08 5.5619e-05,-2.6989e-05,-0.000202549,-0.000229046,-0.000551717 4.09625e-05,5.74841e-05,6.3697e-05,5.59493e-05,9.80434e-05
650 rs111406291,rs112532085,rs11888651,rs35946755,rs79612186 0 110.29 inf 5 0 4.01055e-07 3.40124e-07,4.70938e-07 0.0023237,-0.000154527,0.00557816,-0.0055991,-0.00783852 0.000193634,5.37337e-05,0.000261983,0.000262076,0.000328824
651 rs12615948,rs1529392,rs2278525,rs7595902,rs79612186 0 110.289 inf 5 0 4.02156e-07 3.385e-07,4.66229e-07 0.00627202,0.000151296,4.02265e-05,-0.00633622,-0.00657738 0.000267391,5.75387e-05,3.81838e-05,0.00026869,0.000276465
652 rs12615948,rs2278525,rs6531196,rs7595902,rs79612186 0 110.286 inf 5 0 4.02145e-07 3.41123e-07,4.70575e-07 0.00628758,3.82698e-05,-0.000199394,-0.00634785,-0.00658954 0.000268292,3.82106e-05,7.59133e-05,0.000269432,0.0002771
653 rs12615948,rs2278525,rs72784218,rs7595902,rs79612186 0 110.271 inf 5 0 4.02108e-07 3.33991e-07,4.68267e-07 0.00625995,4.20123e-05,-0.000309842,-0.0063001,-0.00657328 0.000266806,3.8172e-05,0.000118423,0.000266885,0.000276291
654 rs111406291,rs11888651,rs2123536,rs35946755,rs79612186 0 110.252 inf 5 0 4.00926e-07 3.41636e-07,4.66025e-07 0.00236264,0.00564195,0.000227112,-0.00566012,-0.00790628 0.000194008,0.00026418,7.98787e-05,0.0002641,0.000331149
655 rs111406291,rs11888651,rs35824107,rs35946755,rs79612186 0 110.252 inf 5 0 4.00919e-07 3.38136e-07,4.6481e-07 0.00233374,0.00564013,-0.00032554,-0.00565214,-0.00786672 0.000193638,0.000264094,0.000114572,0.000263741,0.000329594
656 rs12615948,rs2278525,rs7595902,rs79612186,rs956387 0 110.249 inf 5 0 4.02044e-07 3.40019e-07,4.71049e-07 0.00623449,4.41209e-05,-0.00628719,-0.00656655,-0.000126637 0.000265789,3.81737e-05,0.000266414,0.000276012,4.87342e-05
657 rs1542319,rs2278525,rs7566500,rs7595902,rs79612186 0 110.249 inf 5 0 3.04717e-08 1.48897e-08,4.9771e-08 1.33043e-05,5.3586e-05,-0.000206226,-0.000234828,-0.000553448 3.79781e-05,4.10009e-05,6.37149e-05,5.58723e-05,9.80728e-05
658 rs111406291,rs11888651,rs2123538,rs35946755,rs79612186 0 110.244 inf 5 0 4.00906e-07 3.40384e-07,4.71875e-07 0.00233602,0.0055979,0.000107334,-0.00561077,-0.00785814 0.000193648,0.000262469,3.78221e-05,0.000262338,0.000329335
659 rs111406291,rs11888651,rs16987002,rs35946755,rs79612186 0 110.243 inf 5 0 4.00892e-07 3.3803e-07,4.68674e-07 0.00237037,0.0056569,-0.0002144,-0.00567406,-0.00792176 0.000194201,0.000264986,7.56451e-05,0.000264822,0.000331938
660 rs111406291,rs11888651,rs35946755,rs6757594,rs79612186 0 110.241 inf 5 0 4.00884e-07 3.35449e-07,4.67378e-07 0.00237057,0.0056587,-0.00567495,-0.000212835,-0.00792559 0.000194207,0.000265092,0.000264874,7.51457e-05,0.000332148
661 rs111406291,rs11888651,rs13004236,rs35946755,rs79612186 0 110.237 inf 5 0 4.00892e-07 3.38237e-07,4.7292e-07 0.0023398,0.00557934,-0.000116489,-0.00560105,-0.00784228 0.000193672,0.000262017,4.11e-05,0.000262125,0.000328925
662 rs111406291,rs11888651,rs11902235,rs35946755,rs79612186 0 110.237 inf 5 0 4.00871e-07 3.32932e-07,4.7068e-07 0.00237052,0.00565856,-0.00021259,-0.00567481,-0.00792542 0.000194207,0.000265092,7.51457e-05,0.000264874,0.000332148
663 rs12615948,rs1427551,rs2278525,rs7595902,rs79612186 0 110.231 inf 5 0 4.01987e-07 3.39207e-07,4.69449e-07 0.00622033,0.000182769,4.95117e-05,-0.00628125,-0.00653946 0.00026537,7.07709e-05,3.82573e-05,0.000266228,0.000275026
664 rs10445843,rs111406291,rs11888651,rs35946755,rs79612186 0 110.23 inf 5 0 4.00871e-07 3.36355e-07,4.68187e-07 -0.000116027,0.00233915,0.0055784,-0.00560001,-0.00784115 4.10157e-05,0.000193667,0.000262,0.000262106,0.000328902
665 rs12615948,rs2278525,rs7595902,rs77934459,rs79612186 0 110.228 inf 5 0 4.01987e-07 3.35122e-07,4.69919e-07 0.00618201,4.49851e-05,-0.00624023,-0.000127671,-0.00650595 0.000264768,3.81794e-05,0.000265398,4.94373e-05,0.000274329
666 rs111406291,rs11888651,rs35946755,rs59236973,rs79612186 0 110.228 inf 5 0 4.00842e-07 3.39791e-07,4.69942e-07 0.00237041,0.00565824,-0.00567451,-0.000212037,-0.00792505 0.000194207,0.000265092,0.000264874,7.51457e-05,0.000332148
667 rs12615948,rs12622453,rs2278525,rs7595902,rs79612186 0 110.227 inf 5 0 4.0173e-07 3.43823e-07,4.73498e-07 0.00620868,0.000141956,-1.95226e-05,-0.00623817,-0.00653534 0.00026512,5.65762e-05,4.55543e-05,0.000265384,0.000274949
668 rs11096597,rs12615948,rs2278525,rs7595902,rs79612186 0 110.225 inf 5 0 4.01969e-07 3.38586e-07,4.64694e-07 0.000182393,0.00622023,4.94981e-05,-0.00628114,-0.00653935 7.07709e-05,0.00026537,3.82573e-05,0.000266228,0.000275026
669 rs111406291,rs11888651,rs1453199,rs35946755,rs79612186 0 110.224 inf 5 0 4.00841e-07 3.37257e-07,4.69359e-07 0.00227748,0.00558828,-0.000126899,-0.00560799,-0.0078063 0.000194458,0.000262221,4.49793e-05,0.000262279,0.000328342
670 rs10184780,rs111406291,rs11888651,rs35946755,rs79612186 0 110.218 inf 5 0 4.00797e-07 3.35518e-07,4.72786e-07 -0.000200434,0.00237968,0.0056088,-0.00564956,-0.00788303 7.13293e-05,0.000194495,0.000262835,0.000263673,0.00033021
671 rs111406291,rs11888651,rs35946755,rs4666550,rs79612186 0 110.218 inf 5 0 4.00825e-07 3.40538e-07,4.68243e-07 0.00232245,0.0055928,-0.00561346,0.000105447,-0.00785138 0.000193639,0.000262339,0.000262415,3.74297e-05,0.000329162
672 rs111406291,rs11888651,rs35946755,rs4666551,rs79612186 0 110.218 inf 5 0 4.00824e-07 3.35933e-07,4.66999e-07 0.00232245,0.00559279,-0.00561345,0.000105437,-0.00785137 0.000193639,0.000262339,0.000262415,3.74297e-05,0.000329162
673 rs111406291,rs11888651,rs35946755,rs6748924,rs79612186 0 110.214 inf 5 0 4.00785e-07 3.40638e-07,4.6806e-07 0.00234207,0.00560798,-0.00565286,-0.0002132,-0.0078691 0.000193692,0.000262809,0.000263823,7.59591e-05,0.000329707
674 rs111406291,rs11888651,rs13008851,rs35946755,rs79612186 0 110.211 inf 5 0 4.00799e-07 3.36217e-07,4.68543e-07 0.00238078,0.00558201,0.000127159,-0.00559461,-0.00787204 0.000194533,0.000262081,4.52463e-05,0.000262012,0.000329804
675 rs10490753,rs111406291,rs11888651,rs35946755,rs79612186 0 110.209 inf 5 0 4.00783e-07 3.39343e-07,4.69718e-07 -0.000210885,0.00237018,0.00565758,-0.00567389,-0.00792427 7.51457e-05,0.000194207,0.000265092,0.000264874,0.000332148
676 rs12615948,rs13432782,rs2278525,rs7595902,rs79612186 0 110.207 inf 5 0 4.01668e-07 3.38564e-07,4.67761e-07 0.00620842,0.000140924,-1.90691e-05,-0.00623807,-0.00653497 0.00026512,5.65762e-05,4.55543e-05,0.000265384,0.000274949
677 rs12615948,rs2278525,rs62109396,rs7595902,rs79612186 0 110.204 inf 5 0 4.01766e-07 3.42161e-07,4.69354e-07 0.00626585,1.96815e-06,0.000187208,-0.0062849,-0.00655506 0.000267278,4.14782e-05,7.43027e-05,0.000266399,0.000275626
678 rs111406291,rs11888651,rs148361015,rs35946755,rs79612186 0 110.204 inf 5 0 4.0078e-07 3.39118e-07,4.66335e-07 0.00234201,0.00562626,-0.000447754,-0.00564962,-0.00788789 0.000193691,0.000263516,0.0001596,0.000263682,0.000330411
679 rs12615948,rs2278525,rs73214227,rs7595902,rs79612186 0 110.201 inf 5 0 4.0156e-07 3.37229e-07,4.64229e-07 0.00627221,-1.10594e-05,0.000148441,-0.00636555,-0.00658418 0.000267778,4.40199e-05,6.03596e-05,0.000271429,0.000277178
680 rs12615948,rs2278525,rs62110851,rs7595902,rs79612186 0 110.199 inf 5 0 4.01888e-07 3.36058e-07,4.65692e-07 0.00621079,4.16941e-05,0.000100111,-0.00626597,-0.00654243 0.000265151,3.81733e-05,3.9193e-05,0.000265819,0.000275137
681 rs12615948,rs2162583,rs2278525,rs7595902,rs79612186 0 110.198 inf 5 0 4.01885e-07 3.43229e-07,4.77779e-07 0.0062198,0.000180711,4.94369e-05,-0.00628062,-0.00653884 0.00026537,7.07709e-05,3.82573e-05,0.000266228,0.000275026
682 rs111406291,rs116159272,rs11888651,rs35946755,rs79612186 0 110.192 inf 5 0 4.00734e-07 3.37401e-07,4.67205e-07 0.00229943,0.000314063,0.00562049,-0.00565021,-0.00786019 0.0001939,0.000112425,0.000263291,0.000263724,0.000329433
683 rs111406291,rs11888651,rs1427542,rs35946755,rs79612186 0 110.19 inf 5 0 4.00735e-07 3.39473e-07,4.67768e-07 0.0023754,0.00556081,-0.00019205,-0.00558981,-0.00786166 0.000194366,0.000261731,6.87427e-05,0.000261938,0.000329478
684 rs10514631,rs111406291,rs11888651,rs35946755,rs79612186 0 110.19 inf 5 0 4.00742e-07 3.34123e-07,4.76352e-07 -0.000119612,0.00232997,0.00557822,-0.0055975,-0.00782685 4.27836e-05,0.000193629,0.000262006,0.000262067,0.000328626
685 rs12615948,rs2278525,rs72777151,rs7595902,rs79612186 0 110.188 inf 5 0 4.01831e-07 3.39855e-07,4.66747e-07 0.00625444,4.95006e-05,-0.000193185,-0.00631975,-0.00655022 0.000266665,3.82601e-05,7.61142e-05,0.000267953,0.00027542
686 rs111406291,rs11886402,rs11888651,rs35946755,rs79612186 0 110.187 inf 5 0 4.00712e-07 3.36468e-07,4.68248e-07 0.00236991,-0.000209506,0.0056568,-0.00567314,-0.00792334 0.000194207,7.51457e-05,0.000265092,0.000264874,0.000332148
687 rs12615948,rs2278525,rs6728440,rs7595902,rs79612186 0 110.184 inf 5 0 4.01827e-07 3.42459e-07,4.68978e-07 0.00623569,5.15178e-05,0.000130532,-0.006282,-0.00656814 0.000265883,3.83227e-05,5.14491e-05,0.000266286,0.000276174
688 rs12615948,rs2278525,rs7566076,rs7595902,rs79612186 0 110.184 inf 5 0 4.01845e-07 3.39039e-07,4.6353e-07 0.00618324,4.55365e-05,-0.000125453,-0.00624186,-0.0065076 0.000264775,3.81851e-05,4.93493e-05,0.000265415,0.000274353
689 rs111406291,rs11683563,rs11888651,rs35946755,rs79612186 0 110.18 inf 5 0 4.00708e-07 3.37533e-07,4.68763e-07 0.00236079,-0.00010466,0.00560496,-0.0056233,-0.00787511 0.000193983,3.75572e-05,0.000262724,0.000262715,0.000329942
690 rs10445842,rs111406291,rs11888651,rs35946755,rs79612186 0 110.178 inf 5 0 4.00706e-07 3.4154e-07,4.71151e-07 -0.00011938,0.00233047,0.00557889,-0.00559767,-0.00782742 4.28464e-05,0.00019363,0.000262023,0.000262073,0.000328639
691 rs111406291,rs11888651,rs35946755,rs753098,rs79612186 0 110.174 inf 5 0 4.00681e-07 3.4018e-07,4.74996e-07 0.00227704,0.00558671,-0.00560639,-0.000124858,-0.00780436 0.000194498,0.000262201,0.000262258,4.49191e-05,0.000328327
692 rs12464127,rs12615948,rs2278525,rs7595902,rs79612186 0 110.174 inf 5 0 4.01474e-07 3.40224e-07,4.74488e-07 0.000146908,0.00627119,-1.05027e-05,-0.0063641,-0.00658315 6.03596e-05,0.000267778,4.40199e-05,0.000271429,0.000277178
693 rs111406291,rs11888651,rs35946755,rs754570,rs79612186 0 110.173 inf 5 0 4.0069e-07 3.3858e-07,4.69237e-07 0.00232996,0.00557801,-0.00559731,-0.000119022,-0.00782662 0.000193629,0.000262006,0.000262067,4.27836e-05,0.000328626
694 rs12615948,rs2278525,rs62109419,rs7595902,rs79612186 0 110.169 inf 5 0 4.01728e-07 3.39213e-07,4.69219e-07 0.00620655,1.93881e-05,0.000156228,-0.006261,-0.00655848 0.000265077,3.93009e-05,6.22778e-05,0.000265722,0.000275781
695 rs111406291,rs11888651,rs13407212,rs35946755,rs79612186 0 110.166 inf 5 0 4.00659e-07 3.34225e-07,4.66825e-07 0.00234141,0.00559589,-0.0001213,-0.00560814,-0.00784045 0.000193687,0.00026245,4.37286e-05,0.000262302,0.000328913
696 rs10196450,rs111406291,rs11888651,rs35946755,rs79612186 0 110.165 inf 5 0 4.00656e-07 3.35262e-07,4.72799e-07 0.000104685,0.00233559,0.00559459,-0.00560871,-0.0078541 3.77481e-05,0.000193647,0.000262413,0.000262316,0.000329269
697 rs11096632,rs12615948,rs2278525,rs7595902,rs79612186 0 110.16 inf 5 0 4.01701e-07 3.36096e-07,4.70318e-07 0.000155197,0.0062087,1.89739e-05,-0.00626251,-0.00655979 6.20635e-05,0.000265123,3.93479e-05,0.000265758,0.000275848
698 rs11096604,rs2278525,rs7566500,rs7595902,rs79612186 0 110.16 inf 5 0 3.05611e-08 1.50354e-08,4.95046e-08 -2.28427e-05,5.60624e-05,-0.000201867,-0.000229141,-0.000550653 4.54512e-05,4.10089e-05,6.37793e-05,5.58657e-05,9.8096e-05
699 rs12615948,rs2278525,rs6750313,rs7595902,rs79612186 0 110.158 inf 5 0 4.0175e-07 3.37601e-07,4.64508e-07 0.0062622,3.81261e-05,-0.000118824,-0.00632143,-0.00656731 0.000267091,3.8217e-05,4.72505e-05,0.000268096,0.00027617
700 rs12615948,rs2278525,rs7594214,rs7595902,rs79612186 0 110.149 inf 5 0 4.01662e-07 3.39436e-07,4.71254e-07 0.00620422,1.91993e-05,0.000154953,-0.00625838,-0.00655849 0.000265036,3.93366e-05,6.22492e-05,0.000265673,0.000275806
701 rs12615948,rs2278525,rs7571492,rs7595902,rs79612186 0 110.148 inf 5 0 4.01711e-07 3.39894e-07,4.66185e-07 0.00624314,5.23198e-05,0.000120946,-0.00629215,-0.00657862 0.000266208,3.8357e-05,4.83067e-05,0.000266689,0.000276764
702 rs12615948,rs16986643,rs2278525,rs7595902,rs79612186 0 110.147 inf 5 0 4.01724e-07 3.4077e-07,4.71033e-07 0.00621649,0.000176169,4.96121e-05,-0.00627551,-0.00653444 0.000265304,7.02589e-05,3.82654e-05,0.000266099,0.000274924
703 rs12615948,rs2278525,rs6753583,rs7595902,rs79612186 0 110.144 inf 5 0 4.01707e-07 3.41946e-07,4.63711e-07 0.00625826,3.90785e-05,0.000125527,-0.00631746,-0.00656435 0.00026691,3.82005e-05,5.01598e-05,0.000267899,0.000276049
704 rs111406291,rs11531372,rs11888651,rs35946755,rs79612186 0 110.144 inf 5 0 4.00587e-07 3.37752e-07,4.67952e-07 0.00234171,-0.000172392,0.00562325,-0.00564427,-0.00786395 0.000193691,6.25697e-05,0.000263455,0.00026352,0.000329588
705 rs111406291,rs11888651,rs12053079,rs35946755,rs79612186 0 110.141 inf 5 0 4.00581e-07 3.34179e-07,4.64713e-07 0.0023354,0.00559311,0.000103824,-0.0056078,-0.00785222 0.000193646,0.000262383,3.77064e-05,0.000262302,0.00032923
706 rs111406291,rs11888651,rs35946755,rs79612186,rs824518 0 110.139 inf 5 0 4.00566e-07 3.39616e-07,4.67627e-07 0.0024035,0.00555668,-0.0055721,-0.00787326,0.000118383 0.00019556,0.00026169,0.000261753,0.00032992,4.30576e-05
707 rs12613174,rs12615948,rs2278525,rs7595902,rs79612186 0 110.139 inf 5 0 4.01698e-07 3.3693e-07,4.70859e-07 0.000175624,0.00621635,4.95912e-05,-0.00627536,-0.00653429 7.02589e-05,0.000265304,3.82654e-05,0.000266099,0.000274924
708 rs111406291,rs11888651,rs35946755,rs7575674,rs79612186 0 110.138 inf 5 0 4.00571e-07 3.3668e-07,4.68125e-07 0.00233562,0.00559423,-0.00560778,0.00010399,-0.00785402 0.000193647,0.000262416,0.000262303,3.78043e-05,0.000329284
709 rs12615948,rs1469962,rs2278525,rs7595902,rs79612186 0 110.137 inf 5 0 4.01689e-07 3.3814e-07,4.70726e-07 0.00620296,-0.000132416,4.74676e-05,-0.00626174,-0.00653758 0.000265012,5.30254e-05,3.82151e-05,0.000265742,0.000275024
710 rs12615948,rs2278525,rs4109457,rs7595902,rs79612186 0 110.137 inf 5 0 4.0169e-07 3.43631e-07,4.69169e-07 0.00621878,4.9293e-05,0.000176755,-0.0062794,-0.00653766 0.00026537,3.82573e-05,7.07709e-05,0.000266228,0.000275026
711 rs12615948,rs183779437,rs2278525,rs7595902,rs79612186 0 110.136 inf 5 0 4.01692e-07 3.34894e-07,4.79871e-07 0.00619293,-0.000257722,5.03543e-05,-0.00624869,-0.00651566 0.000264862,0.000103175,3.82882e-05,0.000265502,0.000274486
712 rs12615948,rs2278525,rs62109404,rs7595902,rs79612186 0 110.134 inf 5 0 4.01614e-07 3.37821e-07,4.66561e-07 0.00620405,1.93325e-05,0.000154081,-0.00625819,-0.00655807 0.000265036,3.93366e-05,6.22492e-05,0.000265673,0.000275806
713 rs10189771,rs12615948,rs2278525,rs7595902,rs79612186 0 110.134 inf 5 0 4.01678e-07 3.38478e-07,4.66387e-07 9.46833e-05,0.00622055,4.58228e-05,-0.00628065,-0.0065512 3.79657e-05,0.000265421,3.8189e-05,0.000266273,0.000275501
714 rs111406291,rs11888651,rs35946755,rs6744008,rs79612186 0 110.132 inf 5 0 4.00551e-07 3.37563e-07,4.64484e-07 0.00233552,0.00559402,-0.00560822,0.000103642,-0.00785338 0.000193647,0.000262413,0.000262316,3.77481e-05,0.000329269
715 rs12615948,rs16986619,rs2278525,rs7595902,rs79612186 0 110.131 inf 5 0 4.01672e-07 3.36616e-07,4.70234e-07 0.00621881,0.000177404,4.92087e-05,-0.00627903,-0.00653799 0.000265373,7.11843e-05,3.82554e-05,0.00026622,0.00027504
716 rs10171948,rs12615948,rs2278525,rs7595902,rs79612186 0 110.131 inf 5 0 4.01425e-07 3.38865e-07,4.69295e-07 0.000136856,0.00620741,-1.72811e-05,-0.00623769,-0.00653352 5.65762e-05,0.00026512,4.55543e-05,0.000265384,0.000274949
717 rs111406291,rs11888651,rs12617744,rs35946755,rs79612186 0 110.129 inf 5 0 4.0053e-07 3.35824e-07,4.69752e-07 0.00236886,0.0056552,-0.000205939,-0.00567239,-0.00791963 0.000194198,0.00026512,7.51583e-05,0.000264943,0.000332078
718 rs10495698,rs12615948,rs2278525,rs7595902,rs79612186 0 110.128 inf 5 0 4.01659e-07 3.37565e-07,4.73715e-07 -0.000203504,0.00619463,3.87568e-05,-0.00625859,-0.00650339 8.17814e-05,0.000264884,3.82062e-05,0.000265677,0.000274308
719 rs12615948,rs2278525,rs74681217,rs7595902,rs79612186 0 110.128 inf 5 0 4.01668e-07 3.3915e-07,4.69124e-07 0.00617608,4.41112e-05,-0.000155088,-0.00623184,-0.00650512 0.000264749,3.81739e-05,6.22615e-05,0.000265346,0.000274328
720 rs12615948,rs2278525,rs4145606,rs7595902,rs79612186 0 110.127 inf 5 0 4.0166e-07 3.38307e-07,4.64966e-07 0.00621617,4.9562e-05,0.00017486,-0.00627514,-0.00653407 0.000265304,3.82654e-05,7.02589e-05,0.000266099,0.000274924
721 rs111406291,rs11888651,rs34585988,rs35946755,rs79612186 0 110.123 inf 5 0 4.00525e-07 3.38571e-07,4.64657e-07 0.00238538,0.00556895,-0.000133831,-0.00559233,-0.00787142 0.000194754,0.000261852,4.88694e-05,0.000261988,0.000329865
722 rs111406291,rs11888651,rs35946755,rs68054812,rs79612186 0 110.122 inf 5 0 4.00514e-07 3.34591e-07,4.64625e-07 0.00232288,0.0056437,-0.0056704,0.000191049,-0.00788825 0.000193638,0.000264479,0.000264841,6.98363e-05,0.000330539
723 rs111406291,rs11888651,rs35946755,rs72775149,rs79612186 0 110.122 inf 5 0 4.00507e-07 3.39198e-07,4.69485e-07 0.00236877,0.00565494,-0.00567214,-0.000205476,-0.00791932 0.000194198,0.00026512,0.000264943,7.51583e-05,0.000332078
724 rs12615948,rs2278525,rs62110829,rs7595902,rs79612186 0 110.121 inf 5 0 4.01647e-07 3.36554e-07,4.69635e-07 0.00618168,4.49048e-05,-0.000122841,-0.00623964,-0.00650514 0.000264768,3.81794e-05,4.94373e-05,0.000265398,0.000274329
725 rs12615948,rs2278525,rs35946755,rs7595902,rs79612186 0 110.121 inf 5 0 4.01014e-07 3.38696e-07,4.70938e-07 0.00613823,-1.73602e-05,-0.000136819,-0.00626544,-0.00652807 0.000265191,4.63373e-05,5.96836e-05,0.000265921,0.000274859
726 rs12615948,rs2278525,rs35154097,rs7595902,rs79612186 0 110.119 inf 5 0 4.01621e-07 3.39232e-07,4.69241e-07 0.00624278,5.12801e-05,-0.00011956,-0.0062916,-0.00657779 0.000266224,3.83215e-05,4.8262e-05,0.000266696,0.000276772
727 rs111406291,rs11888651,rs35946755,rs62110783,rs79612186 0 110.114 inf 5 0 4.00494e-07 3.37172e-07,4.70244e-07 0.0022918,0.00558889,-0.00560842,-0.00012269,-0.0078158 0.000194084,0.00026228,0.000262328,4.49357e-05,0.000328465
728 rs111406291,rs11888651,rs13028377,rs35946755,rs79612186 0 110.112 inf 5 0 4.0049e-07 3.366e-07,4.74431e-07 0.00233547,0.00559369,0.000103031,-0.00560793,-0.00785295 0.000193647,0.000262413,3.77481e-05,0.000262316,0.000329269
729 rs12464329,rs12615948,rs2278525,rs7595902,rs79612186 0 110.111 inf 5 0 4.01607e-07 3.35762e-07,4.74478e-07 9.4042e-05,0.00621794,4.30037e-05,-0.00627503,-0.006549 3.80233e-05,0.000265359,3.81706e-05,0.000266106,0.000275438
730 rs12615948,rs2278525,rs62109418,rs7595902,rs79612186 0 110.109 inf 5 0 4.0154e-07 3.40428e-07,4.69479e-07 0.00620582,1.99049e-05,0.000152789,-0.00626021,-0.00655685 0.000265077,3.93009e-05,6.22778e-05,0.000265722,0.000275781
731 rs11096624,rs12615948,rs2278525,rs7595902,rs79612186 0 110.108 inf 5 0 4.01139e-07 3.38337e-07,4.65547e-07 0.00013902,0.00623683,7.65688e-05,-0.00621015,-0.00654024 5.96248e-05,0.000266141,4.08164e-05,0.000265406,0.000275241
732 rs12615948,rs2278525,rs6719397,rs7595902,rs79612186 0 110.107 inf 5 0 4.01532e-07 3.36498e-07,4.66108e-07 0.00620571,2.02569e-05,0.000151607,-0.00625945,-0.00655871 0.000265075,3.92691e-05,6.18562e-05,0.000265706,0.000275866
733 rs111406291,rs11888651,rs35946755,rs72784242,rs79612186 0 110.102 inf 5 0 4.00451e-07 3.38131e-07,4.66588e-07 0.00233359,0.00564121,-0.00566692,0.00017149,-0.0078805 0.000193639,0.000264381,0.000264685,6.30712e-05,0.000330241
734 rs12615948,rs2278525,rs62109413,rs7595902,rs79612186 0 110.1 inf 5 0 4.01511e-07 3.42801e-07,4.68339e-07 0.0062057,1.99859e-05,0.00015225,-0.00626008,-0.0065566 0.000265077,3.93009e-05,6.22778e-05,0.000265722,0.000275781
735 rs12615948,rs2278525,rs6711483,rs7595902,rs79612186 0 110.099 inf 5 0 4.01572e-07 3.34593e-07,4.67902e-07 0.00621572,4.9492e-05,0.000173035,-0.00627461,-0.00653355 0.000265304,3.82654e-05,7.02589e-05,0.000266099,0.000274924
736 rs11681533,rs12615948,rs2278525,rs7595902,rs79612186 0 110.099 inf 5 0 4.0157e-07 3.36909e-07,4.63158e-07 0.000174254,0.00621814,4.9202e-05,-0.00627863,-0.00653691 7.07709e-05,0.00026537,3.82573e-05,0.000266228,0.000275026
737 rs12615948,rs1551256,rs2278525,rs7595902,rs79612186 0 110.098 inf 5 0 4.01566e-07 3.36687e-07,4.73831e-07 0.00619651,-9.23766e-05,4.66218e-05,-0.00625205,-0.00653428 0.000264913,3.75361e-05,3.82011e-05,0.000265561,0.000274946
738 rs111406291,rs11888651,rs35946755,rs735024,rs79612186 0 110.098 inf 5 0 4.00445e-07 3.40022e-07,4.65946e-07 0.00232265,0.00559083,-0.00561154,0.000101711,-0.0078489 0.000193639,0.000262339,0.000262415,3.74297e-05,0.000329162
739 rs10169398,rs12615948,rs2278525,rs7595902,rs79612186 0 110.095 inf 5 0 4.01494e-07 3.41782e-07,4.6874e-07 0.000151933,0.00620563,2.00335e-05,-0.00626001,-0.00655645 6.22778e-05,0.000265077,3.93009e-05,0.000265722,0.000275781
740 rs12613209,rs12615948,rs2278525,rs7595902,rs79612186 0 110.093 inf 5 0 4.01488e-07 3.38016e-07,4.74545e-07 0.000151835,0.00620561,2.00482e-05,-0.00625999,-0.0065564 6.22778e-05,0.000265077,3.93009e-05,0.000265722,0.000275781
741 rs111406291,rs11888651,rs35946755,rs6531195,rs79612186 0 110.092 inf 5 0 4.00411e-07 3.38805e-07,4.7309e-07 0.00236849,0.00565158,-0.00566897,-0.000204874,-0.00791552 0.000194201,0.000264986,0.000264822,7.56451e-05,0.000331938
742 rs111406291,rs11888651,rs12613704,rs35946755,rs79612186 0 110.09 inf 5 0 4.00406e-07 3.37176e-07,4.70983e-07 0.00236837,0.00565378,-0.000203455,-0.00567103,-0.00791796 0.000194198,0.00026512,7.51583e-05,0.000264943,0.000332078
743 rs12615948,rs2278525,rs7589478,rs7595902,rs79612186 0 110.088 inf 5 0 4.01471e-07 3.36208e-07,4.71076e-07 0.00620555,2.00951e-05,0.000151523,-0.00625992,-0.00655625 0.000265077,3.93009e-05,6.22778e-05,0.000265722,0.000275781
744 rs111406291,rs11888651,rs12710727,rs35946755,rs79612186 0 110.087 inf 5 0 4.00409e-07 3.3694e-07,4.64511e-07 0.00232267,0.00559064,0.000101353,-0.00561136,-0.00784866 0.000193639,0.000262339,3.74297e-05,0.000262415,0.000329162
745 rs111406291,rs11888651,rs2042817,rs35946755,rs79612186 0 110.086 inf 5 0 4.0041e-07 3.35481e-07,4.7031e-07 0.00233276,0.0056017,-0.000161199,-0.00561781,-0.00784695 0.000193636,0.000262679,5.95294e-05,0.0002626,0.000329115
746 rs111406291,rs11687408,rs11888651,rs35946755,rs79612186 0 110.085 inf 5 0 4.00404e-07 3.41519e-07,4.73565e-07 0.00229289,-0.000121758,0.00558682,-0.00560638,-0.00781423 0.000194065,4.49909e-05,0.000262238,0.000262288,0.000328447
747 rs111406291,rs11888651,rs12477809,rs35946755,rs79612186 0 110.084 inf 5 0 4.00397e-07 3.40863e-07,4.67137e-07 0.00232199,0.00562685,0.000187126,-0.00565238,-0.00786968 0.000193641,0.00026369,6.91877e-05,0.000263962,0.000329842
748 rs12465890,rs12615948,rs2278525,rs7595902,rs79612186 0 110.081 inf 5 0 4.01187e-07 3.40868e-07,4.67137e-07 0.00014088,0.00626228,-7.68723e-06,-0.00635413,-0.0065743 6.00383e-05,0.000267443,4.38302e-05,0.000270991,0.000276856
749 rs12052274,rs12615948,rs2278525,rs7595902,rs79612186 0 110.081 inf 5 0 4.01451e-07 3.38642e-07,4.71077e-07 0.000151133,0.00620546,2.01537e-05,-0.00625983,-0.00655607 6.22778e-05,0.000265077,3.93009e-05,0.000265722,0.000275781
750 rs12615948,rs2278525,rs62109406,rs7595902,rs79612186 0 110.077 inf 5 0 4.01436e-07 3.36123e-07,4.74552e-07 0.00620541,2.01937e-05,0.000150867,-0.00625976,-0.00655594 0.000265077,3.93009e-05,6.22778e-05,0.000265722,0.000275781
751 rs12615948,rs2278525,rs62109415,rs7595902,rs79612186 0 110.072 inf 5 0 4.01418e-07 3.40515e-07,4.65308e-07 0.00620333,1.98861e-05,0.000150455,-0.0062574,-0.00655634 0.000265036,3.93366e-05,6.22492e-05,0.000265673,0.000275806
752 rs12615948,rs2278525,rs72777137,rs7595902,rs79612186 0 110.072 inf 5 0 4.01459e-07 3.35551e-07,4.71719e-07 0.00621325,4.76685e-05,0.00027674,-0.00626201,-0.00656582 0.000265255,3.82218e-05,0.000113914,0.000265772,0.000276235
753 rs11692747,rs12615948,rs2278525,rs7595902,rs79612186 0 110.071 inf 5 0 4.0149e-07 3.36081e-07,4.67806e-07 -0.000120548,0.00618153,4.48667e-05,-0.00623937,-0.00650475 4.94373e-05,0.000264768,3.81794e-05,0.000265398,0.000274329
754 rs111406291,rs11888651,rs12469408,rs35946755,rs79612186 0 110.07 inf 5 0 4.00342e-07 3.37665e-07,4.64245e-07 0.00236821,0.0056508,-0.000203472,-0.00566822,-0.0079146 0.000194201,0.000264986,7.56451e-05,0.000264822,0.000331938
755 rs111406291,rs11888651,rs35946755,rs41336347,rs79612186 0 110.069 inf 5 0 4.00353e-07 3.3804e-07,4.6519e-07 0.00229306,0.00558657,-0.00560615,-0.00012115,-0.00781407 0.000194065,0.000262238,0.000262288,4.49909e-05,0.000328447
756 rs12615948,rs2278525,rs6755153,rs7595902,rs79612186 0 110.069 inf 5 0 4.01411e-07 3.37223e-07,4.63631e-07 0.00620531,2.0265e-05,0.000150393,-0.00625965,-0.00655572 0.000265077,3.93009e-05,6.22778e-05,0.000265722,0.000275781
757 rs145406022,rs2278525,rs7566500,rs7595902,rs79612186 0 110.068 inf 5 0 3.05791e-08 1.55459e-08,4.94118e-08 -6.48377e-05,5.45026e-05,-0.000202025,-0.000228463,-0.000547733 0.000122794,4.09029e-05,6.37339e-05,5.59883e-05,9.84366e-05
758 rs111406291,rs11888651,rs1530945,rs35946755,rs79612186 0 110.067 inf 5 0 4.00337e-07 3.38105e-07,4.73305e-07 0.00235973,0.00564249,-0.000205531,-0.00565932,-0.00790642 0.000193985,0.000264514,7.64492e-05,0.000264339,0.000331501
759 rs111406291,rs11888651,rs12465749,rs35946755,rs79612186 0 110.066 inf 5 0 4.00331e-07 3.36777e-07,4.69689e-07 0.00236817,0.00565067,-0.000203239,-0.00566809,-0.00791445 0.000194201,0.000264986,7.56451e-05,0.000264822,0.000331938
760 rs12615948,rs2278525,rs7561254,rs7595902,rs79612186 0 110.065 inf 5 0 4.01469e-07 3.39278e-07,4.62815e-07 0.00618151,4.48616e-05,-0.00012024,-0.00623933,-0.0065047 0.000264768,3.81794e-05,4.94373e-05,0.000265398,0.000274329
761 rs111406291,rs11888651,rs35519165,rs35946755,rs79612186 0 110.065 inf 5 0 4.00341e-07 3.38812e-07,4.69589e-07 0.00233272,0.00560125,-0.000160097,-0.00561741,-0.0078465 0.000193636,0.000262679,5.95294e-05,0.0002626,0.000329115
762 rs111406291,rs11888651,rs1593741,rs35946755,rs79612186 0 110.063 inf 5 0 4.00338e-07 3.44343e-07,4.67535e-07 0.00233248,0.00559896,-0.000161265,-0.00561534,-0.00784342 0.000193635,0.000262603,5.99831e-05,0.000262539,0.000329033
763 rs115893488,rs12615948,rs2278525,rs7595902,rs79612186 0 110.058 inf 5 0 4.01433e-07 3.37691e-07,4.69731e-07 -0.00029827,0.00626924,4.19506e-05,-0.00631865,-0.00656631 0.000123178,0.000267689,3.81724e-05,0.000268144,0.000276273
764 rs12615948,rs2278525,rs7595902,rs79612186,rs9677795 0 110.056 inf 5 0 4.0144e-07 3.37603e-07,4.669e-07 0.00618148,4.48545e-05,-0.00623928,-0.00650463,-0.000119815 0.000264768,3.81794e-05,0.000265398,0.000274329,4.94373e-05
765 rs111406291,rs11888651,rs13415282,rs35946755,rs79612186 0 110.055 inf 5 0 4.00316e-07 3.38605e-07,4.67476e-07 0.00233552,0.00556356,-0.000140679,-0.0055863,-0.00782209 0.000193648,0.000261779,5.24437e-05,0.000261904,0.000328574
766 rs111406291,rs11888651,rs35946755,rs56848929,rs79612186 0 110.054 inf 5 0 4.00294e-07 3.37467e-07,4.70061e-07 0.00236227,0.00565338,-0.00566984,-0.000212998,-0.00791977 0.000194048,0.000265175,0.000264946,7.95766e-05,0.00033227
767 rs12615948,rs2278525,rs6707471,rs7595902,rs79612186 0 110.051 inf 5 0 4.01351e-07 3.32259e-07,4.68889e-07 0.00620308,2.00782e-05,0.000149198,-0.00625713,-0.00655574 0.000265036,3.93366e-05,6.22492e-05,0.000265673,0.000275806
768 rs111406291,rs11888651,rs1551258,rs35946755,rs79612186 0 110.051 inf 5 0 4.00283e-07 3.36558e-07,4.66197e-07 0.00236797,0.00565012,-0.000202264,-0.00566757,-0.00791381 0.000194201,0.000264986,7.56451e-05,0.000264822,0.000331938
769 rs111406291,rs11888651,rs12464871,rs35946755,rs79612186 0 110.05 inf 5 0 4.0028e-07 3.389e-07,4.64427e-07 0.00236796,0.00565008,-0.000202192,-0.00566753,-0.00791376 0.000194201,0.000264986,7.56451e-05,0.000264822,0.000331938
770 rs111406291,rs11888651,rs12476841,rs35946755,rs79612186 0 110.05 inf 5 0 4.0028e-07 3.35089e-07,4.71467e-07 0.00236796,0.00565008,-0.000202186,-0.00566753,-0.00791376 0.000194201,0.000264986,7.56451e-05,0.000264822,0.000331938
771 rs111406291,rs11888651,rs35946755,rs57793953,rs79612186 0 110.05 inf 5 0 4.00279e-07 3.34875e-07,4.6178e-07 0.00236796,0.00565007,-0.00566752,-0.000202175,-0.00791375 0.000194201,0.000264986,0.000264822,7.56451e-05,0.000331938
772 rs12615948,rs12710730,rs2278525,rs7595902,rs79612186 0 110.048 inf 5 0 4.0141e-07 3.40507e-07,4.64245e-07 0.00620618,9.71642e-05,4.27845e-05,-0.00626546,-0.00653269 0.000265095,4.02418e-05,3.81706e-05,0.000265863,0.000274927
773 rs111406291,rs11888651,rs12466563,rs35946755,rs79612186 0 110.047 inf 5 0 4.00271e-07 3.44386e-07,4.67203e-07 0.00236792,0.00564997,-0.000201998,-0.00566743,-0.00791364 0.000194201,0.000264986,7.56451e-05,0.000264822,0.000331938
774 rs111406291,rs11888651,rs16986989,rs35946755,rs79612186 0 110.047 inf 5 0 4.00269e-07 3.41926e-07,4.68811e-07 0.00236792,0.00564996,-0.000201976,-0.00566742,-0.00791362 0.000194201,0.000264986,7.56451e-05,0.000264822,0.000331938
775 rs111406291,rs11888651,rs35946755,rs4610007,rs79612186 0 110.047 inf 5 0 4.00269e-07 3.38055e-07,4.70946e-07 0.00236792,0.00564996,-0.00566742,-0.000201975,-0.00791362 0.000194201,0.000264986,0.000264822,7.56451e-05,0.000331938
776 rs111406291,rs11888651,rs1551257,rs35946755,rs79612186 0 110.047 inf 5 0 4.00269e-07 3.33266e-07,4.72776e-07 0.00236792,0.00564996,-0.000201974,-0.00566742,-0.00791362 0.000194201,0.000264986,7.56451e-05,0.000264822,0.000331938
777 rs111406291,rs11677483,rs11888651,rs35946755,rs79612186 0 110.046 inf 5 0 4.00283e-07 3.33692e-07,4.70799e-07 0.00229951,-0.000132504,0.00557651,-0.00560093,-0.00781195 0.000193924,4.95614e-05,0.000262008,0.000262173,0.000328422
778 rs111406291,rs11888651,rs35946755,rs72775140,rs79612186 0 110.046 inf 5 0 4.00267e-07 3.3225e-07,4.69109e-07 0.00236791,0.00564993,-0.00566739,-0.000201923,-0.00791359 0.000194201,0.000264986,0.000264822,7.56451e-05,0.000331938
779 rs10208878,rs12615948,rs2278525,rs7595902,rs79612186 0 110.046 inf 5 0 4.01333e-07 3.37507e-07,4.66413e-07 0.000148862,0.00620301,2.01295e-05,-0.00625706,-0.00655558 6.22492e-05,0.000265036,3.93366e-05,0.000265673,0.000275806
780 rs111406291,rs11888651,rs35946755,rs7559121,rs79612186 0 110.046 inf 5 0 4.00271e-07 3.3498e-07,4.61729e-07 0.00234842,0.00560336,-0.0056178,-0.000106936,-0.00783869 0.000193777,0.000262767,0.000262625,4.00427e-05,0.000328924
781 rs111406291,rs11888651,rs35946755,rs72775142,rs79612186 0 110.045 inf 5 0 4.00265e-07 3.37524e-07,4.69655e-07 0.0023679,0.00564991,-0.00566737,-0.000201879,-0.00791356 0.000194201,0.000264986,0.000264822,7.56451e-05,0.000331938
782 rs111406291,rs11888651,rs35946755,rs72775139,rs79612186 0 110.045 inf 5 0 4.00263e-07 3.37188e-07,4.68384e-07 0.00236789,0.00564988,-0.00566735,-0.000201841,-0.00791353 0.000194201,0.000264986,0.000264822,7.56451e-05,0.000331938
783 rs111406291,rs11888651,rs16986985,rs35946755,rs79612186 0 110.043 inf 5 0 4.00258e-07 3.35065e-07,4.65221e-07 0.00236787,0.00564982,-0.000201733,-0.00566729,-0.00791346 0.000194201,0.000264986,7.56451e-05,0.000264822,0.000331938
784 rs111406291,rs11888651,rs16987022,rs35946755,rs79612186 0 110.042 inf 5 0 4.00255e-07 3.38402e-07,4.65286e-07 0.00236786,0.00564979,-0.000201671,-0.00566726,-0.00791342 0.000194201,0.000264986,7.56451e-05,0.000264822,0.000331938
785 rs12615948,rs2028207,rs2278525,rs7595902,rs79612186 0 110.041 inf 5 0 4.00635e-07 3.39165e-07,4.69216e-07 0.00621123,0.000141083,-5.93297e-05,-0.00629893,-0.00655865 0.000265321,6.50511e-05,6.06401e-05,0.000267521,0.000276322
786 rs111406291,rs11888651,rs13415215,rs35946755,rs79612186 0 110.04 inf 5 0 4.00264e-07 3.38983e-07,4.66926e-07 0.00233245,0.0055985,-0.000160065,-0.00561492,-0.00784296 0.000193635,0.000262603,5.99831e-05,0.000262539,0.000329033
787 rs12615948,rs2278525,rs748111,rs7595902,rs79612186 0 110.04 inf 5 0 4.01379e-07 3.39991e-07,4.64583e-07 0.00623428,4.70146e-05,0.000128089,-0.00628328,-0.00656384 0.000265954,3.82096e-05,5.32553e-05,0.000266441,0.000276176
788 rs10495697,rs12615948,rs2278525,rs7595902,rs79612186 0 110.038 inf 5 0 4.01377e-07 3.3743e-07,4.65099e-07 -9.41129e-05,0.00621856,5.17211e-05,-0.00627613,-0.00652831 3.91375e-05,0.000265412,3.83479e-05,0.000266187,0.000274806
789 rs12615948,rs2278525,rs28502265,rs7595902,rs79612186 0 110.03 inf 5 0 4.01283e-07 3.40528e-07,4.67924e-07 0.00620282,2.02758e-05,0.000147904,-0.00625685,-0.00655513 0.000265036,3.93366e-05,6.22492e-05,0.000265673,0.000275806
790 rs12615948,rs2278525,rs2293671,rs7595902,rs79612186 0 110.028 inf 5 0 4.01276e-07 3.39765e-07,4.6361e-07 0.0062028,2.02959e-05,0.000147772,-0.00625682,-0.00655507 0.000265036,3.93366e-05,6.22492e-05,0.000265673,0.000275806
791 rs111406291,rs11888651,rs16987000,rs35946755,rs79612186 0 110.027 inf 5 0 4.00205e-07 3.42383e-07,4.67911e-07 0.00236765,0.00564922,-0.000200643,-0.00566671,-0.00791275 0.000194201,0.000264986,7.56451e-05,0.000264822,0.000331938
792 rs10188179,rs111406291,rs11888651,rs35946755,rs79612186 0 110.025 inf 5 0 4.00186e-07 3.36433e-07,4.70067e-07 -0.000202241,0.00234096,0.00559849,-0.0056419,-0.00785782 7.63966e-05,0.000193689,0.000262619,0.000263562,0.000329491
793 rs111406291,rs11888651,rs16986974,rs35946755,rs79612186 0 110.022 inf 5 0 4.00192e-07 3.35541e-07,4.61529e-07 0.0023676,0.00564906,-0.000200374,-0.00566656,-0.00791257 0.000194201,0.000264986,7.56451e-05,0.000264822,0.000331938
794 rs10191258,rs12615948,rs2278525,rs7595902,rs79612186 0 110.021 inf 5 0 4.01317e-07 3.39989e-07,4.73359e-07 8.9767e-05,0.00619641,4.0268e-05,-0.00626028,-0.00652731 3.76177e-05,0.000264923,3.81861e-05,0.000265746,0.000274788
795 rs111406291,rs11888651,rs35946755,rs79612186,rs824481 0 110.021 inf 5 0 4.00204e-07 3.3792e-07,4.70369e-07 0.00233202,0.00559229,-0.00560993,-0.00783764,0.000157625 0.000193634,0.00026242,0.000262405,0.000328908,5.94361e-05
796 rs12615948,rs2278525,rs62109416,rs7595902,rs79612186 0 110.02 inf 5 0 4.0125e-07 3.41954e-07,4.71863e-07 0.0062027,2.03703e-05,0.000147285,-0.00625672,-0.00655483 0.000265036,3.93366e-05,6.22492e-05,0.000265673,0.000275806
797 rs111406291,rs11888651,rs13389539,rs35946755,rs79612186 0 110.019 inf 5 0 4.00196e-07 3.39909e-07,4.67666e-07 0.00233254,0.00559922,-0.000158338,-0.00561558,-0.00784407 0.000193635,0.000262642,5.97546e-05,0.00026257,0.000329074
798 rs1115214,rs12615948,rs2278525,rs7595902,rs79612186 0 110.017 inf 5 0 4.01285e-07 3.40704e-07,4.71335e-07 -0.000216744,0.00622313,5.98263e-05,-0.00628676,-0.00655079 9.11909e-05,0.000265573,3.88321e-05,0.000266606,0.000275614
799 rs111406291,rs11888651,rs35946755,rs79612186,rs824490 0 110.015 inf 5 0 4.00187e-07 3.37619e-07,4.65871e-07 0.00233201,0.0055922,-0.00560984,-0.00783754,0.000157352 0.000193634,0.00026242,0.000262405,0.000328908,5.94361e-05
800 rs12615948,rs2278525,rs7582392,rs7595902,rs79612186 0 110.014 inf 5 0 4.01292e-07 3.35302e-07,4.65486e-07 0.00624877,3.81764e-05,-0.000178221,-0.00630829,-0.00655368 0.000266636,3.82214e-05,7.49211e-05,0.000267639,0.000275738
801 rs111406291,rs11888651,rs2276606,rs35946755,rs79612186 0 110.013 inf 5 0 3.99636e-07 3.38564e-07,4.68875e-07 0.00233556,0.00558251,-0.000138611,-0.00570209,-0.00779412 0.000193651,0.000262227,5.56271e-05,0.000267907,0.000328263
802 rs111406291,rs11888651,rs35946755,rs79612186,rs824483 0 110.012 inf 5 0 4.00176e-07 3.40033e-07,4.67456e-07 0.00233201,0.00559213,-0.00560979,-0.00783748,0.000157171 0.000193634,0.00026242,0.000262405,0.000328908,5.94361e-05
803 rs111406291,rs11888651,rs35946755,rs79612186,rs824486 0 110.009 inf 5 0 4.00168e-07 3.34669e-07,4.65471e-07 0.002332,0.00559209,-0.00560975,-0.00783743,0.000157048 0.000193634,0.00026242,0.000262405,0.000328908,5.94361e-05
804 rs111406291,rs11888651,rs35946755,rs79612186,rs824485 0 110.007 inf 5 0 4.00162e-07 3.39259e-07,4.65509e-07 0.002332,0.00559206,-0.00560971,-0.0078374,0.000156944 0.000193634,0.00026242,0.000262405,0.000328908,5.94361e-05
805 rs111406291,rs11888651,rs35946755,rs79612186,rs964864 0 110.005 inf 5 0 4.00123e-07 3.36787e-07,4.72499e-07 0.00237537,0.00559849,-0.00563878,-0.0078712,-0.000185409 0.00019446,0.000262633,0.000263448,0.000329995,7.05035e-05
806 rs12053079,rs12615948,rs2278525,rs7595902,rs79612186 0 110.004 inf 5 0 4.01273e-07 3.40937e-07,4.67906e-07 8.93549e-05,0.00620055,4.28074e-05,-0.00625915,-0.00652459 3.76562e-05,0.000264994,3.81706e-05,0.000265724,0.000274722
807 rs111406291,rs11888651,rs35946755,rs79612186,rs824495 0 110.003 inf 5 0 4.0015e-07 3.39944e-07,4.65943e-07 0.002332,0.00559199,-0.00560965,-0.00783732,0.000156743 0.000193634,0.00026242,0.000262405,0.000328908,5.94361e-05
808 rs111406291,rs11888651,rs35946755,rs6531196,rs79612186 0 110.003 inf 5 0 4.0013e-07 3.3409e-07,4.66347e-07 0.00236735,0.00564835,-0.00566588,-0.000199094,-0.00791174 0.000194201,0.000264986,0.000264822,7.56451e-05,0.000331938
809 rs111406291,rs11888651,rs35946755,rs72775166,rs79612186 0 110.003 inf 5 0 4.00145e-07 3.37431e-07,4.64302e-07 0.00237075,0.00557274,-0.00558963,0.000276142,-0.0078561 0.000194302,0.000261943,0.000261964,0.000104766,0.000329445
810 rs12615948,rs2278525,rs6723357,rs7595902,rs79612186 0 110.003 inf 5 0 4.01258e-07 3.40478e-07,4.65276e-07 0.00619624,4.02874e-05,8.90948e-05,-0.00626002,-0.00652699 0.000264923,3.81861e-05,3.76177e-05,0.000265746,0.000274788
811 rs111406291,rs11888651,rs13406648,rs35946755,rs79612186 0 110.001 inf 5 0 4.00111e-07 3.33905e-07,4.68666e-07 0.00234086,0.00559801,-0.000200665,-0.00564126,-0.00785723 0.000193689,0.000262619,7.63966e-05,0.000263562,0.000329491
812 rs111406291,rs11888651,rs12185563,rs35946755,rs79612186 0 110 inf 5 0 4.00134e-07 3.37626e-07,4.66212e-07 0.00229368,0.00558339,-0.000118418,-0.00560357,-0.00781137 0.00019407,0.000262184,4.49775e-05,0.00026225,0.000328421
813 rs111406291,rs11888651,rs17758655,rs35946755,rs79612186 0 109.999 inf 5 0 4.00135e-07 3.37936e-07,4.65877e-07 0.00233263,0.00559991,-0.000156742,-0.0056162,-0.00784514 0.000193636,0.000262679,5.95294e-05,0.0002626,0.000329115
814 rs111406291,rs11888651,rs1551262,rs35946755,rs79612186 0 109.999 inf 5 0 4.00104e-07 3.39019e-07,4.64847e-07 0.00236575,0.00565727,0.000130855,-0.0056648,-0.0079108 0.000194158,0.00026557,4.98587e-05,0.000264777,0.000331906
815 rs111406291,rs11888651,rs35946755,rs79612186,rs824487 0 109.999 inf 5 0 4.00135e-07 3.41753e-07,4.68103e-07 0.00233199,0.0055919,-0.00560957,-0.00783724,0.000156498 0.000193634,0.00026242,0.000262405,0.000328908,5.94361e-05
816 rs111406291,rs11888651,rs1583629,rs35946755,rs79612186 0 109.997 inf 5 0 4.00099e-07 3.36086e-07,4.65617e-07 0.00234084,0.00559794,-0.000200408,-0.00564115,-0.00785713 0.000193689,0.000262619,7.63966e-05,0.000263562,0.000329491
817 rs12615948,rs2278525,rs75072834,rs7595902,rs79612186 0 109.997 inf 5 0 4.01246e-07 3.40853e-07,4.70845e-07 0.00620323,4.69311e-05,-0.000123278,-0.00626028,-0.00653657 0.000265047,3.82093e-05,5.21313e-05,0.000265754,0.000275083
818 rs10191017,rs111406291,rs11888651,rs35946755,rs79612186 0 109.994 inf 5 0 4.00119e-07 3.40424e-07,4.65881e-07 -0.000157684,0.00233238,0.00559758,-0.0056141,-0.00784204 5.99831e-05,0.000193635,0.000262603,0.000262539,0.000329033
819 rs111406291,rs11888651,rs35946755,rs79612186,rs824488 0 109.994 inf 5 0 4.00119e-07 3.40764e-07,4.68379e-07 0.00233198,0.00559181,-0.00560949,-0.00783714,0.000156238 0.000193634,0.00026242,0.000262405,0.000328908,5.94361e-05
820 rs111406291,rs11888651,rs35946755,rs79612186,rs824492 0 109.993 inf 5 0 4.00115e-07 3.39695e-07,4.66688e-07 0.00233198,0.00559179,-0.00560947,-0.00783712,0.000156181 0.000193634,0.00026242,0.000262405,0.000328908,5.94361e-05
821 rs111406291,rs11888651,rs35946755,rs79612186,rs824496 0 109.991 inf 5 0 4.00111e-07 3.32927e-07,4.69916e-07 0.00233198,0.00559176,-0.00560945,-0.0078371,0.000156112 0.000193634,0.00026242,0.000262405,0.000328908,5.94361e-05
822 rs111406291,rs11888651,rs35946755,rs79612186,rs824489 0 109.991 inf 5 0 4.0011e-07 3.36357e-07,4.69717e-07 0.00233198,0.00559176,-0.00560944,-0.00783709,0.00015609 0.000193634,0.00026242,0.000262405,0.000328908,5.94361e-05
823 rs112532085,rs12615948,rs2278525,rs7595902,rs79612186 0 109.988 inf 5 0 4.01217e-07 3.37223e-07,4.66532e-07 -0.000127145,0.00617646,4.78351e-05,-0.00623808,-0.00650849 5.39713e-05,0.00026475,3.82289e-05,0.00026539,0.000274392
824 rs111406291,rs11888651,rs11895671,rs35946755,rs79612186 0 109.988 inf 5 0 4.00086e-07 3.33724e-07,4.67491e-07 0.00236645,0.00564176,-0.000195103,-0.00565933,-0.00790702 0.00019418,0.000264626,7.44772e-05,0.000264479,0.000331708
825 rs12615948,rs1377400,rs2278525,rs7595902,rs79612186 0 109.986 inf 5 0 4.01206e-07 3.35364e-07,4.67522e-07 0.00624793,-0.000176241,3.82285e-05,-0.00630736,-0.00655292 0.000266636,7.49211e-05,3.82214e-05,0.000267639,0.000275738
826 rs10208877,rs111406291,rs11888651,rs35946755,rs79612186 0 109.985 inf 5 0 4.0009e-07 3.35564e-07,4.64358e-07 -0.000157191,0.00233237,0.00559739,-0.00561393,-0.00784185 5.99831e-05,0.000193635,0.000262603,0.000262539,0.000329033
827 rs12615948,rs2278525,rs6706023,rs7595902,rs79612186 0 109.985 inf 5 0 4.01207e-07 3.37351e-07,4.64891e-07 0.00621759,5.15301e-05,-9.20837e-05,-0.00627502,-0.00652737 0.000265412,3.83479e-05,3.91375e-05,0.000266187,0.000274806
828 rs12615948,rs1869304,rs2278525,rs7595902,rs79612186 0 109.983 inf 5 0 4.01204e-07 3.34766e-07,4.6463e-07 0.00619458,8.95394e-05,4.08182e-05,-0.00625341,-0.00652154 0.0002649,3.80724e-05,3.81805e-05,0.000265609,0.000274654
829 rs12615948,rs2123538,rs2278525,rs7595902,rs79612186 0 109.979 inf 5 0 4.01195e-07 3.34855e-07,4.67254e-07 0.00620016,8.86201e-05,4.13245e-05,-0.00625844,-0.00652467 0.000264992,3.77272e-05,3.81762e-05,0.000265716,0.000274734
830 rs10178866,rs12615948,rs2278525,rs7595902,rs79612186 0 109.979 inf 5 0 4.01191e-07 3.37832e-07,4.73419e-07 8.9384e-05,0.00619454,4.08217e-05,-0.00625336,-0.00652147 3.80724e-05,0.0002649,3.81805e-05,0.000265609,0.000274654
831 rs111406291,rs11677459,rs11888651,rs35946755,rs79612186 0 109.977 inf 5 0 4.00069e-07 3.37908e-07,4.64127e-07 0.00232349,-0.000114174,0.00556785,-0.00559292,-0.00781382 0.000193636,4.36619e-05,0.000261857,0.000262026,0.000328457
832 rs111406291,rs11888651,rs12478487,rs35946755,rs79612186 0 109.976 inf 5 0 4.00059e-07 3.39251e-07,4.65872e-07 0.00233218,0.00561528,0.000193073,-0.0056397,-0.00785922 0.000193634,0.0002633,7.39153e-05,0.000263513,0.000329573
833 rs10172443,rs111406291,rs11888651,rs35946755,rs79612186 0 109.974 inf 5 0 4.00057e-07 3.41229e-07,4.59978e-07 -0.000155917,0.00233215,0.00559422,-0.00561136,-0.00783912 5.97055e-05,0.000193634,0.000262506,0.000262468,0.000328967
834 rs12615948,rs2278525,rs6733844,rs7595902,rs79612186 0 109.974 inf 5 0 4.01168e-07 3.38827e-07,4.68202e-07 0.00619597,4.03177e-05,8.8049e-05,-0.00625961,-0.00652649 0.000264923,3.81861e-05,3.76177e-05,0.000265746,0.000274788
835 rs111406291,rs11888651,rs138976330,rs35946755,rs79612186 0 109.964 inf 5 0 4.00028e-07 3.40117e-07,4.72196e-07 0.00235752,0.00555593,-0.00011557,-0.00557779,-0.00782378 0.000193957,0.000261693,4.43918e-05,0.000261807,0.000328627
836 rs111406291,rs11888651,rs1579206,rs35946755,rs79612186 0 109.963 inf 5 0 4.0002e-07 3.38763e-07,4.67708e-07 0.00233234,0.00559695,-0.000156032,-0.00561352,-0.00784141 0.000193635,0.000262603,5.99831e-05,0.000262539,0.000329033
837 rs10211322,rs111406291,rs11888651,rs35946755,rs79612186 0 109.961 inf 5 0 4.00013e-07 3.36854e-07,4.67077e-07 -0.00015592,0.00233233,0.00559691,-0.00561349,-0.00784136 5.99831e-05,0.000193635,0.000262603,0.000262539,0.000329033
838 rs12615948,rs2278525,rs7565630,rs7595902,rs79612186 0 109.954 inf 5 0 4.01114e-07 3.34943e-07,4.66631e-07 0.00619427,4.07872e-05,8.84775e-05,-0.00625273,-0.00652071 0.000264899,3.8181e-05,3.80757e-05,0.000265602,0.000274644
839 rs10175095,rs12615948,rs2278525,rs7595902,rs79612186 0 109.953 inf 5 0 4.01043e-07 3.38406e-07,4.66928e-07 0.000142815,0.00620052,2.10774e-05,-0.00625495,-0.00654874 6.20515e-05,0.000265009,3.93267e-05,0.000265653,0.000275617
840 rs111406291,rs11888651,rs35946755,rs79612186,rs824484 0 109.952 inf 5 0 3.99987e-07 3.35445e-07,4.68481e-07 0.00233193,0.00559104,-0.00560879,-0.00783637,0.000154054 0.000193634,0.00026242,0.000262405,0.000328908,5.94361e-05
841 rs111406291,rs11888651,rs35946755,rs56281006,rs79612186 0 109.952 inf 5 0 3.99979e-07 3.39576e-07,4.63605e-07 0.00236463,0.00560285,-0.00562514,0.00010195,-0.00789065 0.000194141,0.000262823,0.000262941,3.93686e-05,0.000330924
842 rs111406291,rs11888651,rs35946755,rs72787932,rs79612186 0 109.951 inf 5 0 3.99976e-07 3.36788e-07,4.66512e-07 0.00231935,0.00562694,-0.00565262,0.000174443,-0.00786904 0.000193658,0.000263885,0.000264179,6.73817e-05,0.000329965
843 rs11531372,rs12615948,rs2278525,rs7595902,rs79612186 0 109.951 inf 5 0 4.01102e-07 3.40072e-07,4.72502e-07 -0.000144851,0.00623131,4.08758e-05,-0.0062849,-0.00653088 6.24375e-05,0.000265921,3.81802e-05,0.000266591,0.000274929
844 rs12615948,rs2278525,rs72775154,rs7595902,rs79612186 0 109.949 inf 5 0 4.01089e-07 3.405e-07,4.66691e-07 0.00622659,4.90085e-05,-0.000120784,-0.00627793,-0.00655789 0.000265741,3.82627e-05,5.21527e-05,0.000266319,0.000276024
845 rs111406291,rs11888651,rs17554817,rs35946755,rs79612186 0 109.949 inf 5 0 3.99967e-07 3.41756e-07,4.71277e-07 0.00231936,0.00562686,0.000174273,-0.00565253,-0.00786896 0.000193658,0.000263885,6.73817e-05,0.000264179,0.000329965
846 rs12615948,rs2278525,rs7568894,rs7595902,rs79612186 0 109.946 inf 5 0 4.01086e-07 3.41473e-07,4.67443e-07 0.00619419,4.07948e-05,8.81513e-05,-0.00625263,-0.00652058 0.000264899,3.8181e-05,3.80757e-05,0.000265602,0.000274644
847 rs111406291,rs11888651,rs35946755,rs4666538,rs79612186 0 109.945 inf 5 0 3.99931e-07 3.3902e-07,4.66875e-07 0.00236505,0.00565506,-0.00566286,0.000128447,-0.00790842 0.000194158,0.00026557,0.000264777,4.98587e-05,0.000331906
848 rs12615948,rs2278525,rs2347857,rs7595902,rs79612186 0 109.938 inf 5 0 4.01064e-07 3.34167e-07,4.6787e-07 0.00619408,4.07456e-05,8.78951e-05,-0.00625221,-0.0065201 0.000264899,3.81816e-05,3.80795e-05,0.000265596,0.000274635
849 rs11683563,rs12615948,rs2278525,rs7595902,rs79612186 0 109.937 inf 5 0 4.01056e-07 3.3987e-07,4.69449e-07 -8.68539e-05,0.00621959,4.02703e-05,-0.0062803,-0.00653391 3.76693e-05,0.000265504,3.81872e-05,0.000266419,0.000275037
850 rs10197890,rs111406291,rs11888651,rs35946755,rs79612186 0 109.937 inf 5 0 3.99908e-07 3.32901e-07,4.69027e-07 -0.000196315,0.00234058,0.00559669,-0.00563948,-0.00785558 7.63966e-05,0.000193689,0.000262619,0.000263562,0.000329491
851 rs12615948,rs2278525,rs56074072,rs7595902,rs79612186 0 109.931 inf 5 0 4.01012e-07 3.34308e-07,4.70813e-07 0.00620751,5.94029e-05,-0.000238151,-0.00627233,-0.00653386 0.000265165,3.8847e-05,0.000103923,0.000266139,0.000275046
852 rs10196450,rs12615948,rs2278525,rs7595902,rs79612186 0 109.929 inf 5 0 4.01035e-07 3.33734e-07,4.72865e-07 8.65827e-05,0.00619892,4.20836e-05,-0.00625641,-0.00652251 3.76589e-05,0.00026498,3.81721e-05,0.000265686,0.0002747
853 rs111406291,rs11888651,rs142004132,rs35946755,rs79612186 0 109.927 inf 5 0 3.99906e-07 3.40845e-07,4.752e-07 0.00237823,0.00556795,0.000296643,-0.00558975,-0.00785838 0.000194608,0.000261869,0.000115463,0.000261979,0.000329588
854 rs12615948,rs2278525,rs72779339,rs7595902,rs79612186 0 109.927 inf 5 0 4.00874e-07 3.39495e-07,4.66959e-07 0.00625368,4.59278e-06,0.000163477,-0.00627458,-0.00654295 0.000267145,4.17961e-05,7.27337e-05,0.000266252,0.00027543
855 rs2278525,rs4666521,rs7566500,rs7595902,rs79612186 0 109.927 inf 5 0 3.05745e-08 1.54085e-08,5.10681e-08 5.57344e-05,-2.99855e-05,-0.000202321,-0.000228665,-0.000551636 4.09625e-05,5.74841e-05,6.3697e-05,5.59493e-05,9.80434e-05
856 rs111406291,rs11888651,rs35946755,rs79612186,rs824454 0 109.925 inf 5 0 3.99892e-07 3.37559e-07,4.64015e-07 0.00232738,0.00560419,-0.00561739,-0.00785323,-9.67598e-05 0.000193628,0.000262897,0.000262687,0.000329416,3.77188e-05
857 rs111406291,rs11888651,rs12710714,rs35946755,rs79612186 0 109.921 inf 5 0 3.99886e-07 3.36658e-07,4.60202e-07 0.00233251,0.00559825,-0.000152605,-0.0056147,-0.00784345 0.000193636,0.000262679,5.95294e-05,0.0002626,0.000329115
858 rs111406291,rs11888651,rs12105038,rs35946755,rs79612186 0 109.909 inf 5 0 3.99847e-07 3.37982e-07,4.65401e-07 0.00237578,0.00556113,0.000100663,-0.00557799,-0.00783857 0.000194526,0.000261763,3.94401e-05,0.000261813,0.000328987
859 rs10204093,rs111406291,rs11888651,rs35946755,rs79612186 0 109.903 inf 5 0 3.99728e-07 3.39262e-07,4.70386e-07 0.00011143,0.00229213,0.00556435,-0.00555501,-0.00781323 4.42504e-05,0.000194155,0.000261817,0.000261717,0.000328467
860 rs10170517,rs111406291,rs11888651,rs35946755,rs79612186 0 109.902 inf 5 0 3.99828e-07 3.39436e-07,4.72045e-07 -0.00015087,0.00233209,0.00559236,-0.0056096,-0.0078379 5.92336e-05,0.000193634,0.000262491,0.000262454,0.000328972
861 rs12615948,rs2278525,rs6744008,rs7595902,rs79612186 0 109.901 inf 5 0 4.00949e-07 3.34837e-07,4.66725e-07 0.00619862,4.2093e-05,8.55444e-05,-0.00625603,-0.00652206 0.00026498,3.81721e-05,3.76589e-05,0.000265686,0.0002747
862 rs111406291,rs11888651,rs13413320,rs35946755,rs79612186 0 109.901 inf 5 0 3.99824e-07 3.38295e-07,4.66759e-07 0.00233205,0.00559279,-0.000152007,-0.00561006,-0.00783767 0.000193634,0.000262506,5.97055e-05,0.000262468,0.000328967
863 rs10170324,rs111406291,rs11888651,rs35946755,rs79612186 0 109.899 inf 5 0 3.99819e-07 3.37405e-07,4.63098e-07 -0.000150709,0.00233208,0.0055923,-0.00560955,-0.00783784 5.92336e-05,0.000193634,0.000262491,0.000262454,0.000328972
864 rs111406291,rs11888651,rs35946755,rs79612186,rs893400 0 109.899 inf 5 0 3.98112e-07 3.32483e-07,4.63014e-07 0.00235502,0.00538854,-0.0056644,-0.00783766,0.000257616 0.000194095,0.000271952,0.000266937,0.000329429,0.000128908
865 rs111406291,rs11888312,rs11888651,rs35946755,rs79612186 0 109.899 inf 5 0 3.99818e-07 3.36773e-07,4.71207e-07 0.00233186,-0.00015121,0.00559005,-0.00560787,-0.00783535 0.000193634,5.94361e-05,0.00026242,0.000262405,0.000328908
866 rs111406291,rs11888651,rs35946755,rs79612186,rs824480 0 109.897 inf 5 0 3.99813e-07 3.38594e-07,4.67843e-07 0.00233186,0.00559002,-0.00560784,-0.00783532,0.000151123 0.000193634,0.00026242,0.000262405,0.000328908,5.94361e-05
867 rs12615948,rs2278525,rs7595902,rs77026681,rs79612186 0 109.896 inf 5 0 4.00806e-07 3.36336e-07,4.64515e-07 0.00619649,7.60053e-05,-0.00627667,-0.000163502,-0.00652816 0.00026495,4.09733e-05,0.000266351,7.34744e-05,0.000274902
868 rs111406291,rs11888651,rs13422881,rs35946755,rs79612186 0 109.89 inf 5 0 3.9979e-07 3.35549e-07,4.74562e-07 0.00233185,0.00558988,-0.000150738,-0.00560772,-0.00783518 0.000193634,0.00026242,5.94361e-05,0.000262405,0.000328908
869 rs111406291,rs11888651,rs16986644,rs35946755,rs79612186 0 109.888 inf 5 0 3.99783e-07 3.32059e-07,4.68223e-07 0.00233184,0.00558984,-0.000150613,-0.00560768,-0.00783514 0.000193634,0.00026242,5.94361e-05,0.000262405,0.000328908
870 rs12615948,rs13028377,rs2278525,rs7595902,rs79612186 0 109.885 inf 5 0 4.00898e-07 3.35599e-07,4.6737e-07 0.00619844,8.49358e-05,4.20984e-05,-0.00625581,-0.00652179 0.00026498,3.76589e-05,3.81721e-05,0.000265686,0.0002747
871 rs111406291,rs11888651,rs16986653,rs35946755,rs79612186 0 109.882 inf 5 0 3.99766e-07 3.39443e-07,4.66312e-07 0.00233184,0.00558974,-0.000150326,-0.00560759,-0.00783503 0.000193634,0.00026242,5.94361e-05,0.000262405,0.000328908
872 rs111406291,rs11888651,rs13430431,rs35946755,rs79612186 0 109.882 inf 5 0 3.99765e-07 3.34936e-07,4.64466e-07 0.00233184,0.00558973,-0.000150311,-0.00560758,-0.00783503 0.000193634,0.00026242,5.94361e-05,0.000262405,0.000328908
873 rs12615948,rs1453204,rs2278525,rs7595902,rs79612186 0 109.875 inf 5 0 4.00871e-07 3.41004e-07,4.65708e-07 0.00618313,-8.48752e-05,4.21243e-05,-0.00623599,-0.00650388 0.000264782,3.77833e-05,3.8172e-05,0.000265377,0.000274338
874 rs12615948,rs2123536,rs2278525,rs7595902,rs79612186 0 109.873 inf 5 0 4.00849e-07 3.41774e-07,4.70139e-07 0.00624462,0.000178776,3.77999e-05,-0.00630051,-0.00655122 0.00026665,7.98263e-05,3.82375e-05,0.000267473,0.000275813
875 rs12615948,rs16987044,rs2278525,rs7595902,rs79612186 0 109.871 inf 5 0 4.00833e-07 3.38636e-07,4.6964e-07 0.00625371,-0.0001551,3.73629e-05,-0.00631331,-0.00655658 0.000267176,6.9421e-05,3.82499e-05,0.000268269,0.00027609
876 rs10206483,rs111406291,rs11888651,rs35946755,rs79612186 0 109.868 inf 5 0 3.99721e-07 3.38142e-07,4.60525e-07 -0.00015023,0.002332,0.00559214,-0.00560946,-0.00783701 5.97055e-05,0.000193634,0.000262506,0.000262468,0.000328967
877 rs10194637,rs111406291,rs11888651,rs35946755,rs79612186 0 109.862 inf 5 0 3.99703e-07 3.36789e-07,4.67664e-07 -0.000149248,0.00233181,0.00558936,-0.00560724,-0.00783465 5.94361e-05,0.000193634,0.00026242,0.000262405,0.000328908
878 rs111406291,rs11888651,rs35946755,rs6740759,rs79612186 0 109.861 inf 5 0 3.99699e-07 3.38259e-07,4.66187e-07 0.00233181,0.00558934,-0.00560722,-0.000149186,-0.00783463 0.000193634,0.00026242,0.000262405,5.94361e-05,0.000328908
879 rs111406291,rs11888651,rs35946755,rs79612186,rs824494 0 109.853 inf 5 0 3.99672e-07 3.38458e-07,4.66541e-07 0.0023318,0.00558918,-0.00560708,-0.00783446,0.000148725 0.000193634,0.00026242,0.000262405,0.000328908,5.94361e-05
880 rs12615948,rs2278525,rs7595902,rs7596636,rs79612186 0 109.852 inf 5 0 4.00781e-07 3.41182e-07,4.66969e-07 0.00624476,3.89764e-05,-0.00630368,0.000100992,-0.00655297 0.000266696,3.82108e-05,0.000267702,4.55449e-05,0.000275932
881 rs10171558,rs111406291,rs11888651,rs35946755,rs79612186 0 109.852 inf 5 0 3.99669e-07 3.36789e-07,4.68196e-07 -0.000148671,0.0023318,0.00558916,-0.00560706,-0.00783444 5.94361e-05,0.000193634,0.00026242,0.000262405,0.000328908
882 rs111406291,rs11888651,rs35946755,rs7560495,rs79612186 0 109.85 inf 5 0 3.99657e-07 3.42183e-07,4.63e-07 0.00232896,0.00558201,-0.00560597,-0.000129739,-0.00784871 0.000193628,0.00026221,0.000262376,5.19437e-05,0.000329328
883 rs111406291,rs11888651,rs12475290,rs35946755,rs79612186 0 109.846 inf 5 0 3.99654e-07 3.39658e-07,4.72343e-07 0.00235589,0.00555119,-0.000110489,-0.00557389,-0.00781861 0.000193947,0.000261654,4.42488e-05,0.000261776,0.000328561
884 rs111406291,rs11888651,rs35946755,rs74976767,rs79612186 0 109.845 inf 5 0 3.99646e-07 3.39861e-07,4.7348e-07 0.00233179,0.00558902,-0.00560693,-0.000148269,-0.0078343 0.000193634,0.00026242,0.000262405,5.94361e-05,0.000328908
885 rs111406291,rs11684327,rs11888651,rs35946755,rs79612186 0 109.844 inf 5 0 3.99641e-07 3.40606e-07,4.64286e-07 0.00232857,-0.000131178,0.00557616,-0.00560056,-0.00784229 0.000193628,5.26177e-05,0.000262062,0.000262233,0.000329131
886 rs111406291,rs11888651,rs1522481,rs35946755,rs79612186 0 109.839 inf 5 0 3.99629e-07 3.36996e-07,4.62984e-07 0.00233178,0.00558891,-0.000147968,-0.00560683,-0.00783419 0.000193634,0.00026242,5.94361e-05,0.000262405,0.000328908
887 rs12615948,rs2278525,rs72779347,rs7595902,rs79612186 0 109.839 inf 5 0 4.00595e-07 3.4191e-07,4.73284e-07 0.00625038,6.16243e-06,0.000156772,-0.00627254,-0.00654056 0.000267145,4.17961e-05,7.27337e-05,0.000266252,0.00027543
888 rs111406291,rs11888651,rs16987044,rs35946755,rs79612186 0 109.835 inf 5 0 3.99598e-07 3.37793e-07,4.61161e-07 0.00235159,0.0056377,-0.00017172,-0.00565389,-0.00788743 0.000193859,0.000264717,6.92218e-05,0.000264471,0.000330995
889 rs12615948,rs2278525,rs56001692,rs7595902,rs79612186 0 109.83 inf 5 0 4.00728e-07 3.35809e-07,4.63555e-07 0.00618289,4.16998e-05,-8.31408e-05,-0.00623534,-0.00650307 0.000264782,3.81743e-05,3.77954e-05,0.000265374,0.000274333
890 rs12615948,rs2278525,rs6704779,rs7595902,rs79612186 0 109.828 inf 5 0 4.00698e-07 3.38878e-07,4.74455e-07 0.00625001,3.89291e-05,0.000103795,-0.00630955,-0.00655014 0.000267048,3.82128e-05,4.73984e-05,0.000268136,0.000275832
891 rs12615948,rs2278525,rs4666350,rs7595902,rs79612186 0 109.825 inf 5 0 4.00155e-07 3.3803e-07,4.64905e-07 0.00622021,9.2379e-05,0.00011158,-0.00621077,-0.00654572 0.000265778,4.54863e-05,5.57467e-05,0.000265424,0.000275899
892 rs111406291,rs11888651,rs13019412,rs35946755,rs79612186 0 109.822 inf 5 0 3.9958e-07 3.37363e-07,4.69379e-07 0.00234048,0.00555516,-0.000100394,-0.00558048,-0.00781309 0.000193693,0.000261695,4.05606e-05,0.000261851,0.000328473
893 rs111406291,rs11888651,rs35946755,rs766725,rs79612186 0 109.822 inf 5 0 3.99545e-07 3.35352e-07,4.68728e-07 0.00242437,0.00555628,-0.00556745,0.000152221,-0.00787691 0.000197526,0.000261709,0.000261732,6.17554e-05,0.000330503
894 rs111406291,rs115893488,rs11888651,rs35946755,rs79612186 0 109.821 inf 5 0 3.99557e-07 3.36659e-07,4.71126e-07 0.00236176,-0.000304149,0.00562406,-0.00564899,-0.00788408 0.000194107,0.000123205,0.000263954,0.000264218,0.000330848
895 rs12464622,rs12615948,rs2278525,rs7595902,rs79612186 0 109.82 inf 5 0 4.00684e-07 3.37708e-07,4.69631e-07 -0.000181724,0.00619359,3.88043e-05,-0.00625531,-0.00650139 8.31635e-05,0.000264908,3.82158e-05,0.000265697,0.000274312
896 rs111406291,rs11888651,rs35946755,rs73223684,rs79612186 0 109.819 inf 5 0 3.99566e-07 3.35802e-07,4.65109e-07 0.00233175,0.00558853,-0.00560648,-0.000146879,-0.00783381 0.000193634,0.00026242,0.000262405,5.94361e-05,0.000328908
897 rs111406291,rs11888651,rs1649378,rs35946755,rs79612186 0 109.815 inf 5 0 3.99552e-07 3.36105e-07,4.62942e-07 0.00233175,0.00558845,0.000146639,-0.00560641,-0.00783372 0.000193634,0.00026242,5.94361e-05,0.000262405,0.000328908
898 rs10202552,rs111406291,rs11888651,rs35946755,rs79612186 0 109.815 inf 5 0 3.99539e-07 3.38991e-07,4.65375e-07 9.3444e-05,0.00231613,0.0056026,-0.00561292,-0.0078282 3.79355e-05,0.000193689,0.000262941,0.000262613,0.000328773
899 rs111406291,rs11888651,rs1453195,rs35946755,rs79612186 0 109.814 inf 5 0 3.99553e-07 3.37387e-07,4.70165e-07 0.00234069,0.00555608,-0.000100156,-0.005581,-0.00781382 0.000193695,0.000261707,4.05958e-05,0.000261859,0.000328486
900 rs12615948,rs2278525,rs7575674,rs7595902,rs79612186 0 109.814 inf 5 0 4.00671e-07 3.39009e-07,4.71282e-07 0.00619624,4.09093e-05,8.21973e-05,-0.00625281,-0.00651933 0.000264954,3.81811e-05,3.76927e-05,0.000265641,0.000274666
901 rs111406291,rs11888651,rs35946755,rs7565888,rs79612186 0 109.813 inf 5 0 3.99538e-07 3.37431e-07,4.6781e-07 0.00232308,0.00562603,-0.00565159,0.000169713,-0.00786913 0.000193639,0.000264073,0.000264377,6.89067e-05,0.000330151
902 rs111406291,rs11888651,rs13421472,rs35946755,rs79612186 0 109.811 inf 5 0 3.99529e-07 3.36397e-07,4.65353e-07 0.0023154,0.00555918,0.000169619,-0.00557898,-0.00781939 0.000193697,0.000261747,6.89472e-05,0.000261833,0.000328586
903 rs111406291,rs11888651,rs35946755,rs62113578,rs79612186 0 109.808 inf 5 0 3.99533e-07 3.35401e-07,4.6839e-07 0.00234041,0.00555505,-0.00558036,-9.98342e-05,-0.00781292 0.000193693,0.000261695,0.000261851,4.05606e-05,0.000328473
904 rs111406291,rs11684666,rs11888651,rs35946755,rs79612186 0 109.807 inf 5 0 3.9953e-07 3.41111e-07,4.71685e-07 0.00234041,-9.98044e-05,0.00555505,-0.00558035,-0.00781291 0.000193693,4.05606e-05,0.000261695,0.000261851,0.000328473
905 rs12185663,rs12615948,rs2278525,rs7595902,rs79612186 0 109.806 inf 5 0 4.00634e-07 3.38844e-07,4.7007e-07 -8.24783e-05,0.00618344,4.33498e-05,-0.00624304,-0.00652051 3.80346e-05,0.000264787,3.81712e-05,0.000265463,0.000274704
906 rs12615948,rs2278525,rs7595902,rs79612186,rs893400 0 109.794 inf 5 0 3.99994e-07 3.37555e-07,4.69062e-07 0.0062232,9.39848e-05,-0.00620986,-0.00654953,0.0001134 0.000265986,4.63644e-05,0.000265443,0.000276234,5.83808e-05
907 rs111406291,rs113503646,rs11888651,rs35946755,rs79612186 0 109.793 inf 5 0 3.99482e-07 3.38918e-07,4.61696e-07 0.00233171,-0.000145395,0.00558801,-0.00560601,-0.00783328 0.000193634,5.94361e-05,0.00026242,0.000262405,0.000328908
908 rs12615948,rs13383201,rs2278525,rs7595902,rs79612186 0 109.792 inf 5 0 4.00601e-07 3.41907e-07,4.62888e-07 0.0061873,-0.000107764,4.26568e-05,-0.00624828,-0.00649706 0.000264825,4.9949e-05,3.81707e-05,0.000265553,0.000274265
909 rs11692172,rs12615948,rs2278525,rs7595902,rs79612186 0 109.786 inf 5 0 4.00569e-07 3.31936e-07,4.6477e-07 0.00012387,0.00623638,3.96979e-05,-0.00629749,-0.006542 5.76992e-05,0.000266367,3.81991e-05,0.00026748,0.000275504
910 rs111406291,rs11888651,rs35946755,rs72787919,rs79612186 0 109.784 inf 5 0 3.99446e-07 3.36263e-07,4.6607e-07 0.00232314,0.00562504,-0.00565056,0.000167829,-0.00786815 0.000193639,0.000264073,0.000264377,6.89067e-05,0.000330151
911 rs10201298,rs111406291,rs11888651,rs35946755,rs79612186 0 109.784 inf 5 0 3.99453e-07 3.35834e-07,4.69081e-07 -0.000118491,0.00236091,0.00556167,-0.00558593,-0.00784347 4.86086e-05,0.000194095,0.000261788,0.000261938,0.000329209
912 rs12468567,rs12615948,rs2278525,rs7595902,rs79612186 0 109.784 inf 5 0 4.00568e-07 3.3935e-07,4.68319e-07 -0.000178486,0.00619323,3.88766e-05,-0.00625476,-0.0065011 8.31635e-05,0.000264908,3.82158e-05,0.000265697,0.000274312
913 rs111406291,rs11888651,rs17554501,rs35946755,rs79612186 0 109.783 inf 5 0 3.99442e-07 3.37684e-07,4.61927e-07 0.00232314,0.005625,0.000167751,-0.00565052,-0.00786811 0.000193639,0.000264073,6.89067e-05,0.000264377,0.000330151
914 rs12615948,rs2278525,rs6710497,rs7595902,rs79612186 0 109.783 inf 5 0 4.00562e-07 3.36132e-07,4.68079e-07 0.00624241,3.91045e-05,9.76636e-05,-0.00630109,-0.00655072 0.000266696,3.82108e-05,4.55449e-05,0.000267702,0.000275932
915 rs12615948,rs2278525,rs62109400,rs7595902,rs79612186 0 109.781 inf 5 0 4.0041e-07 3.35894e-07,4.66009e-07 0.00624689,6.99694e-06,0.000151602,-0.00626972,-0.00653737 0.000267067,4.18437e-05,7.24637e-05,0.000266197,0.000275362
916 rs12615948,rs1649361,rs2278525,rs7595902,rs79612186 0 109.78 inf 5 0 4.00564e-07 3.40452e-07,4.74725e-07 0.00618608,8.05412e-05,3.73117e-05,-0.00624127,-0.00649871 0.000264813,3.75489e-05,3.82582e-05,0.000265441,0.000274283
917 rs12615948,rs13415484,rs2278525,rs7595902,rs79612186 0 109.779 inf 5 0 4.00562e-07 3.3328e-07,4.6411e-07 0.00621703,-0.000191223,4.11177e-05,-0.00626464,-0.00653194 0.000265528,8.91723e-05,3.81793e-05,0.000265979,0.000275091
918 rs111406291,rs11888651,rs35946755,rs7586564,rs79612186 0 109.779 inf 5 0 3.99441e-07 3.3615e-07,4.59056e-07 0.0023554,0.00555273,-0.00557503,-0.000107872,-0.00781931 0.000193952,0.000261672,0.000261791,4.43194e-05,0.000328593
919 rs111406291,rs11888651,rs138173771,rs35946755,rs79612186 0 109.779 inf 5 0 3.99429e-07 3.3746e-07,4.6571e-07 0.00235236,0.00561865,-0.000343349,-0.00564132,-0.00787699 0.000193885,0.000263736,0.00014126,0.000263875,0.000330571
920 rs12615948,rs16987155,rs2278525,rs7595902,rs79612186 0 109.777 inf 5 0 4.0051e-07 3.37085e-07,4.69099e-07 0.00619737,0.000236767,4.83337e-05,-0.00624767,-0.0065527 0.000264987,0.000111333,3.82572e-05,0.000265548,0.000276067
921 rs111406291,rs11888651,rs35946755,rs72787948,rs79612186 0 109.777 inf 5 0 3.99419e-07 3.38797e-07,4.67334e-07 0.00232314,0.00562872,-0.00565465,0.000171414,-0.00787373 0.000193639,0.000264301,0.000264639,7.06078e-05,0.00033042
922 rs111406291,rs11888651,rs1863774,rs35946755,rs79612186 0 109.775 inf 5 0 3.99418e-07 3.36148e-07,4.69545e-07 0.00233357,0.00557852,0.000118278,-0.00559989,-0.00780419 0.000193641,0.000262149,4.87271e-05,0.000262244,0.000328358
923 rs111406291,rs11888651,rs35946755,rs73920549,rs79612186 0 109.774 inf 5 0 3.99423e-07 3.35777e-07,4.6257e-07 0.00236078,0.0055616,-0.0055854,-0.000118298,-0.00784269 0.000194095,0.000261788,0.000261931,4.87051e-05,0.000329192
924 rs111406291,rs11888651,rs35946755,rs79612186,rs9306887 0 109.773 inf 5 0 3.99048e-07 3.36128e-07,4.62008e-07 0.00234887,0.00554718,-0.0056375,-0.00777098,-0.000114465 0.000193836,0.00026163,0.000263881,0.000328254,4.94731e-05
925 rs12615948,rs12710728,rs2278525,rs7595902,rs79612186 0 109.771 inf 5 0 4.00527e-07 3.38157e-07,4.71402e-07 0.00622135,0.000114871,4.78368e-05,-0.00627171,-0.00654979 0.0002657,5.38732e-05,3.82418e-05,0.00026624,0.000275903
926 rs12615948,rs2278525,rs35019602,rs7595902,rs79612186 0 109.769 inf 5 0 4.00526e-07 3.34936e-07,4.66094e-07 0.00621792,4.09392e-05,-0.000113102,-0.00626563,-0.00654138 0.000265569,3.81813e-05,5.30444e-05,0.000266019,0.000275494
927 rs111406291,rs11888651,rs35946755,rs4666531,rs79612186 0 109.768 inf 5 0 3.99394e-07 3.39038e-07,4.6997e-07 0.00232317,0.00562449,-0.00564999,0.000166765,-0.0078676 0.000193639,0.000264073,0.000264377,6.89067e-05,0.000330151
928 rs111406291,rs11888651,rs17619264,rs35946755,rs79612186 0 109.763 inf 5 0 3.99378e-07 3.32825e-07,4.60281e-07 0.00232318,0.00562431,0.000166433,-0.00564981,-0.00786743 0.000193639,0.000264073,6.89067e-05,0.000264377,0.000330151
929 rs12615948,rs2278525,rs7595902,rs79612186,rs824481 0 109.759 inf 5 0 4.00502e-07 3.37766e-07,4.6656e-07 0.00619478,4.63339e-05,-0.0062492,-0.00650734,0.000126003 0.000264938,3.82056e-05,0.000265579,0.000274413,5.93287e-05
930 rs12615948,rs2278525,rs7595902,rs79612186,rs824490 0 109.755 inf 5 0 4.00489e-07 3.40547e-07,4.66624e-07 0.00619473,4.63264e-05,-0.00624915,-0.00650729,0.000125731 0.000264938,3.82056e-05,0.000265579,0.000274413,5.93287e-05
931 rs111406291,rs11888651,rs35946755,rs72777133,rs79612186 0 109.755 inf 5 0 3.99316e-07 3.35131e-07,4.68941e-07 0.00230538,0.00560522,-0.00561852,0.000262725,-0.00786965 0.000193861,0.000263132,0.000262873,0.000109621,0.000330283
932 rs2278525,rs6531176,rs7566500,rs7595902,rs79612186 0 109.754 inf 5 0 3.05924e-08 1.53104e-08,4.88029e-08 5.57883e-05,-3.13839e-05,-0.000202214,-0.000228487,-0.000551598 4.09625e-05,5.74841e-05,6.3697e-05,5.59493e-05,9.80434e-05
933 rs12615948,rs2278525,rs7587014,rs7595902,rs79612186 0 109.754 inf 5 0 4.00354e-07 3.32987e-07,4.6708e-07 0.00619491,7.37299e-05,-0.000152276,-0.00627312,-0.00652517 0.00026495,4.09733e-05,7.34744e-05,0.000266351,0.000274902
934 rs111406291,rs11888651,rs35946755,rs72777143,rs79612186 0 109.753 inf 5 0 3.99356e-07 3.39067e-07,4.64439e-07 0.00236514,0.00556586,-0.00558981,0.000144361,-0.0078454 0.000194237,0.000261866,0.000262017,5.99349e-05,0.000329297
935 rs111406291,rs11888651,rs34996253,rs35946755,rs79612186 0 109.753 inf 5 0 3.99351e-07 3.37877e-07,4.66204e-07 0.00233346,0.00561009,0.000130778,-0.00562997,-0.00784979 0.000193641,0.000263344,5.43288e-05,0.00026335,0.000329451
936 rs111406291,rs11888651,rs35946755,rs72775167,rs79612186 0 109.753 inf 5 0 3.99311e-07 3.36463e-07,4.66919e-07 0.00230539,0.00560517,-0.00561848,0.000262548,-0.00786959 0.000193861,0.000263132,0.000262873,0.000109621,0.000330283
937 rs12615948,rs2278525,rs7595902,rs79612186,rs824483 0 109.752 inf 5 0 4.0048e-07 3.37749e-07,4.68561e-07 0.0061947,4.63214e-05,-0.00624911,-0.00650726,0.00012555 0.000264938,3.82056e-05,0.000265579,0.000274413,5.93287e-05
938 rs12615948,rs2278525,rs7595902,rs79612186,rs824486 0 109.75 inf 5 0 4.00474e-07 3.40561e-07,4.70332e-07 0.00619468,4.6318e-05,-0.00624909,-0.00650724,0.000125428 0.000264938,3.82056e-05,0.000265579,0.000274413,5.93287e-05
939 rs12615948,rs2278525,rs7595902,rs79612186,rs824485 0 109.749 inf 5 0 4.00469e-07 3.38595e-07,4.76243e-07 0.00619466,4.63152e-05,-0.00624907,-0.00650722,0.000125324 0.000264938,3.82056e-05,0.000265579,0.000274413,5.93287e-05
940 rs12615948,rs2278525,rs62110802,rs7595902,rs79612186 0 109.747 inf 5 0 4.00459e-07 3.3989e-07,4.68401e-07 0.00618356,3.63884e-05,-8.69011e-05,-0.00623961,-0.00649932 0.000264791,3.82938e-05,4.12033e-05,0.000265423,0.000274293
941 rs12615948,rs2278525,rs7595902,rs79612186,rs824495 0 109.746 inf 5 0 4.00459e-07 3.38605e-07,4.70944e-07 0.00619463,4.63096e-05,-0.00624903,-0.00650718,0.000125124 0.000264938,3.82056e-05,0.000265579,0.000274413,5.93287e-05
942 rs12615948,rs2278525,rs7595902,rs79612186,rs824487 0 109.742 inf 5 0 4.00447e-07 3.40425e-07,4.67677e-07 0.00619459,4.63029e-05,-0.00624898,-0.00650714,0.000124879 0.000264938,3.82056e-05,0.000265579,0.000274413,5.93287e-05
943 rs12615948,rs2278525,rs62109409,rs7595902,rs79612186 0 109.742 inf 5 0 4.00316e-07 3.38093e-07,4.66597e-07 0.00619477,7.35305e-05,-0.000151293,-0.0062728,-0.00652491 0.00026495,4.09733e-05,7.34744e-05,0.000266351,0.000274902
944 rs12615948,rs2278525,rs62109407,rs7595902,rs79612186 0 109.741 inf 5 0 4.00316e-07 3.40814e-07,4.70019e-07 0.00619477,7.353e-05,-0.00015129,-0.0062728,-0.00652491 0.00026495,4.09733e-05,7.34744e-05,0.000266351,0.000274902
945 rs12615948,rs2278525,rs7595902,rs79612186,rs824488 0 109.738 inf 5 0 4.00434e-07 3.40632e-07,4.64714e-07 0.00619454,4.62958e-05,-0.00624893,-0.00650709,0.000124621 0.000264938,3.82056e-05,0.000265579,0.000274413,5.93287e-05
946 rs12615948,rs2278525,rs7595902,rs79612186,rs824492 0 109.737 inf 5 0 4.00431e-07 3.42027e-07,4.72004e-07 0.00619453,4.62942e-05,-0.00624892,-0.00650708,0.000124564 0.000264938,3.82056e-05,0.000265579,0.000274413,5.93287e-05
947 rs12615948,rs2278525,rs62110801,rs7595902,rs79612186 0 109.737 inf 5 0 4.00426e-07 3.38093e-07,4.6544e-07 0.00618351,3.64237e-05,-8.64277e-05,-0.00623953,-0.00649924 0.000264791,3.82938e-05,4.12033e-05,0.000265423,0.000274293
948 rs113586023,rs12615948,rs2278525,rs7595902,rs79612186 0 109.736 inf 5 0 4.00411e-07 3.38607e-07,4.6968e-07 -0.000275806,0.00620394,5.08909e-05,-0.00624604,-0.006519 0.0001318,0.000265149,3.83629e-05,0.000265524,0.000274696
949 rs12615948,rs2278525,rs4666566,rs7595902,rs79612186 0 109.736 inf 5 0 4.00416e-07 3.34341e-07,4.72013e-07 0.00622045,4.74419e-05,-0.000108278,-0.00627071,-0.00654954 0.000265699,3.82332e-05,5.17067e-05,0.000266233,0.000275952
950 rs12615948,rs2278525,rs7595902,rs79612186,rs824496 0 109.736 inf 5 0 4.00428e-07 3.36269e-07,4.65907e-07 0.00619452,4.62923e-05,-0.00624891,-0.00650707,0.000124495 0.000264938,3.82056e-05,0.000265579,0.000274413,5.93287e-05
951 rs12615948,rs2278525,rs7595902,rs79612186,rs824489 0 109.735 inf 5 0 4.00427e-07 3.39138e-07,4.68396e-07 0.00619452,4.62917e-05,-0.00624891,-0.00650707,0.000124473 0.000264938,3.82056e-05,0.000265579,0.000274413,5.93287e-05
952 rs12615948,rs2278525,rs72777143,rs7595902,rs79612186 0 109.734 inf 5 0 4.0042e-07 3.39238e-07,4.66996e-07 0.00620108,4.80393e-05,0.00012567,-0.00625759,-0.00651787 0.000265076,3.82504e-05,5.99708e-05,0.000265791,0.000274663
953 rs12615948,rs2278525,rs2881741,rs7595902,rs79612186 0 109.734 inf 5 0 4.0042e-07 3.39783e-07,4.64283e-07 0.00618544,3.87962e-05,8.99663e-05,-0.00623913,-0.00650271 0.000264809,3.82199e-05,4.29297e-05,0.000265418,0.00027434
954 rs12615948,rs2278525,rs62109414,rs7595902,rs79612186 0 109.733 inf 5 0 4.0029e-07 3.37792e-07,4.64839e-07 0.00619468,7.33964e-05,-0.000150631,-0.00627259,-0.00652473 0.00026495,4.09733e-05,7.34744e-05,0.000266351,0.000274902
955 rs12615948,rs2278525,rs736952,rs7595902,rs79612186 0 109.733 inf 5 0 4.00289e-07 3.36105e-07,4.7092e-07 0.00619467,7.33912e-05,-0.000150605,-0.00627259,-0.00652472 0.00026495,4.09733e-05,7.34744e-05,0.000266351,0.000274902
956 rs12479284,rs12615948,rs2278525,rs7595902,rs79612186 0 109.733 inf 5 0 4.00288e-07 3.37535e-07,4.65908e-07 -0.000150576,0.00619467,7.33851e-05,-0.00627258,-0.00652472 7.34744e-05,0.00026495,4.09733e-05,0.000266351,0.000274902
957 rs12615948,rs2278525,rs7566500,rs7595902,rs79612186 0 109.73 inf 5 0 3.99758e-07 3.39393e-07,4.66923e-07 0.00628166,7.01087e-05,0.000120509,-0.00626223,-0.00648559 0.000271125,4.09081e-05,6.50773e-05,0.000266098,0.000274205
958 rs12615948,rs2278525,rs62109410,rs7595902,rs79612186 0 109.729 inf 5 0 4.00277e-07 3.38454e-07,4.73191e-07 0.00619463,7.33251e-05,-0.000150279,-0.00627248,-0.00652464 0.00026495,4.09733e-05,7.34744e-05,0.000266351,0.000274902
959 rs111406291,rs11888651,rs11899126,rs35946755,rs79612186 0 109.728 inf 5 0 3.99267e-07 3.36734e-07,4.63346e-07 0.00233432,0.00558895,0.000118566,-0.00560785,-0.00781519 0.000193646,0.000262498,4.97832e-05,0.000262502,0.00032853
960 rs111406291,rs11888651,rs13409976,rs35946755,rs79612186 0 109.726 inf 5 0 3.99271e-07 3.38739e-07,4.61846e-07 0.00233162,0.00558669,-0.000141632,-0.0056048,-0.00783193 0.000193634,0.00026242,5.94361e-05,0.000262405,0.000328908
961 rs12710720,rs2278525,rs7566500,rs7595902,rs79612186 0 109.726 inf 5 0 3.05953e-08 1.59218e-08,4.9945e-08 -3.16081e-05,5.57969e-05,-0.000202197,-0.000228458,-0.000551592 5.74841e-05,4.09625e-05,6.3697e-05,5.59493e-05,9.80434e-05
962 rs11890602,rs12615948,rs2278525,rs7595902,rs79612186 0 109.724 inf 5 0 4.00375e-07 3.355e-07,4.69211e-07 8.13413e-05,0.00620578,5.37394e-05,-0.00626086,-0.00651333 3.91045e-05,0.000265204,3.85271e-05,0.000265895,0.000274552
963 rs12615948,rs2278525,rs7595902,rs77242430,rs79612186 0 109.721 inf 5 0 4.00379e-07 3.34664e-07,4.65709e-07 0.0062065,4.07045e-05,-0.00625474,0.000239811,-0.00652488 0.000265224,3.81847e-05,0.000265719,0.00011522,0.000274886
964 rs111406291,rs11888651,rs35946755,rs4666533,rs79612186 0 109.72 inf 5 0 3.99242e-07 3.3502e-07,4.63177e-07 0.00232326,0.00562282,-0.00564826,0.000163593,-0.00786596 0.000193639,0.000264073,0.000264377,6.89067e-05,0.000330151
965 rs111406291,rs11888651,rs16986953,rs35946755,rs79612186 0 109.719 inf 5 0 3.99235e-07 3.35524e-07,4.62964e-07 0.00235404,0.00561784,-0.000156951,-0.00563321,-0.00786992 0.000193936,0.000263798,6.61702e-05,0.000263557,0.000330339
966 rs10194361,rs2278525,rs7566500,rs7595902,rs79612186 0 109.716 inf 5 0 3.30153e-08 1.64113e-08,5.47255e-08 7.7013e-05,4.98796e-05,-0.00021231,-0.00024486,-0.000562133 3.9408e-05,4.09733e-05,6.36687e-05,5.58296e-05,9.81563e-05
967 rs111406291,rs11888651,rs35946755,rs72787921,rs79612186 0 109.711 inf 5 0 3.99215e-07 3.3496e-07,4.63779e-07 0.00232328,0.00562252,-0.00564794,0.000163004,-0.00786566 0.000193639,0.000264073,0.000264377,6.89067e-05,0.000330151
968 rs111406291,rs11888651,rs35946755,rs55924660,rs79612186 0 109.711 inf 5 0 3.99188e-07 3.38992e-07,4.66469e-07 0.00232185,0.00556152,-0.00560556,-0.000157099,-0.0078165 0.000193646,0.000261798,0.000262444,6.66413e-05,0.000328561
969 rs12615948,rs1453199,rs2278525,rs7595902,rs79612186 0 109.711 inf 5 0 4.00348e-07 3.39636e-07,4.73711e-07 0.00616736,-9.25281e-05,3.97697e-05,-0.00622018,-0.00649107 0.000264763,4.46935e-05,3.81998e-05,0.000265341,0.000274222
970 rs10205025,rs12615948,rs2278525,rs7595902,rs79612186 0 109.709 inf 5 0 4.00343e-07 3.38449e-07,4.65952e-07 8.88149e-05,0.00618528,3.88483e-05,-0.00623895,-0.00650248 4.29297e-05,0.000264809,3.82199e-05,0.000265418,0.00027434
971 rs12615948,rs2278525,rs7595902,rs78306220,rs79612186 0 109.708 inf 5 0 4.00325e-07 3.37347e-07,4.66126e-07 0.00622573,4.91586e-05,-0.00627127,0.000214459,-0.00654409 0.00026596,3.82925e-05,0.000266284,0.00010399,0.000275717
972 rs111406291,rs11888651,rs17619419,rs35946755,rs79612186 0 109.707 inf 5 0 3.99202e-07 3.3595e-07,4.71277e-07 0.00232329,0.00562238,0.000162744,-0.0056478,-0.00786553 0.000193639,0.000264073,6.89067e-05,0.000264377,0.000330151
973 rs12615948,rs2278525,rs72777140,rs7595902,rs79612186 0 109.705 inf 5 0 4.00284e-07 3.39872e-07,4.70803e-07 0.00619649,4.81313e-05,0.000228008,-0.00624683,-0.00655018 0.000264987,3.82572e-05,0.000111333,0.000265548,0.000276067
974 rs12615948,rs2278525,rs7595902,rs79612186,rs824484 0 109.705 inf 5 0 4.00329e-07 3.37667e-07,4.69249e-07 0.00619417,4.62358e-05,-0.00624851,-0.0065067,0.000122444 0.000264938,3.82056e-05,0.000265579,0.000274413,5.93287e-05
975 rs111406291,rs11888651,rs2198368,rs35946755,rs79612186 0 109.704 inf 5 0 3.99184e-07 3.34642e-07,4.62851e-07 0.00233496,0.00563228,0.000105524,-0.00564749,-0.00786429 0.00019365,0.000264694,4.47862e-05,0.000264371,0.000330104
976 rs12615948,rs2278525,rs7595902,rs79612186,rs934014 0 109.704 inf 5 0 4.00315e-07 3.36972e-07,4.69862e-07 0.0062157,4.72727e-05,-0.00627566,-0.00652512,9.95446e-05 0.000265543,3.82306e-05,0.000266476,0.000274909,4.83456e-05
977 rs12466802,rs12615948,rs2278525,rs7595902,rs79612186 0 109.702 inf 5 0 3.99986e-07 3.3979e-07,4.70019e-07 0.000116352,0.006239,4.55784e-07,-0.00632316,-0.00655218 5.99982e-05,0.000266899,4.39908e-05,0.000270131,0.000276409
978 rs2278525,rs6738502,rs7566500,rs7595902,rs79612186 0 109.701 inf 5 0 3.05981e-08 1.62832e-08,4.92469e-08 5.58048e-05,-3.18144e-05,-0.000202181,-0.000228432,-0.000551586 4.09625e-05,5.74841e-05,6.3697e-05,5.59493e-05,9.80434e-05
979 rs2278525,rs6753075,rs7566500,rs7595902,rs79612186 0 109.7 inf 5 0 3.05981e-08 1.50259e-08,4.94049e-08 5.58049e-05,-3.18173e-05,-0.000202181,-0.000228432,-0.000551586 4.09625e-05,5.74841e-05,6.3697e-05,5.59493e-05,9.80434e-05
980 rs111406291,rs11888651,rs35946755,rs72787953,rs79612186 0 109.699 inf 5 0 3.99174e-07 3.40784e-07,4.64428e-07 0.00232308,0.0056218,-0.00564752,0.000164996,-0.00786616 0.00019364,0.000264058,0.00026438,7.0119e-05,0.000330194
981 rs12615948,rs16987205,rs2278525,rs7595902,rs79612186 0 109.696 inf 5 0 3.99965e-07 3.38118e-07,4.65183e-07 0.00623874,0.000115885,6.26006e-07,-0.00632277,-0.00655191 0.000266899,5.99982e-05,4.39908e-05,0.000270131,0.000276409
982 rs12615948,rs2278525,rs6717700,rs7595902,rs79612186 0 109.695 inf 5 0 4.00293e-07 3.37412e-07,4.66405e-07 0.00620289,4.89662e-05,0.00013991,-0.00625996,-0.00651772 0.000265137,3.82864e-05,6.82154e-05,0.000265883,0.000274679
983 rs12615948,rs2278525,rs55848015,rs7595902,rs79612186 0 109.695 inf 5 0 4.00285e-07 3.40073e-07,4.69305e-07 0.00622745,4.67988e-05,0.000201659,-0.00627135,-0.00654259 0.000266059,3.82189e-05,9.84553e-05,0.000266301,0.000275662
984 rs12615948,rs2278525,rs62113582,rs7595902,rs79612186 0 109.695 inf 5 0 4.003e-07 3.38987e-07,4.64246e-07 0.00618386,4.11263e-05,-8.76191e-05,-0.00623498,-0.00649801 0.000264796,3.818e-05,4.26671e-05,0.000265377,0.000274282
985 rs111406291,rs11692297,rs11888651,rs35946755,rs79612186 0 109.693 inf 5 0 3.9915e-07 3.36313e-07,4.6781e-07 0.0023511,-0.000146835,0.00559378,-0.00562492,-0.00787655 0.000193876,6.25952e-05,0.000262707,0.0002632,0.00033072
986 rs111406291,rs11888651,rs11890596,rs35946755,rs79612186 0 109.691 inf 5 0 3.9915e-07 3.38364e-07,4.74793e-07 0.00233427,0.00561532,0.000130545,-0.0056325,-0.00785593 0.000193646,0.00026371,5.56536e-05,0.000263562,0.000329758
987 rs12615948,rs2278525,rs7424006,rs7595902,rs79612186 0 109.685 inf 5 0 4.00263e-07 3.38798e-07,4.67535e-07 0.00620669,3.72434e-05,0.000133299,-0.0062602,-0.00651897 0.000265249,3.82698e-05,6.53277e-05,0.000265896,0.000274721
988 rs12615948,rs2278525,rs7595902,rs79612186,rs824521 0 109.681 inf 5 0 4.00254e-07 3.35865e-07,4.63204e-07 0.00619105,4.64345e-05,-0.00624619,-0.00650413,0.000120429 0.000264889,3.82108e-05,0.000265538,0.000274372,5.91101e-05
989 rs111406291,rs11888651,rs191322353,rs35946755,rs79612186 0 109.679 inf 5 0 3.99117e-07 3.37913e-07,4.6636e-07 0.00231747,0.00560596,0.000215936,-0.00562737,-0.00783102 0.000193682,0.000263249,9.24639e-05,0.000263327,0.00032891
990 rs111406291,rs11888651,rs35946755,rs6757410,rs79612186 0 109.674 inf 5 0 3.99093e-07 3.31541e-07,4.64032e-07 0.00234167,0.00560265,-0.00561303,8.83557e-05,-0.00785272 0.000193716,0.000263104,0.000262725,3.79532e-05,0.00032965
991 rs111406291,rs11888651,rs35946755,rs62110832,rs79612186 0 109.674 inf 5 0 3.99106e-07 3.38155e-07,4.67342e-07 0.00232389,0.00555941,-0.00557624,-0.000106533,-0.00780198 0.000193637,0.000261768,0.000261812,4.56836e-05,0.000328342
992 rs12615948,rs1357302,rs2278525,rs7595902,rs79612186 0 109.673 inf 5 0 4.00215e-07 3.34052e-07,4.66075e-07 0.00620497,7.90878e-05,5.32498e-05,-0.0062599,-0.00651259 0.000265207,3.90916e-05,3.85143e-05,0.000265896,0.000274553
993 rs12615948,rs2278525,rs62109399,rs7595902,rs79612186 0 109.672 inf 5 0 4.0013e-07 3.39288e-07,4.6807e-07 0.00623683,1.93075e-05,0.000145914,-0.00629523,-0.00657082 0.000266654,3.99595e-05,7.32337e-05,0.000267672,0.000277597
994 rs12615948,rs2278525,rs3731661,rs7595902,rs79612186 0 109.672 inf 5 0 4.00097e-07 3.35028e-07,4.68746e-07 0.00619087,7.21318e-05,-0.000146055,-0.0062677,-0.00652001 0.000264894,4.09313e-05,7.37423e-05,0.000266211,0.000274786
995 rs111406291,rs111544073,rs11888651,rs35946755,rs79612186 0 109.671 inf 5 0 3.99099e-07 3.38986e-07,4.66611e-07 0.0023409,0.000277893,0.00555279,-0.00557583,-0.00780284 0.000193706,0.000119288,0.00026168,0.000261807,0.000328352
996 rs12464978,rs2278525,rs7566500,rs7595902,rs79612186 0 109.67 inf 5 0 3.06013e-08 1.59096e-08,4.89456e-08 -3.20605e-05,5.58143e-05,-0.000202163,-0.000228401,-0.00055158 5.74841e-05,4.09625e-05,6.3697e-05,5.59493e-05,9.80434e-05
997 rs12615948,rs13432997,rs2278525,rs7595902,rs79612186 0 109.67 inf 5 0 4.00215e-07 3.3603e-07,4.64806e-07 0.00622251,-0.000127724,4.12666e-05,-0.0062733,-0.00653594 0.000265857,6.31222e-05,3.81787e-05,0.000266409,0.000275376
998 rs12615948,rs2278525,rs62110849,rs7595902,rs79612186 0 109.67 inf 5 0 4.0022e-07 3.3824e-07,4.69778e-07 0.00617934,4.13482e-05,-7.62076e-05,-0.00623148,-0.0064974 0.000264763,3.81779e-05,3.76351e-05,0.000265351,0.000274277
999 rs111406291,rs11681722,rs11888651,rs35946755,rs79612186 0 109.668 inf 5 0 3.99089e-07 3.3195e-07,4.64429e-07 0.00232488,-0.000107635,0.005555,-0.00557093,-0.00779354 0.000193633,4.62639e-05,0.000261706,0.000261759,0.000328265
1000 rs12615948,rs16986926,rs2278525,rs7595902,rs79612186 0 109.666 inf 5 0 4.00192e-07 3.36412e-07,4.69675e-07 0.00621399,-0.000116832,5.02866e-05,-0.00627002,-0.00654224 0.000265512,5.79772e-05,3.83479e-05,0.000266276,0.000275692
1001 rs11888312,rs12615948,rs2278525,rs7595902,rs79612186 0 109.662 inf 5 0 4.00195e-07 3.36738e-07,4.6886e-07 -0.000119611,0.00619369,4.61578e-05,-0.00624797,-0.00650619 5.93287e-05,0.000264938,3.82056e-05,0.000265579,0.000274413
1002 rs12615948,rs2278525,rs7595902,rs79612186,rs824480 0 109.661 inf 5 0 4.00191e-07 3.32651e-07,4.64536e-07 0.00619368,4.61554e-05,-0.00624795,-0.00650617,0.000119524 0.000264938,3.82056e-05,0.000265579,0.000274413,5.93287e-05
1003 rs111406291,rs11888651,rs35946755,rs77934459,rs79612186 0 109.658 inf 5 0 3.99054e-07 3.32316e-07,4.66088e-07 0.00230514,0.00555719,-0.00558206,-0.000114524,-0.00779272 0.000193882,0.000261737,0.000261895,4.94554e-05,0.00032826
1004 rs111406291,rs11888651,rs35946755,rs7597055,rs79612186 0 109.658 inf 5 0 3.99055e-07 3.37471e-07,4.6364e-07 0.00232392,0.00555926,-0.00557612,-0.000105809,-0.00780184 0.000193637,0.000261768,0.000261812,4.56836e-05,0.000328342
1005 rs12615948,rs2278525,rs58795779,rs7595902,rs79612186 0 109.656 inf 5 0 3.99749e-07 3.37948e-07,4.7253e-07 0.00622993,1.68554e-05,0.000121106,-0.00633861,-0.00655909 0.000266508,4.06811e-05,6.55165e-05,0.000272374,0.000277149
1006 rs12615948,rs13422881,rs2278525,rs7595902,rs79612186 0 109.655 inf 5 0 4.00173e-07 3.34556e-07,4.67384e-07 0.00619361,-0.000119141,4.61448e-05,-0.00624788,-0.0065061 0.000264938,5.93287e-05,3.82056e-05,0.000265579,0.000274413
1007 rs12615948,rs1377399,rs2278525,rs7595902,rs79612186 0 109.655 inf 5 0 4.0017e-07 3.35545e-07,4.66353e-07 0.00618386,8.62612e-05,3.88233e-05,-0.00623713,-0.00650049 0.000264798,4.29811e-05,3.82236e-05,0.000265402,0.000274319
1008 rs12615948,rs16986644,rs2278525,rs7595902,rs79612186 0 109.654 inf 5 0 4.00167e-07 3.37553e-07,4.66148e-07 0.00619359,-0.000119017,4.61414e-05,-0.00624785,-0.00650608 0.000264938,5.93287e-05,3.82056e-05,0.000265579,0.000274413
1009 rs111406291,rs11888651,rs17686418,rs35946755,rs79612186 0 109.653 inf 5 0 3.99037e-07 3.37038e-07,4.64446e-07 0.00236726,0.00557093,0.000113185,-0.00559073,-0.00785247 0.000194368,0.000262003,4.89938e-05,0.000262064,0.000329662
1010 rs12615948,rs1377397,rs2278525,rs7595902,rs79612186 0 109.653 inf 5 0 4.00164e-07 3.41112e-07,4.6158e-07 0.00618385,8.61635e-05,3.88279e-05,-0.00623712,-0.00650047 0.000264798,4.29811e-05,3.82236e-05,0.000265402,0.000274319
1011 rs111406291,rs11888651,rs2219008,rs35946755,rs79612186 0 109.652 inf 5 0 3.99018e-07 3.41706e-07,4.62969e-07 0.00233481,0.00563019,0.000103206,-0.00564555,-0.00786247 0.00019365,0.000264694,4.47862e-05,0.000264371,0.000330104
1012 rs111406291,rs11888651,rs146236703,rs35946755,rs79612186 0 109.651 inf 5 0 3.99038e-07 3.35643e-07,4.67329e-07 0.00234686,0.00554714,0.000287042,-0.00556905,-0.00780849 0.000193798,0.00026163,0.000124225,0.000261745,0.000328433
1013 rs112309861,rs12615948,rs2278525,rs7595902,rs79612186 0 109.65 inf 5 0 4.00129e-07 3.3712e-07,4.67561e-07 -0.000277294,0.00621786,5.2035e-05,-0.0062599,-0.00653242 0.000139191,0.000265686,3.84472e-05,0.000265914,0.000275253
1014 rs12615948,rs16986653,rs2278525,rs7595902,rs79612186 0 109.649 inf 5 0 4.00154e-07 3.43066e-07,4.67622e-07 0.00619354,-0.00011873,4.61335e-05,-0.0062478,-0.00650603 0.000264938,5.93287e-05,3.82056e-05,0.000265579,0.000274413
1015 rs12615948,rs13430431,rs2278525,rs7595902,rs79612186 0 109.649 inf 5 0 4.00153e-07 3.38806e-07,4.6964e-07 0.00619354,-0.000118715,4.61331e-05,-0.00624779,-0.00650603 0.000264938,5.93287e-05,3.82056e-05,0.000265579,0.000274413
1016 rs111406291,rs11888651,rs35946755,rs62110850,rs79612186 0 109.645 inf 5 0 3.99015e-07 3.39313e-07,4.61315e-07 0.00232491,0.00555482,-0.00557081,-0.000106566,-0.00779342 0.000193633,0.000261706,0.000261759,4.62639e-05,0.000328265
1017 rs10170517,rs12615948,rs2278525,rs7595902,rs79612186 0 109.642 inf 5 0 4.0013e-07 3.36432e-07,4.76066e-07 -0.000117749,0.00619435,4.57299e-05,-0.0062488,-0.00650709 5.90941e-05,0.000264956,3.81977e-05,0.000265603,0.000274436
1018 rs111406291,rs11888651,rs35946755,rs7566076,rs79612186 0 109.641 inf 5 0 3.99e-07 3.35783e-07,4.7176e-07 0.00230554,0.00556014,-0.00558445,-0.000113441,-0.00779602 0.000193877,0.000261785,0.000261939,4.93476e-05,0.000328285
1019 rs10170324,rs12615948,rs2278525,rs7595902,rs79612186 0 109.639 inf 5 0 4.00123e-07 3.38248e-07,4.65318e-07 -0.000117589,0.00619432,4.5726e-05,-0.00624877,-0.00650706 5.90941e-05,0.000264956,3.81977e-05,0.000265603,0.000274436
1020 rs12615948,rs2278525,rs753098,rs7595902,rs79612186 0 109.636 inf 5 0 4.0011e-07 3.35422e-07,4.68054e-07 0.0061657,3.98856e-05,-8.85888e-05,-0.00621832,-0.00648905 0.000264775,3.82e-05,4.46278e-05,0.000265351,0.000274213
1021 rs12615948,rs17619532,rs2278525,rs7595902,rs79612186 0 109.636 inf 5 0 4.00099e-07 3.32951e-07,4.67601e-07 0.00620428,9.93661e-05,4.63011e-05,-0.0062664,-0.00651683 0.000265205,5.01583e-05,3.821e-05,0.000266159,0.000274686
1022 rs111406291,rs11888651,rs35946755,rs7569689,rs79612186 0 109.634 inf 5 0 3.9898e-07 3.35663e-07,4.67438e-07 0.00232396,0.00555903,-0.00557595,-0.000104729,-0.00780163 0.000193637,0.000261768,0.000261812,4.56836e-05,0.000328342
1023 rs10194637,rs12615948,rs2278525,rs7595902,rs79612186 0 109.634 inf 5 0 4.00104e-07 3.39189e-07,4.64862e-07 -0.000117656,0.00619336,4.61039e-05,-0.00624759,-0.00650584 5.93287e-05,0.000264938,3.82056e-05,0.000265579,0.000274413
1024 rs12615948,rs2278525,rs6740759,rs7595902,rs79612186 0 109.633 inf 5 0 4.00102e-07 3.41697e-07,4.66382e-07 0.00619335,4.61022e-05,-0.000117594,-0.00624758,-0.00650582 0.000264938,3.82056e-05,5.93287e-05,0.000265579,0.000274413
1025 rs12615948,rs2278525,rs6721658,rs7595902,rs79612186 0 109.632 inf 5 0 4.00086e-07 3.37138e-07,4.68886e-07 0.00623637,4.13686e-05,0.000142171,-0.0062944,-0.00654285 0.000266657,3.81781e-05,7.19333e-05,0.000267655,0.000275783
1026 rs10165582,rs12615948,rs2278525,rs7595902,rs79612186 0 109.632 inf 5 0 4.00086e-07 3.36442e-07,4.67551e-07 9.96232e-05,0.00622883,3.90486e-05,-0.00628623,-0.00653662 5.04017e-05,0.000266228,3.82193e-05,0.000267142,0.000275464
1027 rs111406291,rs11888651,rs11895777,rs35946755,rs79612186 0 109.631 inf 5 0 3.98941e-07 3.38205e-07,4.65133e-07 0.00233862,0.00558033,-0.000176296,-0.00562048,-0.0078361 0.000193683,0.000262279,7.73191e-05,0.000263081,0.000329099
1028 rs12615948,rs2278525,rs58383674,rs7595902,rs79612186 0 109.631 inf 5 0 4.00075e-07 3.37468e-07,4.65493e-07 0.00623433,4.04195e-05,-9.83141e-05,-0.00629516,-0.00654166 0.000266543,3.81907e-05,4.98431e-05,0.000267715,0.000275726
1029 rs12615948,rs2278525,rs2347007,rs7595902,rs79612186 0 109.629 inf 5 0 4.0007e-07 3.34142e-07,4.58282e-07 0.00623426,4.0422e-05,-9.8214e-05,-0.00629509,-0.00654161 0.000266543,3.81907e-05,4.98431e-05,0.000267715,0.000275726
1030 rs111406291,rs11888651,rs12464235,rs35946755,rs79612186 0 109.628 inf 5 0 3.98941e-07 3.35252e-07,4.66234e-07 0.00233474,0.00562921,0.000102115,-0.00564464,-0.00786161 0.00019365,0.000264694,4.47862e-05,0.000264371,0.000330104
1031 rs115151466,rs12615948,rs2278525,rs7595902,rs79612186 0 109.627 inf 5 0 4.00082e-07 3.35939e-07,4.71388e-07 0.000162979,0.00619823,4.6079e-05,-0.00624802,-0.00651138 8.25187e-05,0.000265045,3.82053e-05,0.00026559,0.000274539
1032 rs12615948,rs2278525,rs7595902,rs79612186,rs9306887 0 109.627 inf 5 0 3.99265e-07 3.34469e-07,4.6657e-07 0.0062637,4.59194e-05,-0.00622104,-0.00647677,-0.000112489 0.000270364,3.82157e-05,0.000265341,0.000274246,6.82966e-05
1033 rs12615948,rs2278525,rs7595902,rs79612186,rs824494 0 109.626 inf 5 0 4.0008e-07 3.36355e-07,4.65406e-07 0.00619327,4.60896e-05,-0.00624749,-0.00650574,0.000117135 0.000264938,3.82056e-05,0.000265579,0.000274413,5.93287e-05
1034 rs10171558,rs12615948,rs2278525,rs7595902,rs79612186 0 109.625 inf 5 0 4.00078e-07 3.35608e-07,4.71306e-07 -0.000117081,0.00619326,4.60881e-05,-0.00624748,-0.00650573 5.93287e-05,0.000264938,3.82056e-05,0.000265579,0.000274413
1035 rs111406291,rs11888651,rs35946755,rs6743591,rs79612186 0 109.625 inf 5 0 3.98951e-07 3.36675e-07,4.67462e-07 0.00232494,0.00555466,-0.00557071,-0.00010563,-0.00779332 0.000193633,0.000261706,0.000261759,4.62639e-05,0.000328265
1036 rs111406291,rs11888651,rs16987155,rs35946755,rs79612186 0 109.624 inf 5 0 3.98893e-07 3.36503e-07,4.65434e-07 0.00230099,0.00559731,0.000253919,-0.00561207,-0.00786269 0.000193998,0.000262941,0.000112127,0.000262744,0.000330181
1037 rs11096617,rs111406291,rs11888651,rs35946755,rs79612186 0 109.622 inf 5 0 3.98943e-07 3.33811e-07,4.66041e-07 -0.000104187,0.00232398,0.00555892,-0.00557587,-0.00780153 4.56836e-05,0.000193637,0.000261768,0.000261812,0.000328342
1038 rs12615948,rs2278525,rs74976767,rs7595902,rs79612186 0 109.62 inf 5 0 4.0006e-07 3.3575e-07,4.63781e-07 0.0061932,4.60771e-05,-0.00011668,-0.0062474,-0.00650566 0.000264938,3.82056e-05,5.93287e-05,0.000265579,0.000274413
1039 rs111406291,rs11888651,rs35946755,rs6531193,rs79612186 0 109.619 inf 5 0 3.98923e-07 3.42006e-07,4.68461e-07 0.00234515,0.00557863,-0.00558959,8.53202e-05,-0.0078263 0.000193773,0.00026223,0.000262049,3.75182e-05,0.000328817
1040 rs10170022,rs12615948,rs2278525,rs7595902,rs79612186 0 109.619 inf 5 0 4.00056e-07 3.35716e-07,4.68217e-07 8.43702e-05,0.00618469,3.90492e-05,-0.00623824,-0.00650158 4.29297e-05,0.000264809,3.82199e-05,0.000265418,0.00027434
1041 rs12615948,rs2278525,rs6725609,rs7595902,rs79612186 0 109.616 inf 5 0 4.00039e-07 3.38067e-07,4.70117e-07 0.00621628,3.89151e-05,9.91416e-05,-0.00627396,-0.00652055 0.00026565,3.82238e-05,5.06112e-05,0.000266513,0.000274818
1042 rs11096619,rs111406291,rs11888651,rs35946755,rs79612186 0 109.616 inf 5 0 3.98918e-07 3.3434e-07,4.69464e-07 -0.000116531,0.0023294,0.00556397,-0.00558955,-0.00782666 5.12748e-05,0.000193629,0.00026186,0.000262049,0.000328827
1043 rs12615948,rs1522481,rs2278525,rs7595902,rs79612186 0 109.615 inf 5 0 4.00046e-07 3.35366e-07,4.72783e-07 0.00619315,-0.000116381,4.60688e-05,-0.00624734,-0.00650561 0.000264938,5.93287e-05,3.82056e-05,0.000265579,0.000274413
1044 rs111406291,rs11888651,rs2219009,rs35946755,rs79612186 0 109.613 inf 5 0 3.98893e-07 3.36166e-07,4.68522e-07 0.0023347,0.00562859,0.000101427,-0.00564406,-0.00786107 0.00019365,0.000264694,4.47862e-05,0.000264371,0.000330104
1045 rs12615948,rs13017895,rs2278525,rs7595902,rs79612186 0 109.61 inf 5 0 4.00028e-07 3.38153e-07,4.73057e-07 0.00619033,-0.000115565,4.62903e-05,-0.00624532,-0.00650335 0.000264889,5.91101e-05,3.82108e-05,0.000265538,0.000274372
1046 rs12615948,rs12995324,rs2278525,rs7595902,rs79612186 0 109.608 inf 5 0 3.99815e-07 3.33059e-07,4.66015e-07 0.00622701,0.000104709,1.45509e-05,-0.00630528,-0.00654908 0.000266288,5.58738e-05,4.10516e-05,0.00026878,0.000276354
1047 rs12615948,rs146236703,rs2278525,rs7595902,rs79612186 0 109.608 inf 5 0 4.00025e-07 3.36364e-07,4.70941e-07 0.00618259,0.000242808,4.006e-05,-0.00623608,-0.00649552 0.000264789,0.000124283,3.81975e-05,0.000265393,0.000274261
1048 rs111406291,rs11888651,rs35946755,rs62111844,rs79612186 0 109.607 inf 5 0 3.98896e-07 3.39253e-07,4.69544e-07 0.0023384,0.0055653,-0.00558772,0.000154692,-0.00781454 0.000193681,0.000261889,0.000262011,6.82751e-05,0.000328549
1049 rs111406291,rs11888651,rs2293669,rs35946755,rs79612186 0 109.606 inf 5 0 3.98861e-07 3.34519e-07,4.6665e-07 0.00233839,0.00558037,-0.000172008,-0.00562071,-0.00783698 0.000193682,0.000262296,7.63027e-05,0.000263123,0.000329148
1050 rs12615948,rs2278525,rs34595677,rs7595902,rs79612186 0 109.603 inf 5 0 3.99797e-07 3.35739e-07,4.67574e-07 0.00622682,1.46515e-05,0.000104337,-0.00630499,-0.00654885 0.000266288,4.10516e-05,5.58738e-05,0.00026878,0.000276354
1051 rs11692297,rs12615948,rs2278525,rs7595902,rs79612186 0 109.601 inf 5 0 3.99986e-07 3.40165e-07,4.64647e-07 -0.000121189,0.00622683,4.10106e-05,-0.006271,-0.00654803 6.24862e-05,0.000266177,3.81825e-05,0.000266396,0.000276147
1052 rs12615948,rs2278525,rs7595863,rs7595902,rs79612186 0 109.601 inf 5 0 3.99966e-07 3.34797e-07,4.6492e-07 0.00620216,5.68069e-05,-0.000200773,-0.00626488,-0.00652613 0.000265165,3.8847e-05,0.000103923,0.000266139,0.000275046
1053 rs111406291,rs11691985,rs11888651,rs35946755,rs79612186 0 109.601 inf 5 0 3.98868e-07 3.38868e-07,4.67025e-07 0.00236784,-0.000153291,0.00554124,-0.00556918,-0.00782999 0.000194427,6.79319e-05,0.0002616,0.000261748,0.000328929
1054 rs12615948,rs2278525,rs73223684,rs7595902,rs79612186 0 109.6 inf 5 0 3.99997e-07 3.41739e-07,4.65423e-07 0.00619296,4.60389e-05,-0.000115296,-0.00624713,-0.00650541 0.000264938,3.82056e-05,5.93287e-05,0.000265579,0.000274413
1055 rs12615948,rs13022722,rs2278525,rs7595902,rs79612186 0 109.599 inf 5 0 3.99993e-07 3.3513e-07,4.63784e-07 0.00619461,7.54725e-05,4.42268e-05,-0.00624809,-0.00649587 0.000264972,3.88646e-05,3.8177e-05,0.000265601,0.000274266
1056 rs111406291,rs11888651,rs12466754,rs35946755,rs79612186 0 109.599 inf 5 0 3.98872e-07 3.38654e-07,4.63148e-07 0.00233839,0.00556332,0.00015502,-0.0055864,-0.00781311 0.000193682,0.000261851,6.86566e-05,0.000261986,0.000328524
1057 rs11696024,rs12615948,rs2278525,rs7595902,rs79612186 0 109.599 inf 5 0 3.99983e-07 3.38494e-07,4.65571e-07 9.76815e-05,0.00622775,3.9123e-05,-0.00628503,-0.0065356 5.04017e-05,0.000266228,3.82193e-05,0.000267142,0.000275464
1058 rs12615948,rs1649378,rs2278525,rs7595902,rs79612186 0 109.596 inf 5 0 3.99986e-07 3.34957e-07,4.65635e-07 0.00619292,0.000115056,4.60323e-05,-0.00624709,-0.00650537 0.000264938,5.93287e-05,3.82056e-05,0.000265579,0.000274413
1059 rs111406291,rs11888651,rs35946755,rs76184387,rs79612186 0 109.594 inf 5 0 3.98853e-07 3.36053e-07,4.6303e-07 0.00235847,0.00556053,-0.00558375,-0.000109668,-0.00783878 0.000194097,0.0002618,0.000261936,4.87031e-05,0.000329211
1060 rs111406291,rs11888651,rs35946755,rs79612186,rs79822367 0 109.592 inf 5 0 3.98843e-07 3.35845e-07,4.64411e-07 0.00236579,0.00556893,-0.00558945,-0.00785083,0.000246603 0.000194352,0.000261976,0.000262054,0.000329673,0.000109676
1061 rs111406291,rs11888651,rs35946755,rs57786688,rs79612186 0 109.59 inf 5 0 3.98842e-07 3.34588e-07,4.65545e-07 0.00233835,0.0055632,-0.00558629,0.000154346,-0.00781298 0.000193682,0.000261851,0.000261986,6.86566e-05,0.000328524
1062 rs111406291,rs11888651,rs17689262,rs35946755,rs79612186 0 109.585 inf 5 0 3.98757e-07 3.34265e-07,4.62164e-07 0.0023316,0.00555369,-0.000120347,-0.00560269,-0.0078324 0.000193634,0.0002617,5.41979e-05,0.000262438,0.000329026
1063 rs12615948,rs2081772,rs2278525,rs7595902,rs79612186 0 109.582 inf 5 0 3.99927e-07 3.36978e-07,4.65879e-07 0.00622716,9.6625e-05,3.91634e-05,-0.00628438,-0.00653505 0.000266228,5.04017e-05,3.82193e-05,0.000267142,0.000275464
1064 rs1118207,rs12615948,rs2278525,rs7595902,rs79612186 0 109.581 inf 5 0 3.99926e-07 3.39628e-07,4.66168e-07 9.65991e-05,0.00622715,3.91644e-05,-0.00628437,-0.00653504 5.04017e-05,0.000266228,3.82193e-05,0.000267142,0.000275464
1065 rs12615948,rs2278525,rs6753316,rs7595902,rs79612186 0 109.581 inf 5 0 3.99926e-07 3.40173e-07,4.66142e-07 0.00622715,3.91645e-05,9.65959e-05,-0.00628437,-0.00653504 0.000266228,3.82193e-05,5.04017e-05,0.000267142,0.000275464
1066 rs12615948,rs2278525,rs7595902,rs79612186,rs824522 0 109.581 inf 5 0 3.99928e-07 3.43252e-07,4.67112e-07 0.006197,5.13369e-05,-0.00624652,-0.00650845,8.65576e-05 0.000265033,3.84256e-05,0.000265572,0.000274486,4.51423e-05
1067 rs113503646,rs12615948,rs2278525,rs7595902,rs79612186 0 109.579 inf 5 0 3.99931e-07 3.38894e-07,4.70191e-07 -0.000113817,0.00619271,4.59982e-05,-0.00624685,-0.00650514 5.93287e-05,0.000264938,3.82056e-05,0.000265579,0.000274413
1068 rs12615948,rs2123537,rs2278525,rs7595902,rs79612186 0 109.577 inf 5 0 3.99919e-07 3.37659e-07,4.63054e-07 0.00620239,7.21184e-05,4.44314e-05,-0.00625814,-0.00652719 0.00026518,3.76781e-05,3.81794e-05,0.0002659,0.000275105
1069 rs12615948,rs17621899,rs2278525,rs7595902,rs79612186 0 109.576 inf 5 0 3.99921e-07 3.34771e-07,4.66412e-07 0.00617128,-9.39957e-05,4.49625e-05,-0.0062282,-0.00649062 0.000264749,4.90916e-05,3.81863e-05,0.000265337,0.000274222
1070 rs111406291,rs11888651,rs35946755,rs7561420,rs79612186 0 109.575 inf 5 0 3.98785e-07 3.4108e-07,4.6865e-07 0.00231617,0.00559638,-0.0056116,-8.44131e-05,-0.00781964 0.000193702,0.000262941,0.000262758,3.78559e-05,0.000328671
1071 rs111406291,rs11888651,rs35946755,rs72779358,rs79612186 0 109.575 inf 5 0 3.98764e-07 3.34489e-07,4.66823e-07 0.0023384,0.00558085,-0.00562066,-0.000170725,-0.00783686 0.000193683,0.000262333,0.000263161,7.68046e-05,0.00032917
1072 rs111406291,rs11888651,rs35946755,rs62111842,rs79612186 0 109.574 inf 5 0 3.98791e-07 3.37445e-07,4.63837e-07 0.00233827,0.00556301,-0.00558609,0.000153219,-0.00781275 0.000193682,0.000261851,0.000261986,6.86566e-05,0.000328524
1073 rs12615948,rs2278525,rs58522019,rs7595902,rs79612186 0 109.57 inf 5 0 3.99888e-07 3.3983e-07,4.70912e-07 0.00623865,4.25777e-05,-0.000136996,-0.00629465,-0.00653916 0.00026696,3.81709e-05,7.20227e-05,0.000267856,0.0002757
1074 rs1015378,rs111406291,rs11888651,rs35946755,rs79612186 0 109.57 inf 5 0 3.98771e-07 3.37698e-07,4.69082e-07 0.000104925,0.00237343,0.00556579,-0.00558869,-0.00785325 4.71516e-05,0.000194696,0.000261911,0.000262043,0.000329808
1075 rs11096605,rs12615948,rs2278525,rs7595902,rs79612186 0 109.563 inf 5 0 3.9987e-07 3.37188e-07,4.70912e-07 9.55199e-05,0.00622655,3.92057e-05,-0.0062837,-0.00653448 5.04017e-05,0.000266228,3.82193e-05,0.000267142,0.000275464
1076 rs111406291,rs11888651,rs35946755,rs62110773,rs79612186 0 109.563 inf 5 0 3.98755e-07 3.38716e-07,4.65154e-07 0.00231836,0.0055559,-0.00557689,-9.91866e-05,-0.00779991 0.000193678,0.00026173,0.000261831,4.46786e-05,0.000328329
1077 rs10169966,rs2278525,rs7566500,rs7595902,rs79612186 0 109.562 inf 5 0 3.06132e-08 1.57165e-08,4.92986e-08 -3.29383e-05,5.58481e-05,-0.000202096,-0.000228289,-0.000551556 5.74841e-05,4.09625e-05,6.3697e-05,5.59493e-05,9.80434e-05
1078 rs10204761,rs12615948,rs2278525,rs7595902,rs79612186 0 109.562 inf 5 0 3.99852e-07 3.40121e-07,4.71149e-07 9.7192e-05,0.00623813,4.19004e-05,-0.00629893,-0.00654038 5.14677e-05,0.000266957,3.8174e-05,0.000268215,0.000275791
1079 rs111406291,rs11888651,rs35946755,rs62110829,rs79612186 0 109.561 inf 5 0 3.98749e-07 3.34631e-07,4.70132e-07 0.00230611,0.00555635,-0.00558111,-0.000109691,-0.00779224 0.000193882,0.000261737,0.000261895,4.94554e-05,0.00032826
1080 rs12615948,rs2278525,rs6531187,rs7595902,rs79612186 0 109.561 inf 5 0 3.99856e-07 3.36337e-07,4.61811e-07 0.00622885,4.00765e-05,0.000109054,-0.0062888,-0.00653513 0.000266367,3.81991e-05,5.76992e-05,0.00026748,0.000275504
1081 rs111406291,rs11888651,rs35946755,rs77875755,rs79612186 0 109.561 inf 5 0 3.98746e-07 3.37931e-07,4.70018e-07 0.00235807,0.0055607,-0.00558387,-0.000107754,-0.0078388 0.000194099,0.00026181,0.000261945,4.86031e-05,0.000329243
1082 rs12615948,rs2278525,rs754569,rs7595902,rs79612186 0 109.559 inf 5 0 3.99842e-07 3.37014e-07,4.69848e-07 0.006238,4.19024e-05,9.69946e-05,-0.00629878,-0.00654027 0.000266957,3.8174e-05,5.14677e-05,0.000268215,0.000275791
1083 rs12615948,rs13009290,rs2278525,rs7595902,rs79612186 0 109.557 inf 5 0 3.99568e-07 3.37557e-07,4.6713e-07 0.00621919,9.83226e-05,7.94235e-06,-0.00629954,-0.0065335 0.000266,5.53678e-05,4.29382e-05,0.000268644,0.000275583
1084 rs12615948,rs2278525,rs34400777,rs7595902,rs79612186 0 109.556 inf 5 0 3.99566e-07 3.37248e-07,4.70094e-07 0.00621917,7.95946e-06,9.82744e-05,-0.0062995,-0.00653347 0.000266,4.29382e-05,5.53678e-05,0.000268644,0.000275583
1085 rs111406291,rs11888651,rs35946755,rs6740941,rs79612186 0 109.556 inf 5 0 3.98315e-07 3.38184e-07,4.65621e-07 0.00230181,0.00565342,-0.00561157,0.000108086,-0.00791345 0.000194045,0.000267555,0.000262923,5.21942e-05,0.00033436
1086 rs12615948,rs2278525,rs4035116,rs7595902,rs79612186 0 109.556 inf 5 0 3.99513e-07 3.40006e-07,4.63679e-07 0.00622699,4.86996e-07,-0.000104058,-0.00623469,-0.00649562 0.000266506,4.51813e-05,5.93602e-05,0.00026539,0.000274276
1087 rs12615948,rs13028785,rs2278525,rs7595902,rs79612186 0 109.555 inf 5 0 3.99545e-07 3.4088e-07,4.69296e-07 0.00622593,-9.89993e-05,5.67752e-06,-0.00623348,-0.00649427 0.000266412,5.6051e-05,4.35918e-05,0.000265376,0.000274259
1088 rs12615948,rs2278525,rs7595902,rs79612186,rs896809 0 109.554 inf 5 0 3.99845e-07 3.37172e-07,4.67451e-07 0.00618149,4.04176e-05,-0.00624142,-0.00649303,-7.96412e-05 0.000264782,3.81926e-05,0.000265476,0.000274241,4.22374e-05
1089 rs12615948,rs2278525,rs75427389,rs7595902,rs79612186 0 109.553 inf 5 0 3.99826e-07 3.38118e-07,4.6244e-07 0.00621502,4.6044e-05,-0.000242491,-0.00625478,-0.00652815 0.000265672,3.82081e-05,0.000129094,0.000265809,0.000275182
1090 rs12615948,rs2278525,rs6732012,rs7595902,rs79612186 0 109.552 inf 5 0 3.99846e-07 3.42849e-07,4.63469e-07 0.00618973,4.6169e-05,-0.000111477,-0.0062446,-0.00650268 0.000264889,3.82108e-05,5.91101e-05,0.000265538,0.000274372
1091 rs12615948,rs2278525,rs73918397,rs7595902,rs79612186 0 109.551 inf 5 0 3.9981e-07 3.37054e-07,4.67784e-07 0.00620127,5.63758e-05,-0.000194565,-0.00626364,-0.00652485 0.000265165,3.8847e-05,0.000103923,0.000266139,0.000275046
1092 rs12615948,rs2278525,rs7571384,rs7595902,rs79612186 0 109.55 inf 5 0 3.99806e-07 3.34663e-07,4.62732e-07 0.00620125,5.63656e-05,-0.000194419,-0.00626361,-0.00652482 0.000265165,3.8847e-05,0.000103923,0.000266139,0.000275046
1093 rs12615948,rs2278525,rs6733236,rs7595902,rs79612186 0 109.55 inf 5 0 3.99815e-07 3.38615e-07,4.66378e-07 0.00623764,4.19077e-05,9.64498e-05,-0.00629836,-0.00653996 0.000266957,3.8174e-05,5.14677e-05,0.000268215,0.000275791
1094 rs10204428,rs111406291,rs11888651,rs35946755,rs79612186 0 109.548 inf 5 0 3.98676e-07 3.33815e-07,4.6859e-07 0.00013762,0.00229974,0.00553219,-0.00555035,-0.00778748 6.27259e-05,0.00019406,0.000261603,0.000261744,0.000328235
1095 rs111406291,rs11888651,rs35946755,rs72777140,rs79612186 0 109.548 inf 5 0 3.9865e-07 3.36174e-07,4.65316e-07 0.00230194,0.0055952,-0.00561022,0.000245034,-0.00785985 0.000193998,0.000262941,0.000262744,0.000112127,0.000330181
1096 rs111406291,rs11888651,rs35946755,rs72779356,rs79612186 0 109.547 inf 5 0 3.98676e-07 3.34273e-07,4.63623e-07 0.00233827,0.00558028,-0.00561986,-0.000168491,-0.00783613 0.000193683,0.000262333,0.000263161,7.68046e-05,0.00032917
1097 rs111406291,rs11888651,rs35946755,rs62109397,rs79612186 0 109.547 inf 5 0 3.98696e-07 3.40135e-07,4.63528e-07 0.00231637,0.00554953,-0.0055697,0.000149871,-0.00780689 0.000193702,0.000261654,0.000261754,6.81106e-05,0.000328428
1098 rs12615948,rs2278525,rs3731669,rs7595902,rs79612186 0 109.547 inf 5 0 3.99519e-07 3.38138e-07,4.65496e-07 0.00622561,5.90404e-06,-9.83962e-05,-0.00623343,-0.00649421 0.000266412,4.35918e-05,5.6051e-05,0.000265376,0.000274259
1099 rs12615948,rs2278525,rs6531201,rs7595902,rs79612186 0 109.547 inf 5 0 3.99518e-07 3.37683e-07,4.62533e-07 0.0062256,5.906e-06,-9.8391e-05,-0.00623343,-0.00649421 0.000266412,4.35918e-05,5.6051e-05,0.000265376,0.000274259
1100 rs111406291,rs11888651,rs35946755,rs6747879,rs79612186 0 109.546 inf 5 0 3.98285e-07 3.34556e-07,4.63526e-07 0.00230194,0.00565282,-0.0056113,0.000107531,-0.00791277 0.000194045,0.000267555,0.000262923,5.21942e-05,0.00033436
1101 rs10185695,rs12615948,rs2278525,rs7595902,rs79612186 0 109.545 inf 5 0 3.99807e-07 3.37599e-07,4.67801e-07 -0.000134761,0.00623759,4.25823e-05,-0.00629351,-0.00653827 7.20227e-05,0.00026696,3.81709e-05,0.000267856,0.0002757
1102 rs112426181,rs12615948,rs2278525,rs7595902,rs79612186 0 109.543 inf 5 0 3.99804e-07 3.38437e-07,4.68172e-07 0.000191578,0.00621441,4.90323e-05,-0.00626073,-0.00653171 0.000102454,0.000265654,3.83129e-05,0.000266024,0.000275359
1103 rs10171637,rs12615948,rs2278525,rs7595902,rs79612186 0 109.542 inf 5 0 3.99804e-07 3.35497e-07,4.64617e-07 7.05354e-05,0.00618162,4.08499e-05,-0.00624286,-0.00650284 3.77264e-05,0.000264783,3.81858e-05,0.000265506,0.000274378
1104 rs12615948,rs2278525,rs4666514,rs7595902,rs79612186 0 109.542 inf 5 0 3.998e-07 3.38751e-07,4.62947e-07 0.0062258,3.92572e-05,9.41756e-05,-0.00628287,-0.00653377 0.000266228,3.82193e-05,5.04017e-05,0.000267142,0.000275464
1105 rs12615948,rs2278525,rs4632303,rs7595902,rs79612186 0 109.541 inf 5 0 3.99811e-07 3.37555e-07,4.70492e-07 0.00617453,4.60212e-05,0.000223423,-0.00622668,-0.00648223 0.000264748,3.82078e-05,0.000119319,0.000265333,0.000274207
1106 rs111406291,rs11888651,rs35487326,rs35946755,rs79612186 0 109.539 inf 5 0 3.97185e-07 3.31965e-07,4.64707e-07 0.00233213,0.00559603,-0.000182752,-0.0054471,-0.00784531 0.000193644,0.000264089,0.000112354,0.00027066,0.000330567
1107 rs12615948,rs1427539,rs2278525,rs7595902,rs79612186 0 109.538 inf 5 0 3.998e-07 3.40016e-07,4.64455e-07 0.00619417,-7.25613e-05,4.39702e-05,-0.00624775,-0.00649601 0.00026498,3.88395e-05,3.81752e-05,0.000265614,0.000274272
1108 rs12615948,rs2278525,rs73918391,rs7595902,rs79612186 0 109.538 inf 5 0 3.99768e-07 3.37146e-07,4.63829e-07 0.00620102,5.6256e-05,-0.000192841,-0.0062633,-0.00652449 0.000265165,3.8847e-05,0.000103923,0.000266139,0.000275046
1109 rs12615948,rs13415690,rs2278525,rs7595902,rs79612186 0 109.534 inf 5 0 3.99773e-07 3.37562e-07,4.60273e-07 0.00623226,-0.00013919,3.92028e-05,-0.00629001,-0.00653855 0.000266636,7.49211e-05,3.82214e-05,0.000267639,0.000275738
1110 rs12615948,rs1834792,rs2278525,rs7595902,rs79612186 0 109.534 inf 5 0 3.99786e-07 3.35068e-07,4.65108e-07 0.00619275,7.2441e-05,4.41699e-05,-0.00624624,-0.00649428 0.000264951,3.88899e-05,3.8177e-05,0.000265579,0.000274253
1111 rs12615948,rs13029325,rs2278525,rs7595902,rs79612186 0 109.533 inf 5 0 3.99771e-07 3.3489e-07,4.61049e-07 0.00617076,7.51388e-05,3.68073e-05,-0.00623129,-0.00648621 0.000264751,4.04604e-05,3.83096e-05,0.000265354,0.000274206
1112 rs12615948,rs2278525,rs56329987,rs7595902,rs79612186 0 109.533 inf 5 0 3.99752e-07 3.41951e-07,4.66901e-07 0.00620093,5.62109e-05,-0.000192191,-0.00626317,-0.00652436 0.000265165,3.8847e-05,0.000103923,0.000266139,0.000275046
1113 rs12615948,rs2278525,rs4574073,rs7595902,rs79612186 0 109.532 inf 5 0 3.99768e-07 3.34719e-07,4.67757e-07 0.00618115,4.09474e-05,7.00112e-05,-0.00624253,-0.00650267 0.00026478,3.81845e-05,3.77243e-05,0.000265502,0.000274377
1114 rs12615948,rs2278525,rs6746710,rs7595902,rs79612186 0 109.531 inf 5 0 3.99469e-07 3.36543e-07,4.6536e-07 0.00622499,6.33912e-06,-9.72379e-05,-0.00623333,-0.0064941 0.000266412,4.35918e-05,5.6051e-05,0.000265376,0.000274259
1115 rs111406291,rs11888651,rs35946755,rs6716173,rs79612186 0 109.53 inf 5 0 3.98654e-07 3.35811e-07,4.63296e-07 0.00234013,0.00555015,-0.00557045,0.000260866,-0.00779866 0.000193706,0.000261661,0.000261761,0.0001193,0.000328318
1116 rs12615948,rs17758679,rs2278525,rs7595902,rs79612186 0 109.53 inf 5 0 3.99776e-07 3.36718e-07,4.67209e-07 0.0061895,-0.000109874,4.61215e-05,-0.00624432,-0.00650242 0.000264889,5.91101e-05,3.82108e-05,0.000265538,0.000274372
1117 rs12615948,rs1820587,rs2278525,rs7595902,rs79612186 0 109.528 inf 5 0 3.9976e-07 3.38695e-07,4.65574e-07 0.00623175,-0.00010738,4.13156e-05,-0.00628495,-0.00653538 0.000266614,5.79574e-05,3.81797e-05,0.000267307,0.00027557
1118 rs12615948,rs2278525,rs35307726,rs7595902,rs79612186 0 109.528 inf 5 0 3.99487e-07 3.34424e-07,4.62069e-07 0.00621853,9.28197e-06,9.57522e-05,-0.00629763,-0.00653264 0.000266011,4.27614e-05,5.49615e-05,0.0002686,0.000275587
1119 rs12615948,rs13409976,rs2278525,rs7595902,rs79612186 0 109.527 inf 5 0 3.99767e-07 3.34364e-07,4.6335e-07 0.00619207,-0.000110067,4.58949e-05,-0.00624612,-0.00650447 0.000264938,5.93287e-05,3.82056e-05,0.000265579,0.000274413
1120 rs12615948,rs1718640,rs2278525,rs7595902,rs79612186 0 109.526 inf 5 0 3.99752e-07 3.39613e-07,4.66026e-07 0.00619726,8.37503e-05,5.10279e-05,-0.00624734,-0.00650919 0.000265061,4.52812e-05,3.8425e-05,0.000265609,0.000274526
1121 rs10183811,rs12615948,rs2278525,rs7595902,rs79612186 0 109.525 inf 5 0 3.99752e-07 3.4053e-07,4.65223e-07 -0.000107194,0.00623165,4.13182e-05,-0.00628485,-0.00653529 5.79574e-05,0.000266614,3.81797e-05,0.000267307,0.00027557
1122 rs12615948,rs138764532,rs2278525,rs7595902,rs79612186 0 109.525 inf 5 0 3.99478e-07 3.33029e-07,4.64375e-07 0.00621843,9.55512e-05,9.35248e-06,-0.00629748,-0.00653254 0.000266011,5.49615e-05,4.27614e-05,0.0002686,0.000275587
1123 rs111406291,rs11888651,rs35946755,rs74469198,rs79612186 0 109.525 inf 5 0 3.98625e-07 3.36612e-07,4.7252e-07 0.00235803,0.00557776,-0.00560314,-0.000299569,-0.00783188 0.000194115,0.000262259,0.000262483,0.00013762,0.000329042
1124 rs111406291,rs11685026,rs11888651,rs35946755,rs79612186 0 109.524 inf 5 0 3.98625e-07 3.3877e-07,4.63528e-07 0.00236381,-0.000150552,0.00553807,-0.00556689,-0.00782577 0.000194321,6.91577e-05,0.000261594,0.000261734,0.000328856
1125 rs12615948,rs1437865,rs2278525,rs7595902,rs79612186 0 109.524 inf 5 0 3.99454e-07 3.35396e-07,4.67319e-07 0.00622431,-9.64392e-05,7.18337e-06,-0.00623313,-0.00649388 0.000266381,5.57984e-05,4.33954e-05,0.000265374,0.000274257
1126 rs111406291,rs11888651,rs35946755,rs7571823,rs79612186 0 109.523 inf 5 0 3.98629e-07 3.34814e-07,4.64528e-07 0.00232385,0.00555652,-0.00557331,-0.000100223,-0.00779771 0.000193638,0.000261745,0.00026179,4.60115e-05,0.000328309
1127 rs12615948,rs1377398,rs2278525,rs7595902,rs79612186 0 109.523 inf 5 0 3.99741e-07 3.3631e-07,4.64398e-07 0.00618111,6.96132e-05,4.09583e-05,-0.00624242,-0.00650257 0.00026478,3.77243e-05,3.81845e-05,0.000265502,0.000274377
1128 rs12615948,rs16987257,rs2278525,rs7595902,rs79612186 0 109.523 inf 5 0 3.99473e-07 3.39912e-07,4.71901e-07 0.00621142,9.51369e-05,9.34532e-06,-0.00629024,-0.00652687 0.000265651,5.47913e-05,4.27741e-05,0.00026799,0.000275282
1129 rs12615948,rs2278525,rs35383963,rs7595902,rs79612186 0 109.522 inf 5 0 3.9974e-07 3.36037e-07,4.68819e-07 0.0061811,4.0959e-05,6.95866e-05,-0.00624242,-0.00650256 0.00026478,3.81845e-05,3.77243e-05,0.000265502,0.000274377
1130 rs12615948,rs2278525,rs2347858,rs7595902,rs79612186 0 109.522 inf 5 0 3.99739e-07 3.37945e-07,4.66188e-07 0.0061811,4.09592e-05,6.9582e-05,-0.00624242,-0.00650256 0.00026478,3.81845e-05,3.77243e-05,0.000265502,0.000274377
1131 rs12615948,rs1869305,rs2278525,rs7595902,rs79612186 0 109.519 inf 5 0 3.99729e-07 3.35851e-07,4.6831e-07 0.00618109,6.94369e-05,4.09631e-05,-0.00624238,-0.00650252 0.00026478,3.77243e-05,3.81845e-05,0.000265502,0.000274377
1132 rs12615948,rs2278525,rs4666521,rs7595902,rs79612186 0 109.519 inf 5 0 3.99722e-07 3.37286e-07,4.65406e-07 0.00622731,4.01537e-05,0.000106035,-0.00628703,-0.00653374 0.000266367,3.81991e-05,5.76992e-05,0.00026748,0.000275504
1133 rs10186907,rs12615948,rs2278525,rs7595902,rs79612186 0 109.518 inf 5 0 3.99729e-07 3.33572e-07,4.69508e-07 -0.000106661,0.00623136,4.13259e-05,-0.00628455,-0.00653504 5.79574e-05,0.000266614,3.81797e-05,0.000267307,0.00027557
1134 rs111406291,rs11692747,rs11888651,rs35946755,rs79612186 0 109.517 inf 5 0 3.98609e-07 3.38566e-07,4.63392e-07 0.00230657,-0.000107396,0.00555594,-0.00558065,-0.00779202 0.000193882,4.94554e-05,0.000261737,0.000261895,0.00032826
1135 rs111406291,rs11888651,rs17562209,rs35946755,rs79612186 0 109.517 inf 5 0 3.98611e-07 3.33623e-07,4.69255e-07 0.00231857,0.00555549,-9.70498e-05,-0.00557651,-0.00779952 0.000193678,0.00026173,4.46786e-05,0.000261831,0.000328329
1136 rs11894315,rs12615948,rs2278525,rs7595902,rs79612186 0 109.514 inf 5 0 3.99689e-07 3.30096e-07,4.70673e-07 0.000195293,0.00619984,4.41455e-05,-0.00624657,-0.00654123 0.000107024,0.000265143,3.81771e-05,0.000265598,0.000275954
1137 rs12615948,rs13011870,rs2278525,rs7595902,rs79612186 0 109.513 inf 5 0 3.9944e-07 3.3722e-07,4.6527e-07 0.00621802,9.46842e-05,9.65651e-06,-0.00629682,-0.0065321 0.000266011,5.49615e-05,4.27614e-05,0.0002686,0.000275587
1138 rs12615948,rs2278525,rs73918396,rs7595902,rs79612186 0 109.513 inf 5 0 3.99689e-07 3.35501e-07,4.76994e-07 0.00620056,5.60329e-05,-0.000189627,-0.00626265,-0.00652383 0.000265165,3.8847e-05,0.000103923,0.000266139,0.000275046
1139 rs111406291,rs11692604,rs11888651,rs35946755,rs79612186 0 109.513 inf 5 0 3.98588e-07 3.35354e-07,4.68516e-07 0.00232727,-8.10574e-05,0.00555876,-0.00558238,-0.00782451 0.000193629,3.74492e-05,0.000261785,0.000261928,0.000328827
1140 rs12615948,rs2278525,rs7595902,rs79612186,rs896802 0 109.513 inf 5 0 3.99712e-07 3.40351e-07,4.68662e-07 0.00620825,3.90943e-05,-0.00626614,-0.00652123,-7.23919e-05 0.000265428,3.82259e-05,0.000266285,0.000274931,3.94803e-05
1141 rs10192343,rs12615948,rs2278525,rs7595902,rs79612186 0 109.513 inf 5 0 3.99686e-07 3.34501e-07,4.69763e-07 0.000195144,0.00619982,4.41445e-05,-0.00624655,-0.00654118 0.000107024,0.000265143,3.81771e-05,0.000265598,0.000275954
1142 rs111406291,rs11888651,rs35946755,rs7561254,rs79612186 0 109.511 inf 5 0 3.9859e-07 3.36006e-07,4.657e-07 0.00230663,0.00555589,-0.00558059,-0.000107088,-0.00779199 0.000193882,0.000261737,0.000261895,4.94554e-05,0.00032826
1143 rs12615948,rs2278525,rs74318219,rs7595902,rs79612186 0 109.511 inf 5 0 3.99704e-07 3.36381e-07,4.64601e-07 0.00621994,4.6427e-05,0.000182428,-0.00626501,-0.00653529 0.000265965,3.82202e-05,9.96643e-05,0.000266237,0.000275599
1144 rs1056233,rs12615948,rs2278525,rs7595902,rs79612186 0 109.507 inf 5 0 3.99429e-07 3.37418e-07,4.61739e-07 9.35713e-05,0.00621065,1.01853e-05,-0.0062889,-0.00652584 5.44686e-05,0.000265633,4.26477e-05,0.000267938,0.000275253
1145 rs12615948,rs2278525,rs73918369,rs7595902,rs79612186 0 109.506 inf 5 0 3.99666e-07 3.39116e-07,4.67035e-07 0.00620042,5.59659e-05,-0.000188663,-0.00626246,-0.00652363 0.000265165,3.8847e-05,0.000103923,0.000266139,0.000275046
1146 rs12615948,rs2278525,rs6720011,rs7595902,rs79612186 0 109.506 inf 5 0 3.99424e-07 3.34987e-07,4.67324e-07 0.0062106,1.02262e-05,9.3454e-05,-0.00628882,-0.00652579 0.000265633,4.26477e-05,5.44686e-05,0.000267938,0.000275253
1147 rs111406291,rs11888651,rs35946755,rs79612186,rs9677795 0 109.503 inf 5 0 3.98565e-07 3.34634e-07,4.67414e-07 0.00230671,0.00555582,-0.00558051,-0.00779195,-0.000106662 0.000193882,0.000261737,0.000261895,0.00032826,4.94554e-05
1148 rs12615948,rs2278525,rs75603148,rs7595902,rs79612186 0 109.503 inf 5 0 3.99675e-07 3.32288e-07,4.64449e-07 0.0062133,4.88649e-05,0.000186381,-0.00625975,-0.00653043 0.000265654,3.83129e-05,0.000102454,0.000266024,0.000275359
1149 rs12615948,rs1866182,rs2278525,rs7595902,rs79612186 0 109.502 inf 5 0 3.99655e-07 3.37034e-07,4.64778e-07 0.00620036,-0.000188198,5.59336e-05,-0.00626237,-0.00652353 0.000265165,0.000103923,3.8847e-05,0.000266139,0.000275046
1150 rs111406291,rs11888651,rs35946755,rs6708210,rs79612186 0 109.501 inf 5 0 3.98547e-07 3.38491e-07,4.65363e-07 0.00233927,0.00561135,-0.00563209,-0.000135415,-0.00785269 0.000193697,0.000263861,0.000263887,6.29562e-05,0.000329893
1151 rs111406291,rs11888651,rs35946755,rs62110833,rs79612186 0 109.501 inf 5 0 3.98558e-07 3.37374e-07,4.66203e-07 0.0023239,0.0055563,-0.00557316,-9.91218e-05,-0.00779753 0.000193638,0.000261745,0.00026179,4.60115e-05,0.000328309
1152 rs111406291,rs11888651,rs17564238,rs35946755,rs79612186 0 109.5 inf 5 0 3.98555e-07 3.34048e-07,4.66859e-07 0.0023239,0.0055563,-9.90876e-05,-0.00557315,-0.00779753 0.000193638,0.000261745,4.60115e-05,0.00026179,0.000328309
1153 rs12615948,rs2278525,rs6531176,rs7595902,rs79612186 0 109.499 inf 5 0 3.99661e-07 3.40012e-07,4.66799e-07 0.0062266,4.01896e-05,0.000104626,-0.00628621,-0.00653308 0.000266367,3.81991e-05,5.76992e-05,0.00026748,0.000275504
1154 rs12615948,rs13394535,rs2278525,rs7595902,rs79612186 0 109.498 inf 5 0 3.9966e-07 3.35148e-07,4.68731e-07 0.0062356,-0.000130587,4.2591e-05,-0.00629138,-0.00653661 0.00026696,7.20227e-05,3.81709e-05,0.000267856,0.0002757
1155 rs111406291,rs11888651,rs1522482,rs35946755,rs79612186 0 109.498 inf 5 0 3.98541e-07 3.39129e-07,4.68843e-07 0.00233355,0.00560699,0.00011912,-0.00562521,-0.00784786 0.000193645,0.000263608,5.54375e-05,0.0002635,0.000329678
1156 rs12615948,rs2278525,rs7590829,rs7595902,rs79612186 0 109.498 inf 5 0 3.9872e-07 3.35824e-07,4.62904e-07 0.00621541,0.000129677,-0.00010312,-0.00626061,-0.00650827 0.000266476,7.3341e-05,7.43874e-05,0.000266582,0.000274735
1157 rs12615948,rs13406201,rs2278525,rs7595902,rs79612186 0 109.498 inf 5 0 3.99657e-07 3.31959e-07,4.67373e-07 0.00623556,-0.0001305,4.25912e-05,-0.00629134,-0.00653657 0.00026696,7.20227e-05,3.81709e-05,0.000267856,0.0002757
1158 rs12615948,rs12710720,rs2278525,rs7595902,rs79612186 0 109.496 inf 5 0 3.99651e-07 3.3973e-07,4.64166e-07 0.00622648,0.0001044,4.01954e-05,-0.00628607,-0.00653298 0.000266367,5.76992e-05,3.81991e-05,0.00026748,0.000275504
1159 rs12615948,rs17686199,rs2278525,rs7595902,rs79612186 0 109.496 inf 5 0 3.9967e-07 3.42642e-07,4.68787e-07 0.00619079,6.74884e-05,4.30229e-05,-0.00624088,-0.00649792 0.00026492,3.71409e-05,3.81707e-05,0.000265478,0.000274302
1160 rs12615948,rs2278525,rs71435535,rs7595902,rs79612186 0 109.496 inf 5 0 3.99669e-07 3.31015e-07,4.68665e-07 0.00618564,4.38323e-05,0.000230541,-0.00623754,-0.00649896 0.000264833,3.81743e-05,0.000126895,0.000265423,0.000274318
1161 rs12615948,rs1365928,rs2278525,rs7595902,rs79612186 0 109.496 inf 5 0 3.99648e-07 3.33097e-07,4.64931e-07 0.00622675,-8.24195e-05,4.13838e-05,-0.00627522,-0.00655564 0.000266385,4.55752e-05,3.81794e-05,0.000266789,0.000277004
1162 rs111406291,rs11888651,rs16986750,rs35946755,rs79612186 0 109.496 inf 5 0 3.98523e-07 3.37291e-07,4.65215e-07 0.00235127,0.00562154,-0.00015569,-0.00563957,-0.00786914 0.000193929,0.000264544,7.26576e-05,0.000264375,0.000330768
1163 rs12615948,rs2278525,rs74260562,rs7595902,rs79612186 0 109.495 inf 5 0 3.99631e-07 3.39752e-07,4.69052e-07 0.00620021,5.58637e-05,-0.000187192,-0.00626217,-0.00652332 0.000265165,3.8847e-05,0.000103923,0.000266139,0.000275046
1164 rs12615948,rs2278525,rs73918372,rs7595902,rs79612186 0 109.494 inf 5 0 3.9963e-07 3.34852e-07,4.68054e-07 0.00620021,5.58609e-05,-0.000187152,-0.00626216,-0.00652332 0.000265165,3.8847e-05,0.000103923,0.000266139,0.000275046
1165 rs12615948,rs2278525,rs6738502,rs7595902,rs79612186 0 109.493 inf 5 0 3.99642e-07 3.37653e-07,4.63205e-07 0.00622638,4.02007e-05,0.000104192,-0.00628595,-0.00653288 0.000266367,3.81991e-05,5.76992e-05,0.00026748,0.000275504
1166 rs12615948,rs1866183,rs2278525,rs7595902,rs79612186 0 109.493 inf 5 0 3.99627e-07 3.39638e-07,4.68404e-07 0.00620019,-0.000187025,5.58521e-05,-0.00626214,-0.00652329 0.000265165,0.000103923,3.8847e-05,0.000266139,0.000275046
1167 rs12615948,rs2278525,rs6753075,rs7595902,rs79612186 0 109.493 inf 5 0 3.99642e-07 3.34522e-07,4.60438e-07 0.00622637,4.02008e-05,0.000104189,-0.00628595,-0.00653288 0.000266367,3.81991e-05,5.76992e-05,0.00026748,0.000275504
1168 rs10204417,rs12615948,rs2278525,rs7595902,rs79612186 0 109.492 inf 5 0 3.99638e-07 3.3602e-07,4.61733e-07 -0.000129946,0.00623529,4.25923e-05,-0.00629106,-0.00653635 7.20227e-05,0.00026696,3.81709e-05,0.000267856,0.0002757
1169 rs12464978,rs12615948,rs2278525,rs7595902,rs79612186 0 109.49 inf 5 0 3.99631e-07 3.33627e-07,4.60747e-07 0.000103944,0.00622625,4.02071e-05,-0.00628581,-0.00653277 5.76992e-05,0.000266367,3.81991e-05,0.00026748,0.000275504
1170 rs111406291,rs11888651,rs35946755,rs73223685,rs79612186 0 109.488 inf 5 0 3.98508e-07 3.33321e-07,4.64493e-07 0.00233352,0.00560663,-0.00562487,0.000118506,-0.00784752 0.000193645,0.000263608,0.0002635,5.54375e-05,0.000329678
1171 rs111406291,rs11888651,rs1377396,rs35946755,rs79612186 0 109.484 inf 5 0 3.98505e-07 3.36338e-07,4.65346e-07 0.00233579,0.00556798,-8.38118e-05,-0.00558955,-0.00782113 0.000193661,0.000261992,3.92271e-05,0.000262093,0.00032875
1172 rs12615948,rs2278525,rs74653841,rs7595902,rs79612186 0 109.482 inf 5 0 3.9961e-07 3.3483e-07,4.64386e-07 0.00621272,4.87778e-05,0.000183676,-0.00625925,-0.00652977 0.000265654,3.83129e-05,0.000102454,0.000266024,0.000275359
1173 rs12615948,rs2278525,rs7595902,rs77291313,rs79612186 0 109.478 inf 5 0 3.99598e-07 3.37903e-07,4.66479e-07 0.00621262,4.87624e-05,-0.00625916,0.000183199,-0.00652965 0.000265654,3.83129e-05,0.000266024,0.000102454,0.000275359
1174 rs10169966,rs12615948,rs2278525,rs7595902,rs79612186 0 109.478 inf 5 0 3.99593e-07 3.3437e-07,4.71283e-07 0.00010306,0.0062258,4.02297e-05,-0.00628529,-0.00653236 5.76992e-05,0.000266367,3.81991e-05,0.00026748,0.000275504
1175 rs111406291,rs11888651,rs35946755,rs6531171,rs79612186 0 109.476 inf 5 0 3.98477e-07 3.39837e-07,4.61935e-07 0.00232537,0.00559006,-0.00560882,-0.000102181,-0.00782763 0.000193632,0.000262775,0.000262742,4.80399e-05,0.000328942
1176 rs12615948,rs2278525,rs74411609,rs7595902,rs79612186 0 109.475 inf 5 0 3.99588e-07 3.31826e-07,4.65844e-07 0.00621253,4.87491e-05,0.000182783,-0.00625908,-0.00652955 0.000265654,3.83129e-05,0.000102454,0.000266024,0.000275359
1177 rs12615948,rs2278525,rs7595902,rs76767947,rs79612186 0 109.475 inf 5 0 3.99587e-07 3.40327e-07,4.69342e-07 0.00621251,4.87468e-05,-0.00625907,0.000182712,-0.00652953 0.000265654,3.83129e-05,0.000266024,0.000102454,0.000275359
1178 rs12615948,rs2278525,rs4666491,rs7595902,rs79612186 0 109.474 inf 5 0 3.99595e-07 3.40372e-07,4.67066e-07 0.00617411,4.08143e-05,-0.000176953,-0.00623129,-0.00648108 0.000264747,3.81878e-05,9.90402e-05,0.000265355,0.000274211
1179 rs12615088,rs12615948,rs2278525,rs7595902,rs79612186 0 109.474 inf 5 0 3.99581e-07 3.37241e-07,4.63187e-07 -0.000133457,0.00622984,3.93536e-05,-0.00628733,-0.00653633 7.49211e-05,0.000266636,3.82214e-05,0.000267639,0.000275738
1180 rs111406291,rs11888651,rs35946755,rs6705061,rs79612186 0 109.473 inf 5 0 3.98468e-07 3.32528e-07,4.695e-07 0.00232537,0.00558998,-0.00560874,-0.00010203,-0.00782756 0.000193632,0.000262775,0.000262742,4.80399e-05,0.000328942
1181 rs111406291,rs11888651,rs1896459,rs35946755,rs79612186 0 109.472 inf 5 0 3.98463e-07 3.40411e-07,4.63956e-07 0.00232537,0.00558994,-0.000101952,-0.00560871,-0.00782753 0.000193632,0.000262775,4.80399e-05,0.000262742,0.000328942
1182 rs12615948,rs2278525,rs7595902,rs76986656,rs79612186 0 109.471 inf 5 0 3.99577e-07 3.41027e-07,4.66924e-07 0.0062158,4.76834e-05,-0.00626173,0.000179789,-0.00653194 0.000265817,3.82666e-05,0.000266139,0.000101035,0.000275491
1183 rs111406291,rs11888651,rs12710715,rs35946755,rs79612186 0 109.471 inf 5 0 3.9846e-07 3.33808e-07,4.6428e-07 0.00232537,0.00558991,-0.000101896,-0.00560868,-0.0078275 0.000193632,0.000262775,4.80399e-05,0.000262742,0.000328942
1184 rs10187803,rs12615948,rs2278525,rs7595902,rs79612186 0 109.471 inf 5 0 3.99588e-07 3.31775e-07,4.69173e-07 -0.000106243,0.00618853,4.57783e-05,-0.00624262,-0.00650071 5.95538e-05,0.000264883,3.82056e-05,0.000265518,0.000274353
1185 rs12615948,rs140686196,rs2278525,rs7595902,rs79612186 0 109.471 inf 5 0 3.99571e-07 3.37464e-07,4.65927e-07 0.00621893,-0.000219036,3.47558e-05,-0.00627304,-0.00653531 0.000265984,0.000123261,3.84423e-05,0.000266713,0.000275685
1186 rs12615948,rs17563075,rs2278525,rs7595902,rs79612186 0 109.47 inf 5 0 3.99569e-07 3.38286e-07,4.67433e-07 0.0062091,-8.56354e-05,4.86441e-05,-0.00625847,-0.00653724 0.000265509,4.821e-05,3.83091e-05,0.000266005,0.000275801
1187 rs111406291,rs11888651,rs11897302,rs35946755,rs79612186 0 109.47 inf 5 0 3.98455e-07 3.41752e-07,4.65956e-07 0.00233272,0.0055995,0.000115457,-0.00561964,-0.00783983 0.00019364,0.000263244,5.44732e-05,0.000263252,0.000329379
1188 rs111406291,rs11888651,rs13401453,rs35946755,rs79612186 0 109.47 inf 5 0 3.98457e-07 3.34807e-07,4.5967e-07 0.00232537,0.00558989,-0.000101849,-0.00560866,-0.00782748 0.000193632,0.000262775,4.80399e-05,0.000262742,0.000328942
1189 rs12617744,rs2278525,rs7566500,rs7595902,rs79612186 0 109.469 inf 5 0 3.09164e-08 1.58337e-08,5.08132e-08 6.54478e-05,5.68287e-05,-0.00019997,-0.000226536,-0.000550925 7.46396e-05,4.0983e-05,6.37658e-05,5.58818e-05,9.80464e-05
1190 rs111406291,rs11888651,rs35946755,rs6531170,rs79612186 0 109.467 inf 5 0 3.98449e-07 3.34069e-07,4.68205e-07 0.00232538,0.00558982,-0.00560859,-0.00010172,-0.00782742 0.000193632,0.000262775,0.000262742,4.80399e-05,0.000328942
1191 rs111406291,rs11888651,rs17620528,rs35946755,rs79612186 0 109.466 inf 5 0 3.98449e-07 3.38304e-07,4.6819e-07 0.00233975,0.00554973,0.0002526,-0.0055701,-0.00779811 0.000193706,0.000261661,0.0001193,0.000261761,0.000328318
1192 rs1115370,rs12615948,rs2278525,rs7595902,rs79612186 0 109.463 inf 5 0 3.9955e-07 3.35438e-07,4.65652e-07 8.91284e-05,0.00622299,3.94504e-05,-0.00627976,-0.00653114 5.04017e-05,0.000266228,3.82193e-05,0.000267142,0.000275464
1193 rs111406291,rs11888651,rs35946755,rs7567145,rs79612186 0 109.462 inf 5 0 3.98431e-07 3.30125e-07,4.70314e-07 0.00232539,0.00558967,-0.00560845,-0.000101426,-0.00782729 0.000193632,0.000262775,0.000262742,4.80399e-05,0.000328942
1194 rs111406291,rs11888651,rs35946755,rs55766184,rs79612186 0 109.462 inf 5 0 3.98426e-07 3.31394e-07,4.64759e-07 0.00233345,0.00560572,-0.00562401,0.000116943,-0.00784665 0.000193645,0.000263608,0.0002635,5.54375e-05,0.000329678
1195 rs111406291,rs11888651,rs35946755,rs79612186,rs9973758 0 109.462 inf 5 0 3.9843e-07 3.39846e-07,4.6676e-07 0.00232539,0.00558966,-0.00560844,-0.00782728,-0.000101409 0.000193632,0.000262775,0.000262742,0.000328942,4.80399e-05
1196 rs12615948,rs2278525,rs34930403,rs7595902,rs79612186 0 109.461 inf 5 0 3.99538e-07 3.33775e-07,4.62425e-07 0.00622766,4.11242e-05,-8.77175e-05,-0.00628784,-0.00653578 0.000266529,3.81833e-05,4.9739e-05,0.000267725,0.000275735
1197 rs111406291,rs11888651,rs35946755,rs7559401,rs79612186 0 109.461 inf 5 0 3.98432e-07 3.35436e-07,4.66998e-07 0.00232399,0.00555592,-0.00557288,-9.71463e-05,-0.00779721 0.000193638,0.000261745,0.00026179,4.60115e-05,0.000328309
1198 rs12615948,rs2278525,rs7577757,rs7595902,rs79612186 0 109.454 inf 5 0 3.9952e-07 3.4091e-07,4.73134e-07 0.00623365,4.25995e-05,-0.000126489,-0.00628929,-0.00653497 0.00026696,3.81709e-05,7.20227e-05,0.000267856,0.0002757
1199 rs111406291,rs11888651,rs35946755,rs4337438,rs79612186 0 109.454 inf 5 0 3.98405e-07 3.34675e-07,4.65855e-07 0.0023254,0.00558944,-0.00560824,-0.000100987,-0.00782709 0.000193632,0.000262775,0.000262742,4.80399e-05,0.000328942
1200 rs12615948,rs17562937,rs2278525,rs7595902,rs79612186 0 109.453 inf 5 0 3.99519e-07 3.33972e-07,4.72157e-07 0.0062119,0.000179874,4.86554e-05,-0.00625853,-0.00652883 0.000265654,0.000102454,3.83129e-05,0.000266024,0.000275359
1201 rs111406291,rs11888651,rs35946755,rs6749791,rs79612186 0 109.453 inf 5 0 3.98404e-07 3.40268e-07,4.59625e-07 0.0023254,0.00558944,-0.00560823,-0.000100977,-0.00782709 0.000193632,0.000262775,0.000262742,4.80399e-05,0.000328942
1202 rs112260041,rs12615948,rs2278525,rs7595902,rs79612186 0 109.453 inf 5 0 3.99518e-07 3.39037e-07,4.67758e-07 0.000179836,0.0062119,4.86541e-05,-0.00625853,-0.00652882 0.000102454,0.000265654,3.83129e-05,0.000266024,0.000275359
1203 rs111406291,rs11690169,rs11888651,rs35946755,rs79612186 0 109.451 inf 5 0 3.98395e-07 3.36906e-07,4.64675e-07 0.0023254,-0.000100832,0.00558936,-0.00560816,-0.00782702 0.000193632,4.80399e-05,0.000262775,0.000262742,0.000328942
1204 rs111406291,rs11888651,rs34907536,rs35946755,rs79612186 0 109.45 inf 5 0 3.98395e-07 3.32945e-07,4.70146e-07 0.00234236,0.00556247,7.93505e-05,-0.00558336,-0.00783201 0.000193747,0.000261872,3.78109e-05,0.000261961,0.000329108
1205 rs12615948,rs16987149,rs2278525,rs7595902,rs79612186 0 109.45 inf 5 0 3.99487e-07 3.39261e-07,4.68676e-07 0.00619864,0.000186461,4.40875e-05,-0.00624558,-0.00653867 0.000265143,0.000107024,3.81771e-05,0.000265598,0.000275954
1206 rs10186537,rs12615948,rs2278525,rs7595902,rs79612186 0 109.449 inf 5 0 3.99501e-07 3.34991e-07,4.7176e-07 -8.71274e-05,0.00622739,4.06975e-05,-0.00628716,-0.00653517 4.98431e-05,0.000266543,3.81907e-05,0.000267715,0.000275726
1207 rs111406291,rs11888651,rs35946755,rs7602175,rs79612186 0 109.449 inf 5 0 3.98389e-07 3.3408e-07,4.67904e-07 0.00234266,0.00557765,-0.00559394,7.83229e-05,-0.00782281 0.000193752,0.000262307,0.000262231,3.73529e-05,0.000328817
1208 rs111406291,rs11888651,rs35946755,rs7571006,rs79612186 0 109.449 inf 5 0 3.98391e-07 3.37247e-07,4.68542e-07 0.0023254,0.00558932,-0.00560813,-0.000100756,-0.00782699 0.000193632,0.000262775,0.000262742,4.80399e-05,0.000328942
1209 rs111406291,rs11888651,rs35946755,rs7567056,rs79612186 0 109.448 inf 5 0 3.98388e-07 3.33363e-07,4.62224e-07 0.00232541,0.0055893,-0.00560811,-0.000100711,-0.00782697 0.000193632,0.000262775,0.000262742,4.80399e-05,0.000328942
1210 rs116552901,rs12615948,rs2278525,rs7595902,rs79612186 0 109.448 inf 5 0 3.99503e-07 3.3586e-07,4.63109e-07 -0.000179053,0.00620705,3.81095e-05,-0.00626454,-0.00652611 0.000102372,0.000265445,3.82672e-05,0.0002663,0.000275229
1211 rs10168910,rs111406291,rs11888651,rs35946755,rs79612186 0 109.448 inf 5 0 3.98387e-07 3.31793e-07,4.64973e-07 -0.000100683,0.00232541,0.00558929,-0.00560809,-0.00782696 4.80399e-05,0.000193632,0.000262775,0.000262742,0.000328942
1212 rs10198689,rs12615948,rs2278525,rs7595902,rs79612186 0 109.448 inf 5 0 3.99496e-07 3.39443e-07,4.6251e-07 -8.70217e-05,0.00622733,4.07001e-05,-0.00628709,-0.00653511 4.98431e-05,0.000266543,3.81907e-05,0.000267715,0.000275726
1213 rs12615948,rs2278525,rs35702309,rs7595902,rs79612186 0 109.448 inf 5 0 3.99495e-07 3.39837e-07,4.66595e-07 0.00622732,4.07003e-05,-8.70164e-05,-0.00628708,-0.00653511 0.000266543,3.81907e-05,4.98431e-05,0.000267715,0.000275726
1214 rs12615948,rs2278525,rs34763507,rs7595902,rs79612186 0 109.448 inf 5 0 3.99495e-07 3.41349e-07,4.6743e-07 0.00622732,4.07004e-05,-8.70121e-05,-0.00628708,-0.0065351 0.000266543,3.81907e-05,4.98431e-05,0.000267715,0.000275726
1215 rs12615948,rs2278525,rs61662139,rs7595902,rs79612186 0 109.447 inf 5 0 3.99495e-07 3.36747e-07,4.69349e-07 0.00622732,4.07005e-05,-8.70066e-05,-0.00628708,-0.0065351 0.000266543,3.81907e-05,4.98431e-05,0.000267715,0.000275726
1216 rs12615948,rs2278525,rs34651614,rs7595902,rs79612186 0 109.447 inf 5 0 3.99495e-07 3.38322e-07,4.68988e-07 0.00622732,4.07006e-05,-8.70048e-05,-0.00628707,-0.0065351 0.000266543,3.81907e-05,4.98431e-05,0.000267715,0.000275726
1217 rs111406291,rs11888651,rs35946755,rs72775148,rs79612186 0 109.447 inf 5 0 3.98372e-07 3.4138e-07,4.72115e-07 0.00235894,0.00561089,-0.00562743,-0.000161218,-0.00786829 0.000194188,0.000263962,0.000263728,7.71043e-05,0.000330844
1218 rs10204367,rs12615948,rs2278525,rs7595902,rs79612186 0 109.447 inf 5 0 3.99493e-07 3.36394e-07,4.66779e-07 -8.69707e-05,0.0062273,4.07014e-05,-0.00628705,-0.00653508 4.98431e-05,0.000266543,3.81907e-05,0.000267715,0.000275726
1219 rs111406291,rs11888651,rs35946755,rs7584348,rs79612186 0 109.447 inf 5 0 3.98383e-07 3.37604e-07,4.70566e-07 0.00232541,0.00558925,-0.00560806,-0.00010062,-0.00782693 0.000193632,0.000262775,0.000262742,4.80399e-05,0.000328942
1220 rs111406291,rs11888651,rs35946755,rs6751888,rs79612186 0 109.445 inf 5 0 3.98379e-07 3.37171e-07,4.66326e-07 0.00232541,0.00558922,-0.00560803,-0.00010056,-0.0078269 0.000193632,0.000262775,0.000262742,4.80399e-05,0.000328942
1221 rs111406291,rs11888651,rs1593742,rs35946755,rs79612186 0 109.445 inf 5 0 3.98379e-07 3.34015e-07,4.64319e-07 0.00232541,0.00558922,-0.000100555,-0.00560803,-0.0078269 0.000193632,0.000262775,4.80399e-05,0.000262742,0.000328942
1222 rs111406291,rs11888651,rs35946755,rs6751769,rs79612186 0 109.445 inf 5 0 3.98379e-07 3.28916e-07,4.67621e-07 0.00232541,0.00558922,-0.00560803,-0.000100552,-0.0078269 0.000193632,0.000262775,0.000262742,4.80399e-05,0.000328942
1223 rs12615948,rs2278525,rs6753047,rs7595902,rs79612186 0 109.445 inf 5 0 3.99487e-07 3.344e-07,4.65691e-07 0.00622722,4.07046e-05,-8.68405e-05,-0.00628696,-0.00653501 0.000266543,3.81907e-05,4.98431e-05,0.000267715,0.000275726
1224 rs111406291,rs11888651,rs35727002,rs35946755,rs79612186 0 109.444 inf 5 0 3.9836e-07 3.37898e-07,4.67266e-07 0.00235066,0.00561933,-0.000151608,-0.00563747,-0.00786684 0.000193929,0.000264544,7.26576e-05,0.000264375,0.000330768
1225 rs10201990,rs111406291,rs11888651,rs35946755,rs79612186 0 109.444 inf 5 0 3.98374e-07 3.33781e-07,4.71238e-07 -0.000100469,0.00232541,0.00558918,-0.00560799,-0.00782686 4.80399e-05,0.000193632,0.000262775,0.000262742,0.000328942
1226 rs10183371,rs111406291,rs11888651,rs35946755,rs79612186 0 109.444 inf 5 0 3.98374e-07 3.41942e-07,4.65782e-07 -0.000100469,0.00232541,0.00558918,-0.00560799,-0.00782686 4.80399e-05,0.000193632,0.000262775,0.000262742,0.000328942
1227 rs12615948,rs2278525,rs35522688,rs7595902,rs79612186 0 109.444 inf 5 0 3.99483e-07 3.34685e-07,4.60189e-07 0.00622716,4.07068e-05,-8.67524e-05,-0.00628689,-0.00653495 0.000266543,3.81907e-05,4.98431e-05,0.000267715,0.000275726
1228 rs111406291,rs11888651,rs35946755,rs7592687,rs79612186 0 109.443 inf 5 0 3.98372e-07 3.35821e-07,4.60582e-07 0.00232541,0.00558916,-0.00560798,-0.000100447,-0.00782685 0.000193632,0.000262775,0.000262742,4.80399e-05,0.000328942
1229 rs12615948,rs12622863,rs2278525,rs7595902,rs79612186 0 109.443 inf 5 0 3.99481e-07 3.375e-07,4.69428e-07 0.00622714,-8.6714e-05,4.07078e-05,-0.00628687,-0.00653493 0.000266543,4.98431e-05,3.81907e-05,0.000267715,0.000275726
1230 rs111406291,rs11888651,rs35946755,rs7567283,rs79612186 0 109.442 inf 5 0 3.98369e-07 3.33004e-07,4.64146e-07 0.00232541,0.00558914,-0.00560795,-0.000100394,-0.00782682 0.000193632,0.000262775,0.000262742,4.80399e-05,0.000328942
1231 rs111406291,rs11888651,rs1522486,rs35946755,rs79612186 0 109.442 inf 5 0 3.98368e-07 3.37959e-07,4.65052e-07 0.00232541,0.00558913,-0.000100381,-0.00560795,-0.00782682 0.000193632,0.000262775,4.80399e-05,0.000262742,0.000328942
1232 rs111406291,rs11675651,rs11888651,rs35946755,rs79612186 0 109.442 inf 5 0 3.98375e-07 3.37152e-07,4.62019e-07 0.00232345,-9.13583e-05,0.00554374,-0.00556806,-0.00778835 0.000193641,4.36769e-05,0.000261613,0.000261745,0.00032824
1233 rs10181645,rs12615948,rs2278525,rs7595902,rs79612186 0 109.442 inf 5 0 3.99196e-07 3.36602e-07,4.66266e-07 -9.00835e-05,0.00622068,9.833e-06,-0.00623252,-0.00649319 5.5726e-05,0.000266357,4.32953e-05,0.000265373,0.000274256
1234 rs111406291,rs11888651,rs35946755,rs7604300,rs79612186 0 109.441 inf 5 0 3.98371e-07 3.33497e-07,4.66959e-07 0.00231856,0.00555371,-0.00557515,-9.32459e-05,-0.00779776 0.000193682,0.000261714,0.000261821,4.46057e-05,0.000328317
1235 rs12615948,rs2278525,rs56848929,rs7595902,rs79612186 0 109.441 inf 5 0 3.99479e-07 3.36938e-07,4.6394e-07 0.00622937,3.99143e-05,-0.000138101,-0.00628737,-0.00653997 0.000266697,3.82082e-05,7.94187e-05,0.000267756,0.000276047
1236 rs10206516,rs12615948,rs2278525,rs7595902,rs79612186 0 109.441 inf 5 0 3.99474e-07 3.36854e-07,4.68133e-07 -8.65808e-05,0.00622705,4.07111e-05,-0.00628677,-0.00653485 4.98431e-05,0.000266543,3.81907e-05,0.000267715,0.000275726
1237 rs11688680,rs12615948,rs2278525,rs7595902,rs79612186 0 109.439 inf 5 0 3.99213e-07 3.3272e-07,4.65365e-07 8.92268e-05,0.00621347,1.21657e-05,-0.00629051,-0.00652779 5.49422e-05,0.000265894,4.25944e-05,0.000268394,0.000275491
1238 rs12615948,rs2278525,rs6757594,rs7595902,rs79612186 0 109.439 inf 5 0 3.9947e-07 3.40488e-07,4.6752e-07 0.00622838,3.94443e-05,-0.000130005,-0.00628571,-0.00653499 0.000266636,3.82214e-05,7.49211e-05,0.000267639,0.000275738
1239 rs10194809,rs12615948,rs2278525,rs7595902,rs79612186 0 109.438 inf 5 0 3.99472e-07 3.35596e-07,4.6501e-07 8.77524e-05,0.00622187,3.91398e-05,-0.00627855,-0.00652982 5.05416e-05,0.000266215,3.82308e-05,0.000267128,0.000275438
1240 rs12615948,rs12710726,rs2278525,rs7595902,rs79612186 0 109.438 inf 5 0 3.99471e-07 3.33367e-07,4.69576e-07 0.00617446,6.51936e-05,4.07788e-05,-0.00623462,-0.00649927 0.000264748,3.75658e-05,3.81895e-05,0.000265391,0.000274334
1241 rs10190627,rs111406291,rs11888651,rs35946755,rs79612186 0 109.437 inf 5 0 3.98354e-07 3.32703e-07,4.62887e-07 -0.000100137,0.00232542,0.005589,-0.00560783,-0.00782671 4.80399e-05,0.000193632,0.000262775,0.000262742,0.000328942
1242 rs11895042,rs12615948,rs2278525,rs7595902,rs79612186 0 109.437 inf 5 0 3.99468e-07 3.36328e-07,4.65274e-07 6.51467e-05,0.00617446,4.07803e-05,-0.00623461,-0.00649926 3.75658e-05,0.000264748,3.81895e-05,0.000265391,0.000274334
1243 rs111406291,rs11888651,rs35946755,rs6742221,rs79612186 0 109.437 inf 5 0 3.98351e-07 3.3594e-07,4.64524e-07 0.00232542,0.00558898,-0.0056078,-0.00010009,-0.00782669 0.000193632,0.000262775,0.000262742,4.80399e-05,0.000328942
1244 rs11096603,rs12615948,rs2278525,rs7595902,rs79612186 0 109.436 inf 5 0 3.99468e-07 3.38314e-07,4.65602e-07 8.68802e-05,0.00621687,3.91946e-05,-0.00627305,-0.00652531 5.00878e-05,0.00026593,3.82291e-05,0.000266782,0.000275207
1245 rs11902235,rs12615948,rs2278525,rs7595902,rs79612186 0 109.436 inf 5 0 3.99462e-07 3.39509e-07,4.70277e-07 -0.000129762,0.00622828,3.94507e-05,-0.0062856,-0.0065349 7.49211e-05,0.000266636,3.82214e-05,0.000267639,0.000275738
1246 rs111406291,rs11888651,rs1593744,rs35946755,rs79612186 0 109.436 inf 5 0 3.9835e-07 3.37568e-07,4.6635e-07 0.00232542,0.00558897,-0.000100069,-0.00560779,-0.00782668 0.000193632,0.000262775,4.80399e-05,0.000262742,0.000328942
1247 rs12615948,rs1542320,rs2278525,rs7595902,rs79612186 0 109.434 inf 5 0 3.9946e-07 3.34839e-07,4.65476e-07 0.0062053,6.57512e-05,3.9323e-05,-0.00626351,-0.00651555 0.000265388,3.79884e-05,3.82253e-05,0.00026627,0.000274787
1248 rs12615948,rs2278525,rs4666510,rs7595902,rs79612186 0 109.434 inf 5 0 3.99451e-07 3.35827e-07,4.70365e-07 0.00622675,4.07233e-05,-8.60881e-05,-0.00628642,-0.00653457 0.000266543,3.81907e-05,4.98431e-05,0.000267715,0.000275726
1249 rs10196129,rs111406291,rs11888651,rs35946755,rs79612186 0 109.434 inf 5 0 3.98341e-07 3.35948e-07,4.66362e-07 -9.99291e-05,0.00232543,0.0055889,-0.00560773,-0.00782661 4.80399e-05,0.000193632,0.000262775,0.000262742,0.000328942
1250 rs12615948,rs2278525,rs6750415,rs7595902,rs79612186 0 109.433 inf 5 0 3.99447e-07 3.3737e-07,4.6764e-07 0.00622671,4.07251e-05,-8.60187e-05,-0.00628637,-0.00653453 0.000266543,3.81907e-05,4.98431e-05,0.000267715,0.000275726
1251 rs12615948,rs1551255,rs2278525,rs7595902,rs79612186 0 109.432 inf 5 0 3.99455e-07 3.34736e-07,4.65808e-07 0.00619919,9.34956e-05,4.6885e-05,-0.00624976,-0.00652429 0.000265167,5.40753e-05,3.82414e-05,0.000265722,0.000275163
1252 rs111974818,rs12615948,rs2278525,rs7595902,rs79612186 0 109.431 inf 5 0 3.99443e-07 3.37212e-07,4.65262e-07 0.00019428,0.0062514,3.95624e-05,-0.00630355,-0.00655606 0.0001127,0.000268585,3.82186e-05,0.00026923,0.000277319
1253 rs12615948,rs2278525,rs59236973,rs7595902,rs79612186 0 109.431 inf 5 0 3.99445e-07 3.35529e-07,4.64561e-07 0.00622804,3.94652e-05,-0.000129213,-0.00628534,-0.00653469 0.000266636,3.82214e-05,7.49211e-05,0.000267639,0.000275738
1254 rs12615948,rs2278525,rs6750521,rs7595902,rs79612186 0 109.431 inf 5 0 3.99442e-07 3.40459e-07,4.65051e-07 0.00622663,4.07282e-05,-8.58946e-05,-0.00628628,-0.00653446 0.000266543,3.81907e-05,4.98431e-05,0.000267715,0.000275726
1255 rs111406291,rs11888651,rs35946755,rs79612186,rs80296077 0 109.429 inf 5 0 3.98321e-07 3.33383e-07,4.59814e-07 0.00230326,0.00555547,-0.00557487,-0.00779822,0.000142861 0.000193999,0.000261743,0.000261819,0.000328324,6.89219e-05
1256 rs111406291,rs11888651,rs35946755,rs7564051,rs79612186 0 109.429 inf 5 0 3.98328e-07 3.31181e-07,4.64005e-07 0.00232543,0.00558878,-0.00560762,-9.97047e-05,-0.00782651 0.000193632,0.000262775,0.000262742,4.80399e-05,0.000328942
1257 rs111406291,rs11888651,rs12710718,rs35946755,rs79612186 0 109.428 inf 5 0 3.98323e-07 3.37327e-07,4.65024e-07 0.00232543,0.00558874,-9.96201e-05,-0.00560758,-0.00782647 0.000193632,0.000262775,4.80399e-05,0.000262742,0.000328942
1258 rs12615948,rs2278525,rs6735853,rs7595902,rs79612186 0 109.427 inf 5 0 3.9943e-07 3.34605e-07,4.68184e-07 0.00622648,4.0734e-05,-8.56579e-05,-0.00628611,-0.00653432 0.000266543,3.81907e-05,4.98431e-05,0.000267715,0.000275726
1259 rs12615948,rs2278525,rs4666346,rs7595902,rs79612186 0 109.427 inf 5 0 3.9944e-07 3.33621e-07,4.68065e-07 0.00619826,4.69838e-05,-9.28775e-05,-0.00624913,-0.00652349 0.00026514,3.82455e-05,5.39127e-05,0.000265705,0.000275132
1260 rs12615948,rs2278525,rs6750652,rs7595902,rs79612186 0 109.427 inf 5 0 3.9943e-07 3.42305e-07,4.64144e-07 0.00622647,4.07344e-05,-8.56427e-05,-0.0062861,-0.00653431 0.000266543,3.81907e-05,4.98431e-05,0.000267715,0.000275726
1261 rs12615948,rs2278525,rs4666508,rs7595902,rs79612186 0 109.426 inf 5 0 3.99428e-07 3.35483e-07,4.66599e-07 0.00622645,4.07353e-05,-8.56086e-05,-0.00628608,-0.00653429 0.000266543,3.81907e-05,4.98431e-05,0.000267715,0.000275726
1262 rs2278525,rs72775149,rs7566500,rs7595902,rs79612186 0 109.426 inf 5 0 3.09238e-08 1.56782e-08,4.96506e-08 5.68444e-05,6.5905e-05,-0.000199937,-0.000226495,-0.000550915 4.0983e-05,7.46396e-05,6.37658e-05,5.58818e-05,9.80464e-05
1263 rs111406291,rs11888651,rs35946755,rs6531172,rs79612186 0 109.425 inf 5 0 3.98314e-07 3.2911e-07,4.60814e-07 0.00232544,0.00558866,-0.0056075,-9.94696e-05,-0.00782641 0.000193632,0.000262775,0.000262742,4.80399e-05,0.000328942
1264 rs111406291,rs11888651,rs35946755,rs7604263,rs79612186 0 109.424 inf 5 0 3.98313e-07 3.35755e-07,4.65833e-07 0.00232544,0.00558865,-0.00560749,-9.94459e-05,-0.0078264 0.000193632,0.000262775,0.000262742,4.80399e-05,0.000328942
1265 rs10192603,rs111406291,rs11888651,rs35946755,rs79612186 0 109.424 inf 5 0 3.98311e-07 3.38813e-07,4.6755e-07 -9.94156e-05,0.00232544,0.00558863,-0.00560748,-0.00782638 4.80399e-05,0.000193632,0.000262775,0.000262742,0.000328942
1266 rs111406291,rs11888651,rs35946755,rs7593020,rs79612186 0 109.423 inf 5 0 3.98309e-07 3.32302e-07,4.66382e-07 0.00232544,0.00558861,-0.00560746,-9.93816e-05,-0.00782637 0.000193632,0.000262775,0.000262742,4.80399e-05,0.000328942
1267 rs11890119,rs12615948,rs2278525,rs7595902,rs79612186 0 109.423 inf 5 0 3.99423e-07 3.38051e-07,4.6694e-07 6.44473e-05,0.00617444,4.08027e-05,-0.00623451,-0.0064991 3.75658e-05,0.000264748,3.81895e-05,0.000265391,0.000274334
1268 rs111406291,rs11684331,rs11888651,rs35946755,rs79612186 0 109.423 inf 5 0 3.98307e-07 3.39989e-07,4.65459e-07 0.00232544,-9.93566e-05,0.0055886,-0.00560745,-0.00782636 0.000193632,4.80399e-05,0.000262775,0.000262742,0.000328942
1269 rs12615948,rs13409393,rs2278525,rs7595902,rs79612186 0 109.423 inf 5 0 3.99422e-07 3.41919e-07,4.69262e-07 0.00617444,6.44272e-05,4.08033e-05,-0.0062345,-0.0064991 0.000264748,3.75658e-05,3.81895e-05,0.000265391,0.000274334
1270 rs12615948,rs2278525,rs6721815,rs7595902,rs79612186 0 109.422 inf 5 0 3.99422e-07 3.38346e-07,4.65247e-07 0.00621606,3.95845e-05,8.61145e-05,-0.00627225,-0.0065232 0.000265913,3.82184e-05,5.02063e-05,0.000266767,0.000275126
1271 rs12615948,rs17562736,rs2278525,rs7595902,rs79612186 0 109.421 inf 5 0 3.99418e-07 3.33892e-07,4.67758e-07 0.00617444,6.43548e-05,4.08056e-05,-0.00623449,-0.00649908 0.000264748,3.75658e-05,3.81895e-05,0.000265391,0.000274334
1272 rs10490753,rs12615948,rs2278525,rs7595902,rs79612186 0 109.419 inf 5 0 3.99409e-07 3.39766e-07,4.64305e-07 -0.000128068,0.00622756,3.94953e-05,-0.00628481,-0.00653424 7.49211e-05,0.000266636,3.82214e-05,0.000267639,0.000275738
1273 rs12615948,rs17563137,rs2278525,rs7595902,rs79612186 0 109.419 inf 5 0 3.9941e-07 3.34298e-07,4.66975e-07 0.0062109,0.000175174,4.8504e-05,-0.00625765,-0.00652768 0.000265654,0.000102454,3.83129e-05,0.000266024,0.000275359
1274 rs12615948,rs2278525,rs56400506,rs7595902,rs79612186 0 109.419 inf 5 0 3.99409e-07 3.42595e-07,4.62696e-07 0.00621089,4.85033e-05,0.000175151,-0.00625765,-0.00652767 0.000265654,3.83129e-05,0.000102454,0.000266024,0.000275359
1275 rs12615948,rs2278525,rs4666337,rs7595902,rs79612186 0 109.411 inf 5 0 3.99383e-07 3.41996e-07,4.71187e-07 0.00622121,4.10562e-05,-8.43125e-05,-0.00628033,-0.00652817 0.000266239,3.81854e-05,4.96376e-05,0.000267334,0.000275401
1276 rs111406291,rs11888651,rs1370587,rs35946755,rs79612186 0 109.411 inf 5 0 3.98114e-07 3.33102e-07,4.58582e-07 0.00236809,0.00555324,8.53114e-05,-0.0055376,-0.00783506 0.000194658,0.000261718,4.2678e-05,0.000261938,0.000329319
1277 rs111406291,rs11888651,rs1593743,rs35946755,rs79612186 0 109.411 inf 5 0 3.9827e-07 3.37457e-07,4.67021e-07 0.00232541,0.00558707,-9.85023e-05,-0.00560597,-0.0078251 0.000193633,0.000262721,4.7929e-05,0.000262692,0.000328911
1278 rs12615948,rs151036277,rs2278525,rs7595902,rs79612186 0 109.41 inf 5 0 3.99396e-07 3.36367e-07,4.6933e-07 0.00617721,-0.000166028,4.40315e-05,-0.0062265,-0.0064927 0.000264756,9.74363e-05,3.81767e-05,0.000265333,0.000274245
1279 rs111406291,rs11888651,rs35946755,rs6751245,rs79612186 0 109.409 inf 5 0 3.98264e-07 3.36801e-07,4.68818e-07 0.00232546,0.00558821,-0.00560709,-9.8614e-05,-0.00782602 0.000193632,0.000262775,0.000262742,4.80399e-05,0.000328942
1280 rs12478064,rs12615948,rs2278525,rs7595902,rs79612186 0 109.409 inf 5 0 3.99385e-07 3.37112e-07,4.64963e-07 6.44871e-05,0.00618933,4.33404e-05,-0.00624451,-0.00651423 3.79498e-05,0.000264913,3.81716e-05,0.000265583,0.000274758
1281 rs12615948,rs2278525,rs57271757,rs7595902,rs79612186 0 109.408 inf 5 0 3.9937e-07 3.37522e-07,4.64556e-07 0.00622307,4.0367e-05,-9.76861e-05,-0.00628214,-0.00652987 0.000266367,3.81991e-05,5.76992e-05,0.00026748,0.000275504
1282 rs12615948,rs13420506,rs2278525,rs7595902,rs79612186 0 109.408 inf 5 0 3.9937e-07 3.35574e-07,4.62815e-07 0.00620742,-8.16126e-05,4.83725e-05,-0.00625689,-0.00653477 0.000265509,4.821e-05,3.83091e-05,0.000266005,0.000275801
1283 rs111406291,rs11888651,rs35946755,rs4666535,rs79612186 0 109.407 inf 5 0 3.98255e-07 3.37798e-07,4.6741e-07 0.00234226,0.00557669,-0.00559348,7.65509e-05,-0.00782177 0.000193751,0.000262305,0.00026224,3.73442e-05,0.000328814
1284 rs10170996,rs111406291,rs11888651,rs35946755,rs79612186 0 109.406 inf 5 0 3.98255e-07 3.36378e-07,4.68852e-07 -9.84633e-05,0.00232547,0.00558814,-0.00560702,-0.00782595 4.80399e-05,0.000193632,0.000262775,0.000262742,0.000328942
1285 rs111406291,rs11888651,rs35946755,rs7560310,rs79612186 0 109.406 inf 5 0 3.98254e-07 3.34668e-07,4.68614e-07 0.00232547,0.00558813,-0.00560701,-9.84433e-05,-0.00782594 0.000193632,0.000262775,0.000262742,4.80399e-05,0.000328942
1286 rs11886402,rs12615948,rs2278525,rs7595902,rs79612186 0 109.406 inf 5 0 3.99366e-07 3.31844e-07,4.6145e-07 -0.000126696,0.00622698,3.95313e-05,-0.00628416,-0.00653371 7.49211e-05,0.000266636,3.82214e-05,0.000267639,0.000275738
1287 rs111406291,rs11888651,rs35946755,rs7572003,rs79612186 0 109.404 inf 5 0 3.98249e-07 3.36796e-07,4.65846e-07 0.00232547,0.00558808,-0.00560697,-9.83621e-05,-0.00782591 0.000193632,0.000262775,0.000262742,4.80399e-05,0.000328942
1288 rs111406291,rs11888651,rs35946755,rs76732432,rs79612186 0 109.404 inf 5 0 3.98253e-07 3.3772e-07,4.59976e-07 0.00234268,0.00555385,-0.00557701,-9.85088e-05,-0.00781715 0.000193758,0.000261721,0.000261853,4.80766e-05,0.000328687
1289 rs12478055,rs12615948,rs2278525,rs7595902,rs79612186 0 109.403 inf 5 0 3.99368e-07 3.39992e-07,4.65275e-07 6.4214e-05,0.00618926,4.33384e-05,-0.00624443,-0.0065141 3.79498e-05,0.000264913,3.81716e-05,0.000265583,0.000274758
1290 rs111406291,rs11888651,rs35418220,rs35946755,rs79612186 0 109.402 inf 5 0 3.98241e-07 3.2908e-07,4.63819e-07 0.00232161,0.00558118,0.00014339,-0.00560685,-0.00782438 0.000193654,0.00026248,7.01211e-05,0.00026274,0.000328896
1291 rs111406291,rs11888651,rs12621411,rs35946755,rs79612186 0 109.401 inf 5 0 3.98225e-07 3.31363e-07,4.59928e-07 0.00233949,0.00560604,-0.000176492,-0.00562054,-0.00784683 0.000193708,0.000263768,8.65481e-05,0.000263425,0.000329788
1292 rs111406291,rs11888651,rs2347009,rs35946755,rs79612186 0 109.398 inf 5 0 3.98216e-07 3.30835e-07,4.63355e-07 0.00235012,0.00561732,-0.000147914,-0.00563557,-0.00786475 0.000193929,0.000264544,7.26576e-05,0.000264375,0.000330768
1293 rs12615948,rs2278525,rs75905766,rs7595902,rs79612186 0 109.396 inf 5 0 3.99331e-07 3.36928e-07,4.64338e-07 0.00621053,4.57008e-05,-0.000216333,-0.00625155,-0.00652345 0.000265672,3.82081e-05,0.000129094,0.000265809,0.000275182
1294 rs12615948,rs2278525,rs4666497,rs7595902,rs79612186 0 109.396 inf 5 0 3.99347e-07 3.34894e-07,4.6922e-07 0.00619279,3.88416e-05,-6.34134e-05,-0.00624725,-0.00650027 0.000264998,3.82453e-05,3.76822e-05,0.000265665,0.000274362
1295 rs12615948,rs2278525,rs75111076,rs7595902,rs79612186 0 109.395 inf 5 0 3.99325e-07 3.34085e-07,4.66114e-07 0.00618635,4.17578e-05,0.000136799,-0.0062251,-0.00648489 0.00026486,3.81763e-05,8.17411e-05,0.000265331,0.000274204
1296 rs12615948,rs16986953,rs2278525,rs7595902,rs79612186 0 109.395 inf 5 0 3.99334e-07 3.33991e-07,4.67711e-07 0.00621474,-0.000110774,4.1523e-05,-0.00627241,-0.00652031 0.000265892,6.60357e-05,3.81789e-05,0.000266841,0.000275029
1297 rs111406291,rs11888651,rs35946755,rs7580499,rs79612186 0 109.393 inf 5 0 3.98202e-07 3.3381e-07,4.62219e-07 0.00233918,0.00561419,-0.00563448,-0.000128685,-0.00785558 0.000193705,0.000264333,0.000264313,6.33666e-05,0.00033025
1298 rs12615948,rs2278525,rs7595902,rs7602175,rs79612186 0 109.392 inf 5 0 3.9933e-07 3.37271e-07,4.68125e-07 0.00619405,4.15456e-05,-0.00625246,6.26995e-05,-0.00650057 0.000265034,3.81787e-05,0.000265842,3.74163e-05,0.00027437
1299 rs11096624,rs111406291,rs11888651,rs35946755,rs79612186 0 109.391 inf 5 0 3.9803e-07 3.40079e-07,4.6532e-07 -9.52732e-05,0.00241628,0.00557416,-0.00555836,-0.00786472 4.84063e-05,0.000198742,0.00026227,0.000261712,0.000330943
1300 rs111406291,rs11888651,rs35946755,rs79612186,rs896802 0 109.388 inf 5 0 3.98196e-07 3.40329e-07,4.65344e-07 0.00234069,0.00558271,-0.00560117,-0.0078359,-7.97755e-05 0.000193727,0.000262557,0.000262522,0.000329321,3.93201e-05
1301 rs12615948,rs138545123,rs2278525,rs7595902,rs79612186 0 109.387 inf 5 0 3.99315e-07 3.36693e-07,4.63603e-07 0.0062018,-0.000235189,4.84781e-05,-0.00625387,-0.00651824 0.000265293,0.000140896,3.83185e-05,0.0002659,0.000274943
1302 rs12615948,rs2278525,rs56817477,rs7595902,rs79612186 0 109.385 inf 5 0 3.99318e-07 3.38883e-07,4.65595e-07 0.00618569,4.42608e-05,0.000155063,-0.00623739,-0.00650045 0.000264849,3.81798e-05,9.2829e-05,0.000265437,0.000274368
1303 rs111406291,rs114736920,rs11888651,rs35946755,rs79612186 0 109.379 inf 5 0 3.98168e-07 3.32265e-07,4.67502e-07 0.00234278,-0.000217763,0.00558227,-0.00560724,-0.00784254 0.000193764,0.000107878,0.000262549,0.000262784,0.000329618
1304 rs111406291,rs11888651,rs35946755,rs7601531,rs79612186 0 109.376 inf 5 0 3.98152e-07 3.37678e-07,4.62694e-07 0.00232237,0.00554006,-0.00556359,-7.60696e-05,-0.00780337 0.000193649,0.000261598,0.00026172,3.77905e-05,0.000328405
1305 rs12615948,rs2278525,rs67550338,rs7595902,rs79612186 0 109.374 inf 5 0 3.99276e-07 3.36839e-07,4.61875e-07 0.00620897,4.11531e-05,-9.31086e-05,-0.00625832,-0.00652721 0.000265621,3.81846e-05,5.6358e-05,0.000266104,0.000275414
1306 rs10196738,rs12615948,rs2278525,rs7595902,rs79612186 0 109.373 inf 5 0 3.98973e-07 3.38486e-07,4.64435e-07 -8.4459e-05,0.00621821,1.1421e-05,-0.00623215,-0.00649277 5.58284e-05,0.000266399,4.3462e-05,0.000265375,0.000274257
1307 rs111406291,rs11888651,rs2167796,rs35946755,rs79612186 0 109.373 inf 5 0 3.98154e-07 3.39509e-07,4.61034e-07 0.00231857,0.00555199,-8.96736e-05,-0.00557342,-0.0077959 0.000193686,0.000261698,4.45359e-05,0.000261805,0.000328302
1308 rs12615948,rs2278525,rs4666545,rs7595902,rs79612186 0 109.372 inf 5 0 3.99261e-07 3.40795e-07,4.69651e-07 0.0061744,4.08871e-05,6.18073e-05,-0.00623411,-0.00649851 0.000264748,3.81895e-05,3.75658e-05,0.000265391,0.000274334
1309 rs12615948,rs2278525,rs6531193,rs7595902,rs79612186 0 109.371 inf 5 0 3.99261e-07 3.4067e-07,4.65534e-07 0.00618644,4.05957e-05,6.16815e-05,-0.00624609,-0.00649599 0.000264866,3.81955e-05,3.74867e-05,0.000265645,0.000274292
1310 rs111406291,rs11888651,rs12472768,rs35946755,rs79612186 0 109.371 inf 5 0 3.98137e-07 3.34197e-07,4.64814e-07 0.00232338,0.00560395,0.000142208,-0.00562837,-0.00784831 0.000193643,0.000263704,7.08383e-05,0.00026396,0.000329912
1311 rs12615948,rs2278525,rs4666535,rs7595902,rs79612186 0 109.37 inf 5 0 3.9926e-07 3.3649e-07,4.67357e-07 0.00619406,4.17599e-05,6.15367e-05,-0.00625219,-0.00650051 0.000265045,3.81765e-05,3.74078e-05,0.000265851,0.000274375
1312 rs12615948,rs2278525,rs731596,rs7595902,rs79612186 0 109.369 inf 5 0 3.99257e-07 3.40572e-07,4.61038e-07 0.00620177,3.97146e-05,6.23843e-05,-0.00625953,-0.00651069 0.000265309,3.82186e-05,3.79581e-05,0.000266169,0.000274663
1313 rs12615948,rs2278525,rs34533275,rs7595902,rs79612186 0 109.369 inf 5 0 3.99261e-07 3.33175e-07,4.62704e-07 0.00619095,3.74098e-05,6.78695e-05,-0.00624489,-0.00649906 0.000264962,3.83142e-05,4.12523e-05,0.00026561,0.000274345
1314 rs12615948,rs1966867,rs2278525,rs7595902,rs79612186 0 109.368 inf 5 0 3.99246e-07 3.35063e-07,4.72396e-07 0.00620633,-7.89994e-05,4.81961e-05,-0.00625587,-0.00653316 0.000265509,4.821e-05,3.83091e-05,0.000266005,0.000275801
1315 rs111406291,rs11888651,rs1204010,rs35946755,rs79612186 0 109.367 inf 5 0 3.98138e-07 3.38621e-07,4.65967e-07 0.00233844,0.00553559,9.43114e-05,-0.0055595,-0.00779411 0.000193696,0.000261595,4.69741e-05,0.000261712,0.000328284
1316 rs111406291,rs11888651,rs35946755,rs66998535,rs79612186 0 109.367 inf 5 0 3.98129e-07 3.34843e-07,4.62191e-07 0.00233237,0.00559603,-0.00561683,0.000108518,-0.00783644 0.00019364,0.00026324,0.000263277,5.41401e-05,0.00032937
1317 rs10203099,rs12615948,rs2278525,rs7595902,rs79612186 0 109.365 inf 5 0 3.99248e-07 3.38176e-07,4.68763e-07 0.000179863,0.00620334,3.88656e-05,-0.00625651,-0.00650876 0.000109708,0.000265376,3.82484e-05,0.000266033,0.0002746
1318 rs12615948,rs1542319,rs2278525,rs7595902,rs79612186 0 109.364 inf 5 0 3.9924e-07 3.35203e-07,4.66419e-07 0.00620164,6.20976e-05,3.97291e-05,-0.00625937,-0.00651057 0.000265309,3.79581e-05,3.82186e-05,0.000266169,0.000274663
1319 rs111406291,rs11888651,rs35946755,rs72777151,rs79612186 0 109.364 inf 5 0 3.98094e-07 3.31371e-07,4.6107e-07 0.00236321,0.00557515,-0.00560985,-0.000151927,-0.00783787 0.000194428,0.00026229,0.000262936,7.62782e-05,0.000329446
1320 rs12615948,rs2278525,rs4666542,rs7595902,rs79612186 0 109.363 inf 5 0 3.99231e-07 3.34243e-07,4.73958e-07 0.00617439,4.09028e-05,6.13159e-05,-0.00623404,-0.0064984 0.000264748,3.81895e-05,3.75658e-05,0.000265391,0.000274334
1321 rs12615948,rs2278525,rs62110783,rs7595902,rs79612186 0 109.362 inf 5 0 3.99241e-07 3.37003e-07,4.66128e-07 0.0061681,4.02437e-05,-7.3206e-05,-0.00622023,-0.00648765 0.000264767,3.82041e-05,4.47314e-05,0.000265346,0.000274211
1322 rs12615948,rs13015348,rs2278525,rs7595902,rs79612186 0 109.361 inf 5 0 3.99228e-07 3.32919e-07,4.68066e-07 0.00617439,6.12514e-05,4.09048e-05,-0.00623403,-0.00649838 0.000264748,3.75658e-05,3.81895e-05,0.000265391,0.000274334
1323 rs12105949,rs12615948,rs2278525,rs7595902,rs79612186 0 109.361 inf 5 0 3.99227e-07 3.34383e-07,4.71426e-07 6.12462e-05,0.00617439,4.0905e-05,-0.00623403,-0.00649838 3.75658e-05,0.000264748,3.81895e-05,0.000265391,0.000274334
1324 rs12615948,rs2278525,rs4666541,rs7595902,rs79612186 0 109.361 inf 5 0 3.99227e-07 3.38459e-07,4.64451e-07 0.00617439,4.0905e-05,6.12449e-05,-0.00623403,-0.00649838 0.000264748,3.81895e-05,3.75658e-05,0.000265391,0.000274334
1325 rs12615948,rs2278525,rs4666546,rs7595902,rs79612186 0 109.361 inf 5 0 3.99227e-07 3.33283e-07,4.67207e-07 0.00617439,4.09053e-05,6.12369e-05,-0.00623402,-0.00649838 0.000264748,3.81895e-05,3.75658e-05,0.000265391,0.000274334
1326 rs114630483,rs12615948,rs2278525,rs7595902,rs79612186 0 109.36 inf 5 0 3.99232e-07 3.36348e-07,4.68459e-07 -0.000230004,0.00620117,4.83543e-05,-0.00625323,-0.00651749 0.000140896,0.000265293,3.83185e-05,0.0002659,0.000274943
1327 rs11895671,rs12615948,rs2278525,rs7595902,rs79612186 0 109.36 inf 5 0 3.99222e-07 3.37999e-07,4.64857e-07 -0.000121044,0.00622199,4.03357e-05,-0.00627941,-0.0065294 7.43525e-05,0.000266424,3.82021e-05,0.000267439,0.000275581
1328 rs12615948,rs2278525,rs4666544,rs7595902,rs79612186 0 109.359 inf 5 0 3.99221e-07 3.35334e-07,4.66646e-07 0.00617439,4.09082e-05,6.11447e-05,-0.00623401,-0.00649836 0.000264748,3.81895e-05,3.75658e-05,0.000265391,0.000274334
1329 rs12615948,rs2278525,rs4666513,rs7595902,rs79612186 0 109.359 inf 5 0 3.99214e-07 3.3236e-07,4.65441e-07 0.00622358,4.08503e-05,-8.09789e-05,-0.00628276,-0.0065316 0.000266543,3.81907e-05,4.98431e-05,0.000267715,0.000275726
1330 rs12615948,rs1370585,rs2278525,rs7595902,rs79612186 0 109.357 inf 5 0 3.98933e-07 3.36697e-07,4.68497e-07 0.00620524,8.2693e-05,1.34705e-05,-0.00628142,-0.00652042 0.000265604,5.53714e-05,4.29459e-05,0.000268022,0.000275251
1331 rs12615948,rs2278525,rs4666540,rs7595902,rs79612186 0 109.357 inf 5 0 3.99214e-07 3.33266e-07,4.69304e-07 0.00617439,4.09122e-05,6.10197e-05,-0.00623399,-0.00649833 0.000264748,3.81895e-05,3.75658e-05,0.000265391,0.000274334
1332 rs111406291,rs11888651,rs1834795,rs35946755,rs79612186 0 109.356 inf 5 0 3.98096e-07 3.35094e-07,4.65795e-07 0.00232554,0.00558671,-9.57153e-05,-0.00560569,-0.00782471 0.000193632,0.000262775,4.80399e-05,0.000262742,0.000328942
1333 rs12615948,rs2278525,rs35279769,rs7595902,rs79612186 0 109.355 inf 5 0 3.99201e-07 3.39645e-07,4.65536e-07 0.0062234,4.08577e-05,-8.06836e-05,-0.00628255,-0.00653143 0.000266543,3.81907e-05,4.98431e-05,0.000267715,0.000275726
1334 rs111406291,rs11888651,rs35946755,rs7584726,rs79612186 0 109.354 inf 5 0 3.97931e-07 3.35601e-07,4.63439e-07 0.00236523,0.00555062,-0.00553622,8.24884e-05,-0.00783156 0.000194579,0.000261687,0.000261986,4.27056e-05,0.000329249
1335 rs11680554,rs12615948,rs2278525,rs7595902,rs79612186 0 109.353 inf 5 0 3.98975e-07 3.3596e-07,4.6568e-07 8.45469e-05,0.00620617,1.84081e-05,-0.00628174,-0.00652651 5.58435e-05,0.00026563,4.14475e-05,0.000267979,0.000275597
1336 rs12615948,rs13005512,rs2278525,rs7595902,rs79612186 0 109.35 inf 5 0 3.98967e-07 3.36115e-07,4.64439e-07 0.00620608,8.43182e-05,1.84743e-05,-0.00628159,-0.00652639 0.00026563,5.58435e-05,4.14475e-05,0.000267979,0.000275597
1337 rs12615948,rs2278525,rs4666543,rs7595902,rs79612186 0 109.349 inf 5 0 3.9919e-07 3.37583e-07,4.69017e-07 0.00617438,4.09253e-05,6.06107e-05,-0.00623393,-0.00649824 0.000264748,3.81895e-05,3.75658e-05,0.000265391,0.000274334
1338 rs111406291,rs11888651,rs34354920,rs35946755,rs79612186 0 109.349 inf 5 0 3.977e-07 3.37531e-07,4.62834e-07 0.00233732,0.00546348,-9.67529e-05,-0.00554419,-0.00777431 0.000193692,0.000264628,5.25107e-05,0.000261841,0.000328246
1339 rs111406291,rs11888651,rs12617761,rs35946755,rs79612186 0 109.348 inf 5 0 3.98063e-07 3.31368e-07,4.70144e-07 0.00230409,0.00555296,0.000137289,-0.00557298,-0.00779617 0.000194008,0.000261716,6.93174e-05,0.000261802,0.000328308
1340 rs111406291,rs11888651,rs35946755,rs4035116,rs79612186 0 109.348 inf 5 0 3.97893e-07 3.32846e-07,4.63141e-07 0.00233469,0.00556924,-0.00555192,-0.000101134,-0.00777949 0.000193658,0.00026213,0.00026174,5.27576e-05,0.000328225
1341 rs111406291,rs11888651,rs35946755,rs62113577,rs79612186 0 109.346 inf 5 0 3.9807e-07 3.35533e-07,4.605e-07 0.00232369,0.0055434,-0.00556761,-8.66104e-05,-0.00778799 0.000193641,0.000261613,0.000261745,4.36769e-05,0.00032824
1342 rs12615948,rs2278525,rs4666548,rs7595902,rs79612186 0 109.343 inf 5 0 3.99168e-07 3.38702e-07,4.6275e-07 0.00617438,4.09368e-05,6.0252e-05,-0.00623388,-0.00649816 0.000264748,3.81895e-05,3.75658e-05,0.000265391,0.000274334
1343 rs12615948,rs2278525,rs7595902,rs78530902,rs79612186 0 109.341 inf 5 0 3.99177e-07 3.30949e-07,4.62555e-07 0.0061913,4.23717e-05,-0.00624204,0.000163098,-0.00649608 0.000264981,3.81718e-05,0.000265546,0.000101428,0.000274297
1344 rs111406291,rs11675208,rs11888651,rs35946755,rs79612186 0 109.34 inf 5 0 3.98053e-07 3.3681e-07,4.66523e-07 0.0023237,-8.63332e-05,0.00554338,-0.00556758,-0.00778797 0.000193641,4.36769e-05,0.000261613,0.000261745,0.00032824
1345 rs111406291,rs11888651,rs149882788,rs35946755,rs79612186 0 109.34 inf 5 0 3.98045e-07 3.40158e-07,4.64548e-07 0.00234246,0.00558127,-0.000212931,-0.00560618,-0.00784119 0.000193764,0.000262549,0.000107878,0.000262784,0.000329618
1346 rs111406291,rs11688971,rs11888651,rs35946755,rs79612186 0 109.339 inf 5 0 3.98048e-07 3.33945e-07,4.63369e-07 0.00234211,-9.45729e-05,0.00555278,-0.00557662,-0.00781627 0.000193758,4.78904e-05,0.000261714,0.000261858,0.000328698
1347 rs116690417,rs12615948,rs2278525,rs7595902,rs79612186 0 109.337 inf 5 0 3.99151e-07 3.3361e-07,4.66571e-07 0.000173423,0.00620089,4.14376e-05,-0.00626052,-0.00650883 0.000108654,0.000265307,3.8181e-05,0.00026627,0.000274624
1348 rs1017446,rs12615948,rs2278525,rs7595902,rs79612186 0 109.336 inf 5 0 3.98624e-07 3.37224e-07,4.63922e-07 8.12812e-05,0.00618923,-1.34935e-06,-0.006266,-0.00650894 6.08959e-05,0.000265012,5.0539e-05,0.000267116,0.00027481
1349 rs111406291,rs11888651,rs35946755,rs7595902,rs79612186 0 109.336 inf 5 0 3.9767e-07 3.33475e-07,4.62984e-07 0.0023378,0.00546474,-0.00554389,-9.57228e-05,-0.00777442 0.0001937,0.000264564,0.000261848,5.22945e-05,0.000328245
1350 rs111406291,rs11888651,rs1453204,rs35946755,rs79612186 0 109.335 inf 5 0 3.98033e-07 3.37954e-07,4.70488e-07 0.00233529,0.00553465,-7.44119e-05,-0.00555803,-0.00779347 0.000193662,0.000261597,3.77827e-05,0.000261713,0.00032828
1351 rs12615948,rs2278525,rs6708493,rs7595902,rs79612186 0 109.334 inf 5 0 3.99146e-07 3.398e-07,4.65896e-07 0.00620029,3.99975e-05,6.0478e-05,-0.00625771,-0.00650909 0.000265284,3.82129e-05,3.79517e-05,0.000266131,0.000274634
1352 rs111406291,rs112906499,rs11888651,rs35946755,rs79612186 0 109.333 inf 5 0 3.98014e-07 3.3546e-07,4.68876e-07 0.00237164,0.000133076,0.00557017,-0.00559166,-0.00786294 0.000194894,6.78144e-05,0.000262135,0.000262229,0.000330843
1353 rs12615948,rs13022355,rs2278525,rs7595902,rs79612186 0 109.332 inf 5 0 3.99138e-07 3.3312e-07,4.6526e-07 0.00619965,-8.25746e-05,4.72871e-05,-0.00625277,-0.00652534 0.000265261,5.19315e-05,3.82719e-05,0.000265912,0.000275399
1354 rs12615948,rs2028208,rs2278525,rs7595902,rs79612186 0 109.332 inf 5 0 3.98867e-07 3.34138e-07,4.70337e-07 0.00620539,8.0065e-05,1.46553e-05,-0.00627988,-0.00652017 0.000265651,5.47913e-05,4.27741e-05,0.00026799,0.000275282
1355 rs12615948,rs1453200,rs2278525,rs7595902,rs79612186 0 109.332 inf 5 0 3.99138e-07 3.36325e-07,4.71441e-07 0.00619635,-8.57391e-05,4.66671e-05,-0.00624726,-0.0065205 0.00026514,5.39127e-05,3.82455e-05,0.000265705,0.000275132
1356 rs111406291,rs11687529,rs11888651,rs35946755,rs79612186 0 109.33 inf 5 0 3.97647e-07 3.38102e-07,4.66638e-07 0.00219915,-0.000139385,0.00556615,-0.00557176,-0.00780007 0.000206166,7.65197e-05,0.000262079,0.0002618,0.000328383
1357 rs12615948,rs2278525,rs7595902,rs79612186,rs993832 0 109.327 inf 5 0 3.99097e-07 3.35083e-07,4.64721e-07 0.00618806,4.42263e-05,-0.00623707,-0.00652763,0.000163646 0.000264911,3.81804e-05,0.000265445,0.000275568,0.000104142
1358 rs11687408,rs12615948,rs2278525,rs7595902,rs79612186 0 109.326 inf 5 0 3.99129e-07 3.37114e-07,4.69115e-07 -7.1061e-05,0.00616747,4.02097e-05,-0.0062193,-0.0064865 4.48014e-05,0.000264773,3.82072e-05,0.000265354,0.000274207
1359 rs12615948,rs13415282,rs2278525,rs7595902,rs79612186 0 109.326 inf 5 0 3.99123e-07 3.3406e-07,4.72821e-07 0.00616405,-8.34292e-05,4.58815e-05,-0.0062221,-0.00648261 0.000264813,5.26926e-05,3.82182e-05,0.000265337,0.000274207
1360 rs111406291,rs11688624,rs11888651,rs35946755,rs79612186 0 109.326 inf 5 0 3.98007e-07 3.35083e-07,4.70901e-07 0.00232408,-8.57068e-05,0.00554386,-0.0055677,-0.00778838 0.000193639,4.37349e-05,0.000261616,0.000261746,0.000328243
1361 rs12615948,rs13412407,rs2278525,rs7595902,rs79612186 0 109.323 inf 5 0 3.99115e-07 3.38663e-07,4.62885e-07 0.00616514,-8.29333e-05,4.60939e-05,-0.00622296,-0.00648186 0.000264799,5.25122e-05,3.82254e-05,0.000265334,0.00027421
1362 rs12615948,rs2198368,rs2278525,rs7595902,rs79612186 0 109.321 inf 5 0 3.99099e-07 3.36252e-07,4.66203e-07 0.00621133,7.01246e-05,4.19367e-05,-0.00626903,-0.00651465 0.000265843,4.45974e-05,3.81751e-05,0.000266815,0.000274869
1363 rs12615948,rs17619443,rs2278525,rs7595902,rs79612186 0 109.318 inf 5 0 3.99105e-07 3.35744e-07,4.6497e-07 0.00619484,-0.000107001,4.10419e-05,-0.00624749,-0.00650523 0.000265097,6.79334e-05,3.81881e-05,0.00026572,0.000274517
1364 rs12615948,rs1595415,rs2278525,rs7595902,rs79612186 0 109.318 inf 5 0 3.98555e-07 3.35337e-07,4.67153e-07 0.00617025,7.19706e-05,5.65444e-06,-0.00625405,-0.00651219 0.000264758,5.55118e-05,4.77562e-05,0.000266285,0.000275029
1365 rs12615948,rs2278525,rs41336347,rs7595902,rs79612186 0 109.317 inf 5 0 3.991e-07 3.41003e-07,4.63143e-07 0.00616752,4.02322e-05,-7.0458e-05,-0.00621935,-0.00648648 0.000264773,3.82072e-05,4.48014e-05,0.000265354,0.000274207
1366 rs111406291,rs11888651,rs17621899,rs35946755,rs79612186 0 109.317 inf 5 0 3.97976e-07 3.35028e-07,4.70095e-07 0.00231091,0.00555121,-9.55965e-05,-0.00557532,-0.00778815 0.000193829,0.000261694,4.90645e-05,0.00026184,0.000328242
1367 rs12185563,rs12615948,rs2278525,rs7595902,rs79612186 0 109.317 inf 5 0 3.99099e-07 3.39751e-07,4.67787e-07 -7.04109e-05,0.00616737,4.05575e-05,-0.00621928,-0.00648639 4.47915e-05,0.000264775,3.81988e-05,0.000265355,0.000274207
1368 rs12615948,rs2278525,rs7595902,rs79612186,rs824518 0 109.315 inf 5 0 3.99092e-07 3.38585e-07,4.66519e-07 0.00618229,4.40467e-05,-0.00623716,-0.00650201,6.68658e-05 0.000264808,3.8178e-05,0.000265447,0.000274429,4.26236e-05
1369 rs12615948,rs2278525,rs4666343,rs7595902,rs79612186 0 109.313 inf 5 0 3.9909e-07 3.3691e-07,4.73183e-07 0.00618363,4.24351e-05,-6.65019e-05,-0.00623609,-0.00649881 0.000264827,3.81716e-05,4.24105e-05,0.000265428,0.000274354
1370 rs12615948,rs12996974,rs2278525,rs7595902,rs79612186 0 109.313 inf 5 0 3.98814e-07 3.3793e-07,4.68166e-07 0.00619955,7.79459e-05,1.55122e-05,-0.00627324,-0.00651524 0.000265374,5.43296e-05,4.26665e-05,0.000267466,0.000275035
1371 rs12615948,rs142004132,rs2278525,rs7595902,rs79612186 0 109.313 inf 5 0 3.99087e-07 3.31476e-07,4.6923e-07 0.00619153,0.000180142,4.25921e-05,-0.00624061,-0.00650478 0.000265,0.000114982,3.8171e-05,0.000265522,0.000274507
1372 rs12615948,rs13429512,rs2278525,rs7595902,rs79612186 0 109.312 inf 5 0 3.99079e-07 3.35053e-07,4.61722e-07 0.00619562,6.05824e-05,4.03015e-05,-0.00625222,-0.00650439 0.000265128,3.87582e-05,3.82058e-05,0.000265908,0.000274496
1373 rs111406291,rs11888651,rs35946755,rs72777135,rs79612186 0 109.312 inf 5 0 3.97913e-07 3.34475e-07,4.6132e-07 0.00230986,0.0055918,-0.00560687,0.000210973,-0.00785227 0.000193861,0.000263132,0.000262873,0.000109621,0.000330283
1374 rs12615948,rs13035493,rs2278525,rs7595902,rs79612186 0 109.31 inf 5 0 3.99071e-07 3.34497e-07,4.64962e-07 0.00620586,-9.19841e-05,4.65332e-05,-0.00625465,-0.00650994 0.000265564,5.89869e-05,3.82431e-05,0.000266018,0.000274685
1375 rs111406291,rs11888651,rs35946755,rs7570541,rs79612186 0 109.308 inf 5 0 3.97582e-07 3.34947e-07,4.60774e-07 0.00233762,0.00546614,-0.00554419,-9.38758e-05,-0.00777455 0.0001937,0.000264564,0.000261848,5.22945e-05,0.000328245
1376 rs111406291,rs11888651,rs13009217,rs35946755,rs79612186 0 109.307 inf 5 0 3.97934e-07 3.39405e-07,4.68398e-07 0.00233256,0.00557103,9.82037e-05,-0.00558954,-0.00780032 0.000193642,0.000262182,5.08125e-05,0.000262177,0.000328369
1377 rs111406291,rs11888651,rs13432281,rs35946755,rs79612186 0 109.305 inf 5 0 3.97934e-07 3.3467e-07,4.68442e-07 0.00232547,0.00558296,-9.25962e-05,-0.00560242,-0.00782145 0.000193633,0.000262667,4.79119e-05,0.000262658,0.000328877
1378 rs111406291,rs11888651,rs35946755,rs7580192,rs79612186 0 109.302 inf 5 0 3.97879e-07 3.36104e-07,4.69986e-07 0.00232825,0.0055747,-0.00557628,0.000134852,-0.00780511 0.000193628,0.000262331,0.000261861,7.05388e-05,0.000328458
1379 rs111406291,rs11888651,rs35946755,rs75285437,rs79612186 0 109.299 inf 5 0 3.97919e-07 3.33203e-07,4.66454e-07 0.00232496,0.00555208,-0.00557086,0.000286272,-0.00778731 0.000193635,0.000261709,0.00026178,0.000148563,0.000328238
1380 rs111406291,rs11676372,rs11888651,rs35946755,rs79612186 0 109.298 inf 5 0 3.97551e-07 3.37409e-07,4.65652e-07 0.00233755,-9.32265e-05,0.00546663,-0.0055443,-0.0077746 0.0001937,5.22945e-05,0.000264564,0.000261848,0.000328245
1381 rs11683902,rs12615948,rs2278525,rs7595902,rs79612186 0 109.296 inf 5 0 3.99034e-07 3.33376e-07,4.68171e-07 -7.48345e-05,0.00618689,4.2562e-05,-0.00623947,-0.00650632 4.85343e-05,0.000264892,3.81711e-05,0.0002655,0.000274566
1382 rs11683973,rs12615948,rs2278525,rs7595902,rs79612186 0 109.296 inf 5 0 3.98754e-07 3.35532e-07,4.70535e-07 7.69082e-05,0.00620413,1.57675e-05,-0.00627771,-0.00651877 5.47913e-05,0.000265651,4.27741e-05,0.00026799,0.000275282
1383 rs12615948,rs12988913,rs2278525,rs7595902,rs79612186 0 109.296 inf 5 0 3.98753e-07 3.36938e-07,4.62409e-07 0.00620412,7.68895e-05,1.57741e-05,-0.0062777,-0.00651876 0.000265651,5.47913e-05,4.27741e-05,0.00026799,0.000275282
1384 rs111406291,rs11888651,rs35946755,rs36112010,rs79612186 0 109.296 inf 5 0 3.97906e-07 3.31898e-07,4.63828e-07 0.00233733,0.00554241,-0.00556413,7.47271e-05,-0.00780737 0.000193687,0.000261608,0.000261723,3.88804e-05,0.000328501
1385 rs12615948,rs2278525,rs7595902,rs79612186,rs9973954 0 109.294 inf 5 0 3.99012e-07 3.3643e-07,4.67481e-07 0.00620623,4.09108e-05,-0.00626391,-0.00650904,6.24445e-05 0.000265614,3.81919e-05,0.000266554,0.000274668,4.07791e-05
1386 rs12615948,rs17619461,rs2278525,rs7595902,rs79612186 0 109.292 inf 5 0 3.99021e-07 3.36516e-07,4.70667e-07 0.0061943,-0.000104317,4.10876e-05,-0.00624692,-0.00650471 0.000265097,6.79334e-05,3.81881e-05,0.00026572,0.000274517
1387 rs12615948,rs2278525,rs58952956,rs7595902,rs79612186 0 109.292 inf 5 0 3.9901e-07 3.37327e-07,4.64138e-07 0.00621343,4.13922e-05,-0.000168451,-0.00626789,-0.00651695 0.000266035,3.81827e-05,0.000110043,0.000266816,0.000275017
1388 rs12615948,rs2278525,rs72777125,rs7595902,rs79612186 0 109.289 inf 5 0 3.98977e-07 3.36172e-07,4.64516e-07 0.00618753,4.41773e-05,0.000157767,-0.00623663,-0.00652608 0.000264911,3.81804e-05,0.000104142,0.000265445,0.000275568
1389 rs111406291,rs11888651,rs35946755,rs79612186,rs824479 0 109.288 inf 5 0 3.97877e-07 3.36662e-07,4.61803e-07 0.00232266,0.00557501,-0.00559012,-0.00780397,-7.15039e-05 0.000193649,0.000262344,0.000262206,0.000328436,3.74152e-05
1390 rs12615948,rs2219008,rs2278525,rs7595902,rs79612186 0 109.287 inf 5 0 3.9899e-07 3.32025e-07,4.62474e-07 0.00621008,6.78258e-05,4.1967e-05,-0.00626759,-0.00651367 0.000265843,4.45974e-05,3.81751e-05,0.000266815,0.000274869
1391 rs11890596,rs12615948,rs2278525,rs7595902,rs79612186 0 109.283 inf 5 0 3.98987e-07 3.36137e-07,4.66611e-07 8.42457e-05,0.0062004,4.35145e-05,-0.00625655,-0.00650906 5.54418e-05,0.000265342,3.8173e-05,0.00026615,0.000274676
1392 rs12615948,rs2278525,rs7595902,rs77993152,rs79612186 0 109.282 inf 5 0 3.98992e-07 3.35754e-07,4.65804e-07 0.00618751,4.30342e-05,-0.0062403,0.000127645,-0.00650146 0.000264909,3.81708e-05,0.000265525,8.38703e-05,0.000274428
1393 rs111406291,rs11888651,rs13429512,rs35946755,rs79612186 0 109.282 inf 5 0 3.97862e-07 3.33126e-07,4.59329e-07 0.00234537,0.00557051,7.37085e-05,-0.00558811,-0.0078224 0.00019384,0.00026218,3.86888e-05,0.000262146,0.000328928
1394 rs12615948,rs17564315,rs2278525,rs7595902,rs79612186 0 109.281 inf 5 0 3.98977e-07 3.37297e-07,4.66366e-07 0.00619626,-7.89898e-05,4.60198e-05,-0.00624602,-0.00651994 0.000265177,5.21513e-05,3.82274e-05,0.000265699,0.000275195
1395 rs111406291,rs11888651,rs35946755,rs56001692,rs79612186 0 109.28 inf 5 0 3.97861e-07 3.33111e-07,4.67562e-07 0.00233494,0.00553378,-0.00555717,-7.19937e-05,-0.00779188 0.000193661,0.000261599,0.000261714,3.77953e-05,0.000328269
1396 rs111406291,rs11888651,rs35946755,rs60061705,rs79612186 0 109.279 inf 5 0 3.97854e-07 3.37228e-07,4.63762e-07 0.00235138,0.00552605,-0.00555211,-0.000125986,-0.0077919 0.000194014,0.000261658,0.000261739,6.6238e-05,0.00032827
1397 rs11903117,rs12615948,rs2278525,rs7595902,rs79612186 0 109.278 inf 5 0 3.9894e-07 3.42451e-07,4.68005e-07 0.000155903,0.00618737,4.41618e-05,-0.00623649,-0.00652559 0.000104142,0.000264911,3.81804e-05,0.000265445,0.000275568
1398 rs111406291,rs11686259,rs11888651,rs35946755,rs79612186 0 109.278 inf 5 0 3.9785e-07 3.353e-07,4.6811e-07 0.00235715,-8.86315e-05,0.00554133,-0.00556207,-0.00780803 0.000194229,4.66304e-05,0.000261603,0.000261716,0.000328522
1399 rs111406291,rs11888651,rs12474192,rs35946755,rs79612186 0 109.277 inf 5 0 3.97799e-07 3.33762e-07,4.65254e-07 0.00232809,0.0055715,0.000131994,-0.00557327,-0.00780163 0.000193628,0.000262231,7.01718e-05,0.000261816,0.000328399
1400 rs12615948,rs2278525,rs7595902,rs78048658,rs79612186 0 109.276 inf 5 0 3.98971e-07 3.42474e-07,4.66979e-07 0.00618581,4.25087e-05,-0.00623813,-7.35089e-05,-0.00650477 0.000264874,3.81713e-05,0.000265476,4.86278e-05,0.000274529
1401 rs11897847,rs12615948,rs2278525,rs7595902,rs79612186 0 109.276 inf 5 0 3.98959e-07 3.39006e-07,4.70807e-07 -7.85566e-05,0.00619613,4.60025e-05,-0.0062459,-0.00651974 5.21513e-05,0.000265177,3.82274e-05,0.000265699,0.000275195
1402 rs12615948,rs2278525,rs34996253,rs7595902,rs79612186 0 109.275 inf 5 0 3.98965e-07 3.39089e-07,4.62756e-07 0.0061962,4.38457e-05,8.17146e-05,-0.00625131,-0.0065038 0.000265178,3.81761e-05,5.41529e-05,0.00026591,0.000274499
1403 rs111406291,rs11888651,rs1469962,rs35946755,rs79612186 0 109.275 inf 5 0 3.97838e-07 3.35527e-07,4.62427e-07 0.00232758,0.00555413,-0.000100183,-0.00557786,-0.00781412 0.000193628,0.000261747,5.28397e-05,0.000261893,0.000328677
1404 rs111406291,rs11888651,rs35946755,rs72787956,rs79612186 0 109.274 inf 5 0 3.9783e-07 3.35364e-07,4.6206e-07 0.00232383,0.00559993,-0.00562448,0.000130991,-0.00784319 0.000193641,0.00026369,0.000263962,6.91877e-05,0.000329842
1405 rs111406291,rs11888651,rs13412407,rs35946755,rs79612186 0 109.274 inf 5 0 3.97842e-07 3.38887e-07,4.60677e-07 0.00232082,0.00554649,-9.91693e-05,-0.0055693,-0.00778846 0.000193666,0.00026164,5.22576e-05,0.000261764,0.000328244
1406 rs111406291,rs11888651,rs35946755,rs4666537,rs79612186 0 109.274 inf 5 0 3.9783e-07 3.36031e-07,4.66258e-07 0.00232383,0.00559993,-0.00562447,0.000130984,-0.00784319 0.000193641,0.00026369,0.000263962,6.91877e-05,0.000329842
1407 rs111406291,rs11888651,rs12467412,rs35946755,rs79612186 0 109.274 inf 5 0 3.9783e-07 3.3865e-07,4.69006e-07 0.00232383,0.00559992,0.000130974,-0.00562447,-0.00784319 0.000193641,0.00026369,6.91877e-05,0.000263962,0.000329842
1408 rs111406291,rs11888651,rs1344653,rs35946755,rs79612186 0 109.273 inf 5 0 3.97824e-07 3.31154e-07,4.63148e-07 0.00231417,0.00557761,7.09138e-05,-0.00559137,-0.00780218 0.000193769,0.000262469,3.75069e-05,0.000262259,0.000328407
1409 rs12464235,rs12615948,rs2278525,rs7595902,rs79612186 0 109.271 inf 5 0 3.98939e-07 3.34622e-07,4.71756e-07 6.67439e-05,0.0062095,4.19813e-05,-0.0062669,-0.0065132 4.45974e-05,0.000265843,3.81751e-05,0.000266815,0.000274869
1410 rs111406291,rs11888651,rs35946755,rs4109456,rs79612186 0 109.268 inf 5 0 3.97819e-07 3.35638e-07,4.67632e-07 0.0023254,0.0055798,-0.00559969,-9.02637e-05,-0.00781872 0.000193634,0.000262568,0.000262581,4.77878e-05,0.000328818
1411 rs111406291,rs11888651,rs35946755,rs4666536,rs79612186 0 109.268 inf 5 0 3.97811e-07 3.40736e-07,4.66012e-07 0.00232385,0.00559969,-0.00562422,0.000130477,-0.00784295 0.000193641,0.00026369,0.000263962,6.91877e-05,0.000329842
1412 rs11687529,rs12615948,rs2278525,rs7595902,rs79612186 0 109.267 inf 5 0 3.98608e-07 3.39889e-07,4.65348e-07 9.87007e-05,0.00626805,4.60142e-05,-0.00630685,-0.00650124 7.44165e-05,0.000274196,3.82445e-05,0.000272438,0.000274491
1413 rs10211339,rs12615948,rs2278525,rs7595902,rs79612186 0 109.266 inf 5 0 3.9893e-07 3.34691e-07,4.65257e-07 7.71484e-05,0.0062142,4.03626e-05,-0.0062692,-0.00652364 5.16995e-05,0.000266155,3.82074e-05,0.00026699,0.000275449
1414 rs10179104,rs12615948,rs2278525,rs7595902,rs79612186 0 109.265 inf 5 0 3.98925e-07 3.36874e-07,4.70047e-07 7.61084e-05,0.00621705,4.0262e-05,-0.00627134,-0.00652313 5.10906e-05,0.000266364,3.82105e-05,0.00026716,0.000275421
1415 rs111406291,rs11888651,rs35946755,rs72786096,rs79612186 0 109.264 inf 5 0 3.97808e-07 3.35982e-07,4.63528e-07 0.00235146,0.00552867,-0.00555424,-0.00012543,-0.00779404 0.000194024,0.000261632,0.000261726,6.65607e-05,0.000328292
1416 rs12615948,rs2278525,rs67653248,rs7595902,rs79612186 0 109.264 inf 5 0 3.98657e-07 3.34298e-07,4.65123e-07 0.00620273,1.71343e-05,7.36731e-05,-0.00627528,-0.00651707 0.000265633,4.26477e-05,5.44686e-05,0.000267938,0.000275253
1417 rs12615948,rs2219009,rs2278525,rs7595902,rs79612186 0 109.261 inf 5 0 3.98908e-07 3.35633e-07,4.71933e-07 0.00620913,6.6062e-05,4.19903e-05,-0.00626647,-0.00651291 0.000265843,4.45974e-05,3.81751e-05,0.000266815,0.000274869
1418 rs111406291,rs11888651,rs35946755,rs7606525,rs79612186 0 109.26 inf 5 0 3.97798e-07 3.40046e-07,4.63329e-07 0.00233495,0.00554408,-0.00556712,0.000216069,-0.00778935 0.000193662,0.00026162,0.000261744,0.000114876,0.00032825
1419 rs12615948,rs2278525,rs4666509,rs7595902,rs79612186 0 109.26 inf 5 0 3.989e-07 3.35207e-07,4.61553e-07 0.00621743,4.12799e-05,-7.33417e-05,-0.00627588,-0.00652319 0.000266419,3.81856e-05,4.96365e-05,0.00026757,0.000275445
1420 rs12615948,rs1580057,rs2278525,rs7595902,rs79612186 0 109.258 inf 5 0 3.98896e-07 3.37059e-07,4.6732e-07 0.00622005,7.3792e-05,4.07861e-05,-0.00627632,-0.00652289 0.000266629,5.00185e-05,3.81965e-05,0.000267615,0.00027543
1421 rs12615948,rs12990087,rs2278525,rs7595902,rs79612186 0 109.258 inf 5 0 3.98638e-07 3.33792e-07,4.64104e-07 0.00620251,7.31167e-05,1.73286e-05,-0.0062749,-0.00651683 0.000265633,5.44686e-05,4.26477e-05,0.000267938,0.000275253
1422 rs111406291,rs11888651,rs35946755,rs57558961,rs79612186 0 109.256 inf 5 0 3.97781e-07 3.36732e-07,4.68806e-07 0.00235674,0.00554127,-0.00556203,-8.73982e-05,-0.00780766 0.000194229,0.000261603,0.000261716,4.66304e-05,0.000328522
1423 rs12615948,rs138190341,rs2278525,rs7595902,rs79612186 0 109.256 inf 5 0 3.98902e-07 3.3797e-07,4.61617e-07 0.006172,-0.000162091,3.97786e-05,-0.00622627,-0.00647579 0.000264749,0.000109658,3.82276e-05,0.000265333,0.000274269
1424 rs12615948,rs2278525,rs4531890,rs7595902,rs79612186 0 109.254 inf 5 0 3.98896e-07 3.35563e-07,4.71357e-07 0.00619022,4.70359e-05,-5.56963e-05,-0.00623941,-0.00650798 0.000264992,3.82753e-05,3.7755e-05,0.000265515,0.000274662
1425 rs12615948,rs2278525,rs60061705,rs7595902,rs79612186 0 109.253 inf 5 0 3.989e-07 3.37344e-07,4.7018e-07 0.0061712,4.45761e-05,-9.75833e-05,-0.0062211,-0.00648255 0.000264751,3.81882e-05,6.60595e-05,0.000265343,0.000274208
1426 rs10184029,rs12615948,rs2278525,rs7595902,rs79612186 0 109.252 inf 5 0 3.98893e-07 3.36122e-07,4.64683e-07 -0.000123949,0.00620377,4.30448e-05,-0.00625703,-0.00651561 8.40833e-05,0.000265547,3.81708e-05,0.000266227,0.00027501
1427 rs111406291,rs11888651,rs35946755,rs62126632,rs79612186 0 109.25 inf 5 0 3.97752e-07 3.38382e-07,4.62984e-07 0.00231432,0.0055764,-0.00559031,6.98626e-05,-0.00780137 0.00019377,0.000262442,0.000262238,3.75015e-05,0.000328398
1428 rs12615948,rs1921731,rs2278525,rs7595902,rs79612186 0 109.246 inf 5 0 3.98602e-07 3.37231e-07,4.64207e-07 0.00620207,7.20337e-05,1.77068e-05,-0.00627416,-0.00651635 0.000265633,5.44686e-05,4.26477e-05,0.000267938,0.000275253
1429 rs111406291,rs11888651,rs35946755,rs75651650,rs79612186 0 109.246 inf 5 0 3.97699e-07 3.36034e-07,4.59439e-07 0.00232809,0.00557079,-0.00557298,0.000129272,-0.00780121 0.000193628,0.000262231,0.000261816,7.01718e-05,0.000328399
1430 rs12615948,rs2278525,rs57579228,rs7595902,rs79612186 0 109.245 inf 5 0 3.9886e-07 3.34786e-07,4.68299e-07 0.00620156,4.62286e-05,-7.6106e-05,-0.00625159,-0.00652486 0.000265451,3.82404e-05,5.22221e-05,0.000265965,0.000275592
1431 rs111406291,rs11888651,rs34324712,rs35946755,rs79612186 0 109.245 inf 5 0 3.97743e-07 3.39226e-07,4.70077e-07 0.00232728,0.00554553,-0.000103677,-0.00556596,-0.00780241 0.000193629,0.000261633,5.57591e-05,0.000261736,0.000328418
1432 rs12615948,rs2278525,rs34324712,rs7595902,rs79612186 0 109.242 inf 5 0 3.98858e-07 3.37942e-07,4.64173e-07 0.00616847,4.42975e-05,-8.12812e-05,-0.00622293,-0.00649195 0.000264769,3.81833e-05,5.58114e-05,0.000265334,0.000274251
1433 rs11096614,rs12615948,rs2278525,rs7595902,rs79612186 0 109.241 inf 5 0 3.98854e-07 3.36599e-07,4.68704e-07 5.44675e-05,0.00618615,4.1271e-05,-0.0062427,-0.00649387 3.7442e-05,0.000264892,3.81863e-05,0.000265614,0.000274278
1434 rs111406291,rs111409203,rs11888651,rs35946755,rs79612186 0 109.239 inf 5 0 3.97723e-07 3.37887e-07,4.6181e-07 0.00233846,-0.000242011,0.00555808,-0.00557224,-0.00780948 0.000193709,0.000130704,0.000261838,0.000261804,0.000328574
1435 rs111406291,rs11888651,rs1453190,rs35946755,rs79612186 0 109.238 inf 5 0 3.9771e-07 3.34186e-07,4.60942e-07 0.00232953,0.00560554,0.000105666,-0.00562132,-0.00784145 0.00019363,0.000264206,5.72291e-05,0.000263854,0.000329831
1436 rs111406291,rs11888651,rs35946755,rs62110849,rs79612186 0 109.237 inf 5 0 3.97726e-07 3.34607e-07,4.62738e-07 0.00233641,0.00553255,-0.00555555,-6.97265e-05,-0.00779032 0.00019368,0.000261605,0.00026172,3.76374e-05,0.000328259
1437 rs12613704,rs2278525,rs7566500,rs7595902,rs79612186 0 109.236 inf 5 0 3.09567e-08 1.44497e-08,5.11183e-08 6.78982e-05,5.69129e-05,-0.000199796,-0.000226314,-0.000550868 7.46396e-05,4.0983e-05,6.37658e-05,5.58818e-05,9.80464e-05
1438 rs111406291,rs11888651,rs35946755,rs4666343,rs79612186 0 109.234 inf 5 0 3.97712e-07 3.37548e-07,4.61829e-07 0.00235195,0.0055421,-0.00556426,-7.8475e-05,-0.00781051 0.000194057,0.000261607,0.000261725,4.24838e-05,0.000328601
1439 rs12615948,rs2278525,rs7595902,rs79612186,rs824523 0 109.232 inf 5 0 3.98829e-07 3.3294e-07,4.65274e-07 0.00618085,4.73765e-05,-0.00623361,-0.00649505,5.65948e-05 0.000264797,3.82987e-05,0.0002654,0.0002743,3.92532e-05
1440 rs111406291,rs11888651,rs35946755,rs75072834,rs79612186 0 109.229 inf 5 0 3.97691e-07 3.31198e-07,4.69387e-07 0.00232776,0.00555623,-0.00557959,-9.56183e-05,-0.00781609 0.000193628,0.0002618,0.000261943,5.19945e-05,0.000328765
1441 rs111406291,rs11888651,rs35946755,rs6721658,rs79612186 0 109.228 inf 5 0 3.97687e-07 3.38106e-07,4.60873e-07 0.00233784,0.00559857,-0.00561959,0.000131733,-0.00784424 0.0001937,0.000263724,0.000263757,7.17021e-05,0.000330001
1442 rs111406291,rs11888651,rs35946755,rs6716245,rs79612186 0 109.228 inf 5 0 3.97695e-07 3.38127e-07,4.66508e-07 0.00232927,0.00553952,-0.00555706,-8.36325e-05,-0.00777924 0.000193629,0.000261597,0.000261715,4.54383e-05,0.000328225
1443 rs111406291,rs11888651,rs35946755,rs4632303,rs79612186 0 109.228 inf 5 0 3.97668e-07 3.34678e-07,4.63791e-07 0.00234029,0.00560582,-0.00563774,-0.000222748,-0.00786839 0.000193742,0.000264274,0.000265193,0.000121728,0.000331648
1444 rs12615948,rs2278525,rs72787952,rs7595902,rs79612186 0 109.227 inf 5 0 3.98817e-07 3.36473e-07,4.65751e-07 0.00618988,4.1804e-05,-9.97987e-05,-0.00624333,-0.00649973 0.000264996,3.81777e-05,6.94983e-05,0.000265643,0.000274406
1445 rs2278525,rs62125220,rs7566500,rs7595902,rs79612186 0 109.225 inf 5 0 3.04467e-08 1.46289e-08,5.15466e-08 5.3775e-05,-1.83793e-05,-0.000206118,-0.000234429,-0.000554604 4.09942e-05,6.25627e-05,6.37552e-05,5.58644e-05,9.83059e-05
1446 rs111406291,rs11888651,rs35946755,rs79612186,rs9973954 0 109.221 inf 5 0 3.97656e-07 3.37393e-07,4.62465e-07 0.00233486,0.00559281,-0.0056083,-0.00782752,7.44793e-05 0.000193663,0.000263368,0.000263082,0.000329195,4.08114e-05
1447 rs10201298,rs12615948,rs2278525,rs7595902,rs79612186 0 109.221 inf 5 0 3.98796e-07 3.34132e-07,4.67094e-07 -6.90819e-05,0.00618101,4.34924e-05,-0.00623294,-0.00649796 4.84675e-05,0.000264801,3.81731e-05,0.000265392,0.000274364
1448 rs10201255,rs111406291,rs11888651,rs35946755,rs79612186 0 109.22 inf 5 0 3.97654e-07 3.34249e-07,4.66723e-07 0.000104397,0.00232951,0.00560471,-0.00562058,-0.00784073 5.72291e-05,0.00019363,0.000264206,0.000263854,0.000329831
1449 rs12615948,rs1863775,rs2278525,rs7595902,rs79612186 0 109.219 inf 5 0 3.98785e-07 3.31124e-07,4.64288e-07 0.00617848,5.5456e-05,3.75369e-05,-0.00623236,-0.00649135 0.000264771,3.90621e-05,3.83545e-05,0.000265384,0.000274245
1450 rs2278525,rs72786068,rs7566500,rs7595902,rs79612186 0 109.218 inf 5 0 3.04463e-08 1.51119e-08,4.96074e-08 5.37776e-05,-1.83215e-05,-0.000206114,-0.000234423,-0.000554597 4.09942e-05,6.25627e-05,6.37552e-05,5.58644e-05,9.83059e-05
1451 rs12615948,rs13034588,rs2278525,rs7595902,rs79612186 0 109.217 inf 5 0 3.98772e-07 3.35999e-07,4.69334e-07 0.00619673,-7.33923e-05,4.67952e-05,-0.00624967,-0.00652081 0.000265261,5.19315e-05,3.82719e-05,0.000265912,0.000275399
1452 rs111406291,rs11888651,rs35946755,rs55881012,rs79612186 0 109.216 inf 5 0 3.97645e-07 3.35292e-07,4.67102e-07 0.00231464,0.00557568,-0.00559,6.82522e-05,-0.00780119 0.00019377,0.00026245,0.000262252,3.74901e-05,0.000328403
1453 rs11096615,rs12615948,rs2278525,rs7595902,rs79612186 0 109.215 inf 5 0 3.98777e-07 3.38192e-07,4.65332e-07 -7.16345e-05,0.00619572,4.35956e-05,-0.00624611,-0.0065107 5.06051e-05,0.000265216,3.81741e-05,0.000265756,0.000274823
1454 rs111406291,rs11888651,rs35946755,rs4666563,rs79612186 0 109.215 inf 5 0 3.97641e-07 3.3569e-07,4.64408e-07 0.00232739,0.00555497,-0.00557866,-6.82848e-05,-0.00781899 0.000193629,0.000261778,0.000261927,3.75378e-05,0.000328873
1455 rs111406291,rs11888651,rs35946755,rs72777152,rs79612186 0 109.213 inf 5 0 3.97618e-07 3.3494e-07,4.63013e-07 0.00235908,0.00556849,-0.00560159,-0.000134942,-0.00782961 0.000194382,0.000262168,0.00026275,7.4564e-05,0.000329303
1456 rs111406291,rs11888651,rs35946755,rs75111076,rs79612186 0 109.209 inf 5 0 3.97626e-07 3.32245e-07,4.69611e-07 0.00233046,0.00555075,-0.00556452,0.000146828,-0.00778432 0.000193632,0.000261702,0.000261727,8.0987e-05,0.000328227
1457 rs12615948,rs2278525,rs7574119,rs7595902,rs79612186 0 109.208 inf 5 0 3.97992e-07 3.32753e-07,4.67119e-07 0.00619063,8.63504e-05,6.05063e-05,-0.00622612,-0.00648594 0.000265396,6.03913e-05,6.51135e-05,0.000265334,0.000274208
1458 rs1191774,rs12615948,rs2278525,rs7595902,rs79612186 0 109.208 inf 5 0 3.98006e-07 3.34962e-07,4.67111e-07 6.06087e-05,0.00619071,8.6228e-05,-0.00622634,-0.00648624 6.44799e-05,0.000265387,5.98783e-05,0.000265336,0.00027421
1459 rs111406291,rs11888651,rs35946755,rs72775157,rs79612186 0 109.207 inf 5 0 3.97629e-07 3.32201e-07,4.59094e-07 0.0023115,0.00555287,-0.00557644,0.000195253,-0.0077892 0.000193845,0.000261738,0.000261881,0.000107627,0.000328251
1460 rs12615948,rs1453191,rs2278525,rs7595902,rs79612186 0 109.206 inf 5 0 3.98738e-07 3.34375e-07,4.62842e-07 0.00618131,5.26057e-05,4.00982e-05,-0.00623867,-0.0064884 0.000264808,3.77056e-05,3.8222e-05,0.000265516,0.000274218
1461 rs111406291,rs116186061,rs11888651,rs35946755,rs79612186 0 109.205 inf 5 0 3.97609e-07 3.32539e-07,4.6968e-07 0.00233796,-0.000202623,0.00557075,-0.0055836,-0.00782456 0.000193705,0.000112183,0.000262256,0.000262055,0.000329092
1462 rs111406291,rs11888651,rs1529392,rs35946755,rs79612186 0 109.205 inf 5 0 3.97604e-07 3.35771e-07,4.68091e-07 0.00232949,0.00560398,0.000103257,-0.00561991,-0.00784008 0.00019363,0.000264206,5.72291e-05,0.000263854,0.000329831
1463 rs11689404,rs12615948,rs2278525,rs7595902,rs79612186 0 109.204 inf 5 0 3.98735e-07 3.41605e-07,4.67464e-07 5.21561e-05,0.00618941,3.94116e-05,-0.00624536,-0.00649668 3.74123e-05,0.000264996,3.82508e-05,0.000265739,0.000274341
1464 rs111406291,rs11888651,rs2123535,rs35946755,rs79612186 0 109.203 inf 5 0 3.97606e-07 3.35075e-07,4.62601e-07 0.00232626,0.00554698,6.75674e-05,-0.00556926,-0.00780814 0.000193631,0.000261651,3.74325e-05,0.000261769,0.000328557
1465 rs12615948,rs2278525,rs72786096,rs7595902,rs79612186 0 109.203 inf 5 0 3.98741e-07 3.36399e-07,4.6645e-07 0.00617203,4.41339e-05,-9.2722e-05,-0.00622212,-0.00648312 0.000264749,3.81814e-05,6.63869e-05,0.000265338,0.000274206
1466 rs10187524,rs111406291,rs11888651,rs35946755,rs79612186 0 109.203 inf 5 0 3.97449e-07 3.33005e-07,4.69322e-07 7.44163e-05,0.00236012,0.00554579,-0.00553477,-0.00782313 4.2755e-05,0.000194499,0.000261641,0.000262093,0.000329098
1467 rs111406291,rs11888651,rs35946755,rs60681070,rs79612186 0 109.202 inf 5 0 3.97608e-07 3.35077e-07,4.63839e-07 0.00235148,0.00555149,-0.0055762,-0.000156396,-0.00780768 0.00019406,0.000261715,0.000261878,8.66032e-05,0.000328546
1468 rs10495699,rs111406291,rs11888651,rs35946755,rs79612186 0 109.198 inf 5 0 3.97596e-07 3.34324e-07,4.62855e-07 -6.71271e-05,0.00234969,0.0055511,-0.00557077,-0.00781888 3.72703e-05,0.000193998,0.000261709,0.000261788,0.000328883
1469 rs111406291,rs11888651,rs35946755,rs4666497,rs79612186 0 109.198 inf 5 0 3.97597e-07 3.38964e-07,4.62622e-07 0.00234046,0.00555717,-0.00557574,-6.77508e-05,-0.00780559 0.000193749,0.00026183,0.00026187,3.76114e-05,0.000328498
1470 rs12463841,rs12615948,rs2278525,rs7595902,rs79612186 0 109.196 inf 5 0 3.98714e-07 3.39736e-07,4.61215e-07 5.65337e-05,0.00618603,3.76472e-05,-0.00623652,-0.00649444 4.08842e-05,0.000264904,3.83565e-05,0.000265465,0.000274296
1471 rs12615948,rs2278525,rs72775156,rs7595902,rs79612186 0 109.196 inf 5 0 3.98708e-07 3.3389e-07,4.6447e-07 0.00619536,4.0205e-05,-0.000140918,-0.00625212,-0.00651101 0.000265225,3.82192e-05,0.000102151,0.000266066,0.000274871
1472 rs111406291,rs11888651,rs1649389,rs35946755,rs79612186 0 109.196 inf 5 0 3.97584e-07 3.33522e-07,4.63157e-07 0.00232298,0.00557277,-6.72073e-05,-0.00558836,-0.0078024 0.000193649,0.000262346,3.74164e-05,0.000262209,0.000328431
1473 rs10204761,rs111406291,rs11888651,rs35946755,rs79612186 0 109.195 inf 5 0 3.97571e-07 3.34219e-07,4.63437e-07 9.19108e-05,0.0023508,0.00560038,-0.00561603,-0.00784937 5.13248e-05,0.000194042,0.000263969,0.000263618,0.000330411
1474 rs12615948,rs1580058,rs2278525,rs7595902,rs79612186 0 109.194 inf 5 0 3.98695e-07 3.35631e-07,4.6733e-07 0.00621574,6.88223e-05,4.06493e-05,-0.00627168,-0.00651898 0.000266538,5.01364e-05,3.82046e-05,0.000267515,0.000275346
1475 rs10202552,rs12615948,rs2278525,rs7595902,rs79612186 0 109.194 inf 5 0 3.98703e-07 3.36836e-07,4.6069e-07 5.19884e-05,0.00617944,3.95656e-05,-0.00623607,-0.00649013 3.77469e-05,0.000264783,3.82456e-05,0.000265456,0.000274234
1476 rs12615948,rs2278525,rs7595902,rs79612186,rs824478 0 109.193 inf 5 0 3.98698e-07 3.39536e-07,4.60176e-07 0.00618053,4.91074e-05,-0.00623087,-0.00649182,6.17932e-05 0.000264798,3.844e-05,0.000265367,0.000274255,4.49605e-05
1477 rs111406291,rs11888651,rs35946755,rs754569,rs79612186 0 109.192 inf 5 0 3.97561e-07 3.35131e-07,4.63021e-07 0.00235076,0.00560025,-0.00561591,9.17145e-05,-0.00784922 0.000194042,0.000263969,0.000263618,5.13248e-05,0.000330411
1478 rs111406291,rs11888651,rs35946755,rs7561286,rs79612186 0 109.192 inf 5 0 3.97565e-07 3.29336e-07,4.62921e-07 0.00234578,0.00556673,-0.00558339,-7.2267e-05,-0.0078064 0.00019388,0.000262117,0.000262056,4.04059e-05,0.000328521
1479 rs11096604,rs12615948,rs2278525,rs7595902,rs79612186 0 109.189 inf 5 0 3.98686e-07 3.40306e-07,4.67688e-07 6.22049e-05,0.00620674,4.02525e-05,-0.00626263,-0.00651593 4.54767e-05,0.000265867,3.82183e-05,0.000266765,0.000275159
1480 rs12615948,rs2278525,rs7558226,rs7595902,rs79612186 0 109.188 inf 5 0 3.98692e-07 3.34043e-07,4.66978e-07 0.00616548,4.38453e-05,-6.66526e-05,-0.00622043,-0.00648079 0.00026481,3.81773e-05,4.86151e-05,0.000265351,0.000274218
1481 rs2278525,rs62125214,rs7566500,rs7595902,rs79612186 0 109.187 inf 5 0 3.04445e-08 1.53277e-08,4.92336e-08 5.379e-05,-1.80375e-05,-0.00020609,-0.000234393,-0.000554564 4.09942e-05,6.25627e-05,6.37552e-05,5.58644e-05,9.83059e-05
1482 rs111406291,rs11888651,rs35946755,rs76643711,rs79612186 0 109.186 inf 5 0 3.97561e-07 3.34394e-07,4.662e-07 0.00235541,0.00554108,-0.00556191,-8.33165e-05,-0.00780643 0.000194229,0.000261603,0.000261716,4.66304e-05,0.000328522
1483 rs12615948,rs1551261,rs2278525,rs7595902,rs79612186 0 109.186 inf 5 0 3.98676e-07 3.35585e-07,4.65534e-07 0.00618113,5.13833e-05,4.01624e-05,-0.00623835,-0.00648832 0.000264808,3.77056e-05,3.8222e-05,0.000265516,0.000274218
1484 rs10199396,rs12615948,rs2278525,rs7595902,rs79612186 0 109.185 inf 5 0 3.98678e-07 3.37687e-07,4.62263e-07 -5.09537e-05,0.00617788,4.35589e-05,-0.00623497,-0.00649344 3.73553e-05,0.000264767,3.8174e-05,0.000265435,0.000274281
1485 rs111406291,rs11888651,rs12463841,rs35946755,rs79612186 0 109.184 inf 5 0 3.97551e-07 3.38095e-07,4.65122e-07 0.00231616,0.00557046,7.2899e-05,-0.00558805,-0.00780038 0.000193744,0.000262262,4.08903e-05,0.000262206,0.000328396
1486 rs111406291,rs11888651,rs35946755,rs6733236,rs79612186 0 109.184 inf 5 0 3.97535e-07 3.33732e-07,4.65535e-07 0.00235062,0.00559987,-0.00561557,9.11728e-05,-0.00784882 0.000194042,0.000263969,0.000263618,5.13248e-05,0.000330411
1487 rs12466754,rs12615948,rs2278525,rs7595902,rs79612186 0 109.184 inf 5 0 3.9868e-07 3.40967e-07,4.66722e-07 9.36681e-05,0.00617555,4.44549e-05,-0.00622848,-0.00648545 6.86193e-05,0.000264752,3.81884e-05,0.000265344,0.000274205
1488 rs12615948,rs2278525,rs73920549,rs7595902,rs79612186 0 109.182 inf 5 0 3.98673e-07 3.38667e-07,4.66384e-07 0.00618005,4.31535e-05,-6.61102e-05,-0.00623168,-0.0064964 0.000264792,3.81712e-05,4.85634e-05,0.000265378,0.000274341
1489 rs12615948,rs2278525,rs6708210,rs7595902,rs79612186 0 109.181 inf 5 0 3.98665e-07 3.38104e-07,4.64755e-07 0.00620577,4.16464e-05,-8.50528e-05,-0.00625821,-0.0065099 0.00026582,3.81811e-05,6.26932e-05,0.000266468,0.000274837
1490 rs12615948,rs2278525,rs4666529,rs7595902,rs79612186 0 109.181 inf 5 0 3.98652e-07 3.34125e-07,4.6544e-07 0.00621487,4.04993e-05,6.75303e-05,-0.00627088,-0.00651842 0.000266524,3.82107e-05,5.0035e-05,0.000267514,0.000275347
1491 rs12615948,rs2278525,rs7572536,rs7595902,rs79612186 0 109.179 inf 5 0 3.98106e-07 3.35622e-07,4.64755e-07 0.00618893,8.0558e-05,-5.76147e-05,-0.00622844,-0.00648421 0.000265189,5.3274e-05,5.68025e-05,0.000265355,0.000274205
1492 rs12615948,rs2278525,rs57786688,rs7595902,rs79612186 0 109.178 inf 5 0 3.98662e-07 3.30744e-07,4.69115e-07 0.00617553,4.44434e-05,9.29944e-05,-0.00622845,-0.00648544 0.000264752,3.81884e-05,6.86193e-05,0.000265344,0.000274205
1493 rs12615948,rs2278525,rs7595902,rs78872125,rs79612186 0 109.178 inf 5 0 3.9865e-07 3.34124e-07,4.62847e-07 0.00616672,4.22254e-05,-0.006225,-0.000150878,-0.00648477 0.000264793,3.81735e-05,0.000265331,0.000111875,0.000274204
1494 rs1191776,rs12615948,rs2278525,rs7595902,rs79612186 0 109.177 inf 5 0 3.97896e-07 3.33467e-07,4.64869e-07 5.53795e-05,0.00618917,8.26656e-05,-0.00622601,-0.00648583 6.51135e-05,0.000265396,6.03913e-05,0.000265334,0.000274208
1495 rs11897302,rs12615948,rs2278525,rs7595902,rs79612186 0 109.177 inf 5 0 3.98654e-07 3.34336e-07,4.70011e-07 7.33961e-05,0.0061945,4.37986e-05,-0.00624945,-0.00650266 5.43377e-05,0.000265207,3.81769e-05,0.000265955,0.00027453
1496 rs12615948,rs2278525,rs7595902,rs79612186,rs824454 0 109.176 inf 5 0 3.98654e-07 3.35625e-07,4.66425e-07 0.00618353,4.03658e-05,-0.00623616,-0.00649979,-5.0629e-05 0.000264853,3.82153e-05,0.000265463,0.000274434,3.74735e-05
1497 rs111406291,rs11888651,rs35946755,rs7559602,rs79612186 0 109.176 inf 5 0 3.97502e-07 3.33109e-07,4.6544e-07 0.00235721,0.00556168,-0.00559526,-0.000128935,-0.00782279 0.00019433,0.000261965,0.000262503,7.31459e-05,0.000329062
1498 rs111406291,rs11888651,rs35946755,rs6721864,rs79612186 0 109.175 inf 5 0 3.97365e-07 3.39797e-07,4.6619e-07 0.00235932,0.00554519,-0.00553539,7.26675e-05,-0.00782191 0.000194491,0.000261636,0.000262089,4.26167e-05,0.000329082
1499 rs11096604,rs111406291,rs11888651,rs35946755,rs79612186 0 109.174 inf 5 0 3.97521e-07 3.33229e-07,4.62905e-07 -7.9977e-05,0.00233618,0.00554888,-0.00557579,-0.00780572 4.51749e-05,0.000193682,0.000261678,0.000261876,0.000328511
1500 rs2278525,rs4666336,rs7566500,rs7595902,rs79612186 0 109.173 inf 5 0 3.04436e-08 1.54165e-08,4.8738e-08 5.37958e-05,-1.79048e-05,-0.000206079,-0.000234379,-0.000554548 4.09942e-05,6.25627e-05,6.37552e-05,5.58644e-05,9.83059e-05
1501 rs111406291,rs11888651,rs1618068,rs35946755,rs79612186 0 109.172 inf 5 0 3.97509e-07 3.36202e-07,4.6093e-07 0.00232297,0.00557094,-6.60271e-05,-0.00558696,-0.00780088 0.00019365,0.000262294,3.73945e-05,0.000262178,0.000328409
1502 rs10172147,rs12615948,rs2278525,rs7595902,rs79612186 0 109.171 inf 5 0 3.98639e-07 3.42105e-07,4.70983e-07 -0.000140091,0.00619095,4.31113e-05,-0.00624259,-0.00649901 0.000104314,0.000265069,3.8171e-05,0.00026566,0.000274414
1503 rs12615948,rs146251046,rs2278525,rs7595902,rs79612186 0 109.17 inf 5 0 3.98633e-07 3.35356e-07,4.70401e-07 0.00618603,0.000157084,3.92929e-05,-0.00623635,-0.00649619 0.000264915,0.000117242,3.82635e-05,0.00026547,0.000274341
1504 rs10189771,rs111406291,rs11888651,rs35946755,rs79612186 0 109.169 inf 5 0 3.97503e-07 3.35035e-07,4.62824e-07 6.6588e-05,0.00233998,0.00555731,-0.00557883,-0.0078226 3.77724e-05,0.000193745,0.000261844,0.000261944,0.000329055
1505 rs12615948,rs2278525,rs62111842,rs7595902,rs79612186 0 109.168 inf 5 0 3.98632e-07 3.35384e-07,4.61987e-07 0.00617551,4.44243e-05,9.18691e-05,-0.00622841,-0.00648543 0.000264752,3.81884e-05,6.86193e-05,0.000265344,0.000274205
1506 rs111406291,rs11888651,rs35946755,rs4666512,rs79612186 0 109.168 inf 5 0 3.97503e-07 3.35063e-07,4.69226e-07 0.00235507,0.00554064,-0.00556154,8.23717e-05,-0.00780557 0.00019423,0.000261601,0.000261715,4.67186e-05,0.000328509
1507 rs111406291,rs11888651,rs34290120,rs35946755,rs79612186 0 109.167 inf 5 0 3.97492e-07 3.37063e-07,4.67132e-07 0.00232414,0.00559546,0.000121659,-0.00561984,-0.00783879 0.000193641,0.00026369,6.91877e-05,0.000263962,0.000329842
1508 rs12615948,rs2278525,rs74173283,rs7595902,rs79612186 0 109.165 inf 5 0 3.98617e-07 3.36627e-07,4.62065e-07 0.00619216,4.12299e-05,-6.90388e-05,-0.00624181,-0.00650911 0.000265122,3.81903e-05,5.18645e-05,0.000265637,0.000274821
1509 rs10191437,rs111406291,rs11888651,rs35946755,rs79612186 0 109.165 inf 5 0 3.97333e-07 3.35418e-07,4.65123e-07 7.20936e-05,0.00235908,0.00554513,-0.00553558,-0.00782159 4.26167e-05,0.000194491,0.000261636,0.000262089,0.000329082
1510 rs11096616,rs12615948,rs2278525,rs7595902,rs79612186 0 109.165 inf 5 0 3.98618e-07 3.37044e-07,4.60848e-07 -6.73655e-05,0.00619439,4.35519e-05,-0.00624484,-0.00650915 5.06051e-05,0.000265216,3.81741e-05,0.000265756,0.000274823
1511 rs12615948,rs17555254,rs2278525,rs7595902,rs79612186 0 109.164 inf 5 0 3.98614e-07 3.37685e-07,4.65896e-07 0.00618849,-9.03455e-05,4.03705e-05,-0.00624118,-0.00649898 0.00026499,6.79713e-05,3.82166e-05,0.000265615,0.000274417
1512 rs12615948,rs1437859,rs2278525,rs7595902,rs79612186 0 109.162 inf 5 0 3.98048e-07 3.34381e-07,4.66941e-07 0.00618763,-5.54479e-05,7.92216e-05,-0.00622732,-0.00648352 0.000265151,5.70497e-05,5.34455e-05,0.000265343,0.000274207
1513 rs111406291,rs11888651,rs1370584,rs35946755,rs79612186 0 109.162 inf 5 0 3.9748e-07 3.38303e-07,4.61682e-07 0.0023316,0.00557524,-0.000240386,-0.0055928,-0.00781538 0.000193638,0.000262496,0.000137089,0.000262406,0.000328795
1514 rs12615948,rs2278525,rs7561420,rs7595902,rs79612186 0 109.161 inf 5 0 3.98602e-07 3.34684e-07,4.58797e-07 0.00618515,3.9189e-05,-4.98459e-05,-0.00623837,-0.00649182 0.000264896,3.82716e-05,3.76932e-05,0.000265528,0.000274258
1515 rs111406291,rs11888651,rs11890016,rs35946755,rs79612186 0 109.16 inf 5 0 3.97472e-07 3.31769e-07,4.62863e-07 0.00233157,0.00556022,8.61437e-05,-0.00558122,-0.00779072 0.000193638,0.000261927,4.9217e-05,0.000262009,0.000328267
1516 rs12615948,rs2278525,rs7595902,rs76732432,rs79612186 0 109.16 inf 5 0 3.98604e-07 3.34669e-07,4.69093e-07 0.00617775,4.27852e-05,-0.00622959,-6.35796e-05,-0.00649331 0.000264767,3.81706e-05,0.000265355,4.80263e-05,0.000274283
1517 rs12615948,rs2278525,rs62110832,rs7595902,rs79612186 0 109.159 inf 5 0 3.98596e-07 3.3452e-07,4.68602e-07 0.00616287,4.27422e-05,-6.04278e-05,-0.00621954,-0.00647828 0.000264867,3.81707e-05,4.58061e-05,0.000265361,0.000274246
1518 rs12615948,rs2278525,rs6734905,rs7595902,rs79612186 0 109.158 inf 5 0 3.98596e-07 3.37448e-07,4.6595e-07 0.00617572,4.39498e-05,5.50682e-05,-0.00622859,-0.00647862 0.000264753,3.81795e-05,4.17448e-05,0.000265346,0.000274242
1519 rs10165128,rs12615948,rs2278525,rs7595902,rs79612186 0 109.158 inf 5 0 3.98034e-07 3.36912e-07,4.61119e-07 -5.48288e-05,0.00618747,7.88156e-05,-0.00622729,-0.00648353 5.70497e-05,0.000265151,5.34455e-05,0.000265343,0.000274207
1520 rs11096631,rs111406291,rs11888651,rs35946755,rs79612186 0 109.158 inf 5 0 3.97441e-07 3.3481e-07,4.65289e-07 -0.000133432,0.00233616,0.0055713,-0.00560727,-0.00782474 7.68046e-05,0.000193683,0.000262333,0.000263161,0.00032917
1521 rs12615948,rs1522482,rs2278525,rs7595902,rs79612186 0 109.157 inf 5 0 3.98591e-07 3.26793e-07,4.62671e-07 0.0061961,7.27162e-05,4.33662e-05,-0.00625139,-0.00650492 0.000265308,5.52388e-05,3.81725e-05,0.000266096,0.000274638
1522 rs12615948,rs2278525,rs7595902,rs7604699,rs79612186 0 109.157 inf 5 0 3.98032e-07 3.36621e-07,4.58673e-07 0.00618745,7.876e-05,-0.00622729,-5.47439e-05,-0.00648354 0.000265151,5.34455e-05,0.000265343,5.70497e-05,0.000274207
1523 rs12615948,rs2278525,rs7595902,rs7606525,rs79612186 0 109.157 inf 5 0 3.98594e-07 3.33248e-07,4.60235e-07 0.00617241,4.21118e-05,-0.00622478,0.000151452,-0.00648032 0.000264748,3.81748e-05,0.000265331,0.000114876,0.000274223
1524 rs12615948,rs2276606,rs2278525,rs7595902,rs79612186 0 109.156 inf 5 0 3.97801e-07 3.31234e-07,4.59328e-07 0.00621273,-5.0855e-05,5.07909e-05,-0.00622401,-0.00648129 0.000269694,6.64842e-05,3.95527e-05,0.000265333,0.000274239
1525 rs12615948,rs2278525,rs7590797,rs7595902,rs79612186 0 109.155 inf 5 0 3.9859e-07 3.37905e-07,4.61039e-07 0.00617226,4.14692e-05,-5.3802e-05,-0.00622286,-0.00648698 0.000264748,3.81853e-05,4.0874e-05,0.000265335,0.00027421
1526 rs1191778,rs12615948,rs2278525,rs7595902,rs79612186 0 109.155 inf 5 0 3.97826e-07 3.35098e-07,4.62955e-07 5.13304e-05,0.00618802,7.97554e-05,-0.00622592,-0.00648574 6.51135e-05,0.000265396,6.03913e-05,0.000265334,0.000274208
1527 rs111406291,rs11888651,rs2004115,rs35946755,rs79612186 0 109.155 inf 5 0 3.97461e-07 3.34865e-07,4.61912e-07 0.00235478,0.00554099,-8.14022e-05,-0.00556185,-0.00780586 0.000194229,0.000261603,4.66304e-05,0.000261716,0.000328522
1528 rs12615948,rs2278525,rs3914966,rs7595902,rs79612186 0 109.154 inf 5 0 3.98575e-07 3.34167e-07,4.69127e-07 0.00619686,4.71555e-05,-4.94938e-05,-0.00624689,-0.00651481 0.000265354,3.83115e-05,3.78476e-05,0.000265866,0.000275175
1529 rs12615948,rs12616917,rs2278525,rs7595902,rs79612186 0 109.152 inf 5 0 3.98017e-07 3.37789e-07,4.64928e-07 0.00618728,-5.40859e-05,7.83285e-05,-0.00622726,-0.00648355 0.000265151,5.70497e-05,5.34455e-05,0.000265343,0.000274207
1530 rs12615948,rs16987218,rs2278525,rs7595902,rs79612186 0 109.152 inf 5 0 3.98508e-07 3.32187e-07,4.64585e-07 0.00618458,-0.000100415,5.74834e-05,-0.00624656,-0.00650053 0.000264893,7.9063e-05,3.98687e-05,0.000265881,0.000274491
1531 rs12615948,rs1816647,rs2278525,rs7595902,rs79612186 0 109.152 inf 5 0 3.97778e-07 3.37686e-07,4.71411e-07 0.00618715,-4.965e-05,7.90235e-05,-0.00622532,-0.00648506 0.000265393,6.68405e-05,6.1861e-05,0.000265332,0.000274205
1532 rs12615948,rs2278525,rs73223685,rs7595902,rs79612186 0 109.151 inf 5 0 3.98571e-07 3.3451e-07,4.67362e-07 0.00619591,4.3362e-05,7.21066e-05,-0.00625116,-0.00650475 0.000265308,3.81725e-05,5.52388e-05,0.000266096,0.000274638
1533 rs12615948,rs16987220,rs2278525,rs7595902,rs79612186 0 109.15 inf 5 0 3.98284e-07 3.36318e-07,4.62294e-07 0.0061934,6.22999e-05,2.08075e-05,-0.00626334,-0.00650841 0.000265333,5.48919e-05,4.28326e-05,0.000267489,0.000275005
1534 rs111406291,rs11888651,rs35946755,rs6741091,rs79612186 0 109.15 inf 5 0 3.97287e-07 3.33976e-07,4.69463e-07 0.0023587,0.00554503,-0.00553587,7.12313e-05,-0.00782111 0.000194491,0.000261636,0.000262089,4.26167e-05,0.000329082
1535 rs12615948,rs2278525,rs7595902,rs7597055,rs79612186 0 109.15 inf 5 0 3.98567e-07 3.37347e-07,4.64396e-07 0.00616299,4.27437e-05,-0.0062196,-5.96996e-05,-0.00647835 0.000264867,3.81707e-05,0.000265361,4.58061e-05,0.000274246
1536 rs1109656,rs12615948,rs2278525,rs7595902,rs79612186 0 109.149 inf 5 0 3.98571e-07 3.41616e-07,4.63895e-07 -5.3404e-05,0.00617196,4.15183e-05,-0.00622291,-0.00648667 4.09113e-05,0.000264749,3.81845e-05,0.000265335,0.000274209
1537 rs12615948,rs2278525,rs6736663,rs7595902,rs79612186 0 109.147 inf 5 0 3.98e-07 3.35125e-07,4.66517e-07 0.0061871,7.7859e-05,-5.33699e-05,-0.00622723,-0.00648356 0.000265151,5.34455e-05,5.70497e-05,0.000265343,0.000274207
1538 rs10495700,rs12615948,rs2278525,rs7595902,rs79612186 0 109.147 inf 5 0 3.98e-07 3.38228e-07,4.6729e-07 -5.33337e-05,0.00618709,7.78352e-05,-0.00622723,-0.00648356 5.70497e-05,0.000265151,5.34455e-05,0.000265343,0.000274207
1539 rs10495700,rs111406291,rs11888651,rs35946755,rs79612186 0 109.145 inf 5 0 3.9727e-07 3.33257e-07,4.61453e-07 7.09253e-05,0.00235857,0.005545,-0.00553597,-0.00782094 4.26167e-05,0.000194491,0.000261636,0.000262089,0.000329082
1540 rs111406291,rs11888651,rs35946755,rs6736663,rs79612186 0 109.145 inf 5 0 3.97269e-07 3.34706e-07,4.6522e-07 0.00235856,0.005545,-0.00553597,7.0905e-05,-0.00782093 0.000194491,0.000261636,0.000262089,4.26167e-05,0.000329082
1541 rs181676871,rs2278525,rs7566500,rs7595902,rs79612186 0 109.144 inf 5 0 3.0442e-08 1.5019e-08,4.9529e-08 -1.76411e-05,5.38074e-05,-0.000206058,-0.000234351,-0.000554518 6.25627e-05,4.09942e-05,6.37552e-05,5.58644e-05,9.83059e-05
1542 rs12615948,rs1863777,rs2278525,rs7595902,rs79612186 0 109.144 inf 5 0 3.9854e-07 3.35016e-07,4.6727e-07 0.00618183,5.17059e-05,3.84756e-05,-0.00623784,-0.00649172 0.000264828,4.01329e-05,3.83222e-05,0.000265523,0.00027426
1543 rs12615948,rs2278525,rs6741091,rs7595902,rs79612186 0 109.143 inf 5 0 3.97987e-07 3.38204e-07,4.68881e-07 0.00618695,7.74756e-05,-5.27852e-05,-0.0062272,-0.00648357 0.000265151,5.34455e-05,5.70497e-05,0.000265343,0.000274207
1544 rs10199396,rs111406291,rs11888651,rs35946755,rs79612186 0 109.143 inf 5 0 3.97425e-07 3.30202e-07,4.60114e-07 -6.44604e-05,0.00235035,0.00554207,-0.00556514,-0.0078082 3.72503e-05,0.000194054,0.000261609,0.000261733,0.000328589
1545 rs12615948,rs16987211,rs2278525,rs7595902,rs79612186 0 109.142 inf 5 0 3.98476e-07 3.3928e-07,4.63992e-07 0.00618441,-9.89414e-05,5.72688e-05,-0.00624625,-0.00650029 0.000264893,7.9063e-05,3.98687e-05,0.000265881,0.000274491
1546 rs111406291,rs11888651,rs35946755,rs75879777,rs79612186 0 109.141 inf 5 0 3.97419e-07 3.36854e-07,4.62391e-07 0.00235453,0.00554057,-0.0055615,-8.07346e-05,-0.00780508 0.00019423,0.000261601,0.000261715,4.67186e-05,0.000328509
1547 rs11688971,rs12615948,rs2278525,rs7595902,rs79612186 0 109.141 inf 5 0 3.98546e-07 3.36407e-07,4.7045e-07 -6.17804e-05,0.00617862,4.27218e-05,-0.00622995,-0.00649428 4.78337e-05,0.000264778,3.81707e-05,0.00026536,0.000274307
1548 rs115053430,rs12615948,rs2278525,rs7595902,rs79612186 0 109.138 inf 5 0 3.98531e-07 3.35062e-07,4.65893e-07 0.000125282,0.00619251,4.04023e-05,-0.0062423,-0.00649907 9.76329e-05,0.000265166,3.82187e-05,0.000265679,0.000274436
1549 rs111406291,rs11888651,rs12616917,rs35946755,rs79612186 0 109.138 inf 5 0 3.97248e-07 3.36629e-07,4.61938e-07 0.00235839,0.00554495,7.05055e-05,-0.00553611,-0.0078207 0.000194491,0.000261636,4.26167e-05,0.000262089,0.000329082
1550 rs12615948,rs2278525,rs7569689,rs7595902,rs79612186 0 109.137 inf 5 0 3.98525e-07 3.33077e-07,4.61603e-07 0.00616318,4.27458e-05,-5.86139e-05,-0.0062197,-0.00647847 0.000264867,3.81707e-05,4.58061e-05,0.000265361,0.000274246
1551 rs12615948,rs13001254,rs2278525,rs7595902,rs79612186 0 109.135 inf 5 0 3.98252e-07 3.36806e-07,4.67409e-07 0.0061937,6.05179e-05,2.16276e-05,-0.00626242,-0.00650839 0.000265374,5.43296e-05,4.26665e-05,0.000267466,0.000275035
1552 rs12615948,rs2278525,rs55766184,rs7595902,rs79612186 0 109.135 inf 5 0 3.98521e-07 3.30501e-07,4.65938e-07 0.00619543,4.33513e-05,7.05544e-05,-0.0062506,-0.00650432 0.000265308,3.81725e-05,5.52388e-05,0.000266096,0.000274638
1553 rs111406291,rs11888651,rs35946755,rs7562924,rs79612186 0 109.134 inf 5 0 3.97391e-07 3.32837e-07,4.60589e-07 0.0023564,0.00556174,-0.00558126,7.21063e-05,-0.00781995 0.000194328,0.000261987,0.000262023,4.20146e-05,0.000328991
1554 rs12615948,rs1344652,rs2278525,rs7595902,rs79612186 0 109.133 inf 5 0 3.98508e-07 3.35886e-07,4.65726e-07 0.00618127,5.10056e-05,3.87254e-05,-0.00623731,-0.00649111 0.00026482,4.01557e-05,3.83093e-05,0.000265512,0.000274252
1555 rs12615948,rs17686418,rs2278525,rs7595902,rs79612186 0 109.133 inf 5 0 3.98503e-07 3.36194e-07,4.62488e-07 0.00618975,-6.24863e-05,4.9289e-05,-0.0062452,-0.0064997 0.000265061,4.93131e-05,3.8506e-05,0.000265817,0.000274463
1556 rs10191437,rs12615948,rs2278525,rs7595902,rs79612186 0 109.132 inf 5 0 3.97953e-07 3.35337e-07,4.67875e-07 -5.124e-05,0.00618655,7.64623e-05,-0.00622713,-0.0064836 5.70497e-05,0.000265151,5.34455e-05,0.000265343,0.000274207
1557 rs12615948,rs2278525,rs34516984,rs7595902,rs79612186 0 109.132 inf 5 0 3.98515e-07 3.39072e-07,4.71238e-07 0.006172,4.15504e-05,-5.213e-05,-0.00622296,-0.00648662 0.000264749,3.81845e-05,4.09113e-05,0.000265335,0.000274209
1558 rs111406291,rs11888651,rs35946755,rs7604699,rs79612186 0 109.132 inf 5 0 3.97228e-07 3.34619e-07,4.65605e-07 0.00235824,0.00554491,-0.00553623,7.01383e-05,-0.0078205 0.000194491,0.000261636,0.000262089,4.26167e-05,0.000329082
1559 rs111406291,rs11888651,rs35946755,rs4666504,rs79612186 0 109.131 inf 5 0 3.97381e-07 3.34282e-07,4.64265e-07 0.00235633,0.00556168,-0.00558121,7.19395e-05,-0.00781986 0.000194328,0.000261987,0.000262023,4.20146e-05,0.000328991
1560 rs111544073,rs12615948,rs2278525,rs7595902,rs79612186 0 109.131 inf 5 0 3.98512e-07 3.37037e-07,4.65091e-07 0.000151806,0.00617075,4.10625e-05,-0.00622308,-0.00647924 0.000119326,0.000264755,3.81968e-05,0.000265335,0.000274237
1561 rs10165128,rs111406291,rs11888651,rs35946755,rs79612186 0 109.131 inf 5 0 3.97225e-07 3.3627e-07,4.63163e-07 7.00909e-05,0.00235822,0.00554491,-0.00553624,-0.00782047 4.26167e-05,0.000194491,0.000261636,0.000262089,0.000329082
1562 rs11096617,rs12615948,rs2278525,rs7595902,rs79612186 0 109.13 inf 5 0 3.98504e-07 3.38153e-07,4.66639e-07 -5.80695e-05,0.00616328,4.27469e-05,-0.00621975,-0.00647852 4.58061e-05,0.000264867,3.81707e-05,0.000265361,0.000274246
1563 rs111406291,rs11888651,rs35946755,rs73918281,rs79612186 0 109.13 inf 5 0 3.97383e-07 3.32188e-07,4.68039e-07 0.00235428,0.00554091,-0.0055618,-7.98697e-05,-0.0078054 0.000194229,0.000261603,0.000261716,4.66304e-05,0.000328522
1564 rs115993596,rs12615948,rs2278525,rs7595902,rs79612186 0 109.13 inf 5 0 3.985e-07 3.36741e-07,4.64665e-07 0.000130898,0.00620062,3.95014e-05,-0.00624833,-0.00650531 0.000103455,0.000265619,3.82629e-05,0.000265979,0.000274692
1565 rs12615948,rs2278525,rs34350445,rs7595902,rs79612186 0 109.129 inf 5 0 3.98506e-07 3.38135e-07,4.65266e-07 0.00617201,4.15561e-05,-5.19038e-05,-0.00622297,-0.00648661 0.000264749,3.81845e-05,4.09113e-05,0.000265335,0.000274209
1566 rs12615948,rs16986897,rs2278525,rs7595902,rs79612186 0 109.128 inf 5 0 3.98504e-07 3.36237e-07,4.63559e-07 0.00617201,-5.18561e-05,4.15573e-05,-0.00622297,-0.00648661 0.000264749,4.09113e-05,3.81845e-05,0.000265335,0.000274209
1567 rs111406291,rs11888651,rs17620150,rs35946755,rs79612186 0 109.128 inf 5 0 3.97369e-07 3.35301e-07,4.66877e-07 0.00232383,0.00558985,0.000120744,-0.00561342,-0.00783376 0.000193644,0.000263412,7.07403e-05,0.000263621,0.000329654
1568 rs111406291,rs11888651,rs12614643,rs35946755,rs79612186 0 109.127 inf 5 0 3.97347e-07 3.32645e-07,4.63539e-07 0.00233597,0.00557097,-0.000129261,-0.00560608,-0.0078243 0.000193683,0.000262353,7.61439e-05,0.000263155,0.000329195
1569 rs111406291,rs11888651,rs35946755,rs4145607,rs79612186 0 109.127 inf 5 0 3.97374e-07 3.33295e-07,4.61323e-07 0.00235422,0.0055409,-0.0055618,7.96907e-05,-0.00780534 0.000194229,0.000261603,0.000261716,4.66304e-05,0.000328522
1570 rs12615948,rs2278525,rs62109386,rs7595902,rs79612186 0 109.127 inf 5 0 3.98245e-07 3.31904e-07,4.61693e-07 0.00620286,2.26721e-05,6.16463e-05,-0.00622954,-0.00648985 0.000266075,4.22859e-05,5.55561e-05,0.000265365,0.000274245
1571 rs11677459,rs12615948,rs2278525,rs7595902,rs79612186 0 109.127 inf 5 0 3.98498e-07 3.34653e-07,4.58624e-07 -5.51924e-05,0.00616781,4.34415e-05,-0.00621696,-0.00648047 4.36523e-05,0.000264784,3.81733e-05,0.000265404,0.000274224
1572 rs12615948,rs2278525,rs7595902,rs76252297,rs79612186 0 109.127 inf 5 0 3.98496e-07 3.29825e-07,4.64693e-07 0.00619122,4.56413e-05,-0.00624312,6.71144e-05,-0.00650295 0.000265123,3.82339e-05,0.000265725,5.31386e-05,0.000274589
1573 rs12615948,rs2278525,rs6757410,rs7595902,rs79612186 0 109.127 inf 5 0 3.98489e-07 3.37112e-07,4.66999e-07 0.00618904,4.83925e-05,-4.7528e-05,-0.00624093,-0.00650098 0.000265038,3.84224e-05,3.77477e-05,0.000265638,0.000274513
1574 rs10495699,rs12615948,rs2278525,rs7595902,rs79612186 0 109.126 inf 5 0 3.98491e-07 3.34204e-07,4.59564e-07 -4.70085e-05,0.00618033,4.16795e-05,-0.00623565,-0.0064974 3.73091e-05,0.000264804,3.81821e-05,0.000265469,0.000274392
1575 rs12615948,rs2278525,rs6721864,rs7595902,rs79612186 0 109.125 inf 5 0 3.97931e-07 3.31308e-07,4.61719e-07 0.00618628,7.5788e-05,-5.02115e-05,-0.00622709,-0.00648362 0.000265151,5.34455e-05,5.70497e-05,0.000265343,0.000274207
1576 rs111406291,rs11888651,rs1437859,rs35946755,rs79612186 0 109.125 inf 5 0 3.97207e-07 3.34456e-07,4.62605e-07 0.00235807,0.00554487,6.97455e-05,-0.00553636,-0.00782028 0.000194491,0.000261636,4.26167e-05,0.000262089,0.000329082
1577 rs12615948,rs2278525,rs75666936,rs7595902,rs79612186 0 109.124 inf 5 0 3.98487e-07 3.37775e-07,4.67726e-07 0.0061961,4.41371e-05,8.09521e-05,-0.00625078,-0.00650559 0.000265362,3.8184e-05,6.43626e-05,0.000266131,0.000274711
1578 rs12615948,rs2278525,rs4666568,rs7595902,rs79612186 0 109.124 inf 5 0 3.98485e-07 3.32425e-07,4.65018e-07 0.00620091,4.16435e-05,6.14037e-05,-0.00624939,-0.00650877 0.00026565,3.81829e-05,4.88485e-05,0.000266048,0.000274877
1579 rs12615948,rs2278525,rs62111844,rs7595902,rs79612186 0 109.123 inf 5 0 3.98489e-07 3.39927e-07,4.67616e-07 0.00617495,4.39263e-05,8.58884e-05,-0.00622739,-0.00648464 0.00026475,3.81799e-05,6.82104e-05,0.000265339,0.000274204
1580 rs111406291,rs11888651,rs2081771,rs35946755,rs79612186 0 109.123 inf 5 0 3.9736e-07 3.35355e-07,4.65895e-07 0.00235413,0.00554089,-7.94154e-05,-0.00556179,-0.00780526 0.000194229,0.000261603,4.66304e-05,0.000261716,0.000328522
1581 rs116159272,rs12615948,rs2278525,rs7595902,rs79612186 0 109.12 inf 5 0 3.9847e-07 3.33763e-07,4.68757e-07 0.000139233,0.00617886,4.54395e-05,-0.00622778,-0.00649668 0.000111539,0.000264783,3.82264e-05,0.000265341,0.000274375
1582 rs111406291,rs11888651,rs35946755,rs4666338,rs79612186 0 109.119 inf 5 0 3.97348e-07 3.35116e-07,4.67185e-07 0.00235408,0.00554051,-0.00556146,7.93357e-05,-0.00780467 0.00019423,0.000261601,0.000261715,4.67186e-05,0.000328509
1583 rs10187524,rs12615948,rs2278525,rs7595902,rs79612186 0 109.118 inf 5 0 3.97895e-07 3.35261e-07,4.65726e-07 -4.8958e-05,0.00618596,7.51424e-05,-0.00622676,-0.00648358 5.76226e-05,0.000265159,5.38554e-05,0.00026534,0.000274207
1584 rs12615948,rs1992167,rs2278525,rs7595902,rs79612186 0 109.116 inf 5 0 3.98191e-07 3.35032e-07,4.62323e-07 0.00619296,5.83048e-05,2.24041e-05,-0.00626104,-0.00650752 0.000265374,5.43296e-05,4.26665e-05,0.000267466,0.000275035
1585 rs11693384,rs12615948,rs2278525,rs7595902,rs79612186 0 109.116 inf 5 0 3.9819e-07 3.36913e-07,4.69573e-07 5.82766e-05,0.00619295,2.24141e-05,-0.00626103,-0.00650751 5.43296e-05,0.000265374,4.26665e-05,0.000267466,0.000275035
1586 rs12615948,rs2278525,rs4294960,rs7595902,rs79612186 0 109.116 inf 5 0 3.98189e-07 3.28181e-07,4.64715e-07 0.00619294,2.24192e-05,5.82619e-05,-0.00626102,-0.00650751 0.000265374,4.26665e-05,5.43296e-05,0.000267466,0.000275035
1587 rs111406291,rs11888651,rs35946755,rs73918294,rs79612186 0 109.115 inf 5 0 3.97334e-07 3.40064e-07,4.65673e-07 0.00235396,0.00554087,-0.00556177,-7.88943e-05,-0.0078051 0.000194229,0.000261603,0.000261716,4.66304e-05,0.000328522
1588 rs10469799,rs111406291,rs11888651,rs35946755,rs79612186 0 109.115 inf 5 0 3.97331e-07 3.38846e-07,4.61459e-07 6.60416e-05,0.00233664,0.00554254,-0.00556381,-0.00780604 3.90578e-05,0.000193694,0.000261613,0.000261725,0.000328547
1589 rs111406291,rs11677296,rs11888651,rs35946755,rs79612186 0 109.114 inf 5 0 3.97334e-07 3.33489e-07,4.64672e-07 0.00235199,-7.90143e-05,0.00554209,-0.00556286,-0.00780603 0.000194141,4.66989e-05,0.00026161,0.00026172,0.000328546
1590 rs11694821,rs12615948,rs2278525,rs7595902,rs79612186 0 109.114 inf 5 0 3.98184e-07 3.36492e-07,4.65144e-07 5.80533e-05,0.00619287,2.24924e-05,-0.00626089,-0.00650742 5.43296e-05,0.000265374,4.26665e-05,0.000267466,0.000275035
1591 rs12615948,rs2278525,rs34459327,rs7595902,rs79612186 0 109.113 inf 5 0 3.9818e-07 3.35766e-07,4.61501e-07 0.00619282,2.25467e-05,5.78987e-05,-0.00626079,-0.00650736 0.000265374,4.26665e-05,5.43296e-05,0.000267466,0.000275035
1592 rs12615948,rs1530945,rs2278525,rs7595902,rs79612186 0 109.111 inf 5 0 3.98439e-07 3.34977e-07,4.63974e-07 0.00620059,-9.37007e-05,4.09757e-05,-0.00625656,-0.00651118 0.000265668,7.61727e-05,3.82014e-05,0.00026658,0.000275054
1593 rs12615948,rs2278525,rs7595902,rs7604613,rs79612186 0 109.111 inf 5 0 3.98442e-07 3.34835e-07,4.68738e-07 0.0061673,4.68587e-05,-0.00622389,-5.81111e-05,-0.00648293 0.000264793,3.83082e-05,0.000265332,4.71791e-05,0.000274208
1594 rs111406291,rs11688364,rs11888651,rs35946755,rs79612186 0 109.11 inf 5 0 3.97319e-07 3.35598e-07,4.64797e-07 0.00235388,-7.87474e-05,0.00554049,-0.00556144,-0.0078045 0.00019423,4.67186e-05,0.000261601,0.000261715,0.000328509
1595 rs10514631,rs12615948,rs2278525,rs7595902,rs79612186 0 109.107 inf 5 0 3.98439e-07 3.36849e-07,4.653e-07 -5.25446e-05,0.00616824,4.16547e-05,-0.00621936,-0.00648108 4.2725e-05,0.00026478,3.81832e-05,0.000265368,0.000274219
1596 rs111406291,rs11888651,rs12998708,rs35946755,rs79612186 0 109.107 inf 5 0 3.97309e-07 3.38547e-07,4.68512e-07 0.0023453,0.00556351,-0.000129139,-0.00558693,-0.00782122 0.000193897,0.000262064,7.68035e-05,0.000262225,0.000329077
1597 rs111406291,rs11888651,rs35946755,rs62110851,rs79612186 0 109.106 inf 5 0 3.97303e-07 3.34769e-07,4.63425e-07 0.00233664,0.0055422,-0.00556403,6.56588e-05,-0.00780616 0.000193695,0.000261611,0.000261726,3.91141e-05,0.000328555
1598 rs111406291,rs11888651,rs35060232,rs35946755,rs79612186 0 109.104 inf 5 0 3.97301e-07 3.39507e-07,4.65657e-07 0.00234526,0.00556345,-0.00012885,-0.00558687,-0.00782113 0.000193897,0.000262064,7.68035e-05,0.000262225,0.000329077
1599 rs12615948,rs17635460,rs2278525,rs7595902,rs79612186 0 109.104 inf 5 0 3.98419e-07 3.35071e-07,4.66076e-07 0.00619,-7.57288e-05,4.08267e-05,-0.00624564,-0.00650455 0.000265097,6.21592e-05,3.82072e-05,0.000265879,0.000274693
1600 rs111406291,rs11888651,rs34053134,rs35946755,rs79612186 0 109.104 inf 5 0 3.973e-07 3.35021e-07,4.6208e-07 0.00234525,0.00556344,-0.000128814,-0.00558686,-0.00782112 0.000193897,0.000262064,7.68035e-05,0.000262225,0.000329077
1601 rs12615948,rs1453197,rs2278525,rs7595902,rs79612186 0 109.102 inf 5 0 3.98419e-07 3.38277e-07,4.66686e-07 0.0061705,-5.00102e-05,4.14247e-05,-0.00622151,-0.0064854 0.000264758,4.10506e-05,3.81888e-05,0.000265345,0.000274205
1602 rs116154897,rs12615948,rs2278525,rs7595902,rs79612186 0 109.101 inf 5 0 3.98414e-07 3.33226e-07,4.63374e-07 6.55558e-05,0.00618229,4.64787e-05,-0.00623369,-0.00649544 5.39587e-05,0.000264848,3.82864e-05,0.000265431,0.000274349
1603 rs12615948,rs2278525,rs754570,rs7595902,rs79612186 0 109.1 inf 5 0 3.98416e-07 3.38183e-07,4.70391e-07 0.0061683,4.16683e-05,-5.19563e-05,-0.00621942,-0.00648112 0.00026478,3.81832e-05,4.2725e-05,0.000265368,0.000274219
1604 rs12615948,rs13011231,rs2278525,rs7595902,rs79612186 0 109.1 inf 5 0 3.98415e-07 3.39041e-07,4.6069e-07 0.00617156,-4.85379e-05,4.0958e-05,-0.00622271,-0.0064835 0.000264751,3.99317e-05,3.82027e-05,0.000265337,0.000274206
1605 rs111406291,rs11888651,rs34001466,rs35946755,rs79612186 0 109.1 inf 5 0 3.97283e-07 3.33436e-07,4.62389e-07 0.00233516,0.00554093,6.52226e-05,-0.00556258,-0.00780518 0.000193674,0.000261604,3.90587e-05,0.000261719,0.000328532
1606 rs111406291,rs11888651,rs35946755,rs7572536,rs79612186 0 109.099 inf 5 0 3.97128e-07 3.39964e-07,4.69903e-07 0.00235721,0.00554352,-0.00553589,6.81672e-05,-0.00781828 0.000194479,0.000261624,0.000262122,4.25823e-05,0.000329031
1607 rs11886092,rs12615948,rs2278525,rs7595902,rs79612186 0 109.099 inf 5 0 3.9794e-07 3.38898e-07,4.64845e-07 -4.73164e-05,0.00615778,2.5731e-05,-0.00623423,-0.00649552 5.33481e-05,0.000265332,4.27797e-05,0.000265542,0.00027448
1608 rs111406291,rs11888651,rs35946755,rs79612186,rs969224 0 109.096 inf 5 0 3.97275e-07 3.39766e-07,4.70247e-07 0.00235359,0.00554045,-0.00556142,-0.00780424,-7.78463e-05 0.00019423,0.000261601,0.000261715,0.000328509,4.67186e-05
1609 rs111406291,rs11682428,rs11888651,rs35946755,rs79612186 0 109.096 inf 5 0 3.97273e-07 3.3498e-07,4.65797e-07 0.00235358,-7.78207e-05,0.00554045,-0.00556142,-0.00780423 0.00019423,4.67186e-05,0.000261601,0.000261715,0.000328509
1610 rs12615948,rs2278525,rs7593979,rs7595902,rs79612186 0 109.093 inf 5 0 3.98394e-07 3.35191e-07,4.62098e-07 0.00617158,4.09779e-05,-4.8031e-05,-0.00622274,-0.00648351 0.000264751,3.82027e-05,3.99317e-05,0.000265337,0.000274206
1611 rs11096600,rs12615948,rs2278525,rs7595902,rs79612186 0 109.093 inf 5 0 3.98386e-07 3.36102e-07,4.65543e-07 5.56962e-05,0.00618672,4.61839e-05,-0.00623857,-0.00650481 4.64966e-05,0.00026498,3.82711e-05,0.000265578,0.000274722
1612 rs114195113,rs12615948,rs2278525,rs7595902,rs79612186 0 109.093 inf 5 0 3.98393e-07 3.41545e-07,4.62125e-07 0.00010912,0.00618459,4.22606e-05,-0.00623648,-0.00649557 9.0769e-05,0.000264911,3.81739e-05,0.000265507,0.000274356
1613 rs12615948,rs2278525,rs4666498,rs7595902,rs79612186 0 109.091 inf 5 0 3.98379e-07 3.36649e-07,4.68069e-07 0.00618967,4.08673e-05,-7.422e-05,-0.00624523,-0.00650416 0.000265097,3.82072e-05,6.21592e-05,0.000265879,0.000274693
1614 rs111406291,rs11888651,rs35946755,rs7590829,rs79612186 0 109.091 inf 5 0 3.96934e-07 3.37764e-07,4.59234e-07 0.00236602,0.0055148,-0.00549333,7.12962e-05,-0.00778979 0.000195247,0.00026201,0.000265337,4.71981e-05,0.00032827
1615 rs12615948,rs2278525,rs7595902,rs79612186,rs957614 0 109.091 inf 5 0 3.98111e-07 3.36295e-07,4.65119e-07 0.00619195,2.34568e-05,-0.00625918,-0.00650634,5.53049e-05 0.000265374,4.26665e-05,0.000267466,0.000275035,5.43296e-05
1616 rs12615948,rs2278525,rs7571134,rs7595902,rs79612186 0 109.091 inf 5 0 3.98385e-07 3.33373e-07,4.65219e-07 0.00617055,4.14489e-05,-4.91685e-05,-0.00622157,-0.00648539 0.000264758,3.81888e-05,4.10506e-05,0.000265345,0.000274205
1617 rs12615948,rs2278525,rs7595902,rs79612186,rs9798111 0 109.09 inf 5 0 3.98373e-07 3.32213e-07,4.65453e-07 0.00618962,4.08734e-05,-0.00624517,-0.0065041,-7.39931e-05 0.000265097,3.82072e-05,0.000265879,0.000274693,6.21592e-05
1618 rs111406291,rs11888651,rs35946755,rs73227444,rs79612186 0 109.089 inf 5 0 3.97254e-07 3.39101e-07,4.62739e-07 0.00235345,0.00554043,-0.00556141,-7.74255e-05,-0.00780411 0.00019423,0.000261601,0.000261715,4.67186e-05,0.000328509
1619 rs10445842,rs12615948,rs2278525,rs7595902,rs79612186 0 109.089 inf 5 0 3.9838e-07 3.36968e-07,4.67958e-07 -5.11143e-05,0.00616866,4.14137e-05,-0.00621955,-0.00648123 4.27876e-05,0.000264777,3.81899e-05,0.000265368,0.000274219
1620 rs111406291,rs11687591,rs11888651,rs35946755,rs79612186 0 109.087 inf 5 0 3.97248e-07 3.32009e-07,4.68767e-07 0.00235341,-7.73008e-05,0.00554043,-0.00556141,-0.00780408 0.00019423,4.67186e-05,0.000261601,0.000261715,0.000328509
1621 rs12615948,rs2278525,rs7584431,rs7595902,rs79612186 0 109.087 inf 5 0 3.98363e-07 3.35688e-07,4.6171e-07 0.00617533,3.8482e-05,4.6212e-05,-0.00622973,-0.00648399 0.000264752,3.83495e-05,3.90266e-05,0.000265363,0.000274205
1622 rs111406291,rs11888651,rs12151543,rs35946755,rs79612186 0 109.087 inf 5 0 3.97246e-07 3.35199e-07,4.64368e-07 0.0023534,0.00554043,-7.72595e-05,-0.0055614,-0.00780407 0.00019423,0.000261601,4.67186e-05,0.000261715,0.000328509
1623 rs12615948,rs2278525,rs7584726,rs7595902,rs79612186 0 109.086 inf 5 0 3.97798e-07 3.38934e-07,4.63352e-07 0.00618379,7.17008e-05,-4.38333e-05,-0.00622571,-0.00648359 0.000265098,5.37296e-05,5.74768e-05,0.000265333,0.000274207
1624 rs111406291,rs11888651,rs35946755,rs79612186,rs934014 0 109.086 inf 5 0 3.97241e-07 3.32159e-07,4.60991e-07 0.0023261,0.00557719,-0.00559806,-0.0078151,7.94668e-05 0.000193632,0.000262717,0.000262758,0.000328857,4.81192e-05
1625 rs11681722,rs12615948,rs2278525,rs7595902,rs79612186 0 109.086 inf 5 0 3.98367e-07 3.35533e-07,4.60449e-07 -5.49063e-05,0.00616149,4.23477e-05,-0.00621621,-0.00647369 4.62791e-05,0.000264937,3.81731e-05,0.000265431,0.000274359
1626 rs111406291,rs11888651,rs35946755,rs73920540,rs79612186 0 109.085 inf 5 0 3.97239e-07 3.35291e-07,4.65744e-07 0.00235333,0.00554077,-0.00556171,-7.69646e-05,-0.00780452 0.000194229,0.000261603,0.000261716,4.66304e-05,0.000328522
1627 rs111406291,rs11888651,rs1204009,rs35946755,rs79612186 0 109.084 inf 5 0 3.97238e-07 3.33744e-07,4.62741e-07 0.00234578,0.00555099,0.000137513,-0.00557627,-0.00780728 0.000193924,0.000261729,8.33294e-05,0.000261912,0.000328598
1628 rs12615948,rs2278525,rs73214266,rs7595902,rs79612186 0 109.084 inf 5 0 3.9809e-07 3.37922e-07,4.66172e-07 0.00619167,2.37469e-05,5.4478e-05,-0.00625867,-0.00650602 0.000265374,4.26665e-05,5.43296e-05,0.000267466,0.000275035
1629 rs111406291,rs11888651,rs35946755,rs56393483,rs79612186 0 109.084 inf 5 0 3.97235e-07 3.30851e-07,4.59017e-07 0.00235333,0.00554042,-0.0055614,-7.70418e-05,-0.007804 0.00019423,0.000261601,0.000261715,4.67186e-05,0.000328509
1630 rs12615948,rs1346345,rs2278525,rs7595902,rs79612186 0 109.083 inf 5 0 3.98352e-07 3.42748e-07,4.64516e-07 0.00617515,4.5873e-05,3.88723e-05,-0.00622975,-0.00648373 0.000264751,3.89615e-05,3.83208e-05,0.000265364,0.000274205
1631 rs12615948,rs2278525,rs7595902,rs7599989,rs79612186 0 109.079 inf 5 0 3.9835e-07 3.36069e-07,4.5827e-07 0.00617162,4.102e-05,-0.00622278,-4.69581e-05,-0.00648354 0.000264751,3.82027e-05,0.000265337,3.99317e-05,0.000274206
1632 rs12615948,rs2278525,rs6738824,rs7595902,rs79612186 0 109.079 inf 5 0 3.98326e-07 3.38154e-07,4.64068e-07 0.00620919,4.12752e-05,6.86498e-05,-0.00626538,-0.00651304 0.000266534,3.81951e-05,5.91153e-05,0.000267617,0.000275295
1633 rs12615948,rs1370587,rs2278525,rs7595902,rs79612186 0 109.079 inf 5 0 3.97779e-07 3.33199e-07,4.66128e-07 0.00618298,-4.26715e-05,7.08138e-05,-0.00622489,-0.00648383 0.00026506,5.73468e-05,5.35537e-05,0.000265331,0.000274206
1634 rs111406291,rs11888651,rs146251046,rs35946755,rs79612186 0 109.079 inf 5 0 3.97224e-07 3.35036e-07,4.66389e-07 0.00234103,0.00554779,0.000192409,-0.00557095,-0.00780296 0.000193787,0.000261674,0.000117038,0.000261807,0.000328485
1635 rs111406291,rs11888651,rs35946755,rs6531192,rs79612186 0 109.078 inf 5 0 3.97204e-07 3.34113e-07,4.60153e-07 0.00233184,0.00558953,-0.00560676,7.31828e-05,-0.00782414 0.000193641,0.00026355,0.000263311,4.47511e-05,0.000329262
1636 rs10181490,rs111406291,rs11888651,rs35946755,rs79612186 0 109.076 inf 5 0 3.97213e-07 3.37547e-07,4.67796e-07 -0.000145821,0.00232144,0.00554374,-0.00556881,-0.00778785 8.89687e-05,0.000193671,0.000261625,0.000261775,0.000328247
1637 rs11096613,rs12615948,rs2278525,rs7595902,rs79612186 0 109.075 inf 5 0 3.98325e-07 3.38844e-07,4.64574e-07 4.76576e-05,0.00619334,4.17876e-05,-0.00624893,-0.00649997 4.10651e-05,0.000265304,3.81818e-05,0.000266141,0.000274524
1638 rs111406291,rs11888651,rs1346347,rs35946755,rs79612186 0 109.075 inf 5 0 3.97207e-07 3.34829e-07,4.66381e-07 0.00235313,0.00554039,7.64548e-05,-0.00556138,-0.00780383 0.00019423,0.000261601,4.67186e-05,0.000261715,0.000328509
1639 rs12615948,rs2278525,rs62110850,rs7595902,rs79612186 0 109.074 inf 5 0 3.98329e-07 3.31562e-07,4.61815e-07 0.00616172,4.23577e-05,-5.38371e-05,-0.00621638,-0.0064739 0.000264937,3.81731e-05,4.62791e-05,0.000265431,0.000274359
1640 rs111406291,rs11888651,rs1346346,rs35946755,rs79612186 0 109.073 inf 5 0 3.97203e-07 3.36244e-07,4.65263e-07 0.0023531,0.00554039,7.63645e-05,-0.00556138,-0.0078038 0.00019423,0.000261601,4.67186e-05,0.000261715,0.000328509
1641 rs10203099,rs111406291,rs11888651,rs35946755,rs79612186 0 109.072 inf 5 0 3.97199e-07 3.31664e-07,4.59528e-07 0.000178733,0.00233101,0.00556821,-0.00558947,-0.00780869 0.000109451,0.000193636,0.000262286,0.00026236,0.000328648
1642 rs12615948,rs2278525,rs6726631,rs7595902,rs79612186 0 109.072 inf 5 0 3.9831e-07 3.36765e-07,4.63847e-07 0.00620049,4.03719e-05,4.98818e-05,-0.0062554,-0.00650548 0.000265791,3.82319e-05,4.33309e-05,0.000266655,0.000274803
1643 rs111406291,rs11888651,rs1551256,rs35946755,rs79612186 0 109.07 inf 5 0 3.97185e-07 3.3635e-07,4.6811e-07 0.00232769,0.00554103,-6.09358e-05,-0.00556364,-0.0078015 0.000193628,0.000261605,3.74594e-05,0.000261725,0.000328456
1644 rs111406291,rs11888651,rs1820586,rs35946755,rs79612186 0 109.068 inf 5 0 3.97185e-07 3.29094e-07,4.5975e-07 0.00235298,0.00554037,7.59925e-05,-0.00556137,-0.00780369 0.00019423,0.000261601,4.67186e-05,0.000261715,0.000328509
1645 rs12233224,rs2278525,rs7566500,rs7595902,rs79612186 0 109.067 inf 5 0 3.07232e-08 1.57358e-08,5.09268e-08 3.54771e-05,5.33629e-05,-0.000208923,-0.000236055,-0.000554525 5.07784e-05,4.09397e-05,6.38464e-05,5.57046e-05,9.80762e-05
1646 rs111406291,rs11888651,rs34650157,rs35946755,rs79612186 0 109.066 inf 5 0 3.97179e-07 3.37443e-07,4.62367e-07 0.00234704,0.00556346,-0.000122139,-0.00558645,-0.00782114 0.000193978,0.000262096,7.51964e-05,0.000262243,0.000329134
1647 rs111406291,rs11888651,rs35946755,rs4666524,rs79612186 0 109.065 inf 5 0 3.97171e-07 3.4147e-07,4.6308e-07 0.00234518,0.00556318,-0.00558034,6.48222e-05,-0.00781353 0.000193914,0.000262088,0.000262032,4.00071e-05,0.000328822
1648 rs11889602,rs12615948,rs2278525,rs7595902,rs79612186 0 109.064 inf 5 0 3.98291e-07 3.36386e-07,4.65412e-07 4.44462e-05,0.00617525,3.86494e-05,-0.00622954,-0.00648401 3.90266e-05,0.000264752,3.83495e-05,0.000265363,0.000274205
1649 rs12615948,rs2278525,rs7595902,rs79612186,rs920262 0 109.064 inf 5 0 3.98276e-07 3.39868e-07,4.6423e-07 0.0061775,5.02212e-05,-0.00623425,-0.0064958,-0.000113428 0.000264772,3.87226e-05,0.000265461,0.000274383,0.000100431
1650 rs12615948,rs2278525,rs6743591,rs7595902,rs79612186 0 109.064 inf 5 0 3.98297e-07 3.38134e-07,4.70615e-07 0.00616192,4.23665e-05,-5.28999e-05,-0.00621653,-0.00647409 0.000264937,3.81731e-05,4.62791e-05,0.000265431,0.000274359
1651 rs10174214,rs12615948,rs2278525,rs7595902,rs79612186 0 109.063 inf 5 0 3.98287e-07 3.34499e-07,4.63392e-07 4.55464e-05,0.00617945,3.89265e-05,-0.0062346,-0.0064895 4.00723e-05,0.000264801,3.83274e-05,0.00026547,0.000274238
1652 rs12615948,rs2278525,rs4456662,rs7595902,rs79612186 0 109.062 inf 5 0 3.98283e-07 3.37567e-07,4.66384e-07 0.00617944,3.89348e-05,4.545e-05,-0.00623458,-0.00648949 0.000264801,3.83274e-05,4.00723e-05,0.00026547,0.000274238
1653 rs10189249,rs111406291,rs11888651,rs35946755,rs79612186 0 109.061 inf 5 0 3.97158e-07 3.35802e-07,4.65024e-07 -6.08257e-05,0.00236131,0.00556723,-0.00559043,-0.00783817 3.76727e-05,0.000194716,0.000262258,0.000262418,0.000330101
1654 rs111406291,rs116316770,rs11888651,rs35946755,rs79612186 0 109.061 inf 5 0 3.97166e-07 3.35126e-07,4.67195e-07 0.00233414,-0.000189335,0.00553038,-0.00555367,-0.00778408 0.000193664,0.000117011,0.000261627,0.000261735,0.000328227
1655 rs111406291,rs11888651,rs1349738,rs35946755,rs79612186 0 109.06 inf 5 0 3.97157e-07 3.36484e-07,4.61903e-07 0.00233862,0.00555962,6.02099e-05,-0.00557761,-0.00780407 0.000193737,0.000261965,3.72978e-05,0.000261956,0.000328524
1656 rs111406291,rs11676532,rs11888651,rs35946755,rs79612186 0 109.059 inf 5 0 3.97161e-07 3.29786e-07,4.5891e-07 0.00233291,-0.000134445,0.00554912,-0.00556873,-0.00779127 0.000193651,8.31986e-05,0.000261699,0.000261776,0.00032828
1657 rs111406291,rs11888651,rs35946755,rs55848015,rs79612186 0 109.059 inf 5 0 3.97136e-07 3.31315e-07,4.65229e-07 0.00234781,0.00556093,-0.00557169,-0.000159305,-0.00781143 0.000194016,0.000262014,0.000261824,9.92737e-05,0.000328756
1658 rs111406291,rs11888651,rs35946755,rs79612186,rs79913540 0 109.059 inf 5 0 3.97143e-07 3.38183e-07,4.62009e-07 0.00230734,0.00556169,-0.00559165,-0.00779591,0.000117206 0.000194059,0.00026204,0.000262481,0.000328347,7.28869e-05
1659 rs12615948,rs2278525,rs6738923,rs7595902,rs79612186 0 109.058 inf 5 0 3.98258e-07 3.38772e-07,4.66028e-07 0.00620785,4.13346e-05,6.60799e-05,-0.00626386,-0.00651197 0.000266534,3.81951e-05,5.91153e-05,0.000267617,0.000275295
1660 rs111406291,rs11888651,rs35946755,rs6747240,rs79612186 0 109.056 inf 5 0 3.97133e-07 3.41186e-07,4.6531e-07 0.00233177,0.00558851,-0.00560583,7.1756e-05,-0.00782331 0.000193641,0.00026355,0.000263311,4.47511e-05,0.000329262
1661 rs12615948,rs13028359,rs2278525,rs7595902,rs79612186 0 109.055 inf 5 0 3.97726e-07 3.35624e-07,4.64478e-07 0.00615537,-3.89064e-05,2.78918e-05,-0.00622833,-0.0064885 0.000266035,5.64034e-05,4.39097e-05,0.000265379,0.000274262
1662 rs11096593,rs111406291,rs11888651,rs35946755,rs79612186 0 109.055 inf 5 0 3.97143e-07 3.34335e-07,4.60319e-07 6.33106e-05,0.00231521,0.0055669,-0.00558816,-0.00779437 3.937e-05,0.000193795,0.000262248,0.000262324,0.000328322
1663 rs12615948,rs2278525,rs4666333,rs7595902,rs79612186 0 109.054 inf 5 0 3.98263e-07 3.35289e-07,4.63751e-07 0.00618592,4.58372e-05,5.22152e-05,-0.00623788,-0.00650372 0.000264983,3.82627e-05,4.6576e-05,0.000265585,0.000274734
1664 rs12615948,rs2278525,rs7595902,rs79612186,rs934012 0 109.054 inf 5 0 3.98258e-07 3.35669e-07,4.67487e-07 0.0061789,3.9379e-05,-0.00623411,-0.00648895,4.47939e-05 0.000264793,3.82977e-05,0.00026546,0.000274232,4.00774e-05
1665 rs111406291,rs11888651,rs35946755,rs7562797,rs79612186 0 109.054 inf 5 0 3.97141e-07 3.34475e-07,4.70508e-07 0.00235268,0.00554033,-0.00556135,7.50679e-05,-0.00780342 0.00019423,0.000261601,0.000261715,4.67186e-05,0.000328509
1666 rs10178683,rs111406291,rs11888651,rs35946755,rs79612186 0 109.053 inf 5 0 3.97127e-07 3.34269e-07,4.61833e-07 6.00377e-05,0.00232467,0.0055461,-0.00556953,-0.00780618 3.75111e-05,0.00019364,0.000261654,0.000261789,0.000328588
1667 rs111406291,rs11888651,rs35658067,rs35946755,rs79612186 0 109.052 inf 5 0 3.97136e-07 3.34728e-07,4.6105e-07 0.00234451,0.00556231,-0.000123253,-0.00558567,-0.00781941 0.000193897,0.000262064,7.68035e-05,0.000262225,0.000329077
1668 rs12615948,rs2278525,rs7595902,rs77875755,rs79612186 0 109.052 inf 5 0 3.98262e-07 3.33816e-07,4.63303e-07 0.0061789,4.27855e-05,-0.00623086,-5.4289e-05,-0.00649459 0.000264793,3.81707e-05,0.000265385,4.84646e-05,0.000274349
1669 rs12615948,rs1718641,rs2278525,rs7595902,rs79612186 0 109.052 inf 5 0 3.98259e-07 3.34567e-07,4.6221e-07 0.00618542,-4.26509e-05,4.33012e-05,-0.00623771,-0.00649199 0.000264965,3.81351e-05,3.81726e-05,0.00026558,0.000274284
1670 rs111406291,rs11888651,rs1820585,rs35946755,rs79612186 0 109.051 inf 5 0 3.97134e-07 3.34218e-07,4.66797e-07 0.00235263,0.00554032,-7.49177e-05,-0.00556134,-0.00780338 0.00019423,0.000261601,4.67186e-05,0.000261715,0.000328509
1671 rs111406291,rs114886527,rs11888651,rs35946755,rs79612186 0 109.051 inf 5 0 3.97134e-07 3.35558e-07,4.59892e-07 0.00234191,-0.000167501,0.00556267,-0.00558645,-0.00781855 0.000193819,0.000104452,0.000262079,0.000262256,0.00032904
1672 rs12615948,rs1437864,rs2278525,rs7595902,rs79612186 0 109.051 inf 5 0 3.98256e-07 3.35805e-07,4.68837e-07 0.00617543,-4.1919e-05,4.46457e-05,-0.00623097,-0.00648735 0.000264753,3.75529e-05,3.8204e-05,0.000265388,0.000274215
1673 rs12615948,rs2278525,rs7595902,rs76184387,rs79612186 0 109.051 inf 5 0 3.98259e-07 3.34011e-07,4.63128e-07 0.00617818,4.29499e-05,-0.00623,-5.43192e-05,-0.00649367 0.000264781,3.81707e-05,0.000265371,4.85621e-05,0.000274324
1674 rs12615948,rs2278525,rs60681070,rs7595902,rs79612186 0 109.051 inf 5 0 3.98253e-07 3.36067e-07,4.65549e-07 0.00617823,4.54415e-05,-9.65911e-05,-0.00623287,-0.00648554 0.000264783,3.82406e-05,8.66458e-05,0.000265428,0.000274206
1675 rs111406291,rs11888651,rs35946755,rs62126604,rs79612186 0 109.051 inf 5 0 3.97129e-07 3.3742e-07,4.6227e-07 0.00231519,0.00556737,-0.00558878,6.32353e-05,-0.00779541 0.000193796,0.000262275,0.000262356,3.94817e-05,0.00032834
1676 rs12615948,rs17759661,rs2278525,rs7595902,rs79612186 0 109.051 inf 5 0 3.9825e-07 3.32208e-07,4.70101e-07 0.00617807,-4.15657e-05,4.64092e-05,-0.00622699,-0.00649134 0.00026478,3.73511e-05,3.83034e-05,0.000265338,0.000274271
1677 rs111406291,rs11888651,rs34634813,rs35946755,rs79612186 0 109.051 inf 5 0 3.97131e-07 3.33787e-07,4.6905e-07 0.00235261,0.00554032,-7.48627e-05,-0.00556134,-0.00780336 0.00019423,0.000261601,4.67186e-05,0.000261715,0.000328509
1678 rs12615948,rs2278525,rs7595902,rs77736380,rs79612186 0 109.049 inf 5 0 3.98244e-07 3.37711e-07,4.62974e-07 0.00617774,4.80167e-05,-0.00622856,4.96757e-05,-0.00648893 0.000264776,3.84528e-05,0.000265352,4.4819e-05,0.000274232
1679 rs12615948,rs2278525,rs66998535,rs7595902,rs79612186 0 109.049 inf 5 0 3.98249e-07 3.37351e-07,4.66694e-07 0.00618963,4.35413e-05,6.00077e-05,-0.00624359,-0.00649804 0.000265149,3.81755e-05,5.39715e-05,0.000265866,0.00027447
1680 rs111406291,rs11888651,rs34619733,rs35946755,rs79612186 0 109.048 inf 5 0 3.97122e-07 3.35236e-07,4.63484e-07 0.00231521,0.00556731,6.31079e-05,-0.00558873,-0.00779538 0.000193796,0.000262275,3.94817e-05,0.000262356,0.00032834
1681 rs111406291,rs11888651,rs1427551,rs35946755,rs79612186 0 109.047 inf 5 0 3.97124e-07 3.32263e-07,4.585e-07 0.0023358,0.00555296,0.000112376,-0.00557443,-0.00780579 0.000193688,0.000261781,7.02729e-05,0.000261881,0.000328577
1682 rs10183107,rs12615948,rs2278525,rs7595902,rs79612186 0 109.047 inf 5 0 3.98226e-07 3.34222e-07,4.64469e-07 9.51945e-05,0.00618587,4.21571e-05,-0.00623404,-0.00651022 8.67993e-05,0.000264991,3.8176e-05,0.000265463,0.000275197
1683 rs12615948,rs2278525,rs7566585,rs7595902,rs79612186 0 109.047 inf 5 0 3.97438e-07 3.3788e-07,4.64069e-07 0.00616331,3.99931e-05,-1.60329e-05,-0.00622749,-0.00648762 0.000268089,4.00147e-05,6.70803e-05,0.00026556,0.000274494
1684 rs111406291,rs11888651,rs35946755,rs74318219,rs79612186 0 109.046 inf 5 0 3.97095e-07 3.3398e-07,4.69319e-07 0.00234752,0.00555719,-0.00556828,-0.000159345,-0.00780724 0.000194014,0.0002619,0.000261772,0.000100481,0.000328628
1685 rs12615948,rs1718621,rs2278525,rs7595902,rs79612186 0 109.046 inf 5 0 3.98233e-07 3.35437e-07,4.66381e-07 0.00617771,4.93777e-05,4.79857e-05,-0.00622854,-0.00648891 0.000264776,4.4819e-05,3.84528e-05,0.000265352,0.000274232
1686 rs12615948,rs2278525,rs7595902,rs77181736,rs79612186 0 109.046 inf 5 0 3.98232e-07 3.3232e-07,4.69024e-07 0.00617771,4.79815e-05,-0.00622854,4.93365e-05,-0.0064889 0.000264776,3.84528e-05,0.000265352,4.4819e-05,0.000274232
1687 rs111406291,rs11888651,rs34120908,rs35946755,rs79612186 0 109.045 inf 5 0 3.97114e-07 3.34317e-07,4.65196e-07 0.00234441,0.00556215,-0.000122469,-0.0055855,-0.00781916 0.000193897,0.000262064,7.68035e-05,0.000262225,0.000329077
1688 rs12615948,rs2278525,rs7571823,rs7595902,rs79612186 0 109.045 inf 5 0 3.98235e-07 3.34991e-07,4.65255e-07 0.00616369,4.21794e-05,-5.08209e-05,-0.00621899,-0.00647763 0.000264893,3.81756e-05,4.60995e-05,0.000265384,0.000274277
1689 rs12473046,rs12615948,rs2278525,rs7595902,rs79612186 0 109.044 inf 5 0 3.98237e-07 3.33489e-07,4.70265e-07 4.11085e-05,0.00617987,4.18815e-05,-0.0062289,-0.00648683 3.72422e-05,0.000264812,3.81809e-05,0.000265356,0.000274212
1690 rs12615948,rs1863776,rs2278525,rs7595902,rs79612186 0 109.044 inf 5 0 3.98231e-07 3.37558e-07,4.67377e-07 0.00618569,5.12552e-05,4.57825e-05,-0.00623764,-0.00650337 0.000264983,4.6576e-05,3.82627e-05,0.000265585,0.000274734
1691 rs11096597,rs111406291,rs11888651,rs35946755,rs79612186 0 109.044 inf 5 0 3.97112e-07 3.3646e-07,4.62809e-07 0.000112005,0.00233577,0.00555291,-0.00557438,-0.00780571 7.02729e-05,0.000193688,0.000261781,0.000261881,0.000328577
1692 rs12615948,rs1437860,rs2278525,rs7595902,rs79612186 0 109.043 inf 5 0 3.98214e-07 3.3782e-07,4.61706e-07 0.00618578,9.44981e-05,4.21623e-05,-0.00623397,-0.00651003 0.000264991,8.67993e-05,3.8176e-05,0.000265463,0.000275197
1693 rs12615948,rs191322353,rs2278525,rs7595902,rs79612186 0 109.042 inf 5 0 3.98192e-07 3.38573e-07,4.67881e-07 0.00617296,0.000101485,5.21004e-05,-0.00623034,-0.0064827 0.000264747,9.44782e-05,3.91273e-05,0.00026538,0.00027421
1694 rs12615948,rs12988870,rs2278525,rs7595902,rs79612186 0 109.042 inf 5 0 3.98231e-07 3.33311e-07,4.64227e-07 0.00618256,8.43253e-05,4.43504e-05,-0.00623418,-0.00649478 0.000264878,7.66533e-05,3.81945e-05,0.000265467,0.00027436
1695 rs12615948,rs17685969,rs2278525,rs7595902,rs79612186 0 109.042 inf 5 0 3.9822e-07 3.34084e-07,4.66083e-07 0.00617731,4.9094e-05,4.81665e-05,-0.00622813,-0.00648863 0.000264771,4.49204e-05,3.84778e-05,0.000265348,0.000274229
1696 rs2278525,rs7566500,rs7582392,rs7595902,rs79612186 0 109.041 inf 5 0 3.04046e-08 1.49611e-08,4.80878e-08 5.50276e-05,-0.000203816,1.18408e-05,-0.000231437,-0.00055212 4.09999e-05,6.374e-05,7.46169e-05,5.58571e-05,9.80525e-05
1697 rs10201338,rs12615948,rs2278525,rs7595902,rs79612186 0 109.041 inf 5 0 3.98204e-07 3.38897e-07,4.6854e-07 6.3097e-05,0.00620741,4.10695e-05,-0.00626366,-0.00651244 5.83163e-05,0.000266606,3.82066e-05,0.000267745,0.000275409
1698 rs12615948,rs2278525,rs34650157,rs7595902,rs79612186 0 109.04 inf 5 0 3.98226e-07 3.36772e-07,4.65097e-07 0.00618267,4.40492e-05,8.22653e-05,-0.00623435,-0.00649576 0.000264882,3.81859e-05,7.50045e-05,0.000265472,0.000274393
1699 rs12467485,rs12615948,rs2278525,rs7595902,rs79612186 0 109.04 inf 5 0 3.98217e-07 3.38699e-07,4.67737e-07 5.08072e-05,0.00618559,4.5757e-05,-0.00623753,-0.0065032 4.6576e-05,0.000264983,3.82627e-05,0.000265585,0.000274734
1700 rs111406291,rs11888651,rs35946755,rs73918277,rs79612186 0 109.039 inf 5 0 3.97094e-07 3.27403e-07,4.63281e-07 0.00235236,0.00554029,-0.00556132,-7.40788e-05,-0.00780313 0.00019423,0.000261601,0.000261715,4.67186e-05,0.000328509
1701 rs111406291,rs11888651,rs35946755,rs72787964,rs79612186 0 109.039 inf 5 0 3.97089e-07 3.37121e-07,4.65254e-07 0.00232412,0.00558298,-0.00560618,0.000109269,-0.00782566 0.000193645,0.000263194,0.000263377,6.90207e-05,0.000329412
1702 rs12615948,rs2278525,rs6531190,rs7595902,rs79612186 0 109.038 inf 5 0 3.98195e-07 3.36956e-07,4.62494e-07 0.00620657,4.13911e-05,6.36364e-05,-0.00626242,-0.00651096 0.000266534,3.81951e-05,5.91153e-05,0.000267617,0.000275295
1703 rs111406291,rs11888651,rs13005208,rs35946755,rs79612186 0 109.037 inf 5 0 3.97089e-07 3.37619e-07,4.66416e-07 0.0023443,0.00556197,-0.000121618,-0.00558532,-0.0078189 0.000193897,0.000262064,7.68035e-05,0.000262225,0.000329077
1704 rs12615948,rs12710732,rs2278525,rs7595902,rs79612186 0 109.036 inf 5 0 3.98209e-07 3.36994e-07,4.66824e-07 0.00617445,-4.07877e-05,4.4636e-05,-0.00622982,-0.00648658 0.000264749,3.75864e-05,3.82055e-05,0.00026537,0.00027421
1705 rs12615948,rs12997522,rs2278525,rs7595902,rs79612186 0 109.036 inf 5 0 3.98202e-07 3.40684e-07,4.6766e-07 0.00618422,4.87148e-05,3.87749e-05,-0.00623492,-0.00650067 0.000264936,4.50822e-05,3.83576e-05,0.000265495,0.000274607
1706 rs12615948,rs2278525,rs6716732,rs7595902,rs79612186 0 109.035 inf 5 0 3.98206e-07 3.34475e-07,4.67518e-07 0.00617531,4.37555e-05,4.52199e-05,-0.00622792,-0.00647969 0.000264753,3.81795e-05,4.17448e-05,0.000265346,0.000274242
1707 rs1095014,rs12615948,rs2278525,rs7595902,rs79612186 0 109.035 inf 5 0 3.98209e-07 3.34848e-07,4.61455e-07 4.66377e-05,0.00617522,4.36616e-05,-0.00622583,-0.00648951 4.29742e-05,0.000264752,3.81777e-05,0.000265332,0.000274242
1708 rs12615948,rs2278525,rs62110833,rs7595902,rs79612186 0 109.033 inf 5 0 3.98199e-07 3.38396e-07,4.62611e-07 0.00616391,4.21942e-05,-4.97154e-05,-0.00621911,-0.00647778 0.000264893,3.81756e-05,4.60995e-05,0.000265384,0.000274277
1709 rs11096601,rs12615948,rs2278525,rs7595902,rs79612186 0 109.033 inf 5 0 3.98202e-07 3.36101e-07,4.68027e-07 4.14299e-05,0.00617609,4.44562e-05,-0.00622928,-0.00648627 3.83383e-05,0.000264759,3.8199e-05,0.000265363,0.000274209
1710 rs12615948,rs17564238,rs2278525,rs7595902,rs79612186 0 109.033 inf 5 0 3.98197e-07 3.3391e-07,4.6119e-07 0.00616391,-4.96811e-05,4.21947e-05,-0.00621912,-0.00647779 0.000264893,4.60995e-05,3.81756e-05,0.000265384,0.000274277
1711 rs12615948,rs2278525,rs7595902,rs77581651,rs79612186 0 109.031 inf 5 0 3.98196e-07 3.33722e-07,4.65924e-07 0.00616944,4.34588e-05,-0.00622036,0.000176942,-0.00647875 0.000264773,3.81746e-05,0.000265364,0.000164325,0.000274258
1712 rs12615948,rs1649379,rs2278525,rs7595902,rs79612186 0 109.029 inf 5 0 3.98181e-07 3.37602e-07,4.64895e-07 0.00617757,4.7794e-05,4.78214e-05,-0.00622842,-0.00648877 0.000264776,4.4819e-05,3.84528e-05,0.000265352,0.000274232
1713 rs12615948,rs1427542,rs2278525,rs7595902,rs79612186 0 109.028 inf 5 0 3.98183e-07 3.37507e-07,4.66924e-07 0.00617257,-7.3136e-05,4.48152e-05,-0.00622245,-0.00648899 0.000264748,6.84675e-05,3.82143e-05,0.00026534,0.000274235
1714 rs12615948,rs2278525,rs60832362,rs7595902,rs79612186 0 109.028 inf 5 0 3.98178e-07 3.34368e-07,4.64761e-07 0.00619266,4.5259e-05,7.53138e-05,-0.00624818,-0.00650714 0.000265364,3.82369e-05,7.07617e-05,0.000266235,0.000275021
1715 rs12615948,rs1965705,rs2278525,rs7595902,rs79612186 0 109.028 inf 5 0 3.98179e-07 3.37074e-07,4.5894e-07 0.0061853,4.96197e-05,4.56894e-05,-0.00623723,-0.00650277 0.000264983,4.6576e-05,3.82627e-05,0.000265585,0.000274734
1716 rs111406291,rs11888651,rs2162583,rs35946755,rs79612186 0 109.028 inf 5 0 3.97061e-07 3.33799e-07,4.65148e-07 0.00233566,0.00555268,0.000110347,-0.00557416,-0.00780535 0.000193688,0.000261781,7.02729e-05,0.000261881,0.000328577
1717 rs12615948,rs1718622,rs2278525,rs7595902,rs79612186 0 109.027 inf 5 0 3.98174e-07 3.3275e-07,4.60328e-07 0.00617756,4.75803e-05,4.77993e-05,-0.00622841,-0.00648875 0.000264776,4.4819e-05,3.84528e-05,0.000265352,0.000274232
1718 rs111406291,rs11888651,rs35946755,rs6750864,rs79612186 0 109.027 inf 5 0 3.97043e-07 3.30223e-07,4.65332e-07 0.00233167,0.00558717,-0.00560463,6.98957e-05,-0.00782222 0.000193641,0.00026355,0.000263311,4.47511e-05,0.000329262
1719 rs12615948,rs1453205,rs2278525,rs7595902,rs79612186 0 109.027 inf 5 0 3.98176e-07 3.35258e-07,4.6417e-07 0.00618198,3.97772e-05,4.16187e-05,-0.00623679,-0.00648981 0.00026487,3.7412e-05,3.81885e-05,0.000265569,0.000274248
1720 rs12615948,rs2278525,rs72775157,rs7595902,rs79612186 0 109.025 inf 5 0 3.98175e-07 3.32739e-07,4.69275e-07 0.00616917,4.28003e-05,0.000114384,-0.00621763,-0.0064825 0.000264777,3.81706e-05,0.00010768,0.000265418,0.000274211
1721 rs12615948,rs2278525,rs4439914,rs7595902,rs79612186 0 109.024 inf 5 0 3.97539e-07 3.36854e-07,4.66129e-07 0.00616063,3.14806e-05,-2.70394e-05,-0.00622749,-0.00648756 0.000266247,4.5716e-05,5.97656e-05,0.000265395,0.000274282
1722 rs10197826,rs12615948,rs2278525,rs7595902,rs79612186 0 109.024 inf 5 0 3.98152e-07 3.34101e-07,4.62912e-07 9.08574e-05,0.0061853,4.21893e-05,-0.00623362,-0.00650905 8.67993e-05,0.000264991,3.8176e-05,0.000265463,0.000275197
1723 rs111406291,rs11888651,rs12710729,rs35946755,rs79612186 0 109.023 inf 5 0 3.97043e-07 3.36663e-07,4.60783e-07 0.00233353,0.00553665,6.02303e-05,-0.00555827,-0.00779616 0.000193659,0.000261594,3.85639e-05,0.000261713,0.000328359
1724 rs111986486,rs12615948,rs2278525,rs7595902,rs79612186 0 109.023 inf 5 0 3.98152e-07 3.35382e-07,4.66874e-07 0.000148588,0.00620726,4.04981e-05,-0.00626215,-0.00651631 0.000141924,0.000266715,3.82374e-05,0.000267713,0.000275871
1725 rs12615948,rs13002069,rs2278525,rs7595902,rs79612186 0 109.022 inf 5 0 3.9753e-07 3.39464e-07,4.68734e-07 0.00616113,-2.61742e-05,3.17493e-05,-0.00622743,-0.00648749 0.000266232,5.98886e-05,4.58653e-05,0.000265397,0.000274284
1726 rs12615948,rs13408664,rs2278525,rs7595902,rs79612186 0 109.021 inf 5 0 3.98155e-07 3.337e-07,4.64984e-07 0.00619209,-9.2999e-05,4.13655e-05,-0.00624739,-0.00650715 0.000265346,8.86483e-05,3.81973e-05,0.0002662,0.000275045
1727 rs12615948,rs2278525,rs7595902,rs79612186,rs9808101 0 109.02 inf 5 0 3.98154e-07 3.38533e-07,4.65499e-07 0.00618006,4.11738e-05,-0.0062352,-0.00648806,3.92129e-05 0.000264823,3.82046e-05,0.000265514,0.000274224,3.74064e-05
1728 rs12615948,rs2278525,rs6716173,rs7595902,rs79612186 0 109.02 inf 5 0 3.98161e-07 3.34273e-07,4.64979e-07 0.00616825,4.15289e-05,0.000125726,-0.00622112,-0.00647747 0.000264792,3.81916e-05,0.000119386,0.000265355,0.000274288
1729 rs11685026,rs12615948,rs2278525,rs7595902,rs79612186 0 109.02 inf 5 0 3.98157e-07 3.34436e-07,4.63258e-07 -7.2308e-05,0.00617257,4.46907e-05,-0.00622221,-0.00648865 6.88611e-05,0.000264748,3.82103e-05,0.000265343,0.000274231
1730 rs11692727,rs12615948,rs2278525,rs7595902,rs79612186 0 109.019 inf 5 0 3.98155e-07 3.3614e-07,4.63585e-07 7.04922e-05,0.00617269,4.52971e-05,-0.00622649,-0.00648521 6.72351e-05,0.000264748,3.82411e-05,0.000265336,0.000274205
1731 rs12615948,rs2278525,rs73918211,rs7595902,rs79612186 0 109.019 inf 5 0 3.98154e-07 3.38107e-07,4.62895e-07 0.00617269,4.52969e-05,7.04851e-05,-0.00622649,-0.00648521 0.000264748,3.82411e-05,6.72351e-05,0.000265336,0.000274205
1732 rs12615948,rs1427538,rs2278525,rs7595902,rs79612186 0 109.018 inf 5 0 3.98144e-07 3.35508e-07,4.63259e-07 0.00617669,4.65755e-05,4.79478e-05,-0.00622734,-0.00648766 0.000264766,4.47233e-05,3.84816e-05,0.000265342,0.00027422
1733 rs111406291,rs11888651,rs13394456,rs35946755,rs79612186 0 109.018 inf 5 0 3.97027e-07 3.36769e-07,4.62975e-07 0.00233362,0.0055375,5.99849e-05,-0.00555911,-0.00779717 0.00019366,0.000261594,3.85893e-05,0.000261712,0.00032838
1734 rs111406291,rs11888651,rs13394133,rs35946755,rs79612186 0 109.016 inf 5 0 3.97019e-07 3.32219e-07,4.64018e-07 0.00233365,0.00553866,5.98137e-05,-0.00556001,-0.00779807 0.000193661,0.000261595,3.85664e-05,0.000261712,0.000328399
1735 rs12615948,rs2278525,rs34585988,rs7595902,rs79612186 0 109.015 inf 5 0 3.98146e-07 3.38215e-07,4.65874e-07 0.00617688,4.28007e-05,-5.06103e-05,-0.00622889,-0.00649214 0.000264768,3.81706e-05,4.85626e-05,0.000265359,0.0002743
1736 rs10172443,rs12615948,rs2278525,rs7595902,rs79612186 0 109.014 inf 5 0 3.98142e-07 3.33008e-07,4.69222e-07 -6.18895e-05,0.00617258,4.44456e-05,-0.00622561,-0.0064844 5.95102e-05,0.000264748,3.82009e-05,0.000265332,0.000274204
1737 rs12615948,rs2278525,rs7559401,rs7595902,rs79612186 0 109.014 inf 5 0 3.98136e-07 3.34755e-07,4.62439e-07 0.00616428,4.22209e-05,-4.77324e-05,-0.00621934,-0.00647805 0.000264893,3.81756e-05,4.60995e-05,0.000265384,0.000274277
[truncated: 6,363,602 more chars]
