# Supplementary material for: Precision medicine for atherosclerotic cardiovascular disease: Integrative genomics maps risk loci and AI‐predicted functional consequences
Source: Clin Transl Med. 2026 Jul 10;16(7):e70732. doi: 10.1002/ctm2.70732 (PMC13351343; doi:10.1002/ctm2.70732)
Supplement: Supplementary file 6 — Supporting Information [file CTM2-16-e70732-s005.zip › AC019055.1/FINEMAP/data.cred5]

# Post-Pr(# of causal SNPs is 5) = 1
#log10bf 118.26 NA 83.5652 NA 82.1468 NA 29.8225 NA 6.34678 NA
#min(|ld|) 1 NA 1 NA 1 NA 0.968738 NA 0.0174274 NA
#mean(|ld|) 1 NA 1 NA 1 NA 0.968738 NA 0.0283475 NA
#median(|ld|) 1 NA 1 NA 1 NA 0.968738 NA 0.0207459 NA
index cred1 prob1 cred2 prob2 cred3 prob3 cred4 prob4 cred5 prob5
1 rs79612186 1 rs35946755 1 rs11888651 1 rs73214221 0.916028 rs77723314 0.861743
2 NA NA NA NA NA NA rs113753169 0.045477 rs7424006 0.0526998
3 NA NA NA NA NA NA NA NA rs75427389 0.0401637
