# Supplementary material for: Precision medicine for atherosclerotic cardiovascular disease: Integrative genomics maps risk loci and AI‐predicted functional consequences
Source: Clin Transl Med. 2026 Jul 10;16(7):e70732. doi: 10.1002/ctm2.70732 (PMC13351343; doi:10.1002/ctm2.70732)
Supplement: Supplementary file 6 — Supporting Information [file CTM2-16-e70732-s005.zip › AC019055.1/FINEMAP/data.ld]

1 -0.154798277054339 0.0294167989897499 0.221487573847767 0.274301029444264 0.291132287307816 -0.0165758541021059 -0.0588883479147524 0.286179812450348 0.0809872265606379 0.0774502696047232 0.250210647049106 0.296864142510679 0.235629583489425 0.235629583489425 -0.157595821797635 -0.157595821797635 -0.0588883479147524 0.0634327336200967 -0.159673235766704 0.495557077416496 -0.0270374959949809 0.0690058524173407 0.0755991263046055 -0.164625401657994 0.268484478324214 -0.0542327136826602 0.00333055754142313 0.0854888028376657 0.0611518693446401 0.0580916320977324 -0.0571061236467325 0.707123416644631 0.541289464634176 0.132868611958181 0.192015376714442 0.0735810379374528 0.0350165401604406 -0.0173036393496742 0.0385569864619223 0.271384869245915 -0.0588883479147524 -0.00863001864113838 -0.108371574558864 0.0864878092247162 0.012812249623443 0.0161788696563849 -0.0429499048408982 0.23830003349943 0.0774502696047232 0.271384869245915 -0.283888408365595 0.258730075760399 -0.00863001864113838 0.033695290864412 -0.172399887168365 0.0316036267293105 0.06466277276106 0.0936328062795249 0.611162211391825 -0.0588883479147524 0.209461305588847 -0.16963271442025 0.41462987621429 0.0294167989897499 0.0908324533821525 0.0400229874818799 -0.0588883479147524 0.0897257787188573 0.211906128268352 -0.159673235766704 0.218607828709165 -0.0588883479147524 0.476576624621287 -0.00839024275179507 0.258730075760399 0.0385569864619223 0.0316036267293105 -0.283888408365595 -0.163654544309147 0.0827677592314774 0.0706983411404783 0.0757820959890103 0.210512964373976 0.247699579744194 -0.128792001119436 0.219335609906674 -0.378382304872595 -0.0588883479147524 0.0617224573213594 0.0599464563473645 -0.072621305941262 0.0694888838031228 -0.00727833031294171 -0.374786917301507 -0.283888408365595 -0.0429499048408982 0.0580080863830833 0.142278762466004 0.296864142510679 -0.164625401657994 -0.283888408365595 0.0897257787188573 0.0702122682148484 -0.16963271442025 0.0794349867097254 -0.0236752277057946 -0.16963271442025 0.202964864901338 0.23830003349943 0.0623348549725477 0.277241561966796 0.277241561966796 -0.0354383106845617 -0.118609972286549 -0.164831768277228 -0.131195629582528 0.513462169739181 0.19537773352005 0.0461465443687944 -0.114272455365099 0.0736600866591218 -0.12604490354319 0.0294167989897499 -0.118609972286549 -0.167136481234907 -0.0274516460906213 0.335506956306741 0.094067217819996 -0.114159735175674 -0.0209388730412554 0.133480418688217 0.13375291991912 0.0742169073030592 0.0494088054292283 0.274301029444264 0.229557482308028 0.259528439417777 0.221487573847767 0.23830003349943 0.171123165141558 0.198769645204642 0.317913019576825 0.317913019576825 -0.692130526756719 -0.38138160684047 0.0674243160425864 -0.0458362928242222 0.0774502696047232 0.0774502696047232 0.0774502696047232 0.0774502696047232 0.0334852917406982 0.068820499276478 0.124040182502486 -0.160530599477463 -0.0304648895676162 0.221487573847767 -0.15282832184222 -0.17176738646241 0.221487573847767 0.000360123893755207 0.00345232978003599 -0.237426771458939 -0.186009767603948 -0.24411948924788 -0.0682424265865455 -0.24411948924788 -0.441116256965779 -0.179495284716157 0.0450926194751788 0.00990270391113353 -0.0255739212780344 -0.159673235766704 -0.0807526778208536 -0.17176738646241 0.124040182502486 0.129389957187457 -0.0555920778528837 0.107794679887758 0.00990270391113353 -0.156754507586217 0.0723474915553358 0.103347165670512 0.0669503101712183 0.0755991263046055 -0.193374745009521 -0.0879757121032501 -0.126461368405147 0.0587078085000952 0.0764839079090725 -0.000122168400133521 0.0414815319206308 -0.0387749052523237 -0.101565243532705 0.201472066119715 0.0455968838557994 0.125018345517832 -0.143212401347465 0.0383284291156169 0.118194064134501 -0.0628853824262618 0.0383284291156169 -0.245729054139868 -0.143915418771369 -0.100899606078967 0.129812289115818 -0.100899606078967 0.0359776092805126 0.12113848292119 0.862405762986534 -0.100297985462909 -0.103035879762775 -0.605861026650089 -0.0345299223262335 0.13375291991912 -0.676750455170317 0.323742178833627 0.323742178833627 -0.100297985462909 0.0757189186008209 -0.22521692727941 -0.104291653331724 -0.142537729187891 -0.020727762807875 -0.368378843290229 -0.0588883479147524 -0.0151867267995089 -0.277225949082292 0.209397805776076 -0.118609972286549 -0.10259392770559 -0.953407498233899 -0.310052794736101 -0.133451382113555 -0.100297985462909 -0.100297985462909 -0.0987856219839499 -0.0303975100745051 -0.143499348047174 0.157217037863548 0.219575752086602 -0.0588883479147524 0.221752243938667 -0.118609972286549 -0.286772184338649 0.250210647049106 0.242414407249085 -0.701517473407118 0.115748613699441 -0.605861026650089 -0.0884722834727338 -0.0927445816867443 0.0854264340181486 -0.0294525286661098 -0.0151867267995089 0.285381387350213 0.0864878092247162 -0.0294525286661098 0.221487573847767 0.274301029444264 0.0897257787188573 -0.106984040848634 0.19537773352005 0.065752882322611 0.0839481752986176 -0.159673235766704 -0.0208914773767399 0.150129626625352 -0.0291061103868543 0.423472585808584 0.0224342165841348 0.0257144651386494 0.274301029444264 0.0400229874818799 0.423472585808584 0.166943337935649 0.0287900587119954 0.0443494428778814 0.0228727958477144 -0.487227188876473 -0.0232975640274523 0.19537773352005 0.0324034901764754 -0.00823478041668277 -0.0109462880290908 -0.0109462880290908 -0.0940049129025603 -0.0260120644306293 -0.0260120644306293 0.101152571640783 0.427222721535622 0.0809872265606379 0.473245857098501 0.121207682552647 0.153021748210122 0.423472585808584 -0.100297985462909 -0.306100638829107 -0.311438115435207 -0.354426464549013 0.317913019576825 0.0646350070324881 0.0338314047115197 -0.0193635645195775 0.0981883707492252 0.605577470017487 0.0767983137377793 0.193832517006949 0.250210647049106 0.193832517006949 -0.0150851349725686 0.271384869245915 0.00080819452823041 0.193832517006949 -0.046636309293007 -0.0214234096991705 -0.0877036760205015 0.0818401668903501 -0.576843623227735 0.0611518693446401 0.23830003349943 0.13106994414041 0.0767983137377793 0.193832517006949 -0.084840311573592 -0.102993918683503 -0.0103058018819313 0.0320234266431574 0.133506726568736 0.193832517006949 -0.0877036760205015 0.605577470017487 0.605577470017487 0.0208782443190656 -0.135801302571595 0.0290347444779537 0.0858240708088452 -0.0832912545312362 0.280206445346741 0.0897257787188573 -0.0674534113492777 0.129812289115818 0.116135865553366 0.0809872265606379 0.195377733520049 0.00990270391113353 0.0814453284049906 0.0135549741241031 0.19537773352005 -0.0334262669739781 0.0611518693446401 0.0774502696047232 -0.0334262669739781 0.0294167989897499 0.0774502696047232 0.195377733520049 0.0325003034051008 0.157024201335805 0.274301029444264 0.0493217602310431 0.124040182502486 -0.0270374959949809 -0.283888408365595 -0.0334262669739781 -0.103650680023763 -0.170034542202007 -0.0588883479147524 -0.0588883479147524 0.218128523161221 0.250210647049106 0.23830003349943 0.423472585808584 0.392925346509744 0.558682761126847 0.537829835547185 0.491067311830141 -0.100603439139965 0.0575054888105493 0.0426049460677493 0.114396539140212 -0.020727762807875 0.0583189122257248 -0.379649671965095 -0.0274516460906213 -0.0712559722575407 -0.0294525286661098 0.180814900678365 0.114396539140212 -0.0294525286661098 -0.0653708691853415 0.313222280651939 -0.120743816648668 0.114396539140212 -0.0345299223262335 0.199173805157059 -0.0359718625441496 -0.0126645131246796 -0.0847936072341806 -0.0187304182515617 0.423472585808584 -0.172768278137364 -0.0151867267995089 -0.118609972286549 -0.142863760249472 0.0396782547982851 -0.0795875171135746 0.476576624621287 -0.0100147346113814 0.32561000878615 0.0426049460677493 0.0322804776872932 -0.150422061840176 -0.0250286417423328 0.0270102258818226 -0.115348961334899 0.0285767573193587 -0.603943330061552 0.0807452493068779 -0.164625401657994 0.537764074545005 0.536576094830967 -0.0429499048408982 -0.0135378256112593 0.261831989389714 0.288214719498646 -0.0588883479147524 -0.0429499048408982 0.0316036267293105 -0.0206288572619754 0.160642944335577 0.264763338939681 0.423472585808584 -0.159673235766704 -0.478006571049628 -0.164625401657994 -0.16963271442025 -0.475470830452787 0.0350165401604406 0.19537773352005 0.135143652808318 -0.263939546213032 0.0296781115016916 -0.159673235766704 -0.5810189917479 0.23449151987718 -0.159673235766704 0.23830003349943 -0.0552153382239137 -0.0270374959949809 -0.0554900646160825 -0.0523106346878191 -0.00173223604650909 0.155569610002475 0.100297985462909 0.100297985462909 -0.10259392770559 0.0897257787188573 0.0897257787188573 0.23830003349943 0.23830003349943 0.242413990499252 0.0251866171390566 -0.00572054207643128 0.274301029444264 0.0905480391206811 0.0477266355031351 -0.020727762807875 0.0250603023423511 -0.118270361146794 0.298721039468666 0.491923888488218 0.298721039468666 0.19537773352005 0.0281720831237289 0.0943409014391157 0.0723474915553358 -0.0187304182515617 0.131393821389715 0.0834958561160721 0.129812289115818 -0.00623707850989088 0.00919124927851866 -0.176564168347892 0.00136067710175394 -0.04063949100602 -0.280416947917995 0.0897257787188573 0.0897257787188573 0.0897257787188573 -0.0284262575592147 0.0897257787188573 0.13375291991912 0.0294167989897499 0.0385569864619223 0.100769136621804 -0.100190279420742 -0.0100147346113814 0.187764181400852 0.247699579744194 0.238891242541089 -0.0136844123922749 -0.0863809158495657 -0.118498746708233 -0.324333560072241 -0.540963634930449 0.205957599479338 -0.202207726886003 0.200998229110993 0.176409432637156 0.0786501832848222 0.0982520248469369 -0.16231635054592 -0.20354402361805 0.00990270391113353 0.0278472225498235 0.0472743338540617 0.0194637665320207 -0.370546300839994 -0.0334262669739781 0.0140902559117265 0.0669503101712183 0.0952650504036609 -0.189676203176988 -0.159673235766704 0.0210126249758676 0.129812289115818 0.0542327136826602 -0.0588883479147524 0.133480418688217 0.130209942068645 0.247699579744194 0.190714580383419 0.238064542454093 0.273556567298548 0.276255750645077 0.554093482387264 -0.681098702555441 0.193832517006949 0.193832517006949 0.238891242541089 0.214756295798607 -0.16963271442025 -0.16963271442025 0.152823846254909 0.157164985889328 0.0316036267293105 0.460506088654682 -0.16963271442025 -0.0588883479147524 -0.0552153382239137 -0.0588883479147524 0.0496127998791147 0.23830003349943 -0.025744691148097 -0.0916774540408689 0.120670297115065 0.0410215630224448 -0.0284262575592147 0.0542327136826602 0.0230478328467511 0.159673235766704 0.00443797136204507 -0.0284262575592147 -0.025744691148097 -0.0916774540408689 0.129812289115818 0.129812289115818 -0.113465991326133 0.130554553720382 0.129812289115818 0.116135865553366 -0.159673235766704 -0.159673235766704 0.0650196822179934 -0.0392600443651107 0.0383284291156169 0.0383284291156169 -0.104076075047342 0.258730075760399 0.0673424692658562 -0.0716917171061887 -0.118609972286549 -0.114214487105054 -0.114159735175674 -0.285653271595326 0.196803572546118 0.193832517006949 0.193832517006949 0.193832517006949 0.193832517006949 0.193832517006949 0.193832517006949 0.193832517006949 0.0772651117245695 0.192278210277576 0.18914138536263 0.0633956876803802 0.0843600528755149 0.0400229874818799 -0.0438667785562186 0.0216295325429861 -0.0214234096991705 0.065752882322611 0.0131921841569119 0.0131921841569119 -0.0294525286661098 -0.020727762807875 0.00443797136204507 0.00443797136204507 -0.025744691148097 0.00376848275045087 -0.0311357732655317 0.0230478328467511 0.0542327136826602 0.052235112560315 -0.109233636444471 -0.109233636444471 -0.126027522746086 -0.0889708512304076 -0.118609972286549 -0.202833894598723 0.423472585808584 -0.24411948924788 -0.263939546213032 -0.24411948924788 -0.701438748021881 -0.487227188876473 0.185965284004198 -0.109233636444471 -0.109233636444471 -0.109233636444471 -0.112399029586811 -0.112399029586811 0.0858368248966132 -0.102993918683503 -0.118609972286549 -0.118609972286549 -0.1313007193951 -0.612592477269955 -0.283468317226469 0.00107166204065166 0.0193409943737133 -0.105505491277721 -0.14928282726425 -0.289513315278041 0.0170238390173379 -0.041713851654937 -0.0195499630934508 -0.170034542202007 -0.172768278137364 -0.0194379160379585 -0.00173223604650909 0.0208782443190656 0.0284262575592146 -0.0674800278488371 0.0104538496822816 -0.289513315278041 -0.00513868571795378 -0.100297985462909 0.100297985462909 -0.00863001864113838 0.0379081815098778 0.0897257787188573 -0.0588883479147524 0.0897257787188573 -0.0106991889460075 -0.0200258730776896 0.129812289115818 0.129812289115818 0.129812289115818 0.0262347083632718 0.0563925704101099 -0.0318574804077217 0.123516691916946 0.0818401668903501 -0.0551724648196792 -0.113140003808354 -0.0391171630839858 -0.0391171630839858 -0.0391171630839858 0.541289464634176 0.491923888488218 -0.0588883479147524 0.072988487928318 -0.0274516460906213 -0.109233636444471 0.068754301597095 0.0682492504822578 0.0818401668903501 -0.263939546213032 0.0278472225498235 -0.0294525286661098 0.23830003349943 -0.10259392770559 0.23830003349943 0.00258540966526943 -0.020727762807875 -0.170034542202007 -0.10259392770559 0.221487573847767 0.0748485699125245 0.704315200190393 -0.143292385295525 0.579067232690088 0.472515868703116 0.13375291991912 -0.201714941351475 0.0981883707492252 0.0981883707492252 0.0981883707492252 0.0774502696047232 0.100505962732327 0.0101976677058416 -0.0186277731366786 0.065752882322611 0.0380511756662919 0.00990270391113353 0.0794349867097254 0.065752882322611 -0.283888408365595 -0.0392600443651107 0.0740534342215872 0.0897257787188573 0.0897257787188573 0.23830003349943 0.23830003349943 0.23830003349943 0.23830003349943 0.545724736203307 0.491923888488218 0.0211565300703019 0.306266205485894 0.0794349867097254 0.300463689934815 0.274301029444264 0.0655627059200195 0.296864142510679 0.529283043748515 0.114396539140212 0.114396539140212 0.0464963148686742 -0.118609972286549 0.0426049460677493 -0.118609972286549 -0.0877036760205015 -0.423107381834855 -0.114159735175674 0.0338293601989743 -0.0126645131246796 -0.0294525286661098 -0.114159735175674 0.177428871747468 -0.136594911527373 -0.0712559722575407 -0.0206627845672128 -0.100297985462909 0.119979329639846 -0.283888408365595 -0.283888408365595 -0.118609972286549 0.614324544468806 -0.279281488394633 0.0214706101224378 0.228831301290627 0.114396539140212 0.0255030310976299 -0.114214487105054 -0.261435012229092 0.00458218006700385 -0.283888408365595 -0.0187304182515617 0.491923888488218 -0.092189877145823 -0.0863456108891586 -0.170034542202007 -0.283888408365595 0.114396539140212 -0.283888408365595 -0.0392600443651107 0.274301029444264 0.0780452696581429 0.0436307693505526 -0.118609972286549 -0.0613285519908088 0.0839481752986176 -0.114214487105054 0.323742178833627 0.534004333892638 -0.0731070200384367 -0.0100147346113814 0.0718314670508057 0.23830003349943 -0.391170879518505 -0.19113032965904 0.0897257787188573 0.0897257787188573 0.025526418453376 0.0897257787188573 0.0126616375231164 -0.0571487975585942 0.13375291991912 -0.283468317226469 -0.310052794736101 0.116135865553366 0.10259392770559 0.301330081821165 -0.0294525286661098 -0.0588883479147524 0.0674243160425864 -0.0671690312486408 -0.0542327136826602 -0.0191181198771183 0.171434852442911 -0.111085309012381 0.0301151362111295 0.00149224615589751 0.171434852442911 0.491923888488218 0.193832517006949 0.0588980923825469 0.0307017914230698 0.00149224615589751 0.0818401668903501 -0.289513315278041 -0.289513315278041 -0.280972558725777 0.100297985462909 -0.289513315278041 0.23830003349943 0.238064542454093 0.200218986160351 -0.175511057732219 -0.540963634930449 -0.124855868853152 0.311899746398681 -0.0309589999906417 0.0657938986703332 0.0290347444779537 0.0195879397073492 -0.0563660216568837 -0.283468317226469 0.0897257787188573 0.0897257787188573 0.0897257787188573 -0.289513315278041 0.0897257787188573 0.107546445054927 0.0897257787188573 -0.283888408365595 -0.27469009108474 -0.283888408365595 0.100297985462909 -0.283888408365595 0.221487573847767 0.23830003349943 0.232981296330807 -0.104076075047342 0.235629583489425 0.250210647049106 0.23830003349943 -0.0997869640213767 0.252329053582125 0.238064542454093 -0.104076075047342 0.214923285436938 0.155849644081538 -0.109233636444471 0.276456344322629 -0.109233636444471 0.240480553183518 -0.0877036760205015 -0.0877036760205015 0.214756295798607 0.423472585808584 0.423472585808584 0.423472585808584 0.423472585808584 0.423472585808584 0.423472585808584 0.423472585808584 0.423472585808584 0.392925346509744 0.392925346509744 0.272779790100248 -0.272779790100249 0.293250616808722 -0.514299106217199 -0.687681865054501 -0.46754501040628 -0.408971398259063 0.0210126249758676 -0.000540957154145171 -0.273043655452976 -0.000540957154145171 -0.069330299426633 -0.181289997402305 -0.111085309012381 -0.205069679441226 -0.0391171630839858 -0.181289997402305 -0.0467271534290023 -0.0391171630839858 -0.100297985462909 -0.24411948924788 -0.283468317226469 0.0287498240800723 0.182747770401381 0.0327415335790932 -0.250210647049106 -0.10259392770559 -0.51695198301632 -0.046636309293007 0.193832517006949 0.0299175576098328 -0.283888408365595 -0.210217600470215 -0.0429499048408982 0.0248121825035241 0.0568962574776734 -0.00367298810596167 0.19537773352005 0.0186489094406691 -0.0229649910526666 0.0179328941124596 0.0414815319206308 0.121899383854177 0.0532574675892298 -0.114214487105054 -0.0751011756443604 0.13375291991912 0.0541952926383571 -0.283888408365595 0.035844668016717 -0.0854735940632065 0.0238055760542208 0.0296781115016916 -0.0719956439131941 0.0794349867097254 0.0809872265606379 -0.0674534113492777 -0.0674534113492777 -0.0674534113492777 0.0809872265606379 -0.0674534113492777 0.0794349867097254 0.0794349867097254 0.0809872265606379 0.0809872265606379 -0.118609972286549 -0.118609972286549 -0.202833894598723 -0.307824422258678 -0.385925305391869 -0.385925305391869 -0.605861026650089 -0.692130526756719 -0.701438748021881 -0.194826638563474 -0.676750455170317 0.524526387324853 -0.603448503019648 0.0341181543828727 0.0171436599868479 0.0383284291156169 -0.104076075047342 0.0414815319206308 0.0414815319206308 -0.108371574558864 -0.104076075047342 -0.104076075047342 0.0414815319206308 -0.104076075047342 -0.146331883377424 -0.141520858393313 -0.104076075047342 -0.104076075047342 0.0176361518283986 -0.0413492643260854 0.0568962574776734 -0.046636309293007 0.0486613212094463 -0.0500424024952566 -0.100899606078967 -0.0151867267995089 -0.166383336757719 -0.289513315278041 -0.084840311573592 0.0426049460677493 0.0414815319206308 0.0414815319206308 -0.289513315278041 0.0383284291156169 0.0383284291156169 -0.289513315278041 0.0414815319206308 0.0383284291156169 -0.289513315278041 -0.289513315278041 -0.0206627845672128 0.0367152693978178 0.043417257134417 0.002584344051766 0.0192781313401868 0.0195653090397977 -0.00439201941893009 0.0269628249930793 0.0426049460677493 -0.0588883479147524 -0.0588883479147524 -0.0588883479147524 0.0818401668903501 0.250210647049106 0.23830003349943 0.235629583489425 0.23830003349943 0.282561592619337 0.285381949516158 0.250210647049106 0.158933784740612 0.304817597808464 0.20778068266641 0.301414629729533 0.0996615803046623 0.270892002177793 0.193832517006949 0.193832517006949 -0.0100147346113814 0.0200443164121011 0.244282785799583 -0.0588883479147524 -0.113465991326133 -0.1163052740824 0.014782244584961 -0.113140003808354 -0.114272455365099 -0.0513470874210854 0.0794349867097254 0.0854264340181486 -0.00623940503217205 0.270636019173287 -0.0513470874210854 0.129812289115818 0.181289997402305 0.157024201335805 0.2624279415624 0.116135865553366 0.265786131144006 0.129064438520525 0.0278472225498235 -0.016710260851033 0.0335343008245037 -0.1313007193951 -0.650431808542525 -0.0612889168693619 0.0611518693446401 0.0611518693446401 0.2522644025231 0.116939961394042 0.279952646258049 0.0350165401604406 0.0840181717749783 -0.0274516460906213 0.187764181400852 -0.0200512880035399 0.0611518693446401 0.219078516668055 0.0294167989897499 0.0383284291156169 -0.0832912545312362 0.0827677592314774 0.41462987621429 0.077081049924065 0.180998277886048 0.274301029444264 0.208364548842671 0.0908324533821525 0.298017282229348 0.0290347444779537 0.0774502696047232 0.187764181400852 -0.172768278137364 0.0642591110036185 0.0908324533821525 0.142278762466004 0.167689331097175 0.41462987621429 0.0854264340181486 -0.0612889168693619 -0.283888408365595 0.0294167989897499 0.250210647049106 0.20778068266641 0.20778068266641 -0.159673235766704 0.0820847836569544 0.0294167989897499 -0.0588883479147524 -0.676750455170317 0.476576624621287 0.254509159528734 -0.0100147346113814 0.0827677592314774 0.0996615803046623 0.0820847836569544 0.301414629729533 0.0212238930968553 0.30384262877664 -0.0588883479147524 -0.245975644000752 -0.283888408365595 0.0827677592314774 0.19938740122438 -0.283888408365595 -0.283888408365595 0.0996615803046623 -0.0588883479147524 -0.0588883479147524 -0.0588883479147524 -0.283888408365595 0.250210647049106 0.0702122682148484 0.221487573847767 0.217210832501508 -0.0737942349539996 0.0809872265606379 0.274525540535317 0.0265770546733598 0.19537773352005 0.0623348549725477 -0.370141399103222 -0.0274516460906213 -0.0890328836582493 0.108501519756779 0.107095760576902 0.236965321722787 -0.0703873530138116 0.158841993685603 0.145727359760188 0.193832517006949 0.193832517006949 0.193832517006949 0.18914138536263 0.195377733520049 -0.459346160391148 0.137767392072592 0.129389957187457 0.0509989383034579 0.0171135861552125 0.0324034901764754 0.025915727377215 0.0171135861552125 0.0171135861552125 0.0299506104957045 0.0216295325429861 -0.209044128901306 0.010648805703542 0.0113596369475992 -0.069330299426633 -0.069330299426633 -0.0114545107135889 -0.0182795615562491 0.0334852917406982 0.0334852917406982 -0.000740494621202381 0.0859393157155632 0.00188028422827665 0.0113858106054794 -0.283468317226469 -0.289513315278041 -0.277485376730636 0.122430128182497 -0.104076075047342 -0.104076075047342 -0.109233636444471 -0.109233636444471 -0.126027522746086 -0.092189877145823 -0.0953104623608345 -0.0859681410584536 -0.0877036760205015 -0.132976152057786 0.273556567298548 0.123251623569868 -0.0193635645195775 -0.0438117880275296 -0.0294525286661098 -0.159673235766704 0.0210126249758676 -0.100297985462909 0.392925346509744 -0.0674534113492777 0.115748613699441 0.115748613699441 0.0235916217010052 -0.100297985462909 -0.10259392770559 -0.10259392770559 0.0140902559117265 -0.0391171630839858 -0.0391171630839858 -0.0334262669739781 -0.0391171630839858 -0.0391171630839858 -0.0391171630839858 0.053574395393024 0.0525032686748459 0.129812289115818 0.129812289115818 -0.10259392770559 -0.126302890687721 0.236880830397868 -0.0270374959949809 0.0827668833794129 0.0821617582277872 -0.0391171630839858 -0.269287964395351 0.00830716470820666 -0.24411948924788 0.0391815428559824 -0.24411948924788 -0.265487056940211 -0.457840145653427 0.460296075728542 0.0730329978801274 0.103347165670512 -0.159673235766704 0.00747582195174193 -0.365984937676214 0.0693281779960075 0.0682492504822578 0.0282899190853443 -0.0123195832076192 0.0383284291156169 -0.175194458040935 -0.32072928127485 0.00990270391113353 -0.164227013629641 0.142278762466004 -0.167136481234907 0.075376513674992 0.129812289115818 -0.582136376961942 0.0897257787188573 0.0344547897839493 -0.701438748021881 0.00327833148292418 -0.0588883479147524 -0.24411948924788 -0.368730194521843 -0.605861026650089 0.0422147792856755 -0.0409185336552543 0.100297985462909 0.107546445054927 0.0839481752986176 -0.0588883479147524 0.0320234266431574 0.543506935189593 -0.109233636444471 -0.608107363901256 -0.0848567307358043 -0.0918484171126759 0.00739938818941741 -0.0588883479147524 -0.0588883479147524 -0.0588883479147524 0.200090990672275 -0.0822027974830295 0.543506935189593 -0.692130526756719 0.0359776092805126 -0.0588883479147524 -0.118498746708233 -0.0391171630839858 0.261435012229091 0.258621007148708 -0.110556725434905 -0.701438748021881 -0.0588883479147524 0.0839481752986176 0.00747582195174193 0.0262720607409047 0.0866962076165031 -0.0187750791499175 -0.0109462880290908 0.471601336887065 -0.0429499048408982 0.0897257787188573 -0.0655537038673883 0.0271601940810181 -0.00345773780713174 0.19537773352005 -0.0588883479147524 0.150129626625352 0.0562577120027954 0.0328679894790209 -0.118609972286549 0.13388536606092 0.219575752086602 0.0808135274633232 -0.0056290725574342 -0.0674534113492777 -0.100297985462909 0.0809872265606379 -0.164227013629641 -0.114109848575272 0.0601315422220238 -0.114214487105054 -0.0588883479147524 -0.0588883479147524 -0.0847936072341806 0.0794349867097254 -0.0391171630839858 0.0359776092805126 0.0808135274633232 0.2624279415624 -0.692130526756719 0.129812289115818 -0.0847936072341806 -0.0163500083107334 0.0277647247718543 -0.618425338033216 0.239902364096296 -0.0555920778528837 -0.00765063667367286 -0.00439201941893009 -0.0588883479147524 -0.205285304933785 -0.355733505526214 0.0294167989897499 0.0897257787188573 0.0897257787188573 -0.210217600470215 -0.142281121311822 0.0278472225498235 0.0348854380935063 0.0774502696047232 -0.133090429895737 0.190714580383419 0.0867428335053755 -0.10259392770559 0.109299508749129 -0.145141637185194 -0.24411948924788 0.0383284291156169 -0.24813486688195 -0.0674534113492777 0.129812289115818 0.00443797136204507 -0.158263574644447 0.0457717076850934 -0.24411948924788 -0.0839170056961725 0.0822971391819938 0.100679315509581 0.00443797136204507 -0.135622180743923 0.0585666182663667 -0.605861026650089 0.150720085702371 -0.139964822395447 -0.257741466925606 0.0481672125874543 -0.302212769726744 0.165950316919449 -0.237426771458939 -0.0334262669739781 0.0383284291156169 0.126655886934703 -0.224100117605531 -0.0456948246902861 -0.0734035267116104 0.117458618879972 -0.205724664778444 0.182747770401381 0.00747582195174193 -0.072621305941262 0.126655886934703 0.126655886934703 0.0273343137580651 0.0922495856452267 -0.0260475633804846 0.111085309012381 -0.0543228947580457 -0.00231636789460118 -0.0909598127379236 0.159673235766704 0.159673235766704 0.159673235766704 0.159673235766704 0.159673235766704 0.159673235766704 0.159673235766704 0.159673235766704 0.159673235766704 0.159673235766704 0.159673235766704 0.159673235766704 0.159673235766704 0.159673235766704 0.0230478328467511 0.0211565300703019 0.0243332231776387 0.0513470874210853 0.122018224997952 0.122018224997952 0.0160240258671625 0.0220744064518703 0.0159126720714485 0.0598435049553229 0.172768278137363 0.00565013584887309 0.0877617190966759 0.18748814187226 0.391809295420629 0.224828598843394 0.0650159438463651 0.0621230728463037 0.0682492504822578 -0.0327949531077892 0.23537814194974 0.23537814194974 -0.210217600470215 -0.209461305588847 -0.0502034124255174 -0.530527643617819 -0.0334262669739781 0.11670123036129 -0.0551724648196792 0.0335194196763903 -0.585024522820131 -0.0294525286661098 0.0277647247718543 -0.605861026650089 0.0135129156050208 -0.100297985462909 -0.537764074545005 -0.283468317226469 0.180391898283042 0.0324034901764754 -0.0588883479147524 0.153646264289853
-0.154798277054339 1 0.0889745702246767 -0.202528015981733 -0.0899068159376024 -0.0880340446189606 -0.00948796588609669 0.281148231586426 -0.126676370773137 0.0269151289165397 -0.0625937991483167 -0.259861997763782 -0.00874029430661483 0.0135301653784541 0.0135301653784541 0.431935303832978 0.431935303832978 0.281148231586426 -0.097618879659546 0.43561857254426 -0.0556531638294458 -0.00681608831359464 -0.0806496107995315 -0.0905912132549165 0.430743651382697 -0.118014314161209 0.225836283261412 0.0996438619262701 0.0321020062543277 0.0499801992811403 0.0523738454461822 0.227261463999191 -0.0821203429786556 -0.0672437546810824 -0.133493754951947 -0.204587479547861 -0.100493111838813 -0.0862074855370053 -0.0522476575706227 0.0285745441447136 -0.0918353182401601 0.281148231586426 -0.0894880211567497 0.231204287452918 -0.0820961454840117 0.014533593888223 0.0168625581501347 -0.0719664746223745 0.0155301544837882 -0.0625937991483167 -0.0860178076406115 0.36657279000915 -0.323515750986478 -0.0894880211567497 0.0889745702246767 0.421462376569205 -0.0500354546126283 -0.0781962476883905 -0.0679613877855306 -0.0966942279856384 0.281148231586426 0.0415849804804405 0.425848912623677 -0.0507340664140454 0.0889745702246767 -0.0662264311139601 0.0836208091311425 0.281148231586426 0.234527065402746 0.0435402660885816 0.43561857254426 -0.205503255830895 0.281148231586426 -0.0429866095911523 -0.0536832332864222 -0.323515750986478 0.0285745441447136 -0.0500354546126283 0.36657279000915 -0.0232531317764034 -0.0819510423433741 -0.0756741635043824 -0.0623990162716444 0.0415806430837807 -0.252538556841104 -0.178703240882437 -0.267296848387792 0.0781300846262951 0.281148231586426 -0.0726506002437184 0.0473719726749883 -0.00844813214334271 -0.0728775732312311 0.0361287244621783 0.0858406516659365 0.36657279000915 -0.0719664746223745 -0.00125186881909083 -0.110725578469249 -0.00874029430661483 0.430743651382697 0.36657279000915 0.234527065402746 -0.0748732416008972 0.425848912623677 0.0321020062543277 -0.0156779826119665 0.425848912623677 -0.209367094061854 0.0155301544837882 0.0457111188936038 -0.0879777387104935 -0.0879777387104935 0.402363103356183 -0.204622379985711 -0.166933786049262 -0.194905246457243 -0.0972682764978886 0.0386049436686892 -0.0732947787598449 0.333890894182312 -0.111944817983165 -0.0172462864553594 0.0889745702246767 -0.204622379985711 -0.168505826619288 0.0520653952115585 0.0684302057794811 -0.175763552209989 -0.210244490433483 0.141156992345548 -0.141619491876912 -0.140621215673965 -0.24732941629995 -0.315415154314989 -0.0899068159376024 -0.196617607037171 -0.311252454404952 -0.202528015981733 0.0155301544837882 -0.28432776089778 0.0402791544821705 -0.120221234033753 -0.120221234033753 0.0454606058819169 0.0903001674399484 -0.0731494825723889 0.0017488169544135 -0.0625937991483167 -0.0625937991483167 -0.0625937991483167 -0.0625937991483167 -0.0457822655407365 0.0236652487830411 -0.0170035513201076 -0.0718252354552664 -0.0508227909840057 -0.202528015981733 0.0581408061844129 0.0527928117900232 -0.202528015981733 -0.166134666287109 -0.18444295700724 -0.027154365049562 -0.000358292995729884 -0.093392055372298 0.0602159257379729 -0.093392055372298 0.115092431159103 -0.0891622536210445 0.154637972173723 0.0396644785030625 0.0438442117786003 0.43561857254426 0.0442309158796942 0.0527928117900232 -0.0170035513201076 -0.0877130202181879 -0.054518399913206 -0.105202080464905 0.0396644785030625 0.0369627356115941 0.0400453945850191 -0.0195075669400259 -0.0877130202181863 -0.0905912132549165 -0.0525950390413336 -0.0556495023548744 -0.1171558372258 0.0213549688230397 -0.0353982102660106 -0.060056345712331 -0.0736073506920817 -0.00796162645619434 -0.0243642815663408 -0.136577241333777 -0.196962422721987 -0.0847495192549071 -0.0847495192549071 -0.0799430997468234 -0.0801233616769767 -0.093392055372298 -0.0799430997468234 -0.0218937555311959 -0.0734299379559857 -0.224567929067067 -0.141619491876912 -0.224567929067067 -0.0803305105976601 -0.116005080749647 -0.159399083416272 -0.211671984971335 -0.225677103912926 0.0945725309640267 0.0863574478584483 -0.140621215673965 0.0033591262997893 -0.103324054447888 -0.103324054447888 -0.211671984971335 -0.0987804852821846 -0.0182367923515596 -0.210527779558426 -0.178703240882437 0.0565002318318419 0.0891396658822131 0.281148231586426 -0.271176652800524 -0.101769593972006 -0.30524474968671 -0.204622379985711 -0.21280582607797 0.191523680812953 0.031663681953932 0.0270620606149096 -0.211671984971335 -0.211671984971335 -0.223452137427098 0.0445184602290721 -0.171927910781294 0.180949722544925 -0.196617607037171 0.281148231586426 -0.0392338645410569 -0.204622379985711 -0.108946044739551 -0.259861997763782 -0.0932535223837577 0.13118287848603 -0.148477179407112 0.0873782659833087 -0.211834901940704 -0.231352338001314 -0.0836796645821403 0.0563474560875122 -0.271176652800524 -0.110084372629374 -0.0820961454840117 0.0563474560875122 -0.202528015981733 -0.0899068159376024 0.234527065402746 -0.00106614961552035 0.0386049436686892 0.0516181900768008 0.0250417575775191 0.43561857254426 0.0137079363916111 0.1245447448596 0.0359679372463192 -0.0597343590509657 -0.170969829083846 -0.359654858320449 -0.0899068159376024 0.0836208091311425 -0.0597343590509657 0.0340219185608504 -0.0414235589719914 -0.00336651827965636 -0.175421748461076 0.174532207089514 0.0340284678273595 0.0386049436686892 0.0704590430966499 -0.053708243618722 -0.0576460603651669 -0.0576460603651669 0.0413261221395848 0.0518001205091275 0.0518001205091275 -0.0347114351436185 -0.109755870311806 0.0269151289165397 -0.0465129140064335 0.10240860170528 0.251777982280903 -0.0597343590509657 -0.211671984971335 0.00315023132120844 0.0261849692592198 0.0966793191157994 -0.125320748223883 0.0490868450718588 0.199091148395846 0.0815295675604362 -0.156146004656511 -0.0939262702467908 -0.100116453981322 0.031637221076163 -0.259861997763782 0.031637221076163 0.0788057581823168 -0.0918353182401601 0.0621598834564253 0.031637221076163 0.0277365336824231 0.0861628149452612 0.158327523752252 -0.246565998212903 0.164862462688642 0.0499801992811403 0.0155301544837882 -0.0779356382679202 -0.100116453981322 0.031637221076163 0.158831837240568 0.176638395208082 0.0397409315054736 0.0406275303741041 -0.219380502558162 0.031637221076163 0.158327523752252 -0.0939262702467908 -0.0939262702467908 0.216569460529497 0.246200537799805 0.068777325012133 -0.0664042744130414 0.155293217879753 -0.0860481025477262 0.234527065402746 -0.0101842885093737 -0.141619491876912 -0.141619491876912 0.0269151289165397 0.0386049436686892 0.0396644785030625 -0.0962268313363317 0.0126750114650211 0.0386049436686892 -0.0648663008185501 0.0499801992811403 -0.0625937991483167 -0.0648663008185501 0.0889745702246767 -0.0625937991483167 0.0386049436686892 -0.00175668202408743 -0.0443640026415316 -0.0899068159376024 -0.0494600722221959 -0.0932248772201303 -0.00681608831359464 0.36657279000915 -0.0648663008185501 0.472638374992349 0.426369288680426 0.281148231586426 0.281148231586426 0.0453947064996342 -0.259861997763782 0.0155301544837882 -0.0597343590509657 -0.0391535463494102 -0.167896815160979 -0.112694397744937 -0.0493114125334966 0.0199165593257869 -0.0659512119580533 0.0613118930590867 -0.127145195699415 0.0565002318318419 0.0367732055600967 0.0816525036583193 0.0520653952115585 0.0726852325003287 0.0563474560875122 0.200359666492875 -0.127145195699415 0.0563474560875122 0.00596057724881082 -0.126297518790949 -0.206041514419427 -0.127145195699415 0.0863574478584483 0.200627447891036 0.0445259843159457 0.0521136222309638 -0.228622418917731 0.0521136222309638 -0.0597343590509657 0.422035464391247 -0.271176652800524 -0.204622379985711 0.131439377828908 -0.129896161295808 0.0101994767228813 -0.0429866095911523 -0.0557500667177495 0.0270017891717903 0.0613118930590867 -0.0881850142462647 0.131439377828908 -0.0941980183094388 0.0649267819668248 0.309320198000008 -0.0109831387225349 0.122127593370149 -0.0979195150337668 0.421462376569205 -0.112694397744937 -0.110910273058966 -0.0719664746223745 -0.272402914366386 -0.0455006291827844 -0.108139705126944 0.281148231586426 -0.0719664746223745 -0.0500354546126283 0.218036889380228 -0.0397989311224794 0.0923058631255338 -0.0597343590509657 0.43561857254426 0.097496735128167 0.430743651382697 0.425848912623677 0.100717307367489 -0.0862074855370053 0.0386049436686892 0.02440911777206 0.107437240202632 0.00448714644208577 0.43561857254426 0.159867866817293 0.0195179759421599 0.43561857254426 0.0155301544837882 0.278271364780115 -0.00681608831359464 0.137759769469304 0.224936434526606 -0.0157376992663492 0.126785229737853 0.211671984971335 0.211671984971335 -0.21280582607797 0.234527065402746 0.234527065402746 0.0155301544837882 0.0155301544837882 -0.0840662457609247 -0.359773948275596 0.0136321069261032 -0.0899068159376024 -0.166858878883778 -0.0336510142268319 0.0495202484859917 0.0950241681153601 -0.201137938274937 -0.010647405800558 -0.0518604766979141 -0.010647405800558 0.0386049436686892 0.0253135409356579 -0.0862424816113654 0.0400453945850191 0.0521136222309638 -0.218398360792309 -0.0638154438619367 -0.141619491876912 0.014619373058353 -0.0377082245197861 0.319605174572498 -0.235874291810786 0.131106894440335 -0.104244061059597 0.234527065402746 0.234527065402746 0.234527065402746 -0.0745291257777877 0.234527065402746 -0.140621215673965 0.0889745702246767 0.0285745441447136 -0.0636171248527938 0.027828831571901 -0.0557500667177495 0.146138262943441 -0.252538556841104 0.0628452060205269 -0.270157194246652 -0.226865390284246 -0.206041514419427 0.0227660379641847 0.171342348775179 0.037871904910781 -0.018323525914448 0.129644962494964 0.157754053429358 -0.0306811478006412 -0.0700586987506059 0.0471925870969212 0.011799351639857 0.0396644785030625 -0.0832329168528124 0.0184637497821658 0.163426103978485 0.0955180361490749 -0.0648663008185501 0.0444964973544415 -0.0877130202181863 -0.0513779875616293 -0.0974629709743732 0.43561857254426 -0.172115496634492 -0.141619491876912 -0.22775627320769 0.281148231586426 -0.105137276357907 -0.140621215673965 -0.252538556841104 0.0408826820565954 0.0195179759421599 -0.0841179243181902 -0.0802753302356041 -0.174806055962802 0.0860756817438959 0.031637221076163 0.031637221076163 0.0628452060205269 -0.169642695538202 0.425848912623677 0.425848912623677 -0.193074771190709 -0.195915270974657 -0.0500354546126283 -0.161115855179398 0.425848912623677 0.281148231586426 0.278271364780115 0.281148231586426 0.062816192106482 0.0155301544837882 -0.0708124630770302 -0.0145253585327165 -0.212340298536678 -0.00795881180698442 -0.0745291257777877 -0.22775627320769 -0.194580682591884 -0.43561857254426 -0.26478443034899 -0.0745291257777877 -0.0708124630770302 -0.0148637289881826 -0.141619491876912 -0.141619491876912 0.375457553101901 -0.139617969430565 -0.141619491876912 -0.141619491876912 0.43561857254426 0.43561857254426 -0.239672887389142 -0.0663142588166546 -0.0799430997468234 -0.0799430997468234 0.237809899445949 -0.323515750986478 0.0216305671229209 0.175175907629456 -0.204622379985711 -0.208852401346272 -0.210244490433483 0.134123779349277 -0.125604522078383 0.031637221076163 0.031637221076163 0.031637221076163 0.031637221076163 0.031637221076163 0.031637221076163 0.031637221076163 0.00448714644208577 0.048000870096257 0.0456274526290786 0.0827879441183099 0.0748620720501235 0.0836208091311425 -0.0774774062605897 0.0361964897824926 0.0861628149452612 0.0516181900768008 0.0552810750307252 0.0552810750307252 0.0495391546890302 0.0565002318318419 -0.26478443034899 -0.26478443034899 -0.0708124630770302 -0.260246917156786 0.0918991435072477 -0.194580682591884 -0.22775627320769 -0.229153779411359 0.196678044750757 0.196678044750757 0.188908803182627 0.156674932137252 -0.204622379985711 -0.1410491914864 -0.0597343590509657 -0.093392055372298 0.107437240202632 -0.093392055372298 0.0334184593027732 0.174532207089514 0.28812896784321 0.196678044750757 0.196678044750757 0.196678044750757 0.191999896940846 0.191999896940846 -0.186069772712611 0.176638395208082 -0.204622379985711 -0.204622379985711 0.0581408061844129 0.0865082971898038 0.491210219004345 -0.264028779627827 -0.00464798827666948 0.752663171506754 0.248847671842194 0.486536424135022 -0.00208226083097864 -0.00982628014421733 0.145025753744642 0.426369288680426 0.422035464391247 -0.236663801405062 -0.0157376992663492 0.216569460529497 0.074529125777788 -0.132445913600542 0.0591482866096049 0.486536424135022 -0.188373653491144 -0.211671984971335 0.211671984971335 -0.0894880211567497 -0.131924381277853 0.234527065402746 0.281148231586426 0.234527065402746 0.0772895958075857 -0.0684767373386298 -0.141619491876912 -0.141619491876912 -0.141619491876912 -0.193727335074017 -0.269736885807548 0.0366299877064312 0.0908757354213592 -0.246565998212903 0.224402364600645 0.376709434187444 -0.0707066453478331 -0.0707066453478331 -0.0707066453478331 -0.0672437546810824 -0.0518604766979141 0.281148231586426 -0.0853940739098373 0.0520653952115585 0.196678044750757 -0.0691821994099719 -0.0785846469528398 -0.246565998212903 0.107437240202632 -0.0832329168528124 0.0563474560875122 0.0155301544837882 -0.21280582607797 0.0155301544837882 0.0531750805955853 0.0565002318318419 0.426369288680426 -0.21280582607797 -0.202528015981733 -0.0757592777487623 -0.080155266871205 0.0798408869378885 -0.0836933816696745 -0.0376782597936956 -0.140621215673965 -0.144569059813542 -0.156146004656511 -0.156146004656511 -0.156146004656511 -0.0625937991483167 -0.0627134526037246 0.0682273904343752 0.083120757100328 0.0516181900768008 -0.0500354546126283 0.0396644785030625 0.0321020062543277 0.0516181900768008 0.36657279000915 -0.0663142588166546 0.246153970202688 0.234527065402746 0.234527065402746 0.0155301544837882 0.0155301544837882 0.0155301544837882 0.0155301544837882 -0.0655323473450212 -0.0518604766979141 -0.191639326114836 -0.148693074243493 0.0321020062543277 -0.143410189814589 -0.0899068159376024 0.0552384656558563 -0.00874029430661483 -0.0610579860762958 -0.127145195699415 -0.127145195699415 -0.0582906890423379 -0.204622379985711 0.0613118930590867 -0.204622379985711 0.158327523752252 0.116561363176262 -0.210244490433483 -0.0748888085064901 0.0521136222309638 0.0563474560875122 -0.210244490433483 0.0981435108316564 -0.1936325148256 0.0726852325003287 0.143167893653312 -0.211671984971335 -0.130344757137216 0.36657279000915 0.36657279000915 -0.204622379985711 -0.0967980154091956 0.363534245637344 -0.175293330931183 -0.170691239573574 -0.127145195699415 0.0878358831689801 -0.208852401346272 0.1047997414375 -0.076399799000002 0.36657279000915 0.0521136222309638 -0.0518604766979141 0.16887405346738 0.00817376227294768 0.426369288680426 0.36657279000915 -0.127145195699415 0.36657279000915 -0.0663142588166546 -0.0899068159376024 0.248314830724284 -0.0192838949909351 -0.204622379985711 0.00511679480021018 0.0250417575775191 -0.208852401346272 -0.103324054447888 -0.0977336923228614 -0.00669957313233318 -0.0557500667177495 -0.0644391393882369 0.0155301544837882 0.0942935695809066 0.310957927317688 0.234527065402746 0.234527065402746 0.070714658938898 0.234527065402746 -0.0609730911144457 0.275404702899795 -0.140621215673965 0.491210219004345 0.031663681953932 -0.141619491876912 0.21280582607797 -0.00874029430661483 0.0563474560875122 0.281148231586426 -0.0731494825723889 0.00388737995658925 0.225836283261412 0.301097737831899 0.165770865839377 0.36933143875698 0.0763955843944302 -0.185290254802254 0.165770865839377 -0.0518604766979141 0.031637221076163 0.0964071168983937 0.0581408061844129 -0.185290254802254 -0.246565998212903 0.486536424135022 0.486536424135022 0.363534245637344 0.211671984971335 0.486536424135022 0.0155301544837882 0.0195179759421599 -0.253010663038278 -0.0339834136696572 0.171342348775179 0.0188525183295469 -0.0949792575330186 0.00299964655519584 -0.0961223765264632 0.068777325012133 0.218163922323771 0.0642114069352816 0.491210219004345 0.234527065402746 0.234527065402746 0.234527065402746 0.486536424135022 0.234527065402746 0.213920903909271 0.234527065402746 0.36657279000915 0.360509306481354 0.36657279000915 0.211671984971335 0.36657279000915 -0.202528015981733 0.0155301544837882 0.0115261752385354 0.237809899445949 0.0135301653784541 -0.259861997763782 0.00517553008029621 0.22894719134559 -0.00578507397458456 0.0195179759421599 0.237809899445949 -0.190759366073516 -0.193074771190709 0.196678044750757 -0.119875699245074 0.196678044750757 -0.0764004696676457 0.158327523752252 0.158327523752252 -0.169642695538202 -0.0597343590509657 -0.0597343590509657 -0.0597343590509657 -0.0597343590509657 -0.0597343590509657 -0.0597343590509657 -0.0597343590509657 -0.0597343590509657 -0.0391535463494102 -0.0391535463494102 -0.13743239445676 0.137432394456761 -0.149445990328381 0.175337578951184 0.132777297671562 0.161115855179399 0.0720791070960819 -0.172115496634492 -0.0137301438469372 -0.0974629709743732 -0.0137301438469372 -0.0121538025258208 -0.092896888107172 0.36933143875698 -0.0163181382133801 -0.0707066453478331 -0.092896888107172 0.396476629456 -0.0707066453478331 -0.211671984971335 -0.093392055372298 0.481664011122026 -0.102676641453493 -0.0534218091884529 -0.00311269308504997 0.259861997763783 -0.21280582607797 0.16359356783031 0.0277365336824231 0.031637221076163 0.0668658640950501 0.36657279000915 -0.0396240494091853 -0.0719664746223745 -0.00474389367154997 -0.0235002715383925 -0.0459351958147371 0.0386049436686892 -0.174095515355398 -0.235788725058608 0.082226009911965 -0.0736073506920817 -0.112840443308647 -0.268716254094465 -0.208852401346272 0.0534927324137 -0.102878757865324 -0.0274403552462495 0.36657279000915 0.044962865552476 -0.00103659444431674 -0.00345456255488027 0.00448714644208577 -0.00716490215043486 0.0321020062543277 0.0269151289165397 -0.0101842885093737 -0.0101842885093737 -0.0101842885093737 0.0269151289165397 -0.0101842885093737 0.0321020062543277 0.0321020062543277 0.0269151289165397 0.0269151289165397 -0.204622379985711 -0.204622379985711 -0.1410491914864 0.0295778116933997 -0.0240600444712597 -0.0240600444712597 0.0873782659833087 0.0454606058819169 0.0334184593027732 -0.0278795742340004 0.0033591262997893 -0.0935065985155382 0.0758711915266493 0.0700494715541289 0.170117126759001 -0.0799430997468234 0.237809899445949 -0.0736073506920817 -0.0736073506920817 0.244622038522744 0.237809899445949 0.237809899445949 -0.0736073506920817 0.237809899445949 -0.0753613892391361 -0.0714875390336855 0.237809899445949 0.237809899445949 -0.0703313976978957 0.16271079871878 -0.0235002715383925 0.0277365336824231 -0.0799430997468234 0.0237334916245242 -0.224567929067067 -0.271176652800524 -0.170066012888209 0.486536424135022 0.158831837240568 0.0613118930590867 -0.0736073506920817 -0.0736073506920817 0.486536424135022 -0.0799430997468234 -0.0799430997468234 0.486536424135022 -0.0736073506920817 -0.0799430997468234 0.486536424135022 0.486536424135022 0.143167893653312 0.181998434307229 0.184129559069594 0.0197029327992381 0.218403870212258 0.214411558438695 -0.0186437658788252 0.072622067649829 0.0613118930590867 0.281148231586426 0.281148231586426 0.281148231586426 -0.246565998212903 -0.259861997763782 0.0155301544837882 0.0135301653784541 0.0155301544837882 -0.108139705126944 -0.113974798897085 -0.259861997763782 -0.201635588083957 -0.148693074243493 -0.264267254949396 -0.145173145947607 -0.161089475646724 -0.054815851834125 0.031637221076163 0.031637221076163 -0.0557500667177495 -0.17647531988381 -0.358124452577883 0.281148231586426 0.375457553101901 0.376709434187444 0.214138868658719 0.376709434187444 0.333890894182312 0.226350543996575 0.0321020062543277 -0.0836796645821403 -0.0652705210222286 -0.0860481025477262 0.226350543996575 -0.141619491876912 0.0928968881071711 -0.0443640026415316 -0.30868258987732 -0.141619491876912 -0.0918353182401601 -0.146540094348873 -0.0832329168528124 -0.272192825948259 0.141626582132849 0.0581408061844129 0.0425590750938063 0.0706557497857302 0.0431321188201504 0.0431321188201504 -0.305019204801968 -0.146540094348874 -0.0841039990031197 -0.0684490913929036 0.0288007496630002 0.0520653952115585 0.146138262943441 -0.138609638200397 0.0499801992811403 -0.199566197415253 0.0889745702246767 -0.0799430997468234 0.155293217879753 -0.0819510423433741 -0.0507340664140454 -0.097618879659546 -0.192675272631154 -0.0899068159376024 -0.300564792795173 -0.0662264311139601 -0.130768535900736 0.068777325012133 -0.0625937991483167 0.146138262943441 0.422035464391247 -0.0994429559551435 -0.0662264311139601 -0.110725578469249 -0.0649679856693434 -0.0507340664140454 -0.0836796645821403 0.0706557497857302 0.36657279000915 0.0889745702246767 -0.259861997763782 -0.264267254949396 -0.264267254949396 0.43561857254426 -0.0910116847349594 0.0889745702246767 0.281148231586426 0.0033591262997893 -0.0429866095911523 -0.038530050448845 -0.0557500667177495 -0.0819510423433741 -0.161089475646724 -0.0910116847349594 -0.145173145947607 -0.0541822119552962 -0.146934103094655 0.281148231586426 0.336571202642502 0.36657279000915 -0.0819510423433741 -0.108712286614223 0.36657279000915 0.36657279000915 -0.161089475646724 0.281148231586426 0.281148231586426 0.281148231586426 0.36657279000915 -0.259861997763782 -0.0748732416008972 -0.202528015981733 -0.193682057295248 0.223011192741908 0.0269151289165397 -0.0860481025477262 0.00253423677244659 0.0386049436686892 0.0457111188936038 0.0847876298466203 0.0520653952115585 0.181460906065078 -0.0735528181862093 -0.0847495192549071 -0.0840662457609247 0.0448319633733007 -0.0508227909840057 -0.0220674628163943 0.031637221076163 0.031637221076163 0.031637221076163 0.0456274526290786 0.0386049436686892 0.171157276011915 -0.0122793414944619 -0.0877130202181879 -0.0567935017303157 0.0592975024084604 0.0704590430966499 0.072355722509243 0.0592975024084604 0.0592975024084604 0.0479083415723778 0.0361964897824926 0.0969975595769056 -0.00110534974927512 0.00755961145213292 -0.0121538025258208 -0.0121538025258208 0.00278806572214486 0.0278464162499073 -0.0457822655407365 -0.0457822655407365 0.0186048955017321 -0.0801233616769767 -0.162517255654277 -0.247203931633818 0.491210219004345 0.486536424135022 0.486357817455508 -0.111223754699383 0.237809899445949 0.237809899445949 0.196678044750757 0.196678044750757 0.188908803182627 0.179951688178223 0.175175907629456 0.175175907629456 0.158327523752252 0.187726965531095 -0.0841179243181902 -0.0211529840160206 0.0815295675604362 0.0644688116736311 0.0563474560875122 0.43561857254426 -0.172115496634492 -0.211671984971335 -0.0391535463494102 -0.0101842885093737 -0.148477179407112 -0.148477179407112 -0.0601792874420894 -0.211671984971335 -0.21280582607797 -0.21280582607797 -0.0584377798508719 -0.0707066453478331 -0.0707066453478331 -0.0648663008185501 -0.0707066453478331 -0.0707066453478331 -0.0707066453478331 -0.263938305093018 -0.264164354315897 -0.141619491876912 -0.141619491876912 -0.21280582607797 -0.177325323006001 -0.208332356386924 -0.00681608831359464 -0.000645191266988302 -0.0968059973767533 -0.0707066453478331 -0.0961223765264632 0.0651565023464292 -0.093392055372298 0.0302440060074663 -0.093392055372298 -0.0947656420791351 -0.0105236235116769 -0.163057562418586 0.0142958508948295 -0.0195075669400259 0.43561857254426 0.035368884068022 0.0765959125004771 -0.0711299165410851 -0.0785846469528398 0.0861474753026759 -0.0532204111910023 -0.0799430997468234 0.05831850720654 0.0206694661646868 0.0396644785030625 -0.0609286933902258 -0.110725578469249 -0.168505826619288 -0.0141018292308699 -0.141619491876912 0.123230734190462 0.234527065402746 -0.0374181175935126 0.0334184593027732 0.0057525466172298 0.281148231586426 -0.093392055372298 0.0735037083820634 0.0873782659833087 -0.0494348824468549 -0.0596728398876651 0.211671984971335 0.213920903909271 0.0250417575775191 0.281148231586426 0.0406275303741041 -0.0636372150200763 0.196678044750757 0.0918707283031417 0.0120598948036679 0.0420736154802761 -0.15699709328102 0.281148231586426 0.281148231586426 0.281148231586426 -0.259381975470423 0.0448319633733007 -0.0636372150200763 0.0454606058819169 -0.0803305105976601 0.281148231586426 -0.206041514419427 -0.0707066453478331 -0.1047997414375 -0.107437240202632 0.00394479369113411 0.0334184593027732 0.281148231586426 0.0250417575775191 0.035368884068022 0.0847376428680158 -0.0839600209435297 -0.0562836920455445 -0.0576460603651669 -0.048110257632563 -0.0719664746223745 0.234527065402746 0.0292264945886874 0.0443546055769744 -0.0702378099541453 0.0386049436686892 0.281148231586426 0.1245447448596 -0.265498138262732 0.0867165124439029 -0.204622379985711 -0.218277026906533 -0.196617607037171 -0.0623005997067503 -0.0863911100404975 -0.0101842885093737 -0.211671984971335 0.0269151289165397 -0.0609286933902258 -0.202248995375371 0.0317118074769894 -0.208852401346272 0.281148231586426 0.281148231586426 -0.228622418917731 0.0321020062543277 -0.0707066453478331 -0.0803305105976601 -0.0623005997067503 -0.30868258987732 0.0454606058819169 -0.141619491876912 -0.228622418917731 0.300901978960682 0.00855006056251133 0.103351175032708 -0.0784223526278644 -0.054518399913206 0.0583890867327926 -0.0137301438469372 0.281148231586426 -0.142817072167532 0.0850001662795711 0.0889745702246767 0.234527065402746 0.234527065402746 -0.0396240494091853 0.0452006224245299 -0.0832329168528124 -0.0780637653082949 -0.0625937991483167 -0.177325323006001 0.0266567423529617 -0.182173207668406 -0.21280582607797 -0.0132345064312028 -0.171389510505718 -0.093392055372298 -0.0799430997468234 -0.0947656420791351 -0.0101842885093737 -0.141619491876912 -0.26478443034899 0.337601999345781 -0.0862074855370053 -0.093392055372298 0.0356855812046244 -0.0562836920455445 -0.0353982102660106 -0.26478443034899 -0.178703240882437 -0.10139435991264 0.0873782659833087 0.0392339332087326 -0.179396383945292 -0.0920008526409045 -0.093392055372298 -0.106080379860452 -0.0170035513201076 -0.0847495192549071 -0.0648663008185501 -0.0799430997468234 0.0305669712359312 0.288044302641736 -0.135552925565986 -0.136577241333777 -0.114845242919138 0.341691593092061 0.27573326446719 0.035368884068022 -0.0556119669366449 0.0305669712359312 0.0305669712359312 -0.00566827670886316 0.0666372139187579 -4.73117962243791e-05 -0.36933143875698 0.268471770140019 -0.246662075768714 -0.00923034257002135 -0.43561857254426 -0.43561857254426 -0.43561857254426 -0.43561857254426 -0.43561857254426 -0.43561857254426 -0.43561857254426 -0.43561857254426 -0.43561857254426 -0.43561857254426 -0.43561857254426 -0.43561857254426 -0.43561857254426 -0.43561857254426 -0.194580682591884 -0.191639326114836 -0.190733289580001 -0.226350543996575 -0.21602308917374 -0.21602308917374 -0.154390505835305 -0.152319435296961 -0.199390422713866 -0.245924110168121 -0.422035464391248 -0.261760421986438 -0.249840094496715 0.147880695321719 -0.0413895840479446 -0.0219193748145069 -0.0449584029531169 -0.0709076166013982 -0.0785846469528398 -0.0108354528724831 0.0175261040076968 0.0175261040076968 -0.0396240494091853 -0.0415849804804403 -0.0590986177983989 0.0252542573327251 -0.0648663008185501 -0.0842941430566407 0.226350543996575 -0.115355310743757 0.121860983016038 0.0563474560875122 0.0191918773055898 0.0873782659833087 -0.046586815886248 -0.211671984971335 0.112694397744937 0.491210219004345 0.152100613164277 0.0704590430966499 0.281148231586426 -0.260159400940625
0.0294167989897499 0.0889745702246767 1 0.0136891282338164 0.0747366210356153 0.0850370480992237 0.136467862300895 0.0335738926702976 0.0996898294727534 0.431171430135772 0.370304126856387 0.0130203565501599 0.0668346027727043 0.0632270798934441 0.0632270798934441 0.0289263641237191 0.0289263641237191 0.0335738926702976 -0.0377200781264486 0.0340360449970435 0.0764367795319341 0.138032114122711 -0.0423784314363445 -0.00482600401072016 0.0271902233328776 0.0494799670575843 0.120610769283889 0.729719180184945 0.433334449962351 0.568664285094273 0.570587216639134 0.123745187834675 0.0177314426339984 0.0512195218480842 -0.0357956273174128 -0.0179334986177942 -0.0655500736464452 -0.00963663202768481 -0.0528385915429366 0.156547337518518 0.0801844061242507 0.0335738926702976 0.0278040017577014 -0.0403089179941315 -0.0491155194883024 0.102106408060071 0.106678731478261 0.0345491435458332 0.062846931427451 0.370304126856387 0.0750076630380836 -0.0283178861811534 -0.00729622438053915 0.0278040017577014 0.995862801979819 0.0271902233328776 -0.219277908816566 0.0123771705147255 0.00366293883199367 0.0107614990139309 0.0335738926702976 0.0559003270693699 0.0324056369536002 0.0851307173318429 1 -0.00109281250017712 0.132047039803568 0.0335738926702976 0.0303541220629554 0.0590076680205618 0.0340360449970435 0.0146609872456793 0.0335738926702976 0.0123771705147255 -0.0555991356341252 -0.00729622438053915 0.156547337518518 -0.219277908816566 -0.0283178861811534 -0.0136391454946719 -0.0654013655535816 0.00908982291936515 0.00761057609576597 0.140045483138766 0.0165857318057131 -0.0471354296502161 0.0036795186389606 0.0144087313001686 0.0335738926702976 0.0950239779240916 0.570587216639134 0.12117335273333 0.0235358912946156 0.392469366036109 0.0242684574715058 -0.0283178861811534 0.0345491435458332 0.333803924796295 0.0132231361862496 0.0668346027727043 0.0271902233328776 -0.0283178861811534 0.0303541220629554 0.0225897475164512 0.0324056369536002 0.433334449962351 0.137638300971273 0.0324056369536002 0.00911195856028298 0.062846931427451 0.566739503160274 0.0782453170051217 0.0782453170051217 0.0639502376548754 -0.0785907859434294 -0.0612949161442728 -0.0760706605788515 0.0317057687919257 -0.0237842486492455 -0.0879162402436441 0.0378980084213309 -0.109115033857508 -0.0378220929064804 1 -0.0785907859434294 -0.0552617744631018 0.653845992909768 0.0523962762677069 -0.0370765638068757 -0.0757358237348386 0.0299336865947015 0.00826791353918487 0.015133201436403 -0.0470918465543146 -0.0307484298703167 0.0747366210356153 0.0171094741190703 0.0244780038827307 0.0136891282338164 0.062846931427451 0.00647189322212047 0.0820327285279683 0.0344828205096488 0.0344828205096488 -0.0275906995197019 -0.00126578308453755 0.0220120354522989 -0.378215077891209 0.370304126856387 0.370304126856387 0.370304126856387 0.370304126856387 -0.21751956024565 0.433334449962351 0.0883626348656233 -0.0986171523988598 0.0445953724902717 0.0136891282338164 0.0396049759250621 0.0437950674894809 0.0136891282338164 -0.0827364614226804 -0.0618633407463535 0.025598871770575 0.0633978841526713 -0.0122588874817191 0.169016050293256 -0.0122588874817191 -0.00993844888966769 0.0566084581262824 0.0852647207083534 0.325397588145078 0.206119610290653 0.0340360449970435 0.17786940673068 0.0437950674894809 0.0883626348656233 -0.0721625279988055 -0.136326665382628 -0.0141549245088323 0.325397588145078 0.0388124837477561 0.0555681191993097 0.012266336488055 -0.0868464248099099 -0.0790953654476043 -0.0149553401353612 -0.0193046775042053 -0.0692596856861807 -0.0439493965725128 0.0307138647711521 0.00929192527979528 -0.0141549245088323 0.0212143500118364 -0.00358904637870804 -0.0297699210067095 -0.0380935979194914 -0.100317324538663 -0.102545820871449 -0.00221241193463295 0.0156092748104899 -0.107665720590609 -0.00221241193463295 0.0612449640828554 -0.0794883107836999 -0.0226148553848551 0.0159281572379589 -0.0226148553848551 0.308130758907632 -0.0159567451311437 0.0205607545455659 -0.0667941435082836 -0.0264491955526746 -0.0372438462763028 0.599232349449472 0.015133201436403 -0.0185977517016826 0.0237980219611374 0.0237980219611374 -0.0565931249876334 -0.0623140098072778 -0.0131464637825514 -0.0527980523466197 -0.0660816082682613 0.651974120302525 -0.00573168136752191 0.0335738926702976 -0.051373948539944 0.0268436157543568 -0.00345545110049608 -0.0785907859434294 -0.0603498350911424 -0.013775620810273 -0.0721086307314026 -0.0942242015718237 -0.0565931249876334 -0.0565931249876334 -0.028615978438218 0.64448051530573 -0.0616186851399739 0.106524540035371 0.0165997942106144 0.0335738926702976 -0.042399219847836 -0.0785907859434294 0.0238881371902374 0.0130203565501599 -0.0235870857404813 0.0218558423476992 -0.011725985386276 -0.0437597055151708 -0.0311476348635608 -0.0378572108485296 -0.0639198536955702 0.6557173010178 -0.06045796528609 0.0703208830500725 -0.0491155194883024 0.6557173010178 0.0136891282338164 0.0747366210356153 0.0303541220629554 -0.413785942368228 -0.0237842486492455 0.554159577945874 0.426827175083511 0.0340360449970435 -0.377779764348316 0.123917076155773 0.0256125373301296 0.0724483871079093 0.0143704770649849 -0.0857290747369395 0.0747366210356153 0.132047039803568 0.0724483871079093 -0.0130606987180358 -0.215750664610138 0.0214578147003573 0.0147990646277288 -0.0129712231036174 0.0327627474426093 -0.0237842486492455 0.126722422811692 -0.731120313376837 -0.734071111443261 -0.734071111443261 0.0907194110059234 0.125948943841976 0.125948943841976 -0.161207819916374 -0.0906922722246951 0.431171430135772 0.013876690227454 0.11022232386944 0.104960627033574 0.0724483871079093 -0.0565931249876334 -0.0679329114130808 -0.0666611538542639 -0.077539774982937 0.0344828205096488 0.556086191374314 0.0682432902477718 0.562272846086669 0.00368333904401756 0.0306957407805657 -0.104119260100074 -0.0079817609542115 0.0130203565501599 -0.0079817609542115 0.557589560020085 0.0712152692329865 0.093810797257536 -0.0079817609542115 0.0225583711318363 0.564250839751003 -0.0398418423185543 -0.043284239868453 0.0294175402900791 0.568664285094273 0.062846931427451 -0.04145146193593 -0.104119260100074 -0.0079817609542115 0.00998187194437009 -0.0464940931968184 -0.013623484112994 0.322263279503474 -0.035249456516543 -0.0079817609542115 -0.0398418423185543 0.016328250856021 0.016328250856021 0.0632227956656268 -0.0317400118628595 0.0736285621403206 0.000572876515129338 0.0106363752616816 0.0779998870111159 0.0303541220629554 -0.249384767646744 0.0159281572379589 1.59969529198069e-05 0.431171430135772 -0.00641246936443127 0.325397588145078 -0.0559303124852682 0.0994957127123203 -0.0237842486492455 0.00268761580141214 0.568664285094273 0.370304126856387 0.00268761580141214 1 0.370304126856387 -0.00641246936443127 0.346994360523881 -0.0561954554766365 0.0747366210356153 0.38416683843317 -0.01010228353146 0.138032114122711 -0.0283178861811534 0.00268761580141214 0.0849517260936132 0.0353805073321376 0.0335738926702976 0.0335738926702976 0.133009379697233 0.0130203565501599 0.062846931427451 0.0724483871079093 0.0225890699037235 0.00214116382965082 0.00762390503491921 0.0843215081176238 0.0379992309522723 -0.0504857339686243 0.0690072233097719 -0.0535350095569111 0.651974120302525 0.0994866016586294 0.0186167674075062 0.653845992909768 0.578261142636675 0.6557173010178 0.0955379094670218 -0.0535350095569111 0.6557173010178 -0.439696701583817 0.0361130307303629 -0.0818806472471383 -0.0535350095569111 0.599232349449472 0.111016221673993 0.0295152985099751 0.644058232346736 -0.0855099895028556 0.6501016598509 0.0724483871079093 0.030061678338781 -0.051373948539944 -0.0785907859434294 0.0256992115288165 -0.00792867857656955 -0.418109686963079 0.0123771705147255 -0.0600024441139587 0.095780320467422 0.0690072233097719 -0.161357455123273 0.0193089392734371 0.0575870822055208 0.0791322295946458 -0.0324759961162484 -0.0100172679409383 0.0156580181656114 -0.0626919184824632 0.0338825892262081 0.0120599385552491 0.00668439576028579 0.0345491435458332 -0.0583385376376107 0.0407011549985358 0.0736885380000155 0.0335738926702976 0.0345491435458332 -0.219277908816566 -0.0235524469445072 -0.067370739030659 0.102293630296829 0.0724483871079093 0.0340360449970435 0.0129831713382749 0.0271902233328776 0.0324056369536002 0.00541415961490838 -0.00963663202768481 -0.0237842486492455 0.126362121772755 0.0469741963740198 0.349453368544289 0.0340360449970435 0.02815123481465 0.0646564187591312 0.0340360449970435 0.062846931427451 0.0348663034873317 0.138032114122711 -0.0259097981912046 0.117486018063377 0.0813622182164945 0.116470382784962 0.0565931249876337 0.0565931249876337 -0.0603498350911424 0.0303541220629554 0.0303541220629554 0.062846931427451 0.062846931427451 0.0590187320898194 -0.0841441182970366 0.0203689351330537 0.0747366210356153 -0.0349827758917085 0.113896007269166 0.639898656924675 0.975061164243696 -0.0617120010798597 0.0687172785805851 0.0747528746812373 0.0687172785805851 -0.0237842486492455 0.0874427370903207 -0.0868200918796973 0.0555681191993097 0.6501016598509 -0.0375344828435281 -0.0140117252913929 0.0159281572379589 -0.103600605777575 -0.171346960069536 -0.0183051924023781 -0.104806699251323 0.00463902494230313 0.0205538680682709 0.0303541220629554 0.0303541220629554 0.0303541220629554 -0.0683265439681665 0.0303541220629554 0.015133201436403 1 0.156547337518518 0.0146020010918035 0.0390216043737168 -0.0542101098094933 0.0930942383901736 0.0165857318057131 0.110390053993936 -0.056973016776004 -0.0855099895028556 -0.0818806472471383 -0.06428342818505 0.00304335524203871 0.0125678419288612 0.00118506190329267 0.0848986144393206 0.101137187245917 0.0431928592181454 -0.0343720108568451 0.0420273981995846 0.0801089746433959 0.325397588145078 0.206119610290653 0.240677630350086 -0.0465484221758865 -0.0021237514598713 0.00268761580141214 0.079740857311308 -0.0868464248099099 0.00556055963616695 0.0399114588035448 0.0340360449970435 0.0155990282687477 0.0159281572379589 -0.120610769283889 0.0335738926702976 0.0159281572379589 0.00659091920151366 0.0165857318057131 -0.0200631001127687 0.0646564187591312 0.0800400749286694 0.0854092174049902 -0.00177046192966106 -0.0178375745549947 -0.0079817609542115 -0.0079817609542115 0.110390053993936 0.0537816735571693 0.0324056369536002 0.0324056369536002 -0.0127931287457878 -0.0117186118039729 -0.219277908816566 0.00238544217527934 0.0324056369536002 0.0335738926702976 0.0339272241182677 0.0335738926702976 0.873152103917941 0.062846931427451 -0.0713377599970535 -0.0771530776850812 -0.0251378773486923 0.0473444901332054 -0.0683265439681665 -0.120610769283889 -0.0798718694684649 -0.0340360449970441 -0.0984621178119074 -0.0683265439681665 -0.0713377599970535 -0.0771530776850812 0.0159281572379589 0.0159281572379589 0.00326462256986103 0.0133621785199066 0.0159281572379589 1.59969529198069e-05 0.0340360449970435 0.0340360449970435 -0.0369524926724819 0.041417572911417 -0.00221241193463295 -0.00221241193463295 -0.0299376433002334 -0.00729622438053915 0.00121437650522543 -0.0329718472435235 -0.0785907859434294 -0.0723865564628165 -0.0757358237348386 0.0319358020415347 -0.0122422838260604 -0.0079817609542115 -0.0079817609542115 -0.0079817609542115 -0.0079817609542115 -0.0079817609542115 -0.0079817609542115 -0.0079817609542115 -0.0244548571497526 -0.0102250500184788 -0.0133889252835103 0.107292057932164 -0.0125985301963743 0.132047039803568 0.000176108831133904 0.128235107029186 0.564250839751003 0.554159577945874 0.322788285697865 0.322788285697865 0.643736750385226 0.651974120302525 -0.0984621178119074 -0.0984621178119074 -0.0713377599970535 -0.0973148854366503 -0.00658608940036404 -0.0798718694684649 -0.120610769283889 -0.118370880441311 -0.0247146295158014 -0.0247146295158014 -0.0562045993651697 -0.0466111603997033 -0.0785907859434294 -0.0569293456303781 0.0724483871079093 -0.0122588874817191 0.0469741963740198 -0.0122588874817191 -0.0381553234426729 -0.0129712231036174 0.198684576746786 -0.0247146295158014 -0.0247146295158014 -0.0247146295158014 -0.0330599565472672 -0.0330599565472672 -0.0616481646359977 -0.0464940931968184 -0.0785907859434294 -0.0785907859434294 0.075960982193901 -0.0400081373797369 -0.0688545112031475 -0.104303785980285 -0.0150750830593869 0.118182895285298 -0.122485716372461 -0.0695698141949623 -0.0406745939600722 0.37825604812427 0.028394903190737 0.0353805073321376 0.030061678338781 0.026304582483417 0.0813622182164945 0.0632227956656268 0.0683265439681664 0.0171197293803318 0.72884188008769 -0.0695698141949623 -0.0175723191706496 -0.0565931249876334 0.0565931249876337 0.0278040017577014 -0.00708600414084848 0.0303541220629554 0.0335738926702976 0.0303541220629554 0.716713316563082 0.00804560620141793 0.0159281572379589 0.0159281572379589 0.0159281572379589 -0.0833982115216183 -0.0232444675657695 0.0191200081766493 0.120347421748347 -0.043284239868453 0.120616941149368 0.00249534703807049 0.0107416104951236 0.0107416104951236 0.0107416104951236 0.0512195218480842 0.0747528746812373 0.0335738926702976 -0.173464800044458 0.653845992909768 -0.0247146295158014 0.0203135447300381 -0.0418802663758456 -0.043284239868453 0.0469741963740198 0.206119610290653 0.6557173010178 0.062846931427451 -0.0603498350911424 0.062846931427451 0.734071111443261 0.651974120302525 0.0353805073321376 -0.0603498350911424 0.0136891282338164 -0.046878445001291 0.0105237626373926 0.0374128750122966 0.00435180811446846 0.0218532856778994 0.015133201436403 -0.0506059879286895 0.00368333904401756 0.00368333904401756 0.00368333904401756 0.370304126856387 0.339172387254516 0.0770338911257429 0.716713316563082 0.554159577945874 -0.219277908816566 0.325397588145078 0.433334449962351 0.554159577945874 -0.0283178861811534 0.041417572911417 0.06084351165509 0.0303541220629554 0.0303541220629554 0.062846931427451 0.062846931427451 0.062846931427451 0.062846931427451 0.0520992471367836 0.0747528746812373 -0.076693548001775 0.0369105608141209 0.433334449962351 0.0385903439890777 0.0747366210356153 0.56481283492697 0.0668346027727043 0.0507858172020528 -0.0535350095569111 -0.0535350095569111 0.0348150993044226 -0.0785907859434294 0.0690072233097719 -0.0785907859434294 -0.0398418423185543 0.00723364685595139 -0.0757358237348386 0.316676759575306 0.644058232346736 0.6557173010178 -0.0757358237348386 0.100952035970882 -0.0620027070174771 0.578261142636675 0.0275020239610387 -0.0565931249876334 -0.0408577350956627 -0.0283178861811534 -0.0283178861811534 -0.0785907859434294 -0.00564594480469899 -0.0274450353363086 0.0159888518330241 -0.0399789637067756 -0.0535350095569111 0.0840265569002119 -0.0723865564628165 0.0425031133790239 0.00962493623975398 -0.0283178861811534 0.6501016598509 0.0747528746812373 -0.0348227628009968 -0.41365765267343 0.0353805073321376 -0.0283178861811534 -0.0535350095569111 -0.0283178861811534 0.041417572911417 0.0747366210356153 0.0584451660595568 -0.0166399569287529 -0.0785907859434294 -0.451002748658435 0.426827175083511 -0.0723865564628165 0.0237980219611374 0.0323983521797392 -0.247778978460562 -0.0600024441139587 0.368364440413046 0.062846931427451 0.0138386498200144 -0.0179362710138021 0.0303541220629554 0.0303541220629554 0.0696567370986751 0.0303541220629554 -0.0889341966693532 0.0456235598359363 0.015133201436403 -0.0688545112031475 -0.0721086307314026 1.59969529198069e-05 0.060349835091142 0.0721208898907454 0.6557173010178 0.0335738926702976 0.0220120354522989 -0.441110510183488 0.120610769283889 0.101957581166546 0.0995637507684599 0.00813995723928094 0.0664841933770772 -0.0536153219745469 0.0995637507684599 0.0747528746812373 -0.0079817609542115 0.0790710001147035 -0.0747246689130478 -0.0536153219745469 -0.043284239868453 -0.0695698141949623 -0.0695698141949623 -0.0214823989904849 0.0565931249876337 -0.0695698141949623 0.062846931427451 0.0646564187591312 -0.0129995012677275 -0.066254686385527 0.00304335524203871 0.0329843436882947 -0.00246871929391782 -0.395429626067909 -0.0685509731558058 0.0736285621403206 0.0750382034225959 -0.0633728623946694 -0.0688545112031475 0.0303541220629554 0.0303541220629554 0.0303541220629554 -0.0695698141949623 0.0303541220629554 0.0291502492639045 0.0303541220629554 -0.0283178861811534 -0.026557900149127 -0.0283178861811534 0.0565931249876337 -0.0283178861811534 0.0136891282338164 0.062846931427451 0.0647781984182304 -0.0299376433002334 0.0594700098291946 0.0130203565501599 0.0590581670336414 -0.0322537532489406 0.0594359525320989 0.0646564187591312 -0.0299376433002334 0.0142840167131033 -0.00760640736279135 -0.0247146295158014 0.0461066358182728 -0.0247146295158014 0.0580134561283519 -0.0398418423185543 -0.0398418423185543 0.0537816735571693 0.0724483871079093 0.0724483871079093 0.0724483871079093 0.0724483871079093 0.0724483871079093 0.0724483871079093 0.0724483871079093 0.0724483871079093 0.0225890699037235 0.0225890699037235 -0.0585572112774603 0.05855721127746 0.0222585951019801 0.00364344014167956 0.0212342208919213 -0.00238544217527973 -0.0513974913318381 0.0155990282687477 0.0812466482674255 0.0241989149876989 0.0812466482674255 -0.224835765451699 -0.00646476718538546 0.00398334371179948 -0.00405850430155132 0.0107416104951236 -0.00646476718538546 0.00670026579392963 0.0107416104951236 -0.0565931249876334 -0.0122588874817191 -0.0688545112031475 -0.0174456134622825 -0.0467629837754414 0.0211459502918702 -0.0130203565501598 -0.0603498350911424 -0.00116351790726156 0.0225583711318363 -0.0079817609542115 0.068173800650361 -0.0283178861811534 -0.0491947940589253 0.0345491435458332 0.451493666888762 -0.00439809555806538 -0.00216265661020033 -0.0237842486492455 0.015819856758506 0.0251326467257258 0.0724404473723117 -0.0141549245088323 0.0613163787872246 -0.0244364591464885 -0.0723865564628165 0.143265964717288 0.0226519891762176 0.00692001743838566 -0.0283178861811534 0.0691284915512982 -0.232974299000508 0.332589518751689 0.349453368544289 -0.21034886290416 0.433334449962351 0.431171430135772 -0.249384767646744 -0.249384767646744 -0.249384767646744 0.431171430135772 -0.249384767646744 0.433334449962351 0.433334449962351 0.431171430135772 0.431171430135772 -0.0785907859434294 -0.0785907859434294 -0.0569293456303781 -0.0700622344673845 -0.0727462347355962 -0.0727462347355962 -0.0437597055151708 -0.0275906995197019 -0.0381553234426729 -0.0164027238102573 -0.0185977517016826 0.0476768716088361 -0.0117716352104537 0.149561938916955 0.178772882895557 -0.00221241193463295 -0.0299376433002334 -0.0141549245088323 -0.0141549245088323 -0.0275302866531353 -0.0299376433002334 -0.0299376433002334 -0.0141549245088323 -0.0299376433002334 -0.0833082457432605 -0.0861537930475578 -0.0299376433002334 -0.0299376433002334 -0.0172834650608923 -0.0152680429563957 -0.00439809555806538 0.0225583711318363 -0.0331826176057712 0.0320558054493069 -0.0226148553848551 -0.051373948539944 -0.0589093381446012 -0.0695698141949623 0.00998187194437009 0.0690072233097719 -0.0141549245088323 -0.0141549245088323 -0.0695698141949623 -0.00221241193463295 -0.00221241193463295 -0.0695698141949623 -0.0141549245088323 -0.00221241193463295 -0.0695698141949623 -0.0695698141949623 0.0275020239610387 0.0724066963646138 0.0674248286859471 0.0779364433386018 0.0678078140148703 0.0680168960406928 0.0844382348857844 0.0726615050749406 0.0690072233097719 0.0335738926702976 0.0335738926702976 0.0335738926702976 -0.043284239868453 0.0130203565501599 0.062846931427451 0.0594700098291946 0.062846931427451 0.0736885380000155 0.0672890544834823 0.0130203565501599 -0.0151927035421748 0.0375569173811781 -0.00356176717739448 0.0397712445413867 0.00088743632936576 0.0736485601816661 -0.0079817609542115 -0.0079817609542115 -0.0600024441139587 0.0171956654305086 0.011879513825146 0.0335738926702976 0.00737986601051149 0.00652910196399125 0.0738030106036247 0.00249534703807049 0.0378980084213309 0.117457878207096 0.433334449962351 -0.0639198536955702 0.014475164409446 0.0765743626016641 0.117457878207096 0.0159281572379589 0.00646476718538493 -0.0561954554766365 0.0287013087514156 1.59969529198069e-05 0.0712152692329865 -0.000175637708121963 0.206119610290653 -0.0548662017310205 0.00222801053682581 0.075960982193901 0.0039124848641554 0.000835861334679518 0.561911750198357 0.561911750198357 -0.00890956434559928 -0.0150317688434644 0.0836817979014769 -0.000364650877070941 0.426718548037409 0.653845992909768 0.0930942383901736 0.0232958631686746 0.568664285094273 0.00698110226700445 1 -0.00221241193463295 0.0106363752616816 -0.0654013655535816 0.0851307173318429 -0.0474450960285577 -0.000789016482337832 0.0747366210356153 -0.000466675377412045 -0.00109281250017712 -0.0468687347314888 0.0736285621403206 0.370304126856387 0.0930942383901736 0.030061678338781 -0.0382347939551849 -0.00109281250017712 0.0132231361862496 -0.0710906152108925 0.0851307173318429 -0.0639198536955702 0.000835861334679518 -0.0283178861811534 1 0.0130203565501599 -0.00356176717739448 -0.00356176717739448 0.0340360449970435 0.348994274045255 1 0.0335738926702976 -0.0185977517016826 0.0123771705147255 0.0363367456851792 -0.0600024441139587 -0.0654013655535816 0.00088743632936576 0.348994274045255 0.0397712445413867 -0.221025973851751 0.0363832463071464 0.0335738926702976 -0.0372554023198878 -0.0283178861811534 -0.0642709958733284 0.0337312052201605 -0.0283178861811534 -0.0283178861811534 0.00088743632936576 0.0335738926702976 0.0335738926702976 0.0335738926702976 -0.0283178861811534 0.0130203565501599 0.0225897475164512 0.0136891282338164 0.0100545785788084 0.0157824980854315 0.431171430135772 0.0765743626016641 0.0694664986108864 -0.0237842486492455 0.566739503160274 0.0163387587479363 0.653845992909768 -0.0180379154563098 -0.0137080316994567 -0.0536463139419624 0.0590187320898194 0.0902908891290861 -0.0553747840872967 -0.0541024791756168 -0.0079817609542115 -0.0079817609542115 -0.0079817609542115 -0.00478648313937755 -0.00641246936443127 0.00584886948186105 -0.0800398467216848 -0.0384782680417274 -0.0362379648017847 0.131801702255616 0.126722422811692 0.137896467992746 0.131801702255616 0.131801702255616 0.134141733602364 0.128235107029186 -0.0590522764038913 0.0868504200089441 0.0935145757199595 -0.224835765451699 -0.224835765451699 -0.100994814976175 -0.0901960889915903 -0.21751956024565 -0.21751956024565 -0.0939263244002979 0.0430933428197854 0.00234387899582924 -0.051893908629819 -0.0688545112031475 -0.0695698141949623 -0.0588560937056471 0.059079457119588 -0.0299376433002334 -0.0299376433002334 -0.0247146295158014 -0.0247146295158014 -0.0562045993651697 -0.0112711442132294 -0.019984777507778 -0.00843071290469747 -0.0398418423185543 -0.0364229042577827 0.0800400749286694 0.0960299275082428 0.562272846086669 0.493315355263619 0.6557173010178 0.0340360449970435 0.0155990282687477 -0.0565931249876334 0.0225890699037235 -0.249384767646744 -0.011725985386276 -0.011725985386276 0.00617515749329365 -0.0565931249876334 -0.0603498350911424 -0.0603498350911424 0.079740857311308 0.0107416104951236 0.0107416104951236 0.00268761580141214 0.0107416104951236 0.0107416104951236 0.0107416104951236 -0.0267049929861556 -0.0259904986087662 0.0159281572379589 0.0159281572379589 -0.0603498350911424 -0.0538839137957341 -0.0625253289471492 0.138032114122711 0.0631004967461671 -0.0481652506167867 0.0107416104951236 0.0218886981814027 0.0787664928499011 -0.0122588874817191 0.169016050293256 -0.0122588874817191 0.010519223476887 -0.0609505366384417 -0.0144553964838339 -0.0382555855563691 0.012266336488055 0.0340360449970435 0.315843703830915 -0.00105396878814726 -0.0312958428281189 -0.0418802663758456 0.000752765429684196 0.238039318325006 -0.00221241193463295 0.108200278183111 -0.063832608921566 0.325397588145078 0.0837793793481835 0.0132231361862496 -0.0552617744631018 0.244640745138832 0.0159281572379589 -0.0291791510616414 0.0303541220629554 0.00875735298734653 -0.0381553234426729 0.104705308152164 0.0335738926702976 -0.0122588874817191 -0.005466508150518 -0.0437597055151708 -0.00897638711373258 -0.0696567370986753 0.0565931249876337 0.0291502492639045 0.426827175083511 0.0335738926702976 0.322263279503474 0.0516625551590694 -0.0247146295158014 -0.0364110925844684 -0.407518704777929 -0.309602442311752 0.0009901892671891 0.0335738926702976 0.0335738926702976 0.0335738926702976 -0.0372113265393479 -0.151178776209507 0.0516625551590694 -0.0275906995197019 0.308130758907632 0.0335738926702976 -0.0818806472471383 0.0107416104951236 -0.0528735739461441 -0.0469741963740202 0.0385232559701414 -0.0381553234426729 0.0335738926702976 0.426827175083511 0.327991630333091 0.997934785536567 -0.0646175433303139 -0.00826859997133063 -0.734071111443261 0.0259666042670379 0.0345491435458332 0.0303541220629554 -0.364539826457321 0.319754329466724 0.0131285554600507 -0.0237842486492455 0.0335738926702976 0.123917076155773 -0.0456673696072289 0.981322809459449 -0.0785907859434294 -0.0413522837920823 0.0165997942106144 0.363395865287233 0.033434790064963 -0.249384767646744 -0.0565931249876334 0.431171430135772 0.0837793793481835 -0.0739020701524006 0.625671819650479 -0.0723865564628165 0.0335738926702976 0.0335738926702976 -0.0855099895028556 0.433334449962351 0.0107416104951236 0.308130758907632 0.363395865287233 0.0287013087514156 -0.0275906995197019 0.0159281572379589 -0.0855099895028556 0.0989448925433755 0.0877074430469543 0.000374748630118977 0.0613750579249484 -0.136326665382628 0.698970948516262 0.0812466482674255 0.0335738926702976 -0.051154221582944 0.0500191822539893 1 0.0303541220629554 0.0303541220629554 -0.0608026094742487 0.0466484902530073 0.206119610290653 0.310410090259982 0.370304126856387 -0.0555042501401505 0.0932749027824799 -0.0756406641144157 -0.0603498350911424 0.0545768486418862 -0.0583097284703775 -0.0122588874817191 -0.00221241193463295 0.000137828454261334 -0.249384767646744 0.0159281572379589 -0.0984621178119074 -0.00827218210793073 -0.000364650877070941 -0.0122588874817191 0.10319690210995 -0.00826859997133063 -0.00448545233811078 -0.0984621178119074 -0.0595611072838051 0.00872387897315693 -0.0437597055151708 0.0764026398244654 -0.0666392822553008 -0.0040260324185384 -0.0336488397492071 0.0176008314688097 0.0496991321925014 0.00702414363948247 0.00268761580141214 -0.00221241193463295 0.137356955505809 -0.00161903258392671 -0.00171652473371742 -0.0451376882336121 -0.0175650285483392 -0.01568560679883 0.191038392173902 0.315843703830915 0.0838867899667797 0.137356955505809 0.137356955505809 0.349563375890483 0.0578141128886955 -0.0371190079068837 -0.00398334371179948 0.0251378773486928 -0.106864985626371 -0.0800347941468675 -0.0340360449970441 -0.0340360449970441 -0.0340360449970441 -0.0340360449970441 -0.0340360449970441 -0.0340360449970441 -0.0340360449970441 -0.0340360449970441 -0.0340360449970441 -0.0340360449970441 -0.0340360449970441 -0.0340360449970441 -0.0340360449970441 -0.0340360449970441 -0.0798718694684649 -0.076693548001775 -0.0802190603742366 -0.117457878207096 -0.0260522286143357 -0.0260522286143357 -0.0316522870834839 -0.0326646568849519 -0.0128237744052328 -0.0610269546616276 -0.0300616783387814 -0.103813146598618 -0.067395718257554 0.0915121238230996 0.0216911144028219 0.0485830849247625 -0.0113500414529797 0.0132152858905065 -0.0418802663758456 -0.411917037711326 0.0613251352447292 0.0613251352447292 -0.0608026094742487 -0.0559003270693697 -0.0140079778057733 -0.028199459260935 0.00268761580141214 0.298435525541326 0.112098415638275 -0.0129095046211748 0.018015609264075 0.6557173010178 0.101750358213103 -0.0437597055151708 -0.129178460146268 -0.0565931249876334 -0.0120599385552493 -0.0688545112031475 0.0929796093428631 0.126722422811692 0.0335738926702976 0.00943702295218715
0.221487573847767 -0.202528015981733 0.0136891282338164 1 0.52914875337916 0.524840636167087 0.0215357121165283 -0.386253668395717 0.06864365160903 -0.0137657592355681 0.0597481922184942 0.832676921051246 0.20386673971042 0.583073131451569 0.583073131451569 -0.308386299456351 -0.308386299456351 -0.386253668395717 -0.182647337926678 -0.310699999983314 0.158641271672387 0.0124128018733084 -0.170576926589738 0.0788855577677942 -0.314515750482558 0.433190873042327 0.0474910137240964 0.0551664080542291 -0.0190645742820801 -0.00780260489705329 -0.00569357755978257 0.0455841636761474 0.276116518519977 0.187715283404304 0.123343663307413 0.919280951431156 -0.193954425758619 -0.47595107494043 0.00653844851186129 -0.01720196393073 0.523056313052348 -0.386253668395717 -0.812288557551984 0.104160903806826 -0.191508774775828 -0.0518597881480437 -0.0622465124245955 -0.620347370441624 0.588700835415449 0.0597481922184942 0.523056313052348 -0.663600694494832 0.630156510252735 -0.812288557551984 0.0136891282338164 -0.314515750482558 0.0373783315568929 -0.181534399271401 -0.206099433912779 0.214753915895384 -0.386253668395717 0.21374775134349 -0.31836561369805 0.118749754543161 0.0136891282338164 -0.207725609561887 0.0139033956214098 -0.386253668395717 0.363927723168101 0.211989985482816 -0.310699999983314 0.996407862502786 -0.386253668395717 0.143539708972655 0.00830345340020605 0.630156510252735 -0.01720196393073 0.0373783315568929 -0.663600694494832 -0.132812911462283 -0.180395552583758 -0.174102960112171 -0.158568033238981 0.398956102757641 0.831943784746837 0.20826844960028 0.70240254178286 -0.115236039844061 -0.386253668395717 0.22499085389333 -0.00569357755978257 -0.089156712158288 -0.187987595351647 -0.00547557136221191 -0.113812652445284 -0.663600694494832 -0.620347370441624 0.0115132018759276 0.406074507139103 0.20386673971042 -0.314515750482558 -0.663600694494832 0.363927723168101 -0.18965302346438 -0.31836561369805 -0.0111867681820112 0.00772261960580898 -0.31836561369805 0.937783570515171 0.588700835415449 -0.00992455348915894 0.528067323343228 0.528067323343228 0.140491898818229 0.0662540207439845 0.0223271374653446 0.0480481825814657 0.168326276111067 0.0366747417047347 0.0375739003386109 -0.0184131640133204 0.0367157566188887 -0.119957637750242 0.0136891282338164 0.0662540207439845 0.0188074310250879 0.0288209954026771 0.0474914697458077 0.0745798193056188 0.0587746577154028 0.162610805223984 -0.170346615367584 -0.174664470521485 -0.0617253121540937 -0.0172235169313002 0.52914875337916 0.992879701062589 0.848227048215243 1 0.588700835415449 0.582071871345649 0.17606136630155 -0.0245018908755652 -0.0245018908755652 -0.229523949095438 -0.0698576737421837 -0.191315570228157 -0.0134836677619115 0.0597481922184942 0.0597481922184942 0.0597481922184942 0.0597481922184942 0.0348402154882954 -0.0111867681820112 -0.01720196393073 -0.0378952967257731 -0.0933627184917107 1 0.0515426398073142 0.0740913983334185 1 0.150678744319388 0.0928080320464431 0.0768650603055505 0.0602192074484389 -0.0633631456000001 0.00778051077388793 -0.0633631456000001 -0.114895940584186 0.0808672669982561 -0.00101017263310387 0.00245126098564037 -0.0148826143838868 -0.310699999983314 0.023485720969345 0.0740913983334185 -0.01720196393073 0.0467353655697958 0.0371822113751982 0.0954148687838833 0.00245126098564037 0.0308734181277671 0.0602192074484389 0.0635409634383501 0.0795528593899671 0.0821632869568064 0.0489830687853579 0.0532612621289635 0.0307722419119492 0.00314498058794745 0.0619006884638515 -0.696735789499436 -0.479359729998082 -0.20667147702929 0.00349959707146987 0.0810290562856481 -0.142336997814576 0.0768650603055505 0.0552083386587364 -0.485028555443498 0.0726692856942399 -0.197187368570805 -0.485028555443498 0.0467353655697958 0.256558472808919 0.122492066547032 -0.181822496588479 0.122492066547032 0.0932862074446669 -0.144150509679831 0.172846608701216 0.221547587896077 0.12409389356398 -0.222398624942111 0.0590195372404573 -0.174664470521485 -0.182658500651852 -0.0579469266616481 -0.0579469266616481 0.221547587896077 -0.195699652779523 -0.196285880094454 0.220853440870046 0.20826844960028 0.0536336221297585 -0.0792534238281269 -0.386253668395717 0.176726323520079 0.131134436783525 0.687355805090646 0.0662540207439845 0.222241281210978 -0.219617136756535 -0.152642994994245 0.0157178719520242 0.221547587896077 0.221547587896077 0.124702494161742 0.0160613708899781 0.212484277774625 0.215257970998273 0.992879701062589 -0.386253668395717 -0.0333850889749507 0.0662540207439845 0.133787473014166 0.832676921051246 0.126024065728036 -0.247607860055203 -0.177762983042013 -0.21392769941793 0.110053827165446 0.128264197650734 -0.178591613425365 0.0313383055280201 0.179278176088736 0.34114306595876 -0.191508774775828 0.0313383055280201 1 0.52914875337916 0.363927723168101 -0.0149235972964021 0.0366747417047347 -0.00985261391939158 -0.0111365502239554 -0.310699999983314 -0.072672422987279 0.3330521538185 0.205444511220014 0.12921059688588 0.141816275966105 0.039369717226182 0.52914875337916 0.0139033956214098 0.12921059688588 0.0268893023262449 0.0322442740358627 -0.0042906884993539 0.144859994868149 -0.0321409117099035 0.202608869489238 0.0366747417047347 0.0225541812428279 -0.0525152317023738 -0.0494091097835482 -0.0494091097835482 -0.0134875891200846 -0.0520385402559771 -0.0520385402559771 0.0907320007192587 0.1422306431014 -0.0137657592355681 0.14642165015387 0.319479960455265 0.209676299500505 0.12921059688588 0.221547587896077 -0.204873251441212 -0.152642994994245 -0.0542431643858512 -0.0325182688894994 -0.00774018308231534 0.185309513888793 0.061231850531021 0.683535888944571 0.164108916664247 0.0307722419119492 0.0505668682007778 0.832676921051246 0.0505668682007778 0.0637687702014422 0.530233148625046 -0.0433361211993834 0.0505668682007778 -0.316516851447092 0.0637687702014422 0.0795152168987999 -0.0569193850873975 -0.0607928139162768 -0.00780260489705329 0.588700835415449 -0.0976046869212352 0.0307722419119492 0.0505668682007778 -0.0157322333498714 0.0715276426504158 0.0955755399825346 0.0364054263416702 0.242890378998974 0.0505668682007778 0.0795152168987999 0.167099199104324 0.167099199104324 0.165885240710348 0.0804863035449064 0.263990773363786 -0.202875911362844 -0.0154677174758793 0.526988839610113 0.363927723168101 0.0313963113747029 -0.181822496588479 -0.196092633335995 -0.0137657592355681 0.0453107518828941 0.00245126098564037 -0.20199164114807 -0.0584590919467568 0.0366747417047347 -0.0520385402559771 -0.00780260489705329 0.0597481922184942 -0.0520385402559771 0.0136891282338164 0.0597481922184942 0.0453107518828941 -0.0048900203889944 0.0374166042252787 0.52914875337916 -0.0143689886507377 0.0277173603619764 0.0124128018733084 -0.663600694494832 -0.0520385402559771 -0.0253842863219698 -0.330481460022853 -0.386253668395717 -0.386253668395717 0.393040403641219 0.832676921051246 0.588700835415449 0.12921059688588 0.135923105839173 0.0152283666887622 0.163613805961879 0.146971855744858 -0.111663740810884 -0.171789527490941 0.0475266327939152 0.115316561331771 0.0536336221297585 0.0559958893238933 -0.00575479311480922 0.0288209954026771 0.0487671102646359 0.0313383055280201 0.237408197692272 0.115316561331771 0.0313383055280201 -0.0381414728877902 -0.0350475987507304 0.0632305937353362 0.115316561331771 0.0590195372404573 0.236721968508413 0.196181147307781 0.0509541284426859 0.0807158840745527 0.0509541284426859 0.12921059688588 -0.326635973700308 0.176726323520079 0.0662540207439845 0.0613386826522101 0.23731796167773 -0.0380388436427096 0.143539708972655 0.0100168301894865 0.129386785026208 0.0475266327939152 0.0202054976907773 0.0613386826522101 0.113860026138176 0.266110395900089 -0.258389424898578 0.0211908357801696 -0.0729307433343476 -0.200266453321419 -0.314515750482558 0.160739635472796 0.162172791129793 -0.620347370441624 0.179434606979692 0.474821165136026 0.339623271774234 -0.386253668395717 -0.620347370441624 0.0373783315568929 -0.335315549035215 0.0535127523728778 0.175204283958596 0.12921059688588 -0.310699999983314 -0.131799596763916 -0.314515750482558 -0.31836561369805 -0.125559855614329 -0.47595107494043 0.0366747417047347 -0.0373494749519755 0.0834143702030252 -0.00118653229902007 -0.310699999983314 -0.0632653754103645 0.586183768021946 -0.310699999983314 0.588700835415449 -0.383563620724368 0.0124128018733084 -0.244059120496397 0.0513129528066511 0.30787097472467 0.334494211610987 -0.221547587896076 -0.221547587896076 0.222241281210978 0.363927723168101 0.363927723168101 0.588700835415449 0.588700835415449 0.360023338987313 0.039369717226182 0.204336803097632 0.52914875337916 0.0721086675352687 0.0620251609767682 0.0611317442314675 0.0170115896210403 0.10066037538753 0.20594073092535 0.155684379864831 0.20594073092535 0.0366747417047347 -0.23184609227425 0.0782191286539269 0.0602192074484389 0.0509541284426859 0.241520989979552 -0.214397757750886 -0.181822496588479 -0.0294762015068753 0.0931243776564209 -0.372231635938551 -0.112932690253473 -0.23760325751264 0.132022787536184 0.363927723168101 0.363927723168101 0.363927723168101 -0.253277259617443 0.363927723168101 -0.174664470521485 0.0136891282338164 -0.01720196393073 -0.198681934557233 -0.108388685263224 0.0100168301894865 0.225630436758374 0.831943784746837 0.168928708146722 0.177945601989063 0.0807158840745527 0.0680074417070761 -0.155557839926706 -0.0180201166960129 -0.000904489061542448 -0.175908239473208 0.235208937193429 0.211115797752235 0.0697472569435286 0.0635409634383501 0.0379947569955466 0.0726692856942385 0.00245126098564037 -0.0148826143838868 0.0410355433312724 -0.0758706887414246 -0.0759355662043945 -0.0520385402559771 -0.266275326944183 0.0795528593899671 0.0682439905642602 0.0883957479330446 -0.310699999983314 0.142892410013605 -0.181822496588479 -0.0474910137240964 -0.386253668395717 -0.170346615367584 -0.174664470521485 0.831943784746837 0.0452420580744683 0.586183768021946 0.525913283421663 0.526988839610113 0.020831988529177 -0.266465862223235 0.0505668682007778 0.0505668682007778 0.168928708146722 0.49194864948051 -0.31836561369805 -0.31836561369805 0.866520517311636 0.869828457538797 0.0373783315568929 0.0216981339242866 -0.31836561369805 -0.386253668395717 -0.392726811524555 -0.386253668395717 0.0343247955902507 0.588700835415449 -0.252174145343577 -0.17133238492881 0.00378527941873163 0.170561671558768 -0.253277259617443 -0.0474910137240964 -0.0709746123773738 0.310699999983314 -0.113624875508268 -0.253277259617443 -0.252174145343577 -0.17133238492881 -0.181822496588479 -0.181822496588479 0.00330180126711633 -0.179041476296003 -0.181822496588479 -0.196092633335995 -0.310699999983314 -0.310699999983314 -0.0774397403046991 -0.626965080536573 -0.485028555443498 -0.485028555443498 0.103100472926537 0.630156510252735 -0.38333915353882 0.0883691447380334 0.0662540207439845 0.0569240137261429 0.0587746577154028 0.0198432408460716 -0.0359864596772332 0.0505668682007778 0.0505668682007778 0.0505668682007778 0.0505668682007778 0.0505668682007778 0.0505668682007778 0.0505668682007778 0.0563334768070864 0.0396461885715751 0.0424765571124072 0.049903922210059 -0.0406293009474874 0.0139033956214098 -0.0274172274673795 0.0185805675597843 0.0637687702014422 -0.00985261391939158 -0.000885737670250735 -0.000885737670250735 0.0385616608400263 0.0536336221297585 -0.113624875508268 -0.113624875508268 -0.252174145343577 -0.108654227102983 -0.201047176223964 -0.0709746123773738 -0.0474910137240964 -0.0455841636761476 0.0946413258490942 0.0946413258490942 0.0974470087292081 0.0966122158991117 0.0662540207439845 0.00799942588754661 0.12921059688588 -0.0633631456000001 0.0834143702030252 -0.0633631456000001 -0.218563115585548 -0.0321409117099035 0.11433708157402 0.0946413258490942 0.0946413258490942 0.0946413258490942 0.0966122158991117 0.0966122158991117 0.200473918135696 0.0715276426504158 0.0662540207439845 0.0662540207439845 0.071221768895918 -0.22265747576732 -0.297940384482012 -0.11587998692078 0.0964210774746354 -0.227964142435662 -0.127897821175977 -0.291687941731803 -0.0569427323417772 0.0616576676804886 0.162317202010036 -0.330481460022853 -0.326635973700308 0.192752432311721 0.30787097472467 0.158470209706089 0.253277259617443 0.115861838328673 0.053973643488466 -0.291687941731803 0.227089812994303 0.221547587896077 -0.221547587896076 -0.812288557551984 0.231780159463541 0.363927723168101 -0.386253668395717 0.363927723168101 0.0632205874409016 0.0834417840782677 -0.181822496588479 -0.181822496588479 -0.181822496588479 -0.0689351919296342 0.0130858710310505 0.194687858386695 0.308855147864097 -0.0569193850873975 0.049400617403295 0.00166076561009009 -0.0324386238868884 -0.0324386238868884 -0.0324386238868884 0.187715283404304 0.155684379864831 -0.386253668395717 0.0410355433312724 0.0288209954026771 0.0946413258490942 -0.196285880094454 -0.168793277476126 -0.0569193850873975 0.0834143702030252 -0.0148826143838868 0.0313383055280201 0.588700835415449 0.222241281210978 0.588700835415449 0.054690139605701 0.0536336221297585 -0.330481460022853 0.222241281210978 1 -0.166814722261141 0.257284266502432 -0.0367327849828755 0.167750364072181 0.142155858543187 -0.174664470521485 0.00609010174406714 0.683535888944571 0.683535888944571 0.683535888944571 0.0597481922184942 0.0553583157183126 -0.0347530292138226 0.0591495571686625 -0.00985261391939158 0.0373783315568929 0.00245126098564037 -0.0111867681820112 -0.00985261391939158 -0.663600694494832 -0.626965080536573 0.00903425763473338 0.363927723168101 0.363927723168101 0.588700835415449 0.588700835415449 0.588700835415449 0.588700835415449 0.184263925406299 0.155684379864831 -0.0750665812780219 0.405267727225699 -0.0111867681820112 0.402318607302347 0.52914875337916 -0.0120595002013943 0.20386673971042 0.176628720223045 0.115316561331771 0.115316561331771 0.0714370875474693 0.0662540207439845 0.0475266327939152 0.0662540207439845 0.0795152168987999 -0.105761371950288 0.0587746577154028 0.0893321908855041 0.0509541284426859 0.0313383055280201 0.0587746577154028 0.188707492847082 0.207563514615403 0.0487671102646359 0.164822849537031 0.221547587896077 0.118218459596561 -0.663600694494832 -0.663600694494832 0.0662540207439845 0.218502271897675 -0.66058034168158 0.145957630503811 0.145054731128758 0.115316561331771 0.0162350211444126 0.0569240137261429 0.0852457600771665 -0.694329101520785 -0.663600694494832 0.0509541284426859 0.155684379864831 0.0918273900753367 -0.0467763898559266 -0.330481460022853 -0.663600694494832 0.115316561331771 -0.663600694494832 -0.626965080536573 0.52914875337916 0.0114303555606552 -0.379255888982422 0.0662540207439845 -0.0530663288824289 -0.0111365502239554 0.0569240137261429 -0.0579469266616481 0.182118806649939 0.0291634630702142 0.0100168301894865 0.0511156308215896 0.588700835415449 -0.0147542909715524 -0.281126001215493 0.363927723168101 0.363927723168101 0.248334092757925 0.363927723168101 0.00686352116492033 -0.389066686593873 -0.174664470521485 -0.297940384482012 -0.152642994994245 -0.196092633335995 -0.222241281210977 0.20386673971042 0.0313383055280201 -0.386253668395717 -0.191315570228157 -0.0416901146847053 0.0474910137240964 0.006009308121525 0.206347279693224 -0.00161620745877282 0.254168585758327 0.0895493599553536 0.206347279693224 0.155684379864831 0.0505668682007778 0.0448889235842786 -0.100381729467616 0.0895493599553536 -0.0569193850873975 -0.291687941731803 -0.291687941731803 -0.660765113631516 -0.221547587896076 -0.291687941731803 0.588700835415449 0.586183768021946 0.733440716525384 0.235950671166596 -0.0180201166960129 -0.0988983939397021 -0.0377845827352855 -0.066268322884028 0.0331267114452712 0.263990773363786 0.174554235858733 -0.406955535830824 -0.297940384482012 0.363927723168101 0.363927723168101 0.363927723168101 -0.291687941731803 0.363927723168101 0.162786433915302 0.363927723168101 -0.663600694494832 -0.665305572881394 -0.663600694494832 -0.221547587896076 -0.663600694494832 1 0.588700835415449 0.584348949870615 0.103100472926537 0.589965613756744 0.832676921051246 0.588700835415449 0.102031274409394 0.395765513909858 0.586183768021946 0.103100472926537 0.985876325423913 0.866541323445415 0.0946413258490942 0.434004190853826 0.0946413258490942 0.360023338987313 0.0795152168987999 0.0795152168987999 0.49194864948051 0.12921059688588 0.12921059688588 0.12921059688588 0.12921059688588 0.12921059688588 0.12921059688588 0.12921059688588 0.12921059688588 0.135923105839173 0.135923105839173 -0.0924149172867382 0.0924149172867382 -0.0172349832870223 -0.0466697735878182 -0.254134674547214 -0.0216981339242866 -0.125479312754303 0.142892410013605 0.306699698485143 -0.0466433227775541 0.306699698485143 0.00910479136584824 -0.141751784517314 0.00317827738748665 -0.174835836288442 -0.0324386238868884 -0.141751784517314 -0.0570740633497623 -0.0324386238868884 0.221547587896077 -0.0633631456000001 -0.28769203907231 -0.0627726458786023 0.020888384842455 0.00268918638896482 -0.832676921051246 0.222241281210978 -0.0519157437564423 -0.316516851447092 0.0505668682007778 0.259472022278318 -0.663600694494832 -0.21327883505947 -0.620347370441624 0.0714737737685683 -0.449876879141911 -0.139523517354792 0.0366747417047347 0.142968696049609 0.19170226417434 0.240077758083515 -0.479359729998082 0.137271103770928 0.011210724938115 0.0569240137261429 -0.0972953926463206 -0.174664470521485 -0.455892965553828 -0.663600694494832 -0.0289553036030144 0.0246491151374074 0.0060668094455757 -0.00118653229902007 0.00415876859051436 -0.0111867681820112 -0.0137657592355681 0.0313963113747029 0.0313963113747029 0.0313963113747029 -0.0137657592355681 0.0313963113747029 -0.0111867681820112 -0.0111867681820112 -0.0137657592355681 -0.0137657592355681 0.0662540207439845 0.0662540207439845 0.00799942588754661 -0.150420694598346 -0.220237597170052 -0.220237597170052 -0.21392769941793 -0.229523949095438 -0.218563115585548 -0.190712089445961 -0.182658500651852 0.168267322424209 -0.166052666725214 -0.00405397017050458 -0.0917294704640588 -0.485028555443498 0.103100472926537 -0.479359729998082 -0.479359729998082 0.104160903806826 0.103100472926537 0.103100472926537 -0.479359729998082 0.103100472926537 0.257241267072601 0.255875667703891 0.103100472926537 0.103100472926537 -0.680929881023355 0.117257092641882 -0.449876879141911 -0.316516851447092 -0.455158861722101 -0.323221217852591 0.122492066547032 0.176726323520079 0.0206406148308383 -0.291687941731803 -0.0157322333498714 0.0475266327939152 -0.479359729998082 -0.479359729998082 -0.291687941731803 -0.485028555443498 -0.485028555443498 -0.291687941731803 -0.479359729998082 -0.485028555443498 -0.291687941731803 -0.291687941731803 0.164822849537031 0.176515740627478 0.175376710543388 0.300439362096585 0.160077155501182 0.15734231139705 0.306699698485143 0.2472261561153 0.0475266327939152 -0.386253668395717 -0.386253668395717 -0.386253668395717 -0.0569193850873975 0.832676921051246 0.588700835415449 0.589965613756744 0.588700835415449 0.339623271774234 0.337043375149691 0.832676921051246 0.876504057390938 0.405267727225699 0.720460691141391 0.403003632827462 0.687930872134688 0.347964922583709 0.0505668682007778 0.0505668682007778 0.0100168301894865 0.14704499189554 0.517730530555405 -0.386253668395717 -0.00161954666597948 -0.00323907681629635 0.169129715014851 0.00166076561009009 -0.0184131640133204 0.049400617403295 -0.0111867681820112 -0.178591613425365 -0.702013663889552 0.526988839610113 0.049400617403295 -0.181822496588479 0.141751784517314 0.0374166042252787 0.845751085602475 -0.196092633335995 0.523056313052348 -0.160673306151671 -0.0148826143838868 0.178084540867249 -0.065181580788891 0.071221768895918 -0.168960704469101 0.0791167462732366 -0.00780260489705329 -0.00780260489705329 0.66161051846362 -0.174934844282738 0.52914875337916 -0.490643493714276 -0.00863553228990437 0.0288209954026771 0.225630436758374 0.125714438180571 -0.00780260489705329 0.99642501902961 0.0136891282338164 -0.485028555443498 -0.0154677174758793 -0.180395552583758 0.118749754543161 -0.209371706535059 0.890188365865619 0.52914875337916 0.683359227339888 -0.207725609561887 -0.047625783662752 0.263990773363786 0.0597481922184942 0.225630436758374 -0.326635973700308 -0.184383099674361 -0.207725609561887 0.406074507139103 0.0211900632252442 0.118749754543161 -0.178591613425365 0.0791167462732366 -0.663600694494832 0.0136891282338164 0.832676921051246 0.720460691141391 0.720460691141391 -0.310699999983314 0.0762959955895145 0.0136891282338164 -0.386253668395717 -0.182658500651852 0.143539708972655 0.330206155575128 0.0100168301894865 -0.180395552583758 0.687930872134688 0.0762959955895145 0.403003632827462 0.0398605155877388 0.404135322801924 -0.386253668395717 -0.742748522824452 -0.663600694494832 -0.180395552583758 -0.105912629538178 -0.663600694494832 -0.663600694494832 0.687930872134688 -0.386253668395717 -0.386253668395717 -0.386253668395717 -0.663600694494832 0.832676921051246 -0.18965302346438 1 0.989363611705173 -0.142255914231162 -0.0137657592355681 0.526988839610113 0.313345850359734 0.0366747417047347 -0.00992455348915894 -0.11836475335348 0.0288209954026771 0.0905223998639615 0.06671001623645 0.0430395574936599 0.360023338987313 -0.027857324465431 0.0409182143810733 0.0895975886557983 0.0505668682007778 0.0505668682007778 0.0505668682007778 0.0681908076405001 0.0453107518828941 -0.0215995621198662 0.0847035597530581 0.0673051725864949 0.0582165191092226 0.0227988454037409 0.0225541812428279 0.0141476186069874 0.0227988454037409 0.0227988454037409 0.0230093843961349 0.0185805675597843 -0.093283439921113 -0.037579001105898 -0.0525729438112478 0.00910479136584824 0.00910479136584824 0.0548890933773467 0.0490201556594656 0.0348402154882954 0.0348402154882954 0.0510474799306812 0.0726692856942399 0.147397870411345 0.151093330605959 -0.297940384482012 -0.291687941731803 -0.30416832578367 0.136405715232369 0.103100472926537 0.103100472926537 0.0946413258490942 0.0946413258490942 0.0974470087292081 0.0861498862714331 0.0883691447380334 0.0883691447380334 0.0795152168987999 0.0475830495079977 0.525913283421663 -0.000796789048024579 0.061231850531021 0.10343011257117 0.0313383055280201 -0.310699999983314 0.142892410013605 0.221547587896077 0.135923105839173 0.0313963113747029 -0.177762983042013 -0.177762983042013 -0.0309878720385602 0.221547587896077 0.222241281210978 0.222241281210978 -0.0762412058763524 -0.0324386238868884 -0.0324386238868884 -0.0520385402559771 -0.0324386238868884 -0.0324386238868884 -0.0324386238868884 0.00923120760987545 0.0110829747936345 -0.181822496588479 -0.181822496588479 0.222241281210978 0.207563514615403 0.137158303969529 0.0124128018733084 -0.0631124982288138 -0.213914084450177 -0.0324386238868884 -0.0520385402559771 -0.0399769955931617 -0.0633631456000001 0.0143676821646097 -0.0633631456000001 -0.0421832006268161 -0.0245968217249144 0.00401767254768278 0.0107275356760732 0.0635409634383501 -0.310699999983314 0.00572186712669169 -0.101201768661453 -0.17228632348197 -0.168793277476126 0.0104240297745247 0.0871798723270187 -0.485028555443498 -0.0565836138907529 -0.153330084480392 0.00245126098564037 0.06671001623645 0.406074507139103 0.0188074310250879 0.017483694895342 -0.181822496588479 -0.197701883324638 0.363927723168101 0.0246517728000505 -0.218563115585548 -0.052201303191477 -0.386253668395717 -0.0633631456000001 -0.0982258908448312 -0.21392769941793 0.0121620108573769 -0.273483791516055 -0.221547587896076 0.162786433915302 -0.0111365502239554 -0.386253668395717 0.0364054263416702 0.182664427767185 0.0946413258490942 -0.219655094803444 -0.0193565112776984 -0.0435045535789717 0.142391262498437 -0.386253668395717 -0.386253668395717 -0.386253668395717 0.286375906136929 -0.0819430339597461 0.182664427767185 -0.229523949095438 0.0932862074446669 -0.386253668395717 0.0680074417070761 -0.0324386238868884 -0.0802231733236112 -0.0834143702030251 -0.102351779159743 -0.218563115585548 -0.386253668395717 -0.0111365502239554 0.00572186712669169 0.0171812035803342 -0.175187334015447 0.0510474799306812 -0.0494091097835482 0.143058040584923 -0.620347370441624 0.363927723168101 -0.0509085233508018 0.0332895537633551 -0.697652543134023 0.0366747417047347 -0.386253668395717 0.3330521538185 0.00921431541676995 0.0187995584065436 0.0662540207439845 0.242205771072595 0.992879701062589 0.0528176695861843 -0.817066238414315 0.0313963113747029 0.221547587896077 -0.0137657592355681 0.06671001623645 0.0534618784154675 0.0732253501815154 0.0569240137261429 -0.386253668395717 -0.386253668395717 0.0807158840745527 -0.0111867681820112 -0.0324386238868884 0.0932862074446669 0.0528176695861843 0.845751085602475 -0.229523949095438 -0.181822496588479 0.0807158840745527 0.00769799021347854 -0.0439686682808147 -0.187832144195754 0.358911233395312 0.0371822113751982 0.0535386009001728 0.306699698485143 -0.386253668395717 0.00414383172531988 -0.115791300788426 0.0136891282338164 0.363927723168101 0.363927723168101 -0.21327883505947 0.0643054851401194 -0.0148826143838868 0.0952020733109134 0.0597481922184942 0.207563514615403 0.117257092641882 0.18234962238242 0.222241281210978 -0.153805183602296 0.211081541880831 -0.0633631456000001 -0.485028555443498 -0.0735434034226789 0.0313963113747029 -0.181822496588479 -0.113624875508268 -0.33336215836822 -0.47595107494043 -0.0633631456000001 -0.0392274859220928 0.0510474799306812 0.00778051077388793 -0.113624875508268 0.20826844960028 0.091961389962417 -0.21392769941793 0.104160903806826 0.207563514615403 -0.0531778773285738 -0.00577606288570679 0.134663977441559 0.102031274409394 0.0341119740069769 -0.0520385402559771 -0.485028555443498 -0.0293050630858522 -0.374662801855628 0.122942099139045 0.0113520566463351 -0.149222530243012 -0.412784417705151 0.112358856889555 0.00572186712669169 -0.392969155333201 -0.0293050630858522 -0.0293050630858522 -0.0112602290307734 0.0567178355657488 -0.156680844660797 -0.00317827738748658 -0.0093292765985468 -0.106918319830387 -0.174839510429074 0.310699999983314 0.310699999983314 0.310699999983314 0.310699999983314 0.310699999983314 0.310699999983314 0.310699999983314 0.310699999983314 0.310699999983314 0.310699999983314 0.310699999983314 0.310699999983314 0.310699999983314 0.310699999983314 -0.0709746123773738 -0.0750665812780219 -0.0730184092277909 -0.0494006174032949 0.00579332609127549 0.00579332609127549 -0.172011608491506 -0.173214608897557 -0.0143565042756863 0.003355234052818 0.326635973700308 -0.104099187245311 -0.148081417341999 0.22418981244566 0.137520954271761 0.502745521395182 -0.190712089445961 -0.197145952744179 -0.168793277476126 -0.0621476435492707 0.587440229924934 0.587440229924934 -0.21327883505947 -0.213747751343491 0.0270555365638633 -0.121747312196475 -0.0520385402559771 0.0648143936302197 0.049400617403295 0.0946815459942057 -0.0618604040092538 0.0313383055280201 -0.054722368906344 -0.21392769941793 0.0619423607743859 0.221547587896077 -0.160739635472796 -0.297940384482012 0.202942524132141 0.0225541812428279 -0.386253668395717 0.56237139463104
0.274301029444264 -0.0899068159376024 0.0747366210356153 0.52914875337916 1 0.991858400526201 0.0478270718737823 -0.0978096588153131 0.797087637800479 0.0711850806337746 0.0818597253764917 0.440609954741864 0.28492575753086 0.896914567629936 0.896914567629936 -0.101854285267715 -0.101854285267715 -0.0978096588153131 -0.145216575297309 -0.104023964497128 0.258910027474876 0.0435908216854209 -0.133682615337266 0.155274460030585 -0.102089928882211 0.872537808092424 -0.00535847261901349 0.0819003826458353 0.0708090427118619 0.0558015895417422 0.0537777775029544 -0.00457909132322631 0.217306050730704 0.232476443325194 -0.0370162210572223 0.480702925782981 -0.137111075528341 -0.243333584654754 -0.00230481761532592 0.0321351573961137 0.993852214475289 -0.0978096588153131 -0.425625348743176 -0.261957246360734 -0.124466951224668 -0.0128096478502207 -0.0218990189522395 -0.323086200144206 0.898841519403888 0.0818597253764917 0.993852214475289 -0.535384580520879 0.475445425572276 -0.425625348743176 0.078487428330683 -0.102089928882211 0.0673227393763661 -0.137218368702993 -0.126955129760962 0.229943605069185 -0.0978096588153131 0.350997770657945 -0.108803542851594 0.19363144527823 0.0747366210356153 -0.129913017294951 0.031448083945862 -0.0978096588153131 0.801522948932075 0.347654490856423 -0.104023964497128 0.527247978300543 -0.0978096588153131 0.202186851271195 -0.000692300016576004 0.475445425572276 0.0321351573961137 0.0673227393763661 -0.535384580520879 -0.200327701818944 -0.127245633503785 -0.133282962622981 -0.121386108731299 0.749238830665397 0.436215584542515 -0.546686638405371 0.393345780371355 -0.250964286675785 -0.0978096588153131 0.0549656115014322 0.0598303929206672 -0.0143539570806469 -0.134873876702223 0.0383918119507719 -0.241404171586451 -0.535384580520879 -0.323086200144206 0.0529856220493657 0.260258228362092 0.28492575753086 -0.102089928882211 -0.535384580520879 0.801522948932075 -0.133416992832185 -0.108803542851594 0.0708090427118619 0.0460366522251289 -0.108803542851594 0.493093968686718 0.898841519403888 0.0562736538238487 0.997956283504353 0.997956283504353 0.352668464911805 -0.104591288510651 -0.316511239776831 -0.115724910120207 0.132876108066147 -0.101689926119542 -0.134838595259871 -0.204131768497047 -0.204686189037603 -0.192644397828798 0.0747366210356153 -0.104591288510651 -0.318649455438473 0.0306333491234526 0.0228412233616563 -0.131816172248351 -0.104932465646035 0.134013160954803 -0.0141238359859945 -0.0202227239646088 -0.325179065898272 -0.218539927067038 0.995902870288606 0.518624312344674 0.623829143968638 0.52914875337916 0.898841519403888 0.331374493327658 0.459266592969996 0.0854222390359942 0.0854222390359942 -0.311989245353617 -0.209534465102992 -0.136375289260447 -0.0206091696288401 0.0818597253764917 0.0818597253764917 0.0818597253764917 0.0818597253764917 0.0629512269239844 0.06809604896476 -0.0453412223624431 -0.0179678752176886 -0.0439757209198895 0.52914875337916 0.13459687553093 -0.0652380671685394 0.52914875337916 0.284756872915507 -0.384540082910389 -0.181588104033073 -0.12877816134455 0.00111893264662184 -0.0440230454878296 0.00111893264662184 -0.229714399133486 -0.214978997271716 0.137168667592689 -0.0124880824382658 -0.11105774035527 -0.104023964497128 -0.0632891972736541 -0.0652380671685394 -0.0453412223624431 0.150341201565609 0.0868253333719583 0.0844187339590877 -0.0124880824382658 0.126070440136989 0.0702475860089291 0.12008147620603 0.150341201565609 0.137613878781948 -0.234992846415089 -0.00440016916351025 0.0823309300021151 -0.087561678592527 0.116981639035435 -0.374775728811866 -0.253652603548656 -0.100763400594165 -0.0951923560103331 0.200562833942907 -0.0135139726731812 -0.204339459005997 0.145261724259365 -0.256652255466222 0.137332432950416 -0.163679335456537 -0.256652255466222 0.0818342244778002 -0.682039659225946 -0.275512567756432 -0.0141238359859945 -0.275512567756432 0.103257813299766 0.000334748744514243 0.304036559177596 -0.588966092979164 -0.271078209655853 -0.353977666369697 0.0506821250066893 -0.0202227239646088 -0.277256525376394 0.0729353321666446 0.0729353321666446 -0.588966092979164 -0.14015219412587 -0.232217537690821 -0.587120760038479 -0.546665428241541 0.0378203521956093 -0.222752573739887 -0.0978096588153131 -0.123346999610508 -0.348610145661552 0.538129827900114 -0.104591288510651 -0.590810219766022 -0.273518783002601 -0.26049594469634 0.0749743990142271 -0.588966092979164 -0.588966092979164 -0.273410848363917 0.025686749585297 -0.544247394022304 0.336373718164833 0.518673300096052 -0.0978096588153131 -0.034165733104203 -0.104591288510651 -0.355663024901317 0.440609954741864 0.191175860337053 -0.212615071005777 -0.0145786407779527 -0.353977666369697 -0.58681599277331 -0.580149809906016 -0.124128441681823 0.0299853971329257 -0.117668186388103 0.908015461005111 -0.124466951224668 0.0299853971329257 0.52914875337916 1 0.801522948932075 -0.0831883141269299 -0.101689926119542 0.0576414236235575 0.0748502824764502 -0.104023964497128 -0.0798037935828271 0.623905108544134 0.379044301647974 0.196529432661362 0.229966190854158 0.255317829170066 0.995902870288606 0.031448083945862 0.196529432661362 -0.0980347044446628 0.05846199638707 -0.0662129813829247 0.230718869339136 0.00676864486359482 0.373657802757343 -0.101689926119542 0.0392149883203614 -0.113379853948131 -0.111598290031 -0.111598290031 -0.000971514374839403 -0.0260474349682701 -0.0260474349682701 0.0480854415097438 0.215861527826956 0.0711850806337746 0.205795781368295 0.592272699835993 0.396252090100384 0.196529432661362 -0.588966092979164 -0.27276838669619 -0.262283023733279 -0.178796728588736 0.0744548431304519 0.0571934499049544 0.117134032797572 0.0393064033216394 0.255832047636397 0.168371153362201 -0.212206255172314 -0.0935197166441383 0.440609954741864 -0.0935197166441383 0.0386772646405887 0.997954870892743 -0.0350905260894531 -0.0935197166441383 -0.124272834923676 0.0386772646405887 -0.174541980024976 -0.323146256548731 0.00907192031192924 0.0558015895417422 0.898841519403888 -0.0656951766360246 -0.212206255172314 -0.0935197166441383 0.0596878466507853 -0.207528448076499 0.111171548809181 0.0382510807235759 0.459020979351965 -0.0935197166441383 -0.174541980024976 0.168371153362201 0.168371153362201 0.0899599338791274 -0.189776044873516 0.23293688964054 -0.131848105960998 0.0622407946944492 0.995918135013541 0.801522948932075 0.0123376263968412 -0.0141238359859945 -0.0339579637464126 0.0711850806337746 -0.0957668643758546 -0.0124880824382658 -0.141050102966383 -0.0232855057662298 -0.101689926119542 -0.0392026721651109 0.0558015895417422 0.0818597253764917 -0.0392026721651109 0.0747366210356153 0.0818597253764917 -0.0957668643758546 0.0433280791041184 -0.0705224386663098 1 0.0380803306420879 -0.0527555592146828 0.0435908216854209 -0.535384580520879 -0.0392026721651109 0.00547128861233199 -0.12107756897178 -0.0978096588153131 -0.0978096588153131 0.749120878961089 0.440609954741864 0.898841519403888 0.196529432661362 0.22621515517833 0.00614622888796737 0.151480805632416 0.208674972449448 -0.159594454615981 -0.133891308133806 0.103377861747244 0.180158299316793 0.0378203521956093 0.107527784370674 0.0178032558111153 0.0306333491234526 0.0566404446163537 0.0299853971329257 0.448660600967452 0.180158299316793 0.0299853971329257 -0.0591641947906108 0.0717950222176977 -0.106044367225787 0.180158299316793 0.0506821250066893 0.447363746010359 0.361078608702495 0.0431568838346962 -0.171410008210406 0.0384271846109028 0.196529432661362 -0.114515543272599 -0.123346999610508 -0.104591288510651 0.116053234497458 0.309142358863017 -0.0723532044456869 0.202186851271195 -0.00147757465914369 0.293889368927959 0.103377861747244 0.0233882812503423 0.112033829064756 -0.152443648310763 0.236385156021413 -0.237079141702605 0.0757692916551084 0.00575757625160423 -0.138018481229936 -0.110785953874133 0.148661469575565 0.148344363146816 -0.323086200144206 -0.115137055413861 0.745383159564106 0.909964577738169 -0.0978096588153131 -0.323086200144206 0.0673227393763661 -0.204005432523522 -0.0987238648006827 0.410935058595349 0.196529432661362 -0.104023964497128 -0.223589892553257 -0.102089928882211 -0.108803542851594 -0.221535526811287 -0.243333584654754 -0.101689926119542 -0.0299839480005745 0.149627675611316 0.0424616124593081 -0.104023964497128 0.0098965674748349 0.889461089785468 -0.104023964497128 0.898841519403888 -0.0927682058548568 0.0435908216854209 -0.376953559623313 0.0017818298224969 0.066238590155351 0.626661111022428 0.588966092979164 0.588966092979164 -0.590810219766022 0.806343079664647 0.806343079664647 0.898841519403888 0.898841519403888 0.736720823823247 0.249026305092888 0.390310476092494 0.995902870288606 -0.134548704983766 0.0219545715836229 0.0472499730762382 0.0790343973364853 -0.134062200646498 0.287420977089303 0.25300177277541 0.287420977089303 -0.101689926119542 -0.112204055932437 -0.168831497940488 0.0702475860089291 0.0384271846109028 0.456433069977377 -0.0808128824526543 -0.0141238359859945 -0.163284631668237 0.0307273841856301 -0.196965906125169 0.0588677071896458 -0.307286254654543 -0.350971753282546 0.801522948932075 0.801522948932075 0.801522948932075 -0.222033059400166 0.806343079664647 -0.0202227239646088 0.0747366210356153 0.0321351573961137 -0.117355752766556 -0.163575066638972 0.00323036562115257 0.364124659150555 0.436215584542515 0.439629762375735 -0.121753797005605 -0.179928652789674 -0.100593251806571 -0.259897655274784 0.00108089864713178 -0.10918296213049 -0.106606672955173 0.373959202584157 0.343943334690111 0.131810301920057 0.12008147620603 0.128969387395231 0.0750413279235881 -0.0124880824382658 -0.0179528913985341 0.034600294724243 -0.182957144689509 -0.224301280086345 -0.0392026721651109 -0.140899257308142 0.150341201565609 0.128969387395231 -0.234992846415089 -0.104023964497128 0.230873580089322 -0.0141238359859945 0.00105617327321847 -0.0978096588153131 -0.00694247036772982 -0.0128096478502207 0.436215584542515 -0.100828271115873 0.893884031466034 0.993885519077887 0.991815582275426 0.00414417164534056 -0.211394896874016 -0.0935197166441383 -0.0935197166441383 0.439629762375735 0.311103498711694 -0.108803542851594 -0.108803542851594 0.460094788330931 0.45806075902797 0.0673227393763661 -0.0202438092982773 -0.108803542851594 -0.0978096588153131 -0.10336856470155 -0.0978096588153131 0.117669073281426 0.898841519403888 -0.219329079053091 -0.215924273699356 -0.202788303443189 0.0300249220721778 -0.222033059400166 0.00105617327321847 0.113257765151028 0.104023964497128 0.05675640915486 -0.222033059400166 -0.219329079053091 -0.215924273699356 -0.0141238359859945 -0.0141238359859945 -0.0457815146772755 -0.0188328833532619 -0.0141238359859945 -0.0339579637464126 -0.104023964497128 -0.104023964497128 -0.355682230696791 -0.331757790778192 -0.256652255466222 -0.256652255466222 -0.27408415185423 0.475445425572276 -0.21319106146611 -0.223827019019568 -0.104591288510651 -0.109001623132087 -0.104932465646035 0.0176343202821263 -0.169330966365458 -0.0935197166441383 -0.0935197166441383 -0.0935197166441383 -0.0935197166441383 -0.0935197166441383 -0.0935197166441383 -0.0935197166441383 -0.146797598738793 -0.108216355478467 -0.110165192318587 0.106049284116847 -0.11640910715906 0.031448083945862 -0.0370667369953963 0.0515566588996314 0.0386772646405887 0.0576414236235575 -0.0107681213790818 -0.0107681213790818 0.0393797026574741 0.0378203521956093 0.05675640915486 0.05675640915486 -0.219329079053091 0.0579765487537908 -0.266009862492385 0.113257765151028 0.00105617327321847 0.00457909132322643 -0.244472687383215 -0.244472687383215 -0.232173477359007 -0.187342441320168 -0.104591288510651 -0.245170249984735 0.196529432661362 0.00111893264662184 0.149627675611316 0.00111893264662184 -0.299604338842308 0.00676864486359482 0.216077390041761 -0.244472687383215 -0.244472687383215 -0.244472687383215 -0.235738017866824 -0.235738017866824 0.378861174396545 -0.207528448076499 -0.104591288510651 -0.104591288510651 0.13459687553093 -0.354969149980854 -0.396220479701292 0.0526444600308145 0.13064574910503 -0.1815693842444 -0.0159517755610595 -0.394036473221504 0.00348209652933264 0.0632621752348882 0.130667150261573 -0.12107756897178 -0.114515543272599 -0.00397218539775629 0.066238590155351 0.0847811462451289 0.222033059400166 -0.319340175267399 0.112488122588405 -0.394036473221504 -0.0743328558779755 -0.588966092979164 0.588966092979164 -0.425625348743176 0.306943128041267 0.801522948932075 -0.0978096588153131 0.806343079664647 0.0809659883654473 0.157690599373822 -0.0141238359859945 -0.0141238359859945 -0.0141238359859945 0.116749626307079 0.165322268146815 0.368056982943921 0.584703093785965 -0.323146256548731 -0.00179541211825966 -0.0454570975121334 -0.0349722213007483 -0.0349722213007483 -0.0349722213007483 0.232476443325194 0.25300177277541 -0.0978096588153131 -0.0303735704323096 0.0306333491234526 -0.244472687383215 -0.138890576107676 -0.135060479356636 -0.323146256548731 0.149627675611316 -0.0179528913985341 0.0299853971329257 0.898841519403888 -0.590810219766022 0.898841519403888 0.116288907696907 0.0378203521956093 -0.12107756897178 -0.590810219766022 0.52914875337916 -0.133014804416228 0.198495397100266 0.0926041389340731 0.204180364456448 0.2105058853252 -0.0202227239646088 -0.242786601837115 0.255832047636397 0.255832047636397 0.255832047636397 0.0818597253764917 0.106532311858736 -0.031116810816653 0.0777588768267381 0.0576414236235575 0.0673227393763661 -0.0124880824382658 0.0708090427118619 0.0576414236235575 -0.535384580520879 -0.331757790778192 0.669331693839223 0.806343079664647 0.806343079664647 0.898841519403888 0.898841519403888 0.898841519403888 0.898841519403888 0.233635360751629 0.25300177277541 0.112227317377014 0.818501230002478 0.0708090427118619 0.817138817884783 0.995902870288606 0.0567375662919901 0.28492575753086 0.142084101858087 0.180158299316793 0.180158299316793 0.130611383749056 -0.104591288510651 0.103377861747244 -0.104591288510651 -0.174541980024976 -0.263089960798114 -0.104932465646035 0.0864193507494403 0.0431568838346962 0.0299853971329257 -0.104932465646035 0.360109158987391 -0.55179058101685 0.0566404446163537 0.132026533726048 -0.588966092979164 0.184070957252313 -0.535384580520879 -0.535384580520879 -0.104591288510651 0.245075967501317 -0.53028266204953 0.233182232269905 0.225262543783781 0.180158299316793 0.0800307522312897 -0.109001623132087 0.153146687278186 -0.38300384712361 -0.535384580520879 0.0384271846109028 0.25300177277541 -0.21940949790869 -0.0768682934668275 -0.12107756897178 -0.535384580520879 0.180158299316793 -0.535384580520879 -0.331757790778192 0.995902870288606 0.672963075768191 -0.200682780866753 -0.104591288510651 -0.0706950425607928 0.0748502824764502 -0.109001623132087 0.0729353321666446 0.154284918946742 0.00615549809839711 -0.00147757465914369 0.0735178224328953 0.898841519403888 0.00395370368298876 -0.158065755438695 0.806343079664647 0.806343079664647 0.222426812171041 0.801522948932075 0.00234284448047963 -0.101024369917276 -0.0202227239646088 -0.396220479701292 -0.26049594469634 -0.0339579637464126 0.590810219766022 0.283323727753114 0.0299853971329257 -0.0978096588153131 -0.136375289260447 -0.0602750221042626 -0.00535847261901349 0.168613812765305 0.327751605524622 -0.0409447481017218 0.220478392592421 -0.38669602112555 0.327751605524622 0.25300177277541 -0.0935197166441383 0.114831507515822 -0.0489483940652338 -0.38669602112555 -0.323146256548731 -0.394036473221504 -0.394036473221504 -0.530327357513034 0.588966092979164 -0.394036473221504 0.898841519403888 0.893884031466034 0.390632768673883 -0.59917615936405 0.00108089864713178 -0.149523246816183 -0.0053548401151015 -0.0593870019330902 -0.162338985331543 0.23293688964054 0.0912100567134145 -0.0768917008831269 -0.396220479701292 0.801522948932075 0.801522948932075 0.801522948932075 -0.394036473221504 0.801522948932075 0.718532703337246 0.801522948932075 -0.535384580520879 -0.539180451210522 -0.535384580520879 0.588966092979164 -0.535384580520879 0.52914875337916 0.898841519403888 0.894989498780596 -0.27408415185423 0.896914567629936 0.440609954741864 0.898841519403888 -0.271241775282948 0.810857899032054 0.893884031466034 -0.27408415185423 0.515478310602398 0.460396254067621 -0.244472687383215 0.87458649895413 -0.244472687383215 0.722641038293775 -0.174541980024976 -0.174541980024976 0.311103498711694 0.196529432661362 0.196529432661362 0.196529432661362 0.196529432661362 0.196529432661362 0.196529432661362 0.196529432661362 0.196529432661362 0.22621515517833 0.22621515517833 -0.152998155734519 0.15299815573452 0.0724801490857627 -0.00375793041686586 -0.215539529100787 0.0146217615601392 -0.200815132659162 0.230873580089322 0.0631802900878962 0.0301891091743154 0.0631802900878962 0.00425711313872854 -0.069534427142496 -0.0409447481017218 -0.106910125544598 -0.0349722213007483 -0.069534427142496 0.0929701819521974 -0.0349722213007483 -0.588966092979164 0.00111893264662184 -0.386199922856479 0.0472699037595789 -0.11504970904979 0.00952866685767432 -0.440609954741864 -0.590810219766022 -0.0100637874624302 -0.124272834923676 -0.0935197166441383 0.226291083353666 -0.535384580520879 -0.340669566715299 -0.323086200144206 0.11617873411714 -0.252265161571115 -0.0774430518386705 -0.101689926119542 0.229093144368831 -0.00807590617683884 0.216357281160256 -0.253652603548656 0.259418741694675 0.162203750318954 -0.109001623132087 -0.0430857903045236 -0.0128096478502207 -0.255195035654916 -0.535384580520879 -0.00228579066858985 0.004649770228797 0.0475354283782009 0.0424616124593081 0.00313033572530139 0.0708090427118619 0.0711850806337746 0.0123376263968412 0.0123376263968412 0.0123376263968412 0.0711850806337746 0.0123376263968412 0.0708090427118619 0.0708090427118619 0.0711850806337746 0.0711850806337746 -0.104591288510651 -0.104591288510651 -0.245170249984735 -0.257884968745815 -0.257792918024298 -0.257792918024298 -0.353977666369697 -0.311989245353617 -0.299604338842308 -0.102833299079837 -0.277256525376394 0.137772729337257 -0.300605838507992 0.0540424096182999 0.0274960431153378 -0.256652255466222 -0.27408415185423 -0.253652603548656 -0.253652603548656 -0.261957246360734 -0.27408415185423 -0.27408415185423 -0.253652603548656 -0.27408415185423 -0.683854811778984 -0.680224477852077 -0.27408415185423 -0.27408415185423 -0.360313197682128 -0.311718364362332 -0.252265161571115 -0.124272834923676 -0.239896545569422 -0.126767959653753 -0.275512567756432 -0.123346999610508 -0.314496707498151 -0.394036473221504 0.0596878466507853 0.103377861747244 -0.253652603548656 -0.253652603548656 -0.394036473221504 -0.256652255466222 -0.256652255466222 -0.394036473221504 -0.253652603548656 -0.256652255466222 -0.394036473221504 -0.394036473221504 0.132026533726048 0.12495521714527 0.124845990111856 0.0597362519023671 0.0818416277772907 0.0846203206993875 0.0631802900878962 0.219740792943835 0.103377861747244 -0.0978096588153131 -0.0978096588153131 -0.0978096588153131 -0.323146256548731 0.440609954741864 0.898841519403888 0.896914567629936 0.898841519403888 0.905592887118283 0.908505086479347 0.440609954741864 0.468105134671085 0.822898224427284 0.384146632304058 0.819042702024649 0.262578486461314 0.680414433776259 -0.0935197166441383 -0.0935197166441383 -0.00147757465914369 0.234074114831075 0.444851020193841 -0.0978096588153131 -0.0457815146772755 -0.0492752315599163 0.0938390071776399 -0.0454570975121334 -0.204131768497047 -0.00179541211825966 0.0708090427118619 -0.124128441681823 -0.382172199234065 0.991815582275426 -0.00179541211825966 -0.0141238359859945 0.0695344271424964 -0.0705224386663098 0.619543962386412 -0.0339579637464126 0.993852214475289 0.000986077286067708 -0.0179528913985341 -0.119238536682914 -0.0140457912369023 0.13459687553093 -0.274648806758352 0.252244654497939 0.0497701818129746 0.0497701818129746 0.355663024901317 -0.0190219541089281 0.995902870288606 -0.259623393052505 0.0750288296789921 0.0306333491234526 0.364124659150555 0.237578634321171 0.0558015895417422 0.531047237146337 0.0747366210356153 -0.256652255466222 0.0622407946944492 -0.127245633503785 0.19363144527823 -0.140753145052723 0.466812456801998 0.995902870288606 0.530799817239963 -0.129913017294951 -0.0102606022570123 0.23293688964054 0.0818597253764917 0.364124659150555 -0.114515543272599 -0.143757131152097 -0.129913017294951 0.260258228362092 -0.121743844804146 0.19363144527823 -0.124128441681823 0.252244654497939 -0.535384580520879 0.0747366210356153 0.440609954741864 0.384146632304058 0.384146632304058 -0.104023964497128 0.0831637051971704 0.0747366210356153 -0.0978096588153131 -0.277256525376394 0.202186851271195 0.730252648308939 -0.00147757465914369 -0.127245633503785 0.262578486461314 0.0831637051971704 0.819042702024649 0.0589493254124475 0.820985861497439 -0.0978096588153131 -0.582476506126303 -0.535384580520879 -0.127245633503785 0.0394756746810443 -0.535384580520879 -0.535384580520879 0.262578486461314 -0.0978096588153131 -0.0978096588153131 -0.0978096588153131 -0.535384580520879 0.440609954741864 -0.133416992832185 0.52914875337916 0.520646309845161 0.0234436480459024 0.0711850806337746 0.995918135013541 -0.0343210844670503 -0.101689926119542 0.0562736538238487 -0.249533474035367 0.0306333491234526 -0.228135781011621 0.126070440136989 0.112195489232504 0.732069283638705 -0.00670195890411091 -0.0601752497219559 -0.0308913393129754 -0.0935197166441383 -0.0935197166441383 -0.0935197166441383 -0.103381897853776 -0.0957668643758546 0.0116003190733566 -0.0802784507770583 -0.169144268651942 0.133607811958747 0.0504258177846429 0.0392149883203614 0.0422122698945516 0.0504258177846429 0.0504258177846429 0.0744633647692439 0.0515566588996314 -0.0600730828985662 -0.0162996307549967 -0.0129272118761849 0.00425711313872854 0.00425711313872854 -0.0116215154763742 -0.00053921198347655 0.0629512269239844 0.0629512269239844 -0.00397867576831494 0.115885889570565 0.18167620924904 -0.416126842518442 -0.396220479701292 -0.394036473221504 -0.398397305791133 0.257783306416727 -0.27408415185423 -0.27408415185423 -0.244472687383215 -0.244472687383215 -0.232173477359007 -0.232677453337507 -0.223827019019568 -0.223827019019568 -0.174541980024976 -0.195677965450673 0.993885519077887 -0.0394565169776449 0.0393064033216394 0.0577680911592726 0.0299853971329257 -0.104023964497128 0.230873580089322 -0.588966092979164 0.22621515517833 0.0123376263968412 -0.0145786407779527 -0.0145786407779527 0.0730897177425451 -0.588966092979164 -0.590810219766022 -0.590810219766022 -0.00447586637183051 -0.0349722213007483 -0.0349722213007483 -0.0392026721651109 -0.0349722213007483 -0.0349722213007483 -0.0349722213007483 0.154757397424257 0.157913067725459 -0.0141238359859945 -0.0141238359859945 -0.590810219766022 -0.544796363514555 0.22314640997489 0.0435908216854209 0.0698729223212872 -0.13867442172437 -0.0349722213007483 0.02121081616391 -0.0312560312415414 0.00111893264662184 0.0530414206428992 0.00111893264662184 0.0378351999739419 -0.291639953307826 -0.0260321694997548 -0.0848618395555874 0.12008147620603 -0.104023964497128 -0.0227657012086367 -0.255268688072727 -0.132830232411921 -0.135060479356636 0.0891355642213771 0.102201353969085 -0.256652255466222 -0.0996900442557456 -0.255500800589024 -0.0124880824382658 0.0788359493881931 0.260258228362092 -0.318649455438473 -0.0276092098290963 -0.0141238359859945 -0.348118439731628 0.801522948932075 -0.126879508104401 -0.299604338842308 -0.00950666468028256 -0.0978096588153131 0.00111893264662184 -0.249556110533 -0.353977666369697 -0.126196775967114 -0.249706178685391 0.588966092979164 0.718532703337246 0.0748502824764502 -0.0978096588153131 0.0382510807235759 0.2305053598827 -0.244472687383215 -0.356115235032523 -0.0316655795456938 -0.104266554737546 0.181920082008753 -0.0978096588153131 -0.0978096588153131 -0.0978096588153131 0.784873191305323 -0.0737317625297262 0.2305053598827 -0.311989245353617 0.103257813299766 -0.0978096588153131 -0.100593251806571 -0.0349722213007483 -0.153146687278186 -0.152902836894023 -0.146642567548799 -0.299604338842308 -0.0978096588153131 0.0748502824764502 -0.00455288100234445 0.0749062877496918 -0.121498260381536 0.0964709443321767 -0.111598290031 0.211456686555854 -0.323086200144206 0.801522948932075 -0.0596309538935901 0.0323388916363017 -0.379873110914309 -0.101689926119542 -0.0978096588153131 0.623905108544134 0.109439476822233 0.082491309112339 -0.104591288510651 0.457727188292255 0.518673300096052 0.0740954055207229 -0.432349581485135 0.0123376263968412 -0.588966092979164 0.0711850806337746 0.0788359493881931 -0.109858281500217 0.0999867332300577 -0.109001623132087 -0.0978096588153131 -0.0978096588153131 -0.171410008210406 0.0708090427118619 -0.0349722213007483 0.103257813299766 0.0740954055207229 0.619543962386412 -0.311989245353617 -0.0141238359859945 -0.171410008210406 0.171940585435735 -0.0172909936454823 -0.107759601581231 0.72552337740825 0.0868253333719583 0.0788692898676284 0.0663733540243556 -0.0978096588153131 -0.247140546127545 -0.226265999778693 0.0747366210356153 0.801522948932075 0.801522948932075 -0.353147882741544 0.140019980884899 -0.0179528913985341 0.103226953277502 0.0818597253764917 -0.55179058101685 0.136479558425259 0.344609377264768 -0.590810219766022 0.00623553874949676 -0.540361661799387 0.00111893264662184 -0.256652255466222 -0.00111264394596624 0.0123376263968412 -0.0141238359859945 0.05675640915486 -0.152039627555739 -0.259623393052505 0.00111893264662184 -0.0169701808453399 0.0964709443321767 0.0431194333144944 0.05675640915486 -0.553664592861392 0.173791187024724 -0.353977666369697 0.148040496122125 -0.55179058101685 0.0177094304756576 0.106559187972705 -0.347120591186762 0.141423244230254 0.0953277433977381 -0.0392026721651109 -0.256652255466222 -0.0332261830277681 -0.187153912576306 0.215180362377982 -0.0760268246851627 -0.00613786841118031 -0.218424360043023 0.212338886129898 -0.0227657012086367 -0.207939138661025 -0.0332261830277681 -0.0332261830277681 0.0399786699295015 0.0694675146474677 0.115542962093993 0.0409447481017218 -0.159060542055326 0.0698946332657717 -0.21714370155967 0.104023964497128 0.104023964497128 0.104023964497128 0.104023964497128 0.104023964497128 0.104023964497128 0.104023964497128 0.104023964497128 0.104023964497128 0.104023964497128 0.104023964497128 0.104023964497128 0.104023964497128 0.104023964497128 0.113257765151028 0.112227317377014 0.115784564377754 0.00179541211825978 -0.204373646677048 -0.204373646677048 -0.139700334159649 -0.134150528597438 -0.0998837130344677 -0.181589716202484 0.1145155432726 0.0600719053428307 0.0965694587442308 0.361317936096967 0.230686067756257 0.79765909155271 -0.145357888871167 -0.149834168258999 -0.135060479356636 -0.0657384743808301 0.891939935195304 0.891939935195304 -0.353147882741544 -0.350997770657945 -0.158486157505629 -0.293146709096569 -0.0392026721651109 0.113171955583941 -0.00179541211825966 0.222909434518521 0.0182437938693895 0.0299853971329257 -0.0172909936454823 -0.353977666369697 0.0375515888460309 -0.588966092979164 -0.148661469575565 -0.396220479701292 0.349457666247209 0.0392149883203614 -0.0978096588153131 0.360058635663655
0.291132287307816 -0.0880340446189606 0.0850370480992237 0.524840636167087 0.991858400526201 1 0.0403650484751839 -0.0962704911893138 0.790598069507991 0.0761489278494689 0.0870999975714295 0.437022684966187 0.278426186121696 0.889612248458077 0.889612248458077 -0.0959371958189475 -0.0959371958189475 -0.0962704911893138 -0.13807194271472 -0.0979993501257523 0.269852754561138 0.0360105607581294 -0.127526797855839 0.156549019444921 -0.0961472247606845 0.881033050120475 -0.0119731240084382 0.0918416584968093 0.0758645868070522 0.0631160216376294 0.0609928689357311 -0.0111606147342557 0.229787970010104 0.244819864937368 -0.0274682992286549 0.47625201721726 -0.130123521846552 -0.257509643372243 0.00366972953018845 0.0356296498035499 0.989829922041007 -0.0962704911893138 -0.430885489323766 -0.274648785268633 -0.118169500916012 -0.00859672905343019 -0.0176082195515252 -0.331480588926683 0.891523511762481 0.0870999975714295 0.989829922041007 -0.537976319059452 0.485909116609869 -0.430885489323766 0.0886943875267226 -0.104806845504886 0.0609549748444683 -0.129191061208298 -0.118674613886559 0.241523120825361 -0.0962704911893138 0.342239783207043 -0.102904047625909 0.205803126014078 0.0850370480992237 -0.121682680348628 0.0347424175798384 -0.0962704911893138 0.799778157271547 0.344446054894086 -0.0979993501257523 0.522955336437849 -0.0962704911893138 0.214024420307777 0.00519433491737925 0.485909116609869 0.0356296498035499 0.0609549748444683 -0.537976319059452 -0.196870128431427 -0.121184294251915 -0.125074632863864 -0.113963572517183 0.741293575152415 0.441089528880709 -0.5421559269247 0.389514784977015 -0.254148187192762 -0.0962704911893138 0.0451108016536422 0.0671201693451794 -0.0111498222835194 -0.126424910555538 0.0355769486321816 -0.244605584221679 -0.537976319059452 -0.331480588926683 0.0526757585393505 0.254148187192762 0.278426186121696 -0.0961472247606845 -0.537976319059452 0.799778157271547 -0.125037725596975 -0.102904047625909 0.0758645868070522 0.0382835881863725 -0.102904047625909 0.496416936342152 0.891523511762481 0.0634907853545375 0.99388962915616 0.99388962915616 0.343653801736263 -0.102966929502577 -0.31609010256058 -0.113982488109972 0.143817210480921 -0.108576222967715 -0.130641284507742 -0.201714583572355 -0.201644242900519 -0.185531166909431 0.0850370480992237 -0.102966929502577 -0.31819645360165 0.0349761707079958 0.0334269616843644 -0.127783098494288 -0.106588052618179 0.135801506535704 -0.0172197219992126 -0.0159053204748563 -0.318809614192854 -0.229704792921158 0.991858400526201 0.51419667192651 0.618750176938363 0.524840636167087 0.891523511762481 0.341270699809495 0.467544794116008 0.0910052962921349 0.0910052962921349 -0.313010876753416 -0.213029500067859 -0.128047280432456 -0.0169068443755792 0.0870999975714295 0.0870999975714295 0.0870999975714295 0.0870999975714295 0.0612997576453491 0.0729749471547347 -0.0413217796453672 -0.012673695195629 -0.0406037212416043 0.524840636167087 0.135701704456526 -0.0711237770953815 0.524840636167087 0.287094279550829 -0.380514004157515 -0.180644565530767 -0.126969448690946 0.00475722128207183 -0.0411751337145684 0.00475722128207183 -0.234044256672875 -0.213228724380651 0.142024728898014 -0.00745121129375076 -0.108410075574215 -0.0979993501257523 -0.0605692606775338 -0.0711237770953815 -0.0413217796453672 0.151575266677028 0.0900281368100356 0.0870847230421317 -0.00745121129375076 0.127105280421184 0.0722015468159272 0.121067156503716 0.151575266677028 0.139064303849924 -0.23307962878037 -0.011429824173087 0.0794247418973628 -0.0836730502058249 0.117941874539122 -0.381108703038724 -0.251587465645077 -0.0986244682329566 -0.0924447749808344 0.203130936908632 -0.0126996140550521 -0.202675808974078 0.146454094840858 -0.254562695598169 0.138459716505459 -0.163514002271807 -0.254562695598169 0.0766679365295047 -0.676486765495282 -0.269064950524586 -0.0172197219992126 -0.269064950524586 0.110552745379025 0.0035541894277902 0.318810637611992 -0.584170966946479 -0.271125158348465 -0.356605755393976 0.0544115482963968 -0.0159053204748563 -0.278541407633576 0.0788029496068497 0.0788029496068497 -0.584170966946479 -0.133213848971205 -0.231097030464639 -0.582340657967493 -0.542134038820018 0.0423222309413126 -0.226773886951561 -0.0962704911893138 -0.115506204167595 -0.345771901483073 0.54389425331973 -0.102966929502577 -0.58600007959166 -0.289132714581567 -0.25465119595758 0.0815683030442913 -0.584170966946479 -0.584170966946479 -0.267015474146225 0.0299506620040644 -0.539577923497736 0.32977351044226 0.521429465899633 -0.0962704911893138 -0.0124495309290379 -0.102966929502577 -0.35276735900493 0.437022684966187 0.194283593173344 -0.224472709907473 -0.0171223408353443 -0.356605755393976 -0.581613128473608 -0.574858721917985 -0.11801934073099 0.0343955665524534 -0.115506204167595 0.904955992107533 -0.118169500916012 0.0343955665524534 0.524840636167087 0.991858400526201 0.799778157271547 -0.082678955761913 -0.108576222967715 0.064574648353263 0.0798105828899542 -0.0979993501257523 -0.0865183620679038 0.612552455678261 0.354859816350212 0.206543700699476 0.221312258183209 0.253589882795859 0.991858400526201 0.0347424175798384 0.206543700699476 -0.104442798631315 0.0513626870346246 -0.0614241992182953 0.222451962955061 -0.0156585888389686 0.358415587522736 -0.108576222967715 0.0425947751347594 -0.111796359300929 -0.109932439976575 -0.109932439976575 -0.00976734260189369 -0.0226454456335715 -0.0226454456335715 0.0555540860314139 0.224266488471196 0.0761489278494689 0.217692591612575 0.579981832352429 0.399504697333979 0.206543700699476 -0.584170966946479 -0.272251793947855 -0.256479595494335 -0.191265080979444 0.0803088620925854 0.0642200043705328 0.117202442771297 0.0475470768944073 0.254280827445049 0.180119477177655 -0.209321177141895 -0.0998966580471248 0.437022684966187 -0.0998966580471248 0.0470268611785913 0.989829922041007 -0.0409026767888938 -0.0998966580471248 -0.118958893942432 0.0470268611785913 -0.193939641613555 -0.316808821656011 -0.00918392105500895 0.0631160216376294 0.891523511762481 -0.0544267996310861 -0.209321177141895 -0.0998966580471248 0.0612707738849841 -0.228054187186707 0.111628769357725 0.0431928027930685 0.462788820569998 -0.0998966580471248 -0.193939641613555 0.177696956209143 0.177696956209143 0.0892149809681482 -0.21300692990039 0.222910409630031 -0.123707602151874 0.0639906840178481 0.991826519659613 0.799778157271547 0.00246547113598192 -0.0172197219992126 -0.0297824986095282 0.0761489278494689 -0.102159963055521 -0.00745121129375076 -0.12963618594662 -0.0188979598069852 -0.108576222967715 -0.0364718914981405 0.0631160216376294 0.0870999975714295 -0.0364718914981405 0.0850370480992237 0.0870999975714295 -0.102159963055521 0.0481963547168251 -0.066829079875758 0.991858400526201 0.0428546335453918 -0.0489416982636624 0.0360105607581294 -0.537976319059452 -0.0364718914981405 0.00623161798536582 -0.115308649593167 -0.0962704911893138 -0.0962704911893138 0.741276102359283 0.437022684966187 0.891523511762481 0.206543700699476 0.239200261834312 0.030137305243989 0.162778222885465 0.218064916648871 -0.15498198996987 -0.12818757914764 0.10599800074072 0.182295978601809 0.0423222309413126 0.110006837699242 -0.00480175167085274 0.0349761707079958 0.0600049267301281 0.0343955665524534 0.444769278738826 0.182295978601809 0.0343955665524534 -0.0626535309744051 0.0774290804530624 -0.104371468417235 0.182295978601809 0.0544115482963968 0.451035899653644 0.344881677558651 0.0475719015823568 -0.171398964616706 0.0428592580508786 0.206543700699476 -0.117230098879482 -0.115506204167595 -0.102966929502577 0.0947361316724304 0.303942259794567 -0.0718663235655132 0.214024420307777 0.00438378649890337 0.291407511368142 0.10599800074072 0.0236928418829869 0.0902990043790157 -0.147545648269365 0.226387321051091 -0.238029007865072 0.06382262786338 -0.0132613360316023 -0.130994130437292 -0.104806845504886 0.160086060676105 0.159670656320495 -0.331480588926683 -0.112893132586432 0.742115830277951 0.906882773271015 -0.0962704911893138 -0.331480588926683 0.0609549748444683 -0.201465119483437 -0.110738217288477 0.415364849850614 0.206543700699476 -0.0979993501257523 -0.235014797124438 -0.0961472247606845 -0.102904047625909 -0.232965276042733 -0.257509643372243 -0.108576222967715 -0.0369003983105506 0.123976298643115 0.0474530229224919 -0.0979993501257523 -0.00826653945146695 0.88651083210095 -0.0979993501257523 0.891523511762481 -0.0911253690647471 0.0360105607581294 -0.384285611297397 -0.00488150153886739 0.0585010899537643 0.615424465905968 0.584170966946479 0.584170966946479 -0.58600007959166 0.799778157271547 0.799778157271547 0.891523511762481 0.891523511762481 0.744395934786022 0.247245839435869 0.370463571742308 0.991858400526201 -0.13042292902743 0.0192369270587072 0.0517149474720358 0.0888089205654614 -0.130433963788943 0.280900849064763 0.263900174986346 0.280900849064763 -0.108576222967715 -0.110542174824437 -0.166771499594293 0.0722015468159272 0.0428592580508786 0.460179668524489 -0.0780940709626311 -0.0172197219992126 -0.161555416378018 0.0128394384207087 -0.195362288607505 0.0619661812530454 -0.302068222247117 -0.348114281840703 0.799778157271547 0.799778157271547 0.799778157271547 -0.212161968101248 0.799778157271547 -0.0159053204748563 0.0850370480992237 0.0356296498035499 -0.109403021055361 -0.159105113961571 0.00929680976045792 0.356845295091416 0.441089528880709 0.447475832686461 -0.114005529174779 -0.177170465611216 -0.102379775779625 -0.254025645365455 -0.0232426455920513 -0.114685437173782 -0.101064072676924 0.368296437051378 0.337573768902157 0.132892257453411 0.121067156503716 0.130028023482797 0.069830293959755 -0.00745121129375076 -0.0156271948287456 0.0376555831145524 -0.17992388989061 -0.22037026621154 -0.0364718914981405 -0.139752111988984 0.151575266677028 0.130028023482797 -0.23307962878037 -0.0979993501257523 0.222181746401354 -0.0172197219992126 0.00766111253940929 -0.0962704911893138 -0.00981204598611931 -0.0159053204748563 0.441089528880709 -0.108211656826997 0.890934898329962 0.989769077466126 0.987721356359886 0.0287164755416959 -0.22290331249039 -0.0998966580471248 -0.0998966580471248 0.447475832686461 0.312155436403646 -0.102904047625909 -0.102904047625909 0.462418977634825 0.460411844836168 0.0609549748444683 0.00738199441381545 -0.102904047625909 -0.0962704911893138 -0.101865682858835 -0.0962704911893138 0.121314090710825 0.891523511762481 -0.209407753087472 -0.203405346409744 -0.193782830920734 0.0368983871243408 -0.212161968101248 0.00766111253940929 0.116719971521576 0.0979993501257526 0.0598794933245013 -0.212161968101248 -0.209407753087472 -0.203405346409744 -0.0172197219992126 -0.0172197219992126 -0.0464057188255907 -0.0146143669307418 -0.0172197219992126 -0.0297824986095282 -0.0979993501257523 -0.0979993501257523 -0.349736888677205 -0.329056751723364 -0.254562695598169 -0.254562695598169 -0.271852668467717 0.485909116609869 -0.210197409320664 -0.244561525221534 -0.102966929502577 -0.107230224106944 -0.106588052618179 -0.00862162731486278 -0.175218192339498 -0.0998966580471248 -0.0998966580471248 -0.0998966580471248 -0.0998966580471248 -0.0998966580471248 -0.0998966580471248 -0.0998966580471248 -0.152820132026683 -0.103827764594646 -0.105758066347628 0.104953206694103 -0.111962592514228 0.0347424175798384 -0.0344458422255253 0.0546712547396961 0.0470268611785913 0.064574648353263 -0.00586257121855965 -0.00586257121855965 0.0437593696238495 0.0423222309413126 0.0598794933245013 0.0598794933245013 -0.209407753087472 0.060879598665647 -0.259504621258542 0.116719971521576 0.00766111253940929 0.0111606147342556 -0.264935867274872 -0.264935867274872 -0.252113107289224 -0.218632931661085 -0.102966929502577 -0.245727156068753 0.206543700699476 0.00475722128207183 0.123976298643115 0.00475722128207183 -0.300784563936428 -0.0156585888389686 0.217851046003268 -0.264935867274872 -0.264935867274872 -0.264935867274872 -0.267435765958722 -0.267435765958722 0.381971029529569 -0.228054187186707 -0.102966929502577 -0.102966929502577 0.135701704456526 -0.357440441519976 -0.392994611252248 0.0558173536915814 0.132396643067468 -0.174310560432083 -0.00528016229738581 -0.390828386078466 0.00610768522619298 0.0709009510400185 0.132174506534273 -0.115308649593167 -0.117230098879482 -0.0107133646487049 0.0585010899537643 0.0839181666639539 0.212161968101248 -0.316740235464479 0.110750369815938 -0.390828386078466 -0.0876975427065498 -0.584170966946479 0.584170966946479 -0.430885489323766 0.301772904967393 0.799778157271547 -0.0962704911893138 0.799778157271547 0.084185342968869 0.158984991496936 -0.0172197219992126 -0.0172197219992126 -0.0172197219992126 0.120173958567363 0.159872728142111 0.344825723628022 0.572981302645549 -0.316808821656011 -0.00843457856256034 -0.0461162425112401 -0.032460380307446 -0.032460380307446 -0.032460380307446 0.244819864937368 0.263900174986346 -0.0962704911893138 -0.0271783704282675 0.0349761707079958 -0.264935867274872 -0.130453228451552 -0.128851663857092 -0.316808821656011 0.123976298643115 -0.0156271948287456 0.0343955665524534 0.891523511762481 -0.58600007959166 0.891523511762481 0.11463401250733 0.0423222309413126 -0.115308649593167 -0.58600007959166 0.524840636167087 -0.12654530296238 0.210727996002712 0.100462054574102 0.216140755766331 0.2220857835052 -0.0159053204748563 -0.243274784198327 0.254280827445049 0.254280827445049 0.254280827445049 0.0870999975714295 0.113685915152826 -0.0378362726767505 0.0809941576675433 0.064574648353263 0.0658352141408323 -0.00745121129375076 0.0758645868070522 0.064574648353263 -0.537976319059452 -0.329056751723364 0.663882263272864 0.799778157271547 0.799778157271547 0.891523511762481 0.891523511762481 0.891523511762481 0.891523511762481 0.245981462446985 0.263900174986346 0.115691189572465 0.826613757916776 0.0758645868070522 0.825217197995167 0.991858400526201 0.0638587476036478 0.278426186121696 0.152849739087884 0.182295978601809 0.182295978601809 0.126113105125195 -0.102966929502577 0.10599800074072 -0.102966929502577 -0.193939641613555 -0.259458275716961 -0.106588052618179 0.0939019916833018 0.0475719015823568 0.0343955665524534 -0.106588052618179 0.365030928396481 -0.547298123112796 0.0600049267301281 0.133688587917973 -0.584170966946479 0.186327434292037 -0.537976319059452 -0.537976319059452 -0.102966929502577 0.256157692402022 -0.532810020825754 0.225052079091827 0.229291936488092 0.182295978601809 0.0825300500412701 -0.107230224106944 0.120521064821668 -0.379885583203406 -0.537976319059452 0.0428592580508786 0.263900174986346 -0.252404981364401 -0.0763719274019174 -0.115308649593167 -0.537976319059452 0.182295978601809 -0.537976319059452 -0.329056751723364 0.991858400526201 0.66748407994463 -0.199048902043648 -0.102966929502577 -0.074287622060552 0.0798105828899542 -0.107230224106944 0.0788029496068497 0.165202284586576 -0.00422124272995517 0.00438378649890337 0.0787344303245524 0.891523511762481 -0.0192026878774634 -0.156335531904764 0.799778157271547 0.799778157271547 0.207795600440301 0.799778157271547 0.00430139422393893 -0.0994126453465976 -0.0159053204748563 -0.392994611252248 -0.25465119595758 -0.0297824986095282 0.58600007959166 0.282912196247192 0.0343955665524534 -0.0962704911893138 -0.128047280432456 -0.0637686875164449 -0.0119731240084382 0.15891816168399 0.321631136298697 -0.0412988816484008 0.2106767921424 -0.382649993456323 0.321631136298697 0.263900174986346 -0.0998966580471248 0.12350620968278 -0.0466570978092 -0.382649993456323 -0.316808821656011 -0.390828386078466 -0.390828386078466 -0.532832810872414 0.584170966946479 -0.390828386078466 0.891523511762481 0.890934898329962 0.386801178250291 -0.615997996095952 -0.0232426455920513 -0.144829010587832 0.0192104956111803 -0.0655908218990603 -0.159851788724605 0.222910409630031 0.0901831262886041 -0.0673490973199153 -0.392994611252248 0.799778157271547 0.799778157271547 0.799778157271547 -0.390828386078466 0.799778157271547 0.717925756161855 0.799778157271547 -0.537976319059452 -0.541710789600376 -0.537976319059452 0.584170966946479 -0.537976319059452 0.524840636167087 0.891523511762481 0.887702852748268 -0.271852668467717 0.889612248458077 0.437022684966187 0.891523511762481 -0.269033433388033 0.80898618898775 0.890934898329962 -0.271852668467717 0.518162251816607 0.462698904158058 -0.264935867274872 0.88308040494573 -0.264935867274872 0.730477717885588 -0.193939641613555 -0.193939641613555 0.312155436403646 0.206543700699476 0.206543700699476 0.206543700699476 0.206543700699476 0.206543700699476 0.206543700699476 0.206543700699476 0.206543700699476 0.239200261834312 0.239200261834312 -0.128079811333098 0.128079811333098 0.0781047708815174 -0.0246471546169096 -0.227260246261672 -0.00762589030173695 -0.203286459701847 0.222181746401354 0.0554164335562787 0.0336253928334772 0.0554164335562787 -0.00466268525766443 -0.0655428207961897 -0.0412988816484008 -0.101349759613629 -0.032460380307446 -0.0655428207961897 0.104909412658402 -0.032460380307446 -0.584170966946479 0.00475722128207183 -0.382890490569654 0.0503070261647335 -0.124160785320874 0.0127518129976421 -0.437022684966188 -0.58600007959166 -0.030733010751981 -0.118958893942432 -0.0998966580471248 0.216400618842898 -0.537976319059452 -0.331870713413501 -0.331480588926683 0.119800593158396 -0.249895738398046 -0.0749238583660049 -0.108576222967715 0.220651669875352 -0.0149128945602329 0.206217341754599 -0.251587465645077 0.261548162073385 0.156649581859659 -0.107230224106944 -0.0510682412388336 -0.00859672905343019 -0.252799727475836 -0.537976319059452 -0.00419474425879716 -0.00525904765464207 0.0526008306344816 0.0474530229224919 -0.00586555128925868 0.0758645868070522 0.0761489278494689 0.00246547113598192 0.00246547113598192 0.00246547113598192 0.0761489278494689 0.00246547113598192 0.0758645868070522 0.0758645868070522 0.0761489278494689 0.0761489278494689 -0.102966929502577 -0.102966929502577 -0.245727156068753 -0.252066325910104 -0.25615447273032 -0.25615447273032 -0.356605755393976 -0.313010876753416 -0.300784563936428 -0.0968702850407727 -0.278541407633576 0.148546111673195 -0.303071718895978 0.0526008306344816 0.0323248007463127 -0.254562695598169 -0.271852668467717 -0.251587465645077 -0.251587465645077 -0.259552022751039 -0.271852668467717 -0.271852668467717 -0.251587465645077 -0.271852668467717 -0.678287139803249 -0.674686362601131 -0.271852668467717 -0.271852668467717 -0.357379671941476 -0.309180478291066 -0.249895738398046 -0.118958893942432 -0.237617605715809 -0.121378520274849 -0.269064950524586 -0.115506204167595 -0.31541393435825 -0.390828386078466 0.0612707738849841 0.10599800074072 -0.251587465645077 -0.251587465645077 -0.390828386078466 -0.254562695598169 -0.254562695598169 -0.390828386078466 -0.251587465645077 -0.254562695598169 -0.390828386078466 -0.390828386078466 0.133688587917973 0.125455335584984 0.125311149642187 0.0516516990449461 0.0807116833711772 0.0837786839440528 0.0554164335562787 0.209963100567408 0.10599800074072 -0.0962704911893138 -0.0962704911893138 -0.0962704911893138 -0.316808821656011 0.437022684966187 0.891523511762481 0.889612248458077 0.891523511762481 0.902507693319563 0.901108401945323 0.437022684966187 0.463362187877652 0.830990704141274 0.380373539645537 0.827104568782018 0.254822193255144 0.687958252684944 -0.0998966580471248 -0.0998966580471248 0.00438378649890337 0.225912691135894 0.459485115031142 -0.0962704911893138 -0.0464057188255907 -0.0499773521089756 0.0931010206704598 -0.0461162425112401 -0.201714583572355 -0.00843457856256034 0.0758645868070522 -0.11801934073099 -0.388654903904607 0.987721356359886 -0.00843457856256034 -0.0172197219992126 0.0655428207961894 -0.066829079875758 0.620561587329461 -0.0297824986095282 0.985716237120445 -0.0014404915481085 -0.0156271948287456 -0.117024573584374 -0.0118326333284514 0.135701704456526 -0.275571851325279 0.249565431891435 0.0570068685165348 0.0570068685165348 0.35276735900493 -0.014661319871074 0.991858400526201 -0.257509643372243 0.0800569796683482 0.0349761707079958 0.356845295091416 0.239528781724419 0.0631160216376294 0.526723663239823 0.0850370480992237 -0.254562695598169 0.0639906840178481 -0.121184294251915 0.205803126014078 -0.133617710572916 0.462163858142279 0.991858400526201 0.542330971319938 -0.121682680348628 0.0110711075900113 0.222910409630031 0.0870999975714295 0.356845295091416 -0.117230098879482 -0.136670708813369 -0.121682680348628 0.254148187192762 -0.133075937298809 0.205803126014078 -0.11801934073099 0.249565431891435 -0.537976319059452 0.0850370480992237 0.437022684966187 0.380373539645537 0.380373539645537 -0.0979993501257523 0.0884086684865939 0.0850370480992237 -0.0962704911893138 -0.278541407633576 0.214024420307777 0.723898097215381 0.00438378649890337 -0.121184294251915 0.254822193255144 0.0884086684865939 0.827104568782018 0.052308626862531 0.829061621745803 -0.0962704911893138 -0.584170966946479 -0.537976319059452 -0.121184294251915 0.0627885823733742 -0.537976319059452 -0.537976319059452 0.254822193255144 -0.0962704911893138 -0.0962704911893138 -0.0962704911893138 -0.537976319059452 0.437022684966187 -0.125037725596975 0.524840636167087 0.523348214525057 0.0297024438119225 0.0761489278494689 0.991826570231453 -0.0400490495673205 -0.108576222967715 0.0634907853545375 -0.2526017645827 0.0349761707079958 -0.248464545419534 0.127105280421184 0.113608879896496 0.739767094053584 -0.0161261870868488 -0.0564389548544528 -0.0272089636051864 -0.0998966580471248 -0.0998966580471248 -0.0998966580471248 -0.0991575442551314 -0.102159963055521 -0.0106079432256608 -0.0768080260857518 -0.166903492284537 0.135208729119292 0.0537412551641618 0.0425947751347594 0.0454601239218879 0.0537412551641618 0.0537412551641618 0.0772751580902887 0.0546712547396961 -0.0539236943907241 -0.0125426062183033 -0.0089801108895888 -0.00466268525766443 -0.00466268525766443 -0.0349735328831829 -0.0209824855584107 0.0612997576453491 0.0612997576453491 -0.0254920236919931 0.11726055124415 0.168875128616698 -0.410243757896784 -0.392994611252248 -0.390828386078466 -0.395153714495941 0.259899302440718 -0.271852668467717 -0.271852668467717 -0.264935867274872 -0.264935867274872 -0.252113107289224 -0.25366966542484 -0.256202709169168 -0.244561525221534 -0.193939641613555 -0.215637536963036 0.989769077466126 -0.0350723182025513 0.0475470768944073 0.0651234748612274 0.0343955665524534 -0.0979993501257523 0.222181746401354 -0.584170966946479 0.239200261834312 0.00246547113598192 -0.0171223408353443 -0.0171223408353443 0.0760970000824999 -0.584170966946479 -0.58600007959166 -0.58600007959166 -0.00310874202206418 -0.032460380307446 -0.032460380307446 -0.0364718914981405 -0.032460380307446 -0.032460380307446 -0.032460380307446 0.148821525222997 0.152086254135555 -0.0172197219992126 -0.0172197219992126 -0.58600007959166 -0.540281202187972 0.227514602271747 0.0360105607581294 0.0746656707590077 -0.131452871762937 -0.032460380307446 0.0247214923832607 -0.0377583109483321 0.00475722128207183 0.0548896270217587 0.00475722128207183 0.0414007920333155 -0.298591211208192 -0.00295613739578606 -0.0810697654038837 0.121067156503716 -0.0979993501257523 -0.0178199260661107 -0.251103689607299 -0.126363628356718 -0.128851663857092 0.0874326091842691 0.105124060598209 -0.254562695598169 -0.0980803856027355 -0.249613299507119 -0.00745121129375076 0.0812776011347076 0.254148187192762 -0.31819645360165 -0.0242979838849601 -0.0172197219992126 -0.350469135924075 0.799778157271547 -0.118154363717002 -0.300784563936428 -0.00536782381777587 -0.0962704911893138 0.00475722128207183 -0.253215730906734 -0.356605755393976 -0.117138055228652 -0.240100073563561 0.584170966946479 0.717925756161855 0.0798105828899542 -0.0962704911893138 0.0431928027930685 0.242822986796567 -0.264935867274872 -0.358712795084829 -0.0294152025336784 -0.107136187245922 0.168320248705955 -0.0962704911893138 -0.0962704911893138 -0.0962704911893138 0.780039275774571 -0.0704824990016649 0.242822986796567 -0.313010876753416 0.110552745379025 -0.0962704911893138 -0.102379775779625 -0.032460380307446 -0.120521064821668 -0.120475351147068 -0.142349548113746 -0.300784563936428 -0.0962704911893138 0.0798105828899542 0.000460357330681128 0.0850939806629801 -0.115495903170665 0.0972628192502044 -0.109932439976575 0.223246175286383 -0.331480588926683 0.799778157271547 -0.0563975005652673 0.037321730654688 -0.386474026289246 -0.108576222967715 -0.0962704911893138 0.612552455678261 0.103594898941768 0.0922851732498995 -0.102966929502577 0.461484409517954 0.521429465899633 0.0792364517463415 -0.428829564360018 0.00246547113598192 -0.584170966946479 0.0761489278494689 0.0812776011347076 -0.111409307291041 0.103511393488744 -0.107230224106944 -0.0962704911893138 -0.0962704911893138 -0.171398964616706 0.0758645868070522 -0.032460380307446 0.110552745379025 0.0792364517463415 0.620561587329461 -0.313010876753416 -0.0172197219992126 -0.171398964616706 0.16226297436553 -0.0129073451797138 -0.119451384715567 0.733316521850623 0.0900281368100356 0.0822378701115742 0.0546031503818905 -0.0962704911893138 -0.247664714973349 -0.234360419336659 0.0850370480992237 0.799778157271547 0.799778157271547 -0.344380026980355 0.141169324986929 -0.0156271948287456 0.110605799462699 0.0870999975714295 -0.547298123112796 0.139644128509372 0.347438078945489 -0.58600007959166 0.0119891701313508 -0.535722218611823 0.00475722128207183 -0.254562695598169 0.00270027423356895 0.00246547113598192 -0.0172197219992126 0.0598794933245013 -0.149906491682821 -0.257509643372243 0.00475722128207183 -0.0274453438034783 0.0972628192502044 0.0446924390100804 0.0598794933245013 -0.549156877503491 0.175217739681918 -0.356605755393976 0.150276112366194 -0.547298123112796 0.0214846315521892 0.108940210949837 -0.344234275065088 0.143693511024943 0.0984576769280489 -0.0364718914981405 -0.254562695598169 -0.0280190405233951 -0.185222217029535 0.19926879536946 -0.0702341370970131 -0.00290931258992892 -0.216646036388233 0.214081854846667 -0.0178199260661107 -0.206246181479121 -0.0280190405233951 -0.0280190405233951 0.0446863453119819 0.0710252178849952 0.112122276756053 0.0412988816484006 -0.153400071429818 0.0683461194323956 -0.204564367877213 0.0979993501257526 0.0979993501257526 0.0979993501257526 0.0979993501257526 0.0979993501257526 0.0979993501257526 0.0979993501257526 0.0979993501257526 0.0979993501257526 0.0979993501257526 0.0979993501257526 0.0979993501257526 0.0979993501257526 0.0979993501257526 0.116719971521576 0.115691189572465 0.119208189752401 0.00843457856256046 -0.195138688470373 -0.195138688470373 -0.141251116763738 -0.135610335645022 -0.090421672605131 -0.171730347808188 0.117230098879482 0.0629537373234234 0.0992032383222489 0.353986406963883 0.243566034759708 0.795175749120964 -0.137313666616248 -0.141472860802701 -0.128851663857092 -0.0724905724312134 0.889013184081522 0.889013184081522 -0.344380026980355 -0.342239783207043 -0.15084465940744 -0.298019724507602 -0.0364718914981405 0.119557418286482 -0.00843457856256034 0.217704843251001 -0.000789977843590707 0.0343955665524534 -0.0129073451797138 -0.356605755393976 0.0342454124968661 -0.584170966946479 -0.160086060676105 -0.392994611252248 0.343438237292821 0.0425947751347594 -0.0962704911893138 0.369437486973692
-0.0165758541021059 -0.00948796588609669 0.136467862300895 0.0215357121165283 0.0478270718737823 0.0403650484751839 1 -0.0734311819916576 0.0591030455852767 0.473679419390674 -0.0247765296020624 0.010848115075008 0.0286999942131995 0.0365537087249941 0.0365537087249941 -0.0114033458013214 -0.0114033458013214 -0.0734311819916576 0.0768891735027975 -0.00875027004645733 -0.00204750965812519 0.990468840051838 0.0320487041828793 0.00132295147591846 -0.00606471279751409 0.0355221690760872 -0.0094920841332167 0.150590557588818 0.469083809047275 0.335516658382313 0.333829144456895 -0.012566785803797 -0.0363184785773891 0.0116189936456879 -0.0789966893507068 0.0190537458445391 0.091492124924822 0.00107744638808128 -0.277337143337733 -0.0759329497415326 0.0397740562493992 -0.0734311819916576 0.0293054394750693 -0.0145338996375217 0.0467710654993015 0.0735303096898514 0.0656800132406784 0.0457830773798106 0.0335653959187429 -0.0247765296020624 0.0397740562493992 -0.0166432029545235 0.033731418703607 0.0293054394750693 0.136467862300895 0.000928523587246648 -0.0295051279386248 0.0547974049610998 0.0748773551916737 -0.0375441476626024 -0.0734311819916576 0.0255428216872588 -0.0102225155964197 0.000488808836119111 0.136467862300895 0.0766805136277768 -0.0368059369576287 -0.0734311819916576 -0.00628309162256747 0.0172907510000409 -0.00875027004645733 0.0255337524270895 -0.0734311819916576 0.0228460849569754 -0.279597487002771 0.033731418703607 -0.0759329497415326 -0.0295051279386248 -0.0166432029545235 0.0661506010054654 0.0407117545456419 0.0630344352072641 0.0140510986744678 -0.00589016548511419 -0.00473833982998572 -0.00731045784299695 -0.00174402108220503 -0.0196938175153823 -0.0734311819916576 -0.00400296295816202 0.340500664418743 -0.0765372334816622 0.0732897327529871 0.750777845846289 -0.0106592694364787 -0.0166432029545235 0.0457830773798106 0.686576937206934 -0.0828839515665333 0.0286999942131995 -0.00606471279751409 -0.0166432029545235 -0.00628309162256747 0.069831047414687 -0.0102225155964197 0.478982466037762 0.984085116305143 -0.0102225155964197 0.00559280011079395 0.0335653959187429 0.329154689267435 0.0390353731306349 0.0390353731306349 -0.047970815694259 -0.0182798970754931 -0.0471120525335689 -0.0247832764260991 -0.0145548604853665 -0.0148791069632212 -0.00452423811919148 0.0161613077758589 0.0241269572598767 0.0484632654207419 0.136467862300895 -0.0182798970754931 -0.0438055903074258 -0.185471845574923 -0.0211984144203526 0.00234065358148335 -0.00447092746983048 0.000706529960690366 -0.0999511632485511 -0.140621215673965 -0.0460648567799136 -0.0065361792945489 0.0369726747533489 0.0267909555375329 0.0372847157209403 0.0215357121165283 0.0335653959187429 0.0121403251974486 -0.0441735750762472 0.0327900828819626 0.0327900828819626 -0.0224592015874483 0.01576917995648 0.071575472769456 -0.0593411418983138 -0.0247765296020624 -0.0247765296020624 -0.0247765296020624 -0.0247765296020624 -0.0481841424853262 0.469629568643591 0.121941650211334 -0.0527308478850064 0.113894182912092 0.0215357121165283 -0.0164965216480834 0.0528322649955659 0.0215357121165283 0.0825625080151958 0.0267994369624749 -0.00468882868384269 -0.000358292995729884 0.00555589950217735 -0.0682501720288172 0.00555589950217735 -0.00772326118574861 0.0069030099551451 -0.0334664840428997 -0.0784997789568631 -0.0620352080872337 -0.00875027004645733 -0.0718252354552664 0.0528322649955659 0.121941650211334 -0.0835528334052499 0.337601999345781 0.0186992392563394 -0.0784997789568631 -0.0371299370807175 -0.000358292995729884 -0.0442332137545609 0.0361964897824926 0.038886796717706 0.0256481560899116 0.0125168562221487 -0.0664529215235862 -0.0871211808203116 -0.0608019289931241 0.0412702198124906 -0.0378214834523037 0.029232149011631 0.0117554993393905 -0.0201145113606669 -0.0012012838483335 0.0113881436252201 0.0145237493547952 -0.0267672844336578 0.0588408157676538 -0.00947641240591785 -0.0267672844336578 -0.0493589445301295 -0.0318279962698548 -0.0167426056113239 -0.0938072611023339 -0.0167426056113239 -0.0883553109615604 -0.116005080749647 -0.00254802078924939 -0.0219502479242655 -0.00680232552375855 -0.040763034339367 -0.220218300249231 -0.140621215673965 -0.0250178134163122 0.0202172528814378 0.0202172528814378 -0.0159673894230635 0.0843321316400022 -0.00695137675357362 -0.0135609199161087 -0.0204810880543864 -0.165885548916062 -0.00038467032841898 -0.0734311819916576 -0.00160154683389652 0.00668280130517167 0.0424641057108201 -0.0182798970754931 -0.0183592398401183 0.00749293863882051 -0.0450743800792563 -0.102991688940636 -0.0159673894230635 -0.0159673894230635 -0.0202633837994743 -0.179718627629767 -0.00915515089427065 -0.0534792821811113 0.00562560437322109 -0.0734311819916576 -0.00368280044139562 -0.0182798970754931 0.0223355714557301 0.010848115075008 -0.0113861718276873 0.051300367070541 -0.0930906307271773 -0.040763034339367 -0.0301836576516205 -0.00666993892866496 0.0388653687723163 -0.169656367473546 0.0038801150521319 0.0245755206446527 0.0467710654993015 -0.169656367473546 0.0215357121165283 0.0478270718737823 -0.00628309162256747 -0.197232420856976 -0.0148791069632212 0.322189016557822 0.482995479255385 -0.00875027004645733 -0.165627464138005 -0.00657325072101331 -0.00372512373276696 0.00553239477728838 0.00748795253628179 -0.0387549835296444 0.0369726747533489 -0.0368059369576287 0.00553239477728838 -0.00809270216535039 -0.0226197327005854 -0.0608788261060643 0.0045822202044299 0.0331335851245325 -0.0131929448196476 -0.0148791069632212 -0.0510991606375004 -0.43033088801431 -0.432093905884667 -0.432093905884667 0.0558736180015886 -0.0457295979918336 -0.0457295979918336 0.0459318210829689 0.031296491864337 0.473679419390674 0.00925269752039782 0.0162637946035026 0.00749202885924751 0.00553239477728838 -0.0159673894230635 -0.0237484508256592 -0.0450743800792563 -0.0282106574948256 0.0206106467927913 0.320551001797977 0.0186835163475757 -0.240440917531373 -0.0254314488752927 -0.011486137746817 0.0216783043619541 -0.0111240896699436 0.010848115075008 -0.0111240896699436 -0.241208387184851 0.0457689774562077 0.0291957057693733 -0.0111240896699436 -0.0386297080928771 -0.222138721691814 -0.0267992173991191 -0.0436796359596321 0.0686310438517991 0.335516658382313 0.0335653959187429 0.0494390828610141 0.0216783043619541 -0.0111240896699436 0.00856668112957307 -0.0322974448747524 0.0202156488455362 -0.147510767248572 0.0526909077899274 -0.0111240896699436 -0.0267992173991191 -0.00544129132921828 -0.00544129132921828 0.0291089695110782 -0.068077507383303 0.034236167481958 0.0820879629828212 0.00711480495147775 0.0410942653520043 -0.00628309162256747 0.587264834940277 -0.0938072611023339 -0.141619491876912 0.473679419390674 -0.0148791069632212 -0.0784997789568631 0.0715877247115523 0.0618431034554784 -0.0148791069632212 0.0986639936376589 0.335516658382313 -0.0247765296020624 0.0986639936376589 0.136467862300895 -0.0247765296020624 -0.0148791069632212 0.597522101580223 0.0283994586087641 0.0478270718737823 0.469905973370161 0.0368907668402567 0.990468840051838 -0.0166432029545235 0.0986639936376589 0.0113748529018145 -0.0154387016807225 -0.0734311819916576 -0.0734311819916576 -0.00663770766008923 0.010848115075008 0.0335653959187429 0.00553239477728838 0.0262586080673097 -0.0451587977466108 -0.0246191047728152 -0.0544021577335738 0.0308699472607096 0.0189698007526274 0.0613118930590867 0.0223410072504666 -0.165885548916062 0.0742838978674605 0.0146490497442506 -0.185471845574923 -0.21228822578471 -0.169656367473546 0.00314254440071487 0.0223410072504666 -0.169656367473546 -0.238541873104169 0.0246458105316882 -0.0204553687065536 0.0223410072504666 -0.220218300249231 -0.00666993892866496 -0.00353695674699824 -0.181925150845501 -0.0165640649855873 -0.181925150845501 0.00553239477728838 -0.00429542654187132 -0.00160154683389652 -0.0182798970754931 0.0193113184801025 0.00470206680088934 -0.231725812154094 0.0228460849569754 -0.282142269267611 0.0181223134846135 0.0613118930590867 -0.155645125735502 0.0193113184801025 0.0579140758013028 0.0303811997741156 0.000833504874015967 0.771265876285802 0.0575652722003754 0.078826436293919 -0.00606471279751409 -0.0191924044263073 -0.0224331069524757 0.0457830773798106 0.00512682621415211 0.0037876319739864 0.0265719698492928 -0.0734311819916576 0.0457830773798106 -0.0295051279386248 -0.0527002537883723 -0.0305913616135649 0.0136810409375082 0.00553239477728838 -0.00875027004645733 -0.0158260386224694 -0.00606471279751409 -0.0102225155964197 -0.0203003798858656 0.00107744638808128 -0.0148791069632212 0.122829598898753 -0.0116923126901932 0.601569926253042 -0.00875027004645733 0.0580652579745792 0.00969411114700868 -0.00875027004645733 0.0335653959187429 -0.0704021986501122 0.990468840051838 -0.0297930414007921 -0.0137509375223582 0.0427074237778392 -0.0105600218381257 0.0159673894230637 0.0159673894230637 -0.0183592398401183 0.00531535269313098 0.00531535269313098 0.0335653959187429 0.0335653959187429 0.0180233730945518 -0.0321240487382543 -0.0165466169795027 0.0369726747533489 0.00355625212202677 0.0353982102660091 -0.169378118615058 0.11735209306183 -0.0194814799013609 0.0266064675419473 0.00165014789110846 0.0266064675419473 -0.0148791069632212 -0.0261815369539424 0.0178290774939213 -0.000358292995729884 -0.181925150845501 0.045056791719814 -0.0920008526409045 -0.0938072611023339 -0.0765492128482206 -0.097462824056837 -0.0081492196775679 -0.0434777253191412 -0.00675735160144916 0.0117759055033429 -0.00628309162256747 -0.00628309162256747 -0.00628309162256747 -0.0312806921716908 0.00531535269313098 -0.140621215673965 0.136467862300895 -0.0759329497415326 0.0269799899726714 0.0377644772494668 -0.282142269267611 -0.0413212757946608 -0.00473833982998572 -0.0382741135022537 -0.00494230189320671 -0.0281456612374747 -0.00905482198066234 -0.0541658049918836 0.0317111373778921 0.0171774260873551 0.00780491360146747 -0.0463207243681362 -0.0376059058015231 -0.0306811478006412 0.0430565145143676 -0.0454712266951532 0.0834217195907206 -0.0784997789568631 0.0982203143814882 -0.0645899515157342 -0.0226925234234514 -0.00847155431267096 0.0986639936376589 -0.0422825420716481 0.0361964897824926 0.037114803419798 0.00241838086109775 -0.00875027004645733 0.0123940649578681 -0.0938072611023339 0.0146579066675237 -0.0734311819916576 -0.0999511632485511 -0.0974158926402245 -0.00473833982998572 -0.0226197327005854 0.0206520881137535 0.0266062711697955 0.0245693607577981 -0.0348864171123327 0.0244337956763542 -0.0111240896699436 -0.0111240896699436 -0.0382741135022537 -0.055518210152437 -0.0102225155964197 -0.0102225155964197 -0.00636216013748037 -0.00236873058545956 -0.0295051279386248 -0.0429339608678642 -0.0102225155964197 -0.0734311819916576 -0.0670694280714597 -0.0734311819916576 0.114503404292797 0.0335653959187429 -0.0279075018109099 0.0172372270913828 -0.00394549572901967 -0.0132551064479298 -0.0259633944801573 0.0146579066675237 0.00330063768621525 0.00875027004645755 -0.038738029654689 -0.0259633944801573 -0.0279075018109099 0.0128256297314326 -0.0938072611023339 -0.0938072611023339 0.0075584765445894 -0.139617969430565 -0.0938072611023339 -0.141619491876912 -0.00875027004645733 -0.00875027004645733 -0.0277783697335933 0.0329054811255373 -0.0267672844336578 -0.0267672844336578 -0.0372302914626921 0.033731418703607 -0.0297876292882687 -0.0631275651354774 -0.0182798970754931 -0.0138278093753974 -0.00447092746983048 0.0188312461421871 0.0223987735316553 -0.0111240896699436 -0.0111240896699436 -0.0111240896699436 -0.0111240896699436 -0.0111240896699436 -0.0111240896699436 -0.0111240896699436 -0.0419245865196199 -0.0294971534660826 -0.0412445711617924 -0.00256197906098688 -0.097015359540043 -0.0368059369576287 0.104842251776907 -0.0835528334052499 -0.222138721691814 0.322189016557822 -0.130344757137216 -0.130344757137216 -0.173000928161875 -0.165885548916062 -0.038738029654689 -0.038738029654689 -0.0279075018109099 -0.030275984509566 -0.00834132261563059 0.00330063768621525 0.0146579066675237 0.017589072816691 -0.06477631951018 -0.06477631951018 -0.0429428349136637 -0.0591878760829966 -0.0182798970754931 -0.0382268173084728 0.00553239477728838 0.00555589950217735 -0.0116923126901932 0.00555589950217735 -0.0194058239575013 0.0331335851245325 0.0261688624907098 -0.06477631951018 -0.06477631951018 -0.06477631951018 -0.0413454380310283 -0.0413454380310283 0.0200876579975511 -0.0201999793067853 -0.0182798970754931 -0.0182798970754931 0.0278253915531599 -0.0358079339097633 -0.0712684065577361 -0.0421721266824765 0.00528626944889337 -0.015040757384482 -0.0277322323218144 -0.0685248446923522 0.081261984230634 -0.189948912809528 0.00141608279635701 -0.0154387016807225 -0.00429542654187132 0.0178452963321889 0.0427074237778392 0.0291089695110782 0.0259633944801576 0.0227538037641363 0.43482374282117 -0.0685248446923522 0.00350535192549678 -0.0159673894230635 0.0159673894230637 0.0293054394750693 0.00784796383306243 -0.00628309162256747 -0.0734311819916576 0.00531535269313098 0.522177987820652 0.061780780711696 -0.0938072611023339 -0.0938072611023339 -0.0938072611023339 0.00104474089721863 0.00313544798608622 -0.00977843243128118 0.0237624949204687 -0.0436796359596321 -0.0116191988930791 0.00429808693104663 0.111234604480996 0.111234604480996 0.111234604480996 0.0116189936456879 0.00165014789110846 -0.0734311819916576 -0.103945719677422 -0.185471845574923 -0.06477631951018 0.0715300272526077 0.0351722096832048 -0.0436796359596321 -0.0116923126901932 0.0982203143814882 -0.169656367473546 0.0335653959187429 -0.0183592398401183 0.0335653959187429 0.432143998841875 -0.165885548916062 -0.0154387016807225 -0.0183592398401183 0.0215357121165283 0.0317476437319923 -0.037121625916306 0.0195381865653933 -0.0204536736464494 0.0285932146553232 -0.140621215673965 -0.0371831637859653 -0.0254314488752927 -0.0254314488752927 -0.0254314488752927 -0.0247765296020624 0.101978629956752 0.031949356440615 0.522177987820652 0.322189016557822 -0.0515157849389326 -0.0784997789568631 0.478982466037762 0.322189016557822 -0.0166432029545235 0.0329054811255373 0.0283185768067999 0.00531535269313098 0.00531535269313098 0.0335653959187429 0.0335653959187429 0.0335653959187429 0.0335653959187429 0.0126473422644718 0.00165014789110846 0.0020757896287658 0.0402192785287511 0.478982466037762 0.0298613388490391 0.0369726747533489 0.324132985433137 0.0286999942131995 -0.0126513788204109 0.0223410072504666 0.0223410072504666 -0.0913382337756502 -0.0182798970754931 0.0613118930590867 -0.0182798970754931 -0.0267992173991191 -0.0677882421545357 -0.00447092746983048 -0.089608956243996 -0.181925150845501 -0.169656367473546 -0.00447092746983048 -0.0561082408690668 -0.0116138936200865 -0.21228822578471 0.00394667122986141 -0.0159673894230635 0.0304283127928902 -0.0166432029545235 -0.0166432029545235 -0.0182798970754931 -0.02130249879978 -0.00696418477198244 0.00167756523593399 0.0632104673756164 0.0223410072504666 0.0532697857581866 -0.0138278093753974 -0.000248270026277041 0.0341825345139753 -0.0166432029545235 -0.181925150845501 0.00165014789110846 -0.0418533650546106 -0.231225548704442 -0.0154387016807225 -0.0166432029545235 0.0223410072504666 -0.0166432029545235 0.0329054811255373 0.0369726747533489 0.0272078205460646 0.0542192979758722 -0.0182798970754931 -0.241230704921221 0.482995479255385 -0.0138278093753974 0.0202172528814378 -0.0329637463192852 0.593289566673609 -0.282142269267611 -0.0217890398182854 0.0335653959187429 0.0264909179976204 -0.0752441404373645 0.00531535269313098 0.00531535269313098 0.0417191928498218 -0.00628309162256747 -0.303363176675697 -0.0672765754146941 -0.140621215673965 -0.0712684065577361 -0.0450743800792563 -0.141619491876912 0.0183592398401192 0.0174985946987049 -0.169656367473546 -0.0734311819916576 0.071575472769456 -0.238107408941637 -0.0094920841332167 -0.023693950654314 -0.057230541032965 0.00572202843721974 0.0327408661668727 0.0315429956776982 -0.057230541032965 0.00165014789110846 -0.0111240896699436 0.0519130992564277 0.0332141760244765 0.0315429956776982 -0.0436796359596321 -0.0685248446923522 -0.0685248446923522 -0.00696418477198244 0.0159673894230637 -0.0685248446923522 0.0335653959187429 0.0206520881137535 -0.0120773506281351 -0.037705700501926 0.0317111373778921 0.0527482424077343 -0.0163568256827045 -0.188053136873333 0.0441400507014929 0.034236167481958 0.0409001215007542 0.0260342475400489 -0.0712684065577361 -0.00628309162256747 -0.00628309162256747 -0.00628309162256747 -0.0685248446923522 -0.00628309162256747 -0.0152401823451565 -0.00628309162256747 -0.0166432029545235 -0.00959084785852669 -0.0166432029545235 0.0159673894230637 -0.0166432029545235 0.0215357121165283 0.0335653959187429 0.034440844843706 -0.0372302914626921 0.0314230947181941 0.010848115075008 0.0283331709679398 -0.0442593754058456 0.0102435515469329 0.0206520881137535 -0.0372302914626921 -0.00855964680764027 0.000140356726555904 -0.06477631951018 0.0393446563896323 -0.06477631951018 0.00251098484932889 -0.0267992173991191 -0.0267992173991191 -0.055518210152437 0.00553239477728838 0.00553239477728838 0.00553239477728838 0.00553239477728838 0.00553239477728838 0.00553239477728838 0.00553239477728838 0.00553239477728838 0.0262586080673097 0.0262586080673097 0.0183943193083966 -0.0183943193083955 0.0112764368790508 0.0464447472236987 0.0275862651011043 0.0288633498582978 0.0376485068835624 0.0123940649578681 0.0445568023819696 0.0182999894457921 0.0445568023819696 0.641098296489021 0.0384879499234542 0.00572202843721974 0.00461395492255035 0.111234604480996 0.0384879499234542 0.00935061559597841 0.111234604480996 -0.0159673894230635 0.00555589950217735 -0.0643671364531507 0.00936005188287096 -0.0230698330685178 0.0694090630045708 -0.0108481150750086 -0.0183592398401183 0.025270401332061 -0.0386297080928771 -0.0111240896699436 0.0232597741023557 -0.0166432029545235 -0.023598379260788 0.0457830773798106 0.0484786802151656 -0.0697537563538015 0.0569672989355214 -0.0148791069632212 0.00484307414258597 0.0204418199280296 0.0361649683544833 -0.0378214834523037 0.00963446037799168 0.00556309667021478 -0.0138278093753974 -0.0507775670767724 -0.140621215673965 -0.0587745526705406 -0.0166432029545235 0.210515744195088 0.617581277497112 0.588801693054107 0.601569926253042 0.635290311232498 0.478982466037762 0.473679419390674 0.587264834940277 0.587264834940277 0.587264834940277 0.473679419390674 0.587264834940277 0.478982466037762 0.478982466037762 0.473679419390674 0.473679419390674 -0.0182798970754931 -0.0182798970754931 -0.0382268173084728 -0.0471648838500729 -0.0206162277480676 -0.0206162277480676 -0.040763034339367 -0.0224592015874483 -0.0194058239575013 0.00826653945146724 -0.0250178134163122 -0.0156555227116447 -0.0281406611669189 -0.0288024509110409 -0.0426652084460569 -0.0267672844336578 -0.0372302914626921 -0.0378214834523037 -0.0378214834523037 -0.0416537172233335 -0.0372302914626921 -0.0372302914626921 -0.0378214834523037 -0.0372302914626921 -0.0340397787887008 -0.0350422103156702 -0.0372302914626921 -0.0372302914626921 0.00992653076440616 -0.0295748709906453 -0.0697537563538015 -0.0386297080928771 -0.0443640026415316 -0.0314033895885958 -0.0167426056113239 -0.00160154683389652 -0.0331998444913858 -0.0685248446923522 0.00856668112957307 0.0613118930590867 -0.0378214834523037 -0.0378214834523037 -0.0685248446923522 -0.0267672844336578 -0.0267672844336578 -0.0685248446923522 -0.0378214834523037 -0.0267672844336578 -0.0685248446923522 -0.0685248446923522 0.00394667122986141 0.0238138192406623 0.0201162888264517 0.0526977740052957 0.0352907798005823 0.0328202447846332 0.0445568023819696 0.0338653117592108 0.0613118930590867 -0.0734311819916576 -0.0734311819916576 -0.0734311819916576 -0.0436796359596321 0.010848115075008 0.0335653959187429 0.0314230947181941 0.0335653959187429 0.0265719698492928 0.0358814944284924 0.010848115075008 0.0126248316753214 0.0462578852837479 -0.00582426419519713 0.0443643643175682 -0.0136237397533824 -0.00657740103707591 -0.0111240896699436 -0.0111240896699436 -0.282142269267611 0.00625769416370058 0.0202815854890249 -0.0734311819916576 0.0075584765445894 0.00967724844956147 0.0335395976258587 0.00429808693104663 0.0161613077758589 -0.0116191988930791 0.478982466037762 0.0388653687723163 0.0359233157113169 0.0245693607577981 -0.0116191988930791 -0.0938072611023339 -0.0384879499234525 0.0283994586087641 0.0267403830974806 -0.141619491876912 0.0505012217453469 -0.09438556150652 0.0982203143814882 0.00727915759583421 -0.0192042689098023 0.0278253915531599 -0.0177765474637888 -0.0120128741929928 0.334173641223586 0.334173641223586 0.0288024509110409 -0.146540094348874 0.0369726747533489 -0.0159520944598274 0.47442693038024 -0.185471845574923 -0.0413212757946608 0.0102414976815411 0.335516658382313 0.0166077099112471 0.136467862300895 -0.0267672844336578 0.00711480495147775 0.0407117545456419 0.000488808836119111 0.0934507575165875 0.0092666076235669 0.0369726747533489 0.0286999942131995 0.0766805136277768 -0.048190269965211 0.034236167481958 -0.0247765296020624 -0.0413212757946608 -0.00429542654187132 0.0733644641952817 0.0766805136277768 -0.0828839515665333 -0.02719588128298 0.000488808836119111 0.0388653687723163 -0.0120128741929928 -0.0166432029545235 0.136467862300895 0.010848115075008 -0.00582426419519713 -0.00582426419519713 -0.00875027004645733 -0.0241518557297696 0.136467862300895 -0.0734311819916576 -0.0250178134163122 0.0228460849569754 0.00191755627870884 -0.282142269267611 0.0407117545456419 -0.0136237397533824 -0.0241518557297696 0.0443643643175682 -0.032827985383619 0.0422933118701416 -0.0734311819916576 -0.0210814147817407 -0.0166432029545235 0.0407117545456419 -0.0372084615230148 -0.0166432029545235 -0.0166432029545235 -0.0136237397533824 -0.0734311819916576 -0.0734311819916576 -0.0734311819916576 -0.0166432029545235 0.010848115075008 0.069831047414687 0.0215357121165283 0.00154642275354066 -0.0512517790518535 0.473679419390674 0.0351986818123915 0.0714855585215963 -0.0148791069632212 0.329154689267435 -0.0176314083962444 -0.185471845574923 -0.0670348987366482 -0.0609286933902258 -0.0252783575168034 0.0180233730945518 0.0612173230152214 0.0235623477213324 0.0333661712131643 -0.0111240896699436 -0.0111240896699436 -0.0111240896699436 -0.0215171856415866 -0.0148791069632212 0.0300862027666599 -0.0287547157885549 -0.00160766980864171 0.00277686550318183 -0.0891622536210445 -0.0510991606375004 -0.0765372334816622 -0.0891622536210445 -0.0891622536210445 -0.0693694772600056 -0.0835528334052499 -0.0384901077272494 0.0313853135802366 0.0387918507094499 0.641098296489021 0.641098296489021 0.224965918991858 0.223363344883889 -0.0481841424853262 -0.0481841424853262 0.205197757688773 0.014632309379181 -0.0339667790468407 -0.0115359986022918 -0.0712684065577361 -0.0685248446923522 -0.0599915034454842 0.00423444066044054 -0.0372302914626921 -0.0372302914626921 -0.06477631951018 -0.06477631951018 -0.0429428349136637 -0.069215777737829 -0.0454750776453956 -0.0729302687923318 -0.0267992173991191 -0.0386297080928771 0.0266062711697955 0.134091385249693 -0.240440917531373 -0.211534645648245 -0.169656367473546 -0.00875027004645733 0.0123940649578681 -0.0159673894230635 0.0262586080673097 0.587264834940277 -0.0930906307271773 -0.0930906307271773 -0.00254114711686243 -0.0159673894230635 -0.0183592398401183 -0.0183592398401183 -0.0584377798508719 0.111234604480996 0.111234604480996 0.0986639936376589 0.111234604480996 0.111234604480996 0.111234604480996 0.0103160699725713 0.00782672138276066 -0.0938072611023339 -0.0938072611023339 -0.0183592398401183 -0.0111124660210821 0.0557802847555553 0.990468840051838 0.0218643611675976 0.087846885809107 0.111234604480996 0.0246608765947 0.0283020268387948 0.00555589950217735 -0.0682501720288172 0.00555589950217735 0.0150631352386723 -0.0176345595412901 -0.000816411751508637 -0.0809605027217752 -0.0442332137545609 -0.00875027004645733 -0.0735423785774082 -0.0171440655029156 0.0574986928907068 0.0351722096832048 -0.0344638292055608 -0.0961223765264632 -0.0267672844336578 -0.0297171312674806 -0.0561853678757447 -0.0784997789568631 -0.0232274458670791 -0.0828839515665333 -0.0438055903074258 0.0837289825482885 -0.0938072611023339 -0.0396606047989166 -0.00628309162256747 -0.0396520293501906 -0.0194058239575013 0.0558011728618638 -0.0734311819916576 0.00555589950217735 -0.00646288285172959 -0.040763034339367 -0.0349794432717124 -0.0215379187153007 0.0159673894230637 -0.0152401823451565 0.482995479255385 -0.0734311819916576 -0.147510767248572 0.0146705985116484 -0.06477631951018 -0.0370532135930315 -0.11404406743049 -0.165816018751265 -0.0342871044607669 -0.0734311819916576 -0.0734311819916576 -0.0734311819916576 0.0290402486508768 0.104761369207767 0.0146705985116484 -0.0224592015874483 -0.0883553109615604 -0.0734311819916576 -0.00905482198066234 0.111234604480996 -0.00677219881563492 -0.00246214386564574 0.0391143247646804 -0.0194058239575013 -0.0734311819916576 0.482995479255385 -0.0735423785774082 0.138669539769452 0.0425606319583076 -0.00196581282177763 -0.432093905884667 0.0338653117592108 0.0457830773798106 -0.00628309162256747 -0.0608248969039731 -0.146540094348874 0.0393282870838909 -0.0148791069632212 -0.0734311819916576 -0.00657325072101331 -0.00248315059462793 0.122010979680693 -0.0182798970754931 0.0488450185571085 0.00562560437322109 -0.0251977487082869 0.016907802067493 0.587264834940277 -0.0159673894230635 0.473679419390674 -0.0232274458670791 -0.00669049308897594 0.461946071118824 -0.0138278093753974 -0.0734311819916576 -0.0734311819916576 -0.0165640649855873 0.478982466037762 0.111234604480996 -0.0883553109615604 -0.0251977487082869 0.0267403830974806 -0.0224592015874483 -0.0938072611023339 -0.0165640649855873 -0.0256962526638826 0.0775614113883205 0.0288309721054649 0.00449513601892785 0.337601999345781 0.494124371636545 0.048722909657889 -0.0734311819916576 -0.0348884001361258 -0.00206004850669368 0.136467862300895 -0.00628309162256747 -0.00628309162256747 -0.0291375673182992 -0.011194048785895 0.0982203143814882 -0.0786911386730664 -0.0247765296020624 -0.0180012539788468 0.0163080474281244 0.0640514240336656 -0.0183592398401183 -0.0141935842669185 -0.0104494171064228 0.00555589950217735 -0.0267672844336578 0.0150631352386723 0.587264834940277 -0.0938072611023339 -0.038738029654689 0.00786735359139886 0.00107744638808128 0.00555589950217735 0.0696351455085602 -0.0562836920455445 -0.0101478620337543 -0.038738029654689 -0.0204810880543864 0.0439862015226902 -0.040763034339367 0.0079330366678486 -0.0180012539788468 0.0117554993393905 0.0214638299379739 0.0277844407009928 -0.00572136423541367 0.0464507878669153 0.0986639936376589 -0.0267672844336578 0.127442146287346 -0.0105118273973418 -0.00752645617647417 -0.000570806262353557 -0.114845242919138 -0.0127758480920396 0.034073084922588 -0.0735423785774082 0.0215477337677975 0.127442146287346 0.127442146287346 0.591042673608293 -0.0336833883829381 -0.0152877106064399 -0.00572202843721946 -0.00799774806600702 -0.0267680006217884 0.0184567312332246 0.00875027004645755 0.00875027004645755 0.00875027004645755 0.00875027004645755 0.00875027004645755 0.00875027004645755 0.00875027004645755 0.00875027004645755 0.00875027004645755 0.00875027004645755 0.00875027004645755 0.00875027004645755 0.00875027004645755 0.00875027004645755 0.00330063768621525 0.0020757896287658 -0.000235475655581476 0.0116191988930794 -0.00705993434130173 -0.00705993434130173 -0.0151577048990446 -0.0128563412888653 -0.0331964670703027 -0.019295613581909 0.00429542654187143 -0.0279255536203084 -0.0489726310039688 -0.0395282078376187 0.028272403864269 0.00881338270198861 0.031528304295679 0.075041097844918 0.0351722096832048 -0.210270776348406 0.0185446210611588 0.0185446210611588 -0.0291375673182992 -0.0255428216872582 -0.0425220786089065 -0.0373178503200672 0.0986639936376589 0.0454398103734151 -0.0116191988930791 -0.0243867724889275 0.0270417462268591 -0.169656367473546 0.0676962463698975 -0.040763034339367 0.0525950390413419 -0.0159673894230635 0.0191924044263076 -0.0712684065577361 -0.0470731708624122 -0.0510991606375004 -0.0734311819916576 0.0102669160333246
-0.0588883479147524 0.281148231586426 0.0335738926702976 -0.386253668395717 -0.0978096588153131 -0.0962704911893138 -0.0734311819916576 1 0.0382276660992666 0.0122081072524903 0.0252966700792265 -0.390995330927959 -0.0993056586257776 -0.118462414649289 -0.118462414649289 0.716858988326473 0.716858988326473 1 0.028294991703071 0.721809528977853 -0.129550494822777 -0.0575431642758131 0.0531427242248112 0.252791259700077 0.726839855544354 -0.121196969369692 0.328268993587235 0.0440833031509748 0.00930701708247661 0.00864280260731322 0.0120759580667943 0.329016494181742 -0.0734575733927722 -0.0918798423050356 -0.0858369399059885 -0.43070801640193 0.0287162543167831 0.0822347933101454 0.0506302253868939 0.0187500574450306 -0.106574995538022 1 0.177019829530737 -0.040850463884078 0.0372134585868165 -0.0857656536318497 -0.0572558952012953 0.162546890018273 -0.116439327971022 0.0252966700792265 -0.0958072402564601 0.336540948234191 -0.279287424591499 0.177019829530737 0.0335738926702976 0.735686508654941 -0.0195278658030324 0.0265411070639126 0.0451756041242294 -0.108273793285318 1 -0.129750847630945 0.731926517021697 -0.0941368510310625 0.0335738926702976 0.0425958077188376 0.0393470406641837 1 0.0626690343490734 -0.134489856494901 0.721809528977853 -0.389367771813055 1 -0.133809918532968 0.0452823281485569 -0.279287424591499 0.0187500574450306 -0.0195278658030324 0.336540948234191 0.0230801517690116 0.0523121564481643 0.0307238012696754 0.0413223569739882 -0.0326437414632979 -0.392322793430985 -0.18959642987171 -0.399803289402945 0.0526282660463204 1 -0.20462105961559 0.00640222957800982 -0.0019131045259984 0.0156404058736878 -0.0155904766254806 0.0475731321543762 0.336540948234191 0.162546890018273 -0.0380026462835807 -0.264167436829315 -0.0993056586257776 0.726839855544354 0.336540948234191 0.0626690343490734 0.0175236001468401 0.731926517021697 0.00930701708247661 -0.05324638050242 0.731926517021697 -0.420587820762208 -0.116439327971022 0.0108974714049366 -0.102460019502885 -0.102460019502885 0.149500181525841 -0.0673307573017389 -0.0706486767275285 -0.0617434624325174 -0.134960059905625 0.072752776864622 -0.0778694482198267 0.23757098865882 -0.115632990304352 0.0428001238252968 0.0335738926702976 -0.0673307573017389 -0.0725417395129125 0.0355056721510909 -0.0684066934776184 -0.372143598773564 -0.0479672310132626 -0.261882301441566 0.604488383870206 0.600227343524854 0.246596765792454 -0.0572588456564036 -0.104518660370864 -0.380070893441519 -0.341220566788761 -0.386253668395717 -0.116439327971022 -0.392853912969079 -0.0714064163059474 -0.0057868764942305 -0.0057868764942305 0.0672999143453035 -0.0116809042114186 0.0194075055795769 -0.0332004695764911 0.0252966700792265 0.0252966700792265 0.0252966700792265 0.0252966700792265 -0.0260563752605202 0.00930701708247661 0.0071584184450274 0.0294993455072197 -0.049341148538429 -0.386253668395717 -0.0760300098170436 -0.0645129628926133 -0.386253668395717 -0.069015819128585 -0.178577235677935 -0.0820542845286358 -0.064284656284936 0.032806251096646 0.0379625891918717 0.032806251096646 0.0330895488821436 -0.0863266835276131 -0.0670644009175983 0.00231047575556765 -0.00551260638910385 0.721809528977853 0.0222677233901827 -0.0645129628926133 0.0071584184450274 -0.0333271481194644 -0.0790933703272694 -0.101856406022882 0.00231047575556765 -0.071213664978812 -0.0428015467854673 -0.0343465055168012 -0.00936143774646496 -0.0237208521282234 -0.0570764578536407 -0.101856406022882 -0.113430005107196 -0.0152288944491175 -0.066079655483787 0.254406072435403 0.0794310381140972 0.135629570859535 -0.0890750083993766 -0.0281273775316841 -0.19069855283626 -0.0820542845286358 -0.0359854663273713 0.0734186487917828 -0.0775752496796956 -0.0904219676005885 0.0734186487917828 0.0508200586248913 -0.200324305847331 -0.11687658869797 0.593561929982867 -0.11687658869797 0.0200053281044088 0.495155877582405 -0.0908784479196174 -0.193488614749804 -0.114840271433305 0.0564383569665973 0.0442453122947297 0.600227343524854 0.0297643220465555 0.0212161568140889 0.0212161568140889 -0.193488614749804 0.0306375154217822 0.108723297603581 -0.192354592213148 -0.17432281216877 0.0240165606942129 0.0247787123058776 1 -0.127579107868825 -0.139987431800154 -0.313495723008598 -0.0673307573017389 -0.19461386878173 0.0789414767005301 0.0616414845591961 0.0118799447437493 -0.193488614749804 -0.193488614749804 -0.115194826399362 0.0495273187392484 -0.193513097703232 -0.167480856059368 -0.388246764528543 1 -0.0621500228622369 -0.0673307573017389 -0.142819576715781 -0.390995330927959 -0.0699778554329261 0.0917088769715755 0.560333560452474 0.0491600585187074 -0.225740700551918 -0.227786963092685 0.0503272827281998 0.0327225597561074 -0.12411960923352 -0.0708380866898038 0.0372134585868165 0.0327225597561074 -0.386253668395717 -0.0978096588153131 0.0626690343490734 -0.000641135202940695 0.072752776864622 0.0177469213530274 0.0181075629364988 0.721809528977853 0.052164491418867 -0.00640751509334672 -0.145424136628595 -0.105591084628104 -0.184281257542737 -0.357846992833972 -0.104518660370864 0.0393470406641837 -0.105591084628104 0.0682786208443388 -0.0222947273852226 0.0210609699933041 -0.189103662964225 -0.0114181970984913 -0.112672361712471 0.072752776864622 0.027868976794793 0.0170766137526132 0.0134067024226193 0.0134067024226193 -0.00382024182239515 0.0460720221145451 0.0460720221145451 -0.0300121329939792 -0.0415476813796771 0.0122081072524903 -0.133943279688069 -0.0171734722657456 0.0196004375320812 -0.105591084628104 -0.193488614749804 0.0914500444395949 0.0660796443046371 0.0624938144228613 0.000619407507330441 0.0154494429608045 -0.286855784077485 0.0518469510457871 -0.473714308118389 -0.0970999855513358 -0.113430005107196 0.071783646983818 -0.390995330927959 0.071783646983818 0.0491052155875546 -0.0998537207244997 -0.0190965592725958 0.071783646983818 0.054877919030233 0.0491052155875546 -0.110374038818376 0.241329299037416 0.0645356837831688 0.00864280260731322 -0.116439327971022 0.0269540459772335 -0.113430005107196 0.071783646983818 -0.128928076873267 -0.106805339050184 -0.450452591900581 0.0114012128416044 -0.125163166166211 0.071783646983818 -0.110374038818376 -0.0970999855513358 -0.0970999855513358 -0.304573325887848 -0.129242186233634 -0.404029113682343 0.0334823244598063 -0.129764190119852 -0.100399094861667 0.0626690343490734 -0.0554754310604292 0.593561929982867 0.593561929982867 0.0122081072524903 0.0786642225659738 0.00231047575556765 0.040424205477763 -0.0602367244296656 0.072752776864622 -0.023511112758111 0.00864280260731322 0.0252966700792265 -0.023511112758111 0.0335738926702976 0.0252966700792265 0.0786642225659738 -0.0154589494896332 0.104605181034433 -0.0978096588153131 -0.0252675966326666 0.0964134072412494 -0.0575431642758131 0.336540948234191 -0.023511112758111 0.195125199341632 0.730631184364581 1 1 -0.0279437389236009 -0.390995330927959 -0.116439327971022 -0.105591084628104 -0.0982146429132996 -0.0036130692461712 -0.0866913717916711 -0.0831038298291061 0.0255833757153854 0.0523252026001745 -0.103060942303481 -0.051008600402758 0.0240165606942129 -0.0630704011086611 0.0129529302025411 0.0355056721510909 0.0461166372774088 0.0327225597561074 0.145769161436342 -0.051008600402758 0.0327225597561074 0.0273883972395011 0.00373153728457232 -0.069178579188776 -0.051008600402758 0.0442453122947297 0.151710919307374 -0.132811491246037 0.0268586624277759 -0.0825276850644791 0.0268586624277759 -0.105591084628104 0.734411436720819 -0.127579107868825 -0.0673307573017389 -0.0328537378147287 -0.639373249400046 0.0309768494547439 -0.133809918532968 0.0479889160588478 -0.115810337239888 -0.103060942303481 -0.00908646191761051 -0.0328537378147287 -0.141448691046628 -0.405681732488828 0.545346393737044 -0.00858856399973314 0.0535897714838403 0.0395828274111413 0.726839855544354 -0.0903971315405441 -0.0887514326461091 0.162546890018273 -0.127438385205394 -0.15186523006826 -0.0687609073445528 1 0.162546890018273 -0.0195278658030324 0.846230242821749 0.0204051500183772 0.0371422922774695 -0.105591084628104 0.721809528977853 0.0492351728961942 0.726839855544354 0.731926517021697 0.0436711204450246 0.0822347933101454 0.072752776864622 0.0228098329174272 -0.018874166062718 -0.0189076191781363 0.721809528977853 0.0600320227111711 -0.122493008243279 0.721809528977853 -0.116439327971022 0.996714309959268 -0.0575431642758131 0.0202355750972395 0.326775457158186 -0.471555007624832 -0.0049717411899208 0.193488614749805 0.193488614749805 -0.19461386878173 0.0671850499818386 0.0671850499818386 -0.116439327971022 -0.116439327971022 -0.182145076916549 -0.357846992833972 -0.156637384734536 -0.104518660370864 -0.376546858949083 0.0158551047318089 0.0240165606942129 0.036787016400029 -0.102172925447523 -0.0977264456574667 -0.129221522487936 -0.0977264456574667 0.072752776864622 0.194326038670789 -0.0834997671586783 -0.0428015467854673 0.0268586624277759 -0.121005396805451 0.392696273588649 0.593561929982867 0.0194813301426333 -0.0994112819322202 0.329880086721289 -0.257826273116046 0.637991003326225 -0.140935755851811 0.0626690343490734 0.0626690343490734 0.0626690343490734 0.409833553076255 0.0671850499818386 0.600227343524854 0.0335738926702976 0.0187500574450306 0.0465720555222237 0.0282091170841044 0.0479889160588478 -0.139173025731188 -0.392322793430985 -0.0768822596416838 -0.125943102506031 -0.0894855987603831 -0.0625545256033002 0.0571006322190835 0.0139464148497228 0.0820662990503988 0.0649411922016921 -0.155600256041623 -0.169975802848187 -0.0744559523349906 -0.0678306667875915 -0.0728511991907607 -0.0775752496796956 0.00231047575556765 -0.0321113571772695 -0.0159148206763933 0.0410599033025091 0.0224528509879047 -0.023511112758111 0.14694845838357 -0.00936143774646496 -0.0728511991907607 -0.0943634184789134 0.721809528977853 -0.185089079347302 0.593561929982867 -0.328268993587235 1 0.59358388888935 0.600227343524854 -0.392322793430985 0.0560728154585659 -0.118962487893917 -0.102332140411882 -0.104360865092847 -0.00913135321433075 0.128209460487219 0.071783646983818 0.071783646983818 -0.0768822596416838 -0.325956100572044 0.731926517021697 0.731926517021697 -0.423058894602586 -0.426090270496991 -0.0195278658030324 -0.00677112536463033 0.731926517021697 1 0.996714309959268 1 0.023289467435039 -0.116439327971022 0.409000841516158 0.147497118206117 0.063789560149403 -0.152471169050829 0.409833553076255 -0.328268993587235 -0.28700453690464 -0.721809528977852 -0.256363660556706 0.409833553076255 0.409000841516158 0.154091663874142 0.593561929982867 0.593561929982867 0.170044821811442 0.595945089067794 0.593561929982867 0.593561929982867 0.721809528977853 0.721809528977853 0.199840516673002 0.155825567520056 0.0734186487917828 0.0734186487917828 -0.0477106750673068 -0.279287424591499 0.137909238144229 -0.138077482179193 -0.0673307573017389 -0.0524639777452365 -0.0479672310132626 0.00405111623654693 0.078868739443816 0.071783646983818 0.071783646983818 0.071783646983818 0.071783646983818 0.071783646983818 0.071783646983818 0.071783646983818 0.0679475476717078 0.0701054335103721 0.0486333980519922 -0.0433276146498504 0.0104375062420798 0.0393470406641837 -0.0827991321024438 -0.0211227295523325 0.0491052155875546 0.0177469213530274 0.00617506153101956 0.00617506153101956 0.0327225597561074 0.0240165606942129 -0.256363660556706 -0.256363660556706 0.409000841516158 -0.251970450992819 0.516806886571997 -0.28700453690464 -0.328268993587235 -0.329016494181742 -0.140935755851811 -0.140935755851811 -0.144686893984409 -0.14187977350514 -0.0673307573017389 -0.0505459120490163 -0.105591084628104 0.032806251096646 -0.018874166062718 0.032806251096646 0.0606973432587175 -0.0114181970984913 -0.0634945151333641 -0.140935755851811 -0.140935755851811 -0.140935755851811 -0.136765023450875 -0.136765023450875 -0.140231987473301 -0.106805339050184 -0.0673307573017389 -0.0673307573017389 -0.0404076352843216 0.0558603688416043 0.264696841220582 -0.255632041311857 -0.481023983681555 0.24116945789861 0.154243743786732 0.269002286780427 0.00627740546465131 0.0206516169718475 -0.255311095114569 0.730631184364581 0.734411436720819 -0.241678581147287 -0.471555007624832 -0.304573325887848 -0.409833553076255 -0.12823382096772 -0.0130101040330017 0.269002286780427 -0.25940398955489 -0.193488614749804 0.193488614749805 0.177019829530737 -0.634311192889673 0.0626690343490734 1 0.0671850499818386 -0.00456008742019905 -0.0890750083993766 0.593561929982867 0.593561929982867 0.593561929982867 -0.287734502724265 -0.285196093845654 -0.122239450529438 -0.0470646949278307 0.241329299037416 0.3275219833435 0.171787906982108 -0.0764989198495384 -0.0764989198495384 -0.0764989198495384 -0.0918798423050356 -0.129221522487936 1 -0.0183825476863037 0.0355056721510909 -0.140935755851811 0.0285359028808243 0.0512074015666078 0.241329299037416 -0.018874166062718 -0.0321113571772695 0.0327225597561074 -0.116439327971022 -0.19461386878173 -0.116439327971022 -0.0134067024226193 0.0240165606942129 0.730631184364581 -0.19461386878173 -0.386253668395717 0.0529772986230103 -0.0824855142548202 -0.0433374380297196 -0.121539192404732 -0.128931822309933 0.600227343524854 -0.0494781893964051 -0.473714308118389 -0.473714308118389 -0.473714308118389 0.0252966700792265 -0.0157753446080793 0.000256954362551122 0.000475972991104036 0.0177469213530274 -0.029732740322445 0.00231047575556765 0.00930701708247661 0.0177469213530274 0.336540948234191 0.155825567520056 0.166571774576964 0.0671850499818386 0.0671850499818386 -0.116439327971022 -0.116439327971022 -0.116439327971022 -0.116439327971022 -0.0898347511497493 -0.129221522487936 -0.285544963482237 -0.086517084312916 0.00930701708247661 -0.0907148847528107 -0.104518660370864 0.013166322414699 -0.0993056586257776 -0.124389010040307 -0.051008600402758 -0.051008600402758 0.0168004038695717 -0.0673307573017389 -0.103060942303481 -0.0673307573017389 -0.110374038818376 0.0644102177042715 -0.0479672310132626 0.00374434708507337 0.0268586624277759 0.0327225597561074 -0.0479672310132626 -0.124267800989521 -0.188469126740901 0.0461166372774088 -0.257386376880689 -0.193488614749804 -0.00525271496890179 0.336540948234191 0.336540948234191 -0.0673307573017389 -0.108398298960149 0.333504256269892 -0.189901863524387 -0.0975419576560506 -0.051008600402758 -0.0519943058248744 -0.0524639777452365 -0.014272213944692 0.235116849194852 0.336540948234191 0.0268586624277759 -0.129221522487936 -0.137115657804704 0.0235987790683984 0.730631184364581 0.336540948234191 -0.051008600402758 0.336540948234191 0.155825567520056 -0.104518660370864 0.169620644220263 -0.0499919521059069 -0.0673307573017389 0.0317523601545071 0.0181075629364988 -0.0524639777452365 0.0212161568140889 -0.123944641661407 -0.0527869261482726 0.0479889160588478 0.0179415707885906 -0.116439327971022 0.00997559604160953 0.321171953421628 0.0671850499818386 0.0671850499818386 -0.403610807914396 0.0626690343490734 0.0446116100090479 0.993452880012634 0.600227343524854 0.264696841220582 0.0616414845591961 0.593561929982867 0.194613868781729 -0.102104980405472 0.0327225597561074 1 0.0194075055795769 0.0309079721676279 0.328268993587235 0.379752259641931 -0.115535857942808 0.169522490425812 -0.411502551138502 -0.179397587403393 -0.115535857942808 -0.129221522487936 0.071783646983818 -0.0475767980131701 0.0101632394616191 -0.179397587403393 0.241329299037416 0.269002286780427 0.269002286780427 0.334851724125629 0.193488614749805 0.269002286780427 -0.116439327971022 -0.118962487893917 -0.432105511939752 -0.217810896684552 0.0139464148497228 0.0154651935840581 0.0172797445701793 0.0361220118276911 -0.0930654580983286 -0.404029113682343 -0.298703366404325 0.211467541868154 0.264696841220582 0.0626690343490734 0.0626690343490734 0.0626690343490734 0.269002286780427 0.0626690343490734 0.0912578939584347 0.0626690343490734 0.336540948234191 0.33875626257804 0.336540948234191 0.193488614749805 0.336540948234191 -0.386253668395717 -0.116439327971022 -0.120485065623007 -0.0477106750673068 -0.118462414649289 -0.390995330927959 -0.123032836741275 -0.053977661625685 -0.0903696335594215 -0.118962487893917 -0.0477106750673068 -0.383134059253131 -0.423058894602586 -0.140935755851811 -0.119650796994165 -0.140935755851811 -0.182145076916549 -0.110374038818376 -0.110374038818376 -0.325956100572044 -0.105591084628104 -0.105591084628104 -0.105591084628104 -0.105591084628104 -0.105591084628104 -0.105591084628104 -0.105591084628104 -0.105591084628104 -0.0982146429132996 -0.0982146429132996 -0.00842226439579363 0.00842226439579345 0.0167220484455559 0.0327148951036752 0.0913563233178697 -0.00041444638212182 0.0367685039950237 -0.185089079347302 -0.470618341610944 0.0402729503414016 -0.470618341610944 -0.0574973582953064 0.0834545092471473 0.169522490425812 0.0624557464602466 -0.0764989198495384 0.0834545092471473 0.0741563171310488 -0.0764989198495384 -0.193488614749804 0.032806251096646 0.274938861922847 -0.0994112819322202 0.0551237386439918 -0.0245674777945336 0.390995330927959 -0.19461386878173 0.0229734539957178 0.054877919030233 0.071783646983818 -0.409000841516157 0.336540948234191 0.131858732959201 0.162546890018273 0.0430678228758804 0.0993162876727937 0.0752396922150974 0.072752776864622 -0.189103662964225 -0.240940728099109 -0.403204511753663 0.0794310381140972 -0.0698876283387728 -0.284392044281225 -0.0524639777452365 0.0507346532002503 0.589247022575009 0.0936406037242051 0.336540948234191 -0.0398857708558134 -0.0554754310604292 -0.0256245043070043 -0.0189076191781363 -0.0412600799105325 0.00930701708247661 0.0122081072524903 -0.0554754310604292 -0.0554754310604292 -0.0554754310604292 0.0122081072524903 -0.0554754310604292 0.00930701708247661 0.00930701708247661 0.0122081072524903 0.0122081072524903 -0.0673307573017389 -0.0673307573017389 -0.0505459120490163 0.0638419385691215 0.0996304078017473 0.0996304078017473 0.0491600585187074 0.0672999143453035 0.0606973432587175 0.107012950644095 0.0297643220465555 -0.128358727349937 -0.00235694891493493 -0.0164723437325621 0.0734297330651676 0.0734186487917828 -0.0477106750673068 0.0794310381140972 0.0794310381140972 -0.0245674777945336 -0.0477106750673068 -0.0477106750673068 0.0794310381140972 -0.0477106750673068 -0.199740915095683 -0.199107260648946 -0.0477106750673068 -0.0477106750673068 0.100377888871119 -0.0683600213232938 0.0993162876727937 0.054877919030233 0.0734186487917828 0.050786888891093 -0.11687658869797 -0.127579107868825 -0.0672851811021033 0.269002286780427 -0.128928076873267 -0.103060942303481 0.0794310381140972 0.0794310381140972 0.269002286780427 0.0734186487917828 0.0734186487917828 0.269002286780427 0.0794310381140972 0.0734186487917828 0.269002286780427 0.269002286780427 -0.257386376880689 -0.251229494019088 -0.250164235874996 -0.450452591900581 -0.300902675341739 -0.305308286036916 -0.470618341610944 -0.410667453707702 -0.103060942303481 1 1 1 0.241329299037416 -0.390995330927959 -0.116439327971022 -0.118462414649289 -0.116439327971022 -0.0687609073445528 -0.0686943365369889 -0.390995330927959 -0.424198748157506 -0.0924114812952522 -0.415973393393128 -0.0887983447304274 -0.471249196119383 -0.185983801275934 0.071783646983818 0.071783646983818 0.0479889160588478 -0.19069855283626 -0.280879918393291 1 0.170044821811442 0.171787906982108 -0.303104255449536 0.171787906982108 0.23757098865882 0.3275219833435 0.00930701708247661 0.0503272827281998 0.258527173530285 -0.104360865092847 0.3275219833435 0.593561929982867 -0.0834545092471462 0.104605181034433 -0.346386734388748 0.593561929982867 -0.106574995538022 0.561820461928808 -0.0321113571772695 -0.1257832929269 0.0794926713532382 -0.0404076352843216 0.045078140089956 -0.249935458512957 0.00864280260731322 0.00864280260731322 -0.407127373937613 0.561820461928808 -0.104518660370864 0.0675482432924901 0.00643786738036632 0.0355056721510909 -0.139173025731188 -0.134201524578539 0.00864280260731322 -0.38315480632147 0.0335738926702976 0.0734186487917828 -0.129764190119852 0.0523121564481643 -0.0941368510310625 0.0182678555866601 -0.418813356438489 -0.104518660370864 -0.316225763527974 0.0425958077188376 0.0106894353613579 -0.404029113682343 0.0252966700792265 -0.139173025731188 0.734411436720819 0.0301729948195645 0.0425958077188376 -0.264167436829315 0.0538092954328001 -0.0941368510310625 0.0503272827281998 -0.249935458512957 0.336540948234191 0.0335738926702976 -0.390995330927959 -0.415973393393128 -0.415973393393128 0.721809528977853 0.0155566663254181 0.0335738926702976 1 0.0297643220465555 -0.133809918532968 -0.120677535370188 0.0479889160588478 0.0523121564481643 -0.471249196119383 0.0155566663254181 -0.0887983447304274 -0.0233513608248646 -0.090605626531488 1 0.393773946456436 0.336540948234191 0.0465206464747053 0.0421611019941642 0.336540948234191 0.336540948234191 -0.471249196119383 1 1 1 0.336540948234191 -0.390995330927959 0.0175236001468401 -0.386253668395717 -0.385168459547598 0.431444238212986 0.0122081072524903 -0.100399094861667 -0.545661071587719 0.072752776864622 0.0108974714049366 0.0468749598286999 0.0355056721510909 -0.139034706520263 -0.0267362855253538 0.00573537500627621 -0.182145076916549 -0.00251424476568054 0.0992021945318564 0.0578478075676919 0.071783646983818 0.071783646983818 0.071783646983818 0.0735450531714118 0.0786642225659738 0.00793110267298817 0.000720099816224476 -0.0849235391672432 -0.0836583494813748 0.00211677966574433 0.027868976794793 0.0120251934238829 0.00211677966574433 0.00211677966574433 -0.0109877782414826 -0.0211227295523325 0.0456517654154869 -0.0480501193226384 -0.0896892768375822 -0.0574973582953064 -0.0574973582953064 -0.0434891863877973 -0.013618757780396 -0.0260563752605202 -0.0260563752605202 -0.0242231707314092 -0.0775752496796956 -0.157348823373969 -0.200817579111038 0.264696841220582 0.269002286780427 0.270635434585035 -0.0662629541895235 -0.0477106750673068 -0.0477106750673068 -0.140935755851811 -0.140935755851811 -0.144686893984409 -0.137115657804704 -0.138077482179193 -0.138077482179193 -0.110374038818376 -0.101845489498681 -0.102332140411882 -0.0116633320433747 0.0518469510457871 0.0391282051064114 0.0327225597561074 0.721809528977853 -0.185089079347302 -0.193488614749804 -0.0982146429132996 -0.0554754310604292 0.560333560452474 0.560333560452474 -0.101856406022882 -0.193488614749804 -0.19461386878173 -0.19461386878173 -0.00511922827409507 -0.0764989198495384 -0.0764989198495384 -0.023511112758111 -0.0764989198495384 -0.0764989198495384 -0.0764989198495384 -0.290655725341528 -0.291386405971462 0.593561929982867 0.593561929982867 -0.19461386878173 -0.188469126740901 -0.0265678056500088 -0.0575431642758131 0.026169265891121 0.0273077335540408 -0.0764989198495384 0.0460720221145451 0.00459744629114363 0.032806251096646 -0.0158551047318094 0.032806251096646 0.0520627736999735 -0.0370072063330734 0.0141612344394101 -0.0234787128472489 -0.0343465055168012 0.721809528977853 -0.00147778446687914 0.0409442731259916 0.0347894027872709 0.0512074015666078 -0.0286991728662147 -0.0081811536345085 0.0734186487917828 0.0657760713086979 0.054842505005619 0.00231047575556765 -0.0504329592546392 -0.264167436829315 -0.0725417395129125 -0.0324897045160099 0.593561929982867 0.0577700157431289 0.0626690343490734 -0.064077781197105 0.0606973432587175 -0.0966019124660074 1 0.032806251096646 0.0460741762226843 0.0491600585187074 -0.0227324928560147 0.387245081240394 0.193488614749805 0.0912578939584347 0.0181075629364988 1 0.0114012128416044 -0.0881256683098839 -0.140935755851811 0.0538032514742136 -0.0316422714169561 -0.0118909224880774 -0.152004215192099 1 1 1 -0.0322036290315761 0.0103791635156084 -0.0881256683098839 0.0672999143453035 0.0200053281044088 1 -0.0625545256033002 -0.0764989198495384 0.0142722139446919 0.0119727471807554 0.0197965715599781 0.0606973432587175 1 0.0181075629364988 -0.00147778446687914 0.0249163716111789 0.0484860390293826 -0.0543813169079823 0.0134067024226193 -0.135487119531422 0.162546890018273 0.0626690343490734 -0.0229981376212879 0.0147398978310002 0.252697038201921 0.072752776864622 1 -0.00640751509334672 -0.303838651222096 0.0395803791857858 -0.0673307573017389 -0.123094602212516 -0.388246764528543 0.0194792087531578 0.171242877208385 -0.0554754310604292 -0.193488614749804 0.0122081072524903 -0.0504329592546392 -0.0436726004078508 -0.0421867420755795 -0.0524639777452365 1 1 -0.0825276850644791 0.00930701708247661 -0.0764989198495384 0.0200053281044088 0.0194792087531578 -0.346386734388748 0.0672999143453035 0.593561929982867 -0.0825276850644791 0.378958360959547 -0.0552227933901754 0.0668402214683472 -0.180479200382594 -0.0790933703272694 0.00240853285837242 -0.463302262752003 1 -0.052513439903807 0.0412617135664702 0.0335738926702976 0.0626690343490734 0.0626690343490734 0.131858732959201 -0.0527774426003056 -0.0321113571772695 0.0178838771183465 0.0252966700792265 -0.188469126740901 -0.0578121213787162 -0.0984445872412486 -0.19461386878173 0.301513828509271 -0.191230863300487 0.032806251096646 0.0734186487917828 0.0264783861649988 -0.0554754310604292 0.593561929982867 -0.256363660556706 0.348691202518073 0.0675482432924901 0.032806251096646 -0.012379499904284 -0.0242231707314092 -0.066079655483787 -0.256363660556706 -0.18959642987171 0.117927028493767 0.0491600585187074 -0.0505825680237115 -0.188469126740901 0.0393409674055245 -0.0904219676005885 -0.14375525468689 -0.0757452408144798 0.0651325976345831 -0.023511112758111 0.0734186487917828 0.0160275967849933 0.278766921210101 -0.131242022619927 0.0733758858297136 0.490205227877172 0.335781973777164 -0.070360147816283 -0.00147778446687914 0.119848117700027 0.0160275967849933 0.0160275967849933 -0.0189076191781363 0.015569638536178 0.278440730628538 -0.169522490425812 0.283586924294207 -0.254900201366589 0.150668428284175 -0.721809528977852 -0.721809528977852 -0.721809528977852 -0.721809528977852 -0.721809528977852 -0.721809528977852 -0.721809528977852 -0.721809528977852 -0.721809528977852 -0.721809528977852 -0.721809528977852 -0.721809528977852 -0.721809528977852 -0.721809528977852 -0.28700453690464 -0.285544963482237 -0.286274692866083 -0.3275219833435 0.0548442855044032 0.0548442855044032 0.248526748806317 0.249668524855929 0.104904954366294 0.058115457674208 -0.734411436720819 -0.253435822796925 0.0761325490619904 -0.140495573941069 -0.100039989087911 -0.16734211883771 0.0306760750888296 0.0320563135733239 0.0512074015666078 0.0335242046493786 -0.120998000655321 -0.120998000655321 0.131858732959201 0.129750847630945 -0.0575976520953117 0.055658445226388 -0.023511112758111 -0.00856147914627233 0.315593828673656 -0.0761676478923159 0.0526419727795205 0.0327225597561074 -0.0552227933901754 0.0491600585187074 -0.0402729503414018 -0.193488614749804 0.0903971315405444 0.264696841220582 -0.117649199972737 0.027868976794793 1 -0.376559180126675
0.286179812450348 -0.126676370773137 0.0996898294727534 0.06864365160903 0.797087637800479 0.790598069507991 0.0591030455852767 0.0382276660992666 1 0.109798438666046 0.0933329062336886 0.0600743746788291 0.318211579599508 0.659180959347602 0.659180959347602 -0.103264300060819 -0.103264300060819 0.0382276660992666 -0.0887969753608256 -0.103947700127953 0.273205790716519 0.0606250596491892 -0.0761958331304938 0.123767352556524 -0.100672336669381 0.728332533345386 -0.0517569531526835 0.0793941537963811 0.112830515317729 0.0780045140384433 0.0740287686240391 -0.0494159636393743 0.164468459239396 0.239316778141527 -0.0963391666207325 0.0931731904975805 -0.072565793880072 -0.0216049792947562 -0.0175989789716928 0.0628606650953569 0.798721125623072 0.0382276660992666 0.136925406808627 -0.334027273233747 -0.0450403996311797 0.0183728039496124 0.0126096305793129 0.189370992422926 0.657086277409563 0.0933329062336886 0.79383963349941 -0.248827882055526 0.234669407277328 0.136925406808627 0.103328948305744 -0.100672336669381 0.0469931170412166 -0.0733018816553576 -0.0358882736766091 0.20315085668158 0.0382276660992666 0.353020062171711 -0.10560815344603 0.233408923234486 0.0996898294727534 -0.0384999204548648 0.0447849532520664 0.0382276660992666 0.528740406786251 0.350417101462214 -0.103947700127953 0.0724513152557167 0.0382276660992666 0.211464649200775 -0.0131918585656796 0.234669407277328 0.0628606650953569 0.0469931170412166 -0.248827882055526 -0.18711781314358 -0.0622057266089042 -0.0707243399329228 -0.0586509446084594 0.60097085271844 0.0512449976563447 -0.655456044663815 0.132488848831634 -0.288339458985279 0.0382276660992666 0.0161511243189408 0.0810573564326478 0.0233780132447475 -0.0595486862288398 0.0655538699494391 -0.283548202621841 -0.248827882055526 0.189370992422926 0.079652010965471 0.0380705859758675 0.318211579599508 -0.100672336669381 -0.248827882055526 0.528740406786251 -0.0575377539479282 -0.10560815344603 0.108634818952433 0.0656144560162319 -0.10560815344603 0.091483561392975 0.657086277409563 0.0793953829507399 0.79545861664663 0.79545861664663 0.17475863422645 -0.234273824824671 -0.440691117720611 -0.245348531881591 0.123641056326549 -0.138412380643207 -0.137090826201905 -0.229239043393609 -0.180190542107489 -0.225589038734244 0.0996898294727534 -0.234273824824671 -0.437564064010961 0.0340018070718904 0.0833358826618123 -0.0689201345270105 -0.221994968989021 0.0734054959220353 0.146175010261474 0.143931407677706 -0.234825033611643 -0.0876228615877791 0.797087637800479 0.0611095214481027 0.240905020790312 0.06864365160903 0.657086277409563 0.093901764571078 0.452463819371153 0.142434649839695 0.142434649839695 -0.344912147376311 -0.293535355052202 -0.0600838129197531 -0.0400116206543129 0.0933329062336886 0.0933329062336886 0.0933329062336886 0.0933329062336886 0.0424683930196462 0.102980285397287 -0.00935156056506851 0.0312654994184113 0.0155875267136442 0.06864365160903 0.107285505572269 -0.117972239626184 0.06864365160903 0.226976183179672 -0.420126359751437 -0.218610436384981 -0.127421881102324 0.12759391366926 -0.0198531759993364 0.12759391366926 -0.320775404078148 -0.269705597072035 0.20285220552867 -0.0235110934188958 -0.101877786568216 -0.103947700127953 -0.0444753265819857 -0.117972239626184 -0.00935156056506851 0.119835113220017 0.111608195808413 0.102878257802313 -0.0235110934188958 0.10048918932526 0.00407666924959567 0.0957154602126586 0.119835113220017 0.104737986596085 -0.294814315604668 -0.0173734933796224 0.0858277656793926 -0.141624336546253 0.093244618324783 0.208141159606357 -0.0341331444552814 0.0725773703588311 -0.0933461509464566 0.18659429509779 0.0443918223471026 -0.256357581419605 0.106703626905184 -0.027756762339766 0.10946598457384 -0.164751521677458 -0.027756762339766 0.0643392087543292 -0.828993996438173 -0.389654252831538 0.148243949012973 -0.389654252831538 0.0884947805767794 0.138319383882617 0.337725442229811 -0.708332008134905 -0.386362587495763 -0.410998321591294 0.0321629680555923 0.143931407677706 -0.317023048805239 0.150272888468188 0.150272888468188 -0.714472714132479 -0.0751629901024749 -0.206255563982551 -0.718216555171729 -0.655401788412292 0.0265038238444396 -0.308161097981263 0.0382276660992666 -0.267730184811764 -0.437354851749455 0.27221636953069 -0.234273824824671 -0.710727646938184 -0.272970243672652 -0.347094910948628 0.0178908267695631 -0.714472714132479 -0.714472714132479 -0.392952067511961 0.0347067602882499 -0.64432321916743 0.277388710615361 0.0611095214481027 0.0382276660992666 -0.0536327575879924 -0.234273824824671 -0.446203162656931 0.0600743746788291 0.155209358946953 -0.177045939143494 0.155201627110446 -0.41812142065346 -0.718545629413399 -0.720088247743773 -0.0595768546375429 0.032417434313241 -0.267730184811764 0.786576201274255 -0.0450403996311797 0.032417434313241 0.06864365160903 0.797087637800479 0.528740406786251 -0.114336256997705 -0.138412380643207 0.0833918578386968 0.118463118667942 -0.103947700127953 -0.0661482547655514 0.501695889589156 0.309473052901809 0.226447648269517 0.182026408483743 0.245529797103412 0.797087637800479 0.0447849532520664 0.226447648269517 -0.131640660818408 0.0378066941621621 -0.073646180438524 0.188554675852514 0.00658205935640063 0.305201560331149 -0.138412380643207 0.0476078134079089 -0.111730195739808 -0.111586422519555 -0.111586422519555 0.0439290570377158 0.0126182892954317 0.0126182892954317 -0.0191634241889777 0.257175787004827 0.109798438666046 0.213730505780278 0.473981494270584 0.315847642471618 0.226447648269517 -0.714472714132479 -0.307452040749875 -0.348271287048639 -0.285764579110405 0.137225940808796 0.0820885568281978 0.0341044622755242 0.0192768559330623 -0.0217703875445941 0.177424291108011 -0.18383750993456 -0.148791809635583 0.0600743746788291 -0.148791809635583 0.0174549647117358 0.798721125623072 -0.0175214695738513 -0.148791809635583 0.0136851147849512 0.0174549647117358 -0.244209234926671 -0.231925900725186 0.0603050633503134 0.0780045140384433 0.657086277409563 -0.0292917074485423 -0.18383750993456 -0.148791809635583 0.0347860459538499 -0.27166452767307 0.0818257810796278 0.0214836412130922 0.365879948132521 -0.148791809635583 -0.244209234926671 0.177424291108011 0.177424291108011 0.00837558792442598 -0.248440872204816 0.130009414944381 -0.0463397480608108 0.0366882487134053 0.793834033680602 0.528740406786251 -0.0158004748791436 0.148243949012973 0.14392750287234 0.109798438666046 -0.14205508102157 -0.0235110934188958 -0.0699701220844382 0.00961835961465222 -0.138412380643207 -0.0212912341000529 0.0780045140384433 0.0933329062336886 -0.0212912341000529 0.0996898294727534 0.0933329062336886 -0.14205508102157 0.075711178003855 -0.0930899800581088 0.797087637800479 0.0840950366809122 -0.0595112163201975 0.0606250596491892 -0.248827882055526 -0.0212912341000529 -0.067252947100261 -0.116261201663383 0.0382276660992666 0.0382276660992666 0.604608728412498 0.0600743746788291 0.657086277409563 0.226447648269517 0.252830951162102 0.00356584760591106 0.155315825042688 0.216621528338844 -0.169798797558434 -0.0691192551492896 0.0900744976166093 0.157929389731209 0.0265038238444396 0.0900744976166093 0.0506097140402859 0.0340018070718904 0.0450664972818402 0.032417434313241 0.357621818599289 0.157929389731209 0.032417434313241 -0.0805351745510946 0.1339435378871 -0.231201531810302 0.157929389731209 0.0321629680555923 0.356588111544971 0.295519107415336 0.0326710901652197 -0.319601250619295 0.0281460592581988 0.226447648269517 -0.111348494921183 -0.267730184811764 -0.234273824824671 0.0799218889470872 0.228212935073301 -0.0947072484956909 0.211464649200775 -0.0151572467241331 0.355906254530474 0.0900744976166093 0.0421512808911196 0.0799218889470872 -0.214501256260856 0.131915187068037 -0.201437322585424 0.0884004577630908 0.0669571567087631 -0.0673760217667286 -0.108917841657209 0.155315825042688 0.152824680473425 0.189370992422926 -0.261655383415819 0.578494658534447 0.784656531278536 0.0382276660992666 0.189370992422926 0.0469931170412166 -0.063458140852017 -0.135738525026033 0.375254360700881 0.226447648269517 -0.103947700127953 -0.293840404376797 -0.100672336669381 -0.10560815344603 -0.298440985535389 -0.0216049792947562 -0.138412380643207 0.0217216641965322 0.107901638331998 0.0735132073814307 -0.103947700127953 0.0617567564665367 0.652906901712584 -0.103947700127953 0.657086277409563 0.0415698130137882 0.0606250596491892 -0.255553024431197 -0.0463865240711273 -0.0712458589518721 0.503868145371758 0.714472714132479 0.714472714132479 -0.710727646938184 0.528740406786251 0.528740406786251 0.657086277409563 0.657086277409563 0.620208742707546 0.238591369295384 0.344770322491544 0.797087637800479 -0.0673425183834703 0.00277210810126058 0.0310835496053076 0.0995927030650091 -0.292070612060145 0.319973712047596 0.268738282319151 0.319973712047596 -0.138412380643207 0.0907117053735153 -0.225203652300686 0.00407666924959567 0.0281460592581988 0.363817157562288 0.0973811051755695 0.148243949012973 -0.191078080285776 0.0020156870245498 -0.247106963882524 0.119222389570806 -0.227601203708953 -0.440317647192514 0.528740406786251 0.528740406786251 0.528740406786251 -0.125255725940304 0.528740406786251 0.143931407677706 0.0996898294727534 0.0628606650953569 -0.0226993917956942 -0.176132421748115 -0.00978552404872558 0.325241832753082 0.0512449976563447 0.43678503590292 -0.270767481725632 -0.327184405216107 -0.231201531810302 -0.346738449851932 0.00418720787762495 -0.135479627707266 -0.0834389523595645 0.332338613343924 0.311788950900515 0.105064362195226 0.0957154602126586 0.102799904347438 0.0613528596768406 -0.0235110934188958 -0.00568647937079894 0.0186058399022764 -0.20533725745615 -0.309575692463366 -0.0212912341000529 0.0798387508187013 0.119835113220017 0.102799904347439 -0.294814315604668 -0.103947700127953 0.181860931068985 0.148243949012973 0.0467658239222435 0.0382276660992666 0.148243949012973 0.146085231838493 0.0512449976563447 -0.133253610807554 0.652906901712584 0.792213860645896 0.788937678997484 -0.000667749495649199 -0.133031137070113 -0.148791809635583 -0.148791809635583 0.43678503590292 0.104088341650768 -0.10560815344603 -0.10560815344603 0.104495177530041 0.101785692318638 0.0469931170412166 -0.014605842902954 -0.10560815344603 0.0382276660992666 0.0415698130137882 0.0382276660992666 0.127301909995148 0.657086277409563 -0.122847308154697 -0.207418914638397 -0.141272293013611 0.01422505728356 -0.125255725940304 0.0467658239222435 0.144973843955087 0.103947700127953 0.113696775099468 -0.125255725940304 -0.122847308154697 -0.207418914638397 0.148243949012973 0.148243949012973 -0.0993403461872987 0.143884491494078 0.148243949012973 0.14392750287234 -0.103947700127953 -0.103947700127953 -0.255412868866913 0.187986282512308 -0.027756762339766 -0.027756762339766 -0.343856984923955 0.234669407277328 -0.0454789453214673 -0.289861140754576 -0.234273824824671 -0.225062138238013 -0.221994968989021 0.0174814707794538 -0.0976024515202811 -0.148791809635583 -0.148791809635583 -0.148791809635583 -0.148791809635583 -0.148791809635583 -0.148791809635583 -0.148791809635583 -0.206891064946701 -0.152330903931544 -0.140387204295867 0.106610324387889 -0.140363542819412 0.0447849532520664 -0.0411995883940509 0.110572630339255 0.0174549647117358 0.0833918578386968 -0.0194760108046009 -0.0194760108046009 0.0369009284678856 0.0265038238444396 0.113696775099468 0.113696775099468 -0.122847308154697 0.107775519683961 -0.209692241937348 0.144973843955087 0.0467658239222435 0.0494159636393743 -0.311508412155436 -0.311508412155436 -0.283713524345494 -0.250002699062241 -0.234273824824671 -0.35243721300929 0.226447648269517 0.12759391366926 0.107901638331998 0.12759391366926 -0.342343665821618 0.00658205935640063 0.17223261641048 -0.311508412155436 -0.311508412155436 -0.311508412155436 -0.304437291119588 -0.304437291119588 0.301985558554057 -0.27166452767307 -0.234273824824671 -0.234273824824671 0.107285505572273 -0.413700285702373 -0.487904838437347 0.110896571423304 0.106363857615463 -0.228970821288836 -0.089677179695272 -0.494345231985816 0.00217098271243165 0.0279901855135222 0.0717468575859943 -0.116261201663383 -0.111348494921183 -0.0999515257654837 -0.0712458589518721 0.00837558792442598 0.125255725940304 -0.378659537886458 0.109978850829015 -0.494345231985816 -0.194782326804618 -0.714472714132479 0.714472714132479 0.136925406808627 0.225292814197157 0.528740406786251 0.0382276660992666 0.528740406786251 0.077662041057746 0.125693227358222 0.148243949012973 0.148243949012973 0.148243949012973 0.147478752060729 0.181286294775229 0.314787779883644 0.483321759395814 -0.231925900725186 -0.0490770754608069 -0.0985745651645521 -0.0363587957213715 -0.0363587957213715 -0.0363587957213715 0.239316778141527 0.268738282319151 0.0382276660992666 -0.0027723396263899 0.0340018070718904 -0.311508412155436 -0.0569837954386028 -0.0782795777676878 -0.231925900725186 0.107901638331998 -0.00568647937079894 0.032417434313241 0.657086277409563 -0.710727646938184 0.657086277409563 0.111586422519555 0.0265038238444396 -0.116261201663383 -0.710727646938184 0.06864365160903 -0.0793803487105784 0.144150517205953 0.138497515235209 0.225460193083771 0.214745255987636 0.143931407677706 -0.3457543774794 -0.0217703875445941 -0.0217703875445941 -0.0217703875445941 0.0933329062336886 0.127327123684275 -0.025824579379455 0.0741300127018556 0.0833918578386968 0.0469931170412166 -0.0235110934188958 0.108634818952433 0.0833918578386968 -0.248827882055526 0.187986282512308 0.69488127011784 0.528740406786251 0.528740406786251 0.657086277409563 0.657086277409563 0.657086277409563 0.657086277409563 0.244125400091887 0.268738282319151 0.146815078880745 0.689490270036923 0.108634818952433 0.690041797806618 0.797087637800479 0.0807565626988973 0.318211579599508 0.125482783896451 0.157929389731209 0.157929389731209 0.156698623221738 -0.234273824824671 0.0900744976166093 -0.234273824824671 -0.244209234926671 -0.346486746119693 -0.221994968989021 0.0689235511345476 0.0326710901652197 0.032417434313241 -0.221994968989021 0.328669668804736 -0.659527555963626 0.0450664972818402 0.0675869955885333 -0.714472714132479 0.163195130825311 -0.248827882055526 -0.248827882055526 -0.234273824824671 0.219666808951022 -0.244638426782759 0.190838580197147 0.186291143735145 0.157929389731209 0.0600828452086526 -0.225062138238013 0.110752734009073 0.20180078413795 -0.248827882055526 0.0281460592581988 0.268738282319151 -0.284960578671895 -0.0953517164835691 -0.116261201663383 -0.248827882055526 0.157929389731209 -0.248827882055526 0.187986282512308 0.797087637800479 0.688639167793724 0.113714315045569 -0.234273824824671 -0.0772471953550898 0.118463118667942 -0.225062138238013 0.150272888468188 0.135177782491779 -0.0206658739905576 -0.0151572467241331 0.0866719200415768 0.657086277409563 0.041349492624647 -0.0964535636175568 0.528740406786251 0.528740406786251 0.130052004535611 0.528740406786251 -0.00522039602072506 0.039772328714858 0.143931407677706 -0.487904838437347 -0.347094910948628 0.14392750287234 0.710727646938184 0.316835656053296 0.032417434313241 0.0382276660992666 -0.0600838129197531 -0.0777295376619455 -0.0517569531526835 0.153496203228933 0.284364004317229 -0.089890775444231 0.121931832206603 -0.415031364407848 0.284364004317229 0.268738282319151 -0.148791809635583 0.0851147465916812 0.0153008172537382 -0.415031364407848 -0.231925900725186 -0.494345231985816 -0.494345231985816 -0.244638426782759 0.714472714132479 -0.494345231985816 0.657086277409563 0.652906901712584 0.098086795333041 -0.739742403564649 0.00418720787762495 -0.163271300380949 0.0134337799697469 -0.0445441267245404 -0.164880640971769 0.130009414944381 0.00904638799963049 0.179324296815676 -0.487904838437347 0.528740406786251 0.528740406786251 0.528740406786251 -0.494345231985816 0.528740406786251 0.51935940173686 0.528740406786251 -0.248827882055526 -0.247854514961547 -0.248827882055526 0.714472714132479 -0.248827882055526 0.06864365160903 0.657086277409563 0.661279052075945 -0.343856984923955 0.659180959347602 0.0600743746788291 0.662352284234973 -0.340291032528651 0.646941619894119 0.652906901712584 -0.343856984923955 0.0581848035986861 0.101746962709272 -0.311508412155436 0.729991126610919 -0.311508412155436 0.609122853320747 -0.244209234926671 -0.244209234926671 0.104088341650768 0.226447648269517 0.226447648269517 0.226447648269517 0.226447648269517 0.226447648269517 0.226447648269517 0.226447648269517 0.226447648269517 0.252830951162102 0.252830951162102 -0.0986547892109858 0.0986547892109859 0.10962211715574 0.0296140328471744 -0.156517363555479 0.0146058429029542 -0.272587908006098 0.181860931068985 -0.0738061250057417 0.133155672127361 -0.0738061250057417 -0.00260817656703656 0.0736481700955391 -0.0934416765367694 -0.0862340344256655 -0.0363587957213715 0.0736481700955391 0.00444388797191442 -0.0363587957213715 -0.714472714132479 0.12759391366926 -0.487904838437347 0.140278682948362 -0.139047290047535 0.00364186078898595 -0.060074374678829 -0.710727646938184 0.017038396522047 0.0136851147849512 -0.148791809635583 0.128063014268379 -0.248827882055526 -0.347366209062608 0.189370992422926 0.0718411847591981 -0.0508193526368738 0.0453937231713267 -0.138412380643207 0.190907421470123 -0.103512326824481 0.12231737926211 -0.0341331444552814 0.206779472018581 0.178769317685531 -0.225062138238013 0.0260710313999249 0.146085231838493 -0.0443647791574917 -0.248827882055526 0.0286649648103141 -0.0224879434788564 0.0821193285049391 0.0735132073814307 0.00171852628860107 0.108634818952433 0.109798438666046 -0.0158004748791436 -0.0158004748791436 -0.0158004748791436 0.109798438666046 -0.0158004748791436 0.108634818952433 0.108634818952433 0.109798438666046 0.109798438666046 -0.234273824824671 -0.234273824824671 -0.35243721300929 -0.344904208888152 -0.267277439357582 -0.267277439357582 -0.41812142065346 -0.344912147376311 -0.342343665821618 -0.0630794509760568 -0.317023048805239 0.127578713663855 -0.380613663768654 0.10639588938728 0.0418054560198637 -0.027756762339766 -0.343856984923955 -0.0341331444552814 -0.0341331444552814 -0.334027273233747 -0.343856984923955 -0.343856984923955 -0.0341331444552814 -0.343856984923955 -0.825973848657215 -0.826655665726867 -0.343856984923955 -0.343856984923955 0.0726182933281845 -0.391071633255412 -0.0508193526368738 0.0136851147849512 -0.0381983799898552 0.018263171361543 -0.389654252831538 -0.267730184811764 -0.434442191033323 -0.494345231985816 0.0347860459538499 0.0900744976166093 -0.0341331444552814 -0.0341331444552814 -0.494345231985816 -0.027756762339766 -0.027756762339766 -0.494345231985816 -0.0341331444552814 -0.027756762339766 -0.494345231985816 -0.494345231985816 0.0675869955885333 0.0491576088254294 0.0506301552266391 -0.0747962018488589 0.00805342804186422 0.011414882636648 -0.0738061250057417 0.127657285240175 0.0900744976166093 0.0382276660992666 0.0382276660992666 0.0382276660992666 -0.231925900725186 0.0600743746788291 0.657086277409563 0.659180959347602 0.657086277409563 0.784656531278536 0.790430605729515 0.0600743746788291 0.109325703686964 0.694559992566903 0.112161595116515 0.691560100930341 -0.0156594464356362 0.574626957897366 -0.148791809635583 -0.148791809635583 -0.0151572467241331 0.190746168981251 0.281845504941969 0.0382276660992666 -0.0957636535301412 -0.0985745651645521 0.0173943015211831 -0.0985745651645521 -0.229239043393609 -0.0490770754608069 0.108634818952433 -0.0595768546375429 0.206636667979278 0.793834033680602 -0.0490770754608069 0.148243949012973 -0.0736481700955391 -0.0930899800581088 0.23730742117518 0.14392750287234 0.798721125623072 0.154925897417007 -0.00568647937079894 -0.264692840989057 0.0118845702912696 0.107285505572273 -0.31712989820867 0.169316714331426 0.0709965817862763 0.0709965817862763 0.172047487620658 0.150770284523265 0.792201249169568 -0.0316832737124184 0.111725240829753 0.0340018070718904 0.325241832753082 0.189370992422926 0.0780045140384433 0.0692106409194798 0.0996898294727534 -0.027756762339766 0.0366882487134053 -0.0622057266089042 0.233408923234486 -0.0610308351350424 0.101266077007097 0.797087637800479 0.26580714921289 -0.0384999204548648 0.0105505769816276 0.130009414944381 0.0933329062336886 0.325241832753082 -0.111348494921183 -0.0866180240308858 -0.0384999204548648 0.0380705859758675 -0.127665075153263 0.233408923234486 -0.0595768546375429 0.169316714331426 -0.248827882055526 0.0996898294727534 0.0600743746788291 0.112161595116515 0.112161595116515 -0.103947700127953 0.0862596215556682 0.0996898294727534 0.0382276660992666 -0.317023048805239 0.211464649200775 0.61951837820854 -0.0151572467241331 -0.0622057266089042 -0.0156594464356362 0.0862596215556682 0.691560100930341 0.0343783983929884 0.693081291379774 0.0382276660992666 -0.180403775147073 -0.248827882055526 -0.0622057266089042 0.0648233664525763 -0.248827882055526 -0.248827882055526 -0.0156594464356362 0.0382276660992666 0.0382276660992666 0.0382276660992666 -0.248827882055526 0.0600743746788291 -0.0575377539479282 0.06864365160903 0.061833834745179 0.0678732648741361 0.109798438666046 0.793834033680602 -0.167096334672838 -0.138412380643207 0.0793953829507399 -0.281453589352861 0.0340018070718904 -0.293528490943148 0.10048918932526 0.115786324652722 0.614800027368695 0.0447849532520664 -0.0844621294513782 -0.104989114929173 -0.148791809635583 -0.148791809635583 -0.148791809635583 -0.144028744546929 -0.14205508102157 0.00455834636777413 -0.145510622600701 -0.195660030781086 0.123767352556524 0.060517601986475 0.0476078134079089 0.0573173506318293 0.060517601986475 0.060517601986475 0.115786324652722 0.110572630339255 -0.132241335057699 -0.0120291970029643 0.0134446714803344 -0.00260817656703656 -0.00260817656703656 -0.0513028478239639 -0.0273931622420361 0.0424683930196462 0.0424683930196462 -0.0352427671055287 0.10946598457384 0.11587963397903 -0.545713869336017 -0.487904838437347 -0.494345231985816 -0.48152471590307 0.205475886776105 -0.343856984923955 -0.343856984923955 -0.311508412155436 -0.311508412155436 -0.283713524345494 -0.295915325012013 -0.288670375615174 -0.288670375615174 -0.244209234926671 -0.254688439739382 0.792213860645896 -0.0135045249230854 0.0192768559330623 0.0227516168679759 0.032417434313241 -0.103947700127953 0.181860931068985 -0.714472714132479 0.252830951162102 -0.0158004748791436 0.155201627110446 0.155201627110446 0.143728983361118 -0.714472714132479 -0.710727646938184 -0.710727646938184 0.0295400061604309 -0.0363587957213715 -0.0363587957213715 -0.0212912341000529 -0.0363587957213715 -0.0363587957213715 -0.0363587957213715 0.169889693860299 0.172415609904224 0.148243949012973 0.148243949012973 -0.710727646938184 -0.659572602334838 0.196007305287295 0.0606250596491892 0.184382426320859 -0.0531670035207185 -0.0363587957213715 0.131324127767718 -0.0216483039362509 0.12759391366926 0.0560961742832939 0.12759391366926 0.129470532649227 -0.361778158340867 -0.0159267386640057 -0.136601224457605 0.0957154602126586 -0.103947700127953 -0.035807759010899 -0.309692219874311 -0.0640813856154742 -0.0782795777676878 0.0886681512746268 0.0735826627409909 -0.027756762339766 -0.116763391305953 -0.343358428939005 -0.0235110934188958 0.0487806052981948 0.0380705859758675 -0.437564064010961 -0.0272666012668103 0.148243949012973 -0.418694539585897 0.528740406786251 -0.185551202585732 -0.342343665821618 0.0206387315567638 0.0382276660992666 0.12759391366926 -0.305201247586612 -0.41812142065346 -0.170388072748718 -0.143429911302352 0.714472714132479 0.51935940173686 0.118463118667942 0.0382276660992666 0.0214836412130922 0.241721970668595 -0.311508412155436 -0.414012392288745 -0.0475304961985262 -0.121234936261238 0.109410928402341 0.0382276660992666 0.0382276660992666 0.0382276660992666 0.689824946912548 -0.0754760807644368 0.241721970668595 -0.344912147376311 0.0884947805767794 0.0382276660992666 -0.231201531810302 -0.0363587957213715 -0.110752734009073 -0.107901638331997 -0.159312664952779 -0.342343665821618 0.0382276660992666 0.118463118667942 -0.0169568761629734 0.09689905682905 -0.0602158242292352 0.0768957971341159 -0.111586422519555 0.220379714361976 0.189370992422926 0.528740406786251 -0.0525035773100227 0.016620325262389 0.205735576214987 -0.138412380643207 0.0382276660992666 0.501695889589156 0.138288396248091 0.105820015464113 -0.234273824824671 0.364848683272929 0.0611095214481027 0.090286980661657 0.134143666682027 -0.0158004748791436 -0.714472714132479 0.109798438666046 0.0487806052981948 -0.22113519067351 0.100292938214433 -0.225062138238013 0.0382276660992666 0.0382276660992666 -0.319601250619295 0.108634818952433 -0.0363587957213715 0.0884947805767794 0.090286980661657 0.23730742117518 -0.344912147376311 0.148243949012973 -0.319601250619295 0.156034514060812 0.0065556357331303 -0.0898180768002581 0.613202814985001 0.111608195808413 0.0872760236005454 -0.0690731025296847 0.0382276660992666 -0.349091728565827 -0.23884717077476 0.0996898294727534 0.528740406786251 0.528740406786251 -0.355622449158513 0.111608195808413 -0.00568647937079894 0.0873804598247858 0.0933329062336886 -0.666105029862735 0.102340788309908 0.274683874487869 -0.710727646938184 0.166364057781128 -0.639185515340792 0.12759391366926 -0.027756762339766 0.129470532649227 -0.0158004748791436 0.148243949012973 0.113696775099468 -0.210191926686045 -0.0316832737124184 0.12759391366926 0.0381449865182913 0.0768957971341159 0.00957001631249442 0.113696775099468 -0.661975569357797 0.138526806736079 -0.41812142065346 0.134348506564108 -0.659527555963626 0.125693227358219 0.127593913669259 -0.419117872818493 0.120703728968638 0.106703626905184 -0.0212912341000529 -0.027756762339766 0.00728196456427869 -0.242939182340282 0.18519485638617 -0.0521752349142162 0.136114173037958 -0.274028036171472 0.169252701158465 -0.035807759010899 0.11782603680235 0.00728196456427869 0.00728196456427869 0.079960962736349 0.0445029253010361 0.12695051862741 0.0934416765367695 -0.176231055194259 0.115339493503333 -0.208197841082565 0.103947700127953 0.103947700127953 0.103947700127953 0.103947700127953 0.103947700127953 0.103947700127953 0.103947700127953 0.103947700127953 0.103947700127953 0.103947700127953 0.103947700127953 0.103947700127953 0.103947700127953 0.103947700127953 0.144973843955087 0.146815078880745 0.149356812019448 0.0490770754608071 -0.140418034681952 -0.140418034681952 -0.068348124267715 -0.0610933499061771 -0.0367811264330237 -0.119633348586003 0.111348494921183 0.106295931825597 0.230575359029628 0.323021805755844 0.252453209298814 0.621919662548396 -0.0739088534143567 -0.0706580843084942 -0.0782795777676878 -0.0546649814371904 0.65499494519726 0.65499494519726 -0.355622449158513 -0.353020062171711 -0.225154609071902 -0.345555530729392 -0.0212912341000529 0.131015189070827 -0.0490770754608069 0.165771242648899 0.0783819933964673 0.032417434313241 0.0146142744678803 -0.41812142065346 -0.00810538978729407 -0.714472714132479 -0.155315825042688 -0.487904838437347 0.3104875135541 0.0476078134079089 0.0382276660992666 0.14151328666394
0.0809872265606379 0.0269151289165397 0.431171430135772 -0.0137657592355681 0.0711850806337746 0.0761489278494689 0.473679419390674 0.0122081072524903 0.109798438666046 1 0.136629328863377 -0.00692065082249165 0.0342178705789455 0.059262462703595 0.059262462703595 0.00959092287465404 0.00959092287465404 0.0122081072524903 0.0628229592205964 0.0116617417541115 0.00478062345655814 0.475848241654682 0.0716291339938426 0.0379900774401702 0.0137537284510436 0.058888814846099 0.0703956162811396 0.389882969401193 0.995008428647281 0.758217882567203 0.755662618373144 0.0715739431056106 0.0777256694722897 0.0331281209112356 0.0398106939729082 -0.0446360643029611 0.0619457916188088 0.00929752963306051 0.0173516924632498 0.154086125838259 0.0819770656236769 0.0122081072524903 0.0526465281297842 -0.0321074611060629 0.0793318094783739 0.153638699786759 0.147476393762335 0.0525652983062499 0.0605776812252593 0.136629328863377 0.0744655959616935 -0.0117140124371918 -0.0559964404467071 0.0526465281297842 0.431171430135772 0.0137537284510436 -0.0945463695416208 0.127876798590869 0.128486072180804 0.00668722453398492 0.0122081072524903 -0.0265524329855633 0.0158671776187623 0.0352764914536048 0.431171430135772 0.129697024192895 0.189501566010699 0.0122081072524903 0.0299435285898647 -0.0251906033715849 0.0116617417541115 -0.0155021269584266 0.0122081072524903 -0.00707173056857698 0.020435521128492 -0.0559964404467071 0.154086125838259 -0.0945463695416208 -0.0117140124371918 0.037901334307428 0.0695991435386221 0.127973506541846 0.140785620357596 0.0318154898289528 -0.00319953579945656 -0.107493785071884 -0.04458588771552 -0.0786768235466526 0.0122081072524903 0.0581530624445188 0.755662618373144 0.0291210561253803 0.139308054521665 0.528007800095691 -0.0772964474244556 -0.0117140124371918 0.0525652983062499 0.68397424103204 -0.12600627016485 0.0342178705789455 0.0137537284510436 -0.0117140124371918 0.0299435285898647 0.140466795127968 0.0158671776187623 0.995008428647281 0.480219934831326 0.0158671776187623 -0.0171519696275103 0.0605776812252593 0.76079297054724 0.072429816152879 0.072429816152879 0.0128368929557993 -0.0600357383690691 -0.0947422155260198 -0.0645942530504999 0.0198959937836401 0.108614286826892 -0.0385819215255787 -0.00486897824606831 -0.0408718077234699 0.0352309985308538 0.431171430135772 -0.0600357383690691 -0.0770116686798486 -0.189979173543821 0.00870801184591942 -0.0444924345196623 -0.066100168722141 0.0306500340125968 -0.00161203176180582 0.00086805944180205 -0.0246974763280294 -0.0098656029794915 0.0711850806337746 -0.0103247685393729 0.00355647932375542 -0.0137657592355681 0.0605776812252593 -0.0636274697704887 -0.0486402125314026 -0.000596325346869203 -0.000596325346869203 -0.0657376219312642 -0.0730703315082558 0.141625034977771 -0.115128035509959 0.136629328863377 0.136629328863377 0.136629328863377 0.136629328863377 -0.0937882198736223 0.995008428647281 0.232880977357939 -0.051681104198627 0.0112038101566619 -0.0137657592355681 -0.0377005439555336 -0.0468084166815631 -0.0137657592355681 0.0889126240681473 -0.0321196362820279 -0.0609806387355913 -0.0477747069963824 0.117302939256826 -0.0491087043410034 0.117302939256826 -0.104859814209145 -0.0357594942947877 0.0455714326960588 -0.0793852004357869 -0.0282185555078503 0.0116617417541115 -0.051681104198627 -0.0468084166815631 0.232880977357939 -0.0249519185954736 -0.0587801632786708 -0.0338588285470665 -0.0793852004357869 0.00257832922583791 -0.00022193933610166 -0.0504100110107572 -0.019707976536157 -0.00738368174671668 -0.0493638607718986 -0.0756970673045028 -0.0842982691635582 -0.0708480518882673 -0.0335655579264326 0.0306340769027895 -0.0111562732257328 0.0646103047874935 -0.0661982605634246 0.0359253930594991 0.000332789587936744 -0.0102742045764151 0.0121720711082416 0.0121980896526558 -0.0423215879237458 -0.067199286078578 0.0121980896526558 -0.0631129951574705 -0.0992091153811283 -0.0573984906792057 0.0193132150814103 -0.0573984906792057 0.0449319875792298 -0.00897563555401978 0.00521981760574071 -0.113277803716907 -0.0590834400397031 -0.160739069556906 -0.174110826928083 0.00086805944180205 -0.0430487139470481 -0.00154419969174645 -0.00154419969174645 -0.0917378210722823 0.0633577980456947 0.0096809826482614 -0.0902829912461088 -0.165229078525542 -0.189435288875629 -0.0803009232685532 0.0122081072524903 -0.051718182905354 -0.0613675517554079 -0.0458829207753649 -0.0600357383690691 -0.0931790428300313 -0.0709551882788929 -0.0719097663539897 -0.119070686466731 -0.0917378210722823 -0.0917378210722823 -0.0749111514600438 -0.187257973575706 -0.131111764187471 -0.0311656496792369 -0.0103247685393729 0.0122081072524903 -0.0535700212283735 -0.0600357383690691 -0.0504091652373714 -0.00692065082249165 -0.0293038708850609 -0.0498448502999413 0.013173569767367 -0.160739069556906 -0.0419120567473752 -0.0633996664307189 0.0681493105802281 -0.190522894193126 -0.0677218955460485 0.0790281150453387 0.0793318094783739 -0.190522894193126 -0.0137657592355681 0.0711850806337746 0.0299435285898647 -0.142693248224992 0.108614286826892 0.750937181481947 0.989924529436255 0.0116617417541115 -0.0327230105943991 0.0622721898212536 0.0424346425627309 0.0169316396292713 0.0263904564774236 -0.0197936482097401 0.0711850806337746 0.189501566010699 0.0169316396292713 0.123343820478659 -0.093025522612697 0.0182316579105107 0.030609852511765 -0.0847790653340923 0.0494621314616284 0.108614286826892 0.176989268141393 -0.315238191120005 -0.316510490942347 -0.316510490942347 0.0425203354635084 0.0717264413543722 0.0717264413543722 -0.0710296428360028 0.0394826892801848 1 -0.00970793186015528 0.0387512118185749 0.0868368171247346 0.0169316396292713 -0.0917378210722823 -0.0539986833411521 -0.0719097663539897 -0.117381353362921 -0.000596325346869203 0.73945665323511 0.0378432295678555 -0.152085976696538 -0.0759864730766304 0.0189060390506949 -0.0366158207181473 0.116848765249366 -0.00692065082249165 0.116848765249366 -0.152869189037336 0.0699378255954505 0.0388819046890155 0.116848765249366 0.00208522252222933 -0.152869189037336 0.0378781736290345 -0.0230401098113017 0.0694219516893139 0.758217882567203 0.0605776812252593 0.0941677296411822 -0.0366158207181473 0.116848765249366 0.00514694003375651 0.0123863173202638 -0.0112802559237728 0.0678309986334612 0.0287005005678351 0.116848765249366 0.0378781736290345 0.00650263236123755 0.00650263236123755 0.0313575004720295 -0.0291242191148557 0.0588851512645046 0.133326122834634 0.00864300393880261 0.0736720341848058 0.0299435285898647 -0.107527586920324 0.0193132150814103 -0.00161203176180582 1 0.113435029661358 -0.0793852004357869 0.060533963614217 0.144461273137999 0.108614286826892 -0.0250636133777529 0.758217882567203 0.136629328863377 -0.0250636133777529 0.431171430135772 0.136629328863377 0.113435029661358 0.806244419146836 0.0636817345172969 0.0711850806337746 0.890983983591396 0.0738920521221588 0.475848241654682 -0.0117140124371918 -0.0250636133777529 0.0372210784142407 0.0116617417541115 0.0122081072524903 0.0122081072524903 0.0279207893121946 -0.00692065082249165 0.0605776812252593 0.0169316396292713 0.050968676244994 0.0362537432547165 0.0181162391911045 0.0654998046728522 0.0385219766331408 -0.0137287762569594 -0.0377223353233716 -0.000373742522527305 -0.189435288875629 -0.000369756157306312 -0.00258287753920084 -0.189979173543821 -0.168017507428209 -0.190522894193126 0.117498634152954 -0.000373742522527305 -0.190522894193126 -0.124596942044407 0.00691292921331392 -0.0615620169037949 -0.000373742522527305 -0.174110826928083 0.0978457270256264 0.0434674016723582 -0.188891233405455 -0.0715591963940504 -0.188891233405455 0.0169316396292713 0.00959092287465404 -0.051718182905354 -0.0600357383690691 -0.0886314693785293 0.0266691780043929 -0.13236484055317 -0.00707173056857698 0.0188972224749704 -0.0222603286006351 -0.0377223353233716 -0.133323683587357 -0.0962059742887436 -0.0036802893773379 0.0630189482365852 -0.0123761459000769 0.344445822957744 0.0354605983230359 0.0591223221248542 0.0137537284510436 0.0301909326780794 0.0194969570707007 0.0525652983062499 -0.0548120165959496 0.0584137460800397 0.0802501092480723 0.0122081072524903 0.0525652983062499 -0.0945463695416208 -0.0133198358104012 -0.0196062908634471 0.0813104304366691 0.0169316396292713 0.0116617417541115 -0.0803009232685532 0.0137537284510436 0.0158671776187623 -0.0848033859224531 0.00929752963306051 0.108614286826892 0.187714915960771 -0.170239417948642 0.799983216176538 0.0116617417541115 0.0621770709382328 0.0631975563022631 0.0116617417541115 0.0605776812252593 0.0104654313828426 0.475848241654682 -0.0148783807195695 0.0680275794853775 0.0602900394856219 0.0594104396068463 0.0917378210722827 0.0917378210722827 -0.0931790428300313 0.0299435285898647 0.0299435285898647 0.0605776812252593 0.0605776812252593 0.0179551246461991 -0.0188930813205401 0.0271807749569316 0.0711850806337746 -0.0327061849911335 0.0491087043409911 -0.189435288875629 0.417140534338507 -0.0624398869613035 0.0324223178947243 0.0012845794072481 0.0324223178947243 0.108614286826892 0.0830631086830131 0.005121392469178 -0.00022193933610166 -0.188891233405455 0.0173957401202955 -0.031596570349707 0.0193132150814103 -0.0329323109130706 -0.0738799138225989 -0.0468084166815631 -0.0449439021964013 -0.0281495747991326 -0.0630736112092247 0.0299435285898647 0.0299435285898647 0.0299435285898647 -0.0434776656313655 0.0299435285898647 0.00086805944180205 0.431171430135772 0.154086125838259 0.146165265324405 0.0384866249490279 0.0188972224749704 -0.0289924349282155 -0.00319953579945656 -0.0479495667756661 -0.0661749462363231 -0.0715591963940504 -0.0615620169037949 -0.0815233559106782 -0.0595895577807151 0.162633822435075 -0.0358044975532641 -0.0279681808716964 -0.0287210593219826 -0.0084123388678361 -0.0120560076304147 -0.00302302453520836 0.00496593040989163 -0.0793852004357869 -0.0598893831862888 -0.0682347302775946 -0.0428822854753288 -0.0772149153661935 -0.0250636133777529 0.0276842615465485 -0.019707976536157 0.0959920603379992 -0.0308474766832574 0.0116617417541115 0.0340435266456896 0.0193132150814103 -0.07039561628114 0.0122081072524903 0.00864636031490058 0.00086805944180205 -0.00319953579945656 0.0915979437272543 0.0631975563022631 0.074911737148537 0.0736720341848058 0.0320377508395509 -0.104949311481581 0.116848765249366 0.116848765249366 -0.0479495667756661 -0.0883709306674303 0.0158671776187623 0.0158671776187623 -0.0469889401924188 -0.0486844686853683 -0.0945463695416208 0.084263960546634 0.0158671776187623 0.0122081072524903 0.017411168210199 0.0122081072524903 0.376478241372357 0.0605776812252593 -0.0447422720251696 -0.0487867657442305 -0.0554100111651677 -0.000167123754177795 -0.0434776656313655 -0.07039561628114 -0.0515424709830793 -0.0116617417541115 -0.0421980121864467 -0.0434776656313655 -0.0447422720251696 -0.0487867657442305 0.0193132150814103 0.0193132150814103 0.0125876887129925 0.00338776516702264 0.0193132150814103 -0.00161203176180582 0.0116617417541115 0.0116617417541115 -0.0226986571595246 0.0551025197130239 0.0121980896526558 0.0121980896526558 -0.0297527987242188 -0.0559964404467071 0.00501251374897198 0.018923177272227 -0.0600357383690691 -0.0645942530504999 -0.066100168722141 -0.0788913739686693 0.105515950213021 0.116848765249366 0.116848765249366 0.116848765249366 0.116848765249366 0.116848765249366 0.116848765249366 0.116848765249366 0.0733811689345843 0.115703031395693 0.0950399753186907 -0.0147193477828434 -0.0990058507817069 0.189501566010699 -0.0207911228719154 0.205404450225898 -0.152869189037336 0.750937181481947 -0.0597947411221704 -0.0597947411221704 -0.190522894193126 -0.189435288875629 -0.0421980121864467 -0.0421980121864467 -0.0447422720251696 -0.0397719389484474 -0.0415339763330937 -0.0515424709830793 -0.07039561628114 -0.0641617430787639 -0.000396373010557872 -0.000396373010557872 -0.00996706002099594 -0.00284180868592568 -0.0600357383690691 -0.07997297565052 0.0169316396292713 0.117302939256826 -0.170239417948642 0.117302939256826 -0.0591088638335707 -0.0847790653340923 0.0552032056923564 -0.000396373010557872 -0.000396373010557872 -0.000396373010557872 -0.00284180868592568 -0.00284180868592568 -0.0383552633624721 0.0123863173202638 -0.0600357383690691 -0.0600357383690691 0.0343040861773404 -0.162427202467132 -0.0752472506725111 -0.0408143832908272 -0.000678618540193902 0.0189452106072762 -0.0375491759035077 -0.0736270836895564 0.0631540617847858 -0.107090630809089 0.0242318103230295 0.0116617417541115 0.00959092287465404 0.0320482547568413 0.0602900394856219 0.0257503250781993 0.0434776656313651 0.00998643531046589 0.307174331987846 -0.0736270836895564 0.0228840889139623 -0.0917378210722823 0.0917378210722827 0.0526465281297842 0.0251855972824433 0.0299435285898647 0.0122081072524903 0.0299435285898647 0.253024680179618 -0.0540861775459311 0.0193132150814103 0.0193132150814103 0.0193132150814103 -0.0527610074575738 0.0214867024405469 0.0417234145757087 0.0754053965203852 -0.0230401098113017 0.0692135010252447 0.0138477424556993 -0.016424936414536 -0.016424936414536 -0.016424936414536 0.0331281209112356 0.0012845794072481 0.0122081072524903 -0.0299326074876975 -0.189979173543821 -0.000396373010557872 0.138148798679489 0.0701976796552779 -0.0230401098113017 -0.170239417948642 -0.0598893831862888 -0.190522894193126 0.0605776812252593 -0.0931790428300313 0.0605776812252593 0.316510490942347 -0.189435288875629 0.0116617417541115 -0.0931790428300313 -0.0137657592355681 0.0630490417604408 0.0807862444583693 -0.0846671397806948 0.0282848158253258 -0.00310886683786119 0.00086805944180205 -0.0647678632681431 -0.0759864730766304 -0.0759864730766304 -0.0759864730766304 0.136629328863377 0.0652402519231745 0.0394336802501755 0.253024680179618 0.750937181481947 -0.0945463695416208 -0.0793852004357869 0.995008428647281 0.750937181481947 -0.0117140124371918 0.0551025197130239 0.083751206728648 0.0299435285898647 0.0299435285898647 0.0605776812252593 0.0605776812252593 0.0605776812252593 0.0605776812252593 0.0298206034083115 0.0012845794072481 -0.0490907360930384 0.0387264161954631 0.995008428647281 0.0429814203456527 0.0711850806337746 0.763388158825255 0.0342178705789455 0.0386760368651826 -0.000373742522527305 -0.000373742522527305 -0.0760740558256016 -0.0600357383690691 -0.0377223353233716 -0.0600357383690691 0.0378781736290345 -0.135748584708235 -0.066100168722141 0.0499626317195065 -0.188891233405455 -0.190522894193126 -0.066100168722141 -0.0295642893587624 -0.164669820710951 -0.168017507428209 0.0308126680010083 -0.0917378210722823 -0.00909671257882074 -0.0117140124371918 -0.0117140124371918 -0.0600357383690691 0.00956900208221646 -0.00660267203038707 0.0378977421072662 -0.0256947517855053 -0.000373742522527305 -0.0489713226687838 -0.0645942530504999 -0.17079374956653 0.0409278653308321 -0.0117140124371918 -0.188891233405455 0.0012845794072481 -0.00161203176180582 -0.120428226096454 0.0116617417541115 -0.0117140124371918 -0.000373742522527305 -0.0117140124371918 0.0551025197130239 0.0711850806337746 0.0712192502736284 0.0711760075675719 -0.0600357383690691 -0.128199870187993 0.989924529436255 -0.0645942530504999 -0.00154419969174645 0.0244244502006921 -0.106835216500423 0.0188972224749704 0.146618794213606 0.0605776812252593 -0.00354000448855322 -0.0541411418651256 0.0299435285898647 0.0299435285898647 0.0520415375218914 0.0299435285898647 0.0167870317029365 0.0234680651246192 0.00086805944180205 -0.0752472506725111 -0.0719097663539897 -0.00161203176180582 0.0931790428300311 0.0342178705789455 -0.190522894193126 0.0122081072524903 0.141625034977771 -0.125801528176117 0.0703956162811396 0.0590021669246908 -0.0235381728430455 0.021629596452067 0.0473339471911708 -0.0257249642810363 -0.0235381728430455 0.0012845794072481 0.116848765249366 0.0530874890548026 -0.0211013302380821 -0.0257249642810363 -0.0230401098113017 -0.0736270836895564 -0.0736270836895564 0.000222526891834727 0.0917378210722827 -0.0736270836895564 0.0605776812252593 0.0631975563022631 -0.0466687095134387 -0.145264654704005 -0.0595895577807151 0.0299989021218399 0.0189316695885247 -0.0608046039243193 -0.00354336726322004 0.0588851512645046 0.0319824593896663 0.00166850498494963 -0.0752472506725111 0.0299435285898647 0.0299435285898647 0.0299435285898647 -0.0736270836895564 0.0299435285898647 0.0385686776482435 0.0299435285898647 -0.0117140124371918 -0.0146125474049115 -0.0117140124371918 0.0917378210722827 -0.0117140124371918 -0.0137657592355681 0.0605776812252593 0.0709435009667908 -0.0297527987242188 0.059262462703595 -0.00692065082249165 0.0553701593787875 -0.0376247900451976 0.0709627990199394 0.0631975563022631 -0.0297527987242188 -0.0214004418460607 -0.0469889401924188 -0.000396373010557872 0.0575425437114936 -0.000396373010557872 0.012193708341734 0.0378781736290345 0.0378781736290345 -0.0883709306674303 0.0169316396292713 0.0169316396292713 0.0169316396292713 0.0169316396292713 0.0169316396292713 0.0169316396292713 0.0169316396292713 0.0169316396292713 0.050968676244994 0.050968676244994 0.108200153234518 -0.108200153234519 -0.0283158565774616 -0.0476758430614693 -0.0658569287613467 -0.084263960546634 -0.0896118664015705 0.0340435266456896 0.0615943511440097 0.156134289434396 0.0615943511440097 -0.111622154543889 0.145049911152428 0.0163548314204925 -0.0344407414903597 -0.016424936414536 0.145049911152428 0.0105258909666861 -0.016424936414536 -0.0917378210722823 0.117302939256826 -0.0680282413097404 0.00800452581426326 0.0605914109113972 0.0310361565576345 0.00692065082249192 -0.0931790428300313 -0.0366525511832668 0.00208522252222933 0.116848765249366 0.0398748048358797 -0.0117140124371918 0.0279162832044562 0.0525652983062499 0.165575397229249 0.00105480221305426 0.0604964378767444 0.108614286826892 0.0328985958519264 0.0338417052587912 0.0601696991157894 -0.0111562732257328 -0.064723499028858 0.0229111430333244 -0.0645942530504999 0.0710017071070787 0.0109851683563569 0.0204665135039854 -0.0117140124371918 0.00421577289268394 -0.107527586920324 0.787770227298686 0.799983216176538 -0.112295167621153 0.995008428647281 1 -0.107527586920324 -0.107527586920324 -0.107527586920324 1 -0.107527586920324 0.995008428647281 0.995008428647281 1 1 -0.0600357383690691 -0.0600357383690691 -0.07997297565052 -0.0735450151437216 0.00298344778896912 0.00298344778896912 -0.160739069556906 -0.0657376219312642 -0.0591088638335707 -0.0421812983252771 -0.0430487139470481 0.0327987906507254 -0.072405237874546 0.0155453337710932 0.00201443382172792 0.0121980896526558 -0.0297527987242188 -0.0111562732257328 -0.0111562732257328 -0.0207564019012217 -0.0297527987242188 -0.0297527987242188 -0.0111562732257328 -0.0297527987242188 -0.100526089427608 -0.115344727388824 -0.0297527987242188 -0.0297527987242188 0.0557965180438078 0.00610404626012986 0.00105480221305426 0.00208522252222933 -0.0140587881245887 0.0203902944272253 -0.0573984906792057 -0.051718182905354 -0.0786054824042331 -0.0736270836895564 0.00514694003375651 -0.0377223353233716 -0.0111562732257328 -0.0111562732257328 -0.0736270836895564 0.0121980896526558 0.0121980896526558 -0.0736270836895564 -0.0111562732257328 0.0121980896526558 -0.0736270836895564 -0.0736270836895564 0.0308126680010083 0.0454721971750749 0.0399383045146041 0.0767960727838613 0.0331384398843134 0.0367502288625248 0.0615943511440097 0.0532994823191828 -0.0377223353233716 0.0122081072524903 0.0122081072524903 0.0122081072524903 -0.0230401098113017 -0.00692065082249165 0.0605776812252593 0.059262462703595 0.0605776812252593 0.0802501092480723 0.0765740689208295 -0.00692065082249165 -0.0521042147308063 0.0387264161954631 -0.0530288039373491 0.0415649196663668 -0.0792083175725679 -0.0195834010605552 0.116848765249366 0.116848765249366 0.0188972224749704 0.0453279566156137 -0.0481693387657376 0.0122081072524903 0.0179257183021926 0.0191624222704958 0.0463250597456187 0.0138477424556993 -0.00486897824606831 0.0692135010252447 0.995008428647281 0.0681493105802281 0.0326451934248908 0.0736720341848058 0.0692135010252447 0.0193132150814103 -0.145049911152429 0.0636817345172969 0.00500948023181884 -0.00161203176180582 0.0819770656236769 0.0179506755318083 -0.0598893831862888 -0.0532680976031948 0.0366709166999525 0.0343040861773404 0.00274332199372348 0.0333556090825103 0.758217882567203 0.758217882567203 0.0138287217067213 -0.00284180868592568 0.0711850806337746 0.0225530727366625 0.990079921972825 -0.189979173543821 -0.0289924349282155 -0.0301768821056379 0.758217882567203 -0.0265226030767232 0.431171430135772 0.0121980896526558 0.00864300393880261 0.0695991435386221 0.0352764914536048 0.0748197295488169 -0.0456408267958174 0.0711850806337746 -0.0429662684652873 0.129697024192895 0.051065453898701 0.0588851512645046 0.136629328863377 -0.0289924349282155 0.00959092287465404 0.0642210958787484 0.129697024192895 -0.12600627016485 -0.00494621784569044 0.0352764914536048 0.0681493105802281 0.0333556090825103 -0.0117140124371918 0.431171430135772 -0.00692065082249165 -0.0530288039373491 -0.0530288039373491 0.0116617417541115 0.144428698402407 0.431171430135772 0.0122081072524903 -0.0430487139470481 -0.00707173056857698 0.0430741095029813 0.0188972224749704 0.0695991435386221 -0.0792083175725679 0.144428698402407 0.0415649196663668 -0.0953000852428109 0.0401465771566927 0.0122081072524903 -0.0211407954504766 -0.0117140124371918 0.0695991435386221 0.0189157395440259 -0.0117140124371918 -0.0117140124371918 -0.0792083175725679 0.0122081072524903 0.0122081072524903 0.0122081072524903 -0.0117140124371918 -0.00692065082249165 0.140466795127968 -0.0137657592355681 -0.0230977855527399 0.051315519704531 1 0.0736720341848058 0.0053936569534815 0.108614286826892 0.76079297054724 -0.0813961289453892 -0.189979173543821 0.00460360957763522 -0.0529241684581975 -0.0328057382117258 0.012193708341734 0.0379900774401702 0.0594698267049089 0.0551039487517326 0.116848765249366 0.116848765249366 0.116848765249366 0.12742945305739 0.113435029661358 -0.0867184114547112 -0.0114551094570896 -0.0631129951574705 -0.00738368174671668 0.17664839421253 0.176989268141393 0.189960652135305 0.17664839421253 0.17664839421253 0.217510039396571 0.205404450225898 -0.0745553227143735 0.129464205080017 0.144774725643071 -0.111622154543889 -0.111622154543889 -0.0435460788095744 -0.0388899766831579 -0.0937882198736223 -0.0937882198736223 -0.0404983476190726 0.0613991058258208 -0.0110653335873433 -0.0373062712377272 -0.0752472506725111 -0.0736270836895564 -0.0616888817398298 -0.0616014404461527 -0.0297527987242188 -0.0297527987242188 -0.000396373010557872 -0.000396373010557872 -0.00996706002099594 -0.00161203176180582 -0.00405326353586002 -0.00405326353586002 0.0378781736290345 0.00208522252222933 0.074911737148537 0.227711553493647 -0.152085976696538 -0.134156475653602 -0.190522894193126 0.0116617417541115 0.0340435266456896 -0.0917378210722823 0.050968676244994 -0.107527586920324 0.013173569767367 0.013173569767367 0.00297129354827082 -0.0917378210722823 -0.0931790428300313 -0.0931790428300313 -0.0036852068282972 -0.016424936414536 -0.016424936414536 -0.0250636133777529 -0.016424936414536 -0.016424936414536 -0.016424936414536 0.0139606006743956 0.0191341632343462 0.0193132150814103 0.0193132150814103 -0.0931790428300313 -0.130578395406234 -0.0581627855777354 0.475848241654682 0.0121255673255377 0.070664994642014 -0.016424936414536 0.14338072635402 0.0374214375223964 0.117302939256826 -0.0335655579264326 0.117302939256826 0.125822488649141 -0.117591560333247 0.0704964485867513 -0.0673342574488147 -0.0504100110107572 0.0116617417541115 -0.0825938538414542 -0.0917459010407595 0.088798272552005 0.0701976796552779 0.0971674751244319 -0.0691638603841067 0.0121980896526558 0.053446286394783 -0.0830621509247057 -0.0793852004357869 -0.0484581204691724 -0.12600627016485 -0.0770116686798486 -0.0710819475543276 0.0193132150814103 -0.121788013719233 0.0299435285898647 0.0466154220459474 -0.0591088638335707 0.150958339644591 0.0122081072524903 0.117302939256826 -0.0930831057533217 -0.160739069556906 0.037205808381077 -0.0585635360974213 0.0917378210722827 0.0385686776482435 0.989924529436255 0.0122081072524903 0.0678309986334612 0.0314758387964394 -0.000396373010557872 -0.161302390173567 -0.212916061392103 -0.107751527687901 -0.0319976321772159 0.0122081072524903 0.0122081072524903 0.0122081072524903 0.0427741083367507 -0.0500235263406185 0.0314758387964394 -0.0657376219312642 0.0449319875792298 0.0122081072524903 -0.0615620169037949 -0.016424936414536 0.108216928772257 0.170239417948642 0.0296567606009937 -0.0591088638335707 0.0122081072524903 0.989924529436255 -0.0825938538414542 0.432063734409199 0.071049671408884 -0.0404983476190726 -0.316510490942347 0.00874961364924183 0.0525652983062499 0.0299435285898647 -0.0819310584934479 0.0589685843450505 0.034679641321407 0.108614286826892 0.0122081072524903 0.0622721898212536 -0.00496951413325973 0.416321651351179 -0.0600357383690691 0.0156343300208228 -0.0103247685393729 0.135899807219347 0.0546886222238597 -0.107527586920324 -0.0917378210722823 1 -0.0484581204691724 -0.0675992577080867 0.240929469312083 -0.0645942530504999 0.0122081072524903 0.0122081072524903 -0.0715591963940504 0.995008428647281 -0.016424936414536 0.0449319875792298 0.135899807219347 0.00500948023181884 -0.0657376219312642 0.0193132150814103 -0.0715591963940504 0.0578688249665505 0.141488482953947 -0.0976123236580323 0.0135521327468714 -0.0587801632786708 0.23930548069581 0.0615943511440097 0.0122081072524903 -0.0632110568641628 -0.0498272501185843 0.431171430135772 0.0299435285898647 0.0299435285898647 0.0159807536601258 -0.000276477015661068 -0.0598893831862888 0.0434396025705294 0.136629328863377 -0.164669820710951 0.0518938573216616 0.0696444578484821 -0.0931790428300313 -0.0215971806527981 -0.128561514838609 0.117302939256826 0.0121980896526558 0.134732627751414 -0.107527586920324 0.0193132150814103 -0.0421980121864467 -0.000276477015661068 0.0225530727366625 0.117302939256826 0.0664293182232005 -0.0404983476190726 -0.0491087043410034 -0.0421980121864467 -0.165229078525542 0.0880380927925586 -0.160739069556906 0.0901484471036168 -0.164669820710951 0.12273397846925 -0.0114551094570896 -0.0856389099404976 -0.00237473423337814 0.149183025742464 -0.0250636133777529 0.0121980896526558 0.204895570058015 0.00707427767882674 -0.0104037202923047 0.0359253930594991 -0.00656282280190517 -0.0286619483436717 0.0487678093377216 -0.0825938538414542 0.0503096266415487 0.204895570058015 0.204895570058015 0.812041756819507 0.0862662374756715 -0.00584971472293012 -0.0163548314204925 -0.0177860084748791 -0.0452208148421815 -0.0467021879380775 -0.0116617417541115 -0.0116617417541115 -0.0116617417541115 -0.0116617417541115 -0.0116617417541115 -0.0116617417541115 -0.0116617417541115 -0.0116617417541115 -0.0116617417541115 -0.0116617417541115 -0.0116617417541115 -0.0116617417541115 -0.0116617417541115 -0.0116617417541115 -0.0515424709830793 -0.0490907360930384 -0.0503190567769303 -0.0692135010252444 -0.0610005985281282 -0.0610005985281282 -0.0327947427958189 -0.0313619827537246 -0.0613206573368621 -0.0753378262585925 -0.00959092287465657 -0.04251073612656 -0.0512867455762932 -0.0277331666934037 0.0523914165643463 0.0512838259062145 0.0783376768858717 0.136989013298842 0.0701976796552779 -0.0933646679782754 0.0618893796363925 0.0618893796363925 0.0159807536601258 0.0265524329855641 0.0566609015828239 0.0151062229508581 -0.0250636133777529 0.090052604913565 0.0692135010252447 0.0271539705447743 0.0354177663103837 -0.190522894193126 0.141488482953947 -0.160739069556906 -0.0673751004050078 -0.0917378210722823 -0.0301909326780794 -0.0752472506725111 -0.0392323967957836 0.176989268141393 0.0122081072524903 -0.0697851791617565
0.0774502696047232 -0.0625937991483167 0.370304126856387 0.0597481922184942 0.0818597253764917 0.0870999975714295 -0.0247765296020624 0.0252966700792265 0.0933329062336886 0.136629328863377 1 0.0846674249275432 0.0447207172574862 0.0725954851155367 0.0725954851155367 -0.023491128726727 -0.023491128726727 0.0252966700792265 -0.122846013890269 -0.0196063732666127 0.139055362663448 -0.0157585300389186 -0.0855066731984278 0.0120947478140095 -0.0266444548243298 0.058773400578261 0.084875478924038 0.429032309300096 0.13903915888182 0.0419866349471869 0.0478335574384757 0.0878475225094773 0.0659198055502565 0.0969267771911399 -0.0149109997940473 0.0276279028893104 -0.101186960047327 0.0337338148372603 0.413717879880008 -0.0158391080934159 0.0754311926000618 0.0252966700792265 0.0019260353001434 -0.0204979487314204 -0.0658068744230705 -0.0690673561525278 -0.0726920060202252 -0.0178778745374516 0.0720987331063996 1 0.0788726510786136 -0.090782565571134 0.0416409247344272 0.0019260353001434 0.375867283927259 -0.0215380563344038 0.331240147353912 -0.10609811460751 -0.0979949433201093 0.092447624168618 0.0252966700792265 0.0885627390382948 -0.0227100130955933 0.147839814654267 0.370304126856387 -0.0952825712394106 0.00179260167038625 0.0252966700792265 0.0190546013499245 0.0881312014435873 -0.0196063732666127 0.0605317565874182 0.0252966700792265 0.076810323101017 0.416108384862677 0.0416409247344272 -0.0158391080934159 0.331240147353912 -0.090782565571134 -0.0980222590855939 -0.0653401991832746 -0.107505009583206 -0.0665020747975051 0.0780054901659465 0.0876154219856444 -0.019167185260851 0.0711103221240258 -0.0650784359614994 0.0252966700792265 0.0923586537411112 0.0435128382631327 0.0168367806941957 -0.106999211638451 -0.0500876675604962 -0.0567595829032085 -0.090782565571134 -0.0178778745374516 0.199227529242772 0.0779248831296392 0.0447207172574862 -0.0266444548243298 -0.090782565571134 0.0190546013499245 -0.104327884553347 -0.0227100130955933 0.13903915888182 -0.0186647945333272 -0.0227100130955933 0.0471522775949405 0.0720987331063996 0.0404790830118296 0.0814613716044824 0.0814613716044824 0.0112924740761059 -0.0138796178995015 -0.00324055362808205 -0.0193402836901454 0.0716070120897999 -0.0630400152535329 -0.0879116859668991 -0.0237365944121924 -0.111015384608615 -0.0888623201539501 0.370304126856387 -0.0138796178995015 -0.00709276027428255 0.372815882367354 0.0773675519868313 -0.0100452179131292 -0.00919421463629059 -0.0256153641397903 0.072310803684245 0.0697304604287593 0.0100024468756342 0.021330855225379 0.0784506729293099 0.0564751444765551 0.0670155503376594 0.0597481922184942 0.0720987331063996 0.0605983131348504 0.0696087362731035 0.0139451842510615 0.0139451842510615 -0.10172626351353 -0.0771690722756826 -0.106096414525767 -0.595680559929479 1 1 1 1 0.328427471196018 0.131019395765714 0.294150927054982 -0.0797127542535937 -0.0865993705931085 0.0597481922184942 0.0156866697070466 0.0278115706080517 0.0597481922184942 -0.0414890651283812 -0.0259429715642141 -0.0104078495919071 0.064774490047238 -0.0729938943181868 0.12848803483971 -0.0729938943181868 -0.115334802566162 0.0490853905502303 0.0187101290693945 -0.111617661943562 -0.131551384411962 -0.0196063732666127 0.11592425808951 0.0278115706080517 0.294150927054982 0.107999283021239 -0.129114902239305 0.00709845019050664 -0.111617661943562 0.0295123621909998 0.00527023736478325 0.00869780058954957 0.0201764808144782 0.0137336639341599 -0.0361950899757287 -0.0878987025622078 -0.0283095610309746 -0.0449872337850601 0.0844425325348696 0.00373146525033373 0.0392150319926288 0.0526301977675968 -0.0757454080321282 0.0436739995620232 -0.014714362512002 -0.0362305764388471 -0.11058390797265 0.0308400673815833 -0.0265535662208275 -0.101914738642492 0.0308400673815833 0.101177994339179 -0.0443544414065841 0.0344582459630457 0.0629683548471741 0.0344582459630457 0.86842120335834 0.0554299363896102 0.10132916722456 -0.0352557100083939 0.0359844141141674 -0.0751276907080771 0.386708703633505 0.0697304604287593 -0.0692511500126329 0.0204885469017043 0.0204885469017043 -0.0250171546392146 -0.103085152969809 -0.0917835963284913 -0.0212964066530905 -0.0357580897482832 0.375772933157882 -0.0845086352016961 0.0252966700792265 0.0281374224690701 0.0287091207412171 0.0454603648744477 -0.0138796178995015 -0.028704971016477 -0.0879749831975978 -0.0367021679559908 -0.380143355686186 -0.0250171546392146 -0.0250171546392146 0.038463049974463 0.372490908490888 -0.0112070619811576 0.0691768777674771 0.0624396189368931 0.0252966700792265 0.0402140391379144 -0.0138796178995015 0.0268887082481525 0.0846674249275432 0.063487591164655 -0.0828182321901109 0.0398534862893669 -0.070600089154497 -0.0426615115937586 -0.047860951750212 -0.0636816185282538 0.375232337466312 0.0329618522417897 0.0959760387501375 -0.0658068744230705 0.375232337466312 0.0597481922184942 0.0818597253764917 0.0190546013499245 -0.607253665283238 -0.0630400152535329 0.0360663221112064 0.13988070762706 -0.0196063732666127 -0.485375043782546 0.0667002238942026 -0.00311846711906306 0.146204720477094 0.05139760899183 -0.00629700781741116 0.0784506729293099 0.00179260167038625 0.146204720477094 -0.0683710987273611 0.325598324579771 -0.061825498787902 0.0374146412813907 0.00841247410856951 0.0069940175035755 -0.0630400152535329 0.0303391934164647 -0.416662198972955 -0.420059150096879 -0.420059150096879 -0.0677739306061502 -0.0581907118207091 -0.0581907118207091 -0.000613004759803772 0.0920475190326727 0.136629328863377 0.0831386100967479 0.0549802286594662 0.0151757023880003 0.146204720477094 -0.0250171546392146 -0.0510948234410336 -0.0367021679559908 -0.125465704890332 0.0327227377522307 0.0428979140950422 -0.00334476991427389 0.381901250304272 0.0605499660775664 0.0750825270112687 -0.102760750997401 -0.0532081208892698 0.0846674249275432 -0.0532081208892698 0.385161454107528 0.0788726510786136 -0.30608612359198 -0.0532081208892698 0.0120478610710353 0.384303595676976 -0.0348500414859785 0.0137427577466898 -0.0491403053125144 0.0419866349471869 0.0720987331063996 -0.0333069987589261 -0.102760750997401 -0.0532081208892698 -0.0476178313413181 -0.0267504496249092 -0.0597365162913082 -0.148160630888451 0.00824910360364799 -0.0532081208892698 -0.0348500414859785 0.0750825270112687 0.0750825270112687 -0.00440026119691685 -0.0275564480333189 0.0275240050365209 -0.101935116586339 -0.0569672117049427 0.0762539530868316 0.0190546013499245 -0.203182956802155 0.0629683548471741 0.0539516790639915 0.136629328863377 -0.0518668389260247 -0.111617661943562 -0.100934123740771 -0.0619167602139619 -0.0630400152535329 -0.0850587269257018 0.0419866349471869 1 -0.0850587269257018 0.370304126856387 1 -0.0518668389260247 0.167548111886842 -0.0998319989183184 0.0818597253764917 0.113350295833998 -0.102252408784167 -0.0157585300389186 -0.090782565571134 -0.0850587269257018 -0.00691014654434507 -0.0305183027220618 0.0252966700792265 0.0252966700792265 0.0768352335557869 0.0846674249275432 0.0720987331063996 0.146204720477094 0.0682077206483966 -3.0704293713061e-05 0.0720794085619214 0.0910503834895993 -0.0713027026154278 -0.0999911094012452 0.0221685454680478 -0.00388333827073909 0.375772933157882 0.0465634246816717 -0.0782817700469376 0.372815882367354 0.356504568356352 0.375232337466312 0.0239821364809766 -0.00388333827073909 0.375232337466312 -0.655519042758867 0.0236841707867462 -0.0173206622487038 -0.00388333827073909 0.386708703633505 0.0361423175258396 0.010889721561801 0.379733116463269 -0.00722992463204447 0.373352825402419 0.146204720477094 -0.0294343251714103 0.0281374224690701 -0.0138796178995015 -0.0370197645648235 -0.00616951352969417 -0.63559387230787 0.076810323101017 0.41491332746702 0.13401017918231 0.0221685454680478 0.476011197827256 -0.0370197645648235 0.0764451217242648 0.025886675427681 -0.0908530751135089 -0.0737393042392494 -0.0512060170541487 -0.0960331769767484 -0.0266444548243298 0.0673117786225669 0.0705409662485239 -0.0178778745374516 0.0259688414799954 0.0478923862953461 0.0989598339587994 0.0252966700792265 -0.0178778745374516 0.331240147353912 -0.0413173890503123 -0.0964844594457248 0.00507278697039092 0.146204720477094 -0.0196063732666127 -0.0907497392646287 -0.0266444548243298 -0.0227100130955933 -0.0993477199810961 0.0337338148372603 -0.0630400152535329 0.332451727344194 0.0129919273653657 0.170377365293804 -0.0196063732666127 -0.0457910525629037 0.0698302851041632 -0.0196063732666127 0.0720987331063996 0.0267680871594342 -0.0157585300389186 0.00614313340198051 0.0907657047218708 0.0621933231073576 0.0685172422588944 0.0250171546392146 0.0250171546392146 -0.028704971016477 0.022991910821891 0.022991910821891 0.0720987331063996 0.0720987331063996 0.0721107535791518 -0.00629700781741116 0.00112584284874376 0.0784506729293099 -0.0158767870454412 0.107870839521609 0.388548539793301 0.37475010268545 0.00142316492169396 0.0410694757327194 0.141962287302975 0.0410694757327194 -0.0630400152535329 0.0820437943162907 -0.0339304013790234 0.00527023736478325 0.373352825402419 0.0156645797342395 0.0617859575366065 0.0629683548471741 -0.062349855959062 -0.133366652589935 -0.0302808475226981 -0.0478058738310343 0.00306853862964329 0.0226229936049723 0.0190546013499245 0.0190546013499245 0.0190546013499245 -0.0303699439797427 0.022991910821891 0.0697304604287593 0.370304126856387 -0.0158391080934159 -0.070646913817848 -0.071602105471614 0.41491332746702 0.0758261882158622 0.0876154219856444 0.0891753210576378 0.0316145061847079 -0.0118598860374343 -0.0125630566953188 -0.0488159271672101 -0.0062559314920414 -0.0643896732294629 -0.0312781398549707 0.0598285427384103 0.0703120807827936 0.109380972028468 -0.00127438396510617 0.0332530653728385 -0.00855088024780803 -0.111617661943562 0.010465839720001 0.151862513461334 -0.0284953585540223 -0.0857917749999139 -0.0850587269257018 0.0860104142387013 0.0201764808144782 0.0195267959250029 0.022152779976625 -0.0196063732666127 0.0473691996330043 0.0629683548471741 -0.08826847151077 0.0252966700792265 0.077683301173095 0.0697304604287593 0.0876154219856444 -0.078719245708242 0.074586451505415 0.082654602331421 0.0878077775126124 0.00247059038455721 -0.0668369575346048 -0.0532081208892698 -0.0532081208892698 0.0891753210576378 0.118194450431253 -0.0227100130955933 -0.0227100130955933 0.0449634355898809 0.0459015218817312 0.331240147353912 -0.00336641581926801 -0.0227100130955933 0.0252966700792265 0.0260589849126147 0.0252966700792265 0.544469331052888 0.0720987331063996 -0.0330734376649333 -0.0620611805793991 0.0343463576551577 0.0540064017126777 -0.0341786719792844 -0.08826847151077 -0.036996436856892 0.0196063732666124 -0.0414213760563684 -0.0341786719792844 -0.0330734376649333 -0.0589594676144395 0.0629683548471741 0.0629683548471741 -0.085752771441106 0.067179304460201 0.0629683548471741 0.0539516790639915 -0.0196063732666127 -0.0196063732666127 0.0124804805052465 -0.0192646121454172 0.0308400673815833 0.0308400673815833 -0.0224813321361844 0.0416409247344272 0.006644033870817 -0.035565066940808 -0.0138796178995015 -0.0104627358798283 -0.00919421463629059 -0.0538182776339736 -0.0625200911681845 -0.0532081208892698 -0.0532081208892698 -0.0532081208892698 -0.0532081208892698 -0.0532081208892698 -0.0532081208892698 -0.0532081208892698 -0.0654813389422097 -0.0588796988471029 -0.0796923624418644 0.025230431320355 -0.0147178189171106 0.00179260167038625 -0.105896750571004 0.0512309679169415 0.384303595676976 0.0360663221112064 -0.116089849666718 -0.116089849666718 0.387933834519201 0.375772933157882 -0.0414213760563684 -0.0414213760563684 -0.0330734376649333 -0.0452672082919649 0.00645518060375841 -0.036996436856892 -0.08826847151077 -0.0862294277167286 -0.0188985669550396 -0.0188985669550396 -0.0364075127395236 -0.0255248315123997 -0.0138796178995015 -0.00916430306744439 0.146204720477094 -0.0729938943181868 0.0129919273653657 -0.0729938943181868 -0.0921323731970059 0.00841247410856951 0.0906586526045762 -0.0188985669550396 -0.0188985669550396 -0.0188985669550396 -0.0167905421235727 -0.0167905421235727 0.102704641677103 -0.0190469960827107 -0.0138796178995015 -0.0138796178995015 0.0310589228267746 -0.0727997466140932 -0.0907757265846307 -0.0422333952598653 -0.0291081968798242 -0.0290393634428611 -0.0740772593109062 -0.10141137390955 0.00662239798577351 0.347896902024934 -0.0126317230819738 -0.0305183027220618 -0.0294343251714103 0.076167796575591 0.0621933231073576 -6.81550840427683e-05 0.0341786719792844 0.0720400301012931 0.425560331346335 -0.10141137390955 0.00674620963842426 -0.0250171546392146 0.0250171546392146 0.0019260353001434 -0.00512074698569874 0.0190546013499245 0.0252966700792265 0.022991910821891 0.225383970902523 -0.0351211439742407 0.0629683548471741 0.0629683548471741 0.0629683548471741 -0.0361050425862816 0.00113626605636779 -0.0117959815943628 0.063034792067686 0.0137427577466898 0.0903587046649713 -0.0874551196889025 -0.101914738642492 -0.101914738642492 -0.101914738642492 0.0969267771911399 0.141962287302975 0.0252966700792265 0.0604536230188807 0.372815882367354 -0.0188985669550396 -0.103959312272407 -0.0883459460188901 0.0137427577466898 0.0129919273653657 0.010465839720001 0.375232337466312 0.0720987331063996 -0.028704971016477 0.0720987331063996 0.407813583075686 0.375772933157882 -0.0305183027220618 -0.028704971016477 0.0597481922184942 -0.0882104224448665 0.0725633894184503 0.0371390696370871 0.0670511190243357 0.0857457137728465 0.0697304604287593 -0.0118178670575755 0.0605499660775664 0.0605499660775664 0.0605499660775664 1 0.812983791905132 -0.295524340967324 0.225383970902523 0.0360663221112064 0.331240147353912 -0.111617661943562 0.13903915888182 0.0360663221112064 -0.090782565571134 -0.0192646121454172 0.00534835607598944 0.022991910821891 0.022991910821891 0.0720987331063996 0.0720987331063996 0.0720987331063996 0.0720987331063996 0.0908426389374682 0.141962287302975 -0.0396070419311172 0.0534027040773921 0.13903915888182 0.0501387118062459 0.0784506729293099 0.0389899804787016 0.0447207172574862 0.0733794942158811 -0.00388333827073909 -0.00388333827073909 0.143018448131538 -0.0138796178995015 0.0221685454680478 -0.0138796178995015 -0.0348500414859785 -0.0738783083162828 -0.00919421463629059 0.854990467244404 0.379733116463269 0.375232337466312 -0.00919421463629059 0.0414255574616777 -0.0267783265415356 0.356504568356352 -0.0218344748089097 -0.0250171546392146 0.00216429695887174 -0.090782565571134 -0.090782565571134 -0.0138796178995015 0.0987784574127446 -0.0942207018988847 0.0336082697830156 0.0162908166502535 -0.00388333827073909 0.0334805805325542 -0.0104627358798283 0.0139593914896229 0.00804938058130388 -0.090782565571134 0.373352825402419 0.141962287302975 -0.0289243217029938 -0.636910298855454 -0.0305183027220618 -0.090782565571134 -0.00388333827073909 -0.090782565571134 -0.0192646121454172 0.0784506729293099 0.0126248387772303 -0.0113609162359937 -0.0138796178995015 -0.643665374772655 0.13988070762706 -0.0104627358798283 0.0204885469017043 0.0663752209821382 -0.202178558615768 0.41491332746702 0.993647252784296 0.0720987331063996 -0.067864279050052 -0.0897464515487776 0.022991910821891 0.022991910821891 0.0283163387865245 0.0190546013499245 0.392115250985883 0.0227161530516772 0.0697304604287593 -0.0907757265846307 -0.0367021679559908 0.0539516790639915 0.0287049710164765 0.040125341034791 0.375232337466312 0.0252966700792265 -0.106096414525767 -0.656861481403767 0.084875478924038 0.0504197260241141 0.0701726328525928 -0.0972947894765425 0.0358929611625258 -0.0247074869749256 0.0701726328525928 0.141962287302975 -0.0532081208892698 0.0897548325232485 -0.0099099630415531 -0.0247074869749256 0.0137427577466898 -0.10141137390955 -0.10141137390955 -0.0834401562308792 0.0250171546392146 -0.10141137390955 0.0720987331063996 0.074586451505415 0.05411187554645 -0.023777440610783 -0.0062559314920414 -0.065419494840021 -0.0263040227281032 -0.525914163167097 -0.0665975140688279 0.0275240050365209 0.00422303122284687 -0.0402441006755347 -0.0907757265846307 0.0190546013499245 0.0190546013499245 0.0190546013499245 -0.10141137390955 0.0190546013499245 0.0318374161280062 0.0190546013499245 -0.090782565571134 -0.0827946329986908 -0.090782565571134 0.0250171546392146 -0.090782565571134 0.0597481922184942 0.0720987331063996 0.0661285428324288 -0.0224813321361844 0.0691191258936118 0.0846674249275432 0.0685925462857072 -0.0243951341663811 0.0853187443208203 0.074586451505415 -0.0224813321361844 0.0533021783934292 0.049542975854204 -0.0188985669550396 0.0559226803400266 -0.0188985669550396 0.0756103849208293 -0.0348500414859785 -0.0348500414859785 0.118194450431253 0.146204720477094 0.146204720477094 0.146204720477094 0.146204720477094 0.146204720477094 0.146204720477094 0.146204720477094 0.146204720477094 0.0682077206483966 0.0682077206483966 -0.0234289024843007 0.0234289024843013 0.0349943710573878 -0.0170613097147305 -0.0672918364570231 -0.00143883877783319 -0.0633547276802123 0.0473691996330043 0.0575969347938205 -0.0918615945294041 0.0575969347938205 -0.216762596789099 -0.0518623919858637 -0.0972947894765425 -0.0281373777657735 -0.101914738642492 -0.0518623919858637 -0.0157332618888543 -0.101914738642492 -0.0250171546392146 -0.0729938943181868 -0.100784596069156 0.00431125791710095 -0.0784311891474451 -0.111123784580176 -0.0846674249275429 -0.028704971016477 0.00796707709159098 0.0120478610710353 -0.0532081208892698 0.0330734376649335 -0.090782565571134 -0.0818447160277823 -0.0178778745374516 0.575961224378765 0.0093910371202574 -0.018909272976186 -0.0630400152535329 0.0427477590334762 0.0798317112909984 0.0231448380679597 0.0392150319926288 0.0288154720411842 0.00428920970619655 -0.0104627358798283 -0.0321417480497487 0.0751317081274474 0.00278181086794908 -0.090782565571134 -0.392115250985883 -0.205474963876926 0.166123090411631 0.170377365293804 -0.21785583120684 0.13903915888182 0.136629328863377 -0.203182956802155 -0.203182956802155 -0.203182956802155 0.136629328863377 -0.203182956802155 0.13903915888182 0.13903915888182 0.136629328863377 0.136629328863377 -0.0138796178995015 -0.0138796178995015 -0.00916430306744439 -0.0404713230122936 -0.0726930016649878 -0.0726930016649878 -0.070600089154497 -0.10172626351353 -0.0921323731970059 -0.0246213379803845 -0.0692511500126329 0.0615176406123503 -0.0621226985762384 0.0536935026934972 0.0562320527539273 0.0308400673815833 -0.0224813321361844 0.0392150319926288 0.0392150319926288 -0.0288458070977686 -0.0224813321361844 -0.0224813321361844 0.0392150319926288 -0.0224813321361844 -0.0477604995970444 -0.0505252629420454 -0.0224813321361844 -0.0224813321361844 -0.0128842114306009 -0.0268757475165004 0.0093910371202574 0.0120478610710353 0.000917819159628248 0.00669734553732619 0.0344582459630457 0.0281374224690701 -0.0057318149363232 -0.10141137390955 -0.0476178313413181 0.0221685454680478 0.0392150319926288 0.0392150319926288 -0.10141137390955 0.0308400673815833 0.0308400673815833 -0.10141137390955 0.0392150319926288 0.0308400673815833 -0.10141137390955 -0.10141137390955 -0.0218344748089097 0.0140730103037629 0.0174314933655493 0.051705284966325 0.00745432913295202 -0.00328992174720344 0.0608242314042703 0.0276687474400589 0.0221685454680478 0.0252966700792265 0.0252966700792265 0.0252966700792265 0.0137427577466898 0.0846674249275432 0.0720987331063996 0.0691191258936118 0.0720987331063996 0.095638108865447 0.0933363147088547 0.0846674249275432 0.0431768150460265 0.0500143148301379 0.0596235971139883 0.0480854411818064 0.057957801337276 0.108625755969995 -0.0532081208892698 -0.0532081208892698 0.41491332746702 0.029842244931506 0.0574817293969171 0.0252966700792265 -0.085752771441106 -0.0827596399704175 -0.0106268828233857 -0.0874551196889025 -0.0237365944121924 0.0853187443208203 0.13903915888182 -0.0636816185282538 0.00811123676547206 0.0796764916774505 0.0853187443208203 0.0629683548471741 0.0518623919858627 -0.0998319989183184 0.0663306684223369 0.0539516790639915 0.0706916163282911 0.0514673742048429 0.010465839720001 0.0294591275680385 0.0544459750862368 0.0310589228267746 -0.06674785582587 -0.0078566749824391 0.0419866349471869 0.0419866349471869 0.067507200471766 0.0434692632817465 0.0866736691110189 0.0228221400855088 0.133396305617528 0.372815882367354 0.0758261882158622 0.0556237978040122 0.0419866349471869 0.0530055662720763 0.370304126856387 0.0308400673815833 -0.0569672117049427 -0.0653401991832746 0.147839814654267 -0.104920273373261 0.0587900661891711 0.0784506729293099 0.047859096779021 -0.0952825712394106 -0.0384247197380628 0.0275240050365209 1 0.0758261882158622 -0.0294343251714103 -0.120167998626974 -0.0952825712394106 0.0779248831296392 -0.110073425026824 0.147839814654267 -0.0636816185282538 -0.0078566749824391 -0.090782565571134 0.370304126856387 0.0846674249275432 0.0596235971139883 0.0596235971139883 -0.0196063732666127 0.983137490488021 0.370304126856387 0.0252966700792265 -0.0692511500126329 0.076810323101017 0.0568178763052476 0.41491332746702 -0.0653401991832746 0.057957801337276 0.983137490488021 0.0480854411818064 0.334036736212571 0.0486651597326458 0.0252966700792265 -0.0557513789520758 -0.090782565571134 -0.0642211168934017 0.0647527945844235 -0.090782565571134 -0.090782565571134 0.057957801337276 0.0252966700792265 0.0252966700792265 0.0252966700792265 -0.090782565571134 0.0846674249275432 -0.104327884553347 0.0597481922184942 0.0556641505325613 0.0112442948750619 0.136629328863377 0.0844632486498753 0.0206811656588221 -0.0630400152535329 0.0404790830118296 -0.0614553508907412 0.372815882367354 -0.0336383469278998 0.00452530416861423 0.129375066293244 0.0685462575552361 -0.0639631301249105 -0.10348079645678 -0.0980066080909344 -0.0532081208892698 -0.0532081208892698 -0.0532081208892698 -0.0614506854738909 -0.0518668389260247 -0.0101130266328452 -0.101914738642492 -0.0511471984231079 0.103407062513829 0.0469430776707759 0.0303391934164647 0.0195457267622919 0.0469430776707759 0.0469430776707759 0.0268476771309253 0.0512309679169415 0.0434948101494003 -0.0655681034525131 -0.0581268585439457 -0.216762596789099 -0.216762596789099 -0.00748881549231358 -0.0854246612710046 0.328427471196018 0.328427471196018 -0.0182772689594694 0.0986418997189845 0.0147091576165962 0.00591508956297163 -0.0907757265846307 -0.10141137390955 -0.0900358730149164 0.0265078591463863 -0.0224813321361844 -0.0224813321361844 -0.0188985669550396 -0.0188985669550396 -0.0364075127395236 -0.0289243217029938 -0.0268755889024752 -0.0249169252630432 -0.0348500414859785 -0.0273992539354077 0.082654602331421 0.297233371500015 0.381901250304272 0.329822662152665 0.375232337466312 -0.0196063732666127 0.0473691996330043 -0.0250171546392146 0.0682077206483966 -0.203182956802155 0.0398534862893669 0.0398534862893669 0.027415155303535 -0.0250171546392146 -0.028704971016477 -0.028704971016477 -0.0615604717432256 -0.101914738642492 -0.101914738642492 -0.0850587269257018 -0.101914738642492 -0.101914738642492 -0.101914738642492 0.0186649342727667 0.0153592980008562 0.0629683548471741 0.0629683548471741 -0.028704971016477 -0.0152602161707765 0.00918159892552815 -0.0157585300389186 0.0350471151402378 -0.0979786339556223 -0.101914738642492 -0.086079299873976 -0.296854448518326 -0.0729938943181868 -0.0739352971872584 -0.0729938943181868 -0.111942927654515 -0.0630909283964297 -0.010075960771553 -0.0464614699985367 0.00869780058954957 -0.0196063732666127 -0.11125976048558 -0.0740210566412114 -0.0916721002022836 -0.0883459460188901 -0.190541752888523 0.251335097145149 0.0308400673815833 -0.0473342053803342 -0.0479140389772623 -0.111617661943562 0.146152990502602 0.0779248831296392 -0.00709276027428255 0.0792370859230202 0.0629683548471741 -0.0651616859454659 0.0190546013499245 -0.0284548958480968 -0.0921323731970059 -0.0606998985135228 0.0252966700792265 -0.0729938943181868 -0.0733246086600101 -0.070600089154497 -0.0303081554791381 -0.0287380762389097 0.0250171546392146 0.0318374161280062 0.13988070762706 0.0252966700792265 -0.148160630888451 0.0938900850136035 -0.0188985669550396 -0.074366846645985 -0.730611612995675 -0.813309635619971 0.0375839481625649 0.0252966700792265 0.0252966700792265 0.0252966700792265 0.0506823424748641 -0.14318132741062 0.0938900850136035 -0.10172626351353 0.86842120335834 0.0252966700792265 -0.0125630566953188 -0.101914738642492 -0.0139593914896228 -0.0177371420734225 -0.0725193895765526 -0.0921323731970059 0.0252966700792265 0.13988070762706 -0.11125976048558 0.366384627706207 -0.057878122280426 0.00367414586277083 -0.420059150096879 0.0747035835062085 -0.0178778745374516 0.0190546013499245 -0.63011970349498 -0.148007706711719 0.00663107352037128 -0.0630400152535329 0.0252966700792265 0.0667002238942026 -0.00983869920467658 0.373076669157079 -0.0138796178995015 0.0119448232935661 0.0624396189368931 0.993679769319577 0.000508702574466529 -0.203182956802155 -0.0250171546392146 0.136629328863377 0.146152990502602 -0.00349380636495038 0.270436998361076 -0.0104627358798283 0.0252966700792265 0.0252966700792265 -0.00722992463204447 0.13903915888182 -0.101914738642492 0.86842120335834 0.993679769319577 0.0663306684223369 -0.10172626351353 0.0629683548471741 -0.00722992463204447 0.0510416061476695 -0.0815553853632556 -0.0402370740598602 0.0786872609468064 -0.129114902239305 0.259115782279199 0.0608242314042703 0.0252966700792265 -0.0129963849471946 -0.086598044066287 0.370304126856387 0.0190546013499245 0.0190546013499245 -0.0854519642966232 0.00867481345500541 0.010465839720001 0.870428618050474 1 -0.0209205975629764 0.0353355382753882 -0.00868840986341005 -0.028704971016477 0.0611529292192994 -0.0190257299909338 -0.0729938943181868 0.0308400673815833 -0.0798144453612795 -0.203182956802155 0.0629683548471741 -0.0414213760563684 -0.0186068068736723 0.0337338148372603 -0.0729938943181868 -0.0341756549597716 -0.0197234329112113 0.0104009140823544 -0.0414213760563684 -0.0248635449077605 0.011067029371085 -0.070600089154497 0.0225872710596238 -0.0318590323267514 -0.0743598711146222 -0.0278093700604914 0.0356894537898136 0.0994220162702166 -0.133948406565476 -0.0850587269257018 0.0308400673815833 0.321044461253736 0.00622021226357416 0.0425302024067261 -0.109369513456301 0.0521904457808655 -0.0375843441715747 0.0951985995758687 -0.11125976048558 0.0195457267622919 0.321044461253736 0.321044461253736 0.160521209167103 -0.0615362439457116 -0.0427717628245669 0.0972947894765425 -0.00745619016004551 -0.0461239392317464 -0.0643082617019893 0.0196063732666124 0.0196063732666124 0.0196063732666124 0.0196063732666124 0.0196063732666124 0.0196063732666124 0.0196063732666124 0.0196063732666124 0.0196063732666124 0.0196063732666124 0.0196063732666124 0.0196063732666124 0.0196063732666124 0.0196063732666124 -0.036996436856892 -0.0396070419311172 -0.0387269732379997 -0.0853187443208204 0.0301417637657578 0.0301417637657578 0.00616498900752127 0.000624935687502895 0.0625744584988907 0.0137302142194385 0.0294343251714095 -0.0518574623089765 0.00741833482155321 0.0788291998668685 0.0633734445823195 0.0563158523034639 -0.128953532116293 -0.111195558278309 -0.0883459460188901 -0.54800229279982 0.0715950592930345 0.0715950592930345 -0.0854519642966232 -0.0885627390382948 -0.0382929324747047 -0.104031070601106 -0.0850587269257018 0.833838356374112 0.0853187443208203 0.0655674844508453 -0.031833840595684 0.375232337466312 -0.0763067436826056 -0.070600089154497 0.0569744536874749 -0.0250171546392146 -0.0673117786225669 -0.0907757265846307 0.0709846099902454 0.0303391934164647 0.0252966700792265 0.0655113331415604
0.250210647049106 -0.259861997763782 0.0130203565501599 0.832676921051246 0.440609954741864 0.437022684966187 0.010848115075008 -0.390995330927959 0.0600743746788291 -0.00692065082249165 0.0846674249275432 1 0.193384818623865 0.483084180198201 0.483084180198201 -0.395301729973634 -0.395301729973634 -0.390995330927959 -0.147064298348738 -0.397835449189674 0.180857883846332 0.00213015683260124 -0.126212411609149 0.041777808072189 -0.401338180172673 0.34914542126408 0.0198965194817834 0.0284242366585083 -0.00488466288763572 0.016095503817344 0.0175104415695373 0.0184655711370487 0.252285021313766 0.194996668763164 0.0967549561391082 0.73750825462252 -0.155106770835975 0.0813199461079044 -0.0045225186859172 -0.0235659376701587 0.441512905636411 -0.390995330927959 -0.550819285657014 0.0867323806757833 -0.132553203105484 -0.0271114584636573 -0.0404341378816197 -0.7462651507839 0.490197599054032 0.0846674249275432 0.43299439000523 -0.812345580062404 0.508915518232886 -0.550819285657014 0.0130203565501599 -0.401338180172673 0.0568773286001183 -0.152143021027788 -0.150972106759851 0.218993175771156 -0.390995330927959 0.145249640003168 -0.404876307338268 0.145503121942873 0.0130203565501599 -0.1522941186674 6.0817944482213e-05 -0.390995330927959 0.221220810790908 0.143795287176988 -0.397835449189674 0.827110348713122 -0.390995330927959 0.104766341376184 -0.00178726200138513 0.508915518232886 -0.0235659376701587 0.0568773286001183 -0.812345580062404 -0.13540037522645 -0.132811255928511 -0.144135577961726 -0.122966397867687 0.332201539278837 0.990780003495342 0.173420331365277 0.837733872878519 -0.203450625958134 -0.390995330927959 0.246431621523323 0.0175104415695373 -0.0673376163581053 -0.144342311785208 0.00982380981629123 -0.203216387390737 -0.812345580062404 -0.7462651507839 -0.000173431209383852 0.498453931883078 0.193384818623865 -0.401338180172673 -0.812345580062404 0.221220810790908 -0.145670963749444 -0.404876307338268 -0.00488466288763572 -0.00136531378035393 -0.404876307338268 0.752667632017348 0.490197599054032 0.0146719003405526 0.439709472909212 0.439709472909212 0.0695063674744709 0.106180678829786 0.0640553986757257 0.0845648226938777 0.154673409798287 0.0412415141915361 0.015859790453482 -0.0320643864362998 0.0264738824262754 -0.115135003899595 0.0130203565501599 0.106180678829786 0.065276900574148 -0.00366832829975874 0.046613349461664 0.137088993321953 0.0989256597938259 0.124788470741746 -0.071541956289197 -0.0747675279140586 0.00163207302234151 0.0601187332490721 0.440609954741864 0.826748012455079 0.706299086860255 0.832676921051246 0.490197599054032 0.469989097026434 0.214823565938521 0.0331668140017513 0.0331668140017513 -0.277297389527851 -0.152867782312491 -0.146998251078549 -0.0241081620815429 0.0846674249275432 0.0846674249275432 0.0846674249275432 0.0846674249275432 0.0549175410879554 -0.00488466288763572 -0.0372719861350673 -0.0811925807701362 -0.0522738540376421 0.832676921051246 0.0250287407904778 0.0581097997119296 0.832676921051246 0.125466712887734 0.0745717085661478 0.064003761751644 0.0373905506633864 -0.102639327475259 -0.0104210216305006 -0.102639327475259 -0.18294238140427 0.0584358605554821 -0.0184588511108904 0.0281955710825925 0.0626474557379057 -0.397835449189674 0.0023761193993653 0.0581097997119296 -0.0372719861350673 0.0662418300176605 0.061694197440652 0.0794497591614744 0.0281955710825925 0.0333361651660546 0.0501431442463122 0.0529090937964752 0.0540208747560715 0.0627554262903436 0.0435214243302288 0.0496265865850752 -0.0108349828599564 -0.0269425125144374 0.0515432746810321 -0.617275120893407 0.0794497591614744 -0.219961374321055 0.0288999681623944 0.103144623024133 -0.0616858296838263 0.064003761751644 0.000742701674586166 0.0803893183029325 0.0605100370668728 0.0506405316297954 0.0803893183029325 0.0662418300176605 0.213630319208141 0.177210735619042 -0.071541956289197 0.177210735619042 0.12923076059633 -0.00169723025708697 0.206389127276556 0.184477563355635 0.177981979685029 -0.24426438585072 0.0313704088898008 -0.0747675279140586 -0.221274127190768 0.00393970188842167 0.00393970188842167 0.184477563355635 -0.156504595859371 -0.191325845861003 0.183899563147244 0.173420331365277 0.0220590389338725 -0.165823998560449 -0.390995330927959 0.215159520845564 0.109192619064696 0.556708821969867 0.106180678829786 0.185055185769241 -0.255222599518149 -0.137665507016035 -0.0175656017819673 0.184477563355635 0.184477563355635 0.176435897462999 -0.0141782799948478 0.176930754189173 0.229861762861731 0.826748012455079 -0.390995330927959 -0.0685439530667999 0.106180678829786 0.111401741104655 1 0.12410525753217 -0.233032695072255 -0.0798256972648231 -0.235059078061084 0.1764926555695 0.197112919882775 -0.131380070851271 -0.00158440192918595 0.215159520845564 0.482921477704584 -0.132553203105484 -0.00158440192918595 0.832676921051246 0.440609954741864 0.221220810790908 -0.0505922264029979 0.0412415141915361 0.01034813856344 -0.01105748097534 -0.397835449189674 -0.105635021302635 0.277324841991075 0.171068903049559 0.153459169132804 0.11776165055254 0.0564795402530753 0.440609954741864 6.0817944482213e-05 0.153459169132804 0.043635430833891 0.0529049068892707 -0.00268042257603979 0.11935051534239 -0.0235949084007028 0.168707729623972 0.0412415141915361 0.00719274355740655 -0.0730887006335227 -0.0703910931280785 -0.0703910931280785 -0.0310208963111896 -0.0424395007510184 -0.0424395007510184 0.0757815284092635 0.186289365548425 -0.00692065082249165 0.1070221304456 0.266023589809464 0.174592615485499 0.153459169132804 0.184477563355635 -0.196233876522133 -0.137665507016035 -0.0688348837177465 0.0331668140017513 0.0117983146685895 0.167273314541857 0.027201565278701 0.547022567159441 0.178297514539812 0.0220488284411784 0.0568773286001183 1 0.0568773286001183 0.0292914497015074 0.441512905636411 -0.00184645236988631 0.0568773286001183 0.109192619064695 0.0292914497015074 0.056138048124327 0.00675963411252252 -0.0857318834919253 0.016095503817344 0.490197599054032 -0.0370313206240074 0.0220488284411784 0.0568773286001183 -0.0374751351915308 0.0494795946102539 0.0948394707315328 0.0608199445057544 0.202249212937836 0.0568773286001183 0.056138048124327 0.178297514539812 0.178297514539812 0.144221571683793 0.0606453957563813 0.240621628230313 -0.156252604045975 -0.0387824290112903 0.438811444394918 0.221220810790908 0.0348026273411382 -0.071541956289197 -0.101862181575746 -0.00692065082249165 0.0506988381987161 0.0281955710825925 -0.153708264937677 -0.0377567573512779 0.0412415141915361 -0.0424395007510184 0.016095503817344 0.0846674249275432 -0.0424395007510184 0.0130203565501599 0.0846674249275432 0.0506988381987161 -0.00668212866475005 0.0250853231060452 0.440609954741864 0.000630685351901986 0.0273089794683821 0.00213015683260124 -0.812345580062404 -0.0424395007510184 -0.0971317429299689 -0.408663751671713 -0.390995330927959 -0.390995330927959 0.33421246526602 1 0.490197599054032 0.153459169132804 0.0819243307418139 0.00465837101525943 0.176395164761194 0.124751500965888 -0.108937102866965 -0.127250267722002 0.0719199543778571 0.0960214392359562 0.0220590389338725 0.0803893183029325 -0.0428365589987994 -0.00366832829975874 0.018162573069703 -0.00158440192918595 0.197684327086726 0.0960214392359562 -0.00158440192918595 -0.0640762831563346 0.0260630531252339 0.103453791584697 0.0960214392359562 0.0313704088898008 0.197112919882775 0.163355513708544 0.0197891058066125 0.105347234898766 0.0197891058066125 0.153459169132804 -0.405163383278521 0.215159520845564 0.106180678829786 0.0416048690316431 0.230648789544691 -0.0790236249916989 0.104766341376184 -0.000474756357125411 0.140372395060218 0.0719199543778571 0.127052941707231 0.0416048690316431 0.132807860783478 0.24226862505005 -0.327441923140839 0.0226614661025527 -0.0932145736112542 -0.152309057507318 -0.401338180172673 0.176395164761194 0.17534843784125 -0.7462651507839 0.21663539430861 0.385732897671367 0.481895453135469 -0.390995330927959 -0.7462651507839 0.0568773286001183 -0.343771124849702 0.0795148962645676 0.149577281191976 0.153459169132804 -0.397835449189674 -0.216151276006689 -0.401338180172673 -0.404876307338268 -0.208554281660576 0.0813199461079044 0.0412415141915361 -0.0465411042076627 0.0646070246278077 -0.0039365148427105 -0.397835449189674 -0.0877359613362443 0.488101695126732 -0.397835449189674 0.490197599054032 -0.388718010869592 0.00213015683260124 0.121355009433856 0.0227666728937924 0.270081936037953 0.278525610233701 -0.184477563355635 -0.184477563355635 0.185055185769241 0.221220810790908 0.221220810790908 0.490197599054032 0.490197599054032 0.278068631082833 0.0564795402530753 0.160801910335298 0.440609954741864 0.132818456206942 0.102008607976614 0.0220590389338725 0.00737553392667183 0.114281651832411 0.194996505978038 0.178635045080664 0.194996505978038 0.0412415141915361 -0.286312883236242 0.0651312632148632 0.0501431442463122 0.0197891058066125 0.201108954305422 -0.0119012889484167 -0.071541956289197 -0.0500866120767846 0.0601317057839785 -0.447030086373251 -0.0833846921128048 -0.231238363396855 0.109932328234233 0.221220810790908 0.221220810790908 0.221220810790908 -0.218236476030486 0.221220810790908 -0.0747675279140586 0.0130203565501599 -0.0235659376701587 -0.143618741228145 -0.110053061961594 -0.000474756357125411 0.25933702903905 0.990780003495342 0.211462609314089 0.214418146044184 0.105347234898766 0.107377089837003 -0.141987385133586 -0.0153417769160782 -0.00817475781830749 -0.186415335985575 0.263233108903763 0.248793048448712 0.0580769311635075 0.0529090937964703 0.0386154910655842 0.030212720005919 0.0281955710825925 -0.0269138539679626 0.0785009417850095 -0.0667105115411761 -0.160536388000602 -0.0424395007510184 -0.319782283154928 0.0540208747560715 0.0568251959432985 0.0736050992229098 -0.397835449189674 0.118561882228986 -0.071541956289197 -0.0198965194817833 -0.390995330927959 -0.071541956289197 -0.0747675279140586 0.990780003495342 0.0439894214497479 0.488101695126732 0.437915853579502 0.438811444394918 0.00877033835137027 -0.232410376220311 0.0568773286001183 0.0568773286001183 0.211462609314089 0.600824960187923 -0.404876307338268 -0.404876307338268 0.697480514446378 0.700212478403598 0.0568773286001183 0.0154742527782163 -0.404876307338268 -0.390995330927959 -0.398775545974725 -0.390995330927959 0.0438605957312691 0.490197599054032 -0.217356371028486 -0.195707845275111 0.0571578252970707 0.171125011449191 -0.218236476030486 -0.0198965194817833 -0.0387127409733313 0.397835449189673 -0.0824451351867975 -0.218236476030486 -0.217356371028486 -0.195707845275111 -0.071541956289197 -0.071541956289197 -0.0919818246541921 -0.0780365376090903 -0.071541956289197 -0.101862181575746 -0.397835449189674 -0.397835449189674 -0.00827561446849253 -0.752951192336442 0.0803893183029325 0.0803893183029325 0.0858493843553964 0.508915518232886 0.0867323806757833 0.0697294813855843 0.106180678829786 0.0976300093325187 0.0989256597938259 0.00879059991035862 0.0813140934600416 0.0568773286001183 0.0568773286001183 0.0568773286001183 0.0568773286001183 0.0568773286001183 0.0568773286001183 0.0568773286001183 0.0608634549639091 0.0462828000316496 0.0416373370281595 0.0776581702256605 -0.0653987001243466 6.0817944482213e-05 -0.0465863102866836 -0.00766336992410907 0.0292914497015074 0.01034813856344 0.0263506732523739 0.0263506732523739 -0.00158440192918595 0.0220590389338725 -0.0824451351867975 -0.0824451351867975 -0.217356371028486 -0.0729603498612022 -0.196948326633296 -0.0387127409733313 -0.0198965194817833 -0.0184655711370488 0.0797152692306935 0.0797152692306935 0.0850141560310302 0.0761334999616023 0.106180678829786 0.0661734271643123 0.153459169132804 -0.102639327475259 0.0646070246278077 -0.102639327475259 -0.264083505118043 -0.0235949084007028 0.0952058490470404 0.0797152692306935 0.0797152692306935 0.0797152692306935 0.0810807846912194 0.0810807846912194 0.166930004904311 0.0494795946102539 0.106180678829786 0.106180678829786 0.0486565734434807 -0.246766997612143 -0.365228575545267 -0.0842130795619748 0.101104748712286 -0.268210917101869 -0.201474164327294 -0.368930124162546 -0.0431591105648743 0.0329498713478704 0.127245567365808 -0.408663751671713 -0.405163383278521 0.159016961977134 0.270081936037953 0.135748412920976 0.218236476030486 0.100024599237796 0.0663416830317159 -0.368930124162546 0.22288260586254 0.184477563355635 -0.184477563355635 -0.550819285657014 0.232039259222276 0.221220810790908 -0.390995330927959 0.221220810790908 0.0576567052943203 0.0694800478533135 -0.071541956289197 -0.071541956289197 -0.071541956289197 -0.0370991880248109 0.0595148782516792 0.159243511354184 0.25174187002351 0.00675963411252252 0.0213302202376492 -0.0933027344907839 -0.0508731747388364 -0.0508731747388364 -0.0508731747388364 0.194996668763164 0.178635045080664 -0.390995330927959 0.0308652181659554 -0.00366832829975874 0.0797152692306935 -0.143012277532836 -0.124807847562678 0.00675963411252252 0.0646070246278077 -0.0269138539679626 -0.00158440192918595 0.490197599054032 0.185055185769241 0.490197599054032 0.0703910931280784 0.0220590389338725 -0.408663751671713 0.185055185769241 0.832676921051246 -0.117790895889367 0.243224556063406 -0.0564561547799186 0.146224028985329 0.104773772578793 -0.0747675279140586 0.0686384018252486 0.547022567159441 0.547022567159441 0.547022567159441 0.0846674249275432 0.0709818935725443 -0.00140557946968449 0.0531560727287068 0.01034813856344 0.0568773286001183 0.0281955710825925 -0.00488466288763572 0.01034813856344 -0.812345580062404 -0.752951192336442 -0.209649895686827 0.221220810790908 0.221220810790908 0.490197599054032 0.490197599054032 0.490197599054032 0.490197599054032 0.197376132010049 0.178635045080664 -0.0419520506905851 0.325797291756875 -0.00488466288763572 0.322883975336223 0.440609954741864 0.0132395360630982 0.193384818623865 0.156925767702042 0.0960214392359562 0.0960214392359562 0.0939786039560854 0.106180678829786 0.0719199543778571 0.106180678829786 0.056138048124327 -0.177668175892086 0.0989256597938259 0.135958682309183 0.0197891058066125 -0.00158440192918595 0.0989256597938259 0.163711215821869 0.172833348272529 0.018162573069703 0.128426093615986 0.184477563355635 0.0636514340573485 -0.812345580062404 -0.812345580062404 0.106180678829786 0.210310433365558 -0.809534329500577 0.120178100467517 0.103550809917574 0.0960214392359562 0.0150701953966675 0.0976300093325187 0.0661422314505924 -0.607069791659024 -0.812345580062404 0.0197891058066125 0.178635045080664 0.0739476685261423 -0.077751523590459 -0.408663751671713 -0.812345580062404 0.0960214392359562 -0.812345580062404 -0.752951192336442 0.440609954741864 -0.210787327022613 -0.455465834820563 0.106180678829786 -0.0724268030334102 -0.01105748097534 0.0976300093325187 0.00393970188842167 0.161373910225561 0.0332232241963876 -0.000474756357125411 0.0859337900782965 0.490197599054032 -0.0508416479028386 -0.344396316439178 0.221220810790908 0.221220810790908 0.219993684683422 0.221220810790908 0.0144147921043487 -0.386451612991162 -0.0747675279140586 -0.365228575545267 -0.137665507016035 -0.101862181575746 -0.185055185769241 0.193384818623865 -0.00158440192918595 -0.390995330927959 -0.146998251078549 -0.0688277336127407 0.0198965194817834 -0.0216439000379702 0.237109223363491 -0.0921018800984275 0.219993684683422 0.0759114137404249 0.237109223363491 0.178635045080664 0.0568773286001183 -0.0333386927190843 -0.0895431398072966 0.0759114137404249 0.00675963411252252 -0.368930124162546 -0.368930124162546 -0.809534329500577 -0.184477563355635 -0.368930124162546 0.490197599054032 0.488101695126732 0.871187780962718 0.186714307587394 -0.0153417769160782 -0.0995000543080418 -0.0380145859237237 -0.0944314940018586 0.0205695567542851 0.240621628230313 0.157583046838143 -0.429962715175541 -0.365228575545267 0.221220810790908 0.221220810790908 0.221220810790908 -0.368930124162546 0.221220810790908 0.268044164828533 0.221220810790908 -0.812345580062404 -0.806745395063262 -0.812345580062404 -0.184477563355635 -0.812345580062404 0.832676921051246 0.490197599054032 0.492307401754083 0.0858493843553964 0.491250750789075 1 0.490197599054032 0.0849590874261505 0.54021031621444 0.488101695126732 0.0858493843553964 0.820916463191301 0.697576655091746 0.0797152692306935 0.350144330597835 0.0797152692306935 0.278068631082833 0.056138048124327 0.056138048124327 0.600824960187923 0.153459169132804 0.153459169132804 0.153459169132804 0.153459169132804 0.153459169132804 0.153459169132804 0.153459169132804 0.153459169132804 0.0819243307418139 0.0819243307418139 -0.0664679403909254 0.0664679403909253 0.0500849262215754 -0.0385692606041042 -0.235209908535784 -0.0154742527782162 -0.177601030193955 0.118561882228986 0.269159275228363 -0.104492585842621 0.269159275228363 0.00837260922561839 -0.1792444127463 -0.0921018800984275 -0.185221933323201 -0.0508731747388364 -0.1792444127463 -0.124091826354185 -0.0508731747388364 0.184477563355635 -0.102639327475259 -0.365228575545267 -0.106772570387802 0.0316153454370054 -0.0265050798793069 -1 0.185055185769241 -0.0286577135591076 0.109192619064695 0.0568773286001183 0.225468205004119 -0.812345580062404 -0.143570812828717 -0.7462651507839 0.050384591605964 0.0840612519806215 -0.158574859004982 0.0412415141915361 0.117503905375109 0.158231085936829 0.214128396674608 0.0794497591614744 0.114302480037282 0.0582057904073899 0.0976300093325187 -0.0769121621518453 -0.0747675279140586 0.0849590874261505 -0.812345580062404 -0.00893098613105304 0.0283037739635877 0.00143900295903982 -0.0039365148427105 0.00251233701188173 -0.00488466288763572 -0.00692065082249165 0.0348026273411382 0.0348026273411382 0.0348026273411382 -0.00692065082249165 0.0348026273411382 -0.00488466288763572 -0.00488466288763572 -0.00692065082249165 -0.00692065082249165 0.106180678829786 0.106180678829786 0.0661734271643123 -0.135947789770619 -0.223834659006562 -0.223834659006562 -0.235059078061084 -0.277297389527851 -0.264083505118043 -0.170493452155581 -0.221274127190768 0.15240159054487 -0.167979158490451 -0.00871442228707723 -0.109312993088106 0.0803893183029325 0.0858493843553964 0.0794497591614744 0.0794497591614744 0.0867323806757833 0.0858493843553964 0.0858493843553964 0.0794497591614744 0.0858493843553964 0.214198866233334 0.213061763155608 0.0858493843553964 0.0858493843553964 -0.317349702726557 0.0976372748724627 0.0840612519806215 0.109192619064695 0.0803893183029325 0.109932328234233 0.177210735619042 0.215159520845564 0.0664930280568476 -0.368930124162546 -0.0374751351915308 0.0719199543778571 0.0794497591614744 0.0794497591614744 -0.368930124162546 0.0803893183029325 0.0803893183029325 -0.368930124162546 0.0794497591614744 0.0803893183029325 -0.368930124162546 -0.368930124162546 0.128426093615986 0.153934692965182 0.153014721719707 0.26902183474687 0.141993303673821 0.136690685556107 0.269159275228363 0.219115572894113 0.0719199543778571 -0.390995330927959 -0.390995330927959 -0.390995330927959 0.00675963411252252 1 0.490197599054032 0.491250750789075 0.490197599054032 0.481895453135469 0.484983475931129 1 0.705739231767464 0.325797291756875 0.855439447746853 0.3238547550238 0.550778776727618 0.271977686245309 0.0568773286001183 0.0568773286001183 -0.000474756357125411 0.12100053926072 0.622542168484934 -0.390995330927959 -0.0919818246541921 -0.0933027344907839 0.151336231976937 -0.0933027344907839 -0.0320643864362998 0.0213302202376492 -0.00488466288763572 -0.131380070851271 -0.621787709650698 0.438811444394918 0.0213302202376492 -0.071541956289197 0.1792444127463 0.0250853231060452 0.704237409935217 -0.101862181575746 0.441512905636411 -0.0560283864868871 -0.0269138539679626 0.215898583552928 -0.0168657250914212 0.0486565734434807 -0.20365153226109 0.0370477942834159 0.016095503817344 0.016095503817344 0.795719307874613 -0.0859235599563014 0.440609954741864 0.0813199461079044 -0.00286986877499826 -0.00366832829975874 0.25933702903905 0.104679511315885 0.016095503817344 0.829700116904005 0.0130203565501599 0.0803893183029325 -0.0387824290112903 -0.132811255928511 0.145503121942873 -0.15776584428998 0.71696802392027 0.440609954741864 0.553293166970969 -0.1522941186674 -0.0449162738666259 0.240621628230313 0.0846674249275432 0.25933702903905 -0.405163383278521 -0.148443789074288 -0.1522941186674 0.498453931883078 0.0181834097920811 0.145503121942873 -0.131380070851271 0.0370477942834159 -0.812345580062404 0.0130203565501599 1 0.855439447746853 0.855439447746853 -0.397835449189674 0.102399668975578 0.0130203565501599 -0.390995330927959 -0.221274127190768 0.104766341376184 0.454485127328127 -0.000474756357125411 -0.132811255928511 0.550778776727618 0.102399668975578 0.3238547550238 0.0587860300477287 0.324825851593727 -0.390995330927959 -0.739862775072115 -0.812345580062404 -0.132811255928511 -0.0358873728677274 -0.812345580062404 -0.812345580062404 0.550778776727618 -0.390995330927959 -0.390995330927959 -0.390995330927959 -0.812345580062404 1 -0.145670963749444 0.832676921051246 0.823820245994804 -0.192180263358361 -0.00692065082249165 0.438811444394918 0.2900746592765 0.0412415141915361 0.0146719003405526 -0.19852517299596 -0.00366832829975874 0.0768952404154434 0.0555478909230457 0.064003761751644 0.278068631082833 -0.0431744953355125 0.0278165793461158 0.0746058442555282 0.0568773286001183 0.0568773286001183 0.0568773286001183 0.0508376586841477 0.0506988381987161 -0.0215452184411668 0.0705306993372569 0.0662418300176605 0.0684154728066436 -0.00372314055139202 0.00719274355740655 -0.0117691084297209 -0.00372314055139202 -0.00372314055139202 0.000528347417592434 -0.00766336992410907 -0.135088066347556 -0.048872143135104 -0.0444998847452459 0.00837260922561839 0.00837260922561839 0.0457048812727452 0.0301583731039373 0.0549175410879554 0.0549175410879554 0.0367791151076266 0.0605100370668728 0.122734804903629 0.201108954305422 -0.365228575545267 -0.368930124162546 -0.38412700127612 0.113581890973482 0.0858493843553964 0.0858493843553964 0.0797152692306935 0.0797152692306935 0.0850141560310302 0.0739476685261423 0.0754380871956994 0.0754380871956994 0.056138048124327 0.0218223567354905 0.437915853579502 -0.0202696793499125 0.027201565278701 0.0502071428310348 -0.00158440192918595 -0.397835449189674 0.118561882228986 0.184477563355635 0.0819243307418139 0.0348026273411382 -0.0798256972648231 -0.0798256972648231 -0.060343603451448 0.184477563355635 0.185055185769241 0.185055185769241 -0.0595069338875095 -0.0508731747388364 -0.0508731747388364 -0.0424395007510184 -0.0508731747388364 -0.0508731747388364 -0.0508731747388364 0.0587151333136677 0.0599898512159747 -0.071541956289197 -0.071541956289197 0.185055185769241 0.172833348272529 0.111955901375402 0.00213015683260124 -0.0850916774244519 -0.153677699342423 -0.0508731747388364 -0.109726987437077 0.000325058205537182 -0.102639327475259 -0.00498298172886132 -0.102639327475259 -0.0973632954046806 -0.063083572551634 -0.00337953916577761 -0.0169056234373129 0.0529090937964752 -0.397835449189674 0.0300056128536852 -0.182713863728344 -0.11218364146534 -0.124807847562678 0.00919962607264065 0.0725926676669063 0.0803893183029325 -0.0959946491124806 -0.140260544000672 0.0281955710825925 0.0555478909230457 0.498453931883078 0.065276900574148 0.00888522279391411 -0.071541956289197 -0.221980528032759 0.221220810790908 -0.025977751424895 -0.264083505118043 -0.0356042117755961 -0.390995330927959 -0.102639327475259 -0.180175558182093 -0.235059078061084 -0.0116866259198209 -0.248012197036516 -0.184477563355635 0.268044164828533 -0.01105748097534 -0.390995330927959 0.0608199445057544 0.19618624090367 0.0797152692306935 -0.242023495643075 -0.0247344020222871 -0.0506859677080419 0.118565918041799 -0.390995330927959 -0.390995330927959 -0.390995330927959 0.420492943424474 -0.0953452437784511 0.19618624090367 -0.277297389527851 0.12923076059633 -0.390995330927959 0.107377089837003 -0.0508731747388364 -0.0661422314505923 -0.0646070246278077 -0.1070318086044 -0.264083505118043 -0.390995330927959 -0.01105748097534 0.0300056128536852 0.0171737992294473 -0.126913069103746 0.042506058416105 -0.0703910931280785 0.101368519377908 -0.7462651507839 0.221220810790908 -0.0574385401968568 0.0592871332214535 -0.615373768410301 0.0412415141915361 -0.390995330927959 0.277324841991075 0.0603072598077261 0.00878941328820284 0.106180678829786 0.201679155717572 0.826748012455079 0.0810960814962247 -0.554491745154314 0.0348026273411382 0.184477563355635 -0.00692065082249165 0.0555478909230457 0.0911918505934665 0.0823065770812342 0.0976300093325187 -0.390995330927959 -0.390995330927959 0.105347234898766 -0.00488466288763572 -0.0508731747388364 0.12923076059633 0.0810960814962247 0.704237409935217 -0.277297389527851 -0.071541956289197 0.105347234898766 -0.0202905898820394 -0.0351179221406072 -0.204919028580591 0.277106957918591 0.061694197440652 0.049671268929622 0.269159275228363 -0.390995330927959 0.0674091714738585 -0.199363069962782 0.0130203565501599 0.221220810790908 0.221220810790908 -0.146704698501084 0.0352393230589749 -0.0269138539679626 0.130593100013645 0.0846674249275432 0.172833348272529 0.0976372748724627 0.151838322120252 0.185055185769241 -0.0529201106043609 0.17576272838408 -0.102639327475259 0.0803893183029325 -0.0973632954046806 0.0348026273411382 -0.071541956289197 -0.0824451351867975 -0.405303351155333 0.0813199461079044 -0.102639327475259 -0.0565894425125902 0.042506058416105 0.0515432746810321 -0.0824451351867975 0.173420331365277 0.0765741270494985 -0.235059078061084 0.0867323806757833 0.172833348272529 -0.108089923059179 -0.0417929157291631 0.112131586112552 0.0849590874261505 -0.0211904946032948 -0.0424395007510184 0.0803893183029325 -0.0468916092163122 -0.432189181133749 0.102371048578678 0.0533041284924444 -0.0045895096526717 -0.49573178656617 0.093558627007632 0.0300056128536852 -0.452477800809782 -0.0468916092163122 -0.0468916092163122 -0.0039365148427105 0.0472276326875782 -0.188032132068016 0.0921018800984277 -0.0568915003461049 -0.0736006707127109 -0.201148834757085 0.397835449189673 0.397835449189673 0.397835449189673 0.397835449189673 0.397835449189673 0.397835449189673 0.397835449189673 0.397835449189673 0.397835449189673 0.397835449189673 0.397835449189673 0.397835449189673 0.397835449189673 0.397835449189673 -0.0387127409733313 -0.0419520506905851 -0.0403303602296493 -0.0213302202376492 0.0575558030822845 0.0575558030822845 -0.140343646910095 -0.14136276093555 0.0245612209761762 0.0297314958257409 0.40516338327852 -0.0694070997829428 -0.0622674204817068 0.25828690016726 0.0845978753693697 0.396467528698992 -0.148639250889327 -0.141680843679898 -0.124807847562678 -0.0945092834366705 0.48914792195553 0.48914792195553 -0.146704698501084 -0.145249640003168 -0.0221941409292518 -0.158167922516387 -0.0424395007510184 0.0911230896919552 0.0213302202376492 0.0772111054883222 -0.0835433696116311 -0.00158440192918595 -0.0351179221406072 -0.235059078061084 0.0541154521583748 0.184477563355635 -0.176395164761194 -0.365228575545267 0.233054870312239 0.00719274355740655 -0.390995330927959 0.453213329869381
0.296864142510679 -0.00874029430661483 0.0668346027727043 0.20386673971042 0.28492575753086 0.278426186121696 0.0286999942131995 -0.0993056586257776 0.318211579599508 0.0342178705789455 0.0447207172574862 0.193384818623865 1 0.333448073233715 0.333448073233715 -0.148240870488035 -0.148240870488035 -0.0993056586257776 -0.0426982723633709 -0.149068346618192 0.645197520801813 0.0260232213648163 -0.00446044250057482 -0.15027450863788 -0.153009872830804 0.254833178590348 -0.153110931894568 0.0513775916652459 0.0381118029427621 0.018509489951461 0.0213446033613361 -0.155099726295326 0.173114609120375 0.702792641882853 -0.217847410592452 0.223572134095019 -0.0306767748498882 -0.0235329495212142 -0.00612223768602218 0.0658836477856852 0.280872675949473 -0.0993056586257776 -0.00874661072185353 0.105898503478334 0.0293007295979503 -0.0132568687247742 -0.0195033875144716 0.00688470413563017 0.331354998337601 0.0447207172574862 0.274820741086507 -0.111028907756964 0.0668225084733743 -0.00874661072185353 0.0668346027727043 -0.153009872830804 -0.0258257442513702 -0.0296449650511585 0.019695504837015 0.117604756698447 -0.0993056586257776 0.791403611043581 -0.156990546584103 0.577858362420976 0.0668346027727043 0.0219073278785934 0.106467031982245 -0.0993056586257776 0.171144806818344 0.789630691580173 -0.149068346618192 0.207254728779908 -0.0993056586257776 0.475829775830427 -0.0011039923082829 0.0668225084733743 0.0658836477856852 -0.0258257442513702 -0.111028907756964 -0.137861746749075 0.0133734454260888 -0.0219330595109054 0.0136299849233998 0.323320143418103 0.185963606239191 -0.212975176332209 0.22854818674362 -0.322018711089017 -0.0993056586257776 -0.0341456179419024 0.0213446033613361 0.0538318043397416 -0.0101386547163859 0.0377650012518344 -0.299912509404028 -0.111028907756964 0.00688470413563017 0.0513815315641114 0.104368827007214 1 -0.153009872830804 -0.111028907756964 0.171144806818344 -0.0121292869474764 -0.156990546584103 0.0381118029427621 0.0258710086326254 -0.156990546584103 0.221954006970859 0.331354998337601 0.0156522298372944 0.282893206618026 0.282893206618026 0.161810763364507 -0.57689109248139 -0.641021250798395 -0.570405455346578 -0.0109133455621145 0.0737678475468288 0.116445089881665 0.0169259942072982 0.119691166876895 -0.149180724194067 0.0668346027727043 -0.57689109248139 -0.638434110384106 0.0628389338200032 0.35498021730284 0.0986966710813632 -0.567797082374587 0.0827932909589851 0.0480683277202764 0.0448830159289872 -0.0160675065204641 -0.0076339821128416 0.278839297537634 0.197139955740018 0.127894626327595 0.20386673971042 0.331354998337601 0.226151208931406 0.483483392350378 0.167723775584484 0.167723775584484 -0.502689511532487 -0.303348521303935 -0.0141211642039212 -0.0240696219934186 0.0447207172574862 0.0447207172574862 0.0447207172574862 0.0447207172574862 -0.031462165979925 0.0381118029427621 0.0367250365890586 0.0244120202905366 -0.059202827674885 0.20386673971042 0.0922890335541297 -0.158771342666802 0.20386673971042 0.0172357872809378 -0.0342603581724463 -0.262827087988154 -0.166288288856942 0.109758712671506 -0.0387408618925744 0.109758712671506 -0.351406925065414 -0.297224501750011 0.174497327506679 -0.0109153716539326 -0.0421557498454831 -0.149068346618192 -0.03699464471464 -0.158771342666802 0.0367250365890586 -0.219397779191135 -0.00822469305575479 0.0995305842831982 -0.0109153716539326 0.0864427129834293 0.0780319352210033 0.0823362603559182 0.0538810776160795 0.0477744828301885 -0.29629719625497 -0.0889305181766409 0.107310496279393 0.0795493513981649 0.0802107951434388 0.0374763364944119 -0.0367444972219262 -0.0800956273018034 -0.114802681452413 -0.480261986217234 -0.0482276097966133 0.0996015998991199 0.0578971516039996 -0.0300373297734652 0.0941647230861515 -0.123882388282184 -0.0300373297734652 0.0987280546760305 -0.147252423489455 -0.580459208076242 0.0539041838201348 -0.580459208076242 0.0318900847802421 0.0705870193607207 0.263036228745647 -0.203467094377901 -0.577696172453674 -0.595198771015785 0.0517096637008572 0.0448830159289872 -0.454403860600066 0.171540999548265 0.171540999548265 -0.203467094377901 -0.0289790215937792 -0.239117357403439 -0.206552936469349 -0.220163341824493 0.0649019584791347 -0.328533326590699 -0.0993056586257776 -0.455517099217135 -0.456914276473495 0.109535340309052 -0.57689109248139 -0.207189147912161 -0.300168887367967 -0.923117433802569 -0.0596472616305938 -0.203467094377901 -0.203467094377901 -0.583231468997158 0.0685038638537133 -0.235398893472407 0.547794476372251 0.197139955740018 -0.0993056586257776 -0.384938942303084 -0.57689109248139 -0.447756019817197 0.193384818623865 0.179776156073718 -0.184549359266989 0.0193696800028731 -0.602165633325155 -0.228834525197635 -0.224449051116368 0.0153528096010365 0.065311128579864 -0.455517099217135 0.264016842125565 0.0293007295979503 0.065311128579864 0.20386673971042 0.28492575753086 0.171144806818344 -0.0284855247202065 0.0737678475468288 0.0237476451962215 0.034077896140407 -0.149068346618192 -0.00964950282259544 0.27533052979465 0.155967897541879 0.595620403298818 -0.00816131561628519 0.0346987689547753 0.278839297537634 0.106467031982245 0.595620403298818 0.0778173041315948 -0.0372102813547737 0.104553292376085 0.00372951791254849 0.173462012911681 0.156760042690773 0.0737678475468288 0.109758712671506 -0.0736482037995945 -0.069325649784499 -0.069325649784499 0.111373016030448 0.112967513825595 0.112967513825595 -0.104700461759746 0.233857002390169 0.0342178705789455 0.477878860845494 0.261780514388157 0.22355470912981 0.595620403298818 -0.203467094377901 -0.97620932576961 -0.923117433802569 -0.535103174371228 0.167723775584484 0.0264919766030872 0.0632945640283127 0.0250262072329288 0.32510143480021 0.0758302404054246 0.117807646123059 0.0613478982673133 0.193384818623865 0.0613478982673133 0.0279164133480703 0.280872675949473 0.0138342076727608 0.0613478982673133 0.0911471113522503 0.0279164133480703 0.169923755391448 -0.00884346644939385 0.227293182370059 0.018509489951461 0.331354998337601 0.0434793807975788 0.117807646123059 0.0613478982673133 0.037501985745957 0.165264631398781 0.0959786697962537 0.0293874114440471 0.0263994222560942 0.0613478982673133 0.169923755391448 0.0715845612496279 0.0715845612496279 0.0335516675514442 0.135998941139351 0.0361672583848672 0.0158760943313742 0.0440193054999023 0.280858275903221 0.171144806818344 0.017415476348793 0.0539041838201348 0.0245860640692024 0.0342178705789455 0.0577366768524621 -0.0109153716539326 -0.0286398090737938 -0.0160200455822645 0.0737678475468288 -0.105971433956822 0.018509489951461 0.0447207172574862 -0.105971433956822 0.0668346027727043 0.0447207172574862 0.0577366768524621 0.0185013381442766 0.125100533134929 0.28492575753086 0.0144613961005191 0.104418322153116 0.0260232213648163 -0.111028907756964 -0.105971433956822 -0.0862974040280599 -0.165219781387313 -0.0993056586257776 -0.0993056586257776 0.3203283443606 0.193384818623865 0.331354998337601 0.595620403298818 0.531278070788059 -0.168015213618748 0.00899883900160825 -0.00836267426177893 -0.0775921342204713 0.0692565057495726 0.125100533134929 0.103453151712739 0.0649019584791347 0.125100533134923 0.231052229381819 0.0628389338200032 0.0443284570651727 0.065311128579864 0.160111561235631 0.103453151712739 0.065311128579864 -0.0245988964513544 0.163499109966876 -0.574608991340041 0.103453151712739 0.0517096637008572 0.158326911728507 0.148013023527903 0.0624460023580536 -0.518452872623411 0.0624460023580536 0.595620403298818 -0.161194072714539 -0.455517099217135 -0.57689109248139 0.246726425297121 0.0664942712102864 -0.0357416990300785 0.475829775830427 0.00642291043794105 0.739359059883861 0.125100533134929 -0.00287360189466711 0.246726425297121 -0.0731859220022626 0.0364594020785694 -0.0488557105141428 0.00625879989972628 0.219662565846318 -0.0228104493349418 -0.153009872830804 0.00899883900160825 0.00659542166360022 0.00688470413563017 -0.450976950823462 0.298587433648827 0.267829933741934 -0.0993056586257776 0.00688470413563017 -0.0258257442513702 -0.0133425048234231 0.072134870873909 0.0993665945986616 0.595620403298818 -0.149068346618192 -0.33767715212835 -0.153009872830804 -0.156990546584103 -0.332460256421749 -0.0235329495212142 0.0737678475468288 0.0304190720762333 0.278057408796597 0.0227289098969186 -0.149068346618192 0.225729617474751 0.321143957599138 -0.149068346618192 0.331354998337601 -0.0962629521395871 0.0260232213648163 0.0678551249723758 -0.152052127113915 -0.0608785607224004 0.269592345452075 0.203467094377901 0.203467094377901 -0.207189147912161 0.176746976980474 0.176746976980474 0.331354998337601 0.331354998337601 0.410368378171557 0.0346987689547753 0.201607026571634 0.278839297537634 0.103577457283583 0.0421686320485765 0.0649019584791347 0.0657503080397361 -0.482741722790935 0.997352745364451 0.642607420656055 0.997352745364451 0.0737678475468288 -0.0147920389433328 0.101356199106288 0.0780319352210033 0.0624460023580536 0.0214577489931651 0.0765210277164903 0.0539041838201348 0.0311367174273947 0.034446424160044 -0.269356435904438 0.038769124894387 -0.0678498753585904 -0.440094588630591 0.171144806818344 0.171144806818344 0.171144806818344 -0.0220524587489632 0.176746976980474 0.0448830159289872 0.0668346027727043 0.0658836477856852 0.0494130843714467 -0.0849525903943651 0.00138361295002169 0.558003333573866 0.185963606239191 0.475785233144611 -0.457792493530075 -0.518452872623411 -0.574608991340041 -0.91143937377239 0.166127779851515 0.00486238798776459 -0.19061448738565 0.574339668525539 0.54537956692528 0.0903783637524661 0.052457563338412 0.0884304340187947 0.0941647230861515 -0.0109153716539326 0.0343766015407052 0.0561961665245995 -0.109913879884182 -0.336408547505699 -0.105971433956822 -0.0150821395431685 0.0538810776160795 -0.116876535706383 -0.282270359331619 -0.149068346618192 -0.00514962042681073 0.0539041838201348 0.155995594869295 -0.0993056586257776 0.0539041838201348 0.0508773441978469 0.185963606239191 0.0770360916774073 0.327168033364855 0.278820906678742 0.280858275903221 -0.164210830581619 -0.154272265223995 0.0613478982673133 0.0613478982673133 0.475785233144611 0.164775172591474 -0.156990546584103 -0.156990546584103 0.203797156455372 0.206993411981822 -0.0258257442513702 -0.180248942229413 -0.156990546584103 -0.0993056586257776 -0.0962629521395871 -0.0993056586257776 0.0585602021464261 0.331354998337601 -0.0200281019271067 -0.0472486580800149 0.0919510460743573 0.0943591545071681 -0.0181534051412557 0.155995594869295 0.0944700189415848 0.149068346618192 0.0335916071932405 -0.0181534051412557 -0.0200281019271067 -0.0516364463152943 0.0539041838201348 0.0539041838201348 0.0276255750984388 0.0477853715081663 0.0539041838201348 0.0245860640692024 -0.149068346618192 -0.149068346618192 -0.0318389951725571 0.00370618101046506 -0.0300373297734652 -0.0300373297734652 0.103349966575403 0.0668225084733743 0.0459421432702399 0.140252466496069 -0.57689109248139 -0.5700620734706 -0.567797082374587 0.19748016403722 0.180104652995798 0.0613478982673133 0.0613478982673133 0.0613478982673133 0.0613478982673133 0.0613478982673133 0.0613478982673133 0.0613478982673133 -0.0386479350288391 0.0652318176793187 0.0730949323282832 0.13772723414006 0.0627971186463836 0.106467031982245 -0.127976747867671 0.0765347901008941 0.0279164133480703 0.0237476451962215 0.000480480270000335 0.000480480270000335 0.065311128579864 0.0649019584791347 0.0335916071932405 0.0335916071932405 -0.0200281019271067 0.0403150965706425 -0.0299021689338829 0.0944700189415848 0.155995594869295 0.151340532150966 0.141085396626898 0.141085396626898 0.113971708090835 0.149846661282974 -0.57689109248139 -0.713961337945643 0.595620403298818 0.109758712671506 0.278057408796597 0.109758712671506 -0.4867144882085 0.173462012911681 0.148157774251382 0.141085396626898 0.141085396626898 0.141085396626898 0.143229999416835 0.143229999416835 0.0439840455578816 0.165264631398781 -0.57689109248139 -0.57689109248139 0.0922890335541297 -0.584328928719677 -0.150678606785422 0.0309790798810087 0.0586303497646403 -0.0496484841189986 -0.138742217425494 -0.154895046095337 0.00530464780444409 0.0364531290587575 0.0713973795870365 -0.165219781387313 -0.161194072714539 -0.115003339893503 -0.0608785607224004 0.0335516675514442 0.0181534051412558 -0.185537531473552 0.0664471648193346 -0.154895046095337 0.0237035560616882 -0.203467094377901 0.203467094377901 -0.00874661072185353 0.0687383323980979 0.171144806818344 -0.0993056586257776 0.176746976980474 0.0621876954572637 -0.0134941767459534 0.0539041838201348 0.0539041838201348 0.0539041838201348 0.0927758834248741 -0.045869249069037 0.14106428322422 0.273383876156082 -0.00884346644939385 -0.151111866427052 0.0255000074448685 -0.121407723613287 -0.121407723613287 -0.121407723613287 0.702792641882853 0.642607420656055 -0.0993056586257776 0.0699022224635221 0.0628389338200032 0.141085396626898 -0.00814928111217842 -0.00248966767377584 -0.00884346644939385 0.278057408796597 0.0343766015407052 0.065311128579864 0.331354998337601 -0.207189147912161 0.331354998337601 0.069325649784499 0.0649019584791347 -0.165219781387313 -0.207189147912161 0.20386673971042 -0.00845198807301285 0.146173536481114 -0.0448043089332378 0.146081405841219 0.48563197645434 0.0448830159289872 -0.708142829560597 0.32510143480021 0.32510143480021 0.32510143480021 0.0447207172574862 -0.0024335058149298 0.00883289116135702 0.0583479681187032 0.0237476451962215 -0.0258257442513702 -0.0109153716539326 0.0381118029427621 0.0237476451962215 -0.111028907756964 0.00370618101046506 0.201652913455073 0.176746976980474 0.176746976980474 0.331354998337601 0.331354998337601 0.331354998337601 0.331354998337601 0.705703319903539 0.642607420656055 0.089799300097766 0.219477308614983 0.0381118029427621 0.213658172576736 0.278839297537634 0.0238826904150543 1 0.00413592025813169 0.103453151712739 0.103453151712739 0.134102651695261 -0.57689109248139 0.125100533134929 -0.57689109248139 0.169923755391448 -0.368328979987993 -0.567797082374587 0.0439937624451971 0.0624460023580536 0.065311128579864 -0.567797082374587 0.332240074869981 -0.22859849219885 0.0443284570651727 0.0744825346974254 -0.203467094377901 0.110553859850162 -0.111028907756964 -0.111028907756964 -0.57689109248139 0.133189522122002 -0.108167930030773 0.00663302620402197 0.238200023353859 0.103453151712739 0.0661881429273706 -0.5700620734706 0.278962816105557 0.0470846436916042 -0.111028907756964 0.0624460023580536 0.642607420656055 0.140702417389932 -0.0382708790384708 -0.165219781387313 -0.111028907756964 0.103453151712739 -0.111028907756964 0.00370618101046506 0.278839297537634 0.202489673106267 0.0978192178043614 -0.57689109248139 -0.0134300811478974 0.034077896140407 -0.5700620734706 0.171540999548265 0.00905586110636136 0.0141629082463469 0.00642291043794105 0.046057776880737 0.331354998337601 0.242004445957014 -0.10703367578124 0.176746976980474 0.176746976980474 0.0260936573945423 0.171144806818344 0.0298929665500842 -0.0932352313298764 0.0448830159289872 -0.150678606785422 -0.923117433802569 0.0245860640692024 0.207189147912161 0.994700490383601 0.065311128579864 -0.0993056586257776 -0.0141211642039212 -0.0223824938750721 -0.153110931894568 -0.0531074995648044 0.557892556367986 0.0312758735781164 0.0183085394510931 -0.0380752149490894 0.557892556367986 0.642607420656055 0.0613478982673133 -0.0169786900278833 -0.0279669599725611 -0.0380752149490894 -0.00884346644939385 -0.154895046095337 -0.154895046095337 -0.11144167724697 0.203467094377901 -0.154895046095337 0.331354998337601 0.327168033364855 0.232431844572185 -0.11316812239577 0.166127779851515 -0.0961001873367283 -0.159474594662614 -0.00977135200728213 0.112967513825595 0.0361672583848672 0.0395885205938569 -0.044854385192582 -0.150678606785422 0.171144806818344 0.171144806818344 0.171144806818344 -0.154895046095337 0.171144806818344 0.165210391143504 0.171144806818344 -0.111028907756964 -0.117594413752642 -0.111028907756964 0.203467094377901 -0.111028907756964 0.20386673971042 0.331354998337601 0.329525657460731 0.103349966575403 0.327430576293443 0.193384818623865 0.325335305537261 0.100690193790227 0.312925165227952 0.327168033364855 0.103349966575403 0.192969251361694 0.212891322263868 0.141085396626898 0.258494695483523 0.141085396626898 0.410368378171557 0.169923755391448 0.169923755391448 0.164775172591474 0.595620403298818 0.595620403298818 0.595620403298818 0.595620403298818 0.595620403298818 0.595620403298818 0.595620403298818 0.595620403298818 0.531278070788059 0.531278070788059 -0.282577414926759 0.282577414926759 0.163542380041395 0.181378385058604 -0.16279848801075 0.178143740771592 -0.333659538100793 -0.00514962042681073 -0.0629627655492346 0.11454304313835 -0.0629627655492346 -0.0171450055164033 -0.123408190763191 0.0357764507840373 -0.192859097293397 -0.121407723613287 -0.123408190763191 -0.0132509654743913 -0.121407723613287 -0.203467094377901 0.109758712671506 -0.159152845055461 0.0865406685375437 0.0645100391810382 -0.0438770365973964 -0.193384818623865 -0.207189147912161 0.180919555842141 0.0911471113522503 0.0613478982673133 0.0158035296445516 -0.111028907756964 -0.782555000858173 0.00688470413563017 0.0187276954035624 -0.00588650100269043 -0.252104828266908 0.0737678475468288 -0.0139035570869151 -0.117895793520361 0.0303806795136347 -0.0367444972219262 0.124067188592272 -0.0484323419898529 -0.5700620734706 0.0929672262294792 0.0508773441978469 0.00063889489947499 -0.111028907756964 -0.0197235463254913 -0.00281691684665473 0.0228033245033695 0.0227289098969186 -0.0134749853878963 0.0381118029427621 0.0342178705789455 0.017415476348793 0.017415476348793 0.017415476348793 0.0342178705789455 0.017415476348793 0.0381118029427621 0.0381118029427621 0.0342178705789455 0.0342178705789455 -0.57689109248139 -0.57689109248139 -0.713961337945643 -0.925776250098159 -0.892595449852696 -0.892595449852696 -0.602165633325155 -0.502689511532487 -0.4867144882085 -0.182675340513868 -0.454403860600066 0.00425059488398295 -0.508159826833818 0.147703046406064 0.0270297515952675 -0.0300373297734652 0.103349966575403 -0.0367444972219262 -0.0367444972219262 0.105898503478334 0.103349966575403 0.103349966575403 -0.0367444972219262 0.103349966575403 -0.150806973098846 -0.143728596116041 0.103349966575403 0.103349966575403 -0.0191658813563724 0.111520896483941 -0.00588650100269043 0.0911471113522503 -0.01968801484051 0.094873906194944 -0.580459208076242 -0.455517099217135 -0.635855797445931 -0.154895046095337 0.037501985745957 0.125100533134929 -0.0367444972219262 -0.0367444972219262 -0.154895046095337 -0.0300373297734652 -0.0300373297734652 -0.154895046095337 -0.0367444972219262 -0.0300373297734652 -0.154895046095337 -0.154895046095337 0.0744825346974254 0.0500502247290886 0.0478186546971524 -0.0887918502179265 0.0272629628290227 0.0357896622756548 -0.0582359605823053 0.0240743152004695 0.125100533134929 -0.0993056586257776 -0.0993056586257776 -0.0993056586257776 -0.00884346644939385 0.193384818623865 0.331354998337601 0.327430576293443 0.331354998337601 0.261864858133915 0.268318343082609 0.193384818623865 0.213434075719491 0.219477308614983 0.244288784960371 0.221272607068499 0.330745680612055 0.377494930207005 0.0613478982673133 0.0613478982673133 0.00642291043794105 0.0095074225061772 0.117318937711435 -0.0993056586257776 0.0231521008575236 0.0210455300317749 0.0478793840548065 0.0255000074448685 0.0169259942072982 -0.154028874664162 0.0381118029427621 0.0153528096010365 0.0346561304529637 0.274765630888642 -0.154028874664162 0.0539041838201348 0.12340819076319 0.125100533134929 0.125079453765473 0.0245860640692024 0.280872675949473 0.03987764050768 0.0343766015407052 -0.45324527894867 -0.0272509534215821 0.0922890335541297 -0.438078420578344 -0.00496417702264133 0.018509489951461 0.018509489951461 0.2307345407982 0.0133001097432234 0.28492575753086 -0.0235329495212142 0.0419462725489773 0.0628389338200032 0.558003333573866 0.0955853834178261 0.018509489951461 0.20287770077484 0.0668346027727043 -0.0300373297734652 0.0440193054999023 0.0133734454260888 0.577858362420976 -0.0147216607547533 0.224434295613488 0.278839297537634 0.104589687027176 0.0219073278785934 -0.108422270260328 0.0361672583848672 0.0447207172574862 0.558003333573866 -0.161194072714539 -0.0447371894013353 0.0219073278785934 0.104368827007214 0.0667816311297791 0.577858362420976 0.0153528096010365 -0.00496417702264133 -0.111028907756964 0.0668346027727043 0.193384818623865 0.244288784960371 0.244288784960371 -0.149068346618192 0.0453744609889614 0.0668346027727043 -0.0993056586257776 -0.454403860600066 0.475829775830427 0.359139875542718 0.00642291043794105 0.0133734454260888 0.330745680612055 0.0453744609889614 0.221272607068499 -0.0394520932597739 0.217539992335121 -0.0993056586257776 -0.082768827824997 -0.111028907756964 0.0133734454260888 -0.025947545359977 -0.111028907756964 -0.111028907756964 0.330745680612055 -0.0993056586257776 -0.0993056586257776 -0.0993056586257776 -0.111028907756964 0.193384818623865 -0.0121292869474764 0.20386673971042 0.196255983380132 -0.00610406679571023 0.0342178705789455 0.280858275903221 0.0778738870389329 0.0737678475468288 0.0156522298372944 -0.314721613357294 0.0628389338200032 0.14226364050754 0.0864427129834285 0.0996015998991199 0.410368378171557 0.106467031982247 0.126548760797633 0.11610038607589 0.0613478982673133 0.0613478982673133 0.0613478982673133 0.0949512973734048 0.0577366768524621 0.179349742746893 0.109758712671511 0.10308444487382 -0.0209532836550679 0.104787651768922 0.109758712671506 0.101356199106288 0.104787651768922 0.104787651768922 0.0996015998991199 0.0765347901008941 -0.20556445713135 -0.0537932393860514 -0.0280387854779942 -0.0171450055164033 -0.0171450055164033 0.0241078687522219 0.0288757480474806 -0.031462165979925 -0.031462165979925 0.0340003211920661 0.0941647230861515 0.0504200135380021 -0.133932635162509 -0.150678606785422 -0.154895046095337 -0.154911589090508 0.125534561080468 0.103349966575403 0.103349966575403 0.141085396626898 0.141085396626898 0.113971708090835 0.140702417389932 0.14262740267785 0.14262740267785 0.169923755391448 0.169923755391447 0.278820906678742 0.0455236952035533 0.0250262072329288 0.0179711242600286 0.065311128579864 -0.149068346618192 -0.00514962042681073 -0.203467094377901 0.531278070788059 0.017415476348793 0.0193696800028731 0.0193696800028731 0.123638406673485 -0.203467094377901 -0.207189147912161 -0.207189147912161 -0.0297226052469591 -0.121407723613287 -0.121407723613287 -0.105971433956822 -0.121407723613287 -0.121407723613287 -0.121407723613287 -0.0609945007639253 -0.0584102016921092 0.0539041838201348 0.0539041838201348 -0.207189147912161 -0.216300581663233 0.231362068384283 0.0260232213648163 0.0805457064678172 -0.00855746295722313 -0.121407723613287 0.112967513825595 0.000708423548366146 0.109758712671506 -0.022985463256243 0.109758712671506 0.111373016030448 -0.436739862417925 -0.22235598456691 0.0830932006970705 0.0823362603559182 -0.149068346618192 -0.00702455262606536 -0.346849464015681 0.0191743371646476 -0.00248966767377584 0.0719104696826386 0.112967513825595 -0.0300373297734652 -0.127697662841845 -0.908465799695927 -0.0109153716539326 0.0864427129834293 0.104368827007214 -0.638434110384106 0.0490771205452788 0.0539041838201348 -0.591082672141459 0.171144806818344 -0.322450052279665 -0.4867144882085 -0.0242795374285103 -0.0993056586257776 0.109758712671506 -0.343014578349586 -0.602165633325155 -0.311876439973632 -0.05409785892021 0.203467094377901 0.165210391143504 0.034077896140407 -0.0993056586257776 0.0293874114440471 0.704245891200382 0.141085396626898 -0.598514715585273 -0.0394310344711579 -0.0182446713888047 0.0301967330092815 -0.0993056586257776 -0.0993056586257776 -0.0993056586257776 0.180793693738217 -0.0538077831184707 0.704245891200382 -0.502689511532487 0.0318900847802421 -0.0993056586257776 -0.574608991340041 -0.121407723613287 -0.278962816105557 -0.278057408796597 -0.0913547473690431 -0.4867144882085 -0.0993056586257776 0.034077896140407 -0.00702455262606536 0.0646586843643336 0.0231829818625759 0.066147228034464 -0.069325649784499 0.479053776435417 0.00688470413563017 0.171144806818344 -0.0419433072840256 0.0264067435865926 0.0372694850778626 0.0737678475468288 -0.0993056586257776 0.27533052979465 -0.049258751306201 0.0715652041048683 -0.57689109248139 0.0239354720289295 0.197139955740018 0.0464583383496287 -0.0119879437936615 0.017415476348793 -0.203467094377901 0.0342178705789455 0.0864427129834293 -0.565890613373165 0.0601358855723554 -0.5700620734706 -0.0993056586257776 -0.0993056586257776 -0.518452872623411 0.0381118029427621 -0.121407723613287 0.0318900847802421 0.0464583383496287 0.125079453765473 -0.502689511532487 0.0539041838201348 -0.518452872623411 -0.0548415484659295 -0.0195531412177205 -0.0438866673077413 0.408810168734074 -0.00822469305575479 0.0509669128900635 -0.0629627655492346 -0.0993056586257776 -0.711045616747676 -0.246415985201056 0.0668346027727043 0.171144806818344 0.171144806818344 -0.793182807671813 0.096007493956764 0.0343766015407052 0.0345776156078815 0.0447207172574862 -0.216300581663233 0.132366712699173 -0.057980386991616 -0.207189147912161 0.110457924265027 -0.241907227165828 0.109758712671506 -0.0300373297734652 0.111373016030448 0.017415476348793 0.0539041838201348 0.0335916071932405 -0.234029694279041 -0.0364737138606427 0.109758712671506 0.104787651768922 0.066147228034464 0.0802107951434388 0.0335916071932405 -0.220163341824493 -0.238960820731507 -0.602165633325155 0.111783185588736 -0.223509683465004 0.108123706136383 0.0837350128794824 -0.461902107529552 0.115379572684164 0.0996015998991199 -0.105971433956822 -0.0300373297734652 0.0355241762410411 -0.285876387640217 0.0740446302053011 0.16051196356332 0.0675614681607669 -0.270531423218295 0.14559439444332 -0.00702455262606536 -0.0216065651014207 0.0355241762410411 0.0355241762410411 0.0227289098969186 0.0734948641516363 -0.0576376364392732 -0.0357764507840372 0.0510024727435824 0.0459110166661053 -0.0476780920101364 0.149068346618192 0.149068346618192 0.149068346618192 0.149068346618192 0.149068346618192 0.149068346618192 0.149068346618192 0.149068346618192 0.149068346618192 0.149068346618192 0.149068346618192 0.149068346618192 0.149068346618192 0.149068346618192 0.0944700189415848 0.089799300097766 0.0880436255969554 0.154028874664162 0.0970153287520116 0.0970153287520116 -0.0623426123627397 -0.0606156741118234 0.0486626280390689 0.0991879099098412 0.161194072714539 0.045620937825675 0.120648139644513 0.556720268075281 0.530209712129807 0.34615319337522 0.0481503837436326 -0.013822211224484 -0.00248966767377584 -0.00486923476827178 0.323239785738212 0.323239785738212 -0.793182807671813 -0.791403611043581 -0.346036539788858 -0.36369630216775 -0.105971433956822 0.00608268599619364 -0.154028874664162 -0.069202245624784 0.254281378814821 0.065311128579864 -0.0195531412177205 -0.602165633325155 -0.11454304313835 -0.203467094377901 -0.00899883900160806 -0.150678606785422 0.572292178435259 0.109758712671506 -0.0993056586257776 0.221246671688194
0.235629583489425 0.0135301653784541 0.0632270798934441 0.583073131451569 0.896914567629936 0.889612248458077 0.0365537087249941 -0.118462414649289 0.659180959347602 0.059262462703595 0.0725954851155367 0.483084180198201 0.333448073233715 1 1 -0.0960653105711614 -0.0960653105711614 -0.118462414649289 -0.183359874501551 -0.0972618026193866 0.225558958098384 0.0326890392468326 -0.164562745982269 0.139267925182304 -0.102943583776248 0.783428602494258 0.00111527008277826 0.0749646822993311 0.0581193894928478 0.0567833925558762 0.0542098544196778 0.00231775604891457 0.185580306447957 0.193646720515085 -0.105862247909373 0.527578138135112 -0.174412279512851 -0.274095557295803 0.00220358678446751 0.0318568947563756 0.889900096206441 -0.118462414649289 -0.467511128487213 0.176554194647986 -0.15623056644101 -0.0270251579577526 -0.0299652054801616 -0.351367096521398 0.99785618295066 0.0725954851155367 0.889900096206441 -0.314733565513871 0.321978788155562 -0.467511128487213 0.0669139398056042 -0.102943583776248 0.0619761813362106 -0.174084238534567 -0.161889198066034 0.172816299352629 -0.118462414649289 0.39806195640559 -0.108698320164669 0.172985471535276 0.0632270798934441 -0.164569540146835 0.0566306589816588 -0.118462414649289 0.889671164450024 0.39519188905765 -0.0972618026193866 0.587846376153502 -0.118462414649289 0.160643225608735 0.00473714656342487 0.321978788155562 0.0318568947563756 0.0619761813362106 -0.314733565513871 -0.245329157210864 -0.158043681716114 -0.169923801162214 -0.153809305163666 0.6711047810726 0.479587649840069 -0.603977087604835 0.403693677243465 -0.288777648514371 -0.118462414649289 0.0625933454047303 0.0602395059481477 -0.0263022538534759 -0.172390829306076 0.0373250377199375 -0.27895600628863 -0.314733565513871 -0.351367096521398 0.0567347139892341 0.300630048640369 0.333448073233715 -0.102943583776248 -0.314733565513871 0.889671164450024 -0.170254525260182 -0.108698320164669 0.063234053222162 0.0300695139009187 -0.108698320164669 0.544941837504317 0.99785618295066 0.0532910373924024 0.895081528532884 0.895081528532884 0.487957430879481 -0.166827037086141 -0.374403241875433 -0.178987790981969 0.103787323920819 -0.0562055989545263 -0.0912849196028182 -0.15121728672441 -0.155744466999661 -0.229270023943541 0.0632270798934441 -0.166827037086141 -0.377009301425055 0.0188288734133239 0.0154499061867998 -0.113945334421486 -0.170040077615254 0.170793534650535 -0.0413381957551054 -0.0468883124671297 -0.337272733273595 -0.366464904853122 0.892489604153488 0.573594680283421 0.427559295731466 0.583073131451569 0.99785618295066 0.202007907084023 0.409668837485135 0.0795380924621445 0.0795380924621445 -0.369818934859402 -0.242567666272198 -0.172927465391981 -0.032890936903783 0.0725954851155367 0.0725954851155367 0.0725954851155367 0.0725954851155367 0.0580964337803756 0.0556490152499357 -0.0474371835033723 -0.0451050665824815 -0.0645230395009941 0.583073131451569 0.120721898421164 -0.107448236267302 0.583073131451569 0.255402587550664 -0.371138030341674 -0.207423174220305 -0.15191669010517 -0.0210456660358355 -0.0703452835027613 -0.0210456660358355 -0.276182738477281 -0.239687262344049 0.118229214153016 0.00650694849077039 -0.0628996782333071 -0.0972618026193866 -0.0905305111695366 -0.107448236267302 -0.0474371835033723 0.134843213799184 0.0516277213050169 0.0542234265754617 0.00650694849077039 0.113074414306383 0.10207240226253 0.107702825311696 0.134843213799184 0.139267925182304 -0.262001371029182 -0.00959445474056217 0.0975985997867174 -0.032931637305676 0.104922536196108 -0.411625873420247 -0.282805757318586 -0.128507342298631 -0.0838299243378335 0.191900786102879 -0.0457652624706027 -0.227824885870632 0.106789995510608 -0.28615016940177 0.12317545972129 -0.179994388230917 -0.28615016940177 0.0937928894249972 -0.513580691932171 -0.329590678039677 -0.0492445231794119 -0.329590678039677 0.0919667193853376 -0.0272528272061812 0.24202463993706 -0.656657963015904 -0.325666194119532 -0.396869624507848 0.0478192274683883 -0.0468883124671297 -0.335099885795992 0.0641544953011044 0.0641544953011044 -0.656657963015904 -0.177127252395758 -0.275722294364528 -0.65460053970349 -0.603949556056068 0.0310181973423015 -0.258574936205512 -0.118462414649289 -0.194146357298494 -0.38867709171314 0.377933108535656 -0.166827037086141 -0.658714041547142 -0.227167933188264 -0.311760340422194 0.0550786370188359 -0.656657963015904 -0.656657963015904 -0.326962362239312 0.0161930410402139 -0.596973586540036 0.423346858726775 0.573643547847818 -0.118462414649289 -0.127887347222162 -0.166827037086141 -0.39654058227769 0.483084180198201 0.199858743399367 -0.165120147584449 -0.0527209398683804 -0.396869624507848 -0.659991458761731 -0.648517736846752 -0.155242401680905 0.0224322582049719 -0.18801308199476 0.793818543325385 -0.15623056644101 0.0224322582049719 0.583073131451569 0.896914567629936 0.889671164450024 -0.0583025264911893 -0.0562055989545263 0.0623215122968372 0.0642935880829107 -0.0972618026193866 -0.0772985291605333 0.558532635113616 0.338087802283185 0.176708455605007 0.20281672770051 0.198159892106458 0.892489604153488 0.0566306589816588 0.176708455605007 -0.0554061829494613 0.0541187298694124 -0.0710990538669677 0.210901701908366 0.121350280689321 0.333333649451803 -0.0562055989545263 0.0620712494892601 -0.0968139214762351 -0.0912352219757289 -0.0912352219757289 0.0501094578847045 0.0225297397291254 0.0225297397291254 0.0147514215071912 0.234149544131982 0.059262462703595 0.163331749988079 0.528958774200711 0.355404272064844 0.176708455605007 -0.656657963015904 -0.324211660432829 -0.313153977674002 -0.145129444946547 0.0679992564660591 0.0657335155211466 0.168450456720095 0.0378307974005739 0.291169806130233 0.121642900790937 -0.161360827769473 -0.0492881061089382 0.483084180198201 -0.0492881061089382 0.036672070811317 0.89433116073463 -0.0459569227535793 -0.0492881061089382 -0.119078979991573 0.0414810963838948 0.0550263836285854 -0.334831143158141 0.113259904299228 0.0567833925558762 0.99785618295066 -0.0738238887010105 -0.161360827769473 -0.0492881061089382 0.0869199186580482 0.0373288504030863 0.123275452451271 0.0543810938910789 0.411702603228537 -0.0492881061089382 0.0550263836285854 0.121642900790937 0.121642900790937 0.146946526727628 0.129954662094593 0.269570025558243 -0.165471738189552 0.0897301397223701 0.893253483460482 0.889671164450024 -0.00118633122933909 -0.0492445231794119 -0.067702661942662 0.059262462703595 -0.0523274902593933 0.00650694849077039 -0.178713486970194 -0.0245528102277203 -0.0562055989545263 -0.0574763836742627 0.0567833925558762 0.0725954851155367 -0.0574763836742627 0.0632270798934441 0.0725954851155367 -0.0523274902593933 0.0352804540829693 -0.0934136638965223 0.896914567629936 0.0373519005597325 -0.0784234245420481 0.0326890392468326 -0.314733565513871 -0.0574763836742627 0.0672749534029112 -0.118001652652796 -0.118462414649289 -0.118462414649289 0.670115121617723 0.483084180198201 0.99785618295066 0.176708455605007 0.188589522620922 -0.120794545853061 0.113955327832728 0.17122028502418 -0.193234974670526 -0.15624383001382 0.0981827547188166 0.155073371505495 0.0310181973423015 0.102416860766292 0.13426476452504 0.0188288734133239 0.026484560440954 0.0224322582049719 0.402410228929309 0.155073371505495 0.0224322582049719 -0.0533792995680528 0.0672394462718826 -0.169081268880509 0.155073371505495 0.0478192274683883 0.40124706082619 0.321862299532419 0.0321851164508794 -0.248183985395013 0.0273554088706044 0.176708455605007 -0.112275285966346 -0.194146357298494 -0.166827037086141 0.207559169004918 0.311832401281634 -0.0567658386749898 0.160643225608735 0.00343609757688071 0.357517979415781 0.0981827547188166 -0.000277203537450794 0.205614151563917 -0.186497547941384 0.27245473255285 -0.198229751779576 0.0487478733861473 0.0945505165944453 -0.176008639937037 -0.111312436001926 0.110927351623968 0.111238895602178 -0.351367096521398 -0.186772265249026 0.815738033245526 0.796322204135377 -0.118462414649289 -0.351367096521398 0.0619761813362106 -0.188123325814953 -0.104728963504711 0.371077546123705 0.176708455605007 -0.0972618026193866 -0.271228158158207 -0.102943583776248 -0.108698320164669 -0.268639287812946 -0.274095557295803 -0.0562055989545263 -0.0351880904784786 0.244489117910577 0.0408004878454558 -0.0972618026193866 0.11377966731304 0.989285485110284 -0.0972618026193866 0.99785618295066 -0.114117668532185 0.0326890392468326 -0.0319982087287063 0.00772577600621223 0.0874166347849418 0.561013662289757 0.656657963015904 0.656657963015904 -0.658714041547142 0.894349993564016 0.894349993564016 0.99785618295066 0.99785618295066 0.663269857981487 0.191970478738696 0.337679812489358 0.892489604153488 -0.111464676973751 0.0453770500350956 0.0404422920051271 0.0741863085203177 -0.198688678203154 0.335738542031948 0.220221123499039 0.335738542031948 -0.0562055989545263 -0.134185228189337 -0.190459541324618 0.10207240226253 0.0273554088706044 0.409381469610763 -0.0974498233111906 -0.0492445231794119 -0.185233175564137 0.0503458112060965 -0.219603865556165 0.0199768965800014 -0.310381277270283 -0.391310126905371 0.889671164450024 0.889671164450024 0.889671164450024 -0.263071579735802 0.894349993564016 -0.0468883124671297 0.0632270798934441 0.0318568947563756 -0.151779044160459 -0.195754780341791 0.00817656068601121 0.4603584030192 0.479587649840069 0.395188921278004 -0.191688259442669 -0.248183985395013 -0.163258737893223 -0.306855111398233 0.130554205294038 -0.0772876227913614 -0.188217167155413 0.464491347985452 0.439632223451741 0.118222579955799 0.107702825311696 0.115674522333092 0.0677543486529213 0.00650694849077039 -0.0282905159206806 0.0114636193857774 -0.175405726091879 -0.259239789178491 -0.0574763836742627 -0.157093286688902 0.134843213799184 0.115674522333092 -0.262001371029182 -0.0972618026193866 0.203270210188634 -0.0492445231794119 -0.00557747566374709 -0.118462414649289 -0.0413381957551054 -0.0468883124671297 0.479587649840069 -0.0503418595553955 0.993589718372369 0.891430400617397 0.888822612676911 -0.127066219857192 -0.187143070631812 -0.0492881061089382 -0.0492881061089382 0.395188921278004 0.356533498983029 -0.108698320164669 -0.108698320164669 0.490786301951386 0.488429488256079 0.0619761813362106 -0.130946544988726 -0.108698320164669 -0.118462414649289 -0.124168838753382 -0.118462414649289 0.103148689869896 0.99785618295066 -0.260813022171798 -0.240357358220025 -0.208189172191212 0.039252243855665 -0.263071579735802 -0.00557747566374709 0.0704950885290101 0.0972618026193869 0.0180430197651641 -0.263071579735802 -0.260813022171798 -0.240357358220025 -0.0492445231794119 -0.0492445231794119 0.0299183336533526 -0.0525614069595516 -0.0492445231794119 -0.067702661942662 -0.0972618026193866 -0.0972618026193866 -0.369465395815813 -0.359196153612383 -0.28615016940177 -0.28615016940177 0.174756749414632 0.321978788155562 -0.218409056363099 0.0430078007554615 -0.166827037086141 -0.173651389226356 -0.170040077615254 0.147552483794409 -0.182482337349844 -0.0492881061089382 -0.0492881061089382 -0.0492881061089382 -0.0492881061089382 -0.0492881061089382 -0.0492881061089382 -0.0492881061089382 -0.120504556256546 -0.0611657470376195 -0.0589913298507815 0.102476107867725 -0.0819745259065988 0.0566306589816588 -0.0541304560010087 0.0424392270751475 0.0414810963838948 0.0623215122968372 0.0168424531920224 0.0168424531920224 0.0318164467246682 0.0310181973423015 0.0180430197651641 0.0180430197651641 -0.260813022171798 0.0161930410402139 -0.26321831362187 0.0704950885290101 -0.00557747566374709 -0.00231775604891476 0.0570329550951188 0.0570329550951188 0.0634501295435921 0.0669075855643353 -0.166827037086141 -0.288707874813034 0.176708455605007 -0.0210456660358355 0.244489117910577 -0.0210456660358355 -0.356736578481352 0.121350280689321 0.193802958863911 0.0570329550951188 0.0570329550951188 0.0570329550951188 0.0614697483600014 0.0614697483600014 0.339806106425646 0.0373288504030863 -0.166827037086141 -0.166827037086141 0.120721898421164 -0.398841155449156 -0.0794104713484527 0.0142850674689783 0.146481850222395 0.0103040270203126 0.16592720765615 -0.0769571802164023 -0.0143646436199649 0.0652597126536508 0.163840139925478 -0.118001652652796 -0.112275285966346 -0.048308196091052 0.0874166347849418 0.141455836414232 0.263071579735803 -0.356043024377722 0.0979329124912799 -0.0769571802164023 -0.174837441206501 -0.656657963015904 0.656657963015904 -0.467511128487213 0.309250590073 0.889671164450024 -0.118462414649289 0.894349993564016 0.0785862949226216 0.141434995756677 -0.0492445231794119 -0.0492445231794119 -0.0492445231794119 0.0736780085996775 0.114432233400878 0.324786271028363 0.516837184179558 -0.334831143158141 0.00441481632738462 0.0269305898892774 -0.0508355873682791 -0.0508355873682791 -0.0508355873682791 0.193646720515085 0.220221123499039 -0.118462414649289 -0.0475270839882026 0.0188288734133239 0.0570329550951188 -0.176877511072849 -0.166530610818502 -0.334831143158141 0.244489117910577 -0.0282905159206806 0.0224322582049719 0.99785618295066 -0.658714041547142 0.99785618295066 0.100311436709347 0.0310181973423015 -0.118001652652796 -0.658714041547142 0.583073131451569 -0.15731416385135 0.168245328840967 0.0793333966790737 0.153755460609691 0.170360641045292 -0.0468883124671297 -0.287341624351862 0.291169806130233 0.291169806130233 0.291169806130233 0.0725954851155367 0.091336834382176 -0.0447409860873841 0.0754781945292941 0.0623215122968372 0.0619761813362106 0.00650694849077039 0.063234053222162 0.0623215122968372 -0.314733565513871 -0.359196153612383 0.746260254873446 0.894349993564016 0.894349993564016 0.99785618295066 0.99785618295066 0.99785618295066 0.99785618295066 0.194225209846716 0.220221123499039 0.0696498508080574 0.729403145414366 0.063234053222162 0.728950729876716 0.892489604153488 0.0586894162596758 0.333448073233715 0.122960723602964 0.155073371505495 0.155073371505495 0.139206024000088 -0.166827037086141 0.0981827547188166 -0.166827037086141 0.0550263836285854 -0.294685906502107 -0.170040077615254 0.0817275259488015 0.0321851164508794 0.0224322582049719 -0.170040077615254 0.321591802714841 -0.615209743415069 0.026484560440954 0.166070315188095 -0.656657963015904 0.157367704045828 -0.314733565513871 -0.314733565513871 -0.166827037086141 0.189974259954871 -0.31031474511462 0.213092696769491 0.190101961145041 0.155073371505495 0.0722890969651271 -0.173651389226356 0.246656238350902 -0.41750193020148 -0.314733565513871 0.0273554088706044 0.220221123499039 0.0506046629675087 -0.0615393288696919 -0.118001652652796 -0.314733565513871 0.155073371505495 -0.314733565513871 -0.359196153612383 0.892489604153488 0.750309003840211 -0.223747933314374 -0.166827037086141 -0.0611276795126617 0.0642935880829107 -0.173651389226356 0.0641544953011044 0.121997791220665 -0.00698164620877681 0.00343609757688071 0.0637728042830435 0.99785618295066 0.125547765134289 -0.181368777102642 0.894349993564016 0.894349993564016 0.262344682943023 0.889671164450024 -0.00215543752355058 -0.122905085380952 -0.0468883124671297 -0.0794104713484527 -0.311760340422194 -0.067702661942662 0.658714041547142 0.332186992433679 0.0224322582049719 -0.118462414649289 -0.172927465391981 -0.0548099514033588 0.00111527008277826 0.200516641508442 0.410001109646605 0.0303824021305384 0.260718697922331 -0.373721433439896 0.410001109646605 0.220221123499039 -0.0492881061089382 0.120468549361404 -0.0727514939952353 -0.373721433439896 -0.334831143158141 -0.0769571802164023 -0.0769571802164023 -0.311615089363006 0.656657963015904 -0.0769571802164023 0.99785618295066 0.993589718372369 0.42601402951121 -0.463175329538426 0.130554205294038 -0.183585008132705 -0.117188480214297 -0.0566154221094614 -0.169052556960608 0.269570025558243 0.145658659085964 0.0315944329312983 -0.0794104713484527 0.889671164450024 0.889671164450024 0.889671164450024 -0.0769571802164023 0.889671164450024 0.796781857089764 0.889671164450024 -0.314733565513871 -0.319790009470071 -0.314733565513871 0.656657963015904 -0.314733565513871 0.583073131451569 0.99785618295066 0.993547963202319 0.174756749414632 0.995701034504302 0.483084180198201 0.993555476215825 0.172944442913694 0.900115147203897 0.993589718372369 0.174756749414632 0.57119904390101 0.491098936907321 0.0570329550951188 0.785275726876841 0.0570329550951188 0.658304936893938 0.0550263836285854 0.0550263836285854 0.356533498983029 0.176708455605007 0.176708455605007 0.176708455605007 0.176708455605007 0.176708455605007 0.176708455605007 0.176708455605007 0.176708455605007 0.188589522620922 0.188589522620922 -0.255111744677475 0.255111744677476 0.0719363480877156 0.101955612350426 -0.171478167052751 0.127169702742818 -0.254612799942181 0.203270210188634 0.0847357478724208 -0.00402385955610534 0.0847357478724208 -0.0126280437769837 -0.0917244650633055 0.0346364822291221 -0.188803122774873 -0.0508355873682791 -0.0917244650633055 0.275050914793085 -0.0508355873682791 -0.656657963015904 -0.0210456660358355 -0.0713936430037244 0.0150733846559423 -0.101775976008324 0.00624916762153512 -0.483084180198201 -0.658714041547142 0.0939973687167551 -0.119078979991573 -0.0492881061089382 0.266087053449491 -0.314733565513871 -0.387806183781746 -0.351367096521398 0.111870055074057 -0.253575306220555 -0.0816956754595471 -0.0562055989545263 0.199621759359851 -0.0519551560739599 0.255212333326694 -0.282805757318586 0.232676448542181 0.111624992905431 -0.173651389226356 -0.00371976902263262 -0.0468883124671297 -0.257072471475202 -0.314733565513871 -0.0219959206190632 -0.00872179431399815 0.0444645977894506 0.0408004878454558 -0.0146903216169592 0.063234053222162 0.059262462703595 -0.00118633122933909 -0.00118633122933909 -0.00118633122933909 0.059262462703595 -0.00118633122933909 0.063234053222162 0.063234053222162 0.059262462703595 0.059262462703595 -0.166827037086141 -0.166827037086141 -0.288707874813034 -0.309284184504538 -0.319516451952436 -0.319516451952436 -0.396869624507848 -0.369818934859402 -0.356736578481352 -0.190136141393826 -0.335099885795992 0.109419280021341 -0.339042883197705 0.060242640337954 0.0185739300544444 -0.28615016940177 0.174756749414632 -0.282805757318586 -0.282805757318586 0.176554194647986 0.174756749414632 0.174756749414632 -0.282805757318586 0.174756749414632 -0.516060339335941 -0.510650394892596 0.174756749414632 0.174756749414632 -0.401725215183251 0.061566132160015 -0.253575306220555 -0.119078979991573 -0.270393524109519 -0.122362220112821 -0.329590678039677 -0.194146357298494 -0.373366465665132 -0.0769571802164023 0.0869199186580482 0.0981827547188166 -0.282805757318586 -0.282805757318586 -0.0769571802164023 -0.28615016940177 -0.28615016940177 -0.0769571802164023 -0.282805757318586 -0.28615016940177 -0.0769571802164023 -0.0769571802164023 0.166070315188095 0.167194071636883 0.167188553936779 0.067091662105268 0.139408648064612 0.141291581905494 0.0847357478724208 0.260096030038479 0.0981827547188166 -0.118462414649289 -0.118462414649289 -0.118462414649289 -0.334831143158141 0.483084180198201 0.99785618295066 0.995701034504302 0.99785618295066 0.791610266771524 0.793538001956189 0.483084180198201 0.49732313558768 0.734159117725164 0.418581691090874 0.730637315150625 0.297106272972774 0.625180422585015 -0.0492881061089382 -0.0492881061089382 0.00343609757688071 0.213598770209827 0.284519089984059 -0.118462414649289 0.0255916191926476 0.0226268639262025 0.147331174358941 0.0269305898892774 -0.15121728672441 0.00441481632738462 0.063234053222162 -0.155242401680905 -0.418338721553686 0.888822612676911 0.00441481632738462 -0.0492445231794119 0.0917244650633057 -0.0934136638965223 0.423665967434524 -0.067702661942662 0.889900096206441 -0.0371507384078363 -0.0282905159206806 -0.190459352551688 0.0270243044787815 0.120721898421164 -0.309818658709904 0.268898685783085 0.0462653405281052 0.0462653405281052 0.386468568149692 -0.0558368691072969 0.892489604153488 -0.289462789904896 0.0671348873851543 0.0188288734133239 0.4603584030192 0.213087738080284 0.0567833925558762 0.585224406235156 0.0632270798934441 -0.28615016940177 0.0897301397223701 -0.158043681716114 0.172985471535276 -0.178574240261653 0.522661693242775 0.892489604153488 0.372100890665256 -0.164569540146835 -0.103815027174456 0.269570025558243 0.0725954851155367 0.4603584030192 -0.112275285966346 -0.181270429482127 -0.164569540146835 0.300630048640369 -0.116960640083055 0.172985471535276 -0.155242401680905 0.268898685783085 -0.314733565513871 0.0632270798934441 0.483084180198201 0.418581691090874 0.418581691090874 -0.0972618026193866 0.0770505830237034 0.0632270798934441 -0.118462414649289 -0.335099885795992 0.160643225608735 0.80461680907069 0.00343609757688071 -0.158043681716114 0.297106272972774 0.0770505830237034 0.730637315150625 0.0528896436025362 0.732396842939917 -0.118462414649289 -0.373114373664858 -0.314733565513871 -0.158043681716114 -0.0231275035797365 -0.314733565513871 -0.314733565513871 0.297106272972774 -0.118462414649289 -0.118462414649289 -0.118462414649289 -0.314733565513871 0.483084180198201 -0.170254525260182 0.583073131451569 0.575857411508524 0.0228468261200539 0.059262462703595 0.893253483460482 0.021267081491447 -0.0562055989545263 0.0532910373924024 -0.288148117878711 0.0188288734133239 0.0478068793985419 0.113074414306383 0.111695200435345 0.663269857981487 0.0377245577665961 -0.0835383878769669 -0.0631527228174895 -0.0492881061089382 -0.0492881061089382 -0.0492881061089382 -0.0546158077087329 -0.0523274902593933 0.124735286007557 -0.107664206094751 -0.155252999220814 0.118558136244007 0.0589049180110345 0.0620712494892601 0.0534941512771236 0.0589049180110345 0.0589049180110345 0.0643421164195996 0.0424392270751475 -0.0959693944963521 -0.0286722332398876 -0.0292280240807472 -0.0126280437769837 -0.0126280437769837 -0.00211068503137445 0.0161874623426342 0.0580964337803756 0.0580964337803756 0.0106310477413575 0.100139052773978 0.161069803108626 -0.493196748240536 -0.0794104713484527 -0.0769571802164023 -0.0818893310729117 0.231209602816974 0.174756749414632 0.174756749414632 0.0570329550951188 0.0570329550951188 0.0634501295435921 0.0445127314130062 0.049228190379658 0.049228190379658 0.0550263836285854 0.0293022442291115 0.891430400617397 -0.0309015701540528 0.0378307974005739 0.0366049772055291 0.0224322582049719 -0.0972618026193866 0.203270210188634 -0.656657963015904 0.188589522620922 -0.00118633122933909 -0.0527209398683804 -0.0527209398683804 0.0394298853190346 -0.656657963015904 -0.658714041547142 -0.658714041547142 -0.0227433733904008 -0.0508355873682791 -0.0508355873682791 -0.0574763836742627 -0.0508355873682791 -0.0508355873682791 -0.0508355873682791 0.101640825849406 0.104452070899553 -0.0492445231794119 -0.0492445231794119 -0.658714041547142 -0.601851751894894 0.184271271657157 0.0326890392468326 0.044970251513615 -0.177501859205022 -0.0508355873682791 -0.0127444414896435 -0.0451155563457825 -0.0210456660358355 0.0381810170784344 -0.0210456660358355 0.00247431580857414 -0.306568440483508 -0.143615711750119 -0.0298772319450297 0.107702825311696 -0.0972618026193866 -0.00436457690985456 -0.290681124474721 -0.16523270030843 -0.166530610818502 0.0694001059934459 0.108312572328419 -0.28615016940177 -0.0632245428240311 -0.303031282419688 0.00650694849077039 0.113074414306383 0.300630048640369 -0.377009301425055 0.0131652121843005 -0.0492445231794119 -0.36642637707707 0.889671164450024 -0.180466468682834 -0.356736578481352 -0.028137749732853 -0.118462414649289 -0.0210456660358355 -0.285770805633304 -0.396869624507848 -0.183873510767968 -0.287863276216962 0.656657963015904 0.796781857089764 0.0642935880829107 -0.118462414649289 0.0543810938910789 0.191390697550215 0.0570329550951188 -0.399373238435501 -0.0415328048306609 -0.0889064814108117 0.152039713165139 -0.118462414649289 -0.118462414649289 -0.118462414649289 0.686338653026313 -0.0762242523759329 0.191390697550215 -0.369818934859402 0.0919667193853376 -0.118462414649289 -0.163258737893223 -0.0508355873682791 -0.246656238350902 -0.246103388414994 -0.196170950535967 -0.356736578481352 -0.118462414649289 0.0642935880829107 0.0126111914730879 0.0638986288648761 -0.151456286566845 0.086526195324545 -0.0912352219757289 0.170583226688326 -0.351367096521398 0.889671164450024 -0.0663975898233667 0.0496675755741436 -0.415713583107782 -0.0562055989545263 -0.118462414649289 0.558532635113616 0.0843285543614378 0.0771123103173934 -0.166827037086141 0.410542183179614 0.573643547847818 0.0637560988573958 -0.473594028633602 -0.00118633122933909 -0.656657963015904 0.059262462703595 0.113074414306383 -0.175064174194431 0.0876788869264806 -0.173651389226356 -0.118462414649289 -0.118462414649289 -0.248183985395013 0.063234053222162 -0.0508355873682791 0.0919667193853376 0.0637560988573958 0.423665967434524 -0.369818934859402 -0.0492445231794119 -0.248183985395013 0.203471168321983 -0.0192587252839534 -0.0998286951047906 0.656609533130253 0.0516277213050169 0.0656948471184438 0.0877657404068933 -0.118462414649289 -0.29120011662502 -0.237847792105103 0.0632270798934441 0.889671164450024 0.889671164450024 -0.399985661593407 0.125585960614931 -0.0282905159206806 0.0950254334713556 0.0725954851155367 -0.60852433874976 0.105620503870433 0.309085170610651 -0.658714041547142 -0.0141342235631164 -0.592643671105601 -0.0210456660358355 -0.28615016940177 -0.0251369322308 -0.00118633122933909 -0.0492445231794119 0.0180430197651641 -0.178414654959282 -0.289462789904896 -0.0210456660358355 0.029684050581635 0.086526195324545 0.0470375433251215 0.0180430197651641 -0.610631996297302 0.155875847368174 -0.396869624507848 0.126122527449769 -0.60852433874976 -0.0170469552869248 0.0787554141297761 -0.388880639104125 0.155815428750578 0.0588413614385572 -0.0574763836742627 -0.28615016940177 -0.0337499970667607 -0.212251639293643 0.19152081839708 -0.106811299892949 -0.0335722841187722 -0.24352861234064 0.190449840244219 -0.00436457690985456 -0.215603244241214 -0.0337499970667607 -0.0337499970667607 0.0312372580980595 0.0961375277528203 0.0629206677953232 -0.0346364822291221 -0.108800221161959 0.0261363886082704 -0.240506742375175 0.0972618026193869 0.0972618026193869 0.0972618026193869 0.0972618026193869 0.0972618026193869 0.0972618026193869 0.0972618026193869 0.0972618026193869 0.0972618026193869 0.0972618026193869 0.0972618026193869 0.0972618026193869 0.0972618026193869 0.0972618026193869 0.0704950885290101 0.0696498508080574 0.0728935884496974 -0.00441481632738437 -0.206028193331224 -0.206028193331224 -0.17618401633016 -0.170406557339133 -0.142532345797524 -0.188970938053903 0.112275285966346 0.0181688868430594 0.0431780107344458 0.458150183547238 0.193555037506806 0.871350141115217 -0.165454699555081 -0.188448727337224 -0.166530610818502 -0.0591435910733154 0.991417007234793 0.991417007234793 -0.399985661593407 -0.39806195640559 -0.203406194889963 -0.31969256246412 -0.0574763836742627 0.0922437476449721 0.00441481632738462 0.190365837856483 0.105896495939093 0.0224322582049719 -0.0192587252839534 -0.396869624507848 -0.0071475694918435 -0.656657963015904 -0.110927351623968 -0.0794104713484527 0.433975997013867 0.0620712494892601 -0.118462414649289 0.232304806995473
[truncated: 39,291,890 more chars]
