# Supplementary material for: Precision medicine for atherosclerotic cardiovascular disease: Integrative genomics maps risk loci and AI‐predicted functional consequences
Source: Clin Transl Med. 2026 Jul 10;16(7):e70732. doi: 10.1002/ctm2.70732 (PMC13351343; doi:10.1002/ctm2.70732)
Supplement: Supplementary file 6 — Supporting Information [file CTM2-16-e70732-s005.zip › AC019055.1/FINEMAP/data.snp]

index rsid chromosome position allele1 allele2 maf beta se z prob log10bf mean sd mean_incl sd_incl
1262 rs7566500 2 20064510 A C 0.301193 9.54891e-05 0.000522604 0.182718 1 12.9609 -7.65478e-05 6.54886e-05 -7.65478e-05 6.54886e-05
1370 rs79612186 2 20079296 G T 0.0586481 -0.0136583 0.00335584 -4.06999 1 12.9609 -0.00035532 8.57281e-05 -0.00035532 8.57281e-05
715 rs2278525 2 20086610 T C 0.470179 0.000988972 0.000515201 1.91959 1 12.9609 1.83344e-05 5.02466e-05 1.83344e-05 5.02466e-05
1301 rs7586775 2 20074304 T C 0.379722 -0.000465261 0.000482371 -0.96453 1 12.9609 -0.000104003 6.80007e-05 -0.000104003 6.80007e-05
785 rs35946755 2 20081059 G A 0.418489 -0.000646849 0.000512127 -1.26306 1 12.9609 -0.000101824 5.97497e-05 -0.000101824 5.97497e-05
958 rs62110833 2 19959779 C T 0.205765 -0.000996327 0.000610851 -1.63105 0 -inf 0 0 0 0
968 rs62111799 2 19820594 C T 0.0437376 -0.000483685 0.00115841 -0.417543 0 -inf 0 0 0 0
967 rs62111798 2 19816939 A G 0.0437376 -0.000447947 0.00115682 -0.387223 0 -inf 0 0 0 0
966 rs62111797 2 19816301 A T 0.0506958 0.000470381 0.000929867 0.505858 0 -inf 0 0 0 0
965 rs62111773 2 19812402 G A 0.0447316 -0.000449463 0.001154 -0.389484 0 -inf 0 0 0 0
964 rs62110859 2 20002170 G A 0.0884692 0.000511254 0.00343401 0.14888 0 -inf 0 0 0 0
963 rs62110857 2 19992068 G A 0.082505 -0.000526383 0.000787755 -0.668206 0 -inf 0 0 0 0
962 rs62110853 2 19979502 G A 0.172962 -0.00133091 0.000701192 -1.89807 0 -inf 0 0 0 0
961 rs62110851 2 19976322 G C 0.348907 0.000396012 0.000498044 0.795135 0 -inf 0 0 0 0
960 rs62110850 2 19975923 C T 0.202783 -0.00125716 0.000651278 -1.93029 0 -inf 0 0 0 0
959 rs62110849 2 19968587 T C 0.419483 -0.000818643 0.000507958 -1.61164 0 -inf 0 0 0 0
971 rs62111806 2 19842237 C T 0.0506958 0.000397927 0.000928079 0.428764 0 -inf 0 0 0 0
957 rs62110832 2 19953015 C A 0.209742 -0.0010621 0.00061926 -1.71511 0 -inf 0 0 0 0
956 rs62110829 2 19946116 C T 0.170974 -0.0012095 0.00067767 -1.78478 0 -inf 0 0 0 0
955 rs62110802 2 19931235 G A 0.28827 -0.000928575 0.000568696 -1.63282 0 -inf 0 0 0 0
954 rs62110801 2 19931089 G A 0.28827 -0.000920762 0.000567882 -1.6214 0 -inf 0 0 0 0
953 rs62110783 2 19920907 C T 0.222664 -0.00110386 0.000640091 -1.72453 0 -inf 0 0 0 0
952 rs62110773 2 19910449 G A 0.222664 -0.00102484 0.000631287 -1.62342 0 -inf 0 0 0 0
951 rs62110772 2 19909572 T A 0.286282 -0.000758568 0.000558133 -1.35912 0 -inf 0 0 0 0
950 rs62110771 2 19908622 G A 0.286282 -0.000753922 0.000557805 -1.35159 0 -inf 0 0 0 0
949 rs62109419 2 20167001 G A 0.111332 0.000732239 0.000833811 0.878183 0 -inf 0 0 0 0
980 rs62111838 2 19872819 C A 0.0487078 0.000184998 0.00108236 0.170921 0 -inf 0 0 0 0
991 rs62125213 2 19800847 T C 0.0437376 -0.000342091 0.00119047 -0.287357 0 -inf 0 0 0 0
990 rs62125212 2 19800439 C T 0.0437376 -0.00043371 0.0011832 -0.366556 0 -inf 0 0 0 0
989 rs62125178 2 19771722 C T 0.0447316 -0.000721376 0.00112359 -0.642027 0 -inf 0 0 0 0
988 rs62125176 2 19769456 G A 0.464215 0.000675743 0.000516532 1.30823 0 -inf 0 0 0 0
987 rs62125174 2 19791799 C T 0.0994036 0.000162534 0.000700235 0.232114 0 -inf 0 0 0 0
986 rs62113582 2 19905236 T C 0.253479 -0.000950114 0.000604146 -1.57265 0 -inf 0 0 0 0
985 rs62113578 2 19898460 G A 0.299205 -0.000862161 0.000567679 -1.51875 0 -inf 0 0 0 0
984 rs62113577 2 19891741 A C 0.236581 -0.00109193 0.000636927 -1.71437 0 -inf 0 0 0 0
983 rs62111844 2 19878702 C T 0.0805169 0.000981641 0.000863243 1.13715 0 -inf 0 0 0 0
982 rs62111843 2 19876277 C T 0.0447316 -6.44025e-06 0.00110209 -0.00584365 0 -inf 0 0 0 0
981 rs62111842 2 19876263 A G 0.0795229 0.000993622 0.000867741 1.14507 0 -inf 0 0 0 0
969 rs62111800 2 19823410 C T 0.0516899 0.000474696 0.000930123 0.510358 0 -inf 0 0 0 0
979 rs62111836 2 19854631 C T 0.0646123 7.91759e-05 0.00088891 0.0890708 0 -inf 0 0 0 0
978 rs62111834 2 19853231 C T 0.084493 -6.25982e-05 0.000926542 -0.0675611 0 -inf 0 0 0 0
977 rs62111833 2 19851051 T C 0.0506958 0.000470789 0.00093779 0.50202 0 -inf 0 0 0 0
976 rs62111832 2 19850924 G A 0.0506958 0.000458531 0.000937378 0.489163 0 -inf 0 0 0 0
975 rs62111831 2 19850046 G A 0.247515 -0.000283628 0.000530587 -0.534555 0 -inf 0 0 0 0
974 rs62111830 2 19848622 A G 0.249503 -0.00025239 0.000529719 -0.476461 0 -inf 0 0 0 0
973 rs62111829 2 19847554 G T 0.0506958 0.000392461 0.000928628 0.422625 0 -inf 0 0 0 0
972 rs62111827 2 19843991 G T 0.0437376 -0.000441896 0.00116887 -0.378054 0 -inf 0 0 0 0
947 rs62109416 2 20154959 C T 0.112326 0.00064524 0.000837635 0.770312 0 -inf 0 0 0 0
970 rs62111801 2 19825364 G A 0.0506958 0.000485094 0.000930601 0.52127 0 -inf 0 0 0 0
914 rs57793953 2 19951576 C T 0.0666004 0.00102359 0.000969822 1.05545 0 -inf 0 0 0 0
925 rs59991730 2 19750178 A G 0.417495 0.000335131 0.000470436 0.712383 0 -inf 0 0 0 0
924 rs59889231 2 19733316 G A 0.203777 -4.68465e-05 0.000577282 -0.0811501 0 -inf 0 0 0 0
923 rs59593570 2 19736102 A T 0.136183 -0.000370872 0.000704964 -0.526086 0 -inf 0 0 0 0
922 rs59236973 2 19964805 C T 0.0675944 0.000947197 0.000960343 0.986311 0 -inf 0 0 0 0
921 rs58952956 2 19934194 G A 0.0298211 0.000724966 0.00127269 0.569632 0 -inf 0 0 0 0
920 rs58901236 2 19855899 A C 0.0487078 0.000152533 0.00108712 0.140308 0 -inf 0 0 0 0
919 rs58795779 2 20067109 A G 0.182903 -0.000925621 0.000690185 -1.34112 0 -inf 0 0 0 0
918 rs58522019 2 19799732 C T 0.0735586 0.000939297 0.000992121 0.946757 0 -inf 0 0 0 0
917 rs58469978 2 19940086 T C 0.340954 -0.000784845 0.000532849 -1.47292 0 -inf 0 0 0 0
916 rs58383674 2 19799514 G T 0.172962 0.00048302 0.00060919 0.792889 0 -inf 0 0 0 0
915 rs58241593 2 19745447 C T 0.424453 0.00034553 0.000466982 0.739922 0 -inf 0 0 0 0
926 rs60021842 2 19841834 A G 0.0437376 -0.000445392 0.00115763 -0.384743 0 -inf 0 0 0 0
913 rs57786688 2 19876219 T G 0.0795229 0.00100857 0.000868369 1.16145 0 -inf 0 0 0 0
912 rs57579228 2 19950737 C A 0.152087 0.000479143 0.000619564 0.773354 0 -inf 0 0 0 0
911 rs57558961 2 19819914 C T 0.198807 -0.000594848 0.000610327 -0.974639 0 -inf 0 0 0 0
910 rs57271757 2 19813059 C T 0.121272 0.000644996 0.000734723 0.877876 0 -inf 0 0 0 0
909 rs57105191 2 20059342 A G 0.0516899 0.000501195 0.000979114 0.511886 0 -inf 0 0 0 0
908 rs56848929 2 19968829 T C 0.0596421 0.00120439 0.00103702 1.16139 0 -inf 0 0 0 0
907 rs56817477 2 19717702 C T 0.0417495 0.00112013 0.00131373 0.852634 0 -inf 0 0 0 0
906 rs56406233 2 19792942 G A 0.100398 0.000103888 0.000699079 0.148607 0 -inf 0 0 0 0
905 rs56400506 2 19936864 G A 0.0347913 -0.00060232 0.00125078 -0.481555 0 -inf 0 0 0 0
904 rs56393483 2 19830820 C A 0.197813 -0.000459583 0.000596515 -0.770447 0 -inf 0 0 0 0
937 rs62109399 2 20083373 T C 0.0805169 -0.00354874 0.00394439 -0.899695 0 -inf 0 0 0 0
993 rs62125216 2 19802851 A T 0.0447316 -0.000254714 0.00118147 -0.215591 0 -inf 0 0 0 0
946 rs62109415 2 20154473 T C 0.112326 0.000677897 0.000828349 0.818371 0 -inf 0 0 0 0
945 rs62109414 2 20154040 A T 0.084493 0.000419629 0.000758494 0.553239 0 -inf 0 0 0 0
944 rs62109413 2 20152116 C T 0.111332 0.000677279 0.000828272 0.817701 0 -inf 0 0 0 0
943 rs62109410 2 20141792 T C 0.084493 0.000423011 0.00075865 0.557584 0 -inf 0 0 0 0
942 rs62109409 2 20128346 T A 0.084493 0.000413394 0.000758428 0.545067 0 -inf 0 0 0 0
941 rs62109407 2 20128080 T A 0.084493 0.000413414 0.000758429 0.545093 0 -inf 0 0 0 0
940 rs62109406 2 20115111 A G 0.111332 0.000659259 0.000827511 0.796677 0 -inf 0 0 0 0
939 rs62109404 2 20106942 T A 0.112326 0.000725105 0.000830278 0.873328 0 -inf 0 0 0 0
938 rs62109400 2 20083723 G A 0.0914513 0.000583944 0.000762559 0.765768 0 -inf 0 0 0 0
948 rs62109418 2 20164291 C T 0.111332 0.000684268 0.000828514 0.825898 0 -inf 0 0 0 0
936 rs62109397 2 20082172 T C 0.082505 0.00152403 0.00100258 1.52011 0 -inf 0 0 0 0
935 rs62109396 2 20081910 T C 0.084493 0.000706124 0.000778243 0.907331 0 -inf 0 0 0 0
934 rs62109386 2 20069860 G A 0.202783 0.00079311 0.000581468 1.36398 0 -inf 0 0 0 0
933 rs61662139 2 19806928 A T 0.172962 0.000625971 0.000616046 1.01611 0 -inf 0 0 0 0
932 rs60974018 2 19869455 G A 0.0497018 0.000172867 0.00107833 0.160311 0 -inf 0 0 0 0
931 rs60832362 2 19740255 T G 0.0755467 -0.00365738 0.00378552 -0.96615 0 -inf 0 0 0 0
930 rs60681070 2 19983183 C G 0.0487078 -0.000690044 0.00102059 -0.676122 0 -inf 0 0 0 0
929 rs60249037 2 19912929 C T 0.289264 -0.000728088 0.000555421 -1.31088 0 -inf 0 0 0 0
928 rs60115360 2 19705498 A G 0.27833 -0.000233067 0.000532485 -0.437697 0 -inf 0 0 0 0
927 rs60061705 2 19852172 G A 0.0864811 -0.00137521 0.000868526 -1.58339 0 -inf 0 0 0 0
1048 rs6711812 2 19825924 C T 0.414513 -2.41882e-05 0.000461517 -0.0524103 0 -inf 0 0 0 0
1059 rs6717700 2 19750896 G A 0.0815109 0.000366527 0.000886004 0.413685 0 -inf 0 0 0 0
1058 rs6717603 2 19853115 T C 0.082505 -0.000477595 0.000820731 -0.581915 0 -inf 0 0 0 0
1057 rs6717139 2 20116284 G C 0.178926 0.000775935 0.000656699 1.18157 0 -inf 0 0 0 0
1056 rs6716854 2 20116039 G A 0.178926 0.000817485 0.000656789 1.24467 0 -inf 0 0 0 0
1055 rs6716732 2 19768098 T C 0.274354 0.000648579 0.000557908 1.16252 0 -inf 0 0 0 0
1054 rs6716245 2 19978756 C T 0.212724 -0.00125747 0.000647546 -1.94189 0 -inf 0 0 0 0
1053 rs6716173 2 19898964 A C 0.0248509 0.00246405 0.00154073 1.59927 0 -inf 0 0 0 0
1052 rs6716014 2 19692912 T C 0.319085 -0.000246079 0.00053776 -0.4576 0 -inf 0 0 0 0
1051 rs6714987 2 19897166 C T 0.300199 -0.000844783 0.000566349 -1.49163 0 -inf 0 0 0 0
1050 rs6713662 2 20163911 T G 0.027833 0.000556157 0.00140473 0.395918 0 -inf 0 0 0 0
1049 rs6712764 2 19749304 G A 0.0815109 0.000444957 0.000877217 0.507237 0 -inf 0 0 0 0
1060 rs6718455 2 19853731 T G 0.415507 3.8648e-05 0.000465165 0.0830847 0 -inf 0 0 0 0
1047 rs6711483 2 19771445 C T 0.0765408 0.000476308 0.00089914 0.529737 0 -inf 0 0 0 0
1046 rs6710497 2 19852192 A C 0.217694 -0.000385705 0.000556622 -0.692939 0 -inf 0 0 0 0
1045 rs6708954 2 19921769 T C 0.0447316 0.000119588 0.00119365 0.100187 0 -inf 0 0 0 0
1044 rs6708832 2 19921630 T C 0.062624 -2.38946e-05 0.000892765 -0.0267647 0 -inf 0 0 0 0
1043 rs6708585 2 19748237 G T 0.0765408 0.00035624 0.000887151 0.401555 0 -inf 0 0 0 0
1042 rs6708508 2 19715641 T C 0.321074 0.000332852 0.000503006 0.661725 0 -inf 0 0 0 0
1041 rs6708493 2 19843294 G A 0.417495 5.1681e-05 0.000461591 0.111963 0 -inf 0 0 0 0
1040 rs6708210 2 19786580 A C 0.0984095 0.000405266 0.000831893 0.487161 0 -inf 0 0 0 0
1039 rs6707550 2 20021754 T C 0.358847 0.000455387 0.000500854 0.909221 0 -inf 0 0 0 0
1038 rs6707471 2 20146844 T C 0.112326 0.000661217 0.000827239 0.799306 0 -inf 0 0 0 0
1071 rs6722538 2 20017391 G T 0.357853 0.000454024 0.00050115 0.905963 0 -inf 0 0 0 0
1081 rs6729710 2 19899409 G A 0.477137 0.000302168 0.000464092 0.651094 0 -inf 0 0 0 0
1080 rs6729518 2 20072458 T G 0.37674 -0.000454454 0.000481701 -0.943435 0 -inf 0 0 0 0
1079 rs6728887 2 19763888 G A 0.418489 0.000308185 0.00046952 0.656382 0 -inf 0 0 0 0
1078 rs6728440 2 19999346 G A 0.16004 -0.000124501 0.000663307 -0.187698 0 -inf 0 0 0 0
1077 rs6727158 2 20025978 T C 0.437376 0.000425845 0.000472867 0.900559 0 -inf 0 0 0 0
1076 rs6726631 2 19855913 T G 0.250497 -0.000358006 0.000534759 -0.669472 0 -inf 0 0 0 0
1075 rs6725628 2 19831162 A C 0.415507 -2.10149e-05 0.000464958 -0.0451975 0 -inf 0 0 0 0
1074 rs6725609 2 19855082 T C 0.164016 0.000464039 0.00281178 0.165034 0 -inf 0 0 0 0
1073 rs6725359 2 20035911 C T 0.40159 0.000532223 0.000487607 1.0915 0 -inf 0 0 0 0
1072 rs6723357 2 19930167 T C 0.49006 0.000437892 0.000472465 0.926823 0 -inf 0 0 0 0
1037 rs6707048 2 19720468 T C 0.321074 0.000340727 0.000503317 0.676963 0 -inf 0 0 0 0
1070 rs6722101 2 19770389 A G 0.45825 0.000549795 0.000505461 1.08771 0 -inf 0 0 0 0
1069 rs6722077 2 19794299 T G 0.0447316 -0.000243561 0.00118189 -0.206078 0 -inf 0 0 0 0
1068 rs6721864 2 20125053 T C 0.402584 0.000346376 0.000478119 0.724456 0 -inf 0 0 0 0
1067 rs6721815 2 19854280 T C 0.166998 -0.000244706 0.000627464 -0.389992 0 -inf 0 0 0 0
1066 rs6721754 2 20155113 T A 0.178926 0.000737554 0.000654185 1.12744 0 -inf 0 0 0 0
1065 rs6721658 2 19816858 G A 0.0735586 -0.00081818 0.00098878 -0.827465 0 -inf 0 0 0 0
1064 rs6720243 2 19900003 A G 0.477137 0.000299898 0.000464006 0.646324 0 -inf 0 0 0 0
1063 rs6720011 2 20122318 G A 0.223658 9.10248e-05 0.00226861 0.0401236 0 -inf 0 0 0 0
1062 rs6719397 2 20155545 A T 0.11332 0.000652313 0.00082721 0.78857 0 -inf 0 0 0 0
1061 rs6718727 2 19793815 T C 0.0457256 -9.69579e-05 0.00112708 -0.0860258 0 -inf 0 0 0 0
1003 rs62126626 2 19711145 A G 0.472167 0.000162176 0.000464979 0.348781 0 -inf 0 0 0 0
1014 rs6531178 2 19823143 A C 0.364811 0.000113133 0.000478978 0.236196 0 -inf 0 0 0 0
1013 rs6531176 2 19811522 C T 0.121272 -0.00055083 0.000725316 -0.759434 0 -inf 0 0 0 0
1012 rs6531174 2 19767275 A T 0.200795 -0.00107806 0.0025051 -0.430348 0 -inf 0 0 0 0
1011 rs6531172 2 19716875 C T 0.184891 -0.000208809 0.000581884 -0.35885 0 -inf 0 0 0 0
1010 rs6531171 2 19715897 A G 0.184891 -0.000241633 0.00058226 -0.414992 0 -inf 0 0 0 0
1009 rs6531170 2 19711918 C T 0.184891 -0.000236022 0.000582143 -0.405437 0 -inf 0 0 0 0
1008 rs62128264 2 19757048 C T 0.0447316 -0.000741952 0.00111794 -0.663679 0 -inf 0 0 0 0
1007 rs62126633 2 19735548 C A 0.426441 0.000334753 0.000466181 0.718074 0 -inf 0 0 0 0
1006 rs62126632 2 19728861 T G 0.494036 0.000448897 0.000466116 0.963059 0 -inf 0 0 0 0
1005 rs62126628 2 19714200 C T 0.291252 0.00055843 0.000519116 1.07573 0 -inf 0 0 0 0
1004 rs62126627 2 19711311 G A 0.285288 0.00256915 0.00216999 1.18395 0 -inf 0 0 0 0
1015 rs6531180 2 19823261 C A 0.363817 0.00010874 0.000478924 0.22705 0 -inf 0 0 0 0
1002 rs62126625 2 19706768 C T 0.302187 0.000473943 0.000510892 0.927678 0 -inf 0 0 0 0
1001 rs62126624 2 19706538 G A 0.303181 0.000481947 0.000510805 0.943504 0 -inf 0 0 0 0
1000 rs62126604 2 19705071 G A 0.33499 0.000361945 0.000487965 0.741744 0 -inf 0 0 0 0
999 rs62125254 2 19810327 T C 0.0994036 0.000172491 0.000700754 0.24615 0 -inf 0 0 0 0
998 rs62125253 2 19809429 A G 0.0994036 0.000217222 0.000702011 0.309429 0 -inf 0 0 0 0
997 rs62125224 2 19809137 G T 0.0447316 -0.000589046 0.0011673 -0.50462 0 -inf 0 0 0 0
996 rs62125223 2 19808580 G A 0.0437376 -0.000629699 0.00117529 -0.535781 0 -inf 0 0 0 0
995 rs62125220 2 19806075 A G 0.0994036 0.000118502 0.000700017 0.169285 0 -inf 0 0 0 0
994 rs62125219 2 19805781 C A 0.0447316 -0.000682711 0.00118526 -0.575999 0 -inf 0 0 0 0
901 rs56146228 2 19923651 C T 0.0626243 0.000115979 0.000897257 0.12926 0 -inf 0 0 0 0
1026 rs6531195 2 19954430 T C 0.0666004 0.000988415 0.000968701 1.02035 0 -inf 0 0 0 0
1036 rs6706023 2 19694875 C T 0.353877 -0.000202407 0.000489376 -0.413603 0 -inf 0 0 0 0
1035 rs6706005 2 19694841 C T 0.498012 -0.000223616 0.000457557 -0.488718 0 -inf 0 0 0 0
1034 rs6705393 2 19759954 T C 0.28827 -3.64401e-07 4.61953e-05 -0.00788826 0 -inf 0 0 0 0
1033 rs6705213 2 19694200 C T 0.498012 -0.000235375 0.000457875 -0.51406 0 -inf 0 0 0 0
1032 rs6705080 2 19694090 C T 0.499006 -0.000224327 0.000457465 -0.49037 0 -inf 0 0 0 0
1031 rs6705061 2 19715365 A G 0.184891 -0.000239805 0.000582261 -0.411852 0 -inf 0 0 0 0
1030 rs6704779 2 19877454 G T 0.197813 -0.000412531 0.000578261 -0.7134 0 -inf 0 0 0 0
1029 rs66998535 2 19751108 A G 0.138171 -0.000123996 0.000687352 -0.180397 0 -inf 0 0 0 0
1028 rs6531201 2 20076789 A G 0.22167 -0.00110909 0.000586844 -1.88992 0 -inf 0 0 0 0
1027 rs6531196 2 19954530 A C 0.0666004 0.00106283 0.000970183 1.09549 0 -inf 0 0 0 0
992 rs62125214 2 19801558 C T 0.0994036 0.000122195 0.000699465 0.174698 0 -inf 0 0 0 0
1025 rs6531193 2 19889227 C T 0.488072 0.000406971 0.00047195 0.862319 0 -inf 0 0 0 0
1024 rs6531192 2 19884717 A G 0.228628 -0.000269956 0.000575533 -0.469053 0 -inf 0 0 0 0
1023 rs6531191 2 19878883 C T 0.457256 -0.000328439 0.000465822 -0.705074 0 -inf 0 0 0 0
1022 rs6531190 2 19878796 T C 0.115308 -0.00111819 0.000791602 -1.41256 0 -inf 0 0 0 0
1021 rs6531189 2 19878445 T C 0.455268 -0.00031588 0.000465562 -0.678491 0 -inf 0 0 0 0
1020 rs6531188 2 19855598 T C 0.167992 -0.000710068 0.000653478 -1.0866 0 -inf 0 0 0 0
1019 rs6531187 2 19843488 A G 0.121272 -0.000493547 0.000721707 -0.683861 0 -inf 0 0 0 0
1018 rs6531186 2 19843407 A G 0.369781 -2.38844e-05 0.000473671 -0.0504241 0 -inf 0 0 0 0
1017 rs6531185 2 19842652 C G 0.372763 -2.50364e-05 0.000474204 -0.0527968 0 -inf 0 0 0 0
1016 rs6531181 2 19823379 G A 0.364811 0.000116027 0.000478999 0.242228 0 -inf 0 0 0 0
779 rs35702309 2 19806741 T C 0.172962 0.000625841 0.000616035 1.01592 0 -inf 0 0 0 0
791 rs3731669 2 20076454 C T 0.22167 -0.00110991 0.000587256 -1.88999 0 -inf 0 0 0 0
790 rs3731661 2 20110856 G A 0.083499 0.000361179 0.000760001 0.475235 0 -inf 0 0 0 0
789 rs36112010 2 19978995 C A 0.356859 0.000568014 0.000510517 1.11262 0 -inf 0 0 0 0
788 rs36086733 2 19953309 C T 0.166004 0.000335347 0.000595297 0.563327 0 -inf 0 0 0 0
787 rs36083425 2 19912346 G A 0.289264 -0.00072845 0.000555541 -1.31124 0 -inf 0 0 0 0
786 rs35957485 2 20090677 G A 0.109344 0.000830203 0.000840376 0.987894 0 -inf 0 0 0 0
784 rs35829876 2 19911165 G A 0.286282 -0.000755169 0.000557653 -1.35419 0 -inf 0 0 0 0
783 rs35824107 2 19812702 C G 0.027833 -0.000784307 0.00181118 -0.433036 0 -inf 0 0 0 0
782 rs35762033 2 19803080 G A 0.243539 0.00059682 0.000562694 1.06065 0 -inf 0 0 0 0
781 rs35732636 2 19828579 A G 0.415507 8.80633e-06 0.000461414 0.0190855 0 -inf 0 0 0 0
780 rs35727002 2 19797369 G A 0.0725646 0.00108858 0.00100776 1.0802 0 -inf 0 0 0 0
792 rs3731670 2 20076310 G A 0.377734 -0.000483584 0.000483427 -1.00032 0 -inf 0 0 0 0
778 rs35658067 2 19906636 A C 0.0626243 0.000144008 0.000971848 0.14818 0 -inf 0 0 0 0
777 rs35522688 2 19806610 G A 0.172962 0.000629343 0.000616321 1.02113 0 -inf 0 0 0 0
776 rs35519165 2 19698682 T C 0.110338 -0.000615032 0.000708656 -0.867884 0 -inf 0 0 0 0
775 rs35487326 2 20073706 G A 0.40159 -0.000360255 0.000495726 -0.726722 0 -inf 0 0 0 0
774 rs35418220 2 19887169 A G 0.0765408 0.00128033 0.0035116 0.3646 0 -inf 0 0 0 0
773 rs35383963 2 19919883 T C 0.447316 0.0004893 0.000477734 1.02421 0 -inf 0 0 0 0
772 rs35307726 2 20124099 G T 0.22167 -0.000113159 0.000524502 -0.215746 0 -inf 0 0 0 0
771 rs35279769 2 19804684 A G 0.172962 0.00071061 0.000622832 1.14093 0 -inf 0 0 0 0
770 rs35271494 2 19781045 C T 0.0944334 0.000916504 0.000896632 1.02216 0 -inf 0 0 0 0
769 rs35154097 2 19933942 G A 0.188867 0.000366544 0.000566341 0.647215 0 -inf 0 0 0 0
803 rs41329053 2 19790379 A C 0.100398 0.00212631 0.0031357 0.678097 0 -inf 0 0 0 0
813 rs4493218 2 19737016 G A 0.388668 0.000215495 0.000475144 0.453536 0 -inf 0 0 0 0
812 rs4456662 2 19723367 C T 0.322068 0.000383379 0.000505093 0.759027 0 -inf 0 0 0 0
811 rs4439914 2 20078898 G T 0.416501 -0.000363107 0.000481531 -0.754067 0 -inf 0 0 0 0
810 rs4422127 2 20044060 A C 0.441352 0.000577452 0.000486998 1.18574 0 -inf 0 0 0 0
809 rs4337438 2 19712457 A G 0.184891 -0.000227119 0.000581957 -0.390267 0 -inf 0 0 0 0
808 rs4294960 2 20131987 T C 0.224652 -0.0001369 0.000522048 -0.262236 0 -inf 0 0 0 0
807 rs4273185 2 19918572 G C 0.250497 0.000844019 0.000582213 1.44967 0 -inf 0 0 0 0
806 rs4145607 2 19808099 C T 0.198807 0.000482885 0.000596232 0.809894 0 -inf 0 0 0 0
805 rs4145606 2 19754838 A G 0.0765408 0.000496789 0.000894239 0.555544 0 -inf 0 0 0 0
804 rs41336347 2 19918737 C T 0.22167 -0.00110369 0.000639972 -1.72459 0 -inf 0 0 0 0
768 rs35103592 2 19912842 G A 0.289264 -0.000727211 0.000555425 -1.30929 0 -inf 0 0 0 0
802 rs4109457 2 19737922 A C 0.0755467 0.000388825 0.000887158 0.438281 0 -inf 0 0 0 0
801 rs4109456 2 19737976 C T 0.186879 -0.000190878 0.000581693 -0.328142 0 -inf 0 0 0 0
800 rs4035116 2 20078991 T C 0.202783 -0.00115498 0.000603717 -1.91312 0 -inf 0 0 0 0
799 rs3919624 2 19798248 T C 0.316103 8.66527e-05 0.000503695 0.172034 0 -inf 0 0 0 0
798 rs3914966 2 19739010 C T 0.427435 0.000319194 0.000465648 0.685484 0 -inf 0 0 0 0
797 rs3909764 2 19809995 A T 0.316103 6.3986e-05 0.000503359 0.127118 0 -inf 0 0 0 0
796 rs3909763 2 19810110 A G 0.316103 2.78717e-05 0.00050311 0.0553989 0 -inf 0 0 0 0
795 rs3905486 2 19722769 G T 0.0228628 -0.000212186 0.00130433 -0.162678 0 -inf 0 0 0 0
794 rs3887882 2 19916846 G A 0.149105 0.000162633 0.00059161 0.2749 0 -inf 0 0 0 0
793 rs3845690 2 19810824 C A 0.364811 6.48388e-05 0.000484592 0.133801 0 -inf 0 0 0 0
734 rs28502265 2 20130145 T G 0.112326 0.000644567 0.000826695 0.77969 0 -inf 0 0 0 0
745 rs34263109 2 19908571 G C 0.286282 -0.000751598 0.000557537 -1.34807 0 -inf 0 0 0 0
744 rs34255140 2 19754125 A G 0.0447316 -0.00080947 0.00111753 -0.724335 0 -inf 0 0 0 0
743 rs34249745 2 19908632 C A 0.286282 -0.000754456 0.000557853 -1.35243 0 -inf 0 0 0 0
742 rs34198047 2 20016826 C G 0.152087 -0.000421528 0.000801124 -0.526171 0 -inf 0 0 0 0
741 rs34120908 2 19895108 A T 0.0626243 0.000154568 0.000976071 0.158357 0 -inf 0 0 0 0
740 rs34053134 2 19899022 G A 0.0626243 7.38461e-05 0.000971567 0.0760072 0 -inf 0 0 0 0
739 rs34001466 2 19977091 G A 0.352883 0.000417938 0.00049596 0.842684 0 -inf 0 0 0 0
738 rs2881741 2 19918385 C T 0.250497 0.00086824 0.000583484 1.48803 0 -inf 0 0 0 0
737 rs28742930 2 20106598 T A 0.176938 0.000752912 0.000655138 1.14924 0 -inf 0 0 0 0
736 rs28622365 2 19802318 A C 0.415507 1.20582e-05 0.000464856 0.0259397 0 -inf 0 0 0 0
735 rs28575477 2 19878223 G A 0.45825 -0.000369338 0.000467876 -0.789393 0 -inf 0 0 0 0
746 rs34290120 2 19891277 C T 0.0795229 -0.000692654 0.000853677 -0.811377 0 -inf 0 0 0 0
733 rs28420681 2 19878232 G A 0.455268 -0.00036398 0.000467527 -0.778522 0 -inf 0 0 0 0
732 rs2557932 2 19737396 C A 0.264414 0.000121331 0.000526814 0.230312 0 -inf 0 0 0 0
731 rs2347858 2 19918339 G A 0.447316 0.000489232 0.000477723 1.02409 0 -inf 0 0 0 0
730 rs2347857 2 19918242 G A 0.40159 0.000539849 0.000487778 1.10675 0 -inf 0 0 0 0
729 rs2347853 2 19810808 G T 0.364811 0.000134329 0.00047914 0.280355 0 -inf 0 0 0 0
728 rs2347852 2 19810714 A T 0.364811 0.000148946 0.000479436 0.31067 0 -inf 0 0 0 0
727 rs2347851 2 19810690 A G 0.364811 0.000128597 0.000479057 0.268438 0 -inf 0 0 0 0
726 rs2347850 2 19810601 C T 0.364811 0.000140178 0.000479174 0.292541 0 -inf 0 0 0 0
725 rs2347849 2 19810524 T C 0.316103 8.07891e-05 0.000500659 0.161365 0 -inf 0 0 0 0
724 rs2347848 2 19810411 A G 0.316103 7.80969e-05 0.000500624 0.155999 0 -inf 0 0 0 0
757 rs34634813 2 19802334 C T 0.197813 -0.000433154 0.000598313 -0.723958 0 -inf 0 0 0 0
767 rs35067426 2 19769687 G A 0.0477137 -0.000877903 0.0011274 -0.7787 0 -inf 0 0 0 0
766 rs35060232 2 19893998 G A 0.0626243 7.33909e-05 0.000971622 0.0755344 0 -inf 0 0 0 0
765 rs35019602 2 19932664 C T 0.145129 -5.23433e-05 0.000653985 -0.0800376 0 -inf 0 0 0 0
764 rs34996253 2 19773117 C T 0.137177 0.000104952 0.000680712 0.15418 0 -inf 0 0 0 0
763 rs34930403 2 19806483 C T 0.173956 0.000627433 0.000616178 1.01827 0 -inf 0 0 0 0
762 rs34907536 2 19952841 T C 0.417495 0.000233561 0.000474272 0.492463 0 -inf 0 0 0 0
761 rs34775884 2 19910882 G A 0.286282 -0.000758952 0.000558171 -1.35971 0 -inf 0 0 0 0
760 rs34763507 2 19806390 T C 0.172962 0.000625898 0.00061604 1.016 0 -inf 0 0 0 0
759 rs34651614 2 19806509 T C 0.172962 0.000626003 0.000616056 1.01615 0 -inf 0 0 0 0
758 rs34650157 2 19912433 C A 0.0656064 0.000182766 0.00097193 0.188045 0 -inf 0 0 0 0
814 rs4510176 2 19915451 G A 0.482107 -5.93325e-06 0.000467519 -0.0126909 0 -inf 0 0 0 0
756 rs34619733 2 19705647 C G 0.33499 0.000362656 0.000491051 0.738531 0 -inf 0 0 0 0
755 rs34595677 2 20124178 C T 0.183897 -0.000368717 0.000572754 -0.643761 0 -inf 0 0 0 0
754 rs34585988 2 19854917 C T 0.177932 -0.000319893 0.000609522 -0.524827 0 -inf 0 0 0 0
753 rs34533275 2 19901053 T C 0.287276 0.000480914 0.00053668 0.89609 0 -inf 0 0 0 0
752 rs34516984 2 19914219 A C 0.290258 -0.000722955 0.000555841 -1.30065 0 -inf 0 0 0 0
751 rs34459327 2 20149394 C T 0.224652 -0.00013974 0.000521994 -0.267705 0 -inf 0 0 0 0
750 rs34400777 2 20109146 G T 0.22167 -9.35702e-05 0.000524316 -0.178461 0 -inf 0 0 0 0
749 rs34354920 2 20078608 C T 0.318091 -0.000781225 0.000519629 -1.50343 0 -inf 0 0 0 0
748 rs34350445 2 19914222 T C 0.290258 -0.000719431 0.00055549 -1.29513 0 -inf 0 0 0 0
747 rs34324712 2 19994776 G A 0.128231 -0.000786043 0.000661415 -1.18843 0 -inf 0 0 0 0
869 rs4666532 2 19864069 C A 0.429423 -0.000149222 0.000463253 -0.322118 0 -inf 0 0 0 0
880 rs4666545 2 19926242 T C 0.485089 0.000497099 0.000475125 1.04625 0 -inf 0 0 0 0
879 rs4666544 2 19924308 A G 0.485089 0.000488214 0.000474537 1.02882 0 -inf 0 0 0 0
878 rs4666543 2 19924223 T G 0.485089 0.000481207 0.000474199 1.01478 0 -inf 0 0 0 0
877 rs4666542 2 19924182 C T 0.485089 0.000490565 0.000474745 1.03332 0 -inf 0 0 0 0
876 rs4666541 2 19924109 A C 0.485089 0.000489612 0.00047468 1.03146 0 -inf 0 0 0 0
875 rs4666540 2 19923426 G A 0.485089 0.000486652 0.000474535 1.02554 0 -inf 0 0 0 0
874 rs4666538 2 19897979 A G 0.177932 -0.000689659 0.000634235 -1.08739 0 -inf 0 0 0 0
873 rs4666537 2 19896572 T C 0.0795229 -0.000565774 0.000834701 -0.677816 0 -inf 0 0 0 0
872 rs4666536 2 19896480 T G 0.0795229 -0.000572108 0.000835087 -0.685088 0 -inf 0 0 0 0
871 rs4666535 2 19888324 T C 0.491054 0.00025471 0.000465566 0.547097 0 -inf 0 0 0 0
870 rs4666533 2 19865377 T C 0.0805169 -0.000349213 0.000801816 -0.435528 0 -inf 0 0 0 0
881 rs4666546 2 19926368 G A 0.485089 0.000489099 0.000474279 1.03125 0 -inf 0 0 0 0
868 rs4666531 2 19858623 C T 0.0805169 -0.000313714 0.000804432 -0.389982 0 -inf 0 0 0 0
867 rs4666529 2 19858440 T A 0.170974 -0.000738465 0.00065543 -1.12669 0 -inf 0 0 0 0
866 rs4666528 2 19850359 G A 0.16998 -0.000320508 0.000624057 -0.513587 0 -inf 0 0 0 0
865 rs4666526 2 19838845 T G 0.0506958 0.00224806 0.00256738 0.875623 0 -inf 0 0 0 0
864 rs4666525 2 19838826 G A 0.366799 0.000154403 0.000479762 0.321832 0 -inf 0 0 0 0
863 rs4666524 2 19834713 G A 0.321074 8.91446e-05 0.00049541 0.179941 0 -inf 0 0 0 0
862 rs4666523 2 19834477 T C 0.0497018 0.000451577 0.000926578 0.48736 0 -inf 0 0 0 0
861 rs4666522 2 19834395 T C 0.364811 0.000145734 0.000479775 0.303754 0 -inf 0 0 0 0
860 rs4666521 2 19834333 A G 0.121272 -0.000532183 0.000723676 -0.735388 0 -inf 0 0 0 0
859 rs4666520 2 19828529 T C 0.363817 5.03876e-05 0.00047867 0.105266 0 -inf 0 0 0 0
892 rs55766184 2 19752887 C T 0.131213 -0.000209978 0.000698866 -0.300456 0 -inf 0 0 0 0
902 rs56281006 2 19776582 T C 0.34493 -0.000188584 0.000492253 -0.383103 0 -inf 0 0 0 0
1083 rs6732272 2 20042817 C T 0.400596 0.000640428 0.000501345 1.27742 0 -inf 0 0 0 0
900 rs56074072 2 20036549 C G 0.0347913 -5.65412e-06 0.000224654 -0.0251682 0 -inf 0 0 0 0
899 rs56001692 2 19967436 G A 0.408549 -0.000820956 0.000509587 -1.61102 0 -inf 0 0 0 0
898 rs55964935 2 19695369 T C 0.49503 -0.000171577 0.000460121 -0.372895 0 -inf 0 0 0 0
897 rs55931233 2 19923750 C T 0.0626243 0.000102386 0.000897022 0.11414 0 -inf 0 0 0 0
896 rs55924660 2 20086343 G A 0.0904573 -0.00155649 0.00155576 -1.00047 0 -inf 0 0 0 0
895 rs55881012 2 19719060 A C 0.494036 0.000421858 0.000465001 0.907221 0 -inf 0 0 0 0
894 rs55848015 2 19948671 A G 0.0377734 -0.00045185 0.00122955 -0.367493 0 -inf 0 0 0 0
893 rs55779904 2 19723238 A C 0.494036 3.17646e-08 2.14627e-05 0.00148 0 -inf 0 0 0 0
858 rs4666517 2 19825968 T C 0.0506958 0.000443248 0.000926418 0.478453 0 -inf 0 0 0 0
891 rs4666568 2 19979670 G C 0.176938 -0.000271988 0.000643824 -0.422457 0 -inf 0 0 0 0
890 rs4666566 2 19971283 A G 0.156064 0.000276167 0.000623763 0.442743 0 -inf 0 0 0 0
889 rs4666563 2 19948952 G A 0.473161 -0.000813729 0.00174218 -0.467075 0 -inf 0 0 0 0
888 rs4666562 2 19948931 G A 0.151093 0.000223429 0.000595869 0.374964 0 -inf 0 0 0 0
887 rs4666560 2 19945418 T C 0.149105 0.000526263 0.000663267 0.793441 0 -inf 0 0 0 0
886 rs4666559 2 19943490 C A 0.192843 0.000474184 0.00057864 0.81948 0 -inf 0 0 0 0
885 rs4666558 2 19942185 A C 0.192843 -0.000420475 0.000567326 -0.741153 0 -inf 0 0 0 0
884 rs4666551 2 19934661 G A 0.469185 0.000499159 0.000477447 1.04548 0 -inf 0 0 0 0
883 rs4666550 2 19934511 G A 0.469185 0.000499303 0.000477459 1.04575 0 -inf 0 0 0 0
882 rs4666548 2 19926512 T C 0.485089 0.000475915 0.000473385 1.00534 0 -inf 0 0 0 0
825 rs4666334 2 19801895 A G 0.0994036 0.00232219 0.00313212 0.741413 0 -inf 0 0 0 0
835 rs4666348 2 19991709 C T 0.430417 0.00194763 0.00204123 0.954145 0 -inf 0 0 0 0
834 rs4666346 2 19953470 T C 0.140159 0.000267996 0.00273598 0.0979526 0 -inf 0 0 0 0
833 rs4666343 2 19870341 C T 0.258449 -0.000448764 0.000532549 -0.842672 0 -inf 0 0 0 0
832 rs4666342 2 19863748 A G 0.11829 -0.000894864 0.000772997 -1.15765 0 -inf 0 0 0 0
831 rs4666341 2 19837228 G C 0.366799 0.000160399 0.000479923 0.334218 0 -inf 0 0 0 0
830 rs4666340 2 19820387 T C 0.364811 0.00013147 0.000479338 0.274275 0 -inf 0 0 0 0
829 rs4666339 2 19808582 C T 0.0994036 0.000162231 0.000700443 0.231612 0 -inf 0 0 0 0
828 rs4666338 2 19803777 T C 0.197813 0.000490036 0.000598054 0.819384 0 -inf 0 0 0 0
827 rs4666337 2 19802817 A G 0.173956 0.000484556 0.00060936 0.795189 0 -inf 0 0 0 0
826 rs4666336 2 19802761 C A 0.0994036 0.000123674 0.000699507 0.176801 0 -inf 0 0 0 0
836 rs4666349 2 19991735 T G 0.124254 0.000589609 0.00077091 0.764822 0 -inf 0 0 0 0
824 rs4666333 2 19772048 A C 0.200795 -0.000195015 0.000584485 -0.333653 0 -inf 0 0 0 0
823 rs4666332 2 19746591 G A 0.124254 -0.000585005 0.000713439 -0.819979 0 -inf 0 0 0 0
822 rs4632303 2 19982251 G A 0.0248509 0.00313038 0.00172838 1.81117 0 -inf 0 0 0 0
821 rs4621133 2 19693078 A G 0.394632 -0.000334064 0.00215856 -0.154762 0 -inf 0 0 0 0
820 rs4610007 2 19952019 G A 0.0666004 0.0010267 0.000970377 1.05805 0 -inf 0 0 0 0
819 rs4574073 2 19918600 C T 0.447316 0.000495298 0.000478391 1.03534 0 -inf 0 0 0 0
818 rs4572555 2 19915438 T C 0.482107 -1.20578e-05 0.000466994 -0.0258199 0 -inf 0 0 0 0
817 rs4536611 2 19766371 C T 0.124254 -0.000612487 0.000715384 -0.856165 0 -inf 0 0 0 0
816 rs4531890 2 19737299 A G 0.427435 -0.000272476 0.00199456 -0.13661 0 -inf 0 0 0 0
815 rs4531889 2 19694257 T C 0.49503 -0.00016718 0.000457112 -0.36573 0 -inf 0 0 0 0
847 rs4666503 2 19792520 C G 0.316103 6.69616e-05 0.00050348 0.132997 0 -inf 0 0 0 0
857 rs4666516 2 19825484 T A 0.362823 0.000107376 0.000479006 0.224164 0 -inf 0 0 0 0
856 rs4666515 2 19820248 G A 0.364811 0.000131266 0.000479375 0.273828 0 -inf 0 0 0 0
855 rs4666514 2 19813731 C G 0.166004 -0.000350387 0.000626467 -0.559306 0 -inf 0 0 0 0
854 rs4666513 2 19805297 C T 0.172962 0.000710807 0.000626204 1.1351 0 -inf 0 0 0 0
853 rs4666512 2 19805158 T C 0.197813 0.000526934 0.000595976 0.884154 0 -inf 0 0 0 0
852 rs4666510 2 19804200 G A 0.172962 0.00063811 0.000616983 1.03424 0 -inf 0 0 0 0
851 rs4666509 2 19803997 C T 0.17495 0.000684308 0.000619975 1.10377 0 -inf 0 0 0 0
850 rs4666508 2 19803915 G T 0.172962 0.000644366 0.000617381 1.04371 0 -inf 0 0 0 0
849 rs4666505 2 19794652 A G 0.316103 6.92597e-05 0.0005035 0.137556 0 -inf 0 0 0 0
848 rs4666504 2 19794139 A C 0.271372 3.97545e-05 0.000529134 0.0751312 0 -inf 0 0 0 0
903 rs56329987 2 20036752 G A 0.0347913 0.000483079 0.00119106 0.405588 0 -inf 0 0 0 0
846 rs4666502 2 19792441 G A 0.0994036 0.000157134 0.000700081 0.224451 0 -inf 0 0 0 0
845 rs4666501 2 19792435 G C 0.316103 6.342e-05 0.000503457 0.125969 0 -inf 0 0 0 0
844 rs4666500 2 19792408 G A 0.316103 6.28581e-05 0.000503456 0.124853 0 -inf 0 0 0 0
843 rs4666499 2 19792269 A G 0.316103 7.29342e-05 0.000503532 0.144845 0 -inf 0 0 0 0
842 rs4666498 2 19790352 T G 0.100398 0.000146407 0.00070044 0.209021 0 -inf 0 0 0 0
841 rs4666497 2 19782420 C T 0.427435 -0.000386824 0.000473033 -0.817753 0 -inf 0 0 0 0
840 rs4666494 2 19765392 G A 0.282306 0.000376668 0.000513442 0.733614 0 -inf 0 0 0 0
839 rs4666493 2 19765225 G A 0.418489 0.000315093 0.00046983 0.670653 0 -inf 0 0 0 0
838 rs4666491 2 19705084 G A 0.0367793 -0.00292831 0.00162465 -1.80242 0 -inf 0 0 0 0
837 rs4666350 2 20080403 T C 0.478131 -0.00018432 0.000470926 -0.391399 0 -inf 0 0 0 0
1319 rs7598471 2 19742219 A C 0.0765408 0.000384109 0.000885966 0.433549 0 -inf 0 0 0 0
1330 rs7604613 2 19989521 T C 0.194831 -0.000640897 0.000554483 -1.15585 0 -inf 0 0 0 0
1329 rs7604300 2 19914806 A G 0.223658 -0.000960021 0.000627522 -1.52986 0 -inf 0 0 0 0
1328 rs7604263 2 19717768 C T 0.184891 -0.000208555 0.000581971 -0.358359 0 -inf 0 0 0 0
1327 rs7603740 2 19710771 G A 0.494036 0.000241528 0.000462242 0.522515 0 -inf 0 0 0 0
1326 rs7602913 2 20081875 G T 0.477137 0.00110231 0.000532859 2.06867 0 -inf 0 0 0 0
1325 rs7602553 2 20159715 T C 0.026839 -0.000542652 0.00139113 -0.39008 0 -inf 0 0 0 0
1324 rs7602175 2 19888617 T C 0.492048 0.00027733 0.000465466 0.595812 0 -inf 0 0 0 0
1323 rs7601531 2 19967944 C T 0.43837 -0.000686728 0.000490041 -1.40137 0 -inf 0 0 0 0
1322 rs7600825 2 20059542 A G 0.0795229 2.75403e-05 0.000821729 0.0335151 0 -inf 0 0 0 0
1321 rs7600124 2 19737711 A T 0.387674 0.0002077 0.000474905 0.437351 0 -inf 0 0 0 0
1320 rs7599989 2 19907050 T C 0.316103 -0.000747586 0.000546089 -1.36898 0 -inf 0 0 0 0
1331 rs7604699 2 20164584 C A 0.402584 0.000318105 0.000473523 0.671784 0 -inf 0 0 0 0
1318 rs7597055 2 19951861 C A 0.209742 -0.0010499 0.000617842 -1.6993 0 -inf 0 0 0 0
1317 rs7596636 2 19811385 T G 0.217694 -0.000342338 0.000551426 -0.620823 0 -inf 0 0 0 0
1316 rs7595915 2 20074309 G A 0.379722 -0.000465641 0.000482368 -0.965324 0 -inf 0 0 0 0
1315 rs7595902 2 20074271 G A 0.313121 -0.000789945 0.000522757 -1.51111 0 -inf 0 0 0 0
1314 rs7595863 2 20021724 C T 0.0347913 0.000386533 0.00118874 0.325162 0 -inf 0 0 0 0
1313 rs7594214 2 20106369 T C 0.112326 0.000736465 0.00083071 0.886548 0 -inf 0 0 0 0
1312 rs7593979 2 19906545 A G 0.316103 -0.000764012 0.000547356 -1.39582 0 -inf 0 0 0 0
1311 rs7593020 2 19732256 G A 0.184891 -0.000207737 0.000581853 -0.357027 0 -inf 0 0 0 0
1310 rs7592687 2 19731968 G A 0.184891 -0.000220633 0.000582013 -0.379086 0 -inf 0 0 0 0
1309 rs7590830 2 19914897 C G 0.289264 -0.000740855 0.000559514 -1.3241 0 -inf 0 0 0 0
1342 rs76643711 2 19837234 T G 0.198807 -0.000531995 0.000599502 -0.887394 0 -inf 0 0 0 0
1352 rs77260523 2 19831860 G A 0.0457256 -0.000599358 0.00112436 -0.533064 0 -inf 0 0 0 0
1351 rs77242430 2 19720805 C G 0.026839 0.000865131 0.00146549 0.590334 0 -inf 0 0 0 0
1350 rs77181736 2 19760858 C T 0.224652 0.000304915 0.000577797 0.527721 0 -inf 0 0 0 0
1349 rs77034071 2 19745709 A G 0.0765408 0.000376887 0.000886111 0.425327 0 -inf 0 0 0 0
1348 rs77026681 2 20124599 A G 0.084493 0.000298259 0.000756553 0.394234 0 -inf 0 0 0 0
1347 rs76986656 2 19943126 G A 0.0357853 -0.000644176 0.00125838 -0.51191 0 -inf 0 0 0 0
1346 rs76915109 2 19814471 G A 0.0447316 -0.000445746 0.00115392 -0.386287 0 -inf 0 0 0 0
1345 rs76767947 2 19918706 G A 0.0347913 -0.000507516 0.00124195 -0.408644 0 -inf 0 0 0 0
1344 rs76732432 2 19888332 C A 0.182903 -0.000534834 0.000628336 -0.851191 0 -inf 0 0 0 0
1343 rs766725 2 19707292 C A 0.106362 3.57666e-05 0.000738964 0.048401 0 -inf 0 0 0 0
1308 rs7590829 2 20081742 A G 0.480119 0.000936336 0.000506061 1.85024 0 -inf 0 0 0 0
1341 rs76252297 2 19790820 T C 0.143141 -9.94296e-05 0.000674558 -0.1474 0 -inf 0 0 0 0
1340 rs76188315 2 19976115 G A 0.0646123 3.89198e-06 0.00107312 0.00362678 0 -inf 0 0 0 0
1339 rs76184387 2 19863931 C T 0.177932 -0.000316748 0.000607455 -0.521435 0 -inf 0 0 0 0
1338 rs7608518 2 20070501 C T 0.37674 -0.000466537 0.000482049 -0.967821 0 -inf 0 0 0 0
1337 rs7608279 2 20070240 C T 0.314115 -0.000763434 0.000520172 -1.46766 0 -inf 0 0 0 0
1336 rs76072774 2 20110362 C T 0.027833 0.000723987 0.00140817 0.514134 0 -inf 0 0 0 0
1335 rs7606525 2 19884055 T C 0.026839 0.00208361 0.00137442 1.516 0 -inf 0 0 0 0
1334 rs7605550 2 19936238 G C 0.340954 -0.000801806 0.00053355 -1.50278 0 -inf 0 0 0 0
1333 rs7604954 2 19792986 C T 0.316103 1.09068e-05 0.000503208 0.0216745 0 -inf 0 0 0 0
1332 rs7604945 2 19792979 C T 0.316103 1.09071e-05 0.000503208 0.0216751 0 -inf 0 0 0 0
1273 rs7571006 2 19733317 C T 0.184891 -0.00022438 0.000582067 -0.385489 0 -inf 0 0 0 0
1284 rs7572811 2 20030353 T A 0.356859 0.000443276 0.000497083 0.891756 0 -inf 0 0 0 0
1283 rs7572536 2 20166278 A G 0.40159 0.000322125 0.000473671 0.68006 0 -inf 0 0 0 0
1282 rs75724734 2 20143900 C T 0.0675944 0.000695908 0.000889831 0.782067 0 -inf 0 0 0 0
1281 rs7572167 2 20100988 A C 0.109344 0.000744954 0.00082256 0.905653 0 -inf 0 0 0 0
1280 rs7572003 2 19721623 G A 0.184891 -0.000195429 0.000581774 -0.33592 0 -inf 0 0 0 0
1279 rs7571823 2 19962170 G A 0.205765 -0.00101336 0.000612333 -1.65492 0 -inf 0 0 0 0
1278 rs7571819 2 19992246 G A 0.44334 -0.000380025 0.000467753 -0.812447 0 -inf 0 0 0 0
1277 rs7571810 2 19939783 C T 0.187873 -0.000313268 0.000561994 -0.557423 0 -inf 0 0 0 0
1276 rs7571492 2 19939499 C A 0.188867 -0.000357502 0.000563499 -0.634432 0 -inf 0 0 0 0
1275 rs7571384 2 20021931 G A 0.0347913 0.000456884 0.0011876 0.384714 0 -inf 0 0 0 0
1274 rs7571134 2 19909062 C T 0.287276 -0.000738703 0.000556652 -1.32705 0 -inf 0 0 0 0
1285 rs75740090 2 19876007 C T 0.0129225 -0.0019258 0.00186196 -1.03429 0 -inf 0 0 0 0
1272 rs7570541 2 20074562 C T 0.313121 -0.000773876 0.000521445 -1.4841 0 -inf 0 0 0 0
1271 rs7569689 2 19951724 G A 0.209742 -0.00103144 0.000615516 -1.67572 0 -inf 0 0 0 0
1270 rs7568894 2 19920985 G A 0.402584 0.00053549 0.000487542 1.09835 0 -inf 0 0 0 0
1269 rs75681920 2 20078408 C T 0.0328032 0.000560879 0.00148666 0.377275 0 -inf 0 0 0 0
1268 rs7567542 2 19845159 G T 0.43837 -3.44196e-05 0.000465303 -0.0739724 0 -inf 0 0 0 0
1267 rs7567283 2 19732291 C T 0.184891 -0.000219975 0.000581965 -0.377987 0 -inf 0 0 0 0
1266 rs7567145 2 19732146 C T 0.184891 -0.000232441 0.000582038 -0.399357 0 -inf 0 0 0 0
1265 rs7567056 2 19732050 C T 0.184891 -0.000223824 0.000582046 -0.384547 0 -inf 0 0 0 0
1264 rs75666936 2 19718542 C T 0.0924453 -0.000367097 0.000846365 -0.433733 0 -inf 0 0 0 0
1263 rs7566585 2 20064528 A G 0.461233 0.000225536 0.00200853 0.112289 0 -inf 0 0 0 0
1296 rs75845517 2 19704044 T C 0.289264 -0.000298081 0.000524746 -0.568049 0 -inf 0 0 0 0
1307 rs7590797 2 19914825 C T 0.291252 -0.000746553 0.00055974 -1.33375 0 -inf 0 0 0 0
1306 rs75905766 2 20045788 C T 0.0218688 0.000347839 0.00167188 0.208052 0 -inf 0 0 0 0
1305 rs7589478 2 20157495 G C 0.111332 0.000667867 0.000827957 0.806645 0 -inf 0 0 0 0
1304 rs75879777 2 19826991 C T 0.197813 -0.000511418 0.000602215 -0.849228 0 -inf 0 0 0 0
1303 rs7587014 2 20119530 C A 0.084493 0.000405603 0.000761103 0.532914 0 -inf 0 0 0 0
1302 rs7586843 2 19809750 A G 0.117296 0.000656891 0.000765157 0.858504 0 -inf 0 0 0 0
1300 rs7586653 2 19839671 A C 0.167992 -0.000304544 0.000624324 -0.487799 0 -inf 0 0 0 0
1299 rs7586564 2 19788211 C T 0.227634 -0.000779692 0.00057579 -1.35413 0 -inf 0 0 0 0
1298 rs7585716 2 19909736 A G 0.286282 -0.000755471 0.000557903 -1.35413 0 -inf 0 0 0 0
1297 rs7584726 2 20101363 G A 0.399602 0.000365102 0.00047512 0.768442 0 -inf 0 0 0 0
1353 rs77291313 2 19918646 A G 0.0347913 -0.000501658 0.00124189 -0.403947 0 -inf 0 0 0 0
1295 rs7584431 2 19782716 C T 0.357853 0.000624963 0.00050576 1.23569 0 -inf 0 0 0 0
1294 rs7584348 2 19732948 A T 0.184891 -0.00022272 0.000582019 -0.382668 0 -inf 0 0 0 0
1293 rs7582392 2 19970485 G A 0.0675944 0.00135429 0.00396894 0.341222 0 -inf 0 0 0 0
1292 rs7580499 2 19781519 C T 0.0974155 0.000758617 0.000881799 0.860306 0 -inf 0 0 0 0
1291 rs7580192 2 20082041 C T 0.0815109 0.000973963 0.00090774 1.07295 0 -inf 0 0 0 0
1290 rs7578460 2 20064337 G A 0.26839 0.000319525 0.0005476 0.5835 0 -inf 0 0 0 0
1289 rs7577986 2 19793189 G A 0.316103 5.65163e-05 0.000503428 0.112263 0 -inf 0 0 0 0
1288 rs7577757 2 19792987 G A 0.0735586 0.0010726 0.000983429 1.09068 0 -inf 0 0 0 0
1287 rs7575674 2 19940758 C T 0.426441 0.000434487 0.00047449 0.915693 0 -inf 0 0 0 0
1286 rs7574119 2 20123075 G A 0.444334 -0.000447182 0.000482584 -0.926641 0 -inf 0 0 0 0
1410 rs824518 2 19706176 C T 0.256461 0.000341961 0.0005194 0.658377 0 -inf 0 0 0 0
1421 rs893400 2 20080851 A G 0.472167 -0.000258899 0.000477425 -0.542282 0 -inf 0 0 0 0
1420 rs893399 2 20050532 G A 0.365805 0.000707274 0.000524787 1.34774 0 -inf 0 0 0 0
1419 rs893396 2 20050028 G A 0.445328 0.000593252 0.000489096 1.21296 0 -inf 0 0 0 0
1418 rs893394 2 20054971 A G 0.419483 0.000791375 0.00052573 1.50529 0 -inf 0 0 0 0
1417 rs874975 2 19872915 G T 0.345924 -0.00026905 0.000489282 -0.549887 0 -inf 0 0 0 0
1416 rs873683 2 19933680 G A 0.468191 0.000531459 0.000479053 1.10939 0 -inf 0 0 0 0
1415 rs873635 2 19900689 T G 0.478131 0.000271803 0.000463314 0.58665 0 -inf 0 0 0 0
1414 rs824523 2 19707855 C A 0.341948 0.000332581 0.000493669 0.673693 0 -inf 0 0 0 0
1413 rs824522 2 19707726 G A 0.220676 0.000355413 0.000579054 0.613783 0 -inf 0 0 0 0
1412 rs824521 2 19706698 C T 0.111332 0.000752769 0.000714657 1.05333 0 -inf 0 0 0 0
1411 rs824520 2 19706629 G A 0.307157 7.05497e-07 0.000496637 0.00142055 0 -inf 0 0 0 0
1422 rs896799 2 19831382 G A 0.365805 0.000105366 0.000479098 0.219926 0 -inf 0 0 0 0
1409 rs824517 2 19706081 T C 0.326044 -0.000325779 0.000490637 -0.663993 0 -inf 0 0 0 0
1408 rs824516 2 19706019 A G 0.32505 -0.000336512 0.000490997 -0.685366 0 -inf 0 0 0 0
1407 rs824515 2 19706008 G C 0.281312 0.000192642 0.000505585 0.381028 0 -inf 0 0 0 0
1406 rs824514 2 19705668 T C 0.281312 0.000206141 0.00050578 0.40757 0 -inf 0 0 0 0
1405 rs824510 2 19725556 G A 0.321074 -0.000313916 0.000502326 -0.624925 0 -inf 0 0 0 0
1404 rs824506 2 19730376 T C 0.265408 0.000111688 0.000526719 0.212044 0 -inf 0 0 0 0
1403 rs824505 2 19731328 G A 0.264414 0.000100578 0.000526488 0.191036 0 -inf 0 0 0 0
1402 rs824502 2 19716859 T A 0.266402 0.000150431 0.0005273 0.285285 0 -inf 0 0 0 0
1401 rs824496 2 19754269 T C 0.110338 0.000724847 0.000706954 1.02531 0 -inf 0 0 0 0
1400 rs824495 2 19753752 C T 0.110338 0.000732627 0.000707242 1.03589 0 -inf 0 0 0 0
1433 rs957614 2 20112796 C T 0.224652 -0.000160301 0.000522563 -0.30676 0 -inf 0 0 0 0
1443 rs9973954 2 19885907 A G 0.306163 -9.59395e-05 0.000505589 -0.189758 0 -inf 0 0 0 0
1442 rs9973758 2 19732698 G T 0.184891 -0.000232312 0.000582223 -0.39901 0 -inf 0 0 0 0
1441 rs993832 2 20009261 A G 0.0347913 -0.000212789 0.0012166 -0.174905 0 -inf 0 0 0 0
1440 rs9808101 2 19909254 C A 0.475149 0.000271418 0.000465031 0.583655 0 -inf 0 0 0 0
1439 rs9798111 2 19786498 G A 0.100398 0.000149564 0.000703345 0.212646 0 -inf 0 0 0 0
1438 rs979593 2 19967178 C T 0.370775 -0.000460495 0.000486149 -0.947229 0 -inf 0 0 0 0
1437 rs969224 2 19828965 C T 0.197813 -0.000470128 0.000596906 -0.787608 0 -inf 0 0 0 0
1436 rs9679438 2 19984546 A G 0.037773 0.000553709 0.00106335 0.520721 0 -inf 0 0 0 0
1435 rs9677795 2 19946888 G C 0.170974 -0.00115349 0.000669165 -1.72378 0 -inf 0 0 0 0
1434 rs964864 2 20059031 G A 0.0795229 0.000112643 0.000805386 0.139863 0 -inf 0 0 0 0
1399 rs824494 2 19753502 A G 0.110338 0.00062605 0.000694446 0.901511 0 -inf 0 0 0 0
1432 rs956387 2 19946831 A G 0.17992 -2.11435e-05 0.000560702 -0.037709 0 -inf 0 0 0 0
1431 rs934014 2 19769643 G T 0.183897 -7.01501e-07 0.000649156 -0.00108063 0 -inf 0 0 0 0
1430 rs934012 2 19729725 A G 0.321074 0.000382602 0.000504918 0.757752 0 -inf 0 0 0 0
1429 rs9306887 2 20069242 C T 0.415507 -0.000503623 0.000486984 -1.03417 0 -inf 0 0 0 0
1428 rs920262 2 20019616 A G 0.0367793 1.37816e-05 0.000425183 0.0324134 0 -inf 0 0 0 0
1427 rs896809 2 19976506 C T 0.267396 -0.000758219 0.000549893 -1.37885 0 -inf 0 0 0 0
1426 rs896806 2 19961843 A G 0.367793 1.69442e-05 0.000476289 0.0355754 0 -inf 0 0 0 0
1425 rs896804 2 19935301 G A 0.341948 -0.000797073 0.00053375 -1.49334 0 -inf 0 0 0 0
1424 rs896802 2 19933592 A G 0.340954 -2.10458e-07 3.75118e-06 -0.0561044 0 -inf 0 0 0 0
1423 rs896800 2 19831443 T A 0.365805 0.000126063 0.000479445 0.262935 0 -inf 0 0 0 0
1364 rs78530902 2 19715022 C T 0.0347913 0.00537067 0.00632799 0.848718 0 -inf 0 0 0 0
1376 rs80000475 2 19826535 C T 0.0596421 -0.000317955 0.000934151 -0.340368 0 -inf 0 0 0 0
1375 rs79987696 2 19796626 G A 0.0328032 -0.000546238 0.00117545 -0.464706 0 -inf 0 0 0 0
1374 rs79915925 2 19733072 T C 0.0516899 -0.000280803 0.00108599 -0.258569 0 -inf 0 0 0 0
1373 rs79913540 2 19988537 C T 0.0715706 0.000628316 0.000910469 0.690102 0 -inf 0 0 0 0
1372 rs79827100 2 19709590 G T 0.0705765 -0.000675033 0.000958674 -0.704131 0 -inf 0 0 0 0
1371 rs79822367 2 19880690 C A 0.0298211 0.000198913 0.0013066 0.152237 0 -inf 0 0 0 0
1369 rs79391147 2 19804210 T C 0.0447316 -0.000686788 0.00118529 -0.579426 0 -inf 0 0 0 0
1368 rs79069948 2 20021248 T C 0.0367793 0.000368949 0.00118117 0.312359 0 -inf 0 0 0 0
1367 rs78872125 2 19975364 C T 0.028827 -0.0078127 0.00578367 -1.35082 0 -inf 0 0 0 0
1366 rs78733280 2 19963250 C A 0.0497018 -7.8718e-05 0.00104133 -0.0755937 0 -inf 0 0 0 0
1365 rs78723894 2 19882639 T C 0.083499 -0.000125404 0.00362437 -0.0346001 0 -inf 0 0 0 0
1377 rs80012286 2 20115879 C T 0.0675944 0.00281896 0.00374431 0.752865 0 -inf 0 0 0 0
1363 rs78306220 2 19918354 C T 0.0337972 -0.000535503 0.00124386 -0.430517 0 -inf 0 0 0 0
1362 rs78048658 2 19856866 C T 0.177932 -0.000305778 0.000609543 -0.501651 0 -inf 0 0 0 0
1361 rs77993152 2 19973400 T C 0.0516899 0.00062533 0.00111699 0.559835 0 -inf 0 0 0 0
1360 rs77934459 2 19946259 A T 0.170974 -0.00132146 0.000702102 -1.88215 0 -inf 0 0 0 0
1359 rs77897259 2 19877738 C T 0.0407555 0.00204976 0.00606062 0.338209 0 -inf 0 0 0 0
1358 rs77875755 2 19865051 A G 0.178926 -0.000278697 0.000605973 -0.459916 0 -inf 0 0 0 0
1357 rs77736380 2 19761775 C T 0.224652 0.000309296 0.000577878 0.535227 0 -inf 0 0 0 0
1356 rs77723314 2 19920106 G T 0.0188867 -0.0434142 0.0058268 -7.45077 0 -inf 0 0 0 0
1355 rs77581651 2 19927906 G A 0.0129225 0.00295673 0.00199058 1.48536 0 -inf 0 0 0 0
1354 rs77385281 2 19990384 G A 0.0318091 -0.000516856 0.00114266 -0.452325 0 -inf 0 0 0 0
1388 rs824480 2 19750189 C T 0.110338 0.00066582 0.000707041 0.941699 0 -inf 0 0 0 0
1398 rs824492 2 19752629 T C 0.110338 0.000725744 0.000707028 1.02647 0 -inf 0 0 0 0
1397 rs824490 2 19751578 G A 0.110338 0.00074018 0.000707563 1.0461 0 -inf 0 0 0 0
1396 rs824489 2 19751053 C T 0.110338 0.000724976 0.000707331 1.02495 0 -inf 0 0 0 0
1395 rs824488 2 19751038 G T 0.110338 0.000726002 0.000706619 1.02743 0 -inf 0 0 0 0
1394 rs824487 2 19751031 G A 0.110338 0.000729621 0.000707153 1.03177 0 -inf 0 0 0 0
1393 rs824486 2 19750945 C T 0.110338 0.000736317 0.000707315 1.041 0 -inf 0 0 0 0
1392 rs824485 2 19750882 G A 0.110338 0.000734995 0.000707231 1.03926 0 -inf 0 0 0 0
1391 rs824484 2 19750744 G A 0.110338 0.000700092 0.00070658 0.990818 0 -inf 0 0 0 0
1390 rs824483 2 19750619 C T 0.110338 0.0007379 0.00070744 1.04306 0 -inf 0 0 0 0
1389 rs824481 2 19750484 G A 0.110338 0.000743701 0.000707831 1.05068 0 -inf 0 0 0 0
1261 rs7566076 2 19950864 G T 0.171968 -0.00117278 0.000665892 -1.76121 0 -inf 0 0 0 0
1387 rs824479 2 19747016 T G 0.5 -0.000429931 0.000465575 -0.923441 0 -inf 0 0 0 0
1386 rs824478 2 19746363 G A 0.222664 0.0017034 0.0024445 0.696829 0 -inf 0 0 0 0
1385 rs824462 2 19697598 G A 0.277336 0.000286317 0.000534366 0.535808 0 -inf 0 0 0 0
1384 rs824461 2 19698148 C T 0.49503 0.000191696 0.000457323 0.419171 0 -inf 0 0 0 0
1383 rs824454 2 19693784 A G 0.441352 -0.00025455 0.000464442 -0.548076 0 -inf 0 0 0 0
1382 rs80311915 2 20027681 T C 0.0159046 -0.000206753 0.0016831 -0.122841 0 -inf 0 0 0 0
1381 rs80296077 2 20089000 G A 0.0805169 0.00158498 0.001015 1.56156 0 -inf 0 0 0 0
1380 rs80269679 2 20079184 A C 0.0586481 0.0012642 0.00111571 1.13309 0 -inf 0 0 0 0
1379 rs80170793 2 20079862 C T 0.0586481 0.00128757 0.00112325 1.14629 0 -inf 0 0 0 0
1378 rs80052570 2 19787310 G T 0.0298211 0.00167122 0.00138303 1.20837 0 -inf 0 0 0 0
1138 rs72775105 2 19918336 C T 0.0457256 -1.95127e-06 8.47567e-05 -0.023022 0 -inf 0 0 0 0
1149 rs72775167 2 20010766 G A 0.0318091 -4.67349e-05 0.0012474 -0.037466 0 -inf 0 0 0 0
1148 rs72775166 2 20009646 G T 0.0328032 0.00111264 0.001521 0.73152 0 -inf 0 0 0 0
1147 rs72775157 2 19971036 G A 0.0308151 0.00225026 0.0015845 1.42017 0 -inf 0 0 0 0
1146 rs72775156 2 19969526 G A 0.0347913 0.00032066 0.00126121 0.254249 0 -inf 0 0 0 0
1145 rs72775154 2 19969031 C T 0.153082 0.000198193 0.000623953 0.31764 0 -inf 0 0 0 0
1144 rs72775149 2 19958531 C T 0.0675944 0.00103349 0.000973779 1.06131 0 -inf 0 0 0 0
1143 rs72775148 2 19955788 G T 0.0636183 0.000993073 0.0009808 1.01251 0 -inf 0 0 0 0
1142 rs72775142 2 19953931 G A 0.0666004 0.00102835 0.000970792 1.05929 0 -inf 0 0 0 0
1141 rs72775140 2 19953889 T A 0.0666004 0.00102772 0.000970727 1.05872 0 -inf 0 0 0 0
1140 rs72775139 2 19953586 C A 0.0666004 0.00102858 0.00097056 1.05978 0 -inf 0 0 0 0
1139 rs72775112 2 19919387 C A 0.0387674 -0.000113725 0.00133336 -0.0852921 0 -inf 0 0 0 0
1150 rs72777125 2 20014967 A G 0.0347913 -0.000279944 0.00121839 -0.229766 0 -inf 0 0 0 0
1137 rs72613808 2 19989061 A T 0.0328032 -0.000746431 0.00112925 -0.660997 0 -inf 0 0 0 0
1136 rs724822 2 19881081 T C 0.491054 0.000183936 0.000459841 0.4 0 -inf 0 0 0 0
1135 rs71435536 2 19979861 T C 0.028827 0.000677808 0.00145918 0.464513 0 -inf 0 0 0 0
1134 rs71435535 2 19977703 C T 0.0218688 0.0076117 0.00681721 1.11654 0 -inf 0 0 0 0
1133 rs68054812 2 19881127 G A 0.0785288 -0.000273607 0.000809831 -0.337857 0 -inf 0 0 0 0
1132 rs67653248 2 20134352 C T 0.223658 -0.000133971 0.000521959 -0.256669 0 -inf 0 0 0 0
1131 rs6760372 2 19990204 T C 0.163022 -0.000551406 0.000592014 -0.931407 0 -inf 0 0 0 0
1130 rs6757734 2 20115637 A G 0.177932 0.000784559 0.000656897 1.19434 0 -inf 0 0 0 0
1129 rs6757594 2 19969079 C A 0.0675944 0.000935073 0.00095819 0.975875 0 -inf 0 0 0 0
1128 rs6757410 2 19749554 A G 0.432406 5.67494e-05 0.000466745 0.121586 0 -inf 0 0 0 0
1161 rs72779351 2 20102125 C T 0.0149105 0.00198594 0.00161637 1.22864 0 -inf 0 0 0 0
1171 rs72786078 2 19806456 G A 0.101392 0.000260987 0.000699411 0.373153 0 -inf 0 0 0 0
1170 rs72786068 2 19797439 G A 0.0994036 0.00011913 0.000699939 0.1702 0 -inf 0 0 0 0
1169 rs72786057 2 19789546 T A 0.100398 0.00209865 0.00313481 0.669465 0 -inf 0 0 0 0
1168 rs72786042 2 19779207 T C 0.22664 -0.000235188 0.000560338 -0.419726 0 -inf 0 0 0 0
1167 rs72784242 2 19736421 A G 0.0984095 -0.000186048 0.000816151 -0.227958 0 -inf 0 0 0 0
1166 rs72784218 2 19698493 G A 0.0258449 0.000300676 0.00148443 0.202553 0 -inf 0 0 0 0
1165 rs72779370 2 20167291 C T 0.0129225 0.00215213 0.00171699 1.25343 0 -inf 0 0 0 0
1164 rs72779358 2 20116532 C T 0.0656064 -9.32666e-05 0.000874663 -0.106631 0 -inf 0 0 0 0
1163 rs72779356 2 20116296 T C 0.0656064 -6.86946e-05 0.000877777 -0.0782597 0 -inf 0 0 0 0
1162 rs72779355 2 20111004 C G 0.0119284 0.00214453 0.00172074 1.24628 0 -inf 0 0 0 0
1127 rs6755311 2 19835526 G A 0.417495 4.79154e-06 0.000461402 0.0103847 0 -inf 0 0 0 0
1160 rs72779347 2 20087989 T G 0.0904573 0.000582766 0.000765787 0.761003 0 -inf 0 0 0 0
1159 rs72779339 2 20085617 G C 0.0904573 0.000644536 0.000764606 0.842965 0 -inf 0 0 0 0
1158 rs72777152 2 20057597 C T 0.0695825 0.000328561 0.000880539 0.373136 0 -inf 0 0 0 0
1157 rs72777151 2 20055215 T C 0.0666004 0.000298054 0.000879358 0.338946 0 -inf 0 0 0 0
1156 rs72777143 2 20046098 C A 0.10835 0.000451828 0.000814379 0.554814 0 -inf 0 0 0 0
1155 rs72777140 2 20044730 G T 0.0308151 -0.000170416 0.00123944 -0.137494 0 -inf 0 0 0 0
1154 rs72777137 2 20042121 G A 0.028827 2.86122e-05 0.00124479 0.0229855 0 -inf 0 0 0 0
1153 rs72777135 2 20033605 T C 0.0318091 -0.00268198 0.00546102 -0.491113 0 -inf 0 0 0 0
1152 rs72777133 2 20033574 C G 0.0318091 -4.46752e-05 0.00124392 -0.035915 0 -inf 0 0 0 0
1151 rs72777129 2 20022948 C T 0.0298211 -0.0021825 0.00547828 -0.398392 0 -inf 0 0 0 0
1093 rs6738824 2 19879366 T G 0.115308 -0.00104468 0.000785915 -1.32925 0 -inf 0 0 0 0
1104 rs6747240 2 19881931 A G 0.228628 -0.000288037 0.000575477 -0.50052 0 -inf 0 0 0 0
1103 rs6747105 2 20021812 C A 0.357853 0.000444997 0.000499862 0.890241 0 -inf 0 0 0 0
1102 rs6746710 2 20077638 A G 0.22167 -0.00109506 0.00058449 -1.87353 0 -inf 0 0 0 0
1101 rs6744666 2 19876126 A G 0.294235 -0.0001779 0.000509731 -0.349007 0 -inf 0 0 0 0
1100 rs6744008 2 19941758 A G 0.429423 0.000434645 0.00047539 0.914292 0 -inf 0 0 0 0
1099 rs6743591 2 19978576 G A 0.202783 -0.00124362 0.000651075 -1.91011 0 -inf 0 0 0 0
1098 rs6742221 2 19719208 C T 0.184891 -0.000216344 0.000582061 -0.371687 0 -inf 0 0 0 0
1097 rs6741091 2 20135283 T C 0.402584 0.000329242 0.00047404 0.694546 0 -inf 0 0 0 0
1096 rs6740941 2 20074955 T A 0.368787 -0.000553166 0.000487858 -1.13387 0 -inf 0 0 0 0
1095 rs6740759 2 19766789 G A 0.110338 -0.000639715 0.000703566 -0.909247 0 -inf 0 0 0 0
1094 rs6738923 2 19879452 T C 0.115308 -0.00108659 0.000792001 -1.37195 0 -inf 0 0 0 0
1105 rs6747879 2 20074904 G A 0.368787 -0.000557201 0.000488043 -1.1417 0 -inf 0 0 0 0
1092 rs6738502 2 19813463 C T 0.121272 -0.000556447 0.00072564 -0.766837 0 -inf 0 0 0 0
1091 rs6736663 2 20126723 G A 0.402584 0.000325925 0.000473899 0.687752 0 -inf 0 0 0 0
1090 rs6735853 2 19807691 C T 0.172962 0.000643681 0.000617301 1.04273 0 -inf 0 0 0 0
1089 rs6734905 2 19767760 T G 0.274354 0.00079939 0.000572031 1.39746 0 -inf 0 0 0 0
1088 rs6734098 2 20025872 G A 0.358847 0.000436564 0.000496382 0.879491 0 -inf 0 0 0 0
1087 rs6733844 2 19930589 G A 0.49006 0.000424376 0.000471842 0.899402 0 -inf 0 0 0 0
1086 rs6733260 2 19977435 C G 0.0506958 0.00121225 0.00107758 1.12497 0 -inf 0 0 0 0
1085 rs6733236 2 19903658 A C 0.161034 -0.000712652 0.000655322 -1.08748 0 -inf 0 0 0 0
1084 rs6732876 2 20037973 T C 0.437376 0.000429926 0.00047448 0.9061 0 -inf 0 0 0 0
722 rs2347009 2 19795334 C T 0.0725646 0.00113358 0.00100296 1.13023 0 -inf 0 0 0 0
1116 rs6750864 2 19882337 T C 0.228628 -0.00031251 0.000577064 -0.541551 0 -inf 0 0 0 0
1126 rs6755153 2 20136292 G A 0.111332 0.000653121 0.0008273 0.789461 0 -inf 0 0 0 0
1125 rs67550338 2 19693389 C T 0.125249 0.00123812 0.00317266 0.390247 0 -inf 0 0 0 0
1124 rs6753583 2 19852646 C A 0.168986 -0.000287815 0.000627667 -0.458547 0 -inf 0 0 0 0
1123 rs6753316 2 19813526 A T 0.166004 -0.00031995 0.000625134 -0.511811 0 -inf 0 0 0 0
1122 rs6753187 2 20043130 T C 0.442346 0.000563772 0.000485921 1.16021 0 -inf 0 0 0 0
1121 rs6753075 2 19813390 A G 0.121272 -0.000556486 0.000725642 -0.766888 0 -inf 0 0 0 0
1120 rs6753047 2 19807181 T A 0.172962 0.00062819 0.000616241 1.01939 0 -inf 0 0 0 0
1119 rs6751888 2 19734113 G T 0.184891 -0.000221997 0.000582024 -0.381422 0 -inf 0 0 0 0
1118 rs6751769 2 19734011 G A 0.184891 -0.000221898 0.000582009 -0.381262 0 -inf 0 0 0 0
1117 rs6751245 2 19715991 C T 0.184891 -0.000198451 0.000581736 -0.341136 0 -inf 0 0 0 0
1172 rs72786096 2 19823712 G T 0.0854871 -0.00127239 0.000861322 -1.47726 0 -inf 0 0 0 0
1115 rs6750652 2 19807748 A G 0.172962 0.000643888 0.000617321 1.04304 0 -inf 0 0 0 0
1114 rs6750521 2 19807630 A C 0.172962 0.000640585 0.000617097 1.03806 0 -inf 0 0 0 0
1113 rs6750471 2 20052298 C T 0.115308 0.00175082 0.000889732 1.96781 0 -inf 0 0 0 0
1112 rs6750446 2 20013366 A C 0.357853 0.000458717 0.000501395 0.914883 0 -inf 0 0 0 0
1111 rs6750415 2 19807588 A G 0.172962 0.000639136 0.000617157 1.03561 0 -inf 0 0 0 0
1110 rs6750313 2 19786214 C T 0.197813 0.000303737 0.000571593 0.531387 0 -inf 0 0 0 0
1109 rs6749791 2 19711928 A G 0.184891 -0.000226995 0.000581956 -0.390055 0 -inf 0 0 0 0
1108 rs6749037 2 19879630 G T 0.456262 -0.00035095 0.000467048 -0.751422 0 -inf 0 0 0 0
1107 rs6748924 2 20113221 A G 0.0675944 -0.000181309 0.000875351 -0.207127 0 -inf 0 0 0 0
1106 rs6748295 2 19879063 G A 0.457256 -0.000336456 0.000466457 -0.721301 0 -inf 0 0 0 0
1227 rs74976767 2 19755682 A G 0.110338 -0.00062888 0.00070355 -0.893867 0 -inf 0 0 0 0
1238 rs75427389 2 20026369 G A 0.0218688 1.73419e-05 0.00192988 0.00898597 0 -inf 0 0 0 0
1237 rs75371689 2 20151835 G A 0.0666004 0.00269566 0.00376567 0.715851 0 -inf 0 0 0 0
1236 rs753098 2 19938151 T C 0.224652 -0.00140198 0.00067947 -2.06334 0 -inf 0 0 0 0
1235 rs75285437 2 20059590 C A 0.0159046 0.00328677 0.00200874 1.63624 0 -inf 0 0 0 0
1234 rs75135526 2 19792735 T C 0.0447316 -0.000195421 0.00117746 -0.165968 0 -inf 0 0 0 0
1233 rs75111677 2 20077857 T A 0.0367793 -0.00137804 0.00146679 -0.93949 0 -inf 0 0 0 0
1232 rs75111076 2 20068439 G A 0.05666 0.00196646 0.00118407 1.66077 0 -inf 0 0 0 0
1231 rs751098 2 20049701 A G 0.365805 0.000686792 0.000520411 1.31971 0 -inf 0 0 0 0
1230 rs750971 2 20048999 T C 0.374751 0.000619513 0.000507839 1.2199 0 -inf 0 0 0 0
1229 rs75072834 2 19989464 C T 0.152087 -0.000337778 0.000592522 -0.570069 0 -inf 0 0 0 0
1228 rs75021656 2 20116070 G A 0.0675944 0.000702287 0.000886042 0.792611 0 -inf 0 0 0 0
1239 rs754569 2 19902787 G A 0.161034 -0.000705989 0.00065545 -1.07711 0 -inf 0 0 0 0
1226 rs74884441 2 19842193 C T 0.0198807 0.00265483 0.00183047 1.45035 0 -inf 0 0 0 0
1225 rs74856448 2 20022421 T C 0.0477137 -4.17188e-05 0.00108212 -0.0385527 0 -inf 0 0 0 0
1224 rs748111 2 19962538 T C 0.145129 -0.000189806 0.000632106 -0.300275 0 -inf 0 0 0 0
1223 rs74681217 2 19973765 A C 0.0994036 -0.00165526 0.000859482 -1.92588 0 -inf 0 0 0 0
1222 rs74679486 2 19958011 A G 0.0357853 -0.000694421 0.00125198 -0.554656 0 -inf 0 0 0 0
1221 rs74653841 2 19923009 C A 0.0347913 -0.000494707 0.00123878 -0.399351 0 -inf 0 0 0 0
1220 rs74469198 2 20110483 G A 0.0188867 -0.000537468 0.00173723 -0.309382 0 -inf 0 0 0 0
1219 rs74411609 2 19919443 G A 0.0347913 -0.000506587 0.00124177 -0.407955 0 -inf 0 0 0 0
1218 rs74344103 2 20077608 A C 0.127237 0.000751813 0.00071387 1.05315 0 -inf 0 0 0 0
1217 rs74318219 2 19953154 G A 0.0367793 -0.000648909 0.0012382 -0.524072 0 -inf 0 0 0 0
1250 rs7560495 2 19989219 G T 0.153082 -0.000355256 0.000588967 -0.603186 0 -inf 0 0 0 0
1260 rs7565888 2 19866930 C T 0.0805169 -0.000278054 0.00079978 -0.347662 0 -inf 0 0 0 0
1259 rs7565630 2 19920388 G A 0.402584 0.00054003 0.000487895 1.10686 0 -inf 0 0 0 0
1258 rs75651650 2 20084623 C A 0.082505 0.00101107 0.000898247 1.12561 0 -inf 0 0 0 0
1257 rs7564051 2 19717008 A G 0.184891 -0.000211659 0.000581933 -0.363718 0 -inf 0 0 0 0
1256 rs7563410 2 20096936 C A 0.109344 0.000785237 0.000834004 0.941527 0 -inf 0 0 0 0
1255 rs7562924 2 19792898 A C 0.271372 4.18414e-05 0.000529145 0.0790736 0 -inf 0 0 0 0
1254 rs7562797 2 19792759 A C 0.197813 0.000433648 0.000595397 0.728335 0 -inf 0 0 0 0
1253 rs7561420 2 19761314 T C 0.427435 -0.000373786 0.000471378 -0.792966 0 -inf 0 0 0 0
1252 rs7561286 2 19959737 G C 0.316103 -0.000317244 0.000498812 -0.635999 0 -inf 0 0 0 0
1251 rs7561254 2 19948999 G A 0.170974 -0.00115361 0.000665916 -1.73236 0 -inf 0 0 0 0
1216 rs74260562 2 20023968 C G 0.0347913 0.000538389 0.00118994 0.452449 0 -inf 0 0 0 0
1249 rs75603148 2 19929276 T A 0.0347913 -0.000461111 0.00123536 -0.37326 0 -inf 0 0 0 0
1248 rs7560310 2 19718318 G T 0.184891 -0.00019642 0.000581812 -0.337602 0 -inf 0 0 0 0
1247 rs7559602 2 20059323 G A 0.0725646 0.000149487 0.000826862 0.180789 0 -inf 0 0 0 0
1246 rs7559401 2 19961624 T C 0.205765 -0.000963395 0.000606583 -1.58823 0 -inf 0 0 0 0
1245 rs7559121 2 19961396 T A 0.327038 -0.000478422 0.00051661 -0.926079 0 -inf 0 0 0 0
1244 rs7559025 2 19791816 A C 0.316103 7.46373e-05 0.000503594 0.148209 0 -inf 0 0 0 0
1243 rs7558226 2 19948614 G A 0.177932 -0.00102902 0.000644628 -1.5963 0 -inf 0 0 0 0
1242 rs7557516 2 19742096 G A 0.0765408 0.000384102 0.000885967 0.43354 0 -inf 0 0 0 0
1241 rs75503594 2 20112192 T C 0.0387674 0.00106891 0.00124567 0.858106 0 -inf 0 0 0 0
1240 rs754570 2 19902658 G A 0.252485 -0.000956807 0.00060465 -1.58241 0 -inf 0 0 0 0
1183 rs731596 2 19849591 C T 0.418489 5.74152e-05 0.000465086 0.123451 0 -inf 0 0 0 0
1193 rs73918211 2 19748902 A C 0.083499 0.000736149 0.000879408 0.837096 0 -inf 0 0 0 0
1192 rs736952 2 20143971 G C 0.084493 0.000419962 0.000758663 0.553555 0 -inf 0 0 0 0
1191 rs735024 2 19936116 C T 0.469185 0.000449164 0.000474487 0.94663 0 -inf 0 0 0 0
1190 rs73227444 2 19830327 G C 0.197813 -0.00046457 0.000596649 -0.778632 0 -inf 0 0 0 0
1189 rs73223685 2 19759770 G A 0.131213 -0.000190275 0.000698232 -0.272509 0 -inf 0 0 0 0
1188 rs73223684 2 19759612 G T 0.110338 -0.000611526 0.000702431 -0.870586 0 -inf 0 0 0 0
1187 rs73214266 2 20151871 A G 0.224652 -0.00016768 0.000525297 -0.31921 0 -inf 0 0 0 0
1186 rs73214229 2 20086287 C T 0.156064 -0.000450108 0.000609943 -0.737951 0 -inf 0 0 0 0
1185 rs73214227 2 20085489 C G 0.192843 -0.000287236 0.000556594 -0.516061 0 -inf 0 0 0 0
1184 rs73214221 2 20075000 T C 0.0506958 0.00099478 0.00116845 0.851363 0 -inf 0 0 0 0
1194 rs73918212 2 19748957 A G 0.083499 -0.00310655 0.00371599 -0.835996 0 -inf 0 0 0 0
1182 rs72787964 2 19915145 C T 0.0795229 -0.000516183 0.000839717 -0.614711 0 -inf 0 0 0 0
1181 rs72787956 2 19892383 A C 0.0795229 -0.000566018 0.000835184 -0.677716 0 -inf 0 0 0 0
1180 rs72787953 2 19885719 G T 0.0775348 -0.000392234 0.000821754 -0.477313 0 -inf 0 0 0 0
1179 rs72787952 2 19884906 G C 0.0775348 -0.000361559 0.000817072 -0.442506 0 -inf 0 0 0 0
1178 rs72787948 2 19881662 G T 0.0765408 -0.000452305 0.000817587 -0.55322 0 -inf 0 0 0 0
1177 rs72787932 2 19872487 T C 0.084493 -6.50954e-05 0.000780374 -0.0834156 0 -inf 0 0 0 0
1176 rs72787921 2 19864591 A C 0.0805169 -0.000355997 0.00080183 -0.44398 0 -inf 0 0 0 0
1175 rs72787919 2 19861461 T C 0.0805169 -0.00030001 0.000800637 -0.374715 0 -inf 0 0 0 0
1174 rs72787912 2 19852247 A G 0.0506958 0.000468604 0.000940457 0.498273 0 -inf 0 0 0 0
1173 rs72787909 2 19848272 C T 0.0506958 0.000369759 0.000931281 0.397044 0 -inf 0 0 0 0
1205 rs73918397 2 20042307 G T 0.0347913 0.000457165 0.00119257 0.383343 0 -inf 0 0 0 0
1215 rs7425843 2 20020588 A G 0.404573 0.000469461 0.000482492 0.972992 0 -inf 0 0 0 0
1214 rs7424006 2 19775605 A G 0.0894632 0.000651384 0.000995679 0.654211 0 -inf 0 0 0 0
1213 rs7423003 2 20083421 C T 0.193837 0.00149226 0.000688017 2.16894 0 -inf 0 0 0 0
1212 rs74173283 2 19943923 A C 0.152087 2.4805e-05 0.000659312 0.0376225 0 -inf 0 0 0 0
1211 rs73920549 2 19878875 C A 0.177932 -0.00043513 0.000610854 -0.712331 0 -inf 0 0 0 0
1210 rs73920540 2 19847185 T A 0.198807 -0.000446801 0.000594447 -0.751625 0 -inf 0 0 0 0
1209 rs73919889 2 19742787 A G 0.0765408 0.000365005 0.000885948 0.411993 0 -inf 0 0 0 0
1208 rs73919888 2 19742784 T G 0.0765408 -0.00335326 0.00378049 -0.886992 0 -inf 0 0 0 0
1207 rs73919855 2 19705715 C T 0.272366 -0.00029609 0.000537959 -0.550396 0 -inf 0 0 0 0
1206 rs73919852 2 19698269 G A 0.271372 -0.000344753 0.00053973 -0.638752 0 -inf 0 0 0 0
1082 rs6732012 2 19696713 T C 0.111332 -0.000636548 0.000705524 -0.902235 0 -inf 0 0 0 0
1204 rs73918396 2 20042295 G A 0.0347913 0.000513945 0.00119628 0.42962 0 -inf 0 0 0 0
1203 rs73918391 2 20037555 C T 0.0347913 0.000475864 0.00119115 0.399499 0 -inf 0 0 0 0
1202 rs73918389 2 20027085 A G 0.0367793 0.000401343 0.0011856 0.338516 0 -inf 0 0 0 0
1201 rs73918372 2 20022384 T A 0.0347913 0.000537389 0.00118676 0.45282 0 -inf 0 0 0 0
1200 rs73918369 2 20018640 C T 0.0347913 0.000525955 0.001199 0.438661 0 -inf 0 0 0 0
1199 rs73918360 2 20003266 C T 0.0139165 -0.000868839 0.00175189 -0.495945 0 -inf 0 0 0 0
1198 rs73918294 2 19813455 G C 0.198807 -0.000472343 0.000595737 -0.792872 0 -inf 0 0 0 0
1197 rs73918281 2 19812037 T C 0.198807 -0.00048497 0.00059599 -0.813722 0 -inf 0 0 0 0
1196 rs73918277 2 19806515 C T 0.197813 -0.000420277 0.000594255 -0.707234 0 -inf 0 0 0 0
1195 rs73918265 2 19776212 C T 0.0437376 0.00125149 0.00131738 0.949978 0 -inf 0 0 0 0
237 rs11688364 2 19844520 C G 0.197813 -0.000481324 0.000596559 -0.806833 0 -inf 0 0 0 0
248 rs11692297 2 19952783 C T 0.100398 0.000436687 0.000737063 0.592469 0 -inf 0 0 0 0
247 rs11692172 2 19812349 T C 0.121272 -0.000295593 0.000685852 -0.430986 0 -inf 0 0 0 0
246 rs11691985 2 19848291 A T 0.082505 -0.000698377 0.000828311 -0.843133 0 -inf 0 0 0 0
245 rs11690669 2 19909070 G A 0.286282 -0.000755348 0.000557895 -1.35393 0 -inf 0 0 0 0
244 rs11690613 2 19942814 A G 0.317097 -0.000405681 0.000511352 -0.793351 0 -inf 0 0 0 0
243 rs11690169 2 19736043 A G 0.184891 -0.000225273 0.000582022 -0.387053 0 -inf 0 0 0 0
242 rs11689702 2 19838380 G A 0.167992 -0.000292226 0.000623951 -0.468348 0 -inf 0 0 0 0
241 rs11689404 2 19915265 C T 0.49503 0.000241632 0.000470293 0.513791 0 -inf 0 0 0 0
240 rs11688971 2 19881473 A G 0.184891 -0.000466026 0.000612996 -0.760244 0 -inf 0 0 0 0
239 rs11688680 2 20133473 G C 0.218688 -0.000130207 0.000528818 -0.246223 0 -inf 0 0 0 0
238 rs11688624 2 19897520 G A 0.235586 -0.00106039 0.000632668 -1.67606 0 -inf 0 0 0 0
249 rs11692604 2 19947507 C T 0.483101 -0.000398503 0.000469564 -0.848665 0 -inf 0 0 0 0
236 rs11687591 2 19826777 G A 0.197813 -0.000463133 0.000596843 -0.775971 0 -inf 0 0 0 0
235 rs11687529 2 20067295 G A 0.114314 -0.00114871 0.000820013 -1.40084 0 -inf 0 0 0 0
234 rs11687408 2 19919427 C T 0.22167 -0.00111467 0.000641348 -1.738 0 -inf 0 0 0 0
233 rs11687240 2 19949214 C T 0.366799 -0.00058715 0.000489754 -1.19887 0 -inf 0 0 0 0
232 rs11686259 2 19818291 C A 0.198807 -0.000612286 0.000611674 -1.001 0 -inf 0 0 0 0
231 rs11685520 2 19908995 A G 0.286282 -0.00075535 0.000557891 -1.35394 0 -inf 0 0 0 0
230 rs11685112 2 19857513 T C 0.248509 -0.000401725 0.000536782 -0.748395 0 -inf 0 0 0 0
229 rs11685026 2 19781979 C A 0.0795229 -0.000704979 0.00082654 -0.852929 0 -inf 0 0 0 0
228 rs11684666 2 19897408 T A 0.299205 -0.000861538 0.000567542 -1.51802 0 -inf 0 0 0 0
227 rs11684331 2 19735950 C T 0.184891 -0.000207426 0.000581824 -0.35651 0 -inf 0 0 0 0
260 rs11696024 2 19812104 G A 0.166004 -0.0003065 0.000624863 -0.490507 0 -inf 0 0 0 0
271 rs11890119 2 19925805 A G 0.485089 0.000533959 0.000478596 1.11568 0 -inf 0 0 0 0
270 rs11890016 2 19779054 C A 0.17495 0.000741702 0.000659874 1.12401 0 -inf 0 0 0 0
269 rs11889602 2 19786092 G C 0.357853 0.00060013 0.000503959 1.19083 0 -inf 0 0 0 0
268 rs11888651 2 20079227 C T 0.480119 -0.000124887 0.00046532 -0.26839 0 -inf 0 0 0 0
267 rs11888312 2 19750729 G A 0.110338 -0.000663938 0.000703944 -0.943169 0 -inf 0 0 0 0
266 rs11888045 2 20091890 G T 0.109344 0.000828127 0.000839608 0.986326 0 -inf 0 0 0 0
265 rs11887799 2 20091399 G A 0.17495 0.000789424 0.000661414 1.19354 0 -inf 0 0 0 0
264 rs11886402 2 19963279 A G 0.0675944 0.000979375 0.000960708 1.01943 0 -inf 0 0 0 0
263 rs11886092 2 20063674 A G 0.403579 -0.000297925 0.000492716 -0.604658 0 -inf 0 0 0 0
262 rs11886022 2 19792805 A G 0.316103 6.93348e-05 0.000503515 0.137702 0 -inf 0 0 0 0
261 rs11884328 2 19821474 A G 0.415507 -1.70756e-05 0.000461443 -0.0370048 0 -inf 0 0 0 0
226 rs11684327 2 20000156 G A 0.148111 -0.00048561 0.000619207 -0.784245 0 -inf 0 0 0 0
259 rs11694821 2 20161008 A G 0.224652 -0.000138522 0.000521979 -0.265378 0 -inf 0 0 0 0
258 rs11694666 2 20014876 T C 0.367793 0.000488224 0.000498286 0.979807 0 -inf 0 0 0 0
257 rs11694077 2 19844185 A T 0.371769 -1.49537e-05 0.000474134 -0.0315391 0 -inf 0 0 0 0
256 rs11693807 2 19893229 C T 0.299205 -0.000850766 0.000565802 -1.50365 0 -inf 0 0 0 0
255 rs11693384 2 20149417 T C 0.224652 -0.00013676 0.000521955 -0.262015 0 -inf 0 0 0 0
254 rs11693336 2 20014695 A G 0.358847 0.000451702 0.000501047 0.901517 0 -inf 0 0 0 0
253 rs11693249 2 19780898 G A 0.219682 -0.000416096 0.000582189 -0.714709 0 -inf 0 0 0 0
252 rs11693130 2 19780720 G A 0.2167 -0.00036591 0.000581784 -0.628945 0 -inf 0 0 0 0
251 rs11692747 2 19947788 C G 0.170974 -0.00116426 0.000669665 -1.73857 0 -inf 0 0 0 0
250 rs11692727 2 19748792 A C 0.083499 0.000736251 0.000879419 0.837201 0 -inf 0 0 0 0
192 rs11531372 2 19784222 A T 0.0994036 -0.00124659 0.0035401 -0.352133 0 -inf 0 0 0 0
203 rs116561905 2 19795344 T C 0.0447316 -0.000269814 0.00118592 -0.227514 0 -inf 0 0 0 0
202 rs116552901 2 19724303 A C 0.0347913 0.000304312 0.00158803 0.191629 0 -inf 0 0 0 0
201 rs116316770 2 19804118 T C 0.0258449 -0.00272999 0.00172283 -1.5846 0 -inf 0 0 0 0
200 rs116297190 2 19814436 C T 0.0447316 -0.000445273 0.0011539 -0.385884 0 -inf 0 0 0 0
199 rs116186061 2 19776632 T C 0.028827 -0.000274165 0.00133782 -0.204934 0 -inf 0 0 0 0
198 rs116159272 2 19782673 G C 0.028827 0.0038234 0.00694561 0.550478 0 -inf 0 0 0 0
197 rs116154897 2 19694924 G A 0.138171 0.00023636 0.000728773 0.324326 0 -inf 0 0 0 0
196 rs116080375 2 19929058 G A 0.0715706 -0.00127713 0.00107544 -1.18755 0 -inf 0 0 0 0
195 rs115993596 2 19707401 T C 0.0337972 -0.000210974 0.001464 -0.144108 0 -inf 0 0 0 0
194 rs115893488 2 19893691 C T 0.0238569 0.0010718 0.00141518 0.75736 0 -inf 0 0 0 0
193 rs115891937 2 19850072 C T 0.0437376 -0.00633739 0.0049638 -1.27672 0 -inf 0 0 0 0
204 rs116690417 2 19950406 G A 0.0308151 2.05503e-05 0.00157501 0.0130478 0 -inf 0 0 0 0
191 rs115238805 2 19909144 A T 0.0188867 -0.00104919 0.00169971 -0.617277 0 -inf 0 0 0 0
190 rs115193291 2 20025220 A G 0.0487078 0.000287611 0.00106694 0.269565 0 -inf 0 0 0 0
189 rs115151466 2 19699706 G A 0.0536779 0.000776012 0.00104148 0.745103 0 -inf 0 0 0 0
188 rs115112542 2 19745430 C T 0.0437376 0.000940178 0.00123159 0.763387 0 -inf 0 0 0 0
187 rs115053430 2 19813148 G A 0.0377734 0.000356934 0.00125566 0.284259 0 -inf 0 0 0 0
186 rs114886527 2 19770824 A T 0.0328032 0.000167358 0.00136159 0.122913 0 -inf 0 0 0 0
185 rs114736920 2 19830905 C T 0.0308151 0.000298807 0.00122169 0.244586 0 -inf 0 0 0 0
184 rs114678605 2 19849311 G A 0.0198807 0.00292427 0.00183181 1.59638 0 -inf 0 0 0 0
183 rs114630483 2 20015727 G A 0.0178926 0.000396457 0.00166858 0.237601 0 -inf 0 0 0 0
182 rs114470958 2 19800758 C T 0.0218688 0.000955739 0.00625145 0.152883 0 -inf 0 0 0 0
215 rs11680554 2 20168753 G A 0.194831 -0.00023082 0.000549158 -0.420316 0 -inf 0 0 0 0
225 rs11683973 2 20165520 G C 0.222664 -0.000119454 0.000524621 -0.227695 0 -inf 0 0 0 0
224 rs11683902 2 19857433 A G 0.178926 -0.000282923 0.000608599 -0.464877 0 -inf 0 0 0 0
223 rs11683580 2 19796379 T C 0.196819 -0.000416814 0.000597631 -0.697444 0 -inf 0 0 0 0
222 rs11683563 2 19954038 G A 0.444334 -0.000158414 0.000456636 -0.346915 0 -inf 0 0 0 0
221 rs11683203 2 20036711 C T 0.392644 0.000524075 0.000489453 1.07074 0 -inf 0 0 0 0
220 rs11682428 2 19826519 A G 0.197813 -0.000469473 0.000596487 -0.787064 0 -inf 0 0 0 0
219 rs11682408 2 19953860 G A 0.166004 0.000340269 0.000595716 0.571194 0 -inf 0 0 0 0
218 rs11682365 2 19953813 G A 0.166004 0.000321271 0.000594794 0.540138 0 -inf 0 0 0 0
217 rs11681722 2 19975732 C T 0.202783 -0.0012761 0.000653296 -1.95332 0 -inf 0 0 0 0
216 rs11681533 2 19734670 C T 0.0755467 0.000361845 0.000897347 0.403239 0 -inf 0 0 0 0
272 rs11890596 2 19774351 C T 0.130219 -8.55027e-05 0.00069988 -0.122168 0 -inf 0 0 0 0
214 rs11677483 2 19950416 G A 0.170974 -0.00117662 0.000669414 -1.75769 0 -inf 0 0 0 0
213 rs11677459 2 19893828 A T 0.237575 -0.00103817 0.00063185 -1.64306 0 -inf 0 0 0 0
212 rs11677296 2 19852461 T C 0.197813 -0.000454037 0.000597628 -0.759732 0 -inf 0 0 0 0
211 rs11676894 2 19952946 A G 0.414513 -2.49299e-06 0.000114122 -0.021845 0 -inf 0 0 0 0
210 rs11676532 2 19716171 T C 0.0526839 -0.00493508 0.00436678 -1.13014 0 -inf 0 0 0 0
209 rs11676372 2 20072512 C T 0.313121 -0.000767933 0.000520773 -1.4746 0 -inf 0 0 0 0
208 rs11675651 2 19892414 A G 0.236581 -0.00118399 0.000649474 -1.82299 0 -inf 0 0 0 0
207 rs11675287 2 19745761 T C 0.0765408 0.000375957 0.000886075 0.424295 0 -inf 0 0 0 0
206 rs11675208 2 19891208 T C 0.236581 -0.00108663 0.000636192 -1.70802 0 -inf 0 0 0 0
205 rs11674764 2 19848185 G A 0.248509 -0.000248822 0.000529672 -0.469766 0 -inf 0 0 0 0
328 rs12473046 2 19771375 G A 0.472167 0.000432334 0.000478057 0.904356 0 -inf 0 0 0 0
339 rs12479063 2 19769507 C A 0.45825 0.000649384 0.000513277 1.26517 0 -inf 0 0 0 0
338 rs12479055 2 20037415 G A 0.434394 0.000457262 0.000475785 0.96107 0 -inf 0 0 0 0
337 rs12478491 2 19753324 C A 0.418489 0.000300415 0.000469096 0.640413 0 -inf 0 0 0 0
336 rs12478487 2 19876783 G C 0.0685885 0.000878426 0.00361622 0.242913 0 -inf 0 0 0 0
335 rs12478269 2 19713604 T G 0.290258 0.000539011 0.000518304 1.03995 0 -inf 0 0 0 0
334 rs12478064 2 19959680 T C 0.410537 0.000164282 0.000475697 0.345351 0 -inf 0 0 0 0
333 rs12478055 2 19959623 T C 0.410537 0.000160853 0.000475616 0.338199 0 -inf 0 0 0 0
332 rs12477809 2 19893293 C T 0.0795229 0.000450539 0.00356855 0.126252 0 -inf 0 0 0 0
331 rs12476841 2 19952835 C A 0.0666004 0.00102359 0.000969954 1.0553 0 -inf 0 0 0 0
330 rs12475290 2 19785820 C T 0.228628 -0.000854835 0.000582425 -1.46772 0 -inf 0 0 0 0
329 rs12474192 2 20085771 C T 0.082505 0.00104787 0.000901104 1.16288 0 -inf 0 0 0 0
340 rs12479078 2 19814725 T C 0.417495 6.62833e-06 0.000461367 0.0143667 0 -inf 0 0 0 0
327 rs12472768 2 19901682 G A 0.0755467 -0.000505572 0.000845939 -0.597646 0 -inf 0 0 0 0
326 rs12471889 2 19770213 G A 0.464215 0.00044783 0.000499825 0.895973 0 -inf 0 0 0 0
325 rs12469408 2 19953219 G T 0.0666004 0.00100579 0.000968431 1.03858 0 -inf 0 0 0 0
324 rs12468567 2 19700501 A T 0.0536779 -0.00147598 0.00113147 -1.30448 0 -inf 0 0 0 0
323 rs12467812 2 19995470 A G 0.333002 8.17366e-05 0.000494979 0.165131 0 -inf 0 0 0 0
322 rs12467754 2 19821912 G A 0.364811 0.000114179 0.000478993 0.238372 0 -inf 0 0 0 0
321 rs12467740 2 20122716 G A 0.178926 0.000788946 0.000657185 1.20049 0 -inf 0 0 0 0
320 rs12467541 2 19946414 G T 0.195825 0.000115859 0.000547157 0.211748 0 -inf 0 0 0 0
319 rs12467485 2 19773375 C T 0.200795 -0.000212831 0.000585173 -0.363706 0 -inf 0 0 0 0
318 rs12467412 2 19891807 G C 0.0795229 -0.000566743 0.00083594 -0.677971 0 -inf 0 0 0 0
351 rs12615747 2 20026052 A G 0.0367793 0.000379368 0.00118197 0.320964 0 -inf 0 0 0 0
361 rs12620863 2 20158464 A C 0.0904573 0.000296295 0.000870746 0.340277 0 -inf 0 0 0 0
360 rs12620588 2 19836260 A G 0.415507 1.29685e-05 0.000461399 0.0281068 0 -inf 0 0 0 0
359 rs12619053 2 19926460 G A 0.0447316 0.00010773 0.00119264 0.0903286 0 -inf 0 0 0 0
358 rs12617761 2 20088018 C T 0.0795229 0.00153488 0.00101046 1.51898 0 -inf 0 0 0 0
357 rs12617744 2 19957433 T A 0.0675944 0.00102723 0.000973443 1.05525 0 -inf 0 0 0 0
356 rs12617511 2 20070743 G A 0.37674 -0.000443266 0.000480991 -0.921568 0 -inf 0 0 0 0
355 rs12616917 2 20167398 T C 0.402584 0.000321819 0.000473659 0.679431 0 -inf 0 0 0 0
354 rs12616490 2 20026183 T C 0.0367793 0.000399574 0.0011855 0.33705 0 -inf 0 0 0 0
353 rs12615948 2 20071088 T C 0.37674 1.02845e-05 0.00204506 0.00502897 0 -inf 0 0 0 0
352 rs12615824 2 20123710 G A 0.178926 0.000755105 0.000654685 1.15339 0 -inf 0 0 0 0
317 rs12466802 2 20086166 G T 0.193837 -0.000281681 0.000556268 -0.506376 0 -inf 0 0 0 0
350 rs12615088 2 19962144 G T 0.0675944 0.000893895 0.000960719 0.930444 0 -inf 0 0 0 0
349 rs12614891 2 20055440 A G 0.0785288 -0.00671966 0.00358908 -1.87225 0 -inf 0 0 0 0
348 rs12614685 2 20039356 C T 0.394632 0.000480421 0.000485577 0.989383 0 -inf 0 0 0 0
347 rs12614643 2 20134248 C A 0.0666004 0.00035621 0.00085023 0.418958 0 -inf 0 0 0 0
346 rs12613704 2 19957292 C T 0.0675944 0.00106154 0.000975905 1.08775 0 -inf 0 0 0 0
345 rs12613209 2 20162971 T C 0.111332 0.000671779 0.00082793 0.811395 0 -inf 0 0 0 0
344 rs12613174 2 19752660 A G 0.0765408 0.000506417 0.000894193 0.56634 0 -inf 0 0 0 0
343 rs12611440 2 19745058 A C 0.0765408 0.000425076 0.000885567 0.480004 0 -inf 0 0 0 0
342 rs12479284 2 20155286 C T 0.084493 0.000420158 0.000758513 0.553924 0 -inf 0 0 0 0
341 rs12479234 2 19794074 C T 0.316103 6.63421e-05 0.000503482 0.131767 0 -inf 0 0 0 0
283 rs11902235 2 19963329 C T 0.0675944 0.000937153 0.000957176 0.979081 0 -inf 0 0 0 0
294 rs12053079 2 19939626 T C 0.431412 0.000453512 0.000476154 0.952448 0 -inf 0 0 0 0
293 rs12052274 2 20131672 C T 0.111332 0.000662806 0.00082776 0.800723 0 -inf 0 0 0 0
292 rs1204010 2 19982570 G C 0.193837 0.000974483 0.000600074 1.62394 0 -inf 0 0 0 0
291 rs1204009 2 19982206 T C 0.052684 0.00197461 0.00432169 0.456907 0 -inf 0 0 0 0
290 rs1204008 2 19985938 A T 0.0367793 -0.000513011 0.00108095 -0.474592 0 -inf 0 0 0 0
289 rs1204007 2 19986406 C T 0.0367793 -0.000556928 0.00107884 -0.516227 0 -inf 0 0 0 0
288 rs1204006 2 19987368 C T 0.0357853 -0.000986972 0.00112761 -0.875277 0 -inf 0 0 0 0
287 rs1191778 2 20131079 T C 0.444334 -0.000488529 0.000484925 -1.00743 0 -inf 0 0 0 0
286 rs1191776 2 20124434 G C 0.444334 -0.000476136 0.000489962 -0.971781 0 -inf 0 0 0 0
285 rs1191774 2 20139224 T C 0.442346 -0.000446533 0.000483345 -0.923839 0 -inf 0 0 0 0
284 rs11903117 2 20029122 C G 0.0347913 -0.000301265 0.00121889 -0.247163 0 -inf 0 0 0 0
295 rs12105038 2 19780684 C T 0.338966 0.000520177 0.000500361 1.0396 0 -inf 0 0 0 0
282 rs11899126 2 19778665 G A 0.170974 0.000717072 0.000659173 1.08784 0 -inf 0 0 0 0
281 rs11897847 2 19957401 G A 0.152087 0.000206242 0.000623336 0.330868 0 -inf 0 0 0 0
280 rs11897302 2 19774399 T C 0.136183 -4.39857e-05 0.000686437 -0.0640784 0 -inf 0 0 0 0
279 rs11896071 2 19979755 T C 0.0646123 0.000602786 0.000947603 0.636116 0 -inf 0 0 0 0
278 rs11895777 2 20104401 T C 0.0646123 -0.000202399 0.000875927 -0.231068 0 -inf 0 0 0 0
277 rs11895671 2 19971801 G C 0.0685885 0.000922617 0.000953382 0.967731 0 -inf 0 0 0 0
276 rs11895042 2 19925903 G A 0.485089 0.000543574 0.00047931 1.13407 0 -inf 0 0 0 0
275 rs11894315 2 20007856 C G 0.0328032 -0.000313769 0.00122668 -0.255786 0 -inf 0 0 0 0
274 rs11890940 2 19792715 G A 0.415507 -3.87018e-05 0.000464694 -0.0832845 0 -inf 0 0 0 0
273 rs11890602 2 19765602 A G 0.360835 0.000213137 0.000488282 0.436503 0 -inf 0 0 0 0
306 rs12464235 2 19883290 G A 0.230616 -0.000297288 0.000575638 -0.51645 0 -inf 0 0 0 0
316 rs12466754 2 19878289 C T 0.0795229 0.00101575 0.000867227 1.17126 0 -inf 0 0 0 0
315 rs12466563 2 19953089 T A 0.0666004 0.0010261 0.00097009 1.05774 0 -inf 0 0 0 0
314 rs12466415 2 20064698 A C 0.134195 0.000739721 0.000699208 1.05794 0 -inf 0 0 0 0
313 rs12465965 2 19828707 A C 0.414513 -1.58898e-05 0.000461474 -0.0344326 0 -inf 0 0 0 0
312 rs12465890 2 20085848 G A 0.193837 -0.000259713 0.000555745 -0.467324 0 -inf 0 0 0 0
311 rs12465749 2 19953128 A C 0.0666004 0.00100923 0.000968918 1.04161 0 -inf 0 0 0 0
310 rs12464978 2 19821951 A G 0.121272 -0.000559537 0.000725665 -0.771068 0 -inf 0 0 0 0
309 rs12464871 2 19952768 A G 0.0666004 0.0010235 0.000969943 1.05521 0 -inf 0 0 0 0
308 rs12464622 2 19700758 C G 0.0536779 -0.00152414 0.00113487 -1.34301 0 -inf 0 0 0 0
307 rs12464329 2 19961721 T C 0.410537 0.000169305 0.000475555 0.356017 0 -inf 0 0 0 0
181 rs114347963 2 20159241 G A 0.0666004 0.000782192 0.000889905 0.878961 0 -inf 0 0 0 0
305 rs12464127 2 20086302 T C 0.192843 -0.000298524 0.000557114 -0.535839 0 -inf 0 0 0 0
304 rs12463841 2 19760559 T A 0.295229 0.000454163 0.000512628 0.885951 0 -inf 0 0 0 0
303 rs12328613 2 20097874 T C 0.175944 0.00078903 0.000660265 1.19502 0 -inf 0 0 0 0
302 rs12233224 2 19949221 T C 0.161034 0.000293829 0.000629285 0.466926 0 -inf 0 0 0 0
301 rs12185663 2 19930323 G A 0.424453 -0.000466621 0.000479711 -0.972713 0 -inf 0 0 0 0
300 rs12185563 2 19917214 A C 0.22167 -0.00110151 0.000641087 -1.7182 0 -inf 0 0 0 0
299 rs12185562 2 19931869 C T 0.253479 -0.000981599 0.000596787 -1.64481 0 -inf 0 0 0 0
298 rs12151543 2 19826093 A T 0.197813 -0.000462389 0.00059656 -0.775091 0 -inf 0 0 0 0
297 rs12105949 2 19924684 C T 0.485089 0.000489572 0.000474625 1.03149 0 -inf 0 0 0 0
296 rs12105617 2 19781046 T C 0.180915 0.000408737 0.000645002 0.633698 0 -inf 0 0 0 0
57 rs10188179 2 20148477 C T 0.0666004 -0.000198842 0.000872891 -0.227798 0 -inf 0 0 0 0
68 rs10192603 2 19718615 C A 0.184891 -0.000208185 0.000581959 -0.357732 0 -inf 0 0 0 0
67 rs10192343 2 20019137 C T 0.0328032 -0.000313752 0.00122015 -0.257143 0 -inf 0 0 0 0
66 rs10191506 2 20026319 G A 0.437376 0.00044738 0.000474466 0.942914 0 -inf 0 0 0 0
65 rs10191437 2 20134424 T G 0.402584 0.000338039 0.000474438 0.712504 0 -inf 0 0 0 0
64 rs10191258 2 19931005 G A 0.49006 0.000446737 0.000473013 0.944448 0 -inf 0 0 0 0
63 rs10191017 2 19724957 G C 0.10835 -0.000629137 0.000709587 -0.886624 0 -inf 0 0 0 0
62 rs10190661 2 19933901 T C 0.341948 0.000863669 0.000538335 1.60433 0 -inf 0 0 0 0
61 rs10190627 2 19737064 C A 0.184891 -0.000216885 0.000581967 -0.372675 0 -inf 0 0 0 0
60 rs10189771 2 19955828 G C 0.419483 9.78464e-05 0.000475007 0.205989 0 -inf 0 0 0 0
59 rs10189249 2 20039652 A C 0.43837 0.000423308 0.000473336 0.894307 0 -inf 0 0 0 0
58 rs10188847 2 20048072 C T 0.429423 0.000626778 0.000496331 1.26282 0 -inf 0 0 0 0
69 rs10193582 2 19796191 G T 0.316103 7.42891e-05 0.000503544 0.147532 0 -inf 0 0 0 0
56 rs10187803 2 19736616 C T 0.109344 -0.000605909 0.000708802 -0.854835 0 -inf 0 0 0 0
55 rs10187524 2 20108764 T C 0.402584 0.00035458 0.000475052 0.746404 0 -inf 0 0 0 0
54 rs10186907 2 19797838 A T 0.11829 0.000577633 0.000767861 0.752261 0 -inf 0 0 0 0
53 rs10186623 2 19878136 A G 0.27833 -0.000698006 0.00053484 -1.30507 0 -inf 0 0 0 0
52 rs10186537 2 19806307 C T 0.172962 0.00062445 0.000615995 1.01373 0 -inf 0 0 0 0
51 rs10186442 2 19799631 G A 0.414513 4.04679e-07 5.52527e-05 0.00732414 0 -inf 0 0 0 0
50 rs10186182 2 20070196 G A 0.37674 -0.000461943 0.000481294 -0.959793 0 -inf 0 0 0 0
49 rs10186132 2 19811921 C A 0.364811 0.000136928 0.000479304 0.285682 0 -inf 0 0 0 0
48 rs10185695 2 19798989 G A 0.0735586 0.000974731 0.000997308 0.977362 0 -inf 0 0 0 0
47 rs10184780 2 20054392 G A 0.0775348 9.30353e-05 0.00080186 0.116024 0 -inf 0 0 0 0
80 rs10199396 2 19991514 C T 0.472167 -0.000333907 0.000464415 -0.718984 0 -inf 0 0 0 0
90 rs10202552 2 19709049 G A 0.431412 0.000459501 0.000469784 0.978111 0 -inf 0 0 0 0
89 rs10201990 2 19736177 T C 0.184891 -0.000220883 0.000581974 -0.379541 0 -inf 0 0 0 0
88 rs10201889 2 19988877 A G 0.161034 -0.00144202 0.00252795 -0.57043 0 -inf 0 0 0 0
87 rs10201338 2 19877624 A G 0.119284 -0.00117699 0.000789933 -1.48999 0 -inf 0 0 0 0
86 rs10201298 2 19879870 G T 0.178926 -0.00042985 0.000611235 -0.703249 0 -inf 0 0 0 0
85 rs10201255 2 19838970 G C 0.12326 -0.000512298 0.000722643 -0.708922 0 -inf 0 0 0 0
84 rs10201004 2 19791023 C A 0.444334 -1.67159e-06 0.000460749 -0.00362797 0 -inf 0 0 0 0
83 rs10200763 2 20048018 A G 0.397614 0.000582895 0.000501388 1.16256 0 -inf 0 0 0 0
82 rs10200756 2 20047997 A C 0.435388 0.000602256 0.00049212 1.2238 0 -inf 0 0 0 0
81 rs10200435 2 20034313 G A 0.357853 0.000445102 0.00050056 0.889208 0 -inf 0 0 0 0
46 rs10184466 2 20054057 G A 0.0755467 -0.00646432 0.00362595 -1.78279 0 -inf 0 0 0 0
79 rs10198689 2 19806249 A G 0.172962 0.000625771 0.00061603 1.01581 0 -inf 0 0 0 0
78 rs10197890 2 20112269 A G 0.0666004 -0.000132682 0.000871415 -0.15226 0 -inf 0 0 0 0
77 rs10197826 2 20010973 T C 0.0497018 -0.000438358 0.00100804 -0.434864 0 -inf 0 0 0 0
76 rs10197291 2 19878115 G A 0.27833 -0.000709793 0.000536025 -1.32418 0 -inf 0 0 0 0
75 rs10196738 2 20073682 G A 0.222664 -0.000967792 0.00057118 -1.69437 0 -inf 0 0 0 0
74 rs10196450 2 19941190 A C 0.429423 0.00044816 0.000475891 0.941727 0 -inf 0 0 0 0
73 rs10196129 2 19735103 A T 0.184891 -0.000214359 0.000581925 -0.368362 0 -inf 0 0 0 0
72 rs10194809 2 19819539 C T 0.16501 -0.000412925 0.000625221 -0.660447 0 -inf 0 0 0 0
71 rs10194637 2 19756389 G A 0.110338 -0.000640332 0.000703442 -0.910285 0 -inf 0 0 0 0
70 rs10194361 2 19935520 A G 0.342942 0.000855884 0.000539005 1.5879 0 -inf 0 0 0 0
12 rs10169966 2 19816577 T C 0.121272 -0.000571148 0.0007265 -0.786164 0 -inf 0 0 0 0
23 rs10172006 2 20044936 G A 0.364811 0.000623121 0.000513949 1.21242 0 -inf 0 0 0 0
22 rs10171948 2 20085769 G A 0.193837 0.00138346 0.000678525 2.03892 0 -inf 0 0 0 0
21 rs10171637 2 19916997 T C 0.445328 0.000501379 0.000479079 1.04655 0 -inf 0 0 0 0
20 rs10171558 2 19756191 C T 0.110338 -0.00063312 0.00070299 -0.90061 0 -inf 0 0 0 0
19 rs10171194 2 20047659 T G 0.40159 0.00062019 0.000500038 1.24029 0 -inf 0 0 0 0
18 rs10170996 2 19718983 G A 0.184891 -0.000196661 0.000581809 -0.338016 0 -inf 0 0 0 0
17 rs10170517 2 19771825 C T 0.111332 -0.000621305 0.000706827 -0.879006 0 -inf 0 0 0 0
16 rs10170324 2 19771691 C T 0.111332 -0.000619318 0.00070674 -0.876303 0 -inf 0 0 0 0
15 rs10170145 2 19819210 G A 0.363817 0.000130993 0.000479351 0.273272 0 -inf 0 0 0 0
14 rs10170143 2 19819204 G A 0.363817 0.000100091 0.000478848 0.209025 0 -inf 0 0 0 0
13 rs10170022 2 19917859 A C 0.250497 0.000784813 0.0005779 1.35804 0 -inf 0 0 0 0
24 rs10172147 2 19798438 A G 0.0328032 -0.000405867 0.00145358 -0.279219 0 -inf 0 0 0 0
11 rs10169726 2 20071945 C T 0.37674 -0.000462509 0.000481999 -0.959565 0 -inf 0 0 0 0
10 rs10169398 2 20160209 G A 0.111332 0.000673479 0.000828506 0.812884 0 -inf 0 0 0 0
9 rs10169053 2 19791601 T G 0.311133 0.00020629 0.000491546 0.419675 0 -inf 0 0 0 0
8 rs10168910 2 19713299 G T 0.184891 -0.000224905 0.000585731 -0.383973 0 -inf 0 0 0 0
7 rs10168217 2 20084387 G A 0.194831 0.00151439 0.000691383 2.19038 0 -inf 0 0 0 0
6 rs10166972 2 19818460 G T 0.419483 6.50685e-05 0.000464544 0.140069 0 -inf 0 0 0 0
5 rs10165686 2 19820641 T C 0.415507 1.49109e-06 0.000461384 0.00323176 0 -inf 0 0 0 0
4 rs10165582 2 19820562 T C 0.166004 -0.000282009 0.000623358 -0.452403 0 -inf 0 0 0 0
3 rs10165128 2 20161852 T G 0.402584 0.000317669 0.000473569 0.670798 0 -inf 0 0 0 0
2 rs1015378 2 19775396 G A 0.194831 1.24132e-05 0.000583813 0.0212622 0 -inf 0 0 0 0
35 rs10178869 2 19955811 A G 0.329026 -0.000387149 0.000494297 -0.783232 0 -inf 0 0 0 0
45 rs10184446 2 20027663 A G 0.367793 0.000454057 0.000494843 0.917578 0 -inf 0 0 0 0
44 rs10184029 2 19853833 G T 0.0516899 0.000418349 0.000945129 0.442637 0 -inf 0 0 0 0
43 rs10183811 2 19793458 G A 0.11829 0.000572767 0.000770724 0.743154 0 -inf 0 0 0 0
42 rs10183371 2 19731797 A G 0.184891 -0.000220893 0.000582016 -0.379531 0 -inf 0 0 0 0
41 rs10183284 2 19826792 A G 0.414513 7.54123e-06 0.000461402 0.0163442 0 -inf 0 0 0 0
40 rs10183107 2 20011034 C A 0.0497018 -0.000387947 0.00100574 -0.385732 0 -inf 0 0 0 0
39 rs10181645 2 20071553 T G 0.220676 -0.0010281 0.000578262 -1.77792 0 -inf 0 0 0 0
38 rs10181490 2 19847667 G A 0.0457256 -0.00645677 0.00494061 -1.30688 0 -inf 0 0 0 0
37 rs10181220 2 20035567 C T 0.393638 0.000518408 0.000489091 1.05994 0 -inf 0 0 0 0
36 rs10179104 2 19854935 A G 0.16004 -0.00061798 0.000666536 -0.927153 0 -inf 0 0 0 0
91 rs10203067 2 20148765 T G 0.17992 0.000762465 0.000655685 1.16285 0 -inf 0 0 0 0
34 rs10178866 2 19921962 G T 0.403579 0.000544154 0.000487973 1.11513 0 -inf 0 0 0 0
33 rs10178683 2 19955616 A G 0.487078 0.000299662 0.000466534 0.642316 0 -inf 0 0 0 0
32 rs10176996 2 19708692 C T 0.323062 0.000228607 0.00049967 0.457516 0 -inf 0 0 0 0
31 rs10175486 2 20109061 C T 0.17992 0.000831031 0.000658455 1.26209 0 -inf 0 0 0 0
30 rs10175236 2 20123937 T C 0.178926 0.000787989 0.000657379 1.19868 0 -inf 0 0 0 0
29 rs10175095 2 20164683 T C 0.112326 0.000672734 0.000828153 0.81233 0 -inf 0 0 0 0
28 rs1017446 2 20089224 T C 0.2833 0.000325196 0.000512121 0.634999 0 -inf 0 0 0 0
27 rs10174214 2 19723613 A C 0.322068 0.000384562 0.000505066 0.761409 0 -inf 0 0 0 0
26 rs10173007 2 19860539 G A 0.430417 -0.000164781 0.000463484 -0.355527 0 -inf 0 0 0 0
25 rs10172443 2 19744522 G A 0.109344 -0.000668482 0.000709273 -0.94249 0 -inf 0 0 0 0
147 rs11096622 2 20043338 C T 0.441352 0.000554111 0.000484547 1.14357 0 -inf 0 0 0 0
158 rs1115370 2 19818536 A G 0.166004 -0.000411593 0.000625188 -0.658352 0 -inf 0 0 0 0
157 rs1115214 2 20027448 A G 0.0457256 0.000411751 0.0010208 0.40336 0 -inf 0 0 0 0
156 rs111409203 2 19743796 C G 0.0208748 -0.00132671 0.00154388 -0.859337 0 -inf 0 0 0 0
155 rs111406291 2 20066076 G A 0.0497018 0.000929036 0.00116926 0.794552 0 -inf 0 0 0 0
154 rs11096632 2 20144372 C T 0.112326 0.000684859 0.000828697 0.826429 0 -inf 0 0 0 0
153 rs11096631 2 20124249 C T 0.0656064 0.00139175 0.00379244 0.36698 0 -inf 0 0 0 0
152 rs11096628 2 20074002 G C 0.37674 -0.000443723 0.000481005 -0.92249 0 -inf 0 0 0 0
151 rs11096627 2 20073995 T C 0.37674 -0.000443722 0.000481008 -0.922484 0 -inf 0 0 0 0
150 rs11096626 2 20073860 G T 0.37674 -0.000424422 0.000479944 -0.884315 0 -inf 0 0 0 0
149 rs11096625 2 20071954 A G 0.37674 -0.000461754 0.000481955 -0.958087 0 -inf 0 0 0 0
148 rs11096624 2 20063586 C T 0.258449 0.00023433 0.000559584 0.418757 0 -inf 0 0 0 0
159 rs111544073 2 19884955 T C 0.0248509 0.0022744 0.00140983 1.61324 0 -inf 0 0 0 0
146 rs11096619 2 20001026 T C 0.157058 -0.000547208 0.00062559 -0.874707 0 -inf 0 0 0 0
145 rs11096617 2 19954453 C G 0.209742 -0.00102413 0.000615496 -1.6639 0 -inf 0 0 0 0
144 rs11096616 2 19950959 G A 0.161034 0.000131186 0.000610511 0.214879 0 -inf 0 0 0 0
143 rs11096615 2 19950849 C T 0.161034 7.96493e-05 0.000609151 0.130755 0 -inf 0 0 0 0
142 rs11096614 2 19891058 G T 0.461233 0.000336548 0.000471601 0.713629 0 -inf 0 0 0 0
141 rs11096613 2 19886365 T G 0.294235 -0.000131746 0.000510476 -0.258086 0 -inf 0 0 0 0
140 rs11096609 2 19837614 T C 0.364811 0.000160216 0.000479982 0.333796 0 -inf 0 0 0 0
139 rs11096605 2 19812934 C T 0.166004 -0.000333389 0.000625583 -0.532926 0 -inf 0 0 0 0
138 rs11096604 2 19812598 C T 0.2167 -0.00041797 0.000554754 -0.753432 0 -inf 0 0 0 0
137 rs11096603 2 19812531 C T 0.167992 -0.000255671 0.000615537 -0.415362 0 -inf 0 0 0 0
170 rs112723459 2 19782536 T C 0.0318091 -0.00227869 0.00145712 -1.56383 0 -inf 0 0 0 0
180 rs114195113 2 19939936 C T 0.0437376 0.000497066 0.00127318 0.390412 0 -inf 0 0 0 0
179 rs114030247 2 20124523 G A 0.026839 -0.00070811 0.00136776 -0.517715 0 -inf 0 0 0 0
178 rs114012863 2 19881183 C T 0.0308151 0.000943276 0.00180628 0.52222 0 -inf 0 0 0 0
177 rs113753169 2 20065865 C T 0.0497018 0.000941077 0.00117534 0.800685 0 -inf 0 0 0 0
176 rs113723259 2 20026879 C T 0.026839 -0.00287313 0.00155576 -1.84676 0 -inf 0 0 0 0
175 rs113586023 2 20154733 G A 0.0208748 -0.000932742 0.00143034 -0.65211 0 -inf 0 0 0 0
174 rs113503646 2 19766210 A C 0.110338 -0.000594693 0.000703191 -0.845707 0 -inf 0 0 0 0
173 rs113386058 2 20143831 A T 0.027833 0.00155686 0.00161132 0.966204 0 -inf 0 0 0 0
172 rs113183600 2 20124605 T C 0.0666004 0.000728295 0.000888073 0.820085 0 -inf 0 0 0 0
171 rs112906499 2 19891381 G A 0.083499 -0.000692145 0.000856238 -0.808355 0 -inf 0 0 0 0
136 rs11096602 2 19793226 A G 0.415507 -3.23178e-07 1.01406e-05 -0.0318696 0 -inf 0 0 0 0
169 rs112532085 2 19982495 C A 0.140159 -0.00100536 0.000671797 -1.49653 0 -inf 0 0 0 0
168 rs112426181 2 19927741 G T 0.0347913 -0.000398689 0.00123375 -0.323152 0 -inf 0 0 0 0
167 rs112309861 2 20101299 A G 0.0188867 0.000214812 0.00145622 0.147514 0 -inf 0 0 0 0
166 rs112260041 2 19922729 T C 0.0347913 -0.00233094 0.00534154 -0.436379 0 -inf 0 0 0 0
165 rs111986486 2 19986688 G A 0.0178926 -0.00286385 0.00166161 -1.72354 0 -inf 0 0 0 0
164 rs111974818 2 19959281 C T 0.028827 -0.00298201 0.00148241 -2.01159 0 -inf 0 0 0 0
163 rs111966363 2 19745456 G A 0.12326 -0.000537237 0.000712333 -0.754194 0 -inf 0 0 0 0
162 rs111894688 2 19848193 C T 0.102386 0.000257886 0.000762784 0.338085 0 -inf 0 0 0 0
161 rs1118207 2 19813197 T A 0.166004 -0.000319912 0.000625136 -0.511748 0 -inf 0 0 0 0
160 rs111736994 2 20037971 C T 0.026839 -0.00281047 0.0015502 -1.81297 0 -inf 0 0 0 0
102 rs10206516 2 19805785 G A 0.172962 0.000631587 0.000616473 1.02452 0 -inf 0 0 0 0
113 rs1026293 2 19843041 T C 0.416501 4.01632e-05 0.000461498 0.0870278 0 -inf 0 0 0 0
112 rs10211561 2 19815889 A G 0.416501 1.90872e-05 0.000461395 0.0413685 0 -inf 0 0 0 0
111 rs10211513 2 20125490 C T 0.177932 0.000793769 0.000657988 1.20636 0 -inf 0 0 0 0
110 rs10211368 2 19811982 G T 0.364811 0.000124728 0.00047906 0.260361 0 -inf 0 0 0 0
109 rs10211339 2 19854537 C T 0.15507 -0.000590493 0.000664742 -0.888305 0 -inf 0 0 0 0
108 rs10211322 2 19720548 A C 0.10835 -0.000607955 0.000709107 -0.857354 0 -inf 0 0 0 0
107 rs10211008 2 20088403 G A 0.191849 0.0013824 0.000675149 2.04755 0 -inf 0 0 0 0
106 rs10208878 2 20142744 G A 0.112326 0.000657156 0.000827432 0.794212 0 -inf 0 0 0 0
105 rs10208877 2 19723280 C T 0.10835 -0.000622956 0.000709156 -0.878446 0 -inf 0 0 0 0
104 rs10208388 2 20044706 T C 0.442346 0.000577925 0.000487196 1.18623 0 -inf 0 0 0 0
103 rs10207179 2 19798504 C T 0.316103 9.17191e-05 0.000503728 0.182081 0 -inf 0 0 0 0
114 rs10439377 2 19785440 T C 0.459245 0.000651278 0.000486912 1.33757 0 -inf 0 0 0 0
101 rs10206483 2 19740727 G T 0.109344 -0.000600148 0.000708012 -0.847652 0 -inf 0 0 0 0
100 rs10205025 2 19917864 C A 0.250497 0.000852386 0.000583313 1.46128 0 -inf 0 0 0 0
99 rs10204761 2 19905077 G C 0.161034 -0.000703265 0.000655209 -1.07334 0 -inf 0 0 0 0
98 rs10204428 2 20084133 A G 0.102386 0.00219764 0.000982428 2.23695 0 -inf 0 0 0 0
97 rs10204417 2 19792115 C T 0.0735586 0.00104844 0.0010049 1.04332 0 -inf 0 0 0 0
96 rs10204367 2 19807147 T C 0.172962 0.000626448 0.000616086 1.01682 0 -inf 0 0 0 0
95 rs10204331 2 19988956 A C 0.16004 -0.00052031 0.000590015 -0.881859 0 -inf 0 0 0 0
94 rs10204093 2 20089771 A C 0.290258 0.00116865 0.000592507 1.97239 0 -inf 0 0 0 0
93 rs10203340 2 20047977 T C 0.44334 0.000585991 0.000489083 1.19814 0 -inf 0 0 0 0
92 rs10203099 2 19980363 G A 0.0298211 0.000378131 0.00138828 0.272375 0 -inf 0 0 0 0
125 rs10514630 2 19909301 G T 0.286282 -0.000755011 0.000557857 -1.35341 0 -inf 0 0 0 0
135 rs11096601 2 19780305 T C 0.37674 0.000371747 0.000483867 0.768284 0 -inf 0 0 0 0
134 rs11096600 2 19764580 T C 0.201789 -0.00014313 0.000578358 -0.247476 0 -inf 0 0 0 0
133 rs11096597 2 19716396 T C 0.0755467 0.000459378 0.000888048 0.517289 0 -inf 0 0 0 0
132 rs11096595 2 19709685 C T 0.0765408 0.000434517 0.000887752 0.489457 0 -inf 0 0 0 0
131 rs11096593 2 19698096 T C 0.338966 0.000389042 0.00048914 0.79536 0 -inf 0 0 0 0
130 rs1109656 2 19915284 C T 0.290258 -0.000746052 0.000560201 -1.33176 0 -inf 0 0 0 0
129 rs1095014 2 19756008 G A 0.248509 0.000417897 0.000536711 0.778627 0 -inf 0 0 0 0
128 rs1078150 2 19934280 C T 0.2833 0.00065972 0.000539803 1.22215 0 -inf 0 0 0 0
127 rs1056233 2 20113088 G T 0.223658 9.50311e-05 0.00226895 0.0418832 0 -inf 0 0 0 0
126 rs10514631 2 19903972 A G 0.252485 -0.000966459 0.000605485 -1.59617 0 -inf 0 0 0 0
362 rs12621411 2 19916425 C A 0.0497018 0.00172391 0.00406133 0.42447 0 -inf 0 0 0 0
124 rs10495700 2 20166965 A G 0.402584 0.000326104 0.000473869 0.688173 0 -inf 0 0 0 0
123 rs10495699 2 19997343 G A 0.481113 -0.000207698 0.000453386 -0.458105 0 -inf 0 0 0 0
122 rs10495698 2 19727406 G C 0.055666 -0.00188282 0.00113894 -1.65314 0 -inf 0 0 0 0
121 rs10495697 2 19695206 T A 0.353877 -0.000227905 0.000490127 -0.464992 0 -inf 0 0 0 0
120 rs10495696 2 19693806 A G 0.0725646 -0.000769738 0.000932358 -0.825582 0 -inf 0 0 0 0
119 rs10490753 2 19974697 A G 0.0675944 0.000958536 0.000957212 1.00138 0 -inf 0 0 0 0
118 rs10469799 2 19968067 C T 0.350895 0.00040853 0.00049614 0.823417 0 -inf 0 0 0 0
117 rs10445843 2 19907705 C G 0.289264 -0.000733672 0.000554595 -1.3229 0 -inf 0 0 0 0
116 rs10445842 2 19906771 A G 0.251491 -0.000951371 0.000606047 -1.5698 0 -inf 0 0 0 0
115 rs10445838 2 19908419 A G 0.286282 -0.000751597 0.000557457 -1.34826 0 -inf 0 0 0 0
598 rs16987112 2 19994998 A G 0.0695825 -0.000167972 0.000811831 -0.206905 0 -inf 0 0 0 0
609 rs1718621 2 19760508 C A 0.224652 0.000305408 0.000577732 0.528633 0 -inf 0 0 0 0
608 rs16987257 2 20159907 T C 0.222664 9.76182e-05 0.00226887 0.0430251 0 -inf 0 0 0 0
607 rs16987220 2 20098561 G A 0.224652 -9.60764e-05 0.000524372 -0.183222 0 -inf 0 0 0 0
606 rs16987218 2 20098208 T C 0.0656064 0.000522175 0.000891796 0.585532 0 -inf 0 0 0 0
605 rs16987211 2 20095847 T C 0.0656064 0.000536261 0.000889036 0.603194 0 -inf 0 0 0 0
604 rs16987206 2 20090739 G A 0.17495 0.00082724 0.000665139 1.24371 0 -inf 0 0 0 0
603 rs16987205 2 20087984 T G 0.193837 -0.000285183 0.000556494 -0.512464 0 -inf 0 0 0 0
602 rs16987155 2 20045737 G A 0.0308151 -7.65464e-05 0.00124181 -0.061641 0 -inf 0 0 0 0
601 rs16987151 2 20043254 A G 0.0357853 -0.00332444 0.00532337 -0.624498 0 -inf 0 0 0 0
600 rs16987149 2 20040533 G A 0.0328032 -0.000410857 0.00122249 -0.336083 0 -inf 0 0 0 0
599 rs16987121 2 20006636 C A 0.0725646 0.000846027 0.000902635 0.937285 0 -inf 0 0 0 0
610 rs1718622 2 19756850 T C 0.224652 0.000281966 0.000576777 0.488866 0 -inf 0 0 0 0
597 rs16987088 2 19977050 G A 0.0636183 0.000814703 0.000966559 0.842889 0 -inf 0 0 0 0
596 rs16987049 2 19961815 C T 0.0656064 0.000963935 0.000968796 0.994983 0 -inf 0 0 0 0
595 rs16987044 2 19955526 A G 0.0805169 0.000709385 0.000902809 0.785753 0 -inf 0 0 0 0
594 rs16987022 2 19953463 T C 0.0666004 0.001031 0.000970826 1.06199 0 -inf 0 0 0 0
593 rs16987002 2 19952522 T C 0.0666004 0.000846151 0.000943841 0.896497 0 -inf 0 0 0 0
592 rs16987000 2 19952459 A G 0.0666004 0.00104466 0.000971457 1.07535 0 -inf 0 0 0 0
591 rs16986997 2 19952381 G A 0.0666004 0.00189775 0.00400207 0.474191 0 -inf 0 0 0 0
590 rs16986989 2 19951920 G T 0.0666004 0.00102669 0.000970376 1.05803 0 -inf 0 0 0 0
589 rs16986985 2 19951792 G C 0.0666004 0.00102978 0.000970404 1.06119 0 -inf 0 0 0 0
588 rs16986974 2 19951213 G A 0.0666004 0.00104737 0.000970816 1.07886 0 -inf 0 0 0 0
621 rs17555778 2 19909623 A G 0.286282 -0.000755489 0.000557903 -1.35416 0 -inf 0 0 0 0
631 rs17619294 2 19865840 C T 0.0805169 0.00104829 0.00347088 0.302025 0 -inf 0 0 0 0
630 rs17619264 2 19861191 T C 0.0805169 -0.000316163 0.000800919 -0.39475 0 -inf 0 0 0 0
629 rs17618762 2 19846104 A G 0.0616302 -0.000299566 0.000920875 -0.325305 0 -inf 0 0 0 0
628 rs17564315 2 19958496 G A 0.152087 0.000201086 0.000623251 0.322641 0 -inf 0 0 0 0
627 rs17564238 2 19956278 C A 0.205765 -0.00100115 0.00061409 -1.63031 0 -inf 0 0 0 0
626 rs17563137 2 19935322 A G 0.0347913 -0.000602018 0.00125073 -0.481332 0 -inf 0 0 0 0
625 rs17563075 2 19934340 T G 0.187873 0.00035584 0.000566754 0.627856 0 -inf 0 0 0 0
624 rs17562937 2 19931892 C T 0.0347913 -0.00232839 0.00534018 -0.436014 0 -inf 0 0 0 0
623 rs17562736 2 19925828 T C 0.485089 0.000532701 0.000478512 1.11325 0 -inf 0 0 0 0
622 rs17562209 2 19911287 C T 0.222664 -0.000992153 0.000629663 -1.57569 0 -inf 0 0 0 0
587 rs16986953 2 19942473 G A 0.0884692 0.000420774 0.000939177 0.448024 0 -inf 0 0 0 0
620 rs17555254 2 19889752 T A 0.0815109 -0.00032968 0.000820439 -0.401834 0 -inf 0 0 0 0
619 rs17554817 2 19872476 G A 0.084493 -6.70431e-05 0.000780405 -0.0859081 0 -inf 0 0 0 0
618 rs17554501 2 19861003 T G 0.0805169 -0.000300932 0.000800712 -0.375831 0 -inf 0 0 0 0
617 rs17554487 2 19860414 G A 0.0805169 0.000806121 0.00346497 0.232649 0 -inf 0 0 0 0
616 rs1718654 2 19710594 C G 0.323062 -0.000186268 0.000498466 -0.373682 0 -inf 0 0 0 0
615 rs1718653 2 19710211 A G 0.322068 -0.000192031 0.000498675 -0.385082 0 -inf 0 0 0 0
614 rs1718651 2 19708876 G A 0.266402 0.000247728 0.000529973 0.467436 0 -inf 0 0 0 0
613 rs1718641 2 19699611 C T 0.389662 -0.000149392 0.000465594 -0.320862 0 -inf 0 0 0 0
612 rs1718640 2 19736815 G A 0.218688 0.000270683 0.000574752 0.470957 0 -inf 0 0 0 0
611 rs1718637 2 19741280 A C 0.424453 -0.000277579 0.000464571 -0.597495 0 -inf 0 0 0 0
553 rs1595415 2 20167966 G T 0.469185 0.000257354 0.000462462 0.556486 0 -inf 0 0 0 0
564 rs1649386 2 19741645 C T 0.425447 -0.00030027 0.000465131 -0.645561 0 -inf 0 0 0 0
563 rs1649379 2 19753898 T C 0.224652 0.000284791 0.000576976 0.493593 0 -inf 0 0 0 0
562 rs1649378 2 19753895 G C 0.110338 0.000613278 0.000707719 0.866556 0 -inf 0 0 0 0
561 rs1649372 2 19710770 C T 0.266402 0.000228761 0.00052926 0.432228 0 -inf 0 0 0 0
560 rs1649371 2 19710745 G T 0.322068 -0.000199661 0.000498967 -0.400148 0 -inf 0 0 0 0
559 rs1649367 2 19742399 C A 0.425447 -0.000299025 0.000465085 -0.642948 0 -inf 0 0 0 0
558 rs1649361 2 19699023 A G 0.437376 0.00081562 0.000496495 1.64276 0 -inf 0 0 0 0
557 rs1620840 2 19699768 G A 0.277336 0.000193741 0.000505622 0.383174 0 -inf 0 0 0 0
556 rs1618068 2 19740563 C A 0.498012 -0.000381764 0.000459548 -0.830739 0 -inf 0 0 0 0
555 rs1616449 2 19740739 A G 0.424453 -0.000279971 0.000464487 -0.602754 0 -inf 0 0 0 0
554 rs1597920 2 19813974 C T 0.364811 0.000121821 0.000479053 0.254297 0 -inf 0 0 0 0
565 rs1649387 2 19741318 A G 0.424453 -0.000291163 0.000464889 -0.626308 0 -inf 0 0 0 0
552 rs1593744 2 19733749 T C 0.184891 -0.000216067 0.000581998 -0.371251 0 -inf 0 0 0 0
551 rs1593743 2 19733714 G A 0.185885 -0.000222931 0.000582036 -0.383019 0 -inf 0 0 0 0
550 rs1593742 2 19733675 T C 0.184891 -0.000221926 0.000582003 -0.381313 0 -inf 0 0 0 0
549 rs1593741 2 19733481 C T 0.10835 -0.000671522 0.000709849 -0.946007 0 -inf 0 0 0 0
548 rs1584784 2 19966874 G A 0.156064 -0.00017747 0.000623328 -0.284714 0 -inf 0 0 0 0
547 rs1583629 2 20105849 C T 0.0666004 -0.000178996 0.000875597 -0.204428 0 -inf 0 0 0 0
546 rs1580058 2 19856960 G A 0.16998 -0.000727329 0.000654569 -1.11116 0 -inf 0 0 0 0
545 rs1580057 2 19856621 C T 0.170974 -0.000716427 0.000653818 -1.09576 0 -inf 0 0 0 0
544 rs1579206 2 19722282 T C 0.10835 -0.000609348 0.000709191 -0.859215 0 -inf 0 0 0 0
543 rs1579204 2 19722914 G A 0.10835 0.00149836 0.00249115 0.601472 0 -inf 0 0 0 0
576 rs16986750 2 19801377 G A 0.0725646 0.00102634 0.0010014 1.02491 0 -inf 0 0 0 0
586 rs16986926 2 19922493 C G 0.119284 0.000311684 0.000632203 0.493012 0 -inf 0 0 0 0
585 rs16986897 2 19914268 A G 0.290258 -0.000718467 0.000555246 -1.29396 0 -inf 0 0 0 0
584 rs16986896 2 19913044 G A 0.289264 -0.000699854 0.000553363 -1.26473 0 -inf 0 0 0 0
583 rs16986895 2 19910420 C G 0.286282 -0.000766486 0.000558698 -1.37191 0 -inf 0 0 0 0
582 rs16986865 2 19889206 C T 0.0775348 -0.00030099 0.000829967 -0.362653 0 -inf 0 0 0 0
581 rs16986862 2 19888243 T C 0.0516899 0.000336767 0.00106949 0.314886 0 -inf 0 0 0 0
580 rs16986826 2 19878194 C A 0.27833 -0.000711401 0.000535851 -1.32761 0 -inf 0 0 0 0
579 rs16986811 2 19846831 G C 0.0506958 0.000401065 0.000928904 0.431761 0 -inf 0 0 0 0
578 rs16986776 2 19809016 T A 0.0447316 -0.000563579 0.00116637 -0.483189 0 -inf 0 0 0 0
577 rs16986755 2 19805998 A C 0.0447316 -0.000685285 0.00118546 -0.578077 0 -inf 0 0 0 0
632 rs17619419 2 19869166 G A 0.0805169 -0.000359518 0.000802996 -0.447721 0 -inf 0 0 0 0
575 rs16986660 2 19761919 T C 0.191849 -0.000386161 0.000601448 -0.642052 0 -inf 0 0 0 0
574 rs16986653 2 19755193 A G 0.110338 -0.000653031 0.000703436 -0.928345 0 -inf 0 0 0 0
573 rs16986644 2 19753450 T C 0.110338 -0.000656607 0.000703635 -0.933165 0 -inf 0 0 0 0
572 rs16986643 2 19753086 A C 0.0765408 0.000513394 0.000894363 0.574033 0 -inf 0 0 0 0
571 rs16986622 2 19741921 C T 0.0765408 0.000384063 0.000885965 0.433497 0 -inf 0 0 0 0
570 rs16986619 2 19740980 T C 0.0745527 0.000382408 0.000891125 0.429129 0 -inf 0 0 0 0
569 rs16986549 2 19696081 A G 0.499006 -0.000215828 0.000456869 -0.472408 0 -inf 0 0 0 0
568 rs16981948 2 19743814 T C 0.0765408 0.000436121 0.000886581 0.491913 0 -inf 0 0 0 0
567 rs16981944 2 19742825 A G 0.0765408 -0.00334795 0.00378071 -0.885536 0 -inf 0 0 0 0
566 rs1649389 2 19739702 T C 0.498012 -0.000374243 0.000459605 -0.814272 0 -inf 0 0 0 0
688 rs1960089 2 20049147 A G 0.444334 0.000610595 0.000490614 1.24455 0 -inf 0 0 0 0
699 rs2042817 2 19706776 T C 0.110338 -0.000631966 0.000713042 -0.886295 0 -inf 0 0 0 0
698 rs2028208 2 20150817 T C 0.222664 -9.47761e-05 0.000524167 -0.180813 0 -inf 0 0 0 0
697 rs2028207 2 20140157 C T 0.444334 0.000427827 0.00048114 0.889194 0 -inf 0 0 0 0
696 rs2013613 2 19811277 C T 0.364811 0.000130897 0.000479121 0.273203 0 -inf 0 0 0 0
695 rs2004115 2 19811100 A T 0.198807 -0.00050539 0.000597051 -0.846477 0 -inf 0 0 0 0
694 rs2004114 2 19811249 G A 0.364811 0.000135946 0.00047919 0.2837 0 -inf 0 0 0 0
693 rs1992167 2 20127354 G C 0.224652 -0.000136543 0.000521974 -0.26159 0 -inf 0 0 0 0
692 rs1985054 2 20164301 C T 0.027833 0.000595342 0.00140617 0.42338 0 -inf 0 0 0 0
691 rs1966867 2 19936983 C G 0.187873 0.000432867 0.000566996 0.763439 0 -inf 0 0 0 0
690 rs1965705 2 19765763 T C 0.200795 -0.000226622 0.000582499 -0.389051 0 -inf 0 0 0 0
689 rs1960090 2 20050268 A G 0.365805 0.000694865 0.000521199 1.33321 0 -inf 0 0 0 0
700 rs2081771 2 19814765 T G 0.198807 -0.000479203 0.000596016 -0.804011 0 -inf 0 0 0 0
687 rs1946442 2 19860257 T A 0.0805169 0.000948912 0.00347089 0.273391 0 -inf 0 0 0 0
686 rs1921731 2 20141909 C T 0.223658 -0.000146852 0.000522113 -0.281266 0 -inf 0 0 0 0
685 rs191322353 2 20121611 C A 0.0427435 0.000740643 0.00144392 0.51294 0 -inf 0 0 0 0
684 rs1896459 2 19712291 A G 0.184891 -0.000238843 0.00058219 -0.410249 0 -inf 0 0 0 0
683 rs1869305 2 19919289 C T 0.447316 0.000487367 0.000477676 1.02029 0 -inf 0 0 0 0
682 rs1869304 2 19922947 G A 0.403579 0.00054628 0.000488106 1.11918 0 -inf 0 0 0 0
681 rs1866185 2 20023396 T A 0.0347913 -0.0043871 0.00529132 -0.829112 0 -inf 0 0 0 0
680 rs1866183 2 20023099 T A 0.0347913 0.000538796 0.00118675 0.454011 0 -inf 0 0 0 0
679 rs1866182 2 20022983 T A 0.0347913 0.00052547 0.00118611 0.44302 0 -inf 0 0 0 0
678 rs1863778 2 19694446 G T 0.498012 -0.000226373 0.000457608 -0.494688 0 -inf 0 0 0 0
711 rs2219009 2 19883368 A G 0.230616 -0.000306386 0.000576403 -0.531548 0 -inf 0 0 0 0
1 rs1005943 2 19955205 T C 0.34493 0.000703378 0.000508516 1.3832 0 -inf 0 0 0 0
721 rs2347007 2 19801832 C A 0.172962 0.000484349 0.000609347 0.794866 0 -inf 0 0 0 0
720 rs2304589 2 20101487 G A 0.17495 0.000783322 0.000660019 1.18682 0 -inf 0 0 0 0
719 rs2293671 2 20137864 T C 0.112326 0.000643187 0.000827046 0.777693 0 -inf 0 0 0 0
718 rs2293670 2 20133346 C T 0.0666004 0.000721573 0.000887461 0.813076 0 -inf 0 0 0 0
717 rs2293669 2 20133221 C T 0.0666004 -0.000146849 0.000911745 -0.161064 0 -inf 0 0 0 0
716 rs2278528 2 20101832 C G 0.17495 0.000784326 0.000660176 1.18805 0 -inf 0 0 0 0
714 rs2276607 2 20069380 C A 0.126243 0.000618175 0.000706348 0.87517 0 -inf 0 0 0 0
713 rs2276606 2 20069414 G A 0.44334 -0.000127389 0.000464936 -0.273992 0 -inf 0 0 0 0
712 rs2276605 2 20072170 G A 0.37674 -0.000463596 0.000482069 -0.96168 0 -inf 0 0 0 0
677 rs1863777 2 19729131 T C 0.321074 0.00126475 0.00160164 0.789656 0 -inf 0 0 0 0
710 rs2219008 2 19883407 A G 0.230616 -0.000283238 0.000575107 -0.492496 0 -inf 0 0 0 0
709 rs2198368 2 19883495 A G 0.230616 -0.000251912 0.00057045 -0.441602 0 -inf 0 0 0 0
708 rs2167796 2 19915600 C A 0.224652 -0.000948935 0.000631793 -1.50197 0 -inf 0 0 0 0
707 rs2162583 2 19727708 C T 0.0755467 0.000438371 0.000887885 0.493725 0 -inf 0 0 0 0
706 rs2123538 2 19937746 C T 0.426441 0.00191889 0.00200732 0.955946 0 -inf 0 0 0 0
705 rs2123537 2 19945532 C T 0.4334 3.10234e-05 0.000475885 0.0651911 0 -inf 0 0 0 0
704 rs2123536 2 19945577 T C 0.058648 -0.000484908 0.00107097 -0.452773 0 -inf 0 0 0 0
703 rs2123535 2 19955245 T C 0.485089 0.000420509 0.000468028 0.898471 0 -inf 0 0 0 0
702 rs2083142 2 20050853 T C 0.370775 0.000713719 0.000525327 1.35862 0 -inf 0 0 0 0
701 rs2081772 2 19814402 T A 0.166004 -0.000319584 0.000625115 -0.51124 0 -inf 0 0 0 0
643 rs17686199 2 19773144 G A 0.49503 0.00053065 0.000482812 1.09908 0 -inf 0 0 0 0
654 rs17760124 2 19741783 A G 0.290258 0.000538971 0.000518962 1.03856 0 -inf 0 0 0 0
653 rs17759661 2 19729795 C A 0.49503 -0.00110984 0.00198437 -0.55929 0 -inf 0 0 0 0
652 rs17759637 2 19729561 T C 0.204771 -6.65339e-05 0.000577708 -0.115169 0 -inf 0 0 0 0
651 rs17758679 2 19697153 G A 0.111332 -0.000620622 0.000709139 -0.875176 0 -inf 0 0 0 0
650 rs17758655 2 19696456 T C 0.110338 -0.000574191 0.000707272 -0.81184 0 -inf 0 0 0 0
649 rs17707800 2 19697223 G A 0.331014 0.000327651 0.000487599 0.671968 0 -inf 0 0 0 0
648 rs17689262 2 20081474 G A 0.154076 -0.000246729 0.000619261 -0.398424 0 -inf 0 0 0 0
647 rs17687974 2 20006833 G A 0.0387674 0.000953086 0.00136972 0.695824 0 -inf 0 0 0 0
646 rs17687404 2 19808213 A T 0.0994036 0.000169688 0.000701151 0.242013 0 -inf 0 0 0 0
645 rs17686549 2 19780732 A G 0.259443 4.85128e-05 0.00051423 0.0943405 0 -inf 0 0 0 0
644 rs17686418 2 19775788 C A 0.175944 0.000130972 0.000609566 0.214862 0 -inf 0 0 0 0
655 rs17760259 2 19744462 T C 0.425447 0.000330757 0.000466431 0.709122 0 -inf 0 0 0 0
642 rs17685969 2 19765391 C T 0.223658 0.000308239 0.000577639 0.533619 0 -inf 0 0 0 0
641 rs17635460 2 19789753 G A 0.100398 0.000129439 0.000699974 0.18492 0 -inf 0 0 0 0
640 rs17621899 2 19952635 A T 0.173956 -0.00106112 0.000653103 -1.62474 0 -inf 0 0 0 0
639 rs17620528 2 19914675 T C 0.0248509 0.00230878 0.00150894 1.53007 0 -inf 0 0 0 0
638 rs17620409 2 19910539 A C 0.286282 -0.000753956 0.000557733 -1.35182 0 -inf 0 0 0 0
637 rs17620259 2 19908539 C T 0.286282 -0.000752625 0.000557769 -1.34935 0 -inf 0 0 0 0
636 rs17620150 2 19905451 C G 0.0755467 -0.000583529 0.0008497 -0.686748 0 -inf 0 0 0 0
635 rs17619532 2 19874912 A G 0.167992 0.000168567 0.000659667 0.255533 0 -inf 0 0 0 0
634 rs17619461 2 19870202 A G 0.0815109 -0.000300089 0.000801017 -0.374635 0 -inf 0 0 0 0
633 rs17619443 2 19870143 T C 0.0815109 -0.000332134 0.000802149 -0.414055 0 -inf 0 0 0 0
666 rs1834796 2 19809764 G A 0.316103 8.10539e-05 0.000500674 0.161889 0 -inf 0 0 0 0
676 rs1863776 2 19760041 T C 0.200795 -0.000206015 0.00058173 -0.354143 0 -inf 0 0 0 0
675 rs1863775 2 19780792 T C 0.353877 0.000586316 0.000505366 1.16018 0 -inf 0 0 0 0
674 rs1863774 2 19776690 T C 0.17992 0.000996953 0.000677592 1.47132 0 -inf 0 0 0 0
673 rs1851411 2 19705959 T G 0.279324 -0.000197579 0.000531631 -0.371647 0 -inf 0 0 0 0
672 rs1851407 2 19711707 T C 0.267396 0.000234412 0.000529508 0.442698 0 -inf 0 0 0 0
671 rs1851406 2 19745296 A G 0.0765408 -0.00331722 0.00378133 -0.877263 0 -inf 0 0 0 0
670 rs1851405 2 19745443 G A 0.0765408 -0.00331771 0.00378134 -0.87739 0 -inf 0 0 0 0
669 rs1851404 2 19745516 G A 0.0765408 0.000373402 0.0008861 0.421399 0 -inf 0 0 0 0
668 rs183779437 2 19785935 C T 0.0337972 -0.00180607 0.00135427 -1.33361 0 -inf 0 0 0 0
667 rs1837133 2 20083366 C T 0.470179 0.00103346 0.000523868 1.97275 0 -inf 0 0 0 0
542 rs1551262 2 19897174 A T 0.177932 -0.000657329 0.000631806 -1.0404 0 -inf 0 0 0 0
665 rs1834795 2 19714349 C T 0.184891 -0.00016446 0.000585016 -0.281121 0 -inf 0 0 0 0
664 rs1834794 2 19794834 T C 0.316103 6.92445e-05 0.0005035 0.137526 0 -inf 0 0 0 0
663 rs1834792 2 19774005 G C 0.355865 0.000555101 0.000496027 1.1191 0 -inf 0 0 0 0
662 rs1820587 2 19795422 C A 0.11829 0.00057019 0.000770556 0.739973 0 -inf 0 0 0 0
661 rs1820586 2 19795411 T C 0.197813 0.000445792 0.000595932 0.748059 0 -inf 0 0 0 0
660 rs1820585 2 19795208 G A 0.197813 -0.000434129 0.000598691 -0.72513 0 -inf 0 0 0 0
659 rs1820584 2 19779372 T G 0.462227 0.000514391 0.000488417 1.05318 0 -inf 0 0 0 0
658 rs181676871 2 19802602 C T 0.0994036 0.000126603 0.000699553 0.180977 0 -inf 0 0 0 0
657 rs1816647 2 20095690 T C 0.447316 0.000494455 0.000484197 1.02119 0 -inf 0 0 0 0
656 rs17760333 2 19749336 T C 0.0675944 0.000202066 0.000891128 0.226753 0 -inf 0 0 0 0
418 rs13386882 2 19949057 G A 0.187873 9.00184e-05 0.000553597 0.162606 0 -inf 0 0 0 0
429 rs13406648 2 20155534 G A 0.0666004 -0.000181239 0.000872575 -0.207706 0 -inf 0 0 0 0
428 rs13406201 2 19794023 G C 0.0735586 0.00103961 0.00100373 1.03574 0 -inf 0 0 0 0
427 rs13401453 2 19717334 G C 0.184891 -0.000237724 0.000582487 -0.408118 0 -inf 0 0 0 0
426 rs13399229 2 19834908 C T 0.372763 -5.37305e-05 0.000471065 -0.114062 0 -inf 0 0 0 0
425 rs13398255 2 19874886 C T 0.37674 -0.000564999 0.00050037 -1.12916 0 -inf 0 0 0 0
424 rs13395142 2 19891841 G T 0.301193 -0.000860255 0.000567491 -1.51589 0 -inf 0 0 0 0
423 rs13394535 2 19793969 A G 0.0735586 0.00103827 0.00100361 1.03454 0 -inf 0 0 0 0
422 rs13394456 2 19969356 T C 0.369781 0.000488149 0.000487502 1.00133 0 -inf 0 0 0 0
421 rs13394133 2 19969119 T C 0.370775 0.000462954 0.000485992 0.952595 0 -inf 0 0 0 0
420 rs13389539 2 19719303 G A 0.109344 -0.000614872 0.000709249 -0.866934 0 -inf 0 0 0 0
419 rs13389459 2 20020055 G T 0.395626 0.000485623 0.000486263 0.998683 0 -inf 0 0 0 0
430 rs13407212 2 19724103 G A 0.240557 -0.000658149 0.000555365 -1.18508 0 -inf 0 0 0 0
417 rs13385093 2 20089411 G C 0.210736 0.00108589 0.000653461 1.66175 0 -inf 0 0 0 0
416 rs13383201 2 19694526 C T 0.167992 -0.000921572 0.000638222 -1.44397 0 -inf 0 0 0 0
415 rs13035812 2 19764342 C A 0.420477 0.000298861 0.000469102 0.637093 0 -inf 0 0 0 0
414 rs13035493 2 19697683 A G 0.11332 8.67879e-05 0.000702376 0.123563 0 -inf 0 0 0 0
413 rs13034588 2 19927019 T C 0.154076 0.000422829 0.000595989 0.709457 0 -inf 0 0 0 0
412 rs13034115 2 20077653 C G 0.124254 -0.000588957 0.000677772 -0.86896 0 -inf 0 0 0 0
411 rs13033125 2 19749334 T C 0.0447316 -0.000652957 0.00111083 -0.587811 0 -inf 0 0 0 0
410 rs13029325 2 19926886 T G 0.315109 0.00103365 0.000566175 1.82567 0 -inf 0 0 0 0
409 rs13028785 2 20078375 A G 0.22167 -0.00111542 0.000587508 -1.89856 0 -inf 0 0 0 0
408 rs13028377 2 19941398 C A 0.429423 0.000426593 0.000474936 0.898212 0 -inf 0 0 0 0
441 rs13418866 2 20079192 G A 0.0626243 0.00084252 0.00433242 0.194469 0 -inf 0 0 0 0
451 rs13432997 2 19842306 G A 0.0964215 0.000111085 0.000735344 0.151065 0 -inf 0 0 0 0
450 rs13432782 2 20086462 A G 0.193837 0.00142361 0.000678376 2.09856 0 -inf 0 0 0 0
449 rs13432281 2 19713999 T C 0.185885 -0.000174649 0.000585154 -0.298467 0 -inf 0 0 0 0
448 rs13432223 2 19823974 C T 0.364811 0.000115091 0.000479016 0.240266 0 -inf 0 0 0 0
447 rs13430431 2 19753663 C T 0.110338 -0.000652965 0.000703558 -0.92809 0 -inf 0 0 0 0
446 rs13429512 2 19841370 G C 0.366799 0.000158067 0.000479905 0.329372 0 -inf 0 0 0 0
445 rs13428932 2 19949092 T C 0.194831 0.000144291 0.00054718 0.2637 0 -inf 0 0 0 0
444 rs13422881 2 19751386 C T 0.110338 -0.000658186 0.000703751 -0.935254 0 -inf 0 0 0 0
443 rs13421472 2 20082812 T C 0.0805169 0.00150299 0.00100732 1.49207 0 -inf 0 0 0 0
442 rs13420506 2 19936300 T C 0.187873 0.000401582 0.000565572 0.710046 0 -inf 0 0 0 0
407 rs13028359 2 20078141 A G 0.400596 -0.000433268 0.000484308 -0.894612 0 -inf 0 0 0 0
440 rs13415690 2 19967907 G A 0.0675944 0.000848908 0.000992902 0.854977 0 -inf 0 0 0 0
439 rs13415484 2 19844294 C T 0.0457256 -0.000396842 0.001156 -0.343291 0 -inf 0 0 0 0
438 rs13415282 2 19980706 T C 0.147117 -0.00109246 0.00068013 -1.60626 0 -inf 0 0 0 0
437 rs13415215 2 19710033 A G 0.10835 -0.000657564 0.00071003 -0.926107 0 -inf 0 0 0 0
436 rs13413320 2 19743449 C T 0.109344 -0.000621434 0.00070835 -0.877298 0 -inf 0 0 0 0
435 rs13412407 2 19980488 A G 0.148111 -0.00108814 0.000680018 -1.60016 0 -inf 0 0 0 0
434 rs13409976 2 19765086 G C 0.110338 -0.000549192 0.000701717 -0.782641 0 -inf 0 0 0 0
433 rs13409393 2 19925787 G A 0.485089 0.000533696 0.000478587 1.11515 0 -inf 0 0 0 0
432 rs13409002 2 19877736 C T 0.246521 1.98368e-05 0.000559895 0.0354295 0 -inf 0 0 0 0
431 rs13408664 2 19979365 A T 0.0467197 0.000879171 0.00110902 0.792746 0 -inf 0 0 0 0
373 rs12710726 2 19925647 A G 0.485089 0.000544133 0.000479282 1.13531 0 -inf 0 0 0 0
384 rs12989828 2 19918607 G A 0.153082 0.000142049 0.00058249 0.243865 0 -inf 0 0 0 0
383 rs12989321 2 19703069 A T 0.0447316 -0.000952023 0.00111694 -0.852349 0 -inf 0 0 0 0
382 rs12988913 2 20151548 T C 0.222664 -0.000119578 0.000524527 -0.227972 0 -inf 0 0 0 0
381 rs12988870 2 19907814 C T 0.0626243 0.000225565 0.000973479 0.23171 0 -inf 0 0 0 0
380 rs12987318 2 19772919 T A 0.0447316 -0.00072009 0.00112335 -0.641021 0 -inf 0 0 0 0
379 rs12710734 2 20058602 C T 0.33002 0.000862156 0.000565862 1.52362 0 -inf 0 0 0 0
378 rs12710732 2 19997913 T C 0.4334 -0.000341455 0.000467412 -0.730522 0 -inf 0 0 0 0
377 rs12710730 2 19979281 G A 0.314115 0.000394108 0.000527626 0.746946 0 -inf 0 0 0 0
376 rs12710729 2 19973210 A C 0.370775 0.000520588 0.000491658 1.05884 0 -inf 0 0 0 0
375 rs12710728 2 19951502 A G 0.141153 -0.000248787 0.000632578 -0.39329 0 -inf 0 0 0 0
374 rs12710727 2 19935033 T G 0.469185 0.000444345 0.000474149 0.937142 0 -inf 0 0 0 0
385 rs12990087 2 20159339 G A 0.223658 -0.000138328 0.000521959 -0.265016 0 -inf 0 0 0 0
372 rs12710723 2 19822241 C A 0.364811 0.000107873 0.00047893 0.225237 0 -inf 0 0 0 0
371 rs12710720 2 19812184 G A 0.121272 -0.000553786 0.000725525 -0.76329 0 -inf 0 0 0 0
370 rs12710719 2 19791294 T G 0.447316 -9.00814e-05 0.00046163 -0.195138 0 -inf 0 0 0 0
369 rs12710718 2 19717545 G A 0.184891 -0.000210633 0.000581915 -0.361965 0 -inf 0 0 0 0
368 rs12710715 2 19714223 G A 0.184891 -0.000238169 0.000582187 -0.409094 0 -inf 0 0 0 0
367 rs12710714 2 19707476 A G 0.110338 -0.000514215 0.000692336 -0.742725 0 -inf 0 0 0 0
366 rs12710713 2 19707426 G A 0.392644 0.000155817 0.000472926 0.329473 0 -inf 0 0 0 0
365 rs12623446 2 20020811 A C 0.0367793 0.000310582 0.0011822 0.262714 0 -inf 0 0 0 0
364 rs12622863 2 19805590 G A 0.172962 0.000629901 0.00061641 1.02189 0 -inf 0 0 0 0
363 rs12622453 2 20084639 A G 0.193837 0.00143543 0.000679113 2.11369 0 -inf 0 0 0 0
396 rs13008851 2 19785054 C T 0.219682 0.000393319 0.000595315 0.660691 0 -inf 0 0 0 0
406 rs13022722 2 19770970 A G 0.356859 0.000572607 0.000498513 1.14863 0 -inf 0 0 0 0
405 rs13022355 2 19926053 A T 0.154076 0.000316556 0.00059222 0.534525 0 -inf 0 0 0 0
404 rs13020534 2 19910610 G T 0.286282 -0.000762192 0.000558569 -1.36455 0 -inf 0 0 0 0
403 rs13019412 2 19900361 T A 0.299205 -0.000870643 0.000568106 -1.53254 0 -inf 0 0 0 0
402 rs13017895 2 19699763 T C 0.111332 -0.000690781 0.000711241 -0.971233 0 -inf 0 0 0 0
401 rs13015348 2 19924765 T C 0.485089 0.000488941 0.000473951 1.03163 0 -inf 0 0 0 0
400 rs13011870 2 20134230 C A 0.22167 -0.000121473 0.000524645 -0.231534 0 -inf 0 0 0 0
399 rs13011231 2 19905996 T A 0.316103 -0.000771134 0.000547483 -1.40851 0 -inf 0 0 0 0
398 rs13009290 2 20108961 C T 0.22167 -9.31997e-05 0.000524302 -0.17776 0 -inf 0 0 0 0
397 rs13009217 2 19778016 C T 0.162028 0.000669921 0.000670268 0.999483 0 -inf 0 0 0 0
452 rs1344652 2 19731180 A G 0.32008 0.000402232 0.000505864 0.795139 0 -inf 0 0 0 0
395 rs13005512 2 20169132 T A 0.194831 -0.000232736 0.00054923 -0.423751 0 -inf 0 0 0 0
394 rs13005208 2 19907931 G A 0.0626243 0.000164592 0.000971599 0.169404 0 -inf 0 0 0 0
393 rs13004236 2 19911265 A G 0.287276 -0.000721062 0.000555234 -1.29866 0 -inf 0 0 0 0
392 rs13002741 2 19950193 G A 0.157058 0.000346173 0.000632674 0.547159 0 -inf 0 0 0 0
391 rs13002069 2 20078571 G A 0.415507 -0.000359432 0.000480455 -0.748108 0 -inf 0 0 0 0
390 rs13001254 2 20163541 T G 0.224652 -0.000119076 0.000521654 -0.228267 0 -inf 0 0 0 0
389 rs12998708 2 19896864 C A 0.0626243 6.92666e-05 0.000964805 0.0717934 0 -inf 0 0 0 0
388 rs12997522 2 19826045 G A 0.220676 9.04041e-05 0.000584529 0.154662 0 -inf 0 0 0 0
387 rs12996974 2 20160250 G C 0.224652 7.7446e-05 0.00226799 0.0341475 0 -inf 0 0 0 0
386 rs12995324 2 20135550 A T 0.183897 -0.000365272 0.000572474 -0.638059 0 -inf 0 0 0 0
508 rs1453204 2 19965672 T C 0.409543 -0.000829456 0.000508724 -1.63046 0 -inf 0 0 0 0
519 rs1469962 2 20000754 G A 0.146123 -0.000464373 0.000626467 -0.741257 0 -inf 0 0 0 0
518 rs1469366 2 19775673 A C 0.099404 5.92801e-06 0.000800002 0.00740999 0 -inf 0 0 0 0
517 rs146705511 2 20091622 A T 0.0427435 -0.00252567 0.00148348 -1.70253 0 -inf 0 0 0 0
516 rs146589207 2 20117524 G A 0.027833 0.000672722 0.00140376 0.47923 0 -inf 0 0 0 0
515 rs146503441 2 20118588 A T 0.0666004 0.000724117 0.000888404 0.815076 0 -inf 0 0 0 0
514 rs146251046 2 19918228 G A 0.0258449 0.0010654 0.00151361 0.703881 0 -inf 0 0 0 0
513 rs146236703 2 19805534 C T 0.0228628 0.00250863 0.00165079 1.51965 0 -inf 0 0 0 0
512 rs145902666 2 19847034 C T 0.0198807 -0.00175077 0.00190877 -0.917225 0 -inf 0 0 0 0
511 rs145406022 2 19793101 G A 0.0238569 -0.00178105 0.0014268 -1.24828 0 -inf 0 0 0 0
510 rs1453206 2 19900856 T C 0.487078 0.000224951 0.000463021 0.485833 0 -inf 0 0 0 0
509 rs1453205 2 19901073 C T 0.464215 0.000204688 0.000461987 0.44306 0 -inf 0 0 0 0
520 rs147638108 2 20021437 C T 0.0367793 0.000388375 0.00117761 0.329799 0 -inf 0 0 0 0
507 rs1453202 2 19958008 T C 0.0745527 0.000376374 0.00088109 0.427168 0 -inf 0 0 0 0
506 rs1453200 2 19952128 T C 0.140159 0.00014544 0.000634615 0.229179 0 -inf 0 0 0 0
505 rs1453199 2 19935442 G A 0.223658 -0.00140242 0.000679524 -2.06382 0 -inf 0 0 0 0
504 rs1453197 2 19908064 A G 0.287276 -0.000751601 0.000557766 -1.34752 0 -inf 0 0 0 0
503 rs1453196 2 19907548 G T 0.316103 -0.000780838 0.00054868 -1.42312 0 -inf 0 0 0 0
502 rs1453195 2 19893518 C T 0.298211 -0.000848935 0.000565448 -1.50135 0 -inf 0 0 0 0
501 rs1453191 2 19895477 C T 0.442346 0.00046198 0.000474861 0.972873 0 -inf 0 0 0 0
500 rs1453190 2 19842428 G A 0.12326 -0.000496122 0.000722086 -0.687067 0 -inf 0 0 0 0
499 rs1453187 2 19898659 A C 0.477137 0.000294378 0.000463875 0.634607 0 -inf 0 0 0 0
498 rs1437865 2 20072839 A G 0.22167 -0.00109222 0.000584954 -1.8672 0 -inf 0 0 0 0
531 rs1522490 2 19743086 C T 0.0755467 -0.00331029 0.00378397 -0.874819 0 -inf 0 0 0 0
541 rs1551261 2 19897377 G T 0.442346 0.000445682 0.000473745 0.940763 0 -inf 0 0 0 0
540 rs1551258 2 19952159 C T 0.0666004 0.00102248 0.000969836 1.05428 0 -inf 0 0 0 0
539 rs1551257 2 19952040 G A 0.0666004 0.00102671 0.000970378 1.05805 0 -inf 0 0 0 0
538 rs1551256 2 19951899 T G 0.472167 -0.000428796 0.000469467 -0.913366 0 -inf 0 0 0 0
537 rs1551255 2 19951704 A T 0.139165 -7.59475e-05 0.000632952 -0.119989 0 -inf 0 0 0 0
536 rs1542320 2 19850775 A G 0.417495 3.14334e-05 0.000465043 0.0675923 0 -inf 0 0 0 0
535 rs1542319 2 19840363 G A 0.418489 5.35252e-05 0.000461542 0.11597 0 -inf 0 0 0 0
534 rs1542318 2 19840252 T C 0.366799 0.00014418 0.000479729 0.300545 0 -inf 0 0 0 0
533 rs1530945 2 19976712 C A 0.0646123 0.000744741 0.000962358 0.773871 0 -inf 0 0 0 0
532 rs1529392 2 19840111 G A 0.12326 -0.000526728 0.00072296 -0.728571 0 -inf 0 0 0 0
497 rs1437864 2 19992957 T C 0.437376 -0.000325676 0.000467659 -0.696398 0 -inf 0 0 0 0
530 rs1522489 2 19740069 A T 0.0765408 0.000335042 0.000886939 0.377751 0 -inf 0 0 0 0
529 rs1522486 2 19726228 T C 0.184891 -0.000219819 0.000581955 -0.377725 0 -inf 0 0 0 0
528 rs1522484 2 19708967 C T 0.322068 -0.000186692 0.000498593 -0.374438 0 -inf 0 0 0 0
527 rs1522483 2 19745251 T G 0.0765408 0.000376097 0.000886078 0.424452 0 -inf 0 0 0 0
526 rs1522482 2 19755159 T C 0.131213 -0.000182515 0.000697868 -0.261533 0 -inf 0 0 0 0
525 rs1522481 2 19756598 G C 0.110338 -0.000625385 0.000703606 -0.888829 0 -inf 0 0 0 0
524 rs151036277 2 19786585 T G 0.0377734 -0.00189687 0.00136997 -1.38461 0 -inf 0 0 0 0
523 rs150408866 2 19711711 C G 0.0228628 -0.00100092 0.00161143 -0.621138 0 -inf 0 0 0 0
522 rs149882788 2 19846447 C T 0.0308151 0.000353357 0.00122206 0.28915 0 -inf 0 0 0 0
521 rs148361015 2 19872263 C T 0.0139165 1.3362e-07 2.77195e-06 0.0482044 0 -inf 0 0 0 0
463 rs1357302 2 19758949 T C 0.360835 0.000187088 0.0004877 0.383612 0 -inf 0 0 0 0
474 rs1377400 2 19971359 C T 0.0675944 0.00145544 0.00396272 0.367283 0 -inf 0 0 0 0
473 rs1377399 2 19918788 C G 0.249503 0.000855307 0.000583075 1.46689 0 -inf 0 0 0 0
472 rs1377398 2 19918761 G A 0.447316 0.000489801 0.000477897 1.02491 0 -inf 0 0 0 0
471 rs1377397 2 19918705 T C 0.249503 0.000853731 0.000582901 1.46462 0 -inf 0 0 0 0
470 rs1377396 2 19907035 G A 0.33996 -0.000390595 0.000505352 -0.772918 0 -inf 0 0 0 0
469 rs1370587 2 20090403 T C 0.398608 0.00035942 0.000474712 0.757132 0 -inf 0 0 0 0
468 rs1370585 2 20101878 C T 0.222664 -6.77112e-05 0.000524005 -0.129219 0 -inf 0 0 0 0
467 rs1370584 2 20102018 G T 0.018887 -0.000416858 0.0016607 -0.251014 0 -inf 0 0 0 0
466 rs1365930 2 19759365 C T 0.246521 0.000431605 0.000537138 0.803527 0 -inf 0 0 0 0
465 rs1365929 2 19798230 T G 0.415507 -1.02981e-05 0.000464983 -0.0221472 0 -inf 0 0 0 0
464 rs1365928 2 19779555 A C 0.218688 0.000760875 0.000627915 1.21175 0 -inf 0 0 0 0
475 rs138173771 2 19884557 C T 0.0178926 0.000880623 0.00153268 0.574565 0 -inf 0 0 0 0
462 rs1349738 2 19884320 A G 0.491054 0.000252598 0.000461088 0.54783 0 -inf 0 0 0 0
461 rs1349737 2 19822604 G A 0.364811 0.000114171 0.000478996 0.238354 0 -inf 0 0 0 0
460 rs1349736 2 19822503 A C 0.364811 0.000114816 0.000479006 0.239697 0 -inf 0 0 0 0
459 rs1346353 2 19809157 A G 0.316103 6.87703e-05 0.000503449 0.136598 0 -inf 0 0 0 0
458 rs1346352 2 19809222 C T 0.316103 6.99466e-05 0.000503457 0.138933 0 -inf 0 0 0 0
457 rs1346349 2 19808420 C T 0.198807 -0.000340208 0.000597621 -0.56927 0 -inf 0 0 0 0
456 rs1346347 2 19797994 A C 0.197813 0.000451891 0.000596223 0.757923 0 -inf 0 0 0 0
455 rs1346346 2 19797912 T C 0.197813 0.000450693 0.000596158 0.755996 0 -inf 0 0 0 0
454 rs1346345 2 19787717 T C 0.359841 0.000617774 0.000504966 1.2234 0 -inf 0 0 0 0
453 rs1344653 2 19730845 A G 0.49503 0.000451649 0.000466552 0.968057 0 -inf 0 0 0 0
486 rs1427539 2 19773420 T C 0.357853 -0.000520022 0.000493207 -1.05437 0 -inf 0 0 0 0
496 rs1437861 2 20009943 G A 0.416501 0.000338023 0.000475806 0.710421 0 -inf 0 0 0 0
495 rs1437860 2 20009456 C T 0.0497018 -0.00039615 0.00100643 -0.393621 0 -inf 0 0 0 0
494 rs1437859 2 20154179 G A 0.402584 0.000314239 0.000473535 0.663604 0 -inf 0 0 0 0
493 rs1427551 2 19724634 C G 0.0755467 0.000464118 0.000888168 0.522557 0 -inf 0 0 0 0
492 rs1427550 2 19809777 C T 0.316103 6.79592e-05 0.000500539 0.135772 0 -inf 0 0 0 0
491 rs1427547 2 19739976 T C 0.425447 -0.0002787 0.000464581 -0.599897 0 -inf 0 0 0 0
490 rs1427545 2 19795160 T G 0.316103 7.06536e-05 0.000503516 0.14032 0 -inf 0 0 0 0
489 rs1427544 2 19795086 G A 0.316103 7.08199e-05 0.000503517 0.14065 0 -inf 0 0 0 0
488 rs1427543 2 19794763 T C 0.316103 6.00603e-05 0.000503444 0.119299 0 -inf 0 0 0 0
487 rs1427542 2 19793971 T A 0.0805169 -0.00069542 0.000824703 -0.843237 0 -inf 0 0 0 0
723 rs2347010 2 19795331 C A 0.241551 0.000445933 0.000559488 0.797038 0 -inf 0 0 0 0
485 rs1427538 2 19763760 C T 0.22664 0.000313344 0.000578091 0.542033 0 -inf 0 0 0 0
484 rs142004132 2 19833148 C A 0.026839 0.000707282 0.00133713 0.528956 0 -inf 0 0 0 0
483 rs141588204 2 20120882 G C 0.0417495 -0.00207995 0.00158166 -1.31505 0 -inf 0 0 0 0
482 rs140686196 2 19999361 G A 0.0238569 0.000768804 0.00160331 0.47951 0 -inf 0 0 0 0
481 rs1403148 2 19744601 A G 0.0765408 0.000377129 0.000886094 0.425608 0 -inf 0 0 0 0
480 rs140077647 2 19698585 C T 0.0337972 -0.00051781 0.00130907 -0.395557 0 -inf 0 0 0 0
479 rs138976330 2 19784925 C T 0.22664 -0.00086211 0.000586299 -1.47043 0 -inf 0 0 0 0
478 rs138764532 2 20121945 A G 0.22167 -0.000114734 0.000524576 -0.218718 0 -inf 0 0 0 0
477 rs138545123 2 20016874 G A 0.0178926 0.000335499 0.00166873 0.201051 0 -inf 0 0 0 0
476 rs138190341 2 19711776 A G 0.0298211 -0.0032823 0.00177734 -1.84675 0 -inf 0 0 0 0
