# Supplementary material for: Precision medicine for atherosclerotic cardiovascular disease: Integrative genomics maps risk loci and AI‐predicted functional consequences
Source: Clin Transl Med. 2026 Jul 10;16(7):e70732. doi: 10.1002/ctm2.70732 (PMC13351343; doi:10.1002/ctm2.70732)
Supplement: Supplementary file 6 — Supporting Information [file CTM2-16-e70732-s005.zip › AC019055.1/FINEMAP/master]

z;ld;snp;config;cred;log;n_samples
FINEMAP/data.z;FINEMAP/data.ld;FINEMAP/data.snp;FINEMAP/data.config;FINEMAP/data.cred;FINEMAP/data.log;1453231042
