# Supplementary material for: Precision medicine for atherosclerotic cardiovascular disease: Integrative genomics maps risk loci and AI‐predicted functional consequences
Source: Clin Transl Med. 2026 Jul 10;16(7):e70732. doi: 10.1002/ctm2.70732 (PMC13351343; doi:10.1002/ctm2.70732)
Supplement: Supplementary file 6 — Supporting Information [file CTM2-16-e70732-s005.zip › ADAMTS7/FINEMAP/data.bf5]

index rsid bf1 bf2 bf3 bf4 bf5
1 rs1021070 -3.22452 -2.98936 -0.981208 -2.59748 -3.27267 
2 rs1051730 -2.8203 -3.06511 -3.04539 -2.29442 -2.62754 
3 rs1052035 -1.62898 -2.01687 -2.8292 -2.93864 5.69446 
4 rs11072768 -3.05756 -3.06949 -2.94766 4.69172 -1.82008 
5 rs11072774 -1.17423 0.0665717 -3.10186 -0.941572 2.76042 
6 rs11072783 -2.31898 -3.14806 -3.14858 -2.86281 -2.2305 
7 rs11072784 -2.42877 -3.17502 -3.11402 -2.89025 -2.56239 
8 rs11072785 -2.16134 -2.53091 -2.96566 -3.20844 -3.09438 
9 rs11072787 -2.12154 -2.20383 -3.18375 -2.51434 -2.00544 
10 rs111725959 -2.73617 -3.23494 -3.22786 -1.09914 -2.95691 
11 rs112272197 -2.88837 -2.92746 -2.93893 -2.7679 -2.81673 
12 rs112732227 -2.72534 -2.66986 -2.65246 -2.86665 -2.81568 
13 rs113352275 -inf 131.103 -inf -inf -inf 
14 rs113413210 -3.05225 -2.94485 -3.14871 -3.10324 -2.55264 
15 rs113718125 -3.20514 -2.66321 -2.95755 -3.23212 -2.86328 
16 rs1158778 -3.03322 -2.96712 -3.16237 -3.0865 -2.51864 
17 rs11633178 -3.05644 -2.8228 -2.28303 -1.56309 -2.02712 
18 rs11633585 -3.14471 -3.16418 -3.16979 -3.08192 -3.10775 
19 rs11633958 2.0514 3.48364 3.63325 0.560129 1.69204 
20 rs11634351 -3.05493 -2.82057 -2.27969 -1.55868 -2.02336 
21 rs11635955 -3.09411 -3.1825 -3.14538 -2.99182 -2.89622 
22 rs11636605 6.32638 6.54137 5.16412 -2.92172 1.4278 
23 rs11636732 -3.25621 -3.24758 -3.24465 -3.27233 -3.26771 
24 rs11637630 -inf -inf -inf 73.2989 -inf 
25 rs11637635 -2.64291 -3.23132 -3.23382 -1.22035 -2.8934 
26 rs11639372 -2.9484 -2.80348 -2.25055 -1.26519 -1.9653 
27 rs117089103 -3.25744 -2.78352 -3.20999 -3.27499 -3.20813 
28 rs117756166 -2.81122 -2.71304 -3.25669 -3.13619 -3.12095 
29 rs117832812 -2.70791 -3.06441 2.71621 -1.97518 -2.08144 
30 rs11857532 -3.16292 -3.14075 -2.45349 -2.20103 -3.01378 
31 rs11858230 -2.66089 -2.34559 -2.46425 -2.74292 -2.06937 
32 rs12148319 -0.881145 1.87468 -2.74253 1.38576 3.19269 
33 rs12324203 -2.7525 -1.67518 -3.1971 -2.56613 -2.07522 
34 rs12440014 -2.92029 -2.9418 -2.62805 12.4037 -1.12551 
35 rs12441998 -3.05553 -3.06321 -2.95425 4.7243 -1.82661 
36 rs12443170 -3.06732 -3.13214 2.89779 -2.99193 -3.13287 
37 rs12593950 -2.81316 -2.81887 -2.71831 26.6813 -1.97199 
38 rs12594247 -1.5815 -2.87506 2.3036 -2.40485 -3.03571 
39 rs12594550 -0.597162 1.83837 -2.73679 1.96169 3.31744 
40 rs12595350 -0.859202 1.90726 -2.73286 1.41671 3.22924 
41 rs12898919 -3.14694 -3.1656 -3.17098 -3.08704 -3.11164 
42 rs12899135 -3.0339 -2.79495 -2.22019 -1.47596 -1.95342 
43 rs12899226 -3.22502 -3.21173 -3.20739 -3.25416 -3.24455 
44 rs12900711 -3.17461 -3.19146 -3.19627 -3.11939 -3.14225 
45 rs12901300 -3.04336 -3.18486 -3.14404 0.376315 -3.12526 
46 rs12901535 -3.10976 -3.12944 -3.13517 -3.04814 -3.07318 
47 rs12901913 -2.97619 -2.76141 -2.18501 -1.42408 -1.91302 
48 rs12901971 -1.90904 -2.54447 -2.98677 -2.83243 -1.32663 
49 rs12902294 -1.90275 -2.53993 -2.98947 -2.82896 -1.31909 
50 rs12902602 -2.17431 -2.54146 -2.97231 -3.21107 -3.09932 
51 rs12903575 -3.15855 -3.17652 -3.18169 -3.10035 -3.12432 
52 rs12903839 -3.16429 -3.1822 -3.18733 -3.10588 -3.13001 
53 rs12904589 -3.11009 -3.12975 -3.13548 -3.04853 -3.07355 
54 rs12905641 -3.23644 -2.96649 -1.21122 -2.50598 -3.17549 
55 rs12907519 -3.20808 -3.2216 -3.22541 -3.16235 -3.18149 
56 rs12907966 -2.06511 -2.44075 -2.98103 -3.21969 -3.046 
57 rs12907994 -3.17079 -3.18776 -3.19263 -3.11538 -3.13827 
58 rs12908606 -3.17503 -3.19165 -3.1964 -3.12062 -3.14313 
59 rs12910237 -3.18224 -2.94034 -0.474433 -2.14266 -3.25959 
60 rs12911436 -3.10602 -3.12828 -3.13473 -3.03545 -3.0643 
61 rs12911602 -3.05283 -3.18024 -3.13752 0.418715 -3.13234 
62 rs12911865 -3.237 -3.24741 -3.25026 -3.19939 -3.21551 
63 rs12912321 -3.24435 -3.25366 -3.25617 -3.20982 -3.22475 
64 rs12912524 -1.87865 -2.71367 -2.86995 -3.08008 -1.15617 
65 rs12914008 -3.00891 -3.14637 -3.11833 -2.83903 -2.91683 
66 rs12914385 -2.85433 -3.08962 -3.07642 -2.29247 -2.64109 
67 rs12915366 -2.94017 -2.06177 -2.25844 -2.35164 -1.70164 
68 rs12915652 -2.75155 -2.37009 -2.53761 -2.61596 -2.05722 
69 rs12915669 -1.88819 -0.594548 5.05783 0.477412 -2.50306 
70 rs12916483 -2.64731 -2.37603 -2.4929 -2.76044 -2.0997 
71 rs1317286 -2.83285 -3.07724 -3.05656 -2.30766 -2.63829 
72 rs138544659 -3.21931 -3.2222 -3.22696 -3.03151 -3.16714 
73 rs140330585 -1.52302 -0.676187 -0.582224 -2.31938 -1.72045 
74 rs142830525 -3.25884 -2.79049 -3.21256 -3.27439 -3.21073 
75 rs143527274 -2.30559 -1.50345 -3.12342 -2.29491 -2.91237 
76 rs144573677 -3.22196 -3.20986 -3.20595 -3.24952 -3.24018 
77 rs146009840 -2.81377 -3.06146 -3.04087 -2.28724 -2.62129 
78 rs148945620 -3.24137 -2.71362 -3.18263 -3.27816 -3.1804 
79 rs1504548 -2.07289 -2.43432 -2.97737 -3.21874 -3.04914 
80 rs16969968 -1.62573 -0.984597 -1.05348 -2.34755 -1.97488 
81 rs16970006 -0.8902 -0.69197 -2.65875 1.595 0.459061 
82 rs1700006 -inf -inf 123.086 -inf -inf 
83 rs1711731 -inf -inf 13.1836 -inf -inf 
84 rs17408276 -2.73027 -3.23491 -3.22854 -1.1112 -2.95251 
85 rs17486195 -2.73695 -3.06162 -3.08484 -2.12589 -2.63931 
86 rs17486278 -1.44628 -0.582506 -0.486852 -2.26314 -1.64852 
87 rs17487223 -1.57487 -0.356826 -0.85903 -2.36659 -1.94151 
88 rs17487514 -3.08627 -3.22364 -3.0518 -3.07457 -2.5167 
89 rs180767693 -3.26219 -2.80801 -3.21888 -3.27266 -3.21714 
90 rs1948 -2.30497 -3.23184 -3.22538 -1.29297 -2.76222 
91 rs1979905 -2.09304 -2.41745 -2.96772 -3.21613 -3.05719 
92 rs1979906 -2.07713 -2.43079 -2.97536 -3.21821 -3.05084 
93 rs1979907 -2.07075 -2.43609 -2.97839 -3.21901 -3.04828 
94 rs1996371 -3.02572 -2.78315 -2.20249 -1.45278 -1.93359 
95 rs2036527 -1.29416 -1.12291 -0.83815 -1.64732 -2.5886 
96 rs2067808 -2.57406 -3.20925 -3.23725 -1.43151 -2.86515 
97 rs2170311 -1.78887 -2.25009 -2.80587 -3.12986 -2.95858 
98 rs2292117 -2.63106 -2.38218 -2.49828 -2.77001 -2.11129 
99 rs2456019 -2.4863 -3.20441 -3.23411 -1.45733 -2.7914 
100 rs2456020 -inf -inf -inf 87.6279 -inf 
101 rs28392948 -2.61697 -2.39888 -2.51379 -2.78231 -2.13047 
102 rs28395178 -inf 1.08602 -inf -inf -inf 
103 rs28498264 5.8553 -inf -inf -inf -inf 
104 rs28534575 15.0462 18.9732 13.6239 -1.09863 9.49982 
105 rs28669908 -inf -inf 2.9196 -inf -inf 
106 rs28681284 -inf -inf 3.54408 -inf -inf 
107 rs2869544 -2.67172 -2.34635 -2.46578 -2.74087 -2.06699 
108 rs2869546 -3.04826 -3.16122 -3.11165 -0.325582 -3.1701 
109 rs2869548 -1.60627 -0.398209 -0.896624 -2.38926 -1.9691 
110 rs2904130 -2.2917 -3.21799 -3.23889 -1.5621 -2.7262 
111 rs34138960 149.941 -inf -inf -inf -inf 
112 rs34275594 -3.24407 -3.01761 -1.34353 -2.37366 -3.26128 
113 rs34380619 -3.23767 -3.24808 -3.25092 -3.19986 -3.2161 
114 rs34664138 16.3672 -inf -inf -inf -inf 
115 rs34694149 -3.23595 -2.96787 -1.21477 -2.50816 -3.1747 
116 rs35212593 16.4842 -inf -inf -inf -inf 
117 rs35759350 -3.23732 -3.24768 -3.25051 -3.19984 -3.21591 
118 rs35775671 -3.17768 -3.19425 -3.19899 -3.1232 -3.14577 
119 rs36045869 -3.24742 -2.5692 -2.33108 -3.26306 -3.1256 
120 rs3743073 -2.71256 -3.23443 -3.22939 -1.11193 -2.94442 
121 rs3743074 -2.73046 -3.23491 -3.22852 -1.11082 -2.95265 
122 rs3743075 -2.71928 -3.23512 -3.23012 -1.14398 -2.94026 
123 rs3743077 -3.05048 -3.18347 -3.14355 0.343879 -3.12774 
124 rs3743078 -inf -inf -inf 61.0906 -inf 
125 rs3813570 13.1977 -inf -inf -inf -inf 
126 rs3813571 -2.67636 -2.32593 -2.44595 -2.72828 -2.04689 
127 rs3813572 -2.65553 -2.36594 -2.48353 -2.75295 -2.08811 
128 rs3825845 -inf -inf -inf 2.41345 -inf 
129 rs3829787 -1.69005 -3.06899 -3.14454 -2.64842 -3.17061 
130 rs41280046 -2.71072 -2.65538 -2.63804 -2.85205 -2.801 
131 rs4243084 -2.85507 -3.10696 -3.0655 -2.34277 -2.64204 
132 rs4275821 -1.55538 -3.03309 -3.12017 -2.57354 -3.14124 
133 rs471889 -2.65724 -3.20861 -3.23 -1.09216 -2.85148 
134 rs472054 -2.74574 -3.23462 -3.22545 -1.04389 -2.96898 
135 rs481134 -2.99795 -3.20175 -3.16854 0.21503 -3.091 
136 rs4886571 -2.64966 -2.37316 -2.49023 -2.75831 -2.0964 
137 rs4886572 -2.65963 -2.34716 -2.46572 -2.74409 -2.07117 
138 rs4886579 -2.99806 -2.75986 -2.23173 -1.47606 -1.93801 
139 rs4886580 -2.98058 -2.74627 -2.18379 -1.43832 -1.90454 
140 rs4887062 -1.97144 -2.95896 -3.02392 -3.13777 -2.77681 
141 rs4887063 -2.66205 -2.34413 -2.46289 -2.74183 -2.0677 
142 rs4887067 -2.81416 -3.06061 -3.04076 -2.28976 -2.62333 
143 rs4887069 -inf -inf -inf 1.62329 -inf 
144 rs4887070 -2.82363 -3.24184 -3.22479 -1.10074 -3.23985 
145 rs4887072 -2.83174 -2.79622 -2.75107 26.249 -2.05234 
146 rs4887074 -1.87479 -2.71129 -2.87192 -3.07881 -1.15141 
147 rs4887075 0.138539 1.47379 -2.88694 -2.48596 2.36589 
148 rs4887077 -2.98762 -2.77664 -2.20748 -1.45348 -1.93818 
149 rs495090 -2.66255 -3.2097 -3.2304 -1.08196 -2.85579 
150 rs495956 -2.65724 -3.20861 -3.23 -1.09216 -2.85148 
151 rs503464 -inf -inf -inf -inf 11.8381 
152 rs514743 -2.72074 -3.23478 -3.22957 -1.13049 -2.94537 
153 rs555018 -3.00499 -3.20014 -3.16656 0.217115 -3.09605 
154 rs55676755 -2.83058 -3.07166 -3.05231 -2.30991 -2.63995 
155 rs55690619 -2.60985 -2.40719 -2.5215 -2.78841 -2.14001 
156 rs55781567 -3.02757 -3.21021 -3.22792 -3.06836 -2.35372 
157 rs55952530 0.997498 -1.47244 -2.56549 5.24662 7.21532 
158 rs55958997 -2.78204 -3.13279 -3.07519 -2.1361 -2.60984 
159 rs55988292 -2.90715 -2.83605 -2.82003 -2.20409 -2.09831 
160 rs56077333 -2.82672 -3.07001 -3.04959 -2.30799 -2.63769 
161 rs56117933 -2.47588 -2.44666 -2.62511 -2.56937 -0.769602 
162 rs56219480 -2.4048 -3.15414 -3.02689 -0.288957 -0.156073 
163 rs56390833 -1.54433 -0.70098 -0.607912 -2.33365 -1.73841 
164 rs569207 -inf -inf -inf 111.742 -inf 
165 rs57064725 104.625 -inf -inf -inf -inf 
166 rs57260218 -1.73832 -2.07621 -3.18451 -2.40813 -0.928637 
167 rs576982 -inf -inf -inf 5.1769 -inf 
168 rs57945453 -2.62168 -3.22935 -3.23489 -1.29282 -2.87144 
169 rs58365910 -2.80797 -2.88274 -2.98618 -2.61657 -1.74018 
170 rs584135 -2.796 -3.23268 -3.21699 -0.934059 -3.00566 
171 rs588765 -2.95395 -3.21406 -3.18998 0.00616228 -3.05572 
172 rs58946838 -3.24319 -3.00642 -1.09972 -2.4032 -3.26581 
173 rs59133824 16.055 -inf -inf -inf -inf 
174 rs59683676 15.995 -inf -inf -inf -inf 
175 rs61012457 -2.64944 -3.23174 -3.23414 -1.24287 -2.89267 
176 rs615470 -2.74928 -3.23457 -3.22496 -1.03642 -2.97159 
177 rs61630816 -3.23569 -2.96862 -1.21669 -2.50933 -3.17427 
178 rs62010327 -2.85266 -3.13358 -3.16853 -2.24514 -2.96026 
179 rs62010328 -2.86427 -3.13493 -3.17277 -2.19803 -2.97004 
180 rs62010332 -2.23914 -3.20355 -3.24192 -1.61225 -2.70399 
181 rs62010525 -2.48005 -3.19291 -3.07792 -2.93295 -2.62737 
182 rs621849 -3.02418 -3.21641 -3.19358 0.406317 -3.07733 
183 rs637137 -inf -inf -inf 8.56186 -inf 
184 rs647041 -3.02431 -3.19309 -3.15595 0.294924 -3.11086 
185 rs6495306 -2.96828 -3.211 -3.18459 0.0560046 -3.06704 
186 rs6495307 -3.04263 -3.1852 -3.14453 0.373089 -3.12471 
187 rs6495308 -inf -inf -inf 3.21134 -inf 
188 rs6495309 -inf -inf -inf 41.747 -inf 
189 rs6495312 0.107457 1.43707 -2.89724 -2.50072 2.32586 
190 rs6495314 -2.57914 -2.84779 -3.1573 -3.25247 -3.22629 
191 rs6495315 -3.01021 -2.99193 -3.17723 -3.06613 -2.47831 
192 rs667282 -inf -inf -inf 111.162 -inf 
193 rs67175876 -3.05921 -3.07079 -2.95116 4.66593 -1.83062 
194 rs680244 -3.01304 -3.21828 -3.19766 0.360073 -3.06772 
195 rs684513 -inf 96.7286 -inf -inf -inf 
196 rs692780 -2.64758 -3.23159 -3.23421 -1.24629 -2.89125 
197 rs71402946 -3.23571 -3.2463 -3.2492 -3.19759 -3.21391 
198 rs7163204 -0.887299 1.86553 -2.74523 1.37707 3.18243 
199 rs7164030 -2.16394 -2.35543 -2.9316 -3.20531 -3.08466 
200 rs7164665 -1.40979 -2.8124 1.41638 -2.66571 -3.07721 
201 rs7170068 -inf -inf -inf 47.4578 -inf 
202 rs7172118 -1.53861 -0.695258 -0.601643 -2.33075 -1.73505 
203 rs7173512 -1.56749 -3.03734 -3.12341 -2.58117 -3.14419 
204 rs7173514 -inf -inf -inf -inf 1.17014 
205 rs7177514 -inf -inf -inf 75.7881 -inf 
206 rs7178007 -3.22617 -2.99347 -1.28148 -2.54886 -3.15922 
207 rs7180002 -2.74187 -3.0645 -3.08752 -2.13323 -2.64467 
208 rs7181405 -3.18976 -3.05704 -1.17194 -2.70624 -3.26337 
209 rs7182583 -2.75528 -3.23481 -3.22537 -1.05931 -2.97111 
210 rs7183604 -inf -inf -inf 73.2899 -inf 
211 rs72740955 -2.80785 -2.88264 -2.98593 -2.61686 -1.74364 
212 rs72740960 -3.15845 -3.14479 -3.14049 -3.19282 -3.18041 
213 rs72740964 -2.72067 -3.05286 -3.0765 -2.10434 -2.62385 
214 rs72743158 -2.62091 -3.09812 -3.02677 -2.2374 -1.83876 
215 rs73467254 -3.12847 -3.0605 -3.20605 -3.22719 -2.25042 
216 rs7359276 -inf -inf -inf 61.1731 -inf 
217 rs74024423 -3.02731 -2.97371 -3.16636 -3.08127 -2.5082 
218 rs74634068 -2.76232 -1.69278 -3.20012 -2.57768 -2.0904 
219 rs7495518 -2.98438 -3.19303 -3.21694 -1.96853 -3.07011 
220 rs75106522 -2.57416 -2.45225 -3.25175 -3.13876 -2.8885 
221 rs76189127 -2.94675 -3.13502 -3.18805 -3.00347 -3.14249 
222 rs76474922 -2.1916 -0.997391 -2.71336 -2.88267 -2.66591 
223 rs76507625 -2.2571 -2.0312 -3.21088 -3.03809 -2.43901 
224 rs76912891 -2.803 -1.40366 -3.1119 -2.75033 -2.08081 
225 rs77163824 -2.90875 -1.96619 -3.23555 -2.75226 -2.32437 
226 rs77438700 -2.69315 -0.635632 -3.20686 -2.56431 -2.4577 
227 rs79609284 -3.19477 -2.38109 -2.49757 -3.2656 -3.11369 
228 rs8023462 -2.28467 -3.21531 -3.23969 -1.59803 -2.7191 
229 rs8023822 -1.92692 -2.58695 -2.96972 -2.84291 -1.32576 
230 rs8025429 -2.65981 -2.36063 -2.47859 -2.74899 -2.08202 
231 rs8032552 -1.71632 -2.05684 -3.18869 -2.39176 -0.901353 
232 rs8038920 -3.24638 -3.09389 -1.86647 -3.02712 -3.26931 
233 rs8039449 -2.7689 -3.12656 -3.06739 -2.11566 -2.59446 
234 rs8042059 -inf -inf -inf 3.21413 -inf 
235 rs8042374 -inf -inf -inf 3.32208 -inf 
236 rs8042494 -inf -inf -inf 3.48078 -inf 
237 rs8043009 -inf -inf -inf 75.6389 -inf 
238 rs8043105 -2.72163 -1.62038 -3.18717 -2.52996 -2.02786 
239 rs8043123 -1.55851 -1.91738 -3.21343 -2.2732 -0.706738 
240 rs8053 -2.71734 -2.27144 -2.39514 -2.68744 -1.98474 
241 rs8192475 -3.17422 -3.19052 -3.1952 -3.12108 -3.14302 
242 rs8192482 -1.65762 -1.02234 -1.09064 -2.37117 -2.00295 
243 rs871058 -2.0816 -2.86197 -2.96296 -1.97452 -3.22688 
244 rs880395 -2.08947 -2.42046 -2.96945 -3.21661 -3.05578 
245 rs905739 15.9089 -inf -inf -inf -inf 
246 rs905740 -0.931483 -3.0285 -3.23244 -3.14298 -2.47438 
247 rs922691 -3.24679 -2.98067 -1.0379 -2.36952 -3.26702 
248 rs938682 -inf -inf -inf 2.33263 -inf 
249 rs950776 -2.4936 -3.03388 -3.16408 -2.54381 -2.74545 
250 rs951266 -2.73463 -3.06025 -3.08357 -2.12243 -2.63678 
251 rs9920506 -3.15322 -3.13204 -2.93857 1.37555 -3.04508 
