# Supplementary material for: Precision medicine for atherosclerotic cardiovascular disease: Integrative genomics maps risk loci and AI‐predicted functional consequences
Source: Clin Transl Med. 2026 Jul 10;16(7):e70732. doi: 10.1002/ctm2.70732 (PMC13351343; doi:10.1002/ctm2.70732)
Supplement: Supplementary file 6 — Supporting Information [file CTM2-16-e70732-s005.zip › ADAMTS7/FINEMAP/data.config]

rank config prob log10bf odds k prob_norm_k h2 h2_0.95CI mean sd
1 rs11636605,rs1711731,rs34138960,rs503464,rs667282 1 826.81 1 5 1 1.73544e-07 1.31489e-07,2.15066e-07 0.000466472,0.000314151,-0.00193677,0.00166022,0.000411727 7.05565e-05,0.000138904,0.000144924,0.000137002,0.000165817
2 rs113352275,rs11636605,rs34138960,rs503464,rs667282 1.06548e-277 549.837 inf 5 1.06548e-277 2.42939e-07 1.958e-07,2.94305e-07 0.00138813,0.000434495,-0.00320609,0.0016169,0.000731541 0.000134851,7.06241e-05,0.000192192,0.000136445,0.000114037
3 rs113352275,rs12441998,rs34138960,rs503464,rs667282 0 410.822 inf 5 0 2.17327e-07 1.72078e-07,2.66619e-07 0.00143341,-5.62566e-05,-0.00326561,0.00158958,0.000417299 0.000134832,7.09062e-05,0.000192187,0.000136444,0.000114164
4 rs113352275,rs34138960,rs503464,rs667282,rs67175876 0 405.964 inf 5 0 2.17344e-07 1.69728e-07,2.66799e-07 0.00143383,-0.00326585,0.0015895,0.000416822,-5.71746e-05 0.000134851,0.000192192,0.000136445,0.000114037,7.06241e-05
5 rs11072768,rs113352275,rs34138960,rs503464,rs667282 0 405.786 inf 5 0 2.17356e-07 1.71514e-07,2.68337e-07 -5.78847e-05,0.0014339,-0.00326594,0.00158946,0.000416367 7.06241e-05,0.000134851,0.000192192,0.000136445,0.000114037
6 rs113352275,rs12443170,rs34138960,rs503464,rs667282 0 373.383 inf 5 0 2.3595e-07 1.86601e-07,2.84321e-07 0.00158911,-0.000402129,-0.00340167,0.00154908,0.000694619 0.000138105,7.64143e-05,0.000193908,0.00013664,0.000114287
7 rs113352275,rs34138960,rs503464,rs667282,rs9920506 0 319.14 inf 5 0 2.17592e-07 1.72639e-07,2.68813e-07 0.00143769,-0.00326379,0.00158496,0.000419174,-6.67098e-05 0.000134999,0.000192062,0.000136603,0.000110073,6.62081e-05
8 rs113352275,rs12915669,rs34138960,rs503464,rs667282 0 291.502 inf 5 0 2.43126e-07 1.94792e-07,2.95663e-07 0.00152063,0.000301878,-0.00336655,0.00166904,0.000534896 0.000135514,4.88928e-05,0.000192791,0.000136948,0.000105523
9 rs113352275,rs11633958,rs34138960,rs503464,rs667282 0 290.488 inf 5 0 2.38624e-07 1.93666e-07,2.90643e-07 0.00143104,0.000241555,-0.00329048,0.00166957,0.000525771 0.000134692,4.29843e-05,0.000192083,0.000137073,0.000105483
10 rs113352275,rs117832812,rs34138960,rs503464,rs667282 0 285.868 inf 5 0 2.35546e-07 1.87177e-07,2.83247e-07 0.0015866,-0.000414364,-0.0033667,0.00160921,0.000565632 0.000138071,7.95878e-05,0.000193114,0.000136425,0.00010689
11 rs113352275,rs17486278,rs34138960,rs503464,rs667282 0 275.04 inf 5 0 2.25576e-07 1.77977e-07,2.75059e-07 0.00143017,0.00015267,-0.00327888,0.00164177,0.000499268 0.000134692,4.29791e-05,0.000192083,0.000137087,0.000105487
12 rs113352275,rs140330585,rs34138960,rs503464,rs667282 0 274.588 inf 5 0 2.25274e-07 1.80068e-07,2.73335e-07 0.00143014,0.000149992,-0.00327853,0.00164091,0.000498464 0.000134692,4.29791e-05,0.000192083,0.000137087,0.000105487
13 rs113352275,rs34138960,rs503464,rs667282,rs7172118 0 274.495 inf 5 0 2.25213e-07 1.78103e-07,2.78673e-07 0.00143013,-0.00327845,0.00164074,0.000498299,0.000149441 0.000134692,0.000192083,0.000137087,0.000105487,4.29791e-05
14 rs113352275,rs34138960,rs503464,rs56390833,rs667282 0 274.272 inf 5 0 2.25194e-07 1.81288e-07,2.75881e-07 0.00143011,-0.00327843,0.00164052,0.000149275,0.000498209 0.000134692,0.000192083,0.000137082,4.29805e-05,0.000105485
15 rs113352275,rs17487223,rs34138960,rs503464,rs667282 0 272.113 inf 5 0 2.2442e-07 1.78809e-07,2.7579e-07 0.00141998,0.000138403,-0.00327413,0.00164172,0.000492311 0.000134716,4.18473e-05,0.000192056,0.000137192,0.000105352
16 rs113352275,rs2869548,rs34138960,rs503464,rs667282 0 271.928 inf 5 0 2.24301e-07 1.78441e-07,2.80952e-07 0.00142004,0.000137304,-0.00327401,0.00164133,0.000492002 0.000134716,4.18473e-05,0.000192056,0.000137192,0.000105352
17 rs113352275,rs16969968,rs34138960,rs503464,rs667282 0 266.015 inf 5 0 2.23794e-07 1.75718e-07,2.74043e-07 0.00142802,0.000135223,-0.00327209,0.00163906,0.000486618 0.000134691,4.26998e-05,0.000192046,0.000137172,0.000105218
18 rs113352275,rs34138960,rs503464,rs667282,rs8192482 0 265.838 inf 5 0 2.23677e-07 1.78474e-07,2.75383e-07 0.00142803,-0.00327198,0.00163866,0.000486334,0.000134066 0.000134691,0.000192046,0.000137172,0.000105218,4.26998e-05
19 rs113352275,rs2036527,rs34138960,rs503464,rs667282 0 256.691 inf 5 0 2.24466e-07 1.80218e-07,2.70383e-07 0.0014306,0.000142798,-0.00326155,0.00165113,0.000469211 0.000134692,4.30447e-05,0.000192002,0.000137522,0.000104802
20 rs113352275,rs12912524,rs34138960,rs503464,rs667282 0 256.531 inf 5 0 2.18026e-07 1.69483e-07,2.68471e-07 0.00144837,6.2475e-05,-0.00328148,0.00160818,0.00047049 0.000135577,4.86913e-05,0.000192806,0.000136922,0.000105536
21 rs113352275,rs34138960,rs4887074,rs503464,rs667282 0 256.51 inf 5 0 2.1802e-07 1.73987e-07,2.67698e-07 0.00144831,-0.00328142,6.23031e-05,0.00160814,0.000470443 0.000135577,0.000192806,4.86913e-05,0.000136922,0.000105536
22 rs113352275,rs34138960,rs503464,rs667282,rs76474922 0 256.387 inf 5 0 2.18353e-07 1.73266e-07,2.71612e-07 0.00147456,-0.00328741,0.00159917,0.000481608,-0.000115947 0.000138352,0.000192996,0.000136461,0.000106468,7.96131e-05
23 rs113352275,rs34138960,rs36045869,rs503464,rs667282 0 254.704 inf 5 0 2.19832e-07 1.74121e-07,2.67628e-07 0.00142937,-0.00328224,8.2441e-05,0.00160267,0.000489094 0.000134691,0.000192333,3.98909e-05,0.000136474,0.000106108
24 rs113352275,rs34138960,rs503464,rs55958997,rs667282 0 250.19 inf 5 0 2.17394e-07 1.73616e-07,2.66216e-07 0.00142962,-0.00325459,0.00157978,-3.6148e-05,0.000442604 0.000134697,0.000192067,0.000137224,4.23667e-05,0.000105459
25 rs113352275,rs34138960,rs503464,rs667282,rs8039449 0 250.08 inf 5 0 2.17419e-07 1.71331e-07,2.64191e-07 0.00142965,-0.00325449,0.00157946,0.000442339,-3.70326e-05 0.000134697,0.000192067,0.000137224,0.000105459,4.23667e-05
26 rs113352275,rs12914385,rs34138960,rs503464,rs667282 0 249.749 inf 5 0 2.1737e-07 1.67758e-07,2.64887e-07 0.00142854,-3.56506e-05,-0.00325515,0.00157909,0.000443892 0.000134691,4.2859e-05,0.000192053,0.000137363,0.000105319
27 rs113352275,rs138544659,rs34138960,rs503464,rs667282 0 249.313 inf 5 0 2.16916e-07 1.7256e-07,2.67723e-07 0.00142848,7.76792e-06,-0.00325966,0.00159538,0.000455344 0.000134691,4.26925e-05,0.000192046,0.000137191,0.000105227
28 rs113352275,rs34138960,rs503464,rs667282,rs79609284 0 248.597 inf 5 0 2.19319e-07 1.747e-07,2.6971e-07 0.00142385,-0.00327407,0.00160213,0.000481826,7.60897e-05 0.000134714,0.000192171,0.000136481,0.000105782,4.05287e-05
29 rs113352275,rs12594247,rs34138960,rs503464,rs667282 0 248.499 inf 5 0 2.34283e-07 1.8707e-07,2.85015e-07 0.00153724,-0.000322397,-0.00326779,0.0015433,0.000559559 0.000136416,6.41321e-05,0.000192009,0.000136742,0.000106802
30 rs113352275,rs34138960,rs503464,rs56219480,rs667282 0 248.186 inf 5 0 2.17549e-07 1.7357e-07,2.68941e-07 0.00143073,-0.00326255,0.00157942,-9.27374e-05,0.000485414 0.00013471,0.000192037,0.000137064,9.50398e-05,0.000109709
31 rs113352275,rs34138960,rs503464,rs55781567,rs667282 0 248.074 inf 5 0 2.16898e-07 1.69164e-07,2.66845e-07 0.00142849,-0.00325854,0.00159108,-3.37556e-06,0.000452956 0.000134691,0.000192056,0.000137917,4.3066e-05,0.000104861
32 rs113352275,rs34138960,rs503464,rs667282,rs7180002 0 248.07 inf 5 0 2.17357e-07 1.74273e-07,2.68583e-07 0.00142813,-0.00325429,0.00158134,0.000442827,-3.52709e-05 0.000134692,0.000192083,0.000137087,0.000105487,4.29791e-05
33 rs113352275,rs34138960,rs503464,rs667282,rs8023822 0 248.039 inf 5 0 2.17732e-07 1.70319e-07,2.68213e-07 0.00144549,-0.003276,0.00159858,0.000471298,5.45017e-05 0.000135566,0.000192624,0.000136493,0.000105939,4.9368e-05
34 rs113352275,rs17486195,rs34138960,rs503464,rs667282 0 248.032 inf 5 0 2.17365e-07 1.71905e-07,2.65711e-07 0.00142813,-3.55938e-05,-0.00325424,0.00158124,0.00044273 0.000134692,4.29791e-05,0.000192083,0.000137087,0.000105487
35 rs113352275,rs34138960,rs503464,rs667282,rs951266 0 248.014 inf 5 0 2.17369e-07 1.71938e-07,2.69639e-07 0.00142813,-0.00325422,0.00158119,0.000442685,-3.57458e-05 0.000134692,0.000192083,0.000137087,0.000105487,4.29791e-05
36 rs113352275,rs34138960,rs503464,rs667282,rs72740964 0 247.656 inf 5 0 2.17393e-07 1.72471e-07,2.71157e-07 0.00142813,-0.00325411,0.00158098,0.000442436,-3.66378e-05 0.000134692,0.000192083,0.000137077,0.000105484,4.29822e-05
37 rs113352275,rs12901971,rs34138960,rs503464,rs667282 0 246.793 inf 5 0 2.17681e-07 1.69134e-07,2.65567e-07 0.00144518,5.23802e-05,-0.00327536,0.00159798,0.000470619 0.000135588,4.89615e-05,0.000192616,0.000136478,0.000105921
38 rs113352275,rs12902294,rs34138960,rs503464,rs667282 0 246.765 inf 5 0 2.17672e-07 1.7455e-07,2.64417e-07 0.00144509,5.20963e-05,-0.00327527,0.00159795,0.000470526 0.000135588,4.89615e-05,0.000192616,0.000136478,0.000105921
39 rs113352275,rs34138960,rs503464,rs667282,rs7164665 0 245.774 inf 5 0 2.31482e-07 1.82319e-07,2.86313e-07 0.00151087,-0.00325043,0.0015472,0.000549198,-0.000292325 0.000135873,0.000192009,0.000136745,0.000106741,6.34888e-05
40 rs113352275,rs1317286,rs34138960,rs503464,rs667282 0 244.381 inf 5 0 2.17459e-07 1.71872e-07,2.68609e-07 0.0014287,-3.87117e-05,-0.00325507,0.00157917,0.000443746 0.000134691,4.26891e-05,0.000192047,0.0001372,0.000105236
41 rs113352275,rs34138960,rs4243084,rs503464,rs667282 0 244.336 inf 5 0 2.17435e-07 1.71077e-07,2.66476e-07 0.00142914,-0.0032553,-3.76918e-05,0.00157934,0.000444117 0.000134693,0.000192044,4.25056e-05,0.000137216,0.000105218
42 rs113352275,rs34138960,rs503464,rs55676755,rs667282 0 243.806 inf 5 0 2.17475e-07 1.72924e-07,2.68038e-07 0.00142866,-0.00325505,0.0015791,-3.92459e-05,0.000443722 0.000134691,0.000192046,0.000137186,4.26952e-05,0.000105224
43 rs1051730,rs113352275,rs34138960,rs503464,rs667282 0 243.727 inf 5 0 2.17497e-07 1.73954e-07,2.6828e-07 -3.99817e-05,0.00142866,-0.00325498,0.00157885,0.00044354 4.26952e-05,0.000134691,0.000192046,0.000137186,0.000105224
44 rs113352275,rs146009840,rs34138960,rs503464,rs667282 0 243.425 inf 5 0 2.17513e-07 1.73494e-07,2.67124e-07 0.00142868,-4.05054e-05,-0.00325494,0.00157875,0.000443447 0.000134691,4.26961e-05,0.000192046,0.000137177,0.000105221
45 rs113352275,rs34138960,rs503464,rs56077333,rs667282 0 243.397 inf 5 0 2.17486e-07 1.70348e-07,2.7063e-07 0.00142868,-0.00325504,0.00157909,-3.96143e-05,0.000443683 0.000134691,0.000192046,0.000137173,4.26969e-05,0.000105219
46 rs113352275,rs34138960,rs503464,rs667282,rs72743158 0 243.304 inf 5 0 2.17571e-07 1.69298e-07,2.66594e-07 0.0014311,-0.00325544,0.00157683,0.000444021,-4.1304e-05 0.000134716,0.000192032,0.000137321,0.000105122,4.16354e-05
47 rs113352275,rs34138960,rs4887067,rs503464,rs667282 0 243.269 inf 5 0 2.17514e-07 1.70902e-07,2.63564e-07 0.00142866,-0.00325495,-4.05418e-05,0.00157878,0.000443466 0.000134691,0.000192046,4.26998e-05,0.000137172,0.000105218
48 rs113352275,rs12910237,rs34138960,rs503464,rs667282 0 238.733 inf 5 0 2.25765e-07 1.7972e-07,2.79541e-07 0.00147232,0.000140512,-0.00333799,0.00161196,0.00047679 0.000135242,3.9133e-05,0.00019326,0.000136494,0.000104896
49 rs113352275,rs34138960,rs503464,rs62010525,rs667282 0 238.509 inf 5 0 2.17488e-07 1.69939e-07,2.65801e-07 0.00143519,-0.00327183,0.00159379,-4.65356e-05,0.000467867 0.000134882,0.000192504,0.000136393,5.00502e-05,0.000105841
50 rs11072784,rs113352275,rs34138960,rs503464,rs667282 0 237.432 inf 5 0 2.17377e-07 1.70016e-07,2.65956e-07 4.16966e-05,0.00143437,-0.00327031,0.00159341,0.000466323 4.97484e-05,0.000134872,0.000192482,0.000136391,0.00010582
51 rs11072787,rs113352275,rs34138960,rs503464,rs667282 0 237.066 inf 5 0 2.17071e-07 1.74132e-07,2.68512e-07 -2.41481e-05,0.00143661,-0.00326514,0.00159272,0.000461823 4.7499e-05,0.000135628,0.000192393,0.000136388,0.000105991
52 rs113352275,rs34138960,rs503464,rs57260218,rs667282 0 237.006 inf 5 0 2.17073e-07 1.67127e-07,2.67457e-07 0.00143633,-0.00326504,0.00159281,-2.42948e-05,0.000461768 0.000135557,0.000192377,0.000136388,4.75618e-05,0.000105962
53 rs113352275,rs34138960,rs503464,rs667282,rs8032552 0 236.938 inf 5 0 2.1706e-07 1.70528e-07,2.64957e-07 0.00143604,-0.00326481,0.00159281,0.000461457,-2.3391e-05 0.000135557,0.000192377,0.000136388,0.000105962,4.75618e-05
54 rs113352275,rs34138960,rs503464,rs667282,rs8043123 0 236.465 inf 5 0 2.16982e-07 1.74259e-07,2.66319e-07 0.00143401,-0.00326322,0.00159278,0.000459293,-1.70913e-05 0.000135557,0.000192377,0.000136388,0.000105962,4.75618e-05
55 rs113352275,rs34138960,rs503464,rs58365910,rs667282 0 236.441 inf 5 0 2.17667e-07 1.71829e-07,2.6521e-07 0.00142785,-0.00325805,0.00157395,-4.56361e-05,0.000448364 0.000134692,0.000192002,0.000137528,4.30455e-05,0.000104803
56 rs113352275,rs34138960,rs503464,rs667282,rs72740955 0 236.352 inf 5 0 2.17668e-07 1.69501e-07,2.70037e-07 0.00142785,-0.00325805,0.00157398,0.000448368,-4.56808e-05 0.000134692,0.000192002,0.000137522,0.000104802,4.30447e-05
57 rs11072783,rs113352275,rs34138960,rs503464,rs667282 0 235.814 inf 5 0 2.17272e-07 1.74236e-07,2.68521e-07 3.67935e-05,0.00143328,-0.0032684,0.00159342,0.000464192 4.96134e-05,0.000134844,0.000192427,0.000136392,0.000105697
58 rs11072774,rs113352275,rs34138960,rs503464,rs667282 0 234.988 inf 5 0 2.17194e-07 1.69003e-07,2.6413e-07 4.0452e-05,0.00141733,-0.00325671,0.00159126,0.000442852 6.11637e-05,0.000135748,0.000192029,0.000136405,0.000105906
59 rs113352275,rs34138960,rs503464,rs62010327,rs667282 0 234.762 inf 5 0 2.17111e-07 1.74501e-07,2.65744e-07 0.00142786,-0.00325516,0.00158648,2.42193e-05,0.000467135 0.000134696,0.000192116,0.000136833,4.30542e-05,0.000107496
60 rs113352275,rs34138960,rs503464,rs62010328,rs667282 0 234.317 inf 5 0 2.17101e-07 1.71868e-07,2.65076e-07 0.00142777,-0.00325518,0.00158627,2.37214e-05,0.000466973 0.000134698,0.00019212,0.000136886,4.31664e-05,0.00010756
61 rs113352275,rs34138960,rs503464,rs55952530,rs667282 0 233.645 inf 5 0 2.19069e-07 1.73266e-07,2.68703e-07 0.00143275,-0.00325902,0.00161521,0.000182795,0.00039993 0.000134712,0.000192001,0.000136976,0.000102799,0.00010893
62 rs113352275,rs34138960,rs503464,rs667282,rs7495518 0 233.594 inf 5 0 2.16963e-07 1.71438e-07,2.6716e-07 0.00142809,-0.00325674,0.00158896,0.000461289,1.37727e-05 0.000134698,0.00019212,0.000136886,0.00010756,4.31664e-05
63 rs113352275,rs113718125,rs34138960,rs503464,rs667282 0 233.568 inf 5 0 2.17897e-07 1.71015e-07,2.64952e-07 0.00141844,0.000151333,-0.00326568,0.0015953,0.000466802 0.000134949,0.000125291,0.000192083,0.000136405,0.000105279
64 rs113352275,rs34138960,rs503464,rs667282,rs922691 0 233.321 inf 5 0 2.23985e-07 1.75666e-07,2.73046e-07 0.00146168,-0.00331563,0.00160297,0.000471686,0.000125984 0.000135086,0.000192812,0.000136426,0.000104849,3.92445e-05
65 rs113352275,rs34138960,rs503464,rs58946838,rs667282 0 232.963 inf 5 0 2.23789e-07 1.7882e-07,2.72213e-07 0.00146151,-0.00331451,0.00160232,0.000124403,0.000471343 0.000135094,0.000192802,0.000136422,3.92983e-05,0.000104847
66 rs1021070,rs113352275,rs34138960,rs503464,rs667282 0 232.829 inf 5 0 2.24158e-07 1.77331e-07,2.73954e-07 0.000125642,0.00146283,-0.00331895,0.00159096,0.000480559 3.86675e-05,0.000135104,0.000192888,0.000136389,0.000105027
67 rs113352275,rs34138960,rs503464,rs667282,rs8053 0 232.736 inf 5 0 2.19548e-07 1.74238e-07,2.67768e-07 0.0014295,-0.00332263,0.00160666,0.000462661,8.38188e-05 0.000134692,0.000194722,0.000136574,0.0001048,4.26713e-05
68 rs113352275,rs34138960,rs503464,rs667282,rs7181405 0 232.676 inf 5 0 2.23555e-07 1.78962e-07,2.72111e-07 0.00146147,-0.00331646,0.00159149,0.000479616,0.000120164 0.000135107,0.00019289,0.000136389,0.000105032,3.86218e-05
69 rs113352275,rs34138960,rs3813571,rs503464,rs667282 0 232.557 inf 5 0 2.19388e-07 1.75307e-07,2.66662e-07 0.00142947,-0.00332066,-8.12393e-05,0.00160623,0.000462377 0.000134692,0.000194722,4.26713e-05,0.000136574,0.0001048
70 rs113352275,rs34138960,rs4887063,rs503464,rs667282 0 232.496 inf 5 0 2.19334e-07 1.73723e-07,2.74001e-07 0.00142946,-0.00332,8.03607e-05,0.00160608,0.00046228 0.000134692,0.000194722,4.26713e-05,0.000136574,0.0001048
71 rs113352275,rs11858230,rs34138960,rs503464,rs667282 0 232.492 inf 5 0 2.1933e-07 1.72307e-07,2.7149e-07 0.00142945,8.029e-05,-0.00331994,0.00160607,0.000462272 0.000134692,4.26713e-05,0.000194722,0.000136574,0.0001048
72 rs113352275,rs34138960,rs4886572,rs503464,rs667282 0 232.486 inf 5 0 2.19325e-07 1.70814e-07,2.68987e-07 0.00142945,-0.00331988,8.02133e-05,0.00160606,0.000462264 0.000134692,0.000194722,4.26713e-05,0.000136574,0.0001048
73 rs113352275,rs2869544,rs34138960,rs503464,rs667282 0 232.388 inf 5 0 2.19326e-07 1.7172e-07,2.72949e-07 0.00142945,8.02238e-05,-0.00331964,0.00160599,0.000462185 0.000134692,4.2672e-05,0.0001947,0.000136572,0.000104798
74 rs113352275,rs2292117,rs34138960,rs503464,rs667282 0 232.368 inf 5 0 2.19222e-07 1.72984e-07,2.73659e-07 0.00142943,7.84942e-05,-0.00331858,0.00160577,0.000462074 0.000134692,4.26713e-05,0.000194722,0.000136574,0.0001048
75 rs113352275,rs28392948,rs34138960,rs503464,rs667282 0 232.312 inf 5 0 2.19173e-07 1.70092e-07,2.65792e-07 0.00142942,7.76618e-05,-0.00331794,0.00160563,0.000461982 0.000134692,4.26713e-05,0.000194722,0.000136574,0.0001048
76 rs113352275,rs34138960,rs503464,rs55690619,rs667282 0 232.283 inf 5 0 2.19148e-07 1.75101e-07,2.66879e-07 0.00142942,-0.00331763,0.00160556,7.72447e-05,0.000461936 0.000134692,0.000194722,0.000136574,4.26713e-05,0.0001048
77 rs113352275,rs113413210,rs34138960,rs503464,rs667282 0 232.225 inf 5 0 2.17293e-07 1.73564e-07,2.66294e-07 0.00142215,9.5533e-05,-0.00326318,0.00159434,0.000461867 0.000134949,0.000125291,0.000192083,0.000136405,0.000105279
78 rs113352275,rs34138960,rs503464,rs667282,rs8025429 0 232.195 inf 5 0 2.19284e-07 1.72407e-07,2.67227e-07 0.00142943,-0.00331909,0.00160571,0.000462044,7.95167e-05 0.000134692,0.000194697,0.000136567,0.000104796,4.26638e-05
79 rs113352275,rs34138960,rs3813572,rs503464,rs667282 0 232.177 inf 5 0 2.19268e-07 1.7439e-07,2.67944e-07 0.00142943,-0.00331889,-7.92563e-05,0.00160567,0.000462016 0.000134692,0.000194697,4.26638e-05,0.000136567,0.000104796
80 rs113352275,rs34138960,rs4886571,rs503464,rs667282 0 232.153 inf 5 0 2.19247e-07 1.71398e-07,2.68962e-07 0.00142942,-0.00331862,7.89012e-05,0.00160561,0.000461977 0.000134692,0.000194697,4.26638e-05,0.000136567,0.000104796
81 rs113352275,rs12916483,rs34138960,rs503464,rs667282 0 232.144 inf 5 0 2.19238e-07 1.70476e-07,2.71765e-07 0.00142942,-7.87594e-05,-0.00331852,0.00160558,0.000461962 0.000134692,4.26638e-05,0.000194697,0.000136567,0.000104796
82 rs113352275,rs1158778,rs34138960,rs503464,rs667282 0 232.102 inf 5 0 2.1725e-07 1.69917e-07,2.66999e-07 0.00142251,9.02376e-05,-0.00326294,0.00159425,0.000461399 0.000134949,0.000125291,0.000192083,0.000136405,0.000105279
83 rs113352275,rs34138960,rs503464,rs667282,rs74024423 0 232.065 inf 5 0 2.17238e-07 1.70653e-07,2.66265e-07 0.00142261,-0.00326287,0.00159422,0.000461257,8.86343e-05 0.000134949,0.000192083,0.000136405,0.000105279,0.000125291
84 rs113352275,rs12905641,rs34138960,rs503464,rs667282 0 231.992 inf 5 0 2.23438e-07 1.77121e-07,2.71428e-07 0.0014544,0.000121483,-0.00330725,0.00160097,0.000470098 0.000134952,3.93921e-05,0.00019264,0.000136415,0.000104834
85 rs113352275,rs34138960,rs34694149,rs503464,rs667282 0 231.984 inf 5 0 2.23427e-07 1.78135e-07,2.73451e-07 0.00145438,-0.00330721,0.000121378,0.00160096,0.000470084 0.000134952,0.00019264,3.93921e-05,0.000136415,0.000104834
86 rs113352275,rs34138960,rs503464,rs61630816,rs667282 0 231.98 inf 5 0 2.23421e-07 1.78472e-07,2.72671e-07 0.00145437,-0.00330719,0.00160096,0.000121322,0.000470076 0.000134952,0.00019264,0.000136415,3.93921e-05,0.000104834
87 rs113352275,rs34138960,rs503464,rs6495315,rs667282 0 231.961 inf 5 0 2.17204e-07 1.72888e-07,2.63408e-07 0.00142291,-0.00326267,0.00159414,8.41066e-05,0.000460857 0.000134949,0.000192083,0.000136405,0.000125291,0.000105279
88 rs113352275,rs34138960,rs503464,rs667282,rs7178007 0 231.842 inf 5 0 2.23215e-07 1.7525e-07,2.74078e-07 0.00145396,-0.00330642,0.00160082,0.000469812,0.0001194 0.000134952,0.00019264,0.000136415,0.000104834,3.93921e-05
89 rs113352275,rs34138960,rs503464,rs667282,rs680244 0 231.761 inf 5 0 2.16979e-07 1.71065e-07,2.68349e-07 0.00142913,-0.00326291,0.00160051,0.000441533,1.52632e-05 0.000134702,0.000192339,0.000138189,0.000110008,4.33722e-05
90 rs113352275,rs2170311,rs34138960,rs503464,rs667282 0 231.704 inf 5 0 2.18305e-07 1.69341e-07,2.70329e-07 0.00142057,5.76629e-05,-0.00324548,0.0016009,0.00046236 0.000134805,4.02674e-05,0.000192229,0.000136509,0.00010488
91 rs113352275,rs34138960,rs503464,rs621849,rs667282 0 231.688 inf 5 0 2.16992e-07 1.71556e-07,2.63787e-07 0.00142917,-0.00326322,0.00160109,1.641e-05,0.00044064 0.000134702,0.000192339,0.000138189,4.33722e-05,0.000110008
92 rs113352275,rs12915366,rs34138960,rs503464,rs667282 0 231.525 inf 5 0 2.19986e-07 1.72019e-07,2.68987e-07 0.00142919,-9.04283e-05,-0.00332506,0.0016102,0.000458725 0.000134691,4.26556e-05,0.00019452,0.000136638,0.000104724
93 rs113352275,rs34138960,rs503464,rs667282,rs7164030 0 230.89 inf 5 0 2.1786e-07 1.72545e-07,2.65592e-07 0.00141713,-0.00328541,0.00160134,0.000459138,5.00927e-05 0.000135033,0.000193299,0.000136584,0.000104805,4.22615e-05
94 rs113352275,rs1979905,rs34138960,rs503464,rs667282 0 230.697 inf 5 0 2.17746e-07 1.72005e-07,2.67333e-07 0.00141782,4.70377e-05,-0.0032838,0.00160081,0.000458789 0.000135033,4.22615e-05,0.000193299,0.000136584,0.000104805
95 rs113352275,rs34138960,rs503464,rs667282,rs880395 0 230.687 inf 5 0 2.1774e-07 1.73635e-07,2.66108e-07 0.00141785,-0.00328372,0.00160079,0.000458772,4.68867e-05 0.000135033,0.000193299,0.000136584,0.000104805,4.22615e-05
96 rs113352275,rs34138960,rs34275594,rs503464,rs667282 0 230.686 inf 5 0 2.2302e-07 1.76237e-07,2.69738e-07 0.00145666,-0.0033085,0.00011715,0.00160303,0.000465149 0.000135021,0.000192719,3.92606e-05,0.000136432,0.000104768
97 rs113352275,rs1979906,rs34138960,rs503464,rs667282 0 230.655 inf 5 0 2.17722e-07 1.746e-07,2.64933e-07 0.00141797,4.63654e-05,-0.00328344,0.0016007,0.000458712 0.000135033,4.22615e-05,0.000193299,0.000136584,0.000104805
98 rs113352275,rs1504548,rs34138960,rs503464,rs667282 0 230.644 inf 5 0 2.17715e-07 1.73105e-07,2.70987e-07 0.00141801,4.61871e-05,-0.00328335,0.00160067,0.000458692 0.000135033,4.22615e-05,0.000193299,0.000136584,0.000104805
99 rs113352275,rs1979907,rs34138960,rs503464,rs667282 0 230.638 inf 5 0 2.17712e-07 1.69531e-07,2.67274e-07 0.00141803,4.60969e-05,-0.0032833,0.00160065,0.000458682 0.000135033,4.22615e-05,0.000193299,0.000136584,0.000104805
100 rs113352275,rs12915652,rs34138960,rs503464,rs667282 0 230.636 inf 5 0 2.19102e-07 1.71146e-07,2.69981e-07 0.00142908,-7.64127e-05,-0.00331481,0.00160748,0.000457903 0.000134691,4.26556e-05,0.00019452,0.000136638,0.000104724
101 rs113352275,rs12907966,rs34138960,rs503464,rs667282 0 230.623 inf 5 0 2.17704e-07 1.70089e-07,2.68561e-07 0.00141809,-4.58605e-05,-0.00328317,0.00160061,0.000458655 0.000135033,4.22615e-05,0.000193299,0.000136584,0.000104805
102 rs11072785,rs113352275,rs34138960,rs503464,rs667282 0 230.589 inf 5 0 2.17804e-07 1.7352e-07,2.67125e-07 4.61804e-05,0.00142242,-0.0032486,0.00159886,0.000460637 4.014e-05,0.000134795,0.000192209,0.000136494,0.000104882
103 rs113352275,rs12902602,rs34138960,rs503464,rs667282 0 230.554 inf 5 0 2.17783e-07 1.6767e-07,2.69509e-07 0.00142249,4.5644e-05,-0.00324872,0.00159879,0.000460553 0.000134795,4.014e-05,0.000192209,0.000136494,0.000104882
104 rs113352275,rs34138960,rs503464,rs667282,rs950776 0 229.963 inf 5 0 2.1715e-07 1.75251e-07,2.65303e-07 0.00142688,-0.00325294,0.0015849,0.000466913,2.61185e-05 0.000134717,0.000192249,0.000136983,0.000107,4.27673e-05
105 rs113352275,rs34138960,rs503464,rs6495314,rs667282 0 229.913 inf 5 0 2.17194e-07 1.7478e-07,2.62287e-07 0.00142486,-0.00325296,0.00159651,2.65382e-05,0.000457662 0.000134804,0.000192211,0.000136511,4.01518e-05,0.000104891
106 rs113352275,rs34138960,rs503464,rs588765,rs667282 0 229.904 inf 5 0 2.17008e-07 1.66427e-07,2.64356e-07 0.00142907,-0.00326398,0.0016014,1.76487e-05,0.000440536 0.000134698,0.000192404,0.000138051,4.32702e-05,0.000109355
107 rs113352275,rs34138960,rs503464,rs6495306,rs667282 0 229.831 inf 5 0 2.17025e-07 1.73627e-07,2.70125e-07 0.00142911,-0.00326435,0.00160204,1.89453e-05,0.000439589 0.000134698,0.000192404,0.000138051,4.32702e-05,0.000109355
108 rs113352275,rs34138960,rs503464,rs555018,rs667282 0 229.514 inf 5 0 2.17084e-07 1.74386e-07,2.66125e-07 0.00142924,-0.00326549,0.00160402,2.2775e-05,0.000436766 0.000134698,0.000192409,0.000138079,4.32778e-05,0.000109372
109 rs113352275,rs34138960,rs481134,rs503464,rs667282 0 229.431 inf 5 0 2.17078e-07 1.69864e-07,2.65131e-07 0.00142924,-0.00326543,2.242e-05,0.00160394,0.000436997 0.000134698,0.000192414,4.32859e-05,0.000138108,0.00010939
110 rs113352275,rs34138960,rs503464,rs647041,rs667282 0 229.406 inf 5 0 2.17118e-07 1.73548e-07,2.66296e-07 0.00142931,-0.00326606,0.001605,2.47332e-05,0.000435334 0.000134698,0.000192409,0.000138079,4.32778e-05,0.000109372
111 rs113352275,rs34138960,rs3743077,rs503464,rs667282 0 229.366 inf 5 0 2.17159e-07 1.6819e-07,2.65763e-07 0.00142933,-0.00326657,-2.68541e-05,0.00160588,0.000433884 0.000134697,0.000192398,4.32612e-05,0.000138035,0.000109322
112 rs113352275,rs34138960,rs503464,rs6495307,rs667282 0 229.301 inf 5 0 2.17155e-07 1.72714e-07,2.68873e-07 0.00142937,-0.00326662,0.00160596,-2.66787e-05,0.000433911 0.000134698,0.000192409,0.000138079,4.32778e-05,0.000109372
113 rs113352275,rs12901300,rs34138960,rs503464,rs667282 0 229.296 inf 5 0 2.17156e-07 1.68424e-07,2.68961e-07 0.00142937,-2.67586e-05,-0.00326665,0.001606,0.000433853 0.000134698,4.32778e-05,0.000192409,0.000138079,0.000109372
114 rs113352275,rs12911602,rs34138960,rs503464,rs667282 0 229.24 inf 5 0 2.17177e-07 1.70782e-07,2.67503e-07 0.0014294,-2.78046e-05,-0.00326695,0.00160652,0.000433088 0.000134698,4.32778e-05,0.000192409,0.000138079,0.000109372
115 rs113352275,rs34138960,rs495956,rs503464,rs667282 0 228.777 inf 5 0 2.16903e-07 1.71074e-07,2.64376e-07 0.0014283,-0.00325739,-5.17849e-06,0.0015901,0.000456948 0.000134703,0.00019242,4.34426e-05,0.000138094,0.000108797
116 rs113352275,rs34138960,rs471889,rs503464,rs667282 0 228.777 inf 5 0 2.16903e-07 1.69319e-07,2.63243e-07 0.0014283,-0.00325739,-5.17828e-06,0.0015901,0.000456948 0.000134703,0.00019242,4.34426e-05,0.000138094,0.000108797
117 rs113352275,rs34138960,rs495090,rs503464,rs667282 0 228.76 inf 5 0 2.16902e-07 1.72777e-07,2.64025e-07 0.00142831,-0.00325748,-4.85088e-06,0.00159027,0.000456724 0.000134703,0.00019242,4.34426e-05,0.000138094,0.000108797
118 rs113352275,rs34138960,rs503464,rs55988292,rs667282 0 228.755 inf 5 0 2.18249e-07 1.73945e-07,2.62665e-07 0.00142967,-0.00326235,0.00157905,-5.73036e-05,0.000444152 0.000134693,0.000192016,0.000136734,4.08349e-05,0.000104902
119 rs113352275,rs148945620,rs34138960,rs503464,rs667282 0 228.75 inf 5 0 2.17194e-07 1.72857e-07,2.70819e-07 0.00142386,9.2903e-05,-0.00326094,0.00159559,0.000457742 0.000134875,0.00014065,0.000192025,0.000136459,0.000104899
120 rs113352275,rs34138960,rs4887062,rs503464,rs667282 0 228.545 inf 5 0 2.17553e-07 1.73532e-07,2.70827e-07 0.00142894,-0.00328967,4.17299e-05,0.00159872,0.000457472 0.000134691,0.000194556,4.26247e-05,0.000136527,0.000104776
121 rs113352275,rs117089103,rs34138960,rs503464,rs667282 0 228.515 inf 5 0 2.17107e-07 1.69997e-07,2.67143e-07 0.00142459,7.8393e-05,-0.00326062,0.00159513,0.000457067 0.000134875,0.00014065,0.000192025,0.000136459,0.000104899
122 rs113352275,rs142830525,rs34138960,rs503464,rs667282 0 228.491 inf 5 0 2.17099e-07 1.71827e-07,2.66639e-07 0.00142466,7.68921e-05,-0.00326059,0.00159509,0.000456997 0.000134875,0.00014065,0.000192025,0.000136459,0.000104899
123 rs113352275,rs180767693,rs34138960,rs503464,rs667282 0 228.43 inf 5 0 2.17079e-07 1.72305e-07,2.70838e-07 0.00142486,7.30684e-05,-0.0032605,0.00159497,0.000456819 0.000134875,0.00014065,0.000192025,0.000136459,0.000104899
124 rs113352275,rs34138960,rs503464,rs667282,rs905740 0 228.349 inf 5 0 2.16909e-07 1.72804e-07,2.67741e-07 0.00142708,-0.00326224,0.00159377,0.000454141,6.31735e-06 0.000135033,0.000193299,0.000136584,0.000104805,4.22615e-05
125 rs113352275,rs34138960,rs503464,rs667282,rs8038920 0 228.328 inf 5 0 2.21356e-07 1.72921e-07,2.70242e-07 0.00144771,-0.00329256,0.00158272,0.000476001,-9.92539e-05 0.000134901,0.000192455,0.000136444,0.000105069,3.89742e-05
126 rs113352275,rs34138960,rs503464,rs667282,rs77438700 0 228.238 inf 5 0 2.16897e-07 1.7355e-07,2.72228e-07 0.00143033,-0.00325933,0.0015925,0.000454398,-6.37099e-06 0.00013682,0.000192085,0.00013641,0.000105493,8.43788e-05
127 rs112732227,rs113352275,rs34138960,rs503464,rs667282 0 228.162 inf 5 0 2.18861e-07 1.76849e-07,2.70306e-07 0.00012187,0.00142907,-0.00326079,0.00160152,0.000458505 7.20735e-05,0.000134691,0.000192004,0.000136488,0.000104737
128 rs113352275,rs34138960,rs41280046,rs503464,rs667282 0 228.096 inf 5 0 2.18907e-07 1.73253e-07,2.68272e-07 0.00142907,-0.00326078,0.00012481,0.00160149,0.000458487 0.000134691,0.000192004,7.29587e-05,0.000136485,0.000104736
129 rs113352275,rs34138960,rs503464,rs667282,rs73467254 0 228.037 inf 5 0 2.1712e-07 1.69558e-07,2.69368e-07 0.00142393,-0.00326033,0.00159544,0.000456689,7.48327e-05 0.000134928,0.000192017,0.000136473,0.000104849,0.000130392
130 rs113352275,rs12594550,rs34138960,rs503464,rs667282 0 227.836 inf 5 0 2.18374e-07 1.7393e-07,2.7272e-07 0.0014029,9.34725e-05,-0.00325996,0.00160862,0.000419693 0.000135819,6.37318e-05,0.000192002,0.00013682,0.00010719
131 rs113352275,rs2067808,rs34138960,rs503464,rs667282 0 227.295 inf 5 0 2.16893e-07 1.72596e-07,2.67221e-07 0.00142852,-3.17963e-08,-0.00325891,0.0015927,0.0004534 0.000134714,4.28988e-05,0.0001925,0.000137778,0.000107996
132 rs113352275,rs2456019,rs34138960,rs503464,rs667282 0 227.097 inf 5 0 2.16899e-07 1.69511e-07,2.6756e-07 0.00142833,-4.01564e-06,-0.00325759,0.00159075,0.000455938 0.000134706,4.31947e-05,0.000192521,0.000137957,0.000108143
133 rs113352275,rs34138960,rs503464,rs57945453,rs667282 0 226.977 inf 5 0 2.16894e-07 1.75436e-07,2.65906e-07 0.00142856,-0.00325936,0.00159337,-1.44689e-06,0.000452515 0.000134697,0.000192491,0.000137936,4.3382e-05,0.000108148
134 rs113352275,rs16970006,rs34138960,rs503464,rs667282 0 226.915 inf 5 0 2.18767e-07 1.74534e-07,2.70231e-07 0.00141506,0.000123954,-0.00325568,0.00161088,0.000416181 0.000134937,7.51154e-05,0.000192011,0.000136833,0.000107099
135 rs113352275,rs34138960,rs503464,rs667282,rs692780 0 226.91 inf 5 0 2.16897e-07 1.6781e-07,2.67971e-07 0.0014286,-0.00325985,0.00159411,0.000451542,3.00432e-06 0.000134697,0.000192491,0.000137936,0.000108148,4.3382e-05
136 rs113352275,rs34138960,rs503464,rs61012457,rs667282 0 226.905 inf 5 0 2.16897e-07 1.70348e-07,2.67556e-07 0.00142861,-0.00325989,0.00159416,-3.11801e-06,0.000451471 0.000134697,0.000192491,0.000137936,4.3382e-05,0.000108148
137 rs113352275,rs11637635,rs34138960,rs503464,rs667282 0 226.902 inf 5 0 2.16897e-07 1.73274e-07,2.61459e-07 0.00142861,3.19655e-06,-0.00325992,0.00159421,0.000451412 0.000134697,4.33789e-05,0.0001925,0.000137959,0.00010818
138 rs113352275,rs34138960,rs3743073,rs503464,rs667282 0 226.821 inf 5 0 2.16912e-07 1.70245e-07,2.64731e-07 0.00142873,-0.00326115,7.09546e-06,0.00159605,0.000448974 0.000134697,0.000192492,4.33577e-05,0.000137928,0.000108162
139 rs113352275,rs34138960,rs503464,rs514743,rs667282 0 226.817 inf 5 0 2.16912e-07 1.70516e-07,2.65933e-07 0.00142872,-0.00326115,0.00159605,7.15595e-06,0.000448956 0.000134697,0.000192484,0.000137906,4.33607e-05,0.000108131
140 rs113352275,rs17408276,rs34138960,rs503464,rs667282 0 226.791 inf 5 0 2.16916e-07 1.7152e-07,2.65691e-07 0.00142874,-7.77818e-06,-0.00326135,0.00159634,0.000448568 0.000134697,4.33607e-05,0.000192484,0.000137906,0.000108131
141 rs113352275,rs34138960,rs3743074,rs503464,rs667282 0 226.791 inf 5 0 2.16916e-07 1.73406e-07,2.66884e-07 0.00142874,-0.00326135,7.79053e-06,0.00159635,0.000448561 0.000134697,0.000192484,4.33607e-05,0.000137906,0.000108131
142 rs111725959,rs113352275,rs34138960,rs503464,rs667282 0 226.775 inf 5 0 2.16918e-07 1.71375e-07,2.63183e-07 -8.16595e-06,0.00142875,-0.00326147,0.00159653,0.000448327 4.33607e-05,0.000134697,0.000192484,0.000137906,0.000108131
143 rs113352275,rs34138960,rs3743075,rs503464,rs667282 0 226.739 inf 5 0 2.16912e-07 1.73271e-07,2.67671e-07 0.00142871,-0.00326111,7.03223e-06,0.001596,0.000449045 0.000134696,0.000192483,4.33855e-05,0.000137914,0.000108117
144 rs113352275,rs34138960,rs472054,rs503464,rs667282 0 226.729 inf 5 0 2.16925e-07 1.69889e-07,2.65687e-07 0.00142879,-0.00326184,9.26861e-06,0.00159708,0.000447612 0.000134697,0.000192492,4.33577e-05,0.000137928,0.000108162
145 rs113352275,rs34138960,rs503464,rs667282,rs7182583 0 226.721 inf 5 0 2.16926e-07 1.72459e-07,2.64113e-07 0.00142879,-0.00326187,0.00159712,0.000447533,-9.43825e-06 0.000134697,0.000192484,0.000137906,0.000108131,4.33607e-05
146 rs113352275,rs34138960,rs503464,rs615470,rs667282 0 226.72 inf 5 0 2.16926e-07 1.71445e-07,2.62749e-07 0.0014288,-0.00326192,0.00159719,9.50485e-06,0.000447464 0.000134697,0.000192492,0.000137928,4.33577e-05,0.000108162
147 rs113352275,rs34138960,rs503464,rs667282,rs7163204 0 226.656 inf 5 0 2.18343e-07 1.73913e-07,2.68586e-07 0.00140256,-0.00326157,0.00160702,0.000423229,9.21443e-05 0.000135873,0.000192009,0.000136745,0.000106741,6.34888e-05
148 rs113352275,rs12148319,rs34138960,rs503464,rs667282 0 226.648 inf 5 0 2.18351e-07 1.7113e-07,2.67868e-07 0.00140248,9.2417e-05,-0.00326158,0.00160706,0.00042314 0.000135873,6.34888e-05,0.000192009,0.000136745,0.000106741
149 rs113352275,rs12595350,rs34138960,rs503464,rs667282 0 226.621 inf 5 0 2.18382e-07 1.74786e-07,2.73301e-07 0.00140221,9.33864e-05,-0.00326161,0.00160721,0.000422822 0.000135873,6.34888e-05,0.000192009,0.000136745,0.000106741
150 rs113352275,rs34138960,rs503464,rs584135,rs667282 0 226.587 inf 5 0 2.16953e-07 1.73497e-07,2.69879e-07 0.0014289,-0.00326293,0.0015987,1.27064e-05,0.000445458 0.000134697,0.000192492,0.000137928,4.33577e-05,0.000108162
151 rs113352275,rs34138960,rs503464,rs667282,rs871058 0 226.309 inf 5 0 2.17779e-07 1.73258e-07,2.68489e-07 0.0014277,-0.00324958,0.00161657,0.000441037,4.96665e-05 0.000134693,0.000192176,0.000138005,0.000105262,4.37875e-05
152 rs113352275,rs2869546,rs34138960,rs503464,rs667282 0 226.111 inf 5 0 2.17289e-07 1.70254e-07,2.69762e-07 0.00142933,3.27934e-05,-0.003269,0.00160748,0.00043316 0.000134695,4.32472e-05,0.000192462,0.000137777,0.000108049
153 rs113352275,rs34138960,rs4887075,rs503464,rs667282 0 225.389 inf 5 0 2.18116e-07 1.75212e-07,2.66301e-07 0.00140367,-0.00324994,9.45634e-05,0.00159877,0.000454746 0.000135975,0.000192118,7.09503e-05,0.000136465,0.000104699
154 rs113352275,rs34138960,rs503464,rs6495312,rs667282 0 225.362 inf 5 0 2.18083e-07 1.7386e-07,2.66042e-07 0.001404,-0.00325006,0.00159869,9.32932e-05,0.000454728 0.000135975,0.000192118,0.000136465,7.09503e-05,0.000104699
155 rs113352275,rs17487514,rs34138960,rs503464,rs667282 0 225.321 inf 5 0 2.17583e-07 1.71933e-07,2.6341e-07 0.00143303,-4.23674e-05,-0.00326001,0.00157995,0.000454078 0.000134766,4.2322e-05,0.000192004,0.00013698,0.000104696
156 rs113352275,rs11639372,rs34138960,rs503464,rs667282 0 224.822 inf 5 0 2.20084e-07 1.73719e-07,2.73149e-07 0.0014407,-8.60812e-05,-0.00327618,0.00158296,0.000436467 0.000134809,3.99744e-05,0.000192168,0.000136463,0.00010499
157 rs113352275,rs12899226,rs34138960,rs503464,rs667282 0 224.778 inf 5 0 2.17112e-07 1.69856e-07,2.64281e-07 0.00142865,5.15627e-05,-0.00325938,0.00159491,0.000454699 0.000134691,9.14413e-05,0.000192002,0.000136445,0.000104719
158 rs113352275,rs34138960,rs503464,rs667282,rs77163824 0 224.69 inf 5 0 2.16924e-07 1.72182e-07,2.66888e-07 0.00142559,-0.00325862,0.00159308,0.000451603,2.07048e-05 0.000135406,0.000192005,0.000136401,0.000105049,9.8354e-05
159 rs113352275,rs34138960,rs503464,rs667282,rs8023462 0 224.615 inf 5 0 2.16899e-07 1.7062e-07,2.70019e-07 0.00142875,-0.00326037,0.0015946,0.000451241,3.77353e-06 0.000134718,0.00019273,0.000138116,0.000107593,4.2963e-05
160 rs113352275,rs34138960,rs503464,rs56117933,rs667282 0 224.589 inf 5 0 2.18895e-07 1.70435e-07,2.66079e-07 0.00142836,-0.00326193,0.00157011,-7.94828e-05,0.000454657 0.000134691,0.000192009,0.000137029,4.66067e-05,0.000104697
161 rs113352275,rs11636732,rs34138960,rs503464,rs667282 0 224.546 inf 5 0 2.16994e-07 1.72127e-07,2.64829e-07 0.00142861,3.50151e-05,-0.00325922,0.00159419,0.000454288 0.000134691,9.14413e-05,0.000192002,0.000136445,0.000104719
162 rs113352275,rs2904130,rs34138960,rs503464,rs667282 0 224.524 inf 5 0 2.16902e-07 1.71679e-07,2.71121e-07 0.00142882,4.72722e-06,-0.00326076,0.0015951,0.000450684 0.000134719,4.2987e-05,0.000192741,0.000138152,0.00010761
163 rs113352275,rs12899135,rs34138960,rs503464,rs667282 0 224.452 inf 5 0 2.20169e-07 1.75335e-07,2.74312e-07 0.00144083,-8.78397e-05,-0.00327952,0.0015801,0.000439792 0.000134809,4.0261e-05,0.000192233,0.00013651,0.00010488
164 rs113352275,rs11633178,rs34138960,rs503464,rs667282 0 224.445 inf 5 0 2.19971e-07 1.76075e-07,2.68153e-07 0.00144009,-8.51561e-05,-0.00327867,0.00158078,0.000440299 0.000134802,4.02665e-05,0.000192228,0.000136504,0.000104878
165 rs113352275,rs11634351,rs34138960,rs503464,rs667282 0 224.441 inf 5 0 2.19982e-07 1.78743e-07,2.68391e-07 0.00144011,-8.53028e-05,-0.00327871,0.00158076,0.000440276 0.000134802,4.02665e-05,0.000192228,0.000136504,0.000104878
166 rs113352275,rs144573677,rs34138960,rs503464,rs667282 0 224.434 inf 5 0 2.17119e-07 1.70224e-07,2.6632e-07 0.00142864,5.83598e-05,-0.00325933,0.00159468,0.000454571 0.000134691,0.000101873,0.000192002,0.000136433,0.000104713
167 rs113352275,rs1996371,rs34138960,rs503464,rs667282 0 224.429 inf 5 0 2.20225e-07 1.75625e-07,2.70234e-07 0.00144093,-8.8589e-05,-0.0032797,0.00157999,0.000439675 0.000134809,4.0261e-05,0.000192233,0.00013651,0.00010488
168 rs113352275,rs34138960,rs503464,rs62010332,rs667282 0 224.42 inf 5 0 2.16896e-07 1.73915e-07,2.68255e-07 0.00142873,-0.00326004,0.00159417,-2.87204e-06,0.000451766 0.000134729,0.000192761,0.000138204,4.31675e-05,0.000107605
169 rs113352275,rs34138960,rs503464,rs667282,rs74634068 0 224.388 inf 5 0 2.17037e-07 1.72205e-07,2.71186e-07 0.00142217,-0.0032583,0.00159355,0.000449477,4.49259e-05 0.000135406,0.000192005,0.000136401,0.000105049,9.8354e-05
170 rs113352275,rs12324203,rs34138960,rs503464,rs667282 0 224.371 inf 5 0 2.17047e-07 1.68518e-07,2.68026e-07 0.00142196,4.6408e-05,-0.00325828,0.00159358,0.000449347 0.000135406,9.8354e-05,0.000192005,0.000136401,0.000105049
171 rs113352275,rs34138960,rs4887070,rs503464,rs667282 0 224.335 inf 5 0 2.16952e-07 1.72749e-07,2.6521e-07 0.00142948,-0.00326385,1.25117e-05,0.00159899,0.000446238 0.000134731,0.000192745,4.27633e-05,0.00013808,0.000107533
172 rs113352275,rs34138960,rs503464,rs667282,rs8043105 0 224.317 inf 5 0 2.17078e-07 1.72647e-07,2.7157e-07 0.00142131,-0.00325822,0.00159366,0.000448947,5.09727e-05 0.000135406,0.000192005,0.000136401,0.000105049,9.8354e-05
173 rs113352275,rs34138960,rs4886579,rs503464,rs667282 0 224.286 inf 5 0 2.20138e-07 1.73017e-07,2.68119e-07 0.00143981,-0.00327817,-8.7184e-05,0.00158109,0.000439803 0.000134791,0.000192205,4.01481e-05,0.000136493,0.000104882
174 rs113352275,rs143527274,rs34138960,rs503464,rs667282 0 224.234 inf 5 0 2.17333e-07 1.73288e-07,2.68692e-07 0.00141653,9.25731e-05,-0.00325236,0.00159575,0.000444837 0.000135523,0.000115838,0.000192175,0.000136442,0.000105244
175 rs113352275,rs34138960,rs503464,rs667282,rs72740960 0 224.152 inf 5 0 2.1733e-07 1.69409e-07,2.67598e-07 0.00142865,-0.00325937,0.00159487,0.000454678,0.000101422 0.000134691,0.000192002,0.000136416,0.000104706,0.00012733
176 rs113352275,rs34138960,rs4886580,rs503464,rs667282 0 224.144 inf 5 0 2.20293e-07 1.7248e-07,2.72016e-07 0.00144052,-0.00327871,-8.90156e-05,0.00158085,0.000439825 0.000134799,0.000192207,4.00474e-05,0.000136492,0.000104873
177 rs113352275,rs34138960,rs4887077,rs503464,rs667282 0 224.091 inf 5 0 2.20222e-07 1.73843e-07,2.69021e-07 0.0014408,-0.00327838,-8.78553e-05,0.00158164,0.000439762 0.000134807,0.000192205,3.99444e-05,0.000136481,0.000104878
178 rs113352275,rs12901913,rs34138960,rs503464,rs667282 0 224.066 inf 5 0 2.20293e-07 1.7603e-07,2.69535e-07 0.00144094,-8.87904e-05,-0.00327859,0.00158152,0.000439617 0.000134807,3.99444e-05,0.000192205,0.000136481,0.000104878
179 rs113352275,rs12912321,rs34138960,rs503464,rs667282 0 223.852 inf 5 0 2.16958e-07 1.66802e-07,2.65661e-07 0.00142844,-2.74107e-05,-0.00325864,0.00159145,0.000452709 0.000134691,8.95596e-05,0.000192003,0.000136448,0.00010472
180 rs113352275,rs34138960,rs34380619,rs503464,rs667282 0 223.845 inf 5 0 2.16974e-07 1.70259e-07,2.65098e-07 0.00142843,-0.0032586,-3.03956e-05,0.00159128,0.000452614 0.000134691,0.000192003,8.86652e-05,0.000136449,0.000104721
181 rs113352275,rs34138960,rs35759350,rs503464,rs667282 0 223.814 inf 5 0 2.16976e-07 1.75553e-07,2.67683e-07 0.00142843,-0.0032586,-3.09961e-05,0.00159129,0.000452616 0.000134691,0.000192003,8.95596e-05,0.000136448,0.00010472
182 rs113352275,rs12911865,rs34138960,rs503464,rs667282 0 223.812 inf 5 0 2.16977e-07 1.69681e-07,2.66822e-07 0.00142843,-3.11505e-05,-0.0032586,0.00159128,0.000452612 0.000134691,8.95596e-05,0.000192003,0.000136448,0.00010472
183 rs113352275,rs34138960,rs503464,rs667282,rs71402946 0 223.806 inf 5 0 2.1698e-07 1.69487e-07,2.69375e-07 0.00142843,-0.00325859,0.00159125,0.000452595,-3.17707e-05 0.000134691,0.000192003,0.000136448,0.00010472,8.95596e-05
184 rs113352275,rs1948,rs34138960,rs503464,rs667282 0 223.706 inf 5 0 2.16952e-07 1.72079e-07,2.65487e-07 0.00142949,1.26147e-05,-0.00326421,0.00159969,0.000446079 0.000134732,4.33596e-05,0.000192865,0.000138497,0.000107692
185 rs113352275,rs12907519,rs34138960,rs503464,rs667282 0 223.608 inf 5 0 2.17056e-07 1.71691e-07,2.66884e-07 0.0014284,-4.49719e-05,-0.0032585,0.00159079,0.000452329 0.000134691,9.24324e-05,0.000192002,0.000136444,0.000104718
186 rs113352275,rs34138960,rs503464,rs667282,rs76189127 0 223.593 inf 5 0 2.17167e-07 1.72781e-07,2.66552e-07 0.00142838,-0.0032572,0.00159753,0.000451249,4.6311e-05 0.000134691,0.00019202,0.000136605,0.000104751,7.34268e-05
187 rs1052035,rs113352275,rs34138960,rs503464,rs667282 0 223.574 inf 5 0 2.183e-07 1.70906e-07,2.7064e-07 -0.000119201,0.00142942,-0.00326681,0.00158008,0.000465373 8.33784e-05,0.000134692,0.00019208,0.000136673,0.000105028
188 rs113352275,rs12914008,rs34138960,rs503464,rs667282 0 223.551 inf 5 0 2.174e-07 1.71263e-07,2.66565e-07 0.00142957,-9.12016e-05,-0.0032581,0.00159107,0.000449483 0.000134696,0.00010628,0.000192003,0.000136401,0.000104795
189 rs113352275,rs34138960,rs35775671,rs503464,rs667282 0 223.54 inf 5 0 2.1714e-07 1.71799e-07,2.65527e-07 0.00142837,-0.0032584,-5.47236e-05,0.00159032,0.000452062 0.000134691,0.000192002,9.14413e-05,0.000136445,0.000104719
190 rs113352275,rs12900711,rs34138960,rs503464,rs667282 0 223.532 inf 5 0 2.17149e-07 1.68935e-07,2.66377e-07 0.00142836,-5.56727e-05,-0.00325839,0.00159028,0.000452038 0.000134691,9.14413e-05,0.000192002,0.000136445,0.000104719
191 rs113352275,rs12903839,rs34138960,rs503464,rs667282 0 223.529 inf 5 0 2.17177e-07 1.70963e-07,2.69646e-07 0.00142836,-5.80459e-05,-0.00325835,0.00159012,0.000451947 0.000134691,9.04843e-05,0.000192003,0.000136447,0.000104719
192 rs113352275,rs34138960,rs4275821,rs503464,rs667282 0 223.512 inf 5 0 2.1728e-07 1.69689e-07,2.66133e-07 0.0014281,-0.00324812,-3.23193e-05,0.00160206,0.000447424 0.000134692,0.000192538,4.31304e-05,0.000136961,0.000104999
193 rs113352275,rs12908606,rs34138960,rs503464,rs667282 0 223.508 inf 5 0 2.17148e-07 1.69131e-07,2.63733e-07 0.00142837,-5.62594e-05,-0.00325839,0.00159031,0.000452055 0.000134691,9.24324e-05,0.000192002,0.000136444,0.000104718
194 rs113352275,rs34138960,rs503464,rs667282,rs7173512 0 223.504 inf 5 0 2.1727e-07 1.7161e-07,2.67333e-07 0.0014281,-0.00324827,0.00160193,0.000447505,-3.18864e-05 0.000134692,0.000192538,0.000136961,0.000104999,4.31304e-05
195 rs113352275,rs117756166,rs34138960,rs503464,rs667282 0 223.498 inf 5 0 2.16953e-07 1.70326e-07,2.68674e-07 0.00142569,-2.26892e-05,-0.00325657,0.00159236,0.000452293 0.000135029,7.68141e-05,0.000192163,0.000136393,0.000104764
196 rs113352275,rs12907994,rs34138960,rs503464,rs667282 0 223.497 inf 5 0 2.1716e-07 1.70967e-07,2.68227e-07 0.00142836,-5.75655e-05,-0.00325838,0.00159026,0.000452024 0.000134691,9.24324e-05,0.000192002,0.000136444,0.000104718
197 rs113352275,rs11633585,rs34138960,rs503464,rs667282 0 223.482 inf 5 0 2.17232e-07 1.68272e-07,2.64345e-07 0.00142834,-6.34933e-05,-0.0032583,0.00158988,0.000451808 0.000134691,9.04843e-05,0.000192003,0.000136447,0.000104719
198 rs113352275,rs34138960,rs3829787,rs503464,rs667282 0 223.48 inf 5 0 2.17204e-07 1.70708e-07,2.69512e-07 0.00142815,-0.00324936,2.89748e-05,0.00160102,0.000448151 0.000134692,0.000192526,4.31563e-05,0.000136953,0.000104988
199 rs113352275,rs12903575,rs34138960,rs503464,rs667282 0 223.466 inf 5 0 2.17195e-07 1.69957e-07,2.64469e-07 0.00142835,-6.11945e-05,-0.00325835,0.0015901,0.000451936 0.000134691,9.24324e-05,0.000192002,0.000136444,0.000104718
200 rs113352275,rs34138960,rs503464,rs667282,rs8192475 0 223.456 inf 5 0 2.17153e-07 1.7035e-07,2.66833e-07 0.00142837,-0.0032584,0.00159035,0.000452078,-5.80207e-05 0.000134691,0.000192002,0.000136441,0.000104717,9.4525e-05
201 rs113352275,rs12898919,rs34138960,rs503464,rs667282 0 223.416 inf 5 0 2.17229e-07 1.71511e-07,2.63438e-07 0.00142835,-6.5291e-05,-0.00325833,0.00159,0.000451873 0.000134691,9.34596e-05,0.000192002,0.000136442,0.000104718
202 rs113352275,rs12911436,rs34138960,rs503464,rs667282 0 223.401 inf 5 0 2.17343e-07 1.74022e-07,2.66861e-07 0.00142831,-7.31729e-05,-0.00325821,0.00158946,0.000451563 0.000134691,9.04843e-05,0.000192003,0.000136447,0.000104719
203 rs113352275,rs11635955,rs34138960,rs503464,rs667282 0 223.37 inf 5 0 2.17313e-07 1.7096e-07,2.70784e-07 0.00142977,-8.18129e-05,-0.00325902,0.00159015,0.000451265 0.0001347,0.000104755,0.000192001,0.000136427,0.000104731
204 rs112272197,rs113352275,rs34138960,rs503464,rs667282 0 223.37 inf 5 0 2.17961e-07 1.71688e-07,2.67355e-07 -9.94131e-05,0.00142816,-0.00325767,0.00158694,0.000450112 7.98274e-05,0.000134691,0.000192003,0.000136466,0.000104728
205 rs113352275,rs11857532,rs34138960,rs503464,rs667282 0 223.34 inf 5 0 2.1949e-07 1.7385e-07,2.68469e-07 0.00144245,-7.37916e-05,-0.00327074,0.00158402,0.000445183 0.000134882,3.79859e-05,0.000192097,0.000136461,0.00010478
206 rs113352275,rs12904589,rs34138960,rs503464,rs667282 0 223.214 inf 5 0 2.17343e-07 1.72587e-07,2.68311e-07 0.00142834,-8.12835e-05,-0.00325829,0.00158982,0.00045177 0.000134691,0.000100519,0.000192002,0.000136434,0.000104714
207 rs113352275,rs12901535,rs34138960,rs503464,rs667282 0 223.214 inf 5 0 2.17344e-07 1.71659e-07,2.72923e-07 0.00142834,-8.13711e-05,-0.00325829,0.00158981,0.000451768 0.000134691,0.000100519,0.000192002,0.000136434,0.000104714
208 rs113352275,rs34138960,rs503464,rs667282,rs75106522 0 223.001 inf 5 0 2.16972e-07 1.73211e-07,2.67341e-07 0.00142481,-0.00325603,0.00159254,0.00045253,-2.93897e-05 0.000135137,0.000192188,0.000136389,0.000104727,8.69013e-05
209 rs113352275,rs34138960,rs503464,rs667282,rs76507625 0 222.85 inf 5 0 2.17099e-07 1.69763e-07,2.71561e-07 0.00142195,-0.00325443,0.00159262,0.000452147,-4.22668e-05 0.000135226,0.000192175,0.000136388,0.00010472,7.73771e-05
210 rs113352275,rs34138960,rs503464,rs667282,rs76912891 0 222.816 inf 5 0 2.17353e-07 1.69007e-07,2.70375e-07 0.00141746,-0.00325973,0.00159504,0.000450316,6.65509e-05 0.000135369,0.000192003,0.000136419,0.000104763,8.14429e-05
211 rs113352275,rs1700006,rs34138960,rs503464,rs569207 0 178.725 inf 5 0 6.15448e-07 5.37738e-07,7.00707e-07 0.00489251,-0.00477852,-0.00581379,0.00112967,0.00473538 0.000197141,0.000198597,0.000219369,0.000137732,0.000206361
212 rs113352275,rs1700006,rs34138960,rs503464,rs667282 0 178.145 inf 5 0 6.13609e-07 5.36897e-07,6.95689e-07 0.00488501,-0.00476854,-0.00580662,0.00113188,0.00472335 0.000197141,0.000198597,0.000219369,0.000137732,0.000206361
213 rs113352275,rs1700006,rs28534575,rs34138960,rs667282 0 175.658 inf 5 0 6.06047e-07 5.31346e-07,6.87557e-07 0.00491595,-0.00493055,-0.000845262,-0.00500676,0.00592815 0.000196921,0.000196852,0.000112405,0.000202471,0.000221249
214 rs11636605,rs28395178,rs34138960,rs503464,rs667282 0 174.181 inf 5 0 1.78938e-07 1.39531e-07,2.258e-07 0.000479461,-0.000442342,-0.00159742,0.00172807,0.000709541 7.05905e-05,0.000122902,0.000164358,0.000139017,0.000114162
215 rs113352275,rs1700006,rs34138960,rs55952530,rs667282 0 173.452 inf 5 0 6.00212e-07 5.26491e-07,6.91735e-07 0.00531976,-0.00532991,-0.00524064,0.000730644,0.00529012 0.000199528,0.000202473,0.000203003,0.000105384,0.000198869
216 rs1052035,rs113352275,rs1700006,rs34138960,rs667282 0 171.916 inf 5 0 5.95454e-07 5.14595e-07,6.71262e-07 -0.000541041,0.00521501,-0.00520482,-0.0053095,0.005414 8.43375e-05,0.000197465,0.000199337,0.000204562,0.000201375
217 rs113352275,rs12594550,rs1700006,rs34138960,rs667282 0 169.558 inf 5 0 5.8774e-07 5.13025e-07,6.64678e-07 0.00511483,0.000354122,-0.00520468,-0.0051903,0.00525984 0.000196239,6.47145e-05,0.000200325,0.000202659,0.000198753
218 rs113352275,rs12595350,rs1700006,rs34138960,rs667282 0 169.469 inf 5 0 5.87456e-07 5.12256e-07,6.60109e-07 0.00510823,0.0003502,-0.00519786,-0.00519667,0.00526552 0.000196184,6.44432e-05,0.000200139,0.000202762,0.000198827
219 rs113352275,rs12148319,rs1700006,rs34138960,rs667282 0 169.433 inf 5 0 5.87341e-07 5.13009e-07,6.76035e-07 0.00510809,0.000349201,-0.00519729,-0.0051964,0.0052653 0.000196184,6.44432e-05,0.000200139,0.000202762,0.000198827
220 rs113352275,rs1700006,rs34138960,rs667282,rs7163204 0 169.422 inf 5 0 5.87308e-07 5.0973e-07,6.66493e-07 0.00510805,-0.00519712,-0.00519633,0.00526524,0.00034892 0.000196184,0.000200139,0.000202762,0.000198827,6.44432e-05
221 rs113352275,rs1700006,rs34138960,rs569207 0 166.887 inf 4 -nan 5.68469e-07 4.89015e-07,6.4328e-07 0.00506735,-0.00500548,-0.00511314,0.00520225 0.000195985,0.00019666,0.000202053,0.000198356
222 rs11072774,rs113352275,rs1700006,rs34138960,rs667282 0 169.001 inf 5 0 5.85964e-07 5.11545e-07,6.66398e-07 0.000324601,0.00509853,-0.00517302,-0.00520281,0.0052581 6.20555e-05,0.000196122,0.000199552,0.000202923,0.000198768
223 rs113352275,rs1700006,rs34138960,rs667282 0 166.249 inf 4 -nan 5.66448e-07 4.89025e-07,6.4305e-07 0.0050602,-0.00499595,-0.0051046,0.00519113 0.000195985,0.00019666,0.000202053,0.000198356
224 rs113352275,rs1700006,rs34138960,rs4887075,rs667282 0 168.596 inf 5 0 5.84928e-07 5.09764e-07,6.62565e-07 0.00508216,-0.00515857,-0.00515109,0.000365309,0.00534373 0.000196032,0.000199244,0.00020226,7.18421e-05,0.000200613
225 rs113352275,rs1700006,rs34138960,rs6495312,rs667282 0 168.556 inf 5 0 5.84801e-07 5.11057e-07,6.72158e-07 0.00508208,-0.00515799,-0.00515093,0.000364006,0.00534318 0.000196032,0.000199244,0.00020226,7.18421e-05,0.000200613
226 rs113352275,rs11633958,rs1700006,rs34138960,rs667282 0 167.93 inf 5 0 5.82716e-07 5.08517e-07,6.60873e-07 0.00507179,0.000203531,-0.00500818,-0.00509055,0.00527818 0.000196,4.27733e-05,0.000196677,0.000202074,0.000199197
227 rs113352275,rs11636605,rs1700006,rs34138960,rs667282 0 167.656 inf 5 0 5.81382e-07 5.11072e-07,6.58994e-07 0.00499809,0.000321605,-0.00495121,-0.0050251,0.00536223 0.000196459,7.06828e-05,0.000196906,0.000202807,0.000201889
228 rs113352275,rs1700006,rs34138960,rs667282,rs7173514 0 167.363 inf 5 0 5.79272e-07 4.99644e-07,6.54921e-07 0.00547051,-0.00538117,-0.00493577,0.00565075,-0.000662488 0.000218985,0.000216999,0.000206013,0.000226543,0.000157742
229 rs113352275,rs16970006,rs1700006,rs34138960,rs667282 0 166.707 inf 5 0 5.78862e-07 5.00162e-07,6.66044e-07 0.00510585,0.000311865,-0.00510517,-0.00512872,0.00520362 0.000196296,7.55457e-05,0.000198432,0.000202137,0.000198379
230 rs113352275,rs1700006,rs34138960,rs56219480,rs667282 0 166.088 inf 5 0 5.76856e-07 5.0457e-07,6.54239e-07 0.0051772,-0.00516892,-0.0051563,0.00036505,0.00522853 0.000198441,0.000201973,0.000202521,9.71264e-05,0.000198605
231 rs113352275,rs1700006,rs34138960,rs667282,rs8043123 0 165.539 inf 5 0 5.75144e-07 4.95826e-07,6.5379e-07 0.00507918,-0.00509504,-0.00512385,0.00522101,0.000164013 0.000196064,0.000198794,0.000202132,0.000198549,4.80777e-05
232 rs113352275,rs1700006,rs34138960,rs56117933,rs667282 0 165.479 inf 5 0 5.75022e-07 4.9591e-07,6.47684e-07 0.00507009,-0.0050106,-0.00515256,-0.000157078,0.00519575 0.000196006,0.000196708,0.000202549,4.63999e-05,0.00019836
233 rs113352275,rs1700006,rs34138960,rs667282,rs8032552 0 165.344 inf 5 0 5.74528e-07 5.04137e-07,6.55371e-07 0.00507844,-0.00509115,-0.00512309,0.00521984,0.000157576 0.000196064,0.000198794,0.000202132,0.000198549,4.80777e-05
234 rs113352275,rs1700006,rs34138960,rs57260218,rs667282 0 165.317 inf 5 0 5.74441e-07 4.99399e-07,6.5499e-07 0.00507833,-0.00509059,-0.00512298,0.000156652,0.00521967 0.000196064,0.000198794,0.000202132,4.80777e-05,0.000198549
235 rs113352275,rs12440014,rs1700006,rs34138960,rs667282 0 165.145 inf 5 0 5.72995e-07 4.96958e-07,6.5141e-07 0.00510572,0.00026753,-0.00501841,-0.00518757,0.00501398 0.000196604,9.16796e-05,0.000196811,0.000204044,0.000207437
236 rs113352275,rs1700006,rs34138960,rs4887074,rs667282 0 165.095 inf 5 0 5.73707e-07 4.93433e-07,6.6117e-07 0.00506961,-0.00507577,-0.00512615,-0.000151171,0.00521055 0.000196008,0.000198349,0.000202173,4.89181e-05,0.000198455
237 rs113352275,rs12912524,rs1700006,rs34138960,rs667282 0 165.091 inf 5 0 5.73692e-07 5.00775e-07,6.52945e-07 0.0050696,-0.000150997,-0.00507568,-0.00512612,0.00521052 0.000196008,4.89181e-05,0.000198349,0.000202173,0.000198455
238 rs113352275,rs12902294,rs1700006,rs34138960,rs667282 0 164.927 inf 5 0 5.73194e-07 4.95771e-07,6.59035e-07 0.00507351,-0.000146641,-0.00507895,-0.0051198,0.00521186 0.000196036,4.94218e-05,0.00019864,0.000202118,0.000198479
239 rs113352275,rs1700006,rs34138960,rs667282,rs8023822 0 164.921 inf 5 0 5.7317e-07 4.96965e-07,6.55245e-07 0.00507407,-0.00507879,-0.00512037,0.0052112,-0.000147556 0.000196041,0.00019864,0.000202123,0.000198471,4.98268e-05
240 rs113352275,rs12901971,rs1700006,rs34138960,rs667282 0 164.92 inf 5 0 5.7317e-07 4.98634e-07,6.55863e-07 0.00507348,-0.000146351,-0.00507878,-0.00511977,0.00521182 0.000196036,4.94218e-05,0.00019864,0.000202118,0.000198479
241 rs113352275,rs1700006,rs17486278,rs34138960,rs667282 0 164.594 inf 5 0 5.72143e-07 5.03657e-07,6.49002e-07 0.00506694,-0.00500305,0.000115354,-0.00509647,0.0052408 0.000196001,0.000196678,4.2764e-05,0.000202075,0.000199208
242 rs113352275,rs12915366,rs1700006,rs34138960,rs667282 0 164.543 inf 5 0 5.71982e-07 4.96035e-07,6.47457e-07 0.00507973,-0.000113133,-0.00502147,-0.00518658,0.00522525 0.000196123,4.26285e-05,0.000196895,0.0002044,0.000198772
243 rs113352275,rs140330585,rs1700006,rs34138960,rs667282 0 164.523 inf 5 0 5.71915e-07 4.98768e-07,6.52038e-07 0.00506679,0.000112703,-0.00500289,-0.00509666,0.00523966 0.000196001,4.2764e-05,0.000196678,0.000202075,0.000199208
244 rs113352275,rs1700006,rs34138960,rs58365910,rs667282 0 164.512 inf 5 0 5.71876e-07 5.03495e-07,6.49599e-07 0.00505921,-0.00499743,-0.00513754,-0.00011204,0.00516907 0.000195985,0.000196661,0.000202442,4.2689e-05,0.000198534
245 rs113352275,rs1700006,rs34138960,rs667282,rs72740955 0 164.508 inf 5 0 5.71866e-07 4.99683e-07,6.54281e-07 0.00505922,-0.00499743,-0.00513741,0.00516914,-0.000111921 0.000195985,0.000196661,0.00020244,0.000198533,4.26902e-05
246 rs113352275,rs1700006,rs34138960,rs667282,rs7172118 0 164.508 inf 5 0 5.71869e-07 4.96109e-07,6.48535e-07 0.00506676,-0.00500286,-0.0050967,0.00523942,0.000112157 0.000196001,0.000196678,0.000202075,0.000199208,4.2764e-05
247 rs113352275,rs1700006,rs34138960,rs56390833,rs667282 0 164.505 inf 5 0 5.71859e-07 4.94346e-07,6.50957e-07 0.00506669,-0.00500279,-0.00509676,0.000112047,0.00523927 0.000196,0.000196677,0.000202075,4.27668e-05,0.000199205
248 rs11072768,rs113352275,rs1700006,rs34138960,rs667282 0 164.44 inf 5 0 5.71191e-07 5.016e-07,6.50244e-07 -0.000171594,0.00509334,-0.00501981,-0.00514701,0.00509984 7.06828e-05,0.000196459,0.000196906,0.000202807,0.000201889
249 rs113352275,rs12441998,rs1700006,rs34138960,rs667282 0 164.434 inf 5 0 5.71163e-07 4.97571e-07,6.4484e-07 0.00509255,-0.000171679,-0.00502009,-0.00514674,0.00509971 0.00019644,7.09683e-05,0.000196913,0.000202803,0.000201923
250 rs113352275,rs1700006,rs34138960,rs667282,rs67175876 0 164.43 inf 5 0 5.71158e-07 4.97652e-07,6.48265e-07 0.0050932,-0.00501971,-0.00514684,0.00510022,-0.000170883 0.000196459,0.000196906,0.000202807,0.000201889,7.06828e-05
251 rs113352275,rs1700006,rs34138960,rs667282,rs72743158 0 164.414 inf 5 0 5.71595e-07 4.92477e-07,6.55537e-07 0.0050693,-0.00499992,-0.00512816,0.00516102,-0.000105273 0.000196017,0.000196666,0.000202265,0.000198708,4.13538e-05
252 rs113352275,rs1700006,rs34138960,rs4886580,rs667282 0 164.347 inf 5 0 5.71425e-07 4.93763e-07,6.52146e-07 0.00507103,-0.00499246,-0.00513457,-9.99048e-05,0.00516967 0.000196033,0.000196665,0.000202409,4.00179e-05,0.000198542
253 rs113352275,rs12901913,rs1700006,rs34138960,rs667282 0 164.339 inf 5 0 5.71402e-07 4.96307e-07,6.50281e-07 0.00507174,-9.93881e-05,-0.00499284,-0.00513402,0.00517 0.000196039,3.99181e-05,0.000196664,0.000202398,0.000198537
254 rs113352275,rs1700006,rs1996371,rs34138960,rs667282 0 164.318 inf 5 0 5.71324e-07 4.93209e-07,6.51518e-07 0.00507087,-0.00499165,-9.92433e-05,-0.00513585,0.0051686 0.000196032,0.000196668,4.02266e-05,0.000202449,0.000198566
255 rs113352275,rs1700006,rs34138960,rs4886579,rs667282 0 164.314 inf 5 0 5.71316e-07 4.95721e-07,6.51229e-07 0.00507065,-0.00499285,-0.00513433,-9.8874e-05,0.00516986 0.00019603,0.000196664,0.000202413,4.01182e-05,0.000198543
256 rs113352275,rs1700006,rs34138960,rs4887077,rs667282 0 164.313 inf 5 0 5.71322e-07 4.95239e-07,6.47787e-07 0.00507163,-0.00499287,-0.00513374,-9.84542e-05,0.00517019 0.000196039,0.000196664,0.000202398,3.99181e-05,0.000198537
257 rs113352275,rs1700006,rs17487223,rs34138960,rs667282 0 164.302 inf 5 0 5.71238e-07 4.94725e-07,6.50661e-07 0.00505995,-0.0050038,0.000101595,-0.00509383,0.00523509 0.000195985,0.000196686,4.16078e-05,0.000202101,0.000199171
258 rs113352275,rs12593950,rs1700006,rs34138960,rs667282 0 164.302 inf 5 0 5.70037e-07 4.94543e-07,6.46797e-07 0.00509888,0.000234397,-0.00501436,-0.00513122,0.00498665 0.000196888,0.000114155,0.000196864,0.000202468,0.000221951
259 rs113352275,rs12899135,rs1700006,rs34138960,rs667282 0 164.298 inf 5 0 5.71261e-07 4.93521e-07,6.52813e-07 0.00507079,-9.84953e-05,-0.00499168,-0.00513561,0.00516877 0.000196032,4.02266e-05,0.000196668,0.000202449,0.000198566
260 rs113352275,rs11639372,rs1700006,rs34138960,rs667282 0 164.287 inf 5 0 5.71234e-07 4.99123e-07,6.4692e-07 0.00507255,-9.75007e-05,-0.00499409,-0.00513121,0.00516769 0.00019605,3.99528e-05,0.000196662,0.000202347,0.000198588
261 rs113352275,rs1700006,rs2869548,rs34138960,rs667282 0 164.275 inf 5 0 5.71151e-07 4.9837e-07,6.48818e-07 0.00505996,-0.00500371,0.000100509,-0.00509394,0.00523462 0.000195985,0.000196686,4.16078e-05,0.000202101,0.000199171
262 rs113352275,rs16969968,rs1700006,rs34138960,rs667282 0 164.269 inf 5 0 5.71121e-07 4.97459e-07,6.51254e-07 0.00506696,0.000102196,-0.00500534,-0.00509425,0.00523276 0.000196005,4.24641e-05,0.000196699,0.000202098,0.000199108
263 rs113352275,rs1700006,rs34138960,rs667282,rs8053 0 164.26 inf 5 0 5.71083e-07 4.91889e-07,6.5063e-07 0.00507553,-0.00501524,-0.00518131,0.00522328,0.000102149 0.000196089,0.000196825,0.000204576,0.000198809,4.2649e-05
264 rs11072787,rs113352275,rs1700006,rs34138960,rs667282 0 164.243 inf 5 0 5.7104e-07 4.91474e-07,6.4877e-07 0.00011386,0.00506058,-0.00504916,-0.00510756,0.00519789 4.78046e-05,0.000195985,0.000197925,0.000202057,0.000198376
265 rs113352275,rs1700006,rs34138960,rs667282,rs8192482 0 164.241 inf 5 0 5.71033e-07 4.95444e-07,6.55017e-07 0.00506688,-0.00500523,-0.00509437,0.00523229,0.000101051 0.000196005,0.000196699,0.000202098,0.000199108,4.24641e-05
266 rs113352275,rs11634351,rs1700006,rs34138960,rs667282 0 164.228 inf 5 0 5.71041e-07 4.88027e-07,6.51312e-07 0.00507022,-9.58424e-05,-0.00499196,-0.00513437,0.0051697 0.00019603,4.02337e-05,0.000196667,0.000202439,0.000198559
267 rs113352275,rs11633178,rs1700006,rs34138960,rs667282 0 164.225 inf 5 0 5.71029e-07 4.94625e-07,6.53067e-07 0.0050702,-9.56959e-05,-0.00499197,-0.00513433,0.00516973 0.00019603,4.02337e-05,0.000196667,0.000202439,0.000198559
268 rs113352275,rs1700006,rs34138960,rs4887072,rs667282 0 164.221 inf 5 0 5.69779e-07 4.95333e-07,6.471e-07 0.00509727,-0.0050136,-0.00513011,0.000223723,0.004996 0.000196895,0.000196866,0.000202472,0.000114156,0.000221941
269 rs113352275,rs1700006,rs34138960,rs667282,rs8043105 0 164.22 inf 5 0 5.70984e-07 4.91681e-07,6.46085e-07 0.00505389,-0.0050327,-0.00512042,0.00520379,0.000233278 0.000196003,0.000197273,0.000202164,0.000198428,9.86511e-05
270 rs113352275,rs1700006,rs34138960,rs3813571,rs667282 0 164.198 inf 5 0 5.70887e-07 4.93819e-07,6.48522e-07 0.00507514,-0.00501476,-0.00517938,-9.95718e-05,0.00522247 0.000196089,0.000196825,0.000204576,4.2649e-05,0.000198809
271 rs113352275,rs12915652,rs1700006,rs34138960,rs667282 0 164.188 inf 5 0 5.70857e-07 4.94068e-07,6.46957e-07 0.00507731,-9.91354e-05,-0.00501831,-0.00517643,0.00522103 0.000196123,4.26285e-05,0.000196895,0.0002044,0.000198772
272 rs113352275,rs1700006,rs2869544,rs34138960,rs667282 0 164.178 inf 5 0 5.70824e-07 4.95409e-07,6.53066e-07 0.00507502,-0.00501461,9.87376e-05,-0.00517851,0.0052221 0.000196089,0.000196825,4.26505e-05,0.00020456,0.000198806
273 rs113352275,rs1700006,rs34138960,rs4887063,rs667282 0 164.178 inf 5 0 5.70821e-07 4.9857e-07,6.50368e-07 0.00507501,-0.00501459,-0.00517872,9.86942e-05,0.00522219 0.000196089,0.000196825,0.000204576,4.2649e-05,0.000198809
274 rs113352275,rs11858230,rs1700006,rs34138960,rs667282 0 164.176 inf 5 0 5.70815e-07 4.93567e-07,6.53914e-07 0.005075,9.86235e-05,-0.00501458,-0.00517866,0.00522217 0.000196089,4.2649e-05,0.000196825,0.000204576,0.000198809
275 rs113352275,rs1700006,rs34138960,rs4886572,rs667282 0 164.174 inf 5 0 5.7081e-07 4.9139e-07,6.48904e-07 0.00507499,-0.00501456,-0.00517861,9.85469e-05,0.00522215 0.000196089,0.000196825,0.000204576,4.2649e-05,0.000198809
276 rs113352275,rs12324203,rs1700006,rs34138960,rs667282 0 164.172 inf 5 0 5.70834e-07 4.94326e-07,6.47968e-07 0.00505401,0.000228686,-0.00503197,-0.00512011,0.00520354 0.000196003,9.86511e-05,0.000197273,0.000202164,0.000198428
277 rs113352275,rs117832812,rs1700006,rs34138960,rs667282 0 164.166 inf 5 0 5.70618e-07 4.90606e-07,6.47589e-07 0.00509475,-0.000179994,-0.00494872,-0.00511748,0.00520038 0.000196586,8.00183e-05,0.000197777,0.000202134,0.000198398
278 rs113352275,rs1700006,rs34138960,rs667282,rs76912891 0 164.166 inf 5 0 5.70851e-07 4.90424e-07,6.55201e-07 0.00505157,-0.00502746,-0.00512106,0.00521137,0.000189638 0.00019602,0.000197127,0.000202177,0.000198547,8.16181e-05
279 rs113352275,rs1700006,rs34138960,rs667282,rs8025429 0 164.163 inf 5 0 5.70775e-07 4.94302e-07,6.527e-07 0.00507482,-0.00501437,-0.00517807,0.00522166,9.80666e-05 0.000196088,0.000196823,0.000204563,0.000198799,4.26433e-05
280 rs113352275,rs1700006,rs34138960,rs3813572,rs667282 0 164.157 inf 5 0 5.70756e-07 4.93485e-07,6.49637e-07 0.00507478,-0.00501432,-0.00517787,-9.78064e-05,0.00522158 0.000196088,0.000196823,0.000204563,4.26433e-05,0.000198799
281 rs113352275,rs1700006,rs34138960,rs667282,rs74634068 0 164.157 inf 5 0 5.70786e-07 4.97928e-07,6.51113e-07 0.00505405,-0.00503174,-0.00512001,0.00520346,0.000227195 0.000196003,0.000197273,0.000202164,0.000198428,9.86511e-05
282 rs113352275,rs1700006,rs34138960,rs55988292,rs667282 0 164.153 inf 5 0 5.70785e-07 4.91826e-07,6.49053e-07 0.00506284,-0.00499726,-0.00512759,-9.3804e-05,0.0051718 0.000195988,0.000196661,0.000202299,4.07319e-05,0.000198533
283 rs113352275,rs1700006,rs34138960,rs4886571,rs667282 0 164.149 inf 5 0 5.70729e-07 4.95734e-07,6.48032e-07 0.00507473,-0.00501425,-0.00517761,9.74516e-05,0.00522147 0.000196088,0.000196823,0.000204563,4.26433e-05,0.000198799
284 rs113352275,rs12916483,rs1700006,rs34138960,rs667282 0 164.146 inf 5 0 5.70719e-07 4.99189e-07,6.53453e-07 0.00507471,-9.731e-05,-0.00501423,-0.0051775,0.00522143 0.000196088,4.26433e-05,0.000196823,0.000204563,0.000198799
285 rs113352275,rs1700006,rs2292117,rs34138960,rs667282 0 164.134 inf 5 0 5.70683e-07 4.94846e-07,6.47027e-07 0.00507473,-0.00501424,9.68296e-05,-0.00517732,0.00522161 0.000196089,0.000196825,4.2649e-05,0.000204576,0.000198809
286 rs113352275,rs1700006,rs28392948,rs34138960,rs667282 0 164.115 inf 5 0 5.70622e-07 4.98457e-07,6.5236e-07 0.0050746,-0.00501408,9.59981e-05,-0.00517669,0.00522135 0.000196089,0.000196825,4.2649e-05,0.000204576,0.000198809
287 rs113352275,rs1700006,rs34138960,rs55690619,rs667282 0 164.105 inf 5 0 5.70592e-07 4.97853e-07,6.53109e-07 0.00507454,-0.005014,-0.00517638,9.55814e-05,0.00522121 0.000196089,0.000196825,0.000204576,4.2649e-05,0.000198809
288 rs11072783,rs113352275,rs1700006,rs34138960,rs667282 0 164.017 inf 5 0 5.70416e-07 4.93932e-07,6.46242e-07 -0.000108988,0.00508086,-0.005044,-0.00510722,0.00520062 4.99218e-05,0.000196213,0.000197888,0.000202056,0.000198403
289 rs113352275,rs1700006,rs34138960,rs667282,rs73467254 0 163.996 inf 5 0 5.7038e-07 4.93767e-07,6.51e-07 0.00510594,-0.00503518,-0.0051307,0.00521046,-0.000284119 0.000197113,0.000197489,0.00020241,0.000198555,0.00013086
290 rs113352275,rs1700006,rs34138960,rs667282,rs77163824 0 163.923 inf 5 0 5.70045e-07 4.90242e-07,6.54146e-07 0.00505471,-0.0050279,-0.00511835,0.00520214,0.000202827 0.000196003,0.000197273,0.000202164,0.000198428,9.86511e-05
291 rs113352275,rs1700006,rs34138960,rs55781567,rs667282 0 163.898 inf 5 0 5.69933e-07 4.9416e-07,6.51558e-07 0.00506144,-0.00499914,-0.00512765,-8.5864e-05,0.00517241 0.000195986,0.000196666,0.000202376,4.259e-05,0.000198573
292 rs113352275,rs1700006,rs34138960,rs667282,rs76507625 0 163.808 inf 5 0 5.69779e-07 4.93703e-07,6.53716e-07 0.00505202,-0.00501724,-0.0051016,0.00520508,-0.000151884 0.000196029,0.00019696,0.000202059,0.000198483,7.7495e-05
293 rs113352275,rs1700006,rs34138960,rs667282,rs77438700 0 163.791 inf 5 0 5.69508e-07 4.91915e-07,6.5081e-07 0.00503774,-0.00502673,-0.0051093,0.00519494,0.000157197 0.000196358,0.000197358,0.000202069,0.000198366,8.46647e-05
294 rs113352275,rs1700006,rs34138960,rs667282,rs905740 0 163.774 inf 5 0 5.69552e-07 4.99684e-07,6.44051e-07 0.00509276,-0.00501622,-0.00508512,0.00519652,-7.91893e-05 0.000196753,0.000196957,0.00020232,0.000198376,4.22648e-05
295 rs113352275,rs1700006,rs34138960,rs6495315,rs667282 0 163.77 inf 5 0 5.69654e-07 4.92238e-07,6.50038e-07 0.00510194,-0.0050315,-0.00511845,-0.00024073,0.00519987 0.000197195,0.000197536,0.000202182,0.000125833,0.000198408
296 rs113352275,rs12915669,rs1700006,rs34138960,rs667282 0 163.747 inf 5 0 5.69439e-07 4.93178e-07,6.50203e-07 0.00505391,8.98269e-05,-0.0049491,-0.00509138,0.00517991 0.000196015,4.91041e-05,0.00019832,0.000202182,0.00019845
297 rs113352275,rs1700006,rs34138960,rs667282,rs74024423 0 163.74 inf 5 0 5.6956e-07 5.00472e-07,6.53837e-07 0.00510114,-0.00503083,-0.00511818,0.0051997,-0.000236163 0.000197195,0.000197536,0.000202182,0.000198408,0.000125833
298 rs113352275,rs1700006,rs17487514,rs34138960,rs667282 0 163.733 inf 5 0 5.6953e-07 4.9641e-07,6.49233e-07 0.0050661,-0.00499283,-7.86053e-05,-0.00512228,0.00518401 0.00019601,0.000196667,4.21408e-05,0.000202275,0.000198392
299 rs113352275,rs1158778,rs1700006,rs34138960,rs667282 0 163.729 inf 5 0 5.69527e-07 4.94042e-07,6.49988e-07 0.00510086,-0.000234545,-0.00503059,-0.00511809,0.00519964 0.000197195,0.000125833,0.000197536,0.000202182,0.000198408
300 rs113352275,rs113413210,rs1700006,rs34138960,rs667282 0 163.695 inf 5 0 5.69419e-07 4.9476e-07,6.48958e-07 0.00509994,-0.000229204,-0.0050298,-0.00511778,0.00519945 0.000197195,0.000125833,0.000197536,0.000202182,0.000198408
301 rs11072784,rs113352275,rs1700006,rs34138960,rs667282 0 163.686 inf 5 0 5.69364e-07 4.91061e-07,6.53057e-07 -8.99783e-05,0.00507344,-0.0050317,-0.00510282,0.00519411 5.00007e-05,0.000196123,0.000197661,0.000202055,0.000198362
302 rs113352275,rs1700006,rs2036527,rs34138960,rs667282 0 163.659 inf 5 0 5.69174e-07 4.9443e-07,6.50883e-07 0.00506085,-0.00499497,7.34657e-05,-0.00508306,0.00520556 0.000195985,0.000196661,4.26902e-05,0.00020244,0.000198533
303 rs113352275,rs1700006,rs34138960,rs667282,rs8039449 0 163.659 inf 5 0 5.69177e-07 4.93978e-07,6.43069e-07 0.005058,-0.00499016,-0.00511166,0.00515822,-7.25332e-05 0.000195989,0.000196689,0.000202094,0.000199274,4.21148e-05
304 rs113352275,rs1700006,rs34138960,rs55958997,rs667282 0 163.643 inf 5 0 5.69128e-07 4.94038e-07,6.42809e-07 0.00505802,-0.00499023,-0.00511157,-7.16591e-05,0.00515861 0.000195989,0.000196689,0.000202094,4.21148e-05,0.000199274
305 rs113352275,rs146009840,rs1700006,rs34138960,rs667282 0 163.631 inf 5 0 5.691e-07 4.99639e-07,6.48328e-07 0.00505548,-7.17329e-05,-0.00498934,-0.0051119,0.00516183 0.000196005,4.24589e-05,0.000196699,0.000202099,0.000199112
306 rs113352275,rs1700006,rs34138960,rs4887067,rs667282 0 163.629 inf 5 0 5.69094e-07 4.92121e-07,6.46994e-07 0.00505547,-0.00498936,-0.00511185,-7.1634e-05,0.00516195 0.000196005,0.000196699,0.000202098,4.24641e-05,0.000199108
307 rs113352275,rs1700006,rs34138960,rs667282,rs72740964 0 163.629 inf 5 0 5.69085e-07 4.92404e-07,6.53872e-07 0.00505607,-0.00499158,-0.0051096,0.00516027,-7.19788e-05 0.000196,0.000196677,0.000202075,0.000199201,4.27699e-05
308 rs1051730,rs113352275,rs1700006,rs34138960,rs667282 0 163.625 inf 5 0 5.69079e-07 4.89032e-07,6.50429e-07 -7.13378e-05,0.00505544,-0.00498933,-0.00511191,0.00516185 4.24554e-05,0.000196005,0.000196699,0.0002021,0.000199119
309 rs113352275,rs1700006,rs34138960,rs62010525,rs667282 0 163.621 inf 5 0 5.69156e-07 4.89061e-07,6.45532e-07 0.00507225,-0.00502971,-0.00510263,8.61919e-05,0.00519333 0.000196111,0.000197645,0.000202056,5.02988e-05,0.00019836
310 rs113352275,rs1700006,rs34138960,rs667282,rs951266 0 163.616 inf 5 0 5.69042e-07 4.9576e-07,6.47447e-07 0.00505604,-0.00499156,-0.00510961,0.00516048,-7.11807e-05 0.000196001,0.000196678,0.000202075,0.000199208,4.2764e-05
311 rs113352275,rs1700006,rs34138960,rs56077333,rs667282 0 163.615 inf 5 0 5.69049e-07 4.91573e-07,6.4566e-07 0.00505558,-0.00498946,-0.00511178,-7.07911e-05,0.00516229 0.000196004,0.000196699,0.000202099,4.24611e-05,0.000199108
312 rs113352275,rs1317286,rs1700006,rs34138960,rs667282 0 163.614 inf 5 0 5.69043e-07 4.96267e-07,6.4312e-07 0.00505559,-7.06557e-05,-0.00498943,-0.00511196,0.00516192 0.000196004,4.24449e-05,0.000196699,0.000202101,0.00019913
313 rs113352275,rs1700006,rs17486195,rs34138960,rs667282 0 163.614 inf 5 0 5.69034e-07 4.94217e-07,6.46064e-07 0.00505605,-0.00499157,-7.10302e-05,-0.0051096,0.00516054 0.000196001,0.000196678,4.2764e-05,0.000202075,0.000199208
314 rs113352275,rs1700006,rs34138960,rs55676755,rs667282 0 163.613 inf 5 0 5.69039e-07 4.94429e-07,6.44873e-07 0.00505549,-0.00498939,-0.00511184,-7.06102e-05,0.00516215 0.000196005,0.000196699,0.0002021,4.24554e-05,0.000199119
315 rs113352275,rs12914385,rs1700006,rs34138960,rs667282 0 163.612 inf 5 0 5.6901e-07 4.96132e-07,6.48704e-07 0.00505477,-7.02366e-05,-0.00498872,-0.0051127,0.00515969 0.000196012,4.25653e-05,0.000196709,0.000202113,0.000199269
316 rs113352275,rs1700006,rs34138960,rs4243084,rs667282 0 163.611 inf 5 0 5.69035e-07 5.01105e-07,6.47727e-07 0.00505647,-0.0049895,-0.00511242,-7.01928e-05,0.00516227 0.000195998,0.000196698,0.000202108,4.22575e-05,0.000199115
317 rs113352275,rs1700006,rs34138960,rs667282,rs7180002 0 163.608 inf 5 0 5.69017e-07 4.9034e-07,6.46017e-07 0.00505607,-0.00499159,-0.00510957,0.00516068,-7.07106e-05 0.000196001,0.000196678,0.000202075,0.000199208,4.2764e-05
318 rs113352275,rs1700006,rs34138960,rs667282,rs76474922 0 163.584 inf 5 0 5.68752e-07 4.94007e-07,6.3801e-07 0.00503389,-0.00502694,-0.00509832,0.00518674,0.000122584 0.000196735,0.000197697,0.000202094,0.000198376,7.99904e-05
319 rs113352275,rs1700006,rs34138960,rs62010332,rs667282 0 163.542 inf 5 0 5.6885e-07 4.93502e-07,6.48363e-07 0.00505272,-0.00499298,-0.00510196,6.72443e-05,0.00521899 0.000196042,0.000196669,0.00020206,4.26023e-05,0.000199139
320 rs113352275,rs1700006,rs34138960,rs667282,rs8023462 0 163.527 inf 5 0 5.68797e-07 4.92371e-07,6.47539e-07 0.005054,-0.00499353,-0.00510222,0.00521913,-6.59085e-05 0.000196025,0.000196666,0.000202059,0.000199173,4.2427e-05
321 rs113352275,rs1700006,rs2904130,rs34138960,rs667282 0 163.519 inf 5 0 5.68775e-07 4.93624e-07,6.50295e-07 0.00505392,-0.00499346,-6.54935e-05,-0.00510225,0.00521889 0.000196027,0.000196667,4.24397e-05,0.000202059,0.000199169
322 rs113352275,rs1700006,rs34138960,rs667282,rs950776 0 163.5 inf 5 0 5.6872e-07 4.95328e-07,6.45496e-07 0.00505447,-0.00499386,-0.00510287,0.0052181,6.4606e-05 0.000196021,0.000196665,0.000202056,0.000199151,4.25827e-05
323 rs113352275,rs1700006,rs1948,rs34138960,rs667282 0 163.484 inf 5 0 5.6867e-07 4.93202e-07,6.50397e-07 0.00505286,-0.00499305,-6.37566e-05,-0.00510229,0.00521728 0.000196046,0.00019667,4.27015e-05,0.000202059,0.000199127
324 rs113352275,rs1700006,rs34138960,rs4887062,rs667282 0 163.47 inf 5 0 5.68573e-07 4.96792e-07,6.51153e-07 0.00506897,-0.00500707,-0.00515015,6.15942e-05,0.00520894 0.000196079,0.000196811,0.000204496,4.26139e-05,0.000198738
325 rs113352275,rs1700006,rs2456019,rs34138960,rs667282 0 163.454 inf 5 0 5.68551e-07 4.9663e-07,6.41721e-07 0.00505373,-0.00499135,-6.12399e-05,-0.00510358,0.00521853 0.000196037,0.000196686,4.27092e-05,0.000202054,0.000199274
326 rs113352275,rs1700006,rs34138960,rs41280046,rs667282 0 163.447 inf 5 0 5.68633e-07 4.89919e-07,6.48736e-07 0.00506245,-0.0049983,-0.00510201,0.00010754,0.00519935 0.000195991,0.000196666,0.00020206,7.29092e-05,0.000198434
327 rs112272197,rs113352275,rs1700006,rs34138960,rs667282 0 163.433 inf 5 0 5.68593e-07 4.8865e-07,6.51148e-07 -0.000116085,0.00505822,-0.00499387,-0.00510688,0.00518386 7.97838e-05,0.000195989,0.000196665,0.000202059,0.000198419
328 rs112732227,rs113352275,rs1700006,rs34138960,rs667282 0 163.432 inf 5 0 5.68586e-07 4.87544e-07,6.54607e-07 0.000104549,0.00506245,-0.00499829,-0.00510202,0.00519934 7.20231e-05,0.000195991,0.000196667,0.000202061,0.000198436
329 rs113352275,rs1700006,rs34138960,rs495956,rs667282 0 163.394 inf 5 0 5.68353e-07 4.94348e-07,6.50955e-07 0.00505296,-0.00498958,-0.00510515,-5.70773e-05,0.0052177 0.00019606,0.000196718,0.000202053,4.29186e-05,0.000199359
330 rs113352275,rs1700006,rs34138960,rs471889,rs667282 0 163.394 inf 5 0 5.68353e-07 4.94261e-07,6.44101e-07 0.00505296,-0.00498958,-0.00510515,-5.70771e-05,0.0052177 0.00019606,0.000196718,0.000202053,4.29186e-05,0.000199359
331 rs113352275,rs1700006,rs34138960,rs495090,rs667282 0 163.39 inf 5 0 5.68339e-07 4.95159e-07,6.47348e-07 0.005053,-0.00498961,-0.00510515,-5.67575e-05,0.00521755 0.00019606,0.000196718,0.000202053,4.29186e-05,0.000199359
332 rs113352275,rs113718125,rs1700006,rs34138960,rs667282 0 163.385 inf 5 0 5.68435e-07 4.95709e-07,6.42934e-07 0.00509018,-0.00017292,-0.00502148,-0.00511455,0.00519741 0.000197195,0.000125833,0.000197536,0.000202182,0.000198408
333 rs113352275,rs1700006,rs2067808,rs34138960,rs667282 0 163.381 inf 5 0 5.68319e-07 4.97144e-07,6.51277e-07 0.0050542,-0.00499247,5.56892e-05,-0.00510331,0.00521646 0.000196038,0.000196678,4.24698e-05,0.000202055,0.000199294
334 rs113352275,rs1700006,rs34138960,rs57945453,rs667282 0 163.375 inf 5 0 5.68294e-07 4.96155e-07,6.42855e-07 0.00505531,-0.00499178,-0.00510407,5.56498e-05,0.00521599 0.000196021,0.000196686,0.000202053,4.29008e-05,0.000199279
335 rs113352275,rs1700006,rs34138960,rs667282,rs75106522 0 163.36 inf 5 0 5.68362e-07 4.92673e-07,6.44412e-07 0.00505272,-0.00500586,-0.00509969,0.00519613,-0.000116103 0.000196065,0.0001968,0.000202086,0.000198391,8.69628e-05
336 rs113352275,rs1700006,rs34138960,rs667282,rs692780 0 163.355 inf 5 0 5.68231e-07 4.91218e-07,6.51513e-07 0.00505544,-0.0049919,-0.00510409,0.00521531,-5.41267e-05 0.000196021,0.000196686,0.000202053,0.000199279,4.29008e-05
337 rs113352275,rs1700006,rs34138960,rs61012457,rs667282 0 163.353 inf 5 0 5.68227e-07 4.9091e-07,6.49479e-07 0.00505545,-0.0049919,-0.00510409,5.40155e-05,0.00521526 0.000196021,0.000196686,0.000202053,4.29008e-05,0.000199279
338 rs113352275,rs11635955,rs1700006,rs34138960,rs667282 0 163.353 inf 5 0 5.68346e-07 4.9641e-07,6.48524e-07 0.00506427,-0.000138859,-0.00499869,-0.00510965,0.00518885 0.000196009,0.000104731,0.000196671,0.000202089,0.000198363
339 rs113352275,rs11637635,rs1700006,rs34138960,rs667282 0 163.353 inf 5 0 5.68224e-07 4.94338e-07,6.42809e-07 0.00505531,-5.39304e-05,-0.00499179,-0.005104,0.00521523 0.000196023,4.28912e-05,0.000196688,0.000202053,0.000199279
340 rs113352275,rs143527274,rs1700006,rs34138960,rs667282 0 163.337 inf 5 0 5.68243e-07 4.97536e-07,6.55147e-07 0.0050469,0.000146939,-0.00500378,-0.00509534,0.0051855 0.000196265,0.000115849,0.000196757,0.000202184,0.000198405
341 rs113352275,rs12914008,rs1700006,rs34138960,rs667282 0 163.333 inf 5 0 5.68281e-07 4.92152e-07,6.47352e-07 0.00506372,-0.000137112,-0.00499865,-0.00510683,0.00518699 0.000196004,0.000106276,0.000196671,0.00020206,0.000198381
342 rs113352275,rs1700006,rs34138960,rs3743075,rs667282 0 163.306 inf 5 0 5.68077e-07 4.93093e-07,6.50586e-07 0.00505593,-0.0049923,-0.0051042,-5.01897e-05,0.00521354 0.000196019,0.000196685,0.000202053,4.29108e-05,0.000199279
343 rs113352275,rs1700006,rs34138960,rs3743073,rs667282 0 163.302 inf 5 0 5.68062e-07 4.87959e-07,6.47304e-07 0.00505578,-0.00499219,-0.00510404,-4.97519e-05,0.00521342 0.000196022,0.000196687,0.000202053,4.28796e-05,0.000199283
344 rs113352275,rs1700006,rs34138960,rs514743,rs667282 0 163.301 inf 5 0 5.6806e-07 4.96993e-07,6.44091e-07 0.00505592,-0.0049923,-0.00510412,-4.96995e-05,0.00521338 0.000196019,0.000196685,0.000202053,4.28889e-05,0.000199283
345 rs113352275,rs1700006,rs17408276,rs34138960,rs667282 0 163.294 inf 5 0 5.68037e-07 4.93651e-07,6.45399e-07 0.00505597,-0.00499235,4.90907e-05,-0.00510412,0.00521311 0.000196019,0.000196685,4.28889e-05,0.000202053,0.000199283
346 rs113352275,rs1700006,rs34138960,rs3743074,rs667282 0 163.294 inf 5 0 5.68037e-07 4.96433e-07,6.46168e-07 0.00505597,-0.00499235,-0.00510412,-4.90786e-05,0.00521311 0.000196019,0.000196685,0.000202053,4.28889e-05,0.000199283
347 rs111725959,rs113352275,rs1700006,rs34138960,rs667282 0 163.289 inf 5 0 5.68024e-07 4.89736e-07,6.44407e-07 4.87113e-05,0.005056,-0.00499238,-0.00510413,0.00521294 4.28889e-05,0.000196019,0.000196685,0.000202053,0.000199283
348 rs113352275,rs1700006,rs2170311,rs34138960,rs667282 0 163.289 inf 5 0 5.68064e-07 4.95466e-07,6.52843e-07 0.00505527,-0.00499793,4.67146e-05,-0.00508999,0.00520169 0.000196031,0.000196667,4.02333e-05,0.000202444,0.000198564
349 rs113352275,rs1700006,rs34138960,rs62010327,rs667282 0 163.286 inf 5 0 5.68015e-07 4.93886e-07,6.51981e-07 0.00505642,-0.0049927,-0.00510434,4.85078e-05,0.00521281 0.000196013,0.000196681,0.000202053,4.2919e-05,0.000199281
350 rs113352275,rs1700006,rs34138960,rs472054,rs667282 0 163.277 inf 5 0 5.67985e-07 4.95779e-07,6.44593e-07 0.00505597,-0.00499235,-0.00510406,-4.76264e-05,0.00521246 0.000196022,0.000196687,0.000202053,4.28796e-05,0.000199283
351 rs113352275,rs1700006,rs34138960,rs62010328,rs667282 0 163.276 inf 5 0 5.67988e-07 4.86373e-07,6.53003e-07 0.0050559,-0.00499224,-0.00510444,4.78696e-05,0.00521217 0.000196023,0.000196688,0.000202053,4.30155e-05,0.000199255
352 rs113352275,rs1700006,rs34138960,rs667282,rs7182583 0 163.275 inf 5 0 5.67979e-07 4.95227e-07,6.40599e-07 0.00505611,-0.00499247,-0.00510414,0.00521238,4.74666e-05 0.000196019,0.000196685,0.000202053,0.000199283,4.28889e-05
353 rs113352275,rs1700006,rs34138960,rs615470,rs667282 0 163.275 inf 5 0 5.67977e-07 4.89441e-07,6.44728e-07 0.00505599,-0.00499237,-0.00510407,-4.73954e-05,0.00521236 0.000196022,0.000196687,0.000202053,4.28796e-05,0.000199283
354 rs113352275,rs1700006,rs34138960,rs584135,rs667282 0 163.241 inf 5 0 5.67869e-07 4.97447e-07,6.43652e-07 0.00505626,-0.00499261,-0.0051041,-4.4264e-05,0.00521096 0.000196022,0.000196687,0.000202053,4.28796e-05,0.000199283
355 rs113352275,rs11857532,rs1700006,rs34138960,rs667282 0 163.237 inf 5 0 5.67959e-07 4.97268e-07,6.47447e-07 0.00506045,-4.15683e-05,-0.00498551,-0.00510856,0.00517623 0.000195985,3.80102e-05,0.000196891,0.000202085,0.000198823
356 rs113352275,rs12594247,rs1700006,rs34138960,rs667282 0 163.215 inf 5 0 5.67628e-07 4.93022e-07,6.44007e-07 0.00505444,-5.52029e-05,-0.00496238,-0.00509205,0.00517801 0.000196103,6.52551e-05,0.000200622,0.000202596,0.000198961
357 rs113352275,rs1700006,rs34138960,rs667282,rs9920506 0 163.208 inf 5 0 5.67497e-07 4.92411e-07,6.45299e-07 0.00506294,-0.00499069,-0.00510903,0.00516063,-4.78978e-05 0.000196021,0.000196794,0.000202146,0.000202777,6.61489e-05
358 rs113352275,rs12907966,rs1700006,rs34138960,rs667282 0 163.203 inf 5 0 5.67741e-07 4.86618e-07,6.49862e-07 0.0050765,3.96399e-05,-0.00500609,-0.00509485,0.00519383 0.000196753,4.22648e-05,0.000196957,0.00020232,0.000198376
359 rs113352275,rs1700006,rs1979907,rs34138960,rs667282 0 163.2 inf 5 0 5.67734e-07 4.99445e-07,6.48012e-07 0.0050764,-0.00500603,-3.94035e-05,-0.00509491,0.00519381 0.000196753,0.000196957,4.22648e-05,0.00020232,0.000198376
360 rs113352275,rs1504548,rs1700006,rs34138960,rs667282 0 163.2 inf 5 0 5.67731e-07 4.91298e-07,6.53297e-07 0.00507636,-3.93133e-05,-0.00500601,-0.00509493,0.0051938 0.000196753,4.22648e-05,0.000196957,0.00020232,0.000198376
361 rs113352275,rs1700006,rs1979906,rs34138960,rs667282 0 163.198 inf 5 0 5.67726e-07 4.95033e-07,6.4565e-07 0.00507629,-0.00500596,-3.91349e-05,-0.00509497,0.00519379 0.000196753,0.000196957,4.22648e-05,0.00020232,0.000198376
362 rs113352275,rs1700006,rs34138960,rs667282,rs880395 0 163.193 inf 5 0 5.6771e-07 4.87124e-07,6.43782e-07 0.00507608,-0.00500583,-0.0050951,0.00519376,-3.86136e-05 0.000196753,0.000196957,0.00020232,0.000198376,4.22648e-05
363 rs113352275,rs1700006,rs1979905,rs34138960,rs667282 0 163.192 inf 5 0 5.67706e-07 4.95864e-07,6.43171e-07 0.00507601,-0.00500579,-3.84626e-05,-0.00509514,0.00519375 0.000196753,0.000196957,4.22648e-05,0.00020232,0.000198376
364 rs113352275,rs1700006,rs34138960,rs588765,rs667282 0 163.191 inf 5 0 5.67679e-07 4.95658e-07,6.42591e-07 0.00505626,-0.0049924,-0.00510543,-3.80004e-05,0.00521131 0.000196035,0.000196701,0.000202055,4.27577e-05,0.000199651
365 rs113352275,rs12911436,rs1700006,rs34138960,rs667282 0 163.185 inf 5 0 5.67811e-07 4.89193e-07,6.47575e-07 0.00505903,-8.95612e-05,-0.00499472,-0.00510594,0.00518685 0.000195988,9.04474e-05,0.000196664,0.000202057,0.000198403
366 rs113352275,rs1700006,rs34138960,rs6495306,rs667282 0 163.18 inf 5 0 5.67644e-07 4.9401e-07,6.47947e-07 0.00505639,-0.00499252,-0.00510541,-3.67343e-05,0.00521064 0.000196035,0.000196701,0.000202055,4.27577e-05,0.000199651
367 rs113352275,rs1700006,rs34138960,rs667282,rs680244 0 163.179 inf 5 0 5.67638e-07 4.90986e-07,6.51644e-07 0.00505532,-0.00499146,-0.00510617,0.00521124,-3.65804e-05 0.000196068,0.00019673,0.000202061,0.000199748,4.28224e-05
368 rs113352275,rs1700006,rs34138960,rs667282,rs7495518 0 163.177 inf 5 0 5.67673e-07 4.91693e-07,6.46885e-07 0.00505679,-0.00499301,-0.00510448,0.00520783,3.79904e-05 0.000196023,0.000196688,0.000202053,0.000199255,4.30155e-05
369 rs113352275,rs12901535,rs1700006,rs34138960,rs667282 0 163.176 inf 5 0 5.67785e-07 4.94463e-07,6.44672e-07 0.00505918,-9.75601e-05,-0.00499488,-0.00510577,0.0051874 0.000195987,0.000100486,0.000196663,0.000202056,0.000198393
370 rs113352275,rs12904589,rs1700006,rs34138960,rs667282 0 163.176 inf 5 0 5.67783e-07 4.89665e-07,6.45873e-07 0.00505918,-9.74725e-05,-0.00499488,-0.00510577,0.0051874 0.000195987,0.000100486,0.000196663,0.000202056,0.000198393
371 rs113352275,rs1700006,rs34138960,rs667282,rs7164665 0 163.173 inf 5 0 5.67505e-07 4.88934e-07,6.39546e-07 0.00505373,-0.00496873,-0.00509219,0.0051811,-4.71957e-05 0.000196184,0.000200139,0.000202762,0.000198827,6.44432e-05
372 rs113352275,rs1700006,rs34138960,rs621849,rs667282 0 163.169 inf 5 0 5.67608e-07 4.92717e-07,6.44454e-07 0.00505547,-0.0049916,-0.00510613,-3.54625e-05,0.00521063 0.000196068,0.00019673,0.000202061,4.28224e-05,0.000199748
373 rs113352275,rs1700006,rs34138960,rs667282,rs7164030 0 163.164 inf 5 0 5.67619e-07 4.89802e-07,6.45339e-07 0.00507476,-0.00500501,-0.00509589,0.00519354,-3.5407e-05 0.000196753,0.000196957,0.00020232,0.000198376,4.22648e-05
374 rs113352275,rs1700006,rs34138960,rs481134,rs667282 0 163.156 inf 5 0 5.6757e-07 4.91383e-07,6.47461e-07 0.00505657,-0.00499268,-0.00510537,-3.39525e-05,0.00520909 0.000196038,0.000196703,0.000202055,4.27563e-05,0.000199641
375 rs11072785,rs113352275,rs1700006,rs34138960,rs667282 0 163.154 inf 5 0 5.6764e-07 4.94747e-07,6.45167e-07 3.43221e-05,0.00505651,-0.00499704,-0.0050942,0.00519854 4.01098e-05,0.000196032,0.000196664,0.000202418,0.000198545
376 rs113352275,rs1700006,rs34138960,rs555018,rs667282 0 163.151 inf 5 0 5.67553e-07 4.96244e-07,6.44779e-07 0.0050567,-0.00499279,-0.00510534,-3.3299e-05,0.00520878 0.000196036,0.000196702,0.000202055,4.27568e-05,0.000199646
377 rs113352275,rs12902602,rs1700006,rs34138960,rs667282 0 163.149 inf 5 0 5.67624e-07 4.87167e-07,6.43169e-07 0.00505657,3.37865e-05,-0.00499703,-0.00509436,0.00519843 0.000196032,4.01098e-05,0.000196664,0.000202418,0.000198545
378 rs113352275,rs11633585,rs1700006,rs34138960,rs667282 0 163.142 inf 5 0 5.67673e-07 4.95464e-07,6.48314e-07 0.00505916,-7.98894e-05,-0.00499485,-0.00510579,0.00518731 0.000195988,9.04474e-05,0.000196664,0.000202057,0.000198403
379 rs113352275,rs12898919,rs1700006,rs34138960,rs667282 0 163.138 inf 5 0 5.67661e-07 4.9768e-07,6.47218e-07 0.00505921,-8.162e-05,-0.00499491,-0.00510574,0.00518749 0.000195988,9.34242e-05,0.000196664,0.000202057,0.000198399
380 rs113352275,rs1700006,rs34138960,rs647041,rs667282 0 163.136 inf 5 0 5.67507e-07 4.97384e-07,6.49695e-07 0.0050569,-0.00499297,-0.0051053,-3.13876e-05,0.00520777 0.000196036,0.000196702,0.000202055,4.27568e-05,0.000199646
381 rs113352275,rs1700006,rs34138960,rs667282,rs79609284 0 163.134 inf 5 0 5.67617e-07 4.93306e-07,6.50374e-07 0.00505531,-0.004992,-0.00510584,0.00520132,3.38581e-05 0.000196072,0.000196717,0.000202058,0.00019873,4.05128e-05
382 rs113352275,rs117756166,rs1700006,rs34138960,rs667282 0 163.128 inf 5 0 5.67626e-07 4.8848e-07,6.52542e-07 0.00505428,-6.48207e-05,-0.00499891,-0.00510043,0.00519027 0.00019611,7.68238e-05,0.000196691,0.000202113,0.000198358
383 rs113352275,rs12903575,rs1700006,rs34138960,rs667282 0 163.125 inf 5 0 5.67621e-07 4.92037e-07,6.45668e-07 0.00505924,-7.75485e-05,-0.00499493,-0.00510571,0.00518759 0.000195988,9.23965e-05,0.000196664,0.000202057,0.0001984
384 rs113352275,rs1700006,rs34138960,rs6495307,rs667282 0 163.122 inf 5 0 5.67463e-07 4.97662e-07,6.44483e-07 0.0050571,-0.00499315,-0.00510526,2.94887e-05,0.00520676 0.000196036,0.000196702,0.000202055,4.27568e-05,0.000199646
385 rs113352275,rs1700006,rs34138960,rs36045869,rs667282 0 163.122 inf 5 0 5.67567e-07 4.8898e-07,6.48304e-07 0.00505675,-0.00499067,-0.0051075,3.15801e-05,0.0052011 0.000196033,0.000196773,0.000202086,3.98888e-05,0.000198755
386 rs113352275,rs12901300,rs1700006,rs34138960,rs667282 0 163.122 inf 5 0 5.67462e-07 4.94644e-07,6.50894e-07 0.00505711,2.94107e-05,-0.00499316,-0.00510526,0.00520672 0.000196036,4.27568e-05,0.000196702,0.000202055,0.000199646
387 rs113352275,rs12903839,rs1700006,rs34138960,rs667282 0 163.119 inf 5 0 5.67602e-07 4.92179e-07,6.54164e-07 0.00505923,-7.44465e-05,-0.00499493,-0.00510571,0.00518757 0.000195988,9.04474e-05,0.000196664,0.000202057,0.000198403
388 rs113352275,rs1700006,rs34138960,rs3743077,rs667282 0 163.119 inf 5 0 5.67454e-07 4.89618e-07,6.54146e-07 0.00505726,-0.00499329,-0.00510528,2.90597e-05,0.00520655 0.000196032,0.000196699,0.000202055,4.27537e-05,0.000199649
389 rs113352275,rs12443170,rs1700006,rs34138960,rs667282 0 163.116 inf 5 0 5.6714e-07 4.94737e-07,6.50969e-07 0.00505999,-6.22846e-06,-0.00499223,-0.00510505,0.00519146 0.000196003,7.84055e-05,0.000202157,0.000202135,0.000198399
390 rs113352275,rs12911602,rs1700006,rs34138960,rs667282 0 163.115 inf 5 0 5.67439e-07 4.8736e-07,6.4172e-07 0.00505721,2.83897e-05,-0.00499325,-0.00510523,0.00520618 0.000196036,4.27568e-05,0.000196702,0.000202055,0.000199646
391 rs113352275,rs12907994,rs1700006,rs34138960,rs667282 0 163.111 inf 5 0 5.67576e-07 4.95954e-07,6.49272e-07 0.00505928,-7.39224e-05,-0.00499498,-0.00510566,0.00518775 0.000195988,9.23965e-05,0.000196664,0.000202057,0.0001984
392 rs113352275,rs1700006,rs34138960,rs4275821,rs667282 0 163.108 inf 5 0 5.67457e-07 4.92508e-07,6.37155e-07 0.00506375,-0.00500126,-0.0050917,-2.93814e-05,0.00519234 0.000196053,0.000196814,0.000202932,4.29837e-05,0.000198364
393 rs113352275,rs12900711,rs1700006,rs34138960,rs667282 0 163.107 inf 5 0 5.67564e-07 4.97933e-07,6.49124e-07 0.00505928,-7.20531e-05,-0.00499498,-0.00510565,0.00518776 0.000195988,9.14049e-05,0.000196664,0.000202057,0.000198402
394 rs113352275,rs1700006,rs34138960,rs667282,rs8192475 0 163.106 inf 5 0 5.67562e-07 4.87716e-07,6.46505e-07 0.00505932,-0.00499502,-0.00510561,0.00518789,-7.43333e-05 0.000195988,0.000196664,0.000202057,0.000198398,9.44901e-05
395 rs113352275,rs12908606,rs1700006,rs34138960,rs667282 0 163.106 inf 5 0 5.67561e-07 4.88913e-07,6.52998e-07 0.0050593,-7.26173e-05,-0.004995,-0.00510564,0.00518781 0.000195988,9.23965e-05,0.000196664,0.000202057,0.0001984
396 rs113352275,rs1700006,rs34138960,rs667282,rs76189127 0 163.106 inf 5 0 5.67553e-07 4.94873e-07,6.45261e-07 0.00506361,-0.00500081,-0.00510101,0.00519412,5.71373e-05 0.000196033,0.000196759,0.000202105,0.000198393,7.33474e-05
397 rs113352275,rs1700006,rs34138960,rs667282,rs7173512 0 163.105 inf 5 0 5.67448e-07 4.93184e-07,6.49843e-07 0.00506369,-0.00500118,-0.00509189,0.00519233,-2.89514e-05 0.000196053,0.000196814,0.000202932,0.000198364,4.29837e-05
398 rs113352275,rs1700006,rs34138960,rs35775671,rs667282 0 163.104 inf 5 0 5.67552e-07 4.91424e-07,6.49656e-07 0.00505929,-0.004995,-0.00510564,-7.11047e-05,0.00518781 0.000195988,0.000196664,0.000202057,9.14049e-05,0.000198402
399 rs113352275,rs1700006,rs34138960,rs667282,rs7178007 0 163.088 inf 5 0 5.67496e-07 4.91115e-07,6.50996e-07 0.00506845,-0.00501582,-0.00510665,0.00520406,-2.87573e-05 0.000196316,0.000198572,0.000202073,0.00019916,3.97674e-05
400 rs113352275,rs138544659,rs1700006,rs34138960,rs667282 0 163.083 inf 5 0 5.67361e-07 4.93132e-07,6.46477e-07 0.00505859,-2.42617e-05,-0.00499369,-0.0051071,0.00518115 0.000196005,4.24511e-05,0.0001967,0.0002021,0.000199123
401 rs113352275,rs1700006,rs34138960,rs3829787,rs667282 0 163.078 inf 5 0 5.67366e-07 4.91454e-07,6.46652e-07 0.00506309,-0.00500028,-0.00509373,2.4856e-05,0.00519209 0.000196048,0.000196803,0.000202926,4.30096e-05,0.000198363
402 rs113352275,rs1700006,rs2869546,rs34138960,rs667282 0 163.078 inf 5 0 5.67348e-07 4.93978e-07,6.37889e-07 0.00505843,-0.00499445,-2.37761e-05,-0.00510432,0.00520196 0.000196011,0.000196679,4.28153e-05,0.000202053,0.000199312
403 rs113352275,rs1700006,rs34138960,rs61630816,rs667282 0 163.073 inf 5 0 5.67448e-07 4.8817e-07,6.46125e-07 0.00506789,-0.00501447,-0.00510651,-2.67982e-05,0.00520318 0.000196316,0.000198572,0.000202073,3.97674e-05,0.00019916
404 rs113352275,rs1700006,rs34138960,rs34694149,rs667282 0 163.073 inf 5 0 5.67447e-07 4.9594e-07,6.4971e-07 0.00506787,-0.00501443,-0.00510651,-2.67406e-05,0.00520315 0.000196316,0.000198572,0.000202073,3.97674e-05,0.00019916
405 rs113352275,rs12905641,rs1700006,rs34138960,rs667282 0 163.072 inf 5 0 5.67445e-07 4.95887e-07,6.48042e-07 0.00506784,-2.6634e-05,-0.00501436,-0.0051065,0.0052031 0.000196316,3.97674e-05,0.000198572,0.000202073,0.00019916
406 rs113352275,rs1700006,rs34138960,rs667282,rs72740960 0 163.068 inf 5 0 5.67446e-07 4.91954e-07,6.5741e-07 0.00506075,-0.00499652,-0.00510397,0.00519313,8.54523e-05 0.000195986,0.000196662,0.000202055,0.000198378,0.000127305
407 rs113352275,rs12907519,rs1700006,rs34138960,rs667282 0 163.068 inf 5 0 5.67439e-07 4.89823e-07,6.45091e-07 0.00505944,-6.13385e-05,-0.00499515,-0.00510548,0.00518833 0.000195988,9.23965e-05,0.000196664,0.000202057,0.0001984
408 rs113352275,rs148945620,rs1700006,rs34138960,rs667282 0 163.068 inf 5 0 5.67443e-07 4.8579e-07,6.45706e-07 0.00505697,9.38885e-05,-0.00499793,-0.00510568,0.00519793 0.000196045,0.000140593,0.000196683,0.000202059,0.000198617
409 rs113352275,rs117089103,rs1700006,rs34138960,rs667282 0 163.04 inf 5 0 5.67355e-07 4.9041e-07,6.4416e-07 0.00505747,7.93902e-05,-0.00499762,-0.00510551,0.00519688 0.000196045,0.000140593,0.000196683,0.000202059,0.000198617
410 rs113352275,rs142830525,rs1700006,rs34138960,rs667282 0 163.038 inf 5 0 5.67347e-07 4.90448e-07,6.4569e-07 0.00505752,7.78906e-05,-0.00499759,-0.00510549,0.00519677 0.000196045,0.000140593,0.000196683,0.000202059,0.000198617
411 rs113352275,rs1700006,rs34138960,rs667282,rs71402946 0 163.035 inf 5 0 5.67336e-07 4.90991e-07,6.39329e-07 0.00505956,-0.00499527,-0.00510534,0.00518877,-4.82154e-05 0.000195988,0.000196664,0.000202057,0.000198404,8.95222e-05
412 rs113352275,rs12911865,rs1700006,rs34138960,rs667282 0 163.034 inf 5 0 5.6733e-07 4.93501e-07,6.44947e-07 0.00505957,-4.75957e-05,-0.00499528,-0.00510533,0.0051888 0.000195988,8.95222e-05,0.000196664,0.000202057,0.000198404
413 rs113352275,rs1700006,rs34138960,rs35759350,rs667282 0 163.033 inf 5 0 5.67329e-07 4.9164e-07,6.43474e-07 0.00505957,-0.00499528,-0.00510532,-4.74414e-05,0.00518881 0.000195988,0.000196664,0.000202057,8.95222e-05,0.000198404
414 rs113352275,rs1700006,rs34138960,rs34380619,rs667282 0 163.033 inf 5 0 5.67328e-07 4.99339e-07,6.38976e-07 0.00505956,-0.00499528,-0.00510533,-4.68642e-05,0.00518879 0.000195988,0.000196664,0.000202058,8.86274e-05,0.000198405
415 rs113352275,rs1700006,rs180767693,rs34138960,rs667282 0 163.031 inf 5 0 5.67327e-07 4.92368e-07,6.51287e-07 0.00505765,-0.00499751,7.40699e-05,-0.00510545,0.00519649 0.000196045,0.000196683,0.000140593,0.000202059,0.000198617
416 rs113352275,rs12912321,rs1700006,rs34138960,rs667282 0 163.025 inf 5 0 5.67301e-07 4.86661e-07,6.51779e-07 0.00505962,-4.3859e-05,-0.00499533,-0.00510527,0.00518899 0.000195988,8.95222e-05,0.000196664,0.000202057,0.000198404
417 rs113352275,rs1700006,rs34138960,rs6495314,rs667282 0 163.022 inf 5 0 5.6722e-07 4.88325e-07,6.50459e-07 0.00505866,-0.00499644,-0.00510027,1.39837e-05,0.00519428 0.000196035,0.000196665,0.000202433,4.01167e-05,0.000198561
418 rs113352275,rs1700006,rs34138960,rs667282,rs871058 0 163.022 inf 5 0 5.67195e-07 4.92221e-07,6.50919e-07 0.00506162,-0.00499812,-0.00509899,0.00519131,1.27137e-05 0.000196044,0.000196799,0.000202954,0.000198357,4.33051e-05
419 rs113352275,rs1700006,rs34138960,rs4887070,rs667282 0 163.009 inf 5 0 5.67159e-07 4.89031e-07,6.48615e-07 0.00505819,-0.00499404,-0.00510327,-7.68333e-06,0.00519296 0.000196296,0.000196939,0.000202184,4.22992e-05,0.000198611
420 rs113352275,rs144573677,rs1700006,rs34138960,rs667282 0 163.009 inf 5 0 5.67254e-07 4.87765e-07,6.50531e-07 0.00506063,4.21046e-05,-0.00499639,-0.0051041,0.00519269 0.000195987,0.000101841,0.000196663,0.000202056,0.000198392
421 rs113352275,rs12899226,rs1700006,rs34138960,rs667282 0 163.004 inf 5 0 5.67237e-07 4.9382e-07,6.47759e-07 0.00506065,3.50969e-05,-0.00499641,-0.00510408,0.00519277 0.000195988,9.14049e-05,0.000196664,0.000202057,0.000198402
422 rs113352275,rs12910237,rs1700006,rs34138960,rs667282 0 162.989 inf 5 0 5.67178e-07 4.82438e-07,6.42044e-07 0.00506187,-9.76344e-06,-0.00500247,-0.00510405,0.00519488 0.0001961,3.94522e-05,0.000198418,0.000202065,0.000198933
423 rs113352275,rs1700006,rs34138960,rs34275594,rs667282 0 162.987 inf 5 0 5.6718e-07 4.93426e-07,6.46122e-07 0.00506198,-0.00500173,-0.00510453,-9.97869e-06,0.00519496 0.000196111,0.000197988,0.000202053,3.95129e-05,0.000198936
424 rs113352275,rs1700006,rs34138960,rs667282,rs7181405 0 162.985 inf 5 0 5.67166e-07 4.94552e-07,6.42051e-07 0.00506194,-0.00500146,-0.00510395,0.00519417,-8.20313e-06 0.000196159,0.000198395,0.000202076,0.000198881,3.89624e-05
425 rs113352275,rs1700006,rs34138960,rs58946838,rs667282 0 162.983 inf 5 0 5.67163e-07 4.98888e-07,6.47883e-07 0.0050616,-0.00500077,-0.00510445,-7.89642e-06,0.00519406 0.000196109,0.000198143,0.000202054,3.95848e-05,0.000198898
426 rs113352275,rs1700006,rs34138960,rs667282,rs922691 0 162.982 inf 5 0 5.67159e-07 4.91183e-07,6.41099e-07 0.00506153,-0.00500045,-0.00510447,0.00519385,-7.31222e-06 0.000196116,0.000198159,0.000202054,0.000198901,3.95327e-05
427 rs113352275,rs11636732,rs1700006,rs34138960,rs667282 0 162.981 inf 5 0 5.67164e-07 4.89214e-07,6.44818e-07 0.00506044,1.85626e-05,-0.00499619,-0.00510432,0.005192 0.000195988,9.14049e-05,0.000196664,0.000202057,0.000198402
428 rs113352275,rs1700006,rs34138960,rs667282,rs8038920 0 162.98 inf 5 0 5.67152e-07 4.8394e-07,6.41904e-07 0.00506166,-0.00499956,-0.00510431,0.00519306,5.99188e-06 0.000196218,0.000198076,0.000202062,0.000198758,3.92386e-05
429 rs1021070,rs113352275,rs1700006,rs34138960,rs667282 0 162.976 inf 5 0 5.67138e-07 4.95486e-07,6.50946e-07 -2.03278e-06,0.00506063,-0.00499731,-0.00510443,0.00519189 3.9007e-05,0.000196159,0.000198389,0.000202078,0.000198885
430 rs113352275,rs1700006,rs2456020,rs34138960,rs503464 0 154.611 inf 5 0 5.39159e-07 4.6615e-07,6.15905e-07 0.00423799,-0.00392219,0.00383317,-0.00527232,0.00127319 0.000187119,0.000181209,0.000188005,0.000213331,0.000137122
431 rs11636605,rs1700006,rs34138960,rs667282,rs684513 0 145.028 inf 5 0 5.09646e-07 4.41781e-07,5.83656e-07 0.000327173,-0.0047299,-0.00396668,0.00431474,0.00463741 7.06979e-05,0.000199573,0.000178014,0.000182896,0.000199013
432 rs113352275,rs1700006,rs34138960,rs503464,rs7177514 0 142.771 inf 5 0 5.01794e-07 4.27931e-07,5.79874e-07 0.00401404,-0.00350361,-0.00493033,0.00140395,0.00322531 0.000184963,0.000172095,0.00020832,0.000136068,0.00016966
433 rs113352275,rs1700006,rs34138960,rs503464,rs8043009 0 142.622 inf 5 0 5.01321e-07 4.28707e-07,5.75178e-07 0.00401207,-0.00350109,-0.00492849,0.00140452,0.00322224 0.000184963,0.000172095,0.00020832,0.000136068,0.00016966
434 rs113352275,rs1700006,rs2456020,rs34138960 0 138.662 inf 4 -nan 4.79147e-07 4.10962e-07,5.57013e-07 0.00437839,-0.00410429,0.00428789,-0.00442979 0.000186507,0.000180145,0.000181514,0.000193071
435 rs113352275,rs11637630,rs1700006,rs34138960,rs503464 0 140.282 inf 5 0 4.93887e-07 4.23058e-07,5.68282e-07 0.00391077,-0.00320947,-0.0034055,-0.00491257,0.00138324 0.000182782,0.000171577,0.000169694,0.00020867,0.000136451
436 rs113352275,rs1700006,rs34138960,rs503464,rs7183604 0 140.273 inf 5 0 4.93858e-07 4.18265e-07,5.65e-07 0.00391065,-0.00340535,-0.00491246,0.00138327,-0.00320928 0.000182782,0.000169694,0.00020867,0.000136451,0.000171577
437 rs113352275,rs1700006,rs503464,rs57064725,rs667282 0 132.941 inf 5 0 4.70605e-07 3.97215e-07,5.40258e-07 0.00372834,-0.00401763,0.000693229,-0.00408031,0.00380771 0.000180075,0.000191645,0.000134336,0.000183801,0.000196345
438 rs113352275,rs1700006,rs34138960,rs503464,rs7359276 0 128.156 inf 5 0 4.55548e-07 3.88827e-07,5.19597e-07 0.00356702,-0.00296795,-0.00463952,0.00145393,-0.00275784 0.000176942,0.000159312,0.000205495,0.000136183,0.000160789
439 rs113352275,rs1700006,rs34138960,rs3743078,rs503464 0 128.073 inf 5 0 4.55286e-07 3.91322e-07,5.27586e-07 0.00356597,-0.00296658,-0.00463846,-0.00275606,0.00145428 0.000176942,0.000159312,0.000205495,0.000160789,0.000136183
440 rs113352275,rs1700006,rs34138960,rs7177514 0 122.428 inf 4 -nan 4.27848e-07 3.6191e-07,4.99277e-07 0.00412604,-0.0036321,-0.0039269,0.00362967 0.000184644,0.000171644,0.000184227,0.000165072
441 rs113352275,rs1700006,rs34138960,rs8043009 0 122.26 inf 4 -nan 4.27316e-07 3.6084e-07,4.92004e-07 0.00412411,-0.00362963,-0.00392465,0.00362676 0.000184644,0.000171644,0.000184227,0.000165072
442 rs113352275,rs11637630,rs1700006,rs34138960 0 120.741 inf 4 -nan 4.22486e-07 3.61244e-07,4.94961e-07 0.0040244,-0.00363074,-0.00354088,-0.0039435 0.000182438,0.000166468,0.000169168,0.000185485
443 rs113352275,rs1700006,rs34138960,rs7183604 0 120.731 inf 4 -nan 4.22453e-07 3.57035e-07,4.98045e-07 0.00402429,-0.00354073,-0.00394336,-0.00363056 0.000182438,0.000169168,0.000185485,0.000166468
444 rs113352275,rs1700006,rs34138960,rs503464,rs7170068 0 114.441 inf 5 0 4.12328e-07 3.49313e-07,4.8929e-07 0.00335069,-0.00253887,-0.0042624,0.00161122,0.00208335 0.000175803,0.000149865,0.000199941,0.000134851,0.000136962
445 rs113352275,rs1700006,rs34138960,rs503464,rs6495309 0 108.73 inf 5 0 3.94329e-07 3.35934e-07,4.58578e-07 0.00321019,-0.00232933,-0.00411881,0.00165576,0.0018368 0.000173686,0.000144209,0.00019796,0.00013457,0.000128219
446 rs113352275,rs1700006,rs34138960,rs7359276 0 106.18 inf 4 -nan 3.76426e-07 3.17718e-07,4.43611e-07 0.00365132,-0.00306585,-0.00359128,-0.00316023 0.000176766,0.000159047,0.000180521,0.000156309
447 rs113352275,rs1700006,rs34138960,rs3743078 0 106.085 inf 4 -nan 3.76127e-07 3.14062e-07,4.44036e-07 0.00365029,-0.0030645,-0.00358996,-0.00315854 0.000176766,0.000159047,0.000180521,0.000156309
448 rs11636605,rs28534575,rs34138960,rs503464,rs667282 0 94.189 inf 5 0 2.06636e-07 1.62858e-07,2.55784e-07 0.000170138,-0.000943668,-0.00193877,0.00161962,0.00138171 8.1637e-05,0.000129371,0.00014344,0.000136448,0.000148755
449 rs113352275,rs12593950,rs1700006,rs34138960,rs503464 0 93.6642 inf 5 0 3.46878e-07 2.86088e-07,4.04088e-07 0.00279327,0.00120153,-0.00181283,-0.00373936,0.00179438 0.000166276,0.000102931,0.000130139,0.000192615,0.000133572
450 rs113352275,rs1700006,rs34138960,rs4887072,rs503464 0 93.2319 inf 5 0 3.45508e-07 2.86618e-07,4.07171e-07 0.00278775,-0.00180609,-0.00373432,0.00119277,0.00179598 0.000166302,0.000130156,0.000192628,0.000102936,0.000133571
451 rs113352275,rs1700006,rs34138960,rs7170068 0 86.2202 inf 4 -nan 3.13406e-07 2.6056e-07,3.738e-07 0.00338853,-0.00255265,-0.00299584,0.00239467 0.000175774,0.000149861,0.000169528,0.000134461
452 rs113352275,rs1700006,rs34138960,rs6495309 0 78.6357 inf 4 -nan 2.89467e-07 2.35182e-07,3.48508e-07 0.00322733,-0.00231096,-0.00278944,0.0021197 0.00017368,0.000144201,0.000165877,0.00012614
453 rs113352275,rs12440014,rs1700006,rs34138960,rs503464 0 79.3865 inf 5 0 3.01825e-07 2.48874e-07,3.61349e-07 0.00237035,0.00074494,-0.00131271,-0.00345371,0.0018438 0.000157868,8.85396e-05,0.000114712,0.000189774,0.000133708
454 rs113352275,rs1700006,rs34138960,rs503464,rs637137 0 75.5447 inf 5 0 2.88485e-07 2.37064e-07,3.47853e-07 0.00286516,-0.00207837,-0.0038732,0.00172906,0.00147955 0.000197141,0.000198597,0.000219369,0.000137732,0.000206361
455 rs113352275,rs1700006,rs34138960,rs503464,rs55952530 0 72.2295 inf 5 0 2.7999e-07 2.25567e-07,3.37143e-07 0.00212782,-0.00108603,-0.00310688,0.00206699,0.000658964 0.000152379,0.000107526,0.000182581,0.000132803,0.000105442
456 rs11636605,rs34138960,rs503464,rs667282,rs684513 0 72.1641 inf 5 0 2.03688e-07 1.62308e-07,2.48431e-07 0.00044298,-0.00254485,0.00149198,0.000571475,0.000952747 7.06452e-05,0.000171355,0.0001379,0.000115078,0.000136215
457 rs113352275,rs1700006,rs34138960,rs503464,rs576982 0 72.1598 inf 5 0 2.77759e-07 2.26376e-07,3.32042e-07 0.00271289,-0.00187556,-0.00372745,0.00177408,0.00123501 0.000197141,0.000198597,0.000219369,0.000137732,0.000206361
458 rs113352275,rs12441998,rs1700006,rs34138960,rs503464 0 71.7072 inf 5 0 2.77884e-07 2.24748e-07,3.34848e-07 0.00215915,-0.000419814,-0.0010916,-0.00320212,0.00193308 0.000153754,6.99722e-05,0.000108422,0.000185009,0.000132878
459 rs11072768,rs113352275,rs1700006,rs34138960,rs503464 0 71.6746 inf 5 0 2.77789e-07 2.26811e-07,3.31899e-07 -0.000417383,0.00215973,-0.00108937,-0.00320135,0.00193336 6.97015e-05,0.000153793,0.000108313,0.000184997,0.000132876
460 rs113352275,rs1700006,rs34138960,rs503464,rs67175876 0 71.6488 inf 5 0 2.77707e-07 2.24659e-07,3.33742e-07 0.00215937,-0.00108897,-0.003201,0.00193347,-0.000416692 0.000153793,0.000108313,0.000184997,0.000132876,6.97015e-05
461 rs113352275,rs1700006,rs34138960,rs503464,rs8042494 0 70.4636 inf 5 0 2.72662e-07 2.19829e-07,3.29142e-07 0.00252428,-0.00159495,-0.00353498,0.00183393,0.000904281 0.000184963,0.000172095,0.00020832,0.000136068,0.00016966
462 rs113352275,rs1700006,rs34138960,rs503464,rs8042374 0 70.3049 inf 5 0 2.72159e-07 2.21465e-07,3.31406e-07 0.00251677,-0.00158532,-0.00352794,0.0018361,0.000892573 0.000184963,0.000172095,0.00020832,0.000136068,0.00016966
463 rs113352275,rs1700006,rs34138960,rs503464,rs8042059 0 70.197 inf 5 0 2.71817e-07 2.21381e-07,3.20388e-07 0.0025116,-0.0015787,-0.0035231,0.00183759,0.000884521 0.000184963,0.000172095,0.00020832,0.000136068,0.00016966
464 rs113352275,rs1700006,rs34138960,rs503464,rs6495308 0 70.1942 inf 5 0 2.71808e-07 2.19783e-07,3.24882e-07 0.00251147,-0.00157853,-0.00352297,0.00183763,0.000884312 0.000184963,0.000172095,0.00020832,0.000136068,0.00016966
465 rs1700006,rs34138960,rs503464,rs667282,rs684513 0 69.9757 inf 5 0 5.04934e-07 4.38659e-07,5.84117e-07 -0.0045483,-0.0042759,0.000549573,0.00384109,0.00445767 0.000208229,0.000187756,0.000143989,0.000194066,0.000208731
466 rs113352275,rs1700006,rs34138960,rs3825845,rs503464 0 69.3963 inf 5 0 2.69384e-07 2.18151e-07,3.30769e-07 0.00244368,-0.00147946,-0.00345452,0.00076704,0.00185892 0.000181434,0.000163824,0.000205104,0.000157744,0.000135594
467 rs113352275,rs1700006,rs34138960,rs503464 0 66.9829 inf 4 -nan 2.52426e-07 2.0234e-07,3.03703e-07 0.00194387,-0.000851332,-0.00299134,0.00200145 0.000149509,0.000100755,0.000181643,0.000132389
468 rs113352275,rs1700006,rs34138960,rs503464,rs938682 0 69.3155 inf 5 0 2.69004e-07 2.15622e-07,3.28202e-07 0.00244917,-0.0015075,-0.0034849,0.00184263,-0.000824512 0.000182782,0.000169694,0.00020867,0.000136451,0.000171577
469 rs113352275,rs12594550,rs1700006,rs34138960,rs503464 0 68.9446 inf 5 0 2.69449e-07 2.19163e-07,3.29098e-07 0.00195817,0.000315435,-0.00099169,-0.00306286,0.00204647 0.000149538,6.47424e-05,0.000104793,0.000182235,0.000132711
470 rs113352275,rs1700006,rs34138960,rs4887069,rs503464 0 68.6061 inf 5 0 2.67042e-07 2.16246e-07,3.21545e-07 0.00234504,-0.00136463,-0.00336807,0.000623845,0.00189266 0.000174079,0.000152212,0.000200014,0.000138662,0.000134579
471 rs113352275,rs16970006,rs1700006,rs34138960,rs503464 0 68.5779 inf 5 0 2.68443e-07 2.20096e-07,3.25487e-07 0.00199147,0.000357268,-0.000970424,-0.0030461,0.0020421 0.000149849,7.56966e-05,0.000103867,0.000182013,0.000132668
472 rs113352275,rs12595350,rs1700006,rs34138960,rs503464 0 68.3996 inf 5 0 2.67721e-07 2.14276e-07,3.23875e-07 0.00194842,0.000296822,-0.000974472,-0.003058,0.00204099 0.000149512,6.44253e-05,0.00010424,0.000182218,0.000132666
473 rs113352275,rs12148319,rs1700006,rs34138960,rs503464 0 68.3686 inf 5 0 2.67622e-07 2.18945e-07,3.23316e-07 0.0019484,0.000295824,-0.000974058,-0.00305777,0.00204086 0.000149512,6.44253e-05,0.00010424,0.000182218,0.000132666
474 rs113352275,rs1700006,rs34138960,rs503464,rs7163204 0 68.3599 inf 5 0 2.67595e-07 2.14492e-07,3.20409e-07 0.0019484,-0.000973942,-0.00305771,0.00204082,0.000295543 0.000149512,0.00010424,0.000182218,0.000132666,6.44253e-05
475 rs113352275,rs1700006,rs34138960,rs503464,rs9920506 0 68.3584 inf 5 0 2.67494e-07 2.1907e-07,3.16203e-07 0.0020755,-0.000971219,-0.00310413,0.00193712,-0.000297467 0.000152256,0.000104112,0.000183311,0.000133134,6.5071e-05
476 rs113352275,rs11636605,rs34138960,rs503464,rs9920506 0 67.6772 inf 5 0 2.6537e-07 2.17222e-07,3.19999e-07 0.00140756,0.000950793,-0.00283972,0.00179499,-0.000865603 0.000134889,0.000103781,0.000184552,0.000131451,0.000100795
477 rs113352275,rs11633958,rs1700006,rs34138960,rs503464 0 67.543 inf 5 0 2.65137e-07 2.16166e-07,3.19664e-07 0.00191218,0.000179335,-0.000806604,-0.00298277,0.00206837 0.000149701,4.29028e-05,0.000101322,0.000181654,0.000133353
478 rs113352275,rs12915669,rs1700006,rs34138960,rs503464 0 67.4603 inf 5 0 2.64851e-07 2.17261e-07,3.19361e-07 0.0019519,0.000203673,-0.000775145,-0.00303114,0.00205498 0.000149521,4.93153e-05,0.00010243,0.000181898,0.000133022
479 rs113352275,rs12911602,rs1700006,rs34138960,rs503464 0 67.4016 inf 5 0 2.64676e-07 2.14016e-07,3.15166e-07 0.00202915,-0.000175321,-0.000957413,-0.0031185,0.00206506 0.000150949,4.27713e-05,0.000104026,0.000184273,0.000133295
480 rs113352275,rs1700006,rs34138960,rs503464,rs621849 0 67.3892 inf 5 0 2.64633e-07 2.11156e-07,3.17691e-07 0.00203644,-0.0009654,-0.00311875,0.00206639,0.000175227 0.000151211,0.000104542,0.000184293,0.000133337,4.28284e-05
481 rs113352275,rs12901300,rs1700006,rs34138960,rs503464 0 67.3592 inf 5 0 2.64541e-07 2.13649e-07,3.26056e-07 0.00202866,-0.000174299,-0.000956794,-0.00311776,0.00206469 0.000150949,4.27713e-05,0.000104026,0.000184273,0.000133295
482 rs113352275,rs1700006,rs34138960,rs503464,rs6495307 0 67.3559 inf 5 0 2.64531e-07 2.13733e-07,3.19268e-07 0.00202862,-0.000956747,-0.0031177,0.00206466,-0.000174221 0.000150949,0.000104026,0.000184273,0.000133295,4.27713e-05
483 rs113352275,rs1700006,rs34138960,rs503464,rs680244 0 67.3429 inf 5 0 2.64486e-07 2.13601e-07,3.20281e-07 0.00203585,-0.000964672,-0.00311794,0.00206597,0.000174109 0.000151211,0.000104542,0.000184293,0.000133337,4.28284e-05
484 rs113352275,rs1700006,rs34138960,rs3743077,rs503464 0 67.3267 inf 5 0 2.64439e-07 2.176e-07,3.18613e-07 0.00202752,-0.000955657,-0.00311611,-0.000173462,0.00206336 0.000150924,0.000103985,0.000184228,4.2758e-05,0.000133265
485 rs113352275,rs1700006,rs34138960,rs503464,rs647041 0 67.2778 inf 5 0 2.64284e-07 2.14299e-07,3.15444e-07 0.00202769,-0.000955597,-0.00311632,0.00206397,0.000172321 0.000150949,0.000104026,0.000184273,0.000133295,4.27713e-05
486 rs113352275,rs1700006,rs34138960,rs503464,rs555018 0 67.2 inf 5 0 2.64037e-07 2.14978e-07,3.19421e-07 0.00202676,-0.00095444,-0.00311493,0.00206328,0.000170408 0.000150949,0.000104026,0.000184273,0.000133295,4.27713e-05
487 rs113352275,rs1700006,rs34138960,rs481134,rs503464 0 67.1979 inf 5 0 2.64031e-07 2.15456e-07,3.19513e-07 0.00202699,-0.000954633,-0.00311535,0.000170387,0.00206394 0.000150958,0.00010404,0.000184292,4.27783e-05,0.000133315
488 rs113352275,rs1700006,rs34138960,rs503464,rs6495306 0 67.0389 inf 5 0 2.63526e-07 2.15021e-07,3.17445e-07 0.00202456,-0.000951788,-0.00311158,0.00206116,0.000166349 0.000150941,0.000104012,0.000184254,0.000133276,4.27649e-05
489 rs113352275,rs1700006,rs34138960,rs503464,rs588765 0 66.989 inf 5 0 2.63368e-07 2.13203e-07,3.18203e-07 0.00202394,-0.000951023,-0.00311066,0.00206071,0.000165083 0.000150941,0.000104012,0.000184254,0.000133276,4.27649e-05
490 rs113352275,rs11636605,rs12440014,rs34138960,rs503464 0 66.8927 inf 5 0 2.62607e-07 2.09964e-07,3.18153e-07 0.00143011,0.000768761,0.000895323,-0.00315812,0.00168099 0.000135055,8.939e-05,0.000107216,0.000187921,0.00013292
491 rs113352275,rs1700006,rs34138960,rs503464,rs56219480 0 66.6939 inf 5 0 2.62425e-07 2.11012e-07,3.19446e-07 0.00203941,-0.000995592,-0.00305095,0.002041,0.000358007 0.000151748,0.000108118,0.000182364,0.000132824,9.73239e-05
492 rs113352275,rs1700006,rs2869546,rs34138960,rs503464 0 66.6573 inf 5 0 2.62343e-07 2.13425e-07,3.16402e-07 0.00200741,-0.00093061,0.000156965,-0.0030975,0.00205412 0.000150512,0.000103055,4.28605e-05,0.000183941,0.000133168
493 rs113352275,rs1700006,rs34138960,rs503464,rs584135 0 66.0488 inf 5 0 2.60417e-07 2.10926e-07,3.15777e-07 0.0020022,-0.000923341,-0.003088,0.00205145,0.000139972 0.000150577,0.000103151,0.00018405,0.000133275,4.29658e-05
494 rs11072774,rs113352275,rs1700006,rs34138960,rs503464 0 66.0413 inf 5 0 2.6024e-07 2.12449e-07,3.14311e-07 0.000199316,0.00193997,-0.000923423,-0.00301165,0.00199251 6.19403e-05,0.000149514,0.000103216,0.000181752,0.000132418
495 rs113352275,rs1700006,rs34138960,rs503464,rs615470 0 65.9464 inf 5 0 2.60093e-07 2.07295e-07,3.13244e-07 0.00200089,-0.000921724,-0.00308583,0.00205033,0.000136828 0.000150577,0.000103151,0.00018405,0.000133275,4.29658e-05
496 rs113352275,rs1700006,rs34138960,rs472054,rs503464 0 65.939 inf 5 0 2.60069e-07 2.10365e-07,3.11576e-07 0.00200079,-0.000921604,-0.00308567,0.000136596,0.00205024 0.000150577,0.000103151,0.00018405,4.29658e-05,0.000133275
497 rs113352275,rs1700006,rs34138960,rs503464,rs7182583 0 65.9235 inf 5 0 2.60021e-07 2.0708e-07,3.10914e-07 0.00200016,-0.000920988,-0.00308475,0.00204968,-0.000136138 0.000150561,0.000103126,0.00018402,0.000133261,4.29706e-05
498 rs113352275,rs1700006,rs34138960,rs495090,rs503464 0 65.9009 inf 5 0 2.59946e-07 2.10916e-07,3.14405e-07 0.00200725,-0.000928323,-0.003086,0.000135538,0.00205207 0.000150856,0.000103676,0.00018411,4.30159e-05,0.00013336
499 rs113352275,rs1700006,rs34138960,rs471889,rs503464 0 65.8907 inf 5 0 2.59914e-07 2.09279e-07,3.10131e-07 0.0020071,-0.00092814,-0.00308578,0.000135217,0.00205195 0.000150856,0.000103676,0.00018411,4.30159e-05,0.00013336
500 rs113352275,rs1700006,rs34138960,rs495956,rs503464 0 65.8907 inf 5 0 2.59913e-07 2.13547e-07,3.14184e-07 0.0020071,-0.00092814,-0.00308578,0.000135217,0.00205195 0.000150856,0.000103676,0.00018411,4.30159e-05,0.00013336
501 rs113352275,rs1700006,rs28534575,rs34138960,rs503464 0 65.8842 inf 5 0 2.58865e-07 2.07772e-07,3.12742e-07 0.0021532,-0.00108605,0.000293889,-0.00317478,0.00195074 0.000166119,0.000129394,0.000101655,0.000192406,0.000133545
502 rs111725959,rs113352275,rs1700006,rs34138960,rs503464 0 65.8837 inf 5 0 2.59895e-07 2.08574e-07,3.16164e-07 -0.000134888,0.00199965,-0.000920349,-0.00308389,0.00204923 4.29706e-05,0.000150561,0.000103126,0.00018402,0.000133261
503 rs113352275,rs1700006,rs34138960,rs4887070,rs503464 0 65.8821 inf 5 0 2.59906e-07 2.08709e-07,3.10623e-07 0.00200542,-0.000920207,-0.00309012,0.000133864,0.00205613 0.000150787,0.000103113,0.000184344,4.26084e-05,0.000133528
504 rs113352275,rs1700006,rs34138960,rs3743074,rs503464 0 65.872 inf 5 0 2.59858e-07 2.0487e-07,3.14849e-07 0.00199949,-0.00092016,-0.00308364,0.00013452,0.0020491 0.000150561,0.000103126,0.00018402,4.29706e-05,0.000133261
505 rs113352275,rs1700006,rs17408276,rs34138960,rs503464 0 65.8717 inf 5 0 2.59857e-07 2.07936e-07,3.12422e-07 0.00199949,-0.000920154,-0.000134507,-0.00308363,0.0020491 0.000150561,0.000103126,4.29706e-05,0.00018402,0.000133261
506 rs113352275,rs1700006,rs34138960,rs3743073,rs503464 0 65.8709 inf 5 0 2.59853e-07 2.06969e-07,3.15348e-07 0.0019999,-0.000920506,-0.0030842,0.000134462,0.00204948 0.000150577,0.000103151,0.00018405,4.29658e-05,0.000133275
507 rs113352275,rs1700006,rs34138960,rs503464,rs514743 0 65.8524 inf 5 0 2.59795e-07 2.11417e-07,3.12934e-07 0.00199924,-0.000919842,-0.00308321,0.00204888,0.000133896 0.000150561,0.000103126,0.00018402,0.000133261,4.29706e-05
508 rs113352275,rs1700006,rs34138960,rs3743075,rs503464 0 65.8389 inf 5 0 2.59754e-07 2.10234e-07,3.12839e-07 0.00199886,-0.000919458,-0.00308276,0.000133557,0.00204893 0.000150553,0.000103115,0.000184012,4.29958e-05,0.000133268
509 rs113352275,rs11637635,rs1700006,rs34138960,rs503464 0 65.7625 inf 5 0 2.5951e-07 2.09166e-07,3.10029e-07 0.00199869,0.000131053,-0.000918922,-0.00308223,0.00204883 0.000150586,4.29856e-05,0.000103165,0.000184073,0.000133298
510 rs113352275,rs1700006,rs34138960,rs503464,rs61012457 0 65.74 inf 5 0 2.5944e-07 2.07724e-07,3.1131e-07 0.00199796,-0.000918187,-0.00308115,0.00204818,-0.000130343 0.00015057,0.00010314,0.000184042,0.000133283,4.29905e-05
511 rs113352275,rs1700006,rs34138960,rs503464,rs692780 0 65.7366 inf 5 0 2.59429e-07 2.12039e-07,3.12444e-07 0.00199792,-0.00091813,-0.00308107,0.00204814,0.000130231 0.00015057,0.00010314,0.000184042,0.000133283,4.29905e-05
512 rs113352275,rs11639372,rs1700006,rs34138960,rs503464 0 65.7177 inf 5 0 2.59422e-07 2.10371e-07,3.11319e-07 0.00197589,-0.000120944,-0.000871202,-0.00302981,0.00198344 0.000149882,3.99463e-05,0.000100969,0.000182087,0.000132522
513 rs113352275,rs1700006,rs34138960,rs503464,rs57945453 0 65.69 inf 5 0 2.59281e-07 2.10043e-07,3.14345e-07 0.00199728,-0.000917345,-0.00308002,0.00204759,-0.000128702 0.00015057,0.00010314,0.000184042,0.000133283,4.29905e-05
514 rs113352275,rs1700006,rs1948,rs34138960,rs503464 0 65.6899 inf 5 0 2.59305e-07 2.07386e-07,3.11518e-07 0.00199908,-0.000911305,0.000128906,-0.00309027,0.00205862 0.000150637,0.00010272,4.29746e-05,0.000184613,0.000133754
515 rs113352275,rs12901913,rs1700006,rs34138960,rs503464 0 65.5588 inf 5 0 2.58921e-07 2.09126e-07,3.11416e-07 0.0019712,-0.000115978,-0.000866102,-0.0030278,0.0019835 0.000149805,3.9925e-05,0.000100884,0.000182076,0.000132533
516 rs113352275,rs1700006,rs2067808,rs34138960,rs503464 0 65.5514 inf 5 0 2.58849e-07 2.07093e-07,3.14657e-07 0.00199763,-0.000913279,-0.000122747,-0.00307616,0.00204311 0.000150664,0.000103015,4.25201e-05,0.000184004,0.000133173
517 rs113352275,rs1700006,rs34138960,rs4886580,rs503464 0 65.5445 inf 5 0 2.58872e-07 2.10924e-07,3.11659e-07 0.00197033,-0.00086575,-0.00302764,-0.000115784,0.00198273 0.000149788,0.000100879,0.000182076,4.00281e-05,0.000132547
518 rs113352275,rs1700006,rs1996371,rs34138960,rs503464 0 65.5301 inf 5 0 2.58817e-07 2.08518e-07,3.15256e-07 0.00197101,-0.000865797,-0.000115841,-0.00302925,0.00198142 0.000149806,0.00010088,4.02394e-05,0.00018212,0.000132571
519 rs113352275,rs1700006,rs34138960,rs4887077,rs503464 0 65.5294 inf 5 0 2.58828e-07 2.06731e-07,3.15213e-07 0.00197098,-0.000865983,-0.00302751,-0.000115044,0.00198365 0.000149805,0.000100884,0.000182076,3.9925e-05,0.000132533
520 rs113352275,rs1700006,rs2456019,rs34138960,rs503464 0 65.5255 inf 5 0 2.58764e-07 2.06224e-07,3.16063e-07 0.00199707,-0.000914441,0.000122654,-0.00307736,0.00204601 0.000150657,0.000103134,4.28048e-05,0.000184107,0.000133299
521 rs113352275,rs12899135,rs1700006,rs34138960,rs503464 0 65.5069 inf 5 0 2.58744e-07 2.08486e-07,3.1598e-07 0.00197084,-0.000115093,-0.000865703,-0.00302901,0.00198155 0.000149806,4.02394e-05,0.00010088,0.00018212,0.000132571
522 rs113352275,rs1700006,rs34138960,rs4886579,rs503464 0 65.5068 inf 5 0 2.58749e-07 2.10006e-07,3.14268e-07 0.00196983,-0.000866068,-0.00302741,-0.000114833,0.00198284 0.000149784,0.000100887,0.000182079,4.01286e-05,0.000132548
523 rs113352275,rs11634351,rs1700006,rs34138960,rs503464 0 65.4242 inf 5 0 2.58483e-07 2.11777e-07,3.11698e-07 0.00196968,-0.000112413,-0.000865299,-0.00302776,0.00198244 0.000149794,4.02455e-05,0.000100879,0.00018211,0.000132563
524 rs113352275,rs1700006,rs2904130,rs34138960,rs503464 0 65.4208 inf 5 0 2.58447e-07 2.09531e-07,3.11895e-07 0.00199287,-0.000906256,0.000118638,-0.00307884,0.002049 0.000150541,0.000102669,4.26166e-05,0.000184342,0.000133486
525 rs113352275,rs11633178,rs1700006,rs34138960,rs503464 0 65.4198 inf 5 0 2.58469e-07 2.07766e-07,3.11186e-07 0.00196964,-0.000112266,-0.00086528,-0.00302772,0.00198247 0.000149794,4.02455e-05,0.000100879,0.00018211,0.000132563
526 rs113352275,rs1700006,rs34138960,rs503464,rs8023462 0 65.3848 inf 5 0 2.58333e-07 2.08878e-07,3.15877e-07 0.00199211,-0.000905497,-0.00307744,0.0020479,0.0001173 0.000150532,0.000102657,0.000184314,0.000133459,4.25945e-05
527 rs113352275,rs1700006,rs34138960,rs503464,rs62010332 0 65.3706 inf 5 0 2.58293e-07 2.09764e-07,3.10295e-07 0.00199353,-0.00090556,-0.00307816,0.00204924,-0.000117413 0.000150601,0.000102676,0.000184379,0.00013353,4.28006e-05
528 rs113352275,rs1700006,rs2036527,rs34138960,rs503464 0 65.3355 inf 5 0 2.58129e-07 2.06526e-07,3.13992e-07 0.00193567,-0.00083776,0.000116225,-0.00298583,0.00205062 0.00014954,0.000100881,4.30538e-05,0.000181654,0.000133636
529 rs113352275,rs1700006,rs34138960,rs503464,rs7495518 0 65.0143 inf 5 0 2.57152e-07 2.08329e-07,3.13663e-07 0.00198449,-0.000901189,-0.00304301,0.00201876,-0.000103887 0.000150446,0.000102836,0.000182891,0.000132581,4.28838e-05
530 rs113352275,rs1700006,rs34138960,rs503464,rs871058 0 65.0083 inf 5 0 2.57128e-07 2.11223e-07,3.09677e-07 0.00195988,-0.000875241,-0.00298722,0.00204798,0.000105687 0.000149656,0.00010124,0.000181651,0.000133783,4.37611e-05
531 rs113352275,rs117832812,rs1700006,rs34138960,rs503464 0 65.0077 inf 5 0 2.56935e-07 2.06607e-07,3.08775e-07 0.00197534,-0.000188694,-0.000795563,-0.00300994,0.00201483 0.000150104,8.00747e-05,0.000103498,0.000181814,0.00013251
532 rs113352275,rs1700006,rs34138960,rs503464,rs72740964 0 64.8785 inf 5 0 2.56693e-07 2.07706e-07,3.08621e-07 0.00196116,-0.000875748,-0.00299603,0.00196482,-9.78393e-05 0.000149701,0.000101322,0.000181654,0.000133359,4.29005e-05
533 rs113352275,rs1700006,rs34138960,rs503464,rs8039449 0 64.8672 inf 5 0 2.56654e-07 2.06992e-07,3.13307e-07 0.00196455,-0.000874929,-0.00299701,0.00196188,-9.59056e-05 0.000149787,0.000101291,0.00018166,0.000133533,4.22831e-05
534 rs113352275,rs1700006,rs34138960,rs503464,rs951266 0 64.8604 inf 5 0 2.56634e-07 2.05909e-07,3.12559e-07 0.00196102,-0.000875573,-0.00299601,0.00196491,-9.70239e-05 0.000149701,0.000101324,0.000181655,0.000133371,4.28968e-05
535 rs113352275,rs1700006,rs17486195,rs34138960,rs503464 0 64.857 inf 5 0 2.56623e-07 2.06512e-07,3.09709e-07 0.00196099,-0.000875535,-9.68725e-05,-0.00299601,0.00196496 0.000149701,0.000101324,4.28968e-05,0.000181655,0.000133371
536 rs113352275,rs1700006,rs34138960,rs503464,rs7180002 0 64.8496 inf 5 0 2.566e-07 2.05888e-07,3.13491e-07 0.00196093,-0.000875455,-0.00299599,0.00196508,-9.65509e-05 0.000149701,0.000101324,0.000181655,0.000133371,4.28968e-05
537 rs113352275,rs1700006,rs34138960,rs503464,rs55958997 0 64.8468 inf 5 0 2.5659e-07 2.04625e-07,3.0949e-07 0.00196436,-0.000874712,-0.00299696,0.00196224,-9.50245e-05 0.000149787,0.000101291,0.00018166,0.000133533,4.22831e-05
538 rs113352275,rs12910237,rs1700006,rs34138960,rs503464 0 64.8402 inf 5 0 2.567e-07 2.07224e-07,3.10721e-07 0.00195192,8.98604e-05,-0.000822532,-0.00303298,0.00201218 0.00014955,3.93625e-05,0.000101542,0.000182556,0.000132472
539 rs113352275,rs1700006,rs34138960,rs503464,rs62010328 0 64.7848 inf 5 0 2.56425e-07 2.09869e-07,3.10468e-07 0.00198065,-0.000896477,-0.00303813,0.00201713,-9.4068e-05 0.000150446,0.000102836,0.000182891,0.000132581,4.28838e-05
540 rs113352275,rs11857532,rs1700006,rs34138960,rs503464 0 64.7818 inf 5 0 2.56509e-07 2.07612e-07,3.07964e-07 0.00196238,-8.43069e-05,-0.000854104,-0.00301046,0.00198849 0.000149741,3.79577e-05,0.000100763,0.000181847,0.000132517
541 rs113352275,rs1700006,rs34138960,rs503464,rs55988292 0 64.7788 inf 5 0 2.56418e-07 2.09701e-07,3.082e-07 0.00195563,-0.000864783,-0.00300535,0.00197789,-8.94604e-05 0.000149605,0.000100942,0.000181755,0.000132824,4.08294e-05
542 rs113352275,rs1700006,rs34138960,rs503464,rs72743158 0 64.7455 inf 5 0 2.56289e-07 2.06528e-07,3.08971e-07 0.0019639,-0.000870904,-0.00299598,0.00196409,-8.94337e-05 0.000149799,0.000101166,0.000181656,0.000133526,4.16352e-05
543 rs113352275,rs1700006,rs34138960,rs503464,rs62010327 0 64.7377 inf 5 0 2.56272e-07 2.07455e-07,3.09344e-07 0.00197892,-0.000894741,-0.00303643,0.00201544,-9.16329e-05 0.000150401,0.000102772,0.000182858,0.00013255,4.27715e-05
544 rs113352275,rs11636605,rs12593950,rs34138960,rs503464 0 64.7266 inf 5 0 2.5584e-07 2.08314e-07,3.10852e-07 0.00144204,0.000645818,0.000781828,-0.0031507,0.00167823 0.000135229,8.21898e-05,0.000101017,0.000188279,0.000133252
545 rs113352275,rs1700006,rs17486278,rs34138960,rs503464 0 64.7197 inf 5 0 2.56189e-07 2.07642e-07,3.10928e-07 0.00192785,-0.000828679,9.06709e-05,-0.00298697,0.0020356 0.000149701,0.000101324,4.28968e-05,0.000181655,0.000133371
546 rs113352275,rs1700006,rs34138960,rs503464,rs8043123 0 64.7097 inf 5 0 2.56171e-07 2.05239e-07,3.11071e-07 0.00194343,-0.000896269,-0.00298652,0.00199876,0.000101243 0.000149509,0.000102986,0.000181657,0.000132395,4.80331e-05
547 rs113352275,rs146009840,rs1700006,rs34138960,rs503464 0 64.6956 inf 5 0 2.5612e-07 2.07079e-07,3.10222e-07 0.00195754,-8.90988e-05,-0.00086899,-0.00299571,0.00196661 0.000149652,4.26316e-05,0.000101109,0.000181655,0.000133434
548 rs113352275,rs1700006,rs34138960,rs4887067,rs503464 0 64.6931 inf 5 0 2.56113e-07 2.08542e-07,3.0762e-07 0.00195745,-0.000868915,-0.00299568,-8.89987e-05,0.00196676 0.00014965,0.000101107,0.000181655,4.26356e-05,0.000133427
549 rs113352275,rs12914385,rs1700006,rs34138960,rs503464 0 64.6904 inf 5 0 2.56073e-07 2.09683e-07,3.1071e-07 0.00195829,-8.87178e-05,-0.000870385,-0.00299615,0.0019631 0.00014967,4.27816e-05,0.000101173,0.000181658,0.000133674
550 rs1051730,rs113352275,rs1700006,rs34138960,rs503464 0 64.6884 inf 5 0 2.56096e-07 2.06701e-07,3.09775e-07 -8.87357e-05,0.0019575,-0.000868974,-0.00299571,0.00196656 4.26302e-05,0.000149652,0.000101111,0.000181655,0.000133445
551 rs113352275,rs143527274,rs1700006,rs34138960,rs503464 0 64.6879 inf 5 0 2.56176e-07 2.10201e-07,3.10289e-07 0.00192829,0.000244338,-0.000873112,-0.00298758,0.00200617 0.000149691,0.000115837,0.000101283,0.000181652,0.000132407
552 rs113352275,rs1317286,rs1700006,rs34138960,rs503464 0 64.6752 inf 5 0 2.56052e-07 2.07673e-07,3.12871e-07 0.00195766,-8.80635e-05,-0.000869072,-0.00299574,0.00196652 0.000149658,4.26231e-05,0.00010112,0.000181655,0.000133464
553 rs113352275,rs1700006,rs34138960,rs503464,rs56077333 0 64.6749 inf 5 0 2.56055e-07 2.06516e-07,3.15004e-07 0.00195739,-0.00086877,-0.00299565,0.00196709,-8.81324e-05 0.000149652,0.000101108,0.000181655,0.000133428,4.26327e-05
554 rs113352275,rs1700006,rs34138960,rs503464,rs55676755 0 64.6729 inf 5 0 2.56047e-07 2.03667e-07,3.10772e-07 0.00195739,-0.000868828,-0.00299567,0.00196685,-8.8002e-05 0.000149652,0.000101111,0.000181655,0.000133445,4.26302e-05
555 rs113352275,rs140330585,rs1700006,rs34138960,rs503464 0 64.6635 inf 5 0 2.5601e-07 2.05794e-07,3.07716e-07 0.00192832,8.80034e-05,-0.000829345,-0.0029871,0.00203459 0.000149701,4.28968e-05,0.000101324,0.000181655,0.000133371
556 rs113352275,rs1700006,rs34138960,rs503464,rs7172118 0 64.6521 inf 5 0 2.55974e-07 2.08403e-07,3.11591e-07 0.00192842,-0.000829483,-0.00298713,0.00203439,8.74544e-05 0.000149701,0.000101324,0.000181655,0.000133371,4.28968e-05
557 rs113352275,rs1700006,rs34138960,rs503464,rs56390833 0 64.6492 inf 5 0 2.55966e-07 2.06369e-07,3.09304e-07 0.00192844,-0.000829527,-0.00298715,0.00203424,8.73285e-05 0.000149701,0.000101323,0.000181654,0.000133365,4.28985e-05
558 rs113352275,rs1700006,rs34138960,rs4243084,rs503464 0 64.6401 inf 5 0 2.55944e-07 2.06296e-07,3.11683e-07 0.00195822,-0.000868481,-0.00299578,-8.6069e-05,0.00196695 0.000149676,0.00010111,0.000181656,4.24425e-05,0.000133477
559 rs113352275,rs16969968,rs1700006,rs34138960,rs503464 0 64.6353 inf 5 0 2.55929e-07 2.05559e-07,3.07933e-07 0.00193071,8.62379e-05,-0.000834295,-0.00298714,0.00203506 0.00014965,4.26356e-05,0.000101107,0.000181655,0.000133427
560 rs113352275,rs12915366,rs1700006,rs34138960,rs503464 0 64.6312 inf 5 0 2.55914e-07 2.06942e-07,3.07311e-07 0.00194411,-8.6015e-05,-0.000851362,-0.00305127,0.00202015 0.000149509,4.26434e-05,0.000100755,0.000184057,0.000132713
561 rs113352275,rs1700006,rs17487223,rs34138960,rs503464 0 64.6163 inf 5 0 2.55881e-07 2.05032e-07,3.10309e-07 0.00192413,-0.000831944,8.37754e-05,-0.00298653,0.0020355 0.000149833,0.000101218,4.17768e-05,0.000181659,0.000133473
562 rs113352275,rs1700006,rs34138960,rs503464,rs922691 0 64.6133 inf 5 0 2.55986e-07 2.04947e-07,3.08525e-07 0.00194912,-0.000828287,-0.00302062,0.00200664,8.05605e-05 0.000149531,0.000101385,0.000182207,0.000132413,3.94315e-05
563 rs113352275,rs1700006,rs34138960,rs503464,rs8192482 0 64.6117 inf 5 0 2.55855e-07 2.08669e-07,3.10444e-07 0.00193089,-0.000834523,-0.00298719,0.00203461,8.50839e-05 0.00014965,0.000101107,0.000181655,0.000133427,4.26356e-05
564 rs113352275,rs1700006,rs34138960,rs34275594,rs503464 0 64.6092 inf 5 0 2.55976e-07 2.02564e-07,3.11334e-07 0.00194998,-0.000832065,-0.00302054,8.0362e-05,0.00200669 0.000149539,0.000101197,0.000182206,3.94051e-05,0.000132413
565 rs113352275,rs1700006,rs2869548,rs34138960,rs503464 0 64.5936 inf 5 0 2.55809e-07 2.04582e-07,3.13955e-07 0.00192439,-0.000832197,8.26806e-05,-0.00298659,0.00203505 0.000149833,0.000101218,4.17768e-05,0.000181659,0.000133473
566 rs113352275,rs1700006,rs34138960,rs503464,rs8032552 0 64.5911 inf 5 0 2.55796e-07 2.0479e-07,3.08101e-07 0.00194345,-0.000893417,-0.00298683,0.00199893,9.48176e-05 0.000149509,0.000102986,0.000181657,0.000132395,4.80331e-05
567 rs113352275,rs1700006,rs34138960,rs503464,rs58946838 0 64.5797 inf 5 0 2.5588e-07 2.069e-07,3.07775e-07 0.0019493,-0.000828851,-0.0030199,0.00200623,7.91548e-05 0.000149533,0.000101377,0.0001822,0.00013241,3.94833e-05
568 rs113352275,rs12594247,rs1700006,rs34138960,rs503464 0 64.578 inf 5 0 2.55602e-07 2.05674e-07,3.06724e-07 0.00194806,-0.000123962,-0.000798705,-0.00297039,0.00198499 0.000149525,6.51954e-05,0.000104488,0.000181977,0.000132671
569 rs113352275,rs1700006,rs34138960,rs503464,rs57260218 0 64.5747 inf 5 0 2.55744e-07 2.03908e-07,3.08189e-07 0.00194346,-0.000893008,-0.00298687,0.00199895,9.38957e-05 0.000149509,0.000102986,0.000181657,0.000132395,4.80331e-05
570 rs113352275,rs1700006,rs34138960,rs4887075,rs503464 0 64.4969 inf 5 0 2.55604e-07 2.03856e-07,3.10542e-07 0.00191711,-0.00086511,-0.00297743,0.00013531,0.00201458 0.000150169,0.000101015,0.00018179,7.11302e-05,0.000132568
571 rs113352275,rs1700006,rs34138960,rs503464,rs6495312 0 64.4821 inf 5 0 2.55558e-07 2.08226e-07,3.08872e-07 0.00191736,-0.00086498,-0.00297756,0.00201445,0.000134033 0.000150169,0.000101015,0.00018179,0.000132568,7.11302e-05
572 rs113352275,rs12905641,rs1700006,rs34138960,rs503464 0 64.4769 inf 5 0 2.55555e-07 2.05907e-07,3.07932e-07 0.00194442,7.45945e-05,-0.000829037,-0.0030149,0.00200476 0.000149509,3.96103e-05,0.000101448,0.000182073,0.0001324
573 rs113352275,rs1700006,rs34138960,rs34694149,rs503464 0 64.4747 inf 5 0 2.55548e-07 2.06147e-07,3.12019e-07 0.00194442,-0.000829068,-0.00301486,7.44887e-05,0.00200476 0.000149509,0.000101448,0.000182073,3.96103e-05,0.0001324
574 rs113352275,rs1700006,rs34138960,rs503464,rs61630816 0 64.4735 inf 5 0 2.55544e-07 2.01989e-07,3.06288e-07 0.00194442,-0.000829085,-0.00301484,0.00200476,7.44316e-05 0.000149509,0.000101448,0.000182073,0.0001324,3.96103e-05
575 rs11072787,rs113352275,rs1700006,rs34138960,rs503464 0 64.4685 inf 5 0 2.55408e-07 2.04552e-07,3.09204e-07 8.72747e-05,0.0019405,-0.000887236,-0.00298691,0.00199854 4.78032e-05,0.00014952,0.000102657,0.000181659,0.000132398
576 rs113352275,rs1700006,rs34138960,rs503464,rs8043105 0 64.4529 inf 5 0 2.55376e-07 2.07824e-07,3.0994e-07 0.00193307,-0.000871556,-0.00299832,0.00200392,0.000178806 0.000149628,0.000101371,0.000181684,0.000132396,9.86204e-05
577 rs113352275,rs1700006,rs34138960,rs503464,rs950776 0 64.4391 inf 5 0 2.5535e-07 2.04993e-07,3.07516e-07 0.00197296,-0.000883603,-0.00303242,0.00201685,-7.66149e-05 0.000150377,0.000102333,0.000183067,0.000132664,4.25009e-05
578 rs113352275,rs11636605,rs34138960,rs4887072,rs503464 0 64.4366 inf 5 0 2.54921e-07 2.04208e-07,3.07256e-07 0.00144134,0.000641441,-0.00314768,0.000773003,0.00168026 0.000135232,8.21902e-05,0.000188285,0.00010101,0.000133251
579 rs113352275,rs1700006,rs34138960,rs503464,rs7178007 0 64.434 inf 5 0 2.55419e-07 2.04112e-07,3.13241e-07 0.00194441,-0.000829666,-0.00301423,0.00200467,7.24879e-05 0.000149509,0.000101448,0.000182073,0.0001324,3.96103e-05
580 rs113352275,rs1700006,rs34138960,rs503464,rs77438700 0 64.4186 inf 5 0 2.5515e-07 2.05194e-07,3.11012e-07 0.00192102,-0.000877138,-0.00299488,0.00200347,0.000145626 0.000150098,0.000101866,0.000181654,0.000132394,8.46635e-05
581 rs113352275,rs12324203,rs1700006,rs34138960,rs503464 0 64.4167 inf 5 0 2.55262e-07 2.06284e-07,3.0909e-07 0.00193334,0.000174216,-0.000871037,-0.00299814,0.00200385 0.000149628,9.86204e-05,0.000101371,0.000181684,0.000132396
582 rs113352275,rs1700006,rs34138960,rs503464,rs56117933 0 64.4135 inf 5 0 2.55293e-07 2.07018e-07,3.10017e-07 0.00194503,-0.000853534,-0.00299374,0.001979,-8.29283e-05 0.00014951,0.000100763,0.000181648,0.000132988,4.6609e-05
583 rs113352275,rs1700006,rs34138960,rs4275821,rs503464 0 64.4093 inf 5 0 2.5523e-07 2.05352e-07,3.09108e-07 0.00195321,-0.000865405,-0.00297449,-7.56507e-05,0.00202145 0.000149604,0.000101074,0.000181897,4.31412e-05,0.000132879
584 rs113352275,rs1700006,rs34138960,rs503464,rs74634068 0 64.4052 inf 5 0 2.55225e-07 2.08961e-07,3.07656e-07 0.00193343,-0.000870869,-0.00299808,0.00200383,0.000172726 0.000149628,0.000101371,0.000181684,0.000132396,9.86204e-05
585 rs113352275,rs1700006,rs34138960,rs503464,rs7173512 0 64.4017 inf 5 0 2.55206e-07 2.07777e-07,3.07952e-07 0.00195316,-0.000865324,-0.00297458,0.00202134,-7.52175e-05 0.000149604,0.000101074,0.000181897,0.000132879,4.31412e-05
586 rs1021070,rs113352275,rs1700006,rs34138960,rs503464 0 64.3854 inf 5 0 2.5526e-07 2.05849e-07,3.13976e-07 6.8694e-05,0.00194558,-0.000826997,-0.0030153,0.00200005 3.89039e-05,0.000149512,0.000101694,0.000182149,0.000132391
587 rs113352275,rs12915652,rs1700006,rs34138960,rs503464 0 64.3669 inf 5 0 2.55076e-07 2.0493e-07,3.0781e-07 0.00194407,-7.20074e-05,-0.000851357,-0.00304151,0.00201711 0.000149509,4.26434e-05,0.000100755,0.000184057,0.000132713
588 rs113352275,rs1700006,rs34138960,rs503464,rs58365910 0 64.3663 inf 5 0 2.55057e-07 2.0662e-07,3.0894e-07 0.00194899,-0.000859795,-0.00299478,0.00197076,-7.23374e-05 0.00014954,0.000100881,0.000181654,0.000133642,4.30547e-05
589 rs113352275,rs1700006,rs34138960,rs503464,rs72740955 0 64.366 inf 5 0 2.55057e-07 2.03821e-07,3.07397e-07 0.00194898,-0.000859779,-0.00299477,0.00197085,-7.2333e-05 0.00014954,0.000100881,0.000181654,0.000133636,4.30538e-05
590 rs113352275,rs1700006,rs34138960,rs3829787,rs503464 0 64.3344 inf 5 0 2.54994e-07 2.07611e-07,3.05763e-07 0.00195246,-0.000864275,-0.00297559,7.1348e-05,0.00202018 0.000149599,0.000101059,0.000181893,4.31654e-05,0.000132873
591 rs113352275,rs1700006,rs34138960,rs503464,rs7164665 0 64.3171 inf 5 0 2.54784e-07 2.02879e-07,3.09636e-07 0.00194234,-0.0008097,-0.00296881,0.00198808,-0.000100352 0.000149512,0.00010424,0.000182218,0.000132666,6.44253e-05
592 rs113352275,rs1700006,rs34138960,rs503464,rs8053 0 64.2954 inf 5 0 2.54848e-07 2.05971e-07,3.08489e-07 0.00194181,-0.000847905,-0.00303835,0.00201484,6.76742e-05 0.000149514,0.000100778,0.000184042,0.000132657,4.2638e-05
593 rs113352275,rs1700006,rs34138960,rs503464,rs7181405 0 64.2766 inf 5 0 2.54915e-07 2.0552e-07,3.09401e-07 0.00194539,-0.000828911,-0.00301326,0.00200042,6.28646e-05 0.000149512,0.000101704,0.000182147,0.00013239,3.886e-05
594 rs113352275,rs1700006,rs34138960,rs3813571,rs503464 0 64.2546 inf 5 0 2.54718e-07 2.05672e-07,3.08455e-07 0.00194189,-0.000848035,-0.00303656,-6.50986e-05,0.00201433 0.000149514,0.000100778,0.000184042,4.2638e-05,0.000132657
595 rs113352275,rs1700006,rs2869544,rs34138960,rs503464 0 64.242 inf 5 0 2.54679e-07 2.03893e-07,3.10239e-07 0.00194195,-0.000848135,6.43006e-05,-0.00303584,0.0020141 0.000149514,0.000100778,4.26392e-05,0.000184024,0.000132654
596 rs113352275,rs1700006,rs34138960,rs4887063,rs503464 0 64.241 inf 5 0 2.54675e-07 2.04755e-07,3.11194e-07 0.00194192,-0.00084808,-0.00303595,6.42215e-05,0.00201416 0.000149514,0.000100778,0.000184042,4.2638e-05,0.000132657
597 rs113352275,rs11858230,rs1700006,rs34138960,rs503464 0 64.2399 inf 5 0 2.54672e-07 2.04147e-07,3.06777e-07 0.00194192,6.41508e-05,-0.000848083,-0.0030359,0.00201414 0.000149514,4.2638e-05,0.000100778,0.000184042,0.000132657
598 rs113352275,rs1700006,rs34138960,rs4886572,rs503464 0 64.2388 inf 5 0 2.54668e-07 2.06044e-07,3.07359e-07 0.00194192,-0.000848087,-0.00303585,6.40743e-05,0.00201413 0.000149514,0.000100778,0.000184042,4.2638e-05,0.000132657
599 rs113352275,rs1700006,rs34138960,rs503464,rs8025429 0 64.2339 inf 5 0 2.54652e-07 2.0477e-07,3.0821e-07 0.00194199,-0.000848192,-0.00303547,0.00201385,6.3732e-05 0.000149514,0.000100777,0.000184025,0.000132648,4.26315e-05
600 rs113352275,rs1700006,rs34138960,rs503464,rs76912891 0 64.2325 inf 5 0 2.54716e-07 2.05672e-07,3.08392e-07 0.00193019,-0.000861342,-0.00299635,0.00200616,0.000124449 0.000149778,0.000100969,0.000181673,0.000132425,8.15616e-05
601 rs113352275,rs1700006,rs34138960,rs503464,rs77163824 0 64.2306 inf 5 0 2.54672e-07 2.05292e-07,3.11533e-07 0.00193491,-0.000868114,-0.00299713,0.0020035,0.000148374 0.000149628,0.000101371,0.000181684,0.000132396,9.86204e-05
602 rs113352275,rs1700006,rs34138960,rs3813572,rs503464 0 64.2299 inf 5 0 2.5464e-07 2.06356e-07,3.11942e-07 0.00194199,-0.000848205,-0.00303529,-6.34719e-05,0.0020138 0.000149514,0.000100777,0.000184025,4.26315e-05,0.000132648
603 rs113352275,rs1700006,rs34138960,rs4886571,rs503464 0 64.2245 inf 5 0 2.54623e-07 2.09331e-07,3.06026e-07 0.001942,-0.000848222,-0.00303504,6.31174e-05,0.00201373 0.000149514,0.000100777,0.000184025,4.26315e-05,0.000132648
604 rs113352275,rs12916483,rs1700006,rs34138960,rs503464 0 64.2224 inf 5 0 2.54616e-07 2.01458e-07,3.04076e-07 0.00194201,-6.29758e-05,-0.000848229,-0.00303494,0.0020137 0.000149514,4.26315e-05,0.000100777,0.000184025,0.000132648
605 rs112272197,rs113352275,rs1700006,rs34138960,rs503464 0 64.215 inf 5 0 2.54722e-07 2.09574e-07,3.06893e-07 -0.000122018,0.00194583,-0.000854497,-0.00299225,0.0019936 7.98186e-05,0.000149514,0.000100777,0.000181644,0.000132488
606 rs113352275,rs1700006,rs2292117,rs34138960,rs503464 0 64.2128 inf 5 0 2.54586e-07 2.03874e-07,3.10585e-07 0.00194197,-0.000848174,6.23578e-05,-0.00303466,0.00201379 0.000149514,0.000100778,4.2638e-05,0.000184042,0.000132657
607 rs113352275,rs1700006,rs28392948,rs34138960,rs503464 0 64.2006 inf 5 0 2.54547e-07 2.0684e-07,3.06972e-07 0.001942,-0.000848216,6.15267e-05,-0.00303408,0.00201362 0.000149514,0.000100778,4.2638e-05,0.000184042,0.000132657
608 rs113352275,rs1700006,rs34138960,rs503464,rs55690619 0 64.1945 inf 5 0 2.54528e-07 2.0638e-07,3.08661e-07 0.00194201,-0.000848237,-0.00303379,0.00201354,6.11103e-05 0.000149514,0.000100778,0.000184042,0.000132657,4.2638e-05
609 rs113352275,rs12902294,rs1700006,rs34138960,rs503464 0 64.1539 inf 5 0 2.54395e-07 2.06294e-07,3.09171e-07 0.00194296,-6.7456e-05,-0.000880084,-0.00298337,0.00199331 0.00014951,4.94414e-05,0.000102935,0.000181737,0.000132523
610 rs113352275,rs12901971,rs1700006,rs34138960,rs503464 0 64.1504 inf 5 0 2.54384e-07 2.03833e-07,3.05506e-07 0.00194296,-6.71665e-05,-0.00087996,-0.0029834,0.00199334 0.00014951,4.94414e-05,0.000102935,0.000181737,0.000132523
611 rs113352275,rs12914008,rs1700006,rs34138960,rs503464 0 64.1438 inf 5 0 2.54504e-07 2.03938e-07,3.10841e-07 0.00195028,-0.000151067,-0.000857663,-0.0029939,0.00199782 0.000149577,0.000106282,0.000100854,0.000181652,0.000132413
612 rs113352275,rs1700006,rs34138960,rs503464,rs8023822 0 64.1399 inf 5 0 2.54348e-07 2.04258e-07,3.03126e-07 0.00194336,-0.000879715,-0.00298348,0.0019929,-6.6762e-05 0.000149509,0.000102961,0.000181738,0.000132542,4.98556e-05
613 rs113352275,rs1700006,rs34138960,rs41280046,rs503464 0 64.1308 inf 5 0 2.54452e-07 2.05896e-07,3.05129e-07 0.00194188,-0.000848113,-0.00299042,0.000101711,0.00200944 0.000149516,0.000100782,0.000181644,7.29487e-05,0.000132513
614 rs11072783,rs113352275,rs1700006,rs34138960,rs503464 0 64.12 inf 5 0 2.54394e-07 2.03809e-07,3.11303e-07 -6.80754e-05,0.00195263,-0.000875813,-0.00298567,0.00199852 4.99164e-05,0.000149647,0.000102342,0.00018169,0.000132406
615 rs112732227,rs113352275,rs1700006,rs34138960,rs503464 0 64.1162 inf 5 0 2.54405e-07 2.04559e-07,3.08953e-07 9.87029e-05,0.00194189,-0.000848121,-0.00299042,0.00200942 7.20633e-05,0.000149516,0.000100783,0.000181644,0.000132516
616 rs113352275,rs1700006,rs34138960,rs503464,rs76474922 0 64.1002 inf 5 0 2.5404e-07 2.05944e-07,3.04655e-07 0.00192523,-0.000876501,-0.00298197,0.0019938,9.28928e-05 0.00015037,0.000103065,0.000181822,0.000132553,8.00812e-05
617 rs11072784,rs113352275,rs1700006,rs34138960,rs503464 0 64.0926 inf 5 0 2.54305e-07 2.07663e-07,3.08043e-07 -6.57721e-05,0.00195181,-0.000875134,-0.00298549,0.00199838 5.00067e-05,0.000149631,0.000102368,0.000181697,0.000132409
618 rs113352275,rs11636605,rs1700006,rs34138960,rs503464 0 64.0611 inf 5 0 2.53663e-07 2.04458e-07,3.0999e-07 0.0019117,6.22164e-05,-0.00081585,-0.00296004,0.0020116 0.000153793,6.97015e-05,0.000108313,0.000184997,0.000132876
619 rs113352275,rs1700006,rs34138960,rs503464,rs62010525 0 64.0499 inf 5 0 2.54167e-07 2.01058e-07,3.05317e-07 0.00195118,-0.000873831,-0.00298558,0.00199812,6.22278e-05 0.000149626,0.000102384,0.000181703,0.000132416,5.03082e-05
620 rs1052035,rs113352275,rs1700006,rs34138960,rs503464 0 64.0442 inf 5 0 2.54183e-07 2.05682e-07,3.11703e-07 -0.000103582,0.00194539,-0.000853792,-0.00299205,0.00199535 8.31297e-05,0.000149514,0.000100775,0.000181644,0.000132479
621 rs113352275,rs11635955,rs1700006,rs34138960,rs503464 0 63.991 inf 5 0 2.5402e-07 2.07919e-07,3.07432e-07 0.00194821,-0.000120171,-0.000854777,-0.0029934,0.00199737 0.000149557,0.000104765,0.0001008,0.000181652,0.000132436
622 rs113352275,rs12443170,rs1700006,rs34138960,rs503464 0 63.9909 inf 5 0 2.53565e-07 2.02221e-07,3.07961e-07 0.00194846,6.34807e-05,-0.000892497,-0.00299152,0.00200386 0.000149616,7.84082e-05,0.000112858,0.000181643,0.000132422
623 rs113352275,rs1700006,rs34138960,rs503464,rs76189127 0 63.9794 inf 5 0 2.53972e-07 2.0472e-07,3.09962e-07 0.00194692,-0.000855898,-0.00299062,0.00200969,8.1986e-05 0.000149534,0.000100838,0.000181644,0.000132594,7.34476e-05
624 rs113352275,rs1700006,rs34138960,rs503464,rs8038920 0 63.9557 inf 5 0 2.53901e-07 2.04706e-07,3.05351e-07 0.00194188,-0.000837028,-0.00299985,0.0019973,-4.18819e-05 0.00014952,0.00010164,0.000181817,0.000132445,3.91761e-05
625 rs113352275,rs138544659,rs1700006,rs34138960,rs503464 0 63.9513 inf 5 0 2.53759e-07 2.04718e-07,3.10072e-07 0.00195024,-4.12696e-05,-0.000859562,-0.00299338,0.00198517 0.000149654,4.26271e-05,0.000101113,0.000181655,0.000133452
626 rs113352275,rs12911436,rs1700006,rs34138960,rs503464 0 63.9474 inf 5 0 2.53878e-07 2.04439e-07,3.05978e-07 0.00194504,-9.53354e-05,-0.000853219,-0.00299188,0.00199677 0.000149513,9.04768e-05,0.000100771,0.000181644,0.000132463
627 rs113352275,rs1700006,rs34138960,rs503464,rs76507625 0 63.9448 inf 5 0 2.53865e-07 2.05963e-07,3.08048e-07 0.00193476,-0.000856336,-0.00298424,0.00200167,-8.09157e-05 0.000149763,0.000100869,0.00018177,0.000132389,7.74453e-05
628 rs113352275,rs12901535,rs1700006,rs34138960,rs503464 0 63.9347 inf 5 0 2.5384e-07 2.01369e-07,3.06663e-07 0.00194488,-0.000103254,-0.000852967,-0.00299181,0.00199739 0.000149512,0.000100512,0.000100768,0.000181643,0.000132447
629 rs113352275,rs12904589,rs1700006,rs34138960,rs503464 0 63.9343 inf 5 0 2.53839e-07 2.05717e-07,3.13246e-07 0.00194488,-0.000103166,-0.000852965,-0.00299181,0.0019974 0.000149512,0.000100512,0.000100768,0.000181643,0.000132447
630 rs113352275,rs1700006,rs34138960,rs503464,rs6495315 0 63.9167 inf 5 0 2.53773e-07 2.0601e-07,3.02191e-07 0.00196203,-0.00086525,-0.00299232,0.00199861,-0.00012315 0.000150656,0.000101754,0.000181646,0.00013242,0.00012583
631 rs113352275,rs1700006,rs34138960,rs503464,rs55781567 0 63.9145 inf 5 0 2.53623e-07 2.04485e-07,3.05007e-07 0.00194758,-0.000856841,-0.00299041,0.00198323,-3.70582e-05 0.000149571,0.000100959,0.000181646,0.000134072,4.30843e-05
632 rs113352275,rs1700006,rs17487514,rs34138960,rs503464 0 63.9083 inf 5 0 2.53732e-07 2.07252e-07,3.06699e-07 0.0019479,-0.000851034,-4.00974e-05,-0.00299202,0.00198957 0.000149569,0.000100756,4.23214e-05,0.000181644,0.000132981
633 rs113352275,rs1700006,rs34138960,rs4887074,rs503464 0 63.904 inf 5 0 2.5358e-07 1.99645e-07,3.05157e-07 0.00194189,-0.000866617,-0.00298333,-4.04043e-05,0.00199102 0.000149528,0.000102454,0.000181904,4.91173e-05,0.000132994
634 rs113352275,rs12912524,rs1700006,rs34138960,rs503464 0 63.9028 inf 5 0 2.53576e-07 2.04056e-07,3.10335e-07 0.0019419,-4.02294e-05,-0.000866551,-0.00298336,0.00199106 0.000149528,4.91173e-05,0.000102454,0.000181904,0.000132994
635 rs113352275,rs1700006,rs34138960,rs503464,rs74024423 0 63.9016 inf 5 0 2.53725e-07 2.06794e-07,3.07234e-07 0.00196136,-0.000864734,-0.00299229,0.00199871,-0.000118583 0.000150656,0.000101754,0.000181646,0.00013242,0.00012583
636 rs113352275,rs11633585,rs1700006,rs34138960,rs503464 0 63.9009 inf 5 0 2.53731e-07 2.02583e-07,3.09112e-07 0.00194492,-8.56573e-05,-0.000853027,-0.00299183,0.00199724 0.000149513,9.04768e-05,0.000100771,0.000181644,0.000132463
637 rs113352275,rs1158778,rs1700006,rs34138960,rs503464 0 63.8964 inf 5 0 2.53709e-07 2.07957e-07,3.03638e-07 0.00196112,-0.000116966,-0.000864552,-0.00299227,0.00199875 0.000150656,0.00012583,0.000101754,0.000181646,0.00013242
638 rs113352275,rs12898919,rs1700006,rs34138960,rs503464 0 63.8958 inf 5 0 2.53716e-07 2.0712e-07,3.0624e-07 0.00194487,-8.73609e-05,-0.000852946,-0.0029918,0.00199745 0.000149513,9.34524e-05,0.00010077,0.000181643,0.000132458
639 rs113352275,rs12903575,rs1700006,rs34138960,rs503464 0 63.8825 inf 5 0 2.53673e-07 2.05221e-07,3.04593e-07 0.00194485,-8.32963e-05,-0.000852907,-0.00299179,0.00199754 0.000149513,9.24251e-05,0.00010077,0.000181643,0.00013246
640 rs113352275,rs113413210,rs1700006,rs34138960,rs503464 0 63.8796 inf 5 0 2.53656e-07 2.0076e-07,3.04874e-07 0.00196033,-0.000111625,-0.000863948,-0.00299223,0.00199887 0.000150656,0.00012583,0.000101754,0.000181646,0.00013242
641 rs113352275,rs12903839,rs1700006,rs34138960,rs503464 0 63.877 inf 5 0 2.53655e-07 2.07133e-07,3.09206e-07 0.00194485,-8.02109e-05,-0.000852919,-0.0029918,0.00199751 0.000149513,9.04768e-05,0.000100771,0.000181644,0.000132463
642 rs113352275,rs12907994,rs1700006,rs34138960,rs503464 0 63.8675 inf 5 0 2.53625e-07 2.07095e-07,3.07004e-07 0.0019448,-7.96678e-05,-0.000852838,-0.00299177,0.00199771 0.000149513,9.24251e-05,0.00010077,0.000181643,0.00013246
643 rs113352275,rs12900711,rs1700006,rs34138960,rs503464 0 63.8635 inf 5 0 2.53613e-07 2.03812e-07,3.07609e-07 0.0019448,-7.78067e-05,-0.000852838,-0.00299177,0.00199771 0.000149513,9.14339e-05,0.000100771,0.000181644,0.000132461
644 rs113352275,rs12908606,rs1700006,rs34138960,rs503464 0 63.8622 inf 5 0 2.53609e-07 2.03116e-07,3.08455e-07 0.00194479,-7.83619e-05,-0.000852814,-0.00299177,0.00199777 0.000149513,9.24251e-05,0.00010077,0.000181643,0.00013246
645 rs113352275,rs1700006,rs34138960,rs503464,rs8192475 0 63.8618 inf 5 0 2.53608e-07 2.08438e-07,3.06018e-07 0.00194476,-0.000852776,-0.00299176,0.00199787,-8.00605e-05 0.000149513,0.00010077,0.000181643,0.000132456,9.4518e-05
646 rs113352275,rs1700006,rs34138960,rs35775671,rs503464 0 63.8597 inf 5 0 2.536e-07 2.03196e-07,3.05708e-07 0.00194479,-0.000852819,-0.00299177,-7.68577e-05,0.00199776 0.000149513,0.000100771,0.000181644,9.14339e-05,0.000132461
647 rs113352275,rs1700006,rs2170311,rs34138960,rs503464 0 63.853 inf 5 0 2.53503e-07 2.02527e-07,3.07544e-07 0.00193686,-0.000847554,3.02429e-05,-0.00298151,0.00200665 0.0001498,0.000100881,4.0246e-05,0.000182114,0.000132569
648 rs113352275,rs117756166,rs1700006,rs34138960,rs503464 0 63.8467 inf 5 0 2.53555e-07 2.00705e-07,3.06353e-07 0.00193864,-6.15187e-05,-0.00085465,-0.00298685,0.00200021 0.000149652,7.6828e-05,0.00010084,0.000181729,0.000132398
649 rs113352275,rs1700006,rs34138960,rs4887062,rs503464 0 63.8451 inf 5 0 2.53415e-07 2.06252e-07,3.05233e-07 0.00194319,-0.000850184,-0.00301049,2.81839e-05,0.00200633 0.000149512,0.00010077,0.000183935,4.25978e-05,0.000132594
650 rs113352275,rs1700006,rs34138960,rs503464,rs75106522 0 63.8441 inf 5 0 2.5355e-07 2.01294e-07,3.06143e-07 0.00193746,-0.000854638,-0.00298583,0.00200113,-6.91845e-05 0.000149726,0.000100841,0.000181775,0.000132389,8.69477e-05
651 rs113352275,rs1700006,rs34138960,rs503464,rs905740 0 63.8399 inf 5 0 2.53411e-07 2.01818e-07,3.07047e-07 0.00195355,-0.000856087,-0.00297852,0.00199662,-2.78097e-05 0.000150233,0.000101015,0.000182688,0.000132592,4.23255e-05
652 rs1700006,rs34138960,rs503464,rs684513 0 61.4385 inf 4 -nan 2.3468e-07 1.85909e-07,2.87678e-07 -0.00108712,-0.00254889,0.00166622,0.0020147 0.000113044,0.000166249,0.000132476,0.000168327
653 rs113352275,rs12907519,rs1700006,rs34138960,rs503464 0 63.8205 inf 5 0 2.53477e-07 2.00075e-07,3.03149e-07 0.00194466,-6.70762e-05,-0.0008526,-0.00299171,0.0019983 0.000149513,9.24251e-05,0.00010077,0.000181643,0.00013246
654 rs113352275,rs1700006,rs34138960,rs503464,rs72740960 0 63.79 inf 5 0 2.53385e-07 2.02516e-07,3.0663e-07 0.0019434,-0.000850559,-0.00299112,0.00200337,7.99444e-05 0.000149511,0.000100763,0.000181643,0.000132424,0.000127325
655 rs113352275,rs1700006,rs34138960,rs503464,rs71402946 0 63.7853 inf 5 0 2.53364e-07 2.05531e-07,3.05456e-07 0.00194455,-0.000852424,-0.00299165,0.00199874,-5.39716e-05 0.000149513,0.000100772,0.000181644,0.000132465,8.9552e-05
656 rs113352275,rs12911865,rs1700006,rs34138960,rs503464 0 63.7835 inf 5 0 2.53358e-07 2.01594e-07,3.01911e-07 0.00194454,-5.33515e-05,-0.000852411,-0.00299165,0.00199877 0.000149513,8.9552e-05,0.000100772,0.000181644,0.000132465
657 rs113352275,rs1700006,rs34138960,rs35759350,rs503464 0 63.783 inf 5 0 2.53357e-07 2.07308e-07,3.08941e-07 0.00194454,-0.000852408,-0.00299165,-5.31971e-05,0.00199878 0.000149513,0.000100772,0.000181644,8.9552e-05,0.000132465
658 rs113352275,rs1700006,rs34138960,rs34380619,rs503464 0 63.783 inf 5 0 2.53357e-07 2.05428e-07,3.07801e-07 0.00194454,-0.00085242,-0.00299165,-5.26284e-05,0.00199875 0.000149513,0.000100772,0.000181644,8.86576e-05,0.000132467
659 rs113352275,rs1700006,rs34138960,rs503464,rs7164030 0 63.7775 inf 5 0 2.53214e-07 2.04406e-07,3.06419e-07 0.00193827,-0.00084858,-0.00299876,0.00200424,1.60983e-05 0.000150233,0.000101015,0.000182688,0.000132592,4.23255e-05
660 rs11072785,rs113352275,rs1700006,rs34138960,rs503464 0 63.7744 inf 5 0 2.53259e-07 2.09419e-07,3.09107e-07 1.84125e-05,0.00193967,-0.00084897,-0.00298552,0.00200445 4.01204e-05,0.00014979,0.000100887,0.000182085,0.00013255
661 rs113352275,rs12912321,rs1700006,rs34138960,rs503464 0 63.773 inf 5 0 2.53325e-07 2.01705e-07,3.10267e-07 0.00194449,-4.96123e-05,-0.000852336,-0.00299163,0.00199896 0.000149513,8.9552e-05,0.000100772,0.000181644,0.000132465
662 rs113352275,rs12902602,rs1700006,rs34138960,rs503464 0 63.7718 inf 5 0 2.53251e-07 2.04558e-07,3.10421e-07 0.00193979,1.78767e-05,-0.000849039,-0.00298569,0.00200436 0.00014979,4.01204e-05,0.000100887,0.000182085,0.00013255
663 rs113352275,rs1700006,rs1979905,rs34138960,rs503464 0 63.7667 inf 5 0 2.53179e-07 2.03034e-07,3.02348e-07 0.00193934,-0.000849104,1.3034e-05,-0.00299735,0.00200371 0.000150233,0.000101015,4.23255e-05,0.000182688,0.000132592
664 rs113352275,rs1700006,rs34138960,rs503464,rs880395 0 63.7662 inf 5 0 2.53178e-07 2.04458e-07,3.10963e-07 0.00193939,-0.00084913,-0.00299728,0.00200369,1.28826e-05 0.000150233,0.000101015,0.000182688,0.000132592,4.23255e-05
665 rs113352275,rs1700006,rs1979906,rs34138960,rs503464 0 63.7646 inf 5 0 2.53173e-07 2.05538e-07,3.08514e-07 0.00193957,-0.000849219,1.23597e-05,-0.00299704,0.00200359 0.000150233,0.000101015,4.23255e-05,0.000182688,0.000132592
666 rs113352275,rs1504548,rs1700006,rs34138960,rs503464 0 63.7641 inf 5 0 2.53171e-07 2.03572e-07,3.10255e-07 0.00193963,1.21809e-05,-0.00084925,-0.00299696,0.00200356 0.000150233,4.23255e-05,0.000101015,0.000182688,0.000132592
667 rs113352275,rs1700006,rs1979907,rs34138960,rs503464 0 63.7639 inf 5 0 2.5317e-07 2.03139e-07,3.05376e-07 0.00193966,-0.000849265,1.20903e-05,-0.00299692,0.00200355 0.000150233,0.000101015,4.23255e-05,0.000182688,0.000132592
668 rs113352275,rs12907966,rs1700006,rs34138960,rs503464 0 63.7632 inf 5 0 2.53168e-07 2.04315e-07,3.08088e-07 0.00193975,-1.18533e-05,-0.000849306,-0.00299681,0.00200351 0.000150233,4.23255e-05,0.000101015,0.000182688,0.000132592
669 rs113352275,rs1700006,rs34138960,rs503464,rs73467254 0 63.7557 inf 5 0 2.53271e-07 1.974e-07,3.06125e-07 0.00195095,-0.000855976,-0.00299178,0.00199928,-6.23968e-05 0.000150242,0.000101224,0.000181645,0.000132467,0.000130806
670 rs113352275,rs113718125,rs1700006,rs34138960,rs503464 0 63.7507 inf 5 0 2.53247e-07 2.04358e-07,3.04264e-07 0.00195203,-5.53436e-05,-0.000857587,-0.00299178,0.00200017 0.000150656,0.00012583,0.000101754,0.000181646,0.00013242
671 rs113352275,rs144573677,rs1700006,rs34138960,rs503464 0 63.7333 inf 5 0 2.53203e-07 2.03271e-07,3.05011e-07 0.00194353,3.64901e-05,-0.000850771,-0.00299118,0.00200284 0.000149512,0.000101866,0.000100767,0.000181643,0.000132446
672 rs113352275,rs1700006,rs34138960,rs503464,rs6495314 0 63.7304 inf 5 0 2.53116e-07 2.05218e-07,3.01542e-07 0.0019443,-0.00085157,-0.00299192,0.00200113,-1.81501e-06 0.000149809,0.000100892,0.000182093,0.000132573,4.0131e-05
673 rs113352275,rs12899226,rs1700006,rs34138960,rs503464 0 63.7287 inf 5 0 2.53185e-07 2.01796e-07,3.07703e-07 0.00194352,2.94114e-05,-0.000850763,-0.00299118,0.00200286 0.000149513,9.14339e-05,0.000100771,0.000181644,0.000132461
674 rs113352275,rs1700006,rs34138960,rs36045869,rs503464 0 63.7198 inf 5 0 2.53114e-07 2.05023e-07,3.10481e-07 0.00194406,-0.000851594,-0.00299132,-6.39809e-07,0.00200133 0.000149961,0.000102067,0.000181646,3.9872e-05,0.000132599
675 rs113352275,rs1700006,rs34138960,rs503464,rs79609284 0 63.7173 inf 5 0 2.53118e-07 2.03506e-07,3.10358e-07 0.00194293,-0.000850309,-0.00299127,0.00200199,2.95129e-06 0.000150062,0.000101729,0.000181645,0.000132596,4.04998e-05
676 rs113352275,rs11636732,rs1700006,rs34138960,rs503464 0 63.7105 inf 5 0 2.53128e-07 2.01936e-07,3.07961e-07 0.00194372,1.28666e-05,-0.000851083,-0.00299127,0.00200207 0.000149513,9.14339e-05,0.000100771,0.000181644,0.000132461
677 rs113352275,rs1700006,rs180767693,rs34138960,rs503464 0 63.7102 inf 5 0 2.53132e-07 2.04673e-07,3.08291e-07 0.0019456,-0.000852113,-2.25167e-05,-0.00299147,0.00200053 0.000149895,0.000100873,0.00014054,0.000181645,0.000132513
678 rs113352275,rs142830525,rs1700006,rs34138960,rs503464 0 63.7085 inf 5 0 2.53126e-07 2.04159e-07,3.0688e-07 0.0019453,-1.8699e-05,-0.000851981,-0.00299145,0.00200068 0.000149895,0.00014054,0.000100873,0.000181645,0.000132513
679 rs113352275,rs117089103,rs1700006,rs34138960,rs503464 0 63.7079 inf 5 0 2.53125e-07 2.03062e-07,3.04548e-07 0.00194519,-1.72004e-05,-0.000851929,-0.00299144,0.00200075 0.000149895,0.00014054,0.000100873,0.000181645,0.000132513
680 rs113352275,rs148945620,rs1700006,rs34138960,rs503464 0 63.7047 inf 5 0 2.53114e-07 2.05493e-07,3.03186e-07 0.00194408,-2.71307e-06,-0.000851426,-0.00299136,0.00200134 0.000149895,0.00014054,0.000100873,0.000181645,0.000132513
681 rs113352275,rs11636605,rs34138960,rs503464,rs6495309 0 62.3421 inf 5 0 2.48249e-07 2.00409e-07,3.03809e-07 0.00143492,0.000527551,-0.003172,0.00164822,0.000730815 0.000135247,7.56649e-05,0.000189803,0.00013458,0.000104543
682 rs113352275,rs11636605,rs34138960,rs503464,rs7170068 0 61.7043 inf 5 0 2.46207e-07 1.98761e-07,2.97729e-07 0.00142352,0.000502497,-0.0031729,0.00164587,0.000716121 0.00013514,7.44282e-05,0.000190171,0.000134871,0.000105701
683 rs113352275,rs11636605,rs34138960,rs503464,rs7177514 0 61.3022 inf 5 0 2.44862e-07 1.96283e-07,2.97117e-07 0.00140147,0.000460818,-0.00319582,0.00162625,0.000730143 0.000134937,7.18947e-05,0.0001913,0.000135754,0.000110141
684 rs113352275,rs11636605,rs34138960,rs503464,rs8043009 0 61.2684 inf 5 0 2.44755e-07 1.98698e-07,3.00591e-07 0.00140139,0.000460454,-0.00319523,0.00162666,0.00072885 0.000134937,7.18947e-05,0.0001913,0.000135754,0.000110141
685 rs113352275,rs11636605,rs11637630,rs34138960,rs503464 0 61.0086 inf 5 0 2.43905e-07 1.97035e-07,2.98031e-07 0.00139483,0.000447517,-0.000730235,-0.00320072,0.00162178 0.000134892,7.12446e-05,0.000111939,0.000191719,0.000136078
686 rs113352275,rs11636605,rs34138960,rs503464,rs7183604 0 61.0066 inf 5 0 2.43899e-07 1.98332e-07,2.99434e-07 0.00139482,0.000447495,-0.00320068,0.00162181,-0.000730154 0.000134892,7.12446e-05,0.000191719,0.000136078,0.000111939
687 rs113352275,rs11636605,rs34138960,rs503464,rs569207 0 60.8028 inf 5 0 2.43224e-07 1.91992e-07,2.98959e-07 0.00138831,0.000435397,-0.00320782,0.0016157,0.000735216 0.000134851,7.06241e-05,0.000192192,0.000136445,0.000114037
688 rs113352275,rs11636605,rs34138960,rs503464,rs7359276 0 60.6567 inf 5 0 2.42799e-07 1.9566e-07,2.94247e-07 0.00139049,0.000435164,-0.00319389,0.00162741,-0.000709492 0.000134867,7.06931e-05,0.000191704,0.00013603,0.000110873
689 rs113352275,rs11636605,rs34138960,rs3743078,rs503464 0 60.6355 inf 5 0 2.42732e-07 1.92989e-07,2.9966e-07 0.00139045,0.000434949,-0.00319349,-0.000708645,0.00162768 0.000134867,7.06931e-05,0.000191704,0.000110873,0.00013603
690 rs113352275,rs12915669,rs34138960,rs503464 0 57.943 inf 4 -nan 2.24756e-07 1.7668e-07,2.74414e-07 0.00146711,0.000270885,-0.00304262,0.00187387 0.000135103,4.8509e-05,0.000181892,0.000130851
691 rs113352275,rs11636605,rs2456020,rs34138960,rs503464 0 60.3364 inf 5 0 2.41754e-07 1.93809e-07,2.9663e-07 0.00138394,0.000422234,0.000709685,-0.00319861,0.001623 0.00013483,7.01006e-05,0.000113019,0.000192184,0.0001364
692 rs11636605,rs28681284,rs34138960,rs503464,rs6495308 0 60.3248 inf 5 0 2.41782e-07 1.92496e-07,2.96763e-07 0.000217291,0.00152438,-0.00172443,0.00207955,-0.0015884 7.18386e-05,0.000132621,0.000143349,0.000136175,0.000156089
693 rs11636605,rs28681284,rs34138960,rs503464,rs8042059 0 60.3197 inf 5 0 2.41766e-07 1.91992e-07,2.91765e-07 0.000217315,0.00152427,-0.00172444,0.00207952,-0.00158822 7.18386e-05,0.000132621,0.000143349,0.000136175,0.000156089
694 rs11636605,rs28681284,rs34138960,rs503464,rs8042374 0 60.1272 inf 5 0 2.41156e-07 1.93173e-07,2.97682e-07 0.000218261,0.00152016,-0.0017251,0.00207812,-0.0015814 7.18386e-05,0.000132621,0.000143349,0.000136175,0.000156089
695 rs11636605,rs28681284,rs34138960,rs503464,rs8042494 0 59.8487 inf 5 0 2.40273e-07 1.94931e-07,2.91006e-07 0.000219635,0.00151419,-0.00172605,0.00207608,-0.0015715 7.18386e-05,0.000132621,0.000143349,0.000136175,0.000156089
696 rs113352275,rs12593950,rs1700006,rs34138960 0 57.2592 inf 4 -nan 2.22007e-07 1.78477e-07,2.71463e-07 0.00272742,0.00138516,-0.00168918,-0.0022004 0.000166204,0.000102019,0.000129813,0.000154844
697 rs113352275,rs34138960,rs503464 0 54.4052 inf 3 -nan 2.0261e-07 1.53757e-07,2.51121e-07 0.00139057,-0.00298947,0.00177582 0.000134406,0.000181643,0.000129667
698 rs113352275,rs1700006,rs34138960,rs4887072 0 56.7565 inf 4 -nan 2.20414e-07 1.77383e-07,2.71172e-07 0.00272189,-0.00168232,-0.002194,0.00137651 0.00016623,0.00012983,0.000154861,0.000102025
699 rs113352275,rs11633958,rs34138960,rs503464 0 56.7044 inf 4 -nan 2.2084e-07 1.73253e-07,2.77312e-07 0.00138742,0.000215405,-0.00297929,0.00187044 0.000134407,4.26629e-05,0.000181654,0.000131015
700 rs113352275,rs11636605,rs12594550,rs34138960,rs503464 0 58.7765 inf 5 0 2.37625e-07 1.90372e-07,2.88768e-07 0.0012047,0.000527719,0.000445126,-0.0028251,0.0019527 0.000137168,8.01902e-05,7.6987e-05,0.000184642,0.000132322
701 rs113352275,rs11636605,rs12595350,rs34138960,rs503464 0 58.7081 inf 5 0 2.37392e-07 1.85807e-07,2.89868e-07 0.00119949,0.000530798,0.00044557,-0.00282272,0.001953 0.000137366,8.06494e-05,7.74573e-05,0.000184658,0.000132339
702 rs113352275,rs11636605,rs12148319,rs34138960,rs503464 0 58.6616 inf 5 0 2.37245e-07 1.8706e-07,2.87823e-07 0.00119999,0.000529905,0.000444127,-0.00282284,0.00195269 0.000137366,8.06494e-05,7.74573e-05,0.000184658,0.000132339
703 rs11636605,rs1700006,rs34138960,rs503464,rs684513 0 58.6494 inf 5 0 2.36338e-07 1.88516e-07,2.88042e-07 8.26689e-05,-0.00103356,-0.0025155,0.00168733,0.00196734 6.96367e-05,0.000121714,0.000168611,0.000133664,0.00017299
704 rs113352275,rs11636605,rs34138960,rs503464,rs7163204 0 58.6486 inf 5 0 2.37204e-07 1.89369e-07,2.85042e-07 0.00120013,0.000529653,-0.00282288,0.0019526,0.000443721 0.000137366,8.06494e-05,0.000184658,0.000132339,7.74573e-05
705 rs11636605,rs28681284,rs34138960,rs503464,rs938682 0 58.4055 inf 5 0 2.35728e-07 1.87776e-07,2.86957e-07 0.000246833,0.00140975,-0.00168626,0.00207648,0.00148401 7.12469e-05,0.000127406,0.000143905,0.000136448,0.000152451
706 rs113352275,rs34138960,rs503464,rs569207 0 55.6387 inf 4 -nan 2.16382e-07 1.70538e-07,2.66648e-07 0.00142877,-0.00326074,0.00159143,0.000456517 0.000134691,0.000192001,0.000136388,0.000104694
707 rs113352275,rs34138960,rs503464,rs667282 0 55.5829 inf 4 -nan 2.16205e-07 1.70512e-07,2.66568e-07 0.00142852,-0.0032589,0.00159268,0.00045342 0.000134691,0.000192001,0.000136388,0.000104694
708 rs113352275,rs2456020,rs34138960,rs503464 0 55.5507 inf 4 -nan 2.16102e-07 1.68674e-07,2.67236e-07 0.00142566,0.000450903,-0.003257,0.00159441 0.000134651,0.000104534,0.000191939,0.000136317
709 rs113352275,rs11637630,rs34138960,rs503464 0 55.526 inf 4 -nan 2.16067e-07 1.72863e-07,2.62855e-07 0.00143253,-0.000438822,-0.00325139,0.00159873 0.000134758,0.000101873,0.00019155,0.000136028
710 rs113352275,rs34138960,rs503464,rs7183604 0 55.5248 inf 4 -nan 2.16063e-07 1.71807e-07,2.6491e-07 0.00143253,-0.00325135,0.00159876,-0.000438755 0.000134758,0.00019155,0.000136028,0.000101873
711 rs113352275,rs34138960,rs503464,rs7359276 0 55.5171 inf 4 -nan 2.16037e-07 1.67356e-07,2.63729e-07 0.00142984,-0.00325021,0.00159996,-0.000437522 0.000134715,0.000191485,0.000135957,0.00010169
712 rs113352275,rs34138960,rs3743078,rs503464 0 55.504 inf 4 -nan 2.15995e-07 1.69104e-07,2.67347e-07 0.00142978,-0.00324979,-0.00043681,0.00160024 0.000134715,0.000191485,0.00010169,0.000135957
713 rs113352275,rs34138960,rs503464,rs7177514 0 55.4623 inf 4 -nan 2.15903e-07 1.72551e-07,2.66112e-07 0.00143623,-0.00324428,0.00160441,0.000425124 0.000134828,0.000191151,0.000135712,9.93299e-05
714 rs113352275,rs34138960,rs503464,rs8043009 0 55.4427 inf 4 -nan 2.15841e-07 1.71559e-07,2.66726e-07 0.00143612,-0.00324365,0.00160483,0.000424072 0.000134828,0.000191151,0.000135712,9.93299e-05
715 rs113352275,rs34138960,rs503464,rs576982 0 55.4231 inf 4 -nan 2.15699e-07 1.67296e-07,2.65245e-07 0.00135338,-0.00272538,0.00195533,-0.000444439 0.000134691,0.000192001,0.000136388,0.000104694
716 rs113352275,rs117832812,rs34138960,rs503464 0 55.0909 inf 4 -nan 2.15589e-07 1.67941e-07,2.66383e-07 0.00150879,-0.000329443,-0.00302217,0.00182499 0.000137286,7.79531e-05,0.000181807,0.000130188
717 rs113352275,rs34138960,rs503464,rs938682 0 54.8775 inf 4 -nan 2.14012e-07 1.71217e-07,2.65761e-07 0.00135214,-0.00274956,0.00193802,0.000401956 0.000134758,0.00019155,0.000136028,0.000101873
718 rs113352275,rs34138960,rs503464,rs7170068 0 54.8726 inf 4 -nan 2.14153e-07 1.69681e-07,2.6637e-07 0.001445,-0.00321194,0.00162881,0.00036571 0.000135102,0.000190083,0.000134847,9.20808e-05
719 rs113352275,rs34138960,rs503464,rs6495309 0 54.8453 inf 4 -nan 2.1411e-07 1.66838e-07,2.64128e-07 0.00144968,-0.00320681,0.00163326,0.000355092 0.00013523,0.000189738,0.000134563,8.95834e-05
720 rs113352275,rs12594247,rs34138960,rs503464 0 54.7995 inf 4 -nan 2.14707e-07 1.70898e-07,2.65047e-07 0.00146984,-0.000255972,-0.00294646,0.00177064 0.000135808,6.28665e-05,0.00018195,0.000129674
721 rs113352275,rs11636605,rs34138960,rs503464 0 54.6351 inf 4 -nan 2.13934e-07 1.67906e-07,2.62968e-07 0.00135323,0.000254897,-0.00286154,0.00185593 0.000134741,6.48378e-05,0.000184535,0.000131259
722 rs113352275,rs34138960,rs503464,rs6495308 0 54.6177 inf 4 -nan 2.13227e-07 1.67434e-07,2.62342e-07 0.00135005,-0.00276333,0.00192794,-0.000377296 0.000134828,0.000191151,0.000135712,9.93299e-05
723 rs113352275,rs34138960,rs503464,rs8042059 0 54.6165 inf 4 -nan 2.13223e-07 1.68772e-07,2.60945e-07 0.00135006,-0.00276337,0.00192791,-0.000377225 0.000134828,0.000191151,0.000135712,9.93299e-05
724 rs113352275,rs34138960,rs503464,rs8042374 0 54.5708 inf 4 -nan 2.13078e-07 1.69607e-07,2.6481e-07 0.00135036,-0.00276503,0.0019268,-0.000374465 0.000134828,0.000191151,0.000135712,9.93299e-05
725 rs113352275,rs34138960,rs503464,rs8042494 0 54.505 inf 4 -nan 2.1287e-07 1.66473e-07,2.61637e-07 0.00135079,-0.00276743,0.00192518,-0.000370452 0.000134828,0.000191151,0.000135712,9.93299e-05
726 rs11636605,rs28681284,rs34138960,rs3825845,rs503464 0 56.8358 inf 5 0 2.30805e-07 1.8541e-07,2.82488e-07 0.000214627,0.00137781,-0.00175365,-0.00138352,0.00203326 7.25233e-05,0.000127444,0.000143171,0.000147817,0.000135685
727 rs113352275,rs34138960,rs3825845,rs503464 0 54.4011 inf 4 -nan 2.12577e-07 1.6592e-07,2.59441e-07 0.00134804,-0.002775,-0.000356238,0.00191933 0.000134904,0.000190803,9.70158e-05,0.000135429
728 rs113352275,rs34138960,rs503464,rs637137 0 54.3932 inf 4 -nan 2.12436e-07 1.68132e-07,2.66451e-07 0.00135865,-0.00276278,0.0019299,-0.000381496 0.000134691,0.000192001,0.000136388,0.000104694
729 rs113352275,rs12593950,rs34138960,rs503464 0 54.3425 inf 4 -nan 2.12666e-07 1.67546e-07,2.61049e-07 0.00144551,0.000294024,-0.003172,0.00166279 0.000135228,7.96906e-05,0.000188259,0.000133237
730 rs113352275,rs34138960,rs4887072,rs503464 0 54.2338 inf 4 -nan 2.12321e-07 1.67447e-07,2.59195e-07 0.0014446,-0.0031687,0.000288542,0.0016649 0.000135231,0.000188265,7.96839e-05,0.000133236
731 rs113352275,rs34138960,rs503464,rs7164665 0 54.1259 inf 4 -nan 2.12577e-07 1.67588e-07,2.64038e-07 0.00144872,-0.00293833,0.0017705,-0.000228665 0.000135335,0.000182176,0.000129676,6.22715e-05
732 rs113352275,rs34138960,rs4887069,rs503464 0 53.8986 inf 4 -nan 2.11046e-07 1.65752e-07,2.60109e-07 0.00135722,-0.00280405,-0.00030797,0.00189668 0.000134773,0.000189863,9.1786e-05,0.000134578
733 rs113352275,rs1700006,rs503464,rs57064725 0 53.8967 inf 4 -nan 2.11127e-07 1.6814e-07,2.61612e-07 0.00161264,-0.000856152,0.00165838,-0.00232452 0.000143266,0.000100756,0.000124778,0.000159956
734 rs113352275,rs12440014,rs34138960,rs503464 0 53.8188 inf 4 -nan 2.11024e-07 1.6487e-07,2.65377e-07 0.00143486,0.000260579,-0.00315085,0.0016779 0.000135054,7.77674e-05,0.000187919,0.00013292
735 rs113352275,rs11633958,rs11636605,rs34138960,rs503464 0 55.9694 inf 5 0 2.29095e-07 1.79835e-07,2.83422e-07 0.00135593,0.00019726,0.000216758,-0.00287136,0.00193059 0.000134742,4.30124e-05,6.53689e-05,0.000184547,0.000132265
736 rs113352275,rs12910237,rs34138960,rs503464 0 53.5137 inf 4 -nan 2.1086e-07 1.65391e-07,2.61836e-07 0.00142914,0.000129475,-0.00304956,0.00180228 0.000134908,3.90575e-05,0.000182545,0.000129913
737 rs113352275,rs28534575,rs34138960,rs503464 0 53.4034 inf 4 -nan 2.09701e-07 1.66657e-07,2.61378e-07 0.00134392,-0.000241451,-0.00283919,0.00186859 0.000135273,7.91553e-05,0.000188206,0.000133186
738 rs113352275,rs12443170,rs34138960,rs503464 0 53.2868 inf 4 -nan 2.09843e-07 1.66031e-07,2.59864e-07 0.00146595,-0.000215872,-0.00298918,0.00180471 0.00013661,7.00001e-05,0.000181643,0.000130005
739 rs113352275,rs2036527,rs34138960,rs503464 0 53.285 inf 4 -nan 2.09985e-07 1.64028e-07,2.59674e-07 0.00139129,0.000134045,-0.00298315,0.00183667 0.000134406,4.30003e-05,0.000181654,0.000131129
740 rs11072774,rs113352275,rs11636605,rs34138960,rs503464 0 55.584 inf 5 0 2.275e-07 1.80562e-07,2.77769e-07 0.000318595,0.00124352,0.00044995,-0.00279586,0.00187241 7.36461e-05,0.000137107,7.8974e-05,0.000185158,0.000131314
741 rs113352275,rs17486278,rs34138960,rs503464 0 53.118 inf 4 -nan 2.09473e-07 1.67526e-07,2.59203e-07 0.00138874,0.00012778,-0.00298339,0.0018324 0.000134407,4.26561e-05,0.000181654,0.000131036
742 rs11636605,rs28681284,rs34138960,rs503464,rs576982 0 55.4418 inf 5 0 2.26402e-07 1.82191e-07,2.75223e-07 0.000274722,0.00122961,-0.00164975,0.00206021,-0.00130678 7.08433e-05,0.000118926,0.00014478,0.000136659,0.000145015
743 rs113352275,rs34138960,rs503464,rs922691 0 53.0426 inf 4 -nan 2.0937e-07 1.657e-07,2.55792e-07 0.0014198,-0.00303186,0.00179214,0.000116403 0.000134765,0.000182202,0.000129784,3.91867e-05
744 rs113352275,rs140330585,rs34138960,rs503464 0 53.0384 inf 4 -nan 2.09221e-07 1.64131e-07,2.63608e-07 0.00138878,0.000125142,-0.00298351,0.00183124 0.000134407,4.26561e-05,0.000181654,0.000131036
745 rs113352275,rs34138960,rs503464,rs7172118 0 53.0222 inf 4 -nan 2.0917e-07 1.64965e-07,2.58701e-07 0.00138879,-0.00298354,0.001831,0.000124599 0.000134407,0.000181654,0.000131036,4.26561e-05
746 rs113352275,rs34138960,rs503464,rs56390833 0 53.0176 inf 4 -nan 2.09156e-07 1.6493e-07,2.60174e-07 0.00138878,-0.00298356,0.00183079,0.000124457 0.000134407,0.000181654,0.000131029,4.26581e-05
747 rs113352275,rs34138960,rs503464,rs58946838 0 52.9871 inf 4 -nan 2.09194e-07 1.58026e-07,2.6075e-07 0.00141965,-0.00303098,0.0017914,0.000114863 0.000134772,0.000182195,0.000129777,3.9241e-05
748 rs113352275,rs34138960,rs503464,rs55952530 0 52.975 inf 4 -nan 2.09106e-07 1.64228e-07,2.56835e-07 0.00140426,-0.00303957,0.00177727,0.000287021 0.000134488,0.00018246,0.000129668,9.88018e-05
749 rs1021070,rs113352275,rs34138960,rs503464 0 52.9461 inf 4 -nan 2.09064e-07 1.6628e-07,2.59763e-07 0.000111572,0.00141903,-0.00302848,0.00178402 3.8545e-05,0.000134765,0.000182142,0.000129698
750 rs113352275,rs11636605,rs12915669,rs34138960,rs503464 0 55.3185 inf 5 0 2.26855e-07 1.83031e-07,2.77809e-07 0.00144091,0.000105748,0.000232993,-0.00298211,0.00189339 0.000136336,7.38595e-05,5.52586e-05,0.000186737,0.000131559
751 rs113352275,rs12905641,rs34138960,rs503464 0 52.8979 inf 4 -nan 2.08913e-07 1.65692e-07,2.57121e-07 0.00141323,0.00011237,-0.00302503,0.00178971 0.000134639,3.93397e-05,0.000182069,0.000129759
752 rs113352275,rs34138960,rs34694149,rs503464 0 52.8946 inf 4 -nan 2.08903e-07 1.62011e-07,2.59597e-07 0.00141321,-0.003025,0.000112266,0.0017897 0.000134639,0.000182069,3.93397e-05,0.000129759
753 rs113352275,rs34138960,rs503464,rs61630816 0 52.8928 inf 4 -nan 2.08897e-07 1.66975e-07,2.5716e-07 0.0014132,-0.00302498,0.00178969,0.00011221 0.000134639,0.000182069,0.000129759,3.93397e-05
754 rs113352275,rs17487223,rs34138960,rs503464 0 52.8698 inf 4 -nan 2.08706e-07 1.60709e-07,2.54992e-07 0.00138064,0.000116576,-0.00298284,0.00183035 0.000134452,4.15858e-05,0.000181658,0.000131119
755 rs113352275,rs34138960,rs34275594,rs503464 0 52.8525 inf 4 -nan 2.08768e-07 1.62028e-07,2.5584e-07 0.00141622,-0.00302972,0.00011061,0.00179006 0.000134713,0.000182203,3.9233e-05,0.000129766
756 rs113352275,rs2869548,rs34138960,rs503464 0 52.8382 inf 4 -nan 2.08606e-07 1.63145e-07,2.56684e-07 0.00138073,0.000115491,-0.0029829,0.00182984 0.000134452,4.15858e-05,0.000181658,0.000131119
757 rs113352275,rs34138960,rs503464,rs7178007 0 52.8329 inf 4 -nan 2.08707e-07 1.63538e-07,2.60109e-07 0.00141281,-0.00302437,0.00178945,0.000110292 0.000134639,0.000182069,0.000129759,3.93397e-05
758 rs113352275,rs16969968,rs34138960,rs503464 0 52.7738 inf 4 -nan 2.08388e-07 1.60891e-07,2.56933e-07 0.00138778,0.000115548,-0.00298389,0.0018269 0.000134409,4.24874e-05,0.000181654,0.000131021
759 rs113352275,rs34138960,rs503464,rs7181405 0 52.7737 inf 4 -nan 2.08518e-07 1.6402e-07,2.59135e-07 0.00141772,-0.00302653,0.0017841,0.000106027 0.000134766,0.00018214,0.000129702,3.84975e-05
760 rs113352275,rs34138960,rs503464,rs8192482 0 52.7421 inf 4 -nan 2.08288e-07 1.66806e-07,2.56309e-07 0.0013878,-0.00298394,0.0018264,0.000114402 0.000134409,0.000181654,0.000131021,4.24874e-05
761 rs11072768,rs113352275,rs34138960,rs503464 0 52.6031 inf 4 -nan 2.07494e-07 1.62437e-07,2.5624e-07 -0.000160105,0.00141403,-0.00306983,0.0017255 6.48378e-05,0.000134741,0.000184535,0.000131259
762 rs113352275,rs34138960,rs503464,rs67175876 0 52.5932 inf 4 -nan 2.07463e-07 1.60176e-07,2.56085e-07 0.00141394,-0.00306953,0.00172569,-0.000159507 0.000134741,0.000184535,0.000131259,6.48378e-05
763 rs113352275,rs12441998,rs34138960,rs503464 0 52.5894 inf 4 -nan 2.07445e-07 1.62011e-07,2.57497e-07 0.00141305,-0.000159612,-0.00306941,0.00172561 0.000134717,6.50244e-05,0.000184539,0.000131271
764 rs113352275,rs11636605,rs16970006,rs34138960,rs503464 0 54.9679 inf 5 0 2.25913e-07 1.76623e-07,2.79124e-07 0.00131348,0.000346761,0.000315113,-0.0028635,0.00189281 0.000135098,6.86894e-05,7.7791e-05,0.000184535,0.000131574
765 rs113352275,rs16970006,rs34138960,rs503464 0 52.535 inf 4 -nan 2.07688e-07 1.62962e-07,2.57009e-07 0.0013751,0.000185459,-0.00301776,0.00178053 0.000134545,7.3429e-05,0.000181988,0.000129681
766 rs113352275,rs12901913,rs34138960,rs503464 0 52.4787 inf 4 -nan 2.07515e-07 1.64981e-07,2.55907e-07 0.00140566,-9.87037e-05,-0.00302048,0.00175721 0.000134544,3.98743e-05,0.000182074,0.000129885
767 rs113352275,rs34138960,rs4886580,rs503464 0 52.4759 inf 4 -nan 2.07502e-07 1.65337e-07,2.54603e-07 0.00140516,-0.00302043,-9.88107e-05,0.00175658 0.000134535,0.000182074,3.99792e-05,0.000129901
768 rs113352275,rs11639372,rs34138960,rs503464 0 52.4756 inf 4 -nan 2.07504e-07 1.59702e-07,2.55643e-07 0.00140614,-9.85418e-05,-0.00302078,0.00175685 0.000134553,3.98619e-05,0.000182084,0.000129894
769 rs113352275,rs1996371,rs34138960,rs503464 0 52.4604 inf 4 -nan 2.07444e-07 1.63065e-07,2.55529e-07 0.00140568,-9.8641e-05,-0.00302173,0.0017555 0.000134546,4.01895e-05,0.000182117,0.000129931
770 rs113352275,rs34138960,rs4887077,rs503464 0 52.4537 inf 4 -nan 2.07436e-07 1.61768e-07,2.56255e-07 0.00140552,-0.00302018,-9.77718e-05,0.00175739 0.000134544,0.000182074,3.98743e-05,0.000129885
771 rs113352275,rs12899135,rs34138960,rs503464 0 52.4406 inf 4 -nan 2.07381e-07 1.65052e-07,2.58349e-07 0.00140557,-9.78943e-05,-0.00302148,0.00175566 0.000134546,4.01895e-05,0.000182117,0.000129931
772 rs113352275,rs34138960,rs4886579,rs503464 0 52.429 inf 4 -nan 2.07351e-07 1.63074e-07,2.58854e-07 0.00140444,-0.00301999,-9.72494e-05,0.00175675 0.000134527,0.000182077,4.00763e-05,0.000129905
773 rs113352275,rs12594550,rs34138960,rs503464 0 52.4063 inf 4 -nan 2.07136e-07 1.64124e-07,2.56037e-07 0.00135472,0.000147006,-0.00302266,0.00177946 0.00013526,6.22479e-05,0.000182185,0.000129677
774 rs113352275,rs34138960,rs503464,rs9920506 0 52.3729 inf 4 -nan 2.06925e-07 1.62018e-07,2.53918e-07 0.00141667,-0.00304416,0.00172911,-0.000144562 0.000134886,0.000183198,0.000131254,6.29727e-05
775 rs113352275,rs11634351,rs34138960,rs503464 0 52.3725 inf 4 -nan 2.07167e-07 1.63845e-07,2.51256e-07 0.00140475,-9.53024e-05,-0.00302033,0.00175657 0.000134539,4.0196e-05,0.000182108,0.000129921
776 rs113352275,rs11633178,rs34138960,rs503464 0 52.3688 inf 4 -nan 2.07155e-07 1.61943e-07,2.55898e-07 0.00140473,-9.51562e-05,-0.00302028,0.0017566 0.000134539,4.0196e-05,0.000182108,0.000129921
777 rs113352275,rs12595350,rs34138960,rs503464 0 52.3333 inf 4 -nan 2.06897e-07 1.625e-07,2.58464e-07 0.00135436,0.000142398,-0.00302132,0.00177913 0.000135335,6.22715e-05,0.000182176,0.000129676
778 rs113352275,rs12148319,rs34138960,rs503464 0 52.3185 inf 4 -nan 2.0685e-07 1.60081e-07,2.56495e-07 0.0013546,0.000141465,-0.00302111,0.00177911 0.000135335,6.22715e-05,0.000182176,0.000129676
779 rs113352275,rs28534575,rs34138960,rs503464,rs667282 0 54.7131 inf 5 0 2.68806e-07 2.17499e-07,3.24697e-07 0.00131665,-0.000975367,-0.00319556,0.00159783,0.0013685 0.000135305,0.000112296,0.000192139,0.000136389,0.000148528
780 rs113352275,rs34138960,rs503464,rs7163204 0 52.3144 inf 4 -nan 2.06837e-07 1.60412e-07,2.56768e-07 0.00135466,-0.00302105,0.0017791,0.000141203 0.000135335,0.000182176,0.000129676,6.22715e-05
781 rs113352275,rs34138960,rs503464,rs8038920 0 52.1506 inf 4 -nan 2.06545e-07 1.58648e-07,2.53411e-07 0.00140528,-0.00300668,0.0017751,-8.43529e-05 0.000134576,0.000181815,0.000129668,3.88351e-05
782 rs113352275,rs11857532,rs34138960,rs503464 0 52.1054 inf 4 -nan 2.0638e-07 1.63529e-07,2.6003e-07 0.00140649,-8.0322e-05,-0.00300769,0.00176277 0.000134616,3.79548e-05,0.000181846,0.000129814
783 rs113352275,rs12915366,rs34138960,rs503464 0 52.0525 inf 4 -nan 2.06095e-07 1.59976e-07,2.56162e-07 0.00139079,-8.59631e-05,-0.00304937,0.0017945 0.000134406,4.26434e-05,0.000184057,0.000129998
784 rs113352275,rs12911602,rs34138960,rs503464 0 51.9193 inf 4 -nan 2.057e-07 1.63011e-07,2.53012e-07 0.00139778,-7.73887e-05,-0.0030455,0.00179149 0.000134461,4.14266e-05,0.000184102,0.000129939
785 rs113352275,rs12901300,rs34138960,rs503464 0 51.9007 inf 4 -nan 2.05641e-07 1.60787e-07,2.57943e-07 0.00139769,-7.64303e-05,-0.0030448,0.00179129 0.000134461,4.14266e-05,0.000184102,0.000129939
786 rs113352275,rs34138960,rs503464,rs6495307 0 51.8993 inf 4 -nan 2.05636e-07 1.6195e-07,2.5375e-07 0.00139769,-0.00304475,0.00179128,-7.63571e-05 0.000134461,0.000184102,0.000129939,4.14266e-05
787 rs113352275,rs34138960,rs3743077,rs503464 0 51.8977 inf 4 -nan 2.05631e-07 1.60685e-07,2.55039e-07 0.00139754,-0.00304424,-7.62823e-05,0.00179088 0.000134459,0.000184062,4.14298e-05,0.000129925
788 rs113352275,rs2869546,rs34138960,rs503464 0 51.8654 inf 4 -nan 2.05542e-07 1.63142e-07,2.49854e-07 0.00139636,7.56635e-05,-0.00304056,0.00179108 0.000134444,4.19043e-05,0.000183833,0.000129943
789 rs113352275,rs34138960,rs503464,rs647041 0 51.8652 inf 4 -nan 2.05528e-07 1.61696e-07,2.53209e-07 0.00139752,-0.00304346,0.00179092,7.45745e-05 0.000134461,0.000184102,0.000129939,4.14266e-05
790 rs113352275,rs34138960,rs503464,rs8053 0 51.8493 inf 4 -nan 2.05449e-07 1.61134e-07,2.50828e-07 0.00139076,-0.00304183,0.00179174,7.53616e-05 0.000134406,0.000184041,0.00012998,4.26282e-05
791 rs113352275,rs34138960,rs503464,rs555018 0 51.8318 inf 4 -nan 2.05422e-07 1.6218e-07,2.53027e-07 0.00139735,-0.00304216,0.00179055,7.27802e-05 0.000134461,0.000184102,0.000129939,4.14266e-05
792 rs113352275,rs34138960,rs481134,rs503464 0 51.8271 inf 4 -nan 2.05408e-07 1.59107e-07,2.55184e-07 0.00139738,-0.00304217,7.25402e-05,0.00179077 0.000134462,0.000184119,4.14278e-05,0.000129948
793 rs113352275,rs34138960,rs3813571,rs503464 0 51.8037 inf 4 -nan 2.05305e-07 1.6209e-07,2.54987e-07 0.00139075,-0.00304004,-7.27872e-05,0.0017912 0.000134406,0.000184041,4.26282e-05,0.00012998
794 rs113352275,rs34138960,rs4887063,rs503464 0 51.7886 inf 4 -nan 2.05257e-07 1.61083e-07,2.5248e-07 0.00139075,-0.00303943,7.19105e-05,0.00179101 0.000134406,0.000184041,4.26282e-05,0.00012998
795 rs113352275,rs12915652,rs34138960,rs503464 0 51.7883 inf 4 -nan 2.05258e-07 1.60993e-07,2.51339e-07 0.00139076,-7.19556e-05,-0.00303961,0.00179146 0.000134406,4.26434e-05,0.000184057,0.000129998
796 rs113352275,rs11858230,rs34138960,rs503464 0 51.7874 inf 4 -nan 2.05253e-07 1.6343e-07,2.54232e-07 0.00139075,7.18399e-05,-0.00303938,0.001791 0.000134406,4.26282e-05,0.000184041,0.00012998
797 rs113352275,rs2869544,rs34138960,rs503464 0 51.7873 inf 4 -nan 2.05253e-07 1.6264e-07,2.50761e-07 0.00139075,7.18512e-05,-0.00303921,0.00179091 0.000134406,4.26298e-05,0.000184024,0.000129976
798 rs113352275,rs34138960,rs4886572,rs503464 0 51.786 inf 4 -nan 2.05249e-07 1.60818e-07,2.58818e-07 0.00139075,-0.00303933,7.17634e-05,0.00179098 0.000134406,0.000184041,4.26282e-05,0.00012998
799 rs113352275,rs34138960,rs503464,rs621849 0 51.7806 inf 4 -nan 2.05263e-07 1.62503e-07,2.55945e-07 0.00139791,-0.00304009,0.00178963,6.97509e-05 0.000134476,0.000184096,0.000129925,4.12773e-05
800 rs113352275,rs34138960,rs503464,rs8025429 0 51.7769 inf 4 -nan 2.05219e-07 1.61799e-07,2.51793e-07 0.00139075,-0.00303878,0.0017906,7.1211e-05 0.000134406,0.000184025,0.000129969,4.26222e-05
801 rs113352275,rs34138960,rs3813572,rs503464 0 51.7725 inf 4 -nan 2.05205e-07 1.61231e-07,2.54253e-07 0.00139074,-0.0030386,-7.0951e-05,0.00179055 0.000134406,0.000184025,4.26222e-05,0.000129969
802 rs113352275,rs34138960,rs503464,rs6495306 0 51.7674 inf 4 -nan 2.05218e-07 1.62931e-07,2.54424e-07 0.00139698,-0.00303939,0.00178958,6.91871e-05 0.00013446,0.000184085,0.000129929,4.14258e-05
803 rs113352275,rs34138960,rs4886571,rs503464 0 51.7665 inf 4 -nan 2.05186e-07 1.62503e-07,2.52218e-07 0.00139074,-0.00303836,7.05967e-05,0.00179048 0.000134406,0.000184025,4.26222e-05,0.000129969
804 rs113352275,rs34138960,rs503464,rs55988292 0 51.7657 inf 4 -nan 2.05225e-07 1.63473e-07,2.56068e-07 0.00139287,-0.00300013,0.00175515,-6.81883e-05 0.000134413,0.000181754,0.000130255,4.07539e-05
805 rs11636605,rs1700006,rs34138960,rs503464,rs569207 0 54.1633 inf 5 0 2.22163e-07 1.78247e-07,2.72405e-07 0.00046978,-0.00117807,-0.00170781,0.00152519,0.00169891 7.05405e-05,0.000135686,0.000144777,0.000136979,0.000162924
806 rs113352275,rs12916483,rs34138960,rs503464 0 51.7641 inf 4 -nan 2.05179e-07 1.61989e-07,2.53374e-07 0.00139074,-7.04551e-05,-0.00303826,0.00179045 0.000134406,4.26222e-05,0.000184025,0.000129969
807 rs113352275,rs34138960,rs503464,rs680244 0 51.7623 inf 4 -nan 2.05205e-07 1.61014e-07,2.57469e-07 0.0013978,-0.00303934,0.00178943,6.87122e-05 0.000134476,0.000184096,0.000129925,4.12773e-05
808 rs113352275,rs34138960,rs503464,rs56117933 0 51.7578 inf 4 -nan 2.0523e-07 1.58752e-07,2.54108e-07 0.00139032,-0.00299172,0.00175413,-7.80796e-05 0.000134406,0.000181648,0.000130312,4.66055e-05
809 rs113352275,rs2292117,rs34138960,rs503464 0 51.757 inf 4 -nan 2.05157e-07 1.61398e-07,2.52208e-07 0.00139075,7.00477e-05,-0.00303814,0.00179062 0.000134406,4.26282e-05,0.000184041,0.00012998
810 rs113352275,rs34138960,rs503464,rs588765 0 51.7468 inf 4 -nan 2.05153e-07 1.61383e-07,2.51832e-07 0.00139687,-0.00303853,0.00178934,6.79986e-05 0.00013446,0.000184085,0.000129929,4.14258e-05
811 rs113352275,rs28392948,rs34138960,rs503464 0 51.7431 inf 4 -nan 2.05113e-07 1.58333e-07,2.55761e-07 0.00139074,6.9217e-05,-0.00303756,0.00179044 0.000134406,4.26282e-05,0.000184041,0.00012998
812 rs113352275,rs34138960,rs503464,rs55690619 0 51.7363 inf 4 -nan 2.05091e-07 1.62685e-07,2.55166e-07 0.00139074,-0.00303727,0.00179035,6.88007e-05 0.000134406,0.000184041,0.00012998,4.26282e-05
813 rs113352275,rs34138960,rs503464,rs871058 0 51.7023 inf 4 -nan 2.05011e-07 1.59615e-07,2.5501e-07 0.00139088,-0.00298676,0.00180194,6.86936e-05 0.000134406,0.000181651,0.000130721,4.35514e-05
814 rs113352275,rs34138960,rs41280046,rs503464 0 51.6781 inf 4 -nan 2.05033e-07 1.60997e-07,2.55888e-07 0.00139069,-0.00298843,0.000115777,0.00178588 0.000134406,0.000181644,7.29295e-05,0.000129822
815 rs112732227,rs113352275,rs34138960,rs503464 0 51.6635 inf 4 -nan 2.04986e-07 1.60267e-07,2.48974e-07 0.000112811,0.00139069,-0.00298843,0.0017859 7.20438e-05,0.000134406,0.000181644,0.000129827
816 rs113352275,rs34138960,rs503464,rs8039449 0 51.5886 inf 4 -nan 2.04625e-07 1.6394e-07,2.532e-07 0.00139382,-0.0029929,0.00174792,-5.83935e-05 0.000134426,0.000181659,0.000131216,4.20595e-05
817 rs113352275,rs34138960,rs503464,rs72740964 0 51.5796 inf 4 -nan 2.046e-07 1.58936e-07,2.56858e-07 0.00139142,-0.00299225,0.00174998,-5.866e-05 0.000134407,0.000181654,0.000131022,4.26604e-05
818 rs113352275,rs146009840,rs34138960,rs503464 0 51.5794 inf 4 -nan 2.04603e-07 1.59987e-07,2.52445e-07 0.00139201,-5.84826e-05,-0.00299231,0.00174988 0.00013441,4.24825e-05,0.000181654,0.000131029
819 rs113352275,rs34138960,rs4887067,rs503464 0 51.579 inf 4 -nan 2.04602e-07 1.60524e-07,2.58407e-07 0.00139199,-0.0029923,-5.84727e-05,0.00174997 0.000134409,0.000181654,4.24874e-05,0.000131021
820 rs113352275,rs34138960,rs503464,rs72743158 0 51.5766 inf 4 -nan 2.04606e-07 1.58003e-07,2.52718e-07 0.00139524,-0.00299241,0.00174863,-5.71528e-05 0.000134448,0.000181655,0.000131159,4.1466e-05
821 rs113352275,rs34138960,rs503464,rs55958997 0 51.5762 inf 4 -nan 2.04586e-07 1.59734e-07,2.5819e-07 0.00139378,-0.00299284,0.00174833,-5.75217e-05 0.000134426,0.000181659,0.000131216,4.20595e-05
822 rs11072774,rs113352275,rs34138960,rs503464 0 51.5757 inf 4 -nan 2.04474e-07 1.60602e-07,2.54024e-07 7.90376e-05,0.00137045,-0.00299746,0.0017647 6.04636e-05,0.000135285,0.000181746,0.000129946
823 rs1051730,rs113352275,rs34138960,rs503464 0 51.5735 inf 4 -nan 2.04582e-07 1.60417e-07,2.51324e-07 -5.8025e-05,0.00139198,-0.0029923,0.00174995 4.24801e-05,0.00013441,0.000181654,0.000131044
824 rs113352275,rs34138960,rs503464,rs951266 0 51.5684 inf 4 -nan 2.04563e-07 1.59511e-07,2.53503e-07 0.0013914,-0.00299223,0.00175021,-5.7815e-05 0.000134407,0.000181654,0.000131036,4.26561e-05
825 rs113352275,rs34138960,rs503464,rs56077333 0 51.5664 inf 4 -nan 2.04562e-07 1.60649e-07,2.48063e-07 0.001392,-0.00299226,0.00175035,-5.75705e-05 0.00013441,0.000181654,0.000131022,4.24841e-05
826 rs113352275,rs17486195,rs34138960,rs503464 0 51.5663 inf 4 -nan 2.04556e-07 1.61405e-07,2.50237e-07 0.0013914,-5.76653e-05,-0.00299222,0.00175028 0.000134407,4.26561e-05,0.000181654,0.000131036
827 rs113352275,rs34138960,rs503464,rs584135 0 51.5648 inf 4 -nan 2.04593e-07 1.5961e-07,2.59783e-07 0.00139531,-0.00302915,0.00178853,5.75573e-05 0.00013445,0.000183933,0.000129998,4.19677e-05
828 rs113352275,rs34138960,rs503464,rs55676755 0 51.5634 inf 4 -nan 2.0455e-07 1.63607e-07,2.55713e-07 0.00139197,-0.00299227,0.00175027,-5.72965e-05 0.00013441,0.000181654,0.000131044,4.24801e-05
829 rs113352275,rs34138960,rs503464,rs7180002 0 51.5619 inf 4 -nan 2.04542e-07 1.58959e-07,2.50624e-07 0.00139139,-0.0029922,0.00175042,-5.73473e-05 0.000134407,0.000181654,0.000131036,4.26561e-05
830 rs113352275,rs1317286,rs34138960,rs503464 0 51.5596 inf 4 -nan 2.04536e-07 1.60428e-07,2.55211e-07 0.00139203,-5.69588e-05,-0.0029923,0.00175018 0.00013441,4.24692e-05,0.000181655,0.000131069
831 rs113352275,rs34138960,rs4243084,rs503464 0 51.5429 inf 4 -nan 2.04487e-07 1.60453e-07,2.51237e-07 0.00139264,-0.00299232,-5.5579e-05,0.0017506 0.000134415,0.000181656,4.22938e-05,0.000131079
832 rs113352275,rs12914385,rs34138960,rs503464 0 51.5429 inf 4 -nan 2.04458e-07 1.613e-07,2.54868e-07 0.00139184,-5.52962e-05,-0.00299244,0.00174877 0.000134409,4.26048e-05,0.000181657,0.000131332
833 rs112272197,rs113352275,rs34138960,rs503464 0 51.5283 inf 4 -nan 2.04562e-07 1.61257e-07,2.52893e-07 -0.000108113,0.00139048,-0.00299027,0.00176812 7.98017e-05,0.000134406,0.000181644,0.000129792
834 rs113352275,rs34138960,rs503464,rs615470 0 51.5233 inf 4 -nan 2.04461e-07 1.61394e-07,2.48667e-07 0.00139507,-0.00302709,0.00178787,5.45577e-05 0.00013445,0.000183933,0.000129998,4.19677e-05
835 rs113352275,rs34138960,rs36045869,rs503464 0 51.5232 inf 4 -nan 2.04524e-07 1.60714e-07,2.50227e-07 0.00138922,-0.00299084,5.25282e-05,0.00179136 0.000134409,0.000181646,3.93595e-05,0.00013019
836 rs113352275,rs34138960,rs472054,rs503464 0 51.5204 inf 4 -nan 2.04452e-07 1.61233e-07,2.48101e-07 0.00139505,-0.00302693,5.43363e-05,0.00178782 0.00013445,0.000183933,4.19677e-05,0.000129998
837 rs113352275,rs34138960,rs503464,rs7182583 0 51.5198 inf 4 -nan 2.04451e-07 1.57346e-07,2.54123e-07 0.00139497,-0.00302668,0.0017877,-5.43217e-05 0.000134448,0.000183905,0.000129992,4.19827e-05
838 rs113352275,rs34138960,rs503464,rs72740955 0 51.5179 inf 4 -nan 2.04386e-07 1.61064e-07,2.51965e-07 0.00139028,-0.00299202,0.00175128,-5.40454e-05 0.000134406,0.000181654,0.000131129,4.30003e-05
839 rs113352275,rs34138960,rs503464,rs58365910 0 51.5177 inf 4 -nan 2.04384e-07 1.59089e-07,2.49386e-07 0.00139028,-0.00299203,0.00175123,-5.40155e-05 0.000134406,0.000181654,0.000131137,4.3001e-05
840 rs113352275,rs1948,rs34138960,rs503464 0 51.5157 inf 4 -nan 2.04457e-07 1.61323e-07,2.52375e-07 0.00139746,5.46956e-05,-0.00303139,0.00179333 0.00013451,4.21527e-05,0.000184494,0.000130368
841 rs113352275,rs1711731,rs34138960,rs503464 0 51.5075 inf 4 -nan 2.03366e-07 1.60923e-07,2.54755e-07 0.00141147,-3.19071e-05,-0.00298956,0.00178428 0.000150122,0.000102108,0.000181643,0.000132468
842 rs111725959,rs113352275,rs34138960,rs503464 0 51.504 inf 4 -nan 2.04401e-07 1.60317e-07,2.51537e-07 -5.3129e-05,0.00139487,-0.00302587,0.00178743 4.19827e-05,0.000134448,0.000183905,0.000129992
843 rs113352275,rs34138960,rs4887070,rs503464 0 51.5032 inf 4 -nan 2.04414e-07 1.5871e-07,2.49445e-07 0.00139722,-0.00302854,5.30198e-05,0.00179024 0.000134507,0.000184215,4.16343e-05,0.000130161
844 rs113352275,rs34138960,rs3743074,rs503464 0 51.4994 inf 4 -nan 2.04386e-07 1.60019e-07,2.50357e-07 0.00139484,-0.00302562,5.27771e-05,0.00178736 0.000134448,0.000183905,4.19827e-05,0.000129992
845 rs113352275,rs17408276,rs34138960,rs503464 0 51.4992 inf 4 -nan 2.04386e-07 1.60379e-07,2.53071e-07 0.00139484,-5.27655e-05,-0.00302562,0.00178736 0.000134448,4.19827e-05,0.000183905,0.000129992
846 rs113352275,rs34138960,rs4887075,rs503464 0 51.4946 inf 4 -nan 2.04447e-07 1.58987e-07,2.57167e-07 0.00136639,-0.00298003,9.16341e-05,0.00178224 0.000135704,0.00018179,7.09471e-05,0.000129763
847 rs113352275,rs34138960,rs3743073,rs503464 0 51.4936 inf 4 -nan 2.04367e-07 1.63074e-07,2.53622e-07 0.00139488,-0.00302553,5.23003e-05,0.00178737 0.00013445,0.000183933,4.19677e-05,0.000129998
848 rs113352275,rs34138960,rs503464,rs514743 0 51.4917 inf 4 -nan 2.04362e-07 1.59502e-07,2.51565e-07 0.0013948,-0.00302522,0.00178723,5.21822e-05 0.000134448,0.000183905,0.000129992,4.19827e-05
849 rs113352275,rs34138960,rs3743075,rs503464 0 51.4888 inf 4 -nan 2.04353e-07 1.62777e-07,2.54357e-07 0.00139474,-0.00302502,5.20129e-05,0.00178728 0.000134448,0.000183898,4.2012e-05,0.000129997
850 rs113352275,rs34138960,rs503464,rs6495312 0 51.4846 inf 4 -nan 2.04415e-07 1.57917e-07,2.53631e-07 0.00136672,-0.00298016,0.00178215,9.03639e-05 0.000135704,0.00018179,0.000129763,7.09471e-05
851 rs113352275,rs143527274,rs34138960,rs503464 0 51.4741 inf 4 -nan 2.04351e-07 1.59822e-07,2.5517e-07 0.00137323,0.000142538,-0.00298725,0.0017752 0.000135135,0.000115233,0.000181652,0.000129668
852 rs113352275,rs34138960,rs503464,rs79609284 0 51.4674 inf 4 -nan 2.04354e-07 1.61546e-07,2.54213e-07 0.00138597,-0.00298836,0.00178948,4.96851e-05 0.000134457,0.000181645,0.000130136,4.0112e-05
853 rs113352275,rs28681284,rs34138960,rs503464 0 51.4652 inf 4 -nan 2.0331e-07 1.6021e-07,2.49651e-07 0.00139859,-1.26236e-05,-0.00298948,0.00177915 0.000147864,9.70668e-05,0.000181643,0.000132177
854 rs113352275,rs28669908,rs34138960,rs503464 0 51.4559 inf 4 -nan 2.03318e-07 1.56239e-07,2.47123e-07 0.00140042,-1.59052e-05,-0.00298945,0.00178004 0.000146749,9.5107e-05,0.000181643,0.000132098
855 rs113352275,rs2170311,rs34138960,rs503464 0 51.4503 inf 4 -nan 2.04243e-07 1.54516e-07,2.48208e-07 0.00138347,4.70955e-05,-0.00297417,0.00178548 0.000134542,4.01959e-05,0.000182112,0.000129929
856 rs113352275,rs11637635,rs34138960,rs503464 0 51.4493 inf 4 -nan 2.04227e-07 1.61241e-07,2.51386e-07 0.00139462,4.87736e-05,-0.00302324,0.00178678 0.000134451,4.19813e-05,0.000183954,0.000130011
857 rs113352275,rs34138960,rs503464,rs61012457 0 51.4459 inf 4 -nan 2.04217e-07 1.59841e-07,2.5557e-07 0.00139453,-0.00302285,0.00178662,-4.85212e-05 0.000134449,0.000183926,0.000130004,4.19965e-05
858 rs113352275,rs34138960,rs503464,rs692780 0 51.4446 inf 4 -nan 2.04213e-07 1.59296e-07,2.50461e-07 0.00139452,-0.00302278,0.00178659,4.84146e-05 0.000134449,0.000183926,0.000130004,4.19965e-05
859 rs113352275,rs34138960,rs503464,rs57945453 0 51.4275 inf 4 -nan 2.04159e-07 1.60895e-07,2.54732e-07 0.00139441,-0.00302177,0.00178627,-4.69551e-05 0.000134449,0.000183926,0.000130004,4.19965e-05
860 rs113352275,rs2904130,rs34138960,rs503464 0 51.4188 inf 4 -nan 2.04144e-07 1.61606e-07,2.51936e-07 0.00139577,4.63504e-05,-0.00302361,0.00178871 0.000134487,4.18224e-05,0.000184236,0.000130188
861 rs113352275,rs34138960,rs4275821,rs503464 0 51.4145 inf 4 -nan 2.04097e-07 1.62706e-07,2.50463e-07 0.00139069,-0.00297913,-4.63236e-05,0.00178578 0.000134406,0.000181896,4.3005e-05,0.000129997
862 rs113352275,rs34138960,rs503464,rs7173512 0 51.4098 inf 4 -nan 2.04082e-07 1.5957e-07,2.52725e-07 0.00139069,-0.00297923,0.00178569,-4.58932e-05 0.000134406,0.000181896,0.000129997,4.3005e-05
863 rs113352275,rs34138960,rs503464,rs8023462 0 51.4074 inf 4 -nan 2.04107e-07 1.60477e-07,2.53848e-07 0.00139561,-0.00302269,0.00178822,4.53177e-05 0.000134486,0.000184209,0.000130171,4.18054e-05
864 rs113352275,rs34138960,rs495090,rs503464 0 51.4039 inf 4 -nan 2.04087e-07 1.62942e-07,2.53683e-07 0.00139498,-0.00302068,4.47614e-05,0.0017858 0.000134469,0.000183966,4.18042e-05,0.000130002
865 rs113352275,rs34138960,rs471889,rs503464 0 51.4006 inf 4 -nan 2.04077e-07 1.57389e-07,2.52009e-07 0.00139495,-0.00302047,4.44582e-05,0.00178573 0.000134469,0.000183966,4.18042e-05,0.000130002
866 rs113352275,rs34138960,rs495956,rs503464 0 51.4006 inf 4 -nan 2.04077e-07 1.58975e-07,2.50432e-07 0.00139495,-0.00302047,4.4458e-05,0.00178573 0.000134469,0.000183966,4.18042e-05,0.000130002
867 rs113352275,rs2067808,rs34138960,rs503464 0 51.4 inf 4 -nan 2.04077e-07 1.56922e-07,2.53482e-07 0.00139543,-4.42226e-05,-0.00301998,0.00178491 0.000134483,4.15874e-05,0.000183895,0.000129949
868 rs113352275,rs34138960,rs503464,rs62010332 0 51.397 inf 4 -nan 2.04079e-07 1.61638e-07,2.52859e-07 0.00139606,-0.00302251,0.00178855,-4.47385e-05 0.000134504,0.000184271,0.000130218,4.19999e-05
869 rs1052035,rs113352275,rs34138960,rs503464 0 51.3828 inf 4 -nan 2.04102e-07 1.62766e-07,2.51445e-07 -8.97888e-05,0.0013905,-0.00299008,0.00176996 8.31138e-05,0.000134406,0.000181644,0.000129781
870 rs113352275,rs34138960,rs503464,rs7164030 0 51.3779 inf 4 -nan 2.03966e-07 1.62288e-07,2.53747e-07 0.00138072,-0.00300865,0.00178492,4.15704e-05 0.000134777,0.000182684,0.000129997,4.22167e-05
871 rs113352275,rs34138960,rs3829787,rs503464 0 51.3764 inf 4 -nan 2.03977e-07 1.62179e-07,2.52599e-07 0.00139068,-0.00298002,4.27447e-05,0.00178498 0.000134406,0.000181892,4.30356e-05,0.000129996
872 rs113352275,rs2456019,rs34138960,rs503464 0 51.3698 inf 4 -nan 2.0398e-07 1.61871e-07,2.50289e-07 0.0013947,4.1606e-05,-0.0030186,0.00178526 0.00013447,4.18174e-05,0.000183987,0.000130014
873 rs113352275,rs12914008,rs34138960,rs503464 0 51.365 inf 4 -nan 2.04053e-07 1.59797e-07,2.52044e-07 0.00139226,-0.000111154,-0.00299135,0.00177191 0.000134415,0.000106178,0.000181651,0.000129721
874 rs113352275,rs34138960,rs503464,rs76912891 0 51.3542 inf 4 -nan 2.03951e-07 1.59973e-07,2.5218e-07 0.00137772,-0.00299265,0.00177713,7.92442e-05 0.000135053,0.000181672,0.000129674,8.13893e-05
875 rs113352275,rs1979905,rs34138960,rs503464 0 51.3481 inf 4 -nan 2.03872e-07 1.60159e-07,2.52764e-07 0.00138145,3.85219e-05,-0.00300725,0.00178425 0.000134777,4.22167e-05,0.000182684,0.000129997
876 rs113352275,rs34138960,rs503464,rs880395 0 51.3467 inf 4 -nan 2.03867e-07 1.58566e-07,2.54207e-07 0.00138148,-0.00300718,0.00178422,3.83712e-05 0.000134777,0.000182684,0.000129997,4.22167e-05
877 rs113352275,rs1979906,rs34138960,rs503464 0 51.3419 inf 4 -nan 2.03852e-07 1.5634e-07,2.5031e-07 0.0013816,3.78511e-05,-0.00300694,0.00178411 0.000134777,4.22167e-05,0.000182684,0.000129997
878 rs113352275,rs17487514,rs34138960,rs503464 0 51.3416 inf 4 -nan 2.03951e-07 1.60324e-07,2.50421e-07 0.00139491,-4.12142e-05,-0.00299017,0.00176369 0.000134479,4.23212e-05,0.000181644,0.000130264
879 rs113352275,rs1504548,rs34138960,rs503464 0 51.3403 inf 4 -nan 2.03847e-07 1.62038e-07,2.55176e-07 0.00138165,3.76731e-05,-0.00300686,0.00178407 0.000134777,4.22167e-05,0.000182684,0.000129997
880 rs113352275,rs1979907,rs34138960,rs503464 0 51.3394 inf 4 -nan 2.03844e-07 1.59048e-07,2.49893e-07 0.00138167,3.7583e-05,-0.00300681,0.00178405 0.000134777,4.22167e-05,0.000182684,0.000129997
881 rs113352275,rs12907966,rs34138960,rs503464 0 51.3373 inf 4 -nan 2.03837e-07 1.59749e-07,2.54048e-07 0.00138172,-3.73472e-05,-0.00300671,0.001784 0.000134777,4.22167e-05,0.000182684,0.000129997
882 rs113352275,rs34138960,rs503464,rs8043105 0 51.324 inf 4 -nan 2.03822e-07 1.58721e-07,2.55177e-07 0.00137912,-0.00299279,0.00177443,8.55047e-05 0.000135045,0.000181682,0.000129677,9.80215e-05
883 rs11072785,rs113352275,rs34138960,rs503464 0 51.3222 inf 4 -nan 2.03843e-07 1.59766e-07,2.53119e-07 3.56359e-05,0.0013854,-0.00297822,0.00178283 4.00681e-05,0.000134531,0.000182083,0.000129907
884 rs113352275,rs12902602,rs34138960,rs503464 0 51.3171 inf 4 -nan 2.03827e-07 1.56252e-07,2.53951e-07 0.00138548,3.51014e-05,-0.00297839,0.00178273 0.000134531,4.00681e-05,0.000182083,0.000129907
885 rs113352275,rs34138960,rs4887062,rs503464 0 51.3138 inf 4 -nan 2.03747e-07 1.61321e-07,2.50038e-07 0.00139065,-0.00301284,3.43766e-05,0.00178214 0.000134406,0.000183935,4.25914e-05,0.000129904
886 rs113352275,rs34138960,rs503464,rs76474922 0 51.3108 inf 4 -nan 2.03585e-07 1.58288e-07,2.48653e-07 0.00140959,-0.00299459,0.0017836,-5.04791e-05 0.000137605,0.000181816,0.000130228,7.82865e-05
887 rs113352275,rs12324203,rs34138960,rs503464 0 51.3069 inf 4 -nan 2.03768e-07 1.60323e-07,2.5027e-07 0.00137973,8.09708e-05,-0.00299261,0.00177451 0.000135045,9.80215e-05,0.000181682,0.000129677
888 rs113352275,rs12911436,rs34138960,rs503464 0 51.3058 inf 4 -nan 2.0386e-07 1.6015e-07,2.53752e-07 0.00139052,-8.17277e-05,-0.00298993,0.00177138 0.000134406,9.04626e-05,0.000181643,0.000129761
889 rs113352275,rs34138960,rs503464,rs74634068 0 51.3016 inf 4 -nan 2.03751e-07 1.61312e-07,2.53146e-07 0.00137992,-0.00299256,0.00177453,7.94987e-05 0.000135045,0.000181682,0.000129677,9.80215e-05
890 rs113352275,rs11635955,rs34138960,rs503464 0 51.3013 inf 4 -nan 2.0385e-07 1.60731e-07,2.53018e-07 0.00139221,-9.37029e-05,-0.00299108,0.00177192 0.000134418,0.000104719,0.000181651,0.000129741
891 rs113352275,rs12901535,rs34138960,rs503464 0 51.3013 inf 4 -nan 2.03848e-07 1.62135e-07,2.52898e-07 0.00139053,-8.98217e-05,-0.00298988,0.00177191 0.000134406,0.0001005,0.000181643,0.000129741
892 rs113352275,rs12904589,rs34138960,rs503464 0 51.301 inf 4 -nan 2.03847e-07 1.60731e-07,2.52643e-07 0.00139053,-8.97341e-05,-0.00298988,0.00177192 0.000134406,0.0001005,0.000181643,0.000129741
893 rs113352275,rs12912524,rs34138960,rs503464 0 51.2869 inf 4 -nan 2.03662e-07 1.59646e-07,2.49831e-07 0.00140093,3.51109e-05,-0.00299646,0.0017884 0.000135158,4.83029e-05,0.000181897,0.000130818
894 rs113352275,rs34138960,rs4887074,rs503464 0 51.2858 inf 4 -nan 2.03659e-07 1.58401e-07,2.50937e-07 0.00140088,-0.00299643,3.49417e-05,0.00178834 0.000135158,0.000181897,4.83029e-05,0.000130818
895 rs113352275,rs11633585,rs34138960,rs503464 0 51.2663 inf 4 -nan 2.03735e-07 1.5878e-07,2.49883e-07 0.00139053,-7.20527e-05,-0.00298988,0.0017719 0.000134406,9.04626e-05,0.000181643,0.000129761
896 rs113352275,rs12898919,rs34138960,rs503464 0 51.2638 inf 4 -nan 2.03728e-07 1.60824e-07,2.5409e-07 0.00139053,-7.38153e-05,-0.00298986,0.00177207 0.000134406,9.34387e-05,0.000181643,0.000129754
897 rs113352275,rs34138960,rs503464,rs76189127 0 51.2604 inf 4 -nan 2.03709e-07 1.60753e-07,2.53253e-07 0.00139063,-0.00298897,0.00178068,5.67022e-05 0.000134406,0.000181644,0.00012982,7.33872e-05
898 rs113352275,rs11636605,rs11639372,rs34138960,rs503464 0 53.6583 inf 5 0 2.21824e-07 1.76011e-07,2.72091e-07 0.0013683,0.000293407,-0.000131114,-0.00288387,0.00184279 0.000134821,6.59214e-05,4.05281e-05,0.000184664,0.000131322
899 rs113352275,rs34138960,rs503464,rs7495518 0 51.2546 inf 4 -nan 2.03619e-07 1.60697e-07,2.52935e-07 0.00139284,-0.0030037,0.00177695,-2.86768e-05 0.000134447,0.000182836,0.000129678,4.20162e-05
900 rs113352275,rs12903575,rs34138960,rs503464 0 51.2521 inf 4 -nan 2.0369e-07 1.59851e-07,2.52693e-07 0.00139053,-6.97321e-05,-0.00298985,0.0017722 0.000134406,9.24113e-05,0.000181643,0.000129756
901 rs113352275,rs113718125,rs34138960,rs503464 0 51.2474 inf 4 -nan 2.03681e-07 1.61502e-07,2.47242e-07 0.0013837,9.287e-05,-0.00298875,0.00178074 0.000134721,0.000124595,0.000181645,0.000129836
902 rs113352275,rs12903839,rs34138960,rs503464 0 51.2463 inf 4 -nan 2.03672e-07 1.5977e-07,2.51772e-07 0.00139053,-6.6608e-05,-0.00298985,0.0017722 0.000134406,9.04626e-05,0.000181643,0.000129761
903 rs113352275,rs34138960,rs503464,rs72740960 0 51.2428 inf 4 -nan 2.03666e-07 1.60054e-07,2.44698e-07 0.0013906,-0.00298922,0.00177829,9.30804e-05 0.000134406,0.000181643,0.000129712,0.000127315
904 rs113352275,rs12907994,rs34138960,rs503464 0 51.2395 inf 4 -nan 2.03651e-07 1.60694e-07,2.54215e-07 0.00139053,-6.61048e-05,-0.00298983,0.00177239 0.000134406,9.24113e-05,0.000181643,0.000129756
905 rs113352275,rs34138960,rs503464,rs77438700 0 51.239 inf 4 -nan 2.03442e-07 1.6111e-07,2.51408e-07 0.00138016,-0.00299039,0.00177455,3.82587e-05 0.000136323,0.000181654,0.000129697,8.37403e-05
906 rs113352275,rs11636605,rs34138960,rs503464,rs576982 0 53.6366 inf 5 0 2.20515e-07 1.73999e-07,2.72602e-07 0.0013373,0.000172966,-0.00270436,0.00196497,-0.000333722 0.000134851,7.06241e-05,0.000192192,0.000136445,0.000114037
907 rs113352275,rs34138960,rs503464,rs8192475 0 51.2359 inf 4 -nan 2.0364e-07 1.58935e-07,2.51473e-07 0.00139053,-0.00298981,0.00177252,-6.65368e-05 0.000134406,0.000181643,0.000129752,9.45045e-05
908 rs113352275,rs12900711,rs34138960,rs503464 0 51.2357 inf 4 -nan 2.03638e-07 1.63093e-07,2.50869e-07 0.00139053,-6.42244e-05,-0.00298983,0.00177241 0.000134406,9.14198e-05,0.000181643,0.000129758
909 rs113352275,rs12908606,rs34138960,rs503464 0 51.2352 inf 4 -nan 2.03637e-07 1.5871e-07,2.52544e-07 0.00139053,-6.47993e-05,-0.00298982,0.00177245 0.000134406,9.24113e-05,0.000181643,0.000129756
910 rs113352275,rs34138960,rs35775671,rs503464 0 51.2325 inf 4 -nan 2.03628e-07 1.58896e-07,2.51694e-07 0.00139053,-0.00298982,-6.32757e-05,0.00177246 0.000134406,0.000181643,9.14198e-05,0.000129758
911 rs113352275,rs34138960,rs503464,rs77163824 0 51.2282 inf 4 -nan 2.03519e-07 1.57133e-07,2.51373e-07 0.00138315,-0.00299162,0.00177492,5.5441e-05 0.000135045,0.000181682,0.000129677,9.80215e-05
912 rs113352275,rs34138960,rs503464,rs76507625 0 51.2192 inf 4 -nan 2.03583e-07 1.5858e-07,2.53883e-07 0.00138298,-0.00298511,0.00177514,-4.96989e-05 0.000134924,0.00018177,0.000129672,7.73579e-05
913 rs113352275,rs11636605,rs1996371,rs34138960,rs503464 0 53.6118 inf 5 0 2.21665e-07 1.80407e-07,2.75615e-07 0.00136778,0.000292137,-0.000130637,-0.00288557,0.00184073 0.000134818,6.58743e-05,4.08319e-05,0.000184687,0.000131345
914 rs113352275,rs34138960,rs503464,rs8023822 0 51.2034 inf 4 -nan 2.03425e-07 1.60932e-07,2.5102e-07 0.00139652,-0.00299196,0.00178086,2.09285e-05 0.000135118,0.000181735,0.000130198,4.87878e-05
915 rs113352275,rs11636605,rs34138960,rs4886580,rs503464 0 53.6011 inf 5 0 2.21642e-07 1.74621e-07,2.68045e-07 0.00136707,0.00029099,-0.00288403,-0.000129617,0.00184204 0.000134811,6.58151e-05,0.000184669,4.05818e-05,0.000131331
916 rs113352275,rs12907519,rs34138960,rs503464 0 51.2012 inf 4 -nan 2.03529e-07 1.57544e-07,2.55248e-07 0.00139054,-5.35169e-05,-0.00298976,0.00177304 0.000134406,9.24113e-05,0.000181643,0.000129756
917 rs113352275,rs34138960,rs503464,rs62010328 0 51.199 inf 4 -nan 2.03443e-07 1.58341e-07,2.53594e-07 0.00139209,-0.00299903,0.00177658,-1.92513e-05 0.000134447,0.000182836,0.000129678,4.20162e-05
918 rs113352275,rs34138960,rs503464,rs55781567 0 51.1979 inf 4 -nan 2.0337e-07 1.60791e-07,2.56816e-07 0.00139062,-0.00298912,0.00176846,-1.3861e-05 0.000134406,0.000181646,0.000131662,4.29975e-05
919 rs113352275,rs12901971,rs34138960,rs503464 0 51.1975 inf 4 -nan 2.03409e-07 1.61518e-07,2.50636e-07 0.0013962,1.93606e-05,-0.00299178,0.00178034 0.000135139,4.83942e-05,0.000181734,0.00013016
920 rs113352275,rs12902294,rs34138960,rs503464 0 51.1965 inf 4 -nan 2.03406e-07 1.58486e-07,2.4921e-07 0.00139612,1.90832e-05,-0.00299175,0.00178028 0.000135139,4.83942e-05,0.000181734,0.00013016
921 rs113352275,rs34138960,rs503464,rs62010327 0 51.1958 inf 4 -nan 2.03428e-07 1.59608e-07,2.52661e-07 0.00139193,-0.00299842,0.00177631,-1.82182e-05 0.000134442,0.000182806,0.000129673,4.1932e-05
922 rs113352275,rs11636605,rs12899135,rs34138960,rs503464 0 53.5856 inf 5 0 2.21583e-07 1.76107e-07,2.71913e-07 0.00136769,0.000291917,-0.000129866,-0.00288542,0.00184081 0.000134818,6.58743e-05,4.08319e-05,0.000184687,0.000131345
923 rs113352275,rs34138960,rs503464,rs6495314 0 51.1855 inf 4 -nan 2.03406e-07 1.59804e-07,2.50154e-07 0.00138818,-0.00298443,0.00177912,1.58181e-05 0.000134542,0.000182091,0.000129937,4.00765e-05
924 rs113352275,rs11636605,rs34138960,rs4886579,rs503464 0 53.5815 inf 5 0 2.21575e-07 1.73762e-07,2.70558e-07 0.00136622,0.00029226,-0.00288341,-0.000129471,0.00184228 0.000134803,6.58945e-05,0.000184663,4.07295e-05,0.000131329
925 rs113352275,rs11636605,rs12901913,rs34138960,rs503464 0 53.5809 inf 5 0 2.21583e-07 1.7505e-07,2.68737e-07 0.00136775,0.000290019,-0.000128649,-0.00288432,0.00184272 0.000134818,6.57714e-05,4.04485e-05,0.000184674,0.000131325
926 rs113352275,rs138544659,rs34138960,rs503464 0 51.1826 inf 4 -nan 2.03343e-07 1.58251e-07,2.52013e-07 0.00139084,-1.08044e-05,-0.00299,0.00177099 0.00013441,4.24762e-05,0.000181655,0.000131052
927 rs113352275,rs144573677,rs34138960,rs503464 0 51.1798 inf 4 -nan 2.03464e-07 1.61118e-07,2.50976e-07 0.0013906,4.98687e-05,-0.00298925,0.00177793 0.000134406,0.000101854,0.000181643,0.000129739
928 rs113352275,rs34138960,rs503464,rs8043123 0 51.179 inf 4 -nan 2.03366e-07 1.58529e-07,2.47327e-07 0.00138627,-0.00298876,0.0017737,1.47058e-05 0.000135108,0.000181657,0.000129844,4.69926e-05
929 rs113352275,rs12899226,rs34138960,rs503464 0 51.1764 inf 4 -nan 2.03451e-07 1.59673e-07,2.53261e-07 0.0013906,4.29607e-05,-0.00298924,0.0017781 0.000134406,9.14198e-05,0.000181643,0.000129758
930 rs113352275,rs34138960,rs503464,rs56219480 0 51.1759 inf 4 -nan 2.03389e-07 1.6129e-07,2.5625e-07 0.00139074,-0.00299493,0.00177594,3.29404e-05 0.000134406,0.000182263,0.000129668,9.06959e-05
931 rs11636605,rs28681284,rs34138960,rs503464,rs9920506 0 53.5734 inf 5 0 2.21172e-07 1.77117e-07,2.74149e-07 0.00115017,0.000626167,-0.00183422,0.0016814,-0.000866169 0.000107657,9.37017e-05,0.000142648,0.000132607,0.000100961
932 rs113352275,rs117756166,rs34138960,rs503464 0 51.1739 inf 4 -nan 2.0344e-07 1.59199e-07,2.53684e-07 0.0013864,-3.4762e-05,-0.00298693,0.00177462 0.000134722,7.67632e-05,0.000181729,0.000129694
933 rs113352275,rs34138960,rs503464,rs71402946 0 51.1728 inf 4 -nan 2.03438e-07 1.61281e-07,2.54584e-07 0.00139055,-0.00298971,0.00177358,-4.03573e-05 0.000134406,0.000181643,0.000129763,8.95375e-05
934 rs113352275,rs34138960,rs503464,rs75106522 0 51.1719 inf 4 -nan 2.03436e-07 1.59324e-07,2.51713e-07 0.00138577,-0.00298638,0.00177515,-3.88224e-05 0.000134834,0.000181775,0.000129676,8.68739e-05
935 rs113352275,rs12911865,rs34138960,rs503464 0 51.1714 inf 4 -nan 2.03434e-07 1.59406e-07,2.55388e-07 0.00139055,-3.97373e-05,-0.0029897,0.00177361 0.000134406,8.95375e-05,0.000181643,0.000129763
936 rs113352275,rs34138960,rs35759350,rs503464 0 51.1711 inf 4 -nan 2.03433e-07 1.59374e-07,2.50327e-07 0.00139055,-0.0029897,-3.9583e-05,0.00177362 0.000134406,0.000181643,8.95375e-05,0.000129763
937 rs113352275,rs34138960,rs34380619,rs503464 0 51.1708 inf 4 -nan 2.03432e-07 1.58408e-07,2.51024e-07 0.00139055,-0.0029897,-3.89948e-05,0.0017736 0.000134406,0.000181643,8.86429e-05,0.000129765
938 rs113352275,rs34138960,rs503464,rs950776 0 51.1681 inf 4 -nan 2.03359e-07 1.56801e-07,2.49978e-07 0.00139189,-0.00299612,0.00177693,-1.24172e-05 0.000134479,0.000183018,0.000129721,4.18456e-05
939 rs113352275,rs34138960,rs503464,rs905740 0 51.1679 inf 4 -nan 2.033e-07 1.59054e-07,2.53402e-07 0.00139107,-0.0029885,0.00177536,-2.11217e-06 0.000134777,0.000182684,0.000129997,4.22167e-05
940 rs11072787,rs113352275,rs34138960,rs503464 0 51.1654 inf 4 -nan 2.03319e-07 1.57066e-07,2.55007e-07 8.12877e-06,0.00138809,-0.00298905,0.00177466 4.69178e-05,0.00013517,0.000181659,0.000129839
941 rs113352275,rs34138960,rs503464,rs8032552 0 51.165 inf 4 -nan 2.03321e-07 1.56828e-07,2.51824e-07 0.00138807,-0.00298906,0.00177458,8.55598e-06 0.000135108,0.000181657,0.000129844,4.69926e-05
942 rs113352275,rs12912321,rs34138960,rs503464 0 51.1638 inf 4 -nan 2.0341e-07 1.59221e-07,2.52917e-07 0.00139055,-3.59994e-05,-0.00298968,0.00177382 0.000134406,8.95375e-05,0.000181643,0.000129763
943 rs113352275,rs34138960,rs503464,rs57260218 0 51.1636 inf 4 -nan 2.03317e-07 1.5615e-07,2.53057e-07 0.00138832,-0.0029891,0.00177471,7.67366e-06 0.000135108,0.000181657,0.000129844,4.69926e-05
944 rs113352275,rs148945620,rs34138960,rs503464 0 51.1593 inf 4 -nan 2.03403e-07 1.5667e-07,2.52251e-07 0.00138762,5.4614e-05,-0.00298916,0.00177855 0.000134619,0.000140376,0.000181644,0.000129858
945 rs113352275,rs34138960,rs503464,rs73467254 0 51.1513 inf 4 -nan 2.03377e-07 1.60856e-07,2.4844e-07 0.00138771,-0.00298917,0.00177821,4.39774e-05 0.000134672,0.000181645,0.000129861,0.0001302
946 rs113352275,rs34138960,rs503464,rs62010525 0 51.1505 inf 4 -nan 2.03354e-07 1.5908e-07,2.50938e-07 0.00139222,-0.00299079,0.00177792,-1.40534e-05 0.000134531,0.000181702,0.000129878,4.95079e-05
947 rs113352275,rs11636605,rs34138960,rs4887077,rs503464 0 53.5483 inf 5 0 2.21479e-07 1.74662e-07,2.73232e-07 0.00136764,0.000289757,-0.00288415,-0.00012769,0.00184282 0.000134818,6.57714e-05,0.000184674,4.04485e-05,0.000131325
948 rs113352275,rs11636605,rs117832812,rs34138960,rs503464 0 53.5446 inf 5 0 2.21202e-07 1.75626e-07,2.72578e-07 0.00145537,0.000183994,-0.000255694,-0.0029225,0.00187181 0.00013873,6.87723e-05,8.26834e-05,0.000185585,0.000131359
949 rs113352275,rs113413210,rs34138960,rs503464 0 51.1466 inf 4 -nan 2.03362e-07 1.62111e-07,2.53227e-07 0.00138778,3.76877e-05,-0.00298918,0.00177782 0.000134721,0.000124595,0.000181645,0.000129836
950 rs113352275,rs11636732,rs34138960,rs503464 0 51.1466 inf 4 -nan 2.03356e-07 1.59751e-07,2.54411e-07 0.00139059,2.64209e-05,-0.00298933,0.00177722 0.000134406,9.14198e-05,0.000181643,0.000129758
951 rs113352275,rs117089103,rs34138960,rs503464 0 51.1442 inf 4 -nan 2.03355e-07 1.59113e-07,2.50175e-07 0.0013884,4.01605e-05,-0.00298924,0.00177783 0.000134619,0.000140376,0.000181644,0.000129858
952 rs113352275,rs142830525,rs34138960,rs503464 0 51.1429 inf 4 -nan 2.03351e-07 1.60302e-07,2.54222e-07 0.00138849,3.86654e-05,-0.00298925,0.00177775 0.000134619,0.000140376,0.000181644,0.000129858
953 rs113352275,rs1158778,rs34138960,rs503464 0 51.1415 inf 4 -nan 2.03345e-07 1.59059e-07,2.47624e-07 0.00138817,3.24509e-05,-0.00298922,0.00177754 0.000134721,0.000124595,0.000181645,0.000129836
954 rs11072784,rs113352275,rs34138960,rs503464 0 51.141 inf 4 -nan 2.03326e-07 1.56015e-07,2.49614e-07 9.80235e-06,0.00139169,-0.00299035,0.00177721 4.92191e-05,0.000134524,0.000181696,0.000129857
955 rs113352275,rs34138960,rs503464,rs74024423 0 51.1401 inf 4 -nan 2.03341e-07 1.5766e-07,2.50325e-07 0.00138829,-0.00298923,0.00177745,3.08654e-05 0.000134721,0.000181645,0.000129836,0.000124595
956 rs113352275,rs180767693,rs34138960,rs503464 0 51.1398 inf 4 -nan 2.03341e-07 1.58588e-07,2.48918e-07 0.00138869,3.48566e-05,-0.00298927,0.00177756 0.000134619,0.000140376,0.000181644,0.000129858
957 rs113352275,rs34138960,rs503464,rs6495315 0 51.1365 inf 4 -nan 2.03329e-07 1.60051e-07,2.51977e-07 0.00138862,-0.00298927,0.00177722,2.63878e-05 0.000134721,0.000181645,0.000129836,0.000124595
958 rs11072783,rs113352275,rs34138960,rs503464 0 51.1359 inf 4 -nan 2.03312e-07 1.58624e-07,2.51203e-07 6.8488e-06,0.00139129,-0.00299005,0.00177677 4.91426e-05,0.000134505,0.00018169,0.000129846
959 rs113352275,rs11634351,rs11636605,rs34138960,rs503464 0 53.4839 inf 5 0 2.21262e-07 1.74421e-07,2.74067e-07 0.00136686,-0.000126821,0.000290677,-0.00288464,0.00184155 0.000134812,4.08253e-05,6.58529e-05,0.000184684,0.00013134
960 rs113352275,rs11633178,rs11636605,rs34138960,rs503464 0 53.4789 inf 5 0 2.21246e-07 1.77576e-07,2.72711e-07 0.00136684,-0.00012667,0.000290634,-0.00288461,0.00184157 0.000134812,4.08253e-05,6.58529e-05,0.000184684,0.00013134
961 rs113352275,rs11636605,rs12443170,rs34138960,rs503464 0 53.2517 inf 5 0 2.20324e-07 1.75576e-07,2.71313e-07 0.00142514,0.000244949,-0.000201797,-0.00286626,0.00187981 0.000137037,6.49298e-05,7.00995e-05,0.000184542,0.000131521
962 rs113352275,rs11636605,rs34138960,rs503464,rs55952530 0 53.2473 inf 5 0 2.20563e-07 1.73072e-07,2.7259e-07 0.00136683,0.000256511,-0.00291141,0.0018579,0.000290331 0.00013482,6.48401e-05,0.000185313,0.000131261,9.88053e-05
963 rs113352275,rs11636605,rs34138960,rs503464,rs938682 0 53.1744 inf 5 0 2.1908e-07 1.73817e-07,2.67887e-07 0.00133699,0.000179744,-0.00272921,0.00194728,0.000284911 0.000134892,7.12446e-05,0.000191719,0.000136078,0.000111939
964 rs113352275,rs11636605,rs2036527,rs34138960,rs503464 0 53.0913 inf 5 0 2.19961e-07 1.75328e-07,2.73134e-07 0.00135618,0.000239107,0.000120233,-0.00286379,0.00190555 0.000134745,6.50851e-05,4.31643e-05,0.000184536,0.000132462
965 rs113352275,rs11636605,rs34138960,rs503464,rs55988292 0 53.0157 inf 5 0 2.19737e-07 1.72874e-07,2.71496e-07 0.0013505,0.000299871,-0.00285689,0.0018353,-0.000114658 0.000134745,6.6903e-05,0.000184543,0.000131477,4.2052e-05
966 rs11636605,rs28681284,rs34138960,rs4887069,rs503464 0 52.9578 inf 5 0 2.1867e-07 1.75927e-07,2.71599e-07 0.00029092,0.00122837,-0.00176988,-0.00109291,0.00196685 7.07077e-05,0.00012243,0.000143137,0.000130657,0.000134787
967 rs113352275,rs11636605,rs34138960,rs503464,rs6495308 0 52.9367 inf 5 0 2.18352e-07 1.76311e-07,2.67524e-07 0.00133628,0.00018257,-0.00274413,0.0019366,-0.000256452 0.000134937,7.18947e-05,0.0001913,0.000135754,0.000110141
968 rs113352275,rs11636605,rs34138960,rs503464,rs8042059 0 52.9359 inf 5 0 2.1835e-07 1.72243e-07,2.67176e-07 0.00133629,0.000182595,-0.00274417,0.00193657,-0.000256364 0.000134937,7.18947e-05,0.0001913,0.000135754,0.000110141
969 rs113352275,rs11636605,rs34138960,rs503464,rs8042374 0 52.9049 inf 5 0 2.18252e-07 1.73862e-07,2.70054e-07 0.00133651,0.000183552,-0.00274572,0.0019355,-0.00025297 0.000134937,7.18947e-05,0.0001913,0.000135754,0.000110141
970 rs113352275,rs11636605,rs34138960,rs503464,rs637137 0 52.8974 inf 5 0 2.18173e-07 1.73842e-07,2.66859e-07 0.00134087,0.0001913,-0.00273953,0.00194057,-0.000259044 0.000134851,7.06241e-05,0.000192192,0.000136445,0.000114037
971 rs113352275,rs11636605,rs34138960,rs503464,rs8042494 0 52.8607 inf 5 0 2.18112e-07 1.72833e-07,2.66228e-07 0.00133684,0.000184944,-0.00274798,0.00193395,-0.000248036 0.000134937,7.18947e-05,0.0001913,0.000135754,0.000110141
972 rs113352275,rs11636605,rs17486278,rs34138960,rs503464 0 52.7734 inf 5 0 2.18965e-07 1.73552e-07,2.65894e-07 0.00135477,0.000233837,0.000108054,-0.00286697,0.00189716 0.000134742,6.53775e-05,4.30112e-05,0.000184547,0.000132281
973 rs113352275,rs11636605,rs34138960,rs3825845,rs503464 0 52.7405 inf 5 0 2.17754e-07 1.72793e-07,2.67102e-07 0.00133576,0.000185358,-0.00275696,-0.000231674,0.0019274 0.000134989,7.25686e-05,0.000190933,0.000108583,0.000135466
974 rs113352275,rs11636605,rs140330585,rs34138960,rs503464 0 52.7063 inf 5 0 2.18752e-07 1.73989e-07,2.68335e-07 0.00135473,0.00023436,0.000105372,-0.00286683,0.00189614 0.000134742,6.53775e-05,4.30112e-05,0.000184547,0.000132281
975 rs113352275,rs11636605,rs12910237,rs34138960,rs503464 0 52.7035 inf 5 0 2.1885e-07 1.73366e-07,2.67059e-07 0.00138841,0.000217001,9.9477e-05,-0.00292672,0.00186434 0.000135486,6.66156e-05,4.01285e-05,0.000186399,0.000131303
976 rs113352275,rs11636605,rs34138960,rs503464,rs7172118 0 52.6926 inf 5 0 2.18709e-07 1.72449e-07,2.68754e-07 0.00135472,0.000234468,-0.0028668,0.00189593,0.00010482 0.000134742,6.53775e-05,0.000184547,0.000132281,4.30112e-05
977 rs113352275,rs11636605,rs34138960,rs503464,rs56390833 0 52.69 inf 5 0 2.18701e-07 1.70732e-07,2.71024e-07 0.0013547,0.000234541,-0.00286678,0.00189578,0.000104723 0.000134742,6.53746e-05,0.000184547,0.000132276,4.30113e-05
978 rs113352275,rs11636605,rs34138960,rs4887069,rs503464 0 52.5601 inf 5 0 2.17283e-07 1.69574e-07,2.64894e-07 0.00133996,0.000200294,-0.00277073,-0.000196344,0.00191582 0.00013491,7.05337e-05,0.000190225,9.98493e-05,0.000134747
979 rs113352275,rs11636605,rs12594247,rs34138960,rs503464 0 52.5538 inf 5 0 2.17895e-07 1.74871e-07,2.65321e-07 0.00142063,0.000152559,-0.000169251,-0.00288446,0.00182034 0.00013824,8.00354e-05,7.7602e-05,0.000184834,0.000132269
980 rs113352275,rs11636605,rs11857532,rs34138960,rs503464 0 52.4678 inf 5 0 2.18123e-07 1.74782e-07,2.66911e-07 0.00136945,0.000260031,-8.56621e-05,-0.00287839,0.00184362 0.000134933,6.48777e-05,3.79781e-05,0.000184686,0.000131372
981 rs113352275,rs11636605,rs143527274,rs34138960,rs503464 0 52.466 inf 5 0 2.1805e-07 1.69877e-07,2.71807e-07 0.00131584,0.000290189,0.000264733,-0.0028397,0.00186588 0.000135778,6.67381e-05,0.000118611,0.000184794,0.000131335
982 rs113352275,rs11636605,rs34138960,rs503464,rs72743158 0 52.4611 inf 5 0 2.17975e-07 1.73253e-07,2.67441e-07 0.00135659,0.000284062,-0.0028517,0.00182065,-9.34226e-05 0.000134749,6.617e-05,0.000184588,0.000132228,4.23179e-05
983 rs113352275,rs11636605,rs16969968,rs34138960,rs503464 0 52.4567 inf 5 0 2.17965e-07 1.71785e-07,2.68747e-07 0.00135382,0.000235228,9.45314e-05,-0.00286684,0.00189154 0.000134741,6.5449e-05,4.28879e-05,0.00018455,0.00013225
984 rs113352275,rs11636605,rs34138960,rs503464,rs76912891 0 52.4526 inf 5 0 2.17966e-07 1.72939e-07,2.69831e-07 0.00131649,0.000298073,-0.00284739,0.0018726,0.000187434 0.000135767,6.77311e-05,0.000184646,0.000131477,8.50212e-05
985 rs113352275,rs11636605,rs34138960,rs503464,rs8043123 0 52.4403 inf 5 0 2.17825e-07 1.71496e-07,2.66718e-07 0.00131108,0.000319404,-0.00282374,0.0018601,0.000111646 0.00013615,7.13996e-05,0.000185365,0.000131273,5.17484e-05
986 rs113352275,rs11636605,rs34138960,rs503464,rs8192482 0 52.4308 inf 5 0 2.17883e-07 1.72117e-07,2.65948e-07 0.00135381,0.000235471,-0.00286678,0.0018911,9.33637e-05 0.000134741,6.5449e-05,0.00018455,0.00013225,4.28879e-05
987 rs113352275,rs11636605,rs34138960,rs3743077,rs503464 0 52.4126 inf 5 0 2.17853e-07 1.716e-07,2.6457e-07 0.00135978,0.000266323,-0.00292047,-9.00748e-05,0.00187731 0.000134775,6.50518e-05,0.000186528,4.15666e-05,0.000131629
988 rs113352275,rs11636605,rs12911602,rs34138960,rs503464 0 52.3825 inf 5 0 2.17759e-07 1.70278e-07,2.70223e-07 0.00136013,0.00026416,-8.86554e-05,-0.00292107,0.00187679 0.00013478,6.49827e-05,4.15192e-05,0.000186629,0.000131622
989 rs113352275,rs11636605,rs12901300,rs34138960,rs503464 0 52.3611 inf 5 0 2.17691e-07 1.71695e-07,2.66268e-07 0.00136006,0.000264059,-8.76927e-05,-0.00292043,0.00187656 0.00013478,6.49827e-05,4.15192e-05,0.000186629,0.000131622
990 rs113352275,rs11636605,rs34138960,rs503464,rs922691 0 52.3598 inf 5 0 2.17765e-07 1.70289e-07,2.71191e-07 0.00137952,0.000222746,-0.00290898,0.00185788,8.59764e-05 0.000135301,6.656e-05,0.000185865,0.000131262,4.02276e-05
991 rs113352275,rs11636605,rs34138960,rs503464,rs6495307 0 52.3595 inf 5 0 2.17686e-07 1.74047e-07,2.70691e-07 0.00136005,0.000264052,-0.00292038,0.00187655,-8.76192e-05 0.00013478,6.49827e-05,0.000186629,0.000131622,4.15192e-05
992 rs113352275,rs11636605,rs17487223,rs34138960,rs503464 0 52.356 inf 5 0 2.17647e-07 1.68812e-07,2.71193e-07 0.0013495,0.000228682,8.88057e-05,-0.00286964,0.00188923 0.000134753,6.60322e-05,4.23518e-05,0.000184575,0.000132216
993 rs113352275,rs11636605,rs2869546,rs34138960,rs503464 0 52.3433 inf 5 0 2.17648e-07 1.72025e-07,2.68199e-07 0.00135852,0.000264806,8.81035e-05,-0.00291605,0.00187681 0.000134764,6.50098e-05,4.20154e-05,0.000186357,0.000131636
994 rs11636605,rs28681284,rs34138960,rs503464,rs637137 0 52.3333 inf 5 0 2.16551e-07 1.71115e-07,2.68039e-07 0.000289776,0.00116835,-0.00167078,0.00203183,-0.00118602 7.08433e-05,0.000118926,0.00014478,0.000136659,0.000145015
995 rs113352275,rs11636605,rs2869548,rs34138960,rs503464 0 52.3319 inf 5 0 2.17571e-07 1.687e-07,2.70005e-07 0.00134955,0.000229014,8.76805e-05,-0.00286954,0.00188881 0.000134753,6.60322e-05,4.23518e-05,0.000184575,0.000132216
996 rs113352275,rs11636605,rs34138960,rs503464,rs58946838 0 52.3214 inf 5 0 2.17644e-07 1.74134e-07,2.67575e-07 0.0013792,0.000223491,-0.0029078,0.0018575,8.44018e-05 0.00013531,6.65473e-05,0.00018585,0.000131261,4.02756e-05
997 rs113352275,rs11636605,rs34138960,rs503464,rs647041 0 52.3203 inf 5 0 2.17562e-07 1.72968e-07,2.65673e-07 0.00135991,0.000263864,-0.00291917,0.00187612,8.58286e-05 0.00013478,6.49827e-05,0.000186629,0.000131622,4.15192e-05
998 rs113352275,rs11636605,rs34138960,rs503464,rs8032552 0 52.3098 inf 5 0 2.17411e-07 1.73957e-07,2.66317e-07 0.00131389,0.000315095,-0.00282626,0.00185982,0.000104189 0.00013615,7.13996e-05,0.000185365,0.000131273,5.17484e-05
999 rs113352275,rs11636605,rs34138960,rs503464,rs57260218 0 52.2918 inf 5 0 2.17354e-07 1.73969e-07,2.65052e-07 0.0013143,0.000314477,-0.00282663,0.00185978,0.000103119 0.00013615,7.13996e-05,0.000185365,0.000131273,5.17484e-05
1000 rs113352275,rs11636605,rs34138960,rs503464,rs555018 0 52.2818 inf 5 0 2.1744e-07 1.71632e-07,2.67374e-07 0.00135977,0.000263676,-0.00291796,0.0018757,8.40263e-05 0.00013478,6.49827e-05,0.000186629,0.000131622,4.15192e-05
1001 rs11072787,rs113352275,rs11636605,rs34138960,rs503464 0 52.2798 inf 5 0 2.17316e-07 1.69852e-07,2.66469e-07 0.000101985,0.00131347,0.000313253,-0.00282698,0.00185975 5.15438e-05,0.000136231,7.12306e-05,0.000185359,0.000131273
1002 rs113352275,rs11636605,rs34138960,rs481134,rs503464 0 52.2742 inf 5 0 2.17417e-07 1.69635e-07,2.67593e-07 0.00135981,0.000263559,-0.00291798,8.36777e-05,0.00187589 0.00013478,6.49801e-05,0.000186648,4.15187e-05,0.000131632
1003 rs113352275,rs11636605,rs34138960,rs34275594,rs503464 0 52.2615 inf 5 0 2.17458e-07 1.70818e-07,2.67242e-07 0.00137632,0.000226269,-0.00290557,8.15132e-05,0.00185742 0.00013522,6.63535e-05,0.000185805,4.01501e-05,0.000131261
1004 rs113352275,rs11636605,rs12905641,rs34138960,rs503464 0 52.2588 inf 5 0 2.17447e-07 1.71995e-07,2.64204e-07 0.00137415,0.000224658,8.1795e-05,-0.0029026,0.00185654 0.000135136,6.65332e-05,4.03683e-05,0.000185644,0.000131259
1005 rs113352275,rs11636605,rs34138960,rs34694149,rs503464 0 52.2564 inf 5 0 2.17439e-07 1.68314e-07,2.6803e-07 0.00137412,0.000224699,-0.00290254,8.16851e-05,0.00185654 0.000135136,6.65332e-05,0.000185644,4.03683e-05,0.000131259
1006 rs113352275,rs11636605,rs34138960,rs503464,rs61630816 0 52.2551 inf 5 0 2.17435e-07 1.71519e-07,2.7164e-07 0.0013741,0.000224721,-0.00290251,0.00185654,8.16259e-05 0.000135136,6.65332e-05,0.000185644,0.000131259,4.03683e-05
1007 rs113352275,rs11636605,rs34138960,rs503464,rs621849 0 52.2549 inf 5 0 2.17357e-07 1.70923e-07,2.63016e-07 0.00136047,0.000264732,-0.0029165,0.00187537,8.25362e-05 0.00013479,6.50252e-05,0.000186582,0.000131621,4.13965e-05
1008 rs113352275,rs11636605,rs28681284,rs34138960,rs503464 0 52.2514 inf 5 0 2.16279e-07 1.72562e-07,2.67065e-07 0.00124272,0.000298247,0.00016403,-0.00283971,0.00182623 0.000152398,7.05983e-05,0.000105691,0.00018507,0.000132646
1009 rs1021070,rs113352275,rs11636605,rs34138960,rs503464 0 52.2476 inf 5 0 2.17405e-07 1.7289e-07,2.67601e-07 7.98436e-05,0.00137831,0.000222712,-0.00290561,0.00185168 3.97018e-05,0.000135317,6.67838e-05,0.000185831,0.000131276
1010 rs113352275,rs11636605,rs34138960,rs503464,rs680244 0 52.2332 inf 5 0 2.17288e-07 1.73053e-07,2.69656e-07 0.00136038,0.000264608,-0.0029158,0.00187512,8.14916e-05 0.00013479,6.50252e-05,0.000186582,0.000131621,4.13965e-05
1011 rs113352275,rs11636605,rs146009840,rs34138960,rs503464 0 52.213 inf 5 0 2.17192e-07 1.76364e-07,2.69745e-07 0.00135273,0.000272204,-8.28838e-05,-0.00285688,0.00182461 0.000134741,6.54533e-05,4.28857e-05,0.00018455,0.000132256
1012 rs113352275,rs11636605,rs34138960,rs503464,rs7178007 0 52.2117 inf 5 0 2.17298e-07 1.7257e-07,2.67938e-07 0.00137359,0.000225467,-0.0029015,0.00185652,7.9607e-05 0.000135136,6.65332e-05,0.000185644,0.000131259,4.03683e-05
1013 rs113352275,rs11636605,rs34138960,rs4887067,rs503464 0 52.2108 inf 5 0 2.17186e-07 1.73322e-07,2.64125e-07 0.00135271,0.000272122,-0.00285689,-8.27852e-05,0.00182474 0.000134741,6.5449e-05,0.00018455,4.28879e-05,0.00013225
1014 rs113352275,rs11636605,rs34138960,rs503464,rs6495306 0 52.2094 inf 5 0 2.1721e-07 1.77008e-07,2.67362e-07 0.00135944,0.000263388,-0.00291537,0.00187461,8.05239e-05 0.000134779,6.49854e-05,0.000186611,0.000131612,4.15201e-05
1015 rs113352275,rs11636605,rs12915366,rs34138960,rs503464 0 52.2091 inf 5 0 2.17185e-07 1.70302e-07,2.72165e-07 0.00135384,0.000252154,-8.23285e-05,-0.00292028,0.00187296 0.000134741,6.48534e-05,4.26537e-05,0.000187027,0.000131555
1016 rs1051730,rs113352275,rs11636605,rs34138960,rs503464 0 52.2067 inf 5 0 2.1717e-07 1.72107e-07,2.6601e-07 -8.25347e-05,0.0013527,0.00027221,-0.00285688,0.00182457 4.2887e-05,0.000134741,6.54589e-05,0.000184551,0.000132266
1017 rs113352275,rs11636605,rs34138960,rs4887070,rs503464 0 52.1997 inf 5 0 2.17198e-07 1.70973e-07,2.66394e-07 0.00136045,0.000275463,-0.00291136,8.16336e-05,0.0018846 0.000134792,6.57032e-05,0.000186323,4.219e-05,0.000132093
1018 rs113352275,rs11636605,rs28669908,rs34138960,rs503464 0 52.1938 inf 5 0 2.16137e-07 1.73321e-07,2.63839e-07 0.0012523,0.000295665,0.000153287,-0.00284129,0.00182809 0.00015093,7.04174e-05,0.000103291,0.000185038,0.000132592
1019 rs113352275,rs11636605,rs34138960,rs503464,rs56077333 0 52.1936 inf 5 0 2.17131e-07 1.7082e-07,2.66158e-07 0.00135276,0.000271959,-0.00285694,0.00182506,-8.18962e-05 0.000134741,6.54505e-05,0.00018455,0.00013225,4.28855e-05
1020 rs113352275,rs11636605,rs34138960,rs503464,rs55676755 0 52.1923 inf 5 0 2.17125e-07 1.70291e-07,2.68991e-07 0.0013527,0.000272054,-0.00285692,0.00182485,-8.17922e-05 0.000134741,6.54589e-05,0.000184551,0.000132266,4.2887e-05
1021 rs113352275,rs11636605,rs1317286,rs34138960,rs503464 0 52.1906 inf 5 0 2.17117e-07 1.74659e-07,2.65778e-07 0.00135279,0.000272174,-8.16633e-05,-0.00285692,0.00182461 0.000134741,6.54694e-05,4.28829e-05,0.000184551,0.000132285
1022 rs113352275,rs11636605,rs34138960,rs503464,rs588765 0 52.1853 inf 5 0 2.17134e-07 1.70155e-07,2.6735e-07 0.00135934,0.000263262,-0.00291458,0.00187433,7.933e-05 0.000134779,6.49854e-05,0.000186611,0.000131612,4.15201e-05
1023 rs113352275,rs11636605,rs34138960,rs503464,rs72740964 0 52.1797 inf 5 0 2.17085e-07 1.71818e-07,2.66031e-07 0.0013521,0.000270673,-0.00285748,0.00182504,-8.1376e-05 0.000134742,6.53718e-05,0.000184547,0.00013227,4.30117e-05
1024 rs113352275,rs11636605,rs34138960,rs503464,rs8043105 0 52.1783 inf 5 0 2.17082e-07 1.72111e-07,2.63764e-07 0.0013231,0.000285801,-0.00285344,0.00186255,0.000191124 0.00013568,6.68664e-05,0.000184584,0.000131306,0.000101088
1025 rs113352275,rs11636605,rs1948,rs34138960,rs503464 0 52.1701 inf 5 0 2.1711e-07 1.69523e-07,2.6548e-07 0.00136072,0.000273392,8.10607e-05,-0.00291439,0.0018877 0.000134798,6.55631e-05,4.26243e-05,0.000186615,0.000132318
1026 rs113352275,rs11636605,rs34138960,rs503464,rs951266 0 52.1663 inf 5 0 2.17041e-07 1.72471e-07,2.62359e-07 0.00135208,0.000270615,-0.00285749,0.00182515,-8.06432e-05 0.000134742,6.53775e-05,0.000184547,0.000132281,4.30112e-05
1027 rs113352275,rs11636605,rs17486195,rs34138960,rs503464 0 52.1634 inf 5 0 2.17032e-07 1.7628e-07,2.69508e-07 0.00135208,0.000270585,-8.04909e-05,-0.0028575,0.00182521 0.000134742,6.53775e-05,4.30112e-05,0.000184547,0.000132281
1028 rs113352275,rs11636605,rs34138960,rs503464,rs7180002 0 52.1573 inf 5 0 2.17012e-07 1.7254e-07,2.65162e-07 0.00135208,0.000270522,-0.00285751,0.00182534,-8.01676e-05 0.000134742,6.53775e-05,0.000184547,0.000132281,4.30112e-05
1029 rs113352275,rs11636605,rs12914385,rs34138960,rs503464 0 52.1561 inf 5 0 2.16983e-07 1.72801e-07,2.6574e-07 0.00135263,0.000271459,-7.96638e-05,-0.0028575,0.00182216 0.000134741,6.54514e-05,4.3008e-05,0.000184548,0.000132519
1030 rs113352275,rs11636605,rs34138960,rs4243084,rs503464 0 52.1514 inf 5 0 2.16997e-07 1.73538e-07,2.64766e-07 0.00135379,0.000271198,-0.00285742,-7.92994e-05,0.00182508 0.000134741,6.54286e-05,0.000184548,4.26792e-05,0.000132305
1031 rs113352275,rs11636605,rs12324203,rs34138960,rs503464 0 52.1396 inf 5 0 2.16959e-07 1.7347e-07,2.69686e-07 0.00132386,0.000285021,0.000186302,-0.00285365,0.00186238 0.00013568,6.68664e-05,0.000101088,0.000184584,0.000131306
1032 rs113352275,rs11636605,rs34138960,rs503464,rs74634068 0 52.1273 inf 5 0 2.1692e-07 1.71067e-07,2.65818e-07 0.00132411,0.000284768,-0.00285372,0.00186233,0.000184736 0.00013568,6.68664e-05,0.000184584,0.000131306,0.000101088
1033 rs113352275,rs11636605,rs34138960,rs503464,rs871058 0 52.126 inf 5 0 2.16945e-07 1.72264e-07,2.65268e-07 0.00135244,0.000262678,-0.00285447,0.00188887,8.01933e-05 0.000134741,6.4976e-05,0.000184575,0.000132478,4.36442e-05
1034 rs113352275,rs11636605,rs34138960,rs503464,rs7181405 0 52.1256 inf 5 0 2.17018e-07 1.72253e-07,2.64029e-07 0.00137655,0.000225023,-0.0029024,0.00185232,7.4001e-05 0.000135319,6.67848e-05,0.000185829,0.000131273,3.96535e-05
1035 rs113352275,rs11636605,rs1711731,rs34138960,rs667282 0 52.1231 inf 5 0 2.15193e-07 1.71062e-07,2.60909e-07 0.00292848,0.000397168,-0.00208731,-0.00328131,0.00291642 0.000203356,7.0607e-05,0.000208617,0.000207104,0.000212066
1036 rs113352275,rs11636605,rs34138960,rs503464,rs7164665 0 52.1205 inf 5 0 2.16517e-07 1.70823e-07,2.62734e-07 0.00139758,0.000175306,-0.00287274,0.00182792,-0.000128537 0.000137366,8.06494e-05,0.000184658,0.000132339,7.74573e-05
1037 rs113352275,rs11636605,rs12902294,rs34138960,rs503464 0 52.1052 inf 5 0 2.16695e-07 1.69374e-07,2.68492e-07 0.00131613,0.000317492,-9.61104e-05,-0.00281867,0.00185314 0.000136426,7.41936e-05,5.53773e-05,0.00018618,0.000131269
1038 rs113352275,rs11636605,rs12901971,rs34138960,rs503464 0 52.1003 inf 5 0 2.16679e-07 1.64603e-07,2.67445e-07 0.00131627,0.000317255,-9.57473e-05,-0.00281883,0.00185315 0.000136426,7.41936e-05,5.53773e-05,0.00018618,0.000131269
1039 rs113352275,rs11636605,rs2904130,rs34138960,rs503464 0 52.087 inf 5 0 2.16836e-07 1.71604e-07,2.66827e-07 0.00135885,0.000274709,7.61042e-05,-0.00290765,0.00188332 0.000134777,6.57717e-05,4.24247e-05,0.000186316,0.000132144
1040 rs113352275,rs11636605,rs34138960,rs503464,rs8023822 0 52.0816 inf 5 0 2.16616e-07 1.7129e-07,2.66882e-07 0.00131719,0.000316489,-0.00281933,0.00185239,-9.51125e-05 0.000136394,7.42487e-05,0.000186193,0.000131275,5.58691e-05
1041 rs113352275,rs11636605,rs34138960,rs503464,rs8039449 0 52.0698 inf 5 0 2.16739e-07 1.68875e-07,2.65818e-07 0.00135583,0.000265304,-0.00286066,0.0018238,-7.40766e-05 0.000134749,6.51087e-05,0.000184535,0.000132531,4.22353e-05
1042 rs113352275,rs11636605,rs34138960,rs503464,rs8023462 0 52.0682 inf 5 0 2.16776e-07 1.7297e-07,2.65917e-07 0.0013587,0.000274442,-0.00290673,0.0018826,7.50362e-05 0.000134776,6.5772e-05,0.000186294,0.000132122,4.24078e-05
1043 rs113352275,rs11636605,rs34138960,rs503464,rs55958997 0 52.054 inf 5 0 2.16689e-07 1.71198e-07,2.65343e-07 0.0013558,0.00026518,-0.00286067,0.00182418,-7.31975e-05 0.000134749,6.51087e-05,0.000184535,0.000132531,4.22353e-05
1044 rs113352275,rs11636605,rs34138960,rs503464,rs56117933 0 52.0484 inf 5 0 2.16745e-07 1.73022e-07,2.68267e-07 0.00135262,0.00025724,-0.00286273,0.00183392,-8.18829e-05 0.000134741,6.48515e-05,0.000184536,0.000131855,4.66154e-05
1045 rs113352275,rs11636605,rs34138960,rs503464,rs62010332 0 52.0452 inf 5 0 2.16709e-07 1.70915e-07,2.69411e-07 0.00135955,0.000273896,-0.00290678,0.00188301,-7.41753e-05 0.00013479,6.57491e-05,0.000186354,0.000132177,4.25902e-05
1046 rs113352275,rs11636605,rs1711731,rs34138960,rs503464 0 52.0425 inf 5 0 2.15562e-07 1.70088e-07,2.6376e-07 0.0012653,0.000283877,0.000127773,-0.00284664,0.00183113 0.000154318,6.94169e-05,0.000109319,0.000184974,0.000132962
1047 rs113352275,rs11636605,rs34138960,rs503464,rs8053 0 51.9853 inf 5 0 2.16474e-07 1.72181e-07,2.67807e-07 0.00135391,0.000251432,-0.0029119,0.00186962,6.99795e-05 0.000134741,6.48722e-05,0.00018707,0.000131524,4.26508e-05
1048 rs113352275,rs11636605,rs34138960,rs503464,rs58365910 0 51.9661 inf 5 0 2.16395e-07 1.68319e-07,2.66147e-07 0.00135152,0.000264006,-0.00286024,0.00182725,-6.92828e-05 0.000134745,6.50857e-05,0.000184536,0.000132469,4.31654e-05
1049 rs113352275,rs11636605,rs34138960,rs503464,rs72740955 0 51.9661 inf 5 0 2.16395e-07 1.7325e-07,2.68214e-07 0.00135152,0.000263997,-0.00286024,0.00182733,-6.92941e-05 0.000134745,6.50851e-05,0.000184536,0.000132462,4.31643e-05
1050 rs113352275,rs11636605,rs12915652,rs34138960,rs503464 0 51.9571 inf 5 0 2.16387e-07 1.70249e-07,2.66851e-07 0.00135373,0.000252621,-6.83142e-05,-0.00291028,0.00187006 0.000134741,6.48534e-05,4.26537e-05,0.000187027,0.000131555
1051 rs113352275,rs11636605,rs34138960,rs3813571,rs503464 0 51.9431 inf 5 0 2.1634e-07 1.69617e-07,2.70159e-07 0.00135388,0.000251559,-0.00291004,-6.74024e-05,0.00186912 0.000134741,6.48722e-05,0.00018707,4.26508e-05,0.000131524
1052 rs113352275,rs11636605,rs34138960,rs503464,rs77163824 0 51.9403 inf 5 0 2.16327e-07 1.69811e-07,2.62105e-07 0.00132814,0.000280631,-0.0028548,0.00186144,0.00015915 0.00013568,6.68664e-05,0.000184584,0.000131306,0.000101088
1053 rs113352275,rs11636605,rs34138960,rs503464,rs584135 0 51.9352 inf 5 0 2.16359e-07 1.69863e-07,2.70947e-07 0.0013579,0.000260545,-0.00290475,0.00187245,6.67885e-05 0.000134773,6.49352e-05,0.000186528,0.00013167,4.20308e-05
1054 rs113352275,rs11636605,rs2869544,rs34138960,rs503464 0 51.9304 inf 5 0 2.16301e-07 1.69885e-07,2.68217e-07 0.00135386,0.000251698,6.66271e-05,-0.00290926,0.00186891 0.000134741,6.48701e-05,4.2651e-05,0.000187046,0.000131522
1055 rs113352275,rs11636605,rs34138960,rs4887063,rs503464 0 51.929 inf 5 0 2.16296e-07 1.72375e-07,2.68317e-07 0.00135387,0.000251603,-0.00290941,6.65247e-05,0.00186895 0.000134741,6.48722e-05,0.00018707,4.26508e-05,0.000131524
1056 rs113352275,rs11636605,rs11858230,rs34138960,rs503464 0 51.9279 inf 5 0 2.16292e-07 1.71494e-07,2.65424e-07 0.00135387,0.000251606,6.6454e-05,-0.00290936,0.00186893 0.000134741,6.48722e-05,4.26508e-05,0.00018707,0.000131524
1057 rs113352275,rs11636605,rs34138960,rs4886572,rs503464 0 51.9267 inf 5 0 2.16288e-07 1.73016e-07,2.68071e-07 0.00135387,0.00025161,-0.00290931,6.63774e-05,0.00186892 0.000134741,6.48722e-05,0.00018707,4.26508e-05,0.000131524
1058 rs113352275,rs11636605,rs34138960,rs503464,rs7182583 0 51.9238 inf 5 0 2.16322e-07 1.71465e-07,2.67923e-07 0.00135754,0.000262027,-0.00290328,0.00187263,-6.61604e-05 0.000134769,6.49962e-05,0.000186435,0.000131688,4.20852e-05
1059 rs113352275,rs11636605,rs34138960,rs503464,rs8025429 0 51.9209 inf 5 0 2.1627e-07 1.67657e-07,2.66356e-07 0.00135385,0.00025173,-0.00290883,0.00186863,6.59897e-05 0.000134741,6.48701e-05,0.000187047,0.000131515,4.26434e-05
1060 rs113352275,rs11636605,rs34138960,rs3813572,rs503464 0 51.9168 inf 5 0 2.16257e-07 1.69833e-07,2.67381e-07 0.00135385,0.000251742,-0.00290864,-6.57295e-05,0.00186858 0.000134741,6.48701e-05,0.000187047,4.26434e-05,0.000131515
1061 rs113352275,rs11636605,rs34138960,rs4886571,rs503464 0 51.9113 inf 5 0 2.16239e-07 1.72449e-07,2.64811e-07 0.00135385,0.000251759,-0.00290838,6.53748e-05,0.00186851 0.000134741,6.48701e-05,0.000187047,4.26434e-05,0.000131515
1062 rs113352275,rs11636605,rs12916483,rs34138960,rs503464 0 51.9091 inf 5 0 2.16232e-07 1.72229e-07,2.66033e-07 0.00135384,0.000251766,-6.52331e-05,-0.00290828,0.00186849 0.000134741,6.48701e-05,4.26434e-05,0.000187047,0.000131515
1063 rs111725959,rs113352275,rs11636605,rs34138960,rs503464 0 51.9046 inf 5 0 2.16261e-07 1.7248e-07,2.6674e-07 -6.49618e-05,0.00135746,0.000261898,-0.00290252,0.00187233 4.20852e-05,0.000134769,6.49962e-05,0.000186435,0.000131688
1064 rs113352275,rs11636605,rs2292117,rs34138960,rs503464 0 51.8998 inf 5 0 2.16203e-07 1.71265e-07,2.6739e-07 0.00135386,0.000251695,6.466e-05,-0.00290807,0.00186858 0.000134741,6.48722e-05,4.26508e-05,0.00018707,0.000131524
1065 rs113352275,rs11636605,rs34138960,rs3743074,rs503464 0 51.8989 inf 5 0 2.16243e-07 1.74426e-07,2.69653e-07 0.00135744,0.00026186,-0.0029023,6.46082e-05,0.00187224 0.000134769,6.49962e-05,0.000186435,4.20852e-05,0.000131688
1066 rs113352275,rs11636605,rs17408276,rs34138960,rs503464 0 51.8988 inf 5 0 2.16243e-07 1.68664e-07,2.66583e-07 0.00135743,0.000261858,-6.45965e-05,-0.00290229,0.00187224 0.000134769,6.49962e-05,4.20852e-05,0.000186435,0.000131688
1067 rs113352275,rs11636605,rs34138960,rs3743075,rs503464 0 51.8899 inf 5 0 2.16216e-07 1.69456e-07,2.64812e-07 0.00135734,0.000261943,-0.00290181,6.41006e-05,0.00187226 0.000134768,6.50029e-05,0.000186422,4.2119e-05,0.000131697
1068 rs113352275,rs11636605,rs34138960,rs503464,rs514743 0 51.8895 inf 5 0 2.16214e-07 1.71018e-07,2.63527e-07 0.0013574,0.000261795,-0.00290192,0.00187209,6.40104e-05 0.000134769,6.49962e-05,0.000186435,0.000131688,4.20852e-05
1069 rs113352275,rs11636605,rs28392948,rs34138960,rs503464 0 51.8871 inf 5 0 2.16163e-07 1.71914e-07,2.68001e-07 0.00135385,0.000251736,6.38284e-05,-0.00290747,0.00186842 0.000134741,6.48722e-05,4.26508e-05,0.00018707,0.000131524
1070 rs113352275,rs11636605,rs34138960,rs503464,rs615470 0 51.8869 inf 5 0 2.16206e-07 1.72088e-07,2.66646e-07 0.00135769,0.000260291,-0.00290281,0.00187171,6.37799e-05 0.000134773,6.49352e-05,0.000186528,0.00013167,4.20308e-05
1071 rs113352275,rs11636605,rs34138960,rs472054,rs503464 0 51.8835 inf 5 0 2.16195e-07 1.70705e-07,2.65759e-07 0.00135767,0.000260272,-0.00290266,6.35578e-05,0.00187165 0.000134773,6.49352e-05,0.000186528,4.20308e-05,0.00013167
1072 rs113352275,rs11636605,rs34138960,rs503464,rs55690619 0 51.8808 inf 5 0 2.16143e-07 1.69341e-07,2.7069e-07 0.00135384,0.000251757,-0.00290717,0.00186834,6.34116e-05 0.000134741,6.48722e-05,0.00018707,0.000131524,4.26508e-05
1073 rs113352275,rs11636605,rs17487514,rs34138960,rs503464 0 51.8714 inf 5 0 2.16212e-07 1.69844e-07,2.69144e-07 0.00135809,0.000268367,-6.49323e-05,-0.00285587,0.00184106 0.000134779,6.54404e-05,4.27146e-05,0.000184572,0.000131623
1074 rs113352275,rs11636605,rs28534575,rs34138960,rs503464 0 51.8656 inf 5 0 2.15108e-07 1.68252e-07,2.64022e-07 0.00134315,0.000213399,-8.36289e-05,-0.00283032,0.00187502 0.000135273,8.14931e-05,9.94884e-05,0.000188236,0.000133209
1075 rs113352275,rs11636605,rs34138960,rs3743073,rs503464 0 51.8521 inf 5 0 2.16096e-07 1.71241e-07,2.65213e-07 0.00135753,0.000260099,-0.00290134,6.15157e-05,0.00187115 0.000134773,6.49352e-05,0.000186528,4.20308e-05,0.00013167
1076 rs113352275,rs11636605,rs34138960,rs41280046,rs503464 0 51.8512 inf 5 0 2.16175e-07 1.7176e-07,2.65819e-07 0.00135365,0.000252784,-0.00286161,0.00010961,0.00186479 0.000134741,6.48531e-05,0.000184535,7.29467e-05,0.000131391
1077 rs112272197,rs113352275,rs11636605,rs34138960,rs503464 0 51.8509 inf 5 0 2.16177e-07 1.72905e-07,2.6631e-07 -0.000120072,0.00135259,0.000258563,-0.00286059,0.00184853 7.98581e-05,0.000134741,6.48836e-05,0.000184536,0.000131351
1078 rs113352275,rs11636605,rs2067808,rs34138960,rs503464 0 51.8361 inf 5 0 2.16047e-07 1.67677e-07,2.66373e-07 0.00135855,0.000263711,-6.01256e-05,-0.0028986,0.00187106 0.000134791,6.51263e-05,4.17724e-05,0.000186322,0.000131679
1079 rs113352275,rs11636605,rs34138960,rs503464,rs61012457 0 51.8316 inf 5 0 2.16031e-07 1.71175e-07,2.64417e-07 0.0013572,0.000261332,-0.00289974,0.00187136,-6.02343e-05 0.000134769,6.49936e-05,0.000186456,0.000131701,4.20974e-05
1080 rs113352275,rs11636605,rs34138960,rs503464,rs692780 0 51.83 inf 5 0 2.16026e-07 1.71555e-07,2.66749e-07 0.00135719,0.000261321,-0.00289968,0.00187133,6.01273e-05 0.000134769,6.49936e-05,0.000186456,0.000131701,4.20974e-05
1081 rs113352275,rs11636605,rs34138960,rs4887074,rs503464 0 51.8169 inf 5 0 2.15762e-07 1.71028e-07,2.63757e-07 0.00132586,0.000299662,-0.00282502,-7.05638e-05,0.00184471 0.000136407,7.35728e-05,0.000186702,5.48103e-05,0.000131548
1082 rs113352275,rs11636605,rs12912524,rs34138960,rs503464 0 51.8147 inf 5 0 2.15755e-07 1.68484e-07,2.69165e-07 0.00132594,0.000299524,-7.0346e-05,-0.00282513,0.00184474 0.000136407,7.35728e-05,5.48103e-05,0.000186702,0.000131548
1083 rs113352275,rs11636605,rs34138960,rs503464,rs57945453 0 51.8086 inf 5 0 2.15958e-07 1.7185e-07,2.64602e-07 0.0013571,0.000261164,-0.00289875,0.00187095,-5.86607e-05 0.000134769,6.49936e-05,0.000186456,0.000131701,4.20974e-05
1084 rs112732227,rs113352275,rs11636605,rs34138960,rs503464 0 51.7986 inf 5 0 2.16008e-07 1.73971e-07,2.62796e-07 0.000102312,0.00135384,0.000251437,-0.00286233,0.00186398 7.20947e-05,0.000134742,6.48836e-05,0.000184535,0.000131382
1085 rs113352275,rs11636605,rs11637635,rs34138960,rs503464 0 51.7981 inf 5 0 2.15925e-07 1.67034e-07,2.62591e-07 0.00135733,0.000259731,5.78698e-05,-0.00289918,0.00187046 0.000134774,6.49329e-05,4.20429e-05,0.00018655,0.000131683
1086 rs113352275,rs12593950,rs34138960,rs503464,rs667282 0 51.7829 inf 5 0 2.17387e-07 1.71936e-07,2.71462e-07 0.00143896,9.65512e-05,-0.00326492,0.00159221,0.000362686 0.000135255,0.000114038,0.000192132,0.000136389,0.000149818
1087 rs113352275,rs11636605,rs34138960,rs495090,rs503464 0 51.7655 inf 5 0 2.15825e-07 1.71944e-07,2.63545e-07 0.00135788,0.000260339,-0.00289743,5.53926e-05,0.00186999 0.000134787,6.49682e-05,0.000186519,4.18883e-05,0.000131689
1088 rs113352275,rs11636605,rs34138960,rs4275821,rs503464 0 51.7652 inf 5 0 2.15801e-07 1.7088e-07,2.64505e-07 0.00135264,0.00025986,-0.00284646,-5.63852e-05,0.00186962 0.000134742,6.49486e-05,0.000184894,4.30785e-05,0.000131675
1089 rs113352275,rs11636605,rs34138960,rs471889,rs503464 0 51.7613 inf 5 0 2.15812e-07 1.72132e-07,2.63576e-07 0.00135786,0.000260309,-0.00289723,5.50883e-05,0.00186991 0.000134787,6.49682e-05,0.000186519,4.18883e-05,0.000131689
1090 rs113352275,rs11636605,rs34138960,rs495956,rs503464 0 51.7613 inf 5 0 2.15812e-07 1.7103e-07,2.67831e-07 0.00135786,0.000260309,-0.00289723,5.50881e-05,0.00186991 0.000134787,6.49682e-05,0.000186519,4.18883e-05,0.000131689
1091 rs113352275,rs11636605,rs34138960,rs503464,rs7173512 0 51.7595 inf 5 0 2.15783e-07 1.70717e-07,2.60789e-07 0.00135265,0.000259822,-0.00284658,0.00186951,-5.59533e-05 0.000134742,6.49486e-05,0.000184894,0.000131675,4.30785e-05
1092 rs113352275,rs11636605,rs34138960,rs503464,rs8038920 0 51.7401 inf 5 0 2.15802e-07 1.68023e-07,2.6451e-07 0.00136525,0.000234998,-0.00288218,0.00184923,-5.22391e-05 0.000135053,6.65942e-05,0.000185206,0.000131359,3.98872e-05
1093 rs113352275,rs11636605,rs2456019,rs34138960,rs503464 0 51.7258 inf 5 0 2.157e-07 1.70728e-07,2.67805e-07 0.00135766,0.000260155,5.24528e-05,-0.00289563,0.00186948 0.000134787,6.49737e-05,4.1905e-05,0.000186533,0.000131705
1094 rs113352275,rs113718125,rs11636605,rs34138960,rs503464 0 51.7165 inf 5 0 2.1575e-07 1.70765e-07,2.73069e-07 0.00133968,0.00016094,0.000266048,-0.0028547,0.00186797 0.000135155,0.000125714,6.54203e-05,0.000184612,0.000131595
1095 rs113352275,rs11636605,rs34138960,rs3829787,rs503464 0 51.7121 inf 5 0 2.15634e-07 1.69451e-07,2.64032e-07 0.00135272,0.000259256,-0.00284779,5.22688e-05,0.00186851 0.000134741,6.49373e-05,0.000184883,4.31017e-05,0.000131668
1096 rs113352275,rs11636605,rs34138960,rs4887075,rs503464 0 51.6757 inf 5 0 2.15615e-07 1.69454e-07,2.6308e-07 0.00133099,0.0002531,-0.00285366,8.5247e-05,0.00186133 0.000136007,6.4855e-05,0.000184651,7.0966e-05,0.000131336
1097 rs113352275,rs11636605,rs12914008,rs34138960,rs503464 0 51.6691 inf 5 0 2.1561e-07 1.67801e-07,2.66823e-07 0.00135472,0.000257876,-0.000127331,-0.00286219,0.00185239 0.000134747,6.48854e-05,0.000106256,0.000184535,0.000131292
1098 rs113352275,rs11636605,rs34138960,rs503464,rs77438700 0 51.6573 inf 5 0 2.15348e-07 1.6855e-07,2.65584e-07 0.00132817,0.00026449,-0.0028588,0.00185606,8.69404e-05 0.00013693,6.55064e-05,0.000184554,0.000131259,8.46038e-05
1099 rs113352275,rs34138960,rs4887072,rs503464,rs667282 0 51.649 inf 5 0 2.17279e-07 1.7247e-07,2.69211e-07 0.00143778,-0.00326425,8.53405e-05,0.00159227,0.000373208 0.000135259,0.000192133,0.000114038,0.000136389,0.00014983
1100 rs113352275,rs11636605,rs34138960,rs503464,rs6495312 0 51.6473 inf 5 0 2.15524e-07 1.68447e-07,2.68389e-07 0.00133213,0.000252459,-0.00285439,0.00186085,8.12985e-05 0.000135995,6.48727e-05,0.00018464,0.000131329,7.09854e-05
1101 rs113352275,rs11636605,rs34138960,rs503464,rs950776 0 51.6278 inf 5 0 2.15386e-07 1.691e-07,2.65353e-07 0.00135607,0.000267961,-0.00287901,0.00186405,-4.48951e-05 0.000134768,6.60123e-05,0.000185278,0.000131485,4.26036e-05
1102 rs113352275,rs11635955,rs11636605,rs34138960,rs503464 0 51.5814 inf 5 0 2.15331e-07 1.68105e-07,2.68325e-07 0.00135479,-0.000106374,0.000256909,-0.00286235,0.00185214 0.00013475,0.000104768,6.48681e-05,0.000184536,0.000131312
1103 rs113352275,rs11636605,rs34138960,rs503464,rs7495518 0 51.5706 inf 5 0 2.15213e-07 1.70125e-07,2.63639e-07 0.00135577,0.000258607,-0.00287904,0.00185863,-3.90058e-05 0.000134769,6.49613e-05,0.000185498,0.000131291,4.20963e-05
1104 rs113352275,rs11636605,rs34138960,rs503464,rs73467254 0 51.5656 inf 5 0 2.15267e-07 1.67953e-07,2.6157e-07 0.00134346,0.000264903,-0.00285565,0.00186603,0.000127685 0.000135118,6.56558e-05,0.000184635,0.000131673,0.000131842
1105 rs113352275,rs11636605,rs34138960,rs503464,rs76507625 0 51.565 inf 5 0 2.15268e-07 1.70607e-07,2.66849e-07 0.00134097,0.00026009,-0.00285232,0.00185654,-7.52479e-05 0.000135333,6.50587e-05,0.000184779,0.00013126,7.76215e-05
1106 rs11072783,rs113352275,rs11636605,rs34138960,rs503464 0 51.5644 inf 5 0 2.15215e-07 1.69484e-07,2.62075e-07 -4.72999e-05,0.00134585,0.000271329,-0.00284932,0.00185454 5.09402e-05,0.000134975,6.72095e-05,0.000185004,0.000131267
1107 rs113352275,rs11636605,rs148945620,rs34138960,rs503464 0 51.5569 inf 5 0 2.15244e-07 1.70144e-07,2.65396e-07 0.00134467,0.000263641,0.000134784,-0.00285638,0.00186542 0.000135041,6.5487e-05,0.000141782,0.000184614,0.000131638
1108 rs11072784,rs113352275,rs11636605,rs34138960,rs503464 0 51.5523 inf 5 0 2.15172e-07 1.68584e-07,2.64966e-07 -4.56998e-05,0.00134562,0.000271131,-0.00284929,0.00185452 5.11126e-05,0.000135009,6.73322e-05,0.000185042,0.000131268
1109 rs113352275,rs11636605,rs34138960,rs503464,rs7164030 0 51.5432 inf 5 0 2.15083e-07 1.69461e-07,2.66687e-07 0.00134536,0.000252644,-0.00287863,0.00186279,3.45961e-05 0.000135083,6.48962e-05,0.000185712,0.000131527,4.22547e-05
1110 rs113352275,rs11636605,rs138544659,rs34138960,rs503464 0 51.5429 inf 5 0 2.15066e-07 1.71813e-07,2.67566e-07 0.00135302,0.000262145,-3.44635e-05,-0.00285959,0.00184279 0.000134741,6.5462e-05,4.28851e-05,0.000184551,0.000132273
1111 rs113352275,rs11636605,rs12898919,rs34138960,rs503464 0 51.5397 inf 5 0 2.15196e-07 1.73317e-07,2.6393e-07 0.0013529,0.000256753,-8.54043e-05,-0.00286106,0.00185218 0.000134741,6.48696e-05,9.34846e-05,0.000184535,0.000131323
1112 rs113352275,rs11636605,rs34138960,rs503464,rs62010525 0 51.5241 inf 5 0 2.1508e-07 1.66257e-07,2.63927e-07 0.0013461,0.000269844,-0.00285012,0.00185436,4.19719e-05 0.000135023,6.73764e-05,0.000185065,0.000131273,5.14462e-05
1113 rs1052035,rs113352275,rs11636605,rs34138960,rs503464 0 51.5197 inf 5 0 2.15128e-07 1.65376e-07,2.64583e-07 -7.14172e-05,0.00135364,0.000251725,-0.00286362,0.00185027 8.32488e-05,0.000134742,6.49431e-05,0.000184551,0.000131424
1114 rs113352275,rs11636605,rs1979905,rs34138960,rs503464 0 51.5186 inf 5 0 2.15005e-07 1.70035e-07,2.63746e-07 0.00134605,0.000252843,3.1542e-05,-0.00287713,0.00186219 0.000135083,6.48962e-05,4.22547e-05,0.000185712,0.000131527
1115 rs113352275,rs11636605,rs34138960,rs503464,rs880395 0 51.5175 inf 5 0 2.15002e-07 1.6963e-07,2.66447e-07 0.00134609,0.000252853,-0.00287705,0.00186216,3.13911e-05 0.000135083,6.48962e-05,0.000185712,0.000131527,4.22547e-05
1116 rs113352275,rs11636605,rs12911436,rs34138960,rs503464 0 51.5171 inf 5 0 2.15124e-07 1.71123e-07,2.63612e-07 0.00135328,0.000254207,-7.73095e-05,-0.00286232,0.00185151 0.000134741,6.48428e-05,9.04696e-05,0.000184537,0.000131361
1117 rs113352275,rs11636605,rs117089103,rs34138960,rs503464 0 51.5163 inf 5 0 2.15115e-07 1.68464e-07,2.61615e-07 0.00134561,0.000262685,0.00012004,-0.00285694,0.00186438 0.000135041,6.5487e-05,0.000141782,0.000184614,0.000131638
1118 rs113352275,rs11636605,rs1979906,rs34138960,rs503464 0 51.5135 inf 5 0 2.14989e-07 1.69429e-07,2.63414e-07 0.00134621,0.000252887,3.087e-05,-0.00287679,0.00186206 0.000135083,6.48962e-05,4.22547e-05,0.000185712,0.000131527
1119 rs113352275,rs11636605,rs142830525,rs34138960,rs503464 0 51.5124 inf 5 0 2.15103e-07 1.66913e-07,2.6851e-07 0.0013457,0.000262586,0.000118515,-0.002857,0.00186428 0.000135041,6.5487e-05,0.000141782,0.000184614,0.000131638
1120 rs113352275,rs11636605,rs1504548,rs34138960,rs503464 0 51.5122 inf 5 0 2.14985e-07 1.69524e-07,2.62672e-07 0.00134625,0.000252899,3.06917e-05,-0.00287671,0.00186202 0.000135083,6.48962e-05,4.22547e-05,0.000185712,0.000131527
1121 rs113352275,rs11636605,rs12907994,rs34138960,rs503464 0 51.5119 inf 5 0 2.15108e-07 1.70645e-07,2.66286e-07 0.00135293,0.000256626,-7.77044e-05,-0.00286109,0.00185244 0.000134741,6.48704e-05,9.24578e-05,0.000184535,0.000131325
1122 rs113352275,rs11636605,rs1979907,rs34138960,rs503464 0 51.5115 inf 5 0 2.14983e-07 1.68511e-07,2.64679e-07 0.00134627,0.000252905,3.06015e-05,-0.00287666,0.001862 0.000135083,6.48962e-05,4.22547e-05,0.000185712,0.000131527
1123 rs113352275,rs113413210,rs11636605,rs34138960,rs503464 0 51.5114 inf 5 0 2.151e-07 1.72233e-07,2.63746e-07 0.00134441,0.000104762,0.000262156,-0.00285709,0.00186376 0.000135155,0.000125714,6.54203e-05,0.000184612,0.000131595
1124 rs113352275,rs11636605,rs34138960,rs4887062,rs503464 0 51.5108 inf 5 0 2.14965e-07 1.6819e-07,2.65757e-07 0.00135346,0.000253723,-0.00288259,3.01087e-05,0.00186109 0.000134741,6.48591e-05,0.000186924,4.26054e-05,0.000131462
1125 rs113352275,rs11636605,rs12907966,rs34138960,rs503464 0 51.5098 inf 5 0 2.14977e-07 1.69874e-07,2.6575e-07 0.00134632,0.00025292,-3.03652e-05,-0.00287654,0.00186195 0.000135083,6.48962e-05,4.22547e-05,0.000185712,0.000131527
1126 rs113352275,rs11636605,rs12908606,rs34138960,rs503464 0 51.5068 inf 5 0 2.15092e-07 1.6988e-07,2.67598e-07 0.00135293,0.000256597,-7.63976e-05,-0.0028611,0.00185249 0.000134741,6.48704e-05,9.24578e-05,0.000184535,0.000131325
1127 rs113352275,rs11636605,rs180767693,rs34138960,rs503464 0 51.5026 inf 5 0 2.15072e-07 1.7195e-07,2.61989e-07 0.00134595,0.000262334,0.000114629,-0.00285715,0.001864 0.000135041,6.5487e-05,0.000141782,0.000184614,0.000131638
1128 rs113352275,rs1158778,rs11636605,rs34138960,rs503464 0 51.4964 inf 5 0 2.15052e-07 1.69729e-07,2.6233e-07 0.00134486,9.94308e-05,0.000261786,-0.00285731,0.00186337 0.000135155,0.000125714,6.54203e-05,0.000184612,0.000131595
1129 rs113352275,rs11636605,rs34138960,rs503464,rs55781567 0 51.4934 inf 5 0 2.14897e-07 1.66287e-07,2.65688e-07 0.00135285,0.000258122,-0.00285923,0.00184246,-2.728e-05 0.000134742,6.5038e-05,0.000184571,0.000132975,4.31302e-05
1130 rs113352275,rs11636605,rs12901535,rs34138960,rs503464 0 51.4925 inf 5 0 2.15048e-07 1.70965e-07,2.65517e-07 0.00135339,0.00025351,-7.91484e-05,-0.00286259,0.00185205 0.000134741,6.48617e-05,0.000100537,0.00018454,0.000131351
1131 rs113352275,rs11636605,rs12904589,rs34138960,rs503464 0 51.4922 inf 5 0 2.15047e-07 1.71033e-07,2.69449e-07 0.00135339,0.000253512,-7.90607e-05,-0.00286259,0.00185205 0.000134741,6.48617e-05,0.000100537,0.00018454,0.000131351
1132 rs113352275,rs11636605,rs34138960,rs503464,rs74024423 0 51.492 inf 5 0 2.15038e-07 1.66251e-07,2.67076e-07 0.001345,0.000261675,-0.00285738,0.00186324,9.78167e-05 0.000135155,6.54203e-05,0.000184612,0.000131595,0.000125714
1133 rs113352275,rs11636605,rs34138960,rs503464,rs62010328 0 51.4911 inf 5 0 2.14961e-07 1.71852e-07,2.65804e-07 0.00135515,0.000257707,-0.00287479,0.00185798,-2.95443e-05 0.000134769,6.49613e-05,0.000185498,0.000131291,4.20963e-05
1134 rs113352275,rs11636605,rs34138960,rs503464,rs62010327 0 51.4887 inf 5 0 2.14948e-07 1.70588e-07,2.6253e-07 0.00135496,0.000257779,-0.00287431,0.00185762,-2.89497e-05 0.000134764,6.49726e-05,0.000185463,0.000131282,4.20192e-05
1135 rs113352275,rs11636605,rs34138960,rs503464,rs72740960 0 51.4865 inf 5 0 2.15033e-07 1.72085e-07,2.65895e-07 0.00135318,0.000255434,-0.002861,0.00185871,9.8452e-05 0.000134741,6.48415e-05,0.000184536,0.000131308,0.000127323
1136 rs113352275,rs11636605,rs34138960,rs503464,rs76474922 0 51.4808 inf 5 0 2.14679e-07 1.67914e-07,2.66747e-07 0.00134381,0.000259422,-0.00285691,0.00185377,2.32195e-05 0.00013864,6.67106e-05,0.000185231,0.000131472,8.05478e-05
1137 rs113352275,rs11636605,rs34138960,rs503464,rs6495315 0 51.4801 inf 5 0 2.15e-07 1.70708e-07,2.65481e-07 0.00134538,0.000261359,-0.00285758,0.0018629,9.32582e-05 0.000135155,6.54203e-05,0.000184612,0.000131595,0.000125714
1138 rs113352275,rs11633585,rs11636605,rs34138960,rs503464 0 51.4799 inf 5 0 2.15006e-07 1.71274e-07,2.60593e-07 0.00135327,-6.7633e-05,0.000254293,-0.00286222,0.00185206 0.000134741,9.04696e-05,6.48428e-05,0.000184537,0.000131361
1139 rs113352275,rs11636605,rs117756166,rs34138960,rs503464 0 51.4792 inf 5 0 2.14998e-07 1.69988e-07,2.64643e-07 0.00134588,0.000258381,-5.69255e-05,-0.00285563,0.00185506 0.000135107,6.50087e-05,7.69654e-05,0.000184708,0.000131264
1140 rs113352275,rs11636605,rs34138960,rs503464,rs75106522 0 51.4766 inf 5 0 2.14992e-07 1.65801e-07,2.65816e-07 0.00134481,0.000258358,-0.0028547,0.00185591,-6.39306e-05 0.000135228,6.5009e-05,0.00018477,0.000131259,8.71033e-05
1141 rs113352275,rs11636605,rs12903575,rs34138960,rs503464 0 51.4611 inf 5 0 2.14947e-07 1.7241e-07,2.64616e-07 0.0013533,0.00025414,-6.35827e-05,-0.00286226,0.00185239 0.000134741,6.48471e-05,9.24246e-05,0.000184538,0.00013136
1142 rs113352275,rs11636605,rs12903839,rs34138960,rs503464 0 51.4611 inf 5 0 2.14947e-07 1.68091e-07,2.67093e-07 0.00135327,0.000254342,-6.21874e-05,-0.00286217,0.00185237 0.000134741,6.48428e-05,9.04696e-05,0.000184537,0.000131361
1143 rs113352275,rs11636605,rs12900711,rs34138960,rs503464 0 51.4488 inf 5 0 2.14908e-07 1.73261e-07,2.67664e-07 0.00135328,0.000254285,-5.89746e-05,-0.00286217,0.0018526 0.000134741,6.48448e-05,9.14296e-05,0.000184537,0.00013136
1144 rs113352275,rs11636605,rs34138960,rs35775671,rs503464 0 51.4459 inf 5 0 2.14899e-07 1.6733e-07,2.6576e-07 0.00135328,0.000254295,-0.00286216,-5.80257e-05,0.00185265 0.000134741,6.48448e-05,0.000184537,9.14296e-05,0.00013136
1145 rs113352275,rs11636605,rs34138960,rs503464,rs76189127 0 51.4418 inf 5 0 2.14878e-07 1.6797e-07,2.66931e-07 0.00135351,0.000253252,-0.00286197,0.00185925,4.47822e-05 0.000134742,6.48939e-05,0.000184536,0.000131372,7.34507e-05
1146 rs113352275,rs11636605,rs34138960,rs503464,rs8192475 0 51.4409 inf 5 0 2.14884e-07 1.70062e-07,2.6515e-07 0.00135332,0.000254011,-0.00286228,0.00185276,-5.83349e-05 0.000134741,6.48537e-05,0.000184539,0.000131359,9.45277e-05
1147 rs113352275,rs11636605,rs2170311,rs34138960,rs503464 0 51.4402 inf 5 0 2.14784e-07 1.71014e-07,2.65762e-07 0.00135106,0.000249252,1.98423e-05,-0.00285793,0.00185822 0.000134814,6.58704e-05,4.08361e-05,0.000184684,0.000131344
1148 rs113352275,rs11636605,rs12899226,rs34138960,rs503464 0 51.4189 inf 5 0 2.14813e-07 1.73406e-07,2.63726e-07 0.00135318,0.000255398,4.82335e-05,-0.00286102,0.00185865 0.000134741,6.48448e-05,9.14296e-05,0.000184537,0.00013136
1149 rs113352275,rs11636605,rs34138960,rs503464,rs6495314 0 51.4131 inf 5 0 2.14698e-07 1.70742e-07,2.6921e-07 0.00135469,0.000258931,-0.00286384,0.00185436,-1.35752e-05 0.000134812,6.59597e-05,0.000184664,0.000131343,4.077e-05
1150 rs113352275,rs11636605,rs12907519,rs34138960,rs503464 0 51.408 inf 5 0 2.14779e-07 1.71291e-07,2.63306e-07 0.00135332,0.000254096,-4.41559e-05,-0.00286218,0.00185338 0.000134741,6.48595e-05,9.24421e-05,0.00018454,0.000131367
1151 rs113352275,rs11636605,rs34138960,rs503464,rs905740 0 51.4079 inf 5 0 2.14654e-07 1.67023e-07,2.6407e-07 0.00135531,0.000255494,-0.00285701,0.00185411,-9.16523e-06 0.000135083,6.48962e-05,0.000185712,0.000131527,4.22547e-05
1152 rs11072785,rs113352275,rs11636605,rs34138960,rs503464 0 51.395 inf 5 0 2.14646e-07 1.69709e-07,2.67351e-07 7.57835e-06,0.00135245,0.000252694,-0.00286025,0.00185673 4.0731e-05,0.000134805,6.59104e-05,0.000184664,0.000131329
1153 rs113352275,rs11636605,rs12902602,rs34138960,rs503464 0 51.3939 inf 5 0 2.14642e-07 1.73025e-07,2.67225e-07 0.00135251,0.000252854,7.02605e-06,-0.00286035,0.00185667 0.000134805,6.59104e-05,4.0731e-05,0.000184664,0.000131329
1154 rs113352275,rs11636605,rs34138960,rs36045869,rs503464 0 51.3935 inf 5 0 2.14622e-07 1.68561e-07,2.66925e-07 0.00135319,0.000255214,-0.00286137,-5.6135e-07,0.00185586 0.000134762,6.90165e-05,0.000184989,4.18962e-05,0.000131353
1155 rs113352275,rs11636605,rs34138960,rs503464,rs79609284 0 51.3905 inf 5 0 2.14625e-07 1.66841e-07,2.62974e-07 0.00135327,0.000256487,-0.00286081,0.00185561,-2.96359e-06 0.000134742,6.87315e-05,0.000184833,0.000131337,4.25208e-05
1156 rs113352275,rs11636605,rs34138960,rs503464,rs71402946 0 51.3902 inf 5 0 2.14722e-07 1.66362e-07,2.63674e-07 0.00135327,0.000254461,-0.00286196,0.00185389,-3.41641e-05 0.000134741,6.48479e-05,0.000184538,0.000131367,8.95514e-05
1157 rs113352275,rs11636605,rs12911865,rs34138960,rs503464 0 51.3891 inf 5 0 2.14718e-07 1.68598e-07,2.62353e-07 0.00135327,0.000254469,-3.35439e-05,-0.00286195,0.00185393 0.000134741,6.48479e-05,8.95514e-05,0.000184538,0.000131367
1158 rs113352275,rs11636605,rs144573677,rs34138960,rs503464 0 51.3888 inf 5 0 2.1472e-07 1.71021e-07,2.60855e-07 0.00135335,0.0002542,3.85075e-05,-0.00286172,0.00185733 0.000134741,6.48641e-05,0.000101895,0.000184535,0.000131312
1159 rs113352275,rs11636605,rs34138960,rs35759350,rs503464 0 51.3888 inf 5 0 2.14717e-07 1.69892e-07,2.64749e-07 0.00135327,0.000254471,-0.00286195,-3.33896e-05,0.00185394 0.000134741,6.48479e-05,0.000184538,8.95514e-05,0.000131367
1160 rs113352275,rs11636605,rs34138960,rs34380619,rs503464 0 51.3849 inf 5 0 2.14705e-07 1.68315e-07,2.64169e-07 0.00135328,0.000254365,-0.00286199,-3.07807e-05,0.00185401 0.000134741,6.48559e-05,0.000184539,8.86677e-05,0.000131375
1161 rs113352275,rs11636605,rs11636732,rs34138960,rs503464 0 51.3845 inf 5 0 2.14704e-07 1.70968e-07,2.64507e-07 0.0013532,0.000255226,3.16902e-05,-0.0028612,0.00185771 0.000134741,6.48448e-05,9.14296e-05,0.000184537,0.00013136
1162 rs113352275,rs11636605,rs12912321,rs34138960,rs503464 0 51.3827 inf 5 0 2.14698e-07 1.67856e-07,2.64597e-07 0.00135326,0.000254517,-2.98048e-05,-0.0028619,0.00185415 0.000134741,6.48479e-05,8.95514e-05,0.000184538,0.000131367
1163 rs113352275,rs11636605,rs34138960,rs503464,rs56219480 0 51.3793 inf 5 0 2.14622e-07 1.68625e-07,2.63434e-07 0.0013532,0.000255028,-0.00286116,0.00185596,-1.87269e-06 0.000134748,6.51488e-05,0.000185438,0.000131269,9.11309e-05
1164 rs11636605,rs1700006,rs2456020,rs34138960,rs503464 0 51.3279 inf 5 0 2.1324e-07 1.69769e-07,2.65814e-07 0.000439242,-0.00104318,0.00151978,-0.00171387,0.00155577 7.00525e-05,0.000130482,0.000155299,0.000145035,0.000136767
1165 rs113352275,rs12440014,rs34138960,rs503464,rs667282 0 50.9504 inf 5 0 2.17953e-07 1.70734e-07,2.64396e-07 0.00144106,0.00011387,-0.00328106,0.00158276,0.000372037 0.00013507,9.17666e-05,0.00019283,0.000136622,0.000123541
1166 rs113352275,rs1711731,rs34138960,rs503464,rs667282 0 50.5182 inf 5 0 2.66295e-07 2.10675e-07,3.23528e-07 0.0027331,-0.00178713,-0.0042166,0.00141929,0.00205677 0.000204565,0.000210915,0.000222799,0.000137915,0.000216257
1167 rs11636605,rs1700006,rs34138960,rs503464,rs7177514 0 50.3222 inf 5 0 2.10155e-07 1.60886e-07,2.56488e-07 0.000493239,-0.000950712,-0.00165171,0.00159998,0.00138912 7.18373e-05,0.000125449,0.000144291,0.000135874,0.000145392
1168 rs11636605,rs1700006,rs34138960,rs503464,rs8043009 0 50.258 inf 5 0 2.09951e-07 1.66319e-07,2.56917e-07 0.000492869,-0.000949441,-0.00165148,0.00160044,0.00138686 7.18373e-05,0.000125449,0.000144291,0.000135874,0.000145392
1169 rs11636605,rs28395178,rs28681284,rs34138960,rs503464 0 50.252 inf 5 0 2.1001e-07 1.65428e-07,2.61948e-07 0.000552305,-0.00109487,0.00100781,-0.0013523,0.00193135 7.01511e-05,0.000144535,0.000110103,0.000158517,0.000134418
1170 rs1700006,rs34138960,rs503464,rs569207 0 47.622 inf 4 -nan 1.90955e-07 1.51502e-07,2.39403e-07 -0.00117956,-0.00172324,0.00149929,0.00139727 0.000135686,0.000144758,0.000136924,0.000156502
1171 rs11636605,rs11637630,rs1700006,rs34138960,rs503464 0 50.0066 inf 5 0 2.09132e-07 1.66539e-07,2.59596e-07 0.000471947,-0.0013971,-0.000939582,-0.00168185,0.00158685 7.11827e-05,0.000147432,0.000125124,0.00014467,0.000136245
1172 rs11636605,rs1700006,rs34138960,rs503464,rs7183604 0 50.0027 inf 5 0 2.09119e-07 1.6436e-07,2.57739e-07 0.000471926,-0.000939505,-0.00168183,0.00158688,-0.00139696 7.11827e-05,0.000125124,0.00014467,0.000136245,0.000147432
1173 rs1700006,rs34138960,rs503464,rs667282 0 47.4509 inf 4 -nan 1.90413e-07 1.47334e-07,2.40395e-07 -0.00117509,-0.00172233,0.00150094,0.00139035 0.000135686,0.000144758,0.000136924,0.000156502
1174 rs113352275,rs28681284,rs34138960,rs503464,rs667282 0 49.7066 inf 5 0 2.36586e-07 1.90629e-07,2.89981e-07 0.0019964,-0.00080659,-0.00365484,0.00153683,0.00111912 0.000171494,0.000150774,0.000205772,0.000136787,0.000162622
1175 rs113352275,rs28669908,rs34138960,rs503464,rs667282 0 49.6696 inf 5 0 2.3472e-07 1.87409e-07,2.86167e-07 0.00192797,-0.000725886,-0.00361169,0.00154469,0.00104884 0.000166644,0.000142612,0.000204128,0.000136714,0.000156988
1176 rs34138960,rs503464,rs684513 0 44.2318 inf 3 -nan 1.70354e-07 1.28674e-07,2.17468e-07 -0.00248104,0.00156601,0.00104616 0.000166099,0.000132065,0.000134873
1177 rs113352275,rs11636605,rs34138960,rs667282,rs9920506 0 48.4162 inf 5 0 2.04603e-07 1.61171e-07,2.48985e-07 0.00146296,0.00115649,-0.0020362,0.00108696,-0.000926464 0.000134987,0.000107496,0.000163596,0.000109713,0.000100657
1178 rs11636605,rs1700006,rs503464,rs57064725,rs667282 0 48.322 inf 5 0 2.03764e-07 1.5953e-07,2.52109e-07 0.000451344,-0.00121239,0.00132297,-0.0014141,0.00163168 7.0591e-05,0.000135474,0.000130986,0.000132894,0.000162523
1179 rs1700006,rs2456020,rs34138960,rs503464 0 45.8833 inf 4 -nan 1.85498e-07 1.45942e-07,2.29e-07 -0.00107234,0.0012727,-0.00172865,0.00152416 0.000130399,0.000150217,0.000145016,0.000136674
1180 rs11636605,rs1700006,rs34138960,rs503464,rs7359276 0 48.1899 inf 5 0 2.03425e-07 1.61549e-07,2.54236e-07 0.000447057,-0.00085061,-0.00169013,0.00160572,-0.00127955 7.06877e-05,0.000121419,0.000144911,0.000136126,0.000141731
1181 rs11636605,rs1700006,rs34138960,rs3743078,rs503464 0 48.1517 inf 5 0 2.03304e-07 1.57143e-07,2.5642e-07 0.000446861,-0.00084987,-0.00168994,-0.00127816,0.00160603 7.06877e-05,0.000121419,0.000144911,0.000141731,0.000136126
1182 rs11636605,rs12595350,rs28681284,rs34138960,rs503464 0 47.5695 inf 5 0 2.02606e-07 1.59644e-07,2.50773e-07 0.000734437,0.000523746,0.00047822,-0.00195678,0.0018833 8.11269e-05,7.67044e-05,9.43394e-05,0.000143033,0.000133709
1183 rs11636605,rs12148319,rs28681284,rs34138960,rs503464 0 47.5149 inf 5 0 2.02433e-07 1.59465e-07,2.47867e-07 0.000733636,0.000522332,0.000478459,-0.00195657,0.00188294 8.11269e-05,7.67044e-05,9.43394e-05,0.000143033,0.000133709
1184 rs11636605,rs28681284,rs34138960,rs503464,rs7163204 0 47.4995 inf 5 0 2.02384e-07 1.55789e-07,2.4901e-07 0.00073341,0.000478527,-0.00195651,0.00188284,0.000521933 8.11269e-05,9.43394e-05,0.000143033,0.000133709,7.67044e-05
1185 rs11636605,rs12594550,rs28681284,rs34138960,rs503464 0 47.1549 inf 5 0 2.01302e-07 1.54762e-07,2.47616e-07 0.000721658,0.00051218,0.000466938,-0.0019457,0.00188258 8.05956e-05,7.65826e-05,9.46283e-05,0.000142925,0.000133751
1186 rs11636605,rs12595350,rs1700006,rs34138960,rs667282 0 46.8164 inf 5 0 1.99939e-07 1.55735e-07,2.48448e-07 0.000922167,0.000757353,-0.00166982,-0.000621351,0.00255799 8.60637e-05,7.85766e-05,0.000140264,0.000101244,0.000163129
1187 rs11636605,rs12148319,rs1700006,rs34138960,rs667282 0 46.7373 inf 5 0 1.99689e-07 1.56951e-07,2.51656e-07 0.000921234,0.000755868,-0.00166911,-0.000621212,0.0025572 8.60637e-05,7.85766e-05,0.000140264,0.000101244,0.000163129
1188 rs11636605,rs1700006,rs34138960,rs667282,rs7163204 0 46.7151 inf 5 0 1.99619e-07 1.56543e-07,2.50832e-07 0.000920972,-0.00166891,-0.000621173,0.00255697,0.00075545 8.60637e-05,0.000140264,0.000101244,0.000163129,7.85766e-05
1189 rs113352275,rs1700006,rs34138960,rs637137 0 44.0923 inf 4 -nan 1.7935e-07 1.38861e-07,2.24398e-07 0.00313278,-0.00242575,-0.0028008,0.00219413 0.000195985,0.00019666,0.000202053,0.000198356
1190 rs11072774,rs11636605,rs1700006,rs34138960,rs667282 0 46.2244 inf 5 0 1.98063e-07 1.53488e-07,2.43879e-07 0.000713435,0.000904539,-0.0016366,-0.000656931,0.00254562 7.51308e-05,8.54288e-05,0.000139507,0.000101597,0.000162957
1191 rs11636605,rs12440014,rs28681284,rs34138960,rs503464 0 46.1935 inf 5 0 1.97463e-07 1.54457e-07,2.49307e-07 0.000799163,0.00069438,0.000405096,-0.00197125,0.0016467 8.96145e-05,0.000110977,9.69491e-05,0.000143347,0.000133432
1192 rs11636605,rs12593950,rs1700006,rs34138960,rs503464 0 46.164 inf 5 0 1.97341e-07 1.49299e-07,2.46113e-07 0.000662405,0.000957404,-0.00056728,-0.0015532,0.00174622 8.22293e-05,0.000112315,0.00010589,0.000143609,0.000133532
1193 rs11636605,rs1700006,rs34138960,rs503464,rs7170068 0 46.0238 inf 5 0 1.96724e-07 1.53418e-07,2.42916e-07 0.000525811,-0.000719715,-0.00159327,0.00167504,0.00108361 7.44117e-05,0.000115176,0.00014386,0.000134852,0.000127912
1194 rs11637630,rs1700006,rs34138960,rs503464 0 43.5469 inf 4 -nan 1.78195e-07 1.38472e-07,2.26953e-07 -0.00109763,-0.000952542,-0.00169484,0.00156228 0.000140343,0.000125109,0.000144657,0.000136195
1195 rs1700006,rs34138960,rs503464,rs7183604 0 43.5438 inf 4 -nan 1.78186e-07 1.3697e-07,2.22583e-07 -0.000952464,-0.00169482,0.00156231,-0.0010975 0.000125109,0.000144657,0.000136195,0.000140343
1196 rs113352275,rs503464,rs57064725 0 41.1433 inf 3 -nan 1.60754e-07 1.23376e-07,2.04806e-07 0.00105394,0.00142927,-0.00231817 0.000127287,0.00012183,0.000159955
1197 rs11636605,rs1700006,rs34138960,rs4887072,rs503464 0 45.7961 inf 5 0 1.96175e-07 1.54083e-07,2.41331e-07 0.000657755,-0.000562578,-0.00155261,0.000946077,0.00174793 8.22297e-05,0.00010589,0.000143609,0.000112303,0.000133532
1198 rs11636605,rs34138960,rs503464,rs667282,rs9920506 0 45.6746 inf 5 0 2.15213e-07 1.70651e-07,2.66882e-07 0.00112744,-0.00181863,0.00157484,0.000683642,-0.000815918 0.000107518,0.000143517,0.00013662,0.000113945,0.000100684
1199 rs11636605,rs12440014,rs1700006,rs34138960,rs503464 0 45.6642 inf 5 0 1.95761e-07 1.51719e-07,2.43522e-07 0.000755725,0.000929022,-0.000380344,-0.0016311,0.00174666 8.94959e-05,0.000110749,9.82514e-05,0.000144252,0.000133559
1200 rs1700006,rs34138960,rs503464,rs7177514 0 43.1669 inf 4 -nan 1.77027e-07 1.37895e-07,2.2313e-07 -0.000946894,-0.001669,0.00157725,0.00105758 0.000125448,0.000144269,0.000135834,0.000137139
1201 rs1700006,rs34138960,rs503464,rs8043009 0 43.118 inf 4 -nan 1.76872e-07 1.36777e-07,2.23679e-07 -0.000945626,-0.00166875,0.00157773,0.00105558 0.000125448,0.000144269,0.000135834,0.000137139
1202 rs11636605,rs1700006,rs34138960,rs503464,rs6495309 0 45.474 inf 5 0 1.95039e-07 1.53687e-07,2.37302e-07 0.000545565,-0.000666553,-0.00157785,0.00169113,0.00102607 7.56612e-05,0.000112288,0.000143754,0.000134582,0.000123241
1203 rs11636605,rs12594550,rs1700006,rs34138960,rs667282 0 45.381 inf 5 0 1.95409e-07 1.52179e-07,2.42807e-07 0.000889276,0.000724721,-0.00165449,-0.000593011,0.00251083 8.51043e-05,7.80059e-05,0.000140199,0.000101081,0.00016226
1204 rs1700006,rs34138960,rs503464,rs7359276 0 42.5931 inf 4 -nan 1.75214e-07 1.33583e-07,2.22165e-07 -0.000885736,-0.00170206,0.00157644,-0.00102425 0.000121292,0.000144899,0.000136047,0.00013586
1205 rs1700006,rs34138960,rs3743078,rs503464 0 42.5625 inf 4 -nan 1.75117e-07 1.37177e-07,2.242e-07 -0.000884981,-0.00170186,-0.00102297,0.00157675 0.000121292,0.000144899,0.00013586,0.000136047
1206 rs113352275,rs1700006,rs35212593,rs503464,rs667282 0 44.931 inf 5 0 1.91474e-07 1.47594e-07,2.38452e-07 0.00234718,-0.00312275,-0.00204815,0.000212965,0.00274096 0.000197141,0.000198597,0.000219369,0.000137732,0.000206361
1207 rs113352275,rs1700006,rs34664138,rs503464,rs667282 0 44.8144 inf 5 0 1.91104e-07 1.49878e-07,2.38813e-07 0.00234291,-0.00311998,-0.00204183,0.000211421,0.00273763 0.000197141,0.000198597,0.000219369,0.000137732,0.000206361
1208 rs113352275,rs11636605,rs503464,rs57064725,rs667282 0 44.5182 inf 5 0 1.91806e-07 1.48455e-07,2.3992e-07 0.00101014,0.000414393,0.00129939,-0.00238706,0.0005682 0.000127559,7.07371e-05,0.00013138,0.00016714,0.000112489
1209 rs113352275,rs1700006,rs503464,rs59133824,rs667282 0 44.5033 inf 5 0 1.90118e-07 1.4772e-07,2.37572e-07 0.00233146,-0.00311256,0.000207276,-0.00202488,0.00272869 0.000197141,0.000198597,0.000137732,0.000219369,0.000206361
1210 rs113352275,rs1700006,rs503464,rs59683676,rs667282 0 44.4435 inf 5 0 1.89929e-07 1.48001e-07,2.35096e-07 0.00232925,-0.00311113,0.000206475,-0.00202161,0.00272696 0.000197141,0.000198597,0.000137732,0.000219369,0.000206361
1211 rs113352275,rs1700006,rs503464,rs667282,rs905739 0 44.3578 inf 5 0 1.89657e-07 1.45366e-07,2.34064e-07 0.00232607,-0.00310907,0.000205325,0.00272448,-0.0020169 0.000197141,0.000198597,0.000137732,0.000206361,0.000219369
1212 rs11636605,rs1700006,rs34138960,rs503464,rs9920506 0 44.1744 inf 5 0 1.91359e-07 1.50083e-07,2.39754e-07 0.000928364,-0.000109825,-0.00147078,0.00181975,-0.000807551 0.000107072,9.5162e-05,0.000143595,0.00013277,0.000100967
1213 rs11072774,rs11636605,rs28681284,rs34138960,rs503464 0 44.0647 inf 5 0 1.9151e-07 1.48882e-07,2.35565e-07 0.000401768,0.000666205,0.000514112,-0.0018978,0.00178347 7.27503e-05,8.00323e-05,9.39291e-05,0.000142608,0.000132457
1214 rs11636605,rs12594550,rs1700006,rs34138960,rs503464 0 43.8144 inf 5 0 1.90689e-07 1.4632e-07,2.38033e-07 0.000605345,0.000607843,-0.000287083,-0.00158642,0.0020426 8.01686e-05,7.65837e-05,9.60984e-05,0.000143847,0.000133934
1215 rs11636605,rs12595350,rs1700006,rs34138960,rs503464 0 43.7374 inf 5 0 1.90434e-07 1.45908e-07,2.3432e-07 0.000611849,0.000607036,-0.000271119,-0.00159779,0.00203966 8.06792e-05,7.67072e-05,9.5807e-05,0.000143954,0.000133889
1216 rs11636605,rs12148319,rs1700006,rs34138960,rs503464 0 43.674 inf 5 0 1.90234e-07 1.47249e-07,2.40748e-07 0.000611041,0.000605621,-0.000270876,-0.00159758,0.00203931 8.06792e-05,7.67072e-05,9.5807e-05,0.000143954,0.000133889
1217 rs11636605,rs1700006,rs34138960,rs503464,rs7163204 0 43.6562 inf 5 0 1.90177e-07 1.50496e-07,2.34662e-07 0.000610814,-0.000270807,-0.00159752,0.00203921,0.000605223 8.06792e-05,9.5807e-05,0.000143954,0.000133889,7.67072e-05
1218 rs11636605,rs28681284,rs34138960,rs503464,rs684513 0 43.5921 inf 5 0 1.88675e-07 1.50455e-07,2.34997e-07 0.000349621,0.000198597,-0.00234087,0.00165759,0.000873011 7.06085e-05,0.000117766,0.000168724,0.000133645,0.000169977
1219 rs11636605,rs28534575,rs28681284,rs34138960,rs503464 0 43.5236 inf 5 0 1.89005e-07 1.47575e-07,2.38521e-07 0.000208787,-0.000581692,0.000824301,-0.0018538,0.00183933 8.14971e-05,0.000112244,0.000105842,0.000142632,0.000133384
1220 rs113352275,rs1700006,rs28534575,rs503464,rs667282 0 43.5105 inf 5 0 1.87902e-07 1.46053e-07,2.33873e-07 0.000862607,-0.00219252,-0.00101625,-0.00024782,0.00259903 0.000130573,0.00017386,0.00011224,0.000126937,0.000199845
1221 rs113352275,rs12440014,rs1700006,rs34138960 0 40.877 inf 4 -nan 1.70287e-07 1.30294e-07,2.12614e-07 0.00226764,0.000916036,-0.0011412,-0.00186454 0.000157692,8.76659e-05,0.000114035,0.000150776
1222 rs11636605,rs28681284,rs34138960,rs503464 0 40.5622 inf 4 -nan 1.69836e-07 1.32946e-07,2.12268e-07 0.000437623,0.00056671,-0.00187736,0.00175315 6.84981e-05,9.3445e-05,0.00014256,0.000132343
1223 rs11636605,rs12443170,rs28681284,rs34138960,rs503464 0 42.7078 inf 5 0 1.8721e-07 1.45385e-07,2.36266e-07 0.000491452,-0.000399027,0.000851177,-0.00189507,0.00174887 6.93648e-05,8.10321e-05,0.00010986,0.000142605,0.000132346
1224 rs11633958,rs11636605,rs28681284,rs34138960,rs503464 0 42.4646 inf 5 0 1.86795e-07 1.46552e-07,2.33896e-07 0.000209436,0.000402916,0.000590273,-0.00189681,0.00182816 4.30698e-05,6.88689e-05,9.35706e-05,0.000142616,0.000133239
1225 rs11636605,rs12595350,rs1700006,rs503464,rs667282 0 41.9658 inf 5 0 1.84617e-07 1.42181e-07,2.31417e-07 0.000939703,0.000724251,-0.00176065,0.000374893,0.00177291 8.61728e-05,7.83709e-05,0.000139705,9.55406e-05,0.000165511
1226 rs11636605,rs28681284,rs34138960,rs4887072,rs503464 0 41.9109 inf 5 0 1.83863e-07 1.43406e-07,2.29958e-07 0.000637798,0.000342202,-0.00189878,0.000504793,0.00167904 8.22135e-05,0.000106452,0.000142642,0.000114652,0.000133409
1227 rs11636605,rs12593950,rs28681284,rs34138960,rs503464 0 41.8929 inf 5 0 1.8378e-07 1.42964e-07,2.27983e-07 0.000637639,0.000512684,0.000325196,-0.00189243,0.00168031 8.22719e-05,0.000116807,0.000108442,0.000142601,0.00013338
1228 rs11636605,rs12148319,rs1700006,rs503464,rs667282 0 41.8903 inf 5 0 1.84377e-07 1.41137e-07,2.29761e-07 0.00093877,0.000722774,-0.00175993,0.000374882,0.00177222 8.61728e-05,7.83709e-05,0.000139705,9.55406e-05,0.000165511
1229 rs11636605,rs1700006,rs503464,rs667282,rs7163204 0 41.869 inf 5 0 1.8431e-07 1.42043e-07,2.30752e-07 0.000938507,-0.00175972,0.000374879,0.00177203,0.000722358 8.61728e-05,0.000139705,9.55406e-05,0.000165511,7.83709e-05
1230 rs11636605,rs12595350,rs34138960,rs503464,rs667282 0 41.7367 inf 5 0 2.13898e-07 1.69225e-07,2.64095e-07 0.000853147,0.000607846,-0.00205471,0.00174608,0.000740807 8.53217e-05,7.61242e-05,0.000144792,0.000137181,0.000114165
1231 rs11636605,rs12148319,rs34138960,rs503464,rs667282 0 41.6788 inf 5 0 2.13697e-07 1.69979e-07,2.67755e-07 0.000852268,0.000606452,-0.00205433,0.00174582,0.000740677 8.53217e-05,7.61242e-05,0.000144792,0.000137181,0.000114165
1232 rs113352275,rs1700006,rs3813570,rs503464,rs667282 0 41.6643 inf 5 0 1.81212e-07 1.4115e-07,2.29344e-07 0.00214372,-0.00299063,-0.001745,0.000136478,0.00258031 0.000190204,0.000195723,0.000205284,0.000136325,0.000202241
1233 rs11636605,rs34138960,rs503464,rs667282,rs7163204 0 41.6625 inf 5 0 2.1364e-07 1.67867e-07,2.64565e-07 0.000852021,-0.00205422,0.00174575,0.000740641,0.00060606 8.53217e-05,0.000144792,0.000137181,0.000114165,7.61242e-05
1234 rs11636605,rs12594550,rs1700006,rs503464,rs667282 0 41.6317 inf 5 0 1.83573e-07 1.39239e-07,2.30507e-07 0.000921063,0.000714061,-0.00175268,0.000396625,0.00173847 8.52695e-05,7.79637e-05,0.000139562,9.55848e-05,0.000164794
1235 rs113352275,rs1700006,rs34138960,rs576982 0 38.902 inf 4 -nan 1.62903e-07 1.26621e-07,2.0807e-07 0.00298748,-0.00223199,-0.00262712,0.00196819 0.000195985,0.00019666,0.000202053,0.000198356
1236 rs11636605,rs12594550,rs34138960,rs503464,rs667282 0 41.1744 inf 5 0 2.11445e-07 1.6725e-07,2.6132e-07 0.00083011,0.000587046,-0.00203471,0.00175044,0.000712769 8.44491e-05,7.56645e-05,0.00014452,0.000137287,0.000114004
1237 rs11633958,rs34138960,rs503464 0 36.3706 inf 3 -nan 1.4683e-07 1.09726e-07,1.84781e-07 0.000217448,-0.00169858,0.00185621 4.26625e-05,0.000132683,0.000131008
1238 rs34138960,rs503464 0 33.9658 inf 2 -nan 1.28265e-07 9.45554e-08,1.66274e-07 -0.00170592,0.00176065 0.000132675,0.000129659
1239 rs34138960,rs503464,rs576982 0 36.3027 inf 3 -nan 1.45537e-07 1.10878e-07,1.8882e-07 -0.00144078,0.00196827,-0.000512865 0.000143247,0.000136382,0.000104472
1240 rs113352275,rs11636605,rs12440014,rs34138960,rs667282 0 40.682 inf 5 0 1.79705e-07 1.3885e-07,2.23533e-07 0.00145849,0.000793614,0.000809118,-0.00215768,0.000755943 0.000135058,8.95e-05,0.000116143,0.000164934,0.000120341
1241 rs1700006,rs34138960,rs503464,rs7170068 0 38.2476 inf 4 -nan 1.61677e-07 1.20969e-07,2.06461e-07 -0.000711205,-0.00161523,0.00165752,0.000710067 0.00011517,0.000143826,0.000134829,0.000116478
1242 rs34138960,rs503464,rs938682 0 35.8189 inf 3 -nan 1.44046e-07 1.08109e-07,1.82977e-07 -0.0014639,0.00195317,0.000475843 0.000142385,0.00013602,0.000101606
1243 rs11636605,rs16970006,rs28681284,rs34138960,rs503464 0 40.6029 inf 5 0 1.80876e-07 1.38392e-07,2.2701e-07 0.000511428,0.000304595,0.00051001,-0.001887,0.00179906 7.10919e-05,7.85292e-05,9.45815e-05,0.000142581,0.000132872
1244 rs113352275,rs11636605,rs34138960,rs667282,rs7173514 0 40.4695 inf 5 0 1.78744e-07 1.37535e-07,2.26787e-07 0.00121125,0.000404781,-0.00260724,0.000913908,0.000981554 0.000137777,7.05993e-05,0.000185242,0.000113022,0.000142966
1245 rs34138960,rs503464,rs6495308 0 35.649 inf 3 -nan 1.43547e-07 1.06444e-07,1.84468e-07 -0.00147781,0.00194504,-0.00045599 0.00014162,0.000135701,9.90185e-05
1246 rs34138960,rs503464,rs8042059 0 35.6475 inf 3 -nan 1.43542e-07 1.00894e-07,1.86788e-07 -0.00147785,0.00194501,-0.000455919 0.00014162,0.000135701,9.90185e-05
1247 rs11636605,rs1700006,rs28534575,rs34138960,rs667282 0 40.4334 inf 5 0 1.78768e-07 1.39807e-07,2.24153e-07 0.000122562,-0.00135551,-0.00102069,-0.0006122,0.00294314 8.16174e-05,0.000135283,0.000129489,0.00010128,0.000186843
1248 rs34138960,rs503464,rs8042374 0 35.5923 inf 3 -nan 1.43367e-07 1.05627e-07,1.83149e-07 -0.00147922,0.0019439,-0.000453176 0.00014162,0.000135701,9.90185e-05
1249 rs11636605,rs34138960,rs503464 0 35.5358 inf 3 -nan 1.43839e-07 1.05777e-07,1.87329e-07 0.000300807,-0.00159562,0.00185567 6.46765e-05,0.000134778,0.000131259
1250 rs34138960,rs3825845,rs503464 0 35.5211 inf 3 -nan 1.43179e-07 1.05133e-07,1.83729e-07 -0.00148976,-0.00043947,0.00193827 0.000140936,9.66576e-05,0.000135416
1251 rs34138960,rs503464,rs8042494 0 35.5126 inf 3 -nan 1.43114e-07 1.04707e-07,1.84426e-07 -0.00148122,0.00194229,-0.000449188 0.00014162,0.000135701,9.90185e-05
1252 rs12915669,rs34138960,rs503464 0 35.1385 inf 3 -nan 1.42924e-07 1.05378e-07,1.85626e-07 0.000217443,-0.00169187,0.00183869 4.82587e-05,0.000132712,0.000130811
1253 rs11636605,rs28681284,rs34138960,rs503464,rs6495309 0 39.9293 inf 5 0 1.77447e-07 1.35004e-07,2.18949e-07 0.000539512,0.00035636,-0.00190251,0.00167606,0.0004051 7.56559e-05,0.000114585,0.00014278,0.000134556,0.000127714
1254 rs11636605,rs28681284,rs34138960,rs503464,rs76912891 0 39.9107 inf 5 0 1.7873e-07 1.35405e-07,2.23662e-07 0.000503228,0.000568453,-0.00190965,0.00177876,0.000291391 7.10837e-05,9.34464e-05,0.000142866,0.000132551,8.43796e-05
1255 rs34138960,rs503464,rs637137 0 35.1018 inf 3 -nan 1.41731e-07 1.03713e-07,1.78372e-07 -0.00147318,0.0019429,-0.000450188 0.000143247,0.000136382,0.000104472
1256 rs1711731,rs34138960,rs503464 0 35.0681 inf 3 -nan 1.41848e-07 1.02834e-07,1.81546e-07 0.000395738,-0.00194405,0.00165848 9.14181e-05,0.000143627,0.00013179
1257 rs11636605,rs12443170,rs34138960,rs503464,rs667282 0 39.8129 inf 5 0 1.79493e-07 1.37678e-07,2.25325e-07 0.000505065,-0.000278941,-0.00187946,0.00160487,0.000868541 7.11751e-05,7.5196e-05,0.000143282,0.000136635,0.000124312
1258 rs113352275,rs11636605,rs12443170,rs34138960,rs667282 0 39.7599 inf 5 0 1.7771e-07 1.35171e-07,2.224e-07 0.00160672,0.000471511,-0.000519472,-0.0022266,0.00143871 0.000138095,7.1173e-05,7.68985e-05,0.000166676,0.000120583
1259 rs113352275,rs11636605,rs28534575,rs34138960,rs667282 0 39.6769 inf 5 0 1.76384e-07 1.35065e-07,2.24444e-07 0.00133207,0.0001398,-0.000858122,-0.00199531,0.00172996 0.000135299,8.15982e-05,0.000129798,0.000163588,0.000145251
1260 rs11636605,rs28681284,rs34138960,rs503464,rs569207 0 39.6454 inf 5 0 1.76345e-07 1.35341e-07,2.18671e-07 0.000490201,0.000352751,-0.00195082,0.00165404,0.000421783 7.08433e-05,0.000118926,0.00014478,0.000136659,0.000145015
1261 rs1700006,rs34138960,rs503464,rs6495309 0 37.2429 inf 4 -nan 1.58573e-07 1.20532e-07,2.01081e-07 -0.000656723,-0.00160251,0.00167571,0.000630693 0.00011228,0.000143713,0.000134566,0.000110371
1262 rs11636605,rs1700006,rs34138960,rs667282,rs7173514 0 39.6123 inf 5 0 1.76028e-07 1.31494e-07,2.17341e-07 0.000434985,-0.00116803,-0.0014216,0.00183665,0.00107678 7.05283e-05,0.000136391,0.000152462,0.000162932,0.000141207
1263 rs28681284,rs34138960,rs503464 0 34.8012 inf 3 -nan 1.4106e-07 1.0384e-07,1.80001e-07 0.000370088,-0.00192266,0.00166548 8.82316e-05,0.000142383,0.00013163
1264 rs11636605,rs2456020,rs28681284,rs34138960,rs503464 0 39.5935 inf 5 0 1.76223e-07 1.36105e-07,2.22377e-07 0.000485611,0.00040343,0.00036901,-0.00195436,0.0016565 7.04983e-05,0.00014018,0.000115978,0.000145048,0.000136537
1265 rs11636605,rs1700006,rs34138960,rs667282,rs9920506 0 39.5858 inf 5 0 1.76597e-07 1.35725e-07,2.23341e-07 0.00107352,-0.0011915,-0.000536074,0.00204141,-0.000777033 0.000107875,0.000135998,0.000100995,0.000158253,0.000101182
1266 rs11636605,rs1700006,rs503464,rs667282,rs684513 0 39.5721 inf 5 0 1.75807e-07 1.36209e-07,2.25783e-07 0.000448651,-0.00254983,-0.000460134,0.00205116,0.00137335 7.06411e-05,0.000190029,0.000136408,0.000176792,0.00016118
1267 rs28534575,rs34138960,rs503464 0 34.7721 inf 3 -nan 1.41095e-07 1.0397e-07,1.82626e-07 -0.000330356,-0.00155921,0.00188828 7.86478e-05,0.000137196,0.000133171
1268 rs11636605,rs12915669,rs28681284,rs34138960,rs503464 0 39.5506 inf 5 0 1.77397e-07 1.34725e-07,2.22824e-07 0.000335011,0.000173224,0.000591829,-0.0019185,0.00177644 7.5803e-05,5.48092e-05,9.37824e-05,0.000143153,0.000132548
1269 rs11636605,rs28681284,rs34138960,rs503464,rs7170068 0 39.5466 inf 5 0 1.76167e-07 1.32837e-07,2.20533e-07 0.000520844,0.000358569,-0.00190501,0.00167864,0.000382348 7.44076e-05,0.000118384,0.000142886,0.000134876,0.000133515
1270 rs34138960,rs4887069,rs503464 0 34.6801 inf 3 -nan 1.40573e-07 1.04509e-07,1.81538e-07 -0.00151705,-0.000376141,0.00190872 0.000140411,9.1536e-05,0.000134573
1271 rs11636605,rs28681284,rs34138960,rs4886580,rs503464 0 39.4266 inf 5 0 1.77221e-07 1.36091e-07,2.23485e-07 0.000476223,0.000578628,-0.0018926,-0.000126644,0.00173742 6.96066e-05,9.35231e-05,0.000142643,4.05947e-05,0.000132439
1272 rs11636605,rs28681284,rs34138960,rs4886579,rs503464 0 39.4097 inf 5 0 1.77163e-07 1.33549e-07,2.25165e-07 0.000477245,0.000577781,-0.00189236,-0.000126548,0.0017378 6.96757e-05,9.3513e-05,0.000142641,4.07403e-05,0.000132435
1273 rs11636605,rs1996371,rs28681284,rs34138960,rs503464 0 39.3893 inf 5 0 1.77093e-07 1.37107e-07,2.22445e-07 0.0004767,-0.000126179,0.000577611,-0.00189283,0.00173649 6.96559e-05,4.08378e-05,9.35116e-05,0.000142647,0.000132453
1274 rs11636605,rs11639372,rs28681284,rs34138960,rs503464 0 39.3683 inf 5 0 1.77037e-07 1.36913e-07,2.23693e-07 0.000476894,-0.000124679,0.000575676,-0.00188964,0.00173903 6.96771e-05,4.05236e-05,9.34904e-05,0.000142615,0.000132423
1275 rs11636605,rs12899135,rs28681284,rs34138960,rs503464 0 39.364 inf 5 0 1.77013e-07 1.36468e-07,2.21909e-07 0.000476461,-0.000125408,0.000577544,-0.00189274,0.00173659 6.96559e-05,4.08378e-05,9.35116e-05,0.000142647,0.000132453
1276 rs11636605,rs12901913,rs28681284,rs34138960,rs503464 0 39.3466 inf 5 0 1.76973e-07 1.37765e-07,2.21604e-07 0.000474422,-0.00012384,0.000577132,-0.00189139,0.00173854 6.95447e-05,4.04521e-05,9.3507e-05,0.000142633,0.000132429
1277 rs11636605,rs28681284,rs34138960,rs503464,rs7359276 0 39.325 inf 5 0 1.75318e-07 1.35061e-07,2.22316e-07 0.000485053,0.000354006,-0.00193349,0.00166727,-0.000386075 7.08159e-05,0.000123394,0.000144137,0.000136284,0.000146272
1278 rs11636605,rs11637630,rs28681284,rs34138960,rs503464 0 39.3154 inf 5 0 1.75234e-07 1.31864e-07,2.21517e-07 0.000488902,-0.000398865,0.000340123,-0.00192872,0.00166624 7.12469e-05,0.000152451,0.000127406,0.000143905,0.000136448
1279 rs11636605,rs28681284,rs34138960,rs4887077,rs503464 0 39.3152 inf 5 0 1.76873e-07 1.35716e-07,2.20892e-07 0.000474137,0.000577051,-0.00189128,-0.000122881,0.00173866 6.95447e-05,9.3507e-05,0.000142633,4.04521e-05,0.000132429
1280 rs11636605,rs28681284,rs34138960,rs503464,rs7183604 0 39.3143 inf 5 0 1.75231e-07 1.3672e-07,2.23622e-07 0.000488883,0.000340208,-0.0019287,0.00166628,-0.000398715 7.12469e-05,0.000127406,0.000143905,0.000136448,0.000152451
1281 rs11636605,rs28681284,rs34138960,rs3743078,rs503464 0 39.3135 inf 5 0 1.75281e-07 1.33279e-07,2.1901e-07 0.000484872,0.000354818,-0.00193328,-0.000384601,0.0016676 7.08159e-05,0.000123394,0.000144137,0.000146272,0.000136284
1282 rs11636605,rs143527274,rs28681284,rs34138960,rs503464 0 39.2835 inf 5 0 1.7678e-07 1.35302e-07,2.22136e-07 0.000478334,0.000355874,0.000545889,-0.00188466,0.0017703 6.9816e-05,0.000118025,9.36998e-05,0.00014258,0.000132465
1283 rs11634351,rs11636605,rs28681284,rs34138960,rs503464 0 39.2722 inf 5 0 1.76724e-07 1.37264e-07,2.22712e-07 -0.000122563,0.000475126,0.000576974,-0.00189246,0.0017374 4.0831e-05,6.96281e-05,9.35076e-05,0.000142648,0.000132447
1284 rs11633178,rs11636605,rs28681284,rs34138960,rs503464 0 39.2674 inf 5 0 1.76709e-07 1.35655e-07,2.23919e-07 -0.000122412,0.00047508,0.000576961,-0.00189244,0.00173742 4.0831e-05,6.96281e-05,9.35076e-05,0.000142648,0.000132447
1285 rs28669908,rs34138960,rs503464 0 34.4469 inf 3 -nan 1.39964e-07 1.01936e-07,1.81202e-07 0.000348442,-0.00190563,0.00167061 8.71071e-05,0.000141758,0.000131599
1286 rs11636605,rs28681284,rs34138960,rs503464,rs7177514 0 39.2151 inf 5 0 1.74887e-07 1.37239e-07,2.17153e-07 0.000492147,0.00032972,-0.0019152,0.00167237,0.000393073 7.18386e-05,0.000132621,0.000143349,0.000136175,0.000156089
1287 rs11636605,rs28681284,rs34138960,rs503464,rs8043009 0 39.1969 inf 5 0 1.7483e-07 1.32791e-07,2.19456e-07 0.000491787,0.000331286,-0.00191495,0.0016729,0.000390476 7.18386e-05,0.000132621,0.000143349,0.000136175,0.000156089
1288 rs11636605,rs28681284,rs34138960,rs503464,rs8043123 0 39.1956 inf 5 0 1.76356e-07 1.34513e-07,2.20355e-07 0.000514953,0.000535856,-0.00186421,0.00176435,0.000150059 7.34674e-05,9.4044e-05,0.000142631,0.000132399,5.15412e-05
1289 rs11636605,rs28681284,rs34138960,rs503464,rs55988292 0 39.1655 inf 5 0 1.76345e-07 1.35685e-07,2.25107e-07 0.000486664,0.000571506,-0.0018775,0.00173027,-0.000122326 7.05427e-05,9.34596e-05,0.00014256,0.000132577,4.20573e-05
1290 rs11072774,rs11636605,rs1700006,rs503464,rs667282 0 39.1294 inf 5 0 1.75627e-07 1.31745e-07,2.17159e-07 0.000638038,0.000891929,-0.00171033,0.000291187,0.00178802 7.50181e-05,8.54147e-05,0.000139016,9.59809e-05,0.000166654
1291 rs11072787,rs11636605,rs28681284,rs34138960,rs503464 0 39.0885 inf 5 0 1.76019e-07 1.36982e-07,2.19258e-07 0.000144845,0.000511958,0.000539246,-0.00186744,0.00176356 5.12551e-05,7.3375e-05,9.3949e-05,0.000142603,0.000132394
1292 rs11636605,rs2036527,rs28681284,rs34138960,rs503464 0 39.0487 inf 5 0 1.75958e-07 1.35351e-07,2.23229e-07 0.000422874,0.000121321,0.000571195,-0.00187907,0.00180241 6.86988e-05,4.31693e-05,9.34586e-05,0.000142561,0.000133499
1293 rs11636605,rs28681284,rs34138960,rs503464,rs8032552 0 39.0186 inf 5 0 1.75796e-07 1.3312e-07,2.23994e-07 0.000511141,0.000537377,-0.00186486,0.00176379,0.000142661 7.34674e-05,9.4044e-05,0.000142631,0.000132399,5.15412e-05
1294 rs11636605,rs17486278,rs28681284,rs34138960,rs503464 0 39.0131 inf 5 0 1.75855e-07 1.35042e-07,2.20661e-07 0.000417564,0.000119879,0.000580162,-0.00188847,0.00179646 6.88761e-05,4.30682e-05,9.35699e-05,0.000142615,0.000133255
1295 rs11636605,rs28681284,rs34138960,rs503464,rs57260218 0 38.9939 inf 5 0 1.75717e-07 1.34867e-07,2.20856e-07 0.000510594,0.000537596,-0.00186495,0.00176371,0.0001416 7.34674e-05,9.4044e-05,0.000142631,0.000132399,5.15412e-05
1296 rs11636605,rs1700006,rs28395178,rs34138960,rs667282 0 38.99 inf 5 0 1.73886e-07 1.34644e-07,2.20855e-07 0.000424275,-0.00225285,0.00122955,-0.00147471,0.00281225 7.05759e-05,0.000185698,0.000165736,0.000160359,0.000180989
1297 rs113718125,rs11636605,rs28681284,rs34138960,rs503464 0 38.9846 inf 5 0 1.75896e-07 1.36878e-07,2.23188e-07 0.000352621,0.000468504,0.000597593,-0.00190548,0.00177394 0.000126202,6.9384e-05,9.40964e-05,0.000142914,0.000132552
1298 rs11636605,rs140330585,rs28681284,rs34138960,rs503464 0 38.9384 inf 5 0 1.75619e-07 1.34676e-07,2.23138e-07 0.000418014,0.00011719,0.00057986,-0.00188822,0.00179549 6.88761e-05,4.30682e-05,9.35699e-05,0.000142615,0.000133255
1299 rs11636605,rs28681284,rs34138960,rs503464,rs7172118 0 38.9233 inf 5 0 1.75571e-07 1.35985e-07,2.21571e-07 0.000418106,0.000579798,-0.00188817,0.00179529,0.000116637 6.88761e-05,9.35699e-05,0.000142615,0.000133255,4.30682e-05
1300 rs11636605,rs28681284,rs34138960,rs503464,rs56390833 0 38.9214 inf 5 0 1.75565e-07 1.3606e-07,2.23559e-07 0.000418179,0.000579802,-0.00188817,0.00179514,0.000116576 6.88737e-05,9.35701e-05,0.000142615,0.000133249,4.30684e-05
1301 rs11636605,rs12902294,rs28681284,rs34138960,rs503464 0 38.8902 inf 5 0 1.75324e-07 1.34437e-07,2.19416e-07 0.000523816,-0.000145321,0.000539586,-0.00185153,0.00175385 7.5875e-05,5.50225e-05,9.40077e-05,0.000142894,0.000132343
1302 rs11636605,rs12901971,rs28681284,rs34138960,rs503464 0 38.8827 inf 5 0 1.753e-07 1.34055e-07,2.20117e-07 0.000523603,-0.000144962,0.000539653,-0.0018516,0.00175385 7.5875e-05,5.50225e-05,9.40077e-05,0.000142894,0.000132343
1303 rs11636605,rs28681284,rs34138960,rs503464,rs8023822 0 38.8502 inf 5 0 1.75193e-07 1.34716e-07,2.20052e-07 0.000523071,0.000540447,-0.00185139,0.00175253,-0.000144613 7.59465e-05,9.39873e-05,0.000142908,0.000132343,5.55124e-05
1304 rs2456020,rs34138960,rs503464 0 34.0118 inf 3 -nan 1.38275e-07 1.05105e-07,1.76347e-07 0.000384038,-0.00190618,0.00160583 0.000104343,0.0001434,0.000136313
1305 rs34138960,rs503464,rs569207 0 34.0076 inf 3 -nan 1.38264e-07 1.03908e-07,1.76473e-07 -0.00190458,0.00160509,0.000384279 0.000143247,0.000136382,0.000104472
1306 rs11072774,rs11636605,rs1700006,rs34138960,rs503464 0 38.7828 inf 5 0 1.74745e-07 1.34742e-07,2.17991e-07 0.00045894,0.000528395,-0.000225529,-0.00153166,0.00192245 7.27229e-05,7.95582e-05,9.5351e-05,0.00014356,0.000132616
1307 rs11636605,rs16969968,rs28681284,rs34138960,rs503464 0 38.7748 inf 5 0 1.75103e-07 1.3714e-07,2.19739e-07 0.000418332,0.000110867,0.000582256,-0.00189065,0.0017921 6.8905e-05,4.29769e-05,9.36391e-05,0.000142653,0.000133202
1308 rs11636605,rs28681284,rs34138960,rs503464,rs8043105 0 38.7734 inf 5 0 1.75105e-07 1.29521e-07,2.20703e-07 0.000473583,0.000547364,-0.00189506,0.00176566,0.000259874 6.99013e-05,9.37453e-05,0.000142724,0.000132432,0.000100711
1309 rs34138960,rs503464,rs667282 0 33.9606 inf 3 -nan 1.38115e-07 1.00568e-07,1.76889e-07 -0.00190299,0.00160634,0.000381195 0.000143247,0.000136382,0.000104472
1310 rs11636605,rs28681284,rs34138960,rs503464,rs8192482 0 38.7444 inf 5 0 1.75007e-07 1.35945e-07,2.19832e-07 0.000418536,0.000582091,-0.00189051,0.00179169,0.000109695 6.8905e-05,9.36391e-05,0.000142653,0.000133202,4.29769e-05
1311 rs11636605,rs12324203,rs28681284,rs34138960,rs503464 0 38.7207 inf 5 0 1.74938e-07 1.3371e-07,2.22242e-07 0.00047292,0.000255087,0.00054772,-0.00189473,0.00176543 6.99013e-05,0.000100711,9.37453e-05,0.000142724,0.000132432
1312 rs11636605,rs28681284,rs34138960,rs503464,rs74634068 0 38.7037 inf 5 0 1.74885e-07 1.3379e-07,2.16538e-07 0.000472705,0.000547836,-0.00189462,0.00176535,0.000253533 6.99013e-05,9.37453e-05,0.000142724,0.000132432,0.000100711
1313 rs11636605,rs17487223,rs28681284,rs34138960,rs503464 0 38.6938 inf 5 0 1.74849e-07 1.31576e-07,2.17212e-07 0.000408668,0.000106286,0.000577363,-0.00189652,0.00179108 6.94648e-05,4.23919e-05,9.35416e-05,0.000142764,0.000133205
1314 rs11636605,rs28681284,rs2869548,rs34138960,rs503464 0 38.665 inf 5 0 1.74758e-07 1.32394e-07,2.20359e-07 0.000408975,0.00057725,0.000105158,-0.00189632,0.00179067 6.94648e-05,9.35416e-05,4.23919e-05,0.000142764,0.000133205
1315 rs34138960,rs503464,rs7359276 0 33.8582 inf 3 -nan 1.37831e-07 1.01425e-07,1.78052e-07 -0.0018929,0.00161383,-0.000364402 0.000142523,0.000135951,0.000101456
1316 rs34138960,rs3743078,rs503464 0 33.8473 inf 3 -nan 1.37796e-07 1.01332e-07,1.78305e-07 -0.00189253,-0.000363693,0.00161412 0.000142523,0.000101456,0.000135951
1317 rs11636605,rs28681284,rs34138960,rs503464,rs56219480 0 38.6112 inf 5 0 1.74567e-07 1.31977e-07,2.17308e-07 0.000474638,0.000652299,-0.00187589,0.00174197,-0.00023613 7.01795e-05,9.98937e-05,0.000142561,0.000132423,9.74148e-05
1318 rs11637630,rs34138960,rs503464 0 33.7905 inf 3 -nan 1.37618e-07 1.02185e-07,1.78233e-07 -0.000360542,-0.00188929,0.00161479 0.000101606,0.000142385,0.00013602
1319 rs34138960,rs503464,rs7183604 0 33.7895 inf 3 -nan 1.37615e-07 9.93499e-08,1.79166e-07 -0.00188926,0.00161481,-0.000360475 0.000142385,0.00013602,0.000101606
1320 rs11636605,rs28681284,rs34138960,rs503464,rs667282 0 38.5468 inf 5 0 1.76182e-07 1.34913e-07,2.21001e-07 0.000489461,0.000355765,-0.00194979,0.00165543,0.000415841 7.08433e-05,0.000118926,0.00014478,0.000136659,0.000145015
1321 rs11636605,rs28681284,rs34138960,rs4887074,rs503464 0 38.5155 inf 5 0 1.7412e-07 1.3251e-07,2.1971e-07 0.000510056,0.00054688,-0.00184827,-0.000124302,0.00173698 7.5471e-05,9.38468e-05,0.000143126,5.43734e-05,0.000132532
1322 rs11636605,rs12912524,rs28681284,rs34138960,rs503464 0 38.5116 inf 5 0 1.74108e-07 1.31959e-07,2.1953e-07 0.000509931,-0.000124088,0.000546914,-0.00184832,0.001737 7.5471e-05,5.43734e-05,9.38468e-05,0.000143126,0.000132532
1323 rs113413210,rs11636605,rs28681284,rs34138960,rs503464 0 38.484 inf 5 0 1.74309e-07 1.3481e-07,2.20569e-07 0.000296006,0.000463546,0.000592635,-0.00190096,0.0017706 0.000126202,6.9384e-05,9.40964e-05,0.000142914,0.000132552
1324 rs11636605,rs148945620,rs28681284,rs34138960,rs503464 0 38.4829 inf 5 0 1.74304e-07 1.29985e-07,2.20304e-07 0.000464799,0.000333897,0.000592533,-0.00189724,0.001772 6.94723e-05,0.000142446,9.40922e-05,0.000142812,0.000132587
1325 rs11072774,rs11636605,rs34138960,rs503464,rs667282 0 38.4821 inf 5 0 2.01676e-07 1.59824e-07,2.48312e-07 0.00049363,0.000786645,-0.00197962,0.00163083,0.000766376 7.27836e-05,8.46008e-05,0.000143911,0.000136437,0.000114587
1326 rs11636605,rs28681284,rs34138960,rs503464,rs77163824 0 38.4418 inf 5 0 1.74055e-07 1.35193e-07,2.2011e-07 0.000469191,0.000549726,-0.00189289,0.00176413,0.000228137 6.99013e-05,9.37453e-05,0.000142724,0.000132432,0.000100711
1327 rs1158778,rs11636605,rs28681284,rs34138960,rs503464 0 38.441 inf 5 0 1.74173e-07 1.34821e-07,2.19778e-07 0.000290633,0.000463075,0.000592164,-0.00190053,0.00177029 0.000126202,6.9384e-05,9.40964e-05,0.000142914,0.000132552
1328 rs11636605,rs28681284,rs34138960,rs503464,rs74024423 0 38.4282 inf 5 0 1.74132e-07 1.33477e-07,2.22517e-07 0.000462933,0.000592021,-0.0019004,0.00177019,0.000289006 6.9384e-05,9.40964e-05,0.000142914,0.000132552,0.000126202
1329 rs34138960,rs503464,rs7177514 0 33.6254 inf 3 -nan 1.37134e-07 9.8874e-08,1.79866e-07 -0.00187671,0.0016226,0.000341406 0.00014162,0.000135701,9.90185e-05
1330 rs34138960,rs503464,rs8043009 0 33.6096 inf 3 -nan 1.37084e-07 1.0217e-07,1.75943e-07 -0.00187618,0.00162302,0.000340362 0.00014162,0.000135701,9.90185e-05
1331 rs11636605,rs28681284,rs34138960,rs503464,rs6495315 0 38.3922 inf 5 0 1.74018e-07 1.36033e-07,2.15172e-07 0.000462531,0.000591619,-0.00190004,0.00176992,0.000284413 6.9384e-05,9.40964e-05,0.000142914,0.000132552,0.000126202
1332 rs11636605,rs117089103,rs28681284,rs34138960,rs503464 0 38.379 inf 5 0 1.73975e-07 1.30802e-07,2.17512e-07 0.000463588,0.000319014,0.000591382,-0.00189635,0.00177116 6.94723e-05,0.000142446,9.40922e-05,0.000142812,0.000132587
1333 rs11636605,rs28681284,rs34138960,rs503464,rs73467254 0 38.3754 inf 5 0 1.73965e-07 1.30987e-07,2.20693e-07 0.000464264,0.000584453,-0.00189367,0.00177328,0.000295077 6.95263e-05,9.37813e-05,0.000142746,0.000132649,0.000131948
1334 rs11636605,rs142830525,rs28681284,rs34138960,rs503464 0 38.3685 inf 5 0 1.73942e-07 1.35448e-07,2.1924e-07 0.000463463,0.000317475,0.000591263,-0.00189626,0.00177107 6.94723e-05,0.000142446,9.40922e-05,0.000142812,0.000132587
1335 rs11636605,rs180767693,rs28681284,rs34138960,rs503464 0 38.342 inf 5 0 1.73858e-07 1.31634e-07,2.14471e-07 0.000463143,0.000313553,0.000590959,-0.00189603,0.00177085 6.94723e-05,0.000142446,9.40922e-05,0.000142812,0.000132587
1336 rs11636605,rs117832812,rs28681284,rs34138960,rs503464 0 38.2946 inf 5 0 1.73378e-07 1.31869e-07,2.20607e-07 0.000404006,-0.000167902,0.000610892,-0.00187661,0.00175557 7.04587e-05,8.24415e-05,9.59302e-05,0.00014256,0.000132348
1337 rs12594550,rs34138960,rs503464 0 33.4251 inf 3 -nan 1.37421e-07 1.03477e-07,1.74905e-07 0.000216978,-0.00180375,0.00176661 6.18546e-05,0.000135575,0.00012967
1338 rs12595350,rs34138960,rs503464 0 33.3877 inf 3 -nan 1.37295e-07 1.03163e-07,1.73343e-07 0.000215319,-0.00180462,0.00176626 6.18437e-05,0.00013567,0.000129669
1339 rs12148319,rs34138960,rs503464 0 33.3653 inf 3 -nan 1.37224e-07 1.01988e-07,1.75966e-07 0.000214399,-0.0018042,0.00176624 6.18437e-05,0.00013567,0.000129669
1340 rs34138960,rs503464,rs7163204 0 33.359 inf 3 -nan 1.37204e-07 9.99857e-08,1.7772e-07 -0.00180408,0.00176623,0.00021414 0.00013567,0.000129669,6.18437e-05
1341 rs11636605,rs12910237,rs28681284,rs34138960,rs503464 0 38.1284 inf 5 0 1.73163e-07 1.32553e-07,2.1719e-07 0.000412603,7.8464e-05,0.00058299,-0.00191091,0.00175684 6.96792e-05,4.00653e-05,9.3814e-05,0.000143585,0.000132357
1342 rs11636605,rs11857532,rs28681284,rs34138960,rs503464 0 38.0944 inf 5 0 1.73073e-07 1.34271e-07,2.18436e-07 0.000443949,-7.30405e-05,0.00057284,-0.00188183,0.00174154 6.85769e-05,3.79462e-05,9.34993e-05,0.000142578,0.00013248
1343 rs11636605,rs28681284,rs34138960,rs503464,rs72743158 0 38.0879 inf 5 0 1.72925e-07 1.33917e-07,2.17608e-07 0.00046083,0.000560158,-0.00186311,0.00172447,-7.90964e-05 6.96157e-05,9.35108e-05,0.000142763,0.000133231,4.23451e-05
1344 rs28395178,rs34138960,rs503464 0 33.2857 inf 3 -nan 1.35805e-07 1.01653e-07,1.77858e-07 -0.000387017,-0.00144387,0.00185094 0.000122655,0.000156525,0.000132779
1345 rs11636605,rs12915366,rs28681284,rs34138960,rs503464 0 38.0725 inf 5 0 1.72885e-07 1.31111e-07,2.1974e-07 0.000434637,-7.90235e-05,0.000565168,-0.00193242,0.00176977 6.8517e-05,4.26553e-05,9.34487e-05,0.000145625,0.000132647
1346 rs11636605,rs28681284,rs34138960,rs503464,rs77438700 0 37.9774 inf 5 0 1.72493e-07 1.30938e-07,2.14609e-07 0.00044475,0.000536504,-0.00189649,0.00175884,0.000143382 6.86275e-05,9.51356e-05,0.000143007,0.000132386,8.47574e-05
1347 rs11636605,rs28681284,rs34138960,rs503464,rs56117933 0 37.9722 inf 5 0 1.72636e-07 1.30729e-07,2.14359e-07 0.000439742,0.000565892,-0.0018787,0.00173135,-8.16787e-05 6.85087e-05,9.34462e-05,0.000142562,0.000132927,4.66158e-05
1348 rs11636605,rs28681284,rs34138960,rs4887075,rs503464 0 37.943 inf 5 0 1.72594e-07 1.31639e-07,2.17723e-07 0.000428471,0.000544065,-0.00188476,0.00012314,0.00176506 6.87009e-05,9.43525e-05,0.000142623,7.09883e-05,0.000132521
1349 rs11636605,rs28681284,rs34138960,rs503464,rs8053 0 37.9268 inf 5 0 1.72421e-07 1.32878e-07,2.17348e-07 0.000434452,0.000568009,-0.00192833,0.00176677,7.08303e-05 6.85247e-05,9.34483e-05,0.000145826,0.000132597,4.26521e-05
1350 rs11636605,rs12905641,rs28681284,rs34138960,rs503464 0 37.911 inf 5 0 1.72478e-07 1.29713e-07,2.19836e-07 0.000415763,6.80052e-05,0.000577857,-0.00190076,0.00175163 6.97153e-05,4.0351e-05,9.36788e-05,0.000143234,0.000132346
1351 rs11636605,rs28681284,rs34138960,rs34694149,rs503464 0 37.909 inf 5 0 1.72472e-07 1.31579e-07,2.18075e-07 0.000415798,0.000577839,-0.00190073,6.78954e-05,0.00175164 6.97153e-05,9.36788e-05,0.000143234,4.0351e-05,0.000132346
1352 rs11636605,rs28681284,rs34138960,rs503464,rs61630816 0 37.9079 inf 5 0 1.72468e-07 1.30481e-07,2.14462e-07 0.000415817,0.00057783,-0.00190071,0.00175164,6.78361e-05 6.97153e-05,9.36788e-05,0.000143234,0.000132346,4.0351e-05
1353 rs11636605,rs28681284,rs34138960,rs503464,rs72740964 0 37.9035 inf 5 0 1.7234e-07 1.34296e-07,2.13683e-07 0.000449257,0.000558843,-0.00187086,0.00172801,-6.99813e-05 6.88713e-05,9.35703e-05,0.000142616,0.000133244,4.3069e-05
1354 rs11636605,rs28681284,rs34138960,rs503464,rs7164030 0 37.9003 inf 5 0 1.72351e-07 1.3079e-07,2.16844e-07 0.000433216,0.000569176,-0.00192713,0.00176634,6.86862e-05 6.85514e-05,9.34573e-05,0.000145796,0.000132591,4.21532e-05
1355 rs11636605,rs28681284,rs34138960,rs503464,rs951266 0 37.8932 inf 5 0 1.72306e-07 1.31157e-07,2.15901e-07 0.000449222,0.000558931,-0.00187093,0.0017281,-6.93188e-05 6.88761e-05,9.35699e-05,0.000142615,0.000133255,4.30682e-05
1356 rs11636605,rs17486195,rs28681284,rs34138960,rs503464 0 37.8907 inf 5 0 1.72298e-07 1.30967e-07,2.15877e-07 0.000449196,-6.91661e-05,0.000558948,-0.00187095,0.00172816 6.88761e-05,4.30682e-05,9.35699e-05,0.000142615,0.000133255
1357 rs11636605,rs28681284,rs34138960,rs503464,rs922691 0 37.8878 inf 5 0 1.72404e-07 1.33528e-07,2.21227e-07 0.000416157,0.000577791,-0.00190051,0.00175264,6.63986e-05 6.97178e-05,9.36851e-05,0.000143246,0.000132343,4.01638e-05
1358 rs11636605,rs28681284,rs34138960,rs503464,rs7180002 0 37.8855 inf 5 0 1.72282e-07 1.32206e-07,2.16253e-07 0.000449142,0.000558985,-0.00187098,0.00172827,-6.8842e-05 6.88761e-05,9.35699e-05,0.000142615,0.000133255,4.30682e-05
1359 rs11636605,rs28681284,rs34138960,rs3813571,rs503464 0 37.884 inf 5 0 1.72286e-07 1.33721e-07,2.15635e-07 0.000434568,0.000567962,-0.00192647,-6.8253e-05,0.00176628 6.85247e-05,9.34483e-05,0.000145826,4.26521e-05,0.000132597
1360 rs11636605,rs28681284,rs34138960,rs503464,rs6495312 0 37.8828 inf 5 0 1.72402e-07 1.3231e-07,2.18797e-07 0.00042773,0.000544597,-0.00188454,0.00176427,0.000117391 6.87592e-05,9.43985e-05,0.000142626,0.000132514,7.10485e-05
1361 rs11636605,rs17487514,rs28681284,rs34138960,rs503464 0 37.8806 inf 5 0 1.72372e-07 1.34632e-07,2.16269e-07 0.000454509,-7.01058e-05,0.000575681,-0.00187079,0.00173547 6.92686e-05,4.27757e-05,9.36052e-05,0.000142616,0.000132782
1362 rs11636605,rs28681284,rs34138960,rs503464,rs72740955 0 37.8764 inf 5 0 1.72244e-07 1.32319e-07,2.16089e-07 0.00044592,0.000564186,-0.00187639,0.00172544,-6.82498e-05 6.86988e-05,9.34586e-05,0.000142561,0.000133499,4.31693e-05
1363 rs11636605,rs28681284,rs34138960,rs503464,rs58365910 0 37.8763 inf 5 0 1.72243e-07 1.30829e-07,2.14535e-07 0.000445926,0.00056418,-0.00187639,0.00172536,-6.82308e-05 6.86992e-05,9.34587e-05,0.000142561,0.000133505,4.31704e-05
1364 rs11636605,rs28681284,rs34138960,rs503464,rs7178007 0 37.872 inf 5 0 1.72354e-07 1.27145e-07,2.18864e-07 0.000416466,0.000577499,-0.00190001,0.00175168,6.58191e-05 6.97153e-05,9.36788e-05,0.000143234,0.000132346,4.0351e-05
1365 rs11636605,rs28681284,rs2869544,rs34138960,rs503464 0 37.8715 inf 5 0 1.72247e-07 1.3162e-07,2.17077e-07 0.000434701,0.000567942,6.7499e-05,-0.00192572,0.00176608 6.85229e-05,9.34483e-05,4.26523e-05,0.000145798,0.000132595
1366 rs11636605,rs28681284,rs34138960,rs4887063,rs503464 0 37.8698 inf 5 0 1.72241e-07 1.34958e-07,2.18069e-07 0.000434607,0.000567946,-0.00192584,6.73753e-05,0.00176611 6.85247e-05,9.34483e-05,0.000145826,4.26521e-05,0.000132597
1367 rs11636605,rs11858230,rs28681284,rs34138960,rs503464 0 37.8686 inf 5 0 1.72237e-07 1.3218e-07,2.15959e-07 0.00043461,6.73046e-05,0.000567944,-0.00192579,0.0017661 6.85247e-05,4.26521e-05,9.34483e-05,0.000145826,0.000132597
1368 rs11636605,rs28681284,rs34138960,rs4886572,rs503464 0 37.8674 inf 5 0 1.72233e-07 1.3203e-07,2.1807e-07 0.000434614,0.000567943,-0.00192574,6.7228e-05,0.00176608 6.85247e-05,9.34483e-05,0.000145826,4.26521e-05,0.000132597
1369 rs11636605,rs28681284,rs34138960,rs4243084,rs503464 0 37.862 inf 5 0 1.72212e-07 1.31385e-07,2.18191e-07 0.000449815,0.000560172,-0.00187018,-6.69142e-05,0.0017283 6.8939e-05,9.35382e-05,0.000142633,4.27216e-05,0.000133291
1370 rs11636605,rs28681284,rs34138960,rs503464,rs8025429 0 37.8613 inf 5 0 1.72213e-07 1.31479e-07,2.19978e-07 0.000434726,0.000567907,-0.00192525,0.0017658,6.68259e-05 6.8523e-05,9.34481e-05,0.000145798,0.000132589,4.26447e-05
1371 rs11636605,rs146009840,rs28681284,rs34138960,rs503464 0 37.8608 inf 5 0 1.72206e-07 1.32383e-07,2.17334e-07 0.000449358,-6.71906e-05,0.00055726,-0.00186926,0.00172947 6.89081e-05,4.29753e-05,9.36403e-05,0.000142654,0.000133207
1372 rs11636605,rs28681284,rs34138960,rs4887067,rs503464 0 37.8604 inf 5 0 1.72205e-07 1.31841e-07,2.14377e-07 0.000449313,0.000557289,-0.0018693,-6.7186e-05,0.00172954 6.8905e-05,9.36391e-05,0.000142653,4.29769e-05,0.000133202
1373 rs1021070,rs11636605,rs28681284,rs34138960,rs503464 0 37.8595 inf 5 0 1.72308e-07 1.31897e-07,2.15168e-07 6.39067e-05,0.000415714,0.000579846,-0.00190038,0.00174737 3.96832e-05,6.9836e-05,9.38003e-05,0.000143274,0.000132392
1374 rs1051730,rs11636605,rs28681284,rs34138960,rs503464 0 37.8574 inf 5 0 1.72193e-07 1.31303e-07,2.20091e-07 -6.69425e-05,0.000449383,0.000557319,-0.00186931,0.00172941 4.29761e-05,6.89129e-05,9.36393e-05,0.000142653,0.000133217
1375 rs11636605,rs28681284,rs34138960,rs3813572,rs503464 0 37.8572 inf 5 0 1.722e-07 1.3491e-07,2.15118e-07 0.000434737,0.000567903,-0.00192506,-6.65657e-05,0.00176575 6.8523e-05,9.34481e-05,0.000145798,4.26447e-05,0.000132589
1376 rs11636605,rs28681284,rs34138960,rs503464,rs58946838 0 37.8537 inf 5 0 1.72297e-07 1.32804e-07,2.16605e-07 0.000416879,0.000577475,-0.00189951,0.0017524,6.45432e-05 6.97065e-05,9.36854e-05,0.000143226,0.000132344,4.02094e-05
1377 rs11636605,rs28681284,rs34138960,rs4886571,rs503464 0 37.8515 inf 5 0 1.72182e-07 1.29326e-07,2.17629e-07 0.000434753,0.000567896,-0.00192481,6.62109e-05,0.00176568 6.8523e-05,9.34481e-05,0.000145798,4.26447e-05,0.000132589
1378 rs11636605,rs1979905,rs28681284,rs34138960,rs503464 0 37.8504 inf 5 0 1.72193e-07 1.32464e-07,2.12627e-07 0.000433411,6.56468e-05,0.000569067,-0.00192493,0.00176575 6.85514e-05,4.21532e-05,9.34573e-05,0.000145796,0.000132591
1379 rs11636605,rs12916483,rs28681284,rs34138960,rs503464 0 37.8493 inf 5 0 1.72175e-07 1.31918e-07,2.19806e-07 0.000434759,-6.60693e-05,0.000567894,-0.0019247,0.00176565 6.8523e-05,4.26447e-05,9.34481e-05,0.000145798,0.000132589
1380 rs11636605,rs28681284,rs34138960,rs503464,rs880395 0 37.848 inf 5 0 1.72185e-07 1.33801e-07,2.20664e-07 0.00043342,0.000569061,-0.00192482,0.00176573,6.54966e-05 6.85514e-05,9.34573e-05,0.000145796,0.000132591,4.21532e-05
1381 rs11636605,rs28681284,rs34138960,rs503464,rs55676755 0 37.8457 inf 5 0 1.72156e-07 1.32431e-07,2.19222e-07 0.000449252,0.000557424,-0.0018694,0.00172967,-6.6197e-05 6.89129e-05,9.36393e-05,0.000142653,0.000133217,4.29761e-05
1382 rs11636605,rs28681284,rs34138960,rs503464,rs56077333 0 37.8442 inf 5 0 1.72154e-07 1.31871e-07,2.19272e-07 0.000449142,0.000557394,-0.00186937,0.0017299,-6.61464e-05 6.89057e-05,9.36408e-05,0.000142654,0.000133202,4.29753e-05
1383 rs11636605,rs2292117,rs28681284,rs34138960,rs503464 0 37.8402 inf 5 0 1.72147e-07 1.33316e-07,2.13919e-07 0.00043469,6.55104e-05,0.000567911,-0.0019245,0.00176575 6.85247e-05,4.26521e-05,9.34483e-05,0.000145826,0.000132597
1384 rs11636605,rs1979906,rs28681284,rs34138960,rs503464 0 37.8397 inf 5 0 1.72159e-07 1.3222e-07,2.18116e-07 0.000433454,6.4978e-05,0.000569043,-0.00192445,0.00176563 6.85514e-05,4.21532e-05,9.34573e-05,0.000145796,0.000132591
1385 rs11636605,rs1317286,rs28681284,rs34138960,rs503464 0 37.8396 inf 5 0 1.72135e-07 1.31451e-07,2.17542e-07 0.000449273,-6.57565e-05,0.00055739,-0.00186933,0.00172961 6.89199e-05,4.29738e-05,9.36433e-05,0.000142656,0.000133234
1386 rs11636605,rs1504548,rs28681284,rs34138960,rs503464 0 37.8369 inf 5 0 1.7215e-07 1.31287e-07,2.13595e-07 0.000433465,6.48006e-05,0.000569036,-0.00192432,0.00176559 6.85514e-05,4.21532e-05,9.34573e-05,0.000145796,0.000132591
1387 rs11636605,rs1979907,rs28681284,rs34138960,rs503464 0 37.8355 inf 5 0 1.72145e-07 1.31397e-07,2.15617e-07 0.000433471,6.47108e-05,0.000569033,-0.00192425,0.00176557 6.85514e-05,4.21532e-05,9.34573e-05,0.000145796,0.000132591
1388 rs11636605,rs12907966,rs28681284,rs34138960,rs503464 0 37.8318 inf 5 0 1.72133e-07 1.29808e-07,2.20871e-07 0.000433486,-6.44757e-05,0.000569025,-0.00192408,0.00176553 6.85514e-05,4.21532e-05,9.34573e-05,0.000145796,0.000132591
1389 rs11636605,rs12915652,rs28681284,rs34138960,rs503464 0 37.8316 inf 5 0 1.72122e-07 1.31594e-07,2.15728e-07 0.000435167,-6.50081e-05,0.000565441,-0.00192266,0.00176682 6.8517e-05,4.26553e-05,9.34487e-05,0.000145625,0.000132647
1390 rs1700006,rs34138960,rs503464 0 33.0334 inf 3 -nan 1.35416e-07 9.82477e-08,1.74176e-07 -0.00027757,-0.00154001,0.00183225 9.0577e-05,0.000143296,0.000131747
1391 rs11636605,rs28392948,rs28681284,rs34138960,rs503464 0 37.8273 inf 5 0 1.72106e-07 1.33073e-07,2.16351e-07 0.000434728,6.46788e-05,0.000567896,-0.0019239,0.00176559 6.85247e-05,4.26521e-05,9.34483e-05,0.000145826,0.000132597
1392 rs11636605,rs28681284,rs34138960,rs41280046,rs503464 0 37.8215 inf 5 0 1.72214e-07 1.30904e-07,2.19139e-07 0.000435931,0.000568775,-0.00187805,0.000114344,0.00176202 6.85066e-05,9.34543e-05,0.00014256,7.29538e-05,0.000132464
1393 rs11636605,rs28681284,rs34138960,rs503464,rs55690619 0 37.8208 inf 5 0 1.72086e-07 1.32944e-07,2.19844e-07 0.000434746,0.000567889,-0.0019236,0.00176551,6.4262e-05 6.85247e-05,9.34483e-05,0.000145826,0.000132597,4.26521e-05
1394 rs11636605,rs28681284,rs34138960,rs503464,rs76507625 0 37.8178 inf 5 0 1.72206e-07 1.33722e-07,2.16044e-07 0.000443311,0.000558445,-0.00187687,0.00175562,-0.000121031 6.85946e-05,9.35944e-05,0.00014256,0.000132353,7.74054e-05
1395 rs11636605,rs12914385,rs28681284,rs34138960,rs503464 0 37.8007 inf 5 0 1.71986e-07 1.32998e-07,2.15011e-07 0.000448376,-6.28414e-05,0.000557203,-0.00186989,0.00172823 6.88942e-05,4.31125e-05,9.36723e-05,0.000142652,0.000133442
1396 rs11636605,rs28681284,rs34138960,rs34275594,rs503464 0 37.795 inf 5 0 1.72115e-07 1.30572e-07,2.18911e-07 0.000418733,0.000574694,-0.0018981,6.09406e-05,0.00175282 6.96151e-05,9.35924e-05,0.00014321,4.00709e-05,0.000132343
1397 rs11636605,rs28681284,rs34138960,rs503464,rs871058 0 37.7921 inf 5 0 1.72017e-07 1.33395e-07,2.13965e-07 0.00044166,0.000557625,-0.00186775,0.00178126,6.44253e-05 6.85529e-05,9.36483e-05,0.000142709,0.000133712,4.3739e-05
1398 rs11636605,rs28681284,rs34138960,rs503464,rs76474922 0 37.783 inf 5 0 1.71775e-07 1.30857e-07,2.15068e-07 0.000450381,0.000538392,-0.00188275,0.00174823,0.000108192 6.91484e-05,9.57757e-05,0.000142616,0.000132393,8.02347e-05
1399 rs112272197,rs11636605,rs28681284,rs34138960,rs503464 0 37.7736 inf 5 0 1.72065e-07 1.30533e-07,2.15569e-07 -0.000119531,0.000441037,0.000565824,-0.00187656,0.00174594 7.98593e-05,6.8536e-05,9.34469e-05,0.00014256,0.000132431
1400 rs11636605,rs28681284,rs34138960,rs503464,rs7181405 0 37.7644 inf 5 0 1.72007e-07 1.3049e-07,2.158e-07 0.000417667,0.00057879,-0.00189834,0.00174812,5.81973e-05 6.98334e-05,9.38065e-05,0.000143274,0.000132387,3.96368e-05
1401 rs112732227,rs11636605,rs28681284,rs34138960,rs503464 0 37.7393 inf 5 0 1.71952e-07 1.32966e-07,2.17276e-07 0.000103887,0.00043442,0.000567909,-0.00187817,0.00176111 7.20972e-05,6.85341e-05,9.34487e-05,0.000142561,0.000132458
1402 rs11636605,rs28681284,rs34138960,rs503464,rs75106522 0 37.6411 inf 5 0 1.7165e-07 1.29095e-07,2.13977e-07 0.00044169,0.000560686,-0.00187616,0.00175421,-0.000111163 6.85718e-05,9.35636e-05,0.000142563,0.000132346,8.68998e-05
1403 rs34138960,rs503464,rs7170068 0 32.8341 inf 3 -nan 1.34748e-07 9.74242e-08,1.74748e-07 -0.00183111,0.00165337,0.000265814 0.000139514,0.000134828,9.16059e-05
1404 rs2036527,rs34138960,rs503464 0 32.8219 inf 3 -nan 1.35565e-07 1.01862e-07,1.75033e-07 0.000133287,-0.00169898,0.00182116 4.30003e-05,0.000132694,0.00013112
1405 rs11636605,rs12594247,rs28681284,rs34138960,rs503464 0 37.6134 inf 5 0 1.71064e-07 1.28911e-07,2.18068e-07 0.000400766,-6.79693e-05,0.000580473,-0.00186808,0.00173636 8.0129e-05,7.66747e-05,9.47261e-05,0.000142943,0.000133691
1406 rs11633958,rs11636605,rs34138960,rs503464,rs667282 0 37.6049 inf 5 0 1.87423e-07 1.41864e-07,2.33979e-07 0.000216951,0.000439176,-0.00191456,0.00169951,0.000729244 4.31448e-05,7.08042e-05,0.000143369,0.000137094,0.000114296
1407 rs11636605,rs117756166,rs28681284,rs34138960,rs503464 0 37.6019 inf 5 0 1.71522e-07 1.32379e-07,2.16623e-07 0.000441656,-9.25487e-05,0.000561636,-0.0018764,0.00175266 6.85798e-05,7.68349e-05,9.35399e-05,0.000142562,0.000132344
1408 rs11636605,rs28681284,rs34138960,rs503464,rs8039449 0 37.5928 inf 5 0 1.71354e-07 1.32491e-07,2.14748e-07 0.000441969,0.000557374,-0.00187063,0.00173463,-4.65861e-05 6.86122e-05,9.38306e-05,0.000142691,0.000133412,4.2407e-05
1409 rs11636605,rs28681284,rs34138960,rs503464,rs55958997 0 37.5829 inf 5 0 1.71323e-07 1.29393e-07,2.17345e-07 0.000441886,0.000557552,-0.00187076,0.00173498,-4.56998e-05 6.86122e-05,9.38306e-05,0.000142691,0.000133412,4.2407e-05
1410 rs17487223,rs34138960,rs503464 0 32.7771 inf 3 -nan 1.3546e-07 9.89066e-08,1.7547e-07 0.000127832,-0.0017087,0.00182057 4.15713e-05,0.000132679,0.000131115
1411 rs11636605,rs1948,rs28681284,rs34138960,rs503464 0 37.569 inf 5 0 1.71334e-07 1.31865e-07,2.1539e-07 0.000446223,4.64017e-05,0.000557875,-0.0018992,0.00177293 6.89551e-05,4.27675e-05,9.37991e-05,0.000143974,0.000133593
1412 rs11636605,rs28681284,rs34138960,rs4887070,rs503464 0 37.556 inf 5 0 1.71285e-07 1.3206e-07,2.16942e-07 0.000446588,0.000556777,-0.00189594,4.45757e-05,0.0017706 6.90266e-05,9.39212e-05,0.00014365,4.23887e-05,0.00013338
1413 rs11636605,rs28681284,rs34138960,rs503464,rs8038920 0 37.555 inf 5 0 1.71348e-07 1.28875e-07,2.11195e-07 0.000423234,0.000574607,-0.00188914,0.00174611,-4.3675e-05 6.97488e-05,9.37233e-05,0.000142965,0.000132499,3.99134e-05
1414 rs11636605,rs28681284,rs34138960,rs4275821,rs503464 0 37.5509 inf 5 0 1.71252e-07 1.32798e-07,2.18103e-07 0.000440309,0.000561717,-0.00186344,-4.43949e-05,0.00176483 6.85478e-05,9.35708e-05,0.0001432,4.31363e-05,0.000132829
1415 rs11636605,rs28681284,rs34138960,rs503464,rs7173512 0 37.5465 inf 5 0 1.71238e-07 1.30138e-07,2.15332e-07 0.000440283,0.000561766,-0.00186357,0.00176471,-4.39618e-05 6.85478e-05,9.35708e-05,0.0001432,0.000132829,4.31363e-05
1416 rs2869548,rs34138960,rs503464 0 32.7425 inf 3 -nan 1.3535e-07 9.85144e-08,1.7473e-07 0.000126748,-0.00170867,0.00182006 4.15713e-05,0.000132679,0.000131115
1417 rs17486278,rs34138960,rs503464 0 32.7402 inf 3 -nan 1.35323e-07 9.64118e-08,1.76433e-07 0.000129781,-0.00170145,0.00181815 4.26557e-05,0.000132684,0.000131029
1418 rs11636605,rs28681284,rs2869546,rs34138960,rs503464 0 37.5234 inf 5 0 1.71165e-07 1.31765e-07,2.16317e-07 0.000438852,0.000552321,4.10703e-05,-0.00189331,0.00176548 6.85099e-05,9.4626e-05,4.2539e-05,0.000143514,0.000132959
1419 rs11636605,rs28681284,rs34138960,rs3829787,rs503464 0 37.5105 inf 5 0 1.71126e-07 1.29152e-07,2.16177e-07 0.000439897,0.000562241,-0.00186488,4.03703e-05,0.00176367 6.85412e-05,9.35671e-05,0.000143182,4.31578e-05,0.00013282
1420 rs11636605,rs28681284,rs2904130,rs34138960,rs503464 0 37.5089 inf 5 0 1.7113e-07 1.29529e-07,2.14751e-07 0.000445947,0.000557608,4.00319e-05,-0.00189432,0.0017692 6.90695e-05,9.39466e-05,4.26409e-05,0.0001437,0.000133443
1421 rs11636605,rs28681284,rs34138960,rs503464,rs7164665 0 37.5023 inf 5 0 1.70704e-07 1.30997e-07,2.1734e-07 0.000415377,0.000573342,-0.0018714,0.00174339,-3.92537e-05 8.11269e-05,9.43394e-05,0.000143033,0.000133709,7.67044e-05
1422 rs11636605,rs28681284,rs34138960,rs503464,rs8023462 0 37.5013 inf 5 0 1.71106e-07 1.28384e-07,2.16611e-07 0.000445786,0.000557828,-0.00189388,0.00176869,3.92005e-05 6.90708e-05,9.39427e-05,0.000143686,0.000133418,4.26224e-05
1423 rs12593950,rs1700006,rs34138960,rs503464 0 35.0957 inf 4 -nan 1.51999e-07 1.15089e-07,1.95976e-07 0.000444822,-0.000540712,-0.00158216,0.00172822 9.25515e-05,0.000105839,0.000143564,0.000133514
1424 rs11636605,rs12914008,rs28681284,rs34138960,rs503464 0 37.4905 inf 5 0 1.71177e-07 1.31292e-07,2.16438e-07 0.000439609,-0.000103519,0.000564734,-0.00187577,0.00175063 6.85284e-05,0.000106277,9.3467e-05,0.000142569,0.000132368
1425 rs34138960,rs503464,rs6495309 0 32.6925 inf 3 -nan 1.34344e-07 9.58656e-08,1.76839e-07 -0.00182016,0.00166016,0.000249201 0.000138812,0.000134539,8.90372e-05
1426 rs11636605,rs12911602,rs28681284,rs34138960,rs503464 0 37.484 inf 5 0 1.71024e-07 1.33672e-07,2.16026e-07 0.000438079,-3.59489e-05,0.000552647,-0.00189189,0.00176415 6.85001e-05,4.21485e-05,9.48885e-05,0.000143574,0.00013297
1427 rs11636605,rs28681284,rs34138960,rs503464,rs555018 0 37.4829 inf 5 0 1.71025e-07 1.30656e-07,2.16654e-07 0.000438447,0.000554209,-0.00189261,0.00176385,3.58623e-05 6.85048e-05,9.45856e-05,0.000143675,0.000132935,4.20139e-05
1428 rs11636605,rs28681284,rs34138960,rs481134,rs503464 0 37.4771 inf 5 0 1.71007e-07 1.32428e-07,2.16029e-07 0.000438384,0.000554373,-0.00189239,3.52218e-05,0.00176378 6.85041e-05,9.45968e-05,0.000143683,4.20182e-05,0.00013295
1429 rs11636605,rs12901300,rs28681284,rs34138960,rs503464 0 37.4754 inf 5 0 1.70997e-07 1.29691e-07,2.11737e-07 0.000438066,-3.49568e-05,0.000553035,-0.00189149,0.00176385 6.85001e-05,4.21485e-05,9.48885e-05,0.000143574,0.00013297
1430 rs11636605,rs28681284,rs34138960,rs503464,rs6495307 0 37.4748 inf 5 0 1.70995e-07 1.28857e-07,2.13672e-07 0.000438065,0.000553065,-0.00189146,0.00176382,-3.4881e-05 6.85001e-05,9.48885e-05,0.000143574,0.00013297,4.21485e-05
1431 rs11636605,rs28681284,rs34138960,rs3743077,rs503464 0 37.4744 inf 5 0 1.70989e-07 1.30699e-07,2.20165e-07 0.000438591,0.000552094,-0.00189048,-3.47748e-05,0.00176404 6.85082e-05,9.51213e-05,0.00014345,4.23016e-05,0.000133006
1432 rs11636605,rs28681284,rs34138960,rs503464,rs62010332 0 37.4739 inf 5 0 1.71024e-07 1.31971e-07,2.14978e-07 0.000445097,0.000558491,-0.00189263,0.00176797,-3.65143e-05 6.9056e-05,9.39403e-05,0.000143679,0.000133478,4.28004e-05
1433 rs11072784,rs11636605,rs28681284,rs34138960,rs503464 0 37.4735 inf 5 0 1.7105e-07 1.2974e-07,2.15247e-07 -4.48639e-05,0.000451159,0.000557815,-0.0018679,0.00175337 5.13123e-05,7.02259e-05,9.39971e-05,0.000142969,0.000132343
1434 rs11072783,rs11636605,rs28681284,rs34138960,rs503464 0 37.4722 inf 5 0 1.7105e-07 1.3332e-07,2.13175e-07 -4.47298e-05,0.000450804,0.000557923,-0.00186795,0.00175343 5.1145e-05,7.01366e-05,9.39836e-05,0.000142964,0.000132344
1435 rs11636605,rs12898919,rs28681284,rs34138960,rs503464 0 37.4646 inf 5 0 1.71091e-07 1.31628e-07,2.14348e-07 0.000439348,-8.48745e-05,0.000566262,-0.00187696,0.0017495 6.85244e-05,9.34856e-05,9.34463e-05,0.00014256,0.000132404
1436 rs11636605,rs28681284,rs34138960,rs503464,rs647041 0 37.4595 inf 5 0 1.70946e-07 1.33167e-07,2.15155e-07 0.000438042,0.000553786,-0.00189071,0.00176326,3.30357e-05 6.85001e-05,9.48885e-05,0.000143574,0.00013297,4.21485e-05
1437 rs140330585,rs34138960,rs503464 0 32.6593 inf 3 -nan 1.35067e-07 1.01295e-07,1.73219e-07 0.000127143,-0.00170154,0.00181698 4.26557e-05,0.000132684,0.000131029
1438 rs11636605,rs28681284,rs34138960,rs503464,rs6495306 0 37.4547 inf 5 0 1.70935e-07 1.33637e-07,2.1305e-07 0.000438407,0.000555419,-0.00189112,0.00176273,3.24815e-05 6.85056e-05,9.45792e-05,0.000143666,0.000132922,4.20122e-05
1439 rs16970006,rs34138960,rs503464 0 32.6566 inf 3 -nan 1.35122e-07 1.01068e-07,1.7452e-07 0.000219623,-0.00175633,0.00176644 7.33529e-05,0.000133739,0.000129674
1440 rs11636605,rs28681284,rs34138960,rs503464,rs62010525 0 37.4497 inf 5 0 1.70971e-07 1.27898e-07,2.14764e-07 0.000450217,0.000558434,-0.00186852,0.00175309,4.16497e-05 7.02558e-05,9.40068e-05,0.00014298,0.000132343,5.16472e-05
1441 rs11636605,rs28681284,rs34138960,rs503464,rs72740960 0 37.4484 inf 5 0 1.71045e-07 1.32853e-07,2.13748e-07 0.000438526,0.000567952,-0.00187742,0.00175606,0.000110859 6.85059e-05,9.34559e-05,0.00014256,0.000132385,0.000127337
1442 rs11636605,rs28681284,rs34138960,rs503464,rs588765 0 37.4451 inf 5 0 1.70905e-07 1.30831e-07,2.15588e-07 0.000438377,0.000555844,-0.0018906,0.00176236,3.12592e-05 6.85056e-05,9.45792e-05,0.000143666,0.000132922,4.20122e-05
1443 rs11636605,rs28681284,rs34138960,rs4887062,rs503464 0 37.4432 inf 5 0 1.70884e-07 1.30609e-07,2.13181e-07 0.000436542,0.000567177,-0.00189892,3.08303e-05,0.00175835 6.85143e-05,9.34472e-05,0.000145641,4.26063e-05,0.000132538
1444 rs34138960,rs503464,rs7172118 0 32.6429 inf 3 -nan 1.35015e-07 9.87419e-08,1.76795e-07 -0.00170156,0.00181674,0.0001266 0.000132684,0.000131029,4.26557e-05
1445 rs11636605,rs28681284,rs34138960,rs503464,rs621849 0 37.4379 inf 5 0 1.70882e-07 1.30503e-07,2.15683e-07 0.00043857,0.00055531,-0.00188937,0.00176234,3.02845e-05 6.85106e-05,9.4771e-05,0.000143528,0.000132955,4.19687e-05
1446 rs11636605,rs12907994,rs28681284,rs34138960,rs503464 0 37.437 inf 5 0 1.71003e-07 1.30339e-07,2.14134e-07 0.000439229,-7.71738e-05,0.000566293,-0.00187698,0.00174975 6.85251e-05,9.24588e-05,9.34464e-05,0.00014256,0.000132405
1447 rs11635955,rs11636605,rs28681284,rs34138960,rs503464 0 37.4368 inf 5 0 1.71006e-07 1.33142e-07,2.15992e-07 -8.76707e-05,0.000439126,0.000565889,-0.00187641,0.00175017 0.000104767,6.85216e-05,9.34502e-05,0.000142564,0.000132391
1448 rs34138960,rs503464,rs56390833 0 32.6386 inf 3 -nan 1.35002e-07 9.98915e-08,1.74994e-07 -0.00170159,0.00181653,0.000126473 0.000132683,0.000131022,4.26577e-05
1449 rs11636605,rs28681284,rs34138960,rs503464,rs55952530 0 37.4336 inf 5 0 1.70877e-07 1.29494e-07,2.1297e-07 0.000432784,0.000544458,-0.00187584,0.00175768,7.46149e-05 6.88296e-05,9.84622e-05,0.000142575,0.000132494,0.000104049
1450 rs11636605,rs12908606,rs28681284,rs34138960,rs503464 0 37.4319 inf 5 0 1.70987e-07 1.29697e-07,2.14913e-07 0.000439202,-7.5867e-05,0.0005663,-0.00187699,0.00174981 6.85251e-05,9.24588e-05,9.34464e-05,0.00014256,0.000132405
1451 rs11636605,rs28681284,rs34138960,rs503464,rs680244 0 37.43 inf 5 0 1.70857e-07 1.28824e-07,2.19527e-07 0.000438536,0.000555714,-0.00188894,0.00176201,2.92107e-05 6.85106e-05,9.4771e-05,0.000143528,0.000132955,4.19687e-05
1452 rs11636605,rs28681284,rs34138960,rs503464,rs55781567 0 37.4132 inf 5 0 1.70776e-07 1.31217e-07,2.14734e-07 0.000440533,0.000566036,-0.00187515,0.00174038,-2.60954e-05 6.86667e-05,9.34516e-05,0.000142606,0.000134014,4.31329e-05
1453 rs11636605,rs28681284,rs34138960,rs503464,rs905740 0 37.4009 inf 5 0 1.70768e-07 1.30865e-07,2.18984e-07 0.00043601,0.000567612,-0.00189557,0.00175797,2.51349e-05 6.85514e-05,9.34573e-05,0.000145796,0.000132591,4.21532e-05
1454 rs11636605,rs12911436,rs28681284,rs34138960,rs503464 0 37.399 inf 5 0 1.70882e-07 1.31877e-07,2.17089e-07 0.000436697,-6.53449e-05,0.000565285,-0.00187727,0.00174967 6.85101e-05,9.04897e-05,9.34659e-05,0.00014256,0.000132431
1455 rs11636605,rs2170311,rs28681284,rs34138960,rs503464 0 37.3923 inf 5 0 1.70765e-07 1.31921e-07,2.14036e-07 0.000430155,2.4188e-05,0.00056465,-0.0018744,0.00175632 6.96491e-05,4.08421e-05,9.35097e-05,0.000142647,0.000132451
1456 rs11636605,rs12899226,rs28681284,rs34138960,rs503464 0 37.3818 inf 5 0 1.70828e-07 1.28587e-07,2.12236e-07 0.000438578,6.08407e-05,0.000568058,-0.00187743,0.00175633 6.85131e-05,9.14511e-05,9.3467e-05,0.00014256,0.00013243
1457 rs11636605,rs28681284,rs34138960,rs503464,rs584135 0 37.3715 inf 5 0 1.70691e-07 1.29103e-07,2.14138e-07 0.00043781,0.000559937,-0.00188618,0.00175956,2.09566e-05 6.84991e-05,9.44477e-05,0.000143676,0.000132979,4.24716e-05
1458 rs11636605,rs138544659,rs28681284,rs34138960,rs503464 0 37.3712 inf 5 0 1.70652e-07 1.29365e-07,2.12959e-07 0.000440891,-1.85617e-05,0.000564096,-0.00187511,0.00174654 6.89148e-05,4.29748e-05,9.36407e-05,0.000142654,0.000133223
1459 rs11636605,rs12901535,rs28681284,rs34138960,rs503464 0 37.3698 inf 5 0 1.70792e-07 1.32349e-07,2.18674e-07 0.000436184,-6.27755e-05,0.000565288,-0.00187737,0.00175033 6.85368e-05,0.000100566,9.34728e-05,0.00014256,0.00013242
1460 rs11636605,rs12904589,rs28681284,rs34138960,rs503464 0 37.3695 inf 5 0 1.70791e-07 1.33179e-07,2.14885e-07 0.000436186,-6.26878e-05,0.00056529,-0.00187737,0.00175033 6.85368e-05,0.000100566,9.34728e-05,0.00014256,0.00013242
1461 rs11633585,rs11636605,rs28681284,rs34138960,rs503464 0 37.3679 inf 5 0 1.70784e-07 1.28516e-07,2.18193e-07 -5.56641e-05,0.000436834,0.000565496,-0.00187728,0.00175018 9.04897e-05,6.85101e-05,9.34659e-05,0.00014256,0.000132431
1462 rs1052035,rs11636605,rs28681284,rs34138960,rs503464 0 37.363 inf 5 0 1.70763e-07 1.27972e-07,2.15484e-07 -4.91505e-05,0.000434938,0.000564593,-0.00187747,0.00174964 8.33097e-05,6.8649e-05,9.35139e-05,0.00014256,0.000132477
1463 rs11636605,rs28681284,rs34138960,rs503464,rs615470 0 37.3571 inf 5 0 1.70646e-07 1.32121e-07,2.17076e-07 0.000437782,0.00056093,-0.00188488,0.00175862,1.78845e-05 6.84991e-05,9.44477e-05,0.000143676,0.000132979,4.24716e-05
1464 rs11636605,rs28681284,rs34138960,rs472054,rs503464 0 37.3561 inf 5 0 1.70643e-07 1.30294e-07,2.12655e-07 0.00043778,0.000561003,-0.00188479,1.76578e-05,0.00175855 6.84991e-05,9.44477e-05,0.000143676,4.24716e-05,0.000132979
1465 rs11636605,rs28681284,rs34138960,rs503464,rs62010328 0 37.3558 inf 5 0 1.70649e-07 1.29224e-07,2.18212e-07 0.000437331,0.000572821,-0.00187335,0.00175078,1.81632e-05 6.85015e-05,9.45369e-05,0.000142868,0.000132459,4.25794e-05
1466 rs11636605,rs28681284,rs34138960,rs503464,rs7182583 0 37.3543 inf 5 0 1.70633e-07 1.31452e-07,2.11801e-07 0.000438028,0.000560652,-0.00188402,0.00175853,-1.69773e-05 6.85056e-05,9.46749e-05,0.000143538,0.000133032,4.26303e-05
1467 rs11636605,rs28681284,rs34138960,rs503464,rs62010327 0 37.3531 inf 5 0 1.70636e-07 1.30222e-07,2.17535e-07 0.000437248,0.000572394,-0.00187356,0.00175111,1.7198e-05 6.85043e-05,9.44941e-05,0.000142867,0.000132438,4.24835e-05
1468 rs11636605,rs12903839,rs28681284,rs34138960,rs503464 0 37.3526 inf 5 0 1.70736e-07 1.30834e-07,2.14919e-07 0.000436911,-5.02161e-05,0.000565615,-0.00187729,0.00175047 6.85101e-05,9.04897e-05,9.34659e-05,0.00014256,0.000132431
1469 rs11636605,rs11637635,rs28681284,rs34138960,rs503464 0 37.3516 inf 5 0 1.70633e-07 1.29992e-07,2.15045e-07 0.000437939,1.68553e-05,0.000562017,-0.00188487,0.00175823 6.85026e-05,4.23661e-05,9.41865e-05,0.000143805,0.000132958
1470 rs11636605,rs12903575,rs28681284,rs34138960,rs503464 0 37.3501 inf 5 0 1.70728e-07 1.30642e-07,2.11958e-07 0.00043675,-5.03915e-05,0.000565574,-0.00187731,0.00175055 6.85167e-05,9.24475e-05,9.34682e-05,0.00014256,0.000132429
1471 rs111725959,rs11636605,rs28681284,rs34138960,rs503464 0 37.3495 inf 5 0 1.70618e-07 1.30868e-07,2.14052e-07 -1.57475e-05,0.000437998,0.000561091,-0.00188354,0.00175814 4.26303e-05,6.85056e-05,9.46749e-05,0.000143538,0.000133032
1472 rs11636605,rs28681284,rs34138960,rs503464,rs61012457 0 37.3491 inf 5 0 1.70621e-07 1.28638e-07,2.126e-07 0.000438165,0.000561726,-0.00188404,0.00175815,-1.5998e-05 6.85132e-05,9.43786e-05,0.000143661,0.000133008,4.2509e-05
1473 rs11636605,rs28681284,rs34138960,rs503464,rs692780 0 37.3487 inf 5 0 1.7062e-07 1.30478e-07,2.13179e-07 0.000438161,0.00056176,-0.00188399,0.00175811,1.58889e-05 6.85132e-05,9.43786e-05,0.000143661,0.000133008,4.2509e-05
1474 rs11636605,rs28681284,rs34138960,rs3743074,rs503464 0 37.3482 inf 5 0 1.70613e-07 1.29689e-07,2.15671e-07 0.00043799,0.000561221,-0.0018834,1.53846e-05,0.00175802 6.85056e-05,9.46749e-05,0.000143538,4.26303e-05,0.000133032
1475 rs11636605,rs17408276,rs28681284,rs34138960,rs503464 0 37.3481 inf 5 0 1.70613e-07 1.30465e-07,2.12841e-07 0.000437989,-1.53727e-05,0.000561225,-0.00188339,0.00175802 6.85056e-05,4.26303e-05,9.46749e-05,0.000143538,0.000133032
1476 rs11636605,rs28681284,rs34138960,rs3743073,rs503464 0 37.3478 inf 5 0 1.70616e-07 1.30046e-07,2.12732e-07 0.000437762,0.000561677,-0.00188391,1.55726e-05,0.00175791 6.84991e-05,9.44477e-05,0.000143676,4.24716e-05,0.000132979
1477 rs11636605,rs28681284,rs34138960,rs3743075,rs503464 0 37.3471 inf 5 0 1.70611e-07 1.30668e-07,2.13095e-07 0.000438025,0.000561327,-0.00188331,1.51782e-05,0.00175799 6.85074e-05,9.46616e-05,0.000143537,4.26587e-05,0.000133041
1478 rs11636605,rs28681284,rs34138960,rs503464,rs514743 0 37.346 inf 5 0 1.70606e-07 1.32589e-07,2.13777e-07 0.000437975,0.000561439,-0.00188316,0.00175783,1.47712e-05 6.85056e-05,9.46749e-05,0.000143538,0.000133032,4.26303e-05
1479 rs11636605,rs28681284,rs34138960,rs503464,rs950776 0 37.3435 inf 5 0 1.70613e-07 1.31174e-07,2.16807e-07 0.00044148,0.000563958,-0.00188108,0.00175643,-1.54252e-05 6.93267e-05,9.37554e-05,0.000142932,0.000132656,4.27366e-05
1480 rs11636605,rs28681284,rs34138960,rs503464,rs57945453 0 37.3433 inf 5 0 1.70603e-07 1.30475e-07,2.16581e-07 0.00043811,0.000562226,-0.00188337,0.00175764,-1.43935e-05 6.85132e-05,9.43786e-05,0.000143661,0.000133008,4.2509e-05
1481 rs11636605,rs12900711,rs28681284,rs34138960,rs503464 0 37.3416 inf 5 0 1.70701e-07 1.31262e-07,2.13533e-07 0.000436894,-4.64177e-05,0.000565681,-0.00187731,0.00175071 6.85131e-05,9.14511e-05,9.3467e-05,0.00014256,0.00013243
1482 rs11636605,rs28681284,rs34138960,rs35775671,rs503464 0 37.3394 inf 5 0 1.70694e-07 1.34298e-07,2.12236e-07 0.000436909,0.000565702,-0.00187731,-4.54684e-05,0.00175076 6.85131e-05,9.3467e-05,0.00014256,9.14511e-05,0.00013243
1483 rs11636605,rs2067808,rs28681284,rs34138960,rs503464 0 37.3369 inf 5 0 1.70584e-07 1.30592e-07,2.12347e-07 0.000438526,-1.25257e-05,0.00056269,-0.00188204,0.00175703 6.85656e-05,4.21928e-05,9.44209e-05,0.00014343,0.000132987
1484 rs11636605,rs11636732,rs28681284,rs34138960,rs503464 0 37.3366 inf 5 0 1.70685e-07 1.31015e-07,2.14072e-07 0.000438318,4.42896e-05,0.000567691,-0.00187741,0.00175547 6.85131e-05,9.14511e-05,9.3467e-05,0.00014256,0.00013243
1485 rs11636605,rs28681284,rs34138960,rs503464,rs8192475 0 37.3319 inf 5 0 1.70671e-07 1.2891e-07,2.15176e-07 0.000436714,0.000565687,-0.00187734,0.00175096,-4.36858e-05 6.85263e-05,9.34712e-05,0.00014256,0.000132428,9.45541e-05
1486 rs11636605,rs2456019,rs28681284,rs34138960,rs503464 0 37.3318 inf 5 0 1.70575e-07 1.29978e-07,2.14451e-07 0.000438077,1.15031e-05,0.000563679,-0.00188242,0.00175667 6.85183e-05,4.21858e-05,9.41038e-05,0.000143762,0.000132972
1487 rs11072785,rs11636605,rs28681284,rs34138960,rs503464 0 37.3295 inf 5 0 1.7057e-07 1.30551e-07,2.1785e-07 1.06153e-05,0.00043427,0.000565759,-0.0018761,0.00175444 4.07425e-05,6.96963e-05,9.35163e-05,0.000142641,0.000132436
1488 rs11636605,rs28681284,rs34138960,rs503464,rs6495314 0 37.3284 inf 5 0 1.70562e-07 1.32106e-07,2.15356e-07 0.000440723,0.000567547,-0.00187844,0.00175188,-9.6343e-06 6.97432e-05,9.35121e-05,0.000142633,0.000132451,4.07777e-05
1489 rs11636605,rs12902602,rs28681284,rs34138960,rs503464 0 37.328 inf 5 0 1.70566e-07 1.33058e-07,2.18712e-07 0.000434445,1.00626e-05,0.000565808,-0.00187616,0.00175437 6.96963e-05,4.07425e-05,9.35163e-05,0.000142641,0.000132436
1490 rs11636605,rs28681284,rs34138960,rs495090,rs503464 0 37.3274 inf 5 0 1.70557e-07 1.32698e-07,2.13614e-07 0.000437865,0.000563839,-0.0018812,9.25546e-06,0.00175601 6.8507e-05,9.43607e-05,0.000143636,4.22843e-05,0.00013299
1491 rs11636605,rs28681284,rs34138960,rs471889,rs503464 0 37.3267 inf 5 0 1.70554e-07 1.29872e-07,2.11572e-07 0.000437857,0.000563936,-0.00188107,8.94528e-06,0.00175592 6.8507e-05,9.43607e-05,0.000143636,4.22843e-05,0.00013299
1492 rs11636605,rs28681284,rs34138960,rs495956,rs503464 0 37.3267 inf 5 0 1.70554e-07 1.31327e-07,2.14822e-07 0.000437857,0.000563936,-0.00188107,8.94508e-06,0.00175592 6.8507e-05,9.43607e-05,0.000143636,4.22843e-05,0.00013299
1493 rs11636605,rs28681284,rs34138960,rs503464,rs7495518 0 37.3249 inf 5 0 1.70551e-07 1.30977e-07,2.13741e-07 0.000437486,0.000569564,-0.00187549,0.00175204,8.48326e-06 6.85015e-05,9.45369e-05,0.000142868,0.000132459,4.25794e-05
1494 rs1700006,rs34138960,rs4887072,rs503464 0 34.9251 inf 4 -nan 1.51459e-07 1.1415e-07,1.9168e-07 -0.000536196,-0.0015814,0.000437143,0.00173003 0.000105838,0.000143564,9.25412e-05,0.000133513
1495 rs11636605,rs28681284,rs34138960,rs36045869,rs503464 0 37.3213 inf 5 0 1.70526e-07 1.30516e-07,2.12655e-07 0.000438904,0.000566594,-0.0018767,-2.32787e-06,0.00175289 7.22779e-05,9.34683e-05,0.000143044,4.19001e-05,0.000132423
1496 rs11636605,rs28681284,rs34138960,rs503464,rs79609284 0 37.3171 inf 5 0 1.70525e-07 1.31319e-07,2.14513e-07 0.000438674,0.000566724,-0.00187686,0.00175294,-1.95215e-06 7.22251e-05,9.34456e-05,0.000142975,0.000132422,4.25206e-05
1497 rs11636605,rs144573677,rs28681284,rs34138960,rs503464 0 37.3168 inf 5 0 1.70625e-07 1.30742e-07,2.12909e-07 0.000436961,3.90344e-05,0.000566881,-0.00187751,0.00175454 6.85198e-05,0.000101896,9.34461e-05,0.00014256,0.000132393
1498 rs11636605,rs28681284,rs34138960,rs503464,rs76189127 0 37.3108 inf 5 0 1.70594e-07 1.30142e-07,2.15011e-07 0.00043646,0.000565451,-0.00187682,0.00175512,2.35268e-05 6.85944e-05,9.35277e-05,0.00014257,0.000132487,7.35152e-05
1499 rs11636605,rs12907519,rs28681284,rs34138960,rs503464 0 37.3066 inf 5 0 1.7059e-07 1.30281e-07,2.13058e-07 0.000436928,-2.86411e-05,0.000565975,-0.00187735,0.00175163 6.85348e-05,9.24718e-05,9.34751e-05,0.00014256,0.000132434
1500 rs11636605,rs28681284,rs34138960,rs503464,rs71402946 0 37.2977 inf 5 0 1.70561e-07 1.33198e-07,2.13381e-07 0.000437235,0.000566206,-0.00187734,0.00175199,-2.08952e-05 6.85182e-05,9.347e-05,0.00014256,0.000132435,8.95753e-05
1501 rs11636605,rs12911865,rs28681284,rs34138960,rs503464 0 37.297 inf 5 0 1.70559e-07 1.32643e-07,2.13164e-07 0.000437247,-2.02747e-05,0.000566221,-0.00187734,0.00175203 6.85182e-05,8.95753e-05,9.347e-05,0.00014256,0.000132435
1502 rs11636605,rs28681284,rs34138960,rs35759350,rs503464 0 37.2968 inf 5 0 1.70558e-07 1.28975e-07,2.15469e-07 0.00043725,0.000566225,-0.00187734,-2.01203e-05,0.00175204 6.85182e-05,9.347e-05,0.00014256,8.95753e-05,0.000132435
1503 rs11636605,rs12912321,rs28681284,rs34138960,rs503464 0 37.2933 inf 5 0 1.70547e-07 1.32122e-07,2.19158e-07 0.000437316,-1.65337e-05,0.000566311,-0.00187734,0.00175223 6.85182e-05,8.95753e-05,9.347e-05,0.00014256,0.000132435
1504 rs11636605,rs28681284,rs34138960,rs34380619,rs503464 0 37.2931 inf 5 0 1.70546e-07 1.29986e-07,2.1767e-07 0.000437243,0.00056628,-0.00187735,-1.6041e-05,0.00175223 6.85302e-05,9.34752e-05,0.00014256,8.86962e-05,0.000132441
1505 rs11633958,rs1700006,rs34138960,rs503464 0 34.8712 inf 4 -nan 1.52178e-07 1.14578e-07,1.96573e-07 0.000207089,-0.000236721,-0.00155744,0.00191272 4.28478e-05,9.09705e-05,0.000143341,0.000132795
1506 rs16969968,rs34138960,rs503464 0 32.4291 inf 3 -nan 1.34343e-07 9.79309e-08,1.75153e-07 0.000118903,-0.00170283,0.00181326 4.24861e-05,0.00013268,0.000131014
1507 rs113352275,rs1700006,rs34138960,rs7173514 0 34.8193 inf 4 -nan 1.50463e-07 1.13534e-07,1.9445e-07 0.00150729,-0.000560801,-0.00209008,0.00123824 0.000150695,9.8702e-05,0.000171539,0.000138115
1508 rs34138960,rs503464,rs8192482 0 32.3965 inf 3 -nan 1.3424e-07 9.63514e-08,1.71937e-07 -0.00170286,0.00181275,0.000117757 0.00013268,0.000131014,4.24861e-05
1509 rs12593950,rs34138960,rs503464 0 32.3322 inf 3 -nan 1.33351e-07 9.85431e-08,1.72569e-07 0.000200227,-0.00179569,0.00168328 7.9206e-05,0.000137345,0.000133223
1510 rs34138960,rs4887075,rs503464 0 32.2799 inf 3 -nan 1.33996e-07 9.89148e-08,1.72371e-07 -0.00173266,0.000190211,0.00177452 0.000133043,7.02684e-05,0.00012976
1511 rs34138960,rs503464,rs6495312 0 32.2591 inf 3 -nan 1.3393e-07 9.62901e-08,1.77812e-07 -0.00173248,0.00177443,0.000188965 0.000133043,0.00012976,7.02684e-05
1512 rs34138960,rs4887072,rs503464 0 32.2558 inf 3 -nan 1.33109e-07 9.80442e-08,1.73127e-07 -0.00179317,0.000194619,0.00168544 0.000137344,7.91974e-05,0.000133222
1513 rs11636605,rs28669908,rs34138960,rs503464,rs667282 0 37.0028 inf 5 0 1.75362e-07 1.36785e-07,2.21486e-07 0.000488879,0.000322531,-0.00194059,0.00165236,0.000443083 7.08693e-05,0.000115805,0.000144537,0.00013663,0.000143097
1514 rs12594247,rs34138960,rs503464 0 32.1637 inf 3 -nan 1.33416e-07 9.7525e-08,1.75823e-07 -0.000158435,-0.00163401,0.00175692 6.22172e-05,0.000135648,0.000129668
1515 rs12440014,rs34138960,rs503464 0 32.1102 inf 3 -nan 1.32664e-07 9.8351e-08,1.72021e-07 0.000179716,-0.00178903,0.00169279 7.73941e-05,0.000137418,0.000132912
1516 rs34138960,rs503464,rs55952530 0 32.1047 inf 3 -nan 1.33396e-07 1.02557e-07,1.68452e-07 -0.00173867,0.0017618,0.000250891 0.0001333,0.00012966,9.87412e-05
1517 rs11072774,rs34138960,rs503464 0 32.0939 inf 3 -nan 1.33173e-07 9.72041e-08,1.68864e-07 0.000148748,-0.00175592,0.00174014 6.00707e-05,0.000134203,0.000129924
1518 rs12594550,rs1700006,rs34138960,rs503464 0 34.4675 inf 4 -nan 1.50767e-07 1.13257e-07,1.93511e-07 0.0002988,-0.000406529,-0.00159765,0.00187372 6.47299e-05,9.47875e-05,0.000143839,0.000132053
1519 rs34138960,rs503464,rs7164665 0 32.0443 inf 3 -nan 1.33038e-07 1.00642e-07,1.74293e-07 -0.00163686,0.00175673,-0.000150663 0.00013567,0.000129669,6.18437e-05
1520 rs12910237,rs34138960,rs503464 0 31.9482 inf 3 -nan 1.32952e-07 9.73513e-08,1.75231e-07 9.37962e-05,-0.00172366,0.00177952 3.89121e-05,0.000132879,0.000129895
1521 rs12595350,rs1700006,rs34138960,rs503464 0 34.2798 inf 4 -nan 1.50171e-07 1.11618e-07,1.93965e-07 0.00029128,-0.000397094,-0.00160209,0.00187067 6.44239e-05,9.4356e-05,0.000143952,0.000132021
1522 rs143527274,rs34138960,rs503464 0 31.8528 inf 3 -nan 1.32606e-07 9.66296e-08,1.70708e-07 0.000264059,-0.00173146,0.00175986 0.000114611,0.000133138,0.00012966
1523 rs12148319,rs1700006,rs34138960,rs503464 0 34.2494 inf 4 -nan 1.50074e-07 1.13582e-07,1.93767e-07 0.000290282,-0.000396685,-0.00160188,0.00187054 6.44239e-05,9.4356e-05,0.000143952,0.000132021
1524 rs1700006,rs34138960,rs503464,rs7163204 0 34.2409 inf 4 -nan 1.50047e-07 1.10672e-07,1.93483e-07 -0.000396569,-0.00160182,0.0018705,0.000290001 9.4356e-05,0.000143952,0.000132021,6.44239e-05
1525 rs34138960,rs503464,rs77438700 0 31.7798 inf 3 -nan 1.32223e-07 9.79252e-08,1.72145e-07 -0.00175541,0.00175523,0.000179955 0.000134605,0.000129683,8.25624e-05
1526 rs12905641,rs34138960,rs503464 0 31.7775 inf 3 -nan 1.32412e-07 9.63263e-08,1.74763e-07 8.80453e-05,-0.00171739,0.00177135 3.92714e-05,0.000132774,0.000129747
1527 rs34138960,rs34694149,rs503464 0 31.7749 inf 3 -nan 1.32404e-07 9.6288e-08,1.72005e-07 -0.00171738,8.79413e-05,0.00177134 0.000132774,3.92714e-05,0.000129747
1528 rs113352275,rs11636605,rs28681284,rs34138960,rs667282 0 36.5707 inf 5 0 1.66354e-07 1.25467e-07,2.10982e-07 0.00198851,0.00035118,-0.000821136,-0.00246524,0.00172609 0.000172778,7.14407e-05,0.000152136,0.00018401,0.00015958
1529 rs34138960,rs503464,rs61630816 0 31.7735 inf 3 -nan 1.324e-07 9.73882e-08,1.72077e-07 -0.00171737,0.00177133,8.78852e-05 0.000132774,0.000129747,3.92714e-05
1530 rs34138960,rs503464,rs922691 0 31.7439 inf 3 -nan 1.32306e-07 9.88038e-08,1.67532e-07 -0.00171734,0.00177251,8.62608e-05 0.000132776,0.00012977,3.90821e-05
1531 rs34138960,rs503464,rs7178007 0 31.7267 inf 3 -nan 1.32252e-07 9.70286e-08,1.70645e-07 -0.00171712,0.0017711,8.59746e-05 0.000132774,0.000129747,3.92714e-05
1532 rs11636605,rs1700006,rs503464,rs667282,rs9920506 0 36.4948 inf 5 0 1.66846e-07 1.24944e-07,2.11288e-07 0.00111128,-0.00128432,0.000357579,0.00134789,-0.000780949 0.000107785,0.000135164,9.55512e-05,0.000161929,0.000101177
1533 rs34138960,rs503464,rs58946838 0 31.6958 inf 3 -nan 1.32153e-07 9.54534e-08,1.70478e-07 -0.00171669,0.00177187,8.43901e-05 0.000132769,0.000129763,3.91342e-05
1534 rs1021070,rs34138960,rs503464 0 31.6733 inf 3 -nan 1.32082e-07 9.7662e-08,1.77141e-07 8.19642e-05,-0.00171528,0.00176645 3.84423e-05,0.000132748,0.000129688
1535 rs11636605,rs28395178,rs28681284,rs503464,rs667282 0 36.4634 inf 5 0 1.66393e-07 1.29195e-07,2.12219e-07 0.000586946,-0.00174849,0.00129714,0.0014374,-0.000455299 7.12213e-05,0.000135245,0.000148567,0.00012784,0.000148569
1536 rs117832812,rs34138960,rs503464 0 31.6583 inf 3 -nan 1.31788e-07 1.00457e-07,1.7459e-07 -0.000154881,-0.00166999,0.00178317 7.63177e-05,0.000133852,0.000130133
1537 rs34138960,rs34275594,rs503464 0 31.6569 inf 3 -nan 1.3203e-07 9.52787e-08,1.67886e-07 -0.00171833,8.27623e-05,0.0017711 0.000132805,3.91434e-05,0.000129753
1538 rs12915366,rs34138960,rs503464 0 31.6058 inf 3 -nan 1.31727e-07 9.64373e-08,1.72163e-07 -8.56068e-05,-0.00176537,0.00177926 4.26434e-05,0.00013594,0.00012999
1539 rs34138960,rs4886580,rs503464 0 31.5916 inf 3 -nan 1.31748e-07 1.0069e-07,1.72446e-07 -0.00172017,-8.04935e-05,0.00174486 0.000132864,3.99407e-05,0.000129896
1540 rs12901913,rs34138960,rs503464 0 31.5805 inf 3 -nan 1.31717e-07 9.75062e-08,1.70902e-07 -7.98275e-05,-0.00171973,0.00174548 3.98334e-05,0.000132854,0.00012988
1541 rs34138960,rs4886579,rs503464 0 31.566 inf 3 -nan 1.31664e-07 9.46659e-08,1.72889e-07 -0.00172039,-7.94703e-05,0.00174495 0.000132876,4.00401e-05,0.000129901
1542 rs11639372,rs34138960,rs503464 0 31.5644 inf 3 -nan 1.31665e-07 9.97784e-08,1.73624e-07 -7.90448e-05,-0.00171951,0.0017453 3.98182e-05,0.000132852,0.00012989
1543 rs1996371,rs34138960,rs503464 0 31.5625 inf 3 -nan 1.31647e-07 9.85999e-08,1.72078e-07 -7.94325e-05,-0.00172066,0.00174416 4.01474e-05,0.000132885,0.000129927
1544 rs34138960,rs4887077,rs503464 0 31.5603 inf 3 -nan 1.31653e-07 9.796e-08,1.71321e-07 -0.00171957,-7.88975e-05,0.00174565 0.000132854,3.98334e-05,0.00012988
1545 rs34138960,rs503464,rs76912891 0 31.5587 inf 3 -nan 1.31653e-07 9.72129e-08,1.69423e-07 -0.00173638,0.00176359,0.000160423 0.000133564,0.000129668,8.09994e-05
1546 rs12899135,rs34138960,rs503464 0 31.5466 inf 3 -nan 1.31597e-07 9.63912e-08,1.69879e-07 -7.86874e-05,-0.00172052,0.00174432 4.01474e-05,0.000132885,0.000129927
1547 rs34138960,rs503464,rs7181405 0 31.5461 inf 3 -nan 1.31679e-07 9.57263e-08,1.7021e-07 -0.00171457,0.00176641,7.64095e-05 0.000132747,0.000129692,3.83944e-05
1548 rs11634351,rs34138960,rs503464 0 31.5031 inf 3 -nan 1.3146e-07 9.72036e-08,1.7133e-07 -7.66436e-05,-0.00172021,0.00174505 4.01563e-05,0.000132886,0.000129917
1549 rs12441998,rs34138960,rs503464 0 31.5024 inf 3 -nan 1.31051e-07 9.42907e-08,1.69835e-07 -0.000113253,-0.00174792,0.00172486 6.4874e-05,0.000134839,0.000131271
1550 rs11633178,rs34138960,rs503464 0 31.5001 inf 3 -nan 1.31451e-07 9.5775e-08,1.7078e-07 -7.64977e-05,-0.00172018,0.00174508 4.01563e-05,0.000132886,0.000129917
1551 rs11072768,rs34138960,rs503464 0 31.4913 inf 3 -nan 1.31022e-07 9.66505e-08,1.72573e-07 -0.000112133,-0.00174703,0.00172523 6.46765e-05,0.000134778,0.000131259
1552 rs34138960,rs503464,rs67175876 0 31.4844 inf 3 -nan 1.31e-07 9.50657e-08,1.72202e-07 -0.00174682,0.00172542,-0.000111537 0.000134778,0.000131259,6.46765e-05
1553 rs503464,rs57064725 0 29.0841 inf 2 -nan 1.1289e-07 7.94985e-08,1.47648e-07 0.00154126,-0.00147516 0.000121077,0.000123368
1554 rs34138960,rs503464,rs8043105 0 31.48 inf 3 -nan 1.3137e-07 9.7345e-08,1.73056e-07 -0.00173562,0.00175796,0.000182829 0.000133618,0.000129667,9.75571e-05
1555 rs12324203,rs34138960,rs503464 0 31.443 inf 3 -nan 1.31253e-07 9.47237e-08,1.70809e-07 0.000178338,-0.00173489,0.00175803 9.75571e-05,0.000133618,0.000129667
1556 rs34138960,rs503464,rs74634068 0 31.4312 inf 3 -nan 1.31216e-07 9.61325e-08,1.7026e-07 -0.00173465,0.00175805,0.00017688 0.000133618,0.000129667,9.75571e-05
1557 rs34138960,rs503464,rs8053 0 31.4037 inf 3 -nan 1.31084e-07 9.37417e-08,1.73515e-07 -0.00175786,0.0017765,7.50155e-05 0.00013592,0.000129972,4.26282e-05
1558 rs113352275,rs1700006,rs34138960,rs8042494 0 33.7925 inf 4 -nan 1.46973e-07 1.1066e-07,1.88408e-07 0.00267059,-0.0017628,-0.00222423,0.00143247 0.000184644,0.000171644,0.000184227,0.000165072
1559 rs34138960,rs503464,rs7164030 0 31.3916 inf 3 -nan 1.3106e-07 9.54442e-08,1.71409e-07 -0.00175602,0.00177698,7.36666e-05 0.00013573,0.000129994,4.21003e-05
1560 rs34138960,rs3813571,rs503464 0 31.3583 inf 3 -nan 1.30941e-07 9.71517e-08,1.68936e-07 -0.00175608,-7.24411e-05,0.00177596 0.00013592,4.26282e-05,0.000129972
1561 rs34138960,rs4887063,rs503464 0 31.3433 inf 3 -nan 1.30893e-07 9.66806e-08,1.69317e-07 -0.00175547,7.15644e-05,0.00177577 0.00013592,4.26282e-05,0.000129972
1562 rs12915652,rs34138960,rs503464 0 31.3429 inf 3 -nan 1.30893e-07 9.50376e-08,1.67492e-07 -7.15992e-05,-0.00175564,0.00177622 4.26434e-05,0.00013594,0.00012999
1563 rs11858230,rs34138960,rs503464 0 31.3421 inf 3 -nan 1.30889e-07 9.71318e-08,1.69356e-07 7.14937e-05,-0.00175543,0.00177576 4.26282e-05,0.00013592,0.000129972
1564 rs2869544,rs34138960,rs503464 0 31.342 inf 3 -nan 1.3089e-07 9.60954e-08,1.69954e-07 7.15072e-05,-0.00175525,0.00177567 4.26298e-05,0.000135896,0.000129968
1565 rs34138960,rs4886572,rs503464 0 31.3407 inf 3 -nan 1.30885e-07 9.6258e-08,1.69261e-07 -0.00175537,7.14173e-05,0.00177574 0.00013592,4.26282e-05,0.000129972
1566 rs1979905,rs34138960,rs503464 0 31.338 inf 3 -nan 1.30891e-07 9.71423e-08,1.70245e-07 7.06348e-05,-0.00175396,0.00177631 4.21003e-05,0.00013573,0.000129994
1567 rs34138960,rs503464,rs880395 0 31.3354 inf 3 -nan 1.30882e-07 9.73202e-08,1.70175e-07 -0.00175386,0.00177627,7.0485e-05 0.00013573,0.000129994,4.21003e-05
1568 rs34138960,rs503464,rs8025429 0 31.3318 inf 3 -nan 1.30856e-07 9.52081e-08,1.71814e-07 -0.00175484,0.00177537,7.0871e-05 0.000135898,0.000129961,4.26222e-05
1569 rs34138960,rs3813572,rs503464 0 31.3274 inf 3 -nan 1.30842e-07 9.62866e-08,1.67727e-07 -0.00175466,-7.0611e-05,0.00177531 0.000135898,4.26222e-05,0.000129961
1570 rs34138960,rs503464,rs56117933 0 31.327 inf 3 -nan 1.30912e-07 9.50381e-08,1.67996e-07 -0.00170842,0.00173882,-7.86236e-05 0.000132684,0.000130303,4.66055e-05
1571 rs1979906,rs34138960,rs503464 0 31.3265 inf 3 -nan 1.30854e-07 9.58065e-08,1.69995e-07 6.99677e-05,-0.00175351,0.00177616 4.21003e-05,0.00013573,0.000129994
1572 rs1504548,rs34138960,rs503464 0 31.3235 inf 3 -nan 1.30845e-07 9.38944e-08,1.67404e-07 6.97908e-05,-0.00175339,0.00177612 4.21003e-05,0.00013573,0.000129994
1573 rs1979907,rs34138960,rs503464 0 31.322 inf 3 -nan 1.3084e-07 9.75327e-08,1.72049e-07 6.97012e-05,-0.00175332,0.0017761 4.21003e-05,0.00013573,0.000129994
1574 rs34138960,rs4886571,rs503464 0 31.3214 inf 3 -nan 1.30823e-07 9.40192e-08,1.70109e-07 -0.00175441,7.02566e-05,0.00177524 0.000135898,4.26222e-05,0.000129961
1575 rs12916483,rs34138960,rs503464 0 31.3191 inf 3 -nan 1.30816e-07 9.61518e-08,1.68019e-07 -7.01151e-05,-0.00175431,0.00177521 4.26222e-05,0.000135898,0.000129961
1576 rs34138960,rs503464,rs76474922 0 31.3186 inf 3 -nan 1.30689e-07 9.51968e-08,1.73013e-07 -0.00173584,0.00174244,0.00012144 0.000134006,0.000130166,7.64665e-05
1577 rs12907966,rs34138960,rs503464 0 31.318 inf 3 -nan 1.30827e-07 9.7121e-08,1.68759e-07 -6.94666e-05,-0.00175317,0.00177605 4.21003e-05,0.00013573,0.000129994
1578 rs2292117,rs34138960,rs503464 0 31.3118 inf 3 -nan 1.30793e-07 9.65029e-08,1.68205e-07 6.97016e-05,-0.00175419,0.00177538 4.26282e-05,0.00013592,0.000129972
1579 rs28392948,rs34138960,rs503464 0 31.2981 inf 3 -nan 1.3075e-07 9.57296e-08,1.70408e-07 6.88709e-05,-0.00175361,0.0017752 4.26282e-05,0.00013592,0.000129972
1580 rs2170311,rs34138960,rs503464 0 31.2938 inf 3 -nan 1.30796e-07 9.67168e-08,1.6956e-07 6.57084e-05,-0.00169371,0.00177424 4.01552e-05,0.000132885,0.000129925
1581 rs34138960,rs503464,rs55690619 0 31.2912 inf 3 -nan 1.30728e-07 9.45108e-08,1.71842e-07 -0.00175332,0.00177512,6.84546e-05 0.00013592,0.000129972,4.26282e-05
1582 rs1700006,rs34138960,rs503464,rs576982 0 33.6766 inf 4 -nan 1.46764e-07 1.09819e-07,1.88076e-07 0.000120061,-0.00145924,0.00197904,-0.000615972 0.000135686,0.000144758,0.000136924,0.000156502
1583 rs34138960,rs503464,rs8038920 0 31.2765 inf 3 -nan 1.30824e-07 9.42489e-08,1.71977e-07 -0.00170867,0.00175999,-6.39517e-05 0.000132686,0.00012966,3.87859e-05
1584 rs12911602,rs34138960,rs503464 0 31.2574 inf 3 -nan 1.3065e-07 9.67743e-08,1.70981e-07 -6.50258e-05,-0.0017474,0.00177376 4.14096e-05,0.00013528,0.000129927
1585 rs34138960,rs503464,rs871058 0 31.2527 inf 3 -nan 1.30633e-07 9.80416e-08,1.69285e-07 -0.00170295,0.00178653,6.80428e-05 0.000132689,0.000130713,4.35514e-05
1586 rs34138960,rs503464,rs55988292 0 31.2519 inf 3 -nan 1.30644e-07 9.76631e-08,1.68412e-07 -0.00171392,0.00174127,-6.38766e-05 0.000132773,0.000130248,4.07517e-05
1587 rs34138960,rs503464,rs77163824 0 31.2518 inf 3 -nan 1.30647e-07 9.36394e-08,1.69042e-07 -0.00173078,0.0017584,0.00015305 0.000133618,0.000129667,9.75571e-05
1588 rs2869546,rs34138960,rs503464 0 31.2453 inf 3 -nan 1.30625e-07 9.56664e-08,1.7051e-07 6.52836e-05,-0.00174539,0.00177377 4.18924e-05,0.000135071,0.000129932
1589 rs34138960,rs3743077,rs503464 0 31.2433 inf 3 -nan 1.30605e-07 9.70251e-08,1.68464e-07 -0.00174658,-6.41637e-05,0.00177326 0.000135246,4.14134e-05,0.000129914
1590 rs12901300,rs34138960,rs503464 0 31.2418 inf 3 -nan 1.30601e-07 9.54652e-08,1.69171e-07 -6.40681e-05,-0.00174679,0.00177356 4.14096e-05,0.00013528,0.000129927
1591 rs34138960,rs503464,rs6495307 0 31.2406 inf 3 -nan 1.30597e-07 9.59224e-08,1.72808e-07 -0.00174674,0.00177355,-6.3995e-05 0.00013528,0.000129927,4.14096e-05
1592 rs34138960,rs41280046,rs503464 0 31.2348 inf 3 -nan 1.30675e-07 9.32438e-08,1.69164e-07 -0.00170477,0.00011536,0.00177068 0.000132677,7.29295e-05,0.000129814
1593 rs34138960,rs503464,rs9920506 0 31.2227 inf 3 -nan 1.30332e-07 9.59335e-08,1.71874e-07 -0.00172471,0.00173179,-8.88097e-05 0.000133338,0.000131254,6.27486e-05
1594 rs112732227,rs34138960,rs503464 0 31.2202 inf 3 -nan 1.30628e-07 9.6503e-08,1.71136e-07 0.000112392,-0.00170477,0.0017707 7.20438e-05,0.000132677,0.000129819
1595 rs34138960,rs503464,rs647041 0 31.2121 inf 3 -nan 1.30507e-07 9.39522e-08,1.70447e-07 -0.00174561,0.00177319,6.22138e-05 0.00013528,0.000129927,4.14096e-05
1596 rs34138960,rs503464,rs76507625 0 31.2078 inf 3 -nan 1.30599e-07 9.58521e-08,1.70811e-07 -0.00171226,0.00175923,-0.000119163 0.000132739,0.000129662,7.70605e-05
1597 rs11857532,rs34138960,rs503464 0 31.2045 inf 3 -nan 1.30575e-07 9.81614e-08,1.68339e-07 -5.81706e-05,-0.00170847,0.00175108 3.78955e-05,0.000132686,0.000129809
1598 rs34138960,rs503464,rs79609284 0 31.199 inf 3 -nan 1.30552e-07 9.47069e-08,1.7154e-07 -0.00170977,0.00177751,6.11029e-05 0.000132699,0.00013013,4.00967e-05
1599 rs34138960,rs503464,rs555018 0 31.1843 inf 3 -nan 1.30419e-07 9.74421e-08,1.66205e-07 -0.00174446,0.00177283,6.0421e-05 0.00013528,0.000129927,4.14096e-05
1600 rs34138960,rs481134,rs503464 0 31.1791 inf 3 -nan 1.30403e-07 9.72595e-08,1.72243e-07 -0.00174438,6.00977e-05,0.00177298 0.000135296,4.14105e-05,0.000129937
1601 rs113718125,rs34138960,rs503464 0 31.144 inf 3 -nan 1.30404e-07 9.682e-08,1.73787e-07 0.000180447,-0.00171685,0.00177037 0.000124303,0.000132889,0.000129832
1602 rs113352275,rs1700006,rs34138960,rs8042374 0 33.5405 inf 4 -nan 1.46174e-07 1.10182e-07,1.84829e-07 0.00266324,-0.00175337,-0.00221564,0.00142139 0.000184644,0.000171644,0.000184227,0.000165072
1603 rs34138960,rs503464,rs6495306 0 31.1324 inf 3 -nan 1.30253e-07 9.21492e-08,1.72025e-07 -0.00174212,0.00177192,5.69129e-05 0.000135264,0.000129918,4.14089e-05
1604 rs34138960,rs36045869,rs503464 0 31.1305 inf 3 -nan 1.30327e-07 9.2867e-08,1.69373e-07 -0.00170869,5.56032e-05,0.00177713 0.00013269,3.93584e-05,0.000130182
1605 rs34138960,rs503464,rs8043123 0 31.1209 inf 3 -nan 1.30236e-07 9.30774e-08,1.69093e-07 -0.00172007,0.00175165,6.38226e-05 0.00013308,0.000129827,4.67482e-05
1606 rs34138960,rs503464,rs621849 0 31.1196 inf 3 -nan 1.30217e-07 9.56952e-08,1.68585e-07 -0.00174105,0.00177166,5.58959e-05 0.000135186,0.000129914,4.12557e-05
1607 rs34138960,rs503464,rs588765 0 31.1154 inf 3 -nan 1.302e-07 9.38023e-08,1.64851e-07 -0.00174136,0.00177168,5.57254e-05 0.000135264,0.000129918,4.14089e-05
1608 rs34138960,rs503464,rs72740964 0 31.1122 inf 3 -nan 1.30166e-07 9.48471e-08,1.71692e-07 -0.00170784,0.0017357,-5.6626e-05 0.000132683,0.000131015,4.26599e-05
1609 rs34138960,rs503464,rs680244 0 31.1049 inf 3 -nan 1.3017e-07 9.57105e-08,1.66055e-07 -0.0017404,0.00177146,5.48583e-05 0.000135186,0.000129914,4.12557e-05
1610 rs34138960,rs503464,rs951266 0 31.1018 inf 3 -nan 1.30132e-07 9.50685e-08,1.70002e-07 -0.00170784,0.00173593,-5.58102e-05 0.000132684,0.000131029,4.26557e-05
1611 rs17486195,rs34138960,rs503464 0 31.0998 inf 3 -nan 1.30125e-07 9.20241e-08,1.67108e-07 -5.56605e-05,-0.00170783,0.001736 4.26557e-05,0.000132684,0.000131029
1612 rs11072785,rs34138960,rs503464 0 31.0981 inf 3 -nan 1.30181e-07 9.48482e-08,1.67844e-07 5.34678e-05,-0.00169619,0.00177127 4.00307e-05,0.000132875,0.000129902
1613 rs34138960,rs503464,rs7180002 0 31.0956 inf 3 -nan 1.30112e-07 9.70061e-08,1.70401e-07 -0.00170782,0.00173614,-5.53425e-05 0.000132684,0.000131029,4.26557e-05
1614 rs34138960,rs4887067,rs503464 0 31.0937 inf 3 -nan 1.30111e-07 9.70409e-08,1.66692e-07 -0.00170735,-5.51069e-05,0.00173628 0.00013268,4.24861e-05,0.000131014
1615 rs146009840,rs34138960,rs503464 0 31.0933 inf 3 -nan 1.30109e-07 9.60533e-08,1.7205e-07 -5.50555e-05,-0.00170734,0.00173622 4.24812e-05,0.00013268,0.000131023
1616 rs112272197,rs34138960,rs503464 0 31.092 inf 3 -nan 1.30226e-07 9.56229e-08,1.66889e-07 -0.000108523,-0.00170681,0.00175293 7.98017e-05,0.000132677,0.000129784
1617 rs12902602,rs34138960,rs503464 0 31.0904 inf 3 -nan 1.30157e-07 9.33679e-08,1.68323e-07 5.29344e-05,-0.00169629,0.00177116 4.00307e-05,0.000132875,0.000129902
1618 rs1051730,rs34138960,rs503464 0 31.0883 inf 3 -nan 1.30092e-07 9.63643e-08,1.72631e-07 -5.464e-05,-0.00170736,0.00173628 4.24789e-05,0.00013268,0.000131037
1619 rs34138960,rs503464,rs72740955 0 31.0882 inf 3 -nan 1.30071e-07 9.53186e-08,1.66791e-07 -0.00170877,0.00173578,-5.48024e-05 0.000132694,0.00013112,4.30003e-05
1620 rs34138960,rs503464,rs58365910 0 31.0881 inf 3 -nan 1.3007e-07 9.84553e-08,1.6842e-07 -0.00170878,0.00173572,-5.47745e-05 0.000132694,0.000131128,4.30009e-05
1621 rs34138960,rs503464,rs56077333 0 31.0807 inf 3 -nan 1.3007e-07 9.47326e-08,1.71956e-07 -0.0017073,0.0017367,-5.41219e-05 0.00013268,0.000131016,4.24828e-05
1622 rs12443170,rs34138960,rs503464 0 31.0791 inf 3 -nan 1.29917e-07 9.53538e-08,1.71968e-07 -8.14773e-05,-0.00167955,0.00177125 6.88706e-05,0.000134535,0.000129968
1623 rs34138960,rs503464,rs55676755 0 31.0788 inf 3 -nan 1.30062e-07 9.56503e-08,1.68487e-07 -0.00170734,0.0017366,-5.39115e-05 0.00013268,0.000131037,4.24789e-05
1624 rs1317286,rs34138960,rs503464 0 31.0728 inf 3 -nan 1.30041e-07 9.43029e-08,1.68751e-07 -5.33914e-05,-0.0017073,0.00173661 4.24678e-05,0.00013268,0.000131062
1625 rs11072787,rs34138960,rs503464 0 31.0679 inf 3 -nan 1.30065e-07 9.29465e-08,1.72667e-07 5.92962e-05,-0.0017196,0.00175241 4.66525e-05,0.000133111,0.000129821
1626 rs12914385,rs34138960,rs503464 0 31.0623 inf 3 -nan 1.29982e-07 9.55627e-08,1.70703e-07 -5.20845e-05,-0.00170761,0.00173516 4.26037e-05,0.000132683,0.000131325
1627 rs34138960,rs503464,rs8039449 0 31.0475 inf 3 -nan 1.29958e-07 9.36559e-08,1.68361e-07 -0.00170629,0.00173635,-5.07946e-05 0.000132676,0.000131211,4.20532e-05
1628 rs34138960,rs503464,rs8032552 0 31.0474 inf 3 -nan 1.30003e-07 9.49581e-08,1.69147e-07 -0.00171872,0.00175251,5.77367e-05 0.00013308,0.000129827,4.67482e-05
1629 rs34138960,rs503464,rs75106522 0 31.0381 inf 3 -nan 1.30063e-07 9.51521e-08,1.71228e-07 -0.0017097,0.00175891,-0.000109979 0.000132709,0.000129667,8.65975e-05
1630 rs34138960,rs4243084,rs503464 0 31.0375 inf 3 -nan 1.29933e-07 9.68444e-08,1.68735e-07 -0.00170677,-5.04442e-05,0.00173775 0.000132677,4.22909e-05,0.000131073
1631 rs34138960,rs503464,rs57260218 0 31.0374 inf 3 -nan 1.29972e-07 9.65758e-08,1.67438e-07 -0.00171853,0.00175264,5.68635e-05 0.00013308,0.000129827,4.67482e-05
1632 rs34138960,rs503464,rs55958997 0 31.0367 inf 3 -nan 1.29923e-07 9.53757e-08,1.69352e-07 -0.00170628,0.00173677,-4.99231e-05 0.000132676,0.000131211,4.20532e-05
1633 rs34138960,rs503464,rs72743158 0 30.9956 inf 3 -nan 1.29812e-07 9.65387e-08,1.67573e-07 -0.00170481,0.00173858,-4.63104e-05 0.000132679,0.000131156,4.14528e-05
1634 rs34138960,rs503464,rs584135 0 30.982 inf 3 -nan 1.29794e-07 9.4261e-08,1.67659e-07 -0.00173436,0.00177085,4.63609e-05 0.000135148,0.000129987,4.19539e-05
1635 rs117756166,rs34138960,rs503464 0 30.9813 inf 3 -nan 1.2988e-07 9.75832e-08,1.71478e-07 -8.88492e-05,-0.00170927,0.00175771 7.6583e-05,0.000132707,0.000129684
1636 rs113352275,rs11636605,rs28669908,rs34138960,rs667282 0 35.7709 inf 5 0 1.63905e-07 1.24282e-07,2.04952e-07 0.00191095,0.000355338,-0.000727956,-0.0024088,0.0016503 0.000167855,7.14279e-05,0.000143952,0.000181562,0.000154441
1637 rs34138960,rs4275821,rs503464 0 30.9712 inf 3 -nan 1.2974e-07 9.64978e-08,1.69021e-07 -0.00169555,-4.59646e-05,0.00177054 0.000133029,4.3005e-05,0.000129989
1638 rs113352275,rs1700006,rs34138960,rs8042059 0 33.3682 inf 4 -nan 1.45628e-07 1.10822e-07,1.86749e-07 0.0026582,-0.00174688,-0.00220973,0.00141377 0.000184644,0.000171644,0.000184227,0.000165072
1639 rs34138960,rs503464,rs7173512 0 30.9666 inf 3 -nan 1.29725e-07 9.37758e-08,1.70451e-07 -0.00169565,0.00177045,-4.55342e-05 0.000133029,0.000129989,4.3005e-05
1640 rs113352275,rs1700006,rs34138960,rs6495308 0 33.3638 inf 4 -nan 1.45614e-07 1.09656e-07,1.872e-07 0.00265806,-0.00174671,-0.00220958,0.00141357 0.000184644,0.000171644,0.000184227,0.000165072
1641 rs34138960,rs503464,rs615470 0 30.9488 inf 3 -nan 1.29689e-07 9.52756e-08,1.67604e-07 -0.00173252,0.00177019,4.33633e-05 0.000135148,0.000129987,4.19539e-05
1642 rs34138960,rs503464,rs7182583 0 30.948 inf 3 -nan 1.29686e-07 9.47129e-08,1.69467e-07 -0.00173235,0.00177009,-4.33131e-05 0.000135125,0.000129981,4.19693e-05
1643 rs34138960,rs472054,rs503464 0 30.9465 inf 3 -nan 1.29681e-07 9.52087e-08,1.69865e-07 -0.00173238,4.31421e-05,0.00177015 0.000135148,4.19539e-05,0.000129987
1644 rs1052035,rs34138960,rs503464 0 30.9457 inf 3 -nan 1.29764e-07 9.56947e-08,1.68748e-07 -9.01951e-05,-0.00170659,0.00175477 8.31138e-05,0.000132677,0.000129772
1645 rs111725959,rs34138960,rs503464 0 30.9354 inf 3 -nan 1.29647e-07 9.15926e-08,1.67829e-07 -4.21211e-05,-0.00173162,0.00176983 4.19693e-05,0.000135125,0.000129981
1646 rs34138960,rs3829787,rs503464 0 30.9335 inf 3 -nan 1.29621e-07 9.39104e-08,1.65853e-07 -0.00169644,4.23863e-05,0.00176974 0.000133024,4.30356e-05,0.000129987
1647 rs34138960,rs3743074,rs503464 0 30.9318 inf 3 -nan 1.29635e-07 9.54238e-08,1.66889e-07 -0.00173141,4.17694e-05,0.00176975 0.000135125,4.19693e-05,0.000129981
1648 rs17408276,rs34138960,rs503464 0 30.9317 inf 3 -nan 1.29635e-07 9.44601e-08,1.6872e-07 -4.17578e-05,-0.0017314,0.00176975 4.19693e-05,0.000135125,0.000129981
1649 rs34138960,rs503464,rs514743 0 30.9257 inf 3 -nan 1.29616e-07 9.36221e-08,1.69052e-07 -0.00173105,0.00176962,4.11749e-05 0.000135125,0.000129981,4.19693e-05
1650 rs34138960,rs3743073,rs503464 0 30.9253 inf 3 -nan 1.29614e-07 9.37265e-08,1.64297e-07 -0.00173114,4.11074e-05,0.0017697 0.000135148,4.19539e-05,0.000129987
1651 rs34138960,rs3743075,rs503464 0 30.9243 inf 3 -nan 1.29612e-07 9.30923e-08,1.69166e-07 -0.00173096,4.10902e-05,0.00176967 0.000135121,4.19988e-05,0.000129986
1652 rs113413210,rs34138960,rs503464 0 30.9078 inf 3 -nan 1.29655e-07 9.51203e-08,1.663e-07 0.000125523,-0.00171352,0.00176741 0.000124303,0.000132889,0.000129832
1653 rs34138960,rs503464,rs73467254 0 30.898 inf 3 -nan 1.29624e-07 9.45541e-08,1.68747e-07 -0.00171274,0.00176773,0.00012828 0.000132855,0.000129857,0.000129942
1654 rs11636605,rs16970006,rs1700006,rs34138960,rs503464 0 35.6916 inf 5 0 1.65285e-07 1.26961e-07,2.0996e-07 0.000364197,0.000401123,-0.000243397,-0.00151897,0.00194905 7.04735e-05,7.85496e-05,9.60743e-05,0.000143529,0.000133048
1655 rs148945620,rs34138960,rs503464 0 30.891 inf 3 -nan 1.29602e-07 9.78628e-08,1.69372e-07 0.000136046,-0.00171192,0.00176755 0.000140154,0.000132819,0.000129853
1656 rs11637635,rs34138960,rs503464 0 30.8899 inf 3 -nan 1.29502e-07 9.68981e-08,1.7202e-07 3.7478e-05,-0.001729,0.00176905 4.19672e-05,0.000135168,0.000129999
1657 rs1158778,rs34138960,rs503464 0 30.8898 inf 3 -nan 1.29598e-07 9.90699e-08,1.68872e-07 0.00012031,-0.00171321,0.00176713 0.000124303,0.000132889,0.000129832
1658 rs34138960,rs503464,rs61012457 0 30.889 inf 3 -nan 1.295e-07 9.44736e-08,1.68429e-07 -0.00172884,0.00176895,-3.74144e-05 0.000135145,0.000129993,4.19829e-05
1659 rs34138960,rs503464,rs692780 0 30.888 inf 3 -nan 1.29497e-07 9.49849e-08,1.66209e-07 -0.00172877,0.00176893,3.73079e-05 0.000135145,0.000129993,4.19829e-05
1660 rs34138960,rs503464,rs74024423 0 30.8845 inf 3 -nan 1.29581e-07 9.57321e-08,1.68617e-07 -0.00171311,0.00176705,0.000118732 0.000132889,0.000129832,0.000124303
1661 rs1948,rs34138960,rs503464 0 30.8817 inf 3 -nan 1.29497e-07 9.58756e-08,1.70413e-07 3.74201e-05,-0.00173025,0.00177259 4.21199e-05,0.000135473,0.000130353
1662 rs34138960,rs4887070,rs503464 0 30.8761 inf 3 -nan 1.29476e-07 9.22456e-08,1.66949e-07 -0.00172843,3.62398e-05,0.00177047 0.000135168,4.16029e-05,0.000130148
1663 rs34138960,rs503464,rs57945453 0 30.8749 inf 3 -nan 1.29455e-07 9.41934e-08,1.68089e-07 -0.00172788,0.0017686,-3.58494e-05 0.000135145,0.000129993,4.19829e-05
1664 rs12914008,rs34138960,rs503464 0 30.8726 inf 3 -nan 1.2954e-07 9.6026e-08,1.71199e-07 -9.79918e-05,-0.0017062,0.00175719 0.000106171,0.000132676,0.000129713
1665 rs34138960,rs503464,rs6495314 0 30.8723 inf 3 -nan 1.29462e-07 9.36165e-08,1.70071e-07 -0.00169975,0.0017679,3.44168e-05 0.00013287,0.000129933,4.0036e-05
1666 rs34138960,rs4887062,rs503464 0 30.8719 inf 3 -nan 1.29394e-07 9.51662e-08,1.67889e-07 -0.00172901,3.40761e-05,0.00176692 0.000135779,4.25914e-05,0.000129895
1667 rs34138960,rs503464,rs6495315 0 30.8699 inf 3 -nan 1.29535e-07 9.59841e-08,1.67077e-07 -0.00171284,0.00176681,0.000114276 0.000132889,0.000129832,0.000124303
1668 rs12911436,rs34138960,rs503464 0 30.8682 inf 3 -nan 1.29521e-07 9.59236e-08,1.6905e-07 -8.21288e-05,-0.00170643,0.00175619 9.04626e-05,0.000132677,0.000129752
1669 rs12901535,rs34138960,rs503464 0 30.8635 inf 3 -nan 1.29508e-07 9.5257e-08,1.68815e-07 -9.02177e-05,-0.00170637,0.00175673 0.0001005,0.000132676,0.000129733
1670 rs12904589,rs34138960,rs503464 0 30.8631 inf 3 -nan 1.29507e-07 9.35812e-08,1.70078e-07 -9.01301e-05,-0.00170637,0.00175674 0.0001005,0.000132676,0.000129733
1671 rs11636605,rs1700006,rs34138960,rs503464 0 33.255 inf 4 -nan 1.46652e-07 1.10259e-07,1.87768e-07 0.000265294,-0.000166769,-0.00150897,0.00188747 6.77599e-05,9.48953e-05,0.000143515,0.0001325
1672 rs117089103,rs34138960,rs503464 0 30.8499 inf 3 -nan 1.29472e-07 9.33095e-08,1.65464e-07 0.000121638,-0.00171128,0.00176682 0.000140154,0.000132819,0.000129853
1673 rs142830525,rs34138960,rs503464 0 30.846 inf 3 -nan 1.29459e-07 9.61195e-08,1.69643e-07 0.000120148,-0.00171122,0.00176674 0.000140154,0.000132819,0.000129853
1674 rs34138960,rs495090,rs503464 0 30.8387 inf 3 -nan 1.29344e-07 9.3305e-08,1.669e-07 -0.00172501,3.14885e-05,0.00176764 0.000135072,4.17846e-05,0.00012999
1675 rs34138960,rs503464,rs905740 0 30.8387 inf 3 -nan 1.29308e-07 9.29757e-08,1.66559e-07 -0.00172648,0.00176735,3.02246e-05 0.00013573,0.000129994,4.21003e-05
1676 rs34138960,rs471889,rs503464 0 30.8363 inf 3 -nan 1.29337e-07 9.48176e-08,1.69798e-07 -0.00172483,3.11856e-05,0.00176757 0.000135072,4.17846e-05,0.00012999
1677 rs34138960,rs495956,rs503464 0 30.8363 inf 3 -nan 1.29337e-07 9.35678e-08,1.66285e-07 -0.00172483,3.11854e-05,0.00176757 0.000135072,4.17846e-05,0.00012999
1678 rs180767693,rs34138960,rs503464 0 30.836 inf 3 -nan 1.29428e-07 9.41986e-08,1.68418e-07 0.000116351,-0.00171105,0.00176655 0.000140154,0.000132819,0.000129853
1679 rs2904130,rs34138960,rs503464 0 30.8336 inf 3 -nan 1.29338e-07 9.4839e-08,1.67665e-07 3.12223e-05,-0.00172569,0.0017693 4.1797e-05,0.000135288,0.000130175
1680 rs11633585,rs34138960,rs503464 0 30.8285 inf 3 -nan 1.29395e-07 9.21338e-08,1.6858e-07 -7.24538e-05,-0.00170637,0.00175672 9.04626e-05,0.000132677,0.000129752
1681 rs34138960,rs503464,rs8023462 0 30.827 inf 3 -nan 1.29316e-07 9.58628e-08,1.67928e-07 -0.00172504,0.00176892,3.03279e-05 0.000135265,0.000130158,4.17805e-05
1682 rs12898919,rs34138960,rs503464 0 30.8259 inf 3 -nan 1.29388e-07 9.35655e-08,1.70821e-07 -7.42147e-05,-0.00170635,0.00175689 9.34387e-05,0.000132677,0.000129746
1683 rs2067808,rs34138960,rs503464 0 30.8246 inf 3 -nan 1.29301e-07 9.53493e-08,1.67626e-07 -2.95514e-05,-0.00172331,0.0017667 4.15634e-05,0.000134911,0.000129937
1684 rs12902294,rs34138960,rs503464 0 30.8227 inf 3 -nan 1.29276e-07 9.20814e-08,1.66957e-07 -3.29472e-05,-0.00171083,0.00175306 4.81314e-05,0.000132869,0.000130133
1685 rs12901971,rs34138960,rs503464 0 30.821 inf 3 -nan 1.29271e-07 9.3585e-08,1.6643e-07 -3.26728e-05,-0.00171079,0.00175312 4.81314e-05,0.000132869,0.000130133
1686 rs34138960,rs503464,rs76189127 0 30.8192 inf 3 -nan 1.29358e-07 9.32452e-08,1.69177e-07 -0.00170537,0.00176548,5.62857e-05 0.000132677,0.000129812,7.33871e-05
1687 rs12915669,rs1700006,rs34138960,rs503464 0 33.2131 inf 4 -nan 1.46898e-07 1.07688e-07,1.85425e-07 0.0001953,-0.000202241,-0.00157242,0.00188291 4.93112e-05,9.25524e-05,0.00014353,0.000132367
1688 rs2456019,rs34138960,rs503464 0 30.8142 inf 3 -nan 1.29267e-07 9.45469e-08,1.71914e-07 2.82137e-05,-0.00172309,0.00176703 4.17974e-05,0.000135092,0.000130002
1689 rs12903575,rs34138960,rs503464 0 30.8141 inf 3 -nan 1.2935e-07 9.58964e-08,1.73088e-07 -7.0132e-05,-0.00170634,0.00175701 9.24112e-05,0.000132677,0.000129748
1690 rs11635955,rs34138960,rs503464 0 30.8115 inf 3 -nan 1.29345e-07 9.35182e-08,1.67626e-07 -7.89313e-05,-0.001706,0.00175736 0.000104709,0.000132675,0.000129733
1691 rs11636605,rs34138960,rs503464,rs667282 0 33.209 inf 4 -nan 1.69336e-07 1.30246e-07,2.10882e-07 0.000469884,-0.00188733,0.00163212,0.000684177 7.05404e-05,0.000143267,0.000136437,0.000113945
1692 rs34138960,rs503464,rs8023822 0 30.8092 inf 3 -nan 1.2923e-07 9.26113e-08,1.67376e-07 -0.00171033,0.00175334,-3.07852e-05 0.000132858,0.000130171,4.85305e-05
1693 rs12903839,rs34138960,rs503464 0 30.8084 inf 3 -nan 1.29331e-07 9.29338e-08,1.65723e-07 -6.7009e-05,-0.00170634,0.00175701 9.04626e-05,0.000132677,0.000129752
1694 rs34138960,rs503464,rs62010332 0 30.8078 inf 3 -nan 1.29261e-07 9.38613e-08,1.66115e-07 -0.00172344,0.0017686,-2.80321e-05 0.000135245,0.000130203,4.19691e-05
1695 rs34138960,rs503464,rs72740960 0 30.8025 inf 3 -nan 1.29318e-07 9.12047e-08,1.69628e-07 -0.00170564,0.00176312,9.2692e-05 0.000132676,0.000129703,0.000127315
1696 rs12907994,rs34138960,rs503464 0 30.8015 inf 3 -nan 1.2931e-07 9.34719e-08,1.6952e-07 -6.65047e-05,-0.00170632,0.0017572 9.24112e-05,0.000132677,0.000129748
1697 rs34138960,rs503464,rs8192475 0 30.7978 inf 3 -nan 1.29299e-07 9.27851e-08,1.67835e-07 -0.0017063,0.00175734,-6.69356e-05 0.000132677,0.000129744,9.45045e-05
1698 rs12900711,rs34138960,rs503464 0 30.7976 inf 3 -nan 1.29297e-07 9.52193e-08,1.66183e-07 -6.46249e-05,-0.00170631,0.00175722 9.14198e-05,0.000132677,0.00012975
1699 rs12908606,rs34138960,rs503464 0 30.7971 inf 3 -nan 1.29296e-07 9.40099e-08,1.70993e-07 -6.51992e-05,-0.00170631,0.00175727 9.24112e-05,0.000132677,0.000129748
1700 rs34138960,rs35775671,rs503464 0 30.7945 inf 3 -nan 1.29287e-07 9.43856e-08,1.64636e-07 -0.00170631,-6.36762e-05,0.00175727 0.000132677,9.14198e-05,0.00012975
1701 rs17487514,rs34138960,rs503464 0 30.7824 inf 3 -nan 1.29227e-07 9.36291e-08,1.69931e-07 -2.66745e-05,-0.00170378,0.00175278 4.2298e-05,0.000132719,0.00013026
1702 rs12440014,rs1700006,rs34138960,rs503464 0 33.1667 inf 4 -nan 1.46006e-07 1.07805e-07,1.89284e-07 0.000318091,-0.00042083,-0.00160148,0.00174909 8.38515e-05,9.81344e-05,0.000144209,0.000133559
1703 rs12907519,rs34138960,rs503464 0 30.763 inf 3 -nan 1.29188e-07 9.50726e-08,1.69235e-07 -5.39169e-05,-0.00170624,0.00175786 9.24112e-05,0.000132677,0.000129748
1704 rs34138960,rs4887074,rs503464 0 30.7603 inf 3 -nan 1.29048e-07 9.47442e-08,1.6658e-07 -0.00170722,-1.7823e-05,0.00175432 0.000132722,4.80339e-05,0.000130777
1705 rs12912524,rs34138960,rs503464 0 30.7597 inf 3 -nan 1.29047e-07 9.16848e-08,1.69215e-07 -1.76558e-05,-0.00170721,0.00175438 4.80339e-05,0.000132722,0.000130777
1706 rs34138960,rs503464,rs55781567 0 30.7569 inf 3 -nan 1.2902e-07 9.31987e-08,1.68028e-07 -0.00170554,0.00175355,-1.33751e-05 0.000132681,0.000131654,4.29975e-05
1707 rs34138960,rs503464,rs7495518 0 30.7535 inf 3 -nan 1.29079e-07 9.41995e-08,1.64781e-07 -0.00171351,0.00176135,-1.79248e-05 0.000133862,0.000129669,4.20034e-05
1708 rs113352275,rs34138960,rs7173514 0 30.7436 inf 3 -nan 1.27561e-07 9.30384e-08,1.65011e-07 0.00114725,-0.00222238,0.00122342 0.000136724,0.000169952,0.00013809
1709 rs144573677,rs34138960,rs503464 0 30.7396 inf 3 -nan 1.29116e-07 9.3976e-08,1.71648e-07 4.94732e-05,-0.00170568,0.00176275 0.000101854,0.000132676,0.000129731
1710 rs12899226,rs34138960,rs503464 0 30.7362 inf 3 -nan 1.29103e-07 9.44246e-08,1.68055e-07 4.25602e-05,-0.00170566,0.00176292 9.14198e-05,0.000132677,0.00012975
1711 rs138544659,rs34138960,rs503464 0 30.7357 inf 3 -nan 1.28974e-07 9.5339e-08,1.67141e-07 -7.3619e-06,-0.00170611,0.00175736 4.24749e-05,0.00013268,0.000131045
1712 rs34138960,rs503464,rs71402946 0 30.7343 inf 3 -nan 1.29096e-07 9.50799e-08,1.69117e-07 -0.00170618,0.00175839,-4.07589e-05 0.000132677,0.000129755,8.95375e-05
1713 rs12911865,rs34138960,rs503464 0 30.7329 inf 3 -nan 1.29092e-07 9.54768e-08,1.67178e-07 -4.0139e-05,-0.00170617,0.00175843 8.95375e-05,0.000132677,0.000129755
1714 rs34138960,rs35759350,rs503464 0 30.7326 inf 3 -nan 1.29091e-07 9.44108e-08,1.6467e-07 -0.00170617,-3.99847e-05,0.00175843 0.000132677,8.95375e-05,0.000129755
1715 rs34138960,rs34380619,rs503464 0 30.7323 inf 3 -nan 1.29089e-07 9.37779e-08,1.68993e-07 -0.00170618,-3.9397e-05,0.00175842 0.000132677,8.86429e-05,0.000129757
1716 rs34138960,rs503464,rs56219480 0 30.7313 inf 3 -nan 1.29028e-07 9.31277e-08,1.68019e-07 -0.00171072,0.00176076,2.97866e-05 0.000133477,0.00012966,9.06954e-05
1717 rs12912321,rs34138960,rs503464 0 30.7252 inf 3 -nan 1.29067e-07 9.28681e-08,1.66082e-07 -3.64011e-05,-0.00170615,0.00175863 8.95375e-05,0.000132677,0.000129755
1718 rs34138960,rs503464,rs62010327 0 30.7234 inf 3 -nan 1.28979e-07 9.34633e-08,1.66949e-07 -0.00170935,0.00176087,-8.11461e-06 0.000133851,0.000129664,4.19207e-05
1719 rs34138960,rs503464,rs62010328 0 30.7228 inf 3 -nan 1.28982e-07 9.44356e-08,1.69278e-07 -0.00170952,0.00176098,-8.505e-06 0.000133862,0.000129669,4.20034e-05
1720 rs34138960,rs503464,rs950776 0 30.7098 inf 3 -nan 1.28955e-07 9.21726e-08,1.67869e-07 -0.00170511,0.00176049,1.84961e-06 0.000133931,0.000129712,4.18229e-05
1721 rs11636732,rs34138960,rs503464 0 30.7067 inf 3 -nan 1.29009e-07 9.51376e-08,1.65123e-07 2.60204e-05,-0.00170576,0.00176204 9.14198e-05,0.000132677,0.00012975
1722 rs11072783,rs34138960,rs503464 0 30.7065 inf 3 -nan 1.28999e-07 9.22148e-08,1.67117e-07 -1.26547e-05,-0.00170608,0.00175892 4.91064e-05,0.000132677,0.000129834
1723 rs11072784,rs34138960,rs503464 0 30.7046 inf 3 -nan 1.28991e-07 9.33749e-08,1.66887e-07 -1.15285e-05,-0.0017061,0.00175903 4.91759e-05,0.000132678,0.000129845
1724 rs34138960,rs503464,rs62010525 0 30.6991 inf 3 -nan 1.28972e-07 9.37508e-08,1.69062e-07 -0.00170604,0.00175945,8.11154e-06 0.000132678,0.000129866,4.94615e-05
1725 rs1700006,rs34138960,rs503464,rs938682 0 32.999 inf 4 -nan 1.4477e-07 1.08694e-07,1.86129e-07 2.86986e-05,-0.00146976,0.00195476,0.000498051 0.000125109,0.000144657,0.000136195,0.000140343
1726 rs113352275,rs11636605,rs34138960,rs667282 0 32.9933 inf 4 -nan 1.4562e-07 1.09245e-07,1.84798e-07 0.00140544,0.000410347,-0.00201033,0.00110057 0.000134843,7.05947e-05,0.000163572,0.000109703
1727 rs16970006,rs1700006,rs34138960,rs503464 0 32.9822 inf 4 -nan 1.46219e-07 1.08786e-07,1.87023e-07 0.000289563,-0.000362706,-0.00155559,0.00186184 7.5525e-05,9.32592e-05,0.000143354,0.000131973
1728 rs11636605,rs1700006,rs34138960,rs4887074,rs667282 0 35.2936 inf 5 0 1.63643e-07 1.23765e-07,2.05895e-07 0.000679631,-0.00147719,-0.000563538,-0.000349573,0.00233623 7.95295e-05,0.00013776,0.000100998,5.51675e-05,0.000160256
1729 rs11636605,rs12912524,rs1700006,rs34138960,rs667282 0 35.2826 inf 5 0 1.63609e-07 1.21243e-07,2.06322e-07 0.000679484,-0.000349352,-0.00147708,-0.00056353,0.00233611 7.95295e-05,5.51675e-05,0.00013776,0.000100998,0.000160256
1730 rs11072774,rs113352275,rs11636605,rs34138960,rs667282 0 35.2798 inf 5 0 1.63418e-07 1.2246e-07,2.07245e-07 0.000369086,0.00128108,0.000650353,-0.00196089,0.00115788 7.4018e-05,0.00013713,8.54417e-05,0.000163872,0.000110303
1731 rs1700006,rs34138960,rs503464,rs6495308 0 32.825 inf 4 -nan 1.44254e-07 1.07486e-07,1.84894e-07 2.1133e-05,-0.00148245,0.00194606,-0.000471974 0.000125448,0.000144269,0.000135834,0.000137139
1732 rs1700006,rs34138960,rs503464,rs8042059 0 32.8235 inf 4 -nan 1.44249e-07 1.07785e-07,1.85029e-07 2.10466e-05,-0.00148247,0.00194602,-0.000471838 0.000125448,0.000144269,0.000135834,0.000137139
1733 rs1700006,rs34138960,rs503464,rs8042374 0 32.7665 inf 4 -nan 1.44069e-07 1.05997e-07,1.85251e-07 1.77167e-05,-0.00148311,0.00194475,-0.000466576 0.000125448,0.000144269,0.000135834,0.000137139
1734 rs1700006,rs34138960,rs503464,rs8042494 0 32.6847 inf 4 -nan 1.4381e-07 1.07157e-07,1.87092e-07 1.28757e-05,-0.00148404,0.00194291,-0.000458927 0.000125448,0.000144269,0.000135834,0.000137139
1735 rs1700006,rs34138960,rs3825845,rs503464 0 32.6784 inf 4 -nan 1.43867e-07 1.05938e-07,1.8477e-07 -3.99781e-06,-0.00148877,-0.000436618,0.00193815 0.00012181,0.000144106,0.000129988,0.000135467
1736 rs1700006,rs34138960,rs503464,rs55952530 0 32.6369 inf 4 -nan 1.45123e-07 1.10688e-07,1.86206e-07 -0.00038011,-0.00152762,0.00186041,0.000374555 9.49018e-05,0.000143337,0.000131977,0.000103456
1737 rs11636605,rs1700006,rs28534575,rs503464,rs667282 0 34.9614 inf 5 0 1.61474e-07 1.22579e-07,2.10113e-07 0.000186764,-0.00145471,-0.000930996,0.000323366,0.00215844 8.16114e-05,0.000134455,0.000129392,9.57532e-05,0.000189996
1738 rs113352275,rs1700006,rs34138960,rs938682 0 32.4913 inf 4 -nan 1.42834e-07 1.04628e-07,1.83137e-07 0.00260054,-0.00168783,-0.002194,-0.00138569 0.000182438,0.000169168,0.000185485,0.000166468
1739 rs113352275,rs11636605,rs12595350,rs34138960,rs667282 0 34.8827 inf 5 0 1.62165e-07 1.23801e-07,2.04549e-07 0.0012799,0.00064594,0.000370214,-0.00193993,0.00114691 0.000137355,8.59782e-05,7.71218e-05,0.000164228,0.000110127
1740 rs113352275,rs11636605,rs1700006,rs503464,rs667282 0 34.8712 inf 5 0 1.61218e-07 1.21222e-07,2.03044e-07 0.000933264,0.000463887,-0.00219611,-0.000231992,0.00194372 0.000130175,7.05776e-05,0.00017388,0.000127144,0.000176215
1741 rs113352275,rs11636605,rs12148319,rs34138960,rs667282 0 34.8441 inf 5 0 1.62043e-07 1.255e-07,2.08241e-07 0.00128039,0.000645029,0.000368784,-0.00194021,0.00114673 0.000137355,8.59782e-05,7.71218e-05,0.000164228,0.000110127
1742 rs11636605,rs12440014,rs1700006,rs34138960,rs667282 0 34.8354 inf 5 0 1.61163e-07 1.23863e-07,2.0965e-07 0.00077995,0.000701408,-0.00128053,-0.000636574,0.00182873 8.95175e-05,0.000116024,0.000135226,0.000101975,0.000166421
1743 rs113352275,rs11636605,rs34138960,rs667282,rs7163204 0 34.8333 inf 5 0 1.62008e-07 1.23591e-07,2.06557e-07 0.00128053,0.000644773,-0.00194028,0.00114668,0.000368381 0.000137355,8.59782e-05,0.000164228,0.000110127,7.71218e-05
1744 rs1700006,rs34138960,rs503464,rs637137 0 32.3158 inf 4 -nan 1.42451e-07 1.03608e-07,1.82045e-07 2.92666e-05,-0.00147768,0.00194552,-0.000475322 0.000135686,0.000144758,0.000136924,0.000156502
1745 rs113352275,rs11636605,rs12593950,rs34138960,rs667282 0 34.68 inf 5 0 1.60513e-07 1.20768e-07,2.02247e-07 0.00145301,0.000603463,0.000604785,-0.00201879,0.000657709 0.000135249,8.24028e-05,0.000133111,0.000163583,0.000146751
1746 rs11072774,rs1700006,rs34138960,rs503464 0 32.2415 inf 4 -nan 1.43703e-07 1.04919e-07,1.85664e-07 0.000205836,-0.000353209,-0.001564,0.00182338 6.19382e-05,9.33929e-05,0.000143478,0.000131775
1747 rs1700006,rs28534575,rs34138960,rs503464 0 32.114 inf 4 -nan 1.42568e-07 1.05006e-07,1.84358e-07 -0.000112568,-0.000280417,-0.00151411,0.00189802 0.000105368,9.14905e-05,0.000143545,0.000133483
1748 rs11636605,rs12902294,rs1700006,rs34138960,rs667282 0 34.511 inf 5 0 1.61177e-07 1.23676e-07,2.06137e-07 0.000672656,-0.000338192,-0.00147749,-0.000541304,0.00232866 7.9812e-05,5.59255e-05,0.000138023,0.000100989,0.000160281
1749 rs11636605,rs12901971,rs1700006,rs34138960,rs667282 0 34.4937 inf 5 0 1.61122e-07 1.2576e-07,2.07733e-07 0.000672408,-0.000337822,-0.0014773,-0.000541314,0.00232847 7.9812e-05,5.59255e-05,0.000138023,0.000100989,0.000160281
1750 rs113352275,rs11636605,rs34138960,rs4887072,rs667282 0 34.455 inf 5 0 1.598e-07 1.2058e-07,2.0004e-07 0.00145203,0.000598562,-0.00201869,0.000589419,0.000668884 0.000135253,8.24036e-05,0.000163583,0.000133113,0.000146763
1751 rs11636605,rs1700006,rs34138960,rs667282,rs8023822 0 34.4453 inf 5 0 1.60966e-07 1.21348e-07,2.06331e-07 0.000672313,-0.0014759,-0.000541463,0.00232601,-0.000339721 7.98595e-05,0.000137993,0.000100988,0.000160224,5.64159e-05
1752 rs113352275,rs1700006,rs28498264,rs503464,rs667282 0 34.3632 inf 5 0 1.58242e-07 1.21238e-07,2.02407e-07 0.0016936,-0.00263907,-0.00114261,-4.4282e-05,0.00224393 0.000174953,0.000186024,0.000183255,0.000132736,0.000194802
1753 rs113352275,rs11636605,rs12594550,rs34138960,rs667282 0 34.3541 inf 5 0 1.60509e-07 1.19879e-07,2.03219e-07 0.00129087,0.000625474,0.000347527,-0.00193526,0.00112984 0.000137181,8.50067e-05,7.65002e-05,0.000164405,0.000109892
1754 rs11633958,rs11636605,rs1700006,rs34138960,rs503464 0 34.3183 inf 5 0 1.60952e-07 1.25637e-07,2.06017e-07 0.000191623,0.000233561,-0.000142224,-0.0015288,0.00195532 4.30847e-05,6.81345e-05,9.50556e-05,0.000143585,0.000133376
1755 rs1700006,rs34138960,rs4887069,rs503464 0 31.8926 inf 4 -nan 1.41482e-07 1.07009e-07,1.82512e-07 -6.6816e-05,-0.0014988,-0.000332946,0.00190895 0.000117843,0.000144052,0.000119091,0.000134573
1756 rs1700006,rs34138960,rs4887075,rs503464 0 31.8626 inf 4 -nan 1.42767e-07 1.05469e-07,1.81442e-07 -0.000312874,-0.00154989,0.000220376,0.00185743 9.12847e-05,0.000143331,7.08174e-05,0.000131996
1757 rs1700006,rs34138960,rs503464,rs6495312 0 31.8385 inf 4 -nan 1.42691e-07 1.05606e-07,1.80161e-07 -0.000312671,-0.00154983,0.00185728,0.000219111 9.12847e-05,0.000143331,0.000131996,7.08174e-05
1758 rs1700006,rs2036527,rs34138960,rs503464 0 31.7102 inf 4 -nan 1.42146e-07 1.05342e-07,1.82854e-07 -0.000265332,0.000127549,-0.00154069,0.001887 9.06712e-05,4.30449e-05,0.000143296,0.000133036
1759 rs11636605,rs34138960,rs503464,rs56219480,rs667282 0 34.0554 inf 5 0 1.74398e-07 1.3236e-07,2.22519e-07 0.000515237,-0.00188995,0.0015993,-0.000247242,0.000798421 7.27981e-05,0.00014327,0.000137057,9.80677e-05,0.000122624
1760 rs12441998,rs1700006,rs34138960,rs503464 0 31.6314 inf 4 -nan 1.41499e-07 1.05619e-07,1.81145e-07 -0.000190511,-0.000357767,-0.00156273,0.00179272 6.80403e-05,9.49977e-05,0.000143526,0.000132502
1761 rs1700006,rs34138960,rs503464,rs77438700 0 31.6062 inf 4 -nan 1.41748e-07 1.04221e-07,1.82317e-07 -0.000331556,-0.00157417,0.0018389,0.000241529 9.25176e-05,0.000143792,0.000131768,8.43313e-05
1762 rs11072768,rs1700006,rs34138960,rs503464 0 31.5972 inf 4 -nan 1.41399e-07 1.04641e-07,1.84086e-07 -0.000187958,-0.000356072,-0.00156201,0.00179313 6.77599e-05,9.48953e-05,0.000143515,0.0001325
1763 rs1700006,rs34138960,rs503464,rs67175876 0 31.5856 inf 4 -nan 1.41362e-07 1.04666e-07,1.8021e-07 -0.000355799,-0.00156193,0.00179327,-0.000187304 9.48953e-05,0.000143515,0.0001325,6.77599e-05
1764 rs1700006,rs17487223,rs34138960,rs503464 0 31.5629 inf 4 -nan 1.41713e-07 1.07225e-07,1.81373e-07 -0.000258302,0.000119024,-0.00155412,0.00188307 9.08281e-05,4.16866e-05,0.000143381,0.000132944
1765 rs1700006,rs2869548,rs34138960,rs503464 0 31.5306 inf 4 -nan 1.41611e-07 1.032e-07,1.84352e-07 -0.000258479,0.000117933,-0.00155399,0.0018826 9.08281e-05,4.16866e-05,0.000143381,0.000132944
1766 rs1700006,rs17486278,rs34138960,rs503464 0 31.4648 inf 4 -nan 1.41381e-07 1.08169e-07,1.81533e-07 -0.000254116,0.000118639,-0.00154995,0.00187876 9.09722e-05,4.28418e-05,0.000143341,0.000132814
1767 rs143527274,rs1700006,rs34138960,rs503464 0 31.412 inf 4 -nan 1.41301e-07 1.04018e-07,1.82181e-07 0.000317971,-0.000311898,-0.00155025,0.00184016 0.000115696,9.14342e-05,0.000143345,0.000131779
1768 rs140330585,rs1700006,rs34138960,rs503464 0 31.391 inf 4 -nan 1.41147e-07 1.05353e-07,1.80485e-07 0.000115979,-0.000254642,-0.00154973,0.00187772 4.28418e-05,9.09722e-05,0.000143341,0.000132814
1769 rs1700006,rs34138960,rs503464,rs7172118 0 31.376 inf 4 -nan 1.41099e-07 1.03728e-07,1.78509e-07 -0.000254751,-0.00154968,0.0018775,0.000115431 9.09722e-05,0.000143341,0.000132814,4.28418e-05
1770 rs1700006,rs34138960,rs503464,rs56390833 0 31.3723 inf 4 -nan 1.41088e-07 1.04267e-07,1.80773e-07 -0.000254792,-0.00154968,0.00187732,0.000115309 9.09716e-05,0.000143341,0.000132807,4.28435e-05
1771 rs113352275,rs1700006,rs34138960,rs3825845 0 31.3604 inf 4 -nan 1.39365e-07 1.04824e-07,1.78733e-07 0.00255158,-0.00159025,-0.00207478,0.00123451 0.000181263,0.000163625,0.000178714,0.000154015
1772 rs1700006,rs34138960,rs503464,rs76474922 0 31.2605 inf 4 -nan 1.40554e-07 1.03886e-07,1.77123e-07 -0.00034443,-0.00154993,0.00181912,0.000202492 9.43153e-05,0.000143349,0.000131849,7.96223e-05
1773 rs16969968,rs1700006,rs34138960,rs503464 0 31.2492 inf 4 -nan 1.40706e-07 1.05487e-07,1.82068e-07 0.000110152,-0.00026077,-0.00154719,0.00187665 4.25953e-05,9.08097e-05,0.000143323,0.000132861
1774 rs113352275,rs34138960,rs569207 0 28.8479 inf 3 -nan 1.22006e-07 9.00163e-08,1.59526e-07 0.00144362,-0.00207995,0.000835265 0.000134685,0.000163167,9.95352e-05
1775 rs1700006,rs34138960,rs503464,rs8192482 0 31.219 inf 4 -nan 1.4061e-07 1.0584e-07,1.83801e-07 -0.000260945,-0.00154712,0.00187619,0.000109001 9.08097e-05,0.000143323,0.000132861,4.25953e-05
1776 rs113352275,rs34138960,rs667282 0 28.7456 inf 3 -nan 1.21682e-07 8.83234e-08,1.58776e-07 0.00144337,-0.00207718,0.000832466 0.000134685,0.000163167,9.95352e-05
1777 rs113352275,rs2456020,rs34138960 0 28.6181 inf 3 -nan 1.21276e-07 8.8595e-08,1.60162e-07 0.00143811,0.000828109,-0.00207083 0.000134647,9.94348e-05,0.00016296
1778 rs11636605,rs12902294,rs34138960,rs503464,rs667282 0 33.4056 inf 5 0 1.79111e-07 1.36769e-07,2.22496e-07 0.000602729,-0.000199066,-0.00188045,0.00161868,0.000707671 7.94508e-05,5.47812e-05,0.000143279,0.000136487,0.000114128
1779 rs11636605,rs12901971,rs34138960,rs503464,rs667282 0 33.3945 inf 5 0 1.79078e-07 1.37756e-07,2.24142e-07 0.000602492,-0.00019871,-0.00188046,0.00161871,0.000707629 7.94508e-05,5.47812e-05,0.000143279,0.000136487,0.000114128
1780 rs11636605,rs1700006,rs34138960,rs667282,rs8043123 0 33.3889 inf 5 0 1.5769e-07 1.21211e-07,2.01926e-07 0.000615384,-0.00146078,-0.00054203,0.00229437,0.000293251 7.66604e-05,0.000137861,0.000100989,0.000159625,5.22489e-05
1781 rs1700006,rs28395178,rs34138960,rs503464 0 30.9905 inf 4 -nan 1.38422e-07 1.01116e-07,1.78573e-07 -0.000177184,-0.000263001,-0.00142194,0.00186771 0.000105807,0.000143278,0.000157072,0.000133156
1782 rs1700006,rs34138960,rs503464,rs8043105 0 30.9677 inf 4 -nan 1.39838e-07 1.02584e-07,1.80081e-07 -0.00030763,-0.00155933,0.00183663,0.00022956 9.14916e-05,0.000143536,0.000131761,9.85421e-05
1783 rs11636605,rs16970006,rs34138960,rs503464,rs667282 0 33.3582 inf 5 0 1.82469e-07 1.44077e-07,2.27684e-07 0.000554353,0.000331258,-0.00191004,0.00168503,0.000640944 7.32834e-05,7.78937e-05,0.000143366,0.000137003,0.000114397
1784 rs1700006,rs34138960,rs503464,rs76912891 0 30.9271 inf 4 -nan 1.39749e-07 1.04451e-07,1.81843e-07 -0.000298724,-0.00156295,0.00184114,0.00018739 9.10421e-05,0.000143642,0.000131804,8.14153e-05
1785 rs11636605,rs2036527,rs34138960,rs503464,rs667282 0 33.3228 inf 5 0 1.75327e-07 1.31305e-07,2.1682e-07 0.000455152,0.000119834,-0.00188839,0.00168038,0.000687842 7.07397e-05,4.31659e-05,0.000143267,0.00013754,0.000113952
1786 rs12324203,rs1700006,rs34138960,rs503464 0 30.9212 inf 4 -nan 1.39691e-07 1.08324e-07,1.79471e-07 0.000224977,-0.00030703,-0.00155895,0.00183654 9.85421e-05,9.14916e-05,0.000143536,0.000131761
1787 rs12911602,rs1700006,rs34138960,rs503464 0 30.9163 inf 4 -nan 1.39643e-07 1.03477e-07,1.82492e-07 -9.60755e-05,-0.000321908,-0.0015748,0.00186305 4.23631e-05,9.26629e-05,0.000144115,0.000132445
1788 rs11636605,rs34138960,rs503464,rs667282,rs8023822 0 33.3132 inf 5 0 1.78852e-07 1.38027e-07,2.21416e-07 0.000601195,-0.00187939,0.0016173,0.000707018,-0.000197989 7.94987e-05,0.000143284,0.0001365,0.000114123,5.52784e-05
1789 rs1700006,rs34138960,rs503464,rs74634068 0 30.9062 inf 4 -nan 1.39643e-07 1.05352e-07,1.78575e-07 -0.000306835,-0.00155882,0.00183651,0.00022349 9.14916e-05,0.000143536,0.000131761,9.85421e-05
1790 rs12901300,rs1700006,rs34138960,rs503464 0 30.8932 inf 4 -nan 1.3957e-07 1.04408e-07,1.81914e-07 -9.50732e-05,-0.000321446,-0.00157444,0.00186272 4.23631e-05,9.26629e-05,0.000144115,0.000132445
1791 rs1700006,rs34138960,rs3743077,rs503464 0 30.8915 inf 4 -nan 1.39564e-07 1.02869e-07,1.79703e-07 -0.000321179,-0.00157414,-9.49882e-05,0.00186217 9.26409e-05,0.000144102,4.23571e-05,0.000132421
1792 rs1700006,rs34138960,rs503464,rs6495307 0 30.8914 inf 4 -nan 1.39564e-07 1.05162e-07,1.79676e-07 -0.00032141,-0.00157441,0.0018627,-9.49967e-05 9.26629e-05,0.000144115,0.000132445,4.23631e-05
1793 rs1700006,rs34138960,rs503464,rs647041 0 30.849 inf 4 -nan 1.3943e-07 1.02493e-07,1.81241e-07 -0.00032055,-0.00157374,0.0018621,9.31326e-05 9.26629e-05,0.000144115,0.000132445,4.23631e-05
1794 rs11636605,rs1700006,rs34138960,rs503464,rs8043123 0 33.2229 inf 5 0 1.574e-07 1.17784e-07,1.99911e-07 0.000367133,-0.00021208,-0.0014883,0.0019035,0.000197335 7.28068e-05,9.56323e-05,0.000143617,0.000132567,5.16107e-05
1795 rs1700006,rs34138960,rs503464,rs555018 0 30.8071 inf 4 -nan 1.39297e-07 1.02267e-07,1.81455e-07 -0.000319684,-0.00157306,0.0018615,9.12563e-05 9.26629e-05,0.000144115,0.000132445,4.23631e-05
1796 rs1700006,rs34138960,rs481134,rs503464 0 30.8007 inf 4 -nan 1.39277e-07 1.02178e-07,1.78968e-07 -0.000319629,-0.00157309,9.09818e-05,0.00186176 9.26704e-05,0.000144122,4.23676e-05,0.000132462
1797 rs1700006,rs2869546,rs34138960,rs503464 0 30.7863 inf 4 -nan 1.39253e-07 1.02283e-07,1.78978e-07 -0.000312688,9.1075e-05,-0.00157408,0.00185961 9.20527e-05,4.25749e-05,0.000144179,0.000132367
1798 rs1700006,rs34138960,rs503464,rs8043123 0 30.7772 inf 4 -nan 1.39215e-07 1.00347e-07,1.81207e-07 -0.000323033,-0.00153549,0.00182958,0.000102127 9.30666e-05,0.000143312,0.000131753,4.80331e-05
1799 rs11636605,rs17486278,rs34138960,rs503464,rs667282 0 33.1604 inf 5 0 1.75995e-07 1.36343e-07,2.21361e-07 0.000451691,0.000127091,-0.00190326,0.001672,0.000710544 7.08102e-05,4.31432e-05,0.000143369,0.000137107,0.000114296
1800 rs1700006,rs34138960,rs503464,rs9920506 0 30.7581 inf 4 -nan 1.3894e-07 1.05206e-07,1.82883e-07 -0.000312908,-0.00154634,0.00179921,-0.000129719 9.22344e-05,0.00014333,0.000132749,6.38968e-05
1801 rs1700006,rs34138960,rs503464,rs621849 0 30.7575 inf 4 -nan 1.39138e-07 1.03374e-07,1.82589e-07 -0.000321591,-0.0015696,0.00186112,8.89237e-05 9.29713e-05,0.000143987,0.000132463,4.23462e-05
1802 rs11636605,rs28681284,rs503464,rs57064725,rs667282 0 33.1454 inf 5 0 1.55849e-07 1.1757e-07,1.99488e-07 0.000470524,0.00038671,0.0014432,-0.00164917,0.00029172 7.08648e-05,0.000119587,0.000130964,0.000133845,0.000143869
1803 rs11639372,rs1700006,rs34138960,rs503464 0 30.7367 inf 4 -nan 1.39146e-07 1.01878e-07,1.81987e-07 -8.37855e-05,-0.000284787,-0.0015501,0.00181784 3.98468e-05,9.06421e-05,0.000143376,0.000131926
1804 rs1700006,rs34138960,rs503464,rs680244 0 30.7341 inf 4 -nan 1.39064e-07 1.02461e-07,1.79074e-07 -0.00032105,-0.00156923,0.00186077,8.78305e-05 9.29713e-05,0.000143987,0.000132463,4.23462e-05
1805 rs1700006,rs34138960,rs4886580,rs503464 0 30.7288 inf 4 -nan 1.39119e-07 1.02094e-07,1.78016e-07 -0.000282342,-0.00155196,-8.36261e-05,0.00181707 9.06057e-05,0.00014341,3.99534e-05,0.000131947
1806 rs1700006,rs34138960,rs503464,rs6495306 0 30.7267 inf 4 -nan 1.39042e-07 1.01405e-07,1.8305e-07 -0.000317893,-0.00157158,0.00185997,8.7523e-05 9.26556e-05,0.000144108,0.000132429,4.23592e-05
1807 rs12901913,rs1700006,rs34138960,rs503464 0 30.7179 inf 4 -nan 1.39088e-07 1.02554e-07,1.77242e-07 -8.29834e-05,-0.000282366,-0.0015515,0.00181771 3.98462e-05,9.06063e-05,0.000143402,0.000131932
1808 rs1700006,rs34138960,rs4886579,rs503464 0 30.7079 inf 4 -nan 1.39049e-07 1.03839e-07,1.80738e-07 -0.000282676,-0.00155205,-8.28733e-05,0.00181719 9.06107e-05,0.000143414,4.0055e-05,0.000131948
1809 rs113352275,rs11633958,rs11636605,rs34138960,rs667282 0 33.1042 inf 5 0 1.56907e-07 1.20594e-07,1.99592e-07 0.00140999,0.000168521,0.000385611,-0.00199659,0.00114765 0.000134848,4.29398e-05,7.08755e-05,0.00016361,0.000110357
1810 rs113352275,rs11637630,rs34138960 0 28.3062 inf 3 -nan 1.20328e-07 8.7099e-08,1.56211e-07 0.00145011,-0.000800668,-0.00204757 0.00013475,9.71093e-05,0.000161864
1811 rs113352275,rs34138960,rs7183604 0 28.304 inf 3 -nan 1.2032e-07 8.47025e-08,1.59175e-07 0.00145011,-0.00204751,-0.000800607 0.00013475,0.000161864,9.71093e-05
1812 rs1700006,rs34138960,rs503464,rs588765 0 30.7006 inf 4 -nan 1.38959e-07 1.02381e-07,1.77488e-07 -0.000317321,-0.00157113,0.00185958,8.62804e-05 9.26556e-05,0.000144108,0.000132429,4.23592e-05
1813 rs1700006,rs1996371,rs34138960,rs503464 0 30.697 inf 4 -nan 1.39009e-07 1.04372e-07,1.77409e-07 -0.000282167,-8.25205e-05,-0.00155258,0.00181631 9.06047e-05,4.01597e-05,0.000143427,0.000131976
1814 rs1700006,rs34138960,rs4887077,rs503464 0 30.6969 inf 4 -nan 1.39022e-07 1.02437e-07,1.80817e-07 -0.000282312,-0.00155137,-8.20528e-05,0.00181787 9.06063e-05,0.000143402,3.98462e-05,0.000131932
1815 rs12899135,rs1700006,rs34138960,rs503464 0 30.6805 inf 4 -nan 1.38957e-07 1.05399e-07,1.78718e-07 -8.17749e-05,-0.000282126,-0.00155247,0.00181645 4.01597e-05,9.06047e-05,0.000143427,0.000131976
1816 rs1700006,rs34138960,rs503464,rs77163824 0 30.6764 inf 4 -nan 1.38915e-07 1.03753e-07,1.7961e-07 -0.000303651,-0.00155678,0.00183605,0.000199176 9.14916e-05,0.000143536,0.000131761,9.85421e-05
1817 rs12915366,rs1700006,rs34138960,rs503464 0 30.6728 inf 4 -nan 1.38875e-07 1.03251e-07,1.82614e-07 -8.55775e-05,-0.00027753,-0.00159946,0.00185084 4.26434e-05,9.05771e-05,0.000146326,0.000132073
1818 rs11636605,rs140330585,rs34138960,rs503464,rs667282 0 33.056 inf 5 0 1.75744e-07 1.34672e-07,2.25264e-07 0.000452077,0.000124393,-0.00190292,0.00167115,0.000709984 7.08102e-05,4.31432e-05,0.000143369,0.000137107,0.000114296
1819 rs1700006,rs34138960,rs503464,rs8032552 0 30.6575 inf 4 -nan 1.38835e-07 1.02689e-07,1.78752e-07 -0.000320173,-0.00153577,0.00182975,9.57021e-05 9.30666e-05,0.000143312,0.000131753,4.80331e-05
1820 rs11072787,rs1700006,rs34138960,rs503464 0 30.6517 inf 4 -nan 1.38818e-07 1.00223e-07,1.78398e-07 9.49287e-05,-0.000317704,-0.00153793,0.00182941 4.77995e-05,9.2804e-05,0.0001433,0.000131755
1821 rs1700006,rs34138960,rs503464,rs57260218 0 30.641 inf 4 -nan 1.38783e-07 1.03395e-07,1.80407e-07 -0.000319762,-0.00153581,0.00182977,9.47802e-05 9.30666e-05,0.000143312,0.000131753,4.80331e-05
1822 rs11636605,rs1700006,rs34138960,rs667282,rs8032552 0 33.0389 inf 5 0 1.56581e-07 1.18006e-07,1.96541e-07 0.000611007,-0.00145682,-0.000542251,0.00229068,0.000285648 7.66604e-05,0.000137861,0.000100989,0.000159625,5.22489e-05
1823 rs11636605,rs34138960,rs503464,rs667282,rs8043123 0 33.0365 inf 5 0 1.79422e-07 1.38211e-07,2.26016e-07 0.000578887,-0.00189364,0.00163649,0.000692494,0.000189298 7.64587e-05,0.000143277,0.000136442,0.000113967,5.12229e-05
1824 rs11636605,rs34138960,rs503464,rs667282,rs7172118 0 33.0347 inf 5 0 1.75694e-07 1.36103e-07,2.2233e-07 0.000452157,-0.00190285,0.00167098,0.000709869,0.000123837 7.08102e-05,0.000143369,0.000137107,0.000114296,4.31432e-05
1825 rs11634351,rs1700006,rs34138960,rs503464 0 30.6362 inf 4 -nan 1.38818e-07 1.03054e-07,1.79649e-07 -7.97752e-05,-0.000282076,-0.00155219,0.00181717 4.01689e-05,9.06055e-05,0.000143427,0.000131966
1826 rs11633178,rs1700006,rs34138960,rs503464 0 30.6331 inf 4 -nan 1.38808e-07 1.01625e-07,1.77342e-07 -7.96292e-05,-0.000282068,-0.00155217,0.0018172 4.01689e-05,9.06055e-05,0.000143427,0.000131966
1827 rs11636605,rs34138960,rs503464,rs56390833,rs667282 0 33.027 inf 5 0 1.75688e-07 1.35294e-07,2.18968e-07 0.000452232,-0.00190285,0.00167083,0.000123773,0.000709866 7.08082e-05,0.000143369,0.000137103,4.31435e-05,0.000114296
1828 rs113352275,rs34138960,rs7359276 0 28.2201 inf 3 -nan 1.20052e-07 8.96862e-08,1.59227e-07 0.00144508,-0.00204225,-0.000797291 0.000134709,0.000161649,9.69855e-05
1829 rs12910237,rs1700006,rs34138960,rs503464 0 30.6067 inf 4 -nan 1.3879e-07 1.01169e-07,1.78741e-07 7.77509e-05,-0.000250596,-0.00157084,0.00184093 3.93516e-05,9.16001e-05,0.000144143,0.000131821
1830 rs113352275,rs34138960,rs3743078 0 28.1962 inf 3 -nan 1.19977e-07 8.41235e-08,1.55952e-07 0.00144502,-0.00204161,-0.000796644 0.000134709,0.000161649,9.69855e-05
1831 rs11636605,rs1700006,rs34138960,rs57260218,rs667282 0 32.9894 inf 5 0 1.56424e-07 1.17806e-07,1.96784e-07 0.000610379,-0.00145625,-0.000542282,0.000284557,0.00229015 7.66604e-05,0.000137861,0.000100989,5.22489e-05,0.000159625
1832 rs11636605,rs1700006,rs34138960,rs503464,rs8032552 0 32.9887 inf 5 0 1.56658e-07 1.17721e-07,1.98448e-07 0.000363305,-0.000210376,-0.00148908,0.0019029,0.000189917 7.28068e-05,9.56323e-05,0.000143617,0.000132567,5.16107e-05
1833 rs11636605,rs1700006,rs34138960,rs503464,rs57260218 0 32.9558 inf 5 0 1.56554e-07 1.15829e-07,1.93476e-07 0.000362756,-0.000210132,-0.00148919,0.00190281,0.000188853 7.28068e-05,9.56323e-05,0.000143617,0.000132567,5.16107e-05
1834 rs11072787,rs11636605,rs1700006,rs34138960,rs503464 0 32.9519 inf 5 0 1.56544e-07 1.16638e-07,1.98338e-07 0.000187617,0.000361865,-0.000205755,-0.00149354,0.00190196 5.13008e-05,7.27232e-05,9.54921e-05,0.000143577,0.000132559
1835 rs1700006,rs34138960,rs503464,rs871058 0 30.5246 inf 4 -nan 1.38425e-07 9.97637e-08,1.81342e-07 -0.000292146,-0.0015278,0.00186655,8.0302e-05 9.0924e-05,0.00014345,0.000133064,4.37182e-05
1836 rs12905641,rs1700006,rs34138960,rs503464 0 30.5069 inf 4 -nan 1.38479e-07 1.03302e-07,1.79535e-07 7.35902e-05,-0.000255415,-0.00156285,0.00183548 3.96103e-05,9.13587e-05,0.000143822,0.000131759
1837 rs1700006,rs34138960,rs34694149,rs503464 0 30.5047 inf 4 -nan 1.38472e-07 1.01135e-07,1.75723e-07 -0.000255447,-0.00156281,7.34844e-05,0.00183547 9.13587e-05,0.000143822,3.96103e-05,0.000131759
1838 rs1700006,rs34138960,rs503464,rs61630816 0 30.5035 inf 4 -nan 1.38468e-07 1.02084e-07,1.79506e-07 -0.000255464,-0.0015628,0.00183547,7.34273e-05 9.13587e-05,0.000143822,0.000131759,3.96103e-05
1839 rs12594247,rs1700006,rs34138960,rs503464 0 30.4783 inf 4 -nan 1.38115e-07 1.03809e-07,1.75318e-07 -0.000111459,-0.000229141,-0.00151837,0.00181713 6.51883e-05,9.49025e-05,0.000143854,0.000132044
1840 rs1700006,rs34138960,rs503464,rs922691 0 30.4762 inf 4 -nan 1.38381e-07 1.0111e-07,1.79457e-07 -0.000255671,-0.0015626,0.00183647,7.17286e-05 9.13733e-05,0.000143833,0.000131768,3.94257e-05
1841 rs1700006,rs34138960,rs503464,rs7178007 0 30.4646 inf 4 -nan 1.38345e-07 1.03844e-07,1.76902e-07 -0.000256049,-0.00156219,0.00183538,7.14836e-05 9.13587e-05,0.000143822,0.000131759,3.96103e-05
1842 rs1700006,rs34138960,rs503464,rs76507625 0 30.4612 inf 4 -nan 1.38334e-07 1.02995e-07,1.8151e-07 -0.000290803,-0.0015395,0.00183401,-0.000139176 9.08748e-05,0.000143296,0.000131751,7.73139e-05
1843 rs1700006,rs34138960,rs34275594,rs503464 0 30.4434 inf 4 -nan 1.38281e-07 1.04675e-07,1.77619e-07 -0.000259199,-0.0015615,7.00702e-05,0.00183636 9.11642e-05,0.000143804,3.93972e-05,0.000131768
1844 rs1700006,rs34138960,rs503464,rs58946838 0 30.4369 inf 4 -nan 1.38257e-07 1.02022e-07,1.76449e-07 -0.000256323,-0.00156163,0.00183605,6.98315e-05 9.137e-05,0.000143816,0.000131765,3.94768e-05
1845 rs1700006,rs34138960,rs503464,rs55988292 0 30.4316 inf 4 -nan 1.38148e-07 1.02168e-07,1.79987e-07 -0.000285416,-0.00154413,0.00181293,-7.03224e-05 9.06914e-05,0.000143316,0.000132224,4.08032e-05
1846 rs1700006,rs34138960,rs503464,rs7164665 0 30.4273 inf 4 -nan 1.37962e-07 1.0288e-07,1.79178e-07 -0.000234125,-0.00151745,0.00181829,-0.000105877 9.4356e-05,0.000143952,0.000132021,6.44239e-05
1847 rs1700006,rs34138960,rs503464,rs8053 0 30.4265 inf 4 -nan 1.38092e-07 1.03987e-07,1.78153e-07 -0.00027455,-0.00159201,0.00184679,7.24819e-05 9.05945e-05,0.000146524,0.000132025,4.26364e-05
1848 rs113352275,rs11636605,rs34138960,rs55988292,rs667282 0 32.8215 inf 5 0 1.56013e-07 1.20425e-07,1.98143e-07 0.00140212,0.000476814,-0.00203682,-0.000157702,0.00110957 0.000134846,7.27795e-05,0.000163724,4.19923e-05,0.000109729
1849 rs1700006,rs34138960,rs503464,rs56117933 0 30.4209 inf 4 -nan 1.38145e-07 1.01894e-07,1.79738e-07 -0.00027937,-0.00154149,0.00181043,-8.02816e-05 9.05831e-05,0.000143299,0.000132355,4.66086e-05
1850 rs11636605,rs34138960,rs503464,rs667282,rs8032552 0 32.8092 inf 5 0 1.7871e-07 1.39447e-07,2.24529e-07 0.000574679,-0.0018934,0.00163632,0.000692173,0.000181991 7.64587e-05,0.000143277,0.000136442,0.000113967,5.12229e-05
1851 rs1700006,rs34138960,rs503464,rs584135 0 30.4109 inf 4 -nan 1.38066e-07 1.01921e-07,1.7731e-07 -0.000305771,-0.00156735,0.00185537,7.20403e-05 9.21037e-05,0.000144208,0.000132457,4.2661e-05
1852 rs12915652,rs1700006,rs34138960,rs503464 0 30.41 inf 4 -nan 1.38042e-07 1.01946e-07,1.79651e-07 -7.15699e-05,-0.000277536,-0.00158973,0.0018478 4.26434e-05,9.05771e-05,0.000146326,0.000132073
1853 rs11636605,rs143527274,rs1700006,rs34138960,rs503464 0 32.8064 inf 5 0 1.56227e-07 1.1593e-07,2.0086e-07 0.000314424,0.00042415,-0.00019204,-0.00151688,0.00190824 6.91253e-05,0.000118027,9.51554e-05,0.000143532,0.000132626
1854 rs11636605,rs34138960,rs503464,rs667282,rs76912891 0 32.7909 inf 5 0 1.81027e-07 1.36789e-07,2.26768e-07 0.000556251,-0.0019421,0.00164831,0.000726908,0.000338881 7.37731e-05,0.00014392,0.000136497,0.000114445,8.47486e-05
1855 rs1700006,rs34138960,rs503464,rs7164030 0 30.3882 inf 4 -nan 1.37985e-07 1.01871e-07,1.75659e-07 -0.000272817,-0.00159022,0.00184646,6.96442e-05 9.06227e-05,0.000146478,0.000132027,4.21215e-05
1856 rs1700006,rs34138960,rs3813571,rs503464 0 30.3827 inf 4 -nan 1.37954e-07 1.02998e-07,1.77814e-07 -0.000274658,-0.00159016,-6.99065e-05,0.00184627 9.05945e-05,0.000146524,4.26364e-05,0.000132025
1857 rs11636605,rs34138960,rs503464,rs57260218,rs667282 0 32.7773 inf 5 0 1.78611e-07 1.36682e-07,2.22885e-07 0.000574075,-0.00189336,0.0016363,0.000180943,0.000692127 7.64587e-05,0.000143277,0.000136442,5.12229e-05,0.000113967
1858 rs11636605,rs34138960,rs4887074,rs503464,rs667282 0 32.7713 inf 5 0 1.77675e-07 1.37233e-07,2.21654e-07 0.000590042,-0.00187249,-0.000181129,0.00159323,0.000715075 7.92113e-05,0.000143336,5.43193e-05,0.000136935,0.000114321
1859 rs1021070,rs1700006,rs34138960,rs503464 0 30.3731 inf 4 -nan 1.3805e-07 9.99221e-08,1.75922e-07 6.54264e-05,-0.000253913,-0.00156162,0.00183078 3.89031e-05,9.16628e-05,0.000143871,0.00013175
1860 rs1700006,rs34138960,rs503464,rs72740964 0 30.3685 inf 4 -nan 1.37908e-07 1.02067e-07,1.76827e-07 -0.000291266,-0.00153418,0.00180522,-6.93796e-05 9.09711e-05,0.000143341,0.000132801,4.28455e-05
1861 rs1700006,rs34138960,rs4887063,rs503464 0 30.3681 inf 4 -nan 1.37908e-07 1.00059e-07,1.77686e-07 -0.000274694,-0.00158953,6.90294e-05,0.00184609 9.05945e-05,0.000146524,4.26364e-05,0.000132025
1862 rs1700006,rs2869544,rs34138960,rs503464 0 30.3677 inf 4 -nan 1.37907e-07 1.04035e-07,1.77866e-07 -0.000274746,6.9017e-05,-0.00158932,0.00184602 9.05938e-05,4.26377e-05,0.000146498,0.000132022
1863 rs11636605,rs12912524,rs34138960,rs503464,rs667282 0 32.7652 inf 5 0 1.77657e-07 1.39655e-07,2.21009e-07 0.0005899,-0.000180915,-0.0018725,0.00159328,0.000715039 7.92113e-05,5.43193e-05,0.000143336,0.000136935,0.000114321
1864 rs11858230,rs1700006,rs34138960,rs503464 0 30.367 inf 4 -nan 1.37904e-07 1.0279e-07,1.80341e-07 6.89588e-05,-0.000274697,-0.00158948,0.00184608 4.26364e-05,9.05945e-05,0.000146524,0.000132025
1865 rs1700006,rs34138960,rs4886572,rs503464 0 30.3657 inf 4 -nan 1.379e-07 9.91783e-08,1.78174e-07 -0.0002747,-0.00158943,6.88823e-05,0.00184606 9.05945e-05,0.000146524,4.26364e-05,0.000132025
1866 rs1700006,rs34138960,rs503464,rs615470 0 30.3588 inf 4 -nan 1.37901e-07 1.01943e-07,1.81357e-07 -0.000304557,-0.00156617,0.00185438,6.89408e-05 9.21037e-05,0.000144208,0.000132457,4.2661e-05
1867 rs1700006,rs34138960,rs503464,rs8025429 0 30.3582 inf 4 -nan 1.37876e-07 1.03299e-07,1.75809e-07 -0.000274797,-0.00158888,0.00184574,6.84042e-05 9.05935e-05,0.000146497,0.000132015,4.263e-05
1868 rs113352275,rs11636605,rs1996371,rs34138960,rs667282 0 32.7545 inf 5 0 1.55839e-07 1.19203e-07,1.9695e-07 0.00142239,0.000455134,-0.000151862,-0.00205484,0.0011011 0.00013492,7.16131e-05,4.08053e-05,0.000164009,0.000109703
1869 rs1700006,rs34138960,rs503464,rs951266 0 30.3559 inf 4 -nan 1.37867e-07 1.00478e-07,1.80358e-07 -0.000291127,-0.00153427,0.00180537,-6.85743e-05 9.09722e-05,0.000143341,0.000132814,4.28418e-05
1870 rs1700006,rs34138960,rs503464,rs7182583 0 30.3556 inf 4 -nan 1.37891e-07 1.02676e-07,1.81898e-07 -0.000304365,-0.00156597,0.00185414,-6.8773e-05 9.20901e-05,0.000144198,0.000132446,4.26704e-05
1871 rs1700006,rs34138960,rs472054,rs503464 0 30.355 inf 4 -nan 1.37889e-07 1.02587e-07,1.74233e-07 -0.000304468,-0.00156609,6.87121e-05,0.00185431 9.21037e-05,0.000144208,4.2661e-05,0.000132457
1872 rs1700006,rs34138960,rs3813572,rs503464 0 30.354 inf 4 -nan 1.37862e-07 1.01202e-07,1.79075e-07 -0.000274808,-0.0015887,-6.81442e-05,0.00184569 9.05935e-05,0.000146497,4.263e-05,0.000132015
1873 rs1700006,rs17486195,rs34138960,rs503464 0 30.3535 inf 4 -nan 1.37859e-07 1.01035e-07,1.79494e-07 -0.000291097,-6.84232e-05,-0.00153428,0.00180543 9.09722e-05,4.28418e-05,0.000143341,0.000132814
1874 rs1700006,rs34138960,rs503464,rs7180002 0 30.3483 inf 4 -nan 1.37843e-07 1.01741e-07,1.75415e-07 -0.000291034,-0.00153431,0.00180556,-6.81025e-05 9.09722e-05,0.000143341,0.000132814,4.28418e-05
1875 rs1700006,rs34138960,rs4886571,rs503464 0 30.3482 inf 4 -nan 1.37844e-07 1.01685e-07,1.78234e-07 -0.000274822,-0.00158845,6.77897e-05,0.00184562 9.05935e-05,0.000146497,4.263e-05,0.000132015
1876 rs12916483,rs1700006,rs34138960,rs503464 0 30.3459 inf 4 -nan 1.37837e-07 1.02578e-07,1.80334e-07 -6.76481e-05,-0.000274828,-0.00158834,0.00184559 4.263e-05,9.05935e-05,0.000146497,0.000132015
1877 rs1700006,rs2292117,rs34138960,rs503464 0 30.3378 inf 4 -nan 1.37811e-07 1.01276e-07,1.78069e-07 -0.000274772,6.7166e-05,-0.0015882,0.00184572 9.05945e-05,4.26364e-05,0.000146524,0.000132025
1878 rs1700006,rs1979905,rs34138960,rs503464 0 30.3376 inf 4 -nan 1.37825e-07 1.01567e-07,1.79316e-07 -0.000273024,6.66094e-05,-0.00158803,0.00184584 9.06227e-05,4.21215e-05,0.000146478,0.000132027
[truncated: 566,191 more chars]
