# Supplementary material for: Precision medicine for atherosclerotic cardiovascular disease: Integrative genomics maps risk loci and AI‐predicted functional consequences
Source: Clin Transl Med. 2026 Jul 10;16(7):e70732. doi: 10.1002/ctm2.70732 (PMC13351343; doi:10.1002/ctm2.70732)
Supplement: Supplementary file 6 — Supporting Information [file CTM2-16-e70732-s005.zip › ADAMTS7/FINEMAP/data.ld]

1 -0.539990323974961 -0.182823057030579 0.137830507464252 -0.221148976556671 0.271685625222358 0.271685625222358 -0.627362277987425 -0.336440204534552 0.585505269252762 -0.19160356140864 0.344202957879422 0.0137629220178218 -0.043619480223976 -0.043619480223976 -0.043619480223976 -0.632756119968801 -0.063994584655089 -0.531925905443302 -0.632756119968801 -0.121170345077196 0.137830507464252 -0.0595106647752583 -0.00519454912790653 -0.569953177802164 -0.629991630139737 -0.0715811987436584 -0.144696844548835 0.0535560322778054 -0.686055191388156 -0.477681149639705 -0.316285850209238 -0.164169079509896 -0.0351856594438405 0.137609367502746 -0.1423503551475 -0.0358900464438184 -0.313747427807133 -0.313747427807133 -0.316285850209238 -0.0612045316904288 -0.636680222511298 -0.0647689878793554 -0.0595106647752583 0.534868070501718 -0.111898074969032 -0.620648520935634 0.414378067462551 0.414378067462551 -0.627362277987425 -0.0654746830533319 -0.063994584655089 -0.111898074969032 0.919680044047999 -0.0603936952746164 0.473777998487163 -0.0548514376928332 -0.0548514376928332 0.959898409894702 -0.063994584655089 0.534868070501718 -0.0470919136610452 -0.0470919136610452 0.316703105843804 -0.119815804454332 -0.567376290423742 0.474161002539193 0.474161002539193 0.319135444539912 0.475007197712549 -0.537881794555748 -0.541247573771647 -0.535955039322049 -0.0715811987436584 -0.132252618042337 0.247327180333341 -0.537345277535662 -0.0715811987436584 -0.473777998487163 -0.536093651412897 -0.222549116305064 -0.0422133209001167 -0.0351745145512934 0.585505269252762 -0.535955039322049 -0.535955039322049 -0.518114570366778 -0.479079769528488 -0.0715811987436584 -0.616362978499351 -0.473777998487163 -0.473777998487163 -0.473777998487163 -0.636680222511298 -0.516547395314586 0.596560609118111 -0.635370503651287 -0.477681149639705 -0.572570395509347 0.0100661924278069 -0.478320911303071 0.0123855002543164 0.0312170578016438 -0.0368630765960153 -0.0534746502322337 -0.0465770728294015 -0.475549748836755 -0.59978629619609 -0.518114570366778 -0.637674531363387 0.0403788242644745 0.916594126258928 -0.0458721630675862 0.0403788242644745 0.919680044047999 0.0403788242644745 -0.0470919136610452 -0.0595106647752583 0.684558355139147 -0.582823886864087 -0.585505269252762 -0.585588890022784 0.534868070501718 -0.012336590229464 0.036546897905315 0.478320911303071 0.475657017535401 -0.00479927941963474 0.537038183510237 0.314790252874951 -0.536112036383948 -0.531298010752235 -0.575542956646208 -0.582823886864087 -0.521904343766173 -0.475657017535401 -0.478320911303071 -0.626055353124978 -0.627372725267938 -0.459798305389021 -0.478320911303071 -0.536093651412897 -0.0138974248135952 -0.635081705529601 -0.0358900464438184 0.316703105843804 0.199777932627522 -0.620648520935634 -0.575542956646208 -0.575542956646208 0.0312700745328874 -0.585505269252762 -0.529550290673764 -0.539990323974961 -0.478320911303071 -0.513617336699702 -0.0160740399839646 -0.531523576591018 -0.593788481089621 -0.536093651412897 -0.352119387343009 0.0240203662164331 -0.534704763919442 0.00284229812301366 0.0431392752824712 -0.341168976680276 0.00284229812301366 0.572645940070412 -0.517577479866053 -0.582823886864087 -0.527528801325634 0.934596446300005 0.0403788242644745 0.0403788242644745 0.572645940070412 -0.582823886864087 0.919680044047999 0.604955710747846 0.591092369026469 0.62708658124876 -0.268837684809306 -0.533641907613817 0.00284229812301366 -0.534868070501718 -0.527528801325634 0.534868070501718 -0.00222602362078518 -0.0241415311035504 0.200831810129513 -0.636599309272981 -0.043619480223976 0.00284229812301366 0.137830507464252 -0.533641907613817 0.0159545139105725 -0.572645940070412 -0.0470919136610452 -0.316285850209238 -0.473777998487163 -0.316285850209238 -0.0157623196514146 -0.535955039322049 -0.531298010752235 0.0495378223898244 -0.00222602362078518 0.919680044047999 -0.535955039322049 0.995752961320696 0.585505269252762 -0.00519454912790653 -0.516547395314586 -0.114780034801848 -0.533315526867616 -0.533066103214051 -0.0617157408083191 -0.012336590229464 -0.043619480223976 -0.164169079509896 0.591092369026469 -0.173697925654632 0.336935334151593 0.11562023653577 -0.0617710801307926 -0.174756228584943 -0.164169079509896 -0.00144321390972023 0.742495961959055 -0.634988354324387 0.40966051948776 -0.475657017535401 -0.341168976680276 -0.946341116284876 -0.531523576591018 -0.00222602362078518 -0.00222602362078518 -0.00222602362078518 -0.00222602362078518 -0.164169079509896 -0.341168976680276 -0.478320911303071 -0.0727826300603288 -0.536093651412897 0.52984986822562 -0.473777998487163 0.0403788242644745 -0.473777998487163 0.934295777358742 -0.00519454912790653 0.653975767372527 -0.535955039322049 0.0781345177313339
-0.539990323974961 1 0.297934401765895 0.386130605564467 -0.303580434082956 0.0858416116492012 0.0910603178081958 0.651903226518447 -0.20168309943521 -0.552215903552173 0.326550929407007 -0.198646631379303 -0.378121458257037 -0.0108873043622038 -0.0108873043622038 -0.0108873043622038 0.66223904249521 -0.165403484791409 0.982913230379068 0.66223904249521 -0.140766930915221 0.386130605564467 -0.16347031307848 0.432531279215675 0.546118332440863 0.647525052737843 0.0385498559325641 0.233223103882839 -0.2453955030029 0.56982949030071 0.564951179986352 -0.279592631588869 -0.16347031307848 -0.434871403030416 0.387288708730849 -0.289230460233185 -0.425508226308456 -0.277557701015278 -0.276896427842051 -0.279592631588869 -0.159546110210706 0.670600555702471 -0.16347031307848 -0.16347031307848 -0.606921204154143 -0.147253448898547 0.649314590021326 0.185267272845958 0.185267272845958 0.651903226518447 -0.161518092263439 -0.165403484791409 -0.147253448898547 -0.50736366425278 -0.161518092263439 -0.575933353479555 -0.161518092263439 -0.161518092263439 -0.520653945477237 -0.165403484791409 -0.606921204154143 -0.167318280005943 -0.167318280005943 0.217733863245491 -0.138546514002424 0.927291542478143 -0.561004454057407 -0.561004454057407 0.219766956182451 -0.560422898300927 0.993625732612298 0.997868357123916 0.989310136374524 0.0385498559325641 -0.131689700285651 -0.145119074292883 0.995734087342329 0.0385498559325641 0.575933353479555 0.993604335441591 -0.173023993876686 -0.393950059524313 -0.395222180296565 -0.552215903552173 0.989310136374524 0.989310136374524 0.917112636048014 0.506376003074327 0.0385498559325641 0.516804394693672 0.575933353479555 0.575933353479555 0.575933353479555 0.670600555702471 0.959245399001178 -0.555938289956216 0.667809713106895 0.564951179986352 0.54735663698058 -0.421990710083627 0.570772417253836 -0.381901509637502 -0.39899089837101 -0.424337189168115 -0.402036265527517 -0.406741558195256 0.569473312368901 0.5607671308992 0.917112636048014 0.530010009818392 -0.404226685271563 -0.507436895359844 -0.169215334796917 -0.404226685271563 -0.50736366425278 -0.404226685271563 -0.167318280005943 -0.16347031307848 -0.514022338208503 0.553434430024834 0.552215903552173 0.549781836886425 -0.601321435420729 0.434871403030416 -0.405529502335321 -0.570772417253836 -0.566267917576244 -0.427849794964122 -0.52138551459093 -0.177406450063028 0.987312737089706 0.523793094710567 0.54859572500083 0.553434430024834 0.600061256972325 0.566267917576245 0.570772417253836 0.654095055278617 0.651903226518447 0.535996530180839 0.570772417253836 0.993604335441591 -0.414110431634988 0.527515957310226 -0.425508226308456 0.217733863245491 -0.096761926153371 0.649314590021326 0.54859572500083 0.54859572500083 -0.425253233205126 0.552215903552173 0.601334209374546 1 0.570772417253836 0.955029493033616 -0.155539795857527 0.91224441656464 0.829189404090083 0.993604335441591 0.655165947809178 -0.148975288370297 0.987175854543905 -0.41948769333928 -0.408128263501493 -0.195646464066152 -0.41948769333928 -0.544880797642386 0.952784960962072 0.553434430024834 0.602621329441566 -0.514200715786365 -0.404226685271563 -0.404226685271563 -0.544880797642386 0.553434430024834 -0.50736366425278 -0.548566276470988 -0.540083905620241 -0.517734958433519 -0.101499090376255 0.605199542729846 -0.41948769333928 0.606921204154143 0.602621329441566 -0.606921204154143 -0.430190777686766 -0.418478937403397 -0.096761926153371 0.662210207275329 -0.0108873043622038 -0.41948769333928 0.386130605564467 0.605199542729846 -0.386279740559142 0.544880797642386 -0.167318280005943 -0.279592631588869 0.575933353479555 -0.279592631588869 -0.421994542348922 0.989310136374524 0.523793094710567 -0.413140659787399 -0.430190777686766 -0.50736366425278 0.989310136374524 -0.530892611952138 -0.552215903552173 0.432531279215675 0.959245399001178 0.195620200200633 0.985043533908609 0.919050607968676 0.00627299677926659 0.434871403030416 -0.0108873043622038 -0.16347031307848 -0.540083905620241 0.219788379728863 -0.210631568150095 -0.249691649102115 0.129420555814229 -0.123728858545488 -0.16347031307848 -0.213806399642703 -0.475051898042807 0.524962956186413 0.187339416156609 0.566267917576245 -0.195646464066152 0.513869417504861 0.91224441656464 -0.430190777686766 -0.430190777686766 -0.430190777686766 -0.430190777686766 -0.16347031307848 -0.195646464066152 0.570772417253836 -0.157553611925393 0.993604335441591 -0.503106878801094 0.575933353479555 -0.404226685271563 0.575933353479555 -0.516625405626847 0.432531279215675 -0.498395782702794 0.989310136374524 0.343463598277742
-0.182823057030579 0.297934401765895 0.999999999999998 0.0586382410548643 -0.104726941560592 0.11117947901484 0.111179479014841 0.260209930297607 -0.134041540194741 -0.172062894119175 -0.0594469287194335 -0.0671098563819144 -0.125635709580044 -0.0364305363169051 -0.0364305363169051 -0.0364305363169051 0.260209930297607 -0.0198626047923033 0.302104690632165 0.260209930297607 -0.0148213345886746 0.0586382410548643 -0.0174575538257403 0.0913974858700032 0.172062894119175 0.258890235147804 -0.0321466843569152 -0.0620787468276076 -0.0198653289008996 0.232287166886021 0.183212739119769 -0.0944368881991849 -0.0416452046678079 -0.103324413604404 0.0598008196722714 -0.0901202405345797 -0.0923902243995997 -0.0973432896530425 -0.0909733039594822 -0.0944368881991849 -0.0371685016257039 0.258231821913828 -0.0416452046678079 -0.0174575538257403 -0.189108314732174 -0.0227415673501963 0.260871250052066 0.128564955986418 0.128564955986418 0.260209930297607 -0.0394248430977988 -0.0198626047923033 -0.0227415673501963 -0.169791262609502 -0.0394248430977988 -0.184775541534437 -0.0150100043849181 -0.0150100043849181 -0.17549156173574 -0.0198626047923033 -0.189108314732174 -0.0222274658532117 -0.0222274658532117 0.134406190983925 -0.0120509848793586 0.274981400439041 -0.182044892131787 -0.182044892131787 0.132947346671758 -0.18360282533139 0.295874958653706 0.29724605835108 0.300010818455206 -0.0321466843569152 0.025598081471806 -0.0452171111952948 0.299316764019574 -0.0321466843569152 0.184775541534437 0.300010818455206 -0.0265798531535196 -0.127833343420886 -0.128199202621088 -0.172062894119175 0.300010818455206 0.300010818455206 0.271138284012199 0.330948860132216 -0.0321466843569152 0.16303679757174 0.184775541534437 0.184775541534437 0.184775541534437 0.258231821913828 0.308286678020323 -0.175109282192873 0.258890235147804 0.183212739119769 0.172442570238783 -0.0948452026723588 0.183212739119769 -0.126735085337877 -0.131852705215066 -0.0915624527536961 -0.125268980742048 -0.126735085337877 0.18282305703058 0.174727339159848 0.271138284012199 0.169036424279399 -0.133312122117951 -0.171683529211286 -0.00107201108920347 -0.133312122117951 -0.169791262609502 -0.133312122117951 -0.0222274658532117 -0.0174575538257403 -0.163266360012252 0.172442570238783 0.172062894119175 0.171304472363674 -0.189108314732174 0.0931383241789008 -0.133676851928346 -0.183212739119769 -0.18360282533139 -0.0878113453533636 -0.166403335636292 -0.0661258421127747 0.293832014729668 0.167154279262691 0.172822560723589 0.172442570238783 0.188712223169822 0.183602825331391 0.183212739119769 0.260871250052066 0.260209930297607 0.18673845846942 0.183212739119769 0.300010818455206 -0.0742379315733856 0.170169118695282 -0.0923902243995997 0.134406190983925 0.0685671204696381 0.260871250052066 0.172822560723589 0.172822560723589 -0.13950958876385 0.172062894119175 0.189108314732174 0.297934401765895 0.183212739119769 0.306981587522821 -0.0484640649677041 0.279310984423401 0.245329895285432 0.300010818455206 0.437467050797464 -0.0538915254455108 0.300706812322583 -0.0931383241789011 -0.134406190983926 -0.132947346671759 -0.0931383241789011 -0.171683529211286 0.307633093961279 0.172442570238783 0.189504860385086 -0.171683529211286 -0.133312122117951 -0.133312122117951 -0.171683529211286 0.172442570238783 -0.169791262609502 -0.170925720426775 -0.168282730125004 -0.165278892820514 -0.110426482503055 0.190299327554853 -0.0931383241789011 0.189108314732174 0.189504860385086 -0.189108314732174 -0.0896220245181255 -0.0873003103563854 0.0685671204696381 0.255607287324188 -0.0364305363169051 -0.0931383241789011 0.0586382410548643 0.190299327554853 -0.127833343420886 0.171683529211285 -0.0222274658532117 -0.0944368881991849 0.184775541534437 -0.0944368881991849 -0.0898825227119183 0.300010818455206 0.167154279262691 -0.135864499855757 -0.0896220245181255 -0.169791262609502 0.300010818455206 -0.18360282533139 -0.172062894119175 0.0913974858700032 0.308286678020323 -0.0356116582443222 0.301404763665899 0.26535082342009 -0.0347752241372391 0.0931383241789008 -0.0364305363169051 -0.0416452046678079 -0.168282730125004 -0.0538915254455108 -0.0656299048535846 -0.0255027569717967 -0.0615591811205949 -0.0559904420642383 -0.0416452046678079 0.00321960908092551 -0.150955012904309 0.169413698851738 0.127101289360777 0.183602825331391 -0.132947346671759 0.177024108567182 0.279310984423401 -0.0896220245181255 -0.0896220245181255 -0.0896220245181255 -0.0896220245181255 -0.0416452046678079 -0.132947346671759 0.183212739119769 -0.0348740361049477 0.300010818455206 -0.160803189604589 0.184775541534437 -0.133312122117951 0.184775541534437 -0.172442570238783 0.0913974858700032 -0.165278892820514 0.300010818455206 0.0391814458055547
0.137830507464252 0.386130605564467 0.0586382410548643 1 -0.715997601541003 0.299337809889011 0.308917832846237 0.355259917197285 -0.524568381341312 0.291526562168499 0.128975938157719 0.142162929632714 -0.64484767063148 -0.100994989805551 -0.100994989805551 -0.100994989805551 0.357711038049187 0.0805418684537879 0.380846598571771 0.357711038049187 0.0951608316925229 1 0.0779767825907982 0.768273162878382 -0.280783825314055 0.347600748812856 -0.0783693342196946 0.134685925483797 -0.573750737199043 0.154258176333144 -0.274942576785469 -0.714821917502404 -0.413886368486457 -0.860851355719066 0.99702137959359 -0.435233278566796 -0.832401874683866 -0.707794930064958 -0.707865706178668 -0.714821917502404 0.107855875255969 0.360569328276784 0.0779767825907982 0.0779767825907982 0.310205550180065 0.0604886447706233 0.337606702484088 0.582957594728193 0.582957594728193 0.355259917197285 0.0752968412032934 0.0805418684537879 0.0604886447706233 0.149919551220555 0.0691218531076934 0.250391412789649 0.109188968554238 0.109188968554238 0.165788703612509 0.0805418684537879 0.310205550180065 0.077981394850198 0.077981394850198 0.597079982877141 0.0936597922171853 0.409462249841924 0.27950834620027 0.27950834620027 0.600079491902892 0.276352999204462 0.388612000881823 0.38692848442642 0.383487295974252 -0.0783693342196946 -0.333421835389348 0.0981029543968446 0.384368085558438 -0.0783693342196946 -0.250391412789649 0.383487295974252 -0.443453596129794 -0.721333127091291 -0.718676094914202 0.291526562168499 0.383487295974252 0.383487295974252 0.403026483452371 0.241442173019807 -0.0783693342196946 -0.308875775078767 -0.250391412789649 -0.250391412789649 -0.250391412789649 0.360569328276784 0.372959162503221 0.301541373711717 0.360000493198008 -0.274942576785469 -0.282114904187542 -0.758674396031501 -0.274942576785469 -0.656757328127954 -0.705652580433179 -0.828830261294215 -0.727095228666442 -0.729381753814835 -0.274952805262838 -0.299303601166213 0.403026483452371 -0.334749379233269 -0.702285833965145 0.131837227946703 0.0748367459346187 -0.702285833965145 0.149919551220555 -0.702285833965145 0.077981394850198 0.0779767825907982 0.390543179775194 -0.282114904187542 -0.291526562168499 -0.291169538374683 0.31985332269823 0.763484247476332 -0.706317650665942 0.274942576785469 0.276352999204462 -0.778067192861714 0.24621639118184 0.129473859245207 0.382394559524442 -0.245547190324905 -0.282194242527415 -0.282114904187542 -0.308901096010046 -0.276352999204462 -0.274942576785469 0.354079662743005 0.345888750929781 -0.28613847502133 -0.274942576785469 0.383487295974252 -0.758674396031501 -0.327023354668121 -0.832401874683866 0.597079982877141 -0.0518689778937507 0.337606702484088 -0.282194242527415 -0.282194242527415 -0.699774197353982 -0.291526562168499 -0.310205550180064 0.386130605564467 -0.274942576785469 0.366013200288978 -0.200259559514997 0.361296624733078 0.425933179936885 0.383487295974252 0.238114209561145 -0.153888981690893 0.382606796809877 -0.763415476221384 -0.701526480841615 -0.524800630124487 -0.763415476221384 0.29024896075833 0.373669562925688 -0.282114904187542 -0.311505262128833 0.158693864811886 -0.702285833965145 -0.702285833965145 0.29024896075833 -0.282114904187542 0.149919551220555 0.293037861700126 0.285508315850544 0.326423537395552 -0.315374744731825 -0.31308079990793 -0.763415476221384 -0.310205550180064 -0.311505262128833 0.310205550180065 -0.773176966288337 -0.798375918454098 -0.0451404895983185 0.362860826215741 -0.100994989805551 -0.763415476221384 1 -0.31308079990793 -0.668972949279054 -0.29024896075833 0.077981394850198 -0.714821917502404 -0.250391412789649 -0.714821917502404 -0.790664971728417 0.383487295974252 -0.245547190324905 -0.684859210173999 -0.773176966288337 0.149919551220555 0.383487295974252 0.141434137335595 0.291526562168499 0.768273162878382 0.372959162503221 0.0541590316090432 0.381726570341767 0.411659612842703 -0.100422411828924 0.763484247476332 -0.100994989805551 -0.413886368486457 0.285508315850544 0.116922946278521 0.142390510864624 -0.528659490999573 0.133558676760609 -0.400677209527223 -0.413886368486457 -0.430969954219003 0.367559623631646 -0.335762793850139 0.586135872015917 -0.276352999204462 -0.524800630124487 -0.123626598052582 0.361296624733078 -0.773176966288337 -0.773176966288337 -0.773176966288337 -0.773176966288337 -0.413886368486457 -0.524800630124487 -0.274942576785469 0.0695497345598907 0.383487295974252 0.236357879578707 -0.250391412789649 -0.702285833965145 -0.250391412789649 0.159277643977747 0.768273162878382 0.348288323872136 0.383487295974252 0.869606833934545
-0.221148976556671 -0.303580434082956 -0.104726941560592 -0.715997601541003 1 -0.402113111203081 -0.402113111203081 -0.362463106538164 0.661661062643865 -0.178036379596932 -0.10975669756521 -0.0885875389783752 0.543458400995593 0.159515991179793 0.159515991179793 0.159515991179793 -0.362463106538164 -0.0951534584839412 -0.298277851897085 -0.362463106538164 -0.0536271583372215 -0.715997601541003 -0.0940413418041721 -0.549677919003282 0.178036379596933 -0.3639607098032 0.140135583195833 -0.114615815948076 0.378221625342164 -0.148924221480424 0.224244886167745 0.93701638974598 0.486361049944275 0.61841172674232 -0.713534810916477 0.458611675722673 0.569676230894037 0.929496156408644 0.921637745173008 0.93701638974598 -0.0917838230153012 -0.364710958993543 -0.0940413418041721 -0.0940413418041721 -0.211383011300423 -0.0705258420241379 -0.341501575790115 -0.708836571319136 -0.708836571319136 -0.362463106538164 -0.0929182665406129 -0.0951534584839412 -0.0705258420241379 -0.313485131374907 -0.037305877810204 -0.194123335685989 -0.0929182665406129 -0.0929182665406129 -0.324009577645004 -0.0951534584839412 -0.211383011300423 -0.0470092782385879 -0.0470092782385879 -0.77918242302664 -0.0680955176956374 -0.313129341231434 -0.230506022973527 -0.230506022973527 -0.787732468397454 -0.225526550948237 -0.294637072555904 -0.304458439433777 -0.300936869929061 0.140135583195833 0.391806559194803 -0.0834842254283193 -0.301819701968565 0.140135583195833 0.194123335685989 -0.300936869929061 0.637278073440844 0.575588860433415 0.580733191907684 -0.178036379596932 -0.300936869929061 -0.300936869929061 -0.319648770571419 -0.2744323382466 0.140135583195833 0.212245561629433 0.194123335685989 0.194123335685989 0.194123335685989 -0.364710958993543 -0.307955896499945 -0.186371734994923 -0.3639607098032 0.224244886167745 0.179407110015923 0.556359716887569 0.224244886167745 0.536517499447931 0.550906026114618 0.571818714617462 0.591168956170301 0.582147765347963 0.222956933329108 0.187493006556697 -0.319648770571419 0.225978476667902 0.543034827898049 -0.292329607700254 -0.0499974525095601 0.543034827898049 -0.313485131374907 0.543034827898049 -0.0470092782385879 -0.0940413418041721 -0.305932935377397 0.179407110015923 0.178036379596933 0.189554293570524 -0.211383011300423 -0.560475176122276 0.540916484871962 -0.224244886167745 -0.225526550948237 0.550406471328915 -0.14080088159323 -0.0794823291631992 -0.30786109252492 0.140414561494176 0.160443667464813 0.179407110015923 0.21006720922248 0.225526550948238 0.224244886167745 -0.361715739218544 -0.362463106538164 0.233788764125979 0.224244886167745 -0.300936869929061 0.534431427627681 0.219151826549149 0.569676230894037 -0.77918242302664 0.126595281983731 -0.341501575790115 0.160443667464813 0.160443667464813 0.530551650882164 0.178036379596933 0.211383011300424 -0.303580434082956 0.224244886167745 -0.309696556123772 0.208344858271767 -0.266529879817545 -0.362463106538164 -0.300936869929061 -0.207901688557513 0.167664639805738 -0.300052321655194 0.545522564111955 0.544778224409254 0.660866033793405 0.545522564111955 -0.176658821511628 -0.30835147609321 0.179407110015923 0.212693336004961 -0.316978817888216 0.543034827898049 0.543034827898049 -0.176658821511628 0.179407110015923 -0.313485131374907 -0.22155674773187 -0.213028931963695 -0.215698979616177 0.407736289646552 0.195595728288277 0.545522564111955 0.211383011300424 0.212693336004961 -0.211383011300423 0.546525459678558 0.567673368479247 0.126595281983731 -0.367721761699145 0.159515991179793 0.545522564111955 -0.715997601541003 0.195595728288277 0.567853350825086 0.176658821511628 -0.0470092782385879 0.93701638974598 0.194123335685989 0.93701638974598 0.561130522308491 -0.300936869929061 0.140414561494176 0.490351853788254 0.546525459678558 -0.313485131374907 -0.300936869929061 -0.223577399007569 -0.178036379596932 -0.549677919003282 -0.307955896499945 -0.00305696109725757 -0.299166001354491 -0.328236425770661 0.132694778611954 -0.560475176122276 0.159515991179793 0.486361049944275 -0.213028931963695 -0.0994997721003742 -0.121172309039636 0.332294893900495 -0.113656543242183 0.494953477949244 0.486361049944275 0.401727049208498 -0.288188798124208 0.227168511020429 -0.718090771030556 0.225526550948238 0.660866033793405 0.213858142684154 -0.266529879817545 0.546525459678558 0.546525459678558 0.546525459678558 0.546525459678558 0.486361049944275 0.660866033793405 0.224244886167745 -0.0906375768941088 -0.300936869929061 -0.173140494133684 0.194123335685989 0.543034827898049 0.194123335685989 -0.318380233205867 -0.549677919003282 -0.279270010138949 -0.300936869929061 -0.585840704818601
0.271685625222358 0.0858416116492012 0.11117947901484 0.299337809889011 -0.402113111203081 1 0.993226397820557 0.384795533474843 -0.803219715175355 0.092835374477162 -0.405487790225974 0.0811267911656743 -0.164960057654221 0.0714057833637636 0.0714057833637636 0.0714057833637636 0.374766642198413 0.0280366107754311 0.0863227114103013 0.374766642198413 0.0159408789485035 0.299337809889011 0.0236521604530047 0.212343659444733 -0.0928353744771621 0.386385408518422 0.0630092063176137 -0.384810197307656 0.110213826558277 0.414602546885924 -0.0934733579242442 -0.438656823124299 0.0998355077675094 -0.225534068256471 0.30473895988865 -0.447973369255038 -0.245084508577299 -0.428075846633165 -0.436958259818233 -0.438656823124299 0.0273739563231016 0.387181882786367 0.0236521604530047 0.0236521604530047 0.105373560815183 0.016767866345025 0.364141092831241 0.757936677718632 0.757936677718632 0.384795533474843 0.0191142789009311 0.0280366107754311 0.016767866345025 0.332799880009685 0.0055088851711065 0.0691705369480675 0.0316280837372241 0.0316280837372241 0.268023878412401 0.0280366107754311 0.105373560815183 0.0198493196310511 0.0198493196310511 0.741157369195627 0.0290231292032502 0.0845222616283782 0.0951982945443762 0.0951982945443762 0.729924404580955 0.0953099837442442 0.0873176799255207 0.0880936557067651 0.0790250535168212 0.0630092063176137 -0.350213107079279 0.088627936142908 0.0954067914692941 0.0630092063176137 -0.0691705369480674 0.0931522391264888 -0.621050741073952 -0.229191604377545 -0.226588425769034 0.092835374477162 0.0790250535168212 0.0790250535168212 0.17298202522802 0.291340928479379 0.0630092063176137 -0.0539155502564512 -0.0691705369480674 -0.0691705369480674 -0.0691705369480674 0.387181882786367 0.0969986698430914 0.0957556545197404 0.386385408518422 -0.0934733579242442 -0.0945745894147331 -0.205137139439032 -0.0864072265591141 -0.156600350795851 -0.165537653415325 -0.249624597216365 -0.237153278576713 -0.234732437715809 -0.0845800218334948 -0.0970353012661604 0.17298202522802 -0.0421733933446114 -0.161827285682652 0.336508822910171 0.0243407162481136 -0.161827285682652 0.332799880009685 -0.161827285682652 0.0198493196310511 0.0236521604530047 0.119994772382436 -0.0945745894147331 -0.0928353744771621 -0.0933812575900944 0.105373560815183 0.209980802286368 -0.15933207464224 0.0864072265591139 0.088228296013359 -0.214366017168823 0.031689188470002 0.0709200083984043 0.0941126551537949 -0.0255653640545834 -0.0922779948222478 -0.0945745894147331 -0.10356971606181 -0.0882282960133588 -0.0864072265591141 0.384002118638223 0.384795533474843 -0.0985772988473487 -0.0864072265591141 0.0931522391264888 -0.205137139439032 -0.0479294476999417 -0.247192609430268 0.741157369195627 0.605728023020128 0.364141092831241 -0.0922779948222478 -0.0922779948222478 -0.169677317322089 -0.0928353744771621 -0.105373560815182 0.0858416116492012 -0.0864072265591141 0.101388219180455 -0.230369777133122 0.17637908390023 0.160205121956794 0.0790250535168212 0.238695167641485 -0.197064610748298 0.0767330804017009 -0.20742688019073 -0.157631993388503 -0.810037647503321 -0.20742688019073 0.0910895557283756 0.0941126551537949 -0.0945745894147331 -0.107171030792424 0.271386506457024 -0.161827285682652 -0.161827285682652 0.0910895557283756 -0.0945745894147331 0.332799880009685 0.131547355141961 0.127118306612547 0.0584877900516219 -0.986409009282298 -0.106819222518047 -0.20742688019073 -0.105373560815182 -0.107171030792424 0.105373560815183 -0.217270888414535 -0.218540086132754 0.605728023020128 0.3805640331008 0.0714057833637636 -0.20742688019073 0.299337809889011 -0.106819222518047 -0.158794270497573 -0.0910895557283756 0.0198493196310511 -0.438656823124299 -0.0691705369480674 -0.438656823124299 -0.218908919069313 0.0790250535168212 -0.0255653640545834 -0.125364215571283 -0.217270888414535 0.332799880009685 0.0790250535168212 0.262834852374825 0.092835374477162 0.212343659444733 0.0969986698430914 0.0680192070866172 0.0886101054002988 0.129817783912493 0.0681612836980882 0.209980802286368 0.0714057833637636 0.0998355077675094 0.127118306612547 -0.484725472029937 0.0650138313688596 0.152493086383511 -0.55369193727179 0.119634400184024 0.0998355077675094 0.130577045276866 0.137186105053301 -0.0440979529263653 0.754026449407851 -0.0882282960133588 -0.810037647503321 -0.335358475309619 0.17637908390023 -0.217270888414535 -0.217270888414535 -0.217270888414535 -0.217270888414535 0.0998355077675094 -0.810037647503321 -0.0864072265591141 0.00956445519868156 0.0931522391264888 0.0637483071894216 -0.0691705369480674 -0.161827285682652 -0.0691705369480674 0.272507220541396 0.212343659444733 0.0832590452366785 0.0790250535168212 0.361598697933099
0.271685625222358 0.0910603178081958 0.111179479014841 0.308917832846237 -0.402113111203081 0.993226397820557 1 0.384795533474843 -0.809801278169147 0.096811461500578 -0.405487790225974 0.0963137385980695 -0.173450330179872 0.0714057833637636 0.0714057833637636 0.0714057833637636 0.374876103672802 0.0280366107754311 0.0916340761588542 0.374876103672802 0.0159408789485035 0.308917832846237 0.0236521604530047 0.222605759678879 -0.096811461500578 0.386385408518422 0.0630092063176137 -0.384810197307656 0.104768822584892 0.414670036692389 -0.0976244494507815 -0.438656823124299 0.0998355077675094 -0.235598032991862 0.314278916098236 -0.447973369255038 -0.254954969816992 -0.428075846633165 -0.436958259818233 -0.438656823124299 0.0273739563231016 0.387181882786367 0.0236521604530047 0.0236521604530047 0.10928531587417 0.016767866345025 0.364359952761287 0.764745508407344 0.764745508407344 0.384795533474843 0.0191142789009311 0.0280366107754311 0.016767866345025 0.332799880009685 0.0055088851711065 0.0737686766633976 0.0316280837372241 0.0316280837372241 0.268023878412401 0.0280366107754311 0.10928531587417 0.0198493196310511 0.0198493196310511 0.747880508773242 0.0290231292032502 0.0893033572762518 0.0994210673018685 0.0994210673018685 0.736701734657575 0.0994251186008295 0.0925669596492369 0.0932591752830376 0.0844033338184739 0.0630092063176137 -0.350213107079279 0.088627936142908 0.100497229790203 0.0630092063176137 -0.0737686766633977 0.09829781415678 -0.621050741073952 -0.237302911287705 -0.234697153783284 0.096811461500578 0.0844033338184739 0.0844033338184739 0.176465126899496 0.291340928479379 0.0630092063176137 -0.0585970073124391 -0.0737686766633977 -0.0737686766633977 -0.0737686766633977 0.387181882786367 0.0969986698430914 0.099617812062263 0.386385408518422 -0.0976244494507815 -0.0985168634464761 -0.215359276361814 -0.0905931970488063 -0.165076533673879 -0.173589894007686 -0.259359618884699 -0.245355673792789 -0.242938895519673 -0.088800665612952 -0.101013775902719 0.176465126899496 -0.0471043150563546 -0.169630847993603 0.336508822910171 0.0243407162481136 -0.169630847993603 0.332799880009685 -0.169630847993603 0.0198493196310511 0.0236521604530047 0.123918815161425 -0.0985168634464761 -0.096811461500578 -0.0973053043598018 0.10928531587417 0.220152541503394 -0.167126601416945 0.0905931970488061 0.0923796936894478 -0.224580655361404 0.0364386228148236 0.0861387819680691 0.0991987460310367 -0.0305037072703558 -0.096307215852954 -0.0985168634464761 -0.107516237234061 -0.0923796936894478 -0.0905931970488063 0.384002118638223 0.384795533474843 -0.102575774396567 -0.0905931970488063 0.09829781415678 -0.215359276361814 -0.0527565731411291 -0.256948989395863 0.747880508773242 0.61672460670989 0.364359952761287 -0.096307215852954 -0.096307215852954 -0.177541294131829 -0.096811461500578 -0.10928531587417 0.0910603178081958 -0.0905931970488063 0.101388219180455 -0.230369777133122 0.179967497032987 0.163662058195758 0.0844033338184739 0.238695167641485 -0.197064610748298 0.0821644763789693 -0.217742605837686 -0.165304245453738 -0.816621022166149 -0.217742605837686 0.0950995992333949 0.0941126551537949 -0.0985168634464761 -0.11104818177882 0.271386506457024 -0.169630847993603 -0.169630847993603 0.0950995992333949 -0.0985168634464761 0.332799880009685 0.134811783769696 0.130395860595908 0.0629663950044011 -0.993227198773939 -0.110746879570839 -0.217742605837686 -0.10928531587417 -0.11104818177882 0.10928531587417 -0.227480377733441 -0.228668565994407 0.61672460670989 0.38066569528988 0.0714057833637636 -0.217742605837686 0.308917832846237 -0.110746879570839 -0.166871698046493 -0.0950995992333951 0.0198493196310511 -0.438656823124299 -0.0737686766633977 -0.438656823124299 -0.229054792140666 0.0844033338184739 -0.0305037072703558 -0.133399000783467 -0.227480377733441 0.332799880009685 0.0844033338184739 0.262834852374825 0.096811461500578 0.222605759678879 0.0969986698430914 0.0680192070866172 0.0938661688573549 0.133963987513978 0.0681612836980882 0.220152541503394 0.0714057833637636 0.0998355077675094 0.130395860595908 -0.484725472029937 0.0650138313688596 0.152493086383511 -0.55369193727179 0.119634400184024 0.0998355077675094 0.130577045276866 0.140562543467046 -0.0489943195295292 0.760882281622622 -0.0923796936894478 -0.816621022166149 -0.335358475309619 0.179967497032987 -0.227480377733441 -0.227480377733441 -0.227480377733441 -0.227480377733441 0.0998355077675094 -0.816621022166149 -0.0905931970488063 0.00956445519868156 0.09829781415678 0.067886774133192 -0.0737686766633977 -0.169630847993603 -0.0737686766633977 0.272507220541396 0.222605759678879 0.0875646171037247 0.0844033338184739 0.371415862887184
-0.627362277987425 0.651903226518447 0.260209930297607 0.355259917197285 -0.362463106538164 0.384795533474843 0.384795533474843 1 -0.463921817443844 -0.402719491655505 -0.0946917753394632 -0.204752558418036 -0.292029218520496 -0.126087186062154 -0.126087186062154 -0.126087186062154 0.966716290140761 0.122332426467134 0.64214176464604 0.966716290140761 0.185602380095695 0.355259917197285 0.115095746161048 0.329692913560488 0.39670239512322 0.99588526117051 -0.111260645095441 -0.130220046505072 -0.236523110029944 0.908919468518262 0.307068871931288 -0.339633871504503 -0.176287937061965 -0.361438624193225 0.357056878028846 -0.169994315424289 -0.326835215155405 -0.336908064367161 -0.336908064367161 -0.339633871504503 0.113294998294414 0.977231091771042 0.119309478909964 0.115095746161048 -0.357147340532853 0.180218012596788 0.981341091018712 0.420164418824018 0.420164418824018 1 0.116296750128197 0.122332426467134 0.180218012596788 -0.587652686036324 0.0987998708587648 -0.322847824442798 0.112037522947738 0.112037522947738 -0.60175967011952 0.122332426467134 -0.357147340532853 0.0946851196848907 0.0946851196848907 0.465183884834338 0.20059823208238 0.693085583341635 -0.307053127581929 -0.307053127581929 0.460134780626158 -0.302123907512667 0.649030702709368 0.654266799688279 0.639596867418836 -0.111260645095441 -0.142015422607778 -0.156497786990548 0.656967280403669 -0.111260645095441 0.322847824442798 0.654618431407394 -0.238977551226498 -0.29881467739058 -0.300953672206615 -0.402719491655505 0.639596867418836 0.639596867418836 0.673919546603939 0.741643124998903 -0.111260645095441 0.443429763683513 0.322847824442798 0.322847824442798 0.322847824442798 0.977231091771042 0.623939194624903 -0.414159052345067 0.975120497196513 0.307068871931288 0.397919470270656 -0.328608687820717 0.314461675313901 -0.289943078123203 -0.32376417759441 -0.325803134574046 -0.301391055302715 -0.294794776072 0.313407062655552 0.415017552194772 0.673919546603939 0.463779852554701 -0.324582354984521 -0.58846552187421 0.0975458117570562 -0.324582354984521 -0.587652686036324 -0.324582354984521 0.0946851196848907 0.115095746161048 -0.469326022871418 0.403949086887 0.402719491655505 0.399517539522134 -0.351245834921564 0.333725591453967 -0.319442669433261 -0.314461675313901 -0.309549913722002 -0.328912455633038 -0.384499016380001 -0.175319312721936 0.651196754801466 0.386857694329602 0.400681940607731 0.403949086887 0.350059764332469 0.309549913722002 0.314461675313901 0.997938087198012 0.995869341858144 0.287779159138903 0.314461675313901 0.654618431407394 -0.297795036234213 0.46201544789629 -0.326835215155405 0.465183884834338 0.237312874045995 0.981341091018712 0.400681940607731 0.400681940607731 -0.325600124260295 0.402719491655505 0.356023778531424 0.651903226518447 0.314461675313901 0.623980811799545 -0.125959135796339 0.65701598796826 0.76320599295783 0.6446143748457 0.559022535043122 -0.131538875544111 0.637236112906209 -0.32448782443331 -0.32351555496722 -0.460134780626158 -0.32448782443331 -0.395490993274913 0.621050061257418 0.403949086887 0.352440121822727 -0.59420187787426 -0.324582354984521 -0.324582354984521 -0.395490993274913 0.403949086887 -0.587652686036324 -0.398302323324626 -0.385939504174251 -0.435163900308003 -0.382189389813942 0.357115490332879 -0.32448782443331 0.357147340532853 0.352440121822727 -0.357147340532853 -0.325608106043374 -0.31655366841809 0.237312874045995 0.985699363734465 -0.126087186062154 -0.32448782443331 0.355259917197285 0.357115490332879 -0.29629710798871 0.395490993274914 0.0946851196848907 -0.339633871504503 0.322847824442798 -0.339633871504503 -0.32171130866436 0.639596867418836 0.386857694329602 -0.309879691492465 -0.325608106043374 -0.587652686036324 0.639596867418836 -0.630078415268142 -0.402719491655505 0.329692913560488 0.623939194624903 0.181396957183928 0.644708352742963 0.67927149495001 -0.120358100633029 0.333725591453967 -0.126087186062154 -0.176287937061965 -0.385939504174251 -0.186520196598605 -0.209645637211874 -0.25560622134377 -0.213058184383218 -0.21124850348035 -0.176287937061965 -0.211781609615079 -0.502892924778748 0.458957148823245 0.423151891798131 0.309549913722002 -0.460134780626158 0.607139751847591 0.65701598796826 -0.325608106043374 -0.325608106043374 -0.325608106043374 -0.325608106043374 -0.176287937061965 -0.460134780626158 0.314461675313901 0.119625530280889 0.654618431407394 -0.359485944967046 0.322847824442798 -0.324582354984521 0.322847824442798 -0.596828941786535 0.329692913560488 -0.453944370557004 0.639596867418836 0.314498259177907
-0.336440204534552 -0.20168309943521 -0.134041540194741 -0.524568381341312 0.661661062643865 -0.803219715175355 -0.809801278169147 -0.463921817443844 1 -0.141024002279161 0.327587215578453 -0.140268113347972 0.375938891090419 0.25143014671954 0.25143014671954 0.25143014671954 -0.440419438607588 -0.0604163547162707 -0.189035093836528 -0.440419438607588 -0.0387043009946835 -0.524568381341312 -0.0553647279429028 -0.396568611948649 0.137697333674685 -0.458109628123419 0.239826283032933 0.302760594115783 0.229753752895539 -0.315163351412866 0.160102542475157 0.709938956738022 0.379994926803168 0.42877924260337 -0.528338430754934 0.372286615520472 0.40164569818229 0.703891516770458 0.718794542334256 0.709938956738022 -0.0557500035666295 -0.451116843071517 -0.0553647279429028 -0.0553647279429028 -0.165235947249059 -0.0462917864023233 -0.447429029756624 -0.901941340400028 -0.901941340400028 -0.463921817443844 -0.0500482271319789 -0.0604163547162707 -0.0462917864023233 -0.401234192572248 -0.03794639106996 -0.133372526942598 -0.0606951569430726 -0.0606951569430726 -0.334039958165819 -0.0604163547162707 -0.165235947249059 -0.054930895002969 -0.054930895002969 -0.880340372700846 -0.0501545927641648 -0.204919567224504 -0.161061604742339 -0.161061604742339 -0.879715336453964 -0.162283435676397 -0.205203666952129 -0.203744749677537 -0.195419740626622 0.239826283032933 0.288062022192345 -0.106852677941501 -0.19752077019267 0.239826283032933 0.133372526942598 -0.195419740626622 0.515124622815192 0.419069046507245 0.423143850860198 -0.141024002279161 -0.195419740626622 -0.195419740626622 -0.248738364701707 -0.34110013847074 0.239826283032933 0.135028327266871 0.133372526942598 0.133372526942598 0.133372526942598 -0.451116843071517 -0.209311009286966 -0.14745862650707 -0.45019235450856 0.160102542475157 0.139826458749177 0.386412907785831 0.152711853453882 0.373900280896848 0.373327748928483 0.404463085482343 0.424385289568522 0.421025546400785 0.150518862311908 0.14921588764471 -0.248738364701707 0.134428497721764 0.364040528328871 -0.405705812904352 -0.0600795254632871 0.364040528328871 -0.401234192572248 0.364040528328871 -0.054930895002969 -0.0553647279429028 -0.185579551041605 0.139826458749177 0.14102400227916 0.143342244702841 -0.168320372992674 -0.391976196193606 0.362360371887596 -0.152711853453882 -0.1548934590431 0.386085538543679 -0.0846150094726206 -0.141834975151309 -0.200522254029999 0.0809592333360581 0.138602336137792 0.139826458749177 0.163058945132833 0.1548934590431 0.152711853453882 -0.462965251109335 -0.456181571511621 0.165880164270739 0.152711853453882 -0.195419740626622 0.37376588332766 0.13040157519397 0.40164569818229 -0.880340372700846 -0.500786044883319 -0.447429029756624 0.138602336137792 0.138602336137792 0.359156417436359 0.14102400227916 0.165235947249059 -0.20168309943521 0.152711853453882 -0.210813417209221 0.17579123276509 -0.203788817725018 -0.288978348519138 -0.195419740626622 -0.243479138506215 0.134143957799685 -0.193305234343364 0.390955983123451 0.357882161779206 0.991836907264778 0.390955983123451 -0.138921148866778 -0.208755221017939 0.139826458749177 0.167401727558783 -0.352377274714392 0.364040528328871 0.364040528328871 -0.138921148866778 0.139826458749177 -0.401234192572248 -0.174298059876215 -0.166376855188043 -0.140457087301128 0.817250364539097 0.168643870855483 0.390955983123451 0.165235947249059 0.167401727558783 -0.165235947249059 0.388384822845181 0.381248994569208 -0.500786044883319 -0.455384851733647 0.25143014671954 0.390955983123451 -0.524568381341312 0.168643870855483 0.375326320915051 0.138921148866778 -0.054930895002969 0.709938956738022 0.133372526942598 0.709938956738022 0.393457374573547 -0.195419740626622 0.0809592333360581 0.325717832881782 0.388384822845181 -0.401234192572248 -0.195419740626622 -0.339161423632854 -0.141024002279161 -0.396568611948649 -0.209311009286966 -0.0635618586262445 -0.191177076747659 -0.221244499818065 0.259436172448599 -0.391976196193606 0.25143014671954 0.379994926803168 -0.166376855188043 0.388151403829739 -0.0882125878681939 0.191861693478584 0.447111145508081 0.45535367283286 0.379994926803168 0.234568835596114 -0.186619891669384 0.136575385547691 -0.907885873815976 0.1548934590431 0.991836907264778 0.418326150445864 -0.203788817725018 0.388384822845181 0.388384822845181 0.388384822845181 0.388384822845181 0.379994926803168 0.991836907264778 0.152711853453882 -0.0385963586884718 -0.195419740626622 -0.105490547082303 0.133372526942598 0.364040528328871 0.133372526942598 -0.35416999984619 -0.396568611948649 -0.168145660531146 -0.195419740626622 -0.411645895171396
0.585505269252762 -0.552215903552173 -0.172062894119175 0.291526562168499 -0.178036379596932 0.092835374477162 0.096811461500578 -0.402719491655505 -0.141024002279161 1 -0.180326616538292 0.378676578771197 -0.330645616518014 0.00308851217470773 0.00308851217470773 0.00308851217470773 -0.410172691350287 -0.156333978708965 -0.545162827394394 -0.410172691350287 -0.133048311578075 0.291526562168499 -0.154506807861926 0.408814456848598 -0.986725833634433 -0.405553240255498 0.00906206984435412 -0.0850685107389863 -0.231939825150068 -0.467897905275079 -0.805284856684448 -0.184233007924378 -0.154506807861926 -0.313567751752956 0.293326749628112 -0.273371196919472 -0.384433009987498 -0.1817088395509 -0.192012640619191 -0.184233007924378 -0.150797779310598 -0.414739575747511 -0.154506807861926 -0.154506807861926 0.909864245593113 -0.139179156799259 -0.401683448877799 0.172353679044196 0.172353679044196 -0.402719491655505 -0.15266163242491 -0.156333978708965 -0.139179156799259 0.583013735176795 -0.15266163242491 0.801837742508299 -0.15266163242491 -0.15266163242491 0.607054830793551 -0.156333978708965 0.909864245593113 -0.158143780689126 -0.158143780689126 0.181874726909284 -0.130949645937456 -0.595514871273819 0.80198590461413 0.80198590461413 0.176872368385768 0.803196002094267 -0.555758456557245 -0.553395545223806 -0.548684115869235 0.00906206984435412 -0.12446880926729 0.262794087166616 -0.549860198739443 0.00906206984435412 -0.801837742508299 -0.548684115869235 -0.163818069118057 -0.387770315412955 -0.38888011457538 1 -0.548684115869235 -0.548684115869235 -0.477510898345962 -0.422739065714637 0.00906206984435412 -0.872527056548307 -0.801837742508299 -0.801837742508299 -0.801837742508299 -0.414739575747511 -0.527529670527259 0.982602932091611 -0.412985556033164 -0.805284856684448 -0.984519799688882 -0.413237813905037 -0.810096357814863 -0.334609393271776 -0.37197970260385 -0.374630130201016 -0.379991564594144 -0.38443885374688 -0.807424404908741 -0.984750840632698 -0.477510898345962 -0.900334091604845 -0.358934901654941 0.565081324435874 -0.159936814999594 -0.358934901654941 0.583013735176795 -0.358934901654941 -0.158143780689126 -0.154506807861926 0.667033044516319 -0.997798245995274 -1 -0.995592182966679 0.909864245593113 0.411026265548345 -0.360355716544955 0.810096357814863 0.808012400653687 -0.40438967063426 0.912068334024166 0.349619228592332 -0.559312042484062 -0.907348739564787 -0.982321801204445 -0.997798245995274 -0.898238191579221 -0.808012400653687 -0.810096357814863 -0.401683448877799 -0.403466213315473 -0.791567490296692 -0.810096357814863 -0.548684115869235 -0.413237813905037 -0.893438454836787 -0.37565789604325 0.181874726909284 0.0212478071135009 -0.401683448877799 -0.982321801204445 -0.982321801204445 -0.317546224732406 -1 -0.905358278298562 -0.552215903552173 -0.810096357814863 -0.523984793133297 -0.147011141661572 -0.446194661920578 -0.432371650906829 -0.548684115869235 -0.360606126834091 -0.163474827935047 -0.547509199566398 -0.411026265548345 -0.354473444849417 -0.139080395023785 -0.411026265548345 0.988939662365746 -0.522439898771257 -0.997798245995274 -0.903452356461634 0.604225924900113 -0.358934901654941 -0.358934901654941 0.988939662365746 -0.997798245995274 0.583013735176795 0.962134306698749 0.978030335863397 0.914552881245227 -0.0945811616181932 -0.899656716414558 -0.411026265548345 -0.909864245593113 -0.903452356461634 0.909864245593113 -0.40660229114574 -0.395532641725644 0.0212478071135009 -0.413038738554676 0.00308851217470773 -0.411026265548345 0.291526562168499 -0.899656716414558 -0.338552763372277 -0.988939662365746 -0.158143780689126 -0.184233007924378 -0.801837742508299 -0.184233007924378 -0.398855476848471 -0.548684115869235 -0.907348739564787 -0.320956147927789 -0.40660229114574 0.583013735176795 -0.548684115869235 0.581187186286151 1 0.408814456848598 -0.527529670527259 -0.108024585606851 -0.546335440009698 -0.485797625577197 0.00834807009210507 0.411026265548345 0.00308851217470773 -0.154506807861926 0.978030335863397 -0.0958768922622808 0.370080860032698 -0.236000402311742 -0.0170899093923487 -0.0936980456091293 -0.154506807861926 -0.20208283502452 0.743668277761468 -0.898024075457929 0.17216529399718 -0.808012400653687 -0.139080395023785 -0.564782218366134 -0.446194661920578 -0.40660229114574 -0.40660229114574 -0.40660229114574 -0.40660229114574 -0.154506807861926 -0.139080395023785 -0.810096357814863 -0.148914534922449 -0.548684115869235 0.877990785889613 -0.801837742508299 -0.358934901654941 -0.801837742508299 0.604574382906352 0.408814456848598 0.853186850189243 -0.548684115869235 0.241340551948174
-0.19160356140864 0.326550929407007 -0.0594469287194335 0.128975938157719 -0.10975669756521 -0.405487790225974 -0.405487790225974 -0.0946917753394632 0.327587215578453 -0.180326616538292 1 -0.0511421002095293 -0.131669658010432 -0.0381801979231652 -0.0381801979231652 -0.0381801979231652 -0.120551106261295 0.0166145900103461 0.330775701271056 -0.120551106261295 0.0296958755576759 0.128975938157719 0.0194943239122715 0.14124349122548 0.180326616538292 -0.0966475910426143 -0.0336906039659656 0.79925399293354 -0.0801341295778965 -0.12264134740409 0.192011958890438 -0.102843824502995 -0.0533813826662332 -0.142007660832112 0.129361256235341 -0.0944484756019611 -0.138950106771353 -0.102018428526968 -0.102018428526968 -0.102843824502995 0.0254311221474146 -0.0916392837235341 0.0194943239122715 0.0194943239122715 -0.198190683293356 0.0196859850771581 -0.0874823580162649 -0.360778935564272 -0.360778935564272 -0.0946917753394632 0.022432033068815 0.0166145900103461 0.0196859850771581 -0.177945884618967 0.022432033068815 -0.193649818541687 0.022432033068815 0.022432033068815 -0.183919953926314 0.0166145900103461 -0.198190683293356 0.0137896760046423 0.0137896760046423 -0.327154808026963 0.0332246590894693 0.302807915027495 -0.190788023322834 -0.190788023322834 -0.332228867246464 -0.192420779903591 0.324469406467265 0.325854839444658 0.328652883002847 -0.0336906039659656 -0.0430033940216096 -0.0473887685850245 0.327949935186602 -0.0336906039659656 0.193649818541687 0.328652883002847 -0.0214708003247739 -0.133972838350028 -0.134356268792944 -0.180326616538292 0.328652883002847 0.328652883002847 0.284339879619195 -0.126294170632682 -0.0336906039659656 0.170867020619724 0.193649818541687 0.193649818541687 0.193649818541687 -0.0916392837235341 0.323092865872233 -0.183519314515418 -0.0966475910426143 0.192011958890438 0.180724527490447 -0.142771740491429 0.192011958890438 -0.132821833857114 -0.138185239383369 -0.138567703504805 -0.131285316163334 -0.132821833857114 0.19160356140864 0.183119027776035 0.284339879619195 0.177154793414801 -0.13971474819213 -0.179929031744526 0.011016652287256 -0.13971474819213 -0.177945884618967 -0.13971474819213 0.0137896760046423 0.0194943239122715 -0.19283002788565 0.180724527490447 0.180326616538292 0.179531769806354 -0.198190683293356 0.142007660832111 -0.140096995003658 -0.192011958890438 -0.192420779903591 -0.13971474819213 -0.174395244538866 -0.0471003375432804 0.32240789191202 0.175182253987084 0.181122767905922 0.180724527490447 0.197775568508474 0.192420779903592 0.192011958890438 -0.0937076077680355 -0.0946917753394632 0.195707009147734 0.192011958890438 0.328652883002847 -0.142771740491429 0.178341888125917 -0.138950106771353 -0.327154808026963 -0.603090403576124 -0.0874823580162649 0.181122767905922 0.181122767905922 -0.146209862650626 0.180326616538292 0.198190683293355 0.326550929407007 0.192011958890438 0.321725095354972 -0.041093117700637 0.277751790086993 0.230878091191262 0.328652883002847 -0.135888928345726 -0.016652086360589 0.329358149015765 -0.142007660832112 -0.140861362271075 0.318368101280442 -0.142007660832112 -0.179929031744526 0.32240789191202 0.180724527490447 0.198606273977557 -0.179929031744526 -0.13971474819213 -0.13971474819213 -0.179929031744526 0.180724527490447 -0.177945884618967 -0.179134827422943 -0.176364901338056 -0.138433041763249 0.408957830045263 0.19943889728898 -0.142007660832112 0.198190683293355 0.198606273977557 -0.198190683293356 -0.140479198275936 -0.136654685946336 -0.586292249276506 -0.101464885692035 -0.0381801979231652 -0.142007660832112 0.128975938157719 0.19943889728898 -0.133972838350028 0.179929031744527 0.0137896760046423 -0.102843824502995 0.193649818541687 -0.102843824502995 -0.137802710008724 0.328652883002847 0.175182253987084 -0.142389709833003 -0.140479198275936 -0.177945884618967 0.328652883002847 -0.192420779903591 -0.180326616538292 0.14124349122548 0.323092865872233 -0.0183880785427754 0.330065749597155 0.30722555166967 -0.0364453855093576 0.142007660832111 -0.0381801979231652 -0.0533813826662332 -0.176364901338056 0.685471340768872 -0.0687819343418683 -0.0815370400794631 0.588820881033774 -0.0639677188915631 -0.0533813826662332 -0.0698186785164915 -0.177550187479769 0.177550187479769 -0.366178637171733 0.192420779903592 0.318368101280442 0.185526104899278 0.277751790086993 -0.140479198275936 -0.140479198275936 -0.140479198275936 -0.140479198275936 -0.0533813826662332 0.318368101280442 0.192011958890438 0.028495271778074 0.328652883002847 -0.168526138412371 0.193649818541687 -0.13971474819213 0.193649818541687 -0.180724527490447 0.14124349122548 -0.173216797730226 0.328652883002847 0.112158357235071
0.344202957879422 -0.198646631379303 -0.0671098563819144 0.142162929632714 -0.0885875389783752 0.0811267911656743 0.0963137385980695 -0.204752558418036 -0.140268113347972 0.378676578771197 -0.0511421002095293 1 -0.148642360997997 -0.0431017658010486 -0.0431017658010486 -0.0431017658010486 -0.205578208639213 -0.0609750923491129 -0.212630382852083 -0.205578208639213 -0.0518929611614953 0.142162929632714 -0.0602624391430947 0.159450296511684 -0.390030963534969 -0.205906229292385 -0.0380334466772295 -0.0734467256729532 -0.0134252912272367 -0.227897138414542 -0.354595931268105 -0.0515397869256479 -0.0101199719967314 -0.160312970390001 0.144764175836794 -0.106623231337208 -0.156861286370025 -0.047216665215732 -0.047216665215732 -0.0515397869256479 -0.0588158031634461 -0.207282754343939 -0.0602624391430947 -0.0602624391430947 0.342693050127491 -0.0542841806303975 -0.204175004150662 0.152108016608522 0.152108016608522 -0.204752558418036 -0.0595427635895067 -0.0609750923491129 -0.0542841806303975 0.3614973736584 -0.0595427635895067 0.351410287618272 -0.0595427635895067 -0.0595427635895067 0.360179770042951 -0.0609750923491129 0.342693050127491 -0.0616809711592404 -0.0616809711592404 0.159018909730199 -0.0510744165795494 -0.218073416136121 0.356896405710091 0.356896405710091 0.157292919057532 0.353679532736004 -0.199574003298147 -0.198458019322897 -0.21400379438881 -0.0380334466772295 -0.00682585996527722 -0.0508247182277262 -0.197546477221444 -0.0380334466772295 -0.351410287618272 -0.196995070841323 -0.0816923175650502 -0.151242429750773 -0.151675285787425 0.378676578771197 -0.21400379438881 -0.21400379438881 -0.206359443316134 -0.145223622571254 -0.0380334466772295 -0.400459869969407 -0.351410287618272 -0.351410287618272 -0.351410287618272 -0.207282754343939 -0.217686527399972 0.371751504263048 -0.206714903739752 -0.354595931268105 -0.389172211299039 -0.161175542726465 -0.354595931268105 -0.149943056547174 -0.155997824763775 -0.156429589916553 -0.141515268870232 -0.149943056547174 -0.355397944913522 -0.372703957831059 -0.206359443316134 -0.38570003884846 -0.157724492881068 0.356906815868358 -0.0623803100590055 -0.157724492881068 0.3614973736584 -0.157724492881068 -0.0616809711592404 -0.0602624391430947 0.352998666578142 -0.377801124596181 -0.378676578771195 -0.38043614657822 0.342693050127491 0.160312970390001 -0.158156012711892 0.354595931268105 0.353796178404534 -0.157724492881067 0.403296340937534 0.955669370228802 -0.201240902547517 -0.401484524823027 -0.388316525926565 -0.377801124596181 -0.355620082550376 -0.353796178404533 -0.354595931268105 -0.204175004150662 -0.204752558418036 -0.347477197244244 -0.354595931268105 -0.196995070841323 -0.161175542726465 -0.383009331269621 -0.156861286370025 0.159018909730199 0.0811232627053993 -0.204175004150662 -0.388316525926565 -0.388316525926565 -0.165056851471887 -0.378676578771195 -0.3548752283947 -0.198646631379303 -0.354595931268105 -0.218611992085447 -0.0573388972326388 -0.212130222300444 -0.217105193145215 -0.196995070841323 -0.131442411939871 -0.063760244653217 -0.213545540651142 -0.160312970390001 -0.159018909730198 -0.131727551152909 -0.160312970390001 0.390892805443947 -0.218149014846771 -0.377801124596181 -0.354132639371599 0.357468860632334 -0.157724492881068 -0.157724492881068 0.390892805443947 -0.377801124596181 0.3614973736584 0.381408633306705 0.387593563941131 0.394793065109509 -0.0917778161089692 -0.352654196124645 -0.160312970390001 -0.34269305012749 -0.354132639371599 0.342693050127491 -0.158587483391099 -0.154269977361785 0.0811232627053993 -0.208782935557081 -0.0431017658010486 -0.160312970390001 0.142162929632714 -0.352654196124645 -0.143707276131777 -0.390892805443947 -0.0616809711592404 -0.0515397869256479 -0.351410287618272 -0.0515397869256479 -0.154698736690175 -0.21400379438881 -0.401484524823027 -0.160744266911671 -0.158587483391099 0.3614973736584 -0.21400379438881 0.342567632514481 0.378676578771197 0.159450296511684 -0.217686527399972 -0.0359803462119083 -0.213087738080284 -0.212054673100901 -0.0411433296892437 0.160312970390001 -0.0431017658010486 -0.0101199719967314 0.387593563941131 -0.063760244653217 -0.077648178548278 -0.0204047835228013 -0.0421930046754447 -0.0396836803133598 -0.0101199719967314 -0.0306404851923383 0.384972043626332 -0.384800097725878 0.150376320551115 -0.353796178404533 -0.131727551152909 -0.344374102772472 -0.212130222300444 -0.158587483391099 -0.158587483391099 -0.158587483391099 -0.158587483391099 -0.0101199719967314 -0.131727551152909 -0.354595931268105 -0.0580812795401623 -0.196995070841323 0.417341574796735 -0.351410287618272 -0.157724492881068 -0.351410287618272 0.355660192002234 0.159450296511684 0.394793065109509 -0.21400379438881 0.126615981821393
0.0137629220178218 -0.378121458257037 -0.125635709580044 -0.64484767063148 0.543458400995593 -0.164960057654221 -0.173450330179872 -0.292029218520496 0.375938891090419 -0.330645616518014 -0.131669658010432 -0.148642360997997 1 0.0459441247250607 0.0459441247250607 0.0459441247250607 -0.299402867844492 -0.114150877486512 -0.381164235903696 -0.299402867844492 -0.0885673533302901 -0.64484767063148 -0.112816726349119 -0.832309085242396 0.330008212737108 -0.279006909731816 0.0042388362986155 -0.137498900962316 0.570691540240314 -0.145325118817761 0.40579991637429 0.527392826754547 0.377163496305209 0.754556284570232 -0.648681976254036 0.593745202348056 0.756025490395338 0.535266060200564 0.51885743525107 0.527392826754547 -0.110108493198191 -0.301171577232606 -0.112816726349119 -0.112816726349119 -0.35693591462653 -0.101624886717969 -0.277498054970803 -0.389153620063546 -0.389153620063546 -0.292029218520496 -0.111469428743115 -0.114150877486512 -0.101624886717969 -0.00855574725016504 -0.111469428743115 -0.40926138467736 -0.111469428743115 -0.111469428743115 -0.0329843379698885 -0.114150877486512 -0.35693591462653 -0.115472346343238 -0.115472346343238 -0.422133327529303 -0.0806228671285758 -0.411062160388141 -0.403213239201414 -0.403213239201414 -0.418558980053803 -0.406663922626342 -0.380337931259655 -0.378859169202902 -0.38393797107831 0.0042388362986155 0.272724127647727 -0.10015187824763 -0.376199690343972 0.0042388362986155 0.40926138467736 -0.37546789971343 0.320939751688727 0.888150780860882 0.891401266739652 -0.330645616518014 -0.38393797107831 -0.38393797107831 -0.34700897630791 -0.172318259357067 0.0042388362986155 0.282649142571899 0.40926138467736 0.40926138467736 0.40926138467736 -0.301171577232606 -0.407528831238572 -0.318531577158634 -0.300961825608836 0.40579991637429 0.320560382062851 0.840362574667739 0.40579991637429 0.979649027974257 0.935439333207023 0.752291345564501 0.871380384057814 0.878364471884618 0.404936805217471 0.338449830424032 -0.34700897630791 0.300339302160106 0.942417745543678 0.0012281135316624 -0.116781571897361 0.942417745543678 -0.00855574725016504 0.942417745543678 -0.115472346343238 -0.112816726349119 -0.193562126622802 0.331143869224637 0.330645616518013 0.329023682569451 -0.357503424080526 -0.83334802290357 0.939846411459383 -0.405799916374291 -0.406663922626342 0.818276131278537 -0.368568583222083 -0.146462856941413 -0.374070599554378 0.370231856541714 0.321754896687611 0.331143869224637 0.355783665089403 0.406663922626342 0.40579991637429 -0.291876875615529 -0.286013133254586 0.413609071044 0.40579991637429 -0.37546789971343 0.810494921359931 0.293241847570058 0.755943992683192 -0.422133327529303 0.15187007129682 -0.277498054970803 0.321754896687611 0.321754896687611 0.889033495308422 0.330645616518013 0.356935914626529 -0.378121458257037 0.40579991637429 -0.401130342424671 0.248082193045941 -0.379870373604174 -0.339071638262592 -0.375238152759168 -0.287188965091248 0.29287415973169 -0.383013411112814 0.839312688152484 0.93474644776645 0.369509355278162 0.839312688152484 -0.329516243260435 -0.40839464949066 0.331143869224637 0.358085520722192 -0.0251388788580412 0.942417745543678 0.942417745543678 -0.329516243260435 0.331143869224637 -0.00855574725016504 -0.329147727173581 -0.321291518197241 -0.28947360535601 0.180503000971323 0.351202679629649 0.839312688152484 0.356935914626529 0.358085520722192 -0.35693591462653 0.825318790183471 0.790100900580376 0.15187007129682 -0.298033632245912 0.0459441247250607 0.839312688152484 -0.64484767063148 0.351202679629649 0.965307014137389 0.329516243260435 -0.115472346343238 0.527392826754547 0.40926138467736 0.527392826754547 0.800694252198365 -0.38393797107831 0.370231856541714 0.913162979715752 0.825318790183471 -0.00855574725016504 -0.38393797107831 0.00914078098867516 -0.330645616518014 -0.832309085242396 -0.407528831238572 -0.0788766545761277 -0.382088840278997 -0.350163356129439 0.0207259190317024 -0.83334802290357 0.0459441247250607 0.377163496305209 -0.321291518197241 -0.119364934033191 -0.145364400036766 0.591192798303883 -0.136348109148008 0.318724549823833 0.377163496305209 0.519288967284958 -0.163871964557827 0.301622034330014 -0.392074751751598 0.406663922626342 0.369509355278162 -0.0277335116646735 -0.379870373604174 0.825318790183471 0.825318790183471 0.825318790183471 0.825318790183471 0.377163496305209 0.369509355278162 0.40579991637429 -0.108733398665292 -0.37546789971343 -0.356164758017203 0.40926138467736 0.942417745543678 0.40926138467736 -0.0246763958671038 -0.832309085242396 -0.291685695977485 -0.38393797107831 -0.54217453443816
-0.043619480223976 -0.0108873043622038 -0.0364305363169051 -0.100994989805551 0.159515991179793 0.0714057833637636 0.0714057833637636 -0.126087186062154 0.25143014671954 0.00308851217470773 -0.0381801979231652 -0.0431017658010486 0.0459441247250607 1 1 1 -0.042500662896586 -0.0331002841610813 -0.00782757264580252 -0.042500662896586 -0.0281700559069442 -0.100994989805551 -0.0327134208908756 0.027806689043087 -0.0179847701686981 -0.0815277447314336 0.882410406403987 -0.039870501163927 -0.00782631751519689 -0.138722065517755 0.0438586329860586 0.132738469027231 -0.000417202369837757 0.0622902441756707 -0.100232838981233 -0.0427862151253074 -0.040175024489845 0.134960550626152 0.156293030267405 0.132738469027231 -0.0319281156103191 -0.0445768786646235 -0.0327134208908756 -0.0327134208908756 0.00272598435794767 -0.0246662375883643 -0.125827205279043 -0.102517445915605 -0.102517445915605 -0.126087186062154 -0.032322745544435 -0.0331002841610813 -0.0246662375883643 -0.10904960359938 0.0364630520645465 -0.0461979566703263 -0.032322745544435 -0.032322745544435 -0.0797655466147528 -0.0331002841610813 0.00272598435794767 0.0307391085201135 0.0307391085201135 -0.132100363835937 -0.0277257095809762 -0.0189899829482066 -0.0420844073179835 -0.0420844073179835 -0.116532806158095 -0.0444462861009391 0.0116013573502982 -0.0113943874507304 -0.0093611482038478 0.882410406403987 -0.0137014709284099 -0.0232053280636953 -0.00987068754395836 0.882410406403987 0.0461979566703248 -0.0093611482038478 -0.0438505251848626 -0.0303046772388868 -0.00783577631100052 0.00308851217470773 -0.0093611482038478 -0.0093611482038478 0.0269119464465815 -0.0437099058507147 0.882410406403987 0.104711502076524 0.0461979566703248 0.0461979566703248 0.0461979566703248 -0.0445768786646235 -0.0134146162665349 -0.0019294605385647 -0.0438870940924417 0.0438586329860586 -0.0173064594589109 0.0119295843693498 0.0438586329860586 0.0428864263230362 0.0284784755049684 -0.039639312130977 -0.0461380063863906 -0.0181295167942253 0.0432691007473058 0.00130537561224542 0.0269119464465815 0.108564803501812 0.0242997072081249 -0.110264924810009 0.0289109753747251 0.0242997072081249 -0.10904960359938 0.0242997072081249 0.0307391085201135 -0.0327134208908756 -0.0450320584880851 -0.0173064594589109 -0.00308851217470773 0.00878745819590104 -0.00939950025410866 -0.0135999567570225 0.0372501346514885 -0.0438586329860578 -0.0444462861009391 -0.0716563813458411 -0.0162247513316494 -0.04246977588392 0.0242876270291084 0.0175507642450076 -0.0434651501239525 -0.0173064594589109 -0.00331363098615812 0.0444462861009422 0.0438586329860586 -0.125827205279043 -0.0803222413860459 0.0490797542790373 0.0438586329860586 -0.0093611482038478 -0.0348269621905779 0.0667600240043034 -0.040175024489845 -0.132100363835937 0.0427622143882873 -0.125827205279043 -0.0434651501239525 -0.0434651501239525 0.00605177108582586 -0.00308851217470773 -0.00272598435794843 -0.0108873043622038 0.0438586329860586 -0.00341979079380924 0.00622761097078188 0.145210492887371 -0.0752655055033589 -0.0093611482038478 0.005530629419529 -0.00804441249027648 -0.0088507844917881 -0.0301012114019188 0.0549158132425937 0.213309918608804 -0.0301012114019188 0.00371976249129426 -0.0139176615559591 -0.0173064594589109 -0.00213893092822328 -0.110264924810009 0.0242997072081249 0.0242997072081249 0.00371976249129426 -0.0173064594589109 -0.10904960359938 0.00498487912224437 0.00943980846698802 -0.106151503136375 -0.07092216618665 -0.0257628207129548 -0.0301012114019188 -0.00272598435794843 -0.00213893092822328 0.00272598435794767 -0.0740930803810049 -0.0837453440654464 0.0427622143882873 -0.0473127521563389 1 -0.0301012114019188 -0.100994989805551 -0.0257628207129548 0.0398208372665925 -0.00371976249129191 0.0307391085201135 0.132738469027231 0.0461979566703248 0.132738469027231 -0.0656609479976771 -0.0093611482038478 0.0175507642450076 0.0168932866948534 -0.0740930803810049 -0.10904960359938 -0.0093611482038478 -0.0445047595515634 0.00308851217470773 0.027806689043087 -0.0134146162665349 -0.000284369659551065 -0.00833959358381691 0.00822116409311146 0.954562508625565 -0.0135999567570225 1 -0.000417202369837757 0.00943980846698802 -0.0346122020466669 -0.0360766720625111 -0.0113180036214991 -0.0395368065230932 0.452558428755747 -0.000417202369837757 0.0189118856318185 -0.0214921315666831 0.108807110684934 -0.0871680325949391 0.0444462861009422 0.213309918608804 0.0918763900314387 0.145210492887371 -0.0740930803810049 -0.0740930803810049 -0.0740930803810049 -0.0740930803810049 -0.000417202369837757 0.213309918608804 0.0438586329860586 -0.0315293800001401 -0.0093611482038478 -0.00609762189069872 0.0461979566703248 0.0242997072081249 0.0461979566703248 -0.11075242411882 0.027806689043087 -0.106151503136375 -0.0093611482038478 -0.125031016811062
-0.043619480223976 -0.0108873043622038 -0.0364305363169051 -0.100994989805551 0.159515991179793 0.0714057833637636 0.0714057833637636 -0.126087186062154 0.25143014671954 0.00308851217470773 -0.0381801979231652 -0.0431017658010486 0.0459441247250607 1 1 1 -0.042500662896586 -0.0331002841610813 -0.00782757264580252 -0.042500662896586 -0.0281700559069442 -0.100994989805551 -0.0327134208908756 0.027806689043087 -0.0179847701686981 -0.0815277447314336 0.882410406403987 -0.039870501163927 -0.00782631751519689 -0.138722065517755 0.0438586329860586 0.132738469027231 -0.000417202369837757 0.0622902441756707 -0.100232838981233 -0.0427862151253074 -0.040175024489845 0.134960550626152 0.156293030267405 0.132738469027231 -0.0319281156103191 -0.0445768786646235 -0.0327134208908756 -0.0327134208908756 0.00272598435794767 -0.0246662375883643 -0.125827205279043 -0.102517445915605 -0.102517445915605 -0.126087186062154 -0.032322745544435 -0.0331002841610813 -0.0246662375883643 -0.10904960359938 0.0364630520645465 -0.0461979566703263 -0.032322745544435 -0.032322745544435 -0.0797655466147528 -0.0331002841610813 0.00272598435794767 0.0307391085201135 0.0307391085201135 -0.132100363835937 -0.0277257095809762 -0.0189899829482066 -0.0420844073179835 -0.0420844073179835 -0.116532806158095 -0.0444462861009391 0.0116013573502982 -0.0113943874507304 -0.0093611482038478 0.882410406403987 -0.0137014709284099 -0.0232053280636953 -0.00987068754395836 0.882410406403987 0.0461979566703248 -0.0093611482038478 -0.0438505251848626 -0.0303046772388868 -0.00783577631100052 0.00308851217470773 -0.0093611482038478 -0.0093611482038478 0.0269119464465815 -0.0437099058507147 0.882410406403987 0.104711502076524 0.0461979566703248 0.0461979566703248 0.0461979566703248 -0.0445768786646235 -0.0134146162665349 -0.0019294605385647 -0.0438870940924417 0.0438586329860586 -0.0173064594589109 0.0119295843693498 0.0438586329860586 0.0428864263230362 0.0284784755049684 -0.039639312130977 -0.0461380063863906 -0.0181295167942253 0.0432691007473058 0.00130537561224542 0.0269119464465815 0.108564803501812 0.0242997072081249 -0.110264924810009 0.0289109753747251 0.0242997072081249 -0.10904960359938 0.0242997072081249 0.0307391085201135 -0.0327134208908756 -0.0450320584880851 -0.0173064594589109 -0.00308851217470773 0.00878745819590104 -0.00939950025410866 -0.0135999567570225 0.0372501346514885 -0.0438586329860578 -0.0444462861009391 -0.0716563813458411 -0.0162247513316494 -0.04246977588392 0.0242876270291084 0.0175507642450076 -0.0434651501239525 -0.0173064594589109 -0.00331363098615812 0.0444462861009422 0.0438586329860586 -0.125827205279043 -0.0803222413860459 0.0490797542790373 0.0438586329860586 -0.0093611482038478 -0.0348269621905779 0.0667600240043034 -0.040175024489845 -0.132100363835937 0.0427622143882873 -0.125827205279043 -0.0434651501239525 -0.0434651501239525 0.00605177108582586 -0.00308851217470773 -0.00272598435794843 -0.0108873043622038 0.0438586329860586 -0.00341979079380924 0.00622761097078188 0.145210492887371 -0.0752655055033589 -0.0093611482038478 0.005530629419529 -0.00804441249027648 -0.0088507844917881 -0.0301012114019188 0.0549158132425937 0.213309918608804 -0.0301012114019188 0.00371976249129426 -0.0139176615559591 -0.0173064594589109 -0.00213893092822328 -0.110264924810009 0.0242997072081249 0.0242997072081249 0.00371976249129426 -0.0173064594589109 -0.10904960359938 0.00498487912224437 0.00943980846698802 -0.106151503136375 -0.07092216618665 -0.0257628207129548 -0.0301012114019188 -0.00272598435794843 -0.00213893092822328 0.00272598435794767 -0.0740930803810049 -0.0837453440654464 0.0427622143882873 -0.0473127521563389 1 -0.0301012114019188 -0.100994989805551 -0.0257628207129548 0.0398208372665925 -0.00371976249129191 0.0307391085201135 0.132738469027231 0.0461979566703248 0.132738469027231 -0.0656609479976771 -0.0093611482038478 0.0175507642450076 0.0168932866948534 -0.0740930803810049 -0.10904960359938 -0.0093611482038478 -0.0445047595515634 0.00308851217470773 0.027806689043087 -0.0134146162665349 -0.000284369659551065 -0.00833959358381691 0.00822116409311146 0.954562508625565 -0.0135999567570225 1 -0.000417202369837757 0.00943980846698802 -0.0346122020466669 -0.0360766720625111 -0.0113180036214991 -0.0395368065230932 0.452558428755747 -0.000417202369837757 0.0189118856318185 -0.0214921315666831 0.108807110684934 -0.0871680325949391 0.0444462861009422 0.213309918608804 0.0918763900314387 0.145210492887371 -0.0740930803810049 -0.0740930803810049 -0.0740930803810049 -0.0740930803810049 -0.000417202369837757 0.213309918608804 0.0438586329860586 -0.0315293800001401 -0.0093611482038478 -0.00609762189069872 0.0461979566703248 0.0242997072081249 0.0461979566703248 -0.11075242411882 0.027806689043087 -0.106151503136375 -0.0093611482038478 -0.125031016811062
-0.043619480223976 -0.0108873043622038 -0.0364305363169051 -0.100994989805551 0.159515991179793 0.0714057833637636 0.0714057833637636 -0.126087186062154 0.25143014671954 0.00308851217470773 -0.0381801979231652 -0.0431017658010486 0.0459441247250607 1 1 1 -0.042500662896586 -0.0331002841610813 -0.00782757264580252 -0.042500662896586 -0.0281700559069442 -0.100994989805551 -0.0327134208908756 0.027806689043087 -0.0179847701686981 -0.0815277447314336 0.882410406403987 -0.039870501163927 -0.00782631751519689 -0.138722065517755 0.0438586329860586 0.132738469027231 -0.000417202369837757 0.0622902441756707 -0.100232838981233 -0.0427862151253074 -0.040175024489845 0.134960550626152 0.156293030267405 0.132738469027231 -0.0319281156103191 -0.0445768786646235 -0.0327134208908756 -0.0327134208908756 0.00272598435794767 -0.0246662375883643 -0.125827205279043 -0.102517445915605 -0.102517445915605 -0.126087186062154 -0.032322745544435 -0.0331002841610813 -0.0246662375883643 -0.10904960359938 0.0364630520645465 -0.0461979566703263 -0.032322745544435 -0.032322745544435 -0.0797655466147528 -0.0331002841610813 0.00272598435794767 0.0307391085201135 0.0307391085201135 -0.132100363835937 -0.0277257095809762 -0.0189899829482066 -0.0420844073179835 -0.0420844073179835 -0.116532806158095 -0.0444462861009391 0.0116013573502982 -0.0113943874507304 -0.0093611482038478 0.882410406403987 -0.0137014709284099 -0.0232053280636953 -0.00987068754395836 0.882410406403987 0.0461979566703248 -0.0093611482038478 -0.0438505251848626 -0.0303046772388868 -0.00783577631100052 0.00308851217470773 -0.0093611482038478 -0.0093611482038478 0.0269119464465815 -0.0437099058507147 0.882410406403987 0.104711502076524 0.0461979566703248 0.0461979566703248 0.0461979566703248 -0.0445768786646235 -0.0134146162665349 -0.0019294605385647 -0.0438870940924417 0.0438586329860586 -0.0173064594589109 0.0119295843693498 0.0438586329860586 0.0428864263230362 0.0284784755049684 -0.039639312130977 -0.0461380063863906 -0.0181295167942253 0.0432691007473058 0.00130537561224542 0.0269119464465815 0.108564803501812 0.0242997072081249 -0.110264924810009 0.0289109753747251 0.0242997072081249 -0.10904960359938 0.0242997072081249 0.0307391085201135 -0.0327134208908756 -0.0450320584880851 -0.0173064594589109 -0.00308851217470773 0.00878745819590104 -0.00939950025410866 -0.0135999567570225 0.0372501346514885 -0.0438586329860578 -0.0444462861009391 -0.0716563813458411 -0.0162247513316494 -0.04246977588392 0.0242876270291084 0.0175507642450076 -0.0434651501239525 -0.0173064594589109 -0.00331363098615812 0.0444462861009422 0.0438586329860586 -0.125827205279043 -0.0803222413860459 0.0490797542790373 0.0438586329860586 -0.0093611482038478 -0.0348269621905779 0.0667600240043034 -0.040175024489845 -0.132100363835937 0.0427622143882873 -0.125827205279043 -0.0434651501239525 -0.0434651501239525 0.00605177108582586 -0.00308851217470773 -0.00272598435794843 -0.0108873043622038 0.0438586329860586 -0.00341979079380924 0.00622761097078188 0.145210492887371 -0.0752655055033589 -0.0093611482038478 0.005530629419529 -0.00804441249027648 -0.0088507844917881 -0.0301012114019188 0.0549158132425937 0.213309918608804 -0.0301012114019188 0.00371976249129426 -0.0139176615559591 -0.0173064594589109 -0.00213893092822328 -0.110264924810009 0.0242997072081249 0.0242997072081249 0.00371976249129426 -0.0173064594589109 -0.10904960359938 0.00498487912224437 0.00943980846698802 -0.106151503136375 -0.07092216618665 -0.0257628207129548 -0.0301012114019188 -0.00272598435794843 -0.00213893092822328 0.00272598435794767 -0.0740930803810049 -0.0837453440654464 0.0427622143882873 -0.0473127521563389 1 -0.0301012114019188 -0.100994989805551 -0.0257628207129548 0.0398208372665925 -0.00371976249129191 0.0307391085201135 0.132738469027231 0.0461979566703248 0.132738469027231 -0.0656609479976771 -0.0093611482038478 0.0175507642450076 0.0168932866948534 -0.0740930803810049 -0.10904960359938 -0.0093611482038478 -0.0445047595515634 0.00308851217470773 0.027806689043087 -0.0134146162665349 -0.000284369659551065 -0.00833959358381691 0.00822116409311146 0.954562508625565 -0.0135999567570225 1 -0.000417202369837757 0.00943980846698802 -0.0346122020466669 -0.0360766720625111 -0.0113180036214991 -0.0395368065230932 0.452558428755747 -0.000417202369837757 0.0189118856318185 -0.0214921315666831 0.108807110684934 -0.0871680325949391 0.0444462861009422 0.213309918608804 0.0918763900314387 0.145210492887371 -0.0740930803810049 -0.0740930803810049 -0.0740930803810049 -0.0740930803810049 -0.000417202369837757 0.213309918608804 0.0438586329860586 -0.0315293800001401 -0.0093611482038478 -0.00609762189069872 0.0461979566703248 0.0242997072081249 0.0461979566703248 -0.11075242411882 0.027806689043087 -0.106151503136375 -0.0093611482038478 -0.125031016811062
-0.632756119968801 0.66223904249521 0.260209930297607 0.357711038049187 -0.362463106538164 0.374766642198413 0.374876103672802 0.966716290140761 -0.440419438607588 -0.410172691350287 -0.120551106261295 -0.205578208639213 -0.299402867844492 -0.042500662896586 -0.042500662896586 -0.042500662896586 1 0.122332426467134 0.652588740827027 1 0.185602380095695 0.357711038049187 0.115095746161048 0.336987328275687 0.404204954437135 0.962559060384982 -0.0106758486431896 -0.171964045681775 -0.237962881481944 0.874391760826927 0.309930894080058 -0.339633871504503 -0.176287937061965 -0.369652953828753 0.359457681617792 -0.171412949960205 -0.334289502670858 -0.336908064367161 -0.336908064367161 -0.339633871504503 0.113294998294414 0.989698220937751 0.119309478909964 0.115095746161048 -0.365203849889285 0.180218012596788 0.947735412845567 0.436970337717552 0.436970337717552 0.966716290140761 0.116296750128197 0.122332426467134 0.180218012596788 -0.581871594466789 0.0987998708587648 -0.325478124617145 0.112037522947738 0.112037522947738 -0.607381593409193 0.122332426467134 -0.365203849889285 0.0946851196848907 0.0946851196848907 0.457666911726115 0.20059823208238 0.702934474665815 -0.309919729057646 -0.309919729057646 0.452539457021083 -0.30506346322598 0.659390083212033 0.664586481279539 0.650033590081084 -0.0106758486431896 -0.142015422607778 -0.156497786990548 0.667280043196406 -0.0106758486431896 0.325478124617145 0.664947405274332 -0.238977551226498 -0.305157430790909 -0.307279758394164 -0.410172691350287 0.650033590081084 0.650033590081084 0.688879934561042 0.736475066389685 -0.0106758486431896 0.444879546959046 0.325478124617145 0.325478124617145 0.325478124617145 0.989698220937751 0.634469629199353 -0.42224011888673 0.99174949808774 0.309930894080058 0.405430056281254 -0.335823914559932 0.317207736068738 -0.297191454392715 -0.332179842296606 -0.333232596191011 -0.309190633413386 -0.302261377158512 0.316153972216709 0.422293674202639 0.688879934561042 0.465051245950979 -0.332781915160962 -0.582718333797494 0.0975458117570562 -0.332781915160962 -0.581871594466789 -0.332781915160962 0.0946851196848907 0.115095746161048 -0.463920527130466 0.411409535240675 0.410172691350287 0.407002660900032 -0.359353908914846 0.340948416893859 -0.32758850991556 -0.317207736068738 -0.312371395133728 -0.337345779559288 -0.386119782176044 -0.176904581002492 0.666493907602826 0.38847076980007 0.408105992138078 0.411409535240675 0.358154009153316 0.312371395133729 0.317207736068738 0.964607375729119 0.962518319518544 0.290998978870503 0.317207736068738 0.664947405274332 -0.306109575694744 0.463337438566377 -0.334289502670858 0.457666911726115 0.221542100648835 0.947735412845567 0.408105992138078 0.408105992138078 -0.333836633810895 0.410172691350287 0.364140718403432 0.66223904249521 0.317207736068738 0.634497910420444 -0.119648806729221 0.667226112179853 0.777236711884576 0.655014966327221 0.565269386195998 -0.125257268672226 0.647688763542031 -0.331774018214252 -0.331561750816315 -0.436507262424788 -0.331774018214252 -0.402985292875181 0.631621676805194 0.411409535240675 0.360561770677088 -0.588521863572246 -0.332781915160962 -0.332781915160962 -0.402985292875181 0.411409535240675 -0.581871594466789 -0.405779519875073 -0.393602912808062 -0.442929874468267 -0.372196049571072 0.365142643607588 -0.331774018214252 0.365203849889285 0.360561770677088 -0.365203849889285 -0.333934567473375 -0.324114679372865 0.221542100648835 0.973226039629227 -0.042500662896586 -0.331774018214252 0.357711038049187 0.365142643607588 -0.303446071771527 0.402985292875181 0.0946851196848907 -0.339633871504503 0.325478124617145 -0.339633871504503 -0.32921882610735 0.650033590081084 0.38847076980007 -0.318257540355685 -0.333934567473375 -0.581871594466789 0.650033590081084 -0.635454921599789 -0.410172691350287 0.336987328275687 0.634469629199353 0.181396957183928 0.655121990950705 0.694143405839562 -0.0185126702181368 0.340948416893859 -0.042500662896586 -0.176287937061965 -0.393602912808062 -0.165713013095604 -0.209645637211874 -0.256577155333964 -0.196312043846322 -0.17545595617352 -0.176287937061965 -0.213257812911921 -0.497163724357027 0.460303670321598 0.43990139977533 0.312371395133729 -0.436507262424788 0.601583256979915 0.667226112179853 -0.333934567473375 -0.333934567473375 -0.333934567473375 -0.333934567473375 -0.176287937061965 -0.436507262424788 0.317207736068738 0.119625530280889 0.664947405274332 -0.361346351338524 0.325478124617145 -0.332781915160962 0.325478124617145 -0.591154747848619 0.336987328275687 -0.455275649193998 0.650033590081084 0.317461081909269
-0.063994584655089 -0.165403484791409 -0.0198626047923033 0.0805418684537879 -0.0951534584839412 0.0280366107754311 0.0280366107754311 0.122332426467134 -0.0604163547162707 -0.156333978708965 0.0166145900103461 -0.0609750923491129 -0.114150877486512 -0.0331002841610813 -0.0331002841610813 -0.0331002841610813 0.122332426467134 1 -0.163290899175001 0.122332426467134 0.851051784626811 0.0805418684537879 0.988312388246435 0.122450902556225 0.156333978708966 0.120738536929601 -0.0292080351986704 0.0284073596151886 -0.0694722029824844 0.0993200074114996 -0.281298425358036 -0.0891603501404674 -0.0243541183267498 -0.0807946734542579 0.0811430359806281 -0.0818820108606436 -0.120462655212013 -0.0872049357488462 -0.0872049357488462 -0.0891603501404674 0.96458735686198 0.119940705353125 0.964756684521962 0.988312388246435 0.272528762645439 0.890268116685996 0.110059020157537 0.0554193685919544 0.0554193685919544 0.122332426467134 0.976509609015376 1 0.890268116685996 -0.0485029063120973 0.928788665161745 0.278919247601385 0.976509609015376 0.976509609015376 -0.0521358014989725 1 0.272528762645439 0.965493856768942 0.965493856768942 0.0707057485440561 0.837627539571768 0.1745171954646 0.283102999575591 0.283102999575591 0.0670558810535763 0.280700773132994 -0.166464574499852 -0.165756819134079 -0.164345619585891 -0.0292080351986704 -0.0372817491640808 -0.0410836452279504 -0.164697887972015 -0.0292080351986704 -0.278919247601386 -0.164345619585891 -0.0412510273348192 -0.11614761736377 -0.116480032000334 -0.156333978708965 -0.164345619585891 -0.164345619585891 -0.172181509327444 0.207550951789573 -0.0292080351986704 0.0453357140064786 -0.278919247601386 -0.278919247601386 -0.278919247601386 0.119940705353125 -0.167173798591863 -0.134222425495172 0.120738536929601 -0.281298425358036 0.156678947208438 -0.123775816719156 -0.281298425358036 -0.115149755177126 -0.11979955419984 -0.0805596780954061 -0.11381767270901 -0.115149755177126 -0.281898004863268 0.0744458387855545 -0.172181509327444 0.0576595712276532 -0.121125560322145 -0.051610527094849 0.954625334955915 -0.121125560322145 -0.0485029063120973 -0.121125560322145 0.965493856768942 0.988312388246435 0.264607497886131 0.156678947208438 0.156333978708966 0.155644887134725 0.272528762645439 0.123113398627557 -0.121456948810666 0.281298425358036 0.280700773132994 -0.121125560322145 -0.151191781723996 -0.0600810305202157 -0.167528968864484 0.151874078773001 0.157024201335805 0.156678947208438 -0.244523908959211 -0.280700773132995 -0.281298425358036 0.123128520129377 0.122332426467134 -0.275987364586516 -0.281298425358036 -0.164345619585891 -0.123775816719156 0.0598978743847781 -0.081282720749339 0.0707057485440561 -0.0178986944988337 0.110059020157537 0.157024201335805 0.157024201335805 -0.126756493264598 0.156333978708966 -0.272528762645439 -0.165403484791409 -0.281298425358036 -0.167884515275994 -0.0440337827606437 -0.175443250615364 -0.178372687784227 -0.164345619585891 -0.117808769656995 -0.0489650986909294 -0.163993700618007 -0.123113398627557 -0.122119616243818 -0.0573305613019917 -0.123113398627557 -0.15598929297218 -0.167528968864484 0.156678947208438 -0.27195848652745 -0.051610527094849 -0.121125560322145 -0.121125560322145 -0.15598929297218 0.156678947208438 -0.0485029063120973 -0.0676582963874051 -0.152899373703592 -0.125703629875774 -0.0257873134101664 -0.270823106324789 -0.123113398627557 -0.272528762645439 -0.27195848652745 0.272528762645439 -0.121788299552881 -0.118472642438109 -0.0178986944988337 0.116743055778079 -0.0331002841610813 -0.123113398627557 0.0805418684537879 -0.270823106324789 -0.11614761736377 0.15598929297218 0.965493856768942 -0.0891603501404674 -0.278919247601386 -0.0891603501404674 -0.119467920743509 -0.164345619585891 0.151874078773001 -0.123444615624348 -0.121788299552881 -0.0485029063120973 -0.164345619585891 -0.0652157247281655 -0.156333978708965 0.122450902556225 -0.167173798591863 -0.0323562628087797 -0.163642128126638 -0.175807843430507 -0.0315962902850206 0.123113398627557 -0.0331002841610813 -0.0243541183267498 -0.152899373703592 0.0152909790538541 -0.0596304287486043 -0.070688454829787 0.00817069174204308 -0.0554567495094714 -0.0243541183267498 -0.0605292330673085 -0.0731038431665404 0.0584081723806583 0.0513194379367635 -0.280700773132995 -0.0573305613019917 0.0601306190761833 -0.175443250615364 -0.121788299552881 -0.121788299552881 -0.121788299552881 -0.121788299552881 -0.0243541183267498 -0.0573305613019917 -0.281298425358036 0.952541067221678 -0.164345619585891 -0.146103566074891 -0.278919247601386 -0.121125560322145 -0.278919247601386 -0.0528437358867027 0.122450902556225 -0.0570504614342531 -0.164345619585891 0.0735287966708167
-0.531925905443302 0.982913230379068 0.302104690632165 0.380846598571771 -0.298277851897085 0.0863227114103013 0.0916340761588542 0.64214176464604 -0.189035093836528 -0.545162827394394 0.330775701271056 -0.212630382852083 -0.381164235903696 -0.00782757264580252 -0.00782757264580252 -0.00782757264580252 0.652588740827027 -0.163290899175001 1 0.652588740827027 -0.138969011156202 0.380846598571771 -0.161382418542554 0.427006852930039 0.545162827394394 0.637804857332233 0.0416401479063872 0.239014721781544 -0.242261234032516 0.550774810391707 0.568845403836618 -0.27442192092825 -0.161382418542554 -0.429317087943357 0.381986664858531 -0.285536317326303 -0.420073500675583 -0.272478516275092 -0.271758073539347 -0.27442192092825 -0.15750833683483 0.661140948722179 -0.161382418542554 -0.161382418542554 -0.59916941459659 -0.145372681280491 0.639503368203619 0.184344182248988 0.184344182248988 0.64214176464604 -0.159455132109148 -0.163290899175001 -0.145372681280491 -0.499949927505226 -0.159455132109148 -0.579688943224483 -0.159455132109148 -0.159455132109148 -0.512938637686908 -0.163290899175001 -0.59916941459659 -0.165181238019504 -0.165181238019504 0.216491627380759 -0.136776954110418 0.911050434525977 -0.565043646724847 -0.565043646724847 0.207945873870141 -0.564247413256439 0.976614591287 0.980806924664415 0.993582302871548 0.0416401479063872 -0.130007717786895 -0.143265567582281 0.987146265155218 0.0416401479063872 0.579688943224483 0.989273203862382 -0.167475310690675 -0.405026239337461 -0.406185424977286 -0.545162827394394 0.993582302871548 0.993582302871548 0.91328441414822 0.495168800331995 0.0416401479063872 0.516564608473783 0.579688943224483 0.579688943224483 0.579688943224483 0.661140948722179 0.963775008646385 -0.548684473674135 0.658286369892494 0.568845403836618 0.546365790461588 -0.431627051028257 0.574687982287479 -0.384816074441591 -0.401467237775699 -0.418917420391937 -0.396901331200718 -0.40154652638246 0.573436801613438 0.553604835761429 0.91328441414822 0.522928710447016 -0.406466785741716 -0.499865535716652 -0.167054063026746 -0.406466785741716 -0.499949927505226 -0.406466785741716 -0.165181238019504 -0.161382418542554 -0.505535817002813 0.546365790461588 0.545162827394394 0.542759849397872 -0.593501713736285 0.429317087943357 -0.407712359455102 -0.574687982287479 -0.57011447734343 -0.422385162075861 -0.527231123292085 -0.191342650607247 0.970376082031595 0.529610407638527 0.547569749561197 0.546365790461588 0.597914440959511 0.57011447734343 0.574687982287479 0.644312826209091 0.64214176464604 0.539301741388504 0.574687982287479 0.989273203862382 -0.407984174754837 0.526603569690788 -0.420073500675583 0.216491627380759 -0.103956979753528 0.639503368203619 0.547569749561197 0.547569749561197 -0.426865293592778 0.545162827394394 0.59916941459659 0.982913230379068 0.574687982287479 0.959628167138772 -0.153553192395563 0.908760312146966 0.820963316201658 0.976294802563258 0.670179314532207 -0.170749518859789 0.991407111462698 -0.429317087943357 -0.410198690245254 -0.182967647120519 -0.429317087943357 -0.543960850368157 0.957344221444083 0.546365790461588 0.60042582697091 -0.506733301643188 -0.406466785741716 -0.406466785741716 -0.543960850368157 0.546365790461588 -0.499949927505226 -0.54155981450448 -0.533185783176778 -0.517240795528903 -0.0883893840959836 0.602943010996896 -0.429317087943357 0.59916941459659 0.60042582697091 -0.59916941459659 -0.424696245026838 -0.413133992071423 -0.103956979753528 0.642824058805695 -0.00782757264580252 -0.429317087943357 0.380846598571771 0.602943010996896 -0.38888002584417 0.543960850368157 -0.165181238019504 -0.27442192092825 0.579688943224483 -0.27442192092825 -0.416604694598779 0.993582302871548 0.529610407638527 -0.415043192066509 -0.424696245026838 -0.499949927505226 0.993582302871548 -0.534536038159561 -0.545162827394394 0.427006852930039 0.963775008646385 0.198151048051374 0.997853676460595 0.911238237409499 0.00938367196343813 0.429317087943357 -0.00782757264580252 -0.161382418542554 -0.533185783176778 0.224553814118872 -0.207941315149704 -0.2465025083951 0.136414297722502 -0.119924155334442 -0.161382418542554 -0.211075596690451 -0.467335255274231 0.524122263639054 0.175291647355491 0.57011447734343 -0.182967647120519 0.518207679813541 0.908760312146966 -0.424696245026838 -0.424696245026838 -0.424696245026838 -0.424696245026838 -0.161382418542554 -0.182967647120519 0.574687982287479 -0.155541287367742 0.989273203862382 -0.509487661169739 0.579688943224483 -0.406466785741716 0.579688943224483 -0.509118206372607 0.427006852930039 -0.497730668020256 0.993582302871548 0.339076772580592
-0.632756119968801 0.66223904249521 0.260209930297607 0.357711038049187 -0.362463106538164 0.374766642198413 0.374876103672802 0.966716290140761 -0.440419438607588 -0.410172691350287 -0.120551106261295 -0.205578208639213 -0.299402867844492 -0.042500662896586 -0.042500662896586 -0.042500662896586 1 0.122332426467134 0.652588740827027 1 0.185602380095695 0.357711038049187 0.115095746161048 0.336987328275687 0.404204954437135 0.962559060384982 -0.0106758486431896 -0.171964045681775 -0.237962881481944 0.874391760826927 0.309930894080058 -0.339633871504503 -0.176287937061965 -0.369652953828753 0.359457681617792 -0.171412949960205 -0.334289502670858 -0.336908064367161 -0.336908064367161 -0.339633871504503 0.113294998294414 0.989698220937751 0.119309478909964 0.115095746161048 -0.365203849889285 0.180218012596788 0.947735412845567 0.436970337717552 0.436970337717552 0.966716290140761 0.116296750128197 0.122332426467134 0.180218012596788 -0.581871594466789 0.0987998708587648 -0.325478124617145 0.112037522947738 0.112037522947738 -0.607381593409193 0.122332426467134 -0.365203849889285 0.0946851196848907 0.0946851196848907 0.457666911726115 0.20059823208238 0.702934474665815 -0.309919729057646 -0.309919729057646 0.452539457021083 -0.30506346322598 0.659390083212033 0.664586481279539 0.650033590081084 -0.0106758486431896 -0.142015422607778 -0.156497786990548 0.667280043196406 -0.0106758486431896 0.325478124617145 0.664947405274332 -0.238977551226498 -0.305157430790909 -0.307279758394164 -0.410172691350287 0.650033590081084 0.650033590081084 0.688879934561042 0.736475066389685 -0.0106758486431896 0.444879546959046 0.325478124617145 0.325478124617145 0.325478124617145 0.989698220937751 0.634469629199353 -0.42224011888673 0.99174949808774 0.309930894080058 0.405430056281254 -0.335823914559932 0.317207736068738 -0.297191454392715 -0.332179842296606 -0.333232596191011 -0.309190633413386 -0.302261377158512 0.316153972216709 0.422293674202639 0.688879934561042 0.465051245950979 -0.332781915160962 -0.582718333797494 0.0975458117570562 -0.332781915160962 -0.581871594466789 -0.332781915160962 0.0946851196848907 0.115095746161048 -0.463920527130466 0.411409535240675 0.410172691350287 0.407002660900032 -0.359353908914846 0.340948416893859 -0.32758850991556 -0.317207736068738 -0.312371395133728 -0.337345779559288 -0.386119782176044 -0.176904581002492 0.666493907602826 0.38847076980007 0.408105992138078 0.411409535240675 0.358154009153316 0.312371395133729 0.317207736068738 0.964607375729119 0.962518319518544 0.290998978870503 0.317207736068738 0.664947405274332 -0.306109575694744 0.463337438566377 -0.334289502670858 0.457666911726115 0.221542100648835 0.947735412845567 0.408105992138078 0.408105992138078 -0.333836633810895 0.410172691350287 0.364140718403432 0.66223904249521 0.317207736068738 0.634497910420444 -0.119648806729221 0.667226112179853 0.777236711884576 0.655014966327221 0.565269386195998 -0.125257268672226 0.647688763542031 -0.331774018214252 -0.331561750816315 -0.436507262424788 -0.331774018214252 -0.402985292875181 0.631621676805194 0.411409535240675 0.360561770677088 -0.588521863572246 -0.332781915160962 -0.332781915160962 -0.402985292875181 0.411409535240675 -0.581871594466789 -0.405779519875073 -0.393602912808062 -0.442929874468267 -0.372196049571072 0.365142643607588 -0.331774018214252 0.365203849889285 0.360561770677088 -0.365203849889285 -0.333934567473375 -0.324114679372865 0.221542100648835 0.973226039629227 -0.042500662896586 -0.331774018214252 0.357711038049187 0.365142643607588 -0.303446071771527 0.402985292875181 0.0946851196848907 -0.339633871504503 0.325478124617145 -0.339633871504503 -0.32921882610735 0.650033590081084 0.38847076980007 -0.318257540355685 -0.333934567473375 -0.581871594466789 0.650033590081084 -0.635454921599789 -0.410172691350287 0.336987328275687 0.634469629199353 0.181396957183928 0.655121990950705 0.694143405839562 -0.0185126702181368 0.340948416893859 -0.042500662896586 -0.176287937061965 -0.393602912808062 -0.165713013095604 -0.209645637211874 -0.256577155333964 -0.196312043846322 -0.17545595617352 -0.176287937061965 -0.213257812911921 -0.497163724357027 0.460303670321598 0.43990139977533 0.312371395133729 -0.436507262424788 0.601583256979915 0.667226112179853 -0.333934567473375 -0.333934567473375 -0.333934567473375 -0.333934567473375 -0.176287937061965 -0.436507262424788 0.317207736068738 0.119625530280889 0.664947405274332 -0.361346351338524 0.325478124617145 -0.332781915160962 0.325478124617145 -0.591154747848619 0.336987328275687 -0.455275649193998 0.650033590081084 0.317461081909269
-0.121170345077196 -0.140766930915221 -0.0148213345886746 0.0951608316925229 -0.0536271583372215 0.0159408789485035 0.0159408789485035 0.185602380095695 -0.0387043009946835 -0.133048311578075 0.0296958755576759 -0.0518929611614953 -0.0885673533302901 -0.0281700559069442 -0.0281700559069442 -0.0281700559069442 0.185602380095695 0.851051784626811 -0.138969011156202 0.185602380095695 1 0.0951608316925229 0.833526524240123 0.104212059149639 0.133048311578075 0.184501058016856 -0.0248575504812692 0.0204245284498128 -0.0591244423301983 0.165184405243234 -0.239399526913668 -0.031753003913154 0.00336504788654842 -0.104775877613443 0.0954451264939914 -0.0677856953998301 -0.102519957699068 -0.0291672674537402 -0.0291672674537402 -0.031753003913154 0.882296226020911 0.183950864999587 0.861116176168583 0.833526524240123 0.231936089811538 0.955949975828436 0.168255512110998 0.0383024384638632 0.0383024384638632 0.185602380095695 0.871524229531059 0.851051784626811 0.955949975828436 -0.110347788004395 0.871524229531065 0.237374723437926 0.843656076374662 0.843656076374662 -0.114016744085444 0.851051784626811 0.231936089811538 0.814250422527793 0.814250422527793 0.0610784466719152 0.984226288813988 0.223417278049635 0.240935313022011 0.240935313022011 0.0552380365604063 0.238890893920961 -0.141669973205241 -0.14106763673812 -0.139866632844171 -0.0248575504812692 -0.0317286991600992 -0.0349643095902185 -0.140166431482849 -0.0248575504812692 -0.237374723437927 -0.139866632844171 -0.00278452379506689 -0.0988476370375885 -0.099130539107272 -0.133048311578075 -0.139866632844171 -0.139866632844171 -0.146535380792858 0.245880652895314 -0.0248575504812692 0.126068846819421 -0.237374723437927 -0.237374723437927 -0.237374723437927 0.183950864999587 -0.142273559634447 -0.135403943172511 0.184501058016856 -0.239399526913668 0.133341897635191 -0.105339629712477 -0.239399526913668 -0.0929114653043533 -0.0927905277666608 -0.102237813499099 -0.0968647334810731 -0.0979984046428331 -0.239909800121621 0.135108604215653 -0.146535380792858 0.130708081836587 -0.0989198485326292 -0.112198930979498 0.805068857127763 -0.0989198485326292 -0.110347788004395 -0.0989198485326292 0.814250422527793 0.833526524240123 0.238383889813037 0.133341897635191 0.133048311578075 0.132461858964047 0.231936089811538 0.104775877613451 -0.10047318724418 0.239399526913668 0.238890893920961 -0.103084124276083 -0.128672035657112 -0.0511320682464446 -0.142575827928807 0.129252705778315 0.133635726776436 0.133341897635191 -0.23242290474401 -0.23889089392096 -0.239399526913668 0.186153547296529 0.185602380095695 -0.234879539165804 -0.239399526913668 -0.139866632844171 -0.105339629712477 0.131583942261571 -0.102519957699068 0.0610784466719152 0.0012325329575742 0.168255512110998 0.133635726776436 0.133635726776436 -0.104449937691943 0.133048311578075 -0.231936089811536 -0.140766930915221 -0.239399526913668 -0.142878416336842 -0.0374750294023119 -0.149311291536934 -0.151804394267447 -0.139866632844171 -0.100261363661274 -0.0416718346253419 -0.139567131578508 -0.104775877613453 -0.103606404844951 -0.034467878570011 -0.104775877613453 -0.132754966166647 -0.142575827928807 0.133341897635191 -0.231450755303592 -0.112198930979498 -0.0989198485326292 -0.0989198485326292 -0.132754966166647 0.133341897635191 -0.110347788004395 -0.132168987534857 -0.130125284858762 -0.127802555814459 -0.013354191648519 -0.230484487955888 -0.104775877613453 -0.231936089811536 -0.231450755303592 0.231936089811538 -0.103648149681142 -0.100826353776405 0.0012325329575742 0.181752763089126 -0.0281700559069442 -0.104775877613453 0.0951608316925229 -0.230484487955888 -0.0973137899373434 0.132754966166648 0.814250422527793 -0.031753003913154 -0.237374723437927 -0.031753003913154 -0.101673387154416 -0.139866632844171 0.129252705778315 -0.0883958742134628 -0.103648149681142 -0.110347788004395 -0.139866632844171 -0.121912554322574 -0.133048311578075 0.104212059149639 -0.142273559634447 -0.0275368552072634 -0.139267925182303 -0.149621578902923 -0.0268900792346532 0.104775877613451 -0.0281700559069442 0.00336504788654842 -0.130125284858762 0.0222710359745703 -0.0408107635101682 -0.0601595356354 0.0222287693871979 -0.0276275515624776 0.00336504788654842 -0.0436068087115696 -0.130999810887804 0.130999810887804 0.0328216460013683 -0.23889089392096 -0.034467878570011 0.117310228647376 -0.149311291536934 -0.103648149681142 -0.103648149681142 -0.103648149681142 -0.103648149681142 0.00336504788654842 -0.034467878570011 -0.239399526913668 0.893454165823123 -0.139866632844171 -0.124341700648376 -0.237374723437927 -0.0989198485326292 -0.237374723437927 -0.112935232454503 0.104212059149639 -0.127802555814459 -0.139866632844171 0.0827525095627138
0.137830507464252 0.386130605564467 0.0586382410548643 1 -0.715997601541003 0.299337809889011 0.308917832846237 0.355259917197285 -0.524568381341312 0.291526562168499 0.128975938157719 0.142162929632714 -0.64484767063148 -0.100994989805551 -0.100994989805551 -0.100994989805551 0.357711038049187 0.0805418684537879 0.380846598571771 0.357711038049187 0.0951608316925229 1 0.0779767825907982 0.768273162878382 -0.280783825314055 0.347600748812856 -0.0783693342196946 0.134685925483797 -0.573750737199043 0.154258176333144 -0.274942576785469 -0.714821917502404 -0.413886368486457 -0.860851355719066 0.99702137959359 -0.435233278566796 -0.832401874683866 -0.707794930064958 -0.707865706178668 -0.714821917502404 0.107855875255969 0.360569328276784 0.0779767825907982 0.0779767825907982 0.310205550180065 0.0604886447706233 0.337606702484088 0.582957594728193 0.582957594728193 0.355259917197285 0.0752968412032934 0.0805418684537879 0.0604886447706233 0.149919551220555 0.0691218531076934 0.250391412789649 0.109188968554238 0.109188968554238 0.165788703612509 0.0805418684537879 0.310205550180065 0.077981394850198 0.077981394850198 0.597079982877141 0.0936597922171853 0.409462249841924 0.27950834620027 0.27950834620027 0.600079491902892 0.276352999204462 0.388612000881823 0.38692848442642 0.383487295974252 -0.0783693342196946 -0.333421835389348 0.0981029543968446 0.384368085558438 -0.0783693342196946 -0.250391412789649 0.383487295974252 -0.443453596129794 -0.721333127091291 -0.718676094914202 0.291526562168499 0.383487295974252 0.383487295974252 0.403026483452371 0.241442173019807 -0.0783693342196946 -0.308875775078767 -0.250391412789649 -0.250391412789649 -0.250391412789649 0.360569328276784 0.372959162503221 0.301541373711717 0.360000493198008 -0.274942576785469 -0.282114904187542 -0.758674396031501 -0.274942576785469 -0.656757328127954 -0.705652580433179 -0.828830261294215 -0.727095228666442 -0.729381753814835 -0.274952805262838 -0.299303601166213 0.403026483452371 -0.334749379233269 -0.702285833965145 0.131837227946703 0.0748367459346187 -0.702285833965145 0.149919551220555 -0.702285833965145 0.077981394850198 0.0779767825907982 0.390543179775194 -0.282114904187542 -0.291526562168499 -0.291169538374683 0.31985332269823 0.763484247476332 -0.706317650665942 0.274942576785469 0.276352999204462 -0.778067192861714 0.24621639118184 0.129473859245207 0.382394559524442 -0.245547190324905 -0.282194242527415 -0.282114904187542 -0.308901096010046 -0.276352999204462 -0.274942576785469 0.354079662743005 0.345888750929781 -0.28613847502133 -0.274942576785469 0.383487295974252 -0.758674396031501 -0.327023354668121 -0.832401874683866 0.597079982877141 -0.0518689778937507 0.337606702484088 -0.282194242527415 -0.282194242527415 -0.699774197353982 -0.291526562168499 -0.310205550180064 0.386130605564467 -0.274942576785469 0.366013200288978 -0.200259559514997 0.361296624733078 0.425933179936885 0.383487295974252 0.238114209561145 -0.153888981690893 0.382606796809877 -0.763415476221384 -0.701526480841615 -0.524800630124487 -0.763415476221384 0.29024896075833 0.373669562925688 -0.282114904187542 -0.311505262128833 0.158693864811886 -0.702285833965145 -0.702285833965145 0.29024896075833 -0.282114904187542 0.149919551220555 0.293037861700126 0.285508315850544 0.326423537395552 -0.315374744731825 -0.31308079990793 -0.763415476221384 -0.310205550180064 -0.311505262128833 0.310205550180065 -0.773176966288337 -0.798375918454098 -0.0451404895983185 0.362860826215741 -0.100994989805551 -0.763415476221384 1 -0.31308079990793 -0.668972949279054 -0.29024896075833 0.077981394850198 -0.714821917502404 -0.250391412789649 -0.714821917502404 -0.790664971728417 0.383487295974252 -0.245547190324905 -0.684859210173999 -0.773176966288337 0.149919551220555 0.383487295974252 0.141434137335595 0.291526562168499 0.768273162878382 0.372959162503221 0.0541590316090432 0.381726570341767 0.411659612842703 -0.100422411828924 0.763484247476332 -0.100994989805551 -0.413886368486457 0.285508315850544 0.116922946278521 0.142390510864624 -0.528659490999573 0.133558676760609 -0.400677209527223 -0.413886368486457 -0.430969954219003 0.367559623631646 -0.335762793850139 0.586135872015917 -0.276352999204462 -0.524800630124487 -0.123626598052582 0.361296624733078 -0.773176966288337 -0.773176966288337 -0.773176966288337 -0.773176966288337 -0.413886368486457 -0.524800630124487 -0.274942576785469 0.0695497345598907 0.383487295974252 0.236357879578707 -0.250391412789649 -0.702285833965145 -0.250391412789649 0.159277643977747 0.768273162878382 0.348288323872136 0.383487295974252 0.869606833934545
-0.0595106647752583 -0.16347031307848 -0.0174575538257403 0.0779767825907982 -0.0940413418041721 0.0236521604530047 0.0236521604530047 0.115095746161048 -0.0553647279429028 -0.154506807861926 0.0194943239122715 -0.0602624391430947 -0.112816726349119 -0.0327134208908756 -0.0327134208908756 -0.0327134208908756 0.115095746161048 0.988312388246435 -0.161382418542554 0.115095746161048 0.833526524240123 0.0779767825907982 1 0.121019743948275 0.154506807861925 0.113471947126117 -0.0288666630231831 0.031532715284707 -0.068660238846358 0.0925953060711596 -0.278010718575562 -0.0857973221497864 -0.0222858842946701 -0.077049830028952 0.0785890432844228 -0.0809250057081026 -0.119054734467092 -0.082774932064153 -0.082774932064153 -0.0857973221497864 0.951628589648519 0.112658926131169 0.952381267520677 1 0.26934355227596 0.874417758465371 0.102543265660046 0.0506535635325036 0.0506535635325036 0.115095746161048 0.963985606496955 0.988312388246435 0.874417758465371 -0.0441585593567077 0.915705692643134 0.275659347724825 0.988057643138521 0.988057643138521 -0.0475647279640341 0.988312388246435 0.26934355227596 0.977002112815613 0.977002112815613 0.0663026882992119 0.819505867067294 0.171414166367568 0.279794201630283 0.279794201630283 0.062553633669969 0.277420051477691 -0.164519001182374 -0.163819517786534 -0.162424811790772 -0.0288666630231831 -0.0368460145543542 -0.040603475533101 -0.162772963000765 -0.0288666630231831 -0.275659347724825 -0.162424811790772 -0.038363648024645 -0.114790129105922 -0.115118658609271 -0.154506807861926 -0.162424811790772 -0.162424811790772 -0.170169118695282 0.200508466788666 -0.0288666630231831 0.0478157055388788 -0.275659347724825 -0.275659347724825 -0.275659347724825 0.112658926131169 -0.165219936138552 -0.133459561228283 0.113471947126117 -0.278010718575562 0.154847744503509 -0.122329173028861 -0.278010718575562 -0.113803929545099 -0.118399383522103 -0.0771364039489283 -0.112487415939692 -0.113803929545099 -0.278603290428322 0.0754725516259929 -0.170169118695282 0.0594985173227459 -0.119709891799667 -0.0472852165703386 0.966049047946323 -0.119709891799667 -0.0441585593567077 -0.119709891799667 0.977002112815613 1 0.260931155813568 0.154847744503509 0.154506807861925 0.153825770122467 0.26934355227596 0.121674497022736 -0.120037407148194 0.278010718575563 0.277420051477691 -0.119709891799667 -0.149424710878875 -0.0593788267617417 -0.16557095531892 0.150099033504872 0.155188963434679 0.154847744503509 -0.240674857608895 -0.277420051477691 -0.278010718575562 0.115906559557799 0.115095746161048 -0.27276173142034 -0.278010718575562 -0.162424811790772 -0.122329173028861 0.0616216396090609 -0.0778797150467483 0.0663026882992119 -0.0206292205665358 0.102543265660046 0.155188963434679 0.155188963434679 -0.125275012584078 0.154506807861925 -0.26934355227596 -0.16347031307848 -0.278010718575562 -0.165922346242012 -0.0435191330036947 -0.173392738017389 -0.176287937061965 -0.162424811790772 -0.11643186649608 -0.0483928136279541 -0.162077005915154 -0.121674497022737 -0.120692329581665 -0.0522135074495564 -0.121674497022737 -0.154166150678209 -0.16557095531892 0.154847744503509 -0.26877994132383 -0.0472852165703386 -0.119709891799667 -0.119709891799667 -0.154166150678209 0.154847744503509 -0.0441585593567077 -0.0690245336662481 -0.15111234518638 -0.125215340524973 -0.0213883922487226 -0.267657831004171 -0.121674497022737 -0.26934355227596 -0.26877994132383 0.26934355227596 -0.120364885191577 -0.117087980189873 -0.0206292205665358 0.109398960078333 -0.0327134208908756 -0.121674497022737 0.0779767825907982 -0.267657831004171 -0.114790129105922 0.154166150678208 0.977002112815613 -0.0857973221497864 -0.275659347724825 -0.0857973221497864 -0.118071626068853 -0.162424811790772 0.150099033504872 -0.122001842883861 -0.120364885191577 -0.0441585593567077 -0.162424811790772 -0.0607407362751026 -0.154506807861926 0.121019743948275 -0.165219936138552 -0.0319780953712727 -0.161729542466567 -0.173753069613259 -0.0305664973454046 0.121674497022736 -0.0327134208908756 -0.0222858842946701 -0.15111234518638 0.0178735040214753 -0.0589334914486905 -0.0698622756142744 0.01108515802237 -0.0548085925520919 -0.0222858842946701 -0.059821790891475 -0.0747087147225125 0.0602085340431219 0.0464802866468496 -0.277420051477691 -0.0522135074495564 0.0558575508939331 -0.173392738017389 -0.120364885191577 -0.120364885191577 -0.120364885191577 -0.120364885191577 -0.0222858842946701 -0.0522135074495564 -0.278010718575562 0.939133073622502 -0.162424811790772 -0.144395964318795 -0.275659347724825 -0.119709891799667 -0.275659347724825 -0.0485260002203429 0.121019743948275 -0.0589653482688944 -0.162424811790772 0.0717536856778515
-0.00519454912790653 0.432531279215675 0.0913974858700032 0.768273162878382 -0.549677919003282 0.212343659444733 0.222605759678879 0.329692913560488 -0.396568611948649 0.408814456848598 0.14124349122548 0.159450296511684 -0.832309085242396 0.027806689043087 0.027806689043087 0.027806689043087 0.336987328275687 0.122450902556225 0.427006852930039 0.336987328275687 0.104212059149639 0.768273162878382 0.121019743948275 1 -0.400253619454425 0.324316554192639 0.0465391646888313 0.124243742092217 -0.567347414614463 0.186160890499116 -0.351927317930695 -0.539892021863135 -0.363933696520845 -0.884205385653515 0.771392867749089 -0.66869258740699 -0.933901155131836 -0.540473442640581 -0.540155458280622 -0.539892021863135 0.118114592442073 0.339377865221498 0.121019743948275 0.121019743948275 0.449313684792729 0.109014134405231 0.316017412858401 0.412245657874335 0.412245657874335 0.329692913560488 0.119574482978759 0.122450902556225 0.109014134405231 0.0122697001071035 0.11957448297876 0.330614913795287 0.11957448297876 0.11957448297876 0.0333019742966685 0.122450902556225 0.449313684792729 0.123868456742134 0.123868456742134 0.439011122742736 0.102568248226513 0.466445836505481 0.357585804638577 0.357585804638577 0.436675822081339 0.35321277788658 0.435306036286445 0.4334552510136 0.429764954242792 0.0465391646888313 -0.268355093774703 0.107434022008043 0.43068613855683 0.0465391646888313 -0.330614913795287 0.429764954242792 -0.374694542966433 -0.931447085708581 -0.934205788098895 0.408814456848598 0.429764954242792 0.429764954242792 0.413397721480772 0.195564594228821 0.0465391646888313 -0.358486346791417 -0.330614913795287 -0.330614913795287 -0.330614913795287 0.339377865221498 0.421788762420543 0.399164362507874 0.338886900995219 -0.351927317930695 -0.392576094626089 -0.983887754497718 -0.351927317930695 -0.847194380762208 -0.894240979169842 -0.93106677390924 -0.929496396784401 -0.934650145138217 -0.3513482137825 -0.41514507018439 0.413397721480772 -0.374048361299656 -0.894630254074255 -0.00570069667936576 0.125272877402596 -0.894630254074255 0.0122697001071035 -0.894630254074255 0.123868456742134 0.121019743948275 0.26197381449097 -0.409716551907563 -0.408814456848598 -0.407012477522233 0.449313684792729 0.994618814209364 -0.891925751538962 0.351927317930695 0.35321277788658 -0.989176541728863 0.321526141390511 0.157112318523865 0.430257215938951 -0.32245314155471 -0.402063481504998 -0.409716551907563 -0.440656133198304 -0.35321277788658 -0.351927317930695 0.329253434620398 0.32349979226117 -0.36273733670024 -0.351927317930695 0.429764954242792 -0.978469050448281 -0.367889502709676 -0.933896666042672 0.439011122742736 -0.0863587609182189 0.316017412858401 -0.402063481504998 -0.402063481504998 -0.889424779734103 -0.408814456848598 -0.441576044185782 0.432531279215675 -0.351927317930695 0.423654810721208 -0.35960357858875 0.444391258814188 0.368706064748113 0.429764954242792 0.282909610399686 -0.386698810955764 0.428844683659913 -0.989206769406662 -0.886547422708935 -0.391309728955921 -0.989206769406662 0.399387709158081 0.422668051788807 -0.409716551907563 -0.442547076929493 0.0242795463171384 -0.894630254074255 -0.894630254074255 0.399387709158081 -0.409716551907563 0.0122697001071035 0.406112578283897 0.399832940537447 0.364773847883651 -0.229687473692399 -0.444442742348515 -0.989206769406662 -0.449313684792729 -0.442547076929493 0.449313684792729 -0.994588827117536 -0.967511385910031 -0.0863587609182189 0.336818648108453 0.027806689043087 -0.989206769406662 0.768273162878382 -0.444442742348515 -0.867849830937848 -0.399387709158081 0.123868456742134 -0.539892021863135 -0.330614913795287 -0.539892021863135 -0.975639364427333 0.429764954242792 -0.32245314155471 -0.881502152194567 -0.994588827117536 0.0122697001071035 0.429764954242792 -0.000446690599783751 0.408814456848598 1 0.421788762420543 0.0846118554332054 0.427925319115564 0.408062730887264 0.0296968350953306 0.994618814209364 0.027806689043087 -0.363933696520845 0.399832940537447 0.097099088773788 0.132915632276198 -0.568079994169561 0.108501471109864 -0.287453048589003 -0.363933696520845 -0.494314307234394 0.232766945754606 -0.37509078992759 0.416241570019834 -0.35321277788658 -0.391309728955921 0.0117242978343884 0.444391258814188 -0.994588827117536 -0.994588827117536 -0.994588827117536 -0.994588827117536 -0.363933696520845 -0.391309728955921 -0.351927317930695 0.116639513403165 0.429764954242792 0.305587602322489 -0.330614913795287 -0.894630254074255 -0.330614913795287 0.0243245261231537 1 0.364164479332608 0.429764954242792 0.663004588932775
-0.569953177802164 0.546118332440863 0.172062894119175 -0.280783825314055 0.178036379596933 -0.0928353744771621 -0.096811461500578 0.39670239512322 0.137697333674685 -0.986725833634433 0.180326616538292 -0.390030963534969 0.330008212737108 -0.0179847701686981 -0.0179847701686981 -0.0179847701686981 0.404204954437135 0.156333978708966 0.545162827394394 0.404204954437135 0.133048311578075 -0.280783825314055 0.154506807861925 -0.400253619454425 1 0.393532557613583 -0.00906206984435588 0.0850685107389868 0.231939825150068 0.462054064050261 0.800605245315715 0.184233007924378 0.154506807861925 0.313567751752956 -0.28267761047527 0.260266683988601 0.366955791639251 0.181708839550901 0.189614400890781 0.184233007924378 0.150797779310598 0.408787766879818 0.154506807861925 0.154506807861925 -0.900844369367235 0.13917915679926 0.395682504303284 -0.169563385404728 -0.169563385404728 0.39670239512322 0.15266163242491 0.156333978708966 0.13917915679926 -0.56703891237653 0.15266163242491 -0.797161298889453 0.15266163242491 0.15266163242491 -0.591404530613924 0.156333978708966 -0.900844369367235 0.158143780689127 0.158143780689127 -0.179093777977492 0.130949645937456 0.589837725986334 -0.797245716090924 -0.797245716090924 -0.176872368385768 -0.798514478263377 0.549677474108008 0.547296945489493 0.548684115869235 -0.00906206984435588 0.124468809267291 -0.262794087166616 0.543745125344144 -0.00906206984435588 0.797161298889453 0.542570349617378 0.163818069118057 0.387770315412955 0.38888011457538 -0.986725833634433 0.548684115869235 0.548684115869235 0.471751603383597 0.415786257768296 -0.00906206984435588 0.862978257948818 0.797161298889453 0.797161298889453 0.797161298889453 0.408787766879818 0.527831443565502 -0.96929229870841 0.407018274839212 0.800605245315715 0.997798245995274 0.413237813905037 0.805424929362714 0.333997225599456 0.371688610745786 0.365958580209426 0.370531903703559 0.365760860456355 0.802749438359067 0.971445862686972 0.471751603383597 0.886353314049285 0.358471667030131 -0.549067508389704 0.159936814999594 0.358471667030131 -0.56703891237653 0.358471667030131 0.158143780689127 0.154506807861925 -0.651806044983695 0.988954893640084 0.986725833634433 0.982272877282237 -0.896319450821265 -0.402497702367882 0.35098894448133 -0.805424929362715 -0.803339059749456 0.395842013783848 -0.916722415198325 -0.36136878790259 0.553229150522858 0.912009088469007 0.995604355118718 0.988954893640084 0.911773976423009 0.803339059749456 0.805424929362714 0.395682504303284 0.391510394188887 0.786880409390956 0.805424929362714 0.542570349617378 0.404813723978116 0.884123082694657 0.366955791639251 -0.179093777977492 -0.0212478071135009 0.395682504303284 0.995604355118718 0.995604355118718 0.31649768406987 0.986725833634433 0.909864245593113 0.546118332440863 0.805424929362714 0.524224782639626 0.147011141661572 0.440621110460092 0.426903513716845 0.542570349617378 0.361492065463635 0.163474827935047 0.547509199566399 0.411026265548345 0.345232823257057 0.139080395023784 0.411026265548345 -0.997795196286618 0.522808138785883 0.988954893640084 0.90796032233438 -0.58848956912167 0.358471667030131 0.358471667030131 -0.997795196286618 0.988954893640084 -0.56703891237653 -0.948604422825169 -0.964526384647034 -0.900562555537629 0.0945811616181935 0.904169743162012 0.411026265548345 0.900844369367235 0.90796032233438 -0.900844369367235 0.398085284510311 0.38686438411252 -0.0212478071135009 0.407038828700695 -0.0179847701686981 0.411026265548345 -0.280783825314055 0.904169743162012 0.337964616060324 0.997795196286618 0.158143780689127 0.184233007924378 0.797161298889453 0.184233007924378 0.390191866728377 0.548684115869235 0.912009088469007 0.319994133889191 0.398085284510311 -0.56703891237653 0.548684115869235 -0.56564349035956 -0.986725833634433 -0.400253619454425 0.527831443565502 0.108024585606849 0.546335440009698 0.48015384368198 -0.0239621593878935 -0.402497702367882 -0.0179847701686981 0.154506807861925 -0.964526384647034 0.0958768922622808 -0.370080860032699 0.236000402311741 0.0170899093923492 0.0936980456091293 0.154506807861925 0.20208283502452 -0.728716067718649 0.884037275305131 -0.17216529399718 0.803339059749456 0.139080395023784 0.548933591823037 0.440621110460092 0.398085284510311 0.398085284510311 0.398085284510311 0.398085284510311 0.154506807861925 0.139080395023784 0.805424929362714 0.148914534922449 0.542570349617378 -0.882783884230995 0.797161298889453 0.358471667030131 0.797161298889453 -0.588837171467182 -0.400253619454425 -0.838802139900304 0.548684115869235 -0.239739281785913
-0.629991630139737 0.647525052737843 0.258890235147804 0.347600748812856 -0.3639607098032 0.386385408518422 0.386385408518422 0.99588526117051 -0.458109628123419 -0.405553240255498 -0.0966475910426143 -0.205906229292385 -0.279006909731816 -0.0815277447314336 -0.0815277447314336 -0.0815277447314336 0.962559060384982 0.120738536929601 0.637804857332233 0.962559060384982 0.184501058016856 0.347600748812856 0.113471947126117 0.324316554192639 0.393532557613583 1 -0.111720345137621 -0.132041646585896 -0.237117840296308 0.90840426920717 0.311744264447703 -0.341037150309178 -0.177016312958348 -0.348455478973514 0.349483365846673 -0.162432372088565 -0.320180659787588 -0.338300080845837 -0.326653940616677 -0.341037150309178 0.111813387070404 0.973053755150897 0.117752376695106 0.113471947126117 -0.354650013858709 0.179014602726879 0.977213767887649 0.413785044816504 0.413785044816504 0.99588526117051 0.114777082370582 0.120738536929601 0.179014602726879 -0.590080714063012 0.0972216631777444 -0.327442118288053 0.110452560699147 0.110452560699147 -0.604284677630225 0.120738536929601 -0.354650013858709 0.0929916702542295 0.0929916702542295 0.459466383242196 0.199597100370075 0.688413479536033 -0.311704567559639 -0.311704567559639 0.462035937840208 -0.306851174662818 0.644602879445629 0.649880588909606 0.635223647275553 -0.111720345137621 -0.14260219339009 -0.157144395135047 0.652623943966205 -0.111720345137621 0.327442118288053 0.650283090188967 -0.239964944300528 -0.293000039774448 -0.295188978053713 -0.405553240255498 0.635223647275553 0.635223647275553 0.669371121032972 0.738510989675723 -0.111720345137621 0.439630300221765 0.327442118288053 0.327442118288053 0.327442118288053 0.973053755150897 0.619423983619346 -0.417091791077025 0.970951688093283 0.311744264447703 0.394752484250971 -0.323342629263369 0.319071978194336 -0.277178280174554 -0.310779463530964 -0.320227989183974 -0.295233372943891 -0.287657496031145 0.317993781646339 0.417904477817353 0.669371121032972 0.466479155198633 -0.312032288848736 -0.59093599241126 0.0958091932582816 -0.312032288848736 -0.590080714063012 -0.312032288848736 0.0929916702542295 0.113471947126117 -0.472435046670168 0.400768852793214 0.405553240255498 0.402331154162944 -0.354650013858709 0.328438582131581 -0.305901996749918 -0.319071978194336 -0.314211518336197 -0.323309301234132 -0.387988902947106 -0.176592194700916 0.646946257429651 0.390375107057343 0.397560150243253 0.400768852793214 0.347572176826367 0.314211518336196 0.319071978194336 0.993831832601192 0.99588526117051 0.292785372817297 0.319071978194336 0.650283090188967 -0.292581783300782 0.458646746650202 -0.321250542209165 0.459466383242196 0.238293389106964 0.977213767887649 0.397560150243253 0.397560150243253 -0.313320765500313 0.405553240255498 0.353508847689265 0.647525052737843 0.319071978194336 0.619704585079317 -0.110610075426421 0.652306580548579 0.758662703046063 0.640253851795571 0.556050475197081 -0.118452073789199 0.632871080390494 -0.319132526634437 -0.310163022837281 -0.462035937840208 -0.319132526634437 -0.39830911236732 0.616504981664088 0.400768852793214 0.349959579543143 -0.596656965457916 -0.312032288848736 -0.312032288848736 -0.39830911236732 0.400768852793214 -0.590080714063012 -0.401100587902666 -0.388680435956226 -0.437813511289517 -0.383768496949876 0.354676810037782 -0.319132526634437 0.354650013858709 0.349959579543143 -0.354650013858709 -0.320139731083666 -0.310792208410689 0.238293389106964 0.981488068111404 -0.0815277447314336 -0.319132526634437 0.347600748812856 0.354676810037782 -0.283761339320896 0.39830911236732 0.0929916702542295 -0.341037150309178 0.327442118288053 -0.341037150309178 -0.316038958626893 0.635223647275553 0.390375107057343 -0.297391770752152 -0.320139731083666 -0.590080714063012 0.635223647275553 -0.632718955330379 -0.405553240255498 0.324316554192639 0.619423983619346 0.180650556080652 0.640370044861089 0.674612268387956 -0.0630525361341832 0.328438582131581 -0.0815277447314336 -0.177016312958348 -0.388680435956226 -0.187290849529572 -0.210772585185552 -0.256497518752184 -0.213938485376117 -0.21212132734253 -0.177016312958348 -0.212156443868658 -0.505519347051563 0.461675794068904 0.424982861518469 0.314211518336196 -0.462035937840208 0.609686125769967 0.652306580548579 -0.320139731083666 -0.320139731083666 -0.320139731083666 -0.320139731083666 -0.177016312958348 -0.462035937840208 0.319071978194336 0.118118965763304 0.650283090188967 -0.362943498805358 0.327442118288053 -0.312032288848736 0.327442118288053 -0.59929488371487 0.324316554192639 -0.456573790268466 0.635223647275553 0.304980454810107
-0.0715811987436584 0.0385498559325641 -0.0321466843569152 -0.0783693342196946 0.140135583195833 0.0630092063176137 0.0630092063176137 -0.111260645095441 0.239826283032933 0.00906206984435412 -0.0336906039659656 -0.0380334466772295 0.0042388362986155 0.882410406403987 0.882410406403987 0.882410406403987 -0.0106758486431896 -0.0292080351986704 0.0416401479063872 -0.0106758486431896 -0.0248575504812692 -0.0783693342196946 -0.0288666630231831 0.0465391646888313 -0.00906206984435588 -0.111720345137621 0.999999999999995 -0.0351821451355931 0.018673995382394 -0.122409794210723 0.0217011747104406 0.156760011816663 0.0166712523689884 0.0451416533650558 -0.0776526957835695 -0.0510742169287961 -0.0751390411575291 0.158846558225573 0.158846558225573 0.156760011816663 -0.0281737014714146 -0.0126897663218712 -0.0288666630231831 -0.0288666630231831 -0.0123519273760546 -0.0260029824884149 -0.11103123534696 -0.0946701090757381 -0.0946701090757381 -0.111260645095441 -0.0285219270319593 -0.0292080351986704 -0.0260029824884149 -0.0962265050303226 -0.0285219270319593 -0.0238548725350134 -0.0285219270319593 -0.0285219270319593 -0.0646937160421876 -0.0292080351986704 -0.0123519273760546 -0.0295461623312054 -0.0295461623312054 -0.0842391348736075 -0.024465454659185 0.0201727670678606 -0.0200737513117773 -0.0200737513117773 -0.0868023921532971 -0.0222413479048468 0.0370080494142024 0.0380356818138793 0.0400938538585377 0.999999999999995 -0.00177912790788019 -0.0109356092318094 0.0395789381399863 0.999999999999995 0.0238548725350134 0.0400938538585377 -0.0391319142780367 -0.0275961421516434 -0.0285645395465565 0.00906206984435412 0.0400938538585377 0.0400938538585377 0.07389501519261 -0.0333580236902535 0.999999999999995 0.0923985191025179 0.0238548725350134 0.0238548725350134 0.0238548725350134 -0.0126897663218712 0.0359813487455128 0.00506622740994883 -0.0120192076177201 0.0217011747104406 -0.00856005824055008 -0.050702640213136 0.0217011747104406 0.00145121766323662 -0.0117880042894134 -0.074932251717408 -0.0471207791106697 -0.0510529228577542 0.0211598464246715 -0.00556318549957275 0.07389501519261 0.095798712379203 -0.0156592756070515 -0.0972989171137056 -0.0298811567430741 -0.0156592756070515 -0.0962265050303226 -0.0156592756070515 -0.0295461623312054 -0.0288666630231831 -0.0227803594951104 -0.00856005824055008 -0.00906206984435588 0.00350490841081766 -0.0123519273760546 0.0486119847695714 -0.0166344955821798 -0.0217011747104398 -0.0222413479048468 -0.0694542756830132 0.00310442128662936 -0.0374757721976157 0.0535233781962553 -0.00193744299611223 -0.00805877262871002 -0.00856005824055008 0.011880404738399 0.0222413479048476 0.0217011747104406 -0.11103123534696 -0.111260645095441 0.0265204001737822 0.0217011747104406 0.0400938538585377 -0.0288029729343899 0.0964406489737752 -0.0751390411575291 -0.0842391348736075 0.0388593279853327 -0.11103123534696 -0.00805877262871002 -0.00805877262871002 -0.032722867430293 -0.00906206984435588 0.0123519273760555 0.0385498559325641 0.0217011747104406 0.034955554281267 -0.0274662401335127 0.166481384129751 -0.0388860410702602 0.0400938538585377 0.0374893754358601 -0.030542167274538 0.0406090246172185 -0.0486119847695699 -0.0185943978729002 0.24180011983453 -0.0486119847695699 0.00956480898108484 0.0354683397560917 -0.00856005824055008 0.0128227507030396 -0.0972989171137056 -0.0156592756070515 -0.0156592756070515 0.00956480898108484 -0.00856005824055008 -0.0962265050303226 0.0105724763955741 0.0141224934641058 -0.0936691910229615 -0.0625824574878133 0.013762301060492 -0.0486119847695699 0.0123519273760555 0.0128227507030396 -0.0123519273760546 -0.0715844733597214 -0.0738977630912321 0.0388593279853327 -0.0153638097921487 0.882410406403987 -0.0486119847695699 -0.0783693342196946 0.013762301060492 -0.00135140781167093 -0.00956480898108308 -0.0295461623312054 0.156760011816663 0.0238548725350134 0.156760011816663 -0.0642107662071227 0.0400938538585377 -0.00193744299611223 -0.0225544424448704 -0.0715844733597214 -0.0962265050303226 0.0400938538585377 -0.0722825038232378 0.00906206984435412 0.0465391646888313 0.0359813487455128 0.0113698836605775 0.0411244545470881 0.0688918796881929 0.924413433830046 0.0486119847695714 0.882410406403987 0.0166712523689884 0.0141224934641058 -0.030542167274538 -0.0175187030632333 0.0153734864539737 -0.0348876895119582 0.526681340991318 0.0166712523689884 0.0443735386024523 -0.0015430491408141 0.0960125267591358 -0.0973581781034672 0.0222413479048476 0.24180011983453 0.100325605756907 0.166481384129751 -0.0715844733597214 -0.0715844733597214 -0.0715844733597214 -0.0715844733597214 0.0166712523689884 0.24180011983453 0.0217011747104406 -0.0278218530195864 0.0400938538585377 0.0119599559499047 0.0238548725350134 -0.0156592756070515 0.0238548725350134 -0.0977290915769142 0.0465391646888313 -0.0936691910229615 0.0400938538585377 -0.101158234824008
-0.144696844548835 0.233223103882839 -0.0620787468276076 0.134685925483797 -0.114615815948076 -0.384810197307656 -0.384810197307656 -0.130220046505072 0.302760594115783 -0.0850685107389863 0.79925399293354 -0.0734467256729532 -0.137498900962316 -0.039870501163927 -0.039870501163927 -0.039870501163927 -0.171964045681775 0.0284073596151886 0.239014721781544 -0.171964045681775 0.0204245284498128 0.134685925483797 0.031532715284707 0.124243742092217 0.0850685107389868 -0.132041646585896 -0.0351821451355931 1 -0.0836818057631755 -0.154749383062327 0.130023053336813 -0.107396898067456 -0.0557446685847266 -0.125410809636429 0.135088302257567 -0.098629872584669 -0.120657245116815 -0.106534960387376 -0.106534960387376 -0.107396898067456 0.0379810536658203 -0.128666275048814 0.031532715284707 0.031532715284707 -0.0708738194354336 0.0102993511855464 -0.124804497998366 -0.349094270425591 -0.349094270425591 -0.130220046505072 0.0347226792420801 0.0284073596151886 0.0102993511855464 -0.121191981934739 0.0347226792420801 -0.133541982037865 0.0347226792420801 0.0347226792420801 -0.135666160391252 0.0284073596151886 -0.0708738194354336 0.0253430892140495 0.0253430892140495 -0.302584298516313 0.0239879641410174 0.231776576933369 -0.127327282685042 -0.127327282685042 -0.307934297341527 -0.130910727913461 0.230323579599563 0.232256971836127 0.236119764764353 -0.0351821451355931 -0.0449072284759196 -0.0494867511380798 0.235154457273991 -0.0351821451355931 0.133541982037866 0.236119764764353 -0.0755679861840351 -0.139904047069608 -0.14030445263983 -0.0850685107389863 0.236119764764353 0.236119764764353 0.230283865142226 -0.116449299851475 -0.0351821451355931 0.113840768146744 0.133541982037866 0.133541982037866 0.133541982037866 -0.128666275048814 0.270843425049905 -0.0871183265015905 -0.132041646585896 0.130023053336813 0.0861203923437429 -0.126564770480577 0.130023053336813 -0.138702085621773 -0.119430934033891 -0.120046125024993 -0.137097543638476 -0.138702085621773 0.129129967249011 0.071589952872878 0.230283865142226 0.0984578173242728 -0.121867657303483 -0.120880884696721 0.0223366338032002 -0.121867657303483 -0.121191981934739 -0.121867657303483 0.0253430892140495 0.031532715284707 -0.201366945942163 0.0861203923437429 0.0850685107389868 0.0829490526479619 -0.0708738194354336 0.125410809636429 -0.122467136319385 -0.130023053336812 -0.130910727913461 -0.121867657303483 -0.117641245363524 -0.0723697955470296 0.227420009817963 0.115162358300717 0.0871670472700043 0.0861203923437429 0.069766708934813 0.130910727913462 0.130023053336813 -0.129302186549255 -0.130220046505072 0.137825723151906 0.130023053336813 0.236119764764353 -0.126564770480577 0.102521007822956 -0.120657245116815 -0.302584298516313 -0.684833068367594 -0.124804497998366 0.0871670472700043 0.0871670472700043 -0.121496054648494 0.0850685107389868 0.0708738194354336 0.233223103882839 0.130023053336813 0.269120901437037 -0.0492142622174568 0.235805656147262 0.316213743911086 0.236119764764353 -0.14190496567557 -0.0483651086325934 0.237084883106012 -0.125410809636429 -0.123655091557069 0.294276123541387 -0.125410809636429 -0.0840113983008681 0.269981867988623 0.0861203923437429 0.0719769775359199 -0.12622453893524 -0.121867657303483 -0.121867657303483 -0.0840113983008681 0.0861203923437429 -0.121191981934739 -0.0857992662286163 -0.0980846752170929 -0.100904342380199 0.38837251967743 0.0741713800991808 -0.125410809636429 0.0708738194354336 0.0719769775359199 -0.0708738194354336 -0.123062918343613 -0.119455815301887 -0.668830053205422 -0.136515868434418 -0.039870501163927 -0.125410809636429 0.134685925483797 0.0741713800991808 -0.139904047069608 0.0840113983008696 0.0253430892140495 -0.107396898067456 0.133541982037866 -0.107396898067456 -0.121208277137859 0.236119764764353 0.115162358300717 -0.123690439961563 -0.123062918343613 -0.121191981934739 0.236119764764353 -0.146491416602509 -0.0850685107389863 0.124243742092217 0.270843425049905 -0.0389743002718519 0.238049854720148 0.266046343212175 -0.0380588856111981 0.125410809636429 -0.039870501163927 -0.0557446685847266 -0.0980846752170929 0.810291003015943 -0.0718270292562011 -0.0851468255333234 0.700347110960152 -0.0667996801811349 -0.0557446685847266 -0.072909671884301 -0.185410640636639 0.099823681656349 -0.354736663799653 0.130910727913462 0.294276123541387 0.135015264609058 0.235805656147262 -0.123062918343613 -0.123062918343613 -0.123062918343613 -0.123062918343613 -0.0557446685847266 0.294276123541387 0.130023053336813 0.0413119497853268 0.236119764764353 -0.120762917591998 0.133541982037866 -0.121867657303483 0.133541982037866 -0.128177296699189 0.124243742092217 -0.10115386379953 0.236119764764353 0.117123801235508
0.0535560322778054 -0.2453955030029 -0.0198653289008996 -0.573750737199043 0.378221625342164 0.110213826558277 0.104768822584892 -0.236523110029944 0.229753752895539 -0.231939825150068 -0.0801341295778965 -0.0134252912272367 0.570691540240314 -0.00782631751519689 -0.00782631751519689 -0.00782631751519689 -0.237962881481944 -0.0694722029824844 -0.242261234032516 -0.237962881481944 -0.0591244423301983 -0.573750737199043 -0.068660238846358 -0.567347414614463 0.231939825150068 -0.237117840296308 0.018673995382394 -0.0836818057631755 1 0.0248760143594231 0.246969754253184 0.33020099361093 0.613258590489927 0.536363647893738 -0.581463663212725 -0.0260550382186136 0.548619427748779 0.334999392077525 0.334999392077525 0.33020099361093 -0.0670120086502519 -0.239265009917583 -0.068660238846358 -0.068660238846358 -0.254916957418052 -0.0618488873112423 -0.235844113372708 -0.244778582489425 -0.244778582489425 -0.236523110029944 -0.0678402737718597 -0.0694722029824844 -0.0618488873112423 0.0127161879848201 -0.0678402737718597 -0.249076403223944 -0.0678402737718597 -0.0678402737718597 0.00635401395124366 -0.0694722029824844 -0.254916957418052 -0.0702764486849327 -0.0702764486849327 -0.292140100943591 -0.0581918304528493 -0.264636839399065 -0.2453955030029 -0.2453955030029 -0.298619976607089 -0.247495588298812 -0.246969754253185 -0.24591971601363 -0.243826035681551 0.018673995382394 -0.033610650816623 -0.0609524146278991 -0.244348667220505 0.018673995382394 0.249076403223944 -0.243826035681551 -0.0199124242407167 0.598137134099768 0.596430150210494 -0.231939825150068 -0.243826035681551 -0.243826035681551 -0.242558531306676 -0.181093947310961 0.018673995382394 0.200502596875956 0.249076403223944 0.249076403223944 0.249076403223944 -0.239265009917583 -0.234309388476451 -0.236046339345183 -0.239281825744858 0.246969754253184 0.232451626449508 0.56127444620392 0.246969754253184 0.593879504826432 0.551735703699605 0.550207652235662 0.61038151043641 0.603320457569516 0.24644446496235 0.235531482259053 -0.242558531306676 0.210007689321176 0.545468532340012 0.0369890939415459 -0.0710732431156776 0.545468532340012 0.0127161879848201 0.545468532340012 -0.0702764486849327 -0.068660238846358 -0.213530939213539 0.232451626449508 0.231939825150068 0.230917476838066 -0.254916957418052 -0.564294412768586 0.54390567838898 -0.246969754253185 -0.247495588298812 0.573555266103323 -0.224310771764293 -0.0238228585525483 -0.248548908349193 0.225323039599819 0.232963851511488 0.232451626449508 0.254383028193011 0.247495588298812 0.246969754253184 -0.235844113372708 -0.236523110029944 0.251722404344724 0.246969754253184 -0.243826035681551 0.56127444620392 0.211914174770002 0.548619427748779 -0.292140100943591 0.0924280973779064 -0.235844113372708 0.232963851511488 0.232963851511488 0.538722179684558 0.231939825150068 0.254916957418053 -0.2453955030029 0.246969754253184 -0.235490441994871 -0.0653292902703669 -0.247539949633619 -0.264636839399065 -0.243826035681551 -0.14594180019382 -0.0599628523113735 -0.243303922545609 0.564294412768585 0.540804709971251 0.234715817365599 0.564294412768585 -0.231428443362296 -0.234900066096346 0.232451626449508 0.255451498754645 0.00548780343284351 0.545468532340012 0.545468532340012 -0.231428443362296 0.232451626449508 0.0127161879848201 -0.230406921331783 -0.226844185091618 -0.204415124656487 -0.102109126247519 0.256522436084779 0.564294412768585 0.254916957418053 0.255451498754645 -0.254916957418052 0.570434132322518 0.55828032264078 0.0924280973779064 -0.241248019981257 -0.00782631751519689 0.564294412768585 -0.573750737199043 0.256522436084779 0.579332948442643 0.231428443362296 -0.0702764486849327 0.33020099361093 0.249076403223944 0.33020099361093 0.581513451896723 -0.243826035681551 0.225323039599819 0.543975204620106 0.570434132322518 0.0127161879848201 -0.243826035681551 0.0507933984980264 -0.231939825150068 -0.567347414614463 -0.234309388476451 -0.0480043174257649 -0.242782323448285 -0.248131922574384 0.00206609738689499 -0.564294412768586 -0.00782631751519689 0.613258590489927 -0.226844185091618 -0.0726454768350269 -0.0884687470490474 0.924461392094534 -0.0829814340772584 0.514224399185617 0.613258590489927 0.80363998180507 -0.19007739057784 0.210645079403512 -0.251625637623334 0.247495588298812 0.234715817365599 -0.0520511147420235 -0.247539949633619 0.570434132322518 0.570434132322518 0.570434132322518 0.570434132322518 0.613258590489927 0.234715817365599 0.246969754253184 -0.0661751263711743 -0.243826035681551 -0.216761806032562 0.249076403223944 0.545468532340012 0.249076403223944 0.00261021199188138 -0.567347414614463 -0.202521421833017 -0.243826035681551 -0.383297396380821
-0.686055191388156 0.56982949030071 0.232287166886021 0.154258176333144 -0.148924221480424 0.414602546885924 0.414670036692389 0.908919468518262 -0.315163351412866 -0.467897905275079 -0.12264134740409 -0.227897138414542 -0.145325118817761 -0.138722065517755 -0.138722065517755 -0.138722065517755 0.874391760826927 0.0993200074114996 0.550774810391707 0.874391760826927 0.165184405243234 0.154258176333144 0.0925953060711596 0.186160890499116 0.462054064050261 0.90840426920717 -0.122409794210723 -0.154749383062327 0.0248760143594231 1 0.368309633552487 -0.0897346990270328 0.235819880339718 -0.190362652197238 0.158202395572039 -0.189960323056545 -0.173582875835615 -0.0895144993229612 -0.0895144993229612 -0.0897346990270328 0.0932321950960519 0.88450336385101 0.0972784604301457 0.0925953060711596 -0.419662249918405 0.158728383270504 0.88983276910136 0.24447968004907 0.24447968004907 0.908919468518262 0.0952492428111403 0.0993200074114996 0.158728383270504 -0.64653988212435 0.0787798893538846 -0.38343362065689 0.0905737638931031 0.0905737638931031 -0.662988930002387 0.0993200074114996 -0.419662249918405 0.0729141935757876 0.0729141935757876 0.308733954532626 0.180436574428692 0.603893046121588 -0.367552497243174 -0.367552497243174 0.309882504869273 -0.363883042970461 0.565810195091953 0.571955980051189 0.557887555835489 -0.122409794210723 -0.156246430543834 -0.172180036198009 0.565234300864155 -0.122409794210723 0.38343362065689 0.563115081434206 -0.262924889942212 -0.14839644604571 -0.152095433452639 -0.467897905275079 0.557887555835489 0.557887555835489 0.577342124464904 0.672015892400949 -0.122409794210723 0.508199201449387 0.38343362065689 0.38343362065689 0.38343362065689 0.88450336385101 0.539094609555702 -0.481317666136256 0.882580761533694 0.368309633552487 0.463587003642784 -0.187785548988923 0.375293425183936 -0.143451188064932 -0.166485851030785 -0.172910926977693 -0.145423580358234 -0.143653646818578 0.373793106907944 0.48123776674906 0.577342124464904 0.530483345439904 -0.17389160236774 -0.648377982831145 0.0746766510087315 -0.17389160236774 -0.64653988212435 -0.17389160236774 0.0729141935757876 0.0925953060711596 -0.528802131209336 0.469434642373377 0.46789790527508 0.464297600073133 -0.413900873574252 0.192988600459246 -0.170806128130915 -0.375293425183936 -0.370901077972062 -0.181805034468765 -0.447160040118746 -0.196922875641915 0.567395346311497 0.450156245393036 0.466213320830554 0.469434642373377 0.412313364211306 0.370901077972062 0.375293425183936 0.907045355830148 0.904637020718071 0.347270119584329 0.375293425183936 0.563115081434206 -0.155723229026152 0.529573328969158 -0.173582875835615 0.308733954532626 0.26109339965274 0.88983276910136 0.466213320830554 0.466213320830554 -0.179795198481276 0.46789790527508 0.418829043903086 0.56982949030071 0.375293425183936 0.538592292158996 -0.147232158091489 0.567084302565129 0.661130665202238 0.563115081434206 0.500080930748592 -0.156107559690168 0.555770016457289 -0.180852874737619 -0.177597759506374 -0.309882504869273 -0.180852874737619 -0.46052583479606 0.535558656286293 0.469434642373377 0.415496037875236 -0.653745351986947 -0.17389160236774 -0.17389160236774 -0.46052583479606 0.469434642373377 -0.64653988212435 -0.462771150920102 -0.449305370933912 -0.501303116691003 -0.420487626298724 0.420379020456736 -0.180852874737619 0.419662249918405 0.415496037875236 -0.419662249918405 -0.17918546195207 -0.164800073980167 0.26109339965274 0.900811058743484 -0.138722065517755 -0.180852874737619 0.154258176333144 0.420379020456736 -0.14774172344916 0.46052583479606 0.0729141935757876 -0.0897346990270328 0.38343362065689 -0.0897346990270328 -0.172617319273078 0.557887555835489 0.450156245393036 -0.16521877128355 -0.17918546195207 -0.64653988212435 0.557887555835489 -0.678936790502024 -0.467897905275079 0.186160890499116 0.539094609555702 0.164875225914446 0.553275649055373 0.579918852844375 -0.132418882862349 0.192988600459246 -0.138722065517755 0.235819880339718 -0.449305370933912 -0.205210915883091 -0.234443551322267 -0.00428429107870333 -0.234408208606808 0.174876382270471 0.235819880339718 0.123333772766693 -0.567224816299885 0.52621752558294 0.254077565960853 0.370901077972062 -0.309882504869273 0.65322982707792 0.567084302565129 -0.17918546195207 -0.17918546195207 -0.17918546195207 -0.17918546195207 0.235819880339718 -0.309882504869273 0.375293425183936 0.0988346533450854 0.563115081434206 -0.419278394043429 0.38343362065689 -0.17389160236774 0.38343362065689 -0.656635667359504 0.186160890499116 -0.519427751683543 0.557887555835489 0.278618866950875
-0.477681149639705 0.564951179986352 0.183212739119769 -0.274942576785469 0.224244886167745 -0.0934733579242442 -0.0976244494507815 0.307068871931288 0.160102542475157 -0.805284856684448 0.192011958890438 -0.354595931268105 0.40579991637429 0.0438586329860586 0.0438586329860586 0.0438586329860586 0.309930894080058 -0.281298425358036 0.568845403836618 0.309930894080058 -0.239399526913668 -0.274942576785469 -0.278010718575562 -0.351927317930695 0.800605245315715 0.311744264447703 0.0217011747104406 0.130023053336813 0.246969754253184 0.368309633552487 1 0.193314415103862 0.164519001182374 0.302543138628962 -0.277074788720316 0.214550490651351 0.318634660059981 0.190283668166906 0.190283668166906 0.193314415103862 -0.271336904605545 0.315451595238749 -0.278010718575562 -0.278010718575562 -0.881194983163548 -0.250431019370234 0.313543116197276 -0.196648867998596 -0.196648867998596 0.307068871931288 -0.274690615363017 -0.281298425358036 -0.250431019370234 -0.497676146855099 -0.243642416503009 -0.98727373320491 -0.274690615363017 -0.274690615363017 -0.520328772193686 -0.281298425358036 -0.881194983163548 -0.254600796436268 -0.254600796436268 -0.233895256872145 -0.235623307918064 0.481123263471029 -0.993625732612298 -0.993625732612298 -0.227778040411266 -0.993613010402748 0.568857334392202 0.566211349065353 0.572664715529833 0.0217011747104406 0.108695960689525 -0.246801130819487 0.562373127085523 0.0217011747104406 0.98727373320491 0.561117561836029 0.137195152856882 0.358848634890878 0.359905512015065 -0.805284856684448 0.572664715529833 0.572664715529833 0.52673759705122 0.28072370899169 0.0217011747104406 0.739676779181342 0.98727373320491 0.98727373320491 0.98727373320491 0.315451595238749 0.582831957765299 -0.795393632913883 0.313147339106661 1 0.798131885066295 0.366039003512046 0.995739648553459 0.40935087009664 0.425880642763499 0.309810781867206 0.349900838398478 0.355164669425285 0.993606101029503 0.816879454499604 0.52673759705122 0.767302228658672 0.430594519567525 -0.483850367271959 -0.24336670566232 0.430594519567525 -0.497676146855099 0.430594519567525 -0.254600796436268 -0.278010718575562 -0.72680763726174 0.802811348212848 0.805284856684448 0.805476475101466 -0.881194983163548 -0.355319410050596 0.431772586910417 -0.995739648553459 -0.997875380125997 0.347246014401209 -0.842981692760168 -0.360923822385225 0.572655825575638 0.842582766945635 0.795663909905941 0.802811348212848 0.878839339020102 0.997875380125997 0.995739648553459 0.306176683762977 0.308510055461343 0.976840046467054 0.995739648553459 0.561117561836029 0.35801125747034 0.759695160225567 0.310656579704316 -0.233895256872145 -0.0359694932748794 0.313543116197276 0.795663909905941 0.795663909905941 0.386255991395503 0.805284856684448 0.88121074591834 0.564951179986352 0.995739648553459 0.585422413733473 0.0764243311160462 0.504637489639437 0.451687103758538 0.561117561836029 0.418803516255198 0.104351008408125 0.571411288031777 0.362754307919211 0.434128332173861 0.157141531954481 0.362754307919211 -0.803084063636837 0.584069288247684 0.802811348212848 0.883615617475844 -0.519254072860952 0.430594519567525 0.430594519567525 -0.803084063636837 0.802811348212848 -0.497676146855099 -0.841224064846431 -0.830304810760978 -0.753813319869976 0.0947517918623084 0.879469295380177 0.362754307919211 0.881194983163549 0.883615617475844 -0.881194983163548 0.34993677644193 0.336487039973739 -0.0359694932748794 0.319215523667009 0.0438586329860586 0.362754307919211 -0.274942576785469 0.879469295380177 0.404100149410117 0.803084063636837 -0.254600796436268 0.193314415103862 0.98727373320491 0.193314415103862 0.340143431614347 0.572664715529833 0.842582766945635 0.371986000569895 0.34993677644193 -0.497676146855099 0.572664715529833 -0.472968168311849 -0.805284856684448 -0.351927317930695 0.582831957765299 0.115024685145659 0.570127918677984 0.523991456822699 0.0255203252150735 -0.355319410050596 0.0438586329860586 0.164519001182374 -0.830304810760978 0.0909410567100362 -0.358216929504459 0.251293460814124 -0.0106358258282647 0.12608688646752 0.164519001182374 0.215178001761884 -0.669398728169669 0.764735473706993 -0.195934288946621 0.997875380125997 0.157141531954481 0.452137067069273 0.504637489639437 0.34993677644193 0.34993677644193 0.34993677644193 0.34993677644193 0.164519001182374 0.157141531954481 0.995739648553459 -0.26794830229832 0.561117561836029 -0.858729083921029 0.98727373320491 0.430594519567525 0.98727373320491 -0.519128298754789 -0.351927317930695 -0.778530962404614 0.572664715529833 -0.225301861330607
-0.316285850209238 -0.279592631588869 -0.0944368881991849 -0.714821917502404 0.93701638974598 -0.438656823124299 -0.438656823124299 -0.339633871504503 0.709938956738022 -0.184233007924378 -0.102843824502995 -0.0515397869256479 0.527392826754547 0.132738469027231 0.132738469027231 0.132738469027231 -0.339633871504503 -0.0891603501404674 -0.27442192092825 -0.339633871504503 -0.031753003913154 -0.714821917502404 -0.0857973221497864 -0.539892021863135 0.184233007924378 -0.341037150309178 0.156760011816663 -0.107396898067456 0.33020099361093 -0.0897346990270328 0.193314415103862 1 0.519052873852214 0.620204007461912 -0.712488941448504 0.495026263063422 0.567247752676929 0.991974277697135 0.98389178465017 1 -0.0766769776196638 -0.341740146096924 -0.0857973221497864 -0.0857973221497864 -0.211979426166548 -0.0475717335254972 -0.316039887361225 -0.763278452805233 -0.763278452805233 -0.339633871504504 -0.0812680326986203 -0.0891603501404674 -0.0475717335254972 -0.29374070603996 -0.0629709842376754 -0.170509274979994 -0.0812680326986203 -0.0812680326986203 -0.303602284688041 -0.0891603501404674 -0.211979426166548 -0.0767919246588554 -0.0767919246588554 -0.730106700977947 -0.046723569072802 -0.285895395630531 -0.199887718747535 -0.199887718747535 -0.738118233623472 -0.194600559643585 -0.281505797472325 -0.280447216795368 -0.277016901344927 0.156760011816663 0.418142695776132 -0.0782260875115849 -0.277877533759853 0.156760011816663 0.170509274979994 -0.277016901344927 0.680915207495468 0.570486018255357 0.568349179346412 -0.184233007924378 -0.277016901344927 -0.277016901344927 -0.295555381361984 -0.257147598813376 0.156760011816663 0.225125044713528 0.170509274979994 0.170509274979994 0.170509274979994 -0.341740146096924 -0.28384713403893 -0.19164102996045 -0.341037150309178 0.193314415103862 0.18546792004949 0.532436014631182 0.193314415103862 0.520833727629305 0.531563821756184 0.569267921744697 0.585221251357012 0.576688326269583 0.192021802978941 0.192750128320558 -0.295555381361984 0.238524998836819 0.524217002226644 -0.297014347563565 -0.0812809963862897 0.524217002226644 -0.29374070603996 0.524217002226644 -0.0767919246588554 -0.0857973221497864 -0.282569203920434 0.18546792004949 0.184233007924378 0.186631112746445 -0.211979426166548 -0.536310188383688 0.522220725661312 -0.193314415103862 -0.194600559643585 0.547504060866872 -0.144734837692938 -0.043246238843213 -0.284074453505698 0.144075911324214 0.184217043035558 0.18546792004949 0.210774177809325 0.194600559643585 0.193314415103862 -0.338933576076859 -0.339633871504504 0.202400113601521 0.193314415103862 -0.277016901344927 0.532436014631182 0.241486617815014 0.567247752676929 -0.730106700977947 0.11862185408327 -0.316039887361225 0.184217043035558 0.184217043035558 0.491743606206481 0.184233007924378 0.211979426166548 -0.279592631588869 0.193314415103862 -0.285536799150862 0.212475181158464 -0.247962090799266 -0.339633871504504 -0.277016901344927 -0.18915746345938 0.172934369926721 -0.276154131018137 0.535979112133887 0.518638749685814 0.715958905589576 0.535979112133887 -0.182991792706934 -0.284074453505698 0.18546792004949 0.213179553321321 -0.297014347563565 0.524217002226644 0.524217002226644 -0.182991792706934 0.18546792004949 -0.29374070603996 -0.197669938248216 -0.189493496971338 -0.229812495390311 0.444051193326724 0.213533043139649 0.535979112133887 0.211979426166548 0.213179553321321 -0.211979426166548 0.543837007857036 0.563790468641922 0.11862185408327 -0.344561317578365 0.132738469027231 0.535979112133887 -0.714821917502404 0.213533043139649 0.546718120081523 0.182991792706934 -0.0767919246588554 1 0.170509274979994 1 0.557616217969413 -0.277016901344927 0.144075911324214 0.478161290223746 0.543837007857036 -0.29374070603996 -0.277016901344927 -0.317634857735938 -0.184233007924378 -0.539892021863135 -0.28384713403893 0.0147221131312202 -0.275289159239779 -0.303327271984973 0.128231436324094 -0.536310188383688 0.132738469027231 0.519052873852214 -0.189493496971338 -0.0932329172340404 -0.113540439553506 0.284172607084705 -0.106498043819799 0.531939955579469 0.519052873852214 0.339817741452309 -0.267604003267012 0.239516953627215 -0.772068176363985 0.194600559643585 0.715958905589576 0.306253607149446 -0.247962090799266 0.543837007857036 0.543837007857036 0.543837007857036 0.543837007857036 0.519052873852214 0.715958905589576 0.193314415103862 -0.0720199287901029 -0.277016901344927 -0.147363808744922 0.170509274979994 0.524217002226644 0.170509274979994 -0.298327496685045 -0.539892021863135 -0.25859165800189 -0.277016901344927 -0.566536062175389
-0.164169079509896 -0.16347031307848 -0.0416452046678079 -0.413886368486457 0.486361049944275 0.0998355077675094 0.0998355077675094 -0.176287937061965 0.379994926803168 -0.154506807861926 -0.0533813826662332 -0.0101199719967314 0.377163496305209 -0.000417202369837757 -0.000417202369837757 -0.000417202369837757 -0.176287937061965 -0.0243541183267498 -0.161382418542554 -0.176287937061965 0.00336504788654842 -0.413886368486457 -0.0222858842946701 -0.363933696520845 0.154506807861925 -0.177016312958348 0.0166712523689884 -0.0557446685847266 0.613258590489927 0.235819880339718 0.164519001182374 0.519052873852214 1 0.375904950151542 -0.412653558103348 -0.037069231193977 0.370174679870637 0.52325235192307 0.52325235192307 0.519052873852214 -0.0180406568414435 -0.177381204942284 -0.0222858842946701 -0.0222858842946701 -0.169813033768799 -0.00426280558689888 -0.175924446707701 -0.396181874478027 -0.396181874478027 -0.176287937061965 -0.0201820865015568 -0.0243541183267498 -0.00426280558689888 -0.15246695763742 -0.0201820865015568 -0.165922346242012 -0.0201820865015568 -0.0201820865015568 -0.157585638375426 -0.0243541183267498 -0.169813033768799 -0.0263887079921806 -0.0263887079921806 -0.378963981361362 0.00604394628099462 -0.176287937061965 -0.16347031307848 -0.16347031307848 -0.383122390404983 -0.164869285743477 -0.164519001182374 -0.163819517786534 -0.162424811790772 0.0166712523689884 0.0145662636298296 -0.040603475533101 -0.162772963000765 0.0166712523689884 0.165922346242012 -0.162424811790772 -0.0595102172222141 0.384334465636523 0.383199504095732 -0.154506807861926 -0.162424811790772 -0.162424811790772 -0.170169118695282 -0.133473200168279 0.0166712523689884 0.146401670655343 0.165922346242012 0.165922346242012 0.165922346242012 -0.177381204942284 -0.165219936138552 -0.157242363945562 -0.177016312958348 0.164519001182374 0.154847744503509 0.359881852868468 0.164519001182374 0.387779510211971 0.372400044317675 0.371234642737697 0.392380848813563 0.387779510211971 0.164169079509896 0.156899391690446 -0.170169118695282 0.151789137695863 0.368174757209245 -0.154166150678209 -0.0283914378971909 0.368174757209245 -0.15246695763742 0.368174757209245 -0.0263887079921806 -0.0222858842946701 -0.165219936138552 0.154847744503509 0.154506807861925 0.153825770122467 -0.169813033768799 -0.361897198307264 0.367132692744187 -0.164519001182374 -0.164869285743477 0.367967590131072 -0.149424710878875 -0.00643939811930565 -0.16557095531892 0.150099033504872 0.155188963434679 0.154847744503509 0.169457356600671 0.164869285743477 0.164519001182374 -0.175924446707701 -0.176287937061965 0.167684980953435 0.164519001182374 -0.162424811790772 0.359881852868468 0.152806259948612 0.370174679870637 -0.378963981361362 0.0615710142635993 -0.175924446707701 0.155188963434679 0.155188963434679 0.35118047269184 0.154506807861925 0.169813033768798 -0.16347031307848 0.164519001182374 -0.165922346242012 -0.0435191330036947 -0.157325787507526 -0.176287937061965 -0.162424811790772 -0.11643186649608 -0.0483928136279541 -0.162077005915154 0.361897198307264 0.365065250098602 0.383122390404983 0.361897198307264 -0.154166150678209 -0.16557095531892 0.154847744503509 0.170169118695282 -0.154166150678209 0.368174757209245 0.368174757209245 -0.154166150678209 0.154847744503509 -0.15246695763742 -0.153485663366498 -0.15111234518638 -0.148414998291053 -0.0991593417180977 0.170882524028721 0.361897198307264 0.169813033768798 0.170169118695282 -0.169813033768799 0.36599179833946 0.376525118807342 0.0615710142635993 -0.178845542107356 -0.000417202369837757 0.361897198307264 -0.413886368486457 0.170882524028721 0.384427069729687 0.154166150678208 -0.0263887079921806 0.519052873852214 0.165922346242012 0.519052873852214 0.373271788883272 -0.162424811790772 0.150099033504872 0.360886909186436 0.36599179833946 -0.15246695763742 -0.162424811790772 -0.164869285743477 -0.154506807861926 -0.363933696520845 -0.165219936138552 0.00269682867946688 -0.161729542466567 -0.173753069613259 0.00594578609639471 -0.361897198307264 -0.000417202369837757 1 -0.15111234518638 -0.0483928136279541 -0.0589334914486905 0.602360198911097 -0.0552781157043058 0.834505022083451 1 0.686997957953195 -0.15212791782715 0.152127917827151 -0.400744205751564 0.164869285743477 0.383122390404983 0.158961814918527 -0.157325787507526 0.36599179833946 0.36599179833946 0.36599179833946 0.36599179833946 1 0.383122390404983 0.164519001182374 -0.015859362757627 -0.162424811790772 -0.144395964318795 0.165922346242012 0.368174757209245 0.165922346242012 -0.154847744503509 -0.363933696520845 -0.148414998291053 -0.162424811790772 -0.11759949413534
-0.0351856594438405 -0.434871403030416 -0.103324413604404 -0.860851355719066 0.61841172674232 -0.225534068256471 -0.235598032991862 -0.361438624193225 0.42877924260337 -0.313567751752956 -0.142007660832112 -0.160312970390001 0.754556284570232 0.0622902441756707 0.0622902441756707 0.0622902441756707 -0.369652953828753 -0.0807946734542579 -0.429317087943357 -0.369652953828753 -0.104775877613443 -0.860851355719066 -0.077049830028952 -0.884205385653515 0.313567751752956 -0.348455478973514 0.0451416533650558 -0.125410809636429 0.536363647893738 -0.190362652197238 0.302543138628962 0.620204007461912 0.375904950151542 1 -0.863692959514843 0.608506285152997 0.945353427351654 0.621217804122819 0.613478094864816 0.620204007461912 -0.118753627776451 -0.372954382102027 -0.0836077498506633 -0.077049830028952 -0.3391084430281 -0.0596020216414314 -0.347682399673775 -0.478276657554164 -0.478276657554164 -0.361438624193225 -0.0801797660032076 -0.0807946734542579 -0.0596020216414314 -0.0320511530695842 -0.0730834770198531 -0.281066828123335 -0.120221416758348 -0.120221416758348 -0.061246234466334 -0.0807946734542579 -0.3391084430281 -0.07745318902933 -0.07745318902933 -0.495884605570402 -0.103123173180719 -0.461695663041308 -0.307231671936406 -0.307231671936406 -0.500319784240965 -0.304061975386763 -0.437661172368307 -0.435800373792606 -0.432090111410589 0.0451416533650558 0.284737587011737 -0.108015272256279 -0.43301627960777 0.0451416533650558 0.281066828123335 -0.432090111410589 0.381927559349339 0.827487644667424 0.824569603350172 -0.313567751752956 -0.432090111410589 -0.432090111410589 -0.452691880292291 -0.231582028080242 0.0451416533650558 0.331436886319172 0.281066828123335 0.281066828123335 0.281066828123335 -0.372954382102027 -0.424214507869769 -0.324436185909284 -0.372297294478561 0.302543138628962 0.313953408455769 0.873600031074739 0.302543138628962 0.770124200283668 0.81387521587352 0.953690371112751 0.836371784917411 0.830391717243235 0.302258153704027 0.322184822303143 -0.452691880292291 0.348915727804351 0.820530030644647 -0.0153919751932365 -0.0735697479792519 0.820530030644647 -0.0320511530695842 0.820530030644647 -0.07745318902933 -0.077049830028952 -0.271578180141491 0.313953408455769 0.313567751752956 0.312796379303475 -0.339996832349971 -0.878884530552538 0.817857466395839 -0.302543138628962 -0.304061975386763 0.895030015782392 -0.281869879256798 -0.157962343240769 -0.440459630159623 0.282172901808976 0.315339554100324 0.313953408455769 0.338607599616264 0.304061975386764 0.302543138628962 -0.360832574509687 -0.354755877171837 0.314882150742334 0.302543138628962 -0.432090111410589 0.873600031074739 0.351923355315003 0.950901016707402 -0.495884605570402 0.0637581223422322 -0.347682399673775 0.315339554100324 0.315339554100324 0.816358928749821 0.313567751752956 0.346914495823361 -0.434871403030416 0.302543138628962 -0.426092048405626 0.312808554868298 -0.418017117417906 -0.4247530343917 -0.432090111410589 -0.286014009649375 0.343958673141067 -0.431164861888127 0.878867204296085 0.812513505877384 0.430463265534843 0.878867204296085 -0.313182089295264 -0.425100519335621 0.313953408455769 0.340504777873216 -0.0432764429166061 0.820530030644647 0.820530030644647 -0.313182089295264 0.313953408455769 -0.0320511530695842 -0.3133695591412 -0.304874387390757 -0.339340690973082 0.242698896909696 0.342413829461679 0.878867204296085 0.3391084430281 0.340504777873216 -0.3391084430281 0.889596736756842 0.917387672024596 0.0637581223422322 -0.369468877809499 0.0622902441756707 0.878867204296085 -0.860851355719066 0.342413829461679 0.791687382281244 0.313182089295265 -0.07745318902933 0.620204007461912 0.281066828123335 0.620204007461912 0.908894172872912 -0.432090111410589 0.282172901808976 0.807487281991534 0.889596736756842 -0.0320511530695842 -0.432090111410589 -0.039729899312023 -0.313567751752956 -0.884205385653514 -0.424214507869769 -0.0850696309223397 -0.430240523306135 -0.462226074818149 0.0633544290636625 -0.878884530552538 0.0622902441756707 0.375904950151542 -0.304874387390757 -0.0938906418477497 -0.134148446790517 0.491079598079002 -0.110202901283898 0.345068207022897 0.375904950151542 0.404878387857047 -0.250865557985304 0.350104467879548 -0.482625656749159 0.304061975386764 0.430463265534843 0.00985254877807659 -0.418017117417906 0.889596736756842 0.889596736756842 0.889596736756842 0.889596736756842 0.375904950151542 0.430463265534843 0.302543138628962 -0.0727094760573413 -0.432090111410589 -0.267305858622779 0.281066828123335 0.820530030644647 0.281066828123335 -0.0435023389483751 -0.884205385653514 -0.367282208663293 -0.432090111410589 -0.755992452527701
0.137609367502746 0.387288708730849 0.0598008196722714 0.99702137959359 -0.713534810916477 0.30473895988865 0.314278916098236 0.357056878028846 -0.528338430754934 0.293326749628112 0.129361256235341 0.144764175836794 -0.648681976254036 -0.100232838981233 -0.100232838981233 -0.100232838981233 0.359457681617792 0.0811430359806281 0.381986664858531 0.359457681617792 0.0954451264939914 0.99702137959359 0.0785890432844228 0.771392867749089 -0.28267761047527 0.349483365846673 -0.0776526957835695 0.135088302257567 -0.581463663212725 0.158202395572039 -0.277074788720316 -0.712488941448504 -0.412653558103348 -0.863692959514843 1 -0.433127466349482 -0.835433038290445 -0.705481348966368 -0.705553175896147 -0.712488941448504 0.108178096742453 0.362322061561785 0.0785890432844228 0.0785890432844228 0.312185775212957 0.061118354052189 0.339512202723011 0.586818487725083 0.586818487725083 0.357056878028846 0.0759211179190748 0.0811430359806281 0.061118354052189 0.149516581544253 0.0698372862666236 0.252742521995979 0.109515172682401 0.109515172682401 0.165647806670947 0.0811430359806281 0.312185775212957 0.0786507825005029 0.0786507825005029 0.600658309691704 0.0939396026345625 0.410716944336542 0.281606367445996 0.281606367445996 0.603710978011624 0.278478242089464 0.389779117409686 0.388089597189139 0.384636415128992 -0.0776526957835695 -0.332428698306514 0.0983960388460611 0.385520206643849 -0.0776526957835695 -0.252742521995979 0.384636415128992 -0.441818502025264 -0.724865705986159 -0.722200288333816 0.293326749628112 0.384636415128992 0.384636415128992 0.40424021056343 0.24310137386387 -0.0776526957835695 -0.310350229640972 -0.252742521995979 -0.252742521995979 -0.252742521995979 0.362322061561785 0.374086658507569 0.303300107159702 0.361743523295809 -0.277074788720316 -0.284001979831843 -0.761763041981049 -0.277074788720316 -0.660514713095451 -0.709062344120045 -0.831885412886135 -0.730729029927317 -0.732939847956595 -0.277062253835162 -0.301088658354278 0.40424021056343 -0.33613116227567 -0.705641500138797 0.131307293142219 0.0755839453469325 -0.705641500138797 0.149516581544253 -0.705641500138797 0.0786507825005029 0.0785890432844228 0.391716123670332 -0.284001979831843 -0.293326749628112 -0.292933606681288 0.321754432906276 0.766587448564634 -0.709646001925748 0.277074788720316 0.278478242089464 -0.781218574269145 0.248387351840261 0.131975114348301 0.383549388618467 -0.247784965711595 -0.284102195918907 -0.284001979831843 -0.310886495249929 -0.278478242089463 -0.277074788720316 0.355879404087879 0.347762788935974 -0.288239560736605 -0.277074788720316 0.384636415128992 -0.761763041981049 -0.328498309806988 -0.835433038290445 0.600658309691704 -0.0462793706966689 0.339512202723011 -0.284102195918907 -0.284102195918907 -0.702905126860477 -0.293326749628112 -0.312185775212957 0.387288708730849 -0.277074788720316 0.367123512813838 -0.199181181737099 0.362435749509058 0.427205663443752 0.384636415128992 0.23940663595738 -0.152732044806698 0.38375290638933 -0.766520476687933 -0.704836591004978 -0.52861897234711 -0.766520476687933 0.292055011084148 0.374800964805931 -0.284001979831843 -0.31348044281406 0.158410706271282 -0.705641500138797 -0.705641500138797 0.292055011084148 -0.284001979831843 0.149516581544253 0.294741739140432 0.287221489594081 0.32777906270076 -0.320771698744755 -0.315067514603205 -0.766520476687933 -0.312185775212957 -0.31348044281406 0.312185775212957 -0.776311559946373 -0.801589441310975 -0.0391186934495191 0.364653003182689 -0.100232838981233 -0.766520476687933 0.99702137959359 -0.315067514603205 -0.672644259180885 -0.292055011084147 0.0786507825005029 -0.712488941448504 -0.252742521995979 -0.712488941448504 -0.793854816230059 0.384636415128992 -0.247784965711595 -0.688169745613912 -0.776311559946373 0.149516581544253 0.384636415128992 0.141258303011892 0.293326749628112 0.771392867749089 0.374086658507569 0.055246041376939 0.382869662401623 0.412902930132205 -0.0997029101802637 0.766587448564634 -0.100232838981233 -0.412653558103348 0.287221489594081 0.117272255812787 0.142815905234315 -0.536308715464685 0.133957685857299 -0.399237682125529 -0.412653558103348 -0.440491646583873 0.368657715024599 -0.337143110536216 0.590063224567112 -0.278478242089463 -0.52861897234711 -0.123159565173529 0.362435749509058 -0.776311559946373 -0.776311559946373 -0.776311559946373 -0.776311559946373 -0.412653558103348 -0.52861897234711 -0.277074788720316 0.0702007959400862 0.384636415128992 0.238392885788666 -0.252742521995979 -0.705641500138797 -0.252742521995979 0.159008395672984 0.771392867749089 0.349307604400691 0.384636415128992 0.867016605273433
-0.1423503551475 -0.289230460233185 -0.0901202405345797 -0.435233278566796 0.458611675722673 -0.447973369255038 -0.447973369255038 -0.169994315424289 0.372286615520472 -0.273371196919472 -0.0944484756019611 -0.106623231337208 0.593745202348056 -0.0427862151253074 -0.0427862151253074 -0.0427862151253074 -0.171412949960205 -0.0818820108606436 -0.285536317326303 -0.171412949960205 -0.0677856953998301 -0.435233278566796 -0.0809250057081026 -0.66869258740699 0.260266683988601 -0.162432372088565 -0.0510742169287961 -0.098629872584669 -0.0260550382186136 -0.189960323056545 0.214550490651351 0.495026263063422 -0.037069231193977 0.608506285152997 -0.433127466349482 1 0.655702267130192 0.501128801922948 0.490817294603812 0.495026263063422 -0.0789823524306115 -0.175520681937513 -0.0809250057081026 -0.0809250057081026 -0.300452730441419 -0.0728969435993652 -0.155262794003699 -0.384027040295521 -0.384027040295521 -0.169994315424289 -0.0799585704109184 -0.0818820108606436 -0.0728969435993652 -0.126032829870078 -0.0799585704109184 -0.201770164832462 -0.0799585704109184 -0.0799585704109184 -0.15195470486409 -0.0818820108606436 -0.300452730441419 -0.0819082395591395 -0.0819082395591395 -0.38220204367592 -0.0633949803900974 -0.311908873298067 -0.226063392390576 -0.226063392390576 -0.372184636996076 -0.215540389230991 -0.291085919718265 -0.28984831332543 -0.28738063922946 -0.0510742169287961 0.415029695300514 -0.0718403341520988 -0.287996628351892 -0.0510742169287961 0.201770164832463 -0.28738063922946 0.597880248181769 0.696941414093862 0.69493167100901 -0.273371196919472 -0.28738063922946 -0.28738063922946 -0.276755630452147 -0.0523078922430809 -0.0510742169287961 0.259030656913364 0.201770164832463 0.201770164832463 0.201770164832463 -0.175520681937513 -0.292326094378428 -0.278211257051272 -0.174158829724952 0.21455049065135 0.26060585500492 0.653572121876498 0.21455049065135 0.595986253214603 0.577257785750095 0.649482538710965 0.711337349995732 0.711091488945766 0.213556594871301 0.277604431130856 -0.276755630452147 0.268562782608092 0.578589689318665 -0.124916719162802 -0.0837690445222609 0.578589689318665 -0.126032829870078 0.578589689318665 -0.0819082395591395 -0.0809250057081026 -0.159510924744097 0.273974421198539 0.273371196919473 0.272166226701272 -0.300452730441419 -0.665094228357332 0.576920212319752 -0.21455049065135 -0.215540389230991 0.668020713020527 -0.179492501801353 -0.105059842787233 -0.29294715784357 0.179235068211781 0.261287464548881 0.273974421198539 0.288067925976763 0.215540389230992 0.21455049065135 -0.171696287175145 -0.162965734886486 0.223324569870911 0.21455049065135 -0.28738063922946 0.661534805675585 0.270362392162488 0.655668575268546 -0.38220204367592 0.0948163400390753 -0.155262794003699 0.261287464548881 0.261287464548881 0.565008693594216 0.273371196919473 0.288522058641928 -0.289230460233185 0.21455049065135 -0.293568879038653 0.537771145307884 -0.306786354497191 -0.205465765481855 -0.28738063922946 -0.206004635938407 0.582807653245034 -0.286765261112279 0.657119567317625 0.573440288278653 0.369128257331578 0.657119567317625 -0.259919932581074 -0.29294715784357 0.273974421198539 0.28920800976908 -0.13253325256945 0.578589689318665 0.578589689318665 -0.259919932581074 0.273974421198539 -0.126032829870078 -0.271564470751183 -0.26736532353853 -0.26259286749283 0.453023553378912 0.290351259778485 0.657119567317625 0.300452730441419 0.28920800976908 -0.300452730441419 0.672330684977589 0.683148636043707 0.0948163400390753 -0.173007742137101 -0.0427862151253074 0.657119567317625 -0.435233278566796 0.290351259778485 0.61520859899428 0.259919932581075 -0.0819082395591395 0.495026263063422 0.201770164832463 0.495026263063422 0.677395290402339 -0.28738063922946 0.179235068211781 0.557205021688291 0.672330684977589 -0.126032829870078 -0.28738063922946 -0.144941479278488 -0.273371196919472 -0.66869258740699 -0.292326094378428 -0.0565793205349376 -0.286150488856349 -0.270345202075169 -0.055250405348612 -0.665094228357332 -0.0427862151253074 -0.037069231193977 -0.26736532353853 -0.0856221260851938 -0.0737849536917631 -0.117897120740482 -0.0606195032280758 -0.0731932322093864 -0.037069231193977 -0.105843585821042 -0.141961126470138 0.269162191341367 -0.382227067440574 0.215540389230992 0.369128257331578 0.126145208852653 -0.306786354497191 0.672330684977589 0.672330684977589 0.672330684977589 0.672330684977589 -0.037069231193977 0.369128257331578 0.21455049065135 -0.0779959780114529 -0.28738063922946 -0.173190570756277 0.201770164832463 0.578589689318665 0.201770164832463 -0.131449702434026 -0.66869258740699 -0.26259286749283 -0.28738063922946 -0.486420245018571
-0.0358900464438184 -0.425508226308456 -0.0923902243995997 -0.832401874683866 0.569676230894037 -0.245084508577299 -0.254954969816992 -0.326835215155405 0.40164569818229 -0.384433009987498 -0.138950106771353 -0.156861286370025 0.756025490395338 -0.040175024489845 -0.040175024489845 -0.040175024489845 -0.334289502670858 -0.120462655212013 -0.420073500675583 -0.334289502670858 -0.102519957699068 -0.832401874683866 -0.119054734467092 -0.933901155131836 0.366955791639251 -0.320180659787588 -0.0751390411575291 -0.120657245116815 0.548619427748779 -0.173582875835615 0.318634660059981 0.567247752676929 0.370174679870637 0.945353427351654 -0.835433038290445 0.655702267130192 1 0.567802918990907 0.567802918990907 0.567247752676929 -0.116196754191532 -0.337532357518573 -0.119054734467092 -0.119054734467092 -0.402173722504955 -0.107244061186593 -0.312902791152997 -0.44357696711021 -0.44357696711021 -0.326835215155405 -0.117632940342036 -0.120462655212013 -0.107244061186593 -0.0352753259815125 -0.117632940342036 -0.297114731192336 -0.117632940342036 -0.117632940342036 -0.0636209450192963 -0.120462655212013 -0.402173722504955 -0.121857192431231 -0.121857192431231 -0.463650629337949 -0.100902837495521 -0.458872109597058 -0.324510142337877 -0.324510142337877 -0.467105516675576 -0.320009239136435 -0.428237929375853 -0.426417195485452 -0.422786818426143 -0.0751390411575291 0.291455327666004 -0.105689605229756 -0.423693045379903 -0.0751390411575291 0.297114731192336 -0.422786818426143 0.393850495690325 0.865753756654163 0.862879815940673 -0.384433009987498 -0.422786818426143 -0.422786818426143 -0.44294501249129 -0.188212224689496 -0.0751390411575291 0.351568984885267 0.297114731192336 0.297114731192336 0.297114731192336 -0.337532357518573 -0.414395477033541 -0.392208815462246 -0.337064077021312 0.318634660059981 0.367670419159734 0.917852747951306 0.318634660059981 0.771973686925825 0.823167705437604 0.991725261429527 0.880362684544708 0.880364729826706 0.31825814581634 0.391083491214354 -0.44294501249129 0.376430700454849 0.824272091025428 -0.0180895200411585 -0.123238809375347 0.824272091025428 -0.0352753259815125 0.824272091025428 -0.121857192431231 -0.119054734467092 -0.292847646675382 0.376418742067973 0.384433009987498 0.382656775806039 -0.410318657796289 -0.928646685176982 0.827501907772328 -0.318634660059981 -0.320009239136435 0.944585690306056 -0.293833234006622 -0.147952251824463 -0.423154565593322 0.294326156364145 0.368728381094118 0.376418742067973 0.393533393473588 0.320009239136435 0.318634660059981 -0.326425675400398 -0.319442672991263 0.32994043174697 0.318634660059981 -0.422786818426143 0.92344239362749 0.370005899222213 0.994490805671258 -0.463650629337949 0.067010853986734 -0.312902791152997 0.368728381094118 0.368728381094118 0.821337749080353 0.384433009987498 0.39429109954273 -0.425508226308456 0.318634660059981 -0.40844989325715 0.350951103379129 -0.451335995014121 -0.390289814000606 -0.422786818426143 -0.277095116391765 0.380136991548138 -0.4218814903672 0.923047727505762 0.822258688290144 0.402129072423289 0.923047727505762 -0.374898143375543 -0.415254053118293 0.376418742067973 0.395400789064415 -0.0462163214538256 0.824272091025428 0.824272091025428 -0.374898143375543 0.376418742067973 -0.0352753259815125 -0.382188498590751 -0.375594231931875 -0.367429135953439 0.261875266143786 0.397275398441227 0.923047727505762 0.402173722504955 0.395400789064415 -0.402173722504955 0.939216550911534 0.966672800833103 0.067010853986734 -0.334751430727805 -0.040175024489845 0.923047727505762 -0.832401874683866 0.397275398441227 0.793967006217841 0.374898143375543 -0.121857192431231 0.567247752676929 0.297114731192336 0.567247752676929 0.958275734913128 -0.422786818426143 0.294326156364145 0.811662986903103 0.939216550911534 -0.0352753259815125 -0.422786818426143 -0.0403313571561367 -0.384433009987498 -0.933901155131836 -0.414395477033541 -0.0832380044174762 -0.42097705363535 -0.437480582933948 -0.0402644360861285 -0.928646685176982 -0.040175024489845 0.370174679870637 -0.375594231931875 -0.0882071975868499 -0.131250463979047 0.503213671819558 -0.103171209034689 0.260160348518298 0.370174679870637 0.414958467938483 -0.267153426631255 0.377412330250476 -0.446704927287588 0.320009239136435 0.402129072423289 0.0114153312753802 -0.451335995014121 0.939216550911534 0.939216550911534 0.939216550911534 0.939216550911534 0.370174679870637 0.402129072423289 0.318634660059981 -0.114745626156008 -0.422786818426143 -0.280098382769404 0.297114731192336 0.824272091025428 0.297114731192336 -0.0463221173981343 -0.933901155131836 -0.386319702281846 -0.422786818426143 -0.71137699823802
-0.313747427807133 -0.277557701015278 -0.0973432896530425 -0.707794930064958 0.929496156408644 -0.428075846633165 -0.428075846633165 -0.336908064367161 0.703891516770458 -0.1817088395509 -0.102018428526968 -0.047216665215732 0.535266060200564 0.134960550626152 0.134960550626152 0.134960550626152 -0.336908064367161 -0.0872049357488462 -0.272478516275092 -0.336908064367161 -0.0291672674537402 -0.707794930064958 -0.082774932064153 -0.540473442640581 0.181708839550901 -0.338300080845837 0.158846558225573 -0.106534960387376 0.334999392077525 -0.0895144993229612 0.190283668166906 0.991974277697135 0.52325235192307 0.621217804122819 -0.705481348966368 0.501128801922948 0.567802918990907 1 0.975613078993473 0.991974277697135 -0.0737365340117867 -0.338997434584609 -0.082774932064153 -0.082774932064153 -0.208827275214766 -0.0448701209614979 -0.313500128594171 -0.757152591903257 -0.757152591903257 -0.336908064367161 -0.0782867727164724 -0.0872049357488462 -0.0448701209614979 -0.291383224704235 -0.059971862978811 -0.167362759627582 -0.0782867727164724 -0.0782867727164724 -0.301165657060619 -0.0872049357488462 -0.208827275214766 -0.0736721010829397 -0.0736721010829397 -0.724247067344436 -0.0442068492664399 -0.283653372011905 -0.196865862759415 -0.196865862759415 -0.732194301653728 -0.191560936498546 -0.279438464609368 -0.278397735516065 -0.27502679452148 0.158846558225573 0.421525744343744 -0.077598266656376 -0.275872284840025 0.158846558225573 0.167362759627582 -0.27502679452148 0.663636407614737 0.578544966932606 0.576423155295074 -0.1817088395509 -0.27502679452148 -0.27502679452148 -0.293271416902821 -0.255083803594451 0.158846558225573 0.22282482059501 0.167362759627582 0.167362759627582 0.167362759627582 -0.338997434584609 -0.281741262033429 -0.188997986355966 -0.338300080845837 0.190283668166906 0.182931742116796 0.533076766998246 0.190283668166906 0.528754745020773 0.531920621503737 0.569806591666898 0.593220318263542 0.584724903881404 0.18900006345474 0.190145231118813 -0.293271416902821 0.236054765361416 0.5246291658755 -0.294630592890053 -0.0781202606664335 0.5246291658755 -0.291383224704235 0.5246291658755 -0.0736721010829397 -0.082774932064153 -0.279126817902315 0.182931742116796 0.181708839550901 0.184178980202917 -0.208827275214766 -0.536917545524218 0.522649976625337 -0.190283668166905 -0.191560936498546 0.548025538151694 -0.142401050518824 -0.0390078837907341 -0.281964458716068 0.141682170252816 0.181642311707837 0.182931742116796 0.207629438726804 0.191560936498546 0.190283668166906 -0.336213389316149 -0.336908064367161 0.199253793788872 0.190283668166906 -0.27502679452148 0.533076766998246 0.238994041930942 0.567802918990907 -0.724247067344436 0.117669828023347 -0.313500128594171 0.181642311707837 0.181642311707837 0.492440070719168 0.181708839550901 0.208827275214766 -0.277557701015278 0.190283668166906 -0.283403750845969 0.215607959479447 -0.246234336287325 -0.336908064367161 -0.27502679452148 -0.187897193501384 0.17623695680389 -0.274179374875533 0.536594090839068 0.519095049577237 0.709863154045554 0.536594090839068 -0.180479803337953 -0.281964458716068 0.182931742116796 0.210020071744791 -0.294630592890053 0.5246291658755 0.5246291658755 -0.180479803337953 0.182931742116796 -0.291383224704235 -0.195216148179706 -0.187122108263269 -0.227441287810447 0.433415906549776 0.210320783954552 0.536594090839068 0.208827275214766 0.210020071744791 -0.208827275214766 0.54438494052464 0.564177877272647 0.117669828023346 -0.341795964127171 0.134960550626152 0.536594090839068 -0.707794930064958 0.210320783954552 0.554729411731897 0.180479803337954 -0.0736721010829397 0.991974277697135 0.167362759627582 0.991974277697135 0.558053815233501 -0.27502679452148 0.141682170252816 0.478568510638016 0.54438494052464 -0.291383224704235 -0.27502679452148 -0.315085608574038 -0.1817088395509 -0.540473442640581 -0.281741262033429 -0.00717735549382841 -0.273329968405921 -0.300934036022544 0.130341722407684 -0.536917545524218 0.134960550626152 0.52325235192307 -0.187122108263269 -0.0924846557308331 -0.112629195515504 0.288909014583414 -0.105643320094301 0.536665099449016 0.52325235192307 0.344205562827248 -0.264590263697706 0.237039194077165 -0.765871771581608 0.191560936498546 0.709863154045554 0.303795700744214 -0.246234336287325 0.54438494052464 0.54438494052464 0.54438494052464 0.54438494052464 0.52325235192307 0.709863154045554 0.190283668166906 -0.0691199976510678 -0.27502679452148 -0.145313824386752 0.167362759627582 0.5246291658755 0.167362759627582 -0.295933203041341 -0.540473442640581 -0.256249620714804 -0.27502679452148 -0.556428418847172
-0.313747427807133 -0.276896427842051 -0.0909733039594822 -0.707865706178668 0.921637745173008 -0.436958259818233 -0.436958259818233 -0.336908064367161 0.718794542334256 -0.192012640619191 -0.102018428526968 -0.047216665215732 0.51885743525107 0.156293030267405 0.156293030267405 0.156293030267405 -0.336908064367161 -0.0872049357488462 -0.271758073539347 -0.336908064367161 -0.0291672674537402 -0.707865706178668 -0.082774932064153 -0.540155458280622 0.189614400890781 -0.326653940616677 0.158846558225573 -0.106534960387376 0.334999392077525 -0.0895144993229612 0.190283668166906 0.98389178465017 0.52325235192307 0.613478094864816 -0.705553175896147 0.490817294603812 0.567802918990907 0.975613078993473 1 0.98389178465017 -0.0737365340117867 -0.338997434584609 -0.082774932064153 -0.082774932064153 -0.216872019544526 -0.0448701209614979 -0.324756866267038 -0.757152591903257 -0.757152591903257 -0.336908064367161 -0.0782867727164724 -0.0872049357488462 -0.0448701209614979 -0.291383224704235 -0.059971862978811 -0.167362759627582 -0.0782867727164724 -0.0782867727164724 -0.301165657060619 -0.0872049357488462 -0.216872019544526 -0.0736721010829397 -0.0736721010829397 -0.724247067344436 -0.0442068492664399 -0.282833997678021 -0.196865862759415 -0.196865862759415 -0.724784031280516 -0.191560936498546 -0.278779742862698 -0.277745647097852 -0.27433683727532 0.158846558225573 0.383147162661045 -0.077598266656376 -0.275192082175994 0.158846558225573 0.167362759627582 -0.27433683727532 0.686531111065477 0.570449773255504 0.568326423504737 -0.192012640619191 -0.27433683727532 -0.27433683727532 -0.292757748993729 -0.255083803594451 0.158846558225573 0.221237486936903 0.167362759627582 0.167362759627582 0.167362759627582 -0.338997434584609 -0.28112415407812 -0.199292648780078 -0.338300080845837 0.190283668166906 0.190846924694948 0.532746063424314 0.190283668166906 0.512342103554421 0.523671908841471 0.56955003410596 0.585097297833741 0.576880792521705 0.18900006345474 0.200294865576316 -0.292757748993729 0.236054765361416 0.516413691726554 -0.294630592890053 -0.0781202606664335 0.516413691726554 -0.291383224704235 0.516413691726554 -0.0736721010829397 -0.082774932064153 -0.280483654368198 0.190846924694948 0.192012640619192 0.194195106648724 -0.218856496638235 -0.536594090839068 0.514826841752119 -0.190283668166905 -0.191560936498546 0.547720108061498 -0.142401050518824 -0.0390078837907341 -0.280676924482289 0.141682170252816 0.189628459919426 0.190846924694948 0.215673117513631 0.191560936498546 0.190283668166906 -0.336213389316149 -0.325327705392402 0.199253793788872 0.190283668166906 -0.27433683727532 0.532746063424314 0.237699622661626 0.56754335910409 -0.724247067344436 0.117669828023347 -0.324756866267038 0.189628459919426 0.189628459919426 0.484163314221992 0.192012640619192 0.216872019544527 -0.276896427842051 0.190283668166906 -0.282180152140293 0.232276688442098 -0.246234336287325 -0.336908064367161 -0.27433683727532 -0.187897193501384 0.17623695680389 -0.273479462998926 0.536268894032879 0.511295563497966 0.717325820829691 0.536268894032879 -0.190804934631225 -0.28133280200233 0.190846924694948 0.218065470172676 -0.294630592890053 0.516413691726554 0.516413691726554 -0.190804934631225 0.190846924694948 -0.291383224704235 -0.205559190449431 -0.197646918380847 -0.227441287810447 0.442307198554038 0.218449389809958 0.536268894032879 0.216872019544527 0.218065470172676 -0.216872019544526 0.544074058227807 0.563899661925074 0.117669828023347 -0.341795964127171 0.156293030267405 0.536268894032879 -0.707865706178668 0.218449389809958 0.538600487128549 0.190804934631225 -0.0736721010829397 0.98389178465017 0.167362759627582 0.98389178465017 0.557765583891413 -0.27433683727532 0.141682170252816 0.470107048124731 0.544074058227807 -0.291383224704235 -0.27433683727532 -0.315085608574038 -0.192012640619191 -0.540155458280622 -0.28112415407812 0.016854104017212 -0.27261989652959 -0.300465693948942 0.152513259990718 -0.536594090839068 0.156293030267405 0.52325235192307 -0.197646918380847 -0.0924846557308331 -0.112629195515504 0.288909014583414 -0.105643320094301 0.536665099449016 0.52325235192307 0.344205562827248 -0.265767931615251 0.237039194077165 -0.75840767144317 0.191560936498546 0.717325820829691 0.303795700744214 -0.246234336287325 0.544074058227807 0.544074058227807 0.544074058227807 0.544074058227807 0.52325235192307 0.717325820829691 0.190283668166906 -0.0691199976510678 -0.27433683727532 -0.145313824386752 0.167362759627582 0.516413691726554 0.167362759627582 -0.295933203041341 -0.540155458280622 -0.256249620714804 -0.27433683727532 -0.556428418847172
-0.316285850209238 -0.279592631588869 -0.0944368881991849 -0.714821917502404 0.93701638974598 -0.438656823124299 -0.438656823124299 -0.339633871504503 0.709938956738022 -0.184233007924378 -0.102843824502995 -0.0515397869256479 0.527392826754547 0.132738469027231 0.132738469027231 0.132738469027231 -0.339633871504503 -0.0891603501404674 -0.27442192092825 -0.339633871504503 -0.031753003913154 -0.714821917502404 -0.0857973221497864 -0.539892021863135 0.184233007924378 -0.341037150309178 0.156760011816663 -0.107396898067456 0.33020099361093 -0.0897346990270328 0.193314415103862 1 0.519052873852214 0.620204007461912 -0.712488941448504 0.495026263063422 0.567247752676929 0.991974277697135 0.98389178465017 1 -0.0766769776196638 -0.341740146096924 -0.0857973221497864 -0.0857973221497864 -0.211979426166548 -0.0475717335254972 -0.316039887361225 -0.763278452805233 -0.763278452805233 -0.339633871504504 -0.0812680326986203 -0.0891603501404674 -0.0475717335254972 -0.29374070603996 -0.0629709842376754 -0.170509274979994 -0.0812680326986203 -0.0812680326986203 -0.303602284688041 -0.0891603501404674 -0.211979426166548 -0.0767919246588554 -0.0767919246588554 -0.730106700977947 -0.046723569072802 -0.285895395630531 -0.199887718747535 -0.199887718747535 -0.738118233623472 -0.194600559643585 -0.281505797472325 -0.280447216795368 -0.277016901344927 0.156760011816663 0.418142695776132 -0.0782260875115849 -0.277877533759853 0.156760011816663 0.170509274979994 -0.277016901344927 0.680915207495468 0.570486018255357 0.568349179346412 -0.184233007924378 -0.277016901344927 -0.277016901344927 -0.295555381361984 -0.257147598813376 0.156760011816663 0.225125044713528 0.170509274979994 0.170509274979994 0.170509274979994 -0.341740146096924 -0.28384713403893 -0.19164102996045 -0.341037150309178 0.193314415103862 0.18546792004949 0.532436014631182 0.193314415103862 0.520833727629305 0.531563821756184 0.569267921744697 0.585221251357012 0.576688326269583 0.192021802978941 0.192750128320558 -0.295555381361984 0.238524998836819 0.524217002226644 -0.297014347563565 -0.0812809963862897 0.524217002226644 -0.29374070603996 0.524217002226644 -0.0767919246588554 -0.0857973221497864 -0.282569203920434 0.18546792004949 0.184233007924378 0.186631112746445 -0.211979426166548 -0.536310188383688 0.522220725661312 -0.193314415103862 -0.194600559643585 0.547504060866872 -0.144734837692938 -0.043246238843213 -0.284074453505698 0.144075911324214 0.184217043035558 0.18546792004949 0.210774177809325 0.194600559643585 0.193314415103862 -0.338933576076859 -0.339633871504504 0.202400113601521 0.193314415103862 -0.277016901344927 0.532436014631182 0.241486617815014 0.567247752676929 -0.730106700977947 0.11862185408327 -0.316039887361225 0.184217043035558 0.184217043035558 0.491743606206481 0.184233007924378 0.211979426166548 -0.279592631588869 0.193314415103862 -0.285536799150862 0.212475181158464 -0.247962090799266 -0.339633871504504 -0.277016901344927 -0.18915746345938 0.172934369926721 -0.276154131018137 0.535979112133887 0.518638749685814 0.715958905589576 0.535979112133887 -0.182991792706934 -0.284074453505698 0.18546792004949 0.213179553321321 -0.297014347563565 0.524217002226644 0.524217002226644 -0.182991792706934 0.18546792004949 -0.29374070603996 -0.197669938248216 -0.189493496971338 -0.229812495390311 0.444051193326724 0.213533043139649 0.535979112133887 0.211979426166548 0.213179553321321 -0.211979426166548 0.543837007857036 0.563790468641922 0.11862185408327 -0.344561317578365 0.132738469027231 0.535979112133887 -0.714821917502404 0.213533043139649 0.546718120081523 0.182991792706934 -0.0767919246588554 1 0.170509274979994 1 0.557616217969413 -0.277016901344927 0.144075911324214 0.478161290223746 0.543837007857036 -0.29374070603996 -0.277016901344927 -0.317634857735938 -0.184233007924378 -0.539892021863135 -0.28384713403893 0.0147221131312202 -0.275289159239779 -0.303327271984973 0.128231436324094 -0.536310188383688 0.132738469027231 0.519052873852214 -0.189493496971338 -0.0932329172340404 -0.113540439553506 0.284172607084705 -0.106498043819799 0.531939955579469 0.519052873852214 0.339817741452309 -0.267604003267012 0.239516953627215 -0.772068176363985 0.194600559643585 0.715958905589576 0.306253607149446 -0.247962090799266 0.543837007857036 0.543837007857036 0.543837007857036 0.543837007857036 0.519052873852214 0.715958905589576 0.193314415103862 -0.0720199287901029 -0.277016901344927 -0.147363808744922 0.170509274979994 0.524217002226644 0.170509274979994 -0.298327496685045 -0.539892021863135 -0.25859165800189 -0.277016901344927 -0.566536062175389
-0.0612045316904288 -0.159546110210706 -0.0371685016257039 0.107855875255969 -0.0917838230153012 0.0273739563231016 0.0273739563231016 0.113294998294414 -0.0557500035666295 -0.150797779310598 0.0254311221474146 -0.0588158031634461 -0.110108493198191 -0.0319281156103191 -0.0319281156103191 -0.0319281156103191 0.113294998294414 0.96458735686198 -0.15750833683483 0.113294998294414 0.882296226020911 0.107855875255969 0.951628589648519 0.118114592442073 0.150797779310598 0.111813387070404 -0.0281737014714146 0.0379810536658203 -0.0670120086502519 0.0932321950960519 -0.271336904605545 -0.0766769776196638 -0.0180406568414435 -0.118753627776451 0.108178096742453 -0.0789823524306115 -0.116196754191532 -0.0737365340117867 -0.0737365340117867 -0.0766769776196638 1 0.111072163883881 0.97599440048854 0.951628589648519 0.26287779882903 0.896029856403639 0.101317186146386 0.0517273379794158 0.0517273379794158 0.113294998294414 0.987790952548413 0.96458735686198 0.896029856403639 -0.0473449736426173 0.938518121757945 0.269041979821753 0.963178234184251 0.963178234184251 -0.0503196426415071 0.96458735686198 0.26287779882903 0.929650717889451 0.929650717889451 0.0663273489875086 0.868379140171148 0.17871309128793 0.273077574080317 0.273077574080317 0.0628336808673551 0.27076041682547 -0.160569623927965 -0.159886932050391 -0.158525706808199 -0.0281737014714146 -0.0359615038853693 -0.039628764760684 -0.158865500439676 -0.0281737014714146 -0.269041979821753 -0.158525706808199 -0.0324463273947922 -0.112034523238736 -0.1123551661944 -0.150797779310598 -0.158525706808199 -0.158525706808199 -0.166084106982666 0.192338633286187 -0.0281737014714146 0.0523070022361102 -0.269041979821753 -0.269041979821753 -0.269041979821753 0.111072163883881 -0.161253732520302 -0.131709656534251 0.111813387070404 -0.271336904605545 0.151130531563705 -0.119392587892563 -0.271336904605545 -0.111071997989608 -0.115557135338868 -0.115876970210091 -0.109787088082566 -0.111071997989608 -0.271915251415725 0.0772148036487796 -0.166084106982666 0.0627748109488816 -0.116836184079563 -0.0501826828803215 0.919182543426258 -0.116836184079563 -0.0473449736426173 -0.116836184079563 0.929650717889451 0.951628589648519 0.270185775233483 0.151130531563705 0.150797779310598 0.150133090290366 0.26287779882903 0.11875362777645 -0.117155837225802 0.271336904605545 0.27076041682547 -0.116836184079563 -0.145837681112401 -0.0579534024270398 -0.161596325274806 0.146495816219497 0.151463559329867 0.151130531563705 -0.263429557884681 -0.270760416825469 -0.271336904605545 0.114035414390584 0.113294998294414 -0.266213922533811 -0.271336904605545 -0.158525706808199 -0.119392587892563 0.0646809656431756 -0.116196754191532 0.0663273489875086 -0.0090710685568632 0.101317186146386 0.151463559329867 0.151463559329867 -0.122267710803191 0.150797779310598 -0.26287779882903 -0.159546110210706 -0.271336904605545 -0.161939280848125 -0.0424744301257239 -0.169230341390348 -0.172056039446155 -0.158525706808199 -0.113636849738604 -0.0472311151247699 -0.158186250221138 -0.118753627776451 -0.117795037853623 -0.0527893616390669 -0.118753627776451 -0.150465299806805 -0.161596325274806 0.151130531563705 -0.262327717695697 -0.0501826828803215 -0.116836184079563 -0.116836184079563 -0.150465299806805 0.151130531563705 -0.0473449736426173 -0.0714008295852592 -0.147484802746598 -0.123943120969852 -0.0252592082736786 -0.261232544306979 -0.118753627776451 -0.26287779882903 -0.262327717695697 0.26287779882903 -0.117475453962429 -0.11427721302983 -0.0090710685568632 0.108104165084996 -0.0319281156103191 -0.118753627776451 0.107855875255969 -0.261232544306979 -0.112034523238736 0.150465299806805 0.929650717889451 -0.0766769776196638 -0.269041979821753 -0.0766769776196638 -0.115237245899778 -0.158525706808199 0.146495816219497 -0.119073115503932 -0.117475453962429 -0.0473449736426173 -0.158525706808199 -0.0623280647280953 -0.150797779310598 0.118114592442073 -0.161253732520302 -0.0312104420206546 -0.157847127840943 -0.169582023010237 -0.0304773821326748 0.11875362777645 -0.0319281156103191 -0.0180406568414435 -0.147484802746598 0.0231987528876145 -0.0575187576551644 -0.0681851898049208 0.0170882957884058 -0.0508422689572568 -0.0180406568414435 -0.0583857329372764 -0.0714981650580451 0.0634121079560456 0.04782311269084 -0.270760416825469 -0.0527893616390669 0.0579788348993237 -0.169230341390348 -0.117475453962429 -0.117475453962429 -0.117475453962429 -0.117475453962429 -0.0180406568414435 -0.0527893616390669 -0.271336904605545 0.9623306371541 -0.158525706808199 -0.140929652628289 -0.269041979821753 -0.116836184079563 -0.269041979821753 -0.0513096166944232 0.118114592442073 -0.0562935974109507 -0.158525706808199 0.0937922062025827
-0.636680222511298 0.670600555702471 0.258231821913828 0.360569328276784 -0.364710958993543 0.387181882786367 0.387181882786367 0.977231091771042 -0.451116843071517 -0.414739575747511 -0.0916392837235341 -0.207282754343939 -0.301171577232606 -0.0445768786646235 -0.0445768786646235 -0.0445768786646235 0.989698220937751 0.119940705353125 0.661140948722179 0.989698220937751 0.183950864999587 0.360569328276784 0.112658926131169 0.339377865221498 0.408787766879818 0.973053755150897 -0.0126897663218712 -0.128666275048814 -0.239265009917583 0.88450336385101 0.315451595238749 -0.341740146096924 -0.177381204942284 -0.372954382102027 0.362322061561785 -0.175520681937513 -0.337532357518573 -0.338997434584609 -0.338997434584609 -0.341740146096924 0.111072163883881 1 0.116973101675147 0.112658926131169 -0.37078823643667 0.178413042327518 0.958391865752221 0.423555976001636 0.423555976001636 0.977231091771042 0.114016681165763 0.119940705353125 0.178413042327518 -0.58554581736153 0.0964318791598032 -0.330997253970981 0.109659142704204 0.109659142704204 -0.6111483332 0.119940705353125 -0.37078823643667 0.0921440123331659 0.0921440123331659 0.468068770823741 0.199097639735215 0.710273113107739 -0.315402115552776 -0.315402115552776 0.462988354073437 -0.310621601018938 0.667696463972886 0.672920616888368 0.658502275583408 -0.0126897663218712 -0.142896145943897 -0.157468324207724 0.675682289223391 -0.0126897663218712 0.330997253970981 0.673377368698101 -0.240459595234882 -0.307071750271871 -0.309223498143156 -0.414739575747511 0.658502275583408 0.658502275583408 0.696697973023953 0.752465291977854 -0.0126897663218712 0.44852423144639 0.330997253970981 0.330997253970981 0.330997253970981 1 0.642783463392082 -0.42626581287082 0.997942893757804 0.315451595238749 0.410034182767947 -0.33824973979252 0.322691217296927 -0.2989644385379 -0.334446512822257 -0.336452575714289 -0.311076159164642 -0.30410212356028 0.321602335940809 0.426913969219445 0.696697973023953 0.468869098265055 -0.335079349457882 -0.586463147790967 0.0949397498977283 -0.335079349457882 -0.58554581736153 -0.335079349457882 0.0921440123331659 0.112658926131169 -0.468845265554263 0.415997095875529 0.414739575747511 0.411546161979119 -0.364950962077033 0.343381978551357 -0.329849187808308 -0.322691217296927 -0.317892528986011 -0.339704585240085 -0.390513378841368 -0.1787701973108 0.674718162329544 0.392909027982337 0.412694069611575 0.415997095875529 0.3637209531609 0.317892528986012 0.322691217296927 0.97515840549544 0.973058832042688 0.296827036993294 0.322691217296927 0.673377368698101 -0.308291792149516 0.467197450070392 -0.337532357518573 0.468068770823741 0.238784594386617 0.958391865752221 0.412694069611575 0.412694069611575 -0.336367470049765 0.414739575747511 0.369755440551299 0.670600555702471 0.322691217296927 0.64275795434736 -0.121394540058244 0.674909250534697 0.784440528398987 0.663471137590901 0.561041973126861 -0.127212787934776 0.656184168850265 -0.334154956483589 -0.333868581939247 -0.447215635298988 -0.334154956483589 -0.407546738811179 0.639935596306876 0.415997095875529 0.366188894971962 -0.592235275960355 -0.335079349457882 -0.335079349457882 -0.407546738811179 0.415997095875529 -0.58554581736153 -0.410302077937619 -0.398068816118214 -0.440451363215051 -0.384559576855923 0.370768280678102 -0.334154956483589 0.37078823643667 0.366188894971962 -0.37078823643667 -0.336279368195293 -0.327287385048331 0.238784594386617 0.983540145555176 -0.0445768786646235 -0.334154956483589 0.360569328276784 0.370768280678102 -0.305308673438973 0.40754673881118 0.0921440123331659 -0.341740146096924 0.330997253970981 -0.341740146096924 -0.332427126337624 0.658502275583408 0.392909027982337 -0.320542394176804 -0.336279368195293 -0.58554581736153 0.658502275583408 -0.639395761039817 -0.414739575747511 0.339377865221498 0.642783463392082 0.180278938694081 0.663633216799841 0.701718606060691 -0.0208176959479799 0.343381978551357 -0.0445768786646235 -0.177381204942284 -0.398068816118214 -0.187676920895062 -0.211334909281781 -0.257792205691283 -0.214379486756523 -0.177271359168696 -0.177381204942284 -0.21428989652427 -0.501255585065892 0.464136870501478 0.426313308054938 0.317892528986012 -0.447215635298988 0.605439339951274 0.674909250534697 -0.336279368195293 -0.336279368195293 -0.336279368195293 -0.336279368195293 -0.177381204942284 -0.447215635298988 0.322691217296927 0.117364891425571 0.673377368698101 -0.365568831702807 0.330997253970981 -0.335079349457882 0.330997253970981 -0.594884825650661 0.339377865221498 -0.458978657814848 0.658502275583408 0.319830871194805
-0.0647689878793554 -0.16347031307848 -0.0416452046678079 0.0779767825907982 -0.0940413418041721 0.0236521604530047 0.0236521604530047 0.119309478909964 -0.0553647279429028 -0.154506807861926 0.0194943239122715 -0.0602624391430947 -0.112816726349119 -0.0327134208908756 -0.0327134208908756 -0.0327134208908756 0.119309478909964 0.964756684521962 -0.161382418542554 0.119309478909964 0.861116176168583 0.0779767825907982 0.952381267520677 0.121019743948275 0.154506807861925 0.117752376695106 -0.0288666630231831 0.031532715284707 -0.068660238846358 0.0972784604301457 -0.278010718575562 -0.0857973221497864 -0.0222858842946701 -0.0836077498506633 0.0785890432844228 -0.0809250057081026 -0.119054734467092 -0.082774932064153 -0.082774932064153 -0.0857973221497864 0.97599440048854 0.116973101675147 1 0.952381267520677 0.26934355227596 0.90079627380326 0.107129494901523 0.0506535635325036 0.0506535635325036 0.119309478909964 0.988057643138521 0.964756684521962 0.90079627380326 -0.0500229073911844 0.939867056762161 0.275659347724825 0.939870753500416 0.939870753500416 -0.05343471317708 0.964756684521962 0.26934355227596 0.930297538188732 0.930297538188732 0.0663026882992119 0.847533178308093 0.185041512167642 0.279794201630283 0.279794201630283 0.062553633669969 0.277420051477691 -0.164519001182374 -0.163819517786534 -0.162424811790772 -0.0288666630231831 -0.0368460145543542 -0.040603475533101 -0.162772963000765 -0.0288666630231831 -0.275659347724825 -0.162424811790772 -0.038363648024645 -0.114790129105922 -0.115118658609271 -0.154506807861926 -0.162424811790772 -0.162424811790772 -0.170169118695282 0.202519483707794 -0.0288666630231831 0.0478157055388788 -0.275659347724825 -0.275659347724825 -0.275659347724825 0.116973101675147 -0.165219936138552 -0.133459561228283 0.117752376695106 -0.278010718575562 0.154847744503509 -0.122329173028861 -0.278010718575562 -0.113803929545099 -0.118399383522103 -0.0832239011201329 -0.112487415939692 -0.113803929545099 -0.278603290428322 0.0754725516259929 -0.170169118695282 0.0594985173227459 -0.119709891799667 -0.0529870959830387 0.919778078366611 -0.119709891799667 -0.0500229073911844 -0.119709891799667 0.930297538188732 0.952381267520677 0.26123810952217 0.154847744503509 0.154506807861925 0.153825770122467 0.26934355227596 0.121674497022736 -0.120037407148194 0.278010718575563 0.277420051477691 -0.119709891799667 -0.149424710878875 -0.0593788267617417 -0.16557095531892 0.150099033504872 0.155188963434679 0.154847744503509 -0.269908882420657 -0.277420051477691 -0.278010718575562 0.120087339011365 0.119309478909964 -0.27276173142034 -0.278010718575562 -0.162424811790772 -0.122329173028863 0.0616216396090609 -0.083875072585678 0.0663026882992119 -0.0206292205665358 0.107129494901523 0.155188963434679 0.155188963434679 -0.125275012584078 0.154506807861925 -0.26934355227596 -0.16347031307848 -0.278010718575562 -0.165922346242012 -0.0435191330036947 -0.173392738017389 -0.176287937061965 -0.162424811790772 -0.11643186649608 -0.0483928136279541 -0.162077005915154 -0.121674497022737 -0.120692329581664 -0.0522135074495564 -0.121674497022737 -0.154166150678209 -0.16557095531892 0.154847744503509 -0.26877994132383 -0.0529870959830387 -0.119709891799667 -0.119709891799667 -0.154166150678209 0.154847744503509 -0.0500229073911844 -0.0690245336662481 -0.15111234518638 -0.125215340524973 -0.0213883922487226 -0.267657831004171 -0.121674497022737 -0.26934355227596 -0.26877994132383 0.26934355227596 -0.120364885191579 -0.117087980189873 -0.0206292205665358 0.113850796925772 -0.0327134208908756 -0.121674497022737 0.0779767825907982 -0.267657831004171 -0.114790129105922 0.154166150678208 0.930297538188732 -0.0857973221497864 -0.275659347724825 -0.0857973221497864 -0.118071626068853 -0.162424811790772 0.150099033504872 -0.122001842883862 -0.120364885191579 -0.0500229073911844 -0.162424811790772 -0.0659375930371312 -0.154506807861926 0.121019743948275 -0.165219936138552 -0.0319780953712727 -0.161729542466567 -0.173753069613259 -0.0305664973454046 0.121674497022736 -0.0327134208908756 -0.0222858842946701 -0.15111234518638 0.0178735040214753 -0.0481329715581927 -0.0698622756142744 0.01108515802237 -0.0548085925520919 -0.0222858842946701 -0.059821790891475 -0.0747087147225125 0.0602085340431219 0.0464802866468496 -0.277420051477691 -0.0522135074495564 0.0611226324221647 -0.173392738017389 -0.120364885191579 -0.120364885191579 -0.120364885191579 -0.120364885191579 -0.0222858842946701 -0.0522135074495564 -0.278010718575562 0.96380565350574 -0.162424811790772 -0.144395964318795 -0.275659347724825 -0.119709891799667 -0.275659347724825 -0.0541638300785318 0.121019743948275 -0.0589653482688944 -0.162424811790772 0.0717536856778515
-0.0595106647752583 -0.16347031307848 -0.0174575538257403 0.0779767825907982 -0.0940413418041721 0.0236521604530047 0.0236521604530047 0.115095746161048 -0.0553647279429028 -0.154506807861926 0.0194943239122715 -0.0602624391430947 -0.112816726349119 -0.0327134208908756 -0.0327134208908756 -0.0327134208908756 0.115095746161048 0.988312388246435 -0.161382418542554 0.115095746161048 0.833526524240123 0.0779767825907982 1 0.121019743948275 0.154506807861925 0.113471947126117 -0.0288666630231831 0.031532715284707 -0.068660238846358 0.0925953060711596 -0.278010718575562 -0.0857973221497864 -0.0222858842946701 -0.077049830028952 0.0785890432844228 -0.0809250057081026 -0.119054734467092 -0.082774932064153 -0.082774932064153 -0.0857973221497864 0.951628589648519 0.112658926131169 0.952381267520677 1 0.26934355227596 0.874417758465371 0.102543265660046 0.0506535635325036 0.0506535635325036 0.115095746161048 0.963985606496955 0.988312388246435 0.874417758465371 -0.0441585593567077 0.915705692643134 0.275659347724825 0.988057643138521 0.988057643138521 -0.0475647279640341 0.988312388246435 0.26934355227596 0.977002112815613 0.977002112815613 0.0663026882992119 0.819505867067294 0.171414166367568 0.279794201630283 0.279794201630283 0.062553633669969 0.277420051477691 -0.164519001182374 -0.163819517786534 -0.162424811790772 -0.0288666630231831 -0.0368460145543542 -0.040603475533101 -0.162772963000765 -0.0288666630231831 -0.275659347724825 -0.162424811790772 -0.038363648024645 -0.114790129105922 -0.115118658609271 -0.154506807861926 -0.162424811790772 -0.162424811790772 -0.170169118695282 0.200508466788666 -0.0288666630231831 0.0478157055388788 -0.275659347724825 -0.275659347724825 -0.275659347724825 0.112658926131169 -0.165219936138552 -0.133459561228283 0.113471947126117 -0.278010718575562 0.154847744503509 -0.122329173028861 -0.278010718575562 -0.113803929545099 -0.118399383522103 -0.0771364039489283 -0.112487415939692 -0.113803929545099 -0.278603290428322 0.0754725516259929 -0.170169118695282 0.0594985173227459 -0.119709891799667 -0.0472852165703386 0.966049047946323 -0.119709891799667 -0.0441585593567077 -0.119709891799667 0.977002112815613 1 0.260931155813568 0.154847744503509 0.154506807861925 0.153825770122467 0.26934355227596 0.121674497022736 -0.120037407148194 0.278010718575563 0.277420051477691 -0.119709891799667 -0.149424710878875 -0.0593788267617417 -0.16557095531892 0.150099033504872 0.155188963434679 0.154847744503509 -0.240674857608895 -0.277420051477691 -0.278010718575562 0.115906559557799 0.115095746161048 -0.27276173142034 -0.278010718575562 -0.162424811790772 -0.122329173028861 0.0616216396090609 -0.0778797150467483 0.0663026882992119 -0.0206292205665358 0.102543265660046 0.155188963434679 0.155188963434679 -0.125275012584078 0.154506807861925 -0.26934355227596 -0.16347031307848 -0.278010718575562 -0.165922346242012 -0.0435191330036947 -0.173392738017389 -0.176287937061965 -0.162424811790772 -0.11643186649608 -0.0483928136279541 -0.162077005915154 -0.121674497022737 -0.120692329581665 -0.0522135074495564 -0.121674497022737 -0.154166150678209 -0.16557095531892 0.154847744503509 -0.26877994132383 -0.0472852165703386 -0.119709891799667 -0.119709891799667 -0.154166150678209 0.154847744503509 -0.0441585593567077 -0.0690245336662481 -0.15111234518638 -0.125215340524973 -0.0213883922487226 -0.267657831004171 -0.121674497022737 -0.26934355227596 -0.26877994132383 0.26934355227596 -0.120364885191577 -0.117087980189873 -0.0206292205665358 0.109398960078333 -0.0327134208908756 -0.121674497022737 0.0779767825907982 -0.267657831004171 -0.114790129105922 0.154166150678208 0.977002112815613 -0.0857973221497864 -0.275659347724825 -0.0857973221497864 -0.118071626068853 -0.162424811790772 0.150099033504872 -0.122001842883861 -0.120364885191577 -0.0441585593567077 -0.162424811790772 -0.0607407362751026 -0.154506807861926 0.121019743948275 -0.165219936138552 -0.0319780953712727 -0.161729542466567 -0.173753069613259 -0.0305664973454046 0.121674497022736 -0.0327134208908756 -0.0222858842946701 -0.15111234518638 0.0178735040214753 -0.0589334914486905 -0.0698622756142744 0.01108515802237 -0.0548085925520919 -0.0222858842946701 -0.059821790891475 -0.0747087147225125 0.0602085340431219 0.0464802866468496 -0.277420051477691 -0.0522135074495564 0.0558575508939331 -0.173392738017389 -0.120364885191577 -0.120364885191577 -0.120364885191577 -0.120364885191577 -0.0222858842946701 -0.0522135074495564 -0.278010718575562 0.939133073622502 -0.162424811790772 -0.144395964318795 -0.275659347724825 -0.119709891799667 -0.275659347724825 -0.0485260002203429 0.121019743948275 -0.0589653482688944 -0.162424811790772 0.0717536856778515
0.534868070501718 -0.606921204154143 -0.189108314732174 0.310205550180065 -0.211383011300423 0.105373560815183 0.10928531587417 -0.357147340532853 -0.165235947249059 0.909864245593113 -0.198190683293356 0.342693050127491 -0.35693591462653 0.00272598435794767 0.00272598435794767 0.00272598435794767 -0.365203849889285 0.272528762645439 -0.59916941459659 -0.365203849889285 0.231936089811538 0.310205550180065 0.26934355227596 0.449313684792729 -0.900844369367235 -0.354650013858709 -0.0123519273760546 -0.0708738194354336 -0.254916957418052 -0.419662249918405 -0.881194983163548 -0.211979426166548 -0.169813033768799 -0.3391084430281 0.312185775212957 -0.300452730441419 -0.402173722504955 -0.208827275214766 -0.216872019544526 -0.211979426166548 0.26287779882903 -0.37078823643667 0.26934355227596 0.26934355227596 1 0.242623668263119 -0.361908150465566 0.193902393031769 0.193902393031769 -0.357147340532853 0.266126955456342 0.272528762645439 0.242623668263119 0.536877261895481 0.251290871850037 0.87663560560802 0.266126955456342 0.266126955456342 0.562142392042022 0.272528762645439 1 0.261026812647728 0.261026812647728 0.209610374892926 0.228277596917238 -0.505968713519891 0.879090055044346 0.879090055044346 0.205595074925436 0.878916698102826 -0.610814700378696 -0.608217707096584 -0.603039539718988 -0.0123519273760546 -0.109313166018913 0.239106943866184 -0.604332131307133 -0.0123519273760546 -0.87663560560802 -0.603039539718988 -0.173819466516219 -0.426184804261848 -0.427404545742844 0.909864245593113 -0.603039539718988 -0.603039539718988 -0.531768163856388 -0.34404133453121 -0.0123519273760546 -0.828897294509486 -0.87663560560802 -0.87663560560802 -0.87663560560802 -0.37078823643667 -0.574261978281935 0.899162452576224 -0.368580595957002 -0.881194983163548 -0.898349707224946 -0.454175241973224 -0.885682294553746 -0.361367327051268 -0.398330742105712 -0.400716787513779 -0.417635451040764 -0.414173102844417 -0.883493704878228 -0.92395376378509 -0.531768163856388 -0.847651731411002 -0.387877689550833 0.517198431007785 0.24984887174381 -0.387877689550833 0.536877261895481 -0.387877689550833 0.261026812647728 0.26934355227596 0.746505980213549 -0.911871963340195 -0.909864245593113 -0.905853730473378 0.995804343059461 0.451744606449954 -0.381519854712513 0.885682294553746 0.88340796814336 -0.444450556874724 0.823570562127345 0.312469408107058 -0.614720322502027 -0.818218676759728 -0.895865805787029 -0.911871963340195 -0.989493351086052 -0.88340796814336 -0.885682294553746 -0.356009058470074 -0.352390107751395 -0.865429588916343 -0.885682294553746 -0.603039539718988 -0.454175241973224 -0.844572695768558 -0.401881182557687 0.209610374892926 0.0120968635613468 -0.361908150465566 -0.895865805787029 -0.895865805787029 -0.347002569793348 -0.909864245593113 -0.991600216921941 -0.606921204154143 -0.885682294553746 -0.571373831391957 -0.161574808960363 -0.499648887506847 -0.489073516460174 -0.603039539718988 -0.402870542004499 -0.179669471272038 -0.601748230264278 -0.451744606449954 -0.376928154000796 -0.164962632353483 -0.451744606449954 0.898823238883943 -0.569838450180818 -0.911871963340195 -0.993709587960566 0.557029988269333 -0.387877689550833 -0.387877689550833 0.898823238883943 -0.911871963340195 0.536877261895481 0.903850899781161 0.889874833707528 0.836424461318923 -0.106144537903076 -0.989538975689305 -0.451744606449954 -1 -0.993709587960566 1 -0.446882370765859 -0.434716105882156 0.0120968635613468 -0.369652654457525 0.00272598435794767 -0.451744606449954 0.310205550180065 -0.989538975689305 -0.365772315867106 -0.898823238883943 0.261026812647728 -0.211979426166548 -0.87663560560802 -0.211979426166548 -0.438368117859681 -0.603039539718988 -0.818218676759728 -0.347111912316468 -0.446882370765859 0.536877261895481 -0.603039539718988 0.52996511714954 0.909864245593113 0.449313684792729 -0.574261978281935 -0.118726047462645 -0.600458192148828 -0.541655653171224 0.00993535541147807 0.451744606449954 0.00272598435794767 -0.169813033768799 0.889874833707528 -0.103541531622565 0.335243592972196 -0.259379795892408 -0.015243965477433 -0.118291986637799 -0.169813033768799 -0.22210218282925 0.694433575178619 -0.845053535902881 0.195112287654215 -0.88340796814336 -0.164962632353483 -0.512730892318138 -0.499648887506847 -0.446882370765859 -0.446882370765859 -0.446882370765859 -0.446882370765859 -0.169813033768799 -0.164962632353483 -0.885682294553746 0.25959483841889 -0.603039539718988 0.792354664043687 -0.87663560560802 -0.387877689550833 -0.87663560560802 0.556705695724357 0.449313684792729 0.802971071200239 -0.603039539718988 0.264268249250695
-0.111898074969032 -0.147253448898547 -0.0227415673501963 0.0604886447706233 -0.0705258420241379 0.016767866345025 0.016767866345025 0.180218012596788 -0.0462917864023233 -0.139179156799259 0.0196859850771581 -0.0542841806303975 -0.101624886717969 -0.0246662375883643 -0.0246662375883643 -0.0246662375883643 0.180218012596788 0.890268116685996 -0.145372681280491 0.180218012596788 0.955949975828436 0.0604886447706233 0.874417758465371 0.109014134405231 0.13917915679926 0.179014602726879 -0.0260029824884149 0.0102993511855464 -0.0618488873112423 0.158728383270504 -0.250431019370234 -0.0475717335254972 -0.00426280558689888 -0.0596020216414314 0.061118354052189 -0.0728969435993652 -0.107244061186593 -0.0448701209614979 -0.0448701209614979 -0.0475717335254972 0.896029856403639 0.178413042327518 0.90079627380326 0.874417758465371 0.242623668263119 1 0.164175554321753 0.0439403859819632 0.0439403859819632 0.180218012596788 0.911683928623764 0.890268116685996 1 -0.100316608206919 0.858331559772906 0.248312913269561 0.858346435029444 0.858346435029444 -0.103848184602931 0.890268116685996 0.242623668263119 0.854207205449415 0.854207205449415 0.0681316588063227 0.940871097001448 0.2337123109983 0.252037574260318 0.252037574260318 0.0619189268162771 0.249898948649414 -0.148198103234917 -0.147568011198357 -0.146311665234324 -0.0260029824884149 -0.0331907526150644 -0.0365754594636797 -0.146625278547006 -0.0260029824884149 -0.248312913269561 -0.146311665234324 -0.0133226801198116 -0.10340252056801 -0.103698458720461 -0.139179156799259 -0.146311665234324 -0.146311665234324 -0.153287708037095 0.24630922398354 -0.0260029824884149 0.104280249168697 -0.248312913269561 -0.248312913269561 -0.248312913269561 0.178413042327518 -0.148829502831621 -0.118458992879037 0.179014602726879 -0.250431019370234 0.139486271255601 -0.110193663241834 -0.250431019370234 -0.10251415567838 -0.106653723497314 -0.0616724672151162 -0.101328245128233 -0.102514155678394 -0.250964805887161 0.141334387396753 -0.153287708037095 0.111570663962282 -0.107834224470529 -0.102402253570354 0.844580657083094 -0.107834224470529 -0.100316608206919 -0.107834224470529 0.854207205449415 0.874417758465371 0.231816340571072 0.139486271255601 0.13917915679926 0.138565680541236 0.242623668263119 0.109603933534967 -0.108129249076099 0.250431019370235 0.249898948649414 -0.10783422447053 -0.134601222773821 -0.0534882258897871 -0.14914569960133 0.13520865008266 0.139793639997349 0.139486271255601 -0.24313291555093 -0.249898948649414 -0.250431019370234 0.180819904203255 0.180218012596788 -0.245702751299568 -0.250431019370234 -0.146311665234324 -0.110193663241834 0.112888985719296 -0.0623765487380608 0.0681316588063227 -0.0112167317203364 0.164175554321753 0.139793639997349 0.139793639997349 -0.112847264536394 0.13917915679926 -0.242623668263119 -0.147253448898547 -0.250431019370234 -0.149462231235499 -0.0392018728488754 -0.15619153231061 -0.158799516821883 -0.146311665234324 -0.104881391491629 -0.0435920661949159 -0.145998362997558 -0.109603933534967 -0.1087192007638 -0.0417822364094569 -0.109603933534967 -0.138872294077523 -0.14914569960133 0.139486271255601 -0.242115969617566 -0.102402253570354 -0.107834224470529 -0.107834224470529 -0.138872294077523 0.139486271255601 -0.100316608206919 -0.138259313642763 -0.136121437469563 -0.10980719336276 -0.0140458727522469 -0.24110517682282 -0.109603933534967 -0.242623668263119 -0.242115969617566 0.242623668263119 -0.108424240077331 -0.105472416262188 -0.0112167317203364 0.176007267582694 -0.0246662375883643 -0.109603933534967 0.0604886447706233 -0.24110517682282 -0.10340252056801 0.138872294077523 0.854207205449415 -0.0475717335254972 -0.248312913269561 -0.0475717335254972 -0.106358480804711 -0.146311665234324 0.13520865008266 -0.109898805466913 -0.108424240077331 -0.100316608206919 -0.146311665234324 -0.112731459292368 -0.139179156799259 0.109014134405231 -0.148829502831621 -0.0288057491537685 -0.145685369217789 -0.156516117669503 -0.0200251275838619 0.109603933534967 -0.0246662375883643 -0.00426280558689888 -0.136121437469563 0.013463153494376 -0.0493548137785323 -0.0629316775527547 0.0121282065922058 -0.0358252260336546 -0.00426280558689888 -0.0522320834743028 -0.112011622963721 0.112011622963721 0.0381330344229483 -0.249898948649414 -0.0417822364094569 0.108149646632204 -0.15619153231061 -0.108424240077331 -0.108424240077331 -0.108424240077331 -0.108424240077331 -0.00426280558689888 -0.0417822364094569 -0.250431019370234 0.880144682619351 -0.146311665234324 -0.1300713466106 -0.248312913269561 -0.107834224470529 -0.248312913269561 -0.103231294862847 0.109014134405231 -0.10980719336276 -0.146311665234324 0.06064099567892
-0.620648520935634 0.649314590021326 0.260871250052066 0.337606702484088 -0.341501575790115 0.364141092831241 0.364359952761287 0.981341091018712 -0.447429029756624 -0.401683448877799 -0.0874823580162649 -0.204175004150662 -0.277498054970803 -0.125827205279043 -0.125827205279043 -0.125827205279043 0.947735412845567 0.110059020157537 0.639503368203619 0.947735412845567 0.168255512110998 0.337606702484088 0.102543265660046 0.316017412858401 0.395682504303284 0.977213767887649 -0.11103123534696 -0.124804497998366 -0.235844113372708 0.88983276910136 0.313543116197276 -0.316039887361225 -0.175924446707701 -0.347682399673775 0.339512202723011 -0.155262794003699 -0.312902791152997 -0.313500128594171 -0.324756866267038 -0.316039887361225 0.101317186146386 0.958391865752221 0.107129494901523 0.102543265660046 -0.361908150465566 0.164175554321753 1 0.40261707416897 0.40261707416897 0.981341091018712 0.104215282354297 0.110059020157537 0.164175554321753 -0.580659861846943 0.0870129440256308 -0.329095064215313 0.0995883189765289 0.0995883189765289 -0.594871814774182 0.110059020157537 -0.361908150465566 0.0831890943621118 0.0831890943621118 0.448872065559659 0.18248775181329 0.685988096549905 -0.312178142106324 -0.312178142106324 0.443666375718643 -0.308643982277783 0.646466207375569 0.65168384400837 0.636991947402446 -0.11103123534696 -0.0921326012673157 -0.15617510220007 0.654356183851003 -0.11103123534696 0.329095064215313 0.652001437283763 -0.219021598648503 -0.285290993659899 -0.287458121580637 -0.401683448877799 0.636991947402446 0.636991947402446 0.671478995581416 0.722459517661088 -0.11103123534696 0.442376914592552 0.329095064215313 0.329095064215313 0.329095064215313 0.958391865752221 0.621417033194895 -0.413055888921105 0.956247780284213 0.313543116197276 0.396890638461622 -0.315102755897419 0.320842033402881 -0.275659566342092 -0.308724504840302 -0.311930604709221 -0.287251238514292 -0.281379814198971 0.319777741580209 0.413927549963523 0.671478995581416 0.462648885885981 -0.309936687283197 -0.592976685415306 0.0859353183448299 -0.309936687283197 -0.580659861846943 -0.309936687283197 0.0831890943621118 0.102543265660046 -0.473952625846249 0.402904284619269 0.401683448877799 0.398497981565108 -0.356009058470074 0.320119808771523 -0.305019915179558 -0.320842033402881 -0.315975061098777 -0.314860501956684 -0.384387526498167 -0.174681404172414 0.648652416876205 0.386724683507608 0.399646393310678 0.402904284619269 0.354816633988279 0.315975061098777 0.320842033402881 0.983413551797286 0.98134144262958 0.300460770767583 0.320842033402881 0.652001437283763 -0.285034856480402 0.460875878920777 -0.312902791152997 0.448872065559659 0.236823555592923 1 0.399646393310678 0.399646393310678 -0.310974317615703 0.401683448877799 0.354883840019481 0.649314590021326 0.320842033402881 0.621477108130551 -0.125443453142656 0.654652056524479 0.756216137513947 0.642005062181193 0.554900400336704 -0.130947277764114 0.634625980428861 -0.310917172405279 -0.30918697333068 -0.443568782166818 -0.310917172405279 -0.394480027609326 0.618533765315236 0.402904284619269 0.357209557324615 -0.587282405905245 -0.309936687283197 -0.309936687283197 -0.394480027609326 0.402904284619269 -0.580659861846943 -0.397291550978497 -0.384987377647985 -0.434114616877245 -0.361620823727146 0.361831664178598 -0.310917172405279 0.361908150465566 0.357209557324615 -0.361908150465566 -0.31186226580552 -0.302593352443076 0.219123473928289 0.966994298007988 -0.125827205279043 -0.310917172405279 0.337606702484088 0.361831664178598 -0.283412285310813 0.394480027609326 0.0831890943621118 -0.316039887361225 0.329095064215313 -0.316039887361225 -0.307763382888002 0.636991947402446 0.386724683507608 -0.295321396030862 -0.31186226580552 -0.580659861846943 0.636991947402446 -0.62337606429733 -0.401683448877799 0.316017412858401 0.621417033194895 0.181771754691968 0.642079697699901 0.67707917144071 -0.12010993272451 0.320119808771523 -0.125827205279043 -0.175924446707701 -0.384987377647985 -0.186135608217408 -0.192891770780452 -0.254986182575606 -0.21261887698527 -0.210812927486623 -0.175924446707701 -0.211187385649059 -0.501715967914158 0.457829363355757 0.405419700453901 0.315975061098777 -0.443568782166818 0.600317559018914 0.654652056524479 -0.31186226580552 -0.31186226580552 -0.31186226580552 -0.31186226580552 -0.175924446707701 -0.443568782166818 0.320842033402881 0.106711965041351 0.652001437283763 -0.359632399158582 0.329095064215313 -0.309936687283197 0.329095064215313 -0.589923678405326 0.316017412858401 -0.452858721939429 0.636991947402446 0.292975131735717
0.414378067462551 0.185267272845958 0.128564955986418 0.582957594728193 -0.708836571319136 0.757936677718632 0.764745508407344 0.420164418824018 -0.901941340400028 0.172353679044196 -0.360778935564272 0.152108016608522 -0.389153620063546 -0.102517445915605 -0.102517445915605 -0.102517445915605 0.436970337717552 0.0554193685919544 0.184344182248988 0.436970337717552 0.0383024384638632 0.582957594728193 0.0506535635325036 0.412245657874335 -0.169563385404728 0.413785044816504 -0.0946701090757381 -0.349094270425591 -0.244778582489425 0.24447968004907 -0.196648867998596 -0.763278452805233 -0.396181874478027 -0.478276657554164 0.586818487725083 -0.384027040295521 -0.44357696711021 -0.757152591903257 -0.757152591903257 -0.763278452805233 0.0517273379794158 0.423555976001636 0.0506535635325036 0.0506535635325036 0.193902393031769 0.0439403859819632 0.40261707416897 1 1 0.420164418824018 0.0456562031204509 0.0554193685919544 0.0439403859819632 0.384840820490074 0.0335299967598076 0.172674241652006 0.0563672277624471 0.0563672277624471 0.397760848052542 0.0554193685919544 0.193902393031769 0.0495080094412362 0.0495080094412362 0.933834661683112 0.0501550811088862 0.191995295727118 0.198974942312555 0.198974942312555 0.927119538224958 0.198541833278431 0.188390279997492 0.187264317331228 0.179204761344819 -0.0946701090757381 -0.319159309883815 0.102486959017491 0.192351531171796 -0.0946701090757381 -0.172674241652006 0.190367998627545 -0.526413084538918 -0.439109431661488 -0.436275196456172 0.172353679044196 0.179204761344819 0.179204761344819 0.257772188402326 0.303889270060854 -0.0946701090757381 -0.172607363112176 -0.172674241652006 -0.172674241652006 -0.172674241652006 0.423555976001636 0.192377338838283 0.174147761000842 0.422710581366612 -0.196648867998596 -0.171414058958343 -0.402639198775177 -0.188793627535981 -0.394910519092911 -0.388014599946573 -0.446240806839163 -0.457755096594486 -0.447656813206332 -0.186880392899583 -0.179678184272932 0.257772188402326 -0.172617252717692 -0.379201023675811 0.389129742195611 0.0543873016815657 -0.379201023675811 0.384840820490074 -0.379201023675811 0.0495080094412362 0.0506535635325036 0.260235402230979 -0.171414058958343 -0.172353679044196 -0.174167803205497 0.196470766850181 0.407880187140371 -0.377582799694759 0.188793627535981 0.190696742211989 -0.422035970076093 0.126212716631164 0.149877696550288 0.191548677087762 -0.123216074931134 -0.170451943149548 -0.171414058958343 -0.192020198830839 -0.190696742211989 -0.188793627535981 0.41914665845697 0.411922334059124 -0.200574262010968 -0.188793627535981 0.190367998627545 -0.402639198775177 -0.175431580330225 -0.44357696711021 0.933834661683112 0.501267227023628 0.40261707416897 -0.170451943149548 -0.170451943149548 -0.384097276011034 -0.172353679044196 -0.19390239303177 0.185267272845958 -0.188793627535981 0.193550172050425 -0.173774377780912 0.207810245106006 0.26281031618168 0.179204761344819 0.258108413820086 -0.134469372163767 0.177159682826121 -0.406957097503467 -0.373329202995929 -0.90399163332333 -0.406957097503467 0.170525775528527 0.191548677087762 -0.171414058958343 -0.195775476589937 0.389129742195611 -0.379201023675811 -0.379201023675811 0.170525775528527 -0.171414058958343 0.384840820490074 0.204313376390366 0.197244108672419 0.175853521599926 -0.758224809783579 -0.196950044716567 -0.406957097503467 -0.19390239303177 -0.195775476589937 0.193902393031769 -0.417556005655963 -0.422866150457164 0.511978260989984 0.41881614718824 -0.102517445915605 -0.406957097503467 0.582957594728193 -0.196950044716567 -0.395471365593043 -0.170525775528527 0.0495080094412362 -0.763278452805233 -0.172674241652006 -0.763278452805233 -0.421642325206132 0.179204761344819 -0.123216074931134 -0.350894873465731 -0.417556005655963 0.384840820490074 0.179204761344819 0.407506483986149 0.172353679044196 0.412245657874335 0.192377338838283 0.0464690262389197 0.186364472848355 0.227001578533065 -0.10331704990698 0.407880187140371 -0.102517445915605 -0.396181874478027 0.197244108672419 -0.405425116737704 0.148753628687168 -0.217785772249032 -0.356385897336634 -0.391307634509193 -0.396181874478027 -0.256594107209851 0.262901880851902 -0.174504761098143 0.988615353115386 -0.190696742211989 -0.90399163332333 -0.39204381801906 0.207810245106006 -0.417556005655963 -0.417556005655963 -0.417556005655963 -0.417556005655963 -0.396181874478027 -0.90399163332333 -0.188793627535981 0.0349451973386879 0.190367998627545 0.147694145972632 -0.172674241652006 -0.379201023675811 -0.172674241652006 0.39085014857765 0.412245657874335 0.207113520048471 0.179204761344819 0.468808992145449
0.414378067462551 0.185267272845958 0.128564955986418 0.582957594728193 -0.708836571319136 0.757936677718632 0.764745508407344 0.420164418824018 -0.901941340400028 0.172353679044196 -0.360778935564272 0.152108016608522 -0.389153620063546 -0.102517445915605 -0.102517445915605 -0.102517445915605 0.436970337717552 0.0554193685919544 0.184344182248988 0.436970337717552 0.0383024384638632 0.582957594728193 0.0506535635325036 0.412245657874335 -0.169563385404728 0.413785044816504 -0.0946701090757381 -0.349094270425591 -0.244778582489425 0.24447968004907 -0.196648867998596 -0.763278452805233 -0.396181874478027 -0.478276657554164 0.586818487725083 -0.384027040295521 -0.44357696711021 -0.757152591903257 -0.757152591903257 -0.763278452805233 0.0517273379794158 0.423555976001636 0.0506535635325036 0.0506535635325036 0.193902393031769 0.0439403859819632 0.40261707416897 1 1 0.420164418824018 0.0456562031204509 0.0554193685919544 0.0439403859819632 0.384840820490074 0.0335299967598076 0.172674241652006 0.0563672277624471 0.0563672277624471 0.397760848052542 0.0554193685919544 0.193902393031769 0.0495080094412362 0.0495080094412362 0.933834661683112 0.0501550811088862 0.191995295727118 0.198974942312555 0.198974942312555 0.927119538224958 0.198541833278431 0.188390279997492 0.187264317331228 0.179204761344819 -0.0946701090757381 -0.319159309883815 0.102486959017491 0.192351531171796 -0.0946701090757381 -0.172674241652006 0.190367998627545 -0.526413084538918 -0.439109431661488 -0.436275196456172 0.172353679044196 0.179204761344819 0.179204761344819 0.257772188402326 0.303889270060854 -0.0946701090757381 -0.172607363112176 -0.172674241652006 -0.172674241652006 -0.172674241652006 0.423555976001636 0.192377338838283 0.174147761000842 0.422710581366612 -0.196648867998596 -0.171414058958343 -0.402639198775177 -0.188793627535981 -0.394910519092911 -0.388014599946573 -0.446240806839163 -0.457755096594486 -0.447656813206332 -0.186880392899583 -0.179678184272932 0.257772188402326 -0.172617252717692 -0.379201023675811 0.389129742195611 0.0543873016815657 -0.379201023675811 0.384840820490074 -0.379201023675811 0.0495080094412362 0.0506535635325036 0.260235402230979 -0.171414058958343 -0.172353679044196 -0.174167803205497 0.196470766850181 0.407880187140371 -0.377582799694759 0.188793627535981 0.190696742211989 -0.422035970076093 0.126212716631164 0.149877696550288 0.191548677087762 -0.123216074931134 -0.170451943149548 -0.171414058958343 -0.192020198830839 -0.190696742211989 -0.188793627535981 0.41914665845697 0.411922334059124 -0.200574262010968 -0.188793627535981 0.190367998627545 -0.402639198775177 -0.175431580330225 -0.44357696711021 0.933834661683112 0.501267227023628 0.40261707416897 -0.170451943149548 -0.170451943149548 -0.384097276011034 -0.172353679044196 -0.19390239303177 0.185267272845958 -0.188793627535981 0.193550172050425 -0.173774377780912 0.207810245106006 0.26281031618168 0.179204761344819 0.258108413820086 -0.134469372163767 0.177159682826121 -0.406957097503467 -0.373329202995929 -0.90399163332333 -0.406957097503467 0.170525775528527 0.191548677087762 -0.171414058958343 -0.195775476589937 0.389129742195611 -0.379201023675811 -0.379201023675811 0.170525775528527 -0.171414058958343 0.384840820490074 0.204313376390366 0.197244108672419 0.175853521599926 -0.758224809783579 -0.196950044716567 -0.406957097503467 -0.19390239303177 -0.195775476589937 0.193902393031769 -0.417556005655963 -0.422866150457164 0.511978260989984 0.41881614718824 -0.102517445915605 -0.406957097503467 0.582957594728193 -0.196950044716567 -0.395471365593043 -0.170525775528527 0.0495080094412362 -0.763278452805233 -0.172674241652006 -0.763278452805233 -0.421642325206132 0.179204761344819 -0.123216074931134 -0.350894873465731 -0.417556005655963 0.384840820490074 0.179204761344819 0.407506483986149 0.172353679044196 0.412245657874335 0.192377338838283 0.0464690262389197 0.186364472848355 0.227001578533065 -0.10331704990698 0.407880187140371 -0.102517445915605 -0.396181874478027 0.197244108672419 -0.405425116737704 0.148753628687168 -0.217785772249032 -0.356385897336634 -0.391307634509193 -0.396181874478027 -0.256594107209851 0.262901880851902 -0.174504761098143 0.988615353115386 -0.190696742211989 -0.90399163332333 -0.39204381801906 0.207810245106006 -0.417556005655963 -0.417556005655963 -0.417556005655963 -0.417556005655963 -0.396181874478027 -0.90399163332333 -0.188793627535981 0.0349451973386879 0.190367998627545 0.147694145972632 -0.172674241652006 -0.379201023675811 -0.172674241652006 0.39085014857765 0.412245657874335 0.207113520048471 0.179204761344819 0.468808992145449
-0.627362277987425 0.651903226518447 0.260209930297607 0.355259917197285 -0.362463106538164 0.384795533474843 0.384795533474843 1 -0.463921817443844 -0.402719491655505 -0.0946917753394632 -0.204752558418036 -0.292029218520496 -0.126087186062154 -0.126087186062154 -0.126087186062154 0.966716290140761 0.122332426467134 0.64214176464604 0.966716290140761 0.185602380095695 0.355259917197285 0.115095746161048 0.329692913560488 0.39670239512322 0.99588526117051 -0.111260645095441 -0.130220046505072 -0.236523110029944 0.908919468518262 0.307068871931288 -0.339633871504504 -0.176287937061965 -0.361438624193225 0.357056878028846 -0.169994315424289 -0.326835215155405 -0.336908064367161 -0.336908064367161 -0.339633871504504 0.113294998294414 0.977231091771042 0.119309478909964 0.115095746161048 -0.357147340532853 0.180218012596788 0.981341091018712 0.420164418824018 0.420164418824018 1 0.116296750128197 0.122332426467134 0.180218012596788 -0.587652686036324 0.0987998708587648 -0.322847824442798 0.112037522947738 0.112037522947738 -0.60175967011952 0.122332426467134 -0.357147340532853 0.0946851196848907 0.0946851196848907 0.465183884834338 0.20059823208238 0.693085583341635 -0.307053127581929 -0.307053127581929 0.460134780626158 -0.302123907512667 0.649030702709368 0.654266799688279 0.639596867418836 -0.111260645095441 -0.142015422607778 -0.156497786990548 0.656967280403669 -0.111260645095441 0.322847824442798 0.654618431407394 -0.238977551226498 -0.29881467739058 -0.300953672206615 -0.402719491655505 0.639596867418836 0.639596867418836 0.673919546603939 0.741643124998903 -0.111260645095441 0.443429763683513 0.322847824442798 0.322847824442798 0.322847824442798 0.977231091771042 0.623939194624903 -0.414159052345067 0.975120497196513 0.307068871931288 0.397919470270656 -0.328608687820717 0.314461675313901 -0.289943078123203 -0.32376417759441 -0.325803134574046 -0.301391055302715 -0.294794776072 0.313407062655552 0.415017552194772 0.673919546603939 0.463779852554701 -0.324582354984521 -0.58846552187421 0.0975458117570562 -0.324582354984521 -0.587652686036324 -0.324582354984521 0.0946851196848907 0.115095746161048 -0.469326022871418 0.403949086887 0.402719491655505 0.399517539522134 -0.351245834921564 0.333725591453967 -0.319442669433261 -0.314461675313901 -0.309549913722002 -0.328912455633038 -0.384499016380001 -0.175319312721936 0.651196754801466 0.386857694329602 0.400681940607731 0.403949086887 0.350059764332469 0.309549913722002 0.314461675313901 0.997938087198012 0.995869341858144 0.287779159138903 0.314461675313901 0.654618431407394 -0.297795036234213 0.46201544789629 -0.326835215155405 0.465183884834338 0.237312874045995 0.981341091018712 0.400681940607731 0.400681940607731 -0.325600124260295 0.402719491655505 0.356023778531424 0.651903226518447 0.314461675313901 0.623980811799545 -0.125959135796339 0.65701598796826 0.76320599295783 0.6446143748457 0.559022535043122 -0.131538875544111 0.637236112906209 -0.32448782443331 -0.32351555496722 -0.460134780626158 -0.32448782443331 -0.395490993274913 0.621050061257418 0.403949086887 0.352440121822727 -0.59420187787426 -0.324582354984521 -0.324582354984521 -0.395490993274913 0.403949086887 -0.587652686036324 -0.398302323324626 -0.385939504174251 -0.435163900308003 -0.382189389813942 0.357115490332879 -0.32448782443331 0.357147340532853 0.352440121822727 -0.357147340532853 -0.325608106043374 -0.31655366841809 0.237312874045995 0.985699363734465 -0.126087186062154 -0.32448782443331 0.355259917197285 0.357115490332879 -0.29629710798871 0.395490993274914 0.0946851196848907 -0.339633871504503 0.322847824442798 -0.339633871504503 -0.32171130866436 0.639596867418836 0.386857694329602 -0.309879691492465 -0.325608106043374 -0.587652686036324 0.639596867418836 -0.630078415268142 -0.402719491655505 0.329692913560488 0.623939194624903 0.181396957183928 0.644708352742963 0.67927149495001 -0.120358100633029 0.333725591453967 -0.126087186062154 -0.176287937061965 -0.385939504174251 -0.186520196598605 -0.209645637211874 -0.25560622134377 -0.213058184383218 -0.21124850348035 -0.176287937061965 -0.211781609615079 -0.502892924778748 0.458957148823245 0.423151891798131 0.309549913722002 -0.460134780626158 0.607139751847591 0.65701598796826 -0.325608106043374 -0.325608106043374 -0.325608106043374 -0.325608106043374 -0.176287937061965 -0.460134780626158 0.314461675313901 0.119625530280889 0.654618431407394 -0.359485944967046 0.322847824442798 -0.324582354984521 0.322847824442798 -0.596828941786535 0.329692913560488 -0.453944370557004 0.639596867418836 0.314498259177907
-0.0654746830533319 -0.161518092263439 -0.0394248430977988 0.0752968412032934 -0.0929182665406129 0.0191142789009311 0.0191142789009311 0.116296750128197 -0.0500482271319789 -0.15266163242491 0.022432033068815 -0.0595427635895067 -0.111469428743115 -0.032322745544435 -0.032322745544435 -0.032322745544435 0.116296750128197 0.976509609015376 -0.159455132109148 0.116296750128197 0.871524229531059 0.0752968412032934 0.963985606496955 0.119574482978759 0.15266163242491 0.114777082370582 -0.0285219270319593 0.0347226792420801 -0.0678402737718597 0.0952492428111403 -0.274690615363017 -0.0812680326986203 -0.0201820865015568 -0.0801797660032076 0.0759211179190748 -0.0799585704109184 -0.117632940342036 -0.0782867727164724 -0.0782867727164724 -0.0812680326986203 0.987790952548413 0.114016681165763 0.988057643138521 0.963985606496955 0.266126955456342 0.911683928623764 0.104215282354297 0.0456562031204509 0.0456562031204509 0.116296750128197 1 0.976509609015376 0.911683928623764 -0.0514454544635659 0.951322414814246 0.272367325422092 0.95132489927346 0.95132489927346 -0.0546469046905005 0.976509609015376 0.266126955456342 0.941724572166512 0.941724572166512 0.0616464113220326 0.857777058042824 0.181883905052872 0.276452799426641 0.276452799426641 0.0578015964835402 0.274107002222415 -0.16255425655976 -0.161863126644251 -0.160485076725209 -0.0285219270319593 -0.036405986299623 -0.0401185743384703 -0.16082907018921 -0.0285219270319593 -0.272367325422093 -0.160485076725209 -0.0354296753382 -0.113419264419962 -0.113743870506744 -0.15266163242491 -0.160485076725209 -0.160485076725209 -0.16813689835302 0.197448634944864 -0.0285219270319593 0.050139559175809 -0.272367325422093 -0.272367325422093 -0.272367325422093 0.114016681165763 -0.163246820700554 -0.132620850571596 0.114777082370582 -0.274690615363017 0.152998497479453 -0.12086827438998 -0.274690615363017 -0.112444842406232 -0.116985415831903 -0.0800947741134506 -0.111144051076115 -0.112444842406232 -0.275276110511244 0.0763949974459844 -0.16813689835302 0.0612032140318518 -0.118280273551944 -0.0542712316682397 0.931121547324749 -0.118280273551944 -0.0514454544635659 -0.118280273551944 0.941724572166512 0.963985606496955 0.257836690225168 0.152998497479453 0.15266163242491 0.151988727881174 0.266126955456342 0.120221416758349 -0.118603877595305 0.274690615363018 0.274107002222415 -0.118280273551944 -0.147640227657636 -0.0586697036225352 -0.163593647884606 0.148306497282194 0.153335641452379 0.152998497479453 -0.266685534226705 -0.274107002222414 -0.274690615363017 0.117056047042692 0.116296750128197 -0.269504313485563 -0.274690615363017 -0.160485076725209 -0.12086827438998 0.0632155757294682 -0.0807627184890878 0.0616464113220326 -0.0234324266683858 0.104215282354297 0.153335641452379 0.153335641452379 -0.123778933677972 0.15266163242491 -0.266126955456342 -0.161518092263439 -0.274690615363017 -0.163940842371896 -0.0429994119870605 -0.171322020062795 -0.174182643607198 -0.160485076725209 -0.115041395596334 -0.0478148893780747 -0.160141424471474 -0.120221416758347 -0.119250978711357 -0.0468383633802649 -0.120221416758347 -0.152325043490848 -0.163593647884606 0.152998497479453 -0.265570075347333 -0.0542712316682397 -0.118280273551944 -0.118280273551944 -0.152325043490848 0.152998497479453 -0.0514454544635659 -0.0702714654207711 -0.14930770763399 -0.12462633670673 -0.0168389737504617 -0.26446136566955 -0.120221416758347 -0.266126955456342 -0.265570075347333 0.266126955456342 -0.118927444779031 -0.115689673746256 -0.0234324266683858 0.110970945215501 -0.032322745544435 -0.120221416758347 0.0752968412032934 -0.26446136566955 -0.113419264419962 0.152325043490849 0.941724572166512 -0.0812680326986203 -0.272367325422093 -0.0812680326986203 -0.116661572575123 -0.160485076725209 0.148306497282194 -0.120544853338384 -0.118927444779031 -0.0514454544635659 -0.160485076725209 -0.06659256413463 -0.15266163242491 0.119574482978759 -0.163246820700554 -0.0315962015445967 -0.159798110555387 -0.17167804845016 -0.0293256571583173 0.120221416758349 -0.032322745544435 -0.0201820865015568 -0.14930770763399 0.0205084076853771 -0.0582296866627178 -0.0690279553877346 0.0140565756196393 -0.0532007123091193 -0.0201820865015568 -0.0591073777165563 -0.0761616611111172 0.0618761131789981 0.0414175496931802 -0.274107002222414 -0.0468383633802649 0.0620359320996973 -0.171322020062795 -0.118927444779031 -0.118927444779031 -0.118927444779031 -0.118927444779031 -0.0201820865015568 -0.0468383633802649 -0.274690615363017 0.975454883830718 -0.160485076725209 -0.142671536183543 -0.272367325422093 -0.118280273551944 -0.272367325422093 -0.0553934868627105 0.119574482978759 -0.0607379861777821 -0.160485076725209 0.0699260906677338
-0.063994584655089 -0.165403484791409 -0.0198626047923033 0.0805418684537879 -0.0951534584839412 0.0280366107754311 0.0280366107754311 0.122332426467134 -0.0604163547162707 -0.156333978708965 0.0166145900103461 -0.0609750923491129 -0.114150877486512 -0.0331002841610813 -0.0331002841610813 -0.0331002841610813 0.122332426467134 1 -0.163290899175001 0.122332426467134 0.851051784626811 0.0805418684537879 0.988312388246435 0.122450902556225 0.156333978708966 0.120738536929601 -0.0292080351986704 0.0284073596151886 -0.0694722029824844 0.0993200074114996 -0.281298425358036 -0.0891603501404674 -0.0243541183267498 -0.0807946734542579 0.0811430359806281 -0.0818820108606436 -0.120462655212013 -0.0872049357488462 -0.0872049357488462 -0.0891603501404674 0.96458735686198 0.119940705353125 0.964756684521962 0.988312388246435 0.272528762645439 0.890268116685996 0.110059020157537 0.0554193685919544 0.0554193685919544 0.122332426467134 0.976509609015376 1 0.890268116685996 -0.0485029063120973 0.928788665161745 0.278919247601385 0.976509609015376 0.976509609015376 -0.0521358014989725 1 0.272528762645439 0.965493856768942 0.965493856768942 0.0707057485440561 0.837627539571768 0.1745171954646 0.283102999575591 0.283102999575591 0.0670558810535763 0.280700773132994 -0.166464574499852 -0.165756819134079 -0.164345619585891 -0.0292080351986704 -0.0372817491640808 -0.0410836452279504 -0.164697887972015 -0.0292080351986704 -0.278919247601386 -0.164345619585891 -0.0412510273348192 -0.11614761736377 -0.116480032000334 -0.156333978708965 -0.164345619585891 -0.164345619585891 -0.172181509327444 0.207550951789573 -0.0292080351986704 0.0453357140064786 -0.278919247601386 -0.278919247601386 -0.278919247601386 0.119940705353125 -0.167173798591863 -0.134222425495172 0.120738536929601 -0.281298425358036 0.156678947208438 -0.123775816719156 -0.281298425358036 -0.115149755177126 -0.11979955419984 -0.0805596780954061 -0.11381767270901 -0.115149755177126 -0.281898004863268 0.0744458387855545 -0.172181509327444 0.0576595712276532 -0.121125560322145 -0.051610527094849 0.954625334955915 -0.121125560322145 -0.0485029063120973 -0.121125560322145 0.965493856768942 0.988312388246435 0.264607497886131 0.156678947208438 0.156333978708966 0.155644887134725 0.272528762645439 0.123113398627557 -0.121456948810666 0.281298425358036 0.280700773132994 -0.121125560322145 -0.151191781723996 -0.0600810305202157 -0.167528968864484 0.151874078773001 0.157024201335805 0.156678947208438 -0.244523908959211 -0.280700773132995 -0.281298425358036 0.123128520129377 0.122332426467134 -0.275987364586516 -0.281298425358036 -0.164345619585891 -0.123775816719156 0.0598978743847781 -0.081282720749339 0.0707057485440561 -0.0178986944988337 0.110059020157537 0.157024201335805 0.157024201335805 -0.126756493264598 0.156333978708966 -0.272528762645439 -0.165403484791409 -0.281298425358036 -0.167884515275994 -0.0440337827606437 -0.175443250615364 -0.178372687784227 -0.164345619585891 -0.117808769656995 -0.0489650986909294 -0.163993700618007 -0.123113398627557 -0.122119616243818 -0.0573305613019917 -0.123113398627557 -0.15598929297218 -0.167528968864484 0.156678947208438 -0.27195848652745 -0.051610527094849 -0.121125560322145 -0.121125560322145 -0.15598929297218 0.156678947208438 -0.0485029063120973 -0.0676582963874051 -0.152899373703592 -0.125703629875774 -0.0257873134101664 -0.270823106324789 -0.123113398627557 -0.272528762645439 -0.27195848652745 0.272528762645439 -0.121788299552881 -0.118472642438109 -0.0178986944988337 0.116743055778079 -0.0331002841610813 -0.123113398627557 0.0805418684537879 -0.270823106324789 -0.11614761736377 0.15598929297218 0.965493856768942 -0.0891603501404674 -0.278919247601386 -0.0891603501404674 -0.119467920743509 -0.164345619585891 0.151874078773001 -0.123444615624348 -0.121788299552881 -0.0485029063120973 -0.164345619585891 -0.0652157247281655 -0.156333978708965 0.122450902556225 -0.167173798591863 -0.0323562628087797 -0.163642128126638 -0.175807843430507 -0.0315962902850206 0.123113398627557 -0.0331002841610813 -0.0243541183267498 -0.152899373703592 0.0152909790538541 -0.0596304287486043 -0.070688454829787 0.00817069174204308 -0.0554567495094714 -0.0243541183267498 -0.0605292330673085 -0.0731038431665404 0.0584081723806583 0.0513194379367635 -0.280700773132995 -0.0573305613019917 0.0601306190761833 -0.175443250615364 -0.121788299552881 -0.121788299552881 -0.121788299552881 -0.121788299552881 -0.0243541183267498 -0.0573305613019917 -0.281298425358036 0.952541067221678 -0.164345619585891 -0.146103566074891 -0.278919247601386 -0.121125560322145 -0.278919247601386 -0.0528437358867027 0.122450902556225 -0.0570504614342531 -0.164345619585891 0.0735287966708167
-0.111898074969032 -0.147253448898547 -0.0227415673501963 0.0604886447706233 -0.0705258420241379 0.016767866345025 0.016767866345025 0.180218012596788 -0.0462917864023233 -0.139179156799259 0.0196859850771581 -0.0542841806303975 -0.101624886717969 -0.0246662375883643 -0.0246662375883643 -0.0246662375883643 0.180218012596788 0.890268116685996 -0.145372681280491 0.180218012596788 0.955949975828436 0.0604886447706233 0.874417758465371 0.109014134405231 0.13917915679926 0.179014602726879 -0.0260029824884149 0.0102993511855464 -0.0618488873112423 0.158728383270504 -0.250431019370234 -0.0475717335254972 -0.00426280558689888 -0.0596020216414314 0.061118354052189 -0.0728969435993652 -0.107244061186593 -0.0448701209614979 -0.0448701209614979 -0.0475717335254972 0.896029856403639 0.178413042327518 0.90079627380326 0.874417758465371 0.242623668263119 1 0.164175554321753 0.0439403859819632 0.0439403859819632 0.180218012596788 0.911683928623764 0.890268116685996 1 -0.100316608206919 0.858331559772906 0.248312913269561 0.858346435029444 0.858346435029444 -0.103848184602931 0.890268116685996 0.242623668263119 0.854207205449415 0.854207205449415 0.0681316588063227 0.940871097001448 0.2337123109983 0.252037574260318 0.252037574260318 0.0619189268162771 0.249898948649414 -0.148198103234917 -0.147568011198357 -0.146311665234324 -0.0260029824884149 -0.0331907526150644 -0.0365754594636797 -0.146625278547006 -0.0260029824884149 -0.248312913269561 -0.146311665234324 -0.0133226801198116 -0.10340252056801 -0.103698458720461 -0.139179156799259 -0.146311665234324 -0.146311665234324 -0.153287708037095 0.24630922398354 -0.0260029824884149 0.104280249168697 -0.248312913269561 -0.248312913269561 -0.248312913269561 0.178413042327518 -0.148829502831621 -0.118458992879037 0.179014602726879 -0.250431019370234 0.139486271255601 -0.110193663241834 -0.250431019370234 -0.10251415567838 -0.106653723497314 -0.0616724672151162 -0.101328245128233 -0.102514155678394 -0.250964805887161 0.141334387396753 -0.153287708037095 0.111570663962282 -0.107834224470529 -0.102402253570354 0.844580657083094 -0.107834224470529 -0.100316608206919 -0.107834224470529 0.854207205449415 0.874417758465371 0.231816340571072 0.139486271255601 0.13917915679926 0.138565680541236 0.242623668263119 0.109603933534967 -0.108129249076099 0.250431019370235 0.249898948649414 -0.10783422447053 -0.134601222773821 -0.0534882258897871 -0.14914569960133 0.13520865008266 0.139793639997349 0.139486271255601 -0.24313291555093 -0.249898948649414 -0.250431019370234 0.180819904203255 0.180218012596788 -0.245702751299568 -0.250431019370234 -0.146311665234324 -0.110193663241834 0.112888985719296 -0.0623765487380608 0.0681316588063227 -0.0112167317203364 0.164175554321753 0.139793639997349 0.139793639997349 -0.112847264536394 0.13917915679926 -0.242623668263119 -0.147253448898547 -0.250431019370234 -0.149462231235499 -0.0392018728488754 -0.15619153231061 -0.158799516821883 -0.146311665234324 -0.104881391491629 -0.0435920661949159 -0.145998362997558 -0.109603933534967 -0.1087192007638 -0.0417822364094569 -0.109603933534967 -0.138872294077523 -0.14914569960133 0.139486271255601 -0.242115969617566 -0.102402253570354 -0.107834224470529 -0.107834224470529 -0.138872294077523 0.139486271255601 -0.100316608206919 -0.138259313642763 -0.136121437469563 -0.10980719336276 -0.0140458727522469 -0.24110517682282 -0.109603933534967 -0.242623668263119 -0.242115969617566 0.242623668263119 -0.108424240077331 -0.105472416262188 -0.0112167317203364 0.176007267582694 -0.0246662375883643 -0.109603933534967 0.0604886447706233 -0.24110517682282 -0.10340252056801 0.138872294077523 0.854207205449415 -0.0475717335254972 -0.248312913269561 -0.0475717335254972 -0.106358480804711 -0.146311665234324 0.13520865008266 -0.109898805466913 -0.108424240077331 -0.100316608206919 -0.146311665234324 -0.112731459292368 -0.139179156799259 0.109014134405231 -0.148829502831621 -0.0288057491537685 -0.145685369217789 -0.156516117669503 -0.0200251275838619 0.109603933534967 -0.0246662375883643 -0.00426280558689888 -0.136121437469563 0.013463153494376 -0.0493548137785323 -0.0629316775527547 0.0121282065922058 -0.0358252260336546 -0.00426280558689888 -0.0522320834743028 -0.112011622963721 0.112011622963721 0.0381330344229483 -0.249898948649414 -0.0417822364094569 0.108149646632204 -0.15619153231061 -0.108424240077331 -0.108424240077331 -0.108424240077331 -0.108424240077331 -0.00426280558689888 -0.0417822364094569 -0.250431019370234 0.880144682619351 -0.146311665234324 -0.1300713466106 -0.248312913269561 -0.107834224470529 -0.248312913269561 -0.103231294862847 0.109014134405231 -0.10980719336276 -0.146311665234324 0.06064099567892
0.919680044047999 -0.50736366425278 -0.169791262609502 0.149919551220555 -0.313485131374907 0.332799880009685 0.332799880009685 -0.587652686036324 -0.401234192572248 0.583013735176795 -0.177945884618967 0.3614973736584 -0.00855574725016504 -0.10904960359938 -0.10904960359938 -0.10904960359938 -0.581871594466789 -0.0485029063120973 -0.499949927505226 -0.581871594466789 -0.110347788004395 0.149919551220555 -0.0441585593567077 0.0122697001071035 -0.56703891237653 -0.590080714063012 -0.0962265050303226 -0.121191981934739 0.0127161879848201 -0.64653988212435 -0.497676146855099 -0.29374070603996 -0.15246695763742 -0.0320511530695842 0.149516581544253 -0.126032829870078 -0.0352753259815125 -0.291383224704235 -0.291383224704235 -0.29374070603996 -0.0473449736426173 -0.58554581736153 -0.0500229073911844 -0.0441585593567077 0.536877261895481 -0.100316608206919 -0.580659861846943 0.384840820490074 0.384840820490074 -0.587652686036324 -0.0514454544635659 -0.0485029063120973 -0.100316608206919 1 -0.0618736468058184 0.488487855349931 -0.0396522034809841 -0.0396522034809841 0.95855471618377 -0.0485029063120973 0.536877261895481 -0.0468850201919215 -0.0468850201919215 0.402325722591652 -0.109421742109674 -0.535307463041009 0.493315521716527 0.493315521716527 0.39795888064974 0.495228584064527 -0.510946746825553 -0.508510860951111 -0.503653403645316 -0.0962265050303226 -0.122825530682733 0.266310000293056 -0.504936075595545 -0.0962265050303226 -0.488487855349931 -0.503794421458461 -0.206685612109337 -0.0572531958105164 -0.0559537419544857 0.583013735176795 -0.503653403645316 -0.503653403645316 -0.505153102192027 -0.437408134826392 -0.0962265050303226 -0.608571184893752 -0.488487855349931 -0.488487855349931 -0.488487855349931 -0.58554581736153 -0.48130601627959 0.596432504356678 -0.584314687247867 -0.497676146855099 -0.569987459888118 -0.0159058094320194 -0.498246811295824 -0.00329812601948458 -0.000288926538213567 -0.0365587526386295 -0.0649927406867346 -0.0627840999697296 -0.495134950922855 -0.599474416151366 -0.505153102192027 -0.634457523984752 0.0116624458764461 0.98004678748492 -0.0451689218368708 0.0116624458764461 1 0.0116624458764461 -0.0468850201919215 -0.0441585593567077 0.687016016112678 -0.580519369628545 -0.583013735176795 -0.588009059790118 0.536877261895481 0.0140792023450662 0.00814675523367394 0.498246811295824 0.495807591041311 -0.0135322295080696 0.529577763095268 0.332210722358153 -0.514543799782631 -0.524210767134456 -0.562415881000512 -0.580519369628545 -0.523237107418104 -0.495807591041311 -0.498246811295824 -0.586440997439862 -0.587652686036324 -0.481895636743251 -0.498246811295824 -0.503794421458461 -0.0301283256578135 -0.627232865676448 -0.0352753259815125 0.402325722591652 0.205245875112072 -0.580659861846943 -0.562415881000512 -0.562415881000512 -0.00103997584228001 -0.583013735176795 -0.531402026439713 -0.50736366425278 -0.498246811295824 -0.477794749119896 -0.0172618421984725 -0.517387876754094 -0.551419085930658 -0.503794421458461 -0.333569233912551 0.0249281740030477 -0.502513207185084 -0.014079202345066 0.00621945303229139 -0.397958880649739 -0.014079202345066 0.56954737044577 -0.482169451632847 -0.580519369628545 -0.529559492864763 0.980047924693569 0.0116624458764461 0.0116624458764461 0.56954737044577 -0.580519369628545 1 0.618515405074643 0.602708335513345 0.620945842744391 -0.330545892574322 -0.525429383111711 -0.014079202345066 -0.536877261895481 -0.529559492864763 0.536877261895481 -0.0153117266938908 -0.0254846020449693 0.205245875112072 -0.590442858787821 -0.10904960359938 -0.014079202345066 0.149919551220555 -0.525429383111711 -0.00852366424890362 -0.569547370445769 -0.0468850201919215 -0.29374070603996 -0.488487855349931 -0.29374070603996 -0.0258839022085139 -0.503653403645316 -0.524210767134456 0.0392456693577153 -0.0153117266938908 1 -0.503653403645316 0.915727011101523 0.583013735176795 0.0122697001071035 -0.48130601627959 -0.106598409127952 -0.50123172002543 -0.512454260897057 -0.104094663176447 0.0140792023450662 -0.10904960359938 -0.15246695763742 0.602708335513345 -0.161316578929201 0.318828061473205 0.0772653430377746 -0.184268610286381 -0.1827034632539 -0.15246695763742 -0.0862805265036269 0.736849882251054 -0.631961801803079 0.380459543642009 -0.495807591041311 -0.397958880649739 -0.959142028641054 -0.517387876754094 -0.0153117266938908 -0.0153117266938908 -0.0153117266938908 -0.0153117266938908 -0.15246695763742 -0.397958880649739 -0.498246811295824 -0.0590847098149827 -0.503794421458461 0.535615073922349 -0.488487855349931 0.0116624458764461 -0.488487855349931 0.984624981954222 0.0122697001071035 0.664707041227805 -0.503653403645316 0.105471814389843
-0.0603936952746164 -0.161518092263439 -0.0394248430977988 0.0691218531076934 -0.037305877810204 0.0055088851711065 0.0055088851711065 0.0987998708587648 -0.03794639106996 -0.15266163242491 0.022432033068815 -0.0595427635895067 -0.111469428743115 0.0364630520645465 0.0364630520645465 0.0364630520645465 0.0987998708587648 0.928788665161745 -0.159455132109148 0.0987998708587648 0.871524229531065 0.0691218531076934 0.915705692643134 0.11957448297876 0.15266163242491 0.0972216631777444 -0.0285219270319593 0.0347226792420801 -0.0678402737718597 0.0787798893538846 -0.243642416503009 -0.0629709842376754 -0.0201820865015568 -0.0730834770198531 0.0698372862666236 -0.0799585704109184 -0.117632940342036 -0.059971862978811 -0.059971862978811 -0.0629709842376754 0.938518121757945 0.0964318791598032 0.939867056762161 0.915705692643134 0.251290871850037 0.858331559772906 0.0870129440256308 0.0335299967598076 0.0335299967598076 0.0987998708587648 0.951322414814246 0.928788665161745 0.858331559772906 -0.0618736468058184 1 0.241086085922506 0.902467117444515 0.902467117444515 -0.0654217173515307 0.928788665161745 0.251290871850037 0.941722214337856 0.941722214337856 0.021574309444923 0.857777058042831 0.14989339376811 0.245572550922786 0.245572550922786 0.0175321300073386 0.24300153094383 -0.16255425655976 -0.161863126644251 -0.160485076725209 -0.0285219270319593 -0.036405986299623 -0.0401185743384703 -0.16082907018921 -0.0285219270319593 -0.241086085922507 -0.160485076725209 -0.0141645316414661 -0.113419264419962 -0.113743870506744 -0.15266163242491 -0.160485076725209 -0.160485076725209 -0.16813689835302 0.181783704116876 -0.0285219270319593 0.0640983497380558 -0.241086085922507 -0.241086085922507 -0.241086085922507 0.0964318791598032 -0.163246820700554 -0.155364519521582 0.0972216631777444 -0.243642416503009 0.152998497479453 -0.0871619636563309 -0.243642416503009 -0.112444842406232 -0.116985415831903 -0.0735214070573837 -0.111144051076115 -0.112444842406232 -0.244284535668091 0.0710802945945715 -0.16813689835302 0.0754746116943664 -0.118280273551944 -0.0647549224591823 0.931118621571788 -0.118280273551944 -0.0618736468058184 -0.118280273551944 0.941722214337856 0.915705692643134 0.241715272137014 0.152998497479453 0.15266163242491 0.151988727881174 0.251290871850037 0.0859211486758482 -0.118603877595305 0.24364241650301 0.24300153094383 -0.118280273551944 -0.147640227657636 -0.0586697036225352 -0.163593647884606 0.148306497282194 0.12981773146326 0.152998497479453 -0.251873381765601 -0.243001530943828 -0.243642416503009 0.0995883189765289 0.0987998708587648 -0.237916577867542 -0.243642416503009 -0.160485076725209 -0.12086827438998 0.0775276250646195 -0.0742859543156726 0.021574309444923 -0.0234324266683858 0.0870129440256308 0.12981773146326 0.12981773146326 -0.123778933677972 0.15266163242491 -0.250991076773453 -0.161518092263439 -0.243642416503009 -0.163940842371896 -0.0392193161178387 -0.171322020062795 -0.174182643607198 -0.160485076725209 -0.115041395596334 -0.0478148893780747 -0.160141424471474 -0.120221416758348 -0.0583510605211516 -0.0344681139631172 -0.120221416758348 -0.152325043490848 -0.163593647884606 0.152998497479453 -0.250709790934352 -0.0647549224591823 -0.118280273551944 -0.118280273551944 -0.152325043490848 0.152998497479453 -0.0618736468058184 -0.0645466733589807 -0.14930770763399 -0.146642573417866 -0.00309130968161442 -0.26446136566955 -0.120221416758348 -0.251290871850037 -0.250709790934352 0.251290871850037 -0.118927444779031 -0.115689673746256 -0.0234324266683858 0.0932679316022793 0.0364630520645465 -0.120221416758348 0.0691218531076934 -0.26446136566955 -0.113419264419962 0.152325043490849 0.941722214337856 -0.0629709842376754 -0.241086085922507 -0.0629709842376754 -0.116661572575123 -0.160485076725209 0.148306497282194 -0.117243623381483 -0.118927444779031 -0.0618736468058184 -0.160485076725209 -0.0615695737919314 -0.15266163242491 0.11957448297876 -0.163246820700554 -0.0315962015445967 -0.159798110555387 -0.17167804845016 -0.0293256571583173 0.0859211486758482 0.0364630520645465 -0.0201820865015568 -0.14930770763399 0.0205084076853771 -0.0582296866627178 -0.0690279553877346 0.0140565756196393 -0.0532007123091193 -0.0201820865015568 -0.0591073777165563 -0.0935461677047791 0.0761616611111189 0.0289447160427491 -0.243001530943828 -0.0344681139631172 0.0569593836005456 -0.171322020062795 -0.118927444779031 -0.118927444779031 -0.118927444779031 -0.118927444779031 -0.0201820865015568 -0.0344681139631172 -0.243642416503009 0.975454883830718 -0.160485076725209 -0.142671536183543 -0.241086085922507 -0.118280273551944 -0.241086085922507 -0.0658981155665979 0.11957448297876 -0.0745943667634278 -0.160485076725209 0.0653296850247809
0.473777998487163 -0.575933353479555 -0.184775541534437 0.250391412789649 -0.194123335685989 0.0691705369480675 0.0737686766633976 -0.322847824442798 -0.133372526942598 0.801837742508299 -0.193649818541687 0.351410287618272 -0.40926138467736 -0.0461979566703263 -0.0461979566703263 -0.0461979566703263 -0.325478124617145 0.278919247601385 -0.579688943224483 -0.325478124617145 0.237374723437926 0.250391412789649 0.275659347724825 0.330614913795287 -0.797161298889453 -0.327442118288053 -0.0238548725350134 -0.133541982037865 -0.249076403223944 -0.38343362065689 -0.98727373320491 -0.170509274979994 -0.165922346242012 -0.281066828123335 0.252742521995979 -0.201770164832462 -0.297114731192336 -0.167362759627582 -0.167362759627582 -0.170509274979994 0.269041979821753 -0.330997253970981 0.275659347724825 0.275659347724825 0.87663560560802 0.248312913269561 -0.329095064215313 0.172674241652006 0.172674241652006 -0.322847824442798 0.272367325422092 0.278919247601385 0.248312913269561 0.488487855349931 0.241086085922506 1 0.272367325422092 0.272367325422092 0.51142048932822 0.278919247601385 0.87663560560802 0.251970120867452 0.251970120867452 0.202944285444659 0.233630443107557 -0.494018491363949 0.980933151668662 0.980933151668662 0.196747462409806 0.985120968841298 -0.5798359038071 -0.57720427593519 -0.583504514032982 -0.0238548725350134 -0.110207805671543 0.244713725744202 -0.57335192724442 -0.0238548725350134 -1 -0.57208538815205 -0.119865427576864 -0.335284488359167 -0.336274207868071 0.801837742508299 -0.583504514032982 -0.583504514032982 -0.538606798819316 -0.293876216651003 -0.0238548725350134 -0.736876601270058 -1 -1 -1 -0.330997253970981 -0.593700817961557 0.791744397086485 -0.328731157754839 -0.98727373320491 -0.794662769599457 -0.345096981389449 -0.991542157572968 -0.412842627991352 -0.404884272669344 -0.288514454611632 -0.325980177229784 -0.331526649784396 -0.989433209137728 -0.813253707172189 -0.538606798819316 -0.764072809956618 -0.410048327144656 0.48007964925838 0.2406054556071 -0.410048327144656 0.488487855349931 -0.410048327144656 0.251970120867452 0.275659347724825 0.722570656209961 -0.799338899391013 -0.801837742508299 -0.802081098973232 0.87663560560802 0.334346298598744 -0.411380617160539 0.991542157572969 0.989391541816254 -0.325943871465378 0.839908594803117 0.345850018078999 -0.583666016582082 -0.839458833287182 -0.792169552508711 -0.799338899391013 -0.874309453111504 -0.989391541816253 -0.991542157572968 -0.321878275768103 -0.324171836275429 -0.97242468454782 -0.991542157572968 -0.57208538815205 -0.337149250270103 -0.756390897846571 -0.289280614128028 0.202944285444659 0.0312397073171264 -0.329095064215313 -0.792169552508711 -0.792169552508711 -0.365892154140736 -0.801837742508299 -0.876653297001074 -0.575933353479555 -0.991542157572968 -0.596279764924414 -0.0474968286407718 -0.517004614795782 -0.464977629675385 -0.57208538815205 -0.414629450163037 -0.0811395797817803 -0.582241255766208 -0.341472442986257 -0.414037419800624 -0.130545478925706 -0.341472442986257 0.799665214481677 -0.594962726731973 -0.799338899391013 -0.8790344744993 0.510604468788982 -0.410048327144656 -0.410048327144656 0.799665214481677 -0.799338899391013 0.488487855349931 0.837846319390902 0.827107211305625 0.750849869687822 -0.0708148699895354 -0.874837080293833 -0.341472442986257 -0.87663560560802 -0.8790344744993 0.87663560560802 -0.328743557179777 -0.314757682864367 0.0312397073171264 -0.335054618875643 -0.0461979566703263 -0.341472442986257 0.250391412789649 -0.874837080293833 -0.381180198492797 -0.799665214481677 0.251970120867452 -0.170509274979994 -1 -0.170509274979994 -0.318450699898087 -0.583504514032982 -0.839458833287182 -0.375830544059093 -0.328743557179777 0.488487855349931 -0.583504514032982 0.469027305214502 0.801837742508299 0.330614913795287 -0.593700817961557 -0.11600584429734 -0.580964571101893 -0.536065791583638 -0.0280516136688372 0.334346298598744 -0.0461979566703263 -0.165922346242012 0.827107211305625 -0.0943959862449441 0.355187187160015 -0.25343699094875 0.0145030853874279 -0.125220115864973 -0.165922346242012 -0.217013467474326 0.666195141447812 -0.761480730196655 0.171183689913485 -0.989391541816253 -0.130545478925706 -0.447928817966498 -0.517004614795782 -0.328743557179777 -0.328743557179777 -0.328743557179777 -0.328743557179777 -0.165922346242012 -0.130545478925706 -0.991542157572968 0.265682037778892 -0.57208538815205 0.856033568363096 -1 -0.410048327144656 -1 0.510412838323455 0.330614913795287 0.775556868805734 -0.583504514032982 0.205629608699529
-0.0548514376928332 -0.161518092263439 -0.0150100043849181 0.109188968554238 -0.0929182665406129 0.0316280837372241 0.0316280837372241 0.112037522947738 -0.0606951569430726 -0.15266163242491 0.022432033068815 -0.0595427635895067 -0.111469428743115 -0.032322745544435 -0.032322745544435 -0.032322745544435 0.112037522947738 0.976509609015376 -0.159455132109148 0.112037522947738 0.843656076374662 0.109188968554238 0.988057643138521 0.11957448297876 0.15266163242491 0.110452560699147 -0.0285219270319593 0.0347226792420801 -0.0678402737718597 0.0905737638931031 -0.274690615363017 -0.0812680326986203 -0.0201820865015568 -0.120221416758348 0.109515172682401 -0.0799585704109184 -0.117632940342036 -0.0782867727164724 -0.0782867727164724 -0.0812680326986203 0.963178234184251 0.109659142704204 0.939870753500416 0.988057643138521 0.266126955456342 0.858346435029444 0.0995883189765289 0.0563672277624471 0.0563672277624471 0.112037522947738 0.95132489927346 0.976509609015376 0.858346435029444 -0.0396522034809841 0.902467117444515 0.272367325422092 1 1 -0.042814195124698 0.976509609015376 0.266126955456342 0.96533440492995 0.96533440492995 0.0706062202385062 0.829466755528985 0.168302676145352 0.276452799426641 0.276452799426641 0.0672088426401534 0.274107002222415 -0.16255425655976 -0.161863126644251 -0.160485076725209 -0.0285219270319593 -0.036405986299623 -0.0401185743384703 -0.16082907018921 -0.0285219270319593 -0.272367325422093 -0.160485076725209 -0.0354296753382 -0.113419264419962 -0.113743870506744 -0.15266163242491 -0.160485076725209 -0.160485076725209 -0.16813689835302 0.195368148350201 -0.0285219270319593 0.050139559175809 -0.272367325422093 -0.272367325422093 -0.272367325422093 0.109659142704204 -0.163246820700554 -0.132620850571596 0.110452560699147 -0.274690615363017 0.152998497479453 -0.12086827438998 -0.274690615363017 -0.112444842406232 -0.116985415831903 -0.117309203846357 -0.111144051076115 -0.112444842406232 -0.275276110511244 0.0763949974459844 -0.16813689835302 0.0612032140318518 -0.118280273551944 -0.04279858862823 0.954512145470054 -0.118280273551944 -0.0396522034809841 -0.118280273551944 0.96533440492995 0.988057643138521 0.273525258088696 0.152998497479453 0.15266163242491 0.151988727881174 0.266126955456342 0.12022141675835 -0.118603877595305 0.274690615363018 0.274107002222415 -0.118280273551944 -0.147640227657636 -0.0586697036225352 -0.163593647884606 0.148306497282194 0.153335641452379 0.152998497479453 -0.236748845140556 -0.274107002222414 -0.274690615363017 0.112829099508186 0.112037522947738 -0.269504313485563 -0.274690615363017 -0.160485076725209 -0.12086827438998 0.0632155757294682 -0.117632940342036 0.0706062202385062 -0.00654303841673037 0.0995883189765289 0.153335641452379 0.153335641452379 -0.123778933677972 0.15266163242491 -0.266126955456342 -0.161518092263439 -0.274690615363017 -0.163940842371896 -0.0429994119870605 -0.171322020062795 -0.174182643607198 -0.160485076725209 -0.115041395596334 -0.0478148893780747 -0.160141424471474 -0.120221416758348 -0.119250978711357 -0.0578015964835399 -0.120221416758348 -0.152325043490848 -0.163593647884606 0.152998497479453 -0.265570075347333 -0.04279858862823 -0.118280273551944 -0.118280273551944 -0.152325043490848 0.152998497479453 -0.0396522034809841 -0.0702714654207711 -0.14930770763399 -0.12462633670673 -0.0295320169247933 -0.26446136566955 -0.120221416758348 -0.266126955456342 -0.265570075347333 0.266126955456342 -0.118927444779031 -0.115689673746256 -0.00654303841673037 0.106478854851691 -0.032322745544435 -0.120221416758348 0.109188968554238 -0.26446136566955 -0.113419264419962 0.152325043490849 0.96533440492995 -0.0812680326986203 -0.272367325422093 -0.0812680326986203 -0.116661572575123 -0.160485076725209 0.148306497282194 -0.120544853338384 -0.118927444779031 -0.0396522034809841 -0.160485076725209 -0.0560909908404096 -0.15266163242491 0.11957448297876 -0.163246820700554 -0.0315962015445967 -0.159798110555387 -0.17167804845016 -0.0308540810725624 0.12022141675835 -0.032322745544435 -0.0201820865015568 -0.14930770763399 0.0205084076853771 -0.0582296866627178 -0.0690279553877346 0.0140565756196393 -0.0532007123091193 -0.0201820865015568 -0.0591073777165563 -0.0698551920196019 0.0618761131789981 0.0525399027448816 -0.274107002222414 -0.0578015964835399 0.0514257218574204 -0.171322020062795 -0.118927444779031 -0.118927444779031 -0.118927444779031 -0.118927444779031 -0.0201820865015568 -0.0578015964835399 -0.274690615363017 0.925565669587478 -0.160485076725209 -0.142671536183543 -0.272367325422093 -0.118280273551944 -0.272367325422093 -0.0440472578797593 0.11957448297876 -0.0543552337899754 -0.160485076725209 0.0949514732450293
-0.0548514376928332 -0.161518092263439 -0.0150100043849181 0.109188968554238 -0.0929182665406129 0.0316280837372241 0.0316280837372241 0.112037522947738 -0.0606951569430726 -0.15266163242491 0.022432033068815 -0.0595427635895067 -0.111469428743115 -0.032322745544435 -0.032322745544435 -0.032322745544435 0.112037522947738 0.976509609015376 -0.159455132109148 0.112037522947738 0.843656076374662 0.109188968554238 0.988057643138521 0.11957448297876 0.15266163242491 0.110452560699147 -0.0285219270319593 0.0347226792420801 -0.0678402737718597 0.0905737638931031 -0.274690615363017 -0.0812680326986203 -0.0201820865015568 -0.120221416758348 0.109515172682401 -0.0799585704109184 -0.117632940342036 -0.0782867727164724 -0.0782867727164724 -0.0812680326986203 0.963178234184251 0.109659142704204 0.939870753500416 0.988057643138521 0.266126955456342 0.858346435029444 0.0995883189765289 0.0563672277624471 0.0563672277624471 0.112037522947738 0.95132489927346 0.976509609015376 0.858346435029444 -0.0396522034809841 0.902467117444515 0.272367325422092 1 1 -0.042814195124698 0.976509609015376 0.266126955456342 0.96533440492995 0.96533440492995 0.0706062202385062 0.829466755528985 0.168302676145352 0.276452799426641 0.276452799426641 0.0672088426401534 0.274107002222415 -0.16255425655976 -0.161863126644251 -0.160485076725209 -0.0285219270319593 -0.036405986299623 -0.0401185743384703 -0.16082907018921 -0.0285219270319593 -0.272367325422093 -0.160485076725209 -0.0354296753382 -0.113419264419962 -0.113743870506744 -0.15266163242491 -0.160485076725209 -0.160485076725209 -0.16813689835302 0.195368148350201 -0.0285219270319593 0.050139559175809 -0.272367325422093 -0.272367325422093 -0.272367325422093 0.109659142704204 -0.163246820700554 -0.132620850571596 0.110452560699147 -0.274690615363017 0.152998497479453 -0.12086827438998 -0.274690615363017 -0.112444842406232 -0.116985415831903 -0.117309203846357 -0.111144051076115 -0.112444842406232 -0.275276110511244 0.0763949974459844 -0.16813689835302 0.0612032140318518 -0.118280273551944 -0.04279858862823 0.954512145470054 -0.118280273551944 -0.0396522034809841 -0.118280273551944 0.96533440492995 0.988057643138521 0.273525258088696 0.152998497479453 0.15266163242491 0.151988727881174 0.266126955456342 0.12022141675835 -0.118603877595305 0.274690615363018 0.274107002222415 -0.118280273551944 -0.147640227657636 -0.0586697036225352 -0.163593647884606 0.148306497282194 0.153335641452379 0.152998497479453 -0.236748845140556 -0.274107002222414 -0.274690615363017 0.112829099508186 0.112037522947738 -0.269504313485563 -0.274690615363017 -0.160485076725209 -0.12086827438998 0.0632155757294682 -0.117632940342036 0.0706062202385062 -0.00654303841673037 0.0995883189765289 0.153335641452379 0.153335641452379 -0.123778933677972 0.15266163242491 -0.266126955456342 -0.161518092263439 -0.274690615363017 -0.163940842371896 -0.0429994119870605 -0.171322020062795 -0.174182643607198 -0.160485076725209 -0.115041395596334 -0.0478148893780747 -0.160141424471474 -0.120221416758348 -0.119250978711357 -0.0578015964835399 -0.120221416758348 -0.152325043490848 -0.163593647884606 0.152998497479453 -0.265570075347333 -0.04279858862823 -0.118280273551944 -0.118280273551944 -0.152325043490848 0.152998497479453 -0.0396522034809841 -0.0702714654207711 -0.14930770763399 -0.12462633670673 -0.0295320169247933 -0.26446136566955 -0.120221416758348 -0.266126955456342 -0.265570075347333 0.266126955456342 -0.118927444779031 -0.115689673746256 -0.00654303841673037 0.106478854851691 -0.032322745544435 -0.120221416758348 0.109188968554238 -0.26446136566955 -0.113419264419962 0.152325043490849 0.96533440492995 -0.0812680326986203 -0.272367325422093 -0.0812680326986203 -0.116661572575123 -0.160485076725209 0.148306497282194 -0.120544853338384 -0.118927444779031 -0.0396522034809841 -0.160485076725209 -0.0560909908404096 -0.15266163242491 0.11957448297876 -0.163246820700554 -0.0315962015445967 -0.159798110555387 -0.17167804845016 -0.0308540810725624 0.12022141675835 -0.032322745544435 -0.0201820865015568 -0.14930770763399 0.0205084076853771 -0.0582296866627178 -0.0690279553877346 0.0140565756196393 -0.0532007123091193 -0.0201820865015568 -0.0591073777165563 -0.0698551920196019 0.0618761131789981 0.0525399027448816 -0.274107002222414 -0.0578015964835399 0.0514257218574204 -0.171322020062795 -0.118927444779031 -0.118927444779031 -0.118927444779031 -0.118927444779031 -0.0201820865015568 -0.0578015964835399 -0.274690615363017 0.925565669587478 -0.160485076725209 -0.142671536183543 -0.272367325422093 -0.118280273551944 -0.272367325422093 -0.0440472578797593 0.11957448297876 -0.0543552337899754 -0.160485076725209 0.0949514732450293
0.959898409894702 -0.520653945477237 -0.17549156173574 0.165788703612509 -0.324009577645004 0.268023878412401 0.268023878412401 -0.60175967011952 -0.334039958165819 0.607054830793551 -0.183919953926314 0.360179770042951 -0.0329843379698885 -0.0797655466147528 -0.0797655466147528 -0.0797655466147528 -0.607381593409193 -0.0521358014989725 -0.512938637686908 -0.607381593409193 -0.114016744085444 0.165788703612509 -0.0475647279640341 0.0333019742966685 -0.591404530613924 -0.604284677630225 -0.0646937160421876 -0.135666160391252 0.00635401395124366 -0.662988930002387 -0.520328772193686 -0.303602284688041 -0.157585638375426 -0.061246234466334 0.165647806670947 -0.15195470486409 -0.0636209450192963 -0.301165657060619 -0.301165657060619 -0.303602284688041 -0.0503196426415071 -0.6111483332 -0.05343471317708 -0.0475647279640341 0.562142392042022 -0.103848184602931 -0.594871814774182 0.397760848052542 0.397760848052542 -0.60175967011952 -0.0546469046905005 -0.0521358014989725 -0.103848184602931 0.95855471618377 -0.0654217173515307 0.51142048932822 -0.042814195124698 -0.042814195124698 1 -0.0521358014989725 0.562142392042022 -0.0507497609595936 -0.0507497609595936 0.415832760172423 -0.112979049554224 -0.545155455145114 0.516432235935463 0.516432235935463 0.411319312893325 0.517836682797161 -0.524384002449583 -0.521849027349658 -0.516793122754266 -0.0646937160421876 -0.12694907776325 0.257659745847971 -0.51812721277859 -0.0646937160421876 -0.51142048932822 -0.516937780815638 -0.213624542864702 -0.082517941580069 -0.0815920312505196 0.607054830793551 -0.516793122754266 -0.516793122754266 -0.507925215973367 -0.459867908983116 -0.0646937160421876 -0.635260889554191 -0.51142048932822 -0.51142048932822 -0.51142048932822 -0.611148333199999 -0.49571217201379 0.619193621638152 -0.609891136148866 -0.520328772193686 -0.59417529214733 -0.0376599707607548 -0.520829477448849 -0.0330473176055873 -0.0166311141349537 -0.0645403710393974 -0.0894399084705992 -0.0876462183266682 -0.517889676127015 -0.622201145166502 -0.507925215973367 -0.658324292463087 -0.00469803262295372 0.938016216750115 -0.0492762309211024 -0.00469803262295372 0.95855471618377 -0.00469803262295372 -0.0507497609595936 -0.0475647279640341 0.725060677839699 -0.604507737537848 -0.607054830793551 -0.612156666701827 0.562142392042022 0.0354711900854852 -0.00831898440264912 0.520829477448849 0.518345054072909 -0.0335736465411617 0.55706783339646 0.331261856531262 -0.528128082080096 -0.55161123409764 -0.586621199813625 -0.604507737537848 -0.548883025863681 -0.518345054072909 -0.520829477448849 -0.600506017699023 -0.601772484650416 -0.503952143791315 -0.520829477448849 -0.516937780815638 -0.0455201262835662 -0.65088702772587 -0.0636209450192963 0.415832760172423 0.212136470450045 -0.594871814774182 -0.586621199813625 -0.586621199813625 -0.0241986075299131 -0.607054830793551 -0.556803266842106 -0.520653945477237 -0.520829477448849 -0.492458911190458 -0.0303799581006379 -0.520867273973113 -0.572546464353395 -0.516937780815638 -0.33964209042594 0.0136158869749929 -0.515605107537109 -0.0354711900854848 -0.0102088868552485 -0.330599597743479 -0.0354711900854848 0.593965099445667 -0.496645195343608 -0.604507737537848 -0.554854252808326 0.973863556112873 -0.00469803262295372 -0.00469803262295372 0.593965099445667 -0.604507737537848 0.95855471618377 0.64192562501524 0.627418067495779 0.646490764463863 -0.265441928746627 -0.550575112811817 -0.0354711900854848 -0.562142392042021 -0.554854252808326 0.562142392042022 -0.0357010785478172 -0.0531096985593449 0.212136470450045 -0.610631495727718 -0.0797655466147528 -0.0354711900854848 0.165788703612509 -0.550575112811817 -0.0331181648644467 -0.593965099445666 -0.0507497609595936 -0.303602284688041 -0.51142048932822 -0.303602284688041 -0.0445921976423829 -0.516793122754266 -0.55161123409764 0.0110828274977788 -0.0357010785478172 0.95855471618377 -0.516793122754266 0.955821684219677 0.607054830793551 0.0333019742966685 -0.49571217201379 -0.110177172893953 -0.514272071337804 -0.51614021242064 -0.0750227916846761 0.0354711900854852 -0.0797655466147528 -0.157585638375426 0.627418067495779 -0.166732362637888 0.352023449171884 0.0688754969897737 -0.0685365032875472 -0.163416327401516 -0.157585638375426 -0.0807981733487946 0.777981970686794 -0.655771226473595 0.393232481252939 -0.518345054072909 -0.330599597743479 -0.915786186213931 -0.520867273973113 -0.0357010785478172 -0.0357010785478172 -0.0357010785478172 -0.0357010785478172 -0.157585638375426 -0.330599597743479 -0.520829477448849 -0.0622062588802602 -0.516937780815638 0.56479640137554 -0.51142048932822 -0.00469803262295372 -0.51142048932822 0.973772524118619 0.0333019742966685 0.689083121761693 -0.516793122754266 0.118541768124926
-0.063994584655089 -0.165403484791409 -0.0198626047923033 0.0805418684537879 -0.0951534584839412 0.0280366107754311 0.0280366107754311 0.122332426467134 -0.0604163547162707 -0.156333978708965 0.0166145900103461 -0.0609750923491129 -0.114150877486512 -0.0331002841610813 -0.0331002841610813 -0.0331002841610813 0.122332426467134 1 -0.163290899175001 0.122332426467134 0.851051784626811 0.0805418684537879 0.988312388246435 0.122450902556225 0.156333978708966 0.120738536929601 -0.0292080351986704 0.0284073596151886 -0.0694722029824844 0.0993200074114996 -0.281298425358036 -0.0891603501404674 -0.0243541183267498 -0.0807946734542579 0.0811430359806281 -0.0818820108606436 -0.120462655212013 -0.0872049357488462 -0.0872049357488462 -0.0891603501404674 0.96458735686198 0.119940705353125 0.964756684521962 0.988312388246435 0.272528762645439 0.890268116685996 0.110059020157537 0.0554193685919544 0.0554193685919544 0.122332426467134 0.976509609015376 1 0.890268116685996 -0.0485029063120973 0.928788665161745 0.278919247601385 0.976509609015376 0.976509609015376 -0.0521358014989725 1 0.272528762645439 0.965493856768942 0.965493856768942 0.0707057485440561 0.837627539571768 0.1745171954646 0.283102999575591 0.283102999575591 0.0670558810535763 0.280700773132994 -0.166464574499852 -0.165756819134079 -0.164345619585891 -0.0292080351986704 -0.0372817491640808 -0.0410836452279504 -0.164697887972015 -0.0292080351986704 -0.278919247601386 -0.164345619585891 -0.0412510273348192 -0.11614761736377 -0.116480032000334 -0.156333978708965 -0.164345619585891 -0.164345619585891 -0.172181509327444 0.207550951789573 -0.0292080351986704 0.0453357140064786 -0.278919247601386 -0.278919247601386 -0.278919247601386 0.119940705353125 -0.167173798591863 -0.134222425495172 0.120738536929601 -0.281298425358036 0.156678947208438 -0.123775816719156 -0.281298425358036 -0.115149755177126 -0.11979955419984 -0.0805596780954061 -0.11381767270901 -0.115149755177126 -0.281898004863268 0.0744458387855545 -0.172181509327444 0.0576595712276532 -0.121125560322145 -0.051610527094849 0.954625334955915 -0.121125560322145 -0.0485029063120973 -0.121125560322145 0.965493856768942 0.988312388246435 0.264607497886131 0.156678947208438 0.156333978708966 0.155644887134725 0.272528762645439 0.123113398627557 -0.121456948810666 0.281298425358036 0.280700773132994 -0.121125560322145 -0.151191781723996 -0.0600810305202157 -0.167528968864484 0.151874078773001 0.157024201335805 0.156678947208438 -0.244523908959211 -0.280700773132995 -0.281298425358036 0.123128520129377 0.122332426467134 -0.275987364586516 -0.281298425358036 -0.164345619585891 -0.123775816719156 0.0598978743847781 -0.081282720749339 0.0707057485440561 -0.0178986944988337 0.110059020157537 0.157024201335805 0.157024201335805 -0.126756493264598 0.156333978708966 -0.272528762645439 -0.165403484791409 -0.281298425358036 -0.167884515275994 -0.0440337827606437 -0.175443250615364 -0.178372687784227 -0.164345619585891 -0.117808769656995 -0.0489650986909294 -0.163993700618007 -0.123113398627557 -0.122119616243818 -0.0573305613019917 -0.123113398627557 -0.15598929297218 -0.167528968864484 0.156678947208438 -0.27195848652745 -0.051610527094849 -0.121125560322145 -0.121125560322145 -0.15598929297218 0.156678947208438 -0.0485029063120973 -0.0676582963874051 -0.152899373703592 -0.125703629875774 -0.0257873134101664 -0.270823106324789 -0.123113398627557 -0.272528762645439 -0.27195848652745 0.272528762645439 -0.121788299552881 -0.118472642438109 -0.0178986944988337 0.116743055778079 -0.0331002841610813 -0.123113398627557 0.0805418684537879 -0.270823106324789 -0.11614761736377 0.15598929297218 0.965493856768942 -0.0891603501404674 -0.278919247601386 -0.0891603501404674 -0.119467920743509 -0.164345619585891 0.151874078773001 -0.123444615624348 -0.121788299552881 -0.0485029063120973 -0.164345619585891 -0.0652157247281655 -0.156333978708965 0.122450902556225 -0.167173798591863 -0.0323562628087797 -0.163642128126638 -0.175807843430507 -0.0315962902850206 0.123113398627557 -0.0331002841610813 -0.0243541183267498 -0.152899373703592 0.0152909790538541 -0.0596304287486043 -0.070688454829787 0.00817069174204308 -0.0554567495094714 -0.0243541183267498 -0.0605292330673085 -0.0731038431665404 0.0584081723806583 0.0513194379367635 -0.280700773132995 -0.0573305613019917 0.0601306190761833 -0.175443250615364 -0.121788299552881 -0.121788299552881 -0.121788299552881 -0.121788299552881 -0.0243541183267498 -0.0573305613019917 -0.281298425358036 0.952541067221678 -0.164345619585891 -0.146103566074891 -0.278919247601386 -0.121125560322145 -0.278919247601386 -0.0528437358867027 0.122450902556225 -0.0570504614342531 -0.164345619585891 0.0735287966708167
0.534868070501718 -0.606921204154143 -0.189108314732174 0.310205550180065 -0.211383011300423 0.105373560815183 0.10928531587417 -0.357147340532853 -0.165235947249059 0.909864245593113 -0.198190683293356 0.342693050127491 -0.35693591462653 0.00272598435794767 0.00272598435794767 0.00272598435794767 -0.365203849889285 0.272528762645439 -0.59916941459659 -0.365203849889285 0.231936089811538 0.310205550180065 0.26934355227596 0.449313684792729 -0.900844369367235 -0.354650013858709 -0.0123519273760546 -0.0708738194354336 -0.254916957418052 -0.419662249918405 -0.881194983163548 -0.211979426166548 -0.169813033768799 -0.3391084430281 0.312185775212957 -0.300452730441419 -0.402173722504955 -0.208827275214766 -0.216872019544526 -0.211979426166548 0.26287779882903 -0.37078823643667 0.26934355227596 0.26934355227596 1 0.242623668263119 -0.361908150465566 0.193902393031769 0.193902393031769 -0.357147340532853 0.266126955456342 0.272528762645439 0.242623668263119 0.536877261895481 0.251290871850037 0.87663560560802 0.266126955456342 0.266126955456342 0.562142392042022 0.272528762645439 1 0.261026812647728 0.261026812647728 0.209610374892926 0.228277596917238 -0.505968713519891 0.879090055044346 0.879090055044346 0.205595074925436 0.878916698102826 -0.610814700378696 -0.608217707096584 -0.603039539718988 -0.0123519273760546 -0.109313166018913 0.239106943866184 -0.604332131307133 -0.0123519273760546 -0.87663560560802 -0.603039539718988 -0.173819466516219 -0.426184804261848 -0.427404545742844 0.909864245593113 -0.603039539718988 -0.603039539718988 -0.531768163856388 -0.34404133453121 -0.0123519273760546 -0.828897294509486 -0.87663560560802 -0.87663560560802 -0.87663560560802 -0.37078823643667 -0.574261978281935 0.899162452576224 -0.368580595957002 -0.881194983163548 -0.898349707224946 -0.454175241973224 -0.885682294553746 -0.361367327051268 -0.398330742105712 -0.400716787513779 -0.417635451040764 -0.414173102844417 -0.883493704878228 -0.92395376378509 -0.531768163856388 -0.847651731411002 -0.387877689550833 0.517198431007785 0.24984887174381 -0.387877689550833 0.536877261895481 -0.387877689550833 0.261026812647728 0.26934355227596 0.746505980213549 -0.911871963340195 -0.909864245593113 -0.905853730473378 0.995804343059461 0.451744606449954 -0.381519854712513 0.885682294553746 0.88340796814336 -0.444450556874724 0.823570562127345 0.312469408107058 -0.614720322502027 -0.818218676759728 -0.895865805787029 -0.911871963340195 -0.989493351086052 -0.88340796814336 -0.885682294553746 -0.356009058470074 -0.352390107751395 -0.865429588916343 -0.885682294553746 -0.603039539718988 -0.454175241973224 -0.844572695768558 -0.401881182557687 0.209610374892926 0.0120968635613468 -0.361908150465566 -0.895865805787029 -0.895865805787029 -0.347002569793348 -0.909864245593113 -0.991600216921941 -0.606921204154143 -0.885682294553746 -0.571373831391957 -0.161574808960363 -0.499648887506847 -0.489073516460174 -0.603039539718988 -0.402870542004499 -0.179669471272038 -0.601748230264278 -0.451744606449954 -0.376928154000796 -0.164962632353483 -0.451744606449954 0.898823238883943 -0.569838450180818 -0.911871963340195 -0.993709587960566 0.557029988269333 -0.387877689550833 -0.387877689550833 0.898823238883943 -0.911871963340195 0.536877261895481 0.903850899781161 0.889874833707528 0.836424461318923 -0.106144537903076 -0.989538975689305 -0.451744606449954 -1 -0.993709587960566 1 -0.446882370765859 -0.434716105882156 0.0120968635613468 -0.369652654457525 0.00272598435794767 -0.451744606449954 0.310205550180065 -0.989538975689305 -0.365772315867106 -0.898823238883943 0.261026812647728 -0.211979426166548 -0.87663560560802 -0.211979426166548 -0.438368117859681 -0.603039539718988 -0.818218676759728 -0.347111912316468 -0.446882370765859 0.536877261895481 -0.603039539718988 0.52996511714954 0.909864245593113 0.449313684792729 -0.574261978281935 -0.118726047462645 -0.600458192148828 -0.541655653171224 0.00993535541147807 0.451744606449954 0.00272598435794767 -0.169813033768799 0.889874833707528 -0.103541531622565 0.335243592972196 -0.259379795892408 -0.015243965477433 -0.118291986637799 -0.169813033768799 -0.22210218282925 0.694433575178619 -0.845053535902881 0.195112287654215 -0.88340796814336 -0.164962632353483 -0.512730892318138 -0.499648887506847 -0.446882370765859 -0.446882370765859 -0.446882370765859 -0.446882370765859 -0.169813033768799 -0.164962632353483 -0.885682294553746 0.25959483841889 -0.603039539718988 0.792354664043687 -0.87663560560802 -0.387877689550833 -0.87663560560802 0.556705695724357 0.449313684792729 0.802971071200239 -0.603039539718988 0.264268249250695
-0.0470919136610452 -0.167318280005943 -0.0222274658532117 0.077981394850198 -0.0470092782385879 0.0198493196310511 0.0198493196310511 0.0946851196848907 -0.054930895002969 -0.158143780689126 0.0137896760046423 -0.0616809711592404 -0.115472346343238 0.0307391085201135 0.0307391085201135 0.0307391085201135 0.0946851196848907 0.965493856768942 -0.165181238019504 0.0946851196848907 0.814250422527793 0.077981394850198 0.977002112815613 0.123868456742134 0.158143780689127 0.0929916702542295 -0.0295461623312054 0.0253430892140495 -0.0702764486849327 0.0729141935757876 -0.254600796436268 -0.0767919246588554 -0.0263887079921806 -0.07745318902933 0.0786507825005029 -0.0819082395591395 -0.121857192431231 -0.0736721010829397 -0.0736721010829397 -0.0767919246588554 0.929650717889451 0.0921440123331659 0.930297538188732 0.977002112815613 0.261026812647728 0.854207205449415 0.0831890943621118 0.0495080094412362 0.0495080094412362 0.0946851196848907 0.941724572166512 0.965493856768942 0.854207205449415 -0.0468850201919215 0.941722214337856 0.251970120867452 0.96533440492995 0.96533440492995 -0.0507497609595936 0.965493856768942 0.261026812647728 0.999999999999997 0.999999999999997 0.0369896855236868 0.800550658380258 0.151556057525151 0.256587644916452 0.256587644916452 0.0330601896560195 0.253941188692585 -0.168391653430768 -0.167675704727417 -0.166248168412534 -0.0295461623312054 -0.0377133417328728 -0.0415592504872772 -0.166604514837405 -0.0295461623312054 -0.251970120867452 -0.166248168412534 -0.0233831305005769 -0.117492201501088 -0.117828464339253 -0.158143780689126 -0.166248168412534 -0.166248168412534 -0.174174770415668 0.183905856156633 -0.0295461623312054 0.050357621685962 -0.251970120867452 -0.251970120867452 -0.251970120867452 0.0921440123331659 -0.169109087863083 -0.137078148635582 0.0929916702542295 -0.254600796436268 0.158492742720131 -0.0912380639157311 -0.254600796436268 -0.116482787552145 -0.121186415023084 -0.0773552656499011 -0.115135284217058 -0.116482787552145 -0.255261728852255 0.0787882292954176 -0.174174770415668 0.062508392712611 -0.122527771669475 -0.0501410226876513 0.988789108308349 -0.122527771669475 -0.0468850201919215 -0.122527771669475 0.999999999999997 0.977002112815613 0.252113509937315 0.158492742720131 0.158143780689127 0.157446711838891 0.261026812647728 0.0899358469863067 -0.122862996480386 0.254600796436269 0.253941188692585 -0.122527771669475 -0.152942055005643 -0.0607765592139999 -0.169468369768171 0.15363225067375 0.13930860413207 0.158492742720131 -0.233118503807767 -0.253941188692584 -0.254600796436268 0.0955309343507173 0.0946851196848907 -0.248709705788263 -0.254600796436268 -0.166248168412534 -0.12520870878807 0.0647135289676736 -0.0781580310830607 0.0369896855236868 -0.0152377683413682 0.0831890943621118 0.13930860413207 0.13930860413207 -0.128223891167491 0.158143780689127 -0.260747100853105 -0.167318280005943 -0.254600796436268 -0.169828032166524 -0.0445435403187365 -0.177474271286569 -0.180437621116216 -0.166248168412534 -0.11917258414164 -0.0495319436807488 -0.165892175450945 -0.124538622206337 -0.0741309808053941 -0.0515911721236147 -0.124538622206337 -0.157795104694214 -0.169468369768171 0.158492742720131 -0.260423840040928 -0.0501410226876513 -0.122527771669475 -0.122527771669475 -0.157795104694214 0.158492742720131 -0.0468850201919215 -0.0720934188307127 -0.154669414942093 -0.128382410903204 -0.0174445732310401 -0.273958292917924 -0.124538622206337 -0.261026812647728 -0.260423840040928 0.261026812647728 -0.123198183108019 -0.11984414225312 -0.0152377683413682 0.0887469004041552 0.0307391085201135 -0.124538622206337 0.077981394850198 -0.273958292917924 -0.117492201501088 0.157795104694215 0.999999999999997 -0.0767919246588554 -0.251970120867452 -0.0767919246588554 -0.12085094240849 -0.166248168412534 0.15363225067375 -0.124873673540239 -0.123198183108019 -0.0468850201919215 -0.166248168412534 -0.0484024380408157 -0.158143780689126 0.123868456742134 -0.169109087863083 -0.0327308354319881 -0.165536532976863 -0.177843084814343 -0.0319620650781656 0.0899358469863067 0.0307391085201135 -0.0263887079921806 -0.154669414942093 0.012757994447017 -0.0603207410461475 -0.0715067804847823 0.00531007009558932 -0.0560987451645709 -0.0263887079921806 -0.0612299503826811 -0.0779022384287798 0.0632459476915765 0.0450705620661259 -0.253941188692584 -0.0515911721236147 0.0433316272671237 -0.177474271286569 -0.123198183108019 -0.123198183108019 -0.123198183108019 -0.123198183108019 -0.0263887079921806 -0.0515911721236147 -0.254600796436268 0.917440231397989 -0.166248168412534 -0.147794935573539 -0.251970120867452 -0.122527771669475 -0.251970120867452 -0.0514326836558833 0.123868456742134 -0.0616288381393791 -0.166248168412534 0.0713666788889626
-0.0470919136610452 -0.167318280005943 -0.0222274658532117 0.077981394850198 -0.0470092782385879 0.0198493196310511 0.0198493196310511 0.0946851196848907 -0.054930895002969 -0.158143780689126 0.0137896760046423 -0.0616809711592404 -0.115472346343238 0.0307391085201135 0.0307391085201135 0.0307391085201135 0.0946851196848907 0.965493856768942 -0.165181238019504 0.0946851196848907 0.814250422527793 0.077981394850198 0.977002112815613 0.123868456742134 0.158143780689127 0.0929916702542295 -0.0295461623312054 0.0253430892140495 -0.0702764486849327 0.0729141935757876 -0.254600796436268 -0.0767919246588554 -0.0263887079921806 -0.07745318902933 0.0786507825005029 -0.0819082395591395 -0.121857192431231 -0.0736721010829397 -0.0736721010829397 -0.0767919246588554 0.929650717889451 0.0921440123331659 0.930297538188732 0.977002112815613 0.261026812647728 0.854207205449415 0.0831890943621118 0.0495080094412362 0.0495080094412362 0.0946851196848907 0.941724572166512 0.965493856768942 0.854207205449415 -0.0468850201919215 0.941722214337856 0.251970120867452 0.96533440492995 0.96533440492995 -0.0507497609595936 0.965493856768942 0.261026812647728 0.999999999999997 0.999999999999997 0.0369896855236868 0.800550658380258 0.151556057525151 0.256587644916452 0.256587644916452 0.0330601896560195 0.253941188692585 -0.168391653430768 -0.167675704727417 -0.166248168412534 -0.0295461623312054 -0.0377133417328728 -0.0415592504872772 -0.166604514837405 -0.0295461623312054 -0.251970120867452 -0.166248168412534 -0.0233831305005769 -0.117492201501088 -0.117828464339253 -0.158143780689126 -0.166248168412534 -0.166248168412534 -0.174174770415668 0.183905856156633 -0.0295461623312054 0.050357621685962 -0.251970120867452 -0.251970120867452 -0.251970120867452 0.0921440123331659 -0.169109087863083 -0.137078148635582 0.0929916702542295 -0.254600796436268 0.158492742720131 -0.0912380639157311 -0.254600796436268 -0.116482787552145 -0.121186415023084 -0.0773552656499011 -0.115135284217058 -0.116482787552145 -0.255261728852255 0.0787882292954176 -0.174174770415668 0.062508392712611 -0.122527771669475 -0.0501410226876513 0.988789108308349 -0.122527771669475 -0.0468850201919215 -0.122527771669475 0.999999999999997 0.977002112815613 0.252113509937315 0.158492742720131 0.158143780689127 0.157446711838891 0.261026812647728 0.0899358469863067 -0.122862996480386 0.254600796436269 0.253941188692585 -0.122527771669475 -0.152942055005643 -0.0607765592139999 -0.169468369768171 0.15363225067375 0.13930860413207 0.158492742720131 -0.233118503807767 -0.253941188692584 -0.254600796436268 0.0955309343507173 0.0946851196848907 -0.248709705788263 -0.254600796436268 -0.166248168412534 -0.12520870878807 0.0647135289676736 -0.0781580310830607 0.0369896855236868 -0.0152377683413682 0.0831890943621118 0.13930860413207 0.13930860413207 -0.128223891167491 0.158143780689127 -0.260747100853105 -0.167318280005943 -0.254600796436268 -0.169828032166524 -0.0445435403187365 -0.177474271286569 -0.180437621116216 -0.166248168412534 -0.11917258414164 -0.0495319436807488 -0.165892175450945 -0.124538622206337 -0.0741309808053941 -0.0515911721236147 -0.124538622206337 -0.157795104694214 -0.169468369768171 0.158492742720131 -0.260423840040928 -0.0501410226876513 -0.122527771669475 -0.122527771669475 -0.157795104694214 0.158492742720131 -0.0468850201919215 -0.0720934188307127 -0.154669414942093 -0.128382410903204 -0.0174445732310401 -0.273958292917924 -0.124538622206337 -0.261026812647728 -0.260423840040928 0.261026812647728 -0.123198183108019 -0.11984414225312 -0.0152377683413682 0.0887469004041552 0.0307391085201135 -0.124538622206337 0.077981394850198 -0.273958292917924 -0.117492201501088 0.157795104694215 0.999999999999997 -0.0767919246588554 -0.251970120867452 -0.0767919246588554 -0.12085094240849 -0.166248168412534 0.15363225067375 -0.124873673540239 -0.123198183108019 -0.0468850201919215 -0.166248168412534 -0.0484024380408157 -0.158143780689126 0.123868456742134 -0.169109087863083 -0.0327308354319881 -0.165536532976863 -0.177843084814343 -0.0319620650781656 0.0899358469863067 0.0307391085201135 -0.0263887079921806 -0.154669414942093 0.012757994447017 -0.0603207410461475 -0.0715067804847823 0.00531007009558932 -0.0560987451645709 -0.0263887079921806 -0.0612299503826811 -0.0779022384287798 0.0632459476915765 0.0450705620661259 -0.253941188692584 -0.0515911721236147 0.0433316272671237 -0.177474271286569 -0.123198183108019 -0.123198183108019 -0.123198183108019 -0.123198183108019 -0.0263887079921806 -0.0515911721236147 -0.254600796436268 0.917440231397989 -0.166248168412534 -0.147794935573539 -0.251970120867452 -0.122527771669475 -0.251970120867452 -0.0514326836558833 0.123868456742134 -0.0616288381393791 -0.166248168412534 0.0713666788889626
0.316703105843804 0.217733863245491 0.134406190983925 0.597079982877141 -0.77918242302664 0.741157369195627 0.747880508773242 0.465183884834338 -0.880340372700846 0.181874726909284 -0.327154808026963 0.159018909730199 -0.422133327529303 -0.132100363835937 -0.132100363835937 -0.132100363835937 0.457666911726115 0.0707057485440561 0.216491627380759 0.457666911726115 0.0610784466719152 0.597079982877141 0.0663026882992119 0.439011122742736 -0.179093777977492 0.459466383242196 -0.0842391348736075 -0.302584298516313 -0.292140100943591 0.308733954532626 -0.233895256872145 -0.730106700977947 -0.378963981361362 -0.495884605570402 0.600658309691704 -0.38220204367592 -0.463650629337949 -0.724247067344436 -0.724247067344436 -0.730106700977947 0.0663273489875086 0.468068770823741 0.0663026882992119 0.0663026882992119 0.209610374892926 0.0681316588063227 0.448872065559659 0.933834661683112 0.933834661683112 0.465183884834338 0.0616464113220326 0.0707057485440561 0.0681316588063227 0.402325722591652 0.021574309444923 0.202944285444659 0.0706062202385062 0.0706062202385062 0.415832760172423 0.0707057485440561 0.209610374892926 0.0369896855236868 0.0369896855236868 1 0.0728986195591111 0.227859352854762 0.236427885459855 0.236427885459855 0.989146003606772 0.235771640508986 0.210676613665511 0.219695103209607 0.211777969941046 -0.0842391348736075 -0.305288784151137 0.107143363301287 0.224344998827334 -0.0842391348736075 -0.202944285444659 0.22239998663905 -0.50319398170264 -0.462123208347652 -0.466050175244212 0.181874726909284 0.211777969941046 0.211777969941046 0.284929689804927 0.352205504303601 -0.0842391348736075 -0.184778168070092 -0.202944285444659 -0.202944285444659 -0.202944285444659 0.468068770823741 0.225138831388855 0.18735110359091 0.467105903633502 -0.233895256872145 -0.181096627740387 -0.442265223792246 -0.225870253718843 -0.427127509122122 -0.424214737519404 -0.466414421803504 -0.474753002509483 -0.470973710489225 -0.223963841879663 -0.190260731982838 0.284929689804927 -0.184117964643459 -0.41466086347028 0.37924332455886 0.0417233662936213 -0.41466086347028 0.402325722591652 -0.41466086347028 0.0369896855236868 0.0663026882992119 0.28422610391615 -0.181096627740387 -0.181874726909284 -0.190872559384669 0.212060991031406 0.447691187549682 -0.412765570818976 0.225870253718843 0.227765798018984 -0.435820151657148 0.136191801088599 0.156687257053913 0.219934116132105 -0.133593076952284 -0.165352098508455 -0.181096627740387 -0.207617157444993 -0.227765798018984 -0.225870253718843 0.464224716226919 0.45753372243352 -0.238455791375516 -0.225870253718843 0.22239998663905 -0.422215064429969 -0.179522873592165 -0.463650629337949 1 0.510148527889154 0.448872065559659 -0.165352098508455 -0.165352098508455 -0.430658238623914 -0.181874726909284 -0.209610374892926 0.217733863245491 -0.225870253718843 0.226715422934919 -0.192388604385689 0.229994821805894 0.295723636337181 0.211777969941046 0.274212631284281 -0.150290761178467 0.209768010561584 -0.433533413515883 -0.415752406840915 -0.877051494812191 -0.433533413515883 0.179895450661543 0.22475908647086 -0.181096627740387 -0.211592899080021 0.40680950765926 -0.41466086347028 -0.41466086347028 0.179895450661543 -0.181096627740387 0.402325722591652 0.233450549728307 0.225494499147819 0.188558712512165 -0.741756744946077 -0.197979273525654 -0.433533413515883 -0.209610374892926 -0.211592899080021 0.209610374892926 -0.43780025369331 -0.444787835659644 0.510148527889154 0.464385527121239 -0.132100363835937 -0.433533413515883 0.597079982877141 -0.197979273525654 -0.433779762096691 -0.179895450661543 0.0369896855236868 -0.730106700977947 -0.202944285444659 -0.730106700977947 -0.443065395485891 0.211777969941046 -0.133593076952284 -0.379452950596435 -0.43780025369331 0.402325722591652 0.211777969941046 0.310615908774917 0.181874726909284 0.439011122742736 0.225138831388855 0.0647397995292648 0.218473493098298 0.257639756527862 -0.111180575333767 0.447691187549682 -0.132100363835937 -0.378963981361362 0.225494499147819 -0.400960142170507 0.155512118162212 -0.254725093051813 -0.372192184588921 -0.370646026868237 -0.378963981361362 -0.304692089838104 0.282363076157131 -0.18612756724667 0.92845717986758 -0.227765798018984 -0.877051494812191 -0.304395215880837 0.229994821805894 -0.43780025369331 -0.43780025369331 -0.43780025369331 -0.43780025369331 -0.378963981361362 -0.877051494812191 -0.225870253718843 0.0515258854071515 0.22239998663905 0.176294079549145 -0.202944285444659 -0.41466086347028 -0.202944285444659 0.408608079182738 0.439011122742736 0.237966016595163 0.211777969941046 0.495835650505349
-0.119815804454332 -0.138546514002424 -0.0120509848793586 0.0936597922171853 -0.0680955176956374 0.0290231292032502 0.0290231292032502 0.20059823208238 -0.0501545927641648 -0.130949645937456 0.0332246590894693 -0.0510744165795494 -0.0806228671285758 -0.0277257095809762 -0.0277257095809762 -0.0277257095809762 0.20059823208238 0.837627539571768 -0.136776954110418 0.20059823208238 0.984226288813988 0.0936597922171853 0.819505867067294 0.102568248226513 0.130949645937456 0.199597100370075 -0.024465454659185 0.0239879641410174 -0.0581918304528493 0.180436574428692 -0.235623307918064 -0.046723569072802 0.00604394628099462 -0.103123173180719 0.0939396026345625 -0.0633949803900974 -0.100902837495521 -0.0442068492664399 -0.0442068492664399 -0.046723569072802 0.868379140171148 0.199097639735215 0.847533178308093 0.819505867067294 0.228277596917238 0.940871097001448 0.18248775181329 0.0501550811088862 0.0501550811088862 0.20059823208238 0.857777058042824 0.837627539571768 0.940871097001448 -0.109421742109674 0.857777058042831 0.233630443107557 0.829466755528985 0.829466755528985 -0.112979049554224 0.837627539571768 0.228277596917238 0.800550658380258 0.800550658380258 0.0728986195591111 1 0.219893158431714 0.23713486897989 0.23713486897989 0.0670582935264724 0.235122697955284 -0.139435311964172 -0.138842476578522 -0.137660416973127 -0.024465454659185 -0.0312282198232441 -0.0344127926689298 -0.137955486674666 -0.024465454659185 -0.233630443107558 -0.137660416973127 -0.0231860711790812 -0.0972884429595378 -0.0975668826136817 -0.130949645937456 -0.137660416973127 -0.137660416973127 -0.144223974017701 0.257116732414985 -0.024465454659185 0.124080273240138 -0.233630443107558 -0.233630443107558 -0.233630443107558 0.199097639735215 -0.140029377595367 -0.133268120479461 0.199597100370075 -0.235623307918064 0.131238601052899 -0.103678032816953 -0.235623307918064 -0.0848495309497097 -0.083951666938804 -0.100625143756677 -0.0953368171510319 -0.0964526061113074 -0.23612553222381 0.132977440114011 -0.144223974017701 0.128646330304019 -0.0898924463713657 -0.111184533057769 0.791521907891517 -0.0898924463713657 -0.109421742109674 -0.0898924463713657 0.800550658380258 0.819505867067294 0.234623691183728 0.131238601052899 0.130949645937456 0.130372443857585 0.228277596917238 0.103123173180718 -0.0913971116853019 0.235623307918065 0.235122697955284 -0.10145810507189 -0.126642400128942 -0.0503255257695846 -0.140326877996953 0.127213910927358 0.131527795418132 0.131238601052899 -0.228756732971565 -0.235122697955283 -0.235623307918064 0.201099932538968 0.20059823208238 -0.2311746171515 -0.235623307918064 -0.137660416973127 -0.103678032816953 0.12950837515962 -0.100902837495521 0.0728986195591111 -0.00245008462062192 0.18248775181329 0.131527795418132 0.131527795418132 -0.09436251070618 0.130949645937456 -0.228277596917238 -0.138546514002424 -0.235623307918064 -0.140624693462829 -0.0368839091118368 -0.146956098347421 -0.149409875595506 -0.137660416973127 -0.098679869867766 -0.0410145151413727 -0.13736563995393 -0.103123173180719 -0.0944310486036019 -0.04592219678562 -0.103123173180719 -0.130660927671827 -0.140326877996953 0.131238601052899 -0.22779991793565 -0.111184533057769 -0.0898924463713657 -0.0898924463713657 -0.130660927671827 0.131238601052899 -0.109421742109674 -0.130084192097733 -0.128072726197404 -0.125786635210208 -0.0264752473563417 -0.226848892210016 -0.103123173180719 -0.228277596917238 -0.22779991793565 0.228277596917238 -0.102013233703109 -0.0992359479919994 -0.00245008462062192 0.197106820282102 -0.0277257095809762 -0.103123173180719 0.0936597922171853 -0.226848892210016 -0.0891301835124017 0.130660927671827 0.800550658380258 -0.046723569072802 -0.233630443107558 -0.046723569072802 -0.100069620510141 -0.137660416973127 0.127213910927358 -0.0788590400938628 -0.102013233703109 -0.109421742109674 -0.137660416973127 -0.120527892538677 -0.130949645937456 0.102568248226513 -0.140029377595367 -0.0271024968062596 -0.137071153153005 -0.147261491330115 -0.0264659228910394 0.103123173180718 -0.0277257095809762 0.00604394628099462 -0.128072726197404 0.0253745290220155 -0.0499480893163035 -0.0592105964952038 0.0257847057191341 -0.0247679779292486 0.00604394628099462 -0.0406077704461625 -0.128933457705439 0.128933457705438 0.0446954009177149 -0.235122697955283 -0.04592219678562 0.116070077599525 -0.146956098347421 -0.102013233703109 -0.102013233703109 -0.102013233703109 -0.102013233703109 0.00604394628099462 -0.04592219678562 -0.235623307918064 0.879361077853486 -0.137660416973127 -0.122380370573972 -0.233630443107558 -0.0898924463713657 -0.233630443107558 -0.111886712041047 0.102568248226513 -0.125786635210208 -0.137660416973127 0.0814471953769504
-0.567376290423742 0.927291542478143 0.274981400439041 0.409462249841924 -0.313129341231434 0.0845222616283782 0.0893033572762518 0.693085583341635 -0.204919567224504 -0.595514871273819 0.302807915027495 -0.218073416136121 -0.411062160388141 -0.0189899829482066 -0.0189899829482066 -0.0189899829482066 0.702934474665815 0.1745171954646 0.911050434525977 0.702934474665815 0.223417278049635 0.409462249841924 0.171414166367568 0.466445836505481 0.589837725986334 0.688413479536033 0.0201727670678606 0.231776576933369 -0.264636839399065 0.603893046121588 0.481123263471029 -0.285895395630531 -0.176287937061965 -0.461695663041308 0.410716944336542 -0.311908873298067 -0.458872109597058 -0.283653372011905 -0.282833997678021 -0.285895395630531 0.17871309128793 0.710273113107739 0.185041512167642 0.171414166367568 -0.505968713519891 0.2337123109983 0.685988096549905 0.191995295727118 0.191995295727118 0.693085583341635 0.181883905052872 0.1745171954646 0.2337123109983 -0.535307463041009 0.14989339376811 -0.494018491363949 0.168302676145352 0.168302676145352 -0.545155455145114 0.1745171954646 -0.505968713519891 0.151556057525151 0.151556057525151 0.227859352854762 0.219893158431714 1 -0.475689426733757 -0.475689426733757 0.228470423563984 -0.476710188539728 0.920206084888922 0.924923762052602 0.916985180735647 0.0201727670678606 -0.142015422607778 -0.156497786990548 0.923335797749734 0.0201727670678606 0.494018491363949 0.921360896824604 -0.161684082245619 -0.427213011212073 -0.428564078006484 -0.595514871273819 0.916985180735647 0.916985180735647 0.843412646223355 0.582717098996652 0.0201727670678606 0.546216550545671 0.494018491363949 0.494018491363949 0.494018491363949 0.710273113107739 0.889171238119666 -0.58910982641865 0.707823783904103 0.481123263471029 0.591168462028327 -0.457257965115042 0.487312886317725 -0.415126915471806 -0.433492212080913 -0.450155799299833 -0.43355972432693 -0.438633956596064 0.485528851116291 0.604736596001486 0.843412646223355 0.561711154405047 -0.439042040821104 -0.53641350873297 0.15452844385129 -0.439042040821104 -0.535307463041009 -0.439042040821104 0.151556057525151 0.171414166367568 -0.429126647566446 0.596828941786535 0.595514871273819 0.592889950680623 -0.49994311230726 0.468969448236574 -0.440424024575165 -0.487312886317725 -0.482926693202932 -0.461397279458318 -0.56424634148088 -0.199349487231837 0.913173437953182 0.56685461621291 0.592500105294264 0.596828941786535 0.49894210383273 0.482926693202933 0.487312886317725 0.695424789352827 0.693085583341635 0.453942284050775 0.487312886317725 0.921360896824604 -0.449924551199268 0.559971321168874 -0.451458482329865 0.227859352854762 -0.0976308568464134 0.685988096549905 0.592500105294264 0.592500105294264 -0.461543557040532 0.595514871273819 0.505968713519891 0.927291542478143 0.487312886317725 0.884478936254445 -0.167735592025194 0.841031664397282 0.763610487230088 0.921360896824604 0.60184175463593 -0.165713013095604 0.915005616780992 -0.454592872536589 -0.443181858678897 -0.198244532579926 -0.454592872536589 -0.588507883536888 0.882377558806648 0.596828941786535 0.502135723875768 -0.542797973843421 -0.439042040821104 -0.439042040821104 -0.588507883536888 0.596828941786535 -0.535307463041009 -0.591579078792168 -0.582431609563581 -0.548349237997972 -0.0978465966357333 0.505716805743292 -0.454592872536589 0.505968713519891 0.502135723875768 -0.505968713519891 -0.463921817443844 -0.451291657729381 -0.0976308568464134 0.70123954730635 -0.0189899829482066 -0.454592872536589 0.409462249841924 0.505716805743292 -0.419644149456772 0.588507883536888 0.151556057525151 -0.285895395630531 0.494018491363949 -0.285895395630531 -0.455082919467983 0.916985180735647 0.56685461621291 -0.448431844822853 -0.463921817443844 -0.535307463041009 0.916985180735647 -0.559290283523509 -0.595514871273819 0.466445836505481 0.889171238119666 0.181396957183928 0.913027096560607 0.843334980270978 0.000103200838328827 0.468969448236574 -0.0189899829482066 -0.176287937061965 -0.582431609563581 0.212035499566027 -0.22714708212176 -0.26926984412564 0.119408060440358 -0.138620498286569 -0.176287937061965 -0.230570850534574 -0.504707032315202 0.557173562657197 0.192567521866376 0.482926693202933 -0.198244532579926 0.545364717824011 0.841031664397282 -0.463921817443844 -0.463921817443844 -0.463921817443844 -0.463921817443844 -0.176287937061965 -0.198244532579926 0.487312886317725 0.171560578693465 0.921360896824604 -0.544565289781995 0.494018491363949 -0.439042040821104 0.494018491363949 -0.545452874372785 0.466445836505481 -0.530257359387278 0.916985180735647 0.360119066822218
0.474161002539193 -0.561004454057407 -0.182044892131787 0.27950834620027 -0.230506022973527 0.0951982945443762 0.0994210673018685 -0.307053127581929 -0.161061604742339 0.80198590461413 -0.190788023322834 0.356896405710091 -0.403213239201414 -0.0420844073179835 -0.0420844073179835 -0.0420844073179835 -0.309919729057646 0.283102999575591 -0.565043646724847 -0.309919729057646 0.240935313022011 0.27950834620027 0.279794201630283 0.357585804638577 -0.797245716090924 -0.311704567559639 -0.0200737513117773 -0.127327282685042 -0.2453955030029 -0.367552497243174 -0.993625732612298 -0.199887718747535 -0.16347031307848 -0.307231671936406 0.281606367445996 -0.226063392390576 -0.324510142337877 -0.196865862759415 -0.196865862759415 -0.199887718747535 0.273077574080317 -0.315402115552776 0.279794201630283 0.279794201630283 0.879090055044346 0.252037574260318 -0.312178142106324 0.198974942312555 0.198974942312555 -0.307053127581929 0.276452799426641 0.283102999575591 0.252037574260318 0.493315521716527 0.245572550922786 0.980933151668662 0.276452799426641 0.276452799426641 0.516432235935463 0.283102999575591 0.879090055044346 0.256587644916452 0.256587644916452 0.236427885459855 0.23713486897989 -0.475689426733757 1 1 0.230320498600191 0.987232128015534 -0.56488922727617 -0.562256040950662 -0.568840456994117 -0.0200737513117773 -0.107553791847572 0.248384399396172 -0.558441337740277 -0.0200737513117773 -0.980933151668662 -0.55719436411132 -0.146339535054727 -0.364878985161965 -0.365947740255394 0.80198590461413 -0.568840456994117 -0.568840456994117 -0.522085412480038 -0.283553069113802 -0.0200737513117773 -0.735588137203882 -0.980933151668662 -0.980933151668662 -0.980933151668662 -0.315402115552776 -0.578944800157168 0.79225368889478 -0.313109909659216 -0.993625732612298 -0.79478594462899 -0.37098599646035 -0.98934533916006 -0.406741558195256 -0.423165965671278 -0.315660322331133 -0.356547471053579 -0.361682715042527 -0.987178155314789 -0.813783127268984 -0.522085412480038 -0.763700617150814 -0.427849794964122 0.479581942358746 0.24544879505968 -0.427849794964122 0.493315521716527 -0.427849794964122 0.256587644916452 0.279794201630283 0.723990006943274 -0.799527866139902 -0.80198590461413 -0.802132701871982 0.879090055044346 0.360850300803535 -0.42902035299077 0.98934533916006 0.99151465563347 -0.352943423093043 0.834649721409491 0.363239206211313 -0.568661988037958 -0.834300778656553 -0.792331523323715 -0.799527866139902 -0.8766906857918 -0.99151465563347 -0.98934533916006 -0.304712176778882 -0.307053127581929 -0.970565590011175 -0.98934533916006 -0.55719436411132 -0.363486739826847 -0.756143814881016 -0.316519109727417 0.236427885459855 0.0321758319215413 -0.312178142106324 -0.792331523323715 -0.792331523323715 -0.383038268568395 -0.80198590461413 -0.879090055044347 -0.561004454057407 -0.98934533916006 -0.581520743735034 -0.0891440279666144 -0.499600256285452 -0.452374343762586 -0.55719436411132 -0.416133950659677 -0.116381120530619 -0.567595281405464 -0.367807371915756 -0.431361082104008 -0.158124984389834 -0.367807371915756 0.799710910444467 -0.580172810750416 -0.799527866139902 -0.88152326511513 0.515109563468345 -0.427849794964122 -0.427849794964122 0.799710910444467 -0.799527866139902 0.493315521716527 0.837970321574743 0.826847173221451 0.749927817581076 -0.0965470861992557 -0.877406558011706 -0.367807371915756 -0.879090055044347 -0.88152326511513 0.879090055044346 -0.355578640013947 -0.342406782476401 0.0321758319215413 -0.319108699744545 -0.0420844073179835 -0.367807371915756 0.27950834620027 -0.877406558011706 -0.401425040272788 -0.799710910444467 0.256587644916452 -0.199887718747535 -0.980933151668662 -0.199887718747535 -0.34601882630347 -0.568840456994117 -0.834300778656553 -0.368845458431777 -0.355578640013947 0.493315521716527 -0.568840456994117 0.469491655152798 0.80198590461413 0.357585804638577 -0.578944800157168 -0.114291487046355 -0.566319046687741 -0.519131820542867 -0.0236063352850531 0.360850300803535 -0.0420844073179835 -0.16347031307848 0.826847173221451 -0.0883030401767226 0.360514948181431 -0.249691649102115 0.0141067943895669 -0.123430220646142 -0.16347031307848 -0.213806399642703 0.665534512298945 -0.7611493280677 0.198469579818531 -0.99151465563347 -0.158124984389834 -0.448159603073433 -0.499600256285452 -0.355578640013947 -0.355578640013947 -0.355578640013947 -0.355578640013947 -0.16347031307848 -0.158124984389834 -0.98934533916006 0.269667233349391 -0.55719436411132 0.850069031341046 -0.980933151668662 -0.427849794964122 -0.980933151668662 0.515026153739897 0.357585804638577 0.774722403793113 -0.568840456994117 0.231053632689284
0.474161002539193 -0.561004454057407 -0.182044892131787 0.27950834620027 -0.230506022973527 0.0951982945443762 0.0994210673018685 -0.307053127581929 -0.161061604742339 0.80198590461413 -0.190788023322834 0.356896405710091 -0.403213239201414 -0.0420844073179835 -0.0420844073179835 -0.0420844073179835 -0.309919729057646 0.283102999575591 -0.565043646724847 -0.309919729057646 0.240935313022011 0.27950834620027 0.279794201630283 0.357585804638577 -0.797245716090924 -0.311704567559639 -0.0200737513117773 -0.127327282685042 -0.2453955030029 -0.367552497243174 -0.993625732612298 -0.199887718747535 -0.16347031307848 -0.307231671936406 0.281606367445996 -0.226063392390576 -0.324510142337877 -0.196865862759415 -0.196865862759415 -0.199887718747535 0.273077574080317 -0.315402115552776 0.279794201630283 0.279794201630283 0.879090055044346 0.252037574260318 -0.312178142106324 0.198974942312555 0.198974942312555 -0.307053127581929 0.276452799426641 0.283102999575591 0.252037574260318 0.493315521716527 0.245572550922786 0.980933151668662 0.276452799426641 0.276452799426641 0.516432235935463 0.283102999575591 0.879090055044346 0.256587644916452 0.256587644916452 0.236427885459855 0.23713486897989 -0.475689426733757 1 1 0.230320498600191 0.987232128015534 -0.56488922727617 -0.562256040950662 -0.568840456994117 -0.0200737513117773 -0.107553791847572 0.248384399396172 -0.558441337740277 -0.0200737513117773 -0.980933151668662 -0.55719436411132 -0.146339535054727 -0.364878985161965 -0.365947740255394 0.80198590461413 -0.568840456994117 -0.568840456994117 -0.522085412480038 -0.283553069113802 -0.0200737513117773 -0.735588137203882 -0.980933151668662 -0.980933151668662 -0.980933151668662 -0.315402115552776 -0.578944800157168 0.79225368889478 -0.313109909659216 -0.993625732612298 -0.79478594462899 -0.37098599646035 -0.98934533916006 -0.406741558195256 -0.423165965671278 -0.315660322331133 -0.356547471053579 -0.361682715042527 -0.987178155314789 -0.813783127268984 -0.522085412480038 -0.763700617150814 -0.427849794964122 0.479581942358746 0.24544879505968 -0.427849794964122 0.493315521716527 -0.427849794964122 0.256587644916452 0.279794201630283 0.723990006943274 -0.799527866139902 -0.80198590461413 -0.802132701871982 0.879090055044346 0.360850300803535 -0.42902035299077 0.98934533916006 0.99151465563347 -0.352943423093043 0.834649721409491 0.363239206211313 -0.568661988037958 -0.834300778656553 -0.792331523323715 -0.799527866139902 -0.8766906857918 -0.99151465563347 -0.98934533916006 -0.304712176778882 -0.307053127581929 -0.970565590011175 -0.98934533916006 -0.55719436411132 -0.363486739826847 -0.756143814881016 -0.316519109727417 0.236427885459855 0.0321758319215413 -0.312178142106324 -0.792331523323715 -0.792331523323715 -0.383038268568395 -0.80198590461413 -0.879090055044347 -0.561004454057407 -0.98934533916006 -0.581520743735034 -0.0891440279666144 -0.499600256285452 -0.452374343762586 -0.55719436411132 -0.416133950659677 -0.116381120530619 -0.567595281405464 -0.367807371915756 -0.431361082104008 -0.158124984389834 -0.367807371915756 0.799710910444467 -0.580172810750416 -0.799527866139902 -0.88152326511513 0.515109563468345 -0.427849794964122 -0.427849794964122 0.799710910444467 -0.799527866139902 0.493315521716527 0.837970321574743 0.826847173221451 0.749927817581076 -0.0965470861992557 -0.877406558011706 -0.367807371915756 -0.879090055044347 -0.88152326511513 0.879090055044346 -0.355578640013947 -0.342406782476401 0.0321758319215413 -0.319108699744545 -0.0420844073179835 -0.367807371915756 0.27950834620027 -0.877406558011706 -0.401425040272788 -0.799710910444467 0.256587644916452 -0.199887718747535 -0.980933151668662 -0.199887718747535 -0.34601882630347 -0.568840456994117 -0.834300778656553 -0.368845458431777 -0.355578640013947 0.493315521716527 -0.568840456994117 0.469491655152798 0.80198590461413 0.357585804638577 -0.578944800157168 -0.114291487046355 -0.566319046687741 -0.519131820542867 -0.0236063352850531 0.360850300803535 -0.0420844073179835 -0.16347031307848 0.826847173221451 -0.0883030401767226 0.360514948181431 -0.249691649102115 0.0141067943895669 -0.123430220646142 -0.16347031307848 -0.213806399642703 0.665534512298945 -0.7611493280677 0.198469579818531 -0.99151465563347 -0.158124984389834 -0.448159603073433 -0.499600256285452 -0.355578640013947 -0.355578640013947 -0.355578640013947 -0.355578640013947 -0.16347031307848 -0.158124984389834 -0.98934533916006 0.269667233349391 -0.55719436411132 0.850069031341046 -0.980933151668662 -0.427849794964122 -0.980933151668662 0.515026153739897 0.357585804638577 0.774722403793113 -0.568840456994117 0.231053632689284
0.319135444539912 0.219766956182451 0.132947346671758 0.600079491902892 -0.787732468397454 0.729924404580955 0.736701734657575 0.460134780626158 -0.879715336453964 0.176872368385768 -0.332228867246464 0.157292919057532 -0.418558980053803 -0.116532806158095 -0.116532806158095 -0.116532806158095 0.452539457021083 0.0670558810535763 0.207945873870141 0.452539457021083 0.0552380365604063 0.600079491902892 0.062553633669969 0.436675822081339 -0.176872368385768 0.462035937840208 -0.0868023921532971 -0.307934297341527 -0.298619976607089 0.309882504869273 -0.227778040411266 -0.738118233623472 -0.383122390404983 -0.500319784240965 0.603710978011624 -0.372184636996076 -0.467105516675576 -0.732194301653728 -0.724784031280516 -0.738118233623472 0.0628336808673551 0.462988354073437 0.062553633669969 0.062553633669969 0.205595074925436 0.0619189268162771 0.443666375718643 0.927119538224958 0.927119538224958 0.460134780626158 0.0578015964835402 0.0670558810535763 0.0619189268162771 0.39795888064974 0.0175321300073386 0.196747462409806 0.0672088426401534 0.0672088426401534 0.411319312893325 0.0670558810535763 0.205595074925436 0.0330601896560195 0.0330601896560195 0.989146003606772 0.0670582935264724 0.228470423563984 0.230320498600191 0.230320498600191 1 0.229641076357302 0.212545882452583 0.221694967514858 0.213911729976899 -0.0868023921532971 -0.308638748008835 0.105980429622456 0.215875519199337 -0.0868023921532971 -0.196747462409806 0.213911729976899 -0.508836564300194 -0.458936846293901 -0.462918868834766 0.176872368385768 0.213911729976899 0.213911729976899 0.27857689320497 0.348382667030215 -0.0868023921532971 -0.183139974469661 -0.196747462409806 -0.196747462409806 -0.196747462409806 0.462988354073437 0.227032964468816 0.182166973489052 0.462035937840208 -0.227778040411266 -0.178813016363531 -0.440113658968825 -0.219787092431097 -0.423703978274716 -0.421475938460551 -0.470490451322684 -0.478181817610002 -0.467001446601236 -0.21789597066722 -0.184989274999992 0.27857689320497 -0.179223182320179 -0.412105063376413 0.374586541065242 0.0378402894547893 -0.412105063376413 0.39795888064974 -0.412105063376413 0.0330601896560195 0.062553633669969 0.27820895821699 -0.178813016363531 -0.176872368385768 -0.185928638478625 0.205595074925436 0.445461803932691 -0.409351278152887 0.219787092431097 0.221667659174887 -0.44005405904831 0.131867845839162 0.154986574130985 0.226645741471154 -0.129141013322264 -0.163332135540696 -0.178813016363531 -0.203649895714889 -0.221667659174887 -0.219787092431097 0.459186022831344 0.460134780626158 -0.232128326634437 -0.219787092431097 0.213911729976899 -0.420036146666356 -0.177430875449367 -0.467764817569599 0.989146003606772 0.505077452636984 0.443666375718643 -0.163332135540696 -0.163332135540696 -0.428874082254291 -0.176872368385768 -0.205595074925436 0.219766956182451 -0.219787092431097 0.230827822015171 -0.181618671612664 0.223085870798402 0.287713364762413 0.213911729976899 0.270570926453559 -0.141583538012254 0.211935649242846 -0.43127734507928 -0.41246250466991 -0.882041515967887 -0.43127734507928 0.17492106646025 0.226645741471154 -0.178813016363531 -0.207530349052514 0.402393998730396 -0.412105063376413 -0.412105063376413 0.17492106646025 -0.178813016363531 0.39795888064974 0.228520954250886 0.220779730800614 0.184080938943286 -0.74397411297144 -0.194059184067356 -0.43127734507928 -0.205595074925436 -0.207530349052514 0.205595074925436 -0.435375548364515 -0.448691763431287 0.505077452636984 0.466810467324307 -0.116532806158095 -0.43127734507928 0.600079491902892 -0.194059184067356 -0.430530629243053 -0.17492106646025 0.0330601896560195 -0.738118233623472 -0.196747462409806 -0.738118233623472 -0.447093768832515 0.213911729976899 -0.129141013322264 -0.377169125513069 -0.435375548364515 0.39795888064974 0.213911729976899 0.321880819491384 0.176872368385768 0.436675822081339 0.227032964468816 0.0600594890895123 0.209947092390745 0.251022056525683 -0.0945238208648504 0.445461803932691 -0.116532806158095 -0.383122390404983 0.220779730800614 -0.405359917250301 0.153824190192577 -0.261411684268255 -0.364993315800274 -0.375668267987962 -0.383122390404983 -0.310323634702047 0.277454014726022 -0.181204766035217 0.938812722599514 -0.221667659174887 -0.882041515967887 -0.308562765899155 0.223085870798402 -0.435375548364515 -0.435375548364515 -0.435375548364515 -0.435375548364515 -0.383122390404983 -0.882041515967887 -0.219787092431097 0.0475077769138078 0.213911729976899 0.172292759912426 -0.196747462409806 -0.412105063376413 -0.196747462409806 0.404173048565044 0.436675822081339 0.233295396330415 0.213911729976899 0.497141733792077
0.475007197712549 -0.560422898300927 -0.18360282533139 0.276352999204462 -0.225526550948237 0.0953099837442442 0.0994251186008295 -0.302123907512667 -0.162283435676397 0.803196002094267 -0.192420779903591 0.353679532736004 -0.406663922626342 -0.0444462861009391 -0.0444462861009391 -0.0444462861009391 -0.30506346322598 0.280700773132994 -0.564247413256439 -0.30506346322598 0.238890893920961 0.276352999204462 0.277420051477691 0.35321277788658 -0.798514478263377 -0.306851174662818 -0.0222413479048468 -0.130910727913461 -0.247495588298812 -0.363883042970461 -0.993613010402748 -0.194600559643585 -0.164869285743477 -0.304061975386763 0.278478242089464 -0.215540389230991 -0.320009239136435 -0.191560936498546 -0.191560936498546 -0.194600559643585 0.27076041682547 -0.310621601018938 0.277420051477691 0.277420051477691 0.878916698102826 0.249898948649414 -0.308643982277783 0.198541833278431 0.198541833278431 -0.302123907512667 0.274107002222415 0.280700773132994 0.249898948649414 0.495228584064527 0.24300153094383 0.985120968841298 0.274107002222415 0.274107002222415 0.517836682797161 0.280700773132994 0.878916698102826 0.253941188692585 0.253941188692585 0.235771640508986 0.235122697955284 -0.476710188539728 0.987232128015534 0.987232128015534 0.229641076357302 1 -0.564371272490439 -0.561686549075163 -0.568110065792423 -0.0222413479048468 -0.109075070955102 0.246276772232021 -0.55782184918692 -0.0222413479048468 -0.985120968841298 -0.556563027795141 -0.137973068453937 -0.359980755734979 -0.361043096554789 0.803196002094267 -0.568110065792423 -0.568110065792423 -0.522295136326978 -0.282409977673849 -0.0222413479048468 -0.737666108955795 -0.985120968841298 -0.985120968841298 -0.985120968841298 -0.310621601018938 -0.578355586505667 0.793250588199512 -0.308292316078495 -0.993613010402748 -0.796032992534847 -0.367291259986321 -0.993613046826682 -0.410222436838709 -0.426787403763509 -0.311203150523541 -0.351016199450761 -0.356287590028952 -0.991484010751859 -0.814762409489972 -0.522295136326978 -0.765226291800501 -0.431511317087666 0.481346313201591 0.242674843366875 -0.431511317087666 0.495228584064527 -0.431511317087666 0.253941188692585 0.277420051477691 0.724457652529546 -0.800714336098277 -0.803196002094266 -0.803399901427222 0.878916698102826 0.356599295607415 -0.432691892704978 0.993613046826683 0.995744262301774 -0.34851429763431 0.841008094964188 0.360156996459185 -0.568180888520784 -0.840597213953471 -0.793556848927238 -0.800714336098277 -0.876567101329754 -0.995744262301774 -0.993613046826682 -0.301245151309971 -0.303604265536002 -0.974653975647692 -0.993613046826682 -0.556563027795141 -0.35929489596663 -0.757594902711622 -0.312058263169513 0.235771640508986 0.0372284490511214 -0.308643982277783 -0.793556848927238 -0.793556848927238 -0.387488707906087 -0.803196002094266 -0.878933311489191 -0.560422898300927 -0.993613046826682 -0.580983910673945 -0.0770139153916694 -0.500221038655324 -0.447222217959635 -0.556563027795141 -0.411865081473951 -0.104947859049193 -0.566852913665763 -0.364011187735275 -0.435052653688124 -0.159283116790114 -0.364011187735275 0.801001379592682 -0.579582481193625 -0.800714336098277 -0.881334684001914 0.516826909037302 -0.431511317087666 -0.431511317087666 0.801001379592682 -0.800714336098277 0.495228584064527 0.839183945204086 0.8282946371704 0.751783510663433 -0.0965345275869714 -0.877173414537167 -0.364011187735275 -0.878916698102826 -0.881334684001914 0.878916698102826 -0.351208986747771 -0.33773896209505 0.0372284490511214 -0.314337142557481 -0.0444462861009391 -0.364011187735275 0.276352999204462 -0.877173414537167 -0.405019048743 -0.801001379592682 0.253941188692585 -0.194600559643585 -0.985120968841298 -0.194600559643585 -0.341406589252437 -0.568110065792423 -0.840597213953471 -0.373215108748106 -0.351208986747771 0.495228584064527 -0.568110065792423 0.470278225730328 0.803196002094267 0.35321277788658 -0.578355586505667 -0.0875484754834573 -0.56554982933787 -0.519652226303233 -0.0261553965155654 0.356599295607415 -0.0444462861009391 -0.164869285743477 0.8282946371704 -0.0918114355092078 0.35745585469683 -0.251828500651448 0.00948055527906079 -0.126961971094126 -0.164869285743477 -0.215636146604514 0.667216874093249 -0.762650994401186 0.197830647681587 -0.995744262301774 -0.159283116790114 -0.449492170970593 -0.500221038655324 -0.351208986747771 -0.351208986747771 -0.351208986747771 -0.351208986747771 -0.164869285743477 -0.159283116790114 -0.993613046826682 0.267379014010052 -0.556563027795141 0.856851874451991 -0.985120968841298 -0.431511317087666 -0.985120968841298 0.516683657301295 0.35321277788658 0.776523969182165 -0.568110065792423 0.22660566265554
-0.537881794555748 0.993625732612298 0.295874958653706 0.388612000881823 -0.294637072555904 0.0873176799255207 0.0925669596492369 0.649030702709368 -0.205203666952129 -0.555758456557245 0.324469406467265 -0.199574003298147 -0.380337931259655 0.0116013573502982 0.0116013573502982 0.0116013573502982 0.659390083212033 -0.166464574499852 0.976614591287 0.659390083212033 -0.141669973205241 0.388612000881823 -0.164519001182374 0.435306036286445 0.549677474108008 0.644602879445629 0.0370080494142024 0.230323579599563 -0.246969754253185 0.565810195091953 0.568857334392202 -0.281505797472325 -0.164519001182374 -0.437661172368307 0.389779117409686 -0.291085919718265 -0.428237929375853 -0.279438464609368 -0.278779742862698 -0.281505797472325 -0.160569623927965 0.667696463972886 -0.164519001182374 -0.164519001182374 -0.610814700378696 -0.148198103234917 0.646466207375569 0.188390279997492 0.188390279997492 0.649030702709368 -0.16255425655976 -0.166464574499852 -0.148198103234917 -0.510946746825553 -0.16255425655976 -0.5798359038071 -0.16255425655976 -0.16255425655976 -0.524384002449583 -0.166464574499852 -0.610814700378696 -0.168391653430768 -0.168391653430768 0.210676613665511 -0.139435311964172 0.920206084888922 -0.56488922727617 -0.56488922727617 0.212545882452583 -0.564371272490439 1 0.995748312408817 0.982971024828382 0.0370080494142024 -0.132534510694919 -0.14605003627609 0.989387012022559 0.0370080494142024 0.5798359038071 0.987270835729907 -0.172900721556996 -0.396502561478585 -0.397784119728087 -0.555758456557245 0.982971024828382 0.982971024828382 0.914699178241589 0.50595859991474 0.0370080494142024 0.520174056212287 0.5798359038071 0.5798359038071 0.5798359038071 0.667696463972886 0.952732184244667 -0.559562442767924 0.664924005946514 0.568857334392202 0.55092357270273 -0.417013521874754 0.574644014748467 -0.384159277320144 -0.401425143907094 -0.427059379845677 -0.404615392226751 -0.40935087009664 0.573337530716554 0.564364541390158 0.914699178241589 0.533521844867283 -0.406712701569861 -0.511079596303346 -0.170300878130482 -0.406712701569861 -0.510946746825553 -0.406712701569861 -0.168391653430768 -0.164519001182374 -0.518043161739934 0.556984800071374 0.555758456557245 0.55330877496602 -0.605235508453319 0.429986375947979 -0.408028117124499 -0.574644014748467 -0.57018123932939 -0.430594519567525 -0.524886014989211 -0.177752887766819 0.985105903725301 0.52731048558367 0.546082552367146 0.556984800071374 0.603966581380226 0.57018123932939 0.574644014748467 0.651247164169996 0.649030702709368 0.540215673437442 0.574644014748467 0.987270835729907 -0.416853282646393 0.531066645872865 -0.428237929375853 0.210676613665511 -0.0931596681163677 0.646466207375569 0.546082552367146 0.546082552367146 -0.427935225071447 0.555758456557245 0.605247955551639 0.993625732612298 0.574644014748467 0.9484770522029 -0.156537608429891 0.914051837981942 0.826460062316377 0.987270835729907 0.650488275503642 -0.148642922855322 0.980850285845499 -0.422235429076681 -0.395185565521091 -0.199094451659477 -0.422235429076681 -0.548432151723216 0.946244237295749 0.556984800071374 0.606543180180648 -0.517820351819962 -0.406712701569861 -0.406712701569861 -0.548432151723216 0.556984800071374 -0.510946746825553 -0.552085416536845 -0.543548629925606 -0.521164667810026 -0.103043120691487 0.603578650081791 -0.422235429076681 0.610814700378696 0.606543180180648 -0.610814700378696 -0.43295052006732 -0.421163546462501 -0.0931596681163677 0.659214777014932 0.0116013573502982 -0.422235429076681 0.388612000881823 0.603578650081791 -0.388586981455612 0.548432151723216 -0.168391653430768 -0.281505797472325 0.5798359038071 -0.281505797472325 -0.424701704573889 0.982971024828382 0.52731048558367 -0.415711204587849 -0.43295052006732 -0.510946746825553 0.982971024828382 -0.528799223009156 -0.555758456557245 0.435306036286445 0.952732184244667 0.194373264738118 0.978731437037702 0.916452174627147 0.00472640355263557 0.429986375947979 0.0116013573502982 -0.164519001182374 -0.543548629925606 0.2174094331765 -0.211982803219412 -0.251293460814125 0.125898625234496 -0.125612871100798 -0.164519001182374 -0.215178001761884 -0.47865584005441 0.528498145593252 0.190389618493437 0.57018123932939 -0.199094451659477 0.511411573418928 0.914051837981942 -0.43295052006732 -0.43295052006732 -0.43295052006732 -0.43295052006732 -0.164519001182374 -0.199094451659477 0.574644014748467 -0.158564343448689 0.987270835729907 -0.506489755215778 0.5798359038071 -0.406712701569861 0.5798359038071 -0.52026604536454 0.435306036286445 -0.501861142948596 0.982971024828382 0.345666971984267
-0.541247573771647 0.997868357123916 0.29724605835108 0.38692848442642 -0.304458439433777 0.0880936557067651 0.0932591752830376 0.654266799688279 -0.203744749677537 -0.553395545223806 0.325854839444658 -0.198458019322897 -0.378859169202902 -0.0113943874507304 -0.0113943874507304 -0.0113943874507304 0.664586481279539 -0.165756819134079 0.980806924664415 0.664586481279539 -0.14106763673812 0.38692848442642 -0.163819517786534 0.4334552510136 0.547296945489493 0.649880588909606 0.0380356818138793 0.232256971836127 -0.24591971601363 0.571955980051189 0.566211349065353 -0.280447216795368 -0.163819517786534 -0.435800373792606 0.388089597189139 -0.28984831332543 -0.426417195485452 -0.278397735516065 -0.277745647097852 -0.280447216795368 -0.159886932050391 0.672920616888368 -0.163819517786534 -0.163819517786534 -0.608217707096584 -0.147568011198357 0.65168384400837 0.187264317331228 0.187264317331228 0.654266799688279 -0.161863126644251 -0.165756819134079 -0.147568011198357 -0.508510860951111 -0.161863126644251 -0.57720427593519 -0.161863126644251 -0.161863126644251 -0.521849027349658 -0.165756819134079 -0.608217707096584 -0.167675704727417 -0.167675704727417 0.219695103209607 -0.138842476578522 0.924923762052602 -0.562256040950662 -0.562256040950662 0.221694967514858 -0.561686549075163 0.995748312408817 1 0.987190295442791 0.0380356818138793 -0.131971015360395 -0.145429077149164 0.993611537868571 0.0380356818138793 0.57720427593519 0.991486325838301 -0.173921848102231 -0.394754311126746 -0.396030367607956 -0.553395545223806 0.987190295442791 0.987190295442791 0.919230387253925 0.509955323435105 0.0380356818138793 0.517918079180665 0.57720427593519 0.57720427593519 0.57720427593519 0.672920616888368 0.957067850140503 -0.557138939447265 0.670138959419584 0.566211349065353 0.548537925186243 -0.422876238480293 0.572031826677292 -0.382652919450736 -0.399800885760941 -0.425243656779689 -0.402895093984419 -0.40761043808181 0.570729914110974 0.561965039672626 0.919230387253925 0.531164824767257 -0.405053900734742 -0.508597695497863 -0.169576812000168 -0.405053900734742 -0.508510860951111 -0.405053900734742 -0.167675704727417 -0.163819517786534 -0.515283478775925 0.554616674708433 0.553395545223806 0.550956278913405 -0.60262055252427 0.435800373792606 -0.406360911230807 -0.572031826677292 -0.567530946611633 -0.428763766191849 -0.52252033229546 -0.176443421576474 0.989421831087385 0.524933869434852 0.549779689282374 0.554616674708433 0.601357449676481 0.567530946611633 0.572031826677292 0.656462663417879 0.654266799688279 0.537285679986463 0.572031826677292 0.991486325838301 -0.414968995963922 0.52867675908738 -0.426417195485452 0.219695103209607 -0.0955615474878162 0.65168384400837 0.549779689282374 0.549779689282374 -0.426145653505145 0.553395545223806 0.602633236269003 0.997868357123916 0.572031826677292 0.952838920714753 -0.155872059422577 0.909912993040255 0.831316903870104 0.991486325838301 0.653602487325499 -0.149499553365067 0.985060542629961 -0.420366317406726 -0.408967933557328 -0.197713547245945 -0.420366317406726 -0.546056736402649 0.950598314047468 0.554616674708433 0.603923103133873 -0.515363231898818 -0.405053900734742 -0.405053900734742 -0.546056736402649 0.554616674708433 -0.508510860951111 -0.549738121822082 -0.541237630960547 -0.518861035911615 -0.103647046479766 0.606506818144577 -0.420366317406726 0.608217707096584 0.603923103133873 -0.608217707096584 -0.431109749713554 -0.419372890638148 -0.0955615474878162 0.66451171513949 -0.0113943874507304 -0.420366317406726 0.38692848442642 0.606506818144577 -0.387047608120939 0.546056736402649 -0.167675704727417 -0.280447216795368 0.57720427593519 -0.280447216795368 -0.422896005606598 0.987190295442791 0.524933869434852 -0.413996006096887 -0.431109749713554 -0.508510860951111 0.987190295442791 -0.53215414054818 -0.553395545223806 0.4334552510136 0.957067850140503 0.195203207794456 0.982932727441653 0.921092982059354 0.00575682161066901 0.435800373792606 -0.0113943874507304 -0.163819517786534 -0.541237630960547 0.21899519239458 -0.21108151856542 -0.250225039525036 0.128248519945578 -0.124358177018566 -0.163819517786534 -0.214263132121899 -0.476162160210362 0.526118044422802 0.189305538810412 0.567530946611633 -0.197713547245945 0.515071870277203 0.909912993040255 -0.431109749713554 -0.431109749713554 -0.431109749713554 -0.431109749713554 -0.163819517786534 -0.197713547245945 0.572031826677292 -0.157890177397245 0.991486325838301 -0.504198204040932 0.57720427593519 -0.405053900734742 0.57720427593519 -0.517795360813537 0.4334552510136 -0.499507343260987 0.987190295442791 0.3441973040088
-0.535955039322049 0.989310136374524 0.300010818455206 0.383487295974252 -0.300936869929061 0.0790250535168212 0.0844033338184739 0.639596867418836 -0.195419740626622 -0.548684115869235 0.328652883002847 -0.21400379438881 -0.38393797107831 -0.0093611482038478 -0.0093611482038478 -0.0093611482038478 0.650033590081084 -0.164345619585891 0.993582302871548 0.650033590081084 -0.139866632844171 0.383487295974252 -0.162424811790772 0.429764954242792 0.548684115869235 0.635223647275553 0.0400938538585377 0.236119764764353 -0.243826035681551 0.557887555835489 0.572664715529833 -0.277016901344927 -0.162424811790772 -0.432090111410589 0.384636415128992 -0.28738063922946 -0.422786818426143 -0.27502679452148 -0.27433683727532 -0.277016901344927 -0.158525706808199 0.658502275583408 -0.162424811790772 -0.162424811790772 -0.603039539718988 -0.146311665234324 0.636991947402446 0.179204761344819 0.179204761344819 0.639596867418836 -0.160485076725209 -0.164345619585891 -0.146311665234324 -0.503653403645316 -0.160485076725209 -0.583504514032982 -0.160485076725209 -0.160485076725209 -0.516793122754266 -0.164345619585891 -0.603039539718988 -0.166248168412534 -0.166248168412534 0.211777969941046 -0.137660416973127 0.916985180735647 -0.568840456994117 -0.568840456994117 0.213911729976899 -0.568110065792423 0.982971024828382 0.987190295442791 1 0.0400938538585377 -0.130847457136827 -0.144190941372677 0.984963805587192 0.0400938538585377 0.583504514032982 0.987107976253524 -0.170285370052353 -0.407642364569997 -0.408809037563744 -0.548684115869235 1 1 0.906341689662326 0.489578790260961 0.0400938538585377 0.513419850194545 0.583504514032982 0.583504514032982 0.583504514032982 0.658502275583408 0.97014596029592 -0.552306377621511 0.655675465387917 0.572664715529834 0.549894849055321 -0.434414994893541 0.578472004199051 -0.387608773288526 -0.404360416700719 -0.421623270846538 -0.399464976432888 -0.404140175627074 0.577213073963291 0.557180652434587 0.906341689662326 0.526464828076883 -0.409379127505865 -0.503648134552033 -0.168133090277417 -0.409379127505865 -0.503653403645316 -0.409379127505865 -0.166248168412534 -0.162424811790772 -0.50977754988996 0.549894849055321 0.548684115869235 0.546265616677394 -0.597406124011695 0.432090111410589 -0.410629643859117 -0.578472004199051 -0.573941318489272 -0.425113411194148 -0.53063658820043 -0.193013468570801 0.976692438233723 0.533031240701351 0.551106584707344 0.549894849055321 0.601776460018945 0.573941318489272 0.578472004199051 0.641785999803033 0.639596867418836 0.543442876818892 0.578472004199051 0.987107976253524 -0.411048240937151 0.523911079972012 -0.422786818426143 0.211777969941046 -0.100360934726626 0.636991947402446 0.551106584707344 0.551106584707344 -0.429889020045968 0.548684115869235 0.603039539718988 0.989310136374524 0.578472004199051 0.965972584997978 -0.154545015497738 0.901651647214502 0.818188001129141 0.982793776980352 0.66555983809468 -0.171852415613992 0.997858665361627 -0.432090111410589 -0.413126029326925 -0.189367251355961 -0.432090111410589 -0.547474375093092 0.96372314847943 0.549894849055321 0.604304067449291 -0.510463435151977 -0.409379127505865 -0.409379127505865 -0.547474375093092 0.549894849055321 -0.503653403645316 -0.545057830578624 -0.536629710126498 -0.514267717495524 -0.0949914462905413 0.606837510344471 -0.432090111410589 0.603039539718988 0.604304067449291 -0.603039539718988 -0.427439421776561 -0.415802486495005 -0.100360934726626 0.650139675626179 -0.0093611482038478 -0.432090111410589 0.383487295974252 0.606837510344471 -0.391676575169864 0.547474375093092 -0.166248168412534 -0.277016901344927 0.583504514032982 -0.277016901344927 -0.419295606810579 1 0.533031240701351 -0.417995210397995 -0.427439421776561 -0.503653403645316 1 -0.526772961258192 -0.548684115869235 0.429764954242792 0.97014596029592 0.196879374639294 0.995719438941993 0.908529863908367 0.0078254051075512 0.432090111410589 -0.0093611482038478 -0.162424811790772 -0.536629710126498 0.222169555315872 -0.209284439294796 -0.248094705071421 0.132925450529771 -0.121832791323627 -0.162424811790772 -0.212438965630147 -0.471191014203007 0.521371890465941 0.18137014828643 0.573941318489272 -0.189367251355961 0.509910863623937 0.901651647214502 -0.427439421776561 -0.427439421776561 -0.427439421776561 -0.427439421776561 -0.162424811790772 -0.189367251355961 0.578472004199051 -0.156545951873552 0.987107976253524 -0.512778518394772 0.583504514032982 -0.409379127505865 0.583504514032982 -0.512868293351603 0.429764954242792 -0.494814151197303 1 0.341266920315133
-0.0715811987436584 0.0385498559325641 -0.0321466843569152 -0.0783693342196946 0.140135583195833 0.0630092063176137 0.0630092063176137 -0.111260645095441 0.239826283032933 0.00906206984435412 -0.0336906039659656 -0.0380334466772295 0.0042388362986155 0.882410406403987 0.882410406403987 0.882410406403987 -0.0106758486431896 -0.0292080351986704 0.0416401479063872 -0.0106758486431896 -0.0248575504812692 -0.0783693342196946 -0.0288666630231831 0.0465391646888313 -0.00906206984435588 -0.111720345137621 0.999999999999995 -0.0351821451355931 0.018673995382394 -0.122409794210723 0.0217011747104406 0.156760011816663 0.0166712523689884 0.0451416533650558 -0.0776526957835695 -0.0510742169287961 -0.0751390411575291 0.158846558225573 0.158846558225573 0.156760011816663 -0.0281737014714146 -0.0126897663218712 -0.0288666630231831 -0.0288666630231831 -0.0123519273760546 -0.0260029824884149 -0.11103123534696 -0.0946701090757381 -0.0946701090757381 -0.111260645095441 -0.0285219270319593 -0.0292080351986704 -0.0260029824884149 -0.0962265050303226 -0.0285219270319593 -0.0238548725350134 -0.0285219270319593 -0.0285219270319593 -0.0646937160421876 -0.0292080351986704 -0.0123519273760546 -0.0295461623312054 -0.0295461623312054 -0.0842391348736075 -0.024465454659185 0.0201727670678606 -0.0200737513117773 -0.0200737513117773 -0.0868023921532971 -0.0222413479048468 0.0370080494142024 0.0380356818138793 0.0400938538585377 0.999999999999995 -0.00177912790788019 -0.0109356092318094 0.0395789381399863 0.999999999999995 0.0238548725350134 0.0400938538585377 -0.0391319142780367 -0.0275961421516434 -0.0285645395465565 0.00906206984435412 0.0400938538585377 0.0400938538585377 0.07389501519261 -0.0333580236902535 0.999999999999995 0.0923985191025179 0.0238548725350134 0.0238548725350134 0.0238548725350134 -0.0126897663218712 0.0359813487455128 0.00506622740994883 -0.0120192076177201 0.0217011747104406 -0.00856005824055008 -0.050702640213136 0.0217011747104406 0.00145121766323662 -0.0117880042894134 -0.074932251717408 -0.0471207791106697 -0.0510529228577542 0.0211598464246715 -0.00556318549957275 0.07389501519261 0.095798712379203 -0.0156592756070515 -0.0972989171137056 -0.0298811567430741 -0.0156592756070515 -0.0962265050303226 -0.0156592756070515 -0.0295461623312054 -0.0288666630231831 -0.0227803594951104 -0.00856005824055008 -0.00906206984435588 0.00350490841081766 -0.0123519273760546 0.0486119847695714 -0.0166344955821798 -0.0217011747104398 -0.0222413479048468 -0.0694542756830132 0.00310442128662936 -0.0374757721976157 0.0535233781962553 -0.00193744299611223 -0.00805877262871002 -0.00856005824055008 0.011880404738399 0.0222413479048476 0.0217011747104406 -0.11103123534696 -0.111260645095441 0.0265204001737822 0.0217011747104406 0.0400938538585377 -0.0288029729343899 0.0964406489737752 -0.0751390411575291 -0.0842391348736075 0.0388593279853327 -0.11103123534696 -0.00805877262871002 -0.00805877262871002 -0.032722867430293 -0.00906206984435588 0.0123519273760555 0.0385498559325641 0.0217011747104406 0.034955554281267 -0.0274662401335127 0.166481384129751 -0.0388860410702602 0.0400938538585377 0.0374893754358601 -0.030542167274538 0.0406090246172185 -0.0486119847695699 -0.0185943978729002 0.24180011983453 -0.0486119847695699 0.00956480898108484 0.0354683397560917 -0.00856005824055008 0.0128227507030396 -0.0972989171137056 -0.0156592756070515 -0.0156592756070515 0.00956480898108484 -0.00856005824055008 -0.0962265050303226 0.0105724763955741 0.0141224934641058 -0.0936691910229615 -0.0625824574878133 0.013762301060492 -0.0486119847695699 0.0123519273760555 0.0128227507030396 -0.0123519273760546 -0.0715844733597214 -0.0738977630912321 0.0388593279853327 -0.0153638097921487 0.882410406403987 -0.0486119847695699 -0.0783693342196946 0.013762301060492 -0.00135140781167093 -0.00956480898108308 -0.0295461623312054 0.156760011816663 0.0238548725350134 0.156760011816663 -0.0642107662071227 0.0400938538585377 -0.00193744299611223 -0.0225544424448704 -0.0715844733597214 -0.0962265050303226 0.0400938538585377 -0.0722825038232378 0.00906206984435412 0.0465391646888313 0.0359813487455128 0.0113698836605775 0.0411244545470881 0.0688918796881929 0.924413433830046 0.0486119847695714 0.882410406403987 0.0166712523689884 0.0141224934641058 -0.030542167274538 -0.0175187030632333 0.0153734864539737 -0.0348876895119582 0.526681340991318 0.0166712523689884 0.0443735386024523 -0.0015430491408141 0.0960125267591358 -0.0973581781034672 0.0222413479048476 0.24180011983453 0.100325605756907 0.166481384129751 -0.0715844733597214 -0.0715844733597214 -0.0715844733597214 -0.0715844733597214 0.0166712523689884 0.24180011983453 0.0217011747104406 -0.0278218530195864 0.0400938538585377 0.0119599559499047 0.0238548725350134 -0.0156592756070515 0.0238548725350134 -0.0977290915769142 0.0465391646888313 -0.0936691910229615 0.0400938538585377 -0.101158234824008
-0.132252618042337 -0.131689700285651 0.025598081471806 -0.333421835389348 0.391806559194803 -0.350213107079279 -0.350213107079279 -0.142015422607778 0.288062022192345 -0.12446880926729 -0.0430033940216096 -0.00682585996527722 0.272724127647727 -0.0137014709284099 -0.0137014709284099 -0.0137014709284099 -0.142015422607778 -0.0372817491640808 -0.130007717786895 -0.142015422607778 -0.0317286991600992 -0.333421835389348 -0.0368460145543542 -0.268355093774703 0.124468809267291 -0.14260219339009 -0.00177912790788019 -0.0449072284759196 -0.033610650816623 -0.156246430543834 0.108695960689525 0.418142695776132 0.0145662636298296 0.284737587011737 -0.332428698306514 0.415029695300514 0.291455327666004 0.421525744343744 0.383147162661045 0.418142695776132 -0.0359615038853693 -0.142896145943897 -0.0368460145543542 -0.0368460145543542 -0.109313166018913 -0.0331907526150644 -0.0921326012673157 -0.319159309883815 -0.319159309883815 -0.142015422607778 -0.036405986299623 -0.0372817491640808 -0.0331907526150644 -0.122825530682733 -0.036405986299623 -0.110207805671543 -0.036405986299623 -0.036405986299623 -0.12694907776325 -0.0372817491640808 -0.109313166018913 -0.0377133417328728 -0.0377133417328728 -0.305288784151137 -0.0312282198232441 -0.142015422607778 -0.107553791847572 -0.107553791847572 -0.308638748008835 -0.109075070955102 -0.132534510694919 -0.131971015360395 -0.130847457136827 -0.00177912790788019 0.999999999999998 -0.0327096671121178 -0.131127923526319 -0.00177912790788019 0.110207805671543 -0.130847457136827 0.523798907326248 0.28503468686405 0.284116027604793 -0.12446880926729 -0.130847457136827 -0.130847457136827 -0.137086176791604 -0.107524390180184 -0.00177912790788019 0.117939409100323 0.110207805671543 0.110207805671543 0.110207805671543 -0.142896145943897 -0.133099175388835 -0.126672540048645 -0.14260219339009 0.108695960689525 0.124743463688029 0.265034561615773 0.108695960689525 0.269896318538682 0.25724344452973 0.292314779234566 0.29160613012292 0.2878203463497 0.108316055798907 0.12639624576235 -0.137086176791604 0.122279487164064 0.253778680579812 -0.124194379974417 -0.0381409356312529 0.253778680579812 -0.122825530682733 0.253778680579812 -0.0377133417328728 -0.0368460145543542 -0.133099175388835 0.124743463688029 0.124468809267291 0.123920173529685 -0.109313166018913 -0.266687205168387 0.252922106141507 -0.108695960689525 -0.109075070955102 0.271738086120595 -0.120374733615774 -0.00390939581894342 -0.133381952180454 0.120917959739471 0.125018345517832 0.124743463688029 0.111652720603112 0.109075070955101 0.108695960689525 -0.141722599189823 -0.142015422607778 0.112081373004279 0.108695960689525 -0.130847457136827 0.265552722115293 0.123098868506743 0.291455327666004 -0.305288784151137 0.0496008618443415 -0.0921326012673157 0.125018345517832 0.125018345517832 0.240576069388387 0.124468809267291 0.112046696085309 -0.131689700285651 0.108695960689525 -0.133665028443498 -0.0350584853850312 -0.139683085394569 -0.142015422607778 -0.130847457136827 -0.0485230073938134 -0.0389846633473132 -0.130567268944517 0.266687205168388 0.251220156387549 0.290600375898942 0.266687205168388 -0.124194379974417 -0.133381952180454 0.124743463688029 0.11243977225163 -0.124194379974417 0.253778680579812 0.253778680579812 -0.124194379974417 0.124743463688029 -0.122825530682733 -0.123646187654724 -0.121734271332205 -0.119561321409234 0.352710580394736 0.113223305409686 0.266687205168388 0.109313166018913 0.11243977225163 -0.109313166018913 0.270038595113815 0.278703831704838 0.0496008618443415 -0.144075798192393 -0.0137014709284099 0.266687205168388 -0.333421835389348 0.113223305409686 0.267111559889458 0.124194379974418 -0.0377133417328728 0.418142695776132 0.110207805671543 0.418142695776132 0.276059330194314 -0.130847457136827 0.120917959739471 0.247859734639509 0.270038595113815 -0.122825530682733 -0.130847457136827 -0.132816695686173 -0.12446880926729 -0.268355093774703 -0.133099175388835 -0.0257611655342444 -0.130287356607268 -0.139973364155098 -0.00923630757726527 -0.266687205168387 -0.0137014709284099 0.0145662636298296 -0.121734271332205 -0.0389846633473132 -0.0474761054745133 -0.0373543939944419 -0.0445313791376943 0.0116360635995872 0.0145662636298296 -0.0053745474764708 -0.122552404326282 0.122552404326281 -0.322834668587799 0.109075070955101 0.290600375898942 0.128057708884633 -0.139683085394569 0.270038595113815 0.270038595113815 0.270038595113815 0.270038595113815 0.0145662636298296 0.290600375898942 0.108695960689525 -0.0355123971366419 -0.130847457136827 -0.116323636417524 0.110207805671543 0.253778680579812 0.110207805671543 -0.124743463688031 -0.268355093774703 -0.119561321409234 -0.130847457136827 -0.383416760745517
0.247327180333341 -0.145119074292883 -0.0452171111952948 0.0981029543968446 -0.0834842254283193 0.088627936142908 0.088627936142908 -0.156497786990548 -0.106852677941501 0.262794087166616 -0.0473887685850245 -0.0508247182277262 -0.10015187824763 -0.0232053280636953 -0.0232053280636953 -0.0232053280636953 -0.156497786990548 -0.0410836452279504 -0.143265567582281 -0.156497786990548 -0.0349643095902185 0.0981029543968446 -0.040603475533101 0.107434022008043 -0.262794087166616 -0.157144395135047 -0.0109356092318094 -0.0494867511380798 -0.0609524146278991 -0.172180036198009 -0.246801130819487 -0.0782260875115849 -0.040603475533101 -0.108015272256279 0.0983960388460611 -0.0718403341520988 -0.105689605229756 -0.077598266656376 -0.077598266656376 -0.0782260875115849 -0.039628764760684 -0.157468324207724 -0.040603475533101 -0.040603475533101 0.239106943866184 -0.0365754594636797 -0.15617510220007 0.102486959017491 0.102486959017491 -0.156497786990548 -0.0401185743384703 -0.0410836452279504 -0.0365754594636797 0.266310000293056 -0.0401185743384703 0.244713725744202 -0.0401185743384703 -0.0401185743384703 0.257659745847971 -0.0410836452279504 0.239106943866184 -0.0415592504872772 -0.0415592504872772 0.107143363301287 -0.0344127926689298 -0.156497786990548 0.248384399396172 0.248384399396172 0.105980429622456 0.246276772232021 -0.14605003627609 -0.145429077149164 -0.144190941372677 -0.0109356092318094 -0.0327096671121178 0.999999999999999 -0.144500008996987 -0.0109356092318094 -0.244713725744203 -0.144190941372677 -0.0550424454214091 -0.101903746069259 -0.102195394727081 0.262794087166616 -0.144190941372677 -0.144190941372677 -0.151065869473433 -0.118489448552227 -0.0109356092318094 -0.277342979430138 -0.244713725744203 -0.244713725744203 -0.244713725744203 -0.157468324207724 -0.146672284010645 0.258222240586256 -0.157144395135047 -0.246801130819487 -0.262215479232779 -0.108596454087901 -0.246801130819487 -0.101028257641792 -0.105107824228158 -0.105398737872983 -0.0998595363485336 -0.101028257641792 -0.247327180333341 -0.258786698250628 -0.151065869473433 -0.267499217331737 -0.106271214353938 0.263374776852631 -0.0420304493021561 -0.106271214353938 0.266310000293056 -0.106271214353938 -0.0415592504872772 -0.040603475533101 0.245754092890175 -0.262215479232779 -0.262794087166616 -0.263957563812463 0.239106943866184 0.108015272256281 -0.106561962706346 0.246801130819487 0.246276772232021 -0.106271214353938 0.271731999977005 -0.0479948696682703 -0.146983897645896 -0.270511239046616 -0.261638937682532 -0.262215479232779 -0.239608809836361 -0.246276772232022 -0.246801130819487 -0.15617510220007 -0.156497786990548 -0.242141396935112 -0.246801130819487 -0.144190941372677 -0.108596454087901 -0.265718665889456 -0.105689605229756 0.107143363301287 0.0546590290612443 -0.15617510220007 -0.261638937682532 -0.261638937682532 -0.111211592587473 -0.262794087166616 -0.239106943866185 -0.145119074292883 -0.246801130819487 -0.147295841291893 -0.0236343686014975 -0.15392760407886 -0.156497786990548 -0.144190941372677 -0.10055818313062 0.016321154801699 -0.143882180315377 -0.10801527225628 -0.107143363301282 -0.105980429622458 -0.10801527225628 0.263374776852631 -0.146983897645896 -0.262215479232779 -0.23860660409137 0.263374776852631 -0.106271214353938 -0.106271214353938 0.263374776852631 -0.262215479232779 0.266310000293056 0.264542463722807 0.268697276076435 0.256940291214591 -0.0880276767483358 -0.237610462297935 -0.10801527225628 -0.239106943866185 -0.23860660409137 0.239106943866184 -0.106852677941501 -0.103943639526892 0.0546590290612443 -0.158768274332281 -0.0232053280636953 -0.10801527225628 0.0981029543968446 -0.237610462297935 -0.101903746069259 -0.263374776852633 -0.0415592504872772 -0.0782260875115849 -0.244713725744203 -0.0782260875115849 -0.104816860949799 -0.144190941372677 -0.270511239046616 -0.108305870148006 -0.106852677941501 0.266310000293056 -0.144190941372677 0.246276772232021 0.262794087166616 0.107434022008043 -0.146672284010645 -0.0283882223661071 -0.143573723244121 -0.154247484714351 -0.018591264493894 0.108015272256281 -0.0232053280636953 -0.040603475533101 0.268697276076435 -0.042960218181911 0.666970354944659 -0.0595053638963785 -0.0346967912760724 -0.0486557593526882 -0.040603475533101 -0.0531061741623124 0.266903511946022 -0.266903511946023 0.101320181178799 -0.246276772232022 -0.105980429622458 -0.255429113928482 -0.15392760407886 -0.106852677941501 -0.106852677941501 -0.106852677941501 -0.106852677941501 -0.040603475533101 -0.105980429622458 -0.246801130819487 -0.0391338592707876 -0.144190941372677 0.281195362520372 -0.244713725744203 -0.106271214353938 -0.244713725744203 0.262215479232778 0.107434022008043 0.273580675811994 -0.144190941372677 0.0853109995726647
-0.537345277535662 0.995734087342329 0.299316764019574 0.384368085558438 -0.301819701968565 0.0954067914692941 0.100497229790203 0.656967280403669 -0.19752077019267 -0.549860198739443 0.327949935186602 -0.197546477221444 -0.376199690343972 -0.00987068754395836 -0.00987068754395836 -0.00987068754395836 0.667280043196406 -0.164697887972015 0.987146265155218 0.667280043196406 -0.140166431482849 0.384368085558438 -0.162772963000765 0.43068613855683 0.543745125344144 0.652623943966205 0.0395789381399863 0.235154457273991 -0.244348667220505 0.565234300864155 0.562373127085523 -0.277877533759853 -0.162772963000765 -0.43301627960777 0.385520206643849 -0.287996628351892 -0.423693045379903 -0.275872284840025 -0.275192082175994 -0.277877533759853 -0.158865500439676 0.675682289223391 -0.162772963000765 -0.162772963000765 -0.604332131307133 -0.146625278547006 0.654356183851003 0.192351531171796 0.192351531171796 0.656967280403669 -0.16082907018921 -0.164697887972015 -0.146625278547006 -0.504936075595545 -0.16082907018921 -0.57335192724442 -0.16082907018921 -0.16082907018921 -0.51812721277859 -0.164697887972015 -0.604332131307133 -0.166604514837405 -0.166604514837405 0.224344998827334 -0.137955486674666 0.923335797749734 -0.558441337740277 -0.558441337740277 0.215875519199337 -0.55782184918692 0.989387012022559 0.993611537868571 0.984963805587192 0.0395789381399863 -0.131127923526319 -0.144500008996987 1 0.0395789381399863 0.57335192724442 0.99786112384038 -0.171205934625018 -0.392071752409204 -0.393340736370689 -0.549860198739443 0.984963805587192 0.984963805587192 0.921680210610548 0.509916760162763 0.0395789381399863 0.514555489449934 0.57335192724442 0.57335192724442 0.57335192724442 0.675682289223391 0.954930030633385 -0.55352218279923 0.672877957502603 0.562373127085523 0.544978324036173 -0.420012401596093 0.568212182709254 -0.379968251695298 -0.396991993968247 -0.422527003781722 -0.400321213933561 -0.40500643423375 0.566918156937983 0.558374947297491 0.921680210610548 0.527660386940634 -0.40221849785678 -0.504963429837296 -0.168493476958335 -0.40221849785678 -0.504936075595545 -0.40221849785678 -0.166604514837405 -0.162772963000765 -0.511271469298361 0.5510735270846 0.549860198739442 0.547436515589494 -0.598714353565656 0.43301627960777 -0.403518840969212 -0.568212182709255 -0.563684865989811 -0.426024625108203 -0.519072860671425 -0.17612765131345 0.983100947187474 0.521469013266721 0.546212300652257 0.5510735270846 0.597459993678711 0.563684865989811 0.568212182709254 0.659141844384316 0.656967280403669 0.533246521558692 0.568212182709254 0.99786112384038 -0.412069142823741 0.525133667984624 -0.423693045379903 0.224344998827334 -0.0991616094263623 0.654356183851003 0.546212300652257 0.546212300652257 -0.423175744451331 0.549860198739442 0.598727369167281 0.995734087342329 0.568212182709254 0.950731817568265 -0.154876276673608 0.916921440487624 0.8340538306815 0.989271342440666 0.658232060409177 -0.147920531017737 0.982807063730461 -0.41751631749728 -0.406112483591054 -0.191473480956239 -0.41751631749728 -0.542512690855809 0.948464139940156 0.5510735270846 0.600009147128096 -0.51175187850397 -0.40221849785678 -0.40221849785678 -0.542512690855809 0.5510735270846 -0.504936075595545 -0.546226140648619 -0.537779954851051 -0.515438693417959 -0.0971712371931619 0.60257665420007 -0.41751631749728 0.604332131307133 0.600009147128096 -0.604332131307133 -0.428355621403019 -0.416693742807359 -0.0991616094263623 0.657422652802121 -0.00987068754395836 -0.41751631749728 0.384368085558438 0.60257665420007 -0.38435001712451 0.542512690855809 -0.166604514837405 -0.277877533759853 0.57335192724442 -0.277877533759853 -0.420194350489248 0.984963805587192 0.521469013266721 -0.411110094368573 -0.428355621403019 -0.504936075595545 0.984963805587192 -0.539976316402738 -0.549860198739443 0.43068613855683 0.954930030633385 0.196458274038558 0.989285634318931 0.923730301110189 0.00730728694585334 0.43301627960777 -0.00987068754395836 -0.162772963000765 -0.537779954851051 0.221375529486422 -0.20973303227742 -0.248626486335695 0.13175898463473 -0.122466184681433 -0.162772963000765 -0.212894320216175 -0.472568398486841 0.522590442382721 0.18337185918869 0.563684865989811 -0.191473480956239 0.52343176723601 0.916921440487624 -0.428355621403019 -0.428355621403019 -0.428355621403019 -0.428355621403019 -0.162772963000765 -0.191473480956239 0.568212182709254 -0.156881501978018 0.99786112384038 -0.500874722453713 0.57335192724442 -0.40221849785678 0.57335192724442 -0.514162937842088 0.43068613855683 -0.496050200325298 0.984963805587192 0.3419984125664
-0.0715811987436584 0.0385498559325641 -0.0321466843569152 -0.0783693342196946 0.140135583195833 0.0630092063176137 0.0630092063176137 -0.111260645095441 0.239826283032933 0.00906206984435412 -0.0336906039659656 -0.0380334466772295 0.0042388362986155 0.882410406403987 0.882410406403987 0.882410406403987 -0.0106758486431896 -0.0292080351986704 0.0416401479063872 -0.0106758486431896 -0.0248575504812692 -0.0783693342196946 -0.0288666630231831 0.0465391646888313 -0.00906206984435588 -0.111720345137621 0.999999999999995 -0.0351821451355931 0.018673995382394 -0.122409794210723 0.0217011747104406 0.156760011816663 0.0166712523689884 0.0451416533650558 -0.0776526957835695 -0.0510742169287961 -0.0751390411575291 0.158846558225573 0.158846558225573 0.156760011816663 -0.0281737014714146 -0.0126897663218712 -0.0288666630231831 -0.0288666630231831 -0.0123519273760546 -0.0260029824884149 -0.11103123534696 -0.0946701090757381 -0.0946701090757381 -0.111260645095441 -0.0285219270319593 -0.0292080351986704 -0.0260029824884149 -0.0962265050303226 -0.0285219270319593 -0.0238548725350134 -0.0285219270319593 -0.0285219270319593 -0.0646937160421876 -0.0292080351986704 -0.0123519273760546 -0.0295461623312054 -0.0295461623312054 -0.0842391348736075 -0.024465454659185 0.0201727670678606 -0.0200737513117773 -0.0200737513117773 -0.0868023921532971 -0.0222413479048468 0.0370080494142024 0.0380356818138793 0.0400938538585377 0.999999999999995 -0.00177912790788019 -0.0109356092318094 0.0395789381399863 0.999999999999995 0.0238548725350134 0.0400938538585377 -0.0391319142780367 -0.0275961421516434 -0.0285645395465565 0.00906206984435412 0.0400938538585377 0.0400938538585377 0.07389501519261 -0.0333580236902535 0.999999999999995 0.0923985191025179 0.0238548725350134 0.0238548725350134 0.0238548725350134 -0.0126897663218712 0.0359813487455128 0.00506622740994883 -0.0120192076177201 0.0217011747104406 -0.00856005824055008 -0.050702640213136 0.0217011747104406 0.00145121766323662 -0.0117880042894134 -0.074932251717408 -0.0471207791106697 -0.0510529228577542 0.0211598464246715 -0.00556318549957275 0.07389501519261 0.095798712379203 -0.0156592756070515 -0.0972989171137056 -0.0298811567430741 -0.0156592756070515 -0.0962265050303226 -0.0156592756070515 -0.0295461623312054 -0.0288666630231831 -0.0227803594951104 -0.00856005824055008 -0.00906206984435588 0.00350490841081766 -0.0123519273760546 0.0486119847695714 -0.0166344955821798 -0.0217011747104398 -0.0222413479048468 -0.0694542756830132 0.00310442128662936 -0.0374757721976157 0.0535233781962553 -0.00193744299611223 -0.00805877262871002 -0.00856005824055008 0.011880404738399 0.0222413479048476 0.0217011747104406 -0.11103123534696 -0.111260645095441 0.0265204001737822 0.0217011747104406 0.0400938538585377 -0.0288029729343899 0.0964406489737752 -0.0751390411575291 -0.0842391348736075 0.0388593279853327 -0.11103123534696 -0.00805877262871002 -0.00805877262871002 -0.032722867430293 -0.00906206984435588 0.0123519273760555 0.0385498559325641 0.0217011747104406 0.034955554281267 -0.0274662401335127 0.166481384129751 -0.0388860410702602 0.0400938538585377 0.0374893754358601 -0.030542167274538 0.0406090246172185 -0.0486119847695699 -0.0185943978729002 0.24180011983453 -0.0486119847695699 0.00956480898108484 0.0354683397560917 -0.00856005824055008 0.0128227507030396 -0.0972989171137056 -0.0156592756070515 -0.0156592756070515 0.00956480898108484 -0.00856005824055008 -0.0962265050303226 0.0105724763955741 0.0141224934641058 -0.0936691910229615 -0.0625824574878133 0.013762301060492 -0.0486119847695699 0.0123519273760555 0.0128227507030396 -0.0123519273760546 -0.0715844733597214 -0.0738977630912321 0.0388593279853327 -0.0153638097921487 0.882410406403987 -0.0486119847695699 -0.0783693342196946 0.013762301060492 -0.00135140781167093 -0.00956480898108308 -0.0295461623312054 0.156760011816663 0.0238548725350134 0.156760011816663 -0.0642107662071227 0.0400938538585377 -0.00193744299611223 -0.0225544424448704 -0.0715844733597214 -0.0962265050303226 0.0400938538585377 -0.0722825038232378 0.00906206984435412 0.0465391646888313 0.0359813487455128 0.0113698836605775 0.0411244545470881 0.0688918796881929 0.924413433830046 0.0486119847695714 0.882410406403987 0.0166712523689884 0.0141224934641058 -0.030542167274538 -0.0175187030632333 0.0153734864539737 -0.0348876895119582 0.526681340991318 0.0166712523689884 0.0443735386024523 -0.0015430491408141 0.0960125267591358 -0.0973581781034672 0.0222413479048476 0.24180011983453 0.100325605756907 0.166481384129751 -0.0715844733597214 -0.0715844733597214 -0.0715844733597214 -0.0715844733597214 0.0166712523689884 0.24180011983453 0.0217011747104406 -0.0278218530195864 0.0400938538585377 0.0119599559499047 0.0238548725350134 -0.0156592756070515 0.0238548725350134 -0.0977290915769142 0.0465391646888313 -0.0936691910229615 0.0400938538585377 -0.101158234824008
-0.473777998487163 0.575933353479555 0.184775541534437 -0.250391412789649 0.194123335685989 -0.0691705369480674 -0.0737686766633977 0.322847824442798 0.133372526942598 -0.801837742508299 0.193649818541687 -0.351410287618272 0.40926138467736 0.0461979566703248 0.0461979566703248 0.0461979566703248 0.325478124617145 -0.278919247601386 0.579688943224483 0.325478124617145 -0.237374723437927 -0.250391412789649 -0.275659347724825 -0.330614913795287 0.797161298889453 0.327442118288053 0.0238548725350134 0.133541982037866 0.249076403223944 0.38343362065689 0.98727373320491 0.170509274979994 0.165922346242012 0.281066828123335 -0.252742521995979 0.201770164832463 0.297114731192336 0.167362759627582 0.167362759627582 0.170509274979994 -0.269041979821753 0.330997253970981 -0.275659347724825 -0.275659347724825 -0.87663560560802 -0.248312913269561 0.329095064215313 -0.172674241652006 -0.172674241652006 0.322847824442798 -0.272367325422093 -0.278919247601386 -0.248312913269561 -0.488487855349931 -0.241086085922507 -1 -0.272367325422093 -0.272367325422093 -0.51142048932822 -0.278919247601386 -0.87663560560802 -0.251970120867452 -0.251970120867452 -0.202944285444659 -0.233630443107558 0.494018491363949 -0.980933151668662 -0.980933151668662 -0.196747462409806 -0.985120968841298 0.5798359038071 0.57720427593519 0.583504514032982 0.0238548725350134 0.110207805671543 -0.244713725744203 0.57335192724442 0.0238548725350134 1 0.57208538815205 0.119865427576864 0.335284488359167 0.336274207868071 -0.801837742508299 0.583504514032982 0.583504514032982 0.538606798819316 0.293876216651003 0.0238548725350134 0.736876601270057 1 1 1 0.330997253970981 0.593700817961557 -0.791744397086485 0.328731157754839 0.98727373320491 0.794662769599457 0.345096981389449 0.991542157572968 0.412842627991352 0.404884272669344 0.288514454611632 0.325980177229783 0.331526649784396 0.989433209137728 0.813253707172189 0.538606798819316 0.764072809956618 0.410048327144656 -0.480079649258379 -0.2406054556071 0.410048327144656 -0.488487855349931 0.410048327144656 -0.251970120867452 -0.275659347724825 -0.722570656209961 0.799338899391013 0.801837742508299 0.802081098973232 -0.87663560560802 -0.334346298598744 0.411380617160539 -0.991542157572969 -0.989391541816253 0.325943871465378 -0.839908594803117 -0.345850018078998 0.583666016582081 0.839458833287182 0.792169552508712 0.799338899391013 0.874309453111504 0.989391541816253 0.991542157572968 0.321878275768103 0.324171836275429 0.97242468454782 0.991542157572968 0.57208538815205 0.337149250270103 0.756390897846571 0.289280614128029 -0.202944285444659 -0.0312397073171264 0.329095064215313 0.792169552508712 0.792169552508712 0.365892154140736 0.801837742508299 0.876653297001074 0.575933353479555 0.991542157572968 0.596279764924414 0.04749682864077 0.517004614795782 0.464977629675385 0.57208538815205 0.414629450163037 0.0811395797817803 0.582241255766208 0.341472442986257 0.414037419800624 0.130545478925706 0.341472442986257 -0.799665214481677 0.594962726731973 0.799338899391013 0.8790344744993 -0.510604468788981 0.410048327144656 0.410048327144656 -0.799665214481677 0.799338899391013 -0.488487855349931 -0.837846319390902 -0.827107211305625 -0.750849869687822 0.0708148699895357 0.874837080293833 0.341472442986257 0.876635605608019 0.8790344744993 -0.87663560560802 0.328743557179777 0.314757682864367 -0.0312397073171264 0.335054618875643 0.0461979566703248 0.341472442986257 -0.250391412789649 0.874837080293833 0.381180198492797 0.799665214481677 -0.251970120867452 0.170509274979994 1 0.170509274979994 0.318450699898088 0.583504514032982 0.839458833287182 0.375830544059093 0.328743557179777 -0.488487855349931 0.583504514032982 -0.469027305214501 -0.801837742508299 -0.330614913795287 0.593700817961557 0.11600584429734 0.580964571101893 0.536065791583639 0.0280516136688396 -0.334346298598744 0.0461979566703248 0.165922346242012 -0.827107211305625 0.0943959862449441 -0.355187187160016 0.25343699094875 -0.0145030853874284 0.125220115864973 0.165922346242012 0.217013467474326 -0.666195141447812 0.761480730196655 -0.171183689913485 0.989391541816253 0.130545478925706 0.447928817966498 0.517004614795782 0.328743557179777 0.328743557179777 0.328743557179777 0.328743557179777 0.165922346242012 0.130545478925706 0.991542157572968 -0.265682037778891 0.57208538815205 -0.856033568363096 1 0.410048327144656 1 -0.510412838323455 -0.330614913795287 -0.775556868805733 0.583504514032982 -0.205629608699529
-0.536093651412897 0.993604335441591 0.300010818455206 0.383487295974252 -0.300936869929061 0.0931522391264888 0.09829781415678 0.654618431407394 -0.195419740626622 -0.548684115869235 0.328652883002847 -0.196995070841323 -0.37546789971343 -0.0093611482038478 -0.0093611482038478 -0.0093611482038478 0.664947405274332 -0.164345619585891 0.989273203862382 0.664947405274332 -0.139866632844171 0.383487295974252 -0.162424811790772 0.429764954242792 0.542570349617378 0.650283090188967 0.0400938538585377 0.236119764764353 -0.243826035681551 0.563115081434206 0.561117561836029 -0.277016901344927 -0.162424811790772 -0.432090111410589 0.384636415128992 -0.28738063922946 -0.422786818426143 -0.27502679452148 -0.27433683727532 -0.277016901344927 -0.158525706808199 0.673377368698101 -0.162424811790772 -0.162424811790772 -0.603039539718988 -0.146311665234324 0.652001437283763 0.190367998627545 0.190367998627545 0.654618431407394 -0.160485076725209 -0.164345619585891 -0.146311665234324 -0.503794421458461 -0.160485076725209 -0.57208538815205 -0.160485076725209 -0.160485076725209 -0.516937780815638 -0.164345619585891 -0.603039539718988 -0.166248168412534 -0.166248168412534 0.22239998663905 -0.137660416973127 0.921360896824604 -0.55719436411132 -0.55719436411132 0.213911729976899 -0.556563027795141 0.987270835729907 0.991486325838301 0.987107976253524 0.0400938538585377 -0.130847457136827 -0.144190941372677 0.99786112384038 0.0400938538585377 0.57208538815205 1 -0.170285370052353 -0.391272188387244 -0.39253720686643 -0.548684115869235 0.987107976253524 0.987107976253524 0.919581239773906 0.506347708331465 0.0400938538585377 0.513445551751833 0.57208538815205 0.57208538815205 0.57208538815205 0.673377368698101 0.957131715846544 -0.552325404833322 0.67056373917662 0.561117561836029 0.543800877367313 -0.419131260231571 0.566957157286065 -0.379222682241487 -0.396187625883303 -0.421623270846538 -0.399464976432888 -0.404140175627074 0.565665939160182 0.557180652434587 0.919581239773906 0.52650970159588 -0.401396724880982 -0.503808470149937 -0.168133090277417 -0.401396724880982 -0.503794421458461 -0.401396724880982 -0.166248168412534 -0.162424811790772 -0.510017422478193 0.549894849055321 0.548684115869235 0.546265616677394 -0.597419293135918 0.432090111410589 -0.402692833624677 -0.566957157286065 -0.562426437981443 -0.425113411194148 -0.517942174019527 -0.175485083447158 0.980998216009035 0.520332371142857 0.54503218218503 0.549894849055321 0.596167853669834 0.562426437981443 0.566957157286065 0.656788980999968 0.654618431407394 0.53196363129222 0.566957157286065 1 -0.411048240937151 0.523977322115535 -0.422786818426143 0.22239998663905 -0.100360934726626 0.652001437283763 0.54503218218503 0.54503218218503 -0.422288399718051 0.548684115869235 0.597432400023321 0.993604335441591 0.566957157286065 0.952946483127258 -0.154545015497738 0.914880388884456 0.831944261668429 0.987107976253524 0.659809269573399 -0.147389930952312 0.984946673094865 -0.416642122488392 -0.405278136831599 -0.189367251355961 -0.416642122488392 -0.541340585266173 0.950674929991155 0.549894849055321 0.598711437323433 -0.510594809538091 -0.401396724880982 -0.401396724880982 -0.541340585266173 0.549894849055321 -0.503794421458461 -0.545057830578624 -0.536629710126498 -0.51431674640202 -0.0949914462905413 0.601273455060764 -0.416642122488392 0.603039539718988 0.598711437323433 -0.603039539718988 -0.427439421776561 -0.415802486495005 -0.100360934726626 0.655125857187633 -0.0093611482038478 -0.416642122488392 0.383487295974252 0.601273455060764 -0.383587705070994 0.541340585266173 -0.166248168412534 -0.277016901344927 0.57208538815205 -0.277016901344927 -0.419295606810579 0.987107976253524 0.520332371142857 -0.410259969476132 -0.427439421776561 -0.503794421458461 0.987107976253524 -0.538717655459298 -0.548684115869235 0.429764954242792 0.957131715846544 0.196879374639294 0.991417118808028 0.921706827735946 0.0078254051075512 0.432090111410589 -0.0093611482038478 -0.162424811790772 -0.536629710126498 0.222169555315872 -0.209284439294796 -0.248094705071421 0.132925450529771 -0.121832791323627 -0.162424811790772 -0.212438965630147 -0.471465706408462 0.521439819591079 0.18137014828643 0.562426437981443 -0.189367251355961 0.522228942642364 0.914880388884456 -0.427439421776561 -0.427439421776561 -0.427439421776561 -0.427439421776561 -0.162424811790772 -0.189367251355961 0.566957157286065 -0.156545951873552 1 -0.499787531112649 0.57208538815205 -0.401396724880982 0.57208538815205 -0.512998408293566 0.429764954242792 -0.494943957640056 0.987107976253524 0.341266920315133
-0.222549116305064 -0.173023993876686 -0.0265798531535196 -0.443453596129794 0.637278073440844 -0.621050741073952 -0.621050741073952 -0.238977551226498 0.515124622815192 -0.163818069118057 -0.0214708003247739 -0.0816923175650502 0.320939751688727 -0.0438505251848626 -0.0438505251848626 -0.0438505251848626 -0.238977551226498 -0.0412510273348192 -0.167475310690675 -0.238977551226498 -0.00278452379506689 -0.443453596129794 -0.038363648024645 -0.374694542966433 0.163818069118057 -0.239964944300528 -0.0391319142780367 -0.0755679861840351 -0.0199124242407167 -0.262924889942212 0.137195152856882 0.680915207495468 -0.0595102172222141 0.381927559349339 -0.441818502025264 0.597880248181769 0.393850495690325 0.663636407614737 0.686531111065477 0.680915207495468 -0.0324463273947922 -0.240459595234882 -0.038363648024645 -0.038363648024645 -0.173819466516219 -0.0133226801198116 -0.219021598648503 -0.526413084538918 -0.526413084538918 -0.238977551226498 -0.0354296753382 -0.0412510273348192 -0.0133226801198116 -0.206685612109337 -0.0141645316414661 -0.119865427576864 -0.0354296753382 -0.0354296753382 -0.213624542864702 -0.0412510273348192 -0.173819466516219 -0.0233831305005769 -0.0233831305005769 -0.50319398170264 -0.0231860711790812 -0.161684082245619 -0.146339535054727 -0.146339535054727 -0.508836564300194 -0.137973068453937 -0.172900721556996 -0.173921848102231 -0.170285370052353 -0.0391319142780367 0.523798907326248 -0.0550424454214091 -0.171205934625018 -0.0391319142780367 0.119865427576864 -0.170285370052353 1 0.391162030491892 0.389640293074584 -0.163818069118057 -0.170285370052353 -0.170285370052353 -0.190897868701879 -0.180937499537292 -0.0391319142780367 0.149528364993033 0.119865427576864 0.119865427576864 0.119865427576864 -0.240459595234882 -0.177442802036331 -0.167345025036895 -0.239964944300528 0.137195152856882 0.164481422057567 0.369806539279548 0.137195152856882 0.316222510249944 0.328957253147347 0.395291410247995 0.401422916747366 0.39515717997116 0.136414999014226 0.168422091047579 -0.190897868701879 0.156358185529851 0.325218379109748 -0.208989053846285 -0.0263558155237968 0.325218379109748 -0.206685612109337 0.325218379109748 -0.0233831305005769 -0.038363648024645 -0.182283952811438 0.164481422057567 0.163818069118057 0.164280283112773 -0.173819466516219 -0.372568752735083 0.323780778630612 -0.137195152856882 -0.137973068453937 0.380352171929632 -0.104461281020191 -0.0804944844821444 -0.178306257077003 0.106193982161323 0.163293311417458 0.164481422057567 0.173126288295578 0.137973068453938 0.137195152856882 -0.238484800354237 -0.238977551226498 0.144119237938368 0.137195152856882 -0.170285370052353 0.369806539279548 0.15846463524543 0.393850495690325 -0.50319398170264 0.0834662340513675 -0.219021598648503 0.163293311417458 0.163293311417458 0.302602343793378 0.163818069118057 0.173819466516219 -0.173023993876686 0.137195152856882 -0.179163320019661 0.359347841692892 -0.195931799042907 -0.221813000031945 -0.170285370052353 -0.15783611064768 0.323165097060308 -0.169356870347641 0.371898961966914 0.321991773196019 0.519364241280119 0.371898961966914 -0.163152739160519 -0.17566640679874 0.164481422057567 0.174511009191654 -0.208989053846285 0.325218379109748 0.325218379109748 -0.163152739160519 0.164481422057567 -0.206685612109337 -0.17935535660368 -0.175254773208447 -0.151500479910847 0.625285676671551 0.174067868618713 0.371898961966914 0.173819466516219 0.174511009191654 -0.173819466516219 0.377512077979164 0.391950747116907 0.0834662340513675 -0.242444664183507 -0.0438505251848626 0.371898961966914 -0.443453596129795 0.174067868618713 0.335644583022724 0.163152739160519 -0.0233831305005769 0.680915207495468 0.119865427576864 0.680915207495468 0.387555202112797 -0.170285370052353 0.106193982161323 0.291096841289713 0.377512077979164 -0.206685612109337 -0.170285370052353 -0.223498322324736 -0.163818069118057 -0.374694542966433 -0.177442802036331 0.0167562030676662 -0.168420247591186 -0.196682009927994 -0.0423316157532498 -0.372568752735083 -0.0438505251848626 -0.0595102172222141 -0.175254773208447 -0.0656017438884871 -0.0798907838298965 -0.0947059443071333 -0.074935522802031 -0.0742990328922258 -0.0595102172222141 -0.0751202818292553 -0.17814623573493 0.157062941428371 -0.532597050961048 0.137973068453938 0.519364241280119 0.215490100462156 -0.195931799042907 0.377512077979164 0.377512077979164 0.377512077979164 0.377512077979164 -0.0595102172222141 0.519364241280119 0.137195152856882 -0.029410603234604 -0.170285370052353 -0.117759279036529 0.119865427576864 0.325218379109748 0.119865427576864 -0.209913028713858 -0.374694542966433 -0.169097111988923 -0.170285370052353 -0.499272502378421
-0.0422133209001167 -0.393950059524313 -0.127833343420886 -0.721333127091291 0.575588860433415 -0.229191604377545 -0.237302911287705 -0.29881467739058 0.419069046507245 -0.387770315412955 -0.133972838350028 -0.151242429750773 0.888150780860882 -0.0303046772388868 -0.0303046772388868 -0.0303046772388868 -0.305157430790909 -0.11614761736377 -0.405026239337461 -0.305157430790909 -0.0988476370375885 -0.721333127091291 -0.114790129105922 -0.931447085708581 0.387770315412955 -0.293000039774448 -0.0275961421516434 -0.139904047069608 0.598137134099768 -0.14839644604571 0.358848634890878 0.570486018255357 0.384334465636523 0.827487644667424 -0.724865705986159 0.696941414093862 0.865753756654163 0.578544966932606 0.570449773255504 0.570486018255357 -0.112034523238736 -0.307071750271871 -0.114790129105922 -0.114790129105922 -0.426184804261848 -0.10340252056801 -0.285290993659899 -0.439109431661488 -0.439109431661488 -0.29881467739058 -0.113419264419962 -0.11614761736377 -0.10340252056801 -0.0572531958105164 -0.113419264419962 -0.335284488359167 -0.113419264419962 -0.113419264419962 -0.082517941580069 -0.11614761736377 -0.426184804261848 -0.117492201501088 -0.117492201501088 -0.462123208347652 -0.0972884429595378 -0.427213011212073 -0.364878985161965 -0.364878985161965 -0.458936846293901 -0.359980755734979 -0.396502561478585 -0.394754311126746 -0.407642364569997 -0.0275961421516434 0.28503468686405 -0.101903746069259 -0.392071752409204 -0.0275961421516434 0.335284488359167 -0.391272188387244 0.391162030491892 1 0.997146166335512 -0.387770315412955 -0.407642364569997 -0.407642364569997 -0.372541881874991 -0.168708032798152 -0.0275961421516434 0.335459524222391 0.335284488359167 0.335284488359167 0.335284488359167 -0.307071750271871 -0.406498555248149 -0.376135916306622 -0.306815942658315 0.358848634890878 0.379199219413858 0.938370842079001 0.358848634890878 0.903469967443058 0.870922917927222 0.862453489209908 0.974101862901417 0.979845114337531 0.358236552395311 0.393775053965747 -0.372541881874991 0.351185560620544 0.866391057852594 -0.0372651741807612 -0.118824328174587 0.866391057852594 -0.0572531958105164 0.866391057852594 -0.117492201501088 -0.114790129105922 -0.255467849218563 0.388625974208008 0.387770315412955 0.386061094811662 -0.426184804261848 -0.926356156722975 0.863823966883465 -0.358848634890877 -0.359980755734979 0.924588289013207 -0.313354036563449 -0.149024801566209 -0.39070051177333 0.314142757451997 0.389482341473603 0.388625974208008 0.425292150730405 0.359980755734979 0.358848634890878 -0.298607970685361 -0.292666329876719 0.368486923970862 0.358848634890878 -0.391272188387244 0.915612313628166 0.353891516375021 0.865733476517112 -0.462123208347652 0.154526599518046 -0.285290993659899 0.389482341473603 0.389482341473603 0.847502151136144 0.387770315412955 0.426184804261848 -0.393950059524313 0.358848634890878 -0.408259630117837 0.379119122372771 -0.404457804507289 -0.345648646376536 -0.391132688822734 -0.277769853103556 0.421576436971341 -0.406769465854675 0.943419795558894 0.858711822697824 0.420131985539386 0.943419795558894 -0.386915357981593 -0.407345825032848 0.388625974208008 0.427078481156525 -0.0687064972970038 0.866391057852594 0.866391057852594 -0.386915357981593 0.388625974208008 -0.0572531958105164 -0.385207518805129 -0.379251131821188 -0.341691093672493 0.244189070215915 0.428868935667839 0.943419795558894 0.426184804261848 0.427078481156525 -0.426184804261848 0.930875834202893 0.899367513647102 0.154526599518046 -0.305155681598986 -0.0303046772388868 0.943419795558894 -0.721333127091291 0.428868935667839 0.918674172521234 0.386915357981593 -0.117492201501088 0.570486018255357 0.335284488359167 0.570486018255357 0.908841508003326 -0.407642364569997 0.314142757451997 0.83671733436427 0.930875834202893 -0.0572531958105164 -0.407642364569997 -0.046907518196514 -0.387770315412955 -0.931447085708581 -0.406498555248149 -0.0802563738130241 -0.405897426538625 -0.373229716117016 -0.0341515413694577 -0.926356156722975 -0.0303046772388868 0.384334465636523 -0.379251131821188 -0.121452878768952 -0.120310834589208 0.608608738037137 -0.138733125476566 0.310628979044799 0.384334465636523 0.521140548907959 -0.220550289098131 0.352204272986941 -0.442525234911277 0.359980755734979 0.420131985539386 0.0276057713581897 -0.404457804507289 0.930875834202893 0.930875834202893 0.930875834202893 0.930875834202893 0.384334465636523 0.420131985539386 0.358848634890878 -0.110635375398941 -0.391272188387244 -0.298431183362219 0.335284488359167 0.866391057852594 0.335284488359167 -0.0687534570579031 -0.931447085708581 -0.341691093672493 -0.407642364569997 -0.603708569852365
-0.0351745145512934 -0.395222180296565 -0.128199202621088 -0.718676094914202 0.580733191907684 -0.226588425769034 -0.234697153783284 -0.300953672206615 0.423143850860198 -0.38888011457538 -0.134356268792944 -0.151675285787425 0.891401266739652 -0.00783577631100052 -0.00783577631100052 -0.00783577631100052 -0.307279758394164 -0.116480032000334 -0.406185424977286 -0.307279758394164 -0.099130539107272 -0.718676094914202 -0.115118658609271 -0.934205788098895 0.38888011457538 -0.295188978053713 -0.0285645395465565 -0.14030445263983 0.596430150210494 -0.152095433452639 0.359905512015065 0.568349179346412 0.383199504095732 0.824569603350172 -0.722200288333816 0.69493167100901 0.862879815940673 0.576423155295074 0.568326423504737 0.568349179346412 -0.1123551661944 -0.309223498143156 -0.115118658609271 -0.115118658609271 -0.427404545742844 -0.103698458720461 -0.287458121580637 -0.436275196456172 -0.436275196456172 -0.300953672206615 -0.113743870506744 -0.116480032000334 -0.103698458720461 -0.0559537419544857 -0.113743870506744 -0.336274207868071 -0.113743870506744 -0.113743870506744 -0.0815920312505196 -0.116480032000334 -0.427404545742844 -0.117828464339253 -0.117828464339253 -0.466050175244212 -0.0975668826136817 -0.428564078006484 -0.365947740255394 -0.365947740255394 -0.462918868834766 -0.361043096554789 -0.397784119728087 -0.396030367607956 -0.408809037563744 -0.0285645395465565 0.284116027604793 -0.102195394727081 -0.393340736370689 -0.0285645395465565 0.336274207868071 -0.39253720686643 0.389640293074584 0.997146166335512 1 -0.38888011457538 -0.408809037563744 -0.408809037563744 -0.373656323316583 -0.170872307891301 -0.0285645395465565 0.336786069891864 0.336274207868071 0.336274207868071 0.336274207868071 -0.309223498143156 -0.407734714420225 -0.377212054677066 -0.308950595036658 0.359905512015065 0.380282084655284 0.941056460686693 0.359905512015065 0.906632135846148 0.873954998519078 0.859586517825095 0.971308386181029 0.977022107048299 0.35928816777774 0.394902038697958 -0.373656323316583 0.352158392365999 0.869375036796721 -0.0358372666400288 -0.119164403561078 0.869375036796721 -0.0559537419544857 0.869375036796721 -0.117828464339254 -0.115118658609271 -0.25606909411761 0.389738222267052 0.38888011457538 0.387166002182435 -0.427404545742844 -0.929100132511347 0.866799665860922 -0.359905512015065 -0.361043096554789 0.921674622937141 -0.314122008537909 -0.149451310748024 -0.391839891665777 0.314918482246415 0.390597040456909 0.389738222267052 0.426509337435799 0.361043096554789 0.359905512015065 -0.300729536003746 -0.294818814827748 0.369591146100615 0.359905512015065 -0.39253720686643 0.912651239524991 0.345167151475298 0.862858293470672 -0.466050175244212 0.154968854852973 -0.287458121580637 0.390597040456909 0.390597040456909 0.850303404811843 0.38888011457538 0.427404545742844 -0.395222180296565 0.359905512015065 -0.409501032799517 0.378037179458493 -0.405875272021376 -0.347520672030772 -0.392400132000091 -0.278763346157372 0.420373327943357 -0.407933640611129 0.946119864278212 0.861671868975829 0.41716706642784 0.946119864278212 -0.388022710254704 -0.408585177512459 0.389738222267052 0.428300780341991 -0.0675692218050249 0.869375036796721 0.869375036796721 -0.388022710254704 0.389738222267052 -0.0559537419544857 -0.386309983240229 -0.380336549068756 -0.342614576250325 0.241608146853037 0.430096359136516 0.946119864278212 0.427404545742844 0.428300780341991 -0.427404545742844 0.927946568617306 0.896519374384512 0.154968854852973 -0.307328545216925 -0.00783577631100052 0.946119864278212 -0.718676094914202 0.430096359136516 0.921747981892023 0.388022710254704 -0.117828464339254 0.568349179346412 0.336274207868071 0.568349179346412 0.905968763656722 -0.408809037563744 0.314918482246415 0.839682357936185 0.927946568617306 -0.0559537419544857 -0.408809037563744 -0.0398761182336334 -0.38888011457538 -0.934205788098895 -0.407734714420225 -0.0804860676624442 -0.407059105517387 -0.374846682485035 -0.010640917477047 -0.929100132511347 -0.00783577631100052 0.383199504095731 -0.380336549068756 -0.121800477070768 -0.121021925404689 0.606871869932026 -0.139130179867619 0.309299827712158 0.383199504095731 0.519653300465556 -0.220692872693702 0.353182073616496 -0.439720065859135 0.361043096554789 0.41716706642784 0.026260673950329 -0.405875272021376 0.927946568617306 0.927946568617306 0.927946568617306 0.927946568617306 0.383199504095731 0.41716706642784 0.359905512015065 -0.110952013991612 -0.39253720686643 -0.299077698626801 0.336274207868071 0.869375036796721 0.336274207868071 -0.0676251429460454 -0.934205788098895 -0.342614576250325 -0.408809037563744 -0.601365600173377
0.585505269252762 -0.552215903552173 -0.172062894119175 0.291526562168499 -0.178036379596932 0.092835374477162 0.096811461500578 -0.402719491655505 -0.141024002279161 1 -0.180326616538292 0.378676578771197 -0.330645616518014 0.00308851217470773 0.00308851217470773 0.00308851217470773 -0.410172691350287 -0.156333978708965 -0.545162827394394 -0.410172691350287 -0.133048311578075 0.291526562168499 -0.154506807861926 0.408814456848598 -0.986725833634433 -0.405553240255498 0.00906206984435412 -0.0850685107389863 -0.231939825150068 -0.467897905275079 -0.805284856684448 -0.184233007924378 -0.154506807861926 -0.313567751752956 0.293326749628112 -0.273371196919472 -0.384433009987498 -0.1817088395509 -0.192012640619191 -0.184233007924378 -0.150797779310598 -0.414739575747511 -0.154506807861926 -0.154506807861926 0.909864245593113 -0.139179156799259 -0.401683448877799 0.172353679044196 0.172353679044196 -0.402719491655505 -0.15266163242491 -0.156333978708965 -0.139179156799259 0.583013735176795 -0.15266163242491 0.801837742508299 -0.15266163242491 -0.15266163242491 0.607054830793551 -0.156333978708965 0.909864245593113 -0.158143780689126 -0.158143780689126 0.181874726909284 -0.130949645937456 -0.595514871273819 0.80198590461413 0.80198590461413 0.176872368385768 0.803196002094267 -0.555758456557245 -0.553395545223806 -0.548684115869235 0.00906206984435412 -0.12446880926729 0.262794087166616 -0.549860198739443 0.00906206984435412 -0.801837742508299 -0.548684115869235 -0.163818069118057 -0.387770315412955 -0.38888011457538 1 -0.548684115869235 -0.548684115869235 -0.477510898345962 -0.422739065714637 0.00906206984435412 -0.872527056548307 -0.801837742508299 -0.801837742508299 -0.801837742508299 -0.414739575747511 -0.527529670527259 0.982602932091611 -0.412985556033164 -0.805284856684448 -0.984519799688882 -0.413237813905037 -0.810096357814863 -0.334609393271776 -0.37197970260385 -0.374630130201016 -0.379991564594144 -0.38443885374688 -0.807424404908741 -0.984750840632698 -0.477510898345962 -0.900334091604845 -0.358934901654941 0.565081324435874 -0.159936814999594 -0.358934901654941 0.583013735176795 -0.358934901654941 -0.158143780689126 -0.154506807861926 0.667033044516319 -0.997798245995274 -1 -0.995592182966679 0.909864245593113 0.411026265548345 -0.360355716544955 0.810096357814863 0.808012400653687 -0.40438967063426 0.912068334024166 0.349619228592332 -0.559312042484062 -0.907348739564787 -0.982321801204445 -0.997798245995274 -0.898238191579221 -0.808012400653687 -0.810096357814863 -0.401683448877799 -0.403466213315473 -0.791567490296692 -0.810096357814863 -0.548684115869235 -0.413237813905037 -0.893438454836787 -0.37565789604325 0.181874726909284 0.0212478071135009 -0.401683448877799 -0.982321801204445 -0.982321801204445 -0.317546224732406 -1 -0.905358278298562 -0.552215903552173 -0.810096357814863 -0.523984793133297 -0.147011141661572 -0.446194661920578 -0.432371650906829 -0.548684115869235 -0.360606126834091 -0.163474827935047 -0.547509199566398 -0.411026265548345 -0.354473444849417 -0.139080395023785 -0.411026265548345 0.988939662365746 -0.522439898771257 -0.997798245995274 -0.903452356461634 0.604225924900113 -0.358934901654941 -0.358934901654941 0.988939662365746 -0.997798245995274 0.583013735176795 0.962134306698749 0.978030335863397 0.914552881245227 -0.0945811616181932 -0.899656716414558 -0.411026265548345 -0.909864245593113 -0.903452356461634 0.909864245593113 -0.40660229114574 -0.395532641725644 0.0212478071135009 -0.413038738554676 0.00308851217470773 -0.411026265548345 0.291526562168499 -0.899656716414558 -0.338552763372277 -0.988939662365746 -0.158143780689126 -0.184233007924378 -0.801837742508299 -0.184233007924378 -0.398855476848471 -0.548684115869235 -0.907348739564787 -0.320956147927789 -0.40660229114574 0.583013735176795 -0.548684115869235 0.581187186286151 1 0.408814456848598 -0.527529670527259 -0.108024585606851 -0.546335440009698 -0.485797625577197 0.00834807009210507 0.411026265548345 0.00308851217470773 -0.154506807861926 0.978030335863397 -0.0958768922622808 0.370080860032698 -0.236000402311742 -0.0170899093923487 -0.0936980456091293 -0.154506807861926 -0.20208283502452 0.743668277761468 -0.898024075457929 0.17216529399718 -0.808012400653687 -0.139080395023785 -0.564782218366134 -0.446194661920578 -0.40660229114574 -0.40660229114574 -0.40660229114574 -0.40660229114574 -0.154506807861926 -0.139080395023785 -0.810096357814863 -0.148914534922449 -0.548684115869235 0.877990785889613 -0.801837742508299 -0.358934901654941 -0.801837742508299 0.604574382906352 0.408814456848598 0.853186850189243 -0.548684115869235 0.241340551948174
-0.535955039322049 0.989310136374524 0.300010818455206 0.383487295974252 -0.300936869929061 0.0790250535168212 0.0844033338184739 0.639596867418836 -0.195419740626622 -0.548684115869235 0.328652883002847 -0.21400379438881 -0.38393797107831 -0.0093611482038478 -0.0093611482038478 -0.0093611482038478 0.650033590081084 -0.164345619585891 0.993582302871548 0.650033590081084 -0.139866632844171 0.383487295974252 -0.162424811790772 0.429764954242792 0.548684115869235 0.635223647275553 0.0400938538585377 0.236119764764353 -0.243826035681551 0.557887555835489 0.572664715529833 -0.277016901344927 -0.162424811790772 -0.432090111410589 0.384636415128992 -0.28738063922946 -0.422786818426143 -0.27502679452148 -0.27433683727532 -0.277016901344927 -0.158525706808199 0.658502275583408 -0.162424811790772 -0.162424811790772 -0.603039539718988 -0.146311665234324 0.636991947402446 0.179204761344819 0.179204761344819 0.639596867418836 -0.160485076725209 -0.164345619585891 -0.146311665234324 -0.503653403645316 -0.160485076725209 -0.583504514032982 -0.160485076725209 -0.160485076725209 -0.516793122754266 -0.164345619585891 -0.603039539718988 -0.166248168412534 -0.166248168412534 0.211777969941046 -0.137660416973127 0.916985180735647 -0.568840456994117 -0.568840456994117 0.213911729976899 -0.568110065792423 0.982971024828382 0.987190295442791 1 0.0400938538585377 -0.130847457136827 -0.144190941372677 0.984963805587192 0.0400938538585377 0.583504514032982 0.987107976253524 -0.170285370052353 -0.407642364569997 -0.408809037563744 -0.548684115869235 1 1 0.906341689662326 0.489578790260961 0.0400938538585377 0.513419850194545 0.583504514032982 0.583504514032982 0.583504514032982 0.658502275583408 0.97014596029592 -0.552306377621511 0.655675465387917 0.572664715529834 0.549894849055321 -0.434414994893541 0.578472004199051 -0.387608773288526 -0.404360416700719 -0.421623270846538 -0.399464976432888 -0.404140175627074 0.577213073963291 0.557180652434587 0.906341689662326 0.526464828076883 -0.409379127505865 -0.503648134552033 -0.168133090277417 -0.409379127505865 -0.503653403645316 -0.409379127505865 -0.166248168412534 -0.162424811790772 -0.50977754988996 0.549894849055321 0.548684115869235 0.546265616677394 -0.597406124011695 0.432090111410589 -0.410629643859117 -0.578472004199051 -0.573941318489272 -0.425113411194148 -0.53063658820043 -0.193013468570801 0.976692438233723 0.533031240701351 0.551106584707344 0.549894849055321 0.601776460018945 0.573941318489272 0.578472004199051 0.641785999803033 0.639596867418836 0.543442876818892 0.578472004199051 0.987107976253524 -0.411048240937151 0.523911079972012 -0.422786818426143 0.211777969941046 -0.100360934726626 0.636991947402446 0.551106584707344 0.551106584707344 -0.429889020045968 0.548684115869235 0.603039539718988 0.989310136374524 0.578472004199051 0.965972584997978 -0.154545015497738 0.901651647214502 0.818188001129141 0.982793776980352 0.66555983809468 -0.171852415613992 0.997858665361627 -0.432090111410589 -0.413126029326925 -0.189367251355961 -0.432090111410589 -0.547474375093092 0.96372314847943 0.549894849055321 0.604304067449291 -0.510463435151977 -0.409379127505865 -0.409379127505865 -0.547474375093092 0.549894849055321 -0.503653403645316 -0.545057830578624 -0.536629710126498 -0.514267717495524 -0.0949914462905413 0.606837510344471 -0.432090111410589 0.603039539718988 0.604304067449291 -0.603039539718988 -0.427439421776561 -0.415802486495005 -0.100360934726626 0.650139675626179 -0.0093611482038478 -0.432090111410589 0.383487295974252 0.606837510344471 -0.391676575169864 0.547474375093092 -0.166248168412534 -0.277016901344927 0.583504514032982 -0.277016901344927 -0.419295606810579 1 0.533031240701351 -0.417995210397995 -0.427439421776561 -0.503653403645316 1 -0.526772961258192 -0.548684115869235 0.429764954242792 0.97014596029592 0.196879374639294 0.995719438941993 0.908529863908367 0.0078254051075512 0.432090111410589 -0.0093611482038478 -0.162424811790772 -0.536629710126498 0.222169555315872 -0.209284439294796 -0.248094705071421 0.132925450529771 -0.121832791323627 -0.162424811790772 -0.212438965630147 -0.471191014203007 0.521371890465941 0.18137014828643 0.573941318489272 -0.189367251355961 0.509910863623937 0.901651647214502 -0.427439421776561 -0.427439421776561 -0.427439421776561 -0.427439421776561 -0.162424811790772 -0.189367251355961 0.578472004199051 -0.156545951873552 0.987107976253524 -0.512778518394772 0.583504514032982 -0.409379127505865 0.583504514032982 -0.512868293351603 0.429764954242792 -0.494814151197303 1 0.341266920315133
[truncated: 766,002 more chars]
