# Supplementary material for: Precision medicine for atherosclerotic cardiovascular disease: Integrative genomics maps risk loci and AI‐predicted functional consequences
Source: Clin Transl Med. 2026 Jul 10;16(7):e70732. doi: 10.1002/ctm2.70732 (PMC13351343; doi:10.1002/ctm2.70732)
Supplement: Supplementary file 6 — Supporting Information [file CTM2-16-e70732-s005.zip › ADAMTS7/FINEMAP/data.snp]

index rsid chromosome position allele1 allele2 maf beta se z prob log10bf mean sd mean_incl sd_incl
111 rs34138960 15 78831668 A G 0.238569 -0.000217034 0.00236686 -0.0916969 1 12.1994 -0.00193677 0.000144924 -0.00193677 0.000144924
83 rs1711731 15 78861918 G A 0.224652 0.00315943 0.000979177 3.22662 1 12.1994 0.000314151 0.000138904 0.000314151 0.000138904
22 rs11636605 15 78928878 A G 0.210736 0.00453285 0.00247639 1.83042 1 12.1994 0.000466472 7.05565e-05 0.000466472 7.05565e-05
192 rs667282 15 78863472 T C 0.244533 0.0029624 0.000910309 3.25428 1 12.1994 0.000411727 0.000165817 0.000411727 0.000165817
151 rs503464 15 78857896 T A 0.255467 0.00977025 0.00223696 4.36764 1 12.1994 0.00166022 0.000137002 0.00166022 0.000137002
13 rs113352275 15 78840567 C T 0.217694 0.00328146 0.000987747 3.32217 1.06548e-277 -274.773 1.47902e-280 4.55242e-142 0.00138813 0.000134851
168 rs57945453 15 78862845 C T 0.341948 6.88419e-05 0.00047344 0.145408 0 -inf 0 0 0 0
172 rs58946838 15 78961449 A C 0.341948 0.00086776 0.000538769 1.61064 0 -inf 0 0 0 0
171 rs588765 15 78865425 T C 0.387674 0.000192013 0.000465429 0.412551 0 -inf 0 0 0 0
170 rs584135 15 78883628 A G 0.343936 4.53442e-05 0.000472597 0.0959468 0 -inf 0 0 0 0
169 rs58365910 15 78849034 T C 0.374751 -0.00196067 0.000671018 -2.92193 0 -inf 0 0 0 0
174 rs59683676 15 78833453 T C 0.238569 0.00318342 0.000955594 3.33135 0 -inf 0 0 0 0
167 rs576982 15 78870803 C T 0.244533 -0.000654026 0.0023288 -0.280843 0 -inf 0 0 0 0
166 rs57260218 15 78973772 C T 0.237575 0.000985828 0.000565 1.74483 0 -inf 0 0 0 0
165 rs57064725 15 78833036 C A 0.241551 -0.000262646 0.00236527 -0.111042 0 -inf 0 0 0 0
164 rs569207 15 78873119 C T 0.244533 0.00299674 0.000917425 3.26647 0 -inf 0 0 0 0
163 rs56390833 15 78877381 C A 0.364811 0.00195746 0.00209883 0.932641 0 -inf 0 0 0 0
162 rs56219480 15 78864024 C T 0.0487078 0.00127798 0.0050978 0.250692 0 -inf 0 0 0 0
161 rs56117933 15 78832349 T C 0.228628 -0.00232458 0.000814119 -2.85533 0 -inf 0 0 0 0
173 rs59133824 15 78833450 C A 0.238569 0.00317558 0.000954091 3.32839 0 -inf 0 0 0 0
158 rs55958997 15 78915872 C A 0.39662 -0.00196212 0.00066904 -2.93274 0 -inf 0 0 0 0
175 rs61012457 15 78865694 C G 0.341948 5.23701e-05 0.000473139 0.110686 0 -inf 0 0 0 0
176 rs615470 15 78885988 T C 0.343936 1.39153e-05 0.000472598 0.0294442 0 -inf 0 0 0 0
177 rs61630816 15 78965866 T C 0.336978 0.000954228 0.00054966 1.73603 0 -inf 0 0 0 0
178 rs62010327 15 78892784 G A 0.33996 -1.88939e-05 0.000472462 -0.0399903 0 -inf 0 0 0 0
179 rs62010328 15 78894971 C T 0.333002 7.01414e-07 0.000476289 0.00147267 0 -inf 0 0 0 0
180 rs62010332 15 78918762 G C 0.32505 0.000283177 0.00049321 0.574152 0 -inf 0 0 0 0
181 rs62010525 15 78968310 C G 0.176938 0.000551074 0.000613379 0.898423 0 -inf 0 0 0 0
182 rs621849 15 78872861 G A 0.389662 0.000198823 0.000462894 0.429522 0 -inf 0 0 0 0
183 rs637137 15 78873976 T A 0.244533 -1.8706e-05 0.000566508 -0.0330198 0 -inf 0 0 0 0
184 rs647041 15 78880481 T C 0.38668 0.000253406 0.000466942 0.542692 0 -inf 0 0 0 0
185 rs6495306 15 78865893 G A 0.387674 0.0002044 0.000465693 0.438917 0 -inf 0 0 0 0
186 rs6495307 15 78890321 C T 0.38668 -0.000272271 0.000467614 -0.582256 0 -inf 0 0 0 0
187 rs6495308 15 78907656 T C 0.240557 -0.000608535 0.00232317 -0.261942 0 -inf 0 0 0 0
188 rs6495309 15 78915245 C T 0.230616 0.00284085 0.000897481 3.16536 0 -inf 0 0 0 0
144 rs4887070 15 78916187 C T 0.337972 -0.000155292 0.000484484 -0.32053 0 -inf 0 0 0 0
129 rs3829787 15 78856266 C T 0.328032 2.53585e-05 0.000479957 0.052835 0 -inf 0 0 0 0
130 rs41280046 15 78834476 A G 0.0715706 0.00103522 0.00112534 0.919916 0 -inf 0 0 0 0
131 rs4243084 15 78911672 G C 0.374751 -0.00186459 0.000650551 -2.86618 0 -inf 0 0 0 0
132 rs4275821 15 78849541 C T 0.33002 -6.14136e-05 0.000480232 -0.127883 0 -inf 0 0 0 0
133 rs471889 15 78870235 T C 0.34493 -0.000114729 0.000473989 -0.24205 0 -inf 0 0 0 0
134 rs472054 15 78887994 A G 0.343936 1.15967e-05 0.000472623 0.024537 0 -inf 0 0 0 0
135 rs481134 15 78877563 A G 0.385686 0.00022461 0.000466379 0.481605 0 -inf 0 0 0 0
136 rs4886571 15 78833758 G A 0.372763 0.000285674 0.000468349 0.609961 0 -inf 0 0 0 0
137 rs4886572 15 78837452 A G 0.371769 0.000290373 0.000468519 0.619768 0 -inf 0 0 0 0
138 rs4886579 15 78969256 C T 0.403579 -0.00156233 0.000594731 -2.62695 0 -inf 0 0 0 0
139 rs4886580 15 78969385 T G 0.404573 -0.00159261 0.000599956 -2.65454 0 -inf 0 0 0 0
140 rs4887062 15 78837801 G A 0.380716 -6.81824e-07 1.17534e-05 -0.058011 0 -inf 0 0 0 0
141 rs4887063 15 78839715 C T 0.371769 0.000291926 0.000468675 0.622876 0 -inf 0 0 0 0
142 rs4887067 15 78886947 G A 0.365805 -0.00194771 0.00066631 -2.92313 0 -inf 0 0 0 0
143 rs4887069 15 78909070 A G 0.246521 -0.000552239 0.00232193 -0.237837 0 -inf 0 0 0 0
160 rs56077333 15 78899003 C A 0.365805 -0.00195907 0.000674799 -2.90319 0 -inf 0 0 0 0
145 rs4887072 15 78925435 A G 0.236581 0.00258958 0.000850388 3.04518 0 -inf 0 0 0 0
146 rs4887074 15 78952110 G C 0.241551 -0.00108479 0.000568321 -1.90876 0 -inf 0 0 0 0
147 rs4887075 15 78953131 C T 0.076541 0.00219442 0.00102322 2.14462 0 -inf 0 0 0 0
148 rs4887077 15 78978364 C T 0.403579 -0.00152491 0.000585512 -2.60439 0 -inf 0 0 0 0
149 rs495090 15 78870003 A G 0.34493 -0.000111524 0.000474006 -0.23528 0 -inf 0 0 0 0
150 rs495956 15 78869930 C T 0.34493 -0.000114732 0.000473993 -0.242054 0 -inf 0 0 0 0
152 rs514743 15 78884227 T A 0.342942 -5.05738e-06 0.000472685 -0.0106993 0 -inf 0 0 0 0
153 rs555018 15 78879242 G A 0.38668 0.000234608 0.000466538 0.50287 0 -inf 0 0 0 0
154 rs55676755 15 78898932 C G 0.368787 -0.00192525 0.000662082 -2.90787 0 -inf 0 0 0 0
155 rs55690619 15 78833612 A G 0.371769 0.00112488 0.00201883 0.557192 0 -inf 0 0 0 0
156 rs55781567 15 78857986 C G 0.375746 -0.0039485 0.00166767 -2.36768 0 -inf 0 0 0 0
157 rs55952530 15 78917316 C T 0.0397614 0.00412042 0.00173685 2.37235 0 -inf 0 0 0 0
190 rs6495314 15 78960529 A C 0.411531 2.76346e-06 0.000305932 0.00903293 0 -inf 0 0 0 0
159 rs55988292 15 78936168 A G 0.404573 -0.00154229 0.000588285 -2.62167 0 -inf 0 0 0 0
237 rs8043009 15 78908154 G C 0.240557 0.00300531 0.000921069 3.26285 0 -inf 0 0 0 0
222 rs76474922 15 78884553 A C 0.0964215 0.00231551 0.00103344 2.24058 0 -inf 0 0 0 0
223 rs76507625 15 78969358 T C 0.0626243 -0.00164766 0.00101614 -1.62148 0 -inf 0 0 0 0
224 rs76912891 15 78964464 G A 0.0616302 0.00162981 0.000953093 1.71003 0 -inf 0 0 0 0
225 rs77163824 15 78972145 A G 0.0437376 0.0017775 0.00113609 1.56457 0 -inf 0 0 0 0
226 rs77438700 15 78906637 A G 0.0725646 0.00233483 0.00112935 2.06742 0 -inf 0 0 0 0
227 rs79609284 15 78928411 G A 0.335984 0.000188208 0.000502481 0.374557 0 -inf 0 0 0 0
228 rs8023462 15 78914734 C T 0.335984 -0.000228342 0.00048741 -0.46848 0 -inf 0 0 0 0
229 rs8023822 15 78945040 C G 0.22167 -0.000946434 0.000570145 -1.65999 0 -inf 0 0 0 0
230 rs8025429 15 78836362 G A 0.372763 0.000291888 0.00046857 0.622933 0 -inf 0 0 0 0
231 rs8032552 15 78971136 T C 0.237575 0.00098487 0.000558874 1.76224 0 -inf 0 0 0 0
232 rs8038920 15 78974545 A G 0.355865 -0.000909247 0.00053962 -1.68498 0 -inf 0 0 0 0
233 rs8039449 15 78914534 C T 0.39662 -0.00197502 0.000669175 -2.95143 0 -inf 0 0 0 0
234 rs8042059 15 78907859 A C 0.240557 -0.000607803 0.00232317 -0.261627 0 -inf 0 0 0 0
235 rs8042374 15 78908032 A G 0.240557 -0.000579574 0.00232307 -0.249486 0 -inf 0 0 0 0
236 rs8042494 15 78908010 C T 0.240557 -0.000538584 0.00232313 -0.231836 0 -inf 0 0 0 0
221 rs76189127 15 78838837 C A 0.0705765 9.82793e-05 0.000812883 0.120902 0 -inf 0 0 0 0
238 rs8043105 15 78973356 C T 0.0437376 0.00213168 0.00115328 1.84836 0 -inf 0 0 0 0
239 rs8043123 15 78973393 C T 0.237575 0.001075 0.000570711 1.88361 0 -inf 0 0 0 0
240 rs8053 15 78841220 T C 0.371769 0.000326974 0.000469946 0.695769 0 -inf 0 0 0 0
241 rs8192475 15 78911230 C T 0.0407555 -0.00132851 0.00112698 -1.17882 0 -inf 0 0 0 0
242 rs8192482 15 78886198 C T 0.365805 0.00160556 0.00209909 0.764885 0 -inf 0 0 0 0
243 rs871058 15 78858491 G A 0.313121 -6.01972e-05 0.000487565 -0.123465 0 -inf 0 0 0 0
244 rs880395 15 78844356 A G 0.375746 0.000279758 0.000468803 0.596749 0 -inf 0 0 0 0
245 rs905739 15 78845110 A G 0.238569 0.00321057 0.000962515 3.3356 0 -inf 0 0 0 0
246 rs905740 15 78844386 T C 0.375746 -0.000292629 0.00107109 -0.273207 0 -inf 0 0 0 0
247 rs922691 15 78963994 A G 0.343936 0.000889526 0.000541368 1.64311 0 -inf 0 0 0 0
248 rs938682 15 78896547 G A 0.242545 0.000564712 0.00232376 0.243017 0 -inf 0 0 0 0
249 rs950776 15 78926018 T C 0.32505 0.000214947 0.000491435 0.437386 0 -inf 0 0 0 0
250 rs951266 15 78878541 G A 0.365805 -0.0019653 0.000670651 -2.93043 0 -inf 0 0 0 0
251 rs9920506 15 78931057 A G 0.167992 -0.00681119 0.00247408 -2.75302 0 -inf 0 0 0 0
206 rs7178007 15 78965254 G A 0.336978 0.000919663 0.000545012 1.68742 0 -inf 0 0 0 0
126 rs3813571 15 78832792 G T 0.371769 -0.000300844 0.000469047 -0.641394 0 -inf 0 0 0 0
191 rs6495315 15 78981758 T C 0.0228628 0.000343773 0.00159254 0.215865 0 -inf 0 0 0 0
193 rs67175876 15 78928399 G A 0.210736 -0.00187962 0.000708503 -2.65295 0 -inf 0 0 0 0
194 rs680244 15 78871288 T C 0.389662 0.0001881 0.00046292 0.406335 0 -inf 0 0 0 0
195 rs684513 15 78858400 C G 0.223658 0.00333599 0.000998481 3.34106 0 -inf 0 0 0 0
196 rs692780 15 78876505 C G 0.341948 -5.3483e-05 0.000473097 -0.113049 0 -inf 0 0 0 0
197 rs71402946 15 78855711 T G 0.0457256 -0.00104979 0.00109734 -0.956669 0 -inf 0 0 0 0
198 rs7163204 15 78953740 G A 0.145129 0.0023084 0.000837338 2.75683 0 -inf 0 0 0 0
199 rs7164030 15 78844661 G A 0.375746 0.00134638 0.00202312 0.665498 0 -inf 0 0 0 0
200 rs7164665 15 78953919 T C 0.145129 -0.00614623 0.00271224 -2.26611 0 -inf 0 0 0 0
201 rs7170068 15 78912943 G A 0.233598 0.00285763 0.000903705 3.16212 0 -inf 0 0 0 0
202 rs7172118 15 78862453 C A 0.365805 0.00195452 0.00210081 0.930368 0 -inf 0 0 0 0
203 rs7173512 15 78849914 C T 0.33002 -5.70002e-05 0.000480193 -0.118703 0 -inf 0 0 0 0
204 rs7173514 15 78849918 C T 0.245527 0.00302718 0.000925038 3.27249 0 -inf 0 0 0 0
205 rs7177514 15 78907406 C G 0.240557 0.00301023 0.000921273 3.26747 0 -inf 0 0 0 0
189 rs6495312 15 78959322 T C 0.076541 0.00216738 0.00101898 2.12702 0 -inf 0 0 0 0
207 rs7180002 15 78873993 A T 0.365805 -0.00195024 0.000667768 -2.92053 0 -inf 0 0 0 0
208 rs7181405 15 78948152 A G 0.372763 0.000899167 0.000534474 1.68234 0 -inf 0 0 0 0
209 rs7182583 15 78899210 G C 0.342942 -1.73601e-05 0.000472587 -0.0367343 0 -inf 0 0 0 0
210 rs7183604 15 78899213 T C 0.242545 -0.00299178 0.000916975 -3.26266 0 -inf 0 0 0 0
211 rs72740955 15 78849779 C T 0.373757 -0.00195384 0.000669271 -2.91936 0 -inf 0 0 0 0
212 rs72740960 15 78851724 A G 0.0218688 0.000702058 0.0018468 0.380148 0 -inf 0 0 0 0
213 rs72740964 15 78868636 G A 0.363817 -0.00198242 0.000673947 -2.9415 0 -inf 0 0 0 0
214 rs72743158 15 78926445 T C 0.397614 -0.00189333 0.00065779 -2.87832 0 -inf 0 0 0 0
215 rs73467254 15 78976014 G C 0.0208748 0.000378588 0.00160523 0.235847 0 -inf 0 0 0 0
216 rs7359276 15 78892661 C T 0.244533 -0.0029794 0.000912022 -3.26681 0 -inf 0 0 0 0
217 rs74024423 15 78978696 C T 0.0228628 0.000402785 0.00160051 0.25166 0 -inf 0 0 0 0
218 rs74634068 15 78965209 G A 0.0437376 0.002047 0.00114251 1.79167 0 -inf 0 0 0 0
219 rs7495518 15 78900574 C T 0.333002 -9.93595e-05 0.000476167 -0.208665 0 -inf 0 0 0 0
220 rs75106522 15 78953376 G A 0.0487078 -0.00154645 0.0011061 -1.39811 0 -inf 0 0 0 0
50 rs12902602 15 78967401 A G 0.404573 0.000998337 0.00202674 0.492583 0 -inf 0 0 0 0
35 rs12441998 15 78929372 G A 0.21173 -0.00188928 0.000710234 -2.66007 0 -inf 0 0 0 0
36 rs12443170 15 78907736 G A 0.125249 -0.000749999 0.00296877 -0.252629 0 -inf 0 0 0 0
37 rs12593950 15 78920935 G C 0.236581 0.00266596 0.000864465 3.08394 0 -inf 0 0 0 0
38 rs12594247 15 78946633 C T 0.143141 -0.00636243 0.00271119 -2.34673 0 -inf 0 0 0 0
39 rs12594550 15 78959037 C G 0.143141 0.00242844 0.000866034 2.8041 0 -inf 0 0 0 0
40 rs12595350 15 78953464 G A 0.145129 0.00235756 0.000850167 2.77306 0 -inf 0 0 0 0
41 rs12898919 15 78880577 G C 0.0417495 -0.00142568 0.00112255 -1.27004 0 -inf 0 0 0 0
42 rs12899135 15 78954379 A G 0.407555 -0.00156533 0.000594516 -2.63295 0 -inf 0 0 0 0
43 rs12899226 15 78887438 T G 0.0437376 -0.000142546 0.00449376 -0.0317208 0 -inf 0 0 0 0
44 rs12900711 15 78853998 G C 0.0437376 -0.00134924 0.00112915 -1.19492 0 -inf 0 0 0 0
45 rs12901300 15 78892952 G A 0.38668 -0.000273021 0.000467598 -0.58388 0 -inf 0 0 0 0
46 rs12901535 15 78884646 G A 0.0357853 -0.00161477 0.00120813 -1.33658 0 -inf 0 0 0 0
47 rs12901913 15 78981348 C T 0.403579 -0.00155133 0.000590635 -2.62655 0 -inf 0 0 0 0
48 rs12901971 15 78942159 T G 0.225646 -0.000943508 0.000567586 -1.66232 0 -inf 0 0 0 0
49 rs12902294 15 78942339 T C 0.225646 -0.000946909 0.000567838 -1.66757 0 -inf 0 0 0 0
34 rs12440014 15 78926726 C G 0.244533 0.00234291 0.00080063 2.92634 0 -inf 0 0 0 0
51 rs12903575 15 78881087 G A 0.0427435 -0.00139049 0.00112066 -1.24077 0 -inf 0 0 0 0
52 rs12903839 15 78867042 C G 0.0447316 -0.00138237 0.00112006 -1.23419 0 -inf 0 0 0 0
53 rs12904589 15 78897581 A G 0.0357853 -0.0016172 0.00121074 -1.33571 0 -inf 0 0 0 0
54 rs12905641 15 78964362 C T 0.336978 0.00365027 0.00209772 1.74011 0 -inf 0 0 0 0
55 rs12907519 15 78913044 T C 0.0427435 -0.00116163 0.00108904 -1.06665 0 -inf 0 0 0 0
56 rs12907966 15 78843051 C T 0.375746 -0.000269114 0.000468234 -0.574743 0 -inf 0 0 0 0
57 rs12907994 15 78858750 C G 0.0427435 -0.00135738 0.00112944 -1.20182 0 -inf 0 0 0 0
58 rs12908606 15 78858938 G T 0.0427435 -0.00134028 0.00112837 -1.1878 0 -inf 0 0 0 0
59 rs12910237 15 78956338 C T 0.351889 0.000852288 0.000536546 1.58847 0 -inf 0 0 0 0
60 rs12911436 15 78870188 G A 0.0447316 -0.00154588 0.00110422 -1.39998 0 -inf 0 0 0 0
61 rs12911602 15 78891449 T C 0.38668 -0.000283168 0.000467927 -0.605153 0 -inf 0 0 0 0
62 rs12911865 15 78856206 C T 0.0457256 -0.00104097 0.00109598 -0.949802 0 -inf 0 0 0 0
63 rs12912321 15 78856323 G A 0.0457256 -0.00099052 0.0010904 -0.9084 0 -inf 0 0 0 0
64 rs12912524 15 78952756 G A 0.241551 -0.00108294 0.000568287 -1.90562 0 -inf 0 0 0 0
18 rs11633585 15 78874492 A C 0.0447316 -0.00145271 0.00112274 -1.29389 0 -inf 0 0 0 0
2 rs1051730 15 78894339 G A 0.368787 -0.00194628 0.000665761 -2.92339 0 -inf 0 0 0 0
3 rs1052035 15 78841353 T C 0.0536779 -0.00197917 0.0012185 -1.62426 0 -inf 0 0 0 0
4 rs11072768 15 78929478 T G 0.210736 -0.00189103 0.000711068 -2.65942 0 -inf 0 0 0 0
5 rs11072774 15 78952697 C T 0.162028 0.0022377 0.000813017 2.75234 0 -inf 0 0 0 0
6 rs11072783 15 78965966 G A 0.178926 -0.000571873 0.000611792 -0.934751 0 -inf 0 0 0 0
7 rs11072784 15 78966058 T C 0.178926 -0.000569631 0.000611745 -0.931157 0 -inf 0 0 0 0
8 rs11072785 15 78968229 C T 0.404573 0.00102392 0.00202691 0.505165 0 -inf 0 0 0 0
9 rs11072787 15 78972977 T C 0.240557 0.000996981 0.000559915 1.78059 0 -inf 0 0 0 0
10 rs111725959 15 78899346 G A 0.342942 -4.86422e-06 0.00047263 -0.0102918 0 -inf 0 0 0 0
11 rs112272197 15 78892513 C T 0.0586481 -0.00279816 0.00145635 -1.92136 0 -inf 0 0 0 0
12 rs112732227 15 78854495 A G 0.0735586 0.00098684 0.00111094 0.888293 0 -inf 0 0 0 0
14 rs113413210 15 78982526 T C 0.0228628 0.000489922 0.00160002 0.306198 0 -inf 0 0 0 0
15 rs113718125 15 78982521 G A 0.0228628 0.00118099 0.00158027 0.747336 0 -inf 0 0 0 0
16 rs1158778 15 78977330 A T 0.0228628 0.000423643 0.00160268 0.264334 0 -inf 0 0 0 0
17 rs11633178 15 78944538 A G 0.404573 -0.00151603 0.000590297 -2.56824 0 -inf 0 0 0 0
65 rs12914008 15 78923505 G A 0.0318091 -0.0015972 0.00122716 -1.30155 0 -inf 0 0 0 0
19 rs11633958 15 78862064 C T 0.362823 0.00252049 0.000877976 2.8708 0 -inf 0 0 0 0
20 rs11634351 15 78944718 G A 0.404573 -0.00151839 0.00059043 -2.57166 0 -inf 0 0 0 0
21 rs11635955 15 78916157 G A 0.0328032 -0.0014531 0.00121484 -1.19612 0 -inf 0 0 0 0
23 rs11636732 15 78854923 T G 0.0437376 -0.000968622 0.00458595 -0.211215 0 -inf 0 0 0 0
24 rs11637630 15 78899719 G A 0.242545 -0.00298394 0.000914495 -3.26294 0 -inf 0 0 0 0
25 rs11637635 15 78877150 A G 0.342942 -5.57702e-05 0.000473112 -0.117879 0 -inf 0 0 0 0
26 rs11639372 15 78966655 C T 0.406561 -0.00155914 0.000594611 -2.62212 0 -inf 0 0 0 0
27 rs117089103 15 78969097 T C 0.0178926 0.000214993 0.00171063 0.12568 0 -inf 0 0 0 0
28 rs117756166 15 78939395 T C 0.0636183 -0.00148678 0.00105905 -1.40388 0 -inf 0 0 0 0
29 rs117832812 15 78912472 C A 0.0934394 -0.00291113 0.00375809 -0.77463 0 -inf 0 0 0 0
30 rs11857532 15 78968268 T G 0.451292 -0.00114839 0.000537473 -2.13664 0 -inf 0 0 0 0
31 rs11858230 15 78835552 A G 0.371769 0.000291135 0.000468527 0.621384 0 -inf 0 0 0 0
32 rs12148319 15 78956192 A G 0.145129 0.00231496 0.000838636 2.76039 0 -inf 0 0 0 0
33 rs12324203 15 78961421 G A 0.0437376 0.00206202 0.00114203 1.80556 0 -inf 0 0 0 0
113 rs34380619 15 78855078 G A 0.0467197 -0.00104273 0.00109572 -0.951632 0 -inf 0 0 0 0
97 rs2170311 15 78947611 G A 0.406561 0.0015281 0.00203245 0.751853 0 -inf 0 0 0 0
98 rs2292117 15 78834689 A G 0.371769 0.000273086 0.000467989 0.583531 0 -inf 0 0 0 0
99 rs2456019 15 78868489 T G 0.343936 -0.000156534 0.000481345 -0.325202 0 -inf 0 0 0 0
100 rs2456020 15 78868398 C T 0.246521 0.00295918 0.00090977 3.25267 0 -inf 0 0 0 0
101 rs28392948 15 78836866 T C 0.371769 0.00114315 0.00201976 0.565985 0 -inf 0 0 0 0
102 rs28395178 15 78850558 G A 0.220676 -0.000347423 0.0024312 -0.142902 0 -inf 0 0 0 0
103 rs28498264 15 78837673 C T 0.234592 0.00324059 0.000965856 3.35515 0 -inf 0 0 0 0
104 rs28534575 15 78923845 T G 0.235586 -0.00151263 0.00235863 -0.641316 0 -inf 0 0 0 0
105 rs28669908 15 78910267 C A 0.2167 0.00315155 0.000982406 3.20799 0 -inf 0 0 0 0
106 rs28681284 15 78908565 C T 0.220676 0.00324556 0.000997883 3.25244 0 -inf 0 0 0 0
107 rs2869544 15 78839400 G A 0.370775 0.00029389 0.000468611 0.627151 0 -inf 0 0 0 0
108 rs2869546 15 78907345 C T 0.349901 0.00122217 0.0020543 0.594931 0 -inf 0 0 0 0
109 rs2869548 15 78922638 G A 0.387674 0.00200304 0.00209084 0.958011 0 -inf 0 0 0 0
110 rs2904130 15 78916622 C G 0.33499 -0.000227883 0.000487423 -0.467527 0 -inf 0 0 0 0
112 rs34275594 15 78981282 A C 0.341948 0.000862286 0.000541291 1.59302 0 -inf 0 0 0 0
96 rs2067808 15 78911780 G A 0.350895 9.43975e-05 0.00047382 0.199227 0 -inf 0 0 0 0
114 rs34664138 15 78831624 T G 0.238569 0.00311685 0.000940777 3.31305 0 -inf 0 0 0 0
115 rs34694149 15 78965917 C T 0.336978 0.000956571 0.000550557 1.73746 0 -inf 0 0 0 0
116 rs35212593 15 78831826 G A 0.238569 0.00310268 0.000938119 3.30734 0 -inf 0 0 0 0
117 rs35759350 15 78855437 G A 0.0457256 -0.00103891 0.00109578 -0.948093 0 -inf 0 0 0 0
118 rs35775671 15 78851104 G A 0.0437376 -0.00133635 0.00112808 -1.18463 0 -inf 0 0 0 0
119 rs36045869 15 78929498 C T 0.373757 9.85124e-05 0.000478393 0.205924 0 -inf 0 0 0 0
120 rs3743073 15 78909539 G T 0.343936 -9.73869e-06 0.00047268 -0.0206031 0 -inf 0 0 0 0
121 rs3743074 15 78909480 G A 0.342942 1.17665e-06 0.000472654 0.00248945 0 -inf 0 0 0 0
122 rs3743075 15 78909452 T C 0.340954 -9.72931e-06 0.000473258 -0.0205582 0 -inf 0 0 0 0
123 rs3743077 15 78894896 C T 0.38668 -0.00028307 0.000467558 -0.605423 0 -inf 0 0 0 0
124 rs3743078 15 78894759 C G 0.244533 -0.00297134 0.000910383 -3.26383 0 -inf 0 0 0 0
125 rs3813570 15 78832832 T C 0.239563 0.00321879 0.000961509 3.34765 0 -inf 0 0 0 0
1 rs1021070 15 78946863 C G 0.370775 0.00101057 0.000548732 1.84164 0 -inf 0 0 0 0
127 rs3813572 15 78832588 T C 0.372763 -0.000289134 0.000468275 -0.617444 0 -inf 0 0 0 0
80 rs16969968 15 78882925 G A 0.365805 0.00165713 0.0020994 0.789332 0 -inf 0 0 0 0
66 rs12914385 15 78898723 C T 0.404573 -0.00199837 0.000670297 -2.98133 0 -inf 0 0 0 0
67 rs12915366 15 78831753 G A 0.368787 -0.000424309 0.000473786 -0.895569 0 -inf 0 0 0 0
68 rs12915652 15 78831928 G A 0.368787 -0.000280582 0.000468083 -0.599427 0 -inf 0 0 0 0
69 rs12915669 15 78950101 A C 0.237575 0.0057192 0.00231648 2.46892 0 -inf 0 0 0 0
70 rs12916483 15 78832397 G A 0.372763 -0.000284204 0.000468232 -0.606972 0 -inf 0 0 0 0
71 rs1317286 15 78896129 A G 0.371769 -0.0019278 0.000662686 -2.90907 0 -inf 0 0 0 0
72 rs138544659 15 78900701 T G 0.369781 -0.00209549 0.00109109 -1.92055 0 -inf 0 0 0 0
73 rs140330585 15 78866445 G A 0.365805 0.0019773 0.00209936 0.941857 0 -inf 0 0 0 0
74 rs142830525 15 78965029 T C 0.0178926 0.000196953 0.00171168 0.115064 0 -inf 0 0 0 0
75 rs143527274 15 78953924 C T 0.028827 0.00385661 0.00172172 2.23998 0 -inf 0 0 0 0
76 rs144573677 15 78955591 G A 0.0347913 4.19095e-05 0.00094122 0.0445268 0 -inf 0 0 0 0
77 rs146009840 15 78906177 A T 0.366799 -0.00195696 0.000668784 -2.92615 0 -inf 0 0 0 0
78 rs148945620 15 78972456 T C 0.0178926 0.000391643 0.00171537 0.228314 0 -inf 0 0 0 0
79 rs1504548 15 78843246 T G 0.375746 0.000272394 0.000468235 0.581747 0 -inf 0 0 0 0
128 rs3825845 15 78910258 C T 0.238569 -0.000672423 0.00235094 -0.286023 0 -inf 0 0 0 0
81 rs16970006 15 78970259 T C 0.0775348 0.00291727 0.00111779 2.60985 0 -inf 0 0 0 0
82 rs1700006 15 78875623 A G 0.223658 -0.000917445 0.0023957 -0.382955 0 -inf 0 0 0 0
84 rs17408276 15 78881618 T C 0.342942 -1.05535e-06 0.000472672 -0.00223273 0 -inf 0 0 0 0
85 rs17486195 15 78865197 A G 0.365805 -0.00196012 0.000669609 -2.92726 0 -inf 0 0 0 0
86 rs17486278 15 78867482 A C 0.365805 0.00209319 0.00209805 0.997684 0 -inf 0 0 0 0
87 rs17487223 15 78923987 C T 0.387674 0.00205293 0.00209079 0.981893 0 -inf 0 0 0 0
88 rs17487514 15 78953785 C T 0.280318 -0.00107595 0.000573793 -1.87515 0 -inf 0 0 0 0
89 rs180767693 15 78963478 C T 0.0178926 0.000150752 0.00171275 0.0880177 0 -inf 0 0 0 0
90 rs1948 15 78917399 A G 0.319085 -0.00025517 0.000492401 -0.518215 0 -inf 0 0 0 0
91 rs1979905 15 78842374 A C 0.375746 0.000281045 0.000468419 0.599986 0 -inf 0 0 0 0
92 rs1979906 15 78842289 C T 0.375746 0.000274244 0.000468335 0.585571 0 -inf 0 0 0 0
93 rs1979907 15 78842239 T C 0.375746 0.000271471 0.000468205 0.579812 0 -inf 0 0 0 0
94 rs1996371 15 78956806 T C 0.407555 -0.00158419 0.000597717 -2.6504 0 -inf 0 0 0 0
95 rs2036527 15 78851615 G A 0.373757 0.00205995 0.00210045 0.980719 0 -inf 0 0 0 0
