# Supplementary material for: Precision medicine for atherosclerotic cardiovascular disease: Integrative genomics maps risk loci and AI‐predicted functional consequences
Source: Clin Transl Med. 2026 Jul 10;16(7):e70732. doi: 10.1002/ctm2.70732 (PMC13351343; doi:10.1002/ctm2.70732)
Supplement: Supplementary file 6 — Supporting Information [file CTM2-16-e70732-s005.zip › AP000320.7_AP000318.2/FINEMAP/data.bf2]

index rsid bf1 bf2
1 rs10154043 -3.24487 -3.24773 
2 rs1034332 -3.21384 -3.12276 
3 rs10470091 -3.2541 -3.27826 
4 rs10470168 -3.26997 -3.2792 
5 rs10470170 -3.2366 -3.17406 
6 rs1073144 -3.03502 -2.89433 
7 rs10854366 -3.27808 -3.2573 
8 rs10854367 -3.27847 -3.25165 
9 rs10854368 -2.24795 -2.59363 
10 rs10854369 -2.33916 -2.25238 
11 rs10854371 -2.81511 -2.74292 
12 rs11088265 -3.27839 -3.25398 
13 rs11088266 -3.05655 -3.2069 
14 rs11088268 -2.54454 -2.7197 
15 rs11088271 -2.24331 -2.16587 
16 rs111464861 -3.27907 -3.27283 
17 rs111714479 -3.11364 -3.07892 
18 rs111718325 -3.14146 -3.19964 
19 rs111783124 -2.54993 -2.7244 
20 rs1119396 -2.29406 -2.21406 
21 rs112138599 -3.27933 -3.26822 
22 rs112425978 -3.27856 -3.27147 
23 rs112426803 -3.27008 -3.27958 
24 rs112472261 -3.23505 -3.24876 
25 rs112732722 -3.21666 -3.23316 
26 rs112861522 -2.96203 -2.92733 
27 rs113439507 -3.19117 -3.23614 
28 rs114419906 -2.22001 -2.14636 
29 rs11701251 -3.26893 -3.27815 
30 rs11701421 -3.07036 -3.20344 
31 rs11701649 -3.18304 -3.07743 
32 rs11701760 -2.2398 -2.16224 
33 rs11701959 -3.25431 -3.2709 
34 rs11702230 -2.69945 -2.85019 
35 rs11702497 -2.61182 -2.77308 
36 rs117050296 -3.06292 -3.03093 
37 rs117626152 -3.16526 -3.12194 
38 rs117631025 -3.10286 -3.13714 
39 rs117720689 -2.61991 -2.73808 
40 rs118076357 -3.08905 -3.15028 
41 rs118120536 -3.27964 -3.27753 
42 rs11908929 -3.27805 -3.27029 
43 rs11909763 -3.27904 -3.27263 
44 rs11911316 -3.26767 -3.27861 
45 rs11911902 -3.27198 -3.27797 
46 rs12483401 -2.20963 -2.29656 
47 rs12627001 -3.04154 -2.89484 
48 rs12627171 -2.60839 -2.7701 
49 rs12627254 -2.54137 -2.71693 
50 rs12627687 -3.168 -3.23991 
51 rs13046024 -3.20455 -3.07094 
52 rs13046042 -3.12042 -3.0739 
53 rs13046748 -3.22912 -3.22317 
54 rs13047185 -3.22335 -3.25278 
55 rs13047509 -3.27431 -3.25153 
56 rs13047864 -2.53122 -2.40887 
57 rs13048132 -3.11114 -2.98891 
58 rs13048253 -3.27624 -3.27986 
59 rs13048855 -3.27961 -3.27471 
60 rs13048933 -2.51788 -2.39447 
61 rs13050993 -3.27016 -3.25344 
62 rs13051558 -3.23167 -3.19956 
63 rs13051636 -3.27339 -3.2557 
64 rs13051703 -3.24356 -3.25367 
65 rs13052018 -3.14037 -3.15218 
66 rs13052458 -2.59262 -2.46521 
67 rs13052524 -2.74891 -2.71423 
68 rs13052672 -3.17694 -3.06863 
69 rs13052791 -2.522 -2.39893 
70 rs13052875 -3.26652 -3.26817 
71 rs13052924 -3.27993 -3.27458 
72 rs138257499 -3.24757 -3.23231 
73 rs138266015 -3.27014 -3.22869 
74 rs139010167 -2.37629 -2.27466 
75 rs139406961 -3.26432 -3.27323 
76 rs141487371 -inf -inf 
77 rs142803432 -2.79389 -2.82212 
78 rs143033418 -inf 30.6115 
79 rs143538318 -2.72514 -2.74899 
80 rs144544170 -2.23706 -2.32111 
81 rs144948842 -3.27609 -3.27171 
82 rs145552222 31.7495 -inf 
83 rs148348288 -3.26785 -3.27091 
84 rs148829346 -3.27827 -3.27079 
85 rs1573464 -3.20072 -3.12001 
86 rs1630023 -2.37956 -2.29462 
87 rs1630747 -2.97677 -2.78004 
88 rs16991110 -3.27901 -3.2758 
89 rs16991254 -2.29211 -2.20323 
90 rs16991261 -3.16443 -3.19069 
91 rs16991295 -3.27343 -3.25576 
92 rs16997893 -3.13546 -3.01085 
93 rs17658859 -3.26757 -3.27502 
94 rs17730050 -2.90349 -2.98311 
95 rs17738942 -3.06978 -3.02814 
96 rs1782995 -2.20327 -2.12438 
97 rs1783288 -2.34737 -2.26096 
98 rs1888450 -3.12944 -3.25477 
99 rs1893652 -2.33063 -2.24346 
100 rs1964981 -3.27262 -3.25374 
101 rs1986076 -3.1899 -3.10475 
102 rs2032312 -3.00297 -2.90983 
103 rs2032313 -2.96288 -3.11741 
104 rs2032314 -3.08016 -2.99075 
105 rs2032315 -3.13903 -3.13843 
106 rs2032316 -3.27799 -3.25242 
107 rs2040169 -3.21225 -3.26001 
108 rs2051387 -3.2127 -3.26025 
109 rs2065292 -3.05308 -2.91395 
110 rs2065293 -3.20099 -3.11588 
111 rs2070513 -3.27796 -3.24277 
112 rs2070514 -2.89213 -3.14393 
113 rs2096694 -3.10845 -3.20902 
114 rs2096695 -3.04584 -3.20079 
115 rs2096697 -3.2289 -3.152 
116 rs2154505 -3.27951 -3.27631 
117 rs2154703 -2.72683 -2.88943 
118 rs2154950 -3.04644 -2.90553 
119 rs2154951 -3.04679 -2.90597 
120 rs2154952 -3.26959 -3.22678 
121 rs2186553 -3.04037 -3.22135 
122 rs2211792 -3.19099 -2.84376 
123 rs2212296 -2.96763 -3.15109 
124 rs2212910 -3.20598 -3.19673 
125 rs2244724 -3.20153 -2.86941 
126 rs2298339 -3.26415 -3.22888 
127 rs2298340 -3.27837 -3.27931 
128 rs2298341 -3.09556 -3.05274 
129 rs2298343 -3.27216 -3.25814 
130 rs2409504 -3.27825 -3.25585 
131 rs2409506 -3.04428 -3.19989 
132 rs2409507 -3.0014 -3.17438 
133 rs2409508 -3.09409 -3.19973 
134 rs2409512 -2.33834 -2.25152 
135 rs2834310 -3.20095 -3.25772 
136 rs2834311 -3.07035 -3.15976 
137 rs2834312 -3.20558 -3.1101 
138 rs2834314 -2.93047 -3.16601 
139 rs2834315 -3.27794 -3.25819 
140 rs2834316 -2.91296 -2.91199 
141 rs2834317 -3.26482 -3.2793 
142 rs2834318 -3.27512 -3.25909 
143 rs2834319 -3.27554 -3.24732 
144 rs2834320 -3.27662 -3.25066 
145 rs2834321 -3.19818 -3.2538 
146 rs2834322 -3.19627 -3.25272 
147 rs2834323 -3.25469 -3.27112 
148 rs2834324 -3.27508 -3.27972 
149 rs2834325 -3.22101 -3.21692 
150 rs2834326 -3.12378 -3.12675 
151 rs2834328 -3.20987 -3.12459 
152 rs2834329 -2.81026 -3.11923 
153 rs2834330 -3.21754 -3.26279 
154 rs2834331 -3.12391 -3.21878 
155 rs2834332 -3.05176 -3.20418 
156 rs2834333 -2.98734 -3.1602 
157 rs2834335 -3.23766 -3.27223 
158 rs2834337 -3.0418 -3.22181 
159 rs2834338 -3.22869 -3.27642 
160 rs2834339 -3.21538 -3.27647 
161 rs2834340 -3.1034 -3.04985 
162 rs2834341 -3.27685 -3.27566 
163 rs2834342 -3.11053 -3.22934 
164 rs2834343 -3.24128 -3.17221 
165 rs2834344 -3.23128 -3.1558 
166 rs2834345 -3.1348 -3.00911 
167 rs2834346 -3.24409 -3.13872 
168 rs2834347 -3.23943 -3.27406 
169 rs2834348 -3.07457 -3.04299 
170 rs2834349 -3.09045 -3.06007 
171 rs2834350 -3.03793 -2.89691 
172 rs2834351 -3.03677 -2.89545 
173 rs2834352 -3.04134 -2.90227 
174 rs2834353 -3.03013 -2.8882 
175 rs2834354 -3.05485 -2.91828 
176 rs2834355 -3.04936 -2.91239 
177 rs2834356 -3.20479 -3.09792 
178 rs2834357 -3.2699 -3.17452 
179 rs2834358 -3.19255 -3.09467 
180 rs2834359 -3.24637 -3.21611 
181 rs2834360 -3.27905 -3.27278 
182 rs2834361 -3.27877 -3.27202 
183 rs2834364 -3.2784 -3.27097 
184 rs2834366 -3.27857 -3.27137 
185 rs2834367 -3.27844 -3.2712 
186 rs2834368 -3.26599 -3.21952 
187 rs2834369 -3.2786 -3.27159 
188 rs2834370 -3.22463 -3.24685 
189 rs2834371 -3.20343 -3.25503 
190 rs2834372 -2.29715 -2.56467 
191 rs2834374 -3.11265 -3.22619 
192 rs2834375 -3.19722 -2.85393 
193 rs2834376 -2.23103 -2.1395 
194 rs2834377 -2.34205 -2.25539 
195 rs2834378 -3.23792 -2.96794 
196 rs2834379 -2.3365 -2.25389 
197 rs2834380 -3.1291 -3.26887 
198 rs2834381 -2.33844 -2.25163 
199 rs2834382 -3.27883 -3.27994 
200 rs2834383 -3.22149 -3.17271 
201 rs2834384 -3.2122 -2.89639 
202 rs2834385 -3.19447 -3.2726 
203 rs2834386 -2.32088 -2.23327 
204 rs2834387 -3.19486 -3.27377 
205 rs2834388 -3.27308 -3.23031 
206 rs2834389 -3.26142 -3.27474 
207 rs2834390 -3.21865 -3.2566 
208 rs2834391 -3.2715 -3.27907 
209 rs2834393 -3.1612 -3.20516 
210 rs2834394 -3.25769 -3.05879 
211 rs2834395 -3.26338 -3.07712 
212 rs2834396 -3.27031 -3.25269 
213 rs2834399 -3.27226 -3.1478 
214 rs2834401 -3.2544 -3.27851 
215 rs28570507 -3.25815 -3.25512 
216 rs28582201 -3.27964 -3.27897 
217 rs28639449 -3.12658 -3.26161 
218 rs28693647 -3.26451 -3.27448 
219 rs28784630 -3.2715 -3.27895 
220 rs2898201 -3.16112 -3.23987 
221 rs2898202 -2.97694 -3.15702 
222 rs34173112 -2.50812 -2.38395 
223 rs34420086 -3.0778 -3.0989 
224 rs34462079 -3.09894 -3.06923 
225 rs34499890 -2.52264 -2.39961 
226 rs34609118 -3.13306 -3.00672 
227 rs34825313 -3.25753 -3.25873 
228 rs34837130 -2.89509 -2.97564 
229 rs34923608 -3.28006 -3.27661 
230 rs35161047 -3.25102 -3.2657 
231 rs35178585 -3.24115 -3.23593 
232 rs35358114 -2.50469 -2.38025 
233 rs35415894 -2.76042 -2.64355 
234 rs35550876 -3.13441 -3.00857 
235 rs35868169 -3.27301 -3.26138 
236 rs35915010 -3.25707 -3.27391 
237 rs35999386 -2.99814 -3.15044 
238 rs36003340 -2.5218 -2.39521 
239 rs36073400 -3.24644 -3.20645 
240 rs3746864 -2.59931 -2.49661 
241 rs4239793 -3.2711 -3.24593 
242 rs4443074 -3.04811 -2.90764 
243 rs4816471 -3.03187 -3.19266 
244 rs4817604 -2.86302 -2.86199 
245 rs4817605 -3.17691 -3.06821 
246 rs4817606 -3.02185 -2.92134 
247 rs4817607 -3.02527 -2.92538 
248 rs4817608 -3.27632 -3.27986 
249 rs4817609 -3.26032 -3.27385 
250 rs4817611 -3.22703 -3.14903 
251 rs4817614 -3.18906 -3.14868 
252 rs4817616 -3.12604 -3.2453 
253 rs4817624 -3.26283 -3.10384 
254 rs4817627 -3.2439 -3.04357 
255 rs55659831 -2.58182 -2.47433 
256 rs55679440 -3.17251 -2.96447 
257 rs55880419 -3.21701 -3.21042 
258 rs56090303 -3.21581 -3.20915 
259 rs57113286 -3.27588 -3.27968 
260 rs57398791 -2.21339 -2.12566 
261 rs61488123 -3.23501 -3.27112 
262 rs62212115 -2.23692 -2.15925 
263 rs62212118 -2.25767 -2.18076 
264 rs62212119 -2.24562 -2.16827 
265 rs62212122 -2.21336 -2.13483 
266 rs62212123 -2.2252 -2.15174 
267 rs62212124 -2.22733 -2.15393 
268 rs62212125 -2.21785 -2.14413 
269 rs62212126 -2.20016 -2.12584 
270 rs62212127 -2.19363 -2.11909 
271 rs62212128 -2.28968 -2.20509 
272 rs62212131 -2.19302 -2.11376 
273 rs62212132 -2.49782 -2.39928 
274 rs62212133 -2.16583 -2.09035 
275 rs62212134 -2.14191 -2.06084 
276 rs62212135 -2.14578 -2.06964 
277 rs62212136 -2.14635 -2.07023 
278 rs62213668 -2.42188 -2.3188 
279 rs62213672 -3.17419 -3.27385 
280 rs62213673 -3.16931 -3.27362 
281 rs62226715 -2.88809 -2.96589 
282 rs62226759 -3.21627 -3.18568 
283 rs62228161 -3.19359 -3.15202 
284 rs62228164 -3.26612 -3.25873 
285 rs62228165 -3.21757 -3.21197 
286 rs62228202 -3.122 -3.07116 
287 rs62228203 -3.12738 -3.07617 
288 rs62228233 -3.27945 -3.27391 
289 rs62228236 -3.27901 -3.27265 
290 rs62228242 -2.76736 -2.92236 
291 rs62228246 -2.47593 -2.52655 
292 rs62228247 -2.93936 -3.01828 
293 rs62228248 -2.24229 -2.16482 
294 rs6517202 -2.40425 -2.32046 
295 rs6517205 -3.2148 -3.27562 
296 rs6517207 -3.25404 -3.26778 
297 rs6517208 -3.24331 -3.26083 
298 rs6517210 -3.25976 -3.23199 
299 rs7115 -3.1968 -2.86471 
300 rs71326990 -2.50255 -2.37794 
301 rs71326991 -3.24895 -3.2476 
302 rs71326993 -3.24148 -3.26502 
303 rs71326995 -3.26147 -3.27304 
304 rs722131 -3.22369 -3.21745 
305 rs722132 -3.24572 -3.18004 
306 rs7275655 -3.27928 -3.26846 
307 rs7275817 -2.49382 -2.36854 
308 rs7275955 -3.2544 -3.27216 
309 rs7276741 -3.08174 -3.21265 
310 rs7277021 -3.12077 -3.06273 
311 rs7277031 -3.08175 -3.22082 
312 rs7277189 -3.27075 -3.26229 
313 rs7277233 -3.1826 -3.03217 
314 rs7277241 -3.26729 -3.24773 
315 rs7277354 -3.22573 -3.27437 
316 rs7278058 -3.04522 -2.90398 
317 rs7278678 -3.23871 -3.25749 
318 rs7279211 -2.80175 -2.69457 
319 rs7279298 -3.04213 -2.90007 
320 rs7279477 -2.88106 -2.7235 
321 rs7279560 -3.26578 -3.08888 
322 rs7279979 -3.21126 -2.89509 
323 rs7281355 -3.1797 -3.27381 
324 rs7281374 -2.59893 -2.4962 
325 rs7281682 -3.24039 -3.26382 
326 rs7282145 -3.27873 -3.27178 
327 rs7282169 -3.27868 -3.27166 
328 rs7282180 -3.26823 -3.24925 
329 rs7282650 -3.04773 -3.18697 
330 rs7283603 -3.27187 -3.25668 
331 rs73198756 -3.11635 -3.17365 
332 rs73198765 -3.02673 -3.01857 
333 rs73198782 -3.27666 -3.27895 
334 rs73207638 -2.90415 -3.13986 
335 rs73209653 -3.22071 -3.26441 
336 rs734746 -2.93667 -3.00755 
337 rs734747 -3.20817 -3.26208 
338 rs7354766 -3.27571 -3.2549 
339 rs74324246 -3.27942 -3.27448 
340 rs743392 -3.14921 -3.27077 
341 rs743416 -3.03396 -3.19389 
342 rs743417 -3.22046 -3.27674 
343 rs743418 -2.89939 -2.89841 
344 rs743419 -2.87531 -2.87429 
345 rs74766371 -3.16875 -3.22005 
346 rs75585764 -3.1734 -3.22344 
347 rs76342266 -3.15504 -3.20988 
348 rs76608815 -3.27694 -3.27835 
349 rs77052271 -2.42695 -2.32813 
350 rs77146832 -3.21928 -3.2255 
351 rs78801282 -2.22948 -2.15616 
352 rs78804619 -3.27984 -3.27848 
353 rs79168710 -3.23545 -3.2491 
354 rs80002698 -3.13014 -3.06764 
355 rs80156856 -3.23369 -3.24763 
356 rs80287184 -2.5023 -2.61249 
357 rs8127025 -3.25318 -3.2672 
358 rs8127785 -2.9807 -2.8731 
359 rs8129503 -2.53832 -2.41653 
360 rs8130631 -3.25054 -3.26536 
361 rs8131262 -3.22679 -3.27706 
362 rs8131776 -3.20525 -3.26299 
363 rs8131877 -3.21904 -3.25083 
364 rs8132773 -3.26525 -3.27491 
365 rs8134060 -3.25492 -3.26838 
366 rs8134365 -3.24989 -3.26805 
367 rs8134730 -3.20374 -3.23036 
368 rs873810 -3.27354 -3.25837 
369 rs873811 -3.27435 -3.25988 
370 rs9305539 -2.99081 -2.8849 
371 rs9305540 -3.12297 -2.993 
372 rs9305542 -3.27767 -3.26428 
373 rs944413 -3.2473 -3.2744 
374 rs9636871 -3.2154 -3.20873 
375 rs9636872 -3.20185 -3.19453 
376 rs9680342 -3.21767 -3.21111 
377 rs9680350 -3.21735 -3.21077 
378 rs9680366 -3.27302 -3.2707 
379 rs9974212 -3.20408 -3.19792 
380 rs9974538 -3.22915 -3.15239 
381 rs9974675 -3.25153 -3.19 
382 rs9974872 -3.2304 -3.15261 
383 rs9975106 -3.26739 -3.27938 
384 rs9975209 -3.26052 -3.11958 
385 rs9975251 -3.22633 -3.10533 
386 rs9975583 -3.18781 -3.08386 
387 rs9975592 -3.25143 -3.18982 
388 rs9975739 -2.86592 -2.8649 
389 rs9976404 -3.26967 -3.15225 
390 rs9976527 -3.12071 -3.24283 
391 rs9976762 -3.24914 -3.24556 
392 rs9977699 -2.95534 -3.11125 
393 rs9977958 -3.24219 -3.17375 
394 rs9978794 -3.27426 -3.27954 
395 rs9978996 -3.27652 -3.26338 
396 rs9979192 -3.27818 -3.25646 
397 rs9979393 -3.27367 -3.2678 
398 rs9979439 -3.24113 -3.13248 
399 rs9980500 -3.26168 -3.0701 
400 rs9980793 -3.23196 -3.27342 
401 rs9981778 -3.04415 -2.90475 
402 rs9983653 -3.23469 -3.16132 
403 rs9983878 -3.04655 -2.90884 
404 rs9984245 -3.27887 -3.25847 
