# Supplementary material for: Precision medicine for atherosclerotic cardiovascular disease: Integrative genomics maps risk loci and AI‐predicted functional consequences
Source: Clin Transl Med. 2026 Jul 10;16(7):e70732. doi: 10.1002/ctm2.70732 (PMC13351343; doi:10.1002/ctm2.70732)
Supplement: Supplementary file 6 — Supporting Information [file CTM2-16-e70732-s005.zip › AP000320.7_AP000318.2/FINEMAP/data.config]

rank config prob log10bf odds k prob_norm_k h2 h2_0.95CI mean sd
1 rs143033418,rs145552222 0.996927 28.881 1 2 1 1.12099e-07 8.09194e-08,1.45158e-07 -0.00522313,0.00531139 0.000421208,0.000421208
2 rs143033418,rs145552222,rs62228246 0.000124983 27.5845 7976.53 3 0.0407583 1.19067e-07 8.59567e-08,1.5521e-07 -0.00534115,0.00542135,-0.000249698 0.000423015,0.000422777,8.26544e-05
3 rs143033418,rs145552222,rs7275817 0.000118688 27.5621 8399.57 3 0.0387055 1.18996e-07 8.50945e-08,1.57267e-07 -0.00532002,0.00542116,0.000173845 0.000422441,0.00042279,5.7872e-05
4 rs143033418,rs145552222,rs71326990 0.000114964 27.5483 8671.62 3 0.0374912 1.18952e-07 8.37742e-08,1.5554e-07 -0.00531968,0.00542077,0.00017323 0.000422441,0.00042279,5.7872e-05
5 rs143033418,rs145552222,rs35358114 0.000114068 27.5449 8739.77 3 0.0371989 1.18941e-07 8.66704e-08,1.58597e-07 -0.00531959,0.00542068,0.000173078 0.000422441,0.00042279,5.7872e-05
6 rs143033418,rs145552222,rs34173112 0.000112644 27.5394 8850.22 3 0.0367346 1.18924e-07 8.4532e-08,1.55853e-07 -0.00531946,0.00542053,0.000172835 0.000422441,0.00042279,5.7872e-05
7 rs13048933,rs143033418,rs145552222 0.000108686 27.5239 9172.53 3 0.0354438 1.18875e-07 8.64663e-08,1.57595e-07 0.000172141,-0.00531907,0.00542009 5.7872e-05,0.000422441,0.00042279
8 rs143033418,rs145552222,rs36003340 0.000107141 27.5176 9304.78 3 0.03494 1.18855e-07 8.47138e-08,1.53012e-07 -0.00531852,0.00541991,0.000171238 0.000422431,0.00042279,5.76619e-05
9 rs13052791,rs143033418,rs145552222 0.000107052 27.5173 9312.59 3 0.0349107 1.18854e-07 8.6237e-08,1.60697e-07 0.000171846,-0.0053189,0.0054199 5.7872e-05,0.000422441,0.00042279
10 rs143033418,rs145552222,rs34499890 0.000106803 27.5163 9334.31 3 0.0348295 1.18851e-07 8.77979e-08,1.54829e-07 -0.00531888,0.00541987,0.0001718 0.000422441,0.00042279,5.7872e-05
11 rs13047864,rs143033418,rs145552222 0.000103484 27.5026 9633.65 3 0.0337473 1.18807e-07 8.64068e-08,1.60705e-07 0.000171184,-0.00531854,0.00541948 5.7872e-05,0.000422441,0.00042279
12 rs143033418,rs145552222,rs8129503 0.000100814 27.4912 9888.77 3 0.0328766 1.18771e-07 8.46106e-08,1.54563e-07 -0.00531825,0.00541916,0.000170672 0.000422441,0.00042279,5.7872e-05
13 rs13052458,rs143033418,rs145552222 8.2457e-05 27.4039 12090.3 3 0.0268902 1.18495e-07 8.56346e-08,1.5702e-07 0.000164889,-0.00531489,0.00541666 5.72503e-05,0.000422411,0.000422791
14 rs143033418,rs145552222,rs34837130 6.69604e-05 27.3135 14888.3 3 0.0218365 1.18202e-07 8.48447e-08,1.56763e-07 -0.00537668,0.00544878,-0.000119888 0.000424749,0.000424045,4.27368e-05
15 rs143033418,rs145552222,rs17730050 6.42579e-05 27.2956 15514.5 3 0.0209552 1.18145e-07 8.1996e-08,1.55037e-07 -0.00537587,0.00544805,-0.000119259 0.000424749,0.000424045,4.27368e-05
16 rs143033418,rs145552222,rs62226715 6.18944e-05 27.2793 16106.9 3 0.0201844 1.18094e-07 8.60667e-08,1.53652e-07 -0.00537076,0.00544371,-0.000118932 0.000424549,0.000423894,4.28234e-05
17 rs143033418,rs145552222,rs34420086 5.82753e-05 27.2532 17107.2 3 0.0190042 1.18008e-07 8.51663e-08,1.54734e-07 -0.00539445,0.00547522,0.000319576 0.000425775,0.000425386,0.000116019
18 rs143033418,rs145552222,rs734746 4.63387e-05 27.1536 21513.9 3 0.0151116 1.17696e-07 8.33725e-08,1.56003e-07 -0.00536306,0.00543693,-0.000114504 0.000424453,0.000423822,4.28677e-05
19 rs13052524,rs143033418,rs145552222 3.87977e-05 27.0765 25695.6 3 0.0126524 1.17458e-07 8.41054e-08,1.52804e-07 0.000149076,-0.00531041,0.00540157 5.72161e-05,0.000422538,0.000422627
20 rs143033418,rs145552222,rs35415894 2.47035e-05 26.8804 40355.7 3 0.00805609 1.16838e-07 8.43177e-08,1.51996e-07 -0.00528181,0.00538237,0.000150834 0.000421901,0.000422222,6.2166e-05
21 rs143033418,rs145552222,rs62212134 1.9588e-05 26.7797 50894.9 3 0.00638786 1.16522e-07 8.48274e-08,1.5895e-07 -0.00521999,0.00531454,0.000174577 0.00042121,0.00042121,7.49319e-05
22 rs143033418,rs145552222,rs62212135 1.93049e-05 26.7734 51641.2 3 0.00629555 1.16502e-07 8.40551e-08,1.53892e-07 -0.00522018,0.00531435,0.000175346 0.00042121,0.00042121,7.54643e-05
23 rs143033418,rs145552222,rs62212136 1.92793e-05 26.7728 51709.7 3 0.0062872 1.165e-07 8.24099e-08,1.53724e-07 -0.00522018,0.00531435,0.000175303 0.00042121,0.00042121,7.54643e-05
24 rs143033418,rs145552222,rs62212133 1.84199e-05 26.753 54122.3 3 0.00600694 1.16437e-07 8.40625e-08,1.56422e-07 -0.00522021,0.00531432,0.000173816 0.00042121,0.00042121,7.54643e-05
25 rs143033418,rs145552222,rs62212131 1.73768e-05 26.7277 57371.2 3 0.00566677 1.16357e-07 8.38721e-08,1.56417e-07 -0.00522006,0.00531447,0.000170681 0.00042121,0.00042121,7.49319e-05
26 rs143033418,rs145552222,rs62212127 1.72591e-05 26.7247 57762.4 3 0.00562839 1.16348e-07 8.44593e-08,1.52412e-07 -0.00522024,0.00531428,0.00017167 0.00042121,0.00042121,7.54643e-05
27 rs143033418,rs145552222,rs62212126 1.69969e-05 26.7181 58653.3 3 0.00554289 1.16327e-07 8.29424e-08,1.56558e-07 -0.00522025,0.00531428,0.000171161 0.00042121,0.00042121,7.54643e-05
28 rs143033418,rs145552222,rs1782995 1.69641e-05 26.7172 58767 3 0.00553218 1.16324e-07 8.30262e-08,1.49479e-07 -0.00522007,0.00531445,0.000169889 0.00042121,0.00042121,7.49319e-05
29 rs143033418,rs145552222,rs57398791 1.6741e-05 26.7115 59549.9 3 0.00545944 1.16306e-07 8.52239e-08,1.54551e-07 -0.00521973,0.0053148,0.000167125 0.00042121,0.00042121,7.39041e-05
30 rs143033418,rs145552222,rs62212122 1.65676e-05 26.7069 60173.2 3 0.00540289 1.16291e-07 8.15247e-08,1.52987e-07 -0.00522009,0.00531444,0.000169106 0.00042121,0.00042121,7.49319e-05
31 rs143033418,rs145552222,rs62212125 1.63074e-05 26.7001 61133.6 3 0.00531801 1.1627e-07 8.28157e-08,1.53084e-07 -0.00522027,0.00531425,0.000169777 0.00042121,0.00042121,7.54643e-05
32 rs114419906,rs143033418,rs145552222 1.62249e-05 26.6979 61444.1 3 0.00529114 1.16263e-07 8.37116e-08,1.53141e-07 0.000169607,-0.00522028,0.00531425 7.54643e-05,0.00042121,0.00042121
33 rs143033418,rs145552222,rs2834376 1.61443e-05 26.6957 61751 3 0.00526484 1.16256e-07 8.3335e-08,1.55771e-07 -0.00521958,0.00531494,-0.00016482 0.000421211,0.000421211,7.34078e-05
34 rs143033418,rs145552222,rs62212123 1.60288e-05 26.6926 62196.1 3 0.00522716 1.16246e-07 8.37702e-08,1.51557e-07 -0.00522028,0.00531424,0.000169199 0.00042121,0.00042121,7.54643e-05
35 rs143033418,rs145552222,rs62212124 1.59492e-05 26.6904 62506.6 3 0.0052012 1.16239e-07 8.36092e-08,1.52279e-07 -0.00522029,0.00531424,0.000169031 0.00042121,0.00042121,7.54643e-05
36 rs143033418,rs145552222,rs78801282 1.58688e-05 26.6882 62823 3 0.00517501 1.16232e-07 8.29425e-08,1.5559e-07 -0.00522029,0.00531424,0.000168861 0.00042121,0.00042121,7.54643e-05
37 rs143033418,rs145552222,rs62212115 1.56771e-05 26.683 63591.1 3 0.00511249 1.16215e-07 8.61675e-08,1.5534e-07 -0.00522012,0.00531441,0.000167261 0.00042121,0.00042121,7.49319e-05
38 rs11701760,rs143033418,rs145552222 1.55714e-05 26.68 64022.8 3 0.00507802 1.16206e-07 8.38497e-08,1.53599e-07 -0.000167034,-0.00522012,0.0053144 7.49321e-05,0.00042121,0.00042121
39 rs143033418,rs145552222,rs62228248 1.54808e-05 26.6775 64397.5 3 0.00504848 1.16198e-07 8.35808e-08,1.53009e-07 -0.00522013,0.0053144,0.000166838 0.00042121,0.00042121,7.49319e-05
40 rs11088271,rs143033418,rs145552222 1.5444e-05 26.6764 64551.1 3 0.00503646 1.16195e-07 8.19913e-08,1.53109e-07 -0.000166758,-0.00522013,0.0053144 7.49321e-05,0.00042121,0.00042121
41 rs13051703,rs143033418,rs145552222 1.54396e-05 26.6763 64569.6 3 0.00503502 1.16179e-07 8.31497e-08,1.51698e-07 0.000262489,-0.00536396,0.00544551 0.000118219,0.000425957,0.000425517
42 rs143033418,rs145552222,rs62212119 1.53605e-05 26.6741 64902 3 0.00500923 1.16187e-07 8.43395e-08,1.54899e-07 -0.00522013,0.00531439,0.000166575 0.00042121,0.00042121,7.49319e-05
43 rs143033418,rs145552222,rs62212118 1.49324e-05 26.6618 66762.8 3 0.00486962 1.16148e-07 8.04592e-08,1.49873e-07 -0.00522015,0.00531438,0.000165619 0.00042121,0.00042121,7.49319e-05
44 rs143033418,rs145552222,rs80287184 1.4859e-05 26.6597 67092.5 3 0.00484569 1.1614e-07 8.43986e-08,1.524e-07 -0.00525712,0.00533461,-0.000155126 0.000421489,0.000421339,7.02689e-05
45 rs143033418,rs145552222,rs17738942 1.44409e-05 26.6473 69035.2 3 0.00470933 1.16096e-07 8.11147e-08,1.53305e-07 -0.00530597,0.00539962,0.0001528 0.000422898,0.000423125,6.96736e-05
46 rs143033418,rs145552222,rs62212128 1.39929e-05 26.6336 71245 3 0.00456326 1.16059e-07 8.33071e-08,1.51904e-07 -0.00521985,0.00531467,0.000161158 0.00042121,0.00042121,7.39041e-05
47 rs143033418,rs145552222,rs16991254 1.3983e-05 26.6333 71295.9 3 0.00456 1.16058e-07 8.38171e-08,1.51731e-07 -0.00521969,0.00531484,0.000160051 0.000421211,0.000421211,7.34076e-05
48 rs12483401,rs143033418,rs145552222 1.37866e-05 26.6271 72311.1 3 0.00449598 1.16038e-07 8.21934e-08,1.5408e-07 -0.000259089,-0.0052265,0.00530802 0.000119186,0.000421211,0.000421211
49 rs1119396,rs143033418,rs145552222 1.37802e-05 26.6269 72344.8 3 0.00449389 1.16038e-07 8.11496e-08,1.50238e-07 0.000161743,-0.00522003,0.0053145 7.4412e-05,0.00042121,0.00042121
50 rs143033418,rs145552222,rs2834386 1.30674e-05 26.6039 76291.4 3 0.00426142 1.15965e-07 8.40027e-08,1.50393e-07 -0.00521974,0.00531479,0.000157754 0.000421211,0.000421211,7.34076e-05
51 rs143033418,rs144544170,rs145552222 1.29866e-05 26.6012 76766 3 0.00423507 1.15956e-07 8.29763e-08,1.51192e-07 -0.00522639,-0.000260929,0.00530813 0.00042121,0.000121581,0.00042121
52 rs143033418,rs145552222,rs1893652 1.27708e-05 26.5939 78063.1 3 0.0041647 1.15933e-07 8.53293e-08,1.54625e-07 -0.00521975,0.00531477,-0.000156969 0.000421211,0.000421211,7.34078e-05
53 rs143033418,rs145552222,rs2409512 1.25409e-05 26.586 79493.9 3 0.00408974 1.15908e-07 8.31365e-08,1.53206e-07 -0.00521977,0.00531476,-0.000156344 0.000421211,0.000421211,7.34078e-05
54 rs143033418,rs145552222,rs2834381 1.25379e-05 26.5859 79513.1 3 0.00408875 1.15908e-07 8.38764e-08,1.52096e-07 -0.00521977,0.00531476,0.000156335 0.000421211,0.000421211,7.34076e-05
55 rs143033418,rs145552222,rs2834379 1.25341e-05 26.5858 79537 3 0.00408752 1.15907e-07 8.44755e-08,1.53693e-07 -0.00521993,0.0053146,0.000157383 0.00042121,0.00042121,7.39041e-05
56 rs10854369,rs143033418,rs145552222 1.25168e-05 26.5852 79647.4 3 0.00408186 1.15905e-07 8.2669e-08,1.51832e-07 -0.000156277,-0.00521977,0.00531476 7.34078e-05,0.000421211,0.000421211
57 rs143033418,rs145552222,rs2834377 1.24319e-05 26.5822 80190.8 3 0.0040542 1.15896e-07 8.49808e-08,1.54399e-07 -0.00521977,0.00531475,0.000156042 0.000421211,0.000421211,7.34076e-05
58 rs143033418,rs145552222,rs1783288 1.2277e-05 26.5768 81203 3 0.00400366 1.15879e-07 8.43996e-08,1.5532e-07 -0.00521978,0.00531474,-0.000155609 0.000421211,0.000421211,7.34078e-05
59 rs139010167,rs143033418,rs145552222 1.16857e-05 26.5553 85311.4 3 0.00381085 1.15811e-07 8.3588e-08,1.50965e-07 0.000149948,-0.00521919,0.00531534 7.15291e-05,0.000421212,0.000421212
60 rs143033418,rs145552222,rs1630023 1.13805e-05 26.5439 87599.4 3 0.00371132 1.15774e-07 8.38261e-08,1.53623e-07 -0.00521984,0.00531469,-0.000152961 0.000421211,0.000421211,7.34078e-05
61 rs143033418,rs145552222,rs2298341 1.08314e-05 26.5224 92040.5 3 0.00353224 1.15701e-07 8.44731e-08,1.54133e-07 -0.00529526,0.00538924,0.000168595 0.000422663,0.000422903,8.19213e-05
62 rs143033418,rs145552222,rs6517202 1.07372e-05 26.5186 92848.1 3 0.00350152 1.15694e-07 8.44036e-08,1.51578e-07 -0.00521988,0.00531464,0.000150896 0.000421211,0.000421211,7.34076e-05
63 rs143033418,rs145552222,rs62213668 1.05376e-05 26.5104 94606.5 3 0.00343644 1.15668e-07 8.26364e-08,1.5444e-07 -0.00521913,0.00531539,0.000145466 0.000421212,0.000421212,7.10845e-05
64 rs143033418,rs145552222,rs77052271 1.03653e-05 26.5033 96179.8 3 0.00338023 1.15646e-07 8.2163e-08,1.52313e-07 -0.0052193,0.00531523,0.000145799 0.000421212,0.000421212,7.15291e-05
65 rs143033418,rs145552222,rs71326991 9.48662e-06 26.4648 105088 3 0.00309369 1.15513e-07 8.21209e-08,1.55067e-07 -0.00533133,0.00541837,0.000203165 0.000424701,0.000424623,0.000102074
66 rs10854368,rs143033418,rs145552222 9.17479e-06 26.4503 108659 3 0.002992 1.15471e-07 8.26602e-08,1.51042e-07 7.36938e-05,-0.00523653,0.005298 3.73095e-05,0.000421262,0.000421262
67 rs143033418,rs145552222,rs2834372 9.04043e-06 26.4439 110274 3 0.00294819 1.15454e-07 8.23605e-08,1.55577e-07 -0.0052335,0.00530102,7.32797e-05 0.000421241,0.000421241,3.72218e-05
68 rs143033418,rs145552222,rs9976762 8.87267e-06 26.4357 112359 3 0.00289348 1.15421e-07 8.48542e-08,1.5321e-07 -0.00532648,0.00541443,0.000194374 0.000424506,0.000424487,9.93388e-05
69 rs143033418,rs145552222,rs62212132 8.80061e-06 26.4322 113279 3 0.00286998 1.1542e-07 8.41027e-08,1.5252e-07 -0.00521931,0.00531522,0.000139068 0.000421212,0.000421212,7.10845e-05
70 rs143033418,rs145552222,rs9977699 8.07497e-06 26.3948 123459 3 0.00263334 1.15294e-07 8.18934e-08,1.49561e-07 -0.00528973,0.00535525,7.14328e-05 0.00042265,0.000421834,3.74228e-05
71 rs143033418,rs145552222,rs28570507 7.90186e-06 26.3854 126164 3 0.00257689 1.15262e-07 8.29892e-08,1.49933e-07 -0.0053233,0.00541127,0.000188399 0.000424506,0.000424487,9.93388e-05
72 rs143033418,rs145552222,rs2032313 7.83242e-06 26.3816 127282 3 0.00255424 1.15252e-07 8.3391e-08,1.5117e-07 -0.00528919,0.00535478,-7.08444e-05 0.000422651,0.000421831,3.74295e-05
73 rs143033418,rs145552222,rs73207638 7.78759e-06 26.3791 128015 3 0.00253962 1.15238e-07 8.11205e-08,1.521e-07 -0.00529296,0.0053478,7.3267e-05 0.00042283,0.000421649,3.88205e-05
74 rs143033418,rs145552222,rs2070514 7.66594e-06 26.3723 130046 3 0.00249995 1.15215e-07 8.46756e-08,1.52382e-07 -0.00529291,0.00534582,-7.36886e-05 0.000422842,0.000421606,3.9229e-05
75 rs143033418,rs145552222,rs55659831 7.32482e-06 26.3525 136103 3 0.00238871 1.15168e-07 8.28752e-08,1.53547e-07 -0.00521896,0.00531556,0.000129085 0.000421214,0.000421214,6.93961e-05
76 rs143033418,rs145552222,rs7281374 7.004e-06 26.333 142337 3 0.00228408 1.15106e-07 7.98383e-08,1.55218e-07 -0.00521915,0.00531538,0.000128155 0.000421213,0.000421213,6.98052e-05
77 rs143033418,rs145552222,rs3746864 6.99765e-06 26.3326 142466 3 0.00228201 1.15105e-07 8.16041e-08,1.51627e-07 -0.00521915,0.00531538,0.000128121 0.000421213,0.000421213,6.98052e-05
78 rs143033418,rs145552222,rs2211792 6.80711e-06 26.3207 146454 3 0.00221987 1.15039e-07 8.09149e-08,1.50482e-07 -0.00524803,0.00538339,7.2156e-05 0.000421432,0.000423083,3.9879e-05
79 rs143033418,rs145552222,rs2834314 6.75919e-06 26.3176 147492 3 0.00220425 1.15041e-07 8.18438e-08,1.50661e-07 -0.00529037,0.00534457,-7.1011e-05 0.000422842,0.000421606,3.9229e-05
80 rs143033418,rs145552222,rs7115 6.52356e-06 26.3022 152819 3 0.00212741 1.14982e-07 8.16879e-08,1.50971e-07 -0.00524837,0.00538234,7.08484e-05 0.000421445,0.000423077,3.96681e-05
81 rs13046042,rs143033418,rs145552222 6.36188e-06 26.2913 156703 3 0.00207468 1.14971e-07 8.3175e-08,1.52609e-07 0.000138841,-0.00527188,0.00536624 7.79352e-05,0.000422096,0.000422331
82 rs143033418,rs145552222,rs2244724 6.32365e-06 26.2887 157651 3 0.00206221 1.14938e-07 8.24551e-08,1.51093e-07 -0.00524756,0.00538173,7.04608e-05 0.000421434,0.000423082,3.98481e-05
83 rs143033418,rs145552222,rs7279979 5.88611e-06 26.2575 169370 3 0.00191953 1.1484e-07 8.25042e-08,1.52642e-07 -0.00524717,0.00538007,6.87245e-05 0.000421438,0.00042308,3.97871e-05
84 rs143033418,rs145552222,rs2834384 5.84709e-06 26.2546 170500 3 0.0019068 1.1483e-07 8.42822e-08,1.51644e-07 -0.00524703,0.00537993,6.86216e-05 0.000421436,0.000423081,3.98175e-05
85 rs12627254,rs143033418,rs145552222 5.762e-06 26.2483 173017 3 0.00187905 1.14836e-07 8.37464e-08,1.52946e-07 -9.20878e-05,-0.00522994,0.00530459 5.33653e-05,0.000421226,0.000421226
86 rs11088268,rs143033418,rs145552222 5.72269e-06 26.2453 174206 3 0.00186623 1.14826e-07 8.22871e-08,1.53263e-07 -9.18759e-05,-0.00522992,0.0053046 5.33653e-05,0.000421226,0.000421226
87 rs111783124,rs143033418,rs145552222 5.65671e-06 26.2403 176238 3 0.00184472 1.1481e-07 8.30089e-08,1.52901e-07 -9.15157e-05,-0.0052299,0.00530463 5.33653e-05,0.000421226,0.000421226
88 rs143033418,rs145552222,rs28639449 5.33845e-06 26.2151 186745 3 0.00174093 1.14713e-07 8.20117e-08,1.5362e-07 -0.0053032,0.00535862,0.00012063 0.000423918,0.000422153,7.20995e-05
89 rs143033418,rs145552222,rs4817614 5.264e-06 26.209 189386 3 0.00171665 1.14709e-07 8.28245e-08,1.48378e-07 -0.0052738,0.00536844,-7.91604e-05 0.000422297,0.000422588,4.73616e-05
90 rs117720689,rs143033418,rs145552222 5.15761e-06 26.2001 193293 3 0.00168195 1.14684e-07 8.4356e-08,1.5141e-07 -0.000117371,-0.00522771,0.00530681 7.06764e-05,0.000421217,0.000421217
91 rs12627171,rs143033418,rs145552222 5.0202e-06 26.1884 198583 3 0.00163714 1.14646e-07 8.32099e-08,1.48518e-07 -8.98814e-05,-0.0052294,0.00530513 5.46765e-05,0.000421225,0.000421225
92 rs11702497,rs143033418,rs145552222 4.98327e-06 26.1852 200055 3 0.0016251 1.14636e-07 8.15591e-08,1.521e-07 -8.96355e-05,-0.00522938,0.00530514 5.46765e-05,0.000421225,0.000421225
93 rs143033418,rs145552222,rs743392 4.90868e-06 26.1787 203095 3 0.00160078 1.14595e-07 8.04524e-08,1.49816e-07 -0.00530374,0.00535802,0.000120925 0.000424133,0.000422189,7.45942e-05
94 rs143033418,rs143538318,rs145552222 4.53035e-06 26.1438 220055 3 0.0014774 1.14507e-07 8.37138e-08,1.53139e-07 -0.00522406,0.000205156,0.00531047 0.000421208,0.000129749,0.000421208
95 rs143033418,rs145552222,rs7279211 4.40879e-06 26.132 226122 3 0.00143776 1.14469e-07 8.41196e-08,1.50337e-07 -0.00521897,0.00531555,0.000104911 0.000421216,0.000421216,6.71041e-05
96 rs143033418,rs145552222,rs17658859 4.36644e-06 26.1278 228316 3 0.00142395 1.14443e-07 8.38949e-08,1.50369e-07 -0.00531278,0.00540436,-0.000173707 0.000425154,0.00042545,0.000111978
97 rs11702230,rs143033418,rs145552222 4.12225e-06 26.1028 241840 3 0.00134431 1.14375e-07 8.13611e-08,1.50381e-07 -8.25515e-05,-0.00522898,0.00530555 5.43368e-05,0.000421225,0.000421225
98 rs10854371,rs143033418,rs145552222 4.11155e-06 26.1017 242470 3 0.00134082 1.14373e-07 8.13765e-08,1.51931e-07 -0.00015375,-0.00522033,0.00531419 0.00010126,0.000421212,0.000421212
99 rs118120536,rs143033418,rs145552222 3.967e-06 26.0862 251305 3 0.00129368 1.14314e-07 8.32156e-08,1.51974e-07 -0.000137641,-0.00529354,0.00538788 9.2384e-05,0.00042385,0.000424325
100 rs143033418,rs145552222,rs2834394 3.8845e-06 26.077 256642 3 0.00126678 1.14272e-07 7.97022e-08,1.48469e-07 -0.00524684,0.00536974,5.70115e-05 0.000421517,0.000423076,3.88094e-05
101 rs143033418,rs145552222,rs7279477 3.87728e-06 26.0762 257120 3 0.00126443 1.1429e-07 8.18529e-08,1.526e-07 -0.00521702,0.00531751,5.76745e-05 0.000421228,0.000421228,3.90165e-05
102 rs142803432,rs143033418,rs145552222 3.8471e-06 26.0728 259137 3 0.00125458 1.14282e-07 8.23363e-08,1.50344e-07 0.000195898,-0.00522423,0.0053103 0.000132889,0.000421208,0.000421208
103 rs143033418,rs145552222,rs2154703 3.81142e-06 26.0688 261563 3 0.00124295 1.14267e-07 8.51326e-08,1.51557e-07 -0.00522943,0.00530509,5.45611e-05 0.00042123,0.00042123,3.72057e-05
104 rs143033418,rs145552222,rs9980500 3.67623e-06 26.0531 271182 3 0.00119886 1.14195e-07 8.19507e-08,1.50688e-07 -0.00524568,0.00536816,5.57157e-05 0.000421502,0.000423073,3.89422e-05
105 rs143033418,rs145552222,rs2834395 3.58896e-06 26.0427 277776 3 0.0011704 1.14162e-07 7.98547e-08,1.52436e-07 -0.00524542,0.00536749,5.50579e-05 0.000421502,0.000423073,3.89422e-05
106 rs143033418,rs145552222,rs62228247 3.52998e-06 26.0355 282417 3 0.00115117 1.14162e-07 8.07072e-08,1.50614e-07 -0.00523831,0.00531904,-9.64843e-05 0.000421344,0.000421242,6.82376e-05
107 rs143033418,rs145552222,rs148348288 3.50942e-06 26.0329 284072 3 0.00114446 1.14149e-07 8.09956e-08,1.49966e-07 -0.00528049,0.00536638,-0.000101086 0.000423176,0.000423017,7.18356e-05
108 rs143033418,rs145552222,rs62228242 3.50291e-06 26.0321 284600 3 0.00114234 1.1415e-07 8.14826e-08,1.5199e-07 -0.00522914,0.00530539,-5.23795e-05 0.000421229,0.000421229,3.72078e-05
109 rs143033418,rs145552222,rs7279560 3.46431e-06 26.0273 287771 3 0.00112975 1.14114e-07 8.15815e-08,1.49371e-07 -0.00524519,0.00536651,5.40167e-05 0.000421507,0.000423074,3.88971e-05
110 rs143033418,rs145552222,rs4817604 3.39513e-06 26.0185 293635 3 0.00110719 1.1411e-07 8.27887e-08,1.50791e-07 -0.00522309,0.00531143,0.000118365 0.000421208,0.000421208,8.53495e-05
111 rs143033418,rs145552222,rs9975739 3.37249e-06 26.0156 295606 3 0.00109981 1.14101e-07 8.09002e-08,1.49865e-07 -0.00522309,0.00531143,0.000117952 0.000421208,0.000421208,8.53495e-05
112 rs143033418,rs145552222,rs743419 3.30038e-06 26.0063 302064 3 0.00107629 1.14071e-07 8.25776e-08,1.50058e-07 -0.00522309,0.00531143,0.00011661 0.000421208,0.000421208,8.53495e-05
113 rs143033418,rs145552222,rs2834382,rs62213668 3.24647e-06 28.6044 307080 4 0.53254 1.32118e-07 9.80929e-08,1.72076e-07 -0.00521659,0.00531793,-0.000883014,0.000929943 0.000421213,0.000421213,0.000184503,0.000178664
114 rs143033418,rs145552222,rs1630747 3.23407e-06 25.9974 308258 3 0.00105467 1.14038e-07 8.37243e-08,1.51612e-07 -0.00521549,0.00531903,-5.77885e-05 0.000421246,0.000421246,4.28471e-05
115 rs143033418,rs145552222,rs743418 3.12219e-06 25.9821 319304 3 0.00101818 1.13995e-07 8.4937e-08,1.49305e-07 -0.00522309,0.00531143,0.000113089 0.000421208,0.000421208,8.53495e-05
116 rs143033418,rs145552222,rs2834399 3.07062e-06 25.9749 324666 3 0.00100136 1.13952e-07 8.3336e-08,1.49648e-07 -0.00524689,0.00536239,4.93895e-05 0.000421603,0.000423026,3.7949e-05
117 rs143033418,rs145552222,rs2834316 3.02614e-06 25.9686 329438 3 0.00098686 1.13952e-07 8.28382e-08,1.49676e-07 -0.0052231,0.00531143,0.000111059 0.000421208,0.000421208,8.53495e-05
118 rs143033418,rs145552222,rs8127785 2.91662e-06 25.9526 341809 3 0.000951144 1.13899e-07 8.13784e-08,1.48823e-07 -0.00521896,0.00531557,-9.74699e-05 0.000421221,0.000421221,7.66488e-05
119 rs143033418,rs145552222,rs9305539 2.84392e-06 25.9416 350546 3 0.000927436 1.13865e-07 8.20272e-08,1.50602e-07 -0.00521902,0.0053155,9.59366e-05 0.000421221,0.000421221,7.6649e-05
120 rs112861522,rs143033418,rs145552222 2.80934e-06 25.9363 354862 3 0.000916158 1.13849e-07 8.30896e-08,1.51759e-07 -0.000173906,-0.00522179,0.00531274 0.000139945,0.000421209,0.000421209
121 rs143033418,rs145552222,rs2834310 2.74333e-06 25.926 363400 3 0.000894632 1.1381e-07 8.11438e-08,1.49688e-07 -0.00526058,0.00533669,-4.54981e-05 0.000422325,0.000421718,3.73025e-05
122 rs143033418,rs145552222,rs2032312 2.72704e-06 25.9234 365571 3 0.000889318 1.13807e-07 8.12391e-08,1.49351e-07 -0.00521952,0.00531501,-9.1324e-05 0.000421218,0.000421218,7.49897e-05
123 rs143033418,rs145552222,rs2834353 2.6969e-06 25.9186 369657 3 0.000879489 1.1379e-07 8.18701e-08,1.48254e-07 -0.00521762,0.0053169,4.67481e-05 0.000421232,0.000421232,3.87126e-05
124 rs1073144,rs143033418,rs145552222 2.66287e-06 25.913 374381 3 0.000868391 1.13773e-07 7.92353e-08,1.51949e-07 4.63392e-05,-0.00521767,0.00531685 3.87126e-05,0.000421232,0.000421232
125 rs143033418,rs145552222,rs2834351 2.65379e-06 25.9116 375662 3 0.00086543 1.13768e-07 8.14776e-08,1.50473e-07 -0.00521765,0.00531688,4.62014e-05 0.000421233,0.000421233,3.86907e-05
126 rs143033418,rs145552222,rs2834350 2.64579e-06 25.9102 376798 3 0.000862822 1.13764e-07 8.3988e-08,1.50974e-07 -0.00521766,0.00531687,4.61035e-05 0.000421233,0.000421233,3.86907e-05
127 rs143033418,rs145552222,rs734747 2.64138e-06 25.9095 377427 3 0.000861384 1.13758e-07 8.09194e-08,1.50881e-07 -0.00525971,0.00533592,-4.43157e-05 0.000422331,0.000421713,3.72975e-05
128 rs12627001,rs143033418,rs145552222 2.63915e-06 25.9092 377746 3 0.000860657 1.1376e-07 8.20472e-08,1.51876e-07 5.58389e-05,-0.00521744,0.00531709 4.69506e-05,0.000421235,0.000421235
129 rs143033418,rs145552222,rs4817606 2.63121e-06 25.9078 378886 3 0.000858066 1.13758e-07 8.30522e-08,1.50415e-07 -0.00521923,0.00531529,9.10513e-05 0.000421221,0.000421221,7.6649e-05
130 rs143033418,rs145552222,rs7279298 2.62281e-06 25.9065 380099 3 0.000855329 1.13752e-07 7.89497e-08,1.53379e-07 -0.00521762,0.00531691,4.57662e-05 0.000421233,0.000421233,3.86476e-05
131 rs143033418,rs145552222,rs2834352 2.61947e-06 25.9059 380583 3 0.000854239 1.1375e-07 8.01346e-08,1.48953e-07 -0.00521773,0.00531679,4.58047e-05 0.000421232,0.000421232,3.87126e-05
132 rs143033418,rs145552222,rs4817607 2.60868e-06 25.9041 382157 3 0.000850722 1.13746e-07 8.0612e-08,1.50752e-07 -0.00521926,0.00531527,9.04949e-05 0.000421221,0.000421221,7.6649e-05
133 rs143033418,rs145552222,rs9981778 2.60325e-06 25.9032 382955 3 0.00084895 1.13741e-07 7.9761e-08,1.51585e-07 -0.00521772,0.0053168,4.55742e-05 0.000421233,0.000421233,3.86907e-05
134 rs143033418,rs145552222,rs7278058 2.60172e-06 25.9029 383180 3 0.000848451 1.13741e-07 8.25531e-08,1.52446e-07 -0.00521765,0.00531688,4.5502e-05 0.000421233,0.000421233,3.86476e-05
135 rs143033418,rs145552222,rs2154950 2.59344e-06 25.9016 384404 3 0.000845749 1.13736e-07 8.33973e-08,1.51978e-07 -0.00521766,0.00531686,4.53972e-05 0.000421233,0.000421233,3.86476e-05
136 rs143033418,rs145552222,rs2154951 2.59107e-06 25.9012 384755 3 0.000844977 1.13735e-07 8.33836e-08,1.51677e-07 -0.00521767,0.00531686,4.53671e-05 0.000421233,0.000421233,3.86476e-05
137 rs143033418,rs145552222,rs35868169 2.5849e-06 25.9001 385674 3 0.000842965 1.13731e-07 8.21936e-08,1.52591e-07 -0.00525809,0.00535011,9.27483e-05 0.000422264,0.000422503,7.91912e-05
138 rs143033418,rs145552222,rs9983878 2.58416e-06 25.9 385785 3 0.000842722 1.13731e-07 8.31653e-08,1.4866e-07 -0.00521779,0.00531674,4.53584e-05 0.000421232,0.000421232,3.87126e-05
139 rs143033418,rs145552222,rs4443074 2.58217e-06 25.8997 386081 3 0.000842076 1.1373e-07 7.96192e-08,1.50161e-07 -0.00521768,0.00531685,4.52537e-05 0.000421233,0.000421233,3.86476e-05
140 rs143033418,rs145552222,rs2834355 2.5653e-06 25.8968 388620 3 0.000836573 1.13721e-07 8.08392e-08,1.5039e-07 -0.00521782,0.00531671,4.51158e-05 0.000421232,0.000421232,3.87126e-05
141 rs143033418,rs145552222,rs2065292 2.54881e-06 25.894 391134 3 0.000831196 1.13712e-07 8.17721e-08,1.50012e-07 -0.00521773,0.00531679,4.48224e-05 0.000421233,0.000421233,3.86476e-05
142 rs143033418,rs145552222,rs2834354 2.53154e-06 25.8911 393802 3 0.000825565 1.13703e-07 8.13607e-08,1.49669e-07 -0.00521783,0.00531669,4.46473e-05 0.000421233,0.000421233,3.86907e-05
143 rs13048855,rs143033418,rs145552222 2.40804e-06 25.8694 413999 3 0.000785291 1.13632e-07 8.01679e-08,1.47492e-07 8.9266e-05,-0.00525906,0.00535064 8.05177e-05,0.000422452,0.000422693
144 rs143033418,rs145552222,rs73198765 2.34815e-06 25.8584 424559 3 0.000765758 1.13603e-07 8.02558e-08,1.50527e-07 -0.00522282,0.00531171,-0.000135142 0.000421208,0.000421208,0.000124102
145 rs143033418,rs145552222,rs34923608 2.32615e-06 25.8543 428574 3 0.000758583 1.13585e-07 8.1118e-08,1.52051e-07 -0.00525803,0.00534952,8.67167e-05 0.000422452,0.000422693,8.05177e-05
146 rs143033418,rs145552222,rs743417 2.31866e-06 25.8529 429958 3 0.000756142 1.13574e-07 7.96433e-08,1.48297e-07 -0.00525926,0.00533136,-4.04736e-05 0.00042256,0.000421621,3.78382e-05
147 rs143033418,rs145552222,rs2032314 2.27115e-06 25.8439 438952 3 0.000740648 1.13555e-07 8.17501e-08,1.48087e-07 -0.00521966,0.00531486,8.10015e-05 0.000421221,0.000421221,7.6649e-05
148 rs11701959,rs143033418,rs145552222 2.23886e-06 25.8377 445283 3 0.000730118 1.13533e-07 8.02211e-08,1.51011e-07 -3.92111e-05,-0.00525274,0.00533574 3.76394e-05,0.000422166,0.000421855
149 rs143033418,rs145552222,rs2834323 2.23293e-06 25.8366 446466 3 0.000728183 1.1353e-07 8.26371e-08,1.52646e-07 -0.00525267,0.00533568,-3.91151e-05 0.000422166,0.000421855,3.76394e-05
150 rs117050296,rs143033418,rs145552222 2.21972e-06 25.834 449124 3 0.000723874 1.13525e-07 7.91817e-08,1.48932e-07 0.000103456,-0.00522189,0.00531263 9.98728e-05,0.000421209,0.000421209
151 rs13048132,rs143033418,rs145552222 2.18649e-06 25.8274 455950 3 0.000713038 1.13501e-07 8.10074e-08,1.50619e-07 3.93828e-05,-0.00521839,0.00531614 3.86476e-05,0.000421233,0.000421233
152 rs143033418,rs145552222,rs2834375 2.16184e-06 25.8225 461147 3 0.000705002 1.13462e-07 8.0632e-08,1.4865e-07 -0.00520976,0.00532476,-3.92891e-05 0.000421424,0.000421424,3.96661e-05
153 rs143033418,rs145552222,rs2834348 2.15989e-06 25.8221 461565 3 0.000704364 1.13487e-07 8.08917e-08,1.51147e-07 -0.00522191,0.00531262,4.46492e-05 0.000421209,0.000421209,4.42444e-05
154 rs143033418,rs145552222,rs9305540 2.14335e-06 25.8188 465127 3 0.000698969 1.13473e-07 8.04897e-08,1.48038e-07 -0.00521809,0.00531644,3.83429e-05 0.000421238,0.000421238,3.83869e-05
155 rs143033418,rs145552222,rs4817609 2.13846e-06 25.8178 466189 3 0.000697377 1.1347e-07 8.25513e-08,1.51261e-07 -0.00525117,0.00533462,-3.75526e-05 0.000422146,0.000421852,3.7672e-05
156 rs143033418,rs145552222,rs2212296 2.10502e-06 25.8109 473596 3 0.00068647 1.13444e-07 8.15586e-08,1.49236e-07 -0.00523024,0.00530429,3.65461e-05 0.00042127,0.00042127,3.73844e-05
157 rs143033418,rs145552222,rs34609118 2.08533e-06 25.8069 478066 3 0.000680051 1.13435e-07 8.15021e-08,1.49479e-07 -0.00521823,0.0053163,3.72735e-05 0.000421238,0.000421238,3.83869e-05
158 rs143033418,rs145552222,rs2834349 2.07945e-06 25.8056 479420 3 0.000678131 1.13435e-07 8.10353e-08,1.5032e-07 -0.00522195,0.00531257,4.29529e-05 0.000421209,0.000421209,4.42444e-05
159 rs143033418,rs145552222,rs35550876 2.07764e-06 25.8053 479836 3 0.000677543 1.1343e-07 8.24145e-08,1.49086e-07 -0.00521825,0.00531628,3.71272e-05 0.000421238,0.000421238,3.83869e-05
160 rs143033418,rs145552222,rs2834345 2.07542e-06 25.8048 480351 3 0.000676816 1.13429e-07 8.09203e-08,1.49688e-07 -0.00521825,0.00531627,3.70846e-05 0.000421238,0.000421238,3.83869e-05
161 rs143033418,rs145552222,rs2834340 2.07056e-06 25.8038 481478 3 0.000675231 1.13429e-07 8.30052e-08,1.48669e-07 -0.00522106,0.00531347,8.4951e-05 0.000421213,0.000421213,8.79385e-05
162 rs143033418,rs145552222,rs16997893 2.06994e-06 25.8036 481622 3 0.000675031 1.13425e-07 8.40762e-08,1.54426e-07 -0.00521829,0.00531623,3.69989e-05 0.000421238,0.000421238,3.84057e-05
163 rs143033418,rs145552222,rs2898202 2.06845e-06 25.8033 481969 3 0.000674545 1.1342e-07 8.10342e-08,1.52091e-07 -0.0052301,0.00530442,3.58697e-05 0.00042127,0.00042127,3.73844e-05
164 rs143033418,rs145552222,rs35999386 2.04716e-06 25.7988 486981 3 0.000667602 1.13408e-07 8.15774e-08,1.5107e-07 -0.00522903,0.0053055,-3.90798e-05 0.000421253,0.000421253,4.11243e-05
165 rs143033418,rs145552222,rs2834333 2.03881e-06 25.7971 488976 3 0.000664878 1.13401e-07 8.15436e-08,1.51621e-07 -0.00522983,0.0053047,3.52648e-05 0.000421267,0.000421267,3.73323e-05
166 rs143033418,rs145552222,rs34462079 2.03761e-06 25.7968 489262 3 0.000664489 1.13407e-07 8.02423e-08,1.53216e-07 -0.00522198,0.00531255,4.20166e-05 0.000421209,0.000421209,4.42444e-05
167 rs143033418,rs145552222,rs28582201 2.03079e-06 25.7954 490905 3 0.000662265 1.13399e-07 8.29048e-08,1.49755e-07 -0.00525128,0.00534257,7.46743e-05 0.000422264,0.000422503,7.91912e-05
168 rs143033418,rs145552222,rs78804619 2.02415e-06 25.7939 492518 3 0.000660097 1.13394e-07 8.03228e-08,1.53237e-07 -0.00525587,0.00534116,-5.1123e-05 0.000422647,0.000422398,5.44367e-05
169 rs143033418,rs145552222,rs7277021 1.99865e-06 25.7884 498801 3 0.000651782 1.1338e-07 8.28357e-08,1.49579e-07 -0.00522088,0.00531365,7.33518e-05 0.000421215,0.000421215,7.89944e-05
170 rs11701251,rs143033418,rs145552222 1.98785e-06 25.7861 501511 3 0.000648259 1.1337e-07 8.13387e-08,1.47617e-07 -3.46828e-05,-0.00524903,0.00533285 3.7672e-05,0.000422146,0.000421852
171 rs111714479,rs143033418,rs145552222 1.9807e-06 25.7845 503321 3 0.000645929 1.13368e-07 8.03725e-08,1.51371e-07 -0.000136325,-0.00522179,0.00531274 0.0001483,0.00042121,0.00042121
172 rs143033418,rs145552222,rs62228202 1.97751e-06 25.7838 504133 3 0.000644888 1.13366e-07 8.04412e-08,1.47482e-07 -0.00522116,0.00531337,8.0657e-05 0.000421213,0.000421213,8.79385e-05
173 rs143033418,rs145552222,rs2409507 1.96987e-06 25.7821 506088 3 0.000642396 1.13353e-07 8.01903e-08,1.48597e-07 -0.00522983,0.0053047,3.38546e-05 0.000421272,0.000421272,3.73277e-05
174 rs143033418,rs145552222,rs80002698 1.96511e-06 25.7811 507315 3 0.000640844 1.13357e-07 7.93358e-08,1.50078e-07 -0.00522071,0.00531382,-6.68358e-05 0.000421216,0.000421216,7.34449e-05
175 rs143033418,rs145552222,rs62228203 1.95381e-06 25.7786 510248 3 0.000637159 1.13349e-07 7.96987e-08,1.49286e-07 -0.00522115,0.00531338,7.79343e-05 0.000421213,0.000421213,8.6217e-05
176 rs13050993,rs143033418,rs145552222 1.91472e-06 25.7698 520665 3 0.000624412 1.1332e-07 8.14313e-08,1.50175e-07 6.46889e-05,-0.00523901,0.00533099 7.35096e-05,0.000421594,0.000421796
177 rs143033418,rs145552222,rs7277233 1.89655e-06 25.7657 525652 3 0.000618487 1.13302e-07 8.38566e-08,1.48881e-07 -0.00521729,0.00531724,3.44642e-05 0.000421262,0.000421262,3.98318e-05
178 rs143033418,rs145552222,rs2834311 1.88305e-06 25.7626 529422 3 0.000614084 1.13296e-07 8.00859e-08,1.49893e-07 -0.0052266,0.00530793,4.52783e-05 0.000421227,0.000421227,5.2606e-05
179 rs117631025,rs143033418,rs145552222 1.87397e-06 25.7605 531988 3 0.000611122 1.13292e-07 8.19954e-08,1.49253e-07 -0.000102124,-0.00522446,0.00531006 0.000119186,0.000421211,0.000421211
180 rs118076357,rs143033418,rs145552222 1.87057e-06 25.7597 532953 3 0.000610015 1.13289e-07 8.24818e-08,1.50678e-07 -5.9995e-05,-0.00522551,0.00530902 7.02485e-05,0.000421217,0.000421217
181 rs143033418,rs145552222,rs57113286 1.86818e-06 25.7591 533634 3 0.000609236 1.13284e-07 8.09287e-08,1.50117e-07 -0.0052485,0.00533949,6.73013e-05 0.000422264,0.000422503,7.91912e-05
182 rs143033418,rs145552222,rs4816471 1.86254e-06 25.7578 535251 3 0.000607396 1.13276e-07 8.14809e-08,1.49333e-07 -0.00522936,0.00530517,-3.14644e-05 0.000421272,0.000421272,3.73277e-05
183 rs143033418,rs145552222,rs743416 1.85545e-06 25.7561 537295 3 0.000605085 1.1327e-07 8.07319e-08,1.51573e-07 -0.00522932,0.0053052,3.12951e-05 0.000421272,0.000421272,3.73277e-05
184 rs143033418,rs145552222,rs2834326 1.85386e-06 25.7558 537758 3 0.000604565 1.13277e-07 8.11719e-08,1.51737e-07 -0.00522325,0.00531128,4.14158e-05 0.000421208,0.000421208,4.90434e-05
185 rs143033418,rs145552222,rs7282650 1.85179e-06 25.7553 538359 3 0.000603889 1.1327e-07 7.98541e-08,1.49514e-07 -0.00522852,0.005306,3.39617e-05 0.000421257,0.000421257,4.05399e-05
186 rs143033418,rs145552222,rs4817605 1.84686e-06 25.7541 539797 3 0.000602281 1.13268e-07 8.31773e-08,1.51949e-07 -0.00521891,0.00531562,3.80928e-05 0.000421238,0.000421238,4.55309e-05
187 rs13052672,rs143033418,rs145552222 1.846e-06 25.7539 540048 3 0.000602001 1.13268e-07 8.14796e-08,1.49352e-07 3.81334e-05,-0.00521893,0.0053156 4.56087e-05,0.000421238,0.000421238
188 rs143033418,rs145552222,rs2409506 1.82097e-06 25.748 547471 3 0.000593838 1.13245e-07 8.22313e-08,1.50491e-07 -0.00522916,0.00530537,-3.04483e-05 0.000421272,0.000421272,3.73277e-05
189 rs143033418,rs145552222,rs2096695 1.81584e-06 25.7468 549018 3 0.000592165 1.13241e-07 7.99347e-08,1.49073e-07 -0.00522913,0.0053054,-3.03189e-05 0.000421272,0.000421272,3.73277e-05
190 rs11701649,rs143033418,rs145552222 1.81457e-06 25.7465 549403 3 0.000591751 1.13244e-07 8.28715e-08,1.47695e-07 3.71848e-05,-0.00521903,0.0053155 4.56087e-05,0.000421238,0.000421238
191 rs143033418,rs145552222,rs2834378 1.81261e-06 25.746 549996 3 0.000591112 1.1322e-07 8.07029e-08,1.48876e-07 -0.00521261,0.00532192,-3.13045e-05 0.000421416,0.000421416,3.94379e-05
192 rs143033418,rs145552222,rs2032315 1.79735e-06 25.7423 554664 3 0.000586137 1.13235e-07 8.16601e-08,1.47799e-07 -0.00522311,0.00531142,6.88759e-05 0.000421208,0.000421208,8.53495e-05
193 rs143033418,rs145552222,rs2834332 1.79649e-06 25.7421 554930 3 0.000585856 1.13226e-07 8.13605e-08,1.46563e-07 -0.00522903,0.00530549,-2.98226e-05 0.000421272,0.000421272,3.73277e-05
194 rs143033418,rs145552222,rs9975583 1.79113e-06 25.7408 556592 3 0.000584107 1.13226e-07 8.11438e-08,1.49115e-07 -0.00521909,0.00531543,3.06776e-05 0.000421238,0.000421238,3.83869e-05
195 rs11088266,rs143033418,rs145552222 1.78106e-06 25.7384 559739 3 0.000580824 1.13214e-07 7.83401e-08,1.4678e-07 -2.94168e-05,-0.00522895,0.00530557 3.73277e-05,0.000421272,0.000421272
196 rs117626152,rs143033418,rs145552222 1.77452e-06 25.7368 561801 3 0.000578691 1.13217e-07 8.12983e-08,1.47927e-07 -8.35795e-05,-0.00522145,0.00531307 0.000105749,0.000421213,0.000421213
197 rs13046024,rs143033418,rs145552222 1.76931e-06 25.7355 563456 3 0.000576991 1.13206e-07 8.23551e-08,1.49605e-07 3.12851e-05,-0.00521794,0.00531659 4.00545e-05,0.00042126,0.00042126
198 rs143033418,rs145552222,rs73198756 1.76439e-06 25.7343 565026 3 0.000575388 1.13208e-07 8.1124e-08,1.49998e-07 -0.00522535,0.00530917,-5.40104e-05 0.000421217,0.000421217,6.90157e-05
199 rs143033418,rs145552222,rs2186553 1.76244e-06 25.7338 565650 3 0.000574753 1.13195e-07 8.01197e-08,1.48929e-07 -0.00523013,0.00530439,2.89324e-05 0.000421306,0.000421306,3.75414e-05
200 rs143033418,rs145552222,rs2834358 1.76046e-06 25.7333 566289 3 0.000574105 1.13203e-07 8.10109e-08,1.48657e-07 -0.00521933,0.0053152,2.96915e-05 0.000421236,0.000421236,3.81893e-05
201 rs143033418,rs145552222,rs2834337 1.75889e-06 25.7329 566795 3 0.000573592 1.13193e-07 8.2149e-08,1.48736e-07 -0.0052301,0.00530443,-2.88389e-05 0.000421305,0.000421305,3.75458e-05
202 rs143033418,rs145552222,rs1986076 1.74943e-06 25.7306 569860 3 0.000570508 1.13195e-07 8.2053e-08,1.49205e-07 -0.00521983,0.0053147,-2.96517e-05 0.00042123,0.00042123,3.85018e-05
203 rs143033418,rs145552222,rs2409508 1.73997e-06 25.7282 572956 3 0.000567425 1.13186e-07 8.30171e-08,1.52628e-07 -0.00522722,0.0053073,-3.05307e-05 0.000421242,0.000421242,4.0089e-05
204 rs143033418,rs145552222,rs7276741 1.72555e-06 25.7246 577745 3 0.000562721 1.13172e-07 8.21826e-08,1.50681e-07 -0.0052282,0.00530633,-2.97741e-05 0.000421262,0.000421262,3.9801e-05
205 rs143033418,rs145552222,rs2834356 1.72437e-06 25.7243 578139 3 0.000562337 1.13173e-07 8.08171e-08,1.49468e-07 -0.00521898,0.00531555,3.05761e-05 0.000421244,0.000421244,4.0802e-05
206 rs143033418,rs145552222,rs2834390 1.70781e-06 25.7201 583747 3 0.000556936 1.13137e-07 8.05603e-08,1.47353e-07 -0.00523401,0.00534046,-2.82955e-05 0.000421483,0.000423171,3.96424e-05
207 rs143033418,rs145552222,rs2065293 1.7039e-06 25.7191 585087 3 0.00055566 1.13158e-07 8.09574e-08,1.48008e-07 -0.00521983,0.0053147,2.84798e-05 0.000421232,0.000421232,3.8757e-05
208 rs143033418,rs145552222,rs7277031 1.70281e-06 25.7189 585462 3 0.000555304 1.13152e-07 8.34041e-08,1.51937e-07 -0.00522851,0.00530601,-2.72055e-05 0.000421272,0.000421272,3.73277e-05
209 rs143033418,rs145552222,rs2834312 1.7024e-06 25.7187 585603 3 0.00055517 1.13156e-07 8.24591e-08,1.46587e-07 -0.00521942,0.0053151,3.33096e-05 0.000421238,0.000421238,4.54538e-05
210 rs143033418,rs145552222,rs1573464 1.6976e-06 25.7175 587258 3 0.000553606 1.13153e-07 8.21914e-08,1.47468e-07 -0.00522,0.00531453,-2.8108e-05 0.00042123,0.00042123,3.85018e-05
211 rs143033418,rs145552222,rs8132773 1.69615e-06 25.7172 587759 3 0.000553133 1.13151e-07 8.07991e-08,1.49733e-07 -0.00524484,0.00533544,5.76001e-05 0.000422264,0.000422503,7.91912e-05
212 rs143033418,rs145552222,rs2096694 1.69331e-06 25.7164 588746 3 0.000552206 1.13148e-07 8.22026e-08,1.47357e-07 -0.00522703,0.0053075,-2.90643e-05 0.000421242,0.000421242,4.0089e-05
213 rs143033418,rs145552222,rs28693647 1.68826e-06 25.7151 590505 3 0.000550561 1.13144e-07 8.0412e-08,1.5216e-07 -0.00524465,0.00533523,5.70904e-05 0.000422264,0.000422503,7.91912e-05
214 rs143033418,rs145552222,rs4817627 1.68785e-06 25.715 590648 3 0.000550428 1.1313e-07 8.06403e-08,1.51221e-07 -0.00521533,0.0053192,2.67328e-05 0.000421353,0.000421353,3.78467e-05
215 rs143033418,rs145552222,rs2834328 1.66841e-06 25.71 597532 3 0.000544087 1.13129e-07 8.07743e-08,1.51716e-07 -0.00521982,0.00531471,-3.35071e-05 0.000421234,0.000421234,4.7506e-05
216 rs111718325,rs143033418,rs145552222 1.66192e-06 25.7083 599865 3 0.000541971 1.13125e-07 7.93694e-08,1.5028e-07 -4.37411e-05,-0.00522539,0.00530914 6.23431e-05,0.00042122,0.00042122
217 rs1034332,rs143033418,rs145552222 1.66181e-06 25.7083 599904 3 0.000541935 1.13123e-07 8.13386e-08,1.51156e-07 3.17778e-05,-0.00521959,0.00531493 4.54538e-05,0.000421238,0.000421238
218 rs143033418,rs145552222,rs62228161 1.65852e-06 25.7074 601096 3 0.000540861 1.13123e-07 8.15068e-08,1.5001e-07 -0.00522152,0.00531301,3.54976e-05 0.000421214,0.000421214,5.07487e-05
219 rs143033418,rs145552222,rs9975251 1.65678e-06 25.707 601725 3 0.000540296 1.13116e-07 8.00251e-08,1.48817e-07 -0.00521843,0.0053161,2.74808e-05 0.000421263,0.000421263,3.97403e-05
220 rs13052924,rs143033418,rs145552222 1.64545e-06 25.704 605870 3 0.000536599 1.13111e-07 8.11643e-08,1.47889e-07 5.0465e-05,-0.00523552,0.00532668 7.35096e-05,0.000421594,0.000421796
221 rs143033418,rs145552222,rs2834331 1.64494e-06 25.7038 606056 3 0.000536434 1.13108e-07 8.06825e-08,1.45666e-07 -0.00522681,0.00530772,-2.74152e-05 0.000421242,0.000421242,4.0089e-05
222 rs143033418,rs145552222,rs16991261 1.64161e-06 25.703 607286 3 0.000535348 1.1311e-07 8.01732e-08,1.46145e-07 -0.00522415,0.00531038,-8.50517e-05 0.00042121,0.00042121,0.000124131
223 rs143033418,rs145552222,rs8131776 1.64046e-06 25.7027 607712 3 0.000534972 1.13082e-07 8.09704e-08,1.48059e-07 -0.0052332,0.00533807,-2.59369e-05 0.000421488,0.000423171,3.9585e-05
224 rs143033418,rs145552222,rs2834342 1.63724e-06 25.7018 608908 3 0.000533922 1.13099e-07 8.12239e-08,1.51172e-07 -0.00522773,0.0053068,-2.67686e-05 0.000421263,0.000421263,3.97103e-05
225 rs143033418,rs145552222,rs76342266 1.61701e-06 25.6964 616526 3 0.000527324 1.13088e-07 7.99013e-08,1.4991e-07 -0.00522526,0.00530927,-4.1235e-05 0.00042122,0.00042122,6.23431e-05
226 rs143033418,rs145552222,rs8134060 1.60621e-06 25.6935 620669 3 0.000523805 1.13076e-07 7.96562e-08,1.48748e-07 -0.00524248,0.00533282,5.13269e-05 0.000422264,0.000422503,7.91912e-05
227 rs143033418,rs145552222,rs6517207 1.60012e-06 25.6918 623032 3 0.000521818 1.13071e-07 8.04586e-08,1.48849e-07 -0.0052423,0.00533263,5.08605e-05 0.000422264,0.000422503,7.91912e-05
228 rs143033418,rs145552222,rs8127025 1.59432e-06 25.6903 625300 3 0.000519925 1.13066e-07 8.09485e-08,1.51043e-07 -0.00524213,0.00533244,5.04104e-05 0.000422264,0.000422503,7.91912e-05
229 rs143033418,rs145552222,rs4817611 1.58968e-06 25.689 627125 3 0.000518412 1.13062e-07 8.16045e-08,1.52747e-07 -0.0052201,0.00531442,-2.97169e-05 0.000421235,0.000421235,4.69506e-05
230 rs143033418,rs145552222,rs71326995 1.58511e-06 25.6877 628931 3 0.000516923 1.13058e-07 8.01979e-08,1.47848e-07 -0.00524032,0.00533073,4.89436e-05 0.000422096,0.000422331,7.79352e-05
231 rs143033418,rs145552222,rs2096697 1.58081e-06 25.6866 630644 3 0.00051552 1.13055e-07 7.84451e-08,1.4894e-07 -0.00522014,0.00531438,-2.92989e-05 0.000421235,0.000421235,4.69506e-05
232 rs143033418,rs145552222,rs35161047 1.58039e-06 25.6865 630811 3 0.000515383 1.13053e-07 8.26769e-08,1.51143e-07 -0.00524172,0.00533198,4.93067e-05 0.000422264,0.000422503,7.91912e-05
233 rs143033418,rs145552222,rs9974538 1.57966e-06 25.6863 631102 3 0.000515145 1.13054e-07 8.12088e-08,1.51134e-07 -0.00522015,0.00531438,2.92442e-05 0.000421235,0.000421235,4.69506e-05
234 rs143033418,rs145552222,rs9979439 1.57801e-06 25.6858 631763 3 0.000514607 1.13049e-07 8.0328e-08,1.5194e-07 -0.00521891,0.00531562,2.44624e-05 0.000421263,0.000421263,3.9651e-05
235 rs143033418,rs145552222,rs8130631 1.57746e-06 25.6856 631985 3 0.000514426 1.13051e-07 8.2175e-08,1.50019e-07 -0.00524163,0.00533188,4.90698e-05 0.000422264,0.000422503,7.91912e-05
236 rs143033418,rs145552222,rs9974872 1.57639e-06 25.6854 632413 3 0.000514078 1.13051e-07 8.12853e-08,1.48491e-07 -0.00522011,0.00531442,2.87544e-05 0.000421236,0.000421236,4.64249e-05
237 rs143033418,rs145552222,rs74766371 1.57321e-06 25.6845 633689 3 0.000513042 1.1305e-07 8.05543e-08,1.50474e-07 -0.00522512,0.00530941,-3.85602e-05 0.00042122,0.00042122,6.23431e-05
238 rs143033418,rs145552222,rs2834344 1.56958e-06 25.6835 635154 3 0.000511859 1.13045e-07 7.96709e-08,1.49923e-07 -0.0052202,0.00531433,2.87578e-05 0.000421235,0.000421235,4.69506e-05
239 rs143033418,rs145552222,rs9636872 1.56733e-06 25.6829 636066 3 0.000511125 1.13046e-07 8.4089e-08,1.49924e-07 -0.00522285,0.00531168,2.95355e-05 0.000421208,0.000421208,4.80839e-05
240 rs143033418,rs145552222,rs2834383 1.56544e-06 25.6823 636834 3 0.000510509 1.13043e-07 7.92139e-08,1.49897e-07 -0.00522124,0.00531329,3.91423e-05 0.000421219,0.000421219,6.41061e-05
241 rs143033418,rs145552222,rs2834346 1.56147e-06 25.6812 638453 3 0.000509214 1.13034e-07 7.97145e-08,1.49537e-07 -0.00521903,0.00531549,2.3795e-05 0.000421263,0.000421263,3.96805e-05
242 rs143033418,rs145552222,rs75585764 1.55874e-06 25.6805 639571 3 0.000508324 1.13037e-07 8.06346e-08,1.48444e-07 -0.00522507,0.00530946,-3.76174e-05 0.00042122,0.00042122,6.23431e-05
243 rs143033418,rs145552222,rs9974212 1.55724e-06 25.68 640190 3 0.000507832 1.13037e-07 7.97674e-08,1.48226e-07 -0.00522289,0.00531163,2.90874e-05 0.000421208,0.000421208,4.81863e-05
244 rs143033418,rs145552222,rs2212910 1.55588e-06 25.6797 640748 3 0.00050739 1.13036e-07 8.12342e-08,1.50415e-07 -0.00522277,0.00531175,-2.8833e-05 0.000421208,0.000421208,4.78823e-05
245 rs143033418,rs145552222,rs62226759 1.55514e-06 25.6795 641052 3 0.000507149 1.13035e-07 7.97443e-08,1.49367e-07 -0.00522195,0.00531258,5.70505e-05 0.000421212,0.000421212,9.49696e-05
246 rs143033418,rs145552222,rs9983653 1.55349e-06 25.679 641733 3 0.000506612 1.13031e-07 8.15178e-08,1.49353e-07 -0.00522028,0.00531424,2.79567e-05 0.000421235,0.000421235,4.69506e-05
247 rs143033418,rs145552222,rs4817624 1.54039e-06 25.6753 647190 3 0.00050234 1.13004e-07 8.18112e-08,1.49663e-07 -0.00521693,0.00531759,2.12754e-05 0.000421352,0.000421352,3.7836e-05
248 rs143033418,rs145552222,rs2898201 1.53913e-06 25.675 647721 3 0.000501928 1.13017e-07 8.00328e-08,1.50455e-07 -0.00522618,0.00530835,2.32179e-05 0.000421241,0.000421241,4.01187e-05
249 rs143033418,rs145552222,rs1888450 1.53808e-06 25.6747 648163 3 0.000501586 1.13009e-07 8.07853e-08,1.52922e-07 -0.00522798,0.00530655,2.1316e-05 0.000421294,0.000421294,3.746e-05
250 rs143033418,rs145552222,rs2298340 1.53753e-06 25.6745 648396 3 0.000501406 1.13018e-07 8.099e-08,1.49251e-07 -0.00523359,0.00532429,4.25863e-05 0.000421594,0.000421796,7.35096e-05
251 rs143033418,rs145552222,rs9975209 1.53305e-06 25.6732 650291 3 0.000499945 1.13001e-07 8.0615e-08,1.49276e-07 -0.00521764,0.00531689,2.09415e-05 0.000421322,0.000421322,3.74917e-05
252 rs10470170,rs143033418,rs145552222 1.53056e-06 25.6725 651347 3 0.000499134 1.13011e-07 8.0609e-08,1.4967e-07 -2.19905e-05,-0.0052207,0.00531382 3.8522e-05,0.000421229,0.000421229
253 rs12627687,rs143033418,rs145552222 1.52951e-06 25.6722 651796 3 0.00049879 1.13009e-07 7.8413e-08,1.53264e-07 -2.63452e-05,-0.00522592,0.00530861 4.634e-05,0.000421236,0.000421236
254 rs143033418,rs145552222,rs2834343 1.52249e-06 25.6702 654802 3 0.0004965 1.13003e-07 8.18872e-08,1.52262e-07 -0.00522045,0.00531408,2.6319e-05 0.000421235,0.000421235,4.69506e-05
255 rs143033418,rs145552222,rs9977958 1.51819e-06 25.669 656656 3 0.000495099 1.12999e-07 8.21859e-08,1.49776e-07 -0.00522047,0.00531405,2.60813e-05 0.000421235,0.000421235,4.69506e-05
256 rs143033418,rs145552222,rs9636871 1.51802e-06 25.669 656728 3 0.000495044 1.13002e-07 8.05479e-08,1.48565e-07 -0.00522287,0.00531165,2.69169e-05 0.000421208,0.000421208,4.80839e-05
257 rs143033418,rs145552222,rs56090303 1.51658e-06 25.6686 657351 3 0.000494575 1.13001e-07 7.98588e-08,1.49498e-07 -0.00522287,0.00531165,2.68354e-05 0.000421208,0.000421208,4.80839e-05
258 rs143033418,rs145552222,rs55880419 1.51227e-06 25.6673 659225 3 0.000493169 1.12997e-07 8.13913e-08,1.47773e-07 -0.00522288,0.00531165,2.6589e-05 0.000421208,0.000421208,4.80839e-05
259 rs143033418,rs145552222,rs9680350 1.51107e-06 25.667 659749 3 0.000492777 1.12996e-07 7.91419e-08,1.50319e-07 -0.00522288,0.00531165,2.65198e-05 0.000421208,0.000421208,4.80839e-05
260 rs143033418,rs145552222,rs9680342 1.50991e-06 25.6666 660254 3 0.0004924 1.12995e-07 8.26802e-08,1.47128e-07 -0.00522288,0.00531165,2.6453e-05 0.000421208,0.000421208,4.80839e-05
261 rs143033418,rs145552222,rs62228165 1.50862e-06 25.6663 660822 3 0.000491977 1.12994e-07 8.10812e-08,1.46543e-07 -0.00522292,0.00531161,2.64344e-05 0.000421208,0.000421208,4.81863e-05
262 rs113439507,rs143033418,rs145552222 1.50507e-06 25.6652 662382 3 0.000490819 1.12989e-07 8.13347e-08,1.49851e-07 -3.38033e-05,-0.00522487,0.00530965 6.23431e-05,0.00042122,0.00042122
263 rs13051558,rs143033418,rs145552222 1.50269e-06 25.6646 663428 3 0.000490045 1.12988e-07 8.24138e-08,1.47966e-07 2.74202e-05,-0.00522189,0.00531264 5.07487e-05,0.000421214,0.000421214
264 rs143033418,rs145552222,rs722132 1.50115e-06 25.6641 664107 3 0.000489543 1.12984e-07 8.23997e-08,1.49742e-07 -0.00522058,0.00531395,-2.51592e-05 0.000421235,0.000421235,4.70411e-05
265 rs143033418,rs145552222,rs722131 1.48859e-06 25.6605 669713 3 0.000485445 1.12975e-07 8.01729e-08,1.49454e-07 -0.00522289,0.00531164,2.5179e-05 0.000421208,0.000421208,4.80839e-05
266 rs13051636,rs143033418,rs145552222 1.4885e-06 25.6604 669755 3 0.000485416 1.12974e-07 8.03685e-08,1.53101e-07 3.58011e-05,-0.00522648,0.00531747 6.86272e-05,0.000421257,0.000421369
267 rs143033418,rs145552222,rs16991295 1.48815e-06 25.6603 669910 3 0.000485303 1.12974e-07 7.98449e-08,1.4866e-07 -0.00522648,0.00531747,3.57705e-05 0.000421257,0.000421369,6.86272e-05
268 rs143033418,rs145552222,rs77146832 1.48219e-06 25.6586 672604 3 0.000483359 1.12969e-07 8.19508e-08,1.48997e-07 -0.00522337,0.00531115,-5.71331e-05 0.000421208,0.000421208,0.000110861
269 rs143033418,rs145552222,rs6517208 1.4814e-06 25.6584 672961 3 0.000483102 1.12965e-07 8.17903e-08,1.51512e-07 -0.00523706,0.00532706,3.96671e-05 0.000422096,0.000422331,7.79352e-05
270 rs143033418,rs145552222,rs9975592 1.47448e-06 25.6563 676123 3 0.000480843 1.12959e-07 8.04605e-08,1.49493e-07 -0.00522074,0.00531379,2.34825e-05 0.000421235,0.000421235,4.69506e-05
271 rs143033418,rs145552222,rs9974675 1.47399e-06 25.6562 676344 3 0.000480686 1.12958e-07 8.04382e-08,1.4923e-07 -0.00522074,0.00531379,2.34518e-05 0.000421235,0.000421235,4.69506e-05
272 rs143033418,rs145552222,rs2834401 1.47294e-06 25.6559 676829 3 0.000480342 1.12955e-07 8.24208e-08,1.51649e-07 -0.00523179,0.00531408,2.01497e-05 0.000421572,0.000421243,4.0764e-05
273 rs112732722,rs143033418,rs145552222 1.47254e-06 25.6558 677011 3 0.000480213 1.1296e-07 8.11705e-08,1.4864e-07 -7.22873e-05,-0.00522377,0.00531075 0.000143936,0.00042121,0.00042121
274 rs143033418,rs145552222,rs55679440 1.47203e-06 25.6556 677248 3 0.000480045 1.12844e-07 8.18263e-08,1.48327e-07 -0.00521482,0.00531971,-2.10001e-05 0.000422197,0.000422197,7.29656e-05
275 rs13046748,rs143033418,rs145552222 1.4696e-06 25.6549 678368 3 0.000479252 1.12958e-07 7.97671e-08,1.49335e-07 2.39709e-05,-0.0052229,0.00531162 4.80839e-05,0.000421208,0.000421208
276 rs143033418,rs145552222,rs7278678 1.46313e-06 25.653 681367 3 0.000477142 1.12948e-07 8.10359e-08,1.52941e-07 -0.00523638,0.00532629,3.77185e-05 0.000422096,0.000422331,7.79352e-05
277 rs143033418,rs145552222,rs36073400 1.46267e-06 25.6528 681580 3 0.000476993 1.1295e-07 8.14354e-08,1.4627e-07 -0.00522158,0.00531295,2.17587e-05 0.00042122,0.00042122,4.47064e-05
278 rs143033418,rs145552222,rs2834322 1.46129e-06 25.6524 682222 3 0.000476545 1.12947e-07 8.12698e-08,1.50548e-07 -0.00522532,0.00530921,-2.34499e-05 0.000421232,0.000421232,4.86091e-05
279 rs143033418,rs145552222,rs2834387 1.46095e-06 25.6523 682383 3 0.000476433 1.1293e-07 7.92455e-08,1.49124e-07 -0.00522957,0.00532765,-1.77577e-05 0.000421444,0.000422714,3.89379e-05
280 rs143033418,rs145552222,rs9976404 1.45963e-06 25.6519 683002 3 0.000476 1.12934e-07 7.96623e-08,1.49688e-07 -0.00521855,0.00531597,1.7327e-05 0.000421324,0.000421324,3.74998e-05
281 rs143033418,rs145552222,rs2834321 1.45627e-06 25.6509 684574 3 0.000474908 1.12942e-07 8.20259e-08,1.49928e-07 -0.00522528,0.00530924,-2.31005e-05 0.000421232,0.000421232,4.86091e-05
282 rs143033418,rs145552222,rs28784630 1.45063e-06 25.6492 687236 3 0.000473068 1.12938e-07 8.3226e-08,1.46591e-07 -0.00523158,0.00532182,3.44217e-05 0.000421594,0.000421796,7.35096e-05
283 rs143033418,rs145552222,rs2834359 1.44893e-06 25.6487 688046 3 0.000472511 1.12937e-07 8.1349e-08,1.46759e-07 -0.00522196,0.00531257,3.58398e-05 0.000421215,0.000421215,7.66111e-05
284 rs143033418,rs145552222,rs2834371 1.44662e-06 25.648 689142 3 0.000471759 1.12933e-07 8.04861e-08,1.4822e-07 -0.00522513,0.0053094,-1.71676e-05 0.00042123,0.00042123,3.72037e-05
285 rs143033418,rs145552222,rs9305542 1.44607e-06 25.6479 689406 3 0.000471579 1.12934e-07 8.15513e-08,1.4709e-07 -0.00522621,0.005317,2.16536e-05 0.00042126,0.000421382,4.67923e-05
286 rs143033418,rs145552222,rs2834357 1.43752e-06 25.6453 693505 3 0.000468792 1.12916e-07 8.25431e-08,1.48692e-07 -0.00521941,0.00531511,1.62635e-05 0.000421295,0.000421295,3.7473e-05
287 rs143033418,rs145552222,rs2834370 1.43491e-06 25.6445 694765 3 0.000467941 1.12924e-07 7.9411e-08,1.49982e-07 -0.00522399,0.00531053,-4.35276e-05 0.000421212,0.000421212,9.73337e-05
288 rs143033418,rs145552222,rs35178585 1.42823e-06 25.6425 698016 3 0.000465762 1.12918e-07 8.34964e-08,1.47e-07 -0.00522293,0.0053116,2.10376e-05 0.000421208,0.000421208,4.80839e-05
289 rs143033418,rs145552222,rs2040169 1.42381e-06 25.6411 700185 3 0.000464319 1.12911e-07 8.01093e-08,1.46846e-07 -0.00522498,0.00530955,-2.12594e-05 0.00042123,0.00042123,4.99549e-05
290 rs138257499,rs143033418,rs145552222 1.42271e-06 25.6408 700726 3 0.000463961 1.12913e-07 8.17148e-08,1.4976e-07 5.69027e-05,-0.00522254,0.00531199 0.000132909,0.00042121,0.00042121
291 rs143033418,rs145552222,rs2051387 1.42268e-06 25.6408 700739 3 0.000463952 1.1291e-07 7.96449e-08,1.46853e-07 -0.00522497,0.00530955,-2.11664e-05 0.00042123,0.00042123,4.99549e-05
292 rs143033418,rs145552222,rs80156856 1.42014e-06 25.64 701992 3 0.000463124 1.1291e-07 8.17396e-08,1.5058e-07 -0.00522367,0.00531085,-6.10248e-05 0.00042121,0.00042121,0.000143936
293 rs143033418,rs145552222,rs62213672 1.41861e-06 25.6396 702751 3 0.000462624 1.12889e-07 7.93864e-08,1.46082e-07 -0.00522849,0.00532517,-1.50511e-05 0.000421437,0.000422722,3.90599e-05
294 rs112472261,rs143033418,rs145552222 1.41607e-06 25.6388 704008 3 0.000461798 1.12906e-07 8.13284e-08,1.51231e-07 -6.00436e-05,-0.00522366,0.00531086 0.000143936,0.00042121,0.00042121
295 rs143033418,rs145552222,rs79168710 1.41488e-06 25.6384 704603 3 0.000461408 1.12905e-07 8.03152e-08,1.50669e-07 -0.00522366,0.00531086,-5.97512e-05 0.00042121,0.00042121,0.000143936
296 rs143033418,rs145552222,rs2834391 1.41275e-06 25.6378 705665 3 0.000460713 1.12901e-07 8.15653e-08,1.49308e-07 -0.0052296,0.00531966,2.9615e-05 0.000421505,0.000421694,7.25308e-05
297 rs143033418,rs145552222,rs4817608 1.4108e-06 25.6372 706641 3 0.000460077 1.129e-07 8.05986e-08,1.49384e-07 -0.00522882,0.00531866,-1.75046e-05 0.000421441,0.000421589,4.31469e-05
298 rs143033418,rs145552222,rs2834330 1.41067e-06 25.6371 706704 3 0.000460036 1.12899e-07 7.98884e-08,1.45448e-07 -0.00522488,0.00530964,-2.01422e-05 0.00042123,0.00042123,4.99549e-05
299 rs143033418,rs145552222,rs62213673 1.40988e-06 25.6369 707101 3 0.000459778 1.1288e-07 7.92004e-08,1.49568e-07 -0.00522826,0.00532458,-1.44119e-05 0.000421437,0.000422722,3.90599e-05
300 rs143033418,rs145552222,rs7281355 1.40886e-06 25.6366 707614 3 0.000459445 1.12886e-07 8.20825e-08,1.4858e-07 -0.00522676,0.00530776,1.43208e-05 0.000421316,0.000421316,3.77128e-05
301 rs13048253,rs143033418,rs145552222 1.40874e-06 25.6365 707675 3 0.000459405 1.12898e-07 8.13275e-08,1.50357e-07 -1.73713e-05,-0.00522869,0.00531857 4.32064e-05,0.000421435,0.000421585
302 rs143033418,rs145552222,rs2834385 1.40446e-06 25.6352 709830 3 0.00045801 1.12886e-07 7.9603e-08,1.50712e-07 -0.00522615,0.00530838,-1.44856e-05 0.000421283,0.000421283,3.8164e-05
303 rs143033418,rs145552222,rs73209653 1.40292e-06 25.6347 710609 3 0.000457508 1.12891e-07 8.16506e-08,1.45273e-07 -0.00522482,0.0053097,-1.94476e-05 0.00042123,0.00042123,4.99549e-05
304 rs143033418,rs145552222,rs2834368 1.40164e-06 25.6343 711256 3 0.000457092 1.12889e-07 7.97505e-08,1.49652e-07 -0.00522133,0.0053132,-1.83782e-05 0.000421234,0.000421234,4.76016e-05
305 rs143033418,rs145552222,rs2834324 1.39954e-06 25.6337 712326 3 0.000456405 1.12889e-07 8.19034e-08,1.49335e-07 -0.00522853,0.0053183,-1.66307e-05 0.000421441,0.000421589,4.31469e-05
306 rs143033418,rs145552222,rs9978794 1.39316e-06 25.6317 715587 3 0.000454325 1.12883e-07 8.03775e-08,1.48724e-07 -0.00522836,0.00531809,-1.61111e-05 0.000421441,0.000421589,4.31469e-05
307 rs143033418,rs145552222,rs2154952 1.38381e-06 25.6288 720420 3 0.000451278 1.12872e-07 7.97337e-08,1.47999e-07 -0.00522147,0.00531306,-1.65846e-05 0.000421234,0.000421234,4.72245e-05
308 rs138266015,rs143033418,rs145552222 1.38017e-06 25.6276 722322 3 0.000450089 1.12868e-07 8.2537e-08,1.49133e-07 -3.53699e-05,-0.00522152,0.00531301 0.000102895,0.000421234,0.000421234
309 rs143033418,rs145552222,rs2834380 1.37757e-06 25.6268 723686 3 0.000449241 1.12847e-07 7.95522e-08,1.49726e-07 -0.00522765,0.00532252,1.13841e-05 0.000421481,0.000422868,3.82924e-05
310 rs143033418,rs145552222,rs8134730 1.37296e-06 25.6253 726115 3 0.000447738 1.1286e-07 7.85437e-08,1.49222e-07 -0.00523208,0.00532146,2.54951e-05 0.000422096,0.000422331,7.79352e-05
311 rs143033418,rs145552222,rs61488123 1.3695e-06 25.6242 727952 3 0.000446608 1.12858e-07 8.08569e-08,1.49528e-07 -0.00522453,0.00531,-1.60581e-05 0.00042123,0.00042123,4.99549e-05
312 rs143033418,rs145552222,rs34825313 1.36528e-06 25.6229 730201 3 0.000445233 1.12856e-07 8.08895e-08,1.5012e-07 -0.00522318,0.00531135,1.48211e-05 0.000421208,0.000421208,4.65643e-05
313 rs143033418,rs145552222,rs2834389 1.36527e-06 25.6229 730208 3 0.000445228 1.12854e-07 8.09478e-08,1.49409e-07 -0.0052281,0.00531774,2.27451e-05 0.000421505,0.000421694,7.25308e-05
314 rs143033418,rs145552222,rs2834339 1.36405e-06 25.6225 730857 3 0.000444833 1.12845e-07 8.08509e-08,1.48433e-07 -0.00522549,0.00530904,-1.09117e-05 0.000421285,0.000421285,3.73665e-05
315 rs143033418,rs145552222,rs7277241 1.364e-06 25.6225 730887 3 0.000444815 1.12854e-07 8.0419e-08,1.51168e-07 -0.00522237,0.00531215,2.47467e-05 0.000421215,0.000421215,7.89944e-05
316 rs143033418,rs145552222,rs2834329 1.36399e-06 25.6225 730892 3 0.000444812 1.12836e-07 8.0408e-08,1.50957e-07 -0.00521788,0.00530065,1.42657e-05 0.000421667,0.000423124,5.34054e-05
317 rs143033418,rs145552222,rs2834335 1.3636e-06 25.6224 731102 3 0.000444684 1.12852e-07 8.00757e-08,1.47108e-07 -0.00522447,0.00531006,-1.53726e-05 0.00042123,0.00042123,4.99549e-05
318 rs143033418,rs145552222,rs2834393 1.36207e-06 25.6219 731924 3 0.000444185 1.12852e-07 8.1608e-08,1.46852e-07 -0.00522022,0.00530695,-2.14611e-05 0.000421314,0.000421455,6.98454e-05
319 rs143033418,rs145552222,rs7282180 1.36014e-06 25.6213 732959 3 0.000443557 1.1285e-07 7.83064e-08,1.51239e-07 -0.0052224,0.00531213,2.4022e-05 0.000421215,0.000421215,7.89944e-05
320 rs143033418,rs145552222,rs4239793 1.35796e-06 25.6206 734135 3 0.000442847 1.12847e-07 8.12169e-08,1.49474e-07 -0.00522215,0.00531237,-1.55244e-05 0.000421221,0.000421221,5.22821e-05
321 rs143033418,rs145552222,rs2834347 1.35644e-06 25.6201 734957 3 0.000442352 1.12844e-07 7.81195e-08,1.50791e-07 -0.00522447,0.00531006,-1.11818e-05 0.000421233,0.000421233,3.8669e-05
322 rs143033418,rs145552222,rs2834396 1.3515e-06 25.6185 737646 3 0.000440739 1.12842e-07 7.79643e-08,1.48789e-07 -0.00522245,0.00531208,2.23049e-05 0.000421215,0.000421215,7.89944e-05
323 rs143033418,rs145552222,rs62228164 1.35136e-06 25.6185 737722 3 0.000440694 1.12842e-07 8.05064e-08,1.50375e-07 -0.00522285,0.00531168,1.41881e-05 0.000421209,0.000421209,4.99771e-05
324 rs143033418,rs145552222,rs6517205 1.35064e-06 25.6182 738113 3 0.00044046 1.12828e-07 8.18619e-08,1.50971e-07 -0.00522547,0.00530906,9.22231e-06 0.000421316,0.000421316,3.77128e-05
325 rs143033418,rs145552222,rs1964981 1.34524e-06 25.6165 741079 3 0.000438697 1.12835e-07 8.12093e-08,1.4936e-07 -0.0052224,0.00531213,-1.41528e-05 0.000421217,0.000421217,5.34769e-05
326 rs143033418,rs145552222,rs8131262 1.34471e-06 25.6163 741367 3 0.000438527 1.12826e-07 8.21125e-08,1.52817e-07 -0.00522507,0.00530946,-8.87939e-06 0.000421286,0.000421286,3.73755e-05
327 rs143033418,rs145552222,rs2834319 1.34468e-06 25.6163 741385 3 0.000438516 1.12833e-07 8.15497e-08,1.52179e-07 -0.00522203,0.00531249,1.31154e-05 0.000421229,0.000421229,5.06917e-05
328 rs13047509,rs143033418,rs145552222 1.3437e-06 25.616 741927 3 0.000438196 1.12833e-07 8.10825e-08,1.48404e-07 -1.3446e-05,-0.00522225,0.00531228 5.20004e-05,0.000421222,0.000421222
329 rs143033418,rs145552222,rs7283603 1.34329e-06 25.6159 742151 3 0.000438064 1.12833e-07 7.9838e-08,1.48366e-07 -0.00522254,0.00531198,2.18134e-05 0.000421214,0.000421214,8.38274e-05
330 rs143033418,rs145552222,rs2298343 1.34087e-06 25.6151 743493 3 0.000437273 1.12831e-07 8.05391e-08,1.49625e-07 -0.00522259,0.00531194,2.22839e-05 0.000421213,0.000421213,8.79385e-05
331 rs143033418,rs145552222,rs2834338 1.33861e-06 25.6143 744746 3 0.000436537 1.12818e-07 8.19612e-08,1.51249e-07 -0.00522497,0.00530956,8.01883e-06 0.000421295,0.000421295,3.7473e-05
332 rs143033418,rs145552222,rs2834320 1.33782e-06 25.6141 745186 3 0.000436279 1.12826e-07 8.06443e-08,1.51595e-07 -0.00522212,0.0053124,1.20718e-05 0.000421229,0.000421229,5.06917e-05
333 rs143033418,rs145552222,rs873810 1.33766e-06 25.614 745275 3 0.000436227 1.12827e-07 7.96096e-08,1.50921e-07 -0.00522254,0.00531198,1.92119e-05 0.000421215,0.000421215,7.89944e-05
334 rs143033418,rs145552222,rs2070513 1.33736e-06 25.6139 745446 3 0.000436127 1.12822e-07 8.05284e-08,1.49504e-07 -0.00522176,0.00531277,9.49712e-06 0.000421251,0.000421251,4.16448e-05
335 rs13052875,rs143033418,rs145552222 1.33658e-06 25.6137 745879 3 0.000435874 1.12827e-07 8.00297e-08,1.49468e-07 -1.17362e-05,-0.0052232,0.00531133 4.83942e-05,0.000421208,0.000421208
336 rs143033418,rs145552222,rs7354766 1.33632e-06 25.6136 746023 3 0.00043579 1.12825e-07 8.10354e-08,1.46662e-07 -0.00522232,0.0053122,-1.22892e-05 0.000421222,0.000421222,5.20004e-05
337 rs143033418,rs145552222,rs7277354 1.33611e-06 25.6135 746141 3 0.000435721 1.12813e-07 7.83297e-08,1.49782e-07 -0.005225,0.00530953,7.37521e-06 0.000421316,0.000421316,3.77023e-05
338 rs143033418,rs145552222,rs8134365 1.33571e-06 25.6134 746366 3 0.00043559 1.12824e-07 8.21492e-08,1.47453e-07 -0.00522683,0.00531612,1.69429e-05 0.000421505,0.000421694,7.25308e-05
339 rs143033418,rs145552222,rs8131877 1.33552e-06 25.6133 746469 3 0.000435529 1.12825e-07 8.0362e-08,1.48288e-07 -0.0052221,0.00530908,-1.59618e-05 0.000421231,0.000421322,6.78559e-05
340 rs143033418,rs145552222,rs873811 1.3341e-06 25.6129 747265 3 0.000435066 1.12824e-07 7.82638e-08,1.50762e-07 -0.00522257,0.00531196,1.83255e-05 0.000421215,0.000421215,7.89944e-05
341 rs143033418,rs145552222,rs2834388 1.33123e-06 25.6119 748875 3 0.00043413 1.12808e-07 8.15371e-08,1.48769e-07 -0.00522145,0.00531308,-6.60521e-06 0.000421318,0.000421318,3.77723e-05
342 rs139406961,rs143033418,rs145552222 1.33073e-06 25.6118 749159 3 0.000433966 1.12821e-07 8.03868e-08,1.48507e-07 -2.65225e-05,-0.00522348,0.00531105 0.000119186,0.000421211,0.000421211
343 rs143033418,rs145552222,rs2032316 1.33065e-06 25.6118 749202 3 0.000433941 1.12818e-07 8.03141e-08,1.49333e-07 -0.00522214,0.00531239,-1.00862e-05 0.000421234,0.000421234,4.7506e-05
344 rs143033418,rs145552222,rs9980793 1.32919e-06 25.6113 750028 3 0.000433463 1.12806e-07 8.31364e-08,1.47244e-07 -0.00522472,0.00530981,6.3336e-06 0.000421313,0.000421313,3.76621e-05
345 rs10470091,rs143033418,rs145552222 1.3273e-06 25.6107 751096 3 0.000432847 1.12814e-07 8.25197e-08,1.51739e-07 9.57373e-06,-0.00522406,0.00531046 4.77955e-05,0.000421233,0.000421233
346 rs143033418,rs145552222,rs2298339 1.32619e-06 25.6103 751722 3 0.000432486 1.12797e-07 8.0821e-08,1.48924e-07 -0.00522173,0.00531279,-4.69737e-06 0.00042136,0.00042136,3.79892e-05
347 rs143033418,rs145552222,rs9979393 1.3256e-06 25.6101 752055 3 0.000432295 1.12816e-07 7.98515e-08,1.49673e-07 -0.00522291,0.00531162,3.36881e-05 0.000421209,0.000421209,0.000164259
348 rs143033418,rs145552222,rs6517210 1.32324e-06 25.6093 753399 3 0.000431524 1.12793e-07 8.01833e-08,1.508e-07 -0.00522202,0.0053125,-3.63345e-06 0.00042137,0.00042137,3.82025e-05
349 rs10854367,rs143033418,rs145552222 1.32316e-06 25.6093 753442 3 0.000431499 1.12808e-07 8.04198e-08,1.47573e-07 -7.33128e-06,-0.00522208,0.00531244 4.17828e-05,0.00042125,0.00042125
350 rs143033418,rs145552222,rs9680366 1.32271e-06 25.6092 753699 3 0.000431352 1.12813e-07 8.20059e-08,1.50035e-07 -0.00522304,0.00531148,9.36351e-06 0.000421208,0.000421208,4.80839e-05
351 rs143033418,rs145552222,rs9984245 1.32059e-06 25.6085 754912 3 0.000430659 1.12807e-07 7.95598e-08,1.49298e-07 -0.00522234,0.00531219,8.36311e-06 0.000421233,0.000421233,4.81945e-05
352 rs11088265,rs143033418,rs145552222 1.3197e-06 25.6082 755419 3 0.00043037 1.12804e-07 7.89965e-08,1.48676e-07 -6.67836e-06,-0.00522218,0.00531235 4.17828e-05,0.00042125,0.00042125
353 rs143033418,rs145552222,rs4817616 1.31893e-06 25.6079 755863 3 0.000430117 1.12798e-07 8.13501e-08,1.49383e-07 -0.00522536,0.00531554,-4.95039e-06 0.000421565,0.000422445,3.85822e-05
354 rs143033418,rs145552222,rs2834325 1.31867e-06 25.6078 756012 3 0.000430032 1.12806e-07 8.13288e-08,1.49343e-07 -0.00522721,0.0053153,-6.87091e-06 0.000421897,0.00042184,4.06519e-05
355 rs10154043,rs143033418,rs145552222 1.31813e-06 25.6076 756320 3 0.000429857 1.12787e-07 7.94603e-08,1.49887e-07 2.42313e-07,-0.00522321,0.00531132 3.83674e-05,0.000421377,0.000421377
356 rs143033418,rs145552222,rs944413 1.31791e-06 25.6076 756444 3 0.000429787 1.12798e-07 8.17126e-08,1.50883e-07 -0.00522417,0.00531036,-4.76693e-06 0.000421286,0.000421286,3.73723e-05
357 rs143033418,rs145552222,rs2409504 1.31706e-06 25.6073 756935 3 0.000429507 1.12801e-07 8.12737e-08,1.48924e-07 -0.00522226,0.00531227,-6.13177e-06 0.00042125,0.00042125,4.17828e-05
358 rs143033418,rs145552222,rs9976527 1.3166e-06 25.6071 757199 3 0.000429358 1.12796e-07 8.19482e-08,1.47555e-07 -0.00522511,0.00531507,-4.38729e-06 0.000421565,0.000422445,3.85822e-05
359 rs143033418,rs145552222,rs9979192 1.31623e-06 25.607 757412 3 0.000429237 1.12801e-07 8.05105e-08,1.49403e-07 -0.00522228,0.00531224,-5.94971e-06 0.00042125,0.00042125,4.17828e-05
360 rs143033418,rs144948842,rs145552222 1.31607e-06 25.607 757501 3 0.000429187 1.12806e-07 8.04393e-08,1.5155e-07 -0.00522296,2.96748e-05,0.00531156 0.000421209,0.000178385,0.000421209
361 rs10854366,rs143033418,rs145552222 1.3151e-06 25.6066 758060 3 0.00042887 1.12799e-07 7.76649e-08,1.49551e-07 -5.69317e-06,-0.00522232,0.00531221 4.17828e-05,0.00042125,0.00042125
362 rs143033418,rs145552222,rs2834315 1.31394e-06 25.6063 758729 3 0.000428492 1.12798e-07 8.28489e-08,1.47293e-07 -0.00522236,0.00531217,-5.41607e-06 0.00042125,0.00042125,4.17828e-05
363 rs11908929,rs143033418,rs145552222 1.31365e-06 25.6062 758901 3 0.000428395 1.12803e-07 7.94476e-08,1.45704e-07 1.45115e-05,-0.00522283,0.0053117 9.49696e-05,0.000421212,0.000421212
364 rs11701421,rs143033418,rs145552222 1.3127e-06 25.6059 759449 3 0.000428086 1.12794e-07 8.14037e-08,1.50368e-07 3.97524e-06,-0.00522145,0.00530838 3.86805e-05,0.000421527,0.000422229
365 rs143033418,rs145552222,rs148829346 1.31254e-06 25.6058 759540 3 0.000428035 1.12802e-07 7.86015e-08,1.48061e-07 -0.00522284,0.00531168,1.39787e-05 0.000421212,0.000421212,9.49696e-05
366 rs143033418,rs145552222,rs2834317 1.31245e-06 25.6058 759592 3 0.000428005 1.128e-07 8.28224e-08,1.49444e-07 -0.00522369,0.00531084,-7.14103e-06 0.000421227,0.000421227,5.21707e-05
367 rs143033418,rs145552222,rs2834364 1.31201e-06 25.6056 759845 3 0.000427863 1.12801e-07 7.98076e-08,1.49937e-07 -0.00522284,0.00531168,1.35489e-05 0.000421212,0.000421212,9.38538e-05
368 rs143033418,rs145552222,rs2834367 1.31168e-06 25.6055 760040 3 0.000427753 1.12801e-07 7.80034e-08,1.51524e-07 -0.00522285,0.00531168,1.35475e-05 0.000421212,0.000421212,9.49696e-05
369 rs112138599,rs143033418,rs145552222 1.3112e-06 25.6054 760319 3 0.000427596 1.12799e-07 8.15501e-08,1.48201e-07 8.41087e-06,-0.0052227,0.00531183 6.23431e-05,0.00042122,0.00042122
370 rs143033418,rs145552222,rs2834366 1.31117e-06 25.6053 760336 3 0.000427586 1.128e-07 8.11986e-08,1.49325e-07 -0.00522285,0.00531167,1.31221e-05 0.000421212,0.000421212,9.38538e-05
371 rs112425978,rs143033418,rs145552222 1.31109e-06 25.6053 760382 3 0.00042756 1.128e-07 7.90941e-08,1.53426e-07 1.32443e-05,-0.00522286,0.00531167 9.49696e-05,0.000421212,0.000421212
372 rs13047185,rs143033418,rs145552222 1.31087e-06 25.6052 760508 3 0.00042749 1.12799e-07 8.04511e-08,1.49295e-07 -9.24511e-06,-0.00522214,0.00530971 6.90248e-05,0.000421273,0.000421395
373 rs143033418,rs145552222,rs2834369 1.31084e-06 25.6052 760525 3 0.00042748 1.128e-07 8.18759e-08,1.5166e-07 -0.00522286,0.00531167,1.31162e-05 0.000421212,0.000421212,9.49696e-05
374 rs143033418,rs145552222,rs7282169 1.31056e-06 25.6051 760691 3 0.000427387 1.12799e-07 8.04017e-08,1.48304e-07 -0.00522286,0.00531167,1.28049e-05 0.000421212,0.000421212,9.38538e-05
375 rs143033418,rs145552222,rs7282145 1.3103e-06 25.6051 760837 3 0.000427305 1.12799e-07 8.26026e-08,1.50318e-07 -0.00522286,0.00531166,1.26725e-05 0.000421212,0.000421212,9.38538e-05
376 rs143033418,rs145552222,rs2834318 1.31014e-06 25.605 760931 3 0.000427252 1.12793e-07 8.16056e-08,1.51497e-07 -0.0052225,0.00531203,-3.6437e-06 0.000421264,0.000421264,3.95928e-05
377 rs143033418,rs145552222,rs2834361 1.30993e-06 25.6049 761053 3 0.000427184 1.12799e-07 7.96933e-08,1.44924e-07 -0.00522287,0.00531166,1.263e-05 0.000421212,0.000421212,9.49696e-05
378 rs143033418,rs145552222,rs9975106 1.30871e-06 25.6045 761763 3 0.000426785 1.12796e-07 8.12905e-08,1.51126e-07 -0.00522359,0.00531093,-6.02426e-06 0.000421227,0.000421227,5.2606e-05
379 rs143033418,rs145552222,rs62228236 1.30862e-06 25.6045 761816 3 0.000426756 1.12797e-07 8.1922e-08,1.49599e-07 -0.00522289,0.00531164,1.18928e-05 0.000421212,0.000421212,9.49696e-05
380 rs11909763,rs143033418,rs145552222 1.30854e-06 25.6045 761860 3 0.000426731 1.12797e-07 8.01658e-08,1.4875e-07 1.17007e-05,-0.00522288,0.00531164 9.38538e-05,0.000421212,0.000421212
381 rs143033418,rs145552222,rs2834360 1.30835e-06 25.6044 761972 3 0.000426668 1.12797e-07 8.14363e-08,1.4725e-07 -0.00522289,0.00531164,1.17362e-05 0.000421212,0.000421212,9.49696e-05
382 rs111464861,rs143033418,rs145552222 1.30825e-06 25.6044 762033 3 0.000426634 1.12797e-07 7.96456e-08,1.5039e-07 1.16746e-05,-0.00522289,0.00531164 9.49696e-05,0.000421212,0.000421212
383 rs143033418,rs145552222,rs9978996 1.30787e-06 25.6043 762254 3 0.00042651 1.12792e-07 7.96352e-08,1.51101e-07 -0.00522261,0.00531191,-3.58553e-06 0.000421251,0.000421251,4.16448e-05
384 rs112426803,rs143033418,rs145552222 1.30777e-06 25.6042 762312 3 0.000426478 1.12796e-07 8.11152e-08,1.52394e-07 -7.09937e-06,-0.0052235,0.00531103 6.23431e-05,0.00042122,0.00042122
385 rs143033418,rs145552222,rs7275655 1.30725e-06 25.604 762617 3 0.000426307 1.12794e-07 8.0629e-08,1.48445e-07 -0.00522271,0.00531182,5.39661e-06 0.000421228,0.000421228,5.20289e-05
386 rs143033418,rs145552222,rs7277189 1.30714e-06 25.604 762677 3 0.000426274 1.12788e-07 8.15194e-08,1.49957e-07 -0.00522279,0.00531174,-1.71843e-06 0.000421274,0.000421274,3.74313e-05
387 rs11911316,rs143033418,rs145552222 1.30619e-06 25.6037 763232 3 0.000425964 1.12792e-07 7.93024e-08,1.48314e-07 -4.25862e-06,-0.00522355,0.00531097 4.76016e-05,0.000421234,0.000421234
388 rs143033418,rs145552222,rs62228233 1.30598e-06 25.6036 763357 3 0.000425894 1.12795e-07 7.97324e-08,1.45305e-07 -0.00522292,0.00531161,1.01163e-05 0.000421212,0.000421212,9.38538e-05
389 rs143033418,rs145552222,rs2834374 1.30554e-06 25.6035 763612 3 0.000425752 1.12787e-07 8.05277e-08,1.49158e-07 -0.00522309,0.00531131,1.07632e-07 0.000421531,0.000422217,3.85881e-05
390 rs10470168,rs143033418,rs145552222 1.30521e-06 25.6034 763806 3 0.000425644 1.12792e-07 7.98857e-08,1.50021e-07 -4.65525e-06,-0.00522349,0.00531104 5.27544e-05,0.000421227,0.000421227
391 rs143033418,rs145552222,rs71326993 1.30248e-06 25.6025 765407 3 0.000424753 1.1279e-07 8.07772e-08,1.52684e-07 -0.00522267,0.00531056,-4.92561e-06 0.000421257,0.000421369,6.86272e-05
392 rs11911902,rs143033418,rs145552222 1.30234e-06 25.6024 765492 3 0.000424706 1.12789e-07 8.25061e-08,1.50856e-07 -2.58578e-06,-0.00522336,0.00531117 4.97192e-05,0.00042123,0.00042123
393 rs13052018,rs143033418,rs145552222 1.30211e-06 25.6023 765623 3 0.000424633 1.12789e-07 8.17608e-08,1.48784e-07 2.67304e-06,-0.0052218,0.00531001 4.84793e-05,0.000421905,0.000421949
394 rs143033418,rs145552222,rs74324246 1.30171e-06 25.6022 765862 3 0.000424501 1.12789e-07 8.17142e-08,1.50144e-07 -0.00522294,0.00531159,3.83949e-06 0.00042122,0.00042122,6.29116e-05
395 rs143033418,rs145552222,rs7275955 1.30167e-06 25.6022 765882 3 0.00042449 1.12789e-07 7.93892e-08,1.49271e-07 -0.00522365,0.00531222,4.27329e-06 0.000421292,0.000421424,6.94308e-05
396 rs143033418,rs145552222,rs16991110 1.30032e-06 25.6017 766678 3 0.00042405 1.12788e-07 7.94873e-08,1.5092e-07 -0.00522301,0.00531152,2.51399e-06 0.00042122,0.00042122,6.29116e-05
397 rs143033418,rs145552222,rs2154505 1.30029e-06 25.6017 766698 3 0.000424038 1.12788e-07 8.10569e-08,1.45941e-07 -0.00522301,0.00531152,3.26984e-06 0.000421217,0.000421217,7.11133e-05
398 rs143033418,rs145552222,rs2834341 1.30026e-06 25.6017 766715 3 0.000424029 1.12787e-07 7.90654e-08,1.4611e-07 -0.00522308,0.00531144,6.55861e-07 0.000421227,0.000421227,5.2606e-05
399 rs143033418,rs145552222,rs73198782 1.29967e-06 25.6015 767063 3 0.000423837 1.12787e-07 7.93832e-08,1.52419e-07 -0.00522322,0.00531131,-1.8884e-06 0.000421218,0.000421218,6.53832e-05
400 rs143033418,rs145552222,rs7281682 1.29953e-06 25.6015 767142 3 0.000423793 1.12787e-07 8.03308e-08,1.47715e-07 -0.00522294,0.00531109,-1.55241e-06 0.000421292,0.000421424,6.94308e-05
401 rs143033418,rs145552222,rs35915010 1.29953e-06 25.6015 767147 3 0.00042379 1.12787e-07 8.12931e-08,1.49007e-07 -0.00522329,0.00531168,1.69555e-06 0.000421257,0.000421369,6.86272e-05
402 rs143033418,rs145552222,rs76608815 1.29947e-06 25.6015 767177 3 0.000423773 1.12787e-07 8.01356e-08,1.50868e-07 -0.00522319,0.00531134,-1.0271e-06 0.00042122,0.00042122,6.2625e-05
403 rs143033418,rs145552222,rs2834382 1.29866e-06 25.6012 767658 3 0.000423508 1.12787e-07 7.90667e-08,1.49507e-07 -0.00522318,0.00531135,-1.96114e-06 0.000421211,0.000421211,7.34076e-05
404 rs143033418,rs145552222,rs17730050,rs34420086 1.16819e-07 27.1605 8.53396e+06 4 0.0191625 1.28717e-07 9.36867e-08,1.68885e-07 -0.00569011,0.00574446,-0.000171305,0.000461846 0.000432766,0.000431197,4.4889e-05,0.000121861
405 rs143033418,rs145552222,rs34420086,rs62226715 1.1217e-07 27.1429 8.88761e+06 4 0.0184 1.28662e-07 9.44563e-08,1.67833e-07 -0.00568327,0.00573866,0.000461862,-0.000171222 0.000432486,0.000430982,0.000121894,4.49921e-05
406 rs13052018,rs143033418,rs145552222,rs17730050 9.82607e-08 27.0854 1.01457e+07 4 0.0161183 1.27899e-07 9.26721e-08,1.64867e-07 0.000284269,-0.0054858,0.00552698,-0.000316074 7.8318e-05,0.000425827,0.000424602,6.9041e-05
407 rs13052018,rs143033418,rs145552222,rs62226715 4.6452e-08 26.76 2.14615e+07 4 0.00761981 1.26911e-07 9.37151e-08,1.66651e-07 0.000261084,-0.00546062,0.0055066,-0.000296487 7.59655e-05,0.000425353,0.000424288,6.71028e-05
408 rs143033418,rs145552222,rs34837130,rs7275817 1.29587e-08 26.2056 7.69313e+07 4 0.00212569 1.25766e-07 9.32742e-08,1.65675e-07 -0.0054882,0.00557288,-0.000127241,0.000183209 0.000426212,0.000425859,4.28001e-05,5.79576e-05
409 rs143033418,rs145552222,rs34837130,rs71326990 1.25306e-08 26.191 7.95597e+07 4 0.00205547 1.2572e-07 9.14696e-08,1.61686e-07 -0.00548782,0.00557247,-0.000127217,0.000182592 0.000426212,0.000425859,4.28001e-05,5.79576e-05
410 rs143033418,rs145552222,rs34837130,rs35358114 1.24276e-08 26.1874 8.02189e+07 4 0.00203858 1.25708e-07 9.17694e-08,1.63887e-07 -0.00548773,0.00557236,-0.000127211,0.000182441 0.000426212,0.000425859,4.28001e-05,5.79576e-05
411 rs143033418,rs145552222,rs17730050,rs7275817 1.24042e-08 26.1866 8.03701e+07 4 0.00203474 1.25706e-07 9.21686e-08,1.63063e-07 -0.00548736,0.00557213,-0.00012661,0.000183163 0.000426212,0.000425859,4.28001e-05,5.79576e-05
412 rs143033418,rs145552222,rs34173112,rs34837130 1.22641e-08 26.1816 8.12879e+07 4 0.00201177 1.2569e-07 9.0839e-08,1.62791e-07 -0.00548758,0.0055722,0.000182197,-0.000127201 0.000426212,0.000425859,5.79576e-05,4.28001e-05
413 rs143033418,rs145552222,rs62226715,rs7275817 1.22529e-08 26.1812 8.13629e+07 4 0.00200991 1.25689e-07 9.40566e-08,1.60477e-07 -0.00548277,0.00556833,-0.000126714,0.000183651 0.000426018,0.000425715,4.28938e-05,5.79671e-05
414 rs143033418,rs145552222,rs17730050,rs71326990 1.19945e-08 26.172 8.31153e+07 4 0.00196754 1.2566e-07 9.35984e-08,1.64145e-07 -0.00548699,0.00557171,-0.000126586,0.000182546 0.000426212,0.000425859,4.28001e-05,5.79576e-05
415 rs143033418,rs145552222,rs17730050,rs35358114 1.1896e-08 26.1684 8.38038e+07 4 0.00195137 1.25648e-07 8.95767e-08,1.64707e-07 -0.0054869,0.00557161,-0.000126579,0.000182394 0.000426212,0.000425859,4.28001e-05,5.79576e-05
416 rs143033418,rs145552222,rs2834382,rs7275817 1.18509e-08 26.1667 8.41226e+07 4 0.00194398 1.25226e-07 9.13151e-08,1.63253e-07 -0.00541151,0.00551173,-0.000284847,0.000327 0.000423669,0.000423993,0.000100374,7.91312e-05
417 rs143033418,rs145552222,rs62226715,rs71326990 1.18471e-08 26.1666 8.41496e+07 4 0.00194335 1.25643e-07 9.29437e-08,1.63606e-07 -0.0054824,0.00556792,-0.000126688,0.000183034 0.000426018,0.000425715,4.28938e-05,5.79671e-05
418 rs13048933,rs143033418,rs145552222,rs34837130 1.18103e-08 26.1653 8.4412e+07 4 0.00193731 1.25638e-07 9.22092e-08,1.66242e-07 0.0001815,-0.00548716,0.00557173,-0.000127173 5.79576e-05,0.000426212,0.000425859,4.28001e-05
419 rs143033418,rs145552222,rs35358114,rs62226715 1.17495e-08 26.163 8.48484e+07 4 0.00192735 1.25632e-07 9.19983e-08,1.65138e-07 -0.00548231,0.00556781,0.000182882,-0.000126682 0.000426018,0.000425715,5.79671e-05,4.28938e-05
420 rs143033418,rs145552222,rs17730050,rs34173112 1.17396e-08 26.1626 8.49203e+07 4 0.00192572 1.2563e-07 9.16803e-08,1.63225e-07 -0.00548675,0.00557145,-0.00012657,0.00018215 0.000426212,0.000425859,4.28001e-05,5.79576e-05
421 rs13052791,rs143033418,rs145552222,rs34837130 1.16231e-08 26.1583 8.57716e+07 4 0.0019066 1.25616e-07 9.10539e-08,1.64517e-07 0.000181204,-0.00548698,0.00557153,-0.000127161 5.79576e-05,0.000426212,0.000425859,4.28001e-05
422 rs143033418,rs145552222,rs34173112,rs62226715 1.15946e-08 26.1573 8.5982e+07 4 0.00190194 1.25613e-07 9.2736e-08,1.63285e-07 -0.00548216,0.00556765,0.000182638,-0.000126671 0.000426018,0.000425715,5.79671e-05,4.28938e-05
423 rs143033418,rs145552222,rs34499890,rs34837130 1.15945e-08 26.1572 8.59825e+07 4 0.00190193 1.25613e-07 9.08629e-08,1.65617e-07 -0.00548695,0.00557149,0.000181158,-0.000127159 0.000426212,0.000425859,5.79576e-05,4.28001e-05
424 rs13048933,rs143033418,rs145552222,rs17730050 1.13052e-08 26.1463 8.81831e+07 4 0.00185446 1.25578e-07 9.0185e-08,1.65286e-07 0.000181454,-0.00548632,0.00557097,-0.000126542 5.79576e-05,0.000426212,0.000425859,4.28001e-05
425 rs143033418,rs145552222,rs34837130,rs36003340 1.12444e-08 26.1439 8.86601e+07 4 0.00184449 1.25571e-07 9.13079e-08,1.64245e-07 -0.00548555,0.00557053,-0.000126649,0.000179902 0.000426184,0.000425842,4.27919e-05,5.77361e-05
426 rs13047864,rs143033418,rs145552222,rs34837130 1.12149e-08 26.1428 8.88929e+07 4 0.00183966 1.25567e-07 8.92326e-08,1.63925e-07 0.00018054,-0.00548657,0.00557108,-0.000127134 5.79576e-05,0.000426212,0.000425859,4.28001e-05
427 rs13048933,rs143033418,rs145552222,rs62226715 1.11645e-08 26.1408 8.92945e+07 4 0.00183138 1.25561e-07 8.97143e-08,1.59208e-07 0.000181942,-0.00548173,0.00556717,-0.000126642 5.79671e-05,0.000426018,0.000425715,4.28938e-05
428 rs143033418,rs145552222,rs2834382,rs71326990 1.11612e-08 26.1407 8.93207e+07 4 0.00183084 1.25143e-07 9.05724e-08,1.65515e-07 -0.00541085,0.00551103,-0.000283852,0.00032585 0.000423669,0.000423993,0.000100374,7.91312e-05
429 rs13052791,rs143033418,rs145552222,rs17730050 1.1126e-08 26.1393 8.96031e+07 4 0.00182507 1.25556e-07 9.29994e-08,1.61948e-07 0.000181158,-0.00548614,0.00557077,-0.00012653 5.79576e-05,0.000426212,0.000425859,4.28001e-05
430 rs143033418,rs145552222,rs17730050,rs34499890 1.10988e-08 26.1383 8.98234e+07 4 0.0018206 1.25553e-07 9.24486e-08,1.61008e-07 -0.00548612,0.00557074,-0.000126528,0.000181112 0.000426212,0.000425859,4.28001e-05,5.79576e-05
431 rs143033418,rs145552222,rs2834382,rs35358114 1.09981e-08 26.1343 9.06456e+07 4 0.00180409 1.25123e-07 9.19573e-08,1.62298e-07 -0.00541068,0.00551086,-0.000283607,0.000325567 0.000423669,0.000423993,0.000100374,7.91312e-05
432 rs13052791,rs143033418,rs145552222,rs62226715 1.09871e-08 26.1339 9.07363e+07 4 0.00180228 1.25539e-07 9.19248e-08,1.64002e-07 0.000181645,-0.00548155,0.00556697,-0.000126629 5.79671e-05,0.000426018,0.000425715,4.28938e-05
433 rs143033418,rs145552222,rs34499890,rs62226715 1.09601e-08 26.1328 9.096e+07 4 0.00179785 1.25536e-07 9.14713e-08,1.67448e-07 -0.00548152,0.00556694,0.0001816,-0.000126627 0.000426018,0.000425715,5.79671e-05,4.28938e-05
434 rs143033418,rs145552222,rs34837130,rs8129503 1.091e-08 26.1308 9.13777e+07 4 0.00178963 1.25529e-07 9.12274e-08,1.64168e-07 -0.00548626,0.00557073,-0.000127114,0.000180027 0.000426212,0.000425859,4.28001e-05,5.79576e-05
435 rs143033418,rs145552222,rs17730050,rs36003340 1.07655e-08 26.125 9.26043e+07 4 0.00176593 1.25511e-07 9.0459e-08,1.65265e-07 -0.00548472,0.00556978,-0.000126018,0.000179859 0.000426184,0.000425842,4.27919e-05,5.77361e-05
436 rs143033418,rs145552222,rs2834382,rs34173112 1.07413e-08 26.1241 9.28125e+07 4 0.00176196 1.25091e-07 9.00826e-08,1.653e-07 -0.00541042,0.00551058,-0.000283214,0.000325112 0.000423669,0.000423993,0.000100374,7.91312e-05
437 rs13047864,rs143033418,rs145552222,rs17730050 1.07355e-08 26.1238 9.28629e+07 4 0.00176101 1.25507e-07 9.07392e-08,1.62613e-07 0.000180494,-0.00548574,0.00557032,-0.000126503 5.79576e-05,0.000426212,0.000425859,4.28001e-05
438 rs143033418,rs145552222,rs36003340,rs62226715 1.0631e-08 26.1196 9.37758e+07 4 0.00174386 1.25494e-07 9.03233e-08,1.68151e-07 -0.00548014,0.005566,0.000180345,-0.000126115 0.000425991,0.000425698,5.7745e-05,4.28851e-05
439 rs13047864,rs143033418,rs145552222,rs62226715 1.06004e-08 26.1183 9.40465e+07 4 0.00173885 1.2549e-07 9.33762e-08,1.61911e-07 0.000180981,-0.00548115,0.00556652,-0.000126601 5.79671e-05,0.000426018,0.000425715,4.28938e-05
440 rs143033418,rs145552222,rs17730050,rs8129503 1.04436e-08 26.1118 9.5458e+07 4 0.00171313 1.25469e-07 9.17231e-08,1.63328e-07 -0.00548543,0.00556998,-0.000126483,0.00017998 0.000426212,0.000425859,4.28001e-05,5.79576e-05
441 rs143033418,rs145552222,rs62226715,rs8129503 1.03114e-08 26.1063 9.66819e+07 4 0.00169145 1.25452e-07 9.14561e-08,1.60709e-07 -0.00548083,0.00556617,-0.000126579,0.000180468 0.000426018,0.000425715,4.28938e-05,5.79671e-05
442 rs13048933,rs143033418,rs145552222,rs2834382 1.00423e-08 26.0948 9.92724e+07 4 0.00164731 1.24998e-07 9.29684e-08,1.67259e-07 0.000323813,-0.00540967,0.00550978,-0.00028209 7.91312e-05,0.000423669,0.000423993,0.000100374
443 rs13052791,rs143033418,rs145552222,rs2834382 9.76011e-09 26.0824 1.02143e+08 4 0.00160101 1.24959e-07 9.28881e-08,1.63387e-07 0.000323262,-0.00540936,0.00550944,-0.000281613 7.91312e-05,0.000423669,0.000423993,0.000100374
444 rs143033418,rs145552222,rs7275817,rs734746 9.75007e-09 26.082 1.02248e+08 4 0.00159937 1.25375e-07 9.39928e-08,1.63334e-07 -0.00547713,0.00556356,0.000184854,-0.000123542 0.000425959,0.00042568,5.79985e-05,4.29614e-05
445 rs143033418,rs145552222,rs2834382,rs34499890 9.71743e-09 26.0805 1.02592e+08 4 0.00159401 1.24953e-07 9.30419e-08,1.63182e-07 -0.00540931,0.00550939,-0.00028154,0.000323177 0.000423669,0.000423993,0.000100374,7.91312e-05
446 rs13051703,rs143033418,rs145552222,rs17730050 9.71317e-09 26.0804 1.02637e+08 4 0.00159331 1.25311e-07 9.11314e-08,1.63871e-07 0.000376132,-0.00562376,0.00568147,-0.000155243 0.000122589,0.000432365,0.000430815,4.43168e-05
447 rs13052458,rs143033418,rs145552222,rs34837130 9.52861e-09 26.072 1.04625e+08 4 0.00156304 1.25342e-07 9.08635e-08,1.6244e-07 0.000175652,-0.00548496,0.00557034,-0.000128112 5.73633e-05,0.000426218,0.000425899,4.28211e-05
448 rs143033418,rs145552222,rs71326990,rs734746 9.42511e-09 26.0673 1.05774e+08 4 0.00154606 1.25328e-07 8.90912e-08,1.62044e-07 -0.00547675,0.00556313,0.000184236,-0.000123512 0.000425959,0.00042568,5.79985e-05,4.29614e-05
449 rs143033418,rs145552222,rs35358114,rs734746 9.34697e-09 26.0637 1.06658e+08 4 0.00153324 1.25316e-07 9.3802e-08,1.6294e-07 -0.00547665,0.00556303,0.000184084,-0.000123505 0.000425959,0.00042568,5.79985e-05,4.29614e-05
450 rs13051703,rs143033418,rs145552222,rs62226715 9.33832e-09 26.0633 1.06757e+08 4 0.00153182 1.25257e-07 9.18788e-08,1.6438e-07 0.000376133,-0.00561746,0.00567613,-0.000155096 0.000122617,0.000432098,0.000430612,4.44165e-05
451 rs143033418,rs145552222,rs34173112,rs734746 9.22294e-09 26.0579 1.08092e+08 4 0.0015129 1.25298e-07 9.2159e-08,1.63175e-07 -0.0054765,0.00556286,0.000183839,-0.000123493 0.000425959,0.00042568,5.79985e-05,4.29614e-05
452 rs13047864,rs143033418,rs145552222,rs2834382 9.15722e-09 26.0548 1.08868e+08 4 0.00150212 1.24871e-07 9.17096e-08,1.6623e-07 0.000322024,-0.00540864,0.00550868,-0.000280543 7.91312e-05,0.000423669,0.000423993,0.000100374
453 rs13052458,rs143033418,rs145552222,rs17730050 9.11817e-09 26.0529 1.09334e+08 4 0.00149571 1.25282e-07 9.1109e-08,1.62356e-07 0.000175599,-0.00548412,0.00556958,-0.00012748 5.73633e-05,0.000426218,0.000425899,4.28211e-05
454 rs143033418,rs145552222,rs2834382,rs36003340 9.0542e-09 26.0498 1.10107e+08 4 0.00148522 1.24861e-07 9.15946e-08,1.68697e-07 -0.005407,0.00550779,-0.000277837,0.000319336 0.000423628,0.00042397,9.9941e-05,7.8504e-05
455 rs13052458,rs143033418,rs145552222,rs62226715 9.00303e-09 26.0474 1.10732e+08 4 0.00147682 1.25264e-07 9.12858e-08,1.65549e-07 0.000176093,-0.0054795,0.00556576,-0.000127584 5.73742e-05,0.000426024,0.000425755,4.29161e-05
456 rs13048933,rs143033418,rs145552222,rs734746 8.87858e-09 26.0413 1.12285e+08 4 0.00145641 1.25246e-07 9.20621e-08,1.64508e-07 0.000183142,-0.00547607,0.00556238,-0.000123458 5.79985e-05,0.000425959,0.00042568,4.29614e-05
457 rs13052791,rs143033418,rs145552222,rs734746 8.73658e-09 26.0343 1.1411e+08 4 0.00143312 1.25223e-07 9.17544e-08,1.62861e-07 0.000182846,-0.00547589,0.00556218,-0.000123444 5.79985e-05,0.000425959,0.00042568,4.29614e-05
458 rs143033418,rs145552222,rs2834382,rs8129503 8.71784e-09 26.0334 1.14355e+08 4 0.00143004 1.24803e-07 8.94296e-08,1.6174e-07 -0.00540809,0.0055081,-0.000279714,0.000321067 0.000423669,0.000423993,0.000100374,7.91312e-05
459 rs143033418,rs145552222,rs34499890,rs734746 8.71495e-09 26.0333 1.14393e+08 4 0.00142957 1.2522e-07 9.43694e-08,1.65384e-07 -0.00547586,0.00556215,0.0001828,-0.000123442 0.000425959,0.00042568,5.79985e-05,4.29614e-05
460 rs143033418,rs145552222,rs36003340,rs734746 8.45288e-09 26.02 1.17939e+08 4 0.00138658 1.25178e-07 8.84319e-08,1.6193e-07 -0.00547446,0.00556119,0.000181536,-0.000122911 0.000425931,0.000425663,5.77741e-05,4.29511e-05
461 rs13047864,rs143033418,rs145552222,rs734746 8.42708e-09 26.0187 1.183e+08 4 0.00138235 1.25174e-07 9.17845e-08,1.63511e-07 0.000182181,-0.00547548,0.00556173,-0.000123411 5.79985e-05,0.000425959,0.00042568,4.29614e-05
462 rs143033418,rs145552222,rs34420086,rs62228246 8.41978e-09 26.0183 1.18403e+08 4 0.00138115 1.25171e-07 9.16227e-08,1.61485e-07 -0.0055175,0.00558995,0.000325538,-0.000253582 0.00042766,0.000427027,0.000116035,8.2666e-05
463 rs143033418,rs145552222,rs734746,rs8129503 8.19587e-09 26.0066 1.21638e+08 4 0.00134442 1.25136e-07 9.08318e-08,1.65677e-07 -0.00547516,0.00556137,-0.000123386,0.000181666 0.000425959,0.00042568,4.29614e-05,5.79985e-05
464 rs143033418,rs145552222,rs62228246,rs7275817 7.96383e-09 25.9941 1.25182e+08 4 0.00130636 1.251e-07 9.32489e-08,1.61458e-07 -0.00542318,0.00551592,-0.000232527,0.000161744 0.000424038,0.000424137,8.28836e-05,5.80325e-05
465 rs143033418,rs145552222,rs62228246,rs71326990 7.73116e-09 25.9812 1.28949e+08 4 0.00126819 1.25059e-07 9.09832e-08,1.64225e-07 -0.00542286,0.00551556,-0.000232593,0.000161125 0.000424038,0.000424137,8.28836e-05,5.80325e-05
466 rs143033418,rs145552222,rs35358114,rs62228246 7.67507e-09 25.9781 1.29892e+08 4 0.00125899 1.25049e-07 9.22116e-08,1.63722e-07 -0.00542279,0.00551547,0.000160973,-0.000232609 0.000424038,0.000424137,5.80325e-05,8.28836e-05
467 rs143033418,rs145552222,rs17730050,rs62228161 7.66973e-09 25.9778 1.29982e+08 4 0.00125812 1.24751e-07 9.02361e-08,1.64905e-07 -0.0054861,0.00556262,-0.000211896,0.000185064 0.000426409,0.000425841,5.31446e-05,6.31076e-05
468 rs143033418,rs145552222,rs34173112,rs62228246 7.58595e-09 25.973 1.31418e+08 4 0.00124437 1.25033e-07 9.05448e-08,1.62639e-07 -0.00542266,0.00551532,0.000160728,-0.000232635 0.000424038,0.000424137,5.80325e-05,8.28836e-05
469 rs13048933,rs143033418,rs145552222,rs62228246 7.3378e-09 25.9586 1.35862e+08 4 0.00120367 1.24987e-07 9.13462e-08,1.66395e-07 0.00016003,-0.00542231,0.00551492,-0.000232709 5.80325e-05,0.000424038,0.000424137,8.28836e-05
470 rs13052791,rs143033418,rs145552222,rs62228246 7.23515e-09 25.9524 1.37789e+08 4 0.00118683 1.24968e-07 9.1078e-08,1.64903e-07 0.000159733,-0.00542216,0.00551474,-0.000232741 5.80325e-05,0.000424038,0.000424137,8.28836e-05
471 rs143033418,rs145552222,rs34499890,rs62228246 7.21951e-09 25.9515 1.38088e+08 4 0.00118426 1.24965e-07 8.9636e-08,1.65914e-07 -0.00542213,0.00551472,0.000159688,-0.000232746 0.000424038,0.000424137,5.80325e-05,8.28836e-05
472 rs143033418,rs145552222,rs36003340,rs62228246 7.14325e-09 25.9469 1.39562e+08 4 0.00117175 1.2495e-07 9.13202e-08,1.65911e-07 -0.00542147,0.00551442,0.000158903,-0.000232365 0.000424024,0.000424132,5.78295e-05,8.28947e-05
473 rs13052458,rs143033418,rs145552222,rs734746 7.1358e-09 25.9464 1.39708e+08 4 0.00117053 1.24944e-07 9.02936e-08,1.63203e-07 0.000177253,-0.00547377,0.00556092,-0.000124383 5.74096e-05,0.000425965,0.00042572,4.2987e-05
474 rs13047864,rs143033418,rs145552222,rs62228246 7.01079e-09 25.9388 1.42199e+08 4 0.00115002 1.24925e-07 9.25728e-08,1.60279e-07 0.000159068,-0.00542182,0.00551435,-0.000232811 5.80325e-05,0.000424038,0.000424137,8.28836e-05
475 rs143033418,rs145552222,rs62228246,rs8129503 6.84258e-09 25.9282 1.45695e+08 4 0.00112243 1.24891e-07 9.33283e-08,1.62673e-07 -0.00542156,0.00551405,-0.000232866,0.000158553 0.000424038,0.000424137,8.28836e-05,5.80325e-05
476 rs143033418,rs145552222,rs62226715,rs62228161 6.69301e-09 25.9186 1.4895e+08 4 0.0010979 1.24569e-07 9.31686e-08,1.63553e-07 -0.00547531,0.00555314,-0.000209832,0.000182376 0.000426077,0.00042557,5.30704e-05,6.28922e-05
477 rs143033418,rs145552222,rs17730050,rs2834326 6.50883e-09 25.9065 1.53165e+08 4 0.00106768 1.2457e-07 8.90994e-08,1.63825e-07 -0.00548229,0.00554238,-0.000201985,0.000170487 0.000426345,0.000425302,5.14517e-05,5.90443e-05
478 rs143033418,rs145552222,rs2834326,rs62226715 5.75303e-09 25.8529 1.73287e+08 4 0.000943705 1.24405e-07 9.08683e-08,1.63679e-07 -0.00547216,0.00553371,0.000168299,-0.00020024 0.000426028,0.000425061,5.88764e-05,5.14093e-05
479 rs13052458,rs143033418,rs145552222,rs62228246 5.45954e-09 25.8302 1.82603e+08 4 0.000895563 1.2458e-07 9.17391e-08,1.63197e-07 0.000152083,-0.00541752,0.00551075,-0.000232216 5.74326e-05,0.000423997,0.000424123,8.29176e-05
480 rs10854368,rs143033418,rs145552222,rs2244724 5.3279e-09 25.8195 1.87115e+08 4 0.000873968 1.24276e-07 8.99976e-08,1.63595e-07 0.00015879,-0.00530894,0.00544653,0.000164284 4.47876e-05,0.00042179,0.000423477,4.7835e-05
481 rs143033418,rs145552222,rs17730050,rs35415894 5.31496e-09 25.8185 1.8757e+08 4 0.000871847 1.24527e-07 8.97787e-08,1.61073e-07 -0.00547008,0.0055545,-0.000137879,0.000180868 0.00042601,0.000425657,4.32242e-05,6.2875e-05
482 rs143033418,rs145552222,rs35415894,rs62226715 5.23347e-09 25.8118 1.90491e+08 4 0.000858479 1.24506e-07 9.14858e-08,1.63084e-07 -0.00546502,0.00555031,0.000181421,-0.000138011 0.000425805,0.000425502,6.29034e-05,4.33313e-05
483 rs143033418,rs145552222,rs2244724,rs2834372 4.49863e-09 25.7461 2.21607e+08 4 0.000737938 1.24054e-07 9.12325e-08,1.60981e-07 -0.005301,0.00545034,0.000161216,0.00015542 0.000421711,0.000423536,4.75434e-05,4.44098e-05
484 rs13051558,rs143033418,rs145552222,rs17730050 4.37738e-09 25.7342 2.27745e+08 4 0.00071805 1.23979e-07 8.89258e-08,1.58894e-07 0.000172573,-0.00547866,0.00555489,-0.000205644 6.31076e-05,0.000426409,0.000425841,5.31446e-05
485 rs143033418,rs145552222,rs7275817,rs9977699 4.2823e-09 25.7247 2.32802e+08 4 0.000702452 1.24219e-07 9.07167e-08,1.6351e-07 -0.0054285,0.00550069,0.000204421,9.80805e-05 0.000424549,0.000423923,5.9085e-05,3.82072e-05
486 rs143033418,rs145552222,rs71326990,rs9977699 4.12473e-09 25.7084 2.41695e+08 4 0.000676605 1.24167e-07 9.09645e-08,1.62341e-07 -0.00542807,0.00550024,0.00020378,9.79969e-05 0.000424549,0.000423923,5.9085e-05,3.82072e-05
487 rs143033418,rs145552222,rs17738942,rs7275817 4.08916e-09 25.7046 2.43798e+08 4 0.000670771 1.24177e-07 8.91782e-08,1.63799e-07 -0.00542671,0.00553545,0.00017922,0.000190953 0.000424499,0.000425149,7.01383e-05,5.8258e-05
488 rs143033418,rs145552222,rs35358114,rs9977699 4.08692e-09 25.7044 2.43931e+08 4 0.000670403 1.24155e-07 8.9539e-08,1.62505e-07 -0.00542796,0.00550013,0.000203622,9.79763e-05 0.000424549,0.000423923,5.9085e-05,3.82072e-05
489 rs143033418,rs145552222,rs34173112,rs9977699 4.02697e-09 25.698 2.47562e+08 4 0.00066057 1.24134e-07 9.27437e-08,1.59813e-07 -0.00542779,0.00549994,0.000203368,9.79433e-05 0.000424549,0.000423923,5.9085e-05,3.82072e-05
490 rs143033418,rs145552222,rs2032313,rs7275817 3.95957e-09 25.6906 2.51777e+08 4 0.000649513 1.24112e-07 8.88452e-08,1.61051e-07 -0.00542683,0.00549918,-9.6858e-05,0.000203451 0.000424534,0.000423907,3.81831e-05,5.90371e-05
491 rs13048933,rs143033418,rs145552222,rs9977699 3.95312e-09 25.6899 2.52187e+08 4 0.000648456 1.24108e-07 9.22987e-08,1.59192e-07 0.000203149,-0.00542795,0.00549999,9.82445e-05 5.91164e-05,0.00042456,0.000423931,3.82274e-05
492 rs143033418,rs145552222,rs17738942,rs71326990 3.94845e-09 25.6894 2.52486e+08 4 0.000647689 1.24129e-07 9.19244e-08,1.59548e-07 -0.00542632,0.005535,0.000179134,0.000190329 0.000424499,0.000425149,7.01383e-05,5.8258e-05
493 rs143033418,rs145552222,rs17738942,rs35358114 3.91463e-09 25.6857 2.54667e+08 4 0.000642142 1.24117e-07 9.05583e-08,1.6317e-07 -0.00542622,0.00553489,0.000179113,0.000190176 0.000424499,0.000425149,7.01383e-05,5.8258e-05
494 rs143033418,rs145552222,rs17738942,rs34173112 3.86098e-09 25.6797 2.58206e+08 4 0.000633341 1.24098e-07 9.1178e-08,1.65065e-07 -0.00542607,0.00553472,0.000179079,0.000189929 0.000424499,0.000425149,7.01383e-05,5.8258e-05
495 rs13051558,rs143033418,rs145552222,rs62226715 3.85176e-09 25.6787 2.58824e+08 4 0.000631828 1.23808e-07 8.77586e-08,1.61587e-07 0.000169971,-0.0054682,0.00554569,-0.000203649 6.28922e-05,0.000426077,0.00042557,5.30704e-05
496 rs143033418,rs145552222,rs2032313,rs71326990 3.81456e-09 25.6744 2.61348e+08 4 0.000625726 1.24061e-07 9.02244e-08,1.58307e-07 -0.0054264,0.00549872,-9.67761e-05,0.000202811 0.000424534,0.000423907,3.81831e-05,5.90371e-05
497 rs13052791,rs143033418,rs145552222,rs9977699 3.79269e-09 25.6719 2.62855e+08 4 0.000622138 1.24052e-07 9.0904e-08,1.63298e-07 0.000202337,-0.00542709,0.00549921,9.78088e-05 5.9085e-05,0.000424549,0.000423923,3.82072e-05
498 rs143033418,rs145552222,rs34499890,rs9977699 3.7823e-09 25.6707 2.63577e+08 4 0.000620434 1.24048e-07 9.09451e-08,1.622e-07 -0.00542705,0.00549918,0.00020229,9.78027e-05 0.000424549,0.000423923,5.9085e-05,3.82072e-05
499 rs143033418,rs145552222,rs2032313,rs35358114 3.77976e-09 25.6705 2.63754e+08 4 0.000620017 1.24048e-07 9.15354e-08,1.6023e-07 -0.00542629,0.00549861,-9.6756e-05,0.000202653 0.000424534,0.000423907,3.81831e-05,5.90371e-05
500 rs13052458,rs143033418,rs145552222,rs2834382 3.76908e-09 25.6692 2.64502e+08 4 0.000618265 1.23688e-07 8.97048e-08,1.63528e-07 0.00029322,-0.00539169,0.00549321,-0.000249711 7.61125e-05,0.000423476,0.000423848,9.75931e-05
501 rs143033418,rs145552222,rs2032313,rs34173112 3.72458e-09 25.6641 2.67662e+08 4 0.000610966 1.24028e-07 9.09921e-08,1.61848e-07 -0.00542612,0.00549843,-9.67236e-05,0.0002024 0.000424534,0.000423907,3.81831e-05,5.90371e-05
502 rs13048933,rs143033418,rs145552222,rs17738942 3.71213e-09 25.6626 2.68559e+08 4 0.000608925 1.24044e-07 9.03406e-08,1.61919e-07 0.000189226,-0.00542562,0.00553422,0.000178981 5.8258e-05,0.000424499,0.000425149,7.01383e-05
503 rs143033418,rs145552222,rs17738942,rs36003340 3.67025e-09 25.6577 2.71624e+08 4 0.000602055 1.24028e-07 9.33016e-08,1.61752e-07 -0.00542513,0.00553415,0.000179072,0.000188346 0.00042449,0.000425151,7.01425e-05,5.805e-05
504 rs13048933,rs143033418,rs145552222,rs2032313 3.66006e-09 25.6565 2.7238e+08 4 0.000600383 1.24003e-07 8.98977e-08,1.60689e-07 0.000202201,-0.00542631,0.0054985,-9.70439e-05 5.90695e-05,0.000424545,0.000423915,3.82041e-05
505 rs13052791,rs143033418,rs145552222,rs17738942 3.65081e-09 25.6554 2.73071e+08 4 0.000598865 1.24021e-07 8.84672e-08,1.61321e-07 0.000188927,-0.00542543,0.00553401,0.00017894 5.8258e-05,0.000424499,0.000425149,7.01383e-05
506 rs13047864,rs143033418,rs145552222,rs9977699 3.64427e-09 25.6546 2.7356e+08 4 0.000597793 1.23997e-07 9.01807e-08,1.5977e-07 0.000201647,-0.00542662,0.00549872,9.77189e-05 5.9085e-05,0.000424549,0.000423923,3.82072e-05
507 rs143033418,rs145552222,rs17738942,rs34499890 3.64147e-09 25.6543 2.73771e+08 4 0.000597333 1.24018e-07 9.13853e-08,1.62208e-07 -0.0054254,0.00553397,0.000178933,0.000188881 0.000424499,0.000425149,7.01383e-05,5.8258e-05
508 rs143033418,rs145552222,rs8129503,rs9977699 3.53376e-09 25.6412 2.82115e+08 4 0.000579665 1.23954e-07 8.94539e-08,1.633e-07 -0.00542626,0.00549834,0.000201113,9.76493e-05 0.000424549,0.000423923,5.9085e-05,3.82072e-05
509 rs13047864,rs143033418,rs145552222,rs17738942 3.51725e-09 25.6392 2.8344e+08 4 0.000576956 1.2397e-07 9.14938e-08,1.64712e-07 0.000188256,-0.00542501,0.00553353,0.000178847 5.8258e-05,0.000424499,0.000425149,7.01383e-05
510 rs13052791,rs143033418,rs145552222,rs2032313 3.50889e-09 25.6382 2.84115e+08 4 0.000575585 1.23946e-07 8.99256e-08,1.65566e-07 0.00020137,-0.00542543,0.0054977,-9.65919e-05 5.90371e-05,0.000424534,0.000423907,3.81831e-05
511 rs143033418,rs145552222,rs2032313,rs34499890 3.49932e-09 25.637 2.84892e+08 4 0.000574016 1.23942e-07 8.94357e-08,1.64111e-07 -0.00542539,0.00549767,-9.65859e-05,0.000201323 0.000424534,0.000423907,3.81831e-05,5.90371e-05
512 rs143033418,rs145552222,rs36003340,rs9977699 3.47998e-09 25.6346 2.86475e+08 4 0.000570842 1.23936e-07 8.93981e-08,1.62129e-07 -0.00542423,0.00549715,0.000199765,9.63463e-05 0.000424498,0.000423894,5.87569e-05,3.81335e-05
513 rs143033418,rs145552222,rs17738942,rs8129503 3.41757e-09 25.6267 2.91707e+08 4 0.000560606 1.2393e-07 8.92872e-08,1.61736e-07 -0.00542468,0.00553316,0.000178775,0.000187737 0.000424499,0.000425149,7.01383e-05,5.8258e-05
514 rs13047864,rs143033418,rs145552222,rs2032313 3.37222e-09 25.6209 2.95629e+08 4 0.000553167 1.23891e-07 8.98431e-08,1.64771e-07 0.000200682,-0.00542496,0.00549721,-9.65039e-05 5.90371e-05,0.000424534,0.000423907,3.81831e-05
515 rs143033418,rs145552222,rs2032313,rs8129503 3.27044e-09 25.6076 3.0483e+08 4 0.000536471 1.23849e-07 8.97349e-08,1.64216e-07 -0.0054246,0.00549683,-9.64357e-05,0.000200149 0.000424534,0.000423907,3.81831e-05,5.90371e-05
516 rs143033418,rs145552222,rs2032313,rs36003340 3.21799e-09 25.6006 3.09798e+08 4 0.000527867 1.23829e-07 9.0369e-08,1.62272e-07 -0.00542255,0.00549562,-9.51094e-05,0.00019879 0.000424482,0.000423877,3.81094e-05,5.87092e-05
517 rs13052458,rs143033418,rs145552222,rs9977699 3.00129e-09 25.5703 3.32166e+08 4 0.000492321 1.23727e-07 9.04716e-08,1.61378e-07 0.000196438,-0.00542415,0.0054972,9.83558e-05 5.85518e-05,0.000424545,0.00042395,3.82735e-05
518 rs143033418,rs145552222,rs7275817,rs73207638 2.99592e-09 25.5695 3.32761e+08 4 0.00049144 1.2373e-07 9.17675e-08,1.63962e-07 -0.00542431,0.00548366,0.000197686,9.54784e-05 0.000424625,0.000423575,5.87013e-05,3.93768e-05
519 rs143033418,rs145552222,rs71326990,rs73207638 2.88926e-09 25.5538 3.45046e+08 4 0.000473943 1.2368e-07 8.82623e-08,1.61125e-07 -0.00542389,0.00548323,0.000197053,9.54073e-05 0.000424625,0.000423575,5.87013e-05,3.93768e-05
520 rs143033418,rs145552222,rs35358114,rs73207638 2.86364e-09 25.5499 3.48132e+08 4 0.000469742 1.23668e-07 8.75929e-08,1.58206e-07 -0.00542378,0.00548312,0.000196897,9.53898e-05 0.000424625,0.000423575,5.87013e-05,3.93768e-05
521 rs143033418,rs145552222,rs34173112,rs73207638 2.82302e-09 25.5437 3.53142e+08 4 0.000463078 1.23648e-07 8.92773e-08,1.61338e-07 -0.00542362,0.00548295,0.000196647,9.53616e-05 0.000424625,0.000423575,5.87013e-05,3.93768e-05
522 rs13048933,rs143033418,rs145552222,rs73207638 2.79211e-09 25.5389 3.57052e+08 4 0.000458007 1.23632e-07 9.04136e-08,1.64806e-07 0.000196562,-0.005424,0.00548312,9.58117e-05 5.87369e-05,0.000424639,0.000423584,3.94007e-05
523 rs13052458,rs143033418,rs145552222,rs2032313 2.78203e-09 25.5374 3.58345e+08 4 0.000456354 1.23624e-07 8.92551e-08,1.60869e-07 0.000195501,-0.00542253,0.00549571,-9.71702e-05 5.85047e-05,0.000424531,0.000423934,3.82497e-05
524 rs13052458,rs143033418,rs145552222,rs17738942 2.77425e-09 25.5361 3.5935e+08 4 0.000455078 1.23643e-07 8.92456e-08,1.61285e-07 0.000181981,-0.00542123,0.00553069,0.000178595 5.76426e-05,0.000424471,0.000425157,7.0151e-05
525 rs13052524,rs143033418,rs145552222,rs62228246 2.69874e-09 25.5242 3.69405e+08 4 0.000442691 1.23611e-07 8.88649e-08,1.60649e-07 0.000135895,-0.00541315,0.00549651,-0.000233703 5.74069e-05,0.000424108,0.000423968,8.29301e-05
526 rs13052791,rs143033418,rs145552222,rs73207638 2.66406e-09 25.5185 3.74214e+08 4 0.000437002 1.23568e-07 9.04694e-08,1.61742e-07 0.000195629,-0.00542294,0.00548225,9.52472e-05 5.87013e-05,0.000424625,0.000423575,3.93768e-05
527 rs143033418,rs145552222,rs36003340,rs73207638 2.66217e-09 25.5182 3.7448e+08 4 0.000436692 1.23567e-07 8.8692e-08,1.59801e-07 -0.00542245,0.00548223,0.0001949,9.52194e-05 0.000424611,0.000423574,5.84862e-05,3.93754e-05
528 rs143033418,rs145552222,rs34499890,rs73207638 2.657e-09 25.5174 3.75208e+08 4 0.000435845 1.23565e-07 9.05275e-08,1.60748e-07 -0.00542291,0.00548222,0.000195582,9.5242e-05 0.000424625,0.000423575,5.87013e-05,3.93768e-05
529 rs143033418,rs145552222,rs17730050,rs71326991 2.62928e-09 25.5128 3.79164e+08 4 0.000431297 1.23537e-07 9.12583e-08,1.60443e-07 -0.00555088,0.00561829,-0.000142544,0.000272619 0.000429991,0.000429015,4.36548e-05,0.000104267
530 rs13047864,rs143033418,rs145552222,rs73207638 2.5632e-09 25.5018 3.88938e+08 4 0.000420458 1.23515e-07 8.84329e-08,1.60566e-07 0.000194948,-0.00542249,0.00548178,9.51707e-05 5.87013e-05,0.000424625,0.000423575,3.93768e-05
531 rs143033418,rs145552222,rs62226715,rs71326991 2.54035e-09 25.4979 3.92437e+08 4 0.00041671 1.2349e-07 8.93055e-08,1.63484e-07 -0.00554519,0.00561348,-0.000142409,0.000272797 0.000429754,0.000428834,4.37538e-05,0.000104292
532 rs143033418,rs145552222,rs73207638,rs8129503 2.48802e-09 25.4888 4.00691e+08 4 0.000408125 1.23474e-07 9.05434e-08,1.60682e-07 -0.00542214,0.00548142,9.51115e-05,0.000194421 0.000424625,0.000423575,3.93768e-05,5.87013e-05
533 rs143033418,rs145552222,rs2070514,rs7275817 2.42213e-09 25.4772 4.11591e+08 4 0.000397318 1.23441e-07 9.0153e-08,1.62913e-07 -0.00541872,0.00547689,-9.26311e-05,0.000193572 0.000424548,0.000423462,3.96443e-05,5.84846e-05
534 rs12627001,rs143033418,rs145552222,rs62228246 2.41847e-09 25.4765 4.12214e+08 4 0.000396717 1.23389e-07 8.98563e-08,1.62296e-07 0.000114109,-0.00536042,0.00546179,-0.000315096 4.96557e-05,0.000423099,0.000423143,8.74165e-05
535 rs143033418,rs145552222,rs2211792,rs62228246 2.384e-09 25.4703 4.18174e+08 4 0.000391063 1.23405e-07 9.06274e-08,1.61526e-07 -0.00538728,0.0055272,9.29595e-05,-0.000279428 0.000423489,0.000425268,4.03624e-05,8.36563e-05
536 rs143033418,rs145552222,rs2070514,rs71326990 2.33766e-09 25.4618 4.26464e+08 4 0.000383461 1.23392e-07 8.9404e-08,1.63339e-07 -0.00541831,0.00547647,-9.25696e-05,0.000192944 0.000424548,0.000423462,3.96443e-05,5.84846e-05
537 rs143033418,rs145552222,rs62228246,rs7115 2.32722e-09 25.4598 4.28376e+08 4 0.000381749 1.23372e-07 9.07789e-08,1.62127e-07 -0.00538831,0.00552694,-0.000280046,9.21027e-05 0.000423515,0.000425279,8.37077e-05,4.01736e-05
538 rs143033418,rs145552222,rs2070514,rs35358114 2.31737e-09 25.458 4.30198e+08 4 0.000380132 1.2338e-07 9.04081e-08,1.59738e-07 -0.00541821,0.00547636,-9.25545e-05,0.00019279 0.000424548,0.000423462,3.96443e-05,5.84846e-05
539 rs143033418,rs145552222,rs2070514,rs34173112 2.28517e-09 25.4519 4.36259e+08 4 0.000374851 1.23361e-07 9.04113e-08,1.59905e-07 -0.00541805,0.00547619,-9.25302e-05,0.000192541 0.000424548,0.000423462,3.96443e-05,5.84846e-05
540 rs13048933,rs143033418,rs145552222,rs2070514 2.27376e-09 25.4497 4.38449e+08 4 0.000372979 1.23353e-07 8.80177e-08,1.55991e-07 0.000192566,-0.00541861,0.00547648,-9.31009e-05 5.85227e-05,0.000424564,0.000423472,3.96702e-05
541 rs143033418,rs145552222,rs35415894,rs62228246 2.27216e-09 25.4494 4.38757e+08 4 0.000372717 1.23378e-07 9.06834e-08,1.6179e-07 -0.00539272,0.00548484,0.000142791,-0.000241284 0.000423612,0.000423682,6.22271e-05,8.27356e-05
542 rs12483401,rs143033418,rs145552222,rs62228246 2.25355e-09 25.4459 4.42381e+08 4 0.000369664 1.23371e-07 8.91339e-08,1.59344e-07 -0.000273414,-0.00534817,0.00542102,-0.000257026 0.000119275,0.000423027,0.000422777,8.27162e-05
543 rs143033418,rs145552222,rs2244724,rs62228246 2.1772e-09 25.4309 4.57894e+08 4 0.00035714 1.2328e-07 8.86343e-08,1.6025e-07 -0.00538665,0.0055254,9.12926e-05,-0.000279023 0.000423493,0.000425269,4.03347e-05,8.36637e-05
544 rs13052791,rs143033418,rs145552222,rs2070514 2.15911e-09 25.4273 4.6173e+08 4 0.000354173 1.23283e-07 8.85952e-08,1.59772e-07 0.00019153,-0.00541739,0.00547551,-9.24313e-05 5.84846e-05,0.000424548,0.000423462,3.96443e-05
545 rs143033418,rs145552222,rs2070514,rs34499890 2.15351e-09 25.4261 4.62931e+08 4 0.000353255 1.23279e-07 8.83338e-08,1.62821e-07 -0.00541736,0.00547548,-9.24267e-05,0.000191484 0.000424548,0.000423462,3.96443e-05,5.84846e-05
546 rs143033418,rs145552222,rs2070514,rs36003340 2.14834e-09 25.4251 4.64045e+08 4 0.000352406 1.23276e-07 9.02792e-08,1.62988e-07 -0.00541679,0.00547539,-9.23236e-05,0.000190727 0.000424533,0.00042346,3.964e-05,5.82659e-05
547 rs13052524,rs143033418,rs145552222,rs17730050 2.13074e-09 25.4215 4.6788e+08 4 0.000349518 1.23284e-07 9.00718e-08,1.59973e-07 0.000145548,-0.00545794,0.00553328,-0.000116807 5.72306e-05,0.000425973,0.000425367,4.27477e-05
548 rs143033418,rs144544170,rs145552222,rs62228246 2.10377e-09 25.416 4.73876e+08 4 0.000345095 1.23276e-07 8.92803e-08,1.62459e-07 -0.00534793,-0.000275226,0.00542103,-0.00025678 0.000423026,0.000121668,0.000422777,8.27136e-05
549 rs13052524,rs143033418,rs145552222,rs62226715 2.0889e-09 25.4129 4.7725e+08 4 0.000342655 1.23257e-07 8.85687e-08,1.6071e-07 0.000145939,-0.00545348,0.00552955,-0.000116735 5.72277e-05,0.000425786,0.000425228,4.2832e-05
550 rs13052458,rs143033418,rs145552222,rs73207638 2.0879e-09 25.4127 4.77479e+08 4 0.000342491 1.23231e-07 8.85875e-08,1.61596e-07 0.000189429,-0.00541968,0.00547985,9.56202e-05 5.81374e-05,0.000424615,0.000423592,3.9422e-05
551 rs13047864,rs143033418,rs145552222,rs2070514 2.07906e-09 25.4109 4.7951e+08 4 0.000341041 1.23231e-07 8.79347e-08,1.61167e-07 0.000190855,-0.00541696,0.00547505,-9.23651e-05 5.84846e-05,0.000424548,0.000423462,3.96443e-05
552 rs143033418,rs145552222,rs2834314,rs7275817 2.0665e-09 25.4082 4.82424e+08 4 0.00033898 1.23222e-07 8.95358e-08,1.5965e-07 -0.00541581,0.00547525,-8.98965e-05,0.00019299 0.000424548,0.000423462,3.96443e-05,5.84846e-05
553 rs143033418,rs145552222,rs2070514,rs8129503 2.01933e-09 25.3982 4.93691e+08 4 0.000331244 1.23191e-07 8.90972e-08,1.60634e-07 -0.00541662,0.0054747,-9.23139e-05,0.000190331 0.000424548,0.000423462,3.96443e-05,5.84846e-05
554 rs143033418,rs145552222,rs62228246,rs7279979 2.00069e-09 25.3942 4.98292e+08 4 0.000328186 1.23164e-07 8.95688e-08,1.59425e-07 -0.00538624,0.00552373,-0.000278745,8.96514e-05 0.0004235,0.000425272,8.36783e-05,4.028e-05
555 rs143033418,rs145552222,rs2834314,rs71326990 1.99464e-09 25.3929 4.99803e+08 4 0.000327193 1.23174e-07 8.83472e-08,1.62795e-07 -0.0054154,0.00547482,-8.9835e-05,0.000192362 0.000424548,0.000423462,3.96443e-05,5.84846e-05
556 rs143033418,rs145552222,rs2834314,rs35358114 1.97738e-09 25.3891 5.04167e+08 4 0.000324362 1.23162e-07 9.19007e-08,1.61768e-07 -0.0054153,0.00547472,-8.98198e-05,0.000192207 0.000424548,0.000423462,3.96443e-05,5.84846e-05
557 rs143033418,rs145552222,rs2834384,rs62228246 1.97494e-09 25.3885 5.04789e+08 4 0.000323962 1.23146e-07 8.99848e-08,1.58724e-07 -0.00538595,0.00552343,8.94772e-05,-0.000278564 0.000423497,0.000425271,4.03072e-05,8.3671e-05
558 rs143033418,rs145552222,rs2834314,rs34173112 1.94999e-09 25.383 5.11248e+08 4 0.000319869 1.23143e-07 9.08707e-08,1.62852e-07 -0.00541514,0.00547455,-8.97955e-05,0.000191959 0.000424548,0.000423462,3.96443e-05,5.84846e-05
559 rs13048933,rs143033418,rs145552222,rs2834314 1.93833e-09 25.3804 5.14323e+08 4 0.000317956 1.23133e-07 8.8497e-08,1.61689e-07 0.000191965,-0.00541568,0.00547482,-9.03627e-05 5.85227e-05,0.000424564,0.000423472,3.96702e-05
560 rs13052791,rs143033418,rs145552222,rs2834314 1.84274e-09 25.3585 5.41004e+08 4 0.000302276 1.23065e-07 8.78736e-08,1.60227e-07 0.000190948,-0.00541448,0.00547386,-8.96966e-05 5.84846e-05,0.000424548,0.000423462,3.96443e-05
561 rs143033418,rs145552222,rs2834314,rs34499890 1.83797e-09 25.3573 5.42406e+08 4 0.000301494 1.23061e-07 8.77138e-08,1.58783e-07 -0.00541445,0.00547383,-8.96921e-05,0.000190902 0.000424548,0.000423462,3.96443e-05,5.84846e-05
562 rs143033418,rs145552222,rs2834314,rs36003340 1.83389e-09 25.3564 5.43615e+08 4 0.000300824 1.23058e-07 8.84737e-08,1.59612e-07 -0.00541388,0.00547375,-8.95896e-05,0.00019015 0.000424533,0.00042346,3.964e-05,5.82659e-05
563 rs13051703,rs143033418,rs145552222,rs62228246 1.80577e-09 25.3497 5.52079e+08 4 0.000296212 1.23052e-07 8.80029e-08,1.60811e-07 0.000258776,-0.00547909,0.00555273,-0.000247802 0.000118225,0.000427684,0.000427017,8.26589e-05
564 rs143033418,rs145552222,rs17730050,rs9974212 1.80241e-09 25.3488 5.53108e+08 4 0.000295661 1.2284e-07 8.77062e-08,1.65876e-07 -0.00545548,0.0055214,-0.000182291,0.000136276 0.000426028,0.000425133,5.00874e-05,5.64741e-05
565 rs143033418,rs145552222,rs17730050,rs9636872 1.77614e-09 25.3425 5.61287e+08 4 0.000291352 1.22823e-07 8.7908e-08,1.62633e-07 -0.00545439,0.00552077,-0.000181581,0.000135364 0.000425999,0.000425119,4.99625e-05,5.62137e-05
566 rs13047864,rs143033418,rs145552222,rs2834314 1.77461e-09 25.3421 5.61772e+08 4 0.000291101 1.23013e-07 8.97336e-08,1.59376e-07 0.000190272,-0.00541404,0.00547341,-8.96305e-05 5.84846e-05,0.000424548,0.000423462,3.96443e-05
567 rs12627254,rs143033418,rs145552222,rs34837130 1.75383e-09 25.337 5.6843e+08 4 0.000287691 1.22981e-07 8.65451e-08,1.58936e-07 -0.000133725,-0.00541819,0.00546719,-0.000144586 5.48436e-05,0.00042509,0.000424112,4.39207e-05
568 rs143033418,rs145552222,rs2834314,rs8129503 1.72379e-09 25.3295 5.78334e+08 4 0.000282764 1.22973e-07 9.03602e-08,1.62227e-07 -0.0054137,0.00547305,-8.95793e-05,0.000189749 0.000424548,0.000423462,3.96443e-05,5.84846e-05
569 rs143033418,rs145552222,rs17730050,rs2212910 1.71499e-09 25.3273 5.81302e+08 4 0.000281321 1.22775e-07 8.93113e-08,1.59531e-07 -0.00545352,0.00552069,-0.000181189,-0.000133972 0.000425986,0.00042513,4.99593e-05,5.59744e-05
570 rs12483401,rs143033418,rs145552222,rs17730050 1.70412e-09 25.3245 5.85009e+08 4 0.000279538 1.22975e-07 8.97672e-08,1.61924e-07 -0.000293753,-0.00539265,0.00545583,-0.000129378 0.00011974,0.000424804,0.000424057,4.29354e-05
571 rs13052458,rs143033418,rs145552222,rs2070514 1.69947e-09 25.3233 5.8661e+08 4 0.000278775 1.22952e-07 8.6486e-08,1.61431e-07 0.000185364,-0.00541423,0.00547312,-9.28755e-05 5.79149e-05,0.000424538,0.000423478,3.96844e-05
572 rs12627254,rs143033418,rs145552222,rs17730050 1.66879e-09 25.3154 5.97394e+08 4 0.000273743 1.22913e-07 8.90621e-08,1.61247e-07 -0.000133533,-0.00541732,0.00546645,-0.000143921 5.48436e-05,0.00042509,0.000424112,4.39207e-05
573 rs11088268,rs143033418,rs145552222,rs17730050 1.6523e-09 25.3111 6.03357e+08 4 0.000271037 1.22899e-07 8.78971e-08,1.61583e-07 -0.00013331,-0.00541725,0.00546642,-0.00014388 5.48436e-05,0.00042509,0.000424112,4.39207e-05
574 rs143033418,rs145552222,rs17730050,rs2834348 1.65063e-09 25.3106 6.0397e+08 4 0.000270763 1.22804e-07 8.84468e-08,1.61565e-07 -0.00543345,0.00550566,-0.000166729,0.000117094 0.000425425,0.000424723,4.70845e-05,4.87454e-05
575 rs143033418,rs145552222,rs62226715,rs9974212 1.63045e-09 25.3053 6.11444e+08 4 0.000267453 1.22706e-07 8.97259e-08,1.61895e-07 -0.00544654,0.00551373,-0.000180871,0.000134527 0.000425733,0.000424907,5.00663e-05,5.63362e-05
576 rs12483401,rs143033418,rs145552222,rs62226715 1.62914e-09 25.305 6.11936e+08 4 0.000267237 1.22914e-07 8.86892e-08,1.61292e-07 -0.000293371,-0.00538707,0.0054511,-0.000128997 0.000119733,0.000424601,0.000423904,4.302e-05
577 rs111783124,rs143033418,rs145552222,rs17730050 1.62472e-09 25.3038 6.136e+08 4 0.000266513 1.22876e-07 9.10266e-08,1.61663e-07 -0.000132929,-0.00541714,0.00546636,-0.00014381 5.48436e-05,0.00042509,0.000424112,4.39207e-05
578 rs143033418,rs145552222,rs62212134,rs62228246 1.61506e-09 25.3012 6.17269e+08 4 0.000264929 1.2291e-07 9.04307e-08,1.60891e-07 -0.00533291,0.00541926,0.000160792,-0.000238384 0.000423033,0.000422779,7.50848e-05,8.2823e-05
579 rs143033418,rs145552222,rs62226715,rs9636872 1.60794e-09 25.2993 6.20002e+08 4 0.000263761 1.2269e-07 8.92222e-08,1.59935e-07 -0.0054455,0.00551314,-0.000180179,0.000133643 0.000425705,0.000424894,4.99434e-05,5.60786e-05
580 rs143033418,rs145552222,rs17738942,rs62228246 1.60392e-09 25.2982 6.21556e+08 4 0.000263101 1.22897e-07 9.02158e-08,1.56801e-07 -0.00542033,0.00550589,0.000148923,-0.0002464 0.000424635,0.000424624,6.96857e-05,8.26688e-05
581 rs143033418,rs145552222,rs62212135,rs62228246 1.59882e-09 25.2968 6.23539e+08 4 0.000262265 1.22897e-07 8.90965e-08,1.59357e-07 -0.00533314,0.00541914,0.000161573,-0.000238504 0.000423032,0.000422779,7.56157e-05,8.28202e-05
582 rs143033418,rs145552222,rs62212136,rs62228246 1.59687e-09 25.2963 6.24301e+08 4 0.000261945 1.22895e-07 8.8925e-08,1.60342e-07 -0.00533314,0.00541914,0.00016153,-0.000238507 0.000423032,0.000422779,7.56157e-05,8.28202e-05
583 rs143033418,rs145552222,rs34837130,rs62228246 1.59294e-09 25.2952 6.2584e+08 4 0.000261301 1.22838e-07 9.12214e-08,1.59491e-07 -0.00543945,0.00550851,-9.34371e-05,-0.000204489 0.000425557,0.000424778,4.41404e-05,8.5369e-05
584 rs12627254,rs143033418,rs145552222,rs62226715 1.57239e-09 25.2896 6.34021e+08 4 0.000257929 1.22832e-07 8.77007e-08,1.63666e-07 -0.000132992,-0.00541092,0.00546107,-0.000143366 5.48214e-05,0.000424871,0.000423954,4.39919e-05
585 rs143033418,rs144544170,rs145552222,rs17730050 1.56894e-09 25.2886 6.35416e+08 4 0.000257362 1.22861e-07 8.68849e-08,1.61537e-07 -0.00539207,-0.000295464,0.00545556,-0.00012903 0.000424802,0.000122122,0.000424056,4.29272e-05
586 rs11088268,rs143033418,rs145552222,rs62226715 1.55691e-09 25.2853 6.40324e+08 4 0.00025539 1.22818e-07 8.87836e-08,1.62682e-07 -0.000132768,-0.00541085,0.00546104,-0.000143325 5.48214e-05,0.000424871,0.000423954,4.39919e-05
587 rs143033418,rs145552222,rs2212910,rs62226715 1.55428e-09 25.2845 6.41406e+08 4 0.000254959 1.22644e-07 8.79349e-08,1.59503e-07 -0.00544468,0.00551309,-0.000132282,-0.000179806 0.000425694,0.000424904,5.58419e-05,4.99421e-05
588 rs143033418,rs145552222,rs17730050,rs62228165 1.54573e-09 25.2821 6.44956e+08 4 0.000253556 1.22629e-07 8.83649e-08,1.61329e-07 -0.00545335,0.00551944,-0.000180606,0.000132632 0.000426028,0.000425133,5.00874e-05,5.64741e-05
589 rs143033418,rs145552222,rs17730050,rs62228246 1.54266e-09 25.2813 6.4624e+08 4 0.000253052 1.22794e-07 8.95131e-08,1.5984e-07 -0.00543874,0.00550789,-9.27659e-05,-0.000204813 0.000425557,0.000424778,4.41404e-05,8.5369e-05
590 rs143033418,rs145552222,rs62212133,rs62228246 1.53119e-09 25.278 6.51081e+08 4 0.00025117 1.22837e-07 8.95199e-08,1.59418e-07 -0.00533322,0.00541916,0.000160036,-0.000238611 0.000423032,0.000422779,7.56157e-05,8.28202e-05
591 rs111783124,rs143033418,rs145552222,rs62226715 1.53103e-09 25.278 6.51149e+08 4 0.000251144 1.22795e-07 8.80903e-08,1.59094e-07 -0.000132388,-0.00541074,0.00546099,-0.000143255 5.48214e-05,0.000424871,0.000423954,4.39919e-05
592 rs143033418,rs145552222,rs17730050,rs9636871 1.52678e-09 25.2768 6.52959e+08 4 0.000250448 1.22615e-07 8.89531e-08,1.59597e-07 -0.00545231,0.00551885,-0.000179933,0.000131785 0.000425999,0.000425119,4.99625e-05,5.62137e-05
593 rs143033418,rs145552222,rs34420086,rs62212134 1.52652e-09 25.2767 6.53071e+08 4 0.000250405 1.22825e-07 8.99488e-08,1.62749e-07 -0.00539766,0.00548477,0.000331733,0.000183733 0.000425777,0.000425404,0.000116125,7.50004e-05
594 rs143033418,rs145552222,rs2834348,rs62226715 1.5231e-09 25.2757 6.54537e+08 4 0.000249844 1.22696e-07 8.95426e-08,1.60085e-07 -0.00542575,0.00549904,0.000116092,-0.000165795 0.000425174,0.000424528,4.86804e-05,4.71169e-05
595 rs143033418,rs145552222,rs17730050,rs56090303 1.51971e-09 25.2748 6.55999e+08 4 0.000249288 1.22609e-07 8.64669e-08,1.59038e-07 -0.00545224,0.00551879,-0.000179882,0.000131673 0.000425999,0.000425119,4.99625e-05,5.62137e-05
596 rs143033418,rs144544170,rs145552222,rs62226715 1.5003e-09 25.2692 6.64484e+08 4 0.000246104 1.228e-07 8.82853e-08,1.62339e-07 -0.00538651,-0.000295084,0.00545084,-0.000128651 0.000424599,0.000122116,0.000423904,4.30118e-05
597 rs143033418,rs145552222,rs17730050,rs55880419 1.49856e-09 25.2687 6.65257e+08 4 0.000245818 1.2259e-07 8.80741e-08,1.63269e-07 -0.00545205,0.00551861,-0.000179727,0.000131337 0.000425999,0.000425119,4.99625e-05,5.62137e-05
598 rs143033418,rs145552222,rs17730050,rs2834349 1.49269e-09 25.267 6.67873e+08 4 0.000244856 1.22666e-07 8.79998e-08,1.62867e-07 -0.00543244,0.00550465,-0.000165895,0.000115035 0.000425425,0.000424723,4.70845e-05,4.87454e-05
599 rs143033418,rs145552222,rs17730050,rs9680350 1.49268e-09 25.267 6.67876e+08 4 0.000244854 1.22584e-07 8.84837e-08,1.61589e-07 -0.00545199,0.00551856,-0.000179683,0.000131242 0.000425999,0.000425119,4.99625e-05,5.62137e-05
600 rs143033418,rs145552222,rs17730050,rs9680342 1.48703e-09 25.2653 6.70413e+08 4 0.000243928 1.22579e-07 8.84321e-08,1.57904e-07 -0.00545194,0.00551851,-0.000179641,0.000131151 0.000425999,0.000425119,4.99625e-05,5.62137e-05
601 rs143033418,rs145552222,rs62226715,rs62228246 1.47932e-09 25.2631 6.7391e+08 4 0.000242662 1.22736e-07 8.99905e-08,1.62937e-07 -0.00543427,0.00550406,-9.21254e-05,-0.000204769 0.000425375,0.000424641,4.42596e-05,8.54264e-05
602 rs143033418,rs145552222,rs2298341,rs34837130 1.46159e-09 25.2578 6.82083e+08 4 0.000239754 1.22757e-07 8.86516e-08,1.62422e-07 -0.00547413,0.0055514,0.000195308,-0.000130748 0.000426734,0.000426249,8.23906e-05,4.29816e-05
603 rs13048933,rs143033418,rs145552222,rs9976762 1.45384e-09 25.2555 6.85722e+08 4 0.000238482 1.22755e-07 8.85835e-08,1.60639e-07 0.000180233,-0.00543758,0.00553886,0.000214416 5.79938e-05,0.000426009,0.000426371,9.95479e-05
604 rs13052458,rs143033418,rs145552222,rs2834314 1.44933e-09 25.2542 6.87853e+08 4 0.000237743 1.22733e-07 8.66396e-08,1.60389e-07 0.00018476,-0.0054113,0.00547145,-9.01353e-05 5.79149e-05,0.000424538,0.000423478,3.96844e-05
605 rs143033418,rs145552222,rs62212131,rs62228246 1.44653e-09 25.2533 6.89187e+08 4 0.000237283 1.22759e-07 8.96221e-08,1.5889e-07 -0.00533311,0.00541931,0.00015688,-0.000238659 0.000423033,0.000422779,7.50848e-05,8.2823e-05
606 rs143033418,rs145552222,rs62212127,rs62228246 1.44216e-09 25.252 6.91272e+08 4 0.000236567 1.22755e-07 8.98258e-08,1.63291e-07 -0.00533332,0.00541919,0.000157882,-0.00023876 0.000423032,0.000422779,7.56157e-05,8.28202e-05
607 rs143033418,rs145552222,rs62212126,rs62228246 1.42201e-09 25.2459 7.0107e+08 4 0.000233261 1.22735e-07 9.00285e-08,1.61126e-07 -0.00533335,0.0054192,0.000157371,-0.000238796 0.000423032,0.000422779,7.56157e-05,8.28202e-05
608 rs143033418,rs145552222,rs1782995,rs62228246 1.41492e-09 25.2437 7.0458e+08 4 0.000232099 1.22728e-07 8.92485e-08,1.59785e-07 -0.00533315,0.00541933,0.000156084,-0.000238715 0.000423033,0.000422779,7.50848e-05,8.2823e-05
609 rs143033418,rs145552222,rs17730050,rs34462079 1.41316e-09 25.2432 7.05461e+08 4 0.000231809 1.2259e-07 8.96199e-08,1.59858e-07 -0.00543188,0.00550409,-0.000165434,0.000113899 0.000425425,0.000424723,4.70845e-05,4.87454e-05
610 rs143033418,rs145552222,rs17730050,rs62228164 1.40731e-09 25.2414 7.08392e+08 4 0.00023085 1.22445e-07 9.00935e-08,1.5769e-07 -0.00546046,0.00552909,-0.000187509,0.000139575 0.00042635,0.000425517,5.20941e-05,6.09197e-05
611 rs143033418,rs145552222,rs62226715,rs62228165 1.40104e-09 25.2394 7.11562e+08 4 0.000229822 1.22498e-07 9.08765e-08,1.58753e-07 -0.0054445,0.00551184,-0.000179201,0.000130901 0.000425733,0.000424907,5.00663e-05,5.63362e-05
612 rs143033418,rs145552222,rs17730050,rs2298341 1.39737e-09 25.2383 7.13433e+08 4 0.000229219 1.22695e-07 8.71096e-08,1.61604e-07 -0.00547326,0.00555061,-0.000130111,0.000195177 0.000426734,0.000426249,4.29816e-05,8.23906e-05
613 rs143033418,rs145552222,rs7275817,rs9976762 1.39128e-09 25.2364 7.16554e+08 4 0.000228221 1.22696e-07 8.98494e-08,1.5905e-07 -0.00543364,0.00553485,0.000179231,0.000208046 0.000425917,0.000426267,5.79292e-05,9.94371e-05
614 rs143033418,rs145552222,rs57398791,rs62228246 1.38899e-09 25.2357 7.17738e+08 4 0.000227844 1.22703e-07 9.09392e-08,1.6272e-07 -0.00533277,0.00541957,0.000153289,-0.000238578 0.000423035,0.000422778,7.406e-05,8.28288e-05
615 rs143033418,rs145552222,rs62226715,rs9636871 1.38488e-09 25.2344 7.19865e+08 4 0.000227171 1.22485e-07 8.86769e-08,1.58779e-07 -0.00544351,0.00551129,-0.000178547,0.000130081 0.000425705,0.000424894,4.99434e-05,5.60786e-05
616 rs143033418,rs145552222,rs62212122,rs62228246 1.38452e-09 25.2343 7.20052e+08 4 0.000227112 1.22698e-07 9.18908e-08,1.63389e-07 -0.00533319,0.00541934,0.000155297,-0.00023877 0.000423033,0.000422779,7.50848e-05,8.2823e-05
617 rs143033418,rs145552222,rs17730050,rs722131 1.38403e-09 25.2341 7.20309e+08 4 0.000227031 1.2248e-07 8.90386e-08,1.62219e-07 -0.00545093,0.00551757,-0.000178839,0.00012941 0.000425999,0.000425119,4.99625e-05,5.62137e-05
618 rs143033418,rs145552222,rs2834349,rs62226715 1.37856e-09 25.2324 7.23164e+08 4 0.000226134 1.22559e-07 8.83785e-08,1.61954e-07 -0.00542478,0.00549806,0.000114039,-0.000164966 0.000425174,0.000424528,4.86804e-05,4.71169e-05
619 rs143033418,rs145552222,rs56090303,rs62226715 1.37855e-09 25.2324 7.23173e+08 4 0.000226132 1.22479e-07 9.02195e-08,1.60372e-07 -0.00544345,0.00551123,0.00012997,-0.000178496 0.000425705,0.000424894,5.60786e-05,4.99434e-05
620 rs143033418,rs145552222,rs62212125,rs62228246 1.3689e-09 25.2294 7.28271e+08 4 0.000224549 1.22683e-07 9.01444e-08,1.59503e-07 -0.00533342,0.00541922,0.000155982,-0.000238892 0.000423032,0.000422779,7.56157e-05,8.28202e-05
621 rs114419906,rs143033418,rs145552222,rs62228246 1.36254e-09 25.2273 7.31669e+08 4 0.000223506 1.22677e-07 9.03295e-08,1.6158e-07 0.000155811,-0.00533342,0.00541922,-0.000238904 7.56157e-05,0.000423032,0.000422779,8.28202e-05
622 rs143033418,rs145552222,rs55880419,rs62226715 1.35961e-09 25.2264 7.33247e+08 4 0.000223025 1.2246e-07 8.94232e-08,1.60844e-07 -0.00544326,0.00551106,0.000129635,-0.000178342 0.000425705,0.000424894,5.60786e-05,4.99434e-05
623 rs143033418,rs145552222,rs2298341,rs62226715 1.35606e-09 25.2253 7.35167e+08 4 0.000222442 1.22654e-07 8.79988e-08,1.63142e-07 -0.00546808,0.00554625,0.000195463,-0.000129973 0.000426527,0.000426092,8.24038e-05,4.30756e-05
624 rs143033418,rs145552222,rs62226715,rs9680350 1.35434e-09 25.2247 7.36096e+08 4 0.000222162 1.22454e-07 8.91423e-08,1.59385e-07 -0.00544321,0.00551101,-0.000178299,0.000129541 0.000425705,0.000424894,4.99434e-05,5.60786e-05
625 rs143033418,rs145552222,rs62226715,rs9680342 1.34929e-09 25.2231 7.38856e+08 4 0.000221332 1.22449e-07 8.70839e-08,1.60024e-07 -0.00544316,0.00551096,-0.000178258,0.00012945 0.000425705,0.000424894,4.99434e-05,5.60786e-05
626 rs143033418,rs145552222,rs62212123,rs62228246 1.3474e-09 25.2225 7.39891e+08 4 0.000221022 1.22661e-07 8.58087e-08,1.60098e-07 -0.00533344,0.00541923,0.000155401,-0.000238932 0.000423032,0.000422779,7.56157e-05,8.28202e-05
627 rs143033418,rs145552222,rs71326990,rs9976762 1.3463e-09 25.2221 7.40494e+08 4 0.000220842 1.22651e-07 8.86704e-08,1.61963e-07 -0.00543327,0.00553444,0.000178615,0.000207999 0.000425917,0.000426267,5.79292e-05,9.94371e-05
628 rs143033418,rs145552222,rs62212124,rs62228246 1.34125e-09 25.2205 7.43282e+08 4 0.000220014 1.22655e-07 9.05098e-08,1.59417e-07 -0.00533345,0.00541923,0.000155232,-0.000238944 0.000423032,0.000422779,7.56157e-05,8.28202e-05
629 rs143033418,rs145552222,rs2834376,rs62228246 1.33934e-09 25.2199 7.4434e+08 4 0.000219701 1.22653e-07 8.98072e-08,1.61076e-07 -0.00533265,0.00541971,-0.000150964,-0.000238582 0.000423036,0.000422778,7.35653e-05,8.28316e-05
630 rs143033418,rs145552222,rs35358114,rs9976762 1.33548e-09 25.2186 7.46495e+08 4 0.000219067 1.2264e-07 9.08026e-08,1.59806e-07 -0.00543318,0.00553434,0.000178463,0.000207988 0.000425917,0.000426267,5.79292e-05,9.94371e-05
631 rs143033418,rs145552222,rs62228246,rs78801282 1.33505e-09 25.2185 7.46736e+08 4 0.000218996 1.22648e-07 8.84851e-08,1.63439e-07 -0.00533346,0.00541923,-0.000238956,0.000155061 0.000423032,0.000422779,8.28202e-05,7.56157e-05
632 rs143033418,rs145552222,rs62228246,rs71326991 1.33182e-09 25.2174 7.48547e+08 4 0.000218466 1.22636e-07 8.93527e-08,1.61546e-07 -0.00545389,0.00553273,-0.000252813,0.000208915 0.000426588,0.000426267,8.26684e-05,0.000102091
633 rs143033418,rs145552222,rs34420086,rs62212127 1.32468e-09 25.2151 7.5258e+08 4 0.000217296 1.2263e-07 8.90851e-08,1.60566e-07 -0.00539759,0.00548417,0.000331098,0.000180606 0.000425777,0.000425403,0.000116119,7.55294e-05
634 rs143033418,rs145552222,rs34173112,rs9976762 1.3183e-09 25.213 7.56225e+08 4 0.000216248 1.22622e-07 8.96127e-08,1.59356e-07 -0.00543303,0.00553417,0.000178219,0.000207969 0.000425917,0.000426267,5.79292e-05,9.94371e-05
635 rs143033418,rs145552222,rs62212115,rs62228246 1.31606e-09 25.2123 7.57507e+08 4 0.000215882 1.22629e-07 8.76617e-08,1.58736e-07 -0.00533328,0.00541936,0.000153445,-0.000238901 0.000423033,0.000422779,7.50848e-05,8.2823e-05
636 rs10854368,rs143033418,rs145552222,rs17730050 1.30884e-09 25.2099 7.61686e+08 4 0.000214698 1.22601e-07 8.88588e-08,1.6402e-07 8.79788e-05,-0.00540789,0.0054464,-0.000131773 3.76006e-05,0.000424969,0.000424046,4.30702e-05
637 rs11701760,rs143033418,rs145552222,rs62228246 1.30792e-09 25.2096 7.62223e+08 4 0.000214547 1.2262e-07 8.92744e-08,1.58231e-07 -0.000153218,-0.0053333,0.00541936,-0.000238917 7.50851e-05,0.000423033,0.000422779,8.2823e-05
638 rs143033418,rs145552222,rs34462079,rs62226715 1.30573e-09 25.2088 7.63501e+08 4 0.000214187 1.22484e-07 9.15972e-08,1.60146e-07 -0.00542424,0.00549752,0.000112905,-0.000164509 0.000425174,0.000424528,4.86804e-05,4.71169e-05
639 rs143033418,rs145552222,rs62228246,rs62228248 1.30094e-09 25.2073 7.66313e+08 4 0.000213401 1.22613e-07 8.95372e-08,1.58526e-07 -0.00533331,0.00541936,-0.000238931,0.00015302 0.000423033,0.000422779,8.2823e-05,7.50848e-05
640 rs11088271,rs143033418,rs145552222,rs62228246 1.2981e-09 25.2063 7.6799e+08 4 0.000212935 1.2261e-07 8.88293e-08,1.57126e-07 -0.00015294,-0.00533331,0.00541937,-0.000238936 7.50851e-05,0.000423033,0.000422779,8.2823e-05
641 rs13046748,rs143033418,rs145552222,rs17730050 1.29409e-09 25.205 7.70367e+08 4 0.000212279 1.22388e-07 8.82262e-08,1.58346e-07 0.000127758,-0.00544997,0.00551669,-0.000178079 5.62137e-05,0.000425999,0.000425119,4.99625e-05
642 rs12627254,rs143033418,rs145552222,rs62228246 1.29189e-09 25.2042 7.71682e+08 4 0.000211917 1.22597e-07 8.82233e-08,1.58757e-07 -0.000108988,-0.00535705,0.0054206,-0.000266291 5.3625e-05,0.000423088,0.000422778,8.30566e-05
643 rs143033418,rs145552222,rs62212119,rs62228246 1.29166e-09 25.2041 7.71818e+08 4 0.000211879 1.22603e-07 8.86233e-08,1.60877e-07 -0.00533332,0.00541937,0.000152756,-0.000238949 0.000423033,0.000422779,7.50848e-05,8.2823e-05
644 rs143033418,rs145552222,rs17730050,rs2834372 1.28252e-09 25.2011 7.77318e+08 4 0.00021038 1.22575e-07 8.9035e-08,1.60804e-07 -0.00540417,0.00544992,-0.000131689,8.74739e-05 0.000424922,0.000424046,4.30679e-05,3.75101e-05
645 rs11088268,rs143033418,rs145552222,rs62228246 1.28146e-09 25.2007 7.77962e+08 4 0.000210206 1.22586e-07 9.07915e-08,1.58379e-07 -0.000108774,-0.00535702,0.00542061,-0.000266258 5.3625e-05,0.000423088,0.000422778,8.30566e-05
646 rs13048933,rs143033418,rs145552222,rs28570507 1.27916e-09 25.1999 7.79362e+08 4 0.000209828 1.22579e-07 8.86614e-08,1.62927e-07 0.000180006,-0.00543427,0.00553554,0.000208416 5.79938e-05,0.000426009,0.000426371,9.95479e-05
647 rs143033418,rs145552222,rs62226715,rs62228164 1.26567e-09 25.1953 7.8767e+08 4 0.000207615 1.22304e-07 8.72689e-08,1.57311e-07 -0.00545101,0.00552091,-0.000185818,0.000137395 0.000426028,0.000425265,5.20376e-05,6.07306e-05
648 rs111783124,rs143033418,rs145552222,rs62228246 1.26398e-09 25.1947 7.88718e+08 4 0.000207339 1.22567e-07 8.93601e-08,1.59155e-07 -0.00010841,-0.00535696,0.00542061,-0.000266203 5.3625e-05,0.000423088,0.000422778,8.30566e-05
649 rs143033418,rs145552222,rs36003340,rs9976762 1.26332e-09 25.1945 7.89131e+08 4 0.000207231 1.22564e-07 8.88049e-08,1.60028e-07 -0.00543238,0.00553387,0.000176781,0.000208335 0.000425912,0.000426274,5.77226e-05,9.94434e-05
650 rs143033418,rs145552222,rs2834310,rs7275817 1.26259e-09 25.1943 7.89589e+08 4 0.000207111 1.22525e-07 8.82267e-08,1.5791e-07 -0.00540127,0.00548375,-7.82545e-05,0.000204077 0.00042433,0.000423911,3.85158e-05,5.97543e-05
651 rs12627171,rs143033418,rs145552222,rs17730050 1.26116e-09 25.1938 7.90486e+08 4 0.000206876 1.22531e-07 8.80077e-08,1.6105e-07 -0.000129951,-0.00541368,0.00546472,-0.000141709 5.60629e-05,0.000425062,0.000424106,4.38205e-05
652 rs143033418,rs145552222,rs62212118,rs62228246 1.25862e-09 25.1929 7.92081e+08 4 0.000206459 1.22567e-07 8.75348e-08,1.59305e-07 -0.00533337,0.00541938,0.000151797,-0.000239017 0.000423033,0.000422779,7.50848e-05,8.2823e-05
653 rs143033418,rs145552222,rs2298341,rs62228246 1.25742e-09 25.1925 7.92836e+08 4 0.000206262 1.22563e-07 8.93449e-08,1.56823e-07 -0.00541097,0.00549685,0.000165516,-0.000247602 0.000424425,0.000424426,8.19277e-05,8.26609e-05
654 rs143033418,rs145552222,rs62226715,rs722131 1.257e-09 25.1923 7.93104e+08 4 0.000206193 1.22352e-07 8.63214e-08,1.58212e-07 -0.00544219,0.00551006,-0.000177464,0.000127717 0.000425705,0.000424894,4.99434e-05,5.60786e-05
655 rs143033418,rs145552222,rs62228246,rs734746 1.2552e-09 25.1917 7.94237e+08 4 0.000205899 1.22515e-07 8.69751e-08,1.60438e-07 -0.00542983,0.00550024,-0.000208637,-8.84522e-05 0.000425327,0.000424609,8.51594e-05,4.41669e-05
656 rs13052791,rs143033418,rs145552222,rs9976762 1.25085e-09 25.1902 7.96999e+08 4 0.000205185 1.2255e-07 8.9406e-08,1.64117e-07 0.000177228,-0.00543244,0.00553351,0.000207893 5.79292e-05,0.000425917,0.000426267,9.94371e-05
657 rs143033418,rs145552222,rs34499890,rs9976762 1.24785e-09 25.1892 7.98916e+08 4 0.000204693 1.22547e-07 9.12447e-08,1.59243e-07 -0.00543241,0.00553348,0.000177182,0.00020789 0.000425917,0.000426267,5.79292e-05,9.94371e-05
658 rs11702497,rs143033418,rs145552222,rs17730050 1.24776e-09 25.1891 7.98973e+08 4 0.000204678 1.22516e-07 8.8877e-08,1.61422e-07 -0.000129693,-0.00541361,0.00546468,-0.000141664 5.60629e-05,0.000425062,0.000424106,4.38205e-05
659 rs114419906,rs143033418,rs145552222,rs34420086 1.24128e-09 25.1869 8.03142e+08 4 0.000203616 1.22541e-07 8.78434e-08,1.61093e-07 0.00017854,-0.00539755,0.00548407,0.000330966 7.55294e-05,0.000425777,0.000425403,0.000116119
660 rs143033418,rs145552222,rs28570507,rs7275817 1.22884e-09 25.1825 8.11273e+08 4 0.000201575 1.22526e-07 9.15887e-08,1.595e-07 -0.00543037,0.00553158,0.00020206,0.000179076 0.000425917,0.000426267,9.94371e-05,5.79292e-05
661 rs143033418,rs145552222,rs2834310,rs71326990 1.21621e-09 25.178 8.19699e+08 4 0.000199503 1.22473e-07 8.83528e-08,1.60304e-07 -0.00540082,0.00548328,-7.81492e-05,0.000203421 0.00042433,0.000423911,3.85158e-05,5.97543e-05
662 rs13047864,rs143033418,rs145552222,rs9976762 1.20788e-09 25.175 8.25354e+08 4 0.000198136 1.22502e-07 9.12361e-08,1.61246e-07 0.000176565,-0.00543204,0.00553306,0.000207843 5.79292e-05,0.000425917,0.000426267,9.94371e-05
663 rs143033418,rs145552222,rs2834310,rs35358114 1.20508e-09 25.174 8.27268e+08 4 0.000197677 1.22461e-07 8.53765e-08,1.62881e-07 -0.00540071,0.00548317,-7.81233e-05,0.00020326 0.00042433,0.000423911,3.85158e-05,5.97543e-05
664 rs12627171,rs143033418,rs145552222,rs62226715 1.19024e-09 25.1686 8.37583e+08 4 0.000195243 1.22452e-07 9.11101e-08,1.5984e-07 -0.000129416,-0.00540739,0.00545943,-0.000141165 5.60413e-05,0.000424845,0.000423948,4.38923e-05
665 rs143033418,rs145552222,rs28570507,rs71326990 1.18915e-09 25.1682 8.38354e+08 4 0.000195064 1.2248e-07 9.1552e-08,1.60436e-07 -0.00543,0.00553117,0.000202013,0.00017846 0.000425917,0.000426267,9.94371e-05,5.79292e-05
666 rs143033418,rs145552222,rs2834310,rs34173112 1.18744e-09 25.1676 8.39561e+08 4 0.000194783 1.2244e-07 9.07245e-08,1.63479e-07 -0.00540053,0.00548298,-7.80817e-05,0.000203001 0.00042433,0.000423911,3.85158e-05,5.97543e-05
667 rs143033418,rs145552222,rs28639449,rs7275817 1.18374e-09 25.1663 8.42182e+08 4 0.000194177 1.22458e-07 9.01283e-08,1.61259e-07 -0.00542367,0.00548611,0.00014561,0.000186416 0.000425583,0.000424026,7.25202e-05,5.82097e-05
668 rs143033418,rs145552222,rs34420086,rs62212119 1.18156e-09 25.1654 8.43738e+08 4 0.000193819 1.22473e-07 8.81226e-08,1.59478e-07 -0.00539752,0.00548435,0.000331203,0.000175716 0.000425777,0.000425404,0.000116125,7.50004e-05
669 rs143033418,rs145552222,rs28570507,rs35358114 1.1796e-09 25.1647 8.45142e+08 4 0.000193497 1.22469e-07 8.70589e-08,1.58606e-07 -0.00542991,0.00553106,0.000202001,0.000178308 0.000425917,0.000426267,9.94371e-05,5.79292e-05
670 rs10854368,rs143033418,rs145552222,rs62226715 1.17942e-09 25.1647 8.4527e+08 4 0.000193468 1.22459e-07 8.7648e-08,1.58866e-07 8.68272e-05,-0.00540084,0.00544074,-0.000130448 3.75612e-05,0.000424748,0.000423896,4.31122e-05
671 rs143033418,rs145552222,rs62212128,rs62228246 1.17868e-09 25.1644 8.45802e+08 4 0.000193346 1.22477e-07 8.92057e-08,1.57088e-07 -0.0053331,0.00541964,0.000147297,-0.000239013 0.000423035,0.000422778,7.406e-05,8.28288e-05
672 rs11702497,rs143033418,rs145552222,rs62226715 1.17765e-09 25.164 8.46539e+08 4 0.000193178 1.22437e-07 9.00643e-08,1.58891e-07 -0.000129158,-0.00540731,0.00545939,-0.000141121 5.60413e-05,0.000424845,0.000423948,4.38923e-05
673 rs13046748,rs143033418,rs145552222,rs62226715 1.17635e-09 25.1635 8.47472e+08 4 0.000192965 1.2226e-07 8.82108e-08,1.61855e-07 0.000126074,-0.00544127,0.00550921,-0.000176711 5.60786e-05,0.000425705,0.000424894,4.99434e-05
674 rs143033418,rs145552222,rs8129503,rs9976762 1.17575e-09 25.1633 8.47909e+08 4 0.000192865 1.22465e-07 9.04081e-08,1.60639e-07 -0.00543174,0.00553272,0.000176051,0.000207804 0.000425917,0.000426267,5.79292e-05,9.94371e-05
675 rs143033418,rs145552222,rs16991254,rs62228246 1.17436e-09 25.1628 8.48914e+08 4 0.000192637 1.22472e-07 8.81649e-08,1.60491e-07 -0.00533291,0.00541976,0.000146174,-0.000238935 0.000423036,0.000422778,7.3565e-05,8.28316e-05
676 rs1119396,rs143033418,rs145552222,rs62228246 1.16582e-09 25.1596 8.5513e+08 4 0.000191237 1.22462e-07 8.60231e-08,1.62784e-07 0.000147895,-0.00533332,0.00541953,-0.00023913 7.45664e-05,0.000423034,0.000422778,8.28259e-05
677 rs143033418,rs145552222,rs28570507,rs34173112 1.16443e-09 25.1591 8.56148e+08 4 0.000191009 1.22451e-07 8.84612e-08,1.59174e-07 -0.00542976,0.0055309,0.000201982,0.000178064 0.000425917,0.000426267,9.94371e-05,5.79292e-05
678 rs143033418,rs145552222,rs2834372,rs62226715 1.15673e-09 25.1562 8.61852e+08 4 0.000189745 1.22436e-07 8.98225e-08,1.6162e-07 -0.00539719,0.00544423,8.63372e-05,-0.000130377 0.000424704,0.000423894,3.74713e-05,4.31105e-05
679 rs13048933,rs143033418,rs145552222,rs2834310 1.15343e-09 25.155 8.64314e+08 4 0.000189205 1.224e-07 8.95009e-08,1.58559e-07 0.000202573,-0.00540042,0.00548279,-7.82361e-05 5.97815e-05,0.000424337,0.000423916,3.85333e-05
680 rs143033418,rs145552222,rs7275817,rs734747 1.15189e-09 25.1544 8.65474e+08 4 0.000188951 1.224e-07 8.90208e-08,1.57215e-07 -0.00539933,0.00548185,0.000202961,-7.64303e-05 0.000424323,0.000423892,5.96992e-05,3.84751e-05
681 rs143033418,rs145552222,rs28639449,rs71326990 1.14396e-09 25.1514 8.71468e+08 4 0.000187652 1.22411e-07 8.91576e-08,1.63266e-07 -0.00542327,0.00548569,0.000145527,0.000185794 0.000425583,0.000424026,7.25202e-05,5.82097e-05
682 rs12483401,rs143033418,rs145552222,rs7275817 1.14303e-09 25.1511 8.7218e+08 4 0.000187498 1.22436e-07 8.99868e-08,1.61411e-07 -0.00023874,-0.0053193,0.00541373,0.000166986 0.000119395,0.000422441,0.000422806,5.79735e-05
683 rs143033418,rs145552222,rs28639449,rs35358114 1.1344e-09 25.1478 8.78815e+08 4 0.000186083 1.224e-07 8.90488e-08,1.61252e-07 -0.00542317,0.00548558,0.000145506,0.000185641 0.000425583,0.000424026,7.25202e-05,5.82097e-05
684 rs143033418,rs145552222,rs28639449,rs34173112 1.11922e-09 25.1419 8.90734e+08 4 0.000183593 1.22381e-07 8.64002e-08,1.64228e-07 -0.00542301,0.00548541,0.000145473,0.000185395 0.000425583,0.000424026,7.25202e-05,5.82097e-05
685 rs13052791,rs143033418,rs145552222,rs2834310 1.11848e-09 25.1416 8.91323e+08 4 0.000183471 1.22358e-07 8.84178e-08,1.61034e-07 0.000201946,-0.0053998,0.00548222,-7.79123e-05 5.97543e-05,0.00042433,0.000423911,3.85158e-05
686 rs143033418,rs145552222,rs2298341,rs2834393 1.11569e-09 25.1405 8.93553e+08 4 0.000183014 1.2183e-07 8.78821e-08,1.5667e-07 -0.00536717,0.00544887,0.000431192,-0.000297825 0.000423436,0.000423434,0.000124226,0.000105914
687 rs143033418,rs145552222,rs28570507,rs36003340 1.11563e-09 25.1405 8.936e+08 4 0.000183004 1.22392e-07 8.88675e-08,1.61181e-07 -0.00542911,0.00553059,0.000202348,0.000176622 0.000425912,0.000426274,9.94434e-05,5.77226e-05
688 rs143033418,rs145552222,rs2834310,rs34499890 1.11542e-09 25.1404 8.93767e+08 4 0.00018297 1.22354e-07 8.57896e-08,1.58591e-07 -0.00539977,0.00548218,-7.79045e-05,0.000201897 0.00042433,0.000423911,3.85158e-05,5.97543e-05
689 rs143033418,rs145552222,rs71326990,rs734747 1.1098e-09 25.1382 8.98294e+08 4 0.000182048 1.22348e-07 8.74923e-08,1.62388e-07 -0.00539888,0.00548137,0.000202306,-7.63267e-05 0.000424323,0.000423892,5.96992e-05,3.84751e-05
690 rs12483401,rs143033418,rs145552222,rs71326990 1.10857e-09 25.1378 8.99295e+08 4 0.000181845 1.22393e-07 8.92945e-08,1.5692e-07 -0.000238815,-0.00531896,0.00541334,0.000166368 0.000119395,0.000422441,0.000422806,5.79735e-05
691 rs13052791,rs143033418,rs145552222,rs28570507 1.10491e-09 25.1363 9.02269e+08 4 0.000181246 1.22379e-07 8.8366e-08,1.60122e-07 0.000177073,-0.00542917,0.00553023,0.000201907 5.79292e-05,0.000425917,0.000426267,9.94371e-05
692 rs143033418,rs145552222,rs2834386,rs62228246 1.10397e-09 25.136 9.03037e+08 4 0.000181092 1.22387e-07 8.97852e-08,1.64366e-07 -0.00533304,0.00541978,0.000143868,-0.000239105 0.000423036,0.000422778,7.3565e-05,8.28316e-05
693 rs143033418,rs145552222,rs28570507,rs34499890 1.10226e-09 25.1353 9.04437e+08 4 0.000180811 1.22376e-07 9.06149e-08,1.58347e-07 -0.00542914,0.0055302,0.000201903,0.000177027 0.000425917,0.000426267,9.94371e-05,5.79292e-05
694 rs12483401,rs143033418,rs145552222,rs35358114 1.10026e-09 25.1345 9.06081e+08 4 0.000180483 1.22383e-07 8.94141e-08,1.60123e-07 -0.000238834,-0.00531887,0.00541324,0.000166217 0.000119395,0.000422441,0.000422806,5.79735e-05
695 rs143033418,rs145552222,rs35358114,rs734747 1.0997e-09 25.1343 9.06544e+08 4 0.000180391 1.22336e-07 9.17357e-08,1.59077e-07 -0.00539877,0.00548126,0.000202145,-7.63012e-05 0.000424323,0.000423892,5.96992e-05,3.84751e-05
696 rs12627254,rs143033418,rs145552222,rs734746 1.09148e-09 25.131 9.13375e+08 4 0.000179042 1.22331e-07 8.8799e-08,1.58929e-07 -0.000131223,-0.00540201,0.00545347,-0.00013844 5.47968e-05,0.000424764,0.000423878,4.40176e-05
697 rs143033418,rs144544170,rs145552222,rs7275817 1.08932e-09 25.1301 9.15185e+08 4 0.000178688 1.22369e-07 8.72183e-08,1.61051e-07 -0.00531933,-0.000240574,0.00541397,0.00016721 0.000422441,0.000121785,0.000422806,5.79694e-05
698 rs12483401,rs143033418,rs145552222,rs34173112 1.08707e-09 25.1293 9.17075e+08 4 0.00017832 1.22366e-07 8.74702e-08,1.60913e-07 -0.000238863,-0.00531874,0.00541308,0.000165972 0.000119395,0.000422441,0.000422806,5.79735e-05
699 rs143033418,rs145552222,rs34173112,rs734747 1.08369e-09 25.1279 9.1994e+08 4 0.000177764 1.22316e-07 8.7981e-08,1.59788e-07 -0.00539859,0.00548107,0.000201887,-7.62603e-05 0.000424323,0.000423892,5.96992e-05,3.84751e-05
700 rs143033418,rs145552222,rs1893652,rs62228246 1.0811e-09 25.1269 9.22138e+08 4 0.00017734 1.22358e-07 8.97511e-08,1.60158e-07 -0.00533309,0.00541979,-0.000143079,-0.000239163 0.000423036,0.000422778,7.35653e-05,8.28316e-05
701 rs13048933,rs143033418,rs145552222,rs28639449 1.07708e-09 25.1252 9.2558e+08 4 0.000176681 1.22328e-07 8.79823e-08,1.61938e-07 0.000184692,-0.00542256,0.00548493,0.000145379 5.82097e-05,0.000425583,0.000424026,7.25202e-05
702 rs13047864,rs143033418,rs145552222,rs2834310 1.0748e-09 25.1243 9.2755e+08 4 0.000176306 1.22303e-07 8.70916e-08,1.5994e-07 0.00020124,-0.00539932,0.00548171,-7.77991e-05 5.97543e-05,0.00042433,0.000423911,3.85158e-05
703 rs12627171,rs143033418,rs145552222,rs62228246 1.07431e-09 25.1241 9.2797e+08 4 0.000176226 1.22344e-07 8.79281e-08,1.6094e-07 -0.000106542,-0.00535581,0.00542066,-0.000265004 5.49251e-05,0.000423083,0.000422778,8.30302e-05
704 rs13047864,rs143033418,rs145552222,rs28570507 1.06699e-09 25.1212 9.3434e+08 4 0.000175024 1.22331e-07 8.87674e-08,1.61033e-07 0.00017641,-0.00542878,0.00552979,0.000201856 5.79292e-05,0.000425917,0.000426267,9.94371e-05
705 rs143033418,rs145552222,rs2834379,rs62228246 1.06597e-09 25.1207 9.35233e+08 4 0.000174857 1.22338e-07 8.82449e-08,1.5774e-07 -0.00533331,0.00541969,0.000143506,-0.000239288 0.000423035,0.000422778,7.406e-05,8.28288e-05
706 rs11702497,rs143033418,rs145552222,rs62228246 1.06495e-09 25.1203 9.36129e+08 4 0.00017469 1.22332e-07 8.86369e-08,1.60315e-07 -0.000106294,-0.00535578,0.00542066,-0.000264969 5.49251e-05,0.000423083,0.000422778,8.30302e-05
707 rs143033418,rs145552222,rs2409512,rs62228246 1.06336e-09 25.1197 9.37528e+08 4 0.000174429 1.22335e-07 8.9229e-08,1.58027e-07 -0.00533312,0.0054198,-0.000142452,-0.000239209 0.000423036,0.000422778,7.35653e-05,8.28316e-05
708 rs143033418,rs145552222,rs2834381,rs62228246 1.06312e-09 25.1196 9.37735e+08 4 0.000174391 1.22335e-07 8.92665e-08,1.59585e-07 -0.00533313,0.0054198,0.000142443,-0.00023921 0.000423036,0.000422778,7.3565e-05,8.28316e-05
709 rs143033418,rs145552222,rs28639449,rs36003340 1.06305e-09 25.1195 9.37798e+08 4 0.000174379 1.2231e-07 8.75668e-08,1.59302e-07 -0.00542204,0.00548481,0.000145427,0.000183787 0.000425573,0.000424027,7.25229e-05,5.80005e-05
710 rs1119396,rs143033418,rs145552222,rs34420086 1.06222e-09 25.1192 9.3853e+08 4 0.000174243 1.22326e-07 8.97295e-08,1.62058e-07 0.000171085,-0.00539746,0.00548452,0.000331303 7.4484e-05,0.000425777,0.000425406,0.000116131
711 rs10854369,rs143033418,rs145552222,rs62228246 1.06149e-09 25.1189 9.39178e+08 4 0.000174123 1.22333e-07 8.75073e-08,1.59759e-07 -0.000142385,-0.00533313,0.0054198,-0.000239214 7.35653e-05,0.000423036,0.000422778,8.28316e-05
712 rs13052791,rs143033418,rs145552222,rs28639449 1.05971e-09 25.1182 9.40752e+08 4 0.000173831 1.22306e-07 8.84382e-08,1.58681e-07 0.000184393,-0.00542237,0.00548473,0.000145339 5.82097e-05,0.000425583,0.000424026,7.25202e-05
713 rs143033418,rs145552222,rs28639449,rs34499890 1.05707e-09 25.1171 9.43107e+08 4 0.000173397 1.22303e-07 9.00902e-08,1.57437e-07 -0.00542234,0.0054847,0.000145333,0.000184348 0.000425583,0.000424026,7.25202e-05,5.82097e-05
714 rs143033418,rs144544170,rs145552222,rs71326990 1.05643e-09 25.1168 9.43676e+08 4 0.000173293 1.22327e-07 8.92026e-08,1.58929e-07 -0.00531898,-0.000240649,0.00541358,0.000166592 0.000422441,0.000121785,0.000422806,5.79694e-05
715 rs143033418,rs145552222,rs2834377,rs62228246 1.05493e-09 25.1162 9.45014e+08 4 0.000173048 1.22324e-07 8.80468e-08,1.58744e-07 -0.00533314,0.0054198,0.000142149,-0.000239231 0.000423036,0.000422778,7.3565e-05,8.28316e-05
716 rs143033418,rs145552222,rs2834310,rs36003340 1.05367e-09 25.1157 9.46149e+08 4 0.00017284 1.22279e-07 8.77469e-08,1.61123e-07 -0.00539748,0.0054806,-7.66296e-05,0.000199772 0.000424283,0.000423884,3.84343e-05,5.94114e-05
717 rs13048933,rs143033418,rs145552222,rs734747 1.05293e-09 25.1154 9.46811e+08 4 0.000172719 1.22275e-07 9.01206e-08,1.60657e-07 0.000201463,-0.00539849,0.00548089,-7.6422e-05 5.97268e-05,0.00042433,0.000423898,3.84929e-05
718 rs12483401,rs13048933,rs143033418,rs145552222 1.05037e-09 25.1143 9.49121e+08 4 0.000172299 1.22319e-07 8.85117e-08,1.59176e-07 -0.000238948,0.000165275,-0.00531835,0.00541264 0.000119395,5.79735e-05,0.000422441,0.000422806
719 rs143033418,rs144544170,rs145552222,rs35358114 1.04851e-09 25.1136 9.50806e+08 4 0.000171993 1.22317e-07 8.73207e-08,1.61168e-07 -0.0053189,-0.000240668,0.00541348,0.00016644 0.000422441,0.000121785,0.000422806,5.79694e-05
720 rs143033418,rs145552222,rs7275817,rs743392 1.04353e-09 25.1115 9.55346e+08 4 0.000171176 1.22283e-07 8.9974e-08,1.61105e-07 -0.00542372,0.00548477,0.000185581,0.000145752 0.000425798,0.000424055,5.81862e-05,7.49992e-05
721 rs143033418,rs145552222,rs1783288,rs62228246 1.04295e-09 25.1113 9.55872e+08 4 0.000171082 1.22308e-07 9.06782e-08,1.60057e-07 -0.00533317,0.00541981,-0.000141713,-0.000239264 0.000423036,0.000422778,7.35653e-05,8.28316e-05
722 rs143033418,rs145552222,rs2834310,rs8129503 1.04227e-09 25.111 9.56498e+08 4 0.00017097 1.22261e-07 8.82703e-08,1.60002e-07 -0.00539894,0.00548132,-7.77114e-05,0.000200694 0.00042433,0.000423911,3.85158e-05,5.97543e-05
723 rs143033418,rs145552222,rs28570507,rs8129503 1.03863e-09 25.1095 9.59851e+08 4 0.000170373 1.22294e-07 8.95827e-08,1.60999e-07 -0.00542847,0.00552944,0.000201817,0.000175897 0.000425917,0.000426267,9.94371e-05,5.79292e-05
724 rs143033418,rs144544170,rs145552222,rs34173112 1.03592e-09 25.1083 9.62359e+08 4 0.000169929 1.223e-07 8.843e-08,1.61676e-07 -0.00531876,-0.000240697,0.00541333,0.000166196 0.000422441,0.000121785,0.000422806,5.79694e-05
725 rs12483401,rs13052791,rs143033418,rs145552222 1.0352e-09 25.108 9.6303e+08 4 0.00016981 1.22299e-07 8.88219e-08,1.59133e-07 -0.000238984,0.000164979,-0.00531819,0.00541246 0.000119395,5.79735e-05,0.000422441,0.000422806
726 rs12483401,rs143033418,rs145552222,rs36003340 1.03425e-09 25.1076 9.63912e+08 4 0.000169655 1.22298e-07 9.04059e-08,1.59147e-07 -0.000238883,-0.0053178,0.00541245,0.000164364 0.000119398,0.000422431,0.000422806,5.77641e-05
727 rs12483401,rs143033418,rs145552222,rs34499890 1.03289e-09 25.107 9.65187e+08 4 0.000169431 1.22296e-07 8.77118e-08,1.62855e-07 -0.00023899,-0.00531816,0.00541243,0.000164934 0.000119395,0.000422441,0.000422806,5.79735e-05
728 rs13047864,rs143033418,rs145552222,rs28639449 1.02186e-09 25.1024 9.75601e+08 4 0.000167622 1.22256e-07 8.82039e-08,1.6264e-07 0.000183724,-0.00542193,0.00548427,0.000145249 5.82097e-05,0.000425583,0.000424026,7.25202e-05
729 rs13052791,rs143033418,rs145552222,rs734747 1.02109e-09 25.1021 9.76337e+08 4 0.000167496 1.22234e-07 8.72708e-08,1.58869e-07 0.000200833,-0.00539787,0.00548032,-7.60936e-05 5.96992e-05,0.000424323,0.000423892,3.84751e-05
730 rs143033418,rs145552222,rs34499890,rs734747 1.01831e-09 25.1009 9.78999e+08 4 0.00016704 1.2223e-07 8.65064e-08,1.58464e-07 -0.00539783,0.00548028,0.000200785,-7.6086e-05 0.000424323,0.000423892,5.96992e-05,3.84751e-05
731 rs143033418,rs145552222,rs71326990,rs743392 1.00861e-09 25.0967 9.88416e+08 4 0.000165449 1.22236e-07 8.81978e-08,1.58719e-07 -0.00542332,0.00548435,0.000184959,0.000145669 0.000425798,0.000424055,5.81862e-05,7.49992e-05
732 rs12483401,rs13047864,rs143033418,rs145552222 1.00206e-09 25.0939 9.94881e+08 4 0.000164374 1.22254e-07 8.92181e-08,1.58787e-07 -0.000239065,0.000164315,-0.00531782,0.00541204 0.000119395,5.79735e-05,0.000422441,0.000422806
733 rs13048933,rs143033418,rs144544170,rs145552222 1.0009e-09 25.0934 9.96033e+08 4 0.000164184 1.22253e-07 8.82343e-08,1.57259e-07 0.0001655,-0.00531838,-0.000240782,0.00541289 5.79694e-05,0.000422441,0.000121785,0.000422806
734 rs143033418,rs145552222,rs35358114,rs743392 1.00022e-09 25.0931 9.96712e+08 4 0.000164072 1.22225e-07 8.99051e-08,1.58475e-07 -0.00542322,0.00548424,0.000184806,0.000145648 0.000425798,0.000424055,5.81862e-05,7.49992e-05
735 rs143033418,rs145552222,rs28639449,rs8129503 9.93589e-10 25.0902 1.00336e+09 4 0.000162985 1.22217e-07 8.9034e-08,1.60398e-07 -0.0054216,0.00548392,0.00014518,0.000183206 0.000425583,0.000424026,7.25202e-05,5.82097e-05
736 rs143033418,rs145552222,rs34173112,rs743392 9.86893e-10 25.0873 1.01017e+09 4 0.000161886 1.22206e-07 8.68517e-08,1.6377e-07 -0.00542306,0.00548408,0.00018456,0.000145615 0.000425798,0.000424055,5.81862e-05,7.49992e-05
737 rs13052791,rs143033418,rs144544170,rs145552222 9.86422e-10 25.0871 1.01065e+09 4 0.000161809 1.22233e-07 8.57903e-08,1.58144e-07 0.000165203,-0.00531821,-0.000240818,0.0054127 5.79694e-05,0.000422441,0.000121785,0.000422806
738 rs139010167,rs143033418,rs145552222,rs62228246 9.85841e-10 25.0868 1.01125e+09 4 0.000161714 1.2223e-07 8.87048e-08,1.60044e-07 0.000135984,-0.00533256,0.00542026,-0.000239093 7.16925e-05,0.00042304,0.000422778,8.28432e-05
739 rs143033418,rs144544170,rs145552222,rs36003340 9.85573e-10 25.0867 1.01152e+09 4 0.00016167 1.22232e-07 8.79645e-08,1.57861e-07 -0.00531782,-0.000240717,0.00541269,0.000164588 0.000422431,0.000121787,0.000422806,5.77599e-05
740 rs143033418,rs144544170,rs145552222,rs34499890 9.84215e-10 25.0861 1.01292e+09 4 0.000161447 1.2223e-07 8.84135e-08,1.56023e-07 -0.00531819,-0.000240824,0.00541267,0.000165158 0.000422441,0.000121785,0.000422806,5.79694e-05
741 rs13047864,rs143033418,rs145552222,rs734747 9.81425e-10 25.0849 1.0158e+09 4 0.000160989 1.22179e-07 8.90267e-08,1.58194e-07 0.000200129,-0.00539738,0.00547981,-7.59822e-05 5.96992e-05,0.000424323,0.000423892,3.84751e-05
742 rs12483401,rs143033418,rs145552222,rs8129503 9.77231e-10 25.083 1.02016e+09 4 0.000160301 1.2222e-07 8.71245e-08,1.60389e-07 -0.000239128,-0.00531753,0.00541171,0.000163801 0.000119395,0.000422441,0.000422806,5.79735e-05
743 rs143033418,rs145552222,rs1630023,rs62228246 9.73424e-10 25.0813 1.02415e+09 4 0.000159677 1.22213e-07 8.67216e-08,1.62142e-07 -0.00533332,0.00541984,-0.000139054,-0.000239459 0.000423036,0.000422778,7.35653e-05,8.28316e-05
744 rs143033418,rs145552222,rs2834381,rs34420086 9.68204e-10 25.079 1.02967e+09 4 0.000158821 1.22199e-07 8.81858e-08,1.60015e-07 -0.00539722,0.00548485,0.00016579,0.000331391 0.000425777,0.000425408,7.34823e-05,0.000116137
745 rs11702230,rs143033418,rs145552222,rs17730050 9.63438e-10 25.0768 1.03476e+09 4 0.000158039 1.22159e-07 8.94984e-08,1.58579e-07 -0.000122556,-0.00541213,0.00546406,-0.0001408 5.57465e-05,0.000425069,0.000424108,4.38456e-05
746 rs143033418,rs145552222,rs36003340,rs734747 9.62959e-10 25.0766 1.03527e+09 4 0.00015796 1.22156e-07 9.08292e-08,1.5785e-07 -0.00539555,0.00547871,0.000198683,-7.48119e-05 0.000424277,0.000423865,5.93573e-05,3.83941e-05
747 rs143033418,rs145552222,rs7275817,rs80287184 9.591e-10 25.0749 1.03944e+09 4 0.000157327 1.22188e-07 8.70366e-08,1.59912e-07 -0.00534315,0.00543409,0.000162379,-0.000134757 0.000422615,0.000422844,5.81833e-05,7.06469e-05
748 rs13047864,rs143033418,rs144544170,rs145552222 9.548e-10 25.0729 1.04412e+09 4 0.000156622 1.22188e-07 8.89513e-08,1.58611e-07 0.000164539,-0.00531784,-0.000240899,0.00541228 5.79694e-05,0.000422441,0.000121785,0.000422806
749 rs143033418,rs145552222,rs734747,rs8129503 9.51885e-10 25.0716 1.04732e+09 4 0.000156144 1.22137e-07 8.85823e-08,1.60021e-07 -0.00539701,0.00547942,-7.58959e-05,0.000199584 0.000424323,0.000423892,3.84751e-05,5.96992e-05
750 rs13048933,rs143033418,rs145552222,rs743392 9.49903e-10 25.0707 1.0495e+09 4 0.000155819 1.22154e-07 8.91277e-08,1.60809e-07 0.000183858,-0.00542261,0.0054836,0.000145521 5.81862e-05,0.000425798,0.000424055,7.49992e-05
751 rs143033418,rs145552222,rs36003340,rs743392 9.37349e-10 25.0649 1.06356e+09 4 0.000153759 1.22135e-07 8.79583e-08,1.60948e-07 -0.00542208,0.00548346,0.000182952,0.000145564 0.000425787,0.000424056,5.79769e-05,7.50017e-05
752 rs13052791,rs143033418,rs145552222,rs743392 9.34652e-10 25.0636 1.06663e+09 4 0.000153317 1.22131e-07 8.66741e-08,1.59636e-07 0.00018356,-0.00542241,0.00548339,0.000145481 5.81862e-05,0.000425798,0.000424055,7.49992e-05
753 rs143033418,rs145552222,rs17730050,rs7279477 9.33623e-10 25.0632 1.06781e+09 4 0.000153148 1.22113e-07 8.9071e-08,1.59184e-07 -0.00539501,0.00548276,-0.000141449,8.75533e-05 0.000424839,0.000424343,4.39288e-05,4.01048e-05
754 rs143033418,rs145552222,rs34499890,rs743392 9.32329e-10 25.0626 1.06929e+09 4 0.000152936 1.22128e-07 8.74638e-08,1.61761e-07 -0.00542238,0.00548336,0.000183514,0.000145475 0.000425798,0.000424055,5.81862e-05,7.49992e-05
755 rs143033418,rs145552222,rs2298341,rs734746 9.31605e-10 25.0622 1.07012e+09 4 0.000152817 1.22139e-07 9.02092e-08,1.58523e-07 -0.00545759,0.00553672,0.000192314,-0.000124534 0.000426378,0.000425969,8.23312e-05,4.30822e-05
756 rs143033418,rs144544170,rs145552222,rs8129503 9.31112e-10 25.062 1.07068e+09 4 0.000152736 1.22153e-07 8.80068e-08,1.60063e-07 -0.00531756,-0.000240962,0.00541195,0.000164025 0.000422441,0.000121785,0.000422806,5.79694e-05
757 rs143033418,rs145552222,rs71326990,rs80287184 9.3097e-10 25.0619 1.07085e+09 4 0.000152713 1.22147e-07 8.74691e-08,1.62483e-07 -0.00534282,0.00543371,0.000161757,-0.000134835 0.000422615,0.000422844,5.81833e-05,7.06469e-05
758 rs143033418,rs145552222,rs62226715,rs7279477 9.24909e-10 25.0591 1.07787e+09 4 0.000151719 1.22099e-07 8.81343e-08,1.61211e-07 -0.00538975,0.00547845,-0.000141758,8.81466e-05 0.000424637,0.000424189,4.40674e-05,4.01499e-05
759 rs143033418,rs145552222,rs35358114,rs80287184 9.2419e-10 25.0588 1.0787e+09 4 0.000151601 1.22137e-07 8.72191e-08,1.60089e-07 -0.00534274,0.00543362,0.000161604,-0.000134854 0.000422615,0.000422844,5.81833e-05,7.06469e-05
760 rs143033418,rs145552222,rs62228246,rs6517202 9.23303e-10 25.0583 1.07974e+09 4 0.000151455 1.22141e-07 8.99551e-08,1.59702e-07 -0.00533343,0.00541986,-0.000239612,0.000136981 0.000423036,0.000422778,8.28316e-05,7.3565e-05
761 rs143033418,rs145552222,rs34173112,rs80287184 9.13416e-10 25.0537 1.09143e+09 4 0.000149833 1.22121e-07 8.68841e-08,1.58613e-07 -0.00534261,0.00543346,0.000161358,-0.000134885 0.000422615,0.000422844,5.81833e-05,7.06469e-05
762 rs11702230,rs143033418,rs145552222,rs62226715 9.10202e-10 25.0521 1.09528e+09 4 0.000149306 1.22082e-07 8.80246e-08,1.59737e-07 -0.000122026,-0.00540588,0.00545881,-0.000140263 5.57248e-05,0.000424851,0.00042395,4.39173e-05
763 rs143033418,rs145552222,rs62228246,rs9976762 9.09128e-10 25.0516 1.09658e+09 4 0.00014913 1.22111e-07 8.99329e-08,1.58934e-07 -0.00543637,0.00551646,-0.000244253,0.000183929 0.000426134,0.00042589,8.27067e-05,9.94018e-05
764 rs13047864,rs143033418,rs145552222,rs743392 9.01414e-10 25.0479 1.10596e+09 4 0.000147865 1.22082e-07 8.77545e-08,1.59952e-07 0.000182891,-0.00542198,0.00548294,0.000145392 5.81862e-05,0.000425798,0.000424055,7.49992e-05
765 rs117720689,rs143033418,rs145552222,rs62228246 9.0134e-10 25.0479 1.10605e+09 4 0.000147852 1.22107e-07 8.71042e-08,1.59947e-07 -0.000130919,-0.00535069,0.00542036,-0.000259061 7.0809e-05,0.000423047,0.000422778,8.28094e-05
766 rs143033418,rs145552222,rs62213668,rs62228246 8.95247e-10 25.0449 1.11358e+09 4 0.000146853 1.22098e-07 8.64291e-08,1.6064e-07 -0.00533262,0.00542039,0.00013147,-0.000239302 0.000423041,0.000422778,7.12494e-05,8.28461e-05
767 rs143033418,rs145552222,rs34420086,rs7275817 8.93277e-10 25.044 1.11603e+09 4 0.00014653 1.21998e-07 8.95585e-08,1.59149e-07 -0.00541981,0.00551277,0.000226534,0.000134997 0.000425932,0.000425731,0.00012355,6.16285e-05
768 rs143033418,rs145552222,rs62228246,rs77052271 8.84405e-10 25.0396 1.12723e+09 4 0.000145075 1.22081e-07 8.91193e-08,1.5686e-07 -0.00533283,0.00542029,-0.000239418,0.000131816 0.00042304,0.000422778,8.28432e-05,7.16925e-05
769 rs13048933,rs143033418,rs145552222,rs80287184 8.83421e-10 25.0392 1.12848e+09 4 0.000144913 1.22075e-07 8.69312e-08,1.60707e-07 0.000160656,-0.00534224,0.00543303,-0.000134973 5.81833e-05,0.000422615,0.000422844,7.06469e-05
770 rs143033418,rs145552222,rs743392,rs8129503 8.76587e-10 25.0358 1.13728e+09 4 0.000143792 1.22043e-07 8.72589e-08,1.5635e-07 -0.00542165,0.00548258,0.000145323,0.000182373 0.000425798,0.000424055,7.49992e-05,5.81862e-05
771 rs143033418,rs145552222,rs1630023,rs34420086 8.73643e-10 25.0343 1.14112e+09 4 0.000143309 1.22057e-07 8.77968e-08,1.60136e-07 -0.00539716,0.00548466,-0.000162409,0.00033115 0.000425777,0.000425408,7.34826e-05,0.000116137
772 rs143033418,rs145552222,rs34420086,rs71326990 8.71455e-10 25.0332 1.14398e+09 4 0.00014295 1.21964e-07 8.82502e-08,1.61471e-07 -0.00541968,0.00551257,0.000227014,0.000134299 0.000425932,0.000425731,0.00012355,6.16285e-05
773 rs13052791,rs143033418,rs145552222,rs80287184 8.71016e-10 25.033 1.14456e+09 4 0.000142878 1.22055e-07 8.87281e-08,1.60726e-07 0.000160358,-0.00534208,0.00543285,-0.00013501 5.81833e-05,0.000422615,0.000422844,7.06469e-05
774 rs143033418,rs145552222,rs36003340,rs80287184 8.69223e-10 25.0321 1.14692e+09 4 0.000142584 1.22052e-07 8.77232e-08,1.55531e-07 -0.00534167,0.00543282,0.00015974,-0.000134908 0.000422605,0.000422844,5.79754e-05,7.06509e-05
775 rs143033418,rs145552222,rs34499890,rs80287184 8.69125e-10 25.0321 1.14705e+09 4 0.000142568 1.22052e-07 8.69081e-08,1.57126e-07 -0.00534206,0.00543282,0.000160312,-0.000135016 0.000422615,0.000422844,5.81833e-05,7.06469e-05
776 rs13052458,rs143033418,rs145552222,rs9976762 8.66325e-10 25.0307 1.15075e+09 4 0.000142109 1.22045e-07 8.5733e-08,1.60931e-07 0.000168215,-0.00542451,0.00552623,0.000202686 5.72736e-05,0.000425817,0.00042619,9.93791e-05
777 rs143033418,rs145552222,rs34420086,rs35358114 8.66184e-10 25.0306 1.15094e+09 4 0.000142086 1.21955e-07 8.87399e-08,1.59161e-07 -0.00541965,0.00551252,0.000227133,0.000134128 0.000425932,0.000425731,0.00012355,6.16285e-05
778 rs13052458,rs143033418,rs145552222,rs2834310 8.64524e-10 25.0298 1.15315e+09 4 0.000141813 1.22001e-07 8.9146e-08,1.59892e-07 0.000195542,-0.00539622,0.00547964,-7.80861e-05 5.92202e-05,0.000424318,0.000423934,3.8586e-05
779 rs143033418,rs145552222,rs34173112,rs34420086 8.57797e-10 25.0264 1.16219e+09 4 0.00014071 1.21942e-07 8.86531e-08,1.60462e-07 -0.00541959,0.00551245,0.000133852,0.000227323 0.000425932,0.000425731,6.16285e-05,0.00012355
780 rs11702230,rs143033418,rs145552222,rs62228246 8.53475e-10 25.0242 1.16808e+09 4 0.000140001 1.22027e-07 8.82901e-08,1.57228e-07 -9.91979e-05,-0.00535501,0.0054207,-0.000264162 5.45882e-05,0.000423084,0.000422778,8.30367e-05
781 rs13047864,rs143033418,rs145552222,rs80287184 8.43902e-10 25.0193 1.18133e+09 4 0.000138431 1.22012e-07 8.7643e-08,1.61376e-07 0.000159689,-0.00534173,0.00543244,-0.000135094 5.81833e-05,0.000422615,0.000422844,7.06469e-05
782 rs13048933,rs143033418,rs145552222,rs34420086 8.34382e-10 25.0144 1.19481e+09 4 0.000136869 1.21904e-07 8.81917e-08,1.59553e-07 0.000133064,-0.00541945,0.00551223,0.000227866 6.16285e-05,0.000425932,0.000425731,0.00012355
783 rs143033418,rs145552222,rs34420086,rs36003340 8.3168e-10 25.013 1.19869e+09 4 0.000136426 1.219e-07 8.88429e-08,1.60978e-07 -0.00541938,0.00551244,0.000228487,0.000132412 0.000425932,0.000425736,0.000123459,6.13596e-05
784 rs13052791,rs143033418,rs145552222,rs34420086 8.24669e-10 25.0093 1.20888e+09 4 0.000135276 1.21888e-07 8.79329e-08,1.60114e-07 0.00013273,-0.00541938,0.00551214,0.000228096 6.16285e-05,0.000425932,0.000425731,0.00012355
785 rs143033418,rs145552222,rs80287184,rs8129503 8.23576e-10 25.0087 1.21049e+09 4 0.000135096 1.21978e-07 8.9627e-08,1.60835e-07 -0.00534145,0.00543212,-0.000135159,0.000159171 0.000422615,0.000422844,7.06469e-05,5.81833e-05
786 rs143033418,rs145552222,rs34420086,rs34499890 8.23187e-10 25.0085 1.21106e+09 4 0.000135033 1.21885e-07 8.95564e-08,1.55923e-07 -0.00541937,0.00551212,0.000228132,0.000132678 0.000425932,0.000425731,0.00012355,6.16285e-05
787 rs143033418,rs145552222,rs28570507,rs62228246 8.14794e-10 25.004 1.22353e+09 4 0.000133656 1.2196e-07 9.04964e-08,1.6002e-07 -0.00543327,0.00551336,0.000177947,-0.00024443 0.000426134,0.00042589,9.94018e-05,8.27067e-05
788 rs143033418,rs145552222,rs34420086,rs62213668 8.13387e-10 25.0033 1.22565e+09 4 0.000133425 1.21959e-07 8.7025e-08,1.58053e-07 -0.00539653,0.00548554,0.000331396,0.000154955 0.000425776,0.000425413,0.000116146,7.11622e-05
789 rs13052458,rs143033418,rs145552222,rs28639449 8.05877e-10 24.9993 1.23707e+09 4 0.000132193 1.21929e-07 8.49588e-08,1.60093e-07 0.000177382,-0.00541801,0.00548137,0.000144888 5.75909e-05,0.000425553,0.000424029,7.25283e-05
790 rs13047864,rs143033418,rs145552222,rs34420086 8.03379e-10 24.9979 1.24092e+09 4 0.000131783 1.21852e-07 8.82703e-08,1.61583e-07 0.000131979,-0.00541924,0.00551193,0.000228614 6.16285e-05,0.000425932,0.000425731,0.00012355
791 rs12483401,rs13052458,rs143033418,rs145552222 8.01851e-10 24.9971 1.24328e+09 4 0.000131533 1.21947e-07 8.89584e-08,1.5953e-07 -0.000239328,0.000157982,-0.00531416,0.00540914 0.000119402,5.73539e-05,0.000422411,0.000422807
792 rs143033418,rs145552222,rs62228246,rs9980500 8.00859e-10 24.9966 1.24482e+09 4 0.00013137 1.21916e-07 8.78851e-08,1.60203e-07 -0.00537687,0.00549919,-0.000265825,6.94231e-05 0.000423495,0.000425053,8.31539e-05,3.91775e-05
793 rs13052458,rs143033418,rs145552222,rs734747 7.89279e-10 24.9902 1.26309e+09 4 0.00012947 1.21877e-07 8.7441e-08,1.59428e-07 0.000194416,-0.00539427,0.00547772,-7.62634e-05 5.91633e-05,0.000424312,0.000423915,3.85438e-05
794 rs143033418,rs145552222,rs34420086,rs8129503 7.87362e-10 24.9892 1.26616e+09 4 0.000129156 1.21824e-07 8.90077e-08,1.61083e-07 -0.00541913,0.00551177,0.000229014,0.000131398 0.000425932,0.000425731,0.00012355,6.16285e-05
795 rs143033418,rs145552222,rs2834395,rs62228246 7.77214e-10 24.9835 1.28269e+09 4 0.000127491 1.21874e-07 8.73788e-08,1.58966e-07 -0.00537653,0.00549844,6.87573e-05,-0.00026567 0.000423495,0.000425053,3.91775e-05,8.31539e-05
796 rs13046042,rs143033418,rs145552222,rs62228246 7.73076e-10 24.9812 1.28956e+09 4 0.000126813 1.21896e-07 8.79597e-08,1.57394e-07 0.000137471,-0.00538901,0.00547528,-0.000248846 7.79365e-05,0.000423885,0.000423882,8.26558e-05
797 rs143033418,rs145552222,rs7275817,rs743417 7.72994e-10 24.9812 1.2897e+09 4 0.000126799 1.21854e-07 8.79529e-08,1.60199e-07 -0.00539446,0.00546983,0.000197083,-6.88919e-05 0.000424516,0.000423677,5.93329e-05,3.87934e-05
798 rs13052458,rs143033418,rs145552222,rs28570507 7.67665e-10 24.9782 1.29865e+09 4 0.000125925 1.21879e-07 8.76853e-08,1.58666e-07 0.000168117,-0.00542128,0.005523,0.000196706 5.72736e-05,0.000425817,0.00042619,9.93791e-05
799 rs13052458,rs143033418,rs144544170,rs145552222 7.63924e-10 24.976 1.30501e+09 4 0.000125311 1.21881e-07 8.87331e-08,1.60297e-07 0.000158207,-0.00531419,-0.000241161,0.00540938 5.73497e-05,0.000422411,0.000121792,0.000422806
800 rs143033418,rs145552222,rs62212132,rs62228246 7.61057e-10 24.9744 1.30993e+09 4 0.000124841 1.21874e-07 8.75094e-08,1.60894e-07 -0.00533304,0.00542043,0.000125043,-0.00023981 0.000423041,0.000422778,7.12494e-05,8.28461e-05
801 rs13046042,rs143033418,rs145552222,rs17730050 7.53832e-10 24.9703 1.32248e+09 4 0.000123656 1.21847e-07 8.79372e-08,1.57436e-07 0.00016405,-0.00544582,0.00552391,-0.000128906 7.83872e-05,0.000426062,0.000425592,4.29847e-05
802 rs143033418,rs145552222,rs2834394,rs62228246 7.52728e-10 24.9696 1.32442e+09 4 0.000123475 1.21834e-07 8.88156e-08,1.63155e-07 -0.00537524,0.00549617,6.77147e-05,-0.000262234 0.00042347,0.000424963,3.89569e-05,8.29684e-05
803 rs143033418,rs145552222,rs62228246,rs7279560 7.51673e-10 24.969 1.32628e+09 4 0.000123302 1.21828e-07 8.85661e-08,1.57269e-07 -0.00537649,0.00549776,-0.000265771,6.79411e-05 0.000423505,0.000425063,8.31714e-05,3.91404e-05
804 rs143033418,rs145552222,rs71326990,rs743417 7.45556e-10 24.9655 1.33716e+09 4 0.000122298 1.21805e-07 8.78586e-08,1.5854e-07 -0.00539402,0.00546937,0.000196436,-6.87986e-05 0.000424516,0.000423677,5.93329e-05,3.87934e-05
805 rs143033418,rs145552222,rs35358114,rs743417 7.38968e-10 24.9616 1.34908e+09 4 0.000121218 1.21792e-07 8.88273e-08,1.59316e-07 -0.00539391,0.00546926,0.000196277,-6.87757e-05 0.000424516,0.000423677,5.93329e-05,3.87934e-05
806 rs13046042,rs143033418,rs145552222,rs62226715 7.31742e-10 24.9574 1.3624e+09 4 0.000120032 1.21807e-07 8.82456e-08,1.57172e-07 0.000164363,-0.00544068,0.00551959,-0.000128768 7.84015e-05,0.000425857,0.000425436,4.30796e-05
807 rs143033418,rs145552222,rs34173112,rs743417 7.28517e-10 24.9554 1.36843e+09 4 0.000119503 1.21773e-07 8.78194e-08,1.61098e-07 -0.00539373,0.00546908,0.000196021,-6.87388e-05 0.000424516,0.000423677,5.93329e-05,3.87934e-05
808 rs13052458,rs143033418,rs145552222,rs743392 7.11147e-10 24.945 1.40186e+09 4 0.000116654 1.21755e-07 9.12565e-08,1.59501e-07 0.000176546,-0.00541805,0.00548002,0.000145017 5.75669e-05,0.000425767,0.000424059,7.50067e-05
809 rs13048933,rs143033418,rs145552222,rs743417 7.09141e-10 24.9437 1.40582e+09 4 0.000116325 1.21735e-07 8.77708e-08,1.61122e-07 0.000195625,-0.00539371,0.00546894,-6.8955e-05 5.93624e-05,0.000424525,0.000423683,3.88127e-05
810 rs143033418,rs145552222,rs17730050,rs35178585 7.02771e-10 24.9398 1.41857e+09 4 0.00011528 1.21587e-07 8.82109e-08,1.59717e-07 -0.00543381,0.00550189,-0.00016532,0.000109262 0.000425735,0.000424898,4.85449e-05,5.46187e-05
811 rs143033418,rs145552222,rs36003340,rs743417 6.91932e-10 24.9331 1.44079e+09 4 0.000113502 1.21702e-07 8.80548e-08,1.57392e-07 -0.00539277,0.00546851,0.000194419,-6.87164e-05 0.000424506,0.000423679,5.91289e-05,3.88009e-05
812 rs13052458,rs143033418,rs145552222,rs34420086 6.88763e-10 24.9311 1.44742e+09 4 0.000112982 1.21642e-07 8.58675e-08,1.60592e-07 0.000125915,-0.00541818,0.00551129,0.000233126 6.08489e-05,0.000425929,0.000425743,0.000123311
813 rs13052791,rs143033418,rs145552222,rs743417 6.87624e-10 24.9303 1.44981e+09 4 0.000112795 1.21693e-07 8.83791e-08,1.58778e-07 0.000194981,-0.00539302,0.00546835,-6.85888e-05 5.93329e-05,0.000424516,0.000423677,3.87934e-05
814 rs143033418,rs145552222,rs34499890,rs743417 6.85809e-10 24.9292 1.45365e+09 4 0.000112498 1.2169e-07 8.93471e-08,1.58623e-07 -0.00539299,0.00546832,0.000194933,-6.85819e-05 0.000424516,0.000423677,5.93329e-05,3.87934e-05
815 rs143033418,rs145552222,rs2834399,rs62228246 6.82622e-10 24.9272 1.46044e+09 4 0.000111975 1.21698e-07 8.85142e-08,1.59223e-07 -0.00538008,0.00549517,6.42543e-05,-0.000266688 0.000423649,0.000425053,3.82318e-05,8.32703e-05
816 rs13052458,rs143033418,rs145552222,rs80287184 6.7731e-10 24.9238 1.47189e+09 4 0.000111104 1.21709e-07 8.84795e-08,1.60648e-07 0.000153314,-0.00533811,0.00542953,-0.000135378 5.75682e-05,0.000422585,0.000422844,7.0659e-05
817 rs143033418,rs145552222,rs34837130,rs62212134 6.77297e-10 24.9238 1.47192e+09 4 0.000111101 1.21702e-07 8.70551e-08,1.54314e-07 -0.00536116,0.0054401,-0.00010992,0.000152487 0.000424818,0.000424067,4.30203e-05,7.54291e-05
818 rs143033418,rs145552222,rs7275817,rs78804619 6.68926e-10 24.9184 1.49034e+09 4 0.000109728 1.21657e-07 8.75134e-08,1.62232e-07 -0.00539396,0.00549135,0.000197559,-9.48332e-05 0.000424692,0.000424817,5.95425e-05,5.6008e-05
819 rs143033418,rs145552222,rs17730050,rs57398791 6.64902e-10 24.9158 1.49936e+09 4 0.000109068 1.21681e-07 8.82341e-08,1.57683e-07 -0.00536342,0.00544273,-0.000111935,0.000150875 0.000424793,0.000424053,4.28882e-05,7.41659e-05
820 rs13047864,rs143033418,rs145552222,rs743417 6.61678e-10 24.9136 1.50667e+09 4 0.000108539 1.2164e-07 8.77306e-08,1.61067e-07 0.000194285,-0.00539254,0.00546786,-6.84885e-05 5.93329e-05,0.000424516,0.000423677,3.87934e-05
821 rs143033418,rs145552222,rs17730050,rs62212134 6.52198e-10 24.9074 1.52857e+09 4 0.000106984 1.2165e-07 8.88353e-08,1.60574e-07 -0.00536034,0.00543937,-0.000109282,0.000152615 0.000424818,0.000424067,4.30203e-05,7.54291e-05
822 rs143033418,rs145552222,rs17730050,rs62212135 6.5212e-10 24.9073 1.52875e+09 4 0.000106971 1.21651e-07 8.67779e-08,1.5987e-07 -0.00536078,0.00543946,-0.0001095,0.000153662 0.000424814,0.000424066,4.30081e-05,7.59434e-05
823 rs143033418,rs145552222,rs17730050,rs62212136 6.51362e-10 24.9068 1.53053e+09 4 0.000106847 1.21649e-07 8.69736e-08,1.59088e-07 -0.00536079,0.00543946,-0.000109503,0.000153619 0.000424814,0.000424066,4.30081e-05,7.59434e-05
824 rs143033418,rs145552222,rs57398791,rs62226715 6.47653e-10 24.9043 1.53929e+09 4 0.000106239 1.21646e-07 8.8991e-08,1.56284e-07 -0.00535873,0.00543877,0.000151266,-0.000111723 0.00042459,0.000423901,7.41553e-05,4.2969e-05
825 rs143033418,rs145552222,rs35178585,rs62226715 6.45387e-10 24.9028 1.5447e+09 4 0.000105867 1.21473e-07 8.86274e-08,1.57076e-07 -0.00542581,0.00549502,0.000107775,-0.000164112 0.00042546,0.000424687,5.44989e-05,4.85366e-05
826 rs143033418,rs145552222,rs71326990,rs78804619 6.45126e-10 24.9026 1.54532e+09 4 0.000105824 1.21607e-07 8.97911e-08,1.60483e-07 -0.0053935,0.00549086,0.000196908,-9.46891e-05 0.000424692,0.000424817,5.95425e-05,5.6008e-05
827 rs143033418,rs145552222,rs743417,rs8129503 6.42335e-10 24.9008 1.55204e+09 4 0.000105366 1.216e-07 8.93927e-08,1.59458e-07 -0.00539217,0.00546748,-6.84109e-05,0.000193747 0.000424516,0.000423677,3.87934e-05,5.93329e-05
828 rs143033418,rs145552222,rs35358114,rs78804619 6.39411e-10 24.8988 1.55913e+09 4 0.000104887 1.21595e-07 8.87048e-08,1.62619e-07 -0.00539339,0.00549073,0.000196747,-9.46536e-05 0.000424692,0.000424817,5.95425e-05,5.6008e-05
829 rs143033418,rs145552222,rs55659831,rs62228246 6.39358e-10 24.8987 1.55926e+09 4 0.000104878 1.21634e-07 8.91693e-08,1.61395e-07 -0.0053329,0.00542084,0.000114964,-0.000240107 0.000423045,0.000422778,6.9567e-05,8.28579e-05
830 rs11701959,rs143033418,rs145552222,rs7275817 6.35689e-10 24.8962 1.56826e+09 4 0.000104276 1.216e-07 8.86639e-08,1.59793e-07 -6.40635e-05,-0.00537925,0.00547323,0.000193315 3.8397e-05,0.00042393,0.00042394,5.90368e-05
831 rs143033418,rs145552222,rs62212134,rs62226715 6.35021e-10 24.8958 1.56991e+09 4 0.000104167 1.21614e-07 8.91666e-08,1.58279e-07 -0.00535573,0.00543547,0.000152996,-0.000109042 0.000424613,0.000423913,7.54159e-05,4.31e-05
832 rs143033418,rs145552222,rs62212135,rs62226715 6.34959e-10 24.8957 1.57007e+09 4 0.000104156 1.21615e-07 8.75245e-08,1.55616e-07 -0.00535617,0.00543555,0.000154047,-0.000109262 0.00042461,0.000423913,7.59303e-05,4.30878e-05
833 rs143033418,rs145552222,rs62212136,rs62226715 6.34219e-10 24.8952 1.5719e+09 4 0.000104035 1.21613e-07 8.72915e-08,1.61551e-07 -0.00535617,0.00543555,0.000154004,-0.000109265 0.00042461,0.000423913,7.59303e-05,4.30878e-05
834 rs143033418,rs145552222,rs2834323,rs7275817 6.32938e-10 24.8944 1.57508e+09 4 0.000103825 1.21594e-07 9.03706e-08,1.60027e-07 -0.00537916,0.00547315,-6.39637e-05,0.000193285 0.00042393,0.00042394,3.8397e-05,5.90368e-05
835 rs143033418,rs145552222,rs34173112,rs78804619 6.30347e-10 24.8926 1.58155e+09 4 0.0001034 1.21575e-07 9.00265e-08,1.61419e-07 -0.00539321,0.00549054,0.00019649,-9.45967e-05 0.000424692,0.000424817,5.95425e-05,5.6008e-05
836 rs143033418,rs145552222,rs17730050,rs62212133 6.25863e-10 24.8895 1.59288e+09 4 0.000102664 1.21594e-07 8.84161e-08,1.5753e-07 -0.00536094,0.00543955,-0.000109599,0.000152112 0.000424814,0.000424066,4.30081e-05,7.59434e-05
837 rs143033418,rs145552222,rs62228246,rs7281374 6.15832e-10 24.8825 1.61883e+09 4 0.000101019 1.21583e-07 8.87112e-08,1.59126e-07 -0.00533317,0.00542076,-0.000240308,0.000114043 0.000423044,0.000422778,8.28549e-05,6.99746e-05
838 rs143033418,rs145552222,rs28570507,rs34420086 6.15343e-10 24.8821 1.62012e+09 4 0.000100939 1.21564e-07 8.83015e-08,1.62582e-07 -0.00550899,0.00558916,0.000203073,0.000331825 0.000429456,0.000429031,9.94716e-05,0.000116174
839 rs143033418,rs145552222,rs3746864,rs62228246 6.15336e-10 24.8821 1.62014e+09 4 0.000100937 1.21581e-07 8.86994e-08,1.59699e-07 -0.00533317,0.00542076,0.000114008,-0.000240311 0.000423044,0.000422778,6.99746e-05,8.28549e-05
840 rs143033418,rs145552222,rs17730050,rs9680366 6.14904e-10 24.8818 1.62127e+09 4 0.000100867 1.21364e-07 8.56702e-08,1.602e-07 -0.00543839,0.00550596,-0.000168888,0.000107794 0.000425999,0.000425119,4.99625e-05,5.62137e-05
841 rs143033418,rs145552222,rs34837130,rs62212127 6.14089e-10 24.8812 1.62342e+09 4 0.000100733 1.21568e-07 8.70248e-08,1.58973e-07 -0.00536197,0.0054404,-0.000110374,0.000149813 0.000424814,0.000424066,4.30081e-05,7.59434e-05
842 rs11701959,rs143033418,rs145552222,rs71326990 6.13549e-10 24.8808 1.62485e+09 4 0.000100644 1.21551e-07 8.56275e-08,1.59525e-07 -6.39812e-05,-0.00537883,0.00547277,0.000192675 3.8397e-05,0.00042393,0.00042394,5.90368e-05
843 rs143033418,rs145552222,rs2834323,rs71326990 6.10898e-10 24.879 1.63191e+09 4 0.000100209 1.21545e-07 8.78276e-08,1.58925e-07 -0.00537874,0.00547269,-6.38814e-05,0.000192644 0.00042393,0.00042394,3.8397e-05,5.90368e-05
844 rs143033418,rs145552222,rs17730050,rs7276741 6.1053e-10 24.8787 1.63289e+09 4 0.000100149 1.21455e-07 8.82823e-08,1.57945e-07 -0.00543394,0.00547294,-0.000153442,-8.39579e-05 0.000425789,0.000424237,4.61856e-05,4.3013e-05
845 rs143033418,rs145552222,rs62212133,rs62226715 6.0933e-10 24.8778 1.6361e+09 4 9.99523e-05 1.21558e-07 8.8852e-08,1.60214e-07 -0.00535631,0.00543563,0.000152498,-0.000109359 0.00042461,0.000423913,7.59303e-05,4.30878e-05
846 rs11701959,rs143033418,rs145552222,rs35358114 6.0823e-10 24.8771 1.63906e+09 4 9.97719e-05 1.21539e-07 8.95837e-08,1.61239e-07 -6.3961e-05,-0.00537873,0.00547266,0.000192517 3.8397e-05,0.00042393,0.00042394,5.90368e-05
847 rs143033418,rs145552222,rs2834323,rs35358114 6.05603e-10 24.8752 1.64617e+09 4 9.93408e-05 1.21533e-07 8.78526e-08,1.61844e-07 -0.00537863,0.00547258,-6.38611e-05,0.000192487 0.00042393,0.00042394,3.8397e-05,5.90368e-05
848 rs13048933,rs143033418,rs145552222,rs78804619 6.05224e-10 24.8749 1.6472e+09 4 9.92787e-05 1.21519e-07 8.72659e-08,1.61782e-07 0.000195755,-0.0053927,0.00548998,-9.4434e-05 5.95425e-05,0.000424692,0.000424817,5.6008e-05
849 rs10854371,rs143033418,rs145552222,rs62228246 6.02633e-10 24.873 1.65428e+09 4 9.88538e-05 1.21556e-07 8.6009e-08,1.60066e-07 -0.000163893,-0.00534023,0.00542626,-0.000254058 0.000101313,0.000423016,0.000422788,8.26983e-05
850 rs11701959,rs143033418,rs145552222,rs34173112 5.99792e-10 24.871 1.66212e+09 4 9.83877e-05 1.2152e-07 8.54268e-08,1.58558e-07 -6.39284e-05,-0.00537856,0.00547248,0.000192264 3.8397e-05,0.00042393,0.00042394,5.90368e-05
851 rs143033418,rs145552222,rs2834323,rs34173112 5.97202e-10 24.8691 1.66933e+09 4 9.79629e-05 1.21514e-07 8.74156e-08,1.6092e-07 -0.00537847,0.0054724,-6.38286e-05,0.000192234 0.00042393,0.00042394,3.8397e-05,5.90368e-05
852 rs13052791,rs143033418,rs145552222,rs78804619 5.94883e-10 24.8674 1.67584e+09 4 9.75824e-05 1.21496e-07 8.68496e-08,1.59606e-07 0.000195442,-0.00539248,0.00548974,-9.43649e-05 5.95425e-05,0.000424692,0.000424817,5.6008e-05
853 rs143033418,rs145552222,rs4817609,rs7275817 5.94289e-10 24.867 1.67751e+09 4 9.74849e-05 1.21507e-07 8.85548e-08,1.60291e-07 -0.0053774,0.00547195,-6.25621e-05,0.000192979 0.00042391,0.00042394,3.84415e-05,5.90541e-05
854 rs143033418,rs145552222,rs34499890,rs78804619 5.93309e-10 24.8663 1.68028e+09 4 9.73242e-05 1.21492e-07 8.78601e-08,1.56962e-07 -0.00539244,0.00548971,0.000195394,-9.43543e-05 0.000424692,0.000424817,5.95425e-05,5.6008e-05
855 rs143033418,rs145552222,rs17730050,rs62212127 5.9124e-10 24.8648 1.68616e+09 4 9.69849e-05 1.21516e-07 8.79275e-08,1.57798e-07 -0.00536115,0.00543967,-0.000109737,0.000149939 0.000424814,0.000424066,4.30081e-05,7.59434e-05
856 rs143033418,rs145552222,rs2212296,rs62228246 5.90396e-10 24.8641 1.68857e+09 4 9.68464e-05 1.21495e-07 8.93665e-08,1.58106e-07 -0.00536513,0.00542095,6.05795e-05,-0.000275528 0.000423284,0.000422777,3.80996e-05,8.42356e-05
857 rs143033418,rs145552222,rs17730050,rs62212131 5.8747e-10 24.862 1.69698e+09 4 9.63665e-05 1.21506e-07 8.77937e-08,1.61088e-07 -0.00536075,0.00543959,-0.00010954,0.000148667 0.000424818,0.000424067,4.30203e-05,7.54291e-05
858 rs143033418,rs145552222,rs36003340,rs78804619 5.83599e-10 24.8591 1.70824e+09 4 9.57314e-05 1.2147e-07 8.85131e-08,1.61378e-07 -0.0053913,0.00548902,0.000194242,-9.36488e-05 0.000424663,0.000424802,5.92779e-05,5.59623e-05
859 rs143033418,rs145552222,rs17730050,rs62212126 5.83391e-10 24.859 1.70885e+09 4 9.56973e-05 1.21497e-07 8.95132e-08,1.61283e-07 -0.0053612,0.0054397,-0.000109769,0.000149424 0.000424814,0.000424066,4.30081e-05,7.59434e-05
860 rs143033418,rs145552222,rs17730050,rs62228248 5.83329e-10 24.8589 1.70903e+09 4 9.56871e-05 1.21499e-07 8.68159e-08,1.59365e-07 -0.00536284,0.00544145,-0.000111168,0.000148175 0.000424801,0.000424058,4.29341e-05,7.52778e-05
861 rs114419906,rs143033418,rs145552222,rs34837130 5.81883e-10 24.8578 1.71328e+09 4 9.545e-05 1.21494e-07 8.63444e-08,1.59937e-07 0.000147724,-0.00536217,0.00544051,-0.000110507 7.59434e-05,0.000424814,0.000424066,4.30081e-05
862 rs11701959,rs13048933,rs143033418,rs145552222 5.76391e-10 24.8537 1.7296e+09 4 9.45491e-05 1.21465e-07 9.0337e-08,1.59267e-07 -6.38355e-05,0.000191541,-0.00537809,0.00547197 3.8397e-05,5.90368e-05,0.00042393,0.00042394
863 rs143033418,rs145552222,rs62212127,rs62226715 5.75538e-10 24.8531 1.73217e+09 4 9.44092e-05 1.2148e-07 8.73304e-08,1.60364e-07 -0.00535652,0.00543575,0.000150325,-0.000109496 0.00042461,0.000423913,7.59303e-05,4.30878e-05
864 rs143033418,rs145552222,rs17730050,rs1782995 5.75303e-10 24.8529 1.73287e+09 4 9.43706e-05 1.21478e-07 8.58261e-08,1.60793e-07 -0.00536083,0.00543964,-0.000109593,0.000147864 0.000424818,0.000424067,4.30203e-05,7.54291e-05
865 rs13048933,rs143033418,rs145552222,rs2834323 5.73906e-10 24.8518 1.73709e+09 4 9.41415e-05 1.21459e-07 8.76926e-08,1.58233e-07 0.000191511,-0.005378,0.00547189,-6.37356e-05 5.90368e-05,0.00042393,0.00042394,3.8397e-05
866 rs143033418,rs145552222,rs4817609,rs71326990 5.73626e-10 24.8516 1.73794e+09 4 9.40955e-05 1.21458e-07 9.0604e-08,1.63564e-07 -0.00537698,0.00547149,-6.24791e-05,0.000192338 0.00042391,0.00042394,3.84415e-05,5.90541e-05
867 rs143033418,rs145552222,rs2898202,rs62228246 5.73434e-10 24.8515 1.73852e+09 4 9.4064e-05 1.21454e-07 8.79966e-08,1.58776e-07 -0.00536486,0.00542095,5.98769e-05,-0.000275228 0.000423284,0.000422777,3.80996e-05,8.42356e-05
868 rs13047864,rs143033418,rs145552222,rs78804619 5.72384e-10 24.8507 1.74171e+09 4 9.38918e-05 1.21443e-07 8.68631e-08,1.57033e-07 0.000194742,-0.00539199,0.00548921,-9.42099e-05 5.95425e-05,0.000424692,0.000424817,5.6008e-05
869 rs143033418,rs145552222,rs62212131,rs62226715 5.71847e-10 24.8503 1.74335e+09 4 9.38036e-05 1.2147e-07 8.82921e-08,1.567e-07 -0.00535612,0.00543568,0.00014905,-0.000109297 0.000424613,0.000423913,7.54159e-05,4.31e-05
870 rs143033418,rs145552222,rs2834333,rs62228246 5.7162e-10 24.8501 1.74404e+09 4 9.37664e-05 1.21449e-07 8.7865e-08,1.58934e-07 -0.00536478,0.00542147,5.97506e-05,-0.000275709 0.000423283,0.000422777,3.80756e-05,8.43e-05
871 rs143033418,rs145552222,rs35358114,rs4817609 5.68662e-10 24.8478 1.75311e+09 4 9.32812e-05 1.21446e-07 8.6715e-08,1.58881e-07 -0.00537688,0.00547138,0.000192181,-6.24587e-05 0.00042391,0.00042394,5.90541e-05,3.84415e-05
872 rs143033418,rs145552222,rs62226715,rs62228248 5.67949e-10 24.8473 1.75531e+09 4 9.31643e-05 1.21464e-07 8.8083e-08,1.58065e-07 -0.00535817,0.0054375,-0.000110942,0.000148569 0.000424597,0.000423905,4.30143e-05,7.5266e-05
873 rs143033418,rs145552222,rs62212126,rs62226715 5.67878e-10 24.8472 1.75553e+09 4 9.31526e-05 1.21461e-07 8.87356e-08,1.62498e-07 -0.00535657,0.00543577,0.00014981,-0.000109528 0.00042461,0.000423913,7.59303e-05,4.30878e-05
874 rs143033418,rs145552222,rs62226715,rs7276741 5.66783e-10 24.8464 1.75892e+09 4 9.29731e-05 1.21355e-07 8.7969e-08,1.57833e-07 -0.00542659,0.00546695,-0.000152518,-8.30525e-05 0.000425529,0.000424064,4.62116e-05,4.29502e-05
875 rs11701959,rs13052791,rs143033418,rs145552222 5.66753e-10 24.8464 1.75901e+09 4 9.29681e-05 1.21442e-07 8.9177e-08,1.58176e-07 -6.3796e-05,0.000191234,-0.00537789,0.00547175 3.8397e-05,5.90368e-05,0.00042393,0.00042394
876 rs11701959,rs143033418,rs145552222,rs34499890 5.65286e-10 24.8453 1.76358e+09 4 9.27274e-05 1.21438e-07 9.09012e-08,1.58851e-07 -6.379e-05,-0.00537786,0.00547172,0.000191187 3.8397e-05,0.00042393,0.00042394,5.90368e-05
877 rs143033418,rs145552222,rs62226715,rs9680366 5.64766e-10 24.8449 1.7652e+09 4 9.26422e-05 1.21251e-07 8.64706e-08,1.59318e-07 -0.00543016,0.00549889,-0.000167605,0.000106206 0.000425705,0.000424894,4.99434e-05,5.60786e-05
878 rs13052791,rs143033418,rs145552222,rs2834323 5.64311e-10 24.8445 1.76663e+09 4 9.25675e-05 1.21436e-07 8.68496e-08,1.59779e-07 0.000191204,-0.00537779,0.00547167,-6.36962e-05 5.90368e-05,0.00042393,0.00042394,3.8397e-05
879 rs143033418,rs145552222,rs17730050,rs62212122 5.63587e-10 24.844 1.7689e+09 4 9.24488e-05 1.21449e-07 8.85032e-08,1.58985e-07 -0.00536091,0.00543969,-0.000109645,0.00014707 0.000424818,0.000424067,4.30203e-05,7.54291e-05
880 rs143033418,rs145552222,rs2834323,rs34499890 5.6285e-10 24.8434 1.77121e+09 4 9.23279e-05 1.21432e-07 8.54014e-08,1.57683e-07 -0.00537776,0.00547163,-6.36901e-05,0.000191157 0.00042393,0.00042394,3.8397e-05,5.90368e-05
881 rs143033418,rs145552222,rs17730050,rs62212125 5.62687e-10 24.8433 1.77173e+09 4 9.23012e-05 1.21448e-07 8.99046e-08,1.59849e-07 -0.00536134,0.00543977,-0.000109858,0.000148023 0.000424814,0.000424066,4.30081e-05,7.59434e-05
882 rs143033418,rs145552222,rs34173112,rs4817609 5.60787e-10 24.8418 1.77773e+09 4 9.19894e-05 1.21427e-07 8.77012e-08,1.58035e-07 -0.00537671,0.0054712,0.000191928,-6.24259e-05 0.00042391,0.00042394,5.90541e-05,3.84415e-05
883 rs114419906,rs143033418,rs145552222,rs17730050 5.60207e-10 24.8413 1.77957e+09 4 9.18944e-05 1.21441e-07 8.37041e-08,1.57224e-07 0.000147851,-0.00536135,0.00543978,-0.000109869 7.59434e-05,0.000424814,0.000424066,4.30081e-05
884 rs143033418,rs145552222,rs1782995,rs62226715 5.59972e-10 24.8412 1.78032e+09 4 9.18558e-05 1.21441e-07 8.56137e-08,1.58211e-07 -0.0053562,0.00543572,0.000148247,-0.000109349 0.000424613,0.000423913,7.54159e-05,4.31e-05
885 rs143033418,rs145552222,rs2409507,rs62228246 5.57638e-10 24.8393 1.78777e+09 4 9.14728e-05 1.21413e-07 9.12918e-08,1.59214e-07 -0.00536542,0.00542135,5.91732e-05,-0.000276285 0.000423304,0.000422777,3.81207e-05,8.44104e-05
886 rs143033418,rs145552222,rs78804619,rs8129503 5.55613e-10 24.8378 1.79428e+09 4 9.11407e-05 1.21402e-07 8.99396e-08,1.58232e-07 -0.00539161,0.0054888,-9.40899e-05,0.000194199 0.000424692,0.000424817,5.6008e-05,5.95425e-05
887 rs143033418,rs145552222,rs17730050,rs62212123 5.54299e-10 24.8367 1.79854e+09 4 9.09252e-05 1.21427e-07 8.68633e-08,1.59261e-07 -0.0053614,0.00543981,-0.000109896,0.000147436 0.000424814,0.000424066,4.30081e-05,7.59434e-05
888 rs143033418,rs145552222,rs17730050,rs62212124 5.519e-10 24.8349 1.80636e+09 4 9.05316e-05 1.21421e-07 9.0073e-08,1.58824e-07 -0.00536141,0.00543982,-0.000109906,0.000147267 0.000424814,0.000424066,4.30081e-05,7.59434e-05
889 rs143033418,rs145552222,rs62228246,rs73207638 5.50882e-10 24.8341 1.80969e+09 4 9.03647e-05 1.21409e-07 8.54926e-08,1.57629e-07 -0.0053919,0.00544494,-0.000234877,6.05942e-05 0.00042428,0.000423051,8.32052e-05,3.90792e-05
890 rs143033418,rs145552222,rs17730050,rs78801282 5.49478e-10 24.8329 1.81432e+09 4 9.01343e-05 1.21415e-07 9.04626e-08,1.59243e-07 -0.00536143,0.00543983,-0.000109917,0.000147094 0.000424814,0.000424066,4.30081e-05,7.59434e-05
891 rs143033418,rs145552222,rs62212122,rs62226715 5.4854e-10 24.8322 1.81742e+09 4 8.99804e-05 1.21413e-07 8.81468e-08,1.55707e-07 -0.00535628,0.00543576,0.000147454,-0.0001094 0.000424613,0.000423913,7.54159e-05,4.31e-05
892 rs143033418,rs145552222,rs34837130,rs62212119 5.48153e-10 24.8319 1.8187e+09 4 8.9917e-05 1.21411e-07 8.80904e-08,1.59354e-07 -0.00536199,0.00544056,-0.00011045,0.000144378 0.000424818,0.000424067,4.30203e-05,7.54291e-05
893 rs143033418,rs145552222,rs62212125,rs62226715 5.47673e-10 24.8315 1.8203e+09 4 8.98383e-05 1.21411e-07 8.51289e-08,1.56958e-07 -0.0053567,0.00543585,0.00014841,-0.000109616 0.00042461,0.000423913,7.59303e-05,4.30878e-05
894 rs11701959,rs143033418,rs145552222,rs36003340 5.47045e-10 24.831 1.82239e+09 4 8.97352e-05 1.21395e-07 8.667e-08,1.58796e-07 -6.29027e-05,-0.00537629,0.00547065,0.000189677 3.8348e-05,0.000423896,0.00042392,5.87474e-05
895 rs11701959,rs13047864,rs143033418,rs145552222 5.45771e-10 24.83 1.82664e+09 4 8.95263e-05 1.2139e-07 8.93432e-08,1.57541e-07 -6.37075e-05,0.000190546,-0.00537744,0.00547126 3.8397e-05,5.90368e-05,0.00042393,0.00042394
896 rs114419906,rs143033418,rs145552222,rs62226715 5.45253e-10 24.8296 1.82838e+09 4 8.94413e-05 1.21405e-07 8.75279e-08,1.60361e-07 0.000148238,-0.00535672,0.00543586,-0.000109627 7.59303e-05,0.00042461,0.000423913,4.30878e-05
897 rs143033418,rs145552222,rs4817604,rs62228246 5.44977e-10 24.8294 1.8293e+09 4 8.93961e-05 1.21416e-07 8.7335e-08,1.59688e-07 -0.00534442,0.00542448,0.000132822,-0.000256713 0.000423021,0.000422782,8.54767e-05,8.27776e-05
898 rs143033418,rs145552222,rs2834323,rs36003340 5.4472e-10 24.8292 1.83016e+09 4 8.93539e-05 1.21389e-07 8.94176e-08,1.60248e-07 -0.0053762,0.00547057,-6.28031e-05,0.000189648 0.000423896,0.00042392,3.8348e-05,5.87474e-05
899 rs13047864,rs143033418,rs145552222,rs2834323 5.43423e-10 24.8281 1.83453e+09 4 8.91411e-05 1.21384e-07 8.79742e-08,1.60027e-07 0.000190515,-0.00537734,0.00547118,-6.36076e-05 5.90368e-05,0.00042393,0.00042394,3.8397e-05
900 rs143033418,rs145552222,rs148348288,rs62228246 5.4133e-10 24.8265 1.84163e+09 4 8.87978e-05 1.21401e-07 8.83344e-08,1.61192e-07 -0.00540703,0.00548444,-0.000111235,-0.000255546 0.000425154,0.00042474,7.19107e-05,8.27408e-05
901 rs143033418,rs145552222,rs62228246,rs9975739 5.409e-10 24.8261 1.84309e+09 4 8.87273e-05 1.21406e-07 8.76469e-08,1.57405e-07 -0.00534441,0.00542447,-0.000256691,0.000132408 0.000423021,0.000422782,8.27776e-05,8.54767e-05
902 rs143033418,rs145552222,rs17730050,rs2834376 5.40647e-10 24.8259 1.84395e+09 4 8.86857e-05 1.21391e-07 8.73067e-08,1.60727e-07 -0.0053602,0.00543985,-0.000109423,-0.000142541 0.000424827,0.000424066,4.30402e-05,7.3929e-05
903 rs143033418,rs145552222,rs62212123,rs62226715 5.39488e-10 24.825 1.84792e+09 4 8.84956e-05 1.2139e-07 8.91128e-08,1.59177e-07 -0.00535676,0.00543588,0.000147824,-0.000109653 0.00042461,0.000423913,7.59303e-05,4.30878e-05
904 rs13048933,rs143033418,rs145552222,rs4817609 5.38945e-10 24.8245 1.84978e+09 4 8.84066e-05 1.21372e-07 8.95807e-08,1.5498e-07 0.000191204,-0.00537624,0.00547068,-6.23321e-05 5.90541e-05,0.00042391,0.00042394,3.84415e-05
905 rs143033418,rs145552222,rs17730050,rs62212115 5.37172e-10 24.8231 1.85588e+09 4 8.81157e-05 1.21383e-07 8.8926e-08,1.6041e-07 -0.0053611,0.00543979,-0.000109767,0.000145201 0.000424818,0.000424067,4.30203e-05,7.54291e-05
906 rs143033418,rs145552222,rs62212124,rs62226715 5.37146e-10 24.8231 1.85597e+09 4 8.81115e-05 1.21385e-07 8.76303e-08,1.56625e-07 -0.00535677,0.00543589,0.000147654,-0.000109664 0.00042461,0.000423913,7.59303e-05,4.30878e-05
907 rs143033418,rs145552222,rs17730050,rs2834342 5.36457e-10 24.8225 1.85835e+09 4 8.79985e-05 1.21275e-07 8.9344e-08,1.58867e-07 -0.00543242,0.00547231,-0.000152558,-8.09502e-05 0.000425808,0.000424241,4.62484e-05,4.29732e-05
908 rs143033418,rs145552222,rs62226715,rs78801282 5.34783e-10 24.8212 1.86417e+09 4 8.77238e-05 1.21378e-07 8.7553e-08,1.60154e-07 -0.00535679,0.0054359,-0.000109674,0.000147482 0.00042461,0.000423913,4.30878e-05,7.59303e-05
909 rs11701760,rs143033418,rs145552222,rs17730050 5.34027e-10 24.8206 1.86681e+09 4 8.75998e-05 1.21375e-07 8.88003e-08,1.59039e-07 -0.000144971,-0.00536112,0.0054398,-0.000109782 7.54293e-05,0.000424818,0.000424067,4.30203e-05
910 rs143033418,rs143538318,rs145552222,rs7275817 5.33841e-10 24.8204 1.86746e+09 4 8.75694e-05 1.2139e-07 8.885e-08,1.6019e-07 -0.00532083,0.000204311,0.00542012,0.000173647 0.000422441,0.000129749,0.00042279,5.78721e-05
911 rs143033418,rs145552222,rs28639449,rs62228246 5.32441e-10 24.8193 1.87237e+09 4 8.73396e-05 1.21365e-07 8.88406e-08,1.60064e-07 -0.00541155,0.0054619,0.000110408,-0.000243609 0.000425512,0.000423608,7.2183e-05,8.27502e-05
912 rs143033418,rs145552222,rs17730050,rs34825313 5.32021e-10 24.8189 1.87385e+09 4 8.72708e-05 1.21206e-07 8.46994e-08,1.59802e-07 -0.00543065,0.00549648,-0.000161788,9.80926e-05 0.000425772,0.000424846,4.84879e-05,5.28305e-05
913 rs11088271,rs143033418,rs145552222,rs17730050 5.30232e-10 24.8175 1.88017e+09 4 8.69773e-05 1.21365e-07 8.68116e-08,1.57183e-07 -0.000144691,-0.00536115,0.00543982,-0.0001098 7.54293e-05,0.000424818,0.000424067,4.30203e-05
914 rs11701959,rs143033418,rs145552222,rs8129503 5.3012e-10 24.8174 1.88057e+09 4 8.69589e-05 1.2135e-07 8.80201e-08,1.60523e-07 -6.3639e-05,-0.00537709,0.00547088,0.000190013 3.8397e-05,0.00042393,0.00042394,5.90368e-05
915 rs13052791,rs143033418,rs145552222,rs4817609 5.29949e-10 24.8172 1.88118e+09 4 8.69309e-05 1.21349e-07 8.51498e-08,1.57075e-07 0.000190897,-0.00537604,0.00547047,-6.22923e-05 5.90541e-05,0.00042391,0.00042394,3.84415e-05
916 rs143033418,rs145552222,rs2070514,rs62228246 5.29226e-10 24.8166 1.88375e+09 4 8.68123e-05 1.21352e-07 8.90656e-08,1.59815e-07 -0.00539088,0.0054427,-6.02014e-05,-0.000234314 0.000424273,0.00042301,3.95208e-05,8.3269e-05
917 rs143033418,rs145552222,rs34499890,rs4817609 5.28579e-10 24.8161 1.88605e+09 4 8.67062e-05 1.21346e-07 8.91488e-08,1.59119e-07 -0.00537601,0.00547043,0.00019085,-6.22862e-05 0.00042391,0.00042394,5.90541e-05,3.84415e-05
918 rs143033418,rs145552222,rs62228246,rs743419 5.27927e-10 24.8156 1.88838e+09 4 8.65992e-05 1.21373e-07 8.85038e-08,1.58879e-07 -0.00534438,0.00542444,-0.00025662,0.000131062 0.000423021,0.000422782,8.27776e-05,8.54767e-05
919 rs143033418,rs145552222,rs2834323,rs8129503 5.27841e-10 24.8155 1.88869e+09 4 8.65851e-05 1.21344e-07 8.58254e-08,1.56228e-07 -0.005377,0.0054708,-6.35391e-05,0.000189982 0.00042393,0.00042394,3.8397e-05,5.90368e-05
920 rs143033418,rs145552222,rs17730050,rs62212119 5.27744e-10 24.8154 1.88904e+09 4 8.65692e-05 1.21359e-07 8.55669e-08,1.5786e-07 -0.00536117,0.00543983,-0.000109812,0.000144506 0.000424818,0.000424067,4.30203e-05,7.54291e-05
921 rs143033418,rs145552222,rs2212296,rs7275817 5.27659e-10 24.8153 1.88934e+09 4 8.65552e-05 1.21343e-07 8.65767e-08,1.62188e-07 -0.0053408,0.00542023,5.90399e-05,0.000190547 0.000422653,0.00042279,3.80247e-05,5.88632e-05
922 rs143033418,rs145552222,rs2834376,rs62226715 5.26324e-10 24.8142 1.89413e+09 4 8.63362e-05 1.21355e-07 8.6882e-08,1.57131e-07 -0.00535558,0.00543594,-0.000142928,-0.000109179 0.000424621,0.000423913,7.39152e-05,4.31194e-05
923 rs13052458,rs143033418,rs145552222,rs743417 5.26144e-10 24.8141 1.89478e+09 4 8.63068e-05 1.21323e-07 8.71159e-08,1.56968e-07 0.000188231,-0.00538902,0.00546536,-6.84943e-05 5.87602e-05,0.000424497,0.000423691,3.88362e-05
924 rs11701251,rs143033418,rs145552222,rs7275817 5.25251e-10 24.8134 1.898e+09 4 8.61602e-05 1.21337e-07 8.70468e-08,1.55334e-07 -5.95739e-05,-0.00537466,0.00546952,0.000192065 3.84415e-05,0.00042391,0.00042394,5.90541e-05
925 rs143033418,rs145552222,rs62212115,rs62226715 5.22764e-10 24.8113 1.90703e+09 4 8.57522e-05 1.21347e-07 9.07503e-08,1.60808e-07 -0.00535646,0.00543587,0.000145585,-0.000109521 0.000424613,0.000423913,7.54159e-05,4.31e-05
926 rs11701760,rs143033418,rs145552222,rs62226715 5.19695e-10 24.8087 1.91829e+09 4 8.52488e-05 1.21339e-07 8.71533e-08,1.60035e-07 -0.000145355,-0.00535648,0.00543588,-0.000109536 7.54161e-05,0.000424613,0.000423913,4.31e-05
927 rs143033418,rs145552222,rs2834333,rs7275817 5.1964e-10 24.8087 1.9185e+09 4 8.52398e-05 1.21321e-07 8.91772e-08,1.5904e-07 -0.00534075,0.00542092,5.86337e-05,0.000191077 0.000422655,0.00042279,3.80218e-05,5.8941e-05
928 rs143033418,rs143538318,rs145552222,rs71326990 5.17112e-10 24.8066 1.92788e+09 4 8.48252e-05 1.21347e-07 8.75327e-08,1.57892e-07 -0.00532049,0.000204314,0.00541973,0.000173032 0.000422441,0.000129749,0.00042279,5.78721e-05
929 rs11088271,rs143033418,rs145552222,rs62226715 5.15992e-10 24.8056 1.93206e+09 4 8.46414e-05 1.21329e-07 8.62653e-08,1.58419e-07 -0.000145075,-0.00535651,0.00543589,-0.000109554 7.54161e-05,0.000424613,0.000423913,4.31e-05
930 rs143033418,rs145552222,rs17730050,rs62212118 5.14966e-10 24.8048 1.93591e+09 4 8.44731e-05 1.21325e-07 8.83216e-08,1.59646e-07 -0.00536127,0.00543989,-0.000109876,0.000143538 0.000424818,0.000424067,4.30203e-05,7.54291e-05
931 rs143033418,rs145552222,rs17658859,rs62228246 5.14581e-10 24.8044 1.93736e+09 4 8.441e-05 1.21325e-07 8.84095e-08,1.59076e-07 -0.00542768,0.00551116,-0.000169192,-0.00024802 0.000426875,0.000426936,0.000111988,8.26618e-05
932 rs143033418,rs145552222,rs62212119,rs62226715 5.13564e-10 24.8036 1.94119e+09 4 8.42432e-05 1.21322e-07 8.89658e-08,1.59163e-07 -0.00535653,0.0054359,0.00014489,-0.000109566 0.000424613,0.000423913,7.54159e-05,4.31e-05
933 rs143033418,rs143538318,rs145552222,rs35358114 5.13085e-10 24.8032 1.94301e+09 4 8.41645e-05 1.21336e-07 8.84821e-08,1.57702e-07 -0.0053204,0.000204315,0.00541963,0.000172881 0.000422441,0.000129749,0.00042279,5.78721e-05
934 rs143033418,rs145552222,rs2898202,rs7275817 5.12881e-10 24.803 1.94378e+09 4 8.41311e-05 1.21304e-07 8.84419e-08,1.58371e-07 -0.00534056,0.00542024,5.83401e-05,0.000190349 0.000422653,0.00042279,3.80247e-05,5.88632e-05
935 rs143033418,rs145552222,rs36003340,rs4817609 5.11853e-10 24.8021 1.94768e+09 4 8.39625e-05 1.21303e-07 8.86677e-08,1.59084e-07 -0.00537445,0.00546937,0.000189348,-6.1394e-05 0.000423876,0.00042392,5.87635e-05,3.83917e-05
936 rs13047864,rs143033418,rs145552222,rs4817609 5.10364e-10 24.8009 1.95337e+09 4 8.37182e-05 1.21297e-07 8.86252e-08,1.60531e-07 0.000190208,-0.00537559,0.00546997,-6.2203e-05 5.90541e-05,0.00042391,0.00042394,3.84415e-05
937 rs143033418,rs145552222,rs2212296,rs71326990 5.0954e-10 24.8002 1.95652e+09 4 8.35831e-05 1.21295e-07 8.92163e-08,1.57836e-07 -0.00534043,0.00541985,5.89648e-05,0.00018991 0.000422653,0.00042279,3.80247e-05,5.88632e-05
938 rs143033418,rs145552222,rs2834394,rs7275817 5.08805e-10 24.7995 1.95935e+09 4 8.34626e-05 1.213e-07 8.70962e-08,1.59723e-07 -0.0053458,0.00548323,5.94885e-05,0.00017571 0.000422776,0.000424725,3.8818e-05,5.78848e-05
939 rs11701251,rs143033418,rs145552222,rs71326990 5.07074e-10 24.7981 1.96604e+09 4 8.31785e-05 1.21288e-07 8.68158e-08,1.5785e-07 -5.94909e-05,-0.00537424,0.00546907,0.000191425 3.84415e-05,0.00042391,0.00042394,5.90541e-05
940 rs143033418,rs143538318,rs145552222,rs34173112 5.06688e-10 24.7977 1.96754e+09 4 8.31153e-05 1.21319e-07 8.80416e-08,1.60859e-07 -0.00532027,0.000204316,0.00541948,0.000172637 0.000422441,0.000129749,0.00042279,5.78721e-05
941 rs143033418,rs145552222,rs2212296,rs35358114 5.05186e-10 24.7964 1.97339e+09 4 8.28689e-05 1.21283e-07 8.71786e-08,1.57687e-07 -0.00534034,0.00541975,5.89463e-05,0.000189754 0.000422653,0.00042279,3.80247e-05,5.88632e-05
942 rs143033418,rs145552222,rs4816471,rs62228246 5.0489e-10 24.7962 1.97454e+09 4 8.28203e-05 1.21276e-07 8.77356e-08,1.58237e-07 -0.0053644,0.00542135,-5.66804e-05,-0.000275165 0.000423304,0.000422777,3.81207e-05,8.44104e-05
943 rs11701251,rs143033418,rs145552222,rs35358114 5.02706e-10 24.7943 1.98312e+09 4 8.24621e-05 1.21276e-07 8.57963e-08,1.58147e-07 -5.94704e-05,-0.00537414,0.00546895,0.000191267 3.84415e-05,0.00042391,0.00042394,5.90541e-05
944 rs143033418,rs145552222,rs2834333,rs71326990 5.01748e-10 24.7935 1.98691e+09 4 8.23048e-05 1.21272e-07 8.8938e-08,1.60869e-07 -0.00534038,0.00542053,5.85557e-05,0.000190439 0.000422655,0.00042279,3.80218e-05,5.8941e-05
945 rs143033418,rs145552222,rs62228246,rs743416 5.01431e-10 24.7932 1.98817e+09 4 8.22528e-05 1.21267e-07 8.95583e-08,1.56716e-07 -0.00536433,0.00542135,-0.000275086,5.65038e-05 0.000423304,0.000422777,8.44104e-05,3.81207e-05
946 rs143033418,rs145552222,rs62212118,rs62226715 5.01097e-10 24.7929 1.98949e+09 4 8.21981e-05 1.21288e-07 8.58325e-08,1.58102e-07 -0.00535662,0.00543596,0.000143922,-0.000109629 0.000424613,0.000423913,7.54159e-05,4.31e-05
947 rs118120536,rs143033418,rs145552222,rs62228246 4.98942e-10 24.791 1.99808e+09 4 8.18446e-05 1.21287e-07 8.68028e-08,1.61149e-07 -0.000137841,-0.0054117,0.00549799,-0.000249786 9.2384e-05,0.00042565,0.000425886,8.26544e-05
948 rs143033418,rs145552222,rs2834342,rs62226715 4.98606e-10 24.7908 1.99943e+09 4 8.17895e-05 1.21177e-07 8.86235e-08,1.62117e-07 -0.00542511,0.00546636,-8.00473e-05,-0.000151639 0.000425547,0.000424067,4.29097e-05,4.62736e-05
949 rs143033418,rs145552222,rs2212296,rs34173112 4.98277e-10 24.7905 2.00075e+09 4 8.17356e-05 1.21264e-07 8.79812e-08,1.60278e-07 -0.0053402,0.0054196,5.89166e-05,0.000189502 0.000422653,0.00042279,3.80247e-05,5.88632e-05
950 rs143033418,rs145552222,rs62212134,rs734746 4.98233e-10 24.7904 2.00092e+09 4 8.17284e-05 1.21282e-07 8.75228e-08,1.59916e-07 -0.00534853,0.00542918,0.000154669,-0.000104897 0.000424512,0.000423838,7.53776e-05,4.31227e-05
951 rs143033418,rs145552222,rs2834333,rs35358114 4.97448e-10 24.7897 2.00408e+09 4 8.15996e-05 1.21261e-07 9.00256e-08,1.59449e-07 -0.00534029,0.00542043,5.85365e-05,0.000190282 0.000422655,0.00042279,3.80218e-05,5.8941e-05
952 rs143033418,rs145552222,rs62228246,rs743418 4.95949e-10 24.7884 2.01014e+09 4 8.13537e-05 1.21287e-07 8.65613e-08,1.58386e-07 -0.00534429,0.00542436,-0.000256434,0.000127531 0.000423021,0.000422782,8.27776e-05,8.54767e-05
953 rs11701251,rs143033418,rs145552222,rs34173112 4.95777e-10 24.7883 2.01084e+09 4 8.13255e-05 1.21257e-07 8.53578e-08,1.58488e-07 -5.94376e-05,-0.00537397,0.00546877,0.000191014 3.84415e-05,0.00042391,0.00042394,5.90541e-05
954 rs143033418,rs145552222,rs4817609,rs8129503 4.95753e-10 24.7883 2.01094e+09 4 8.13215e-05 1.21257e-07 8.78323e-08,1.613e-07 -0.00537524,0.0054696,-6.21339e-05,0.000189675 0.00042391,0.00042394,3.84415e-05,5.90541e-05
955 rs143033418,rs145552222,rs2898202,rs71326990 4.95287e-10 24.7879 2.01283e+09 4 8.12451e-05 1.21256e-07 8.76832e-08,1.58803e-07 -0.00534019,0.00541986,5.8265e-05,0.000189712 0.000422653,0.00042279,3.80247e-05,5.88632e-05
956 rs143033418,rs145552222,rs2834351,rs34837130 4.94344e-10 24.787 2.01667e+09 4 8.10903e-05 1.21242e-07 8.65531e-08,1.58528e-07 -0.00539053,0.00547766,7.32813e-05,-0.000137498 0.000424815,0.000424333,3.96401e-05,4.37855e-05
957 rs1119396,rs143033418,rs145552222,rs34837130 4.9336e-10 24.7862 2.02069e+09 4 8.0929e-05 1.21266e-07 8.66387e-08,1.59462e-07 0.000139221,-0.00536202,0.00544072,-0.000110531 7.49269e-05,0.000424822,0.000424067,4.30325e-05
958 rs143033418,rs145552222,rs2298341,rs71326995 4.93084e-10 24.7859 2.02182e+09 4 8.08837e-05 1.20294e-07 8.54295e-08,1.55936e-07 -0.00531079,0.00539991,0.000516128,-0.000379186 0.000422713,0.000422926,0.000167311,0.00015917
959 rs143033418,rs145552222,rs2834394,rs71326990 4.92674e-10 24.7856 2.0235e+09 4 8.08165e-05 1.21256e-07 8.96477e-08,1.5871e-07 -0.00534545,0.00548283,5.94798e-05,0.000175094 0.000422776,0.000424725,3.8818e-05,5.78848e-05
960 rs143033418,rs145552222,rs2834375,rs62228246 4.92377e-10 24.7853 2.02473e+09 4 8.07677e-05 1.21235e-07 8.5957e-08,1.59998e-07 -0.00532993,0.0054496,-5.88701e-05,-0.00026835 0.000423085,0.000423216,4.01328e-05,8.36267e-05
961 rs143033418,rs145552222,rs34825313,rs62226715 4.92227e-10 24.7852 2.02534e+09 4 8.07432e-05 1.21102e-07 8.89646e-08,1.58658e-07 -0.00542292,0.00548988,9.68082e-05,-0.000160704 0.000425498,0.000424639,5.27283e-05,4.84922e-05
962 rs143033418,rs145552222,rs2898202,rs35358114 4.9106e-10 24.7841 2.03016e+09 4 8.05516e-05 1.21244e-07 8.65661e-08,1.6271e-07 -0.0053401,0.00541976,5.82465e-05,0.000189556 0.000422653,0.00042279,3.80247e-05,5.88632e-05
963 rs143033418,rs145552222,rs2834333,rs34173112 4.90627e-10 24.7837 2.03195e+09 4 8.04806e-05 1.21242e-07 8.46377e-08,1.58763e-07 -0.00534014,0.00542028,5.85056e-05,0.00019003 0.000422655,0.00042279,3.80218e-05,5.8941e-05
964 rs13048933,rs143033418,rs143538318,rs145552222 4.88904e-10 24.7822 2.03911e+09 4 8.01981e-05 1.21269e-07 8.51805e-08,1.58816e-07 0.000171943,-0.00531988,0.00020432,0.00541904 5.78721e-05,0.000422441,0.000129749,0.00042279
965 rs143033418,rs145552222,rs2834394,rs35358114 4.88792e-10 24.7821 2.03958e+09 4 8.01796e-05 1.21245e-07 8.74604e-08,1.58492e-07 -0.00534537,0.00548273,5.94777e-05,0.000174943 0.000422776,0.000424725,3.8818e-05,5.78848e-05
966 rs143033418,rs145552222,rs34837130,rs7279298 4.88733e-10 24.7821 2.03982e+09 4 8.017e-05 1.21226e-07 8.80222e-08,1.60002e-07 -0.00539048,0.00547779,-0.000137535,7.2967e-05 0.000424815,0.000424337,4.3797e-05,3.96064e-05
967 rs13048933,rs143033418,rs145552222,rs2212296 4.85885e-10 24.7795 2.05178e+09 4 7.97028e-05 1.21229e-07 8.51208e-08,1.57284e-07 0.000189127,-0.00534004,0.00541931,5.91932e-05 5.88926e-05,0.000422656,0.00042279,3.80437e-05
968 rs13052524,rs143033418,rs145552222,rs28570507 4.84802e-10 24.7786 2.05636e+09 4 7.95252e-05 1.21243e-07 8.62528e-08,1.61537e-07 0.000159241,-0.0054288,0.00551982,0.000211473 5.74164e-05,0.000426207,0.000426288,9.96866e-05
969 rs143033418,rs143538318,rs145552222,rs62228246 4.84674e-10 24.7784 2.05691e+09 4 7.95041e-05 1.21256e-07 8.61714e-08,1.61116e-07 -0.00534001,0.000191765,0.00541862,-0.000245452 0.000423016,0.000129827,0.000422781,8.27043e-05
970 rs143033418,rs145552222,rs2409506,rs62228246 4.84634e-10 24.7784 2.05707e+09 4 7.94976e-05 1.2122e-07 8.73673e-08,1.58296e-07 -0.00536396,0.00542135,-5.56207e-05,-0.000274689 0.000423304,0.000422777,3.81207e-05,8.44104e-05
971 rs143033418,rs143538318,rs145552222,rs36003340 4.84374e-10 24.7782 2.05818e+09 4 7.9455e-05 1.21257e-07 8.73337e-08,1.57737e-07 -0.00531939,0.000204732,0.00541893,0.000171137 0.000422431,0.000129749,0.00042279,5.76619e-05
972 rs143033418,rs145552222,rs2898202,rs34173112 4.84351e-10 24.7782 2.05827e+09 4 7.94512e-05 1.21225e-07 8.98316e-08,1.58149e-07 -0.00533995,0.00541961,5.82168e-05,0.000189304 0.000422653,0.00042279,3.80247e-05,5.88632e-05
973 rs143033418,rs145552222,rs17730050,rs62212128 4.83417e-10 24.7773 2.06225e+09 4 7.92979e-05 1.21238e-07 8.92019e-08,1.59033e-07 -0.00536108,0.00544019,-0.000109921,0.00013909 0.000424823,0.000424066,4.30278e-05,7.44072e-05
974 rs143033418,rs145552222,rs2834337,rs7275817 4.83279e-10 24.7772 2.06284e+09 4 7.92754e-05 1.21205e-07 8.7882e-08,1.59274e-07 -0.005345,0.00541995,-5.73039e-05,0.000193838 0.000422775,0.000422791,3.85462e-05,5.9414e-05
975 rs143033418,rs145552222,rs2834394,rs34173112 4.82626e-10 24.7766 2.06563e+09 4 7.91682e-05 1.21228e-07 8.82854e-08,1.56647e-07 -0.00534523,0.00548257,5.94742e-05,0.000174699 0.000422776,0.000424725,3.8818e-05,5.78848e-05
976 rs143033418,rs145552222,rs2096695,rs62228246 4.82141e-10 24.7762 2.06771e+09 4 7.90886e-05 1.21213e-07 8.93611e-08,1.59751e-07 -0.00536391,0.00542135,-5.54857e-05,-0.000274628 0.000423304,0.000422777,3.81207e-05,8.44104e-05
977 rs143033418,rs145552222,rs2186553,rs7275817 4.82139e-10 24.7762 2.06772e+09 4 7.90883e-05 1.21202e-07 8.67429e-08,1.59773e-07 -0.00534494,0.00541986,5.72262e-05,0.000193708 0.000422774,0.000422791,3.85309e-05,5.93972e-05
978 rs13052791,rs143033418,rs143538318,rs145552222 4.8156e-10 24.7756 2.07021e+09 4 7.89933e-05 1.21249e-07 8.76345e-08,1.58314e-07 0.000171648,-0.00531972,0.000204321,0.00541885 5.78721e-05,0.000422441,0.000129749,0.00042279
979 rs13052458,rs143033418,rs145552222,rs78804619 4.80583e-10 24.7748 2.07441e+09 4 7.88331e-05 1.21197e-07 8.83592e-08,1.5825e-07 0.000190091,-0.00539049,0.00548874,-9.6164e-05 5.91152e-05,0.000424716,0.000424885,5.62099e-05
980 rs143033418,rs143538318,rs145552222,rs34499890 4.80441e-10 24.7746 2.07503e+09 4 7.88097e-05 1.21245e-07 8.80069e-08,1.57118e-07 -0.00531969,0.000204321,0.00541883,0.000171602 0.000422441,0.000129749,0.00042279,5.78721e-05
981 rs143033418,rs145552222,rs62228246,rs743392 4.80247e-10 24.7745 2.07587e+09 4 7.87779e-05 1.2122e-07 8.64771e-08,1.5686e-07 -0.00541071,0.00546049,-0.000243136,0.000109005 0.000425693,0.000423628,8.27766e-05,7.47045e-05
982 rs143033418,rs145552222,rs2834316,rs62228246 4.78761e-10 24.7731 2.08231e+09 4 7.85343e-05 1.21238e-07 8.77265e-08,1.60215e-07 -0.00534424,0.00542431,0.000125494,-0.000256326 0.000423021,0.000422782,8.54767e-05,8.27776e-05
983 rs13048933,rs143033418,rs145552222,rs2834333 4.78163e-10 24.7726 2.08491e+09 4 7.84361e-05 1.21205e-07 8.77734e-08,1.57453e-07 0.000189645,-0.00533998,0.00541999,5.87704e-05 5.89707e-05,0.000422658,0.00042279,3.8041e-05
984 rs143033418,rs145552222,rs2834314,rs62228246 4.77724e-10 24.7722 2.08683e+09 4 7.83641e-05 1.21211e-07 8.82184e-08,1.62382e-07 -0.00538864,0.00544174,-5.74838e-05,-0.000235009 0.000424273,0.00042301,3.95208e-05,8.3269e-05
985 rs143033418,rs145552222,rs16991254,rs17730050 4.77603e-10 24.7721 2.08735e+09 4 7.83443e-05 1.21221e-07 8.61447e-08,1.60977e-07 -0.00536073,0.00544013,0.000137704,-0.000109756 0.000424827,0.000424066,7.39288e-05,4.30402e-05
986 rs11701251,rs13048933,rs143033418,rs145552222 4.76558e-10 24.7711 2.09193e+09 4 7.81728e-05 1.21203e-07 8.55493e-08,1.6123e-07 -5.93439e-05,0.00019029,-0.0053735,0.00546826 3.84415e-05,5.90541e-05,0.00042391,0.00042394
987 rs143033418,rs145552222,rs2212296,rs36003340 4.75467e-10 24.7701 2.09674e+09 4 7.79938e-05 1.21199e-07 8.87767e-08,1.58619e-07 -0.00533933,0.00541907,5.90056e-05,0.000188007 0.000422644,0.00042279,3.80356e-05,5.86664e-05
988 rs11701959,rs143033418,rs145552222,rs62228246 4.75325e-10 24.77 2.09736e+09 4 7.79706e-05 1.21214e-07 8.87482e-08,1.5561e-07 -5.53075e-05,-0.00539055,0.0054628,-0.000265846 3.79766e-05,0.000424373,0.000423734,8.33948e-05
989 rs1119396,rs143033418,rs145552222,rs17730050 4.74978e-10 24.7697 2.09889e+09 4 7.79137e-05 1.21213e-07 8.7429e-08,1.58398e-07 0.000139351,-0.0053612,0.00543999,-0.000109893 7.49269e-05,0.000424822,0.000424067,4.30325e-05
990 rs143033418,rs145552222,rs2834323,rs62228246 4.73549e-10 24.7684 2.10522e+09 4 7.76793e-05 1.21209e-07 8.52456e-08,1.56665e-07 -0.00539046,0.00546272,-5.52098e-05,-0.000265818 0.000424373,0.000423734,3.79766e-05,8.33948e-05
991 rs143033418,rs145552222,rs2834332,rs62228246 4.72749e-10 24.7676 2.10879e+09 4 7.7548e-05 1.21186e-07 8.6243e-08,1.60241e-07 -0.0053637,0.00542135,-5.49681e-05,-0.000274396 0.000423304,0.000422777,3.81207e-05,8.44104e-05
992 rs13048933,rs143033418,rs145552222,rs2898202 4.72242e-10 24.7672 2.11105e+09 4 7.74649e-05 1.2119e-07 8.74608e-08,1.57843e-07 0.000188925,-0.00533979,0.00541932,5.84927e-05 5.88926e-05,0.000422656,0.00042279,3.80437e-05
993 rs143033418,rs145552222,rs17730050,rs2834351 4.71525e-10 24.7665 2.11426e+09 4 7.73473e-05 1.21177e-07 8.85728e-08,1.56131e-07 -0.0053897,0.00547688,-0.000136837,7.31513e-05 0.000424815,0.000424333,4.37855e-05,3.96401e-05
994 rs13052791,rs143033418,rs145552222,rs2212296 4.71214e-10 24.7662 2.11566e+09 4 7.72962e-05 1.21187e-07 8.81831e-08,1.57078e-07 0.000188478,-0.0053396,0.00541897,5.87957e-05 5.88632e-05,0.000422653,0.00042279,3.80247e-05
995 rs143033418,rs145552222,rs62212128,rs62226715 4.70476e-10 24.7655 2.11897e+09 4 7.71752e-05 1.21201e-07 8.73516e-08,1.58922e-07 -0.00535643,0.00543626,0.000139483,-0.000109676 0.000424617,0.000423912,7.43935e-05,4.3107e-05
996 rs143033418,rs145552222,rs2212296,rs34499890 4.70012e-10 24.7651 2.12107e+09 4 7.7099e-05 1.21184e-07 8.65886e-08,1.59373e-07 -0.00533958,0.00541895,5.87902e-05,0.000188431 0.000422653,0.00042279,3.80247e-05,5.88632e-05
997 rs143033418,rs145552222,rs17730050,rs2834350 4.69276e-10 24.7644 2.12439e+09 4 7.69783e-05 1.2117e-07 8.60333e-08,1.58659e-07 -0.00538968,0.00547684,-0.000136812,7.30485e-05 0.000424815,0.000424333,4.37855e-05,3.96401e-05
998 rs11701251,rs13052791,rs143033418,rs145552222 4.68641e-10 24.7638 2.12727e+09 4 7.68741e-05 1.2118e-07 8.87399e-08,1.58753e-07 -5.93041e-05,0.000189983,-0.0053733,0.00546804 3.84415e-05,5.90541e-05,0.00042391,0.00042394
999 rs143033418,rs145552222,rs2834333,rs36003340 4.67948e-10 24.7632 2.13042e+09 4 7.67605e-05 1.21176e-07 8.73948e-08,1.59123e-07 -0.00533927,0.00541975,5.85835e-05,0.000188525 0.000422645,0.00042279,3.80328e-05,5.87439e-05
1000 rs11701251,rs143033418,rs145552222,rs34499890 4.67435e-10 24.7627 2.13276e+09 4 7.66764e-05 1.21176e-07 8.95851e-08,1.57371e-07 -5.92979e-05,-0.00537327,0.00546801,0.000189936 3.84415e-05,0.00042391,0.00042394,5.90541e-05
1001 rs143033418,rs145552222,rs2834337,rs71326990 4.66403e-10 24.7618 2.13748e+09 4 7.6507e-05 1.21156e-07 8.62074e-08,1.53427e-07 -0.00534461,0.00541956,-5.72087e-05,0.000193189 0.000422775,0.000422791,3.85462e-05,5.9414e-05
1002 rs143033418,rs145552222,rs17730050,rs7279298 4.66168e-10 24.7615 2.13856e+09 4 7.64685e-05 1.2116e-07 8.80906e-08,1.58304e-07 -0.00538965,0.00547702,-0.000136874,7.28363e-05 0.000424815,0.000424337,4.3797e-05,3.96064e-05
1003 rs13047864,rs143033418,rs143538318,rs145552222 4.65529e-10 24.7609 2.14149e+09 4 7.63637e-05 1.21202e-07 8.76487e-08,1.60404e-07 0.000170986,-0.00531935,0.000204324,0.00541844 5.78721e-05,0.000422441,0.000129749,0.00042279
1004 rs143033418,rs145552222,rs2186553,rs71326990 4.65313e-10 24.7607 2.14249e+09 4 7.63283e-05 1.21153e-07 8.74756e-08,1.59659e-07 -0.00534455,0.00541947,5.71315e-05,0.00019306 0.000422774,0.000422791,3.85309e-05,5.93972e-05
1005 rs11088266,rs143033418,rs145552222,rs62228246 4.65269e-10 24.7607 2.14269e+09 4 7.6321e-05 1.21164e-07 8.68003e-08,1.61508e-07 -5.45448e-05,-0.00536352,0.00542135,-0.000274206 3.81207e-05,0.000423304,0.000422777,8.44104e-05
1006 rs143033418,rs145552222,rs2834351,rs62226715 4.65066e-10 24.7605 2.14363e+09 4 7.62877e-05 1.21157e-07 9.03389e-08,1.59923e-07 -0.00538451,0.00547263,7.37142e-05,-0.000137059 0.000424613,0.00042418,3.96825e-05,4.39211e-05
1007 rs143033418,rs145552222,rs16991254,rs62226715 4.64791e-10 24.7603 2.14489e+09 4 7.62426e-05 1.21184e-07 9.00212e-08,1.59031e-07 -0.00535609,0.0054362,0.000138093,-0.000109509 0.000424621,0.000423913,7.3915e-05,4.31194e-05
1008 rs13052791,rs143033418,rs145552222,rs2834333 4.63907e-10 24.7594 2.14898e+09 4 7.60976e-05 1.21165e-07 8.59714e-08,1.61356e-07 0.000189003,-0.00533955,0.00541965,5.83801e-05 5.8941e-05,0.000422655,0.00042279,3.80218e-05
1009 rs143033418,rs145552222,rs2834350,rs62226715 4.6283e-10 24.7584 2.15398e+09 4 7.5921e-05 1.2115e-07 8.84056e-08,1.56514e-07 -0.00538449,0.00547259,7.36112e-05,-0.000137034 0.000424613,0.00042418,3.96825e-05,4.39211e-05
1010 rs143033418,rs145552222,rs2834333,rs34499890 4.6272e-10 24.7583 2.15449e+09 4 7.59029e-05 1.21161e-07 8.80698e-08,1.5571e-07 -0.00533952,0.00541963,5.83743e-05,0.000188956 0.000422655,0.00042279,3.80218e-05,5.8941e-05
1011 rs143033418,rs145552222,rs2834337,rs35358114 4.62349e-10 24.758 2.15622e+09 4 7.58421e-05 1.21144e-07 8.63791e-08,1.60507e-07 -0.00534452,0.00541947,-5.71853e-05,0.00019303 0.000422775,0.000422791,3.85462e-05,5.9414e-05
1012 rs143033418,rs145552222,rs2898202,rs36003340 4.62158e-10 24.7578 2.15711e+09 4 7.58107e-05 1.2116e-07 8.78698e-08,1.62168e-07 -0.00533908,0.00541908,5.83054e-05,0.000187808 0.000422644,0.00042279,3.80356e-05,5.86664e-05
1013 rs1119396,rs143033418,rs145552222,rs62226715 4.62078e-10 24.7577 2.15749e+09 4 7.57975e-05 1.21176e-07 8.63361e-08,1.56577e-07 0.000139733,-0.00535655,0.00543606,-0.000109642 7.49136e-05,0.000424617,0.000423914,4.31121e-05
1014 rs143033418,rs145552222,rs17730050,rs17738942 4.61694e-10 24.7573 2.15928e+09 4 7.57346e-05 1.21166e-07 8.83921e-08,1.59372e-07 -0.00543262,0.00551078,-0.000108791,0.000129409 0.000425866,0.000425411,4.31134e-05,7.02875e-05
1015 rs143033418,rs145552222,rs17730050,rs2834353 4.61681e-10 24.7573 2.15934e+09 4 7.57325e-05 1.2115e-07 8.85705e-08,1.62676e-07 -0.00538889,0.00547593,-0.000136111,7.26533e-05 0.000424808,0.000424317,4.37126e-05,3.95965e-05
1016 rs143033418,rs145552222,rs2186553,rs35358114 4.61272e-10 24.757 2.16126e+09 4 7.56653e-05 1.21141e-07 8.69747e-08,1.57128e-07 -0.00534446,0.00541938,5.71082e-05,0.000192901 0.000422774,0.000422791,3.85309e-05,5.93972e-05
1017 rs143033418,rs145552222,rs17730050,rs7278058 4.60211e-10 24.756 2.16624e+09 4 7.54913e-05 1.21143e-07 8.56723e-08,1.58935e-07 -0.0053896,0.00547691,-0.000136807,7.25588e-05 0.000424815,0.000424337,4.3797e-05,3.96064e-05
1018 rs143033418,rs145552222,rs62226715,rs7279298 4.59944e-10 24.7557 2.1675e+09 4 7.54476e-05 1.21141e-07 9.11836e-08,1.5831e-07 -0.00538447,0.00547278,-0.000137104,7.34089e-05 0.000424613,0.000424184,4.39338e-05,3.96497e-05
1019 rs143033418,rs145552222,rs2409507,rs7275817 4.5884e-10 24.7547 2.17271e+09 4 7.52665e-05 1.21152e-07 8.8462e-08,1.57196e-07 -0.00533943,0.00541979,5.53897e-05,0.000189014 0.00042265,0.000422791,3.7924e-05,5.87965e-05
1020 rs13052791,rs143033418,rs145552222,rs2834394 4.58411e-10 24.7542 2.17475e+09 4 7.51961e-05 1.21157e-07 8.97091e-08,1.60568e-07 0.000173709,-0.00534467,0.00548193,5.94603e-05 5.78848e-05,0.000422776,0.000424725,3.8818e-05
1021 rs13052791,rs143033418,rs145552222,rs2898202 4.58071e-10 24.7539 2.17636e+09 4 7.51403e-05 1.21149e-07 8.66216e-08,1.58063e-07 0.00018828,-0.00533936,0.00541899,5.80959e-05 5.88632e-05,0.000422653,0.00042279,3.80247e-05
1022 rs143033418,rs145552222,rs17730050,rs2154950 4.57875e-10 24.7537 2.17729e+09 4 7.51082e-05 1.21136e-07 9.0281e-08,1.62275e-07 -0.00538958,0.00547686,-0.00013678,7.24487e-05 0.000424815,0.000424337,4.3797e-05,3.96064e-05
1023 rs143033418,rs145552222,rs17730050,rs9981778 4.57356e-10 24.7532 2.17976e+09 4 7.5023e-05 1.21135e-07 8.70312e-08,1.57262e-07 -0.00538957,0.00547662,-0.000136679,7.24929e-05 0.000424815,0.000424333,4.37855e-05,3.96401e-05
1024 rs143033418,rs145552222,rs2834394,rs34499890 4.57333e-10 24.7532 2.17987e+09 4 7.50192e-05 1.21154e-07 8.81118e-08,1.53945e-07 -0.00534465,0.0054819,5.94596e-05,0.000173664 0.000422776,0.000424725,3.8818e-05,5.78848e-05
1025 rs143033418,rs145552222,rs17730050,rs2154951 4.57209e-10 24.7531 2.18047e+09 4 7.49988e-05 1.21134e-07 8.76095e-08,1.60486e-07 -0.00538957,0.00547685,-0.000136773,7.24171e-05 0.000424815,0.000424337,4.3797e-05,3.96064e-05
1026 rs143033418,rs145552222,rs2898202,rs34499890 4.56904e-10 24.7528 2.18192e+09 4 7.49488e-05 1.21145e-07 8.77502e-08,1.58816e-07 -0.00533933,0.00541896,5.80904e-05,0.000188233 0.000422653,0.00042279,3.80247e-05,5.88632e-05
1027 rs143033418,rs145552222,rs17730050,rs9978794 4.56566e-10 24.7525 2.18353e+09 4 7.48935e-05 1.20839e-07 8.89993e-08,1.56406e-07 -0.00541856,0.00547457,-0.000176293,9.34997e-05 0.000425484,0.00042433,5.42436e-05,5.47641e-05
1028 rs143033418,rs145552222,rs2834337,rs34173112 4.55918e-10 24.7519 2.18664e+09 4 7.47871e-05 1.21125e-07 8.68255e-08,1.54986e-07 -0.00534437,0.00541932,-5.71476e-05,0.000192773 0.000422775,0.000422791,3.85462e-05,5.9414e-05
1029 rs143033418,rs145552222,rs2834353,rs62226715 4.55207e-10 24.7512 2.19005e+09 4 7.46705e-05 1.2113e-07 8.68735e-08,1.5743e-07 -0.00538372,0.00547169,7.32086e-05,-0.00013632 0.000424607,0.000424164,3.96371e-05,4.3846e-05
1030 rs143033418,rs145552222,rs2186553,rs34173112 4.5486e-10 24.7509 2.19173e+09 4 7.46135e-05 1.21122e-07 8.97736e-08,1.58141e-07 -0.00534431,0.00541922,5.70708e-05,0.000192645 0.000422774,0.000422791,3.85309e-05,5.93972e-05
1031 rs143033418,rs145552222,rs17730050,rs4443074 4.54704e-10 24.7507 2.19247e+09 4 7.4588e-05 1.21126e-07 8.6601e-08,1.58589e-07 -0.00538955,0.0054768,-0.000136744,7.22981e-05 0.000424815,0.000424337,4.3797e-05,3.96064e-05
1032 rs143033418,rs145552222,rs62226715,rs7278058 4.54021e-10 24.7501 2.19577e+09 4 7.44759e-05 1.21123e-07 8.52974e-08,1.58057e-07 -0.00538442,0.00547267,-0.000137035,7.31308e-05 0.000424613,0.000424184,4.39338e-05,3.96497e-05
1033 rs13047864,rs143033418,rs145552222,rs2212296 4.54016e-10 24.7501 2.1958e+09 4 7.44752e-05 1.21136e-07 8.85654e-08,1.57305e-07 0.000187794,-0.00533921,0.00541856,5.87149e-05 5.88632e-05,0.000422653,0.00042279,3.80247e-05
1034 rs143033418,rs143538318,rs145552222,rs8129503 4.53532e-10 24.7496 2.19814e+09 4 7.43958e-05 1.21166e-07 8.48678e-08,1.58627e-07 -0.00531906,0.000204327,0.00541811,0.000170474 0.000422441,0.000129749,0.00042279,5.78721e-05
1035 rs11701251,rs143033418,rs145552222,rs36003340 4.53458e-10 24.7495 2.1985e+09 4 7.43835e-05 1.21136e-07 8.82007e-08,1.64018e-07 -5.84134e-05,-0.00537174,0.00546697,0.000188469 3.83917e-05,0.000423876,0.00042392,5.87635e-05
1036 rs143033418,rs145552222,rs17730050,rs4817608 4.53454e-10 24.7495 2.19852e+09 4 7.4383e-05 1.20821e-07 8.73318e-08,1.57776e-07 -0.00541939,0.0054753,-0.000176985,9.36694e-05 0.00042552,0.000424348,5.45899e-05,5.51137e-05
1037 rs1073144,rs143033418,rs145552222,rs17730050 4.52646e-10 24.7488 2.20244e+09 4 7.42504e-05 1.21123e-07 8.72634e-08,1.57722e-07 7.22255e-05,-0.00538881,0.00547576,-0.000136012 3.95965e-05,0.000424808,0.000424317,4.37126e-05
1038 rs143033418,rs145552222,rs2834381,rs34837130 4.51754e-10 24.7479 2.20679e+09 4 7.41041e-05 1.21144e-07 8.5977e-08,1.60722e-07 -0.00536197,0.00544108,0.000133805,-0.000110655 0.000424827,0.000424066,7.39288e-05,4.30402e-05
1039 rs143033418,rs145552222,rs2154950,rs62226715 4.51699e-10 24.7478 2.20706e+09 4 7.4095e-05 1.21116e-07 8.67203e-08,1.62087e-07 -0.0053844,0.00547262,7.30205e-05,-0.000137008 0.000424613,0.000424184,3.96497e-05,4.39338e-05
1040 rs11701251,rs13047864,rs143033418,rs145552222 4.51403e-10 24.7476 2.20851e+09 4 7.40465e-05 1.21128e-07 8.65294e-08,1.56033e-07 -5.92148e-05,0.000189294,-0.00537285,0.00546755 3.84415e-05,5.90541e-05,0.00042391,0.00042394
1041 rs143033418,rs145552222,rs62212127,rs734746 4.51291e-10 24.7475 2.20906e+09 4 7.40281e-05 1.21146e-07 8.5306e-08,1.60182e-07 -0.00534933,0.00542946,0.00015203,-0.000105359 0.000424508,0.000423838,7.5891e-05,4.31101e-05
1042 rs143033418,rs145552222,rs2154951,rs62226715 4.51035e-10 24.7472 2.21031e+09 4 7.39862e-05 1.21114e-07 8.95214e-08,1.58082e-07 -0.00538439,0.00547261,7.29888e-05,-0.000137 0.000424613,0.000424184,3.96497e-05,4.39338e-05
1043 rs13048933,rs143033418,rs145552222,rs2834394 4.51034e-10 24.7472 2.21031e+09 4 7.3986e-05 1.21135e-07 8.92428e-08,1.55616e-07 0.000173378,-0.00534415,0.0054809,5.86557e-05 5.78778e-05,0.000422767,0.000424701,3.88133e-05
1044 rs143033418,rs145552222,rs62226715,rs9981778 4.50984e-10 24.7472 2.21056e+09 4 7.39778e-05 1.21115e-07 8.69014e-08,1.60137e-07 -0.00538439,0.00547238,-0.000136897,7.30545e-05 0.000424613,0.00042418,4.39211e-05,3.96825e-05
1045 rs143033418,rs145552222,rs17730050,rs2834386 4.50604e-10 24.7468 2.21242e+09 4 7.39155e-05 1.21141e-07 8.60514e-08,1.57092e-07 -0.00536099,0.00544026,-0.000109917,0.000135375 0.000424827,0.000424066,4.30402e-05,7.39288e-05
1046 rs143033418,rs145552222,rs17738942,rs62226715 4.491e-10 24.7453 2.21984e+09 4 7.36686e-05 1.21129e-07 8.79569e-08,1.62318e-07 -0.0054282,0.00550707,0.000129766,-0.000108528 0.000425686,0.00042528,7.02741e-05,4.31925e-05
1047 rs143033418,rs145552222,rs4443074,rs62226715 4.48546e-10 24.7448 2.22258e+09 4 7.35778e-05 1.21107e-07 8.76458e-08,1.56999e-07 -0.00538437,0.00547256,7.28695e-05,-0.00013697 0.000424613,0.000424184,3.96497e-05,4.39338e-05
1048 rs143033418,rs145552222,rs2834394,rs36003340 4.48158e-10 24.7444 2.2245e+09 4 7.35142e-05 1.21126e-07 8.70322e-08,1.57972e-07 -0.00534377,0.00548104,5.88596e-05,0.000172629 0.000422759,0.000424707,3.88143e-05,5.76692e-05
1049 rs13047864,rs143033418,rs145552222,rs2834333 4.46929e-10 24.7432 2.23062e+09 4 7.33127e-05 1.21113e-07 8.55187e-08,1.59031e-07 0.000188317,-0.00533915,0.00541924,5.82961e-05 5.8941e-05,0.000422655,0.00042279,3.80218e-05
1050 rs143033418,rs145552222,rs62228203,rs62228246 4.46432e-10 24.7427 2.2331e+09 4 7.3231e-05 1.21125e-07 8.93342e-08,1.58733e-07 -0.00534704,0.00543291,0.00012328,-0.000268811 0.000423036,0.000422857,8.73671e-05,8.37569e-05
1051 rs1073144,rs143033418,rs145552222,rs62226715 4.46231e-10 24.7426 2.23411e+09 4 7.31981e-05 1.21102e-07 8.80356e-08,1.60926e-07 7.27799e-05,-0.00538364,0.00547152,-0.000136219 3.96371e-05,0.000424607,0.000424164,4.3846e-05
1052 rs143033418,rs145552222,rs2834340,rs62228246 4.45873e-10 24.7422 2.2359e+09 4 7.31393e-05 1.21127e-07 8.84301e-08,1.59171e-07 -0.00534605,0.00543184,0.000125481,-0.000266553 0.00042303,0.000422843,8.88505e-05,8.35116e-05
1053 rs143033418,rs145552222,rs17730050,rs2065292 4.45339e-10 24.7417 2.23858e+09 4 7.30518e-05 1.21098e-07 8.7195e-08,1.58576e-07 -0.00538947,0.00547662,-0.000136634,7.18451e-05 0.000424815,0.000424337,4.3797e-05,3.96064e-05
1054 rs143033418,rs145552222,rs7275817,rs9980500 4.44981e-10 24.7413 2.24038e+09 4 7.2993e-05 1.21116e-07 8.94781e-08,1.61409e-07 -0.00534293,0.00547859,0.000174165,5.61651e-05 0.000422739,0.000424661,5.78724e-05,3.89425e-05
1055 rs143033418,rs145552222,rs17730050,rs2834324 4.4486e-10 24.7412 2.24099e+09 4 7.29731e-05 1.20803e-07 8.80002e-08,1.57101e-07 -0.00541818,0.00547434,-0.000175783,9.26628e-05 0.000425484,0.00042433,5.42436e-05,5.47641e-05
1056 rs143033418,rs145552222,rs2409507,rs71326990 4.43209e-10 24.7396 2.24934e+09 4 7.27025e-05 1.21104e-07 8.80079e-08,1.56659e-07 -0.00533906,0.0054194,5.53174e-05,0.000188379 0.00042265,0.000422791,3.7924e-05,5.87965e-05
1057 rs13047864,rs143033418,rs145552222,rs2834394 4.42971e-10 24.7394 2.25055e+09 4 7.26633e-05 1.2111e-07 8.66883e-08,1.61327e-07 0.000173047,-0.0053443,0.00548151,5.94509e-05 5.78848e-05,0.000422776,0.000424725,3.8818e-05
1058 rs13048933,rs143033418,rs145552222,rs2834337 4.42519e-10 24.7389 2.25285e+09 4 7.25892e-05 1.21083e-07 8.77255e-08,1.5697e-07 0.000192306,-0.00534415,0.00541898,-5.73162e-05 5.94411e-05,0.000422778,0.00042279,3.85638e-05
1059 rs143033418,rs145552222,rs17730050,rs1893652 4.41818e-10 24.7382 2.25642e+09 4 7.24742e-05 1.21114e-07 8.62381e-08,1.57635e-07 -0.00536108,0.00544031,-0.000109972,-0.000134578 0.000424827,0.000424066,4.30402e-05,7.3929e-05
1060 rs13048933,rs143033418,rs145552222,rs2186553 4.41535e-10 24.738 2.25787e+09 4 7.24279e-05 1.2108e-07 8.79854e-08,1.59543e-07 0.000192179,-0.00534409,0.00541889,5.7242e-05 5.94244e-05,0.000422777,0.000422791,3.85485e-05
1061 rs13047864,rs143033418,rs145552222,rs2898202 4.4137e-10 24.7378 2.25871e+09 4 7.24008e-05 1.21097e-07 9.00839e-08,1.57319e-07 0.000187596,-0.00533896,0.00541857,5.80151e-05 5.88632e-05,0.000422653,0.00042279,3.80247e-05
1062 rs143033418,rs145552222,rs2212296,rs8129503 4.41181e-10 24.7376 2.25968e+09 4 7.23698e-05 1.21097e-07 8.88765e-08,1.58657e-07 -0.0053389,0.00541824,5.86524e-05,0.000187264 0.000422653,0.00042279,3.80247e-05,5.88632e-05
1063 rs143033418,rs145552222,rs17730050,rs2834352 4.41179e-10 24.7376 2.25969e+09 4 7.23695e-05 1.21087e-07 8.7625e-08,1.5797e-07 -0.00538871,0.00547555,-0.000135882,7.16664e-05 0.000424808,0.000424317,4.37126e-05,3.95965e-05
1064 rs143033418,rs145552222,rs4817609,rs62228246 4.40442e-10 24.7369 2.26347e+09 4 7.22485e-05 1.2111e-07 8.66709e-08,1.59045e-07 -0.00538819,0.00546106,-5.3323e-05,-0.000264975 0.000424341,0.000423724,3.79973e-05,8.33682e-05
1065 rs143033418,rs145552222,rs17730050,rs2834379 4.39683e-10 24.7361 2.26738e+09 4 7.2124e-05 1.21107e-07 8.88217e-08,1.61472e-07 -0.00536149,0.0054404,-0.000110178,0.000135263 0.000424823,0.000424066,4.30278e-05,7.44072e-05
1066 rs143033418,rs145552222,rs2409507,rs35358114 4.39453e-10 24.7359 2.26857e+09 4 7.20862e-05 1.21093e-07 8.74051e-08,1.56856e-07 -0.00533897,0.0054193,5.52996e-05,0.000188223 0.00042265,0.000422791,3.7924e-05,5.87965e-05
1067 rs143033418,rs145552222,rs2065292,rs62226715 4.39235e-10 24.7357 2.26969e+09 4 7.20505e-05 1.21078e-07 8.48455e-08,1.59377e-07 -0.00538429,0.00547238,7.24156e-05,-0.000136858 0.000424613,0.000424184,3.96497e-05,4.39338e-05
1068 rs11701251,rs143033418,rs145552222,rs8129503 4.38541e-10 24.735 2.27328e+09 4 7.19367e-05 1.21089e-07 8.88374e-08,1.57361e-07 -5.91456e-05,-0.0053725,0.00546717,0.000188761 3.84415e-05,0.00042391,0.00042394,5.90541e-05
1069 rs143033418,rs145552222,rs2834386,rs62226715 4.38443e-10 24.7349 2.27379e+09 4 7.19207e-05 1.21104e-07 8.70995e-08,1.59326e-07 -0.00535634,0.00543633,0.000135765,-0.000109668 0.000424621,0.000423913,7.3915e-05,4.31194e-05
1070 rs143033418,rs145552222,rs62228246,rs9977699 4.37811e-10 24.7343 2.27708e+09 4 7.18168e-05 1.21086e-07 8.72747e-08,1.59382e-07 -0.0053806,0.00544463,-0.000228798,5.29039e-05 0.000423965,0.000423109,8.40092e-05,3.80362e-05
1071 rs143033418,rs145552222,rs17738942,rs62212134 4.37334e-10 24.7338 2.27956e+09 4 7.17386e-05 1.21111e-07 8.75515e-08,1.59156e-07 -0.00530994,0.00541086,0.00016639,0.000188455 0.000422901,0.000423148,6.98841e-05,7.51583e-05
1072 rs143033418,rs145552222,rs2834337,rs62228246 4.36929e-10 24.7334 2.28167e+09 4 7.16722e-05 1.21075e-07 8.84591e-08,1.58237e-07 -0.00536474,0.00541859,-5.303e-05,-0.000272512 0.000423358,0.000422782,3.82839e-05,8.42793e-05
1073 rs11701959,rs13052458,rs143033418,rs145552222 4.35495e-10 24.732 2.28918e+09 4 7.14371e-05 1.21078e-07 8.85339e-08,1.5552e-07 -6.37815e-05,0.000184536,-0.00537399,0.0054688 3.84358e-05,5.84618e-05,0.00042391,0.000423956
1074 rs143033418,rs145552222,rs2186553,rs62228246 4.35055e-10 24.7315 2.2915e+09 4 7.13649e-05 1.2107e-07 9.00116e-08,1.57456e-07 -0.00536462,0.00541849,5.28956e-05,-0.000272265 0.000423356,0.000422782,3.82668e-05,8.42513e-05
1075 rs143033418,rs145552222,rs2834337,rs36003340 4.3502e-10 24.7315 2.29168e+09 4 7.13591e-05 1.2106e-07 8.76795e-08,1.59498e-07 -0.00534351,0.0054188,-5.72425e-05,0.000191285 0.000422766,0.000422791,3.85619e-05,5.92223e-05
1076 rs143033418,rs145552222,rs17730050,rs2409512 4.34994e-10 24.7315 2.29182e+09 4 7.13548e-05 1.21092e-07 9.09228e-08,1.58628e-07 -0.00536115,0.00544035,-0.000110016,-0.000133944 0.000424827,0.000424066,4.30402e-05,7.3929e-05
1077 rs143033418,rs145552222,rs17730050,rs2834381 4.34904e-10 24.7314 2.2923e+09 4 7.134e-05 1.21092e-07 8.5556e-08,1.58163e-07 -0.00536115,0.00544035,-0.000110016,0.000133935 0.000424827,0.000424066,4.30402e-05,7.39288e-05
1078 rs143033418,rs145552222,rs2834352,rs62226715 4.34841e-10 24.7313 2.29262e+09 4 7.13298e-05 1.21067e-07 8.99095e-08,1.57235e-07 -0.00538354,0.00547131,7.22196e-05,-0.000136085 0.000424607,0.000424164,3.96371e-05,4.3846e-05
1079 rs143033418,rs145552222,rs2834395,rs7275817 4.34333e-10 24.7308 2.29531e+09 4 7.12464e-05 1.21082e-07 8.79467e-08,1.61376e-07 -0.00534266,0.00547792,5.55073e-05,0.000174161 0.000422739,0.000424661,3.89425e-05,5.78724e-05
1080 rs10854369,rs143033418,rs145552222,rs17730050 4.34275e-10 24.7308 2.29561e+09 4 7.12369e-05 1.2109e-07 8.60097e-08,1.61553e-07 -0.000133877,-0.00536115,0.00544035,-0.000110021 7.3929e-05,0.000424827,0.000424066,4.30402e-05
1081 rs143033418,rs145552222,rs2834333,rs8129503 4.3426e-10 24.7307 2.29569e+09 4 7.12344e-05 1.21074e-07 8.68153e-08,1.58317e-07 -0.00533884,0.00541891,5.82311e-05,0.000187786 0.000422655,0.00042279,3.80218e-05,5.8941e-05
1082 rs143033418,rs145552222,rs2186553,rs36003340 4.33993e-10 24.7305 2.2971e+09 4 7.11907e-05 1.21057e-07 8.774e-08,1.59684e-07 -0.00534345,0.0054187,5.71646e-05,0.000191155 0.000422765,0.000422791,3.85463e-05,5.92054e-05
1083 rs13052458,rs143033418,rs145552222,rs2834323 4.33619e-10 24.7301 2.29909e+09 4 7.11293e-05 1.21072e-07 8.92193e-08,1.57947e-07 0.000184505,-0.0053739,0.00546872,-6.36814e-05 5.84618e-05,0.00042391,0.000423956,3.84358e-05
1084 rs143033418,rs145552222,rs2409507,rs34173112 4.33491e-10 24.73 2.29976e+09 4 7.11083e-05 1.21074e-07 8.73923e-08,1.58192e-07 -0.00533882,0.00541915,5.5271e-05,0.000187972 0.00042265,0.000422791,3.7924e-05,5.87965e-05
1085 rs143033418,rs145552222,rs17730050,rs9983878 4.31894e-10 24.7284 2.30827e+09 4 7.08463e-05 1.21058e-07 8.78576e-08,1.61297e-07 -0.00538863,0.00547537,-0.000135774,7.11995e-05 0.000424808,0.000424317,4.37126e-05,3.95965e-05
1086 rs143033418,rs145552222,rs17730050,rs2834377 4.31754e-10 24.7282 2.30902e+09 4 7.08233e-05 1.21082e-07 8.59684e-08,1.57935e-07 -0.00536118,0.00544036,-0.000110037,0.000133638 0.000424827,0.000424066,4.30402e-05,7.39288e-05
1087 rs143033418,rs145552222,rs2834394,rs8129503 4.31419e-10 24.7279 2.31081e+09 4 7.07684e-05 1.21073e-07 8.80659e-08,1.58794e-07 -0.00534401,0.00548117,5.94437e-05,0.000172535 0.000422776,0.000424725,3.8818e-05,5.78848e-05
1088 rs143033418,rs145552222,rs71326990,rs9980500 4.30995e-10 24.7275 2.31308e+09 4 7.06989e-05 1.21072e-07 8.71972e-08,1.5997e-07 -0.00534258,0.0054782,0.00017355,5.61635e-05 0.000422739,0.000424661,5.78724e-05,3.89425e-05
1089 rs13052791,rs143033418,rs145552222,rs2834337 4.3074e-10 24.7272 2.31445e+09 4 7.0657e-05 1.21047e-07 8.85808e-08,1.58165e-07 0.00019173,-0.00534375,0.00541869,-5.69944e-05 5.9414e-05,0.000422775,0.000422791,3.85462e-05
1090 rs143033418,rs145552222,rs1893652,rs62226715 4.2987e-10 24.7263 2.31914e+09 4 7.05142e-05 1.21077e-07 8.83892e-08,1.62183e-07 -0.00535642,0.00543637,-0.000134968,-0.000109722 0.000424621,0.000423913,7.39152e-05,4.31194e-05
1091 rs13052791,rs143033418,rs145552222,rs2186553 4.29757e-10 24.7262 2.31975e+09 4 7.04957e-05 1.21044e-07 9.01896e-08,1.59499e-07 0.000191602,-0.00534369,0.0054186,5.69185e-05 5.93972e-05,0.000422774,0.000422791,3.85309e-05
1092 rs143033418,rs145552222,rs2834337,rs34499890 4.29622e-10 24.7261 2.32047e+09 4 7.04736e-05 1.21043e-07 8.65607e-08,1.56339e-07 -0.00534372,0.00541867,-5.69874e-05,0.000191682 0.000422775,0.000422791,3.85462e-05,5.9414e-05
1093 rs143033418,rs145552222,rs2032313,rs62228246 4.29024e-10 24.7255 2.32371e+09 4 7.03755e-05 1.21058e-07 8.796e-08,1.5774e-07 -0.00538023,0.00544434,-5.23521e-05,-0.00022909 0.000423967,0.000423107,3.80387e-05,8.39996e-05
1094 rs143033418,rs145552222,rs2898202,rs8129503 4.28906e-10 24.7254 2.32435e+09 4 7.03561e-05 1.21058e-07 8.87892e-08,1.58255e-07 -0.00533865,0.00541825,5.79525e-05,0.000187066 0.000422653,0.00042279,3.80247e-05,5.88632e-05
1095 rs143033418,rs145552222,rs2186553,rs34499890 4.28642e-10 24.7251 2.32578e+09 4 7.03128e-05 1.2104e-07 8.92306e-08,1.60165e-07 -0.00534366,0.00541857,5.69115e-05,0.000191554 0.000422774,0.000422791,3.85309e-05,5.93972e-05
1096 rs12627254,rs143033418,rs145552222,rs7275817 4.2797e-10 24.7244 2.32943e+09 4 7.02027e-05 1.21077e-07 8.66665e-08,1.59112e-07 -7.6319e-05,-0.00532089,0.00541012,0.000165282 5.36532e-05,0.000422441,0.000422861,5.81842e-05
1097 rs143033418,rs145552222,rs2834379,rs62226715 4.27797e-10 24.7242 2.33037e+09 4 7.01743e-05 1.21071e-07 8.87373e-08,1.59539e-07 -0.00535683,0.00543646,0.000135657,-0.00010993 0.000424617,0.000423912,7.43935e-05,4.3107e-05
1098 rs143033418,rs145552222,rs35358114,rs9980500 4.27629e-10 24.7241 2.33129e+09 4 7.01466e-05 1.21061e-07 8.86752e-08,1.56407e-07 -0.0053425,0.00547811,0.000173398,5.61631e-05 0.000422739,0.000424661,5.78724e-05,3.89425e-05
1099 rs143033418,rs145552222,rs62228246,rs7277031 4.27468e-10 24.7239 2.33217e+09 4 7.01204e-05 1.21047e-07 8.72677e-08,1.5981e-07 -0.00536258,0.00542135,-0.000273169,-5.22386e-05 0.000423304,0.000422777,8.44104e-05,3.81207e-05
1100 rs114419906,rs143033418,rs145552222,rs734746 4.2728e-10 24.7237 2.3332e+09 4 7.00894e-05 1.21071e-07 8.88661e-08,1.62982e-07 0.000149944,-0.00534951,0.00542956,-0.000105485 7.5891e-05,0.000424508,0.000423838,4.31101e-05
1101 rs143033418,rs145552222,rs17730050,rs1783288 4.27142e-10 24.7236 2.33395e+09 4 7.00667e-05 1.21067e-07 8.50266e-08,1.59734e-07 -0.00536123,0.00544039,-0.000110067,-0.000133199 0.000424827,0.000424066,4.30402e-05,7.3929e-05
1102 rs143033418,rs145552222,rs17730050,rs2834355 4.26953e-10 24.7234 2.33498e+09 4 7.00358e-05 1.21042e-07 8.68651e-08,1.59175e-07 -0.00538858,0.00547527,-0.000135715,7.09456e-05 0.000424808,0.000424317,4.37126e-05,3.95965e-05
1103 rs139010167,rs143033418,rs145552222,rs17730050 4.25844e-10 24.7222 2.34106e+09 4 6.98539e-05 1.21064e-07 8.85652e-08,1.60883e-07 0.000129574,-0.00536157,0.00544171,-0.00011075 7.19651e-05,0.000424823,0.00042406,4.29973e-05
1104 rs143033418,rs145552222,rs62226715,rs9983878 4.25619e-10 24.722 2.3423e+09 4 6.9817e-05 1.21037e-07 8.7172e-08,1.5963e-07 -0.00538346,0.00547113,-0.000135974,7.17518e-05 0.000424607,0.000424164,4.3846e-05,3.96371e-05
1105 rs11088268,rs143033418,rs145552222,rs7275817 4.25549e-10 24.7219 2.34268e+09 4 6.98055e-05 1.21069e-07 8.64088e-08,1.61181e-07 -7.61048e-05,-0.00532088,0.00541015,0.000165306 5.36532e-05,0.000422441,0.000422861,5.81842e-05
1106 rs143033418,rs145552222,rs62228246,rs8127785 4.23403e-10 24.7197 2.35456e+09 4 6.94535e-05 1.21068e-07 8.62418e-08,1.60291e-07 -0.00533856,0.00542771,-0.000253826,-0.000105974 0.00042302,0.000422802,8.27084e-05,7.66989e-05
1107 rs143033418,rs145552222,rs2409512,rs62226715 4.23211e-10 24.7196 2.35563e+09 4 6.9422e-05 1.21055e-07 8.57923e-08,1.58718e-07 -0.00535649,0.00543641,-0.000134335,-0.000109766 0.000424621,0.000423913,7.39152e-05,4.31194e-05
1108 rs143033418,rs145552222,rs2834381,rs62226715 4.23123e-10 24.7195 2.35612e+09 4 6.94075e-05 1.21055e-07 8.87828e-08,1.58454e-07 -0.00535649,0.00543641,0.000134326,-0.000109766 0.000424621,0.000423913,7.3915e-05,4.31194e-05
1109 rs13048933,rs143033418,rs145552222,rs2409507 4.22825e-10 24.7192 2.35778e+09 4 6.93587e-05 1.21039e-07 8.45431e-08,1.58737e-07 0.0001876,-0.00533868,0.00541886,5.55681e-05 5.88269e-05,0.000422653,0.000422791,3.79436e-05
1110 rs10854369,rs143033418,rs145552222,rs62226715 4.2251e-10 24.7188 2.35954e+09 4 6.9307e-05 1.21053e-07 8.66283e-08,1.58575e-07 -0.000134267,-0.0053565,0.00543641,-0.00010977 7.39152e-05,0.000424621,0.000423913,4.31194e-05
1111 rs143033418,rs145552222,rs34173112,rs9980500 4.22282e-10 24.7186 2.36081e+09 4 6.92695e-05 1.21044e-07 8.84363e-08,1.58461e-07 -0.00534236,0.00547795,0.000173155,5.61625e-05 0.000422739,0.000424661,5.78724e-05,3.89425e-05
1112 rs111783124,rs143033418,rs145552222,rs7275817 4.21483e-10 24.7178 2.36528e+09 4 6.91385e-05 1.21056e-07 8.80471e-08,1.55931e-07 -7.57407e-05,-0.00532088,0.0054102,0.000165347 5.36532e-05,0.000422441,0.000422861,5.81842e-05
1113 rs143033418,rs145552222,rs2834355,rs62226715 4.20712e-10 24.717 2.36962e+09 4 6.90121e-05 1.21021e-07 8.5076e-08,1.59673e-07 -0.00538342,0.00547103,7.14974e-05,-0.000135914 0.000424607,0.000424164,3.96371e-05,4.3846e-05
1114 rs143033418,rs145552222,rs2834395,rs71326990 4.20682e-10 24.7169 2.36979e+09 4 6.90072e-05 1.21038e-07 9.05904e-08,1.61043e-07 -0.00534232,0.00547753,5.55057e-05,0.000173546 0.000422739,0.000424661,3.89425e-05,5.78724e-05
1115 rs143033418,rs145552222,rs2834377,rs62226715 4.20049e-10 24.7163 2.37336e+09 4 6.89033e-05 1.21045e-07 8.9428e-08,1.6212e-07 -0.00535652,0.00543643,0.000134029,-0.000109786 0.000424621,0.000423913,7.3915e-05,4.31194e-05
1116 rs143033418,rs145552222,rs4816471,rs7275817 4.18134e-10 24.7143 2.38423e+09 4 6.85892e-05 1.21024e-07 8.74246e-08,1.58172e-07 -0.00533856,0.00541985,-5.29226e-05,0.000188338 0.00042265,0.000422791,3.7924e-05,5.87965e-05
1117 rs142803432,rs143033418,rs145552222,rs62228246 4.17677e-10 24.7138 2.38684e+09 4 6.85142e-05 1.21051e-07 8.60383e-08,1.57989e-07 0.000182518,-0.00534035,0.00541864,-0.000245855 0.000132965,0.000423016,0.000422782,8.27018e-05
1118 rs143033418,rs145552222,rs2834395,rs35358114 4.17396e-10 24.7135 2.38844e+09 4 6.84682e-05 1.21028e-07 8.71074e-08,1.61025e-07 -0.00534223,0.00547743,5.55053e-05,0.000173395 0.000422739,0.000424661,3.89425e-05,5.78724e-05
1119 rs143033418,rs145552222,rs62228202,rs62228246 4.1637e-10 24.7125 2.39433e+09 4 6.82998e-05 1.21033e-07 8.57701e-08,1.59235e-07 -0.00534588,0.00543148,0.000121097,-0.000265964 0.00042303,0.000422843,8.88505e-05,8.35116e-05
1120 rs13048253,rs143033418,rs145552222,rs17730050 4.15987e-10 24.7121 2.39654e+09 4 6.8237e-05 1.20715e-07 8.84338e-08,1.59036e-07 9.04025e-05,-0.00541709,0.00547349,-0.000174033 5.46614e-05,0.00042548,0.000424324,5.40673e-05
1121 rs143033418,rs145552222,rs1630023,rs34837130 4.15886e-10 24.712 2.39712e+09 4 6.82204e-05 1.2103e-07 8.89619e-08,1.5996e-07 -0.00536234,0.00544127,-0.000130383,-0.000110891 0.000424827,0.000424066,7.3929e-05,4.30402e-05
1122 rs143033418,rs145552222,rs1783288,rs62226715 4.15549e-10 24.7116 2.39906e+09 4 6.81652e-05 1.2103e-07 8.66526e-08,1.58199e-07 -0.00535657,0.00543645,-0.00013359,-0.000109816 0.000424621,0.000423913,7.39152e-05,4.31194e-05
1123 rs143033418,rs145552222,rs17658859,rs7275817 4.15528e-10 24.7116 2.39918e+09 4 6.81617e-05 1.2103e-07 8.73472e-08,1.55796e-07 -0.00539862,0.00550245,-0.000156809,0.000169674 0.000426163,0.000426767,0.000112126,5.79488e-05
1124 rs143033418,rs145552222,rs7275817,rs743416 4.15459e-10 24.7115 2.39958e+09 4 6.81503e-05 1.21015e-07 8.80712e-08,1.58053e-07 -0.0053385,0.00541985,0.000188291,5.27478e-05 0.00042265,0.000422791,5.87965e-05,3.7924e-05
1125 rs12627254,rs143033418,rs145552222,rs71326990 4.15196e-10 24.7112 2.4011e+09 4 6.81073e-05 1.21035e-07 8.80222e-08,1.57468e-07 -7.63784e-05,-0.00532054,0.00540972,0.00016466 5.36532e-05,0.000422441,0.000422861,5.81842e-05
1126 rs13047864,rs143033418,rs145552222,rs2834337 4.14753e-10 24.7108 2.40366e+09 4 6.80346e-05 1.20995e-07 8.87007e-08,1.58806e-07 0.000191033,-0.00534334,0.00541828,-5.6892e-05 5.9414e-05,0.000422775,0.000422791,3.85462e-05
1127 rs139010167,rs143033418,rs145552222,rs62226715 4.14374e-10 24.7104 2.40586e+09 4 6.79725e-05 1.21027e-07 8.88071e-08,1.58011e-07 0.000129964,-0.00535689,0.00543776,-0.000110508 7.1952e-05,0.000424618,0.000423907,4.30766e-05
1128 rs143033418,rs145552222,rs17730050,rs4817604 4.1418e-10 24.7102 2.40699e+09 4 6.79406e-05 1.21022e-07 8.77633e-08,1.60501e-07 -0.00538923,0.00546011,-0.000129735,0.000153643 0.000424815,0.000424099,4.31386e-05,8.61518e-05
1129 rs143033418,rs145552222,rs7275817,rs7279560 4.1387e-10 24.7099 2.40879e+09 4 6.78897e-05 1.21016e-07 8.76805e-08,1.56128e-07 -0.00534216,0.00547642,0.000173912,5.41136e-05 0.00042274,0.000424652,5.7872e-05,3.88971e-05
1130 rs13047864,rs143033418,rs145552222,rs2186553 4.13817e-10 24.7098 2.4091e+09 4 6.7881e-05 1.20992e-07 8.58217e-08,1.56321e-07 0.000190905,-0.00534328,0.00541819,5.68167e-05 5.93972e-05,0.000422774,0.000422791,3.85309e-05
1131 rs143033418,rs145552222,rs2409507,rs36003340 4.13184e-10 24.7091 2.41279e+09 4 6.77772e-05 1.21008e-07 8.74675e-08,1.57006e-07 -0.00533794,0.00541861,5.53328e-05,0.000186448 0.00042264,0.000422791,3.79331e-05,5.85971e-05
1132 rs11088268,rs143033418,rs145552222,rs71326990 4.12846e-10 24.7088 2.41477e+09 4 6.77217e-05 1.21027e-07 8.86831e-08,1.59264e-07 -7.61641e-05,-0.00532054,0.00540975,0.000164684 5.36532e-05,0.000422441,0.000422861,5.81842e-05
1133 rs143033418,rs145552222,rs17730050,rs2834354 4.12643e-10 24.7086 2.41595e+09 4 6.76885e-05 1.20996e-07 8.834e-08,1.59329e-07 -0.00538817,0.00547483,-0.000135363,7.01248e-05 0.000424806,0.000424314,4.36915e-05,3.9555e-05
1134 rs143033418,rs145552222,rs2834395,rs34173112 4.12178e-10 24.7081 2.41868e+09 4 6.76121e-05 1.2101e-07 8.77138e-08,1.57465e-07 -0.0053421,0.00547728,5.55047e-05,0.000173152 0.000422739,0.000424661,3.89425e-05,5.78724e-05
1135 rs12627254,rs143033418,rs145552222,rs35358114 4.12119e-10 24.708 2.41903e+09 4 6.76024e-05 1.21025e-07 8.88479e-08,1.58514e-07 -7.6393e-05,-0.00532046,0.00540962,0.000164507 5.36532e-05,0.000422441,0.000422861,5.81842e-05
1136 rs143033418,rs145552222,rs62228246,rs9305539 4.11934e-10 24.7078 2.42011e+09 4 6.75722e-05 1.21031e-07 8.86396e-08,1.6108e-07 -0.0053386,0.00542762,-0.000253766,0.000104439 0.00042302,0.000422802,8.27084e-05,7.66991e-05
1137 rs143033418,rs145552222,rs17730050,rs9975739 4.10597e-10 24.7064 2.42799e+09 4 6.73529e-05 1.2101e-07 8.75981e-08,1.60229e-07 -0.0053892,0.00546008,-0.000129706,0.000153223 0.000424815,0.000424099,4.31386e-05,8.61518e-05
1138 rs13052791,rs143033418,rs145552222,rs2409507 4.10132e-10 24.7059 2.43075e+09 4 6.72766e-05 1.20998e-07 8.62211e-08,1.58461e-07 0.00018695,-0.00533823,0.00541853,5.51546e-05 5.87965e-05,0.00042265,0.000422791,3.7924e-05
1139 rs11088268,rs143033418,rs145552222,rs35358114 4.09785e-10 24.7056 2.43281e+09 4 6.72196e-05 1.21017e-07 8.7252e-08,1.6081e-07 -7.61787e-05,-0.00532046,0.00540965,0.000164531 5.36532e-05,0.000422441,0.000422861,5.81842e-05
1140 rs143033418,rs145552222,rs2409507,rs34499890 4.09094e-10 24.7048 2.43692e+09 4 6.71063e-05 1.20994e-07 8.84949e-08,1.58441e-07 -0.00533821,0.0054185,5.51493e-05,0.000186903 0.00042265,0.000422791,3.7924e-05,5.87965e-05
1141 rs111783124,rs143033418,rs145552222,rs71326990 4.08898e-10 24.7046 2.43808e+09 4 6.70741e-05 1.21014e-07 8.69522e-08,1.58821e-07 -7.58001e-05,-0.00532054,0.0054098,0.000164725 5.36532e-05,0.000422441,0.000422861,5.81842e-05
1142 rs13052458,rs143033418,rs145552222,rs4817609 4.07337e-10 24.7029 2.44743e+09 4 6.6818e-05 1.20985e-07 8.95414e-08,1.58358e-07 0.0001842,-0.00537215,0.00546752,-6.22823e-05 5.84805e-05,0.00042389,0.000423957,3.84814e-05
1143 rs12627254,rs143033418,rs145552222,rs34173112 4.07229e-10 24.7028 2.44808e+09 4 6.68003e-05 1.21008e-07 8.84964e-08,1.59848e-07 -7.64164e-05,-0.00532032,0.00540946,0.000164261 5.36532e-05,0.000422441,0.000422861,5.81842e-05
1144 rs143033418,rs145552222,rs4817614,rs62228246 4.06937e-10 24.7025 2.44983e+09 4 6.67524e-05 1.21003e-07 8.81047e-08,1.58356e-07 -0.0053764,0.00546218,-6.41866e-05,-0.000237366 0.000423824,0.000423862,4.76513e-05,8.31599e-05
1145 rs143033418,rs145552222,rs2834354,rs62226715 4.06503e-10 24.7021 2.45245e+09 4 6.66813e-05 1.20975e-07 8.6712e-08,1.60792e-07 -0.005383,0.0054706,7.06737e-05,-0.000135555 0.000424604,0.000424161,3.95951e-05,4.38244e-05
1146 rs111783124,rs143033418,rs145552222,rs35358114 4.05866e-10 24.7014 2.4563e+09 4 6.65767e-05 1.21004e-07 8.54297e-08,1.56769e-07 -7.58147e-05,-0.00532045,0.00540971,0.000164572 5.36532e-05,0.000422441,0.000422861,5.81842e-05
1147 rs11088268,rs143033418,rs145552222,rs34173112 4.04922e-10 24.7004 2.46202e+09 4 6.64219e-05 1.21e-07 8.88273e-08,1.60714e-07 -7.62022e-05,-0.00532032,0.0054095,0.000164285 5.36532e-05,0.000422441,0.000422861,5.81842e-05
1148 rs143033418,rs145552222,rs62228246,rs7279211 4.04136e-10 24.6995 2.46681e+09 4 6.62929e-05 1.21002e-07 8.74955e-08,1.60273e-07 -0.00533371,0.00542135,-0.000241548,9.05883e-05 0.000423052,0.000422777,8.28757e-05,6.72838e-05
1149 rs143033418,rs145552222,rs4816471,rs71326990 4.0394e-10 24.6993 2.46801e+09 4 6.62608e-05 1.20977e-07 8.83335e-08,1.59646e-07 -0.0053382,0.00541946,-5.28502e-05,0.000187703 0.00042265,0.000422791,3.7924e-05,5.87965e-05
1150 rs143033418,rs145552222,rs2032312,rs62228246 4.03656e-10 24.699 2.46974e+09 4 6.62143e-05 1.21003e-07 8.68646e-08,1.59755e-07 -0.00533937,0.00542742,-0.000101076,-0.000254405 0.000423018,0.000422801,7.50567e-05,8.27282e-05
1151 rs143033418,rs145552222,rs2834337,rs8129503 4.02829e-10 24.6981 2.47481e+09 4 6.60786e-05 1.20954e-07 8.77853e-08,1.58853e-07 -0.00534302,0.00541796,-5.68127e-05,0.000190493 0.000422775,0.000422791,3.85462e-05,5.9414e-05
1152 rs143033418,rs145552222,rs17658859,rs71326990 4.028e-10 24.6981 2.47499e+09 4 6.60739e-05 1.20987e-07 8.50405e-08,1.59082e-07 -0.00539831,0.0055021,-0.00015687,0.000169057 0.000426163,0.000426767,0.000112126,5.79488e-05
1153 rs143033418,rs145552222,rs2409506,rs7275817 4.02458e-10 24.6977 2.47709e+09 4 6.60178e-05 1.20972e-07 9.01624e-08,1.56558e-07 -0.0053382,0.00541987,-5.18738e-05,0.000188051 0.00042265,0.000422791,3.7924e-05,5.87965e-05
1154 rs143033418,rs145552222,rs62228247,rs7275817 4.02204e-10 24.6974 2.47866e+09 4 6.59761e-05 1.20999e-07 8.5511e-08,1.59592e-07 -0.00533439,0.00542811,-9.4344e-05,0.000173005 0.000422569,0.00042282,6.82414e-05,5.78752e-05
1155 rs143033418,rs145552222,rs62212119,rs734746 4.01977e-10 24.6972 2.48006e+09 4 6.59389e-05 1.20986e-07 8.45694e-08,1.62901e-07 -0.0053493,0.00542959,0.00014657,-0.0001054 0.000424512,0.000423838,7.53776e-05,4.31227e-05
1156 rs143033418,rs145552222,rs2186553,rs8129503 4.01927e-10 24.6971 2.48037e+09 4 6.59307e-05 1.20952e-07 8.81027e-08,1.55115e-07 -0.00534296,0.00541787,5.67379e-05,0.000190365 0.000422774,0.000422791,3.85309e-05,5.93972e-05
1157 rs143033418,rs145552222,rs71326990,rs743416 4.01359e-10 24.6965 2.48388e+09 4 6.58374e-05 1.20968e-07 8.82832e-08,1.58019e-07 -0.00533814,0.00541946,0.000187656,5.26755e-05 0.00042265,0.000422791,5.87965e-05,3.7924e-05
1158 rs13052791,rs143033418,rs145552222,rs9980500 4.01278e-10 24.6964 2.48438e+09 4 6.58241e-05 1.20973e-07 8.71741e-08,1.59932e-07 0.000172166,-0.00534181,0.00547733,5.616e-05 5.78724e-05,0.000422739,0.000424661,3.89425e-05
1159 rs111783124,rs143033418,rs145552222,rs34173112 4.01048e-10 24.6962 2.48581e+09 4 6.57865e-05 1.20987e-07 8.63447e-08,1.58062e-07 -7.58381e-05,-0.00532032,0.00540955,0.000164326 5.36532e-05,0.000422441,0.000422861,5.81842e-05
1160 rs143033418,rs145552222,rs71326990,rs7279560 4.00881e-10 24.696 2.48684e+09 4 6.5759e-05 1.20972e-07 8.73646e-08,1.57721e-07 -0.00534181,0.00547603,0.000173297,5.41133e-05 0.00042274,0.000424652,5.7872e-05,3.88971e-05
1161 rs143033418,rs145552222,rs35358114,rs4816471 4.00528e-10 24.6956 2.48903e+09 4 6.57012e-05 1.20965e-07 8.63416e-08,1.55853e-07 -0.00533811,0.00541936,0.000187547,-5.28324e-05 0.00042265,0.000422791,5.87965e-05,3.7924e-05
1162 rs143033418,rs145552222,rs2096695,rs7275817 4.00527e-10 24.6956 2.48904e+09 4 6.5701e-05 1.20965e-07 8.80488e-08,1.62566e-07 -0.00533815,0.00541988,-5.17402e-05,0.000188015 0.00042265,0.000422791,3.7924e-05,5.87965e-05
1163 rs143033418,rs145552222,rs34837130,rs62213668 4.00388e-10 24.6955 2.48991e+09 4 6.56781e-05 1.20979e-07 8.73322e-08,1.60288e-07 -0.00536247,0.00544256,-0.000111471,0.000124638 0.000424827,0.00042406,4.3009e-05,7.15372e-05
1164 rs143033418,rs145552222,rs34499890,rs9980500 4.00342e-10 24.6954 2.49019e+09 4 6.56707e-05 1.2097e-07 8.77749e-08,1.57033e-07 -0.00534179,0.0054773,0.00017212,5.61598e-05 0.000422739,0.000424661,5.78724e-05,3.89425e-05
1165 rs143033418,rs145552222,rs1630023,rs17730050 4.00341e-10 24.6954 2.4902e+09 4 6.56704e-05 1.20978e-07 8.79983e-08,1.59357e-07 -0.00536152,0.00544054,-0.000130513,-0.000110253 0.000424827,0.000424066,7.3929e-05,4.30402e-05
1166 rs143033418,rs145552222,rs17658859,rs35358114 3.99735e-10 24.6948 2.49397e+09 4 6.55711e-05 1.20977e-07 8.62452e-08,1.58849e-07 -0.00539823,0.00550201,-0.000156885,0.000168905 0.000426163,0.000426767,0.000112126,5.79488e-05
1167 rs112861522,rs143033418,rs145552222,rs62228246 3.9954e-10 24.6946 2.49519e+09 4 6.55391e-05 1.2099e-07 9.02624e-08,1.57e-07 -0.000187614,-0.00534137,0.00542436,-0.00025324 0.000140017,0.000423015,0.000422783,8.26966e-05
1168 rs10854368,rs143033418,rs145552222,rs62228246 3.99339e-10 24.6943 2.49644e+09 4 6.55061e-05 1.20946e-07 8.79765e-08,1.63298e-07 5.0443e-05,-0.00533817,0.00540086,-0.000224001 3.83369e-05,0.000423021,0.000423064,8.49303e-05
1169 rs143033418,rs145552222,rs17730050,rs743419 3.99216e-10 24.6942 2.49721e+09 4 6.54859e-05 1.20971e-07 8.82192e-08,1.58431e-07 -0.00538908,0.00545997,-0.000129613,0.000151855 0.000424815,0.000424099,4.31386e-05,8.61518e-05
1170 rs143033418,rs145552222,rs35358114,rs743416 3.9797e-10 24.6928 2.50503e+09 4 6.52815e-05 1.20956e-07 8.42892e-08,1.56233e-07 -0.00533804,0.00541937,0.000187499,5.26577e-05 0.00042265,0.000422791,5.87965e-05,3.7924e-05
1171 rs143033418,rs145552222,rs35358114,rs7279560 3.97754e-10 24.6926 2.50639e+09 4 6.52461e-05 1.20961e-07 8.82202e-08,1.59713e-07 -0.00534173,0.00547594,0.000173145,5.41132e-05 0.00042274,0.000424652,5.7872e-05,3.88971e-05
1172 rs118120536,rs143033418,rs145552222,rs7275817 3.96956e-10 24.6917 2.51143e+09 4 6.51152e-05 1.20971e-07 8.81093e-08,1.6215e-07 -0.000126458,-0.00538289,0.00548938,0.000170592 9.2462e-05,0.000424934,0.000425722,5.79208e-05
1173 rs13048933,rs143033418,rs145552222,rs9980500 3.96813e-10 24.6916 2.51234e+09 4 6.50917e-05 1.20958e-07 8.97254e-08,1.59884e-07 0.000171947,-0.0053414,0.00547646,5.54439e-05 5.78721e-05,0.000422732,0.00042464,3.89423e-05
1174 rs11701251,rs143033418,rs145552222,rs62228246 3.9659e-10 24.6913 2.51375e+09 4 6.50552e-05 1.20966e-07 8.83762e-08,1.571e-07 -5.04034e-05,-0.00538561,0.00545889,-0.000264139 3.79973e-05,0.000424341,0.000423724,8.33682e-05
1175 rs143033418,rs145552222,rs4817604,rs62226715 3.95942e-10 24.6906 2.51786e+09 4 6.49489e-05 1.20961e-07 8.78746e-08,1.57819e-07 -0.00538364,0.00545535,0.000153267,-0.000129343 0.00042461,0.000423944,8.61426e-05,4.32213e-05
1176 rs142803432,rs143033418,rs145552222,rs7275817 3.95598e-10 24.6902 2.52005e+09 4 6.48924e-05 1.20977e-07 8.86125e-08,1.58515e-07 0.000182265,-0.0053195,0.00541841,0.000171091 0.000132969,0.000422441,0.000422795,5.79068e-05
1177 rs13047864,rs143033418,rs145552222,rs2409507 3.95283e-10 24.6899 2.52206e+09 4 6.48407e-05 1.20947e-07 8.86111e-08,1.57923e-07 0.000186267,-0.00533784,0.00541811,5.50768e-05 5.87965e-05,0.00042265,0.000422791,3.7924e-05
1178 rs143033418,rs145552222,rs34173112,rs4816471 3.95114e-10 24.6897 2.52314e+09 4 6.48131e-05 1.20946e-07 8.77838e-08,1.58086e-07 -0.00533796,0.00541921,0.000187296,-5.28038e-05 0.00042265,0.000422791,5.87965e-05,3.7924e-05
1179 rs143033418,rs145552222,rs17658859,rs34173112 3.94866e-10 24.6894 2.52472e+09 4 6.47723e-05 1.2096e-07 8.74855e-08,1.58036e-07 -0.00539811,0.00550187,-0.00015691,0.000168661 0.000426163,0.000426767,0.000112126,5.79488e-05
1180 rs143033418,rs145552222,rs36003340,rs9980500 3.93844e-10 24.6883 2.53127e+09 4 6.46048e-05 1.20948e-07 8.75612e-08,1.60049e-07 -0.005341,0.00547656,0.000171176,5.56297e-05 0.000422724,0.000424645,5.76619e-05,3.89422e-05
1181 rs12627254,rs13048933,rs143033418,rs145552222 3.93619e-10 24.6881 2.53272e+09 4 6.45678e-05 1.20961e-07 8.87615e-08,1.58744e-07 -7.64834e-05,0.000163559,-0.00531994,0.00540902 5.36532e-05,5.81842e-05,0.000422441,0.000422861
1182 rs143033418,rs145552222,rs2834332,rs7275817 3.93249e-10 24.6877 2.5351e+09 4 6.45071e-05 1.2094e-07 8.79416e-08,1.57842e-07 -0.00533797,0.00541989,-5.12279e-05,0.000187874 0.00042265,0.000422791,3.7924e-05,5.87965e-05
1183 rs143033418,rs145552222,rs17730050,rs36073400 3.93023e-10 24.6874 2.53656e+09 4 6.44701e-05 1.20847e-07 8.56634e-08,1.59485e-07 -0.00540961,0.00548948,-0.000150237,8.30678e-05 0.000425207,0.000424736,4.64142e-05,4.85533e-05
1184 rs143033418,rs145552222,rs34173112,rs7279560 3.92788e-10 24.6872 2.53808e+09 4 6.44315e-05 1.20944e-07 8.77276e-08,1.5682e-07 -0.00534159,0.00547579,0.000172902,5.4113e-05 0.00042274,0.000424652,5.7872e-05,3.88971e-05
1185 rs143033418,rs145552222,rs34173112,rs743416 3.92592e-10 24.6869 2.53935e+09 4 6.43993e-05 1.20938e-07 8.48546e-08,1.59991e-07 -0.0053379,0.00541922,0.000187248,5.26291e-05 0.00042265,0.000422791,5.87965e-05,3.7924e-05
1186 rs143033418,rs145552222,rs62226715,rs9975739 3.92525e-10 24.6869 2.53978e+09 4 6.43884e-05 1.20949e-07 8.79958e-08,1.55924e-07 -0.0053836,0.00545532,-0.000129315,0.000152846 0.00042461,0.000423944,4.32213e-05,8.61426e-05
1187 rs12627254,rs143033418,rs145552222,rs36003340 3.92389e-10 24.6867 2.54066e+09 4 6.43661e-05 1.20957e-07 8.77936e-08,1.61297e-07 -7.68925e-05,-0.00531954,0.00540892,0.000162862 5.36386e-05,0.000422431,0.000422859,5.79572e-05
1188 rs13052791,rs143033418,rs145552222,rs2834395 3.91677e-10 24.6859 2.54528e+09 4 6.42492e-05 1.2094e-07 8.81612e-08,1.59821e-07 0.000172162,-0.00534154,0.00547665,5.55022e-05 5.78724e-05,0.000422739,0.000424661,3.89425e-05
1189 rs143033418,rs145552222,rs2834372,rs62228246 3.91394e-10 24.6856 2.54712e+09 4 6.42029e-05 1.2092e-07 8.58913e-08,1.60186e-07 -0.00533603,0.00540297,4.98093e-05,-0.000223958 0.000423034,0.000423013,3.82725e-05,8.49877e-05
1190 rs11088268,rs13048933,rs143033418,rs145552222 3.91387e-10 24.6856 2.54716e+09 4 6.42018e-05 1.20954e-07 8.8442e-08,1.62487e-07 -7.62691e-05,0.000163583,-0.00531994,0.00540905 5.36532e-05,5.81842e-05,0.000422441,0.000422861
1191 rs143033418,rs145552222,rs2834395,rs34499890 3.90763e-10 24.6849 2.55123e+09 4 6.40994e-05 1.20937e-07 8.41697e-08,1.58604e-07 -0.00534152,0.00547662,5.5502e-05,0.000172116 0.000422739,0.000424661,3.89425e-05,5.78724e-05
1192 rs11088268,rs143033418,rs145552222,rs36003340 3.90153e-10 24.6842 2.55522e+09 4 6.39992e-05 1.2095e-07 8.57306e-08,1.59559e-07 -7.66783e-05,-0.00531953,0.00540895,0.000162885 5.36386e-05,0.000422431,0.000422859,5.79572e-05
1193 rs143033418,rs145552222,rs62228247,rs71326990 3.89646e-10 24.6837 2.55855e+09 4 6.39161e-05 1.20956e-07 8.71508e-08,1.55271e-07 -0.00533405,0.00542772,-9.43516e-05,0.00017239 0.000422569,0.00042282,6.82414e-05,5.78752e-05
1194 rs143033418,rs145552222,rs1630023,rs62226715 3.89401e-10 24.6834 2.56016e+09 4 6.38759e-05 1.20941e-07 8.5086e-08,1.60518e-07 -0.00535686,0.0054366,-0.000130905,-0.00011 0.000424621,0.000423913,7.39152e-05,4.31194e-05
1195 rs143033418,rs145552222,rs62228246,rs7279477 3.88828e-10 24.6828 2.56393e+09 4 6.37819e-05 1.20949e-07 8.57609e-08,1.61618e-07 -0.00533292,0.00542422,-0.000243826,5.14772e-05 0.000423062,0.000422783,8.27744e-05,3.90732e-05
1196 rs143033418,rs145552222,rs2409506,rs71326990 3.88817e-10 24.6827 2.564e+09 4 6.37801e-05 1.20924e-07 8.67281e-08,1.59015e-07 -0.00533783,0.00541949,-5.18014e-05,0.000187416 0.00042265,0.000422791,3.7924e-05,5.87965e-05
1197 rs12627254,rs13052791,rs143033418,rs145552222 3.87992e-10 24.6818 2.56945e+09 4 6.36448e-05 1.20942e-07 8.75408e-08,1.57431e-07 -7.65119e-05,0.000163261,-0.00531977,0.00540883 5.36532e-05,5.81842e-05,0.000422441,0.000422861
1198 rs13047864,rs143033418,rs145552222,rs9980500 3.8788e-10 24.6817 2.5702e+09 4 6.36264e-05 1.20927e-07 8.68226e-08,1.59545e-07 0.000171504,-0.00534144,0.00547691,5.61583e-05 5.78724e-05,0.000422739,0.000424661,3.89425e-05
1199 rs117720689,rs143033418,rs145552222,rs7275817 3.87851e-10 24.6817 2.57039e+09 4 6.36217e-05 1.20942e-07 8.75876e-08,1.56484e-07 -9.60875e-05,-0.00531915,0.00541218,0.000165563 7.10713e-05,0.000422441,0.000422842,5.81953e-05
1200 rs111783124,rs13048933,rs143033418,rs145552222 3.8764e-10 24.6814 2.57179e+09 4 6.3587e-05 1.2094e-07 8.71394e-08,1.59491e-07 -7.59051e-05,0.000163624,-0.00531993,0.0054091 5.36532e-05,5.81842e-05,0.000422441,0.000422861
1201 rs11088266,rs143033418,rs145552222,rs7275817 3.87448e-10 24.6812 2.57306e+09 4 6.35556e-05 1.20919e-07 8.69398e-08,1.58205e-07 -5.0809e-05,-0.00533782,0.0054199,0.00018776 3.7924e-05,0.00042265,0.000422791,5.87965e-05
1202 rs13048933,rs143033418,rs145552222,rs2834395 3.87439e-10 24.6812 2.57312e+09 4 6.3554e-05 1.20925e-07 8.74468e-08,1.57519e-07 0.000171949,-0.00534114,0.00547579,5.47861e-05 5.78721e-05,0.000422732,0.00042464,3.89423e-05
1203 rs12627254,rs143033418,rs145552222,rs34499890 3.87135e-10 24.6809 2.57514e+09 4 6.35041e-05 1.20939e-07 8.8491e-08,1.58508e-07 -7.65162e-05,-0.00531975,0.0054088,0.000163215 5.36532e-05,0.000422441,0.000422861,5.81842e-05
1204 rs143033418,rs145552222,rs2096695,rs71326990 3.86954e-10 24.6807 2.57635e+09 4 6.34745e-05 1.20918e-07 8.83649e-08,1.53352e-07 -0.00533778,0.00541949,-5.16679e-05,0.00018738 0.00042265,0.000422791,3.7924e-05,5.87965e-05
1205 rs143033418,rs145552222,rs35358114,rs62228247 3.86623e-10 24.6803 2.57855e+09 4 6.34202e-05 1.20945e-07 8.80794e-08,1.60208e-07 -0.00533397,0.00542762,0.000172239,-9.43534e-05 0.000422569,0.00042282,5.78752e-05,6.82414e-05
1206 rs111783124,rs143033418,rs145552222,rs36003340 3.86397e-10 24.68 2.58006e+09 4 6.33831e-05 1.20936e-07 8.92157e-08,1.61247e-07 -7.63145e-05,-0.00531953,0.00540901,0.000162925 5.36386e-05,0.000422431,0.000422859,5.79572e-05
1207 rs11088268,rs13052791,rs143033418,rs145552222 3.85792e-10 24.6793 2.58411e+09 4 6.32839e-05 1.20934e-07 8.49013e-08,1.60965e-07 -7.62976e-05,0.000163285,-0.00531977,0.00540886 5.36532e-05,5.81842e-05,0.000422441,0.000422861
1208 rs143033418,rs145552222,rs2409506,rs35358114 3.85538e-10 24.6791 2.58581e+09 4 6.32422e-05 1.20913e-07 9.02992e-08,1.6274e-07 -0.00533774,0.00541939,-5.17836e-05,0.00018726 0.00042265,0.000422791,3.7924e-05,5.87965e-05
1209 rs143033418,rs145552222,rs17730050,rs62213668 3.85345e-10 24.6788 2.58711e+09 4 6.32105e-05 1.20926e-07 8.62726e-08,1.58132e-07 -0.00536165,0.00544183,-0.000110834,0.000124758 0.000424827,0.00042406,4.3009e-05,7.15372e-05
1210 rs13048933,rs143033418,rs145552222,rs4816471 3.85197e-10 24.6787 2.5881e+09 4 6.31863e-05 1.20911e-07 8.55773e-08,1.55885e-07 0.000186913,-0.00533781,0.00541891,-5.30984e-05 5.88269e-05,0.000422653,0.000422791,3.79436e-05
1211 rs11088268,rs143033418,rs145552222,rs34499890 3.84939e-10 24.6784 2.58983e+09 4 6.3144e-05 1.20931e-07 8.85297e-08,1.57649e-07 -7.6302e-05,-0.00531975,0.00540883,0.000163239 5.36532e-05,0.000422441,0.000422861,5.81842e-05
1212 rs118120536,rs143033418,rs145552222,rs71326990 3.84732e-10 24.6782 2.59123e+09 4 6.311e-05 1.20928e-07 8.64757e-08,1.57429e-07 -0.000126499,-0.00538257,0.00548902,0.000169976 9.2462e-05,0.000424934,0.000425722,5.79208e-05
1213 rs143033418,rs145552222,rs2834395,rs36003340 3.84509e-10 24.6779 2.59273e+09 4 6.30735e-05 1.20915e-07 8.65829e-08,1.59297e-07 -0.00534073,0.00547589,5.49719e-05,0.000171177 0.000422724,0.000424645,3.89422e-05,5.76619e-05
1214 rs143033418,rs145552222,rs2409507,rs8129503 3.84198e-10 24.6775 2.59483e+09 4 6.30224e-05 1.20908e-07 8.67159e-08,1.56396e-07 -0.00533753,0.00541779,5.50165e-05,0.000185738 0.00042265,0.000422791,3.7924e-05,5.87965e-05
1215 rs143033418,rs145552222,rs17730050,rs77052271 3.84023e-10 24.6774 2.59601e+09 4 6.29938e-05 1.20922e-07 8.44699e-08,1.56747e-07 -0.00536203,0.00544192,-0.000111026,0.000125374 0.000424823,0.00042406,4.29973e-05,7.19651e-05
1216 rs143033418,rs145552222,rs2096695,rs35358114 3.83691e-10 24.677 2.59826e+09 4 6.29393e-05 1.20906e-07 8.70765e-08,1.57565e-07 -0.00533769,0.00541939,-5.16501e-05,0.000187223 0.00042265,0.000422791,3.7924e-05,5.87965e-05
1217 rs142803432,rs143033418,rs145552222,rs71326990 3.83381e-10 24.6766 2.60036e+09 4 6.28883e-05 1.20934e-07 8.74774e-08,1.60314e-07 0.000182314,-0.00531916,0.00541802,0.000170475 0.000132969,0.000422441,0.000422795,5.79068e-05
1218 rs143033418,rs145552222,rs2154703,rs2244724 3.8333e-10 24.6766 2.60071e+09 4 6.288e-05 1.2071e-07 8.8069e-08,1.56992e-07 -0.00528279,0.00543084,0.000116857,0.000133168 0.000421633,0.000423467,4.29909e-05,4.60442e-05
1219 rs13048933,rs143033418,rs145552222,rs743416 3.82724e-10 24.6759 2.60482e+09 4 6.27806e-05 1.20902e-07 8.88949e-08,1.56106e-07 0.000186864,-0.00533774,0.00541892,5.29235e-05 5.88269e-05,0.000422653,0.000422791,3.79436e-05
1220 rs111783124,rs13052791,rs143033418,rs145552222 3.82096e-10 24.6752 2.6091e+09 4 6.26777e-05 1.20921e-07 8.4912e-08,1.57779e-07 -7.59336e-05,0.000163326,-0.00531977,0.00540891 5.36532e-05,5.81842e-05,0.000422441,0.000422861
1221 rs143033418,rs145552222,rs34173112,rs62228247 3.81821e-10 24.6749 2.61098e+09 4 6.26325e-05 1.20928e-07 8.86768e-08,1.57869e-07 -0.00533383,0.00542747,0.000171996,-9.43565e-05 0.000422569,0.00042282,5.78752e-05,6.82414e-05
1222 rs118120536,rs143033418,rs145552222,rs35358114 3.81788e-10 24.6748 2.6112e+09 4 6.26272e-05 1.20918e-07 8.81237e-08,1.59508e-07 -0.000126509,-0.00538249,0.00548893,0.000169824 9.2462e-05,0.000424934,0.000425722,5.79208e-05
1223 rs143033418,rs145552222,rs62226715,rs743419 3.81671e-10 24.6747 2.61201e+09 4 6.26079e-05 1.2091e-07 8.46553e-08,1.596e-07 -0.00538348,0.00545521,-0.000129222,0.000151479 0.00042461,0.000423944,4.32213e-05,8.61426e-05
1224 rs13048933,rs143033418,rs145552222,rs17658859 3.81321e-10 24.6743 2.61441e+09 4 6.25505e-05 1.20912e-07 8.6581e-08,1.59074e-07 0.000167965,-0.00539776,0.00550147,-0.000156979 5.79488e-05,0.000426163,0.000426767,0.000112126
1225 rs111783124,rs143033418,rs145552222,rs34499890 3.81251e-10 24.6742 2.61488e+09 4 6.25391e-05 1.20917e-07 8.79731e-08,1.56163e-07 -7.59379e-05,-0.00531974,0.00540888,0.00016328 5.36532e-05,0.000422441,0.000422861,5.81842e-05
1226 rs143033418,rs145552222,rs17730050,rs6517202 3.80973e-10 24.6739 2.61679e+09 4 6.24935e-05 1.2091e-07 9.06496e-08,1.57527e-07 -0.00536175,0.00544066,-0.000110397,0.000128419 0.000424827,0.000424066,4.30402e-05,7.39288e-05
1227 rs142803432,rs143033418,rs145552222,rs35358114 3.80439e-10 24.6733 2.62047e+09 4 6.24058e-05 1.20923e-07 8.61177e-08,1.6103e-07 0.000182326,-0.00531908,0.00541792,0.000170323 0.000132969,0.000422441,0.000422795,5.79068e-05
1228 rs143033418,rs145552222,rs2409506,rs34173112 3.80335e-10 24.6732 2.62119e+09 4 6.23887e-05 1.20894e-07 8.58925e-08,1.55528e-07 -0.00533759,0.00541924,-5.1755e-05,0.000187009 0.00042265,0.000422791,3.7924e-05,5.87965e-05
1229 rs143033418,rs145552222,rs17738942,rs62212127 3.79967e-10 24.6727 2.62372e+09 4 6.23284e-05 1.20917e-07 8.74747e-08,1.58071e-07 -0.00530999,0.00541035,0.00016597,0.000185494 0.000422901,0.000423147,6.98805e-05,7.56884e-05
1230 rs143033418,rs145552222,rs2834332,rs71326990 3.79932e-10 24.6727 2.62396e+09 4 6.23227e-05 1.20892e-07 8.46292e-08,1.58257e-07 -0.0053376,0.0054195,-5.11556e-05,0.000187239 0.00042265,0.000422791,3.7924e-05,5.87965e-05
1231 rs143033418,rs145552222,rs62226715,rs9978794 3.79181e-10 24.6718 2.62916e+09 4 6.21994e-05 1.20603e-07 8.67711e-08,1.56596e-07 -0.00540742,0.00546564,-0.000171446,8.7886e-05 0.000425146,0.000424108,5.36321e-05,5.40372e-05
1232 rs143033418,rs145552222,rs2834378,rs62228246 3.79065e-10 24.6717 2.62997e+09 4 6.21804e-05 1.20876e-07 8.60102e-08,1.5993e-07 -0.00533183,0.00544575,-5.09522e-05,-0.000266215 0.000423078,0.000423209,3.99184e-05,8.36612e-05
1233 rs13047864,rs143033418,rs145552222,rs2834395 3.78599e-10 24.6712 2.6332e+09 4 6.21041e-05 1.20893e-07 8.82223e-08,1.6158e-07 0.0001715,-0.00534117,0.00547623,5.55004e-05 5.78724e-05,0.000422739,0.000424661,3.89425e-05
1234 rs143033418,rs145552222,rs2096695,rs34173112 3.78514e-10 24.6711 2.6338e+09 4 6.209e-05 1.20887e-07 8.80897e-08,1.58583e-07 -0.00533755,0.00541924,-5.16215e-05,0.000186972 0.00042265,0.000422791,3.7924e-05,5.87965e-05
1235 rs143033418,rs145552222,rs4817606,rs62228246 3.78439e-10 24.671 2.63432e+09 4 6.20777e-05 1.20914e-07 8.77869e-08,1.59504e-07 -0.00533872,0.00542732,9.95469e-05,-0.000253576 0.00042302,0.000422802,7.66991e-05,8.27084e-05
1236 rs143033418,rs145552222,rs8129503,rs9980500 3.77854e-10 24.6703 2.63839e+09 4 6.19818e-05 1.20891e-07 8.73743e-08,1.60163e-07 -0.00534116,0.00547658,0.000170992,5.61569e-05 0.000422739,0.000424661,5.78724e-05,3.89425e-05
1237 rs118120536,rs143033418,rs145552222,rs34173112 3.77113e-10 24.6695 2.64358e+09 4 6.18602e-05 1.20901e-07 8.84002e-08,1.58179e-07 -0.000126524,-0.00538236,0.00548878,0.00016958 9.2462e-05,0.000424934,0.000425722,5.79208e-05
1238 rs13052458,rs143033418,rs145552222,rs2212296 3.76968e-10 24.6693 2.64459e+09 4 6.18365e-05 1.20877e-07 8.85235e-08,1.59322e-07 0.00018274,-0.00533645,0.00541643,5.98047e-05 5.83698e-05,0.000422634,0.000422791,3.81154e-05
1239 rs143033418,rs145552222,rs2834332,rs35358114 3.76731e-10 24.669 2.64626e+09 4 6.17976e-05 1.20881e-07 8.74172e-08,1.58156e-07 -0.00533751,0.00541941,-5.11378e-05,0.000187083 0.00042265,0.000422791,3.7924e-05,5.87965e-05
1240 rs143033418,rs145552222,rs36003340,rs4816471 3.76566e-10 24.6688 2.64742e+09 4 6.17704e-05 1.2088e-07 8.57645e-08,1.59295e-07 -0.00533707,0.00541867,0.00018577,-5.28645e-05 0.00042264,0.000422791,5.85971e-05,3.79331e-05
1241 rs13052458,rs143033418,rs143538318,rs145552222 3.76457e-10 24.6687 2.64819e+09 4 6.17526e-05 1.2091e-07 8.7568e-08,1.59247e-07 0.000164981,-0.00531587,0.000205537,0.00541579 5.72504e-05,0.000422411,0.000129749,0.000422791
1242 rs143033418,rs145552222,rs4817608,rs62226715 3.76389e-10 24.6686 2.64866e+09 4 6.17415e-05 1.20584e-07 8.77737e-08,1.56689e-07 -0.00540815,0.00546628,8.79723e-05,-0.000172057 0.000425177,0.000424123,5.43685e-05,5.39609e-05
1243 rs117720689,rs143033418,rs145552222,rs71326990 3.76255e-10 24.6685 2.6496e+09 4 6.17196e-05 1.209e-07 8.66213e-08,1.59211e-07 -9.61674e-05,-0.00531881,0.00541179,0.000164941 7.10713e-05,0.000422441,0.000422842,5.81953e-05
1244 rs142803432,rs143033418,rs145552222,rs34173112 3.75766e-10 24.6679 2.65306e+09 4 6.16392e-05 1.20906e-07 8.69108e-08,1.57608e-07 0.000182346,-0.00531894,0.00541777,0.00017008 0.000132969,0.000422441,0.000422795,5.79068e-05
1245 rs13052791,rs143033418,rs145552222,rs17658859 3.75724e-10 24.6679 2.65335e+09 4 6.16324e-05 1.20891e-07 8.61273e-08,1.56767e-07 0.000167669,-0.00539761,0.00550129,-0.000157009 5.79488e-05,0.000426163,0.000426767,0.000112126
1246 rs12627254,rs13047864,rs143033418,rs145552222 3.75699e-10 24.6678 2.65353e+09 4 6.16283e-05 1.20897e-07 9.05594e-08,1.59391e-07 -7.65757e-05,0.000162592,-0.00531941,0.0054084 5.36532e-05,5.81842e-05,0.000422441,0.000422861
1247 rs143033418,rs145552222,rs17658859,rs36003340 3.7556e-10 24.6677 2.65451e+09 4 6.16055e-05 1.20891e-07 8.82271e-08,1.61022e-07 -0.00539717,0.00550124,-0.000156908,0.000167054 0.000426153,0.000426766,0.000112128,5.77393e-05
1248 rs143033418,rs145552222,rs4817607,rs62228246 3.74898e-10 24.6669 2.6592e+09 4 6.14968e-05 1.20901e-07 8.61224e-08,1.57314e-07 -0.00533873,0.00542729,9.89898e-05,-0.000253554 0.00042302,0.000422802,7.66991e-05,8.27084e-05
1249 rs143033418,rs145552222,rs17658859,rs34499890 3.74871e-10 24.6669 2.65939e+09 4 6.14925e-05 1.20888e-07 8.81107e-08,1.57442e-07 -0.00539759,0.00550127,-0.000157013,0.000167624 0.000426163,0.000426767,0.000112126,5.79488e-05
1250 rs143033418,rs145552222,rs62213668,rs62226715 3.7485e-10 24.6669 2.65954e+09 4 6.1489e-05 1.20889e-07 8.73525e-08,1.57654e-07 -0.00535696,0.00543787,0.000125146,-0.000110587 0.000424622,0.000423907,7.1524e-05,4.30882e-05
1251 rs143033418,rs145552222,rs17730050,rs7115 3.74571e-10 24.6665 2.66152e+09 4 6.14433e-05 1.20869e-07 8.85774e-08,1.5885e-07 -0.00539794,0.00551438,-0.000117504,6.8245e-05 0.000424943,0.000425795,4.2749e-05,3.96794e-05
1252 rs11088266,rs143033418,rs145552222,rs71326990 3.74336e-10 24.6663 2.66319e+09 4 6.14046e-05 1.20872e-07 8.62607e-08,1.59566e-07 -5.07367e-05,-0.00533746,0.00541951,0.000187125 3.7924e-05,0.00042265,0.000422791,5.87965e-05
1253 rs143033418,rs145552222,rs36003340,rs743416 3.74159e-10 24.666 2.66445e+09 4 6.13756e-05 1.20871e-07 8.70503e-08,1.58115e-07 -0.00533701,0.00541867,0.000185721,5.26897e-05 0.00042264,0.000422791,5.85971e-05,3.79331e-05
1254 rs13052791,rs143033418,rs145552222,rs4816471 3.73898e-10 24.6657 2.66631e+09 4 6.13328e-05 1.2087e-07 8.61488e-08,1.61908e-07 0.000186275,-0.00533737,0.00541859,-5.26874e-05 5.87965e-05,0.00042265,0.000422791,3.7924e-05
1255 rs143033418,rs145552222,rs62226715,rs7115 3.73723e-10 24.6655 2.66756e+09 4 6.13041e-05 1.20867e-07 8.55252e-08,1.59457e-07 -0.00539383,0.00551148,-0.0001177,6.90456e-05 0.000424756,0.000425679,4.28292e-05,3.96735e-05
1256 rs11088268,rs13047864,rs143033418,rs145552222 3.73566e-10 24.6654 2.66868e+09 4 6.12785e-05 1.20889e-07 8.47814e-08,1.59709e-07 -7.63614e-05,0.000162616,-0.0053194,0.00540843 5.36532e-05,5.81842e-05,0.000422441,0.000422861
1257 rs143033418,rs145552222,rs62226715,rs77052271 3.73562e-10 24.6654 2.66871e+09 4 6.12778e-05 1.20885e-07 8.63211e-08,1.58863e-07 -0.00535734,0.00543795,-0.00011078,0.000125766 0.000424618,0.000423907,4.30766e-05,7.1952e-05
1258 rs117720689,rs143033418,rs145552222,rs35358114 3.73462e-10 24.6652 2.66942e+09 4 6.12613e-05 1.2089e-07 8.6568e-08,1.58962e-07 -9.61871e-05,-0.00531873,0.00541169,0.000164788 7.10713e-05,0.000422441,0.000422842,5.81953e-05
1259 rs13052791,rs143033418,rs145552222,rs7279560 3.73279e-10 24.665 2.67073e+09 4 6.12313e-05 1.20874e-07 8.89552e-08,1.5554e-07 0.000171912,-0.00534104,0.00547516,5.41125e-05 5.7872e-05,0.00042274,0.000424652,3.88971e-05
1260 rs143033418,rs145552222,rs34499890,rs4816471 3.72955e-10 24.6647 2.67305e+09 4 6.11781e-05 1.20867e-07 8.92258e-08,1.55969e-07 -0.00533734,0.00541856,0.000186228,-5.26821e-05 0.00042265,0.000422791,5.87965e-05,3.7924e-05
1261 rs143033418,rs145552222,rs34499890,rs7279560 3.7241e-10 24.664 2.67696e+09 4 6.10888e-05 1.20871e-07 8.73026e-08,1.57559e-07 -0.00534102,0.00547513,0.000171867,5.41125e-05 0.00042274,0.000424652,5.7872e-05,3.88971e-05
1262 rs143033418,rs145552222,rs2834332,rs34173112 3.71651e-10 24.6631 2.68243e+09 4 6.09643e-05 1.20862e-07 8.64879e-08,1.59527e-07 -0.00533737,0.00541925,-5.11092e-05,0.000186832 0.00042265,0.000422791,3.7924e-05,5.87965e-05
1263 rs13052791,rs143033418,rs145552222,rs743416 3.71516e-10 24.663 2.6834e+09 4 6.09421e-05 1.20862e-07 8.57167e-08,1.61982e-07 0.000186227,-0.00533731,0.00541859,5.25127e-05 5.87965e-05,0.00042265,0.000422791,3.7924e-05
1264 rs13052875,rs143033418,rs145552222,rs7275817 3.71448e-10 24.6629 2.6839e+09 4 6.09309e-05 1.20815e-07 8.7555e-08,1.61061e-07 -6.55677e-05,-0.0053345,0.00543681,0.000199186 5.11385e-05,0.000422592,0.000422966,6.11538e-05
1265 rs143033418,rs145552222,rs17730050,rs743418 3.7129e-10 24.6627 2.68504e+09 4 6.0905e-05 1.20871e-07 8.78061e-08,1.56295e-07 -0.00538877,0.00545969,-0.000129368,0.000148268 0.000424815,0.000424099,4.31386e-05,8.61518e-05
1266 rs11088266,rs143033418,rs145552222,rs35358114 3.71184e-10 24.6626 2.68581e+09 4 6.08876e-05 1.2086e-07 8.74778e-08,1.54475e-07 -5.07189e-05,-0.00533737,0.00541942,0.000186968 3.7924e-05,0.00042265,0.000422791,5.87965e-05
1267 rs13048933,rs143033418,rs145552222,rs2409506 3.70709e-10 24.662 2.68925e+09 4 6.08097e-05 1.20858e-07 8.79948e-08,1.57797e-07 0.000186621,-0.00533743,0.00541893,-5.20485e-05 5.88269e-05,0.000422653,0.000422791,3.79436e-05
1268 rs143033418,rs145552222,rs34499890,rs743416 3.70579e-10 24.6619 2.69019e+09 4 6.07885e-05 1.20858e-07 8.87628e-08,1.60711e-07 -0.00533728,0.00541857,0.00018618,5.25074e-05 0.00042265,0.000422791,5.87965e-05,3.7924e-05
1269 rs143033418,rs145552222,rs62226715,rs6517202 3.70507e-10 24.6618 2.69071e+09 4 6.07766e-05 1.20872e-07 8.66263e-08,1.57607e-07 -0.00535708,0.00543671,-0.000110142,0.000128812 0.000424621,0.000423913,4.31194e-05,7.3915e-05
1270 rs12627171,rs143033418,rs145552222,rs7275817 3.7029e-10 24.6615 2.69229e+09 4 6.0741e-05 1.20876e-07 8.71834e-08,1.57681e-07 -7.24163e-05,-0.00532029,0.0054107,0.000165272 5.50217e-05,0.000422441,0.000422865,5.82374e-05
1271 rs143033418,rs145552222,rs2834324,rs62226715 3.70037e-10 24.6612 2.69413e+09 4 6.06994e-05 1.20569e-07 8.76282e-08,1.58732e-07 -0.00540708,0.00546543,8.70711e-05,-0.000170959 0.000425146,0.000424108,5.40372e-05,5.36321e-05
1272 rs13052458,rs143033418,rs145552222,rs2834333 3.70012e-10 24.6612 2.69431e+09 4 6.06954e-05 1.2085e-07 8.82608e-08,1.58824e-07 0.000183207,-0.00533635,0.0054171,5.9321e-05 5.84475e-05,0.000422636,0.000422791,3.81129e-05
1273 rs111783124,rs13047864,rs143033418,rs145552222 3.69985e-10 24.6612 2.69451e+09 4 6.0691e-05 1.20876e-07 8.8191e-08,1.56997e-07 -7.59974e-05,0.000162657,-0.0053194,0.00540848 5.36532e-05,5.81842e-05,0.000422441,0.000422861
1274 rs13048933,rs143033418,rs145552222,rs7279560 3.69576e-10 24.6607 2.69749e+09 4 6.06238e-05 1.2086e-07 8.59235e-08,1.58359e-07 0.00017172,-0.00534065,0.00547432,5.34057e-05 5.78728e-05,0.000422733,0.000424631,3.88976e-05
1275 rs143033418,rs145552222,rs17730050,rs8127785 3.69254e-10 24.6603 2.69984e+09 4 6.05711e-05 1.20859e-07 8.6843e-08,1.57206e-07 -0.00538461,0.00546668,-0.000130536,-0.000133058 0.00042478,0.000424184,4.32393e-05,7.755e-05
1276 rs117720689,rs143033418,rs145552222,rs34173112 3.69023e-10 24.66 2.70153e+09 4 6.05331e-05 1.20874e-07 8.48428e-08,1.59282e-07 -9.62187e-05,-0.00531859,0.00541153,0.000164542 7.10713e-05,0.000422441,0.000422842,5.81953e-05
1277 rs13048933,rs143033418,rs145552222,rs2096695 3.68924e-10 24.6599 2.70226e+09 4 6.05169e-05 1.20851e-07 8.82819e-08,1.57167e-07 0.000186584,-0.00533739,0.00541894,-5.19148e-05 5.88269e-05,0.000422653,0.000422791,3.79436e-05
1278 rs143033418,rs145552222,rs2834395,rs8129503 3.68814e-10 24.6598 2.70306e+09 4 6.04989e-05 1.20857e-07 9.01624e-08,1.56758e-07 -0.00534089,0.00547591,5.54991e-05,0.000170988 0.000422739,0.000424661,3.89425e-05,5.78724e-05
1279 rs13048933,rs143033418,rs145552222,rs62228247 3.68468e-10 24.6594 2.7056e+09 4 6.04422e-05 1.20879e-07 8.76544e-08,1.58674e-07 0.000171301,-0.00533345,0.00542703,-9.4365e-05 5.78752e-05,0.000422569,0.00042282,6.82414e-05
1280 rs11702497,rs143033418,rs145552222,rs7275817 3.68094e-10 24.659 2.70835e+09 4 6.03809e-05 1.20868e-07 8.72417e-08,1.56554e-07 -7.21673e-05,-0.00532029,0.00541074,0.000165301 5.50217e-05,0.000422441,0.000422865,5.82374e-05
1281 rs143033418,rs145552222,rs36073400,rs62226715 3.67542e-10 24.6583 2.71242e+09 4 6.02902e-05 1.20758e-07 8.66386e-08,1.58391e-07 -0.00540272,0.00548348,8.21539e-05,-0.000149403 0.000424967,0.000424543,4.84891e-05,4.64467e-05
1282 rs143033418,rs145552222,rs36003340,rs7279560 3.66643e-10 24.6572 2.71907e+09 4 6.01427e-05 1.20849e-07 8.63543e-08,1.57654e-07 -0.00534024,0.0054744,0.00017094,5.35851e-05 0.000422725,0.000424636,5.76623e-05,3.88974e-05
1283 rs12627254,rs143033418,rs145552222,rs8129503 3.66487e-10 24.6571 2.72022e+09 4 6.01172e-05 1.20863e-07 8.75253e-08,1.58829e-07 -7.66251e-05,-0.00531912,0.00540807,0.000162074 5.36532e-05,0.000422441,0.000422861,5.81842e-05
1284 rs13052458,rs143033418,rs145552222,rs2898202 3.66275e-10 24.6568 2.7218e+09 4 6.00824e-05 1.20837e-07 8.98974e-08,1.63456e-07 0.00018253,-0.0053362,0.00541644,5.91015e-05 5.83698e-05,0.000422634,0.000422791,3.81154e-05
1285 rs11088266,rs143033418,rs145552222,rs34173112 3.66182e-10 24.6567 2.72249e+09 4 6.00671e-05 1.20842e-07 8.91521e-08,1.55554e-07 -5.06903e-05,-0.00533722,0.00541926,0.000186717 3.7924e-05,0.00042265,0.000422791,5.87965e-05
1286 rs11088268,rs143033418,rs145552222,rs8129503 3.64406e-10 24.6546 2.73576e+09 4 5.97758e-05 1.20855e-07 8.70824e-08,1.58895e-07 -7.64108e-05,-0.00531912,0.0054081,0.000162098 5.36532e-05,0.000422441,0.000422861,5.81842e-05
1287 rs118120536,rs13048933,rs143033418,rs145552222 3.64107e-10 24.6542 2.738e+09 4 5.97268e-05 1.20852e-07 8.6813e-08,1.57592e-07 -0.00012657,0.000168885,-0.00538199,0.00548837 9.2462e-05,5.79208e-05,0.000424934,0.000425722
1288 rs13047864,rs143033418,rs145552222,rs17658859 3.63502e-10 24.6535 2.74256e+09 4 5.96276e-05 1.20846e-07 8.83507e-08,1.5782e-07 0.000167006,-0.00539727,0.00550091,-0.000157075 5.79488e-05,0.000426163,0.000426767,0.000112126
1289 rs13052791,rs143033418,rs145552222,rs62228247 3.62954e-10 24.6528 2.74671e+09 4 5.95376e-05 1.20858e-07 8.98698e-08,1.59149e-07 0.000171006,-0.00533328,0.00542685,-9.43687e-05 5.78752e-05,0.000422569,0.00042282,6.82414e-05
1290 rs13048933,rs142803432,rs143033418,rs145552222 3.62769e-10 24.6526 2.7481e+09 4 5.95074e-05 1.20858e-07 8.6545e-08,1.56849e-07 0.000169384,0.000182401,-0.00531855,0.00541733 5.79068e-05,0.000132969,0.000422441,0.000422795
1291 rs143033418,rs145552222,rs17730050,rs2154703 3.62546e-10 24.6524 2.74979e+09 4 5.94708e-05 1.20844e-07 8.98909e-08,1.61101e-07 -0.0053912,0.00544781,-0.000125477,6.38251e-05 0.000424844,0.000424045,4.28913e-05,3.73402e-05
1292 rs143033418,rs145552222,rs2409506,rs36003340 3.62464e-10 24.6523 2.75042e+09 4 5.94572e-05 1.20827e-07 8.67281e-08,1.58727e-07 -0.0053367,0.00541869,-5.18152e-05,0.000185481 0.00042264,0.000422791,3.79331e-05,5.85971e-05
1293 rs13048933,rs143033418,rs145552222,rs2834332 3.62197e-10 24.6519 2.75244e+09 4 5.94135e-05 1.20826e-07 8.88975e-08,1.58747e-07 0.000186441,-0.00533721,0.00541895,-5.1402e-05 5.88269e-05,0.000422653,0.000422791,3.79436e-05
1294 rs143033418,rs145552222,rs34499890,rs62228247 3.62113e-10 24.6518 2.75308e+09 4 5.93997e-05 1.20855e-07 8.85797e-08,1.56719e-07 -0.00533326,0.00542682,0.00017096,-9.43693e-05 0.000422569,0.00042282,5.78752e-05,6.82414e-05
1295 rs143033418,rs145552222,rs62228246,rs78804619 3.61123e-10 24.6506 2.76063e+09 4 5.92372e-05 1.2084e-07 9.02529e-08,1.5728e-07 -0.00539022,0.00546608,-0.000260406,-6.87239e-05 0.000424816,0.000424275,8.30931e-05,5.47256e-05
1296 rs1119396,rs143033418,rs145552222,rs734746 3.61079e-10 24.6506 2.76097e+09 4 5.92301e-05 1.20838e-07 8.82511e-08,1.59296e-07 0.000141391,-0.00534928,0.00542971,-0.000105447 7.48763e-05,0.000424516,0.000423839,4.31352e-05
1297 rs111783124,rs143033418,rs145552222,rs8129503 3.6091e-10 24.6504 2.76226e+09 4 5.92023e-05 1.20842e-07 8.63313e-08,1.57803e-07 -7.60468e-05,-0.00531911,0.00540815,0.000162139 5.36532e-05,0.000422441,0.000422861,5.81842e-05
1298 rs13047864,rs143033418,rs145552222,rs7279560 3.60834e-10 24.6503 2.76284e+09 4 5.91899e-05 1.20827e-07 8.79615e-08,1.58348e-07 0.00017125,-0.00534067,0.00547474,5.41121e-05 5.7872e-05,0.00042274,0.000424652,3.88971e-05
1299 rs143033418,rs145552222,rs2096695,rs36003340 3.60726e-10 24.6502 2.76367e+09 4 5.91722e-05 1.20821e-07 9.04303e-08,1.55012e-07 -0.00533666,0.0054187,-5.16816e-05,0.000185444 0.00042264,0.000422791,3.79331e-05,5.85971e-05
1300 rs143033418,rs145552222,rs36003340,rs62228247 3.60718e-10 24.6502 2.76373e+09 4 5.91709e-05 1.2085e-07 8.56002e-08,1.58223e-07 -0.00533277,0.00542675,0.000170267,-9.40227e-05 0.000422557,0.000422819,5.76662e-05,6.82427e-05
1301 rs13047864,rs143033418,rs145552222,rs4816471 3.60408e-10 24.6498 2.7661e+09 4 5.91201e-05 1.2082e-07 8.80845e-08,1.59695e-07 0.000185591,-0.00533697,0.00541817,-5.26096e-05 5.87965e-05,0.00042265,0.000422791,3.7924e-05
1302 rs11701251,rs13052458,rs143033418,rs145552222 3.60223e-10 24.6496 2.76753e+09 4 5.90896e-05 1.20816e-07 8.84502e-08,1.57785e-07 -5.92878e-05,0.000183272,-0.0053694,0.00546507 3.84814e-05,5.84805e-05,0.00042389,0.000423957
1303 rs13052791,rs143033418,rs145552222,rs2409506 3.59942e-10 24.6492 2.76969e+09 4 5.90436e-05 1.20818e-07 8.59241e-08,1.56623e-07 0.000185987,-0.005337,0.00541862,-5.16386e-05 5.87965e-05,0.00042265,0.000422791,3.7924e-05
1304 rs143033418,rs145552222,rs17730050,rs2211792 3.5957e-10 24.6488 2.77255e+09 4 5.89826e-05 1.20811e-07 8.67617e-08,1.58989e-07 -0.00539537,0.00551213,-0.000116257,6.76648e-05 0.000424905,0.000425726,4.27735e-05,3.99132e-05
1305 rs142803432,rs143033418,rs145552222,rs36003340 3.59267e-10 24.6484 2.7749e+09 4 5.89328e-05 1.20845e-07 8.82096e-08,1.60252e-07 0.000182845,-0.00531806,0.0054172,0.000168572 0.000132964,0.000422431,0.000422795,5.76945e-05
1306 rs12627171,rs143033418,rs145552222,rs71326990 3.59238e-10 24.6484 2.77511e+09 4 5.89281e-05 1.20835e-07 8.63578e-08,1.57657e-07 -7.24822e-05,-0.00531995,0.0054103,0.000164649 5.50217e-05,0.000422441,0.000422865,5.82374e-05
1307 rs143033418,rs145552222,rs2409506,rs34499890 3.59036e-10 24.6481 2.77668e+09 4 5.88949e-05 1.20815e-07 8.94802e-08,1.60009e-07 -0.00533697,0.00541859,-5.16333e-05,0.00018594 0.00042265,0.000422791,3.7924e-05,5.87965e-05
1308 rs118120536,rs13052791,rs143033418,rs145552222 3.58734e-10 24.6478 2.77902e+09 4 5.88454e-05 1.20832e-07 8.86071e-08,1.60524e-07 -0.000126589,0.000168589,-0.00538184,0.00548819 9.2462e-05,5.79208e-05,0.000424934,0.000425722
1309 rs143033418,rs145552222,rs2211792,rs62226715 3.58269e-10 24.6472 2.78262e+09 4 5.87691e-05 1.20807e-07 8.76321e-08,1.56587e-07 -0.00539125,0.00550921,6.84448e-05,-0.000116416 0.000424717,0.00042561,3.99024e-05,4.28485e-05
1310 rs13052791,rs143033418,rs145552222,rs2096695 3.58223e-10 24.6471 2.78298e+09 4 5.87615e-05 1.20811e-07 8.84276e-08,1.56818e-07 0.000185951,-0.00533695,0.00541862,-5.15051e-05 5.87965e-05,0.00042265,0.000422791,3.7924e-05
1311 rs118120536,rs143033418,rs145552222,rs36003340 3.58213e-10 24.6471 2.78306e+09 4 5.876e-05 1.2083e-07 8.82754e-08,1.56877e-07 -0.000126436,-0.00538136,0.00548809,0.000167951 9.24642e-05,0.000424923,0.00042572,5.77119e-05
1312 rs13052875,rs143033418,rs145552222,rs71326990 3.58126e-10 24.647 2.78374e+09 4 5.87456e-05 1.20765e-07 8.84623e-08,1.57317e-07 -6.5382e-05,-0.00533411,0.00543637,0.000198499 5.11385e-05,0.000422592,0.000422966,6.11538e-05
1313 rs13047864,rs143033418,rs145552222,rs743416 3.58116e-10 24.647 2.78381e+09 4 5.8744e-05 1.20811e-07 9.03733e-08,1.57823e-07 0.000185544,-0.00533691,0.00541818,5.24349e-05 5.87965e-05,0.00042265,0.000422791,3.7924e-05
1314 rs143033418,rs145552222,rs7275817,rs7277031 3.58081e-10 24.647 2.78409e+09 4 5.87382e-05 1.20811e-07 8.74315e-08,1.56069e-07 -0.00533702,0.00541996,0.000187134,-4.85265e-05 0.00042265,0.000422791,5.87965e-05,3.7924e-05
1315 rs118120536,rs143033418,rs145552222,rs34499890 3.57915e-10 24.6468 2.78537e+09 4 5.87111e-05 1.20829e-07 8.71494e-08,1.57141e-07 -0.000126592,-0.00538182,0.00548817,0.000168544 9.2462e-05,0.000424934,0.000425722,5.79208e-05
1316 rs13052791,rs142803432,rs143033418,rs145552222 3.574e-10 24.6461 2.78939e+09 4 5.86266e-05 1.20837e-07 8.70313e-08,1.59818e-07 0.000169089,0.000182425,-0.00531839,0.00541714 5.79068e-05,0.000132969,0.000422441,0.000422795
1317 rs143033418,rs145552222,rs2096695,rs34499890 3.57321e-10 24.6461 2.79001e+09 4 5.86136e-05 1.20808e-07 8.80247e-08,1.57261e-07 -0.00533693,0.00541859,-5.14997e-05,0.000185904 0.00042265,0.000422791,3.7924e-05,5.87965e-05
1318 rs11702497,rs143033418,rs145552222,rs71326990 3.57106e-10 24.6458 2.79168e+09 4 5.85784e-05 1.20826e-07 8.77222e-08,1.60362e-07 -7.22331e-05,-0.00531995,0.00541034,0.000164678 5.50217e-05,0.000422441,0.000422865,5.82374e-05
1319 rs11088266,rs13048933,rs143033418,rs145552222 3.56837e-10 24.6455 2.79379e+09 4 5.85342e-05 1.20805e-07 8.82795e-08,1.59019e-07 -5.09826e-05,0.000186325,-0.00533706,0.00541896 3.79436e-05,5.88269e-05,0.000422653,0.000422791
1320 rs143033418,rs145552222,rs17730050,rs9305539 3.56723e-10 24.6453 2.79468e+09 4 5.85155e-05 1.20811e-07 8.69127e-08,1.60001e-07 -0.00538451,0.00546646,-0.000130403,0.000131488 0.00042478,0.000424184,4.32393e-05,7.75502e-05
1321 rs117720689,rs13048933,rs143033418,rs145552222 3.56669e-10 24.6453 2.7951e+09 4 5.85067e-05 1.20827e-07 8.65539e-08,1.58074e-07 -9.6309e-05,0.00016384,-0.0053182,0.00541109 7.10713e-05,5.81953e-05,0.000422441,0.000422842
1322 rs142803432,rs143033418,rs145552222,rs34499890 3.56582e-10 24.6452 2.79579e+09 4 5.84924e-05 1.20834e-07 8.74692e-08,1.58696e-07 0.000182428,-0.00531836,0.00541711,0.000169043 0.000132969,0.000422441,0.000422795,5.79068e-05
1323 rs12627171,rs143033418,rs145552222,rs35358114 3.56576e-10 24.6451 2.79584e+09 4 5.84914e-05 1.20824e-07 8.83472e-08,1.55435e-07 -7.24984e-05,-0.00531986,0.0054102,0.000164495 5.50217e-05,0.000422441,0.000422865,5.82374e-05
1324 rs143033418,rs145552222,rs17730050,rs2834316 3.56358e-10 24.6449 2.79755e+09 4 5.84556e-05 1.20815e-07 8.97156e-08,1.59195e-07 -0.00538859,0.00545953,-0.000129227,0.000146199 0.000424815,0.000424099,4.31386e-05,8.61518e-05
1325 rs114419906,rs143033418,rs145552222,rs17738942 3.55417e-10 24.6437 2.80495e+09 4 5.83013e-05 1.20825e-07 8.81703e-08,1.5688e-07 0.000183419,-0.00530994,0.00541023,0.000165823 7.56884e-05,0.000422901,0.000423147,6.98805e-05
1326 rs143033418,rs145552222,rs62226715,rs743418 3.55037e-10 24.6433 2.80796e+09 4 5.82389e-05 1.20811e-07 8.69954e-08,1.59213e-07 -0.00538318,0.00545494,-0.000128978,0.000147893 0.00042461,0.000423944,4.32213e-05,8.61426e-05
1327 rs13052875,rs143033418,rs145552222,rs35358114 3.54928e-10 24.6431 2.80882e+09 4 5.82211e-05 1.20753e-07 8.6348e-08,1.59425e-07 -6.53363e-05,-0.00533402,0.00543627,0.00019833 5.11385e-05,0.000422592,0.000422966,6.11538e-05
1328 rs11702497,rs143033418,rs145552222,rs35358114 3.54459e-10 24.6426 2.81253e+09 4 5.81442e-05 1.20816e-07 8.89494e-08,1.61141e-07 -7.22493e-05,-0.00531986,0.00541024,0.000164525 5.50217e-05,0.000422441,0.000422865,5.82374e-05
1329 rs143033418,rs145552222,rs17658859,rs8129503 3.54351e-10 24.6424 2.81339e+09 4 5.81264e-05 1.20811e-07 8.74309e-08,1.59985e-07 -0.00539701,0.00550061,-0.000157126,0.000166492 0.000426163,0.000426767,0.000112126,5.79488e-05
1330 rs143033418,rs145552222,rs2834332,rs36003340 3.54179e-10 24.6422 2.81476e+09 4 5.80982e-05 1.20795e-07 8.61566e-08,1.59278e-07 -0.00533648,0.00541871,-5.11691e-05,0.000185303 0.00042264,0.000422791,3.79331e-05,5.85971e-05
1331 rs143033418,rs145552222,rs2244724,rs34837130 3.53328e-10 24.6412 2.82154e+09 4 5.79586e-05 1.20787e-07 8.84315e-08,1.60066e-07 -0.00539609,0.00551171,6.62146e-05,-0.000117127 0.00042491,0.000425736,3.98783e-05,4.27691e-05
1332 rs143033418,rs145552222,rs62226715,rs8127785 3.52922e-10 24.6407 2.82478e+09 4 5.78921e-05 1.20798e-07 8.72882e-08,1.58163e-07 -0.00537899,0.00546187,-0.000130143,-0.000132696 0.000424576,0.000424027,4.33216e-05,7.75406e-05
1333 rs12627171,rs143033418,rs145552222,rs34173112 3.52345e-10 24.64 2.82941e+09 4 5.77974e-05 1.20808e-07 8.80335e-08,1.56683e-07 -7.25244e-05,-0.00531973,0.00541005,0.000164249 5.50217e-05,0.000422441,0.000422865,5.82374e-05
1334 rs13052791,rs143033418,rs145552222,rs2834332 3.51743e-10 24.6392 2.83425e+09 4 5.76986e-05 1.20786e-07 8.96414e-08,1.57465e-07 0.00018581,-0.00533677,0.00541863,-5.09928e-05 5.87965e-05,0.00042265,0.000422791,3.7924e-05
1335 rs143033418,rs145552222,rs2834351,rs734746 3.51736e-10 24.6392 2.8343e+09 4 5.76975e-05 1.2077e-07 8.84309e-08,1.57818e-07 -0.00537744,0.00546651,7.40434e-05,-0.000133465 0.000424523,0.000424119,3.97675e-05,4.40608e-05
1336 rs117720689,rs13052791,rs143033418,rs145552222 3.51562e-10 24.639 2.83571e+09 4 5.76689e-05 1.20807e-07 8.7287e-08,1.56177e-07 -9.63474e-05,0.000163541,-0.00531804,0.0054109 7.10713e-05,5.81953e-05,0.000422441,0.000422842
1337 rs143033418,rs145552222,rs7279560,rs8129503 3.51521e-10 24.6389 2.83604e+09 4 5.76622e-05 1.20791e-07 8.77239e-08,1.59571e-07 -0.00534039,0.00547442,5.41118e-05,0.000170738 0.00042274,0.000424652,3.88971e-05,5.7872e-05
1338 rs117720689,rs143033418,rs145552222,rs36003340 3.51131e-10 24.6385 2.83919e+09 4 5.75982e-05 1.20805e-07 8.41208e-08,1.56995e-07 -9.62415e-05,-0.00531765,0.00541089,0.00016293 7.10754e-05,0.000422431,0.000422842,5.79874e-05
1339 rs13047864,rs143033418,rs145552222,rs62228247 3.50916e-10 24.6382 2.84093e+09 4 5.75629e-05 1.20812e-07 8.75934e-08,1.60904e-07 0.000170344,-0.00533292,0.00542643,-9.43769e-05 5.78752e-05,0.000422569,0.00042282,6.82414e-05
1340 rs143033418,rs145552222,rs2834332,rs34499890 3.50858e-10 24.6381 2.8414e+09 4 5.75535e-05 1.20783e-07 8.81452e-08,1.59379e-07 -0.00533675,0.0054186,-5.09875e-05,0.000185764 0.00042265,0.000422791,3.7924e-05,5.87965e-05
1341 rs117720689,rs143033418,rs145552222,rs34499890 3.50783e-10 24.638 2.842e+09 4 5.75412e-05 1.20804e-07 8.76879e-08,1.57896e-07 -9.63533e-05,-0.00531801,0.00541087,0.000163495 7.10713e-05,0.000422441,0.000422842,5.81953e-05
1342 rs143033418,rs145552222,rs4816471,rs8129503 3.50338e-10 24.6375 2.84562e+09 4 5.74681e-05 1.20781e-07 8.48678e-08,1.5832e-07 -0.00533667,0.00541785,-5.25494e-05,0.000185063 0.00042265,0.000422791,3.7924e-05,5.87965e-05
1343 rs11702497,rs143033418,rs145552222,rs34173112 3.50253e-10 24.6374 2.84631e+09 4 5.74542e-05 1.208e-07 8.69388e-08,1.57493e-07 -7.22754e-05,-0.00531973,0.00541008,0.000164279 5.50217e-05,0.000422441,0.000422865,5.82374e-05
1344 rs13052875,rs143033418,rs145552222,rs34173112 3.49857e-10 24.6369 2.84953e+09 4 5.73892e-05 1.20733e-07 8.81779e-08,1.57049e-07 -6.5263e-05,-0.00533387,0.0054361,0.000198058 5.11385e-05,0.000422592,0.000422966,6.11538e-05
1345 rs13052458,rs143033418,rs145552222,rs2834394 3.49721e-10 24.6367 2.85064e+09 4 5.73669e-05 1.20784e-07 8.59551e-08,1.56423e-07 0.000166594,-0.00534047,0.00547836,5.92155e-05 5.72612e-05,0.000422743,0.00042472,3.88168e-05
1346 rs11088266,rs143033418,rs145552222,rs36003340 3.4896e-10 24.6358 2.85685e+09 4 5.72422e-05 1.20775e-07 8.76347e-08,1.57942e-07 -5.07499e-05,-0.00533633,0.00541872,0.000185188 3.79331e-05,0.00042264,0.000422791,5.85971e-05
1347 rs143033418,rs145552222,rs17730050,rs9976762 3.48956e-10 24.6358 2.85689e+09 4 5.72415e-05 1.20781e-07 8.62336e-08,1.56964e-07 -0.0054558,0.00552871,-0.000111929,0.000167987 0.000427398,0.000426747,4.29583e-05,9.98537e-05
1348 rs143033418,rs145552222,rs743416,rs8129503 3.48112e-10 24.6347 2.86381e+09 4 5.7103e-05 1.20772e-07 8.87355e-08,1.59394e-07 -0.0053366,0.00541786,5.23746e-05,0.000185015 0.00042265,0.000422791,3.7924e-05,5.87965e-05
1349 rs143033418,rs145552222,rs7279298,rs734746 3.47921e-10 24.6345 2.86539e+09 4 5.70716e-05 1.20754e-07 8.97066e-08,1.55943e-07 -0.00537741,0.00546666,7.3743e-05,-0.000133515 0.000424523,0.000424124,3.97357e-05,4.40747e-05
1350 rs13048253,rs143033418,rs145552222,rs62226715 3.47534e-10 24.634 2.86858e+09 4 5.70082e-05 1.20487e-07 8.80484e-08,1.56871e-07 8.48986e-05,-0.00540613,0.00546471,-0.000169309 5.39418e-05,0.000425143,0.000424104,5.34635e-05
1351 rs118120536,rs13047864,rs143033418,rs145552222 3.47002e-10 24.6333 2.87297e+09 4 5.69209e-05 1.20786e-07 8.44363e-08,1.57173e-07 -0.000126633,0.000167926,-0.00538149,0.0054878 9.2462e-05,5.79208e-05,0.000424934,0.000425722
1352 rs13047864,rs143033418,rs145552222,rs2409506 3.46976e-10 24.6333 2.87319e+09 4 5.69167e-05 1.20768e-07 8.97601e-08,1.59388e-07 0.000185304,-0.0053366,0.0054182,-5.15608e-05 5.87965e-05,0.00042265,0.000422791,3.7924e-05
1353 rs143033418,rs145552222,rs62228246,rs80287184 3.46658e-10 24.6329 2.87582e+09 4 5.68645e-05 1.19975e-07 8.58103e-08,1.56151e-07 -0.0053588,0.00544172,-0.000320464,7.21264e-05 0.000424162,0.000424305,0.000149852,0.000127397
1354 rs11088266,rs13052791,rs143033418,rs145552222 3.46578e-10 24.6328 2.87649e+09 4 5.68514e-05 1.20766e-07 8.83868e-08,1.57784e-07 -5.05739e-05,0.000185696,-0.00533663,0.00541864 3.7924e-05,5.87965e-05,0.00042265,0.000422791
1355 rs13048132,rs143033418,rs145552222,rs17730050 3.46399e-10 24.6326 2.87798e+09 4 5.68219e-05 1.20752e-07 8.7862e-08,1.57565e-07 6.61323e-05,-0.00538838,0.00547435,-0.000135253 3.96064e-05,0.000424815,0.000424337,4.3797e-05
1356 rs143033418,rs145552222,rs2298341,rs7275817 3.46368e-10 24.6325 2.87824e+09 4 5.68169e-05 1.20728e-07 8.81298e-08,1.57848e-07 -0.00535298,0.00545608,0.00010552,0.000151992 0.000423288,0.00042374,8.56862e-05,6.05316e-05
1357 rs143033418,rs145552222,rs71326990,rs7277031 3.46002e-10 24.6321 2.88128e+09 4 5.67568e-05 1.20764e-07 8.74832e-08,1.56884e-07 -0.00533666,0.00541957,0.000186499,-4.84541e-05 0.00042265,0.000422791,5.87965e-05,3.7924e-05
1358 rs11088266,rs143033418,rs145552222,rs34499890 3.45707e-10 24.6317 2.88374e+09 4 5.67085e-05 1.20762e-07 8.63346e-08,1.58113e-07 -5.05685e-05,-0.0053366,0.00541861,0.000185649 3.7924e-05,0.00042265,0.000422791,5.87965e-05
1359 rs13047864,rs142803432,rs143033418,rs145552222 3.45677e-10 24.6317 2.88398e+09 4 5.67037e-05 1.20792e-07 8.6497e-08,1.55043e-07 0.000168426,0.000182478,-0.00531802,0.00541672 5.79068e-05,0.000132969,0.000422441,0.000422795
1360 rs13047864,rs143033418,rs145552222,rs2096695 3.45321e-10 24.6312 2.88696e+09 4 5.66452e-05 1.20761e-07 8.97811e-08,1.59593e-07 0.000185268,-0.00533656,0.0054182,-5.14272e-05 5.87965e-05,0.00042265,0.000422791,3.7924e-05
1361 rs143033418,rs145552222,rs17730050,rs2032312 3.44047e-10 24.6296 2.89765e+09 4 5.64363e-05 1.20761e-07 8.59177e-08,1.59483e-07 -0.00538531,0.00546603,-0.00013056,-0.000127074 0.000424786,0.000424181,4.32669e-05,7.59198e-05
1362 rs143033418,rs145552222,rs35358114,rs7277031 3.43098e-10 24.6284 2.90566e+09 4 5.62805e-05 1.20752e-07 8.58299e-08,1.55075e-07 -0.00533657,0.00541947,0.000186343,-4.84363e-05 0.00042265,0.000422791,5.87965e-05,3.7924e-05
1363 rs143033418,rs145552222,rs62228247,rs8129503 3.41906e-10 24.6269 2.91579e+09 4 5.6085e-05 1.20776e-07 8.73828e-08,1.59765e-07 -0.00533263,0.00542611,-9.43832e-05,0.000169832 0.000422569,0.00042282,6.82414e-05,5.78752e-05
1364 rs143033418,rs145552222,rs62226715,rs9305539 3.40978e-10 24.6257 2.92373e+09 4 5.59327e-05 1.2075e-07 8.64303e-08,1.55274e-07 -0.0053789,0.00546166,-0.000130011,0.000131127 0.000424576,0.000424027,4.33216e-05,7.75407e-05
1365 rs13048132,rs143033418,rs145552222,rs62226715 3.40949e-10 24.6257 2.92398e+09 4 5.5928e-05 1.20729e-07 9.01613e-08,1.61103e-07 6.66902e-05,-0.00538322,0.00547012,-0.000135441 3.96497e-05,0.000424613,0.000424184,4.39338e-05
1366 rs143033418,rs145552222,rs2834316,rs62226715 3.40794e-10 24.6255 2.92531e+09 4 5.59026e-05 1.20754e-07 8.68987e-08,1.58646e-07 -0.00538301,0.00545478,0.000145824,-0.000128838 0.00042461,0.000423944,8.61426e-05,4.32213e-05
1367 rs12627171,rs13048933,rs143033418,rs145552222 3.4057e-10 24.6252 2.92723e+09 4 5.58659e-05 1.20761e-07 8.60444e-08,1.59692e-07 -7.25987e-05,0.000163546,-0.00531934,0.0054096 5.50217e-05,5.82374e-05,0.000422441,0.000422865
1368 rs117720689,rs13047864,rs143033418,rs145552222 3.40404e-10 24.625 2.92866e+09 4 5.58386e-05 1.20762e-07 8.86059e-08,1.54568e-07 -9.64334e-05,0.000162872,-0.00531767,0.00541047 7.10713e-05,5.81953e-05,0.000422441,0.000422842
1369 rs13052458,rs143033418,rs145552222,rs2834337 3.39845e-10 24.6243 2.93348e+09 4 5.57469e-05 1.20717e-07 9.01247e-08,1.57594e-07 0.000185735,-0.00534043,0.00541604,-5.76997e-05 5.89283e-05,0.000422757,0.000422791,3.86462e-05
1370 rs12627171,rs143033418,rs145552222,rs36003340 3.39577e-10 24.6239 2.93579e+09 4 5.5703e-05 1.20757e-07 8.69311e-08,1.61772e-07 -7.3062e-05,-0.00531894,0.0054095,0.000162845 5.50037e-05,0.000422431,0.000422863,5.8007e-05
1371 rs117050296,rs143033418,rs145552222,rs7275817 3.39484e-10 24.6238 2.93659e+09 4 5.56877e-05 1.20764e-07 8.81631e-08,1.56484e-07 0.000125414,-0.00532139,0.00542593,0.000179011 0.000100126,0.000422442,0.000422807,5.80187e-05
1372 rs143033418,rs145552222,rs17730050,rs2244724 3.39391e-10 24.6237 2.9374e+09 4 5.56724e-05 1.20732e-07 8.52887e-08,1.57977e-07 -0.00539529,0.00551101,-0.000116497,6.62374e-05 0.00042491,0.000425736,4.27691e-05,3.98783e-05
1373 rs13052458,rs143033418,rs145552222,rs2186553 3.39131e-10 24.6234 2.93965e+09 4 5.56299e-05 1.20714e-07 8.62114e-08,1.56492e-07 0.000185609,-0.00534037,0.00541594,5.76283e-05 5.89111e-05,0.000422756,0.000422791,3.86304e-05
1374 rs13047864,rs143033418,rs145552222,rs2834332 3.39084e-10 24.6233 2.94006e+09 4 5.56221e-05 1.20736e-07 8.6014e-08,1.57164e-07 0.000185127,-0.00533638,0.00541822,-5.0915e-05 5.87965e-05,0.00042265,0.000422791,3.7924e-05
1375 rs11702497,rs13048933,rs143033418,rs145552222 3.38546e-10 24.6226 2.94473e+09 4 5.55339e-05 1.20753e-07 8.71167e-08,1.57343e-07 -7.23497e-05,0.000163575,-0.00531934,0.00540963 5.50217e-05,5.82374e-05,0.000422441,0.000422865
1376 rs143033418,rs145552222,rs34173112,rs7277031 3.3849e-10 24.6225 2.94522e+09 4 5.55246e-05 1.20733e-07 8.66316e-08,1.59842e-07 -0.00533642,0.00541932,0.000186092,-4.84077e-05 0.00042265,0.000422791,5.87965e-05,3.7924e-05
1377 rs118120536,rs143033418,rs145552222,rs8129503 3.38218e-10 24.6222 2.94759e+09 4 5.548e-05 1.20751e-07 8.59924e-08,1.58522e-07 -0.000126667,-0.00538122,0.00548749,0.000167413 9.2462e-05,0.000424934,0.000425722,5.79208e-05
1378 rs143033418,rs145552222,rs2244724,rs62226715 3.37976e-10 24.6219 2.94969e+09 4 5.54404e-05 1.20727e-07 8.86405e-08,1.58654e-07 -0.00539116,0.00550808,6.70211e-05,-0.00011665 0.000424722,0.000425619,3.98681e-05,4.28449e-05
1379 rs11702497,rs143033418,rs145552222,rs36003340 3.37546e-10 24.6213 2.95346e+09 4 5.53698e-05 1.20749e-07 8.6867e-08,1.58879e-07 -7.28132e-05,-0.00531894,0.00540954,0.000162873 5.50037e-05,0.000422431,0.000422863,5.8007e-05
1380 rs143033418,rs145552222,rs2409506,rs8129503 3.37296e-10 24.621 2.95565e+09 4 5.53287e-05 1.20729e-07 8.74195e-08,1.58196e-07 -0.0053363,0.00541788,-5.15006e-05,0.000184776 0.00042265,0.000422791,3.7924e-05,5.87965e-05
1381 rs12627001,rs143033418,rs145552222,rs17730050 3.37273e-10 24.621 2.95585e+09 4 5.5325e-05 1.2073e-07 8.86493e-08,1.59956e-07 7.89903e-05,-0.00538265,0.00546938,-0.00013084 4.75717e-05,0.000424769,0.00042424,4.33022e-05
1382 rs143033418,rs145552222,rs62226715,rs9976762 3.37209e-10 24.6209 2.95641e+09 4 5.53145e-05 1.20734e-07 8.9809e-08,1.57068e-07 -0.00545107,0.0055247,-0.000111595,0.000168176 0.000427218,0.000426612,4.30444e-05,9.98515e-05
1383 rs13051703,rs143033418,rs145552222,rs7275817 3.36945e-10 24.6206 2.95872e+09 4 5.52712e-05 1.20637e-07 8.81457e-08,1.55984e-07 0.000150119,-0.00538515,0.0054804,0.000146193 0.000127596,0.000426053,0.000425778,6.24625e-05
1384 rs142803432,rs143033418,rs145552222,rs8129503 3.36901e-10 24.6205 2.95911e+09 4 5.5264e-05 1.20756e-07 8.6883e-08,1.58728e-07 0.000182518,-0.00531773,0.0054164,0.000167913 0.000132969,0.000422441,0.000422795,5.79068e-05
1385 rs143033418,rs145552222,rs2298341,rs71326990 3.36852e-10 24.6204 2.95954e+09 4 5.5256e-05 1.20689e-07 8.82554e-08,1.57568e-07 -0.00535272,0.00545579,0.000105799,0.000151319 0.000423288,0.00042374,8.56862e-05,6.05316e-05
1386 rs143033418,rs145552222,rs2834390,rs62228246 3.36768e-10 24.6203 2.96028e+09 4 5.52422e-05 1.20713e-07 8.67184e-08,1.55562e-07 -0.00536633,0.00547646,-4.73162e-05,-0.00026449 0.000423553,0.000425349,4.00957e-05,8.35995e-05
1387 rs143033418,rs145552222,rs4817627,rs7275817 3.36389e-10 24.6198 2.96362e+09 4 5.518e-05 1.20717e-07 9.04213e-08,1.61357e-07 -0.00531298,0.00544248,4.70301e-05,0.000185854 0.00042248,0.000423148,3.83858e-05,5.86962e-05
1388 rs143033418,rs145552222,rs17738942,rs62212119 3.36243e-10 24.6196 2.9649e+09 4 5.51561e-05 1.20749e-07 8.864e-08,1.56978e-07 -0.00530977,0.00541038,0.000165809,0.000180404 0.000422901,0.000423148,6.98841e-05,7.51583e-05
1389 rs13048933,rs13052875,rs143033418,rs145552222 3.35805e-10 24.6191 2.96877e+09 4 5.50842e-05 1.20677e-07 8.74457e-08,1.63797e-07 0.000197283,-6.50534e-05,-0.00533343,0.00543561 6.11538e-05,5.11385e-05,0.000422592,0.000422966
1390 rs12627171,rs13052791,rs143033418,rs145552222 3.35702e-10 24.6189 2.96968e+09 4 5.50674e-05 1.20741e-07 8.64055e-08,1.58163e-07 -7.26303e-05,0.000163247,-0.00531918,0.00540941 5.50217e-05,5.82374e-05,0.000422441,0.000422865
1391 rs143033418,rs145552222,rs2096695,rs8129503 3.35689e-10 24.6189 2.9698e+09 4 5.50651e-05 1.20722e-07 8.73661e-08,1.56438e-07 -0.00533625,0.00541788,-5.1367e-05,0.000184739 0.00042265,0.000422791,3.7924e-05,5.87965e-05
1392 rs12627171,rs143033418,rs145552222,rs34499890 3.3496e-10 24.618 2.97625e+09 4 5.49457e-05 1.20738e-07 8.80549e-08,1.57797e-07 -7.26351e-05,-0.00531915,0.00540938,0.000163201 5.50217e-05,0.000422441,0.000422865,5.82374e-05
1393 rs143033418,rs145552222,rs2298341,rs35358114 3.34557e-10 24.6175 2.97984e+09 4 5.48795e-05 1.2068e-07 8.57762e-08,1.5805e-07 -0.00535266,0.00545572,0.000105868,0.000151153 0.000423288,0.00042374,8.56862e-05,6.05316e-05
1394 rs143033418,rs145552222,rs2154703,rs62226715 3.34406e-10 24.6173 2.98119e+09 4 5.48547e-05 1.20734e-07 8.93745e-08,1.59298e-07 -0.0053849,0.00544262,6.28444e-05,-0.000124472 0.000424632,0.000423894,3.73153e-05,4.29496e-05
1395 rs11088266,rs13047864,rs143033418,rs145552222 3.34113e-10 24.6169 2.98381e+09 4 5.48066e-05 1.20716e-07 8.92533e-08,1.57069e-07 -5.0496e-05,0.000185013,-0.00533623,0.00541823 3.7924e-05,5.87965e-05,0.00042265,0.000422791
1396 rs143033418,rs145552222,rs2244724,rs62228242 3.33992e-10 24.6167 2.98488e+09 4 5.47868e-05 1.20517e-07 8.77877e-08,1.58593e-07 -0.00528229,0.00543062,0.000132635,-0.000114936 0.000421635,0.000423479,4.61709e-05,4.31117e-05
1397 rs11702497,rs13052791,rs143033418,rs145552222 3.33706e-10 24.6164 2.98744e+09 4 5.47399e-05 1.20733e-07 8.51067e-08,1.57132e-07 -7.23813e-05,0.000163277,-0.00531918,0.00540944 5.50217e-05,5.82374e-05,0.000422441,0.000422865
1398 rs11702497,rs143033418,rs145552222,rs34499890 3.32968e-10 24.6154 2.99406e+09 4 5.46189e-05 1.2073e-07 8.58308e-08,1.61503e-07 -7.23861e-05,-0.00531915,0.00540941,0.000163231 5.50217e-05,0.000422441,0.000422865,5.82374e-05
1399 rs117720689,rs143033418,rs145552222,rs8129503 3.32044e-10 24.6142 3.0024e+09 4 5.44672e-05 1.20728e-07 8.82276e-08,1.58985e-07 -9.65e-05,-0.00531738,0.00541014,0.000162354 7.10713e-05,0.000422441,0.000422842,5.81953e-05
1400 rs12627001,rs143033418,rs145552222,rs62226715 3.31809e-10 24.6139 3.00452e+09 4 5.44288e-05 1.20708e-07 8.57871e-08,1.5996e-07 7.96338e-05,-0.00537758,0.00546523,-0.000130968 4.76089e-05,0.000424568,0.000424089,4.34238e-05
1401 rs143033418,rs145552222,rs2298341,rs34173112 3.30908e-10 24.6127 3.0127e+09 4 5.4281e-05 1.20665e-07 8.69211e-08,1.57281e-07 -0.00535256,0.0054556,0.000105978,0.000150887 0.000423288,0.00042374,8.56862e-05,6.05316e-05
1402 rs143033418,rs145552222,rs2834381,rs734746 3.30568e-10 24.6123 3.0158e+09 4 5.42252e-05 1.20716e-07 8.58624e-08,1.59675e-07 -0.00534921,0.00543006,0.000135998,-0.00010557 0.000424519,0.000423838,7.38766e-05,4.31416e-05
1403 rs143033418,rs145552222,rs17730050,rs62212132 3.30392e-10 24.612 3.01741e+09 4 5.41962e-05 1.20714e-07 8.747e-08,1.55833e-07 -0.00536239,0.00544215,-0.000111271,0.000118278 0.000424827,0.00042406,4.3009e-05,7.15372e-05
1404 rs13052791,rs13052875,rs143033418,rs145552222 3.30023e-10 24.6115 3.02078e+09 4 5.41358e-05 1.20653e-07 8.74197e-08,1.58252e-07 0.000196953,-6.49643e-05,-0.00533325,0.0054354 6.11538e-05,5.11385e-05,0.000422592,0.000422966
1405 rs13048933,rs143033418,rs145552222,rs7277031 3.29699e-10 24.6111 3.02375e+09 4 5.40826e-05 1.20697e-07 8.75705e-08,1.57779e-07 0.000185689,-0.00533625,0.00541901,-4.86978e-05 5.88269e-05,0.000422653,0.000422791,3.79436e-05
1406 rs143033418,rs145552222,rs2834332,rs8129503 3.29633e-10 24.611 3.02436e+09 4 5.40717e-05 1.20697e-07 8.76735e-08,1.58216e-07 -0.00533607,0.00541789,-5.08547e-05,0.000184599 0.00042265,0.000422791,3.7924e-05,5.87965e-05
1407 rs13052875,rs143033418,rs145552222,rs34499890 3.29143e-10 24.6104 3.02886e+09 4 5.39914e-05 1.20649e-07 8.65133e-08,1.57519e-07 -6.49506e-05,-0.00533322,0.00543537,0.000196902 5.11385e-05,0.000422592,0.000422966,6.11538e-05
1408 rs143033418,rs145552222,rs2032312,rs62226715 3.28806e-10 24.6099 3.03196e+09 4 5.39361e-05 1.207e-07 8.73256e-08,1.59365e-07 -0.00537969,0.00546123,-0.000126708,-0.000130164 0.000424582,0.000424024,7.59099e-05,4.33489e-05
1409 rs117050296,rs143033418,rs145552222,rs71326990 3.28522e-10 24.6096 3.03458e+09 4 5.38895e-05 1.20719e-07 9.00478e-08,1.57371e-07 0.000125339,-0.00532105,0.00542554,0.000178392 0.000100126,0.000422442,0.000422807,5.80187e-05
1410 rs143033418,rs145552222,rs28570507,rs34837130 3.28267e-10 24.6092 3.03694e+09 4 5.38477e-05 1.20697e-07 8.79007e-08,1.58282e-07 -0.00545366,0.00552646,0.0001618,-0.000112829 0.000427398,0.000426747,9.98537e-05,4.29583e-05
1411 rs13051703,rs143033418,rs145552222,rs71326990 3.28039e-10 24.6089 3.03905e+09 4 5.38103e-05 1.206e-07 8.56244e-08,1.59578e-07 0.00015067,-0.00538505,0.00548023,0.000145477 0.000127596,0.000426053,0.000425778,6.24625e-05
1412 rs112861522,rs143033418,rs145552222,rs7275817 3.27549e-10 24.6083 3.0436e+09 4 5.37299e-05 1.20718e-07 8.74221e-08,1.5827e-07 -0.000171539,-0.00531847,0.00542224,0.000173445 0.000139947,0.000422443,0.000422791,5.78729e-05
1413 rs13052458,rs143033418,rs145552222,rs2409507 3.27353e-10 24.608 3.04542e+09 4 5.36977e-05 1.20684e-07 8.55211e-08,1.57352e-07 0.000181141,-0.00533504,0.00541593,5.61446e-05 5.8298e-05,0.000422631,0.000422791,3.80108e-05
1414 rs143033418,rs145552222,rs2834393,rs7275817 3.26246e-10 24.6065 3.05575e+09 4 5.35162e-05 1.20656e-07 8.92905e-08,1.56407e-07 -0.00531938,0.00541584,-8.64035e-05,0.00019373 0.000422441,0.000422814,7.27062e-05,6.02424e-05
1415 rs13051703,rs143033418,rs145552222,rs35358114 3.2589e-10 24.6061 3.05909e+09 4 5.34578e-05 1.20591e-07 8.77488e-08,1.57262e-07 0.000150805,-0.00538502,0.00548019,0.0001453 0.000127596,0.000426053,0.000425778,6.24625e-05
1416 rs117050296,rs143033418,rs145552222,rs35358114 3.25884e-10 24.6061 3.05915e+09 4 5.34569e-05 1.20708e-07 8.9744e-08,1.5532e-07 0.00012532,-0.00532097,0.00542544,0.00017824 0.000100126,0.000422442,0.000422807,5.80187e-05
1417 rs143033418,rs145552222,rs2834340,rs7275817 3.25164e-10 24.6051 3.06592e+09 4 5.33387e-05 1.20703e-07 8.62053e-08,1.57568e-07 -0.00532063,0.00542745,0.000107356,0.000179644 0.000422441,0.000422821,8.82362e-05,5.80679e-05
1418 rs143033418,rs145552222,rs4817627,rs71326990 3.25118e-10 24.605 3.06636e+09 4 5.33312e-05 1.2067e-07 8.43128e-08,1.55719e-07 -0.00531265,0.00544206,4.6961e-05,0.000185222 0.00042248,0.000423148,3.83858e-05,5.86962e-05
1419 rs12627171,rs13047864,rs143033418,rs145552222 3.25067e-10 24.605 3.06684e+09 4 5.33228e-05 1.20697e-07 8.76755e-08,1.57131e-07 -7.27011e-05,0.000162577,-0.00531881,0.00540898 5.50217e-05,5.82374e-05,0.000422441,0.000422865
1420 rs11088266,rs143033418,rs145552222,rs8129503 3.24805e-10 24.6046 3.06931e+09 4 5.32799e-05 1.20677e-07 8.80575e-08,1.58759e-07 -5.04358e-05,-0.00533592,0.0054179,0.000184484 3.7924e-05,0.00042265,0.000422791,5.87965e-05
1421 rs143033418,rs145552222,rs2834311,rs62228246 3.24674e-10 24.6044 3.07055e+09 4 5.32583e-05 1.20696e-07 8.69361e-08,1.56247e-07 -0.00535049,0.00542091,6.1842e-05,-0.000259444 0.000423091,0.000422778,5.28727e-05,8.30734e-05
1422 rs143033418,rs145552222,rs17730050,rs62228242 3.2466e-10 24.6044 3.07068e+09 4 5.3256e-05 1.20692e-07 9.01956e-08,1.57446e-07 -0.00539035,0.00544768,-0.000125074,-6.13632e-05 0.00042484,0.000424045,4.2883e-05,3.73351e-05
1423 rs143033418,rs145552222,rs17730050,rs7279979 3.24388e-10 24.6041 3.07326e+09 4 5.32114e-05 1.2067e-07 8.82824e-08,1.54641e-07 -0.00539559,0.00551034,-0.000116894,6.50398e-05 0.000424921,0.000425755,4.27613e-05,3.98099e-05
1424 rs143033418,rs145552222,rs17730050,rs2834356 3.24369e-10 24.604 3.07344e+09 4 5.32082e-05 1.20635e-07 8.71209e-08,1.58272e-07 -0.00539303,0.00548114,-0.000139966,6.89121e-05 0.000424881,0.000424538,4.4612e-05,4.25923e-05
1425 rs13052875,rs143033418,rs145552222,rs36003340 3.24135e-10 24.6037 3.07565e+09 4 5.317e-05 1.2063e-07 8.68819e-08,1.55112e-07 -6.41688e-05,-0.00533247,0.00543504,0.000195651 5.10676e-05,0.000422576,0.000422961,6.08472e-05
1426 rs143033418,rs145552222,rs7275817,rs7277021 3.23581e-10 24.603 3.08092e+09 4 5.30791e-05 1.20695e-07 8.87995e-08,1.60572e-07 -0.0053207,0.00542823,0.000180364,9.61377e-05 0.000422441,0.00042283,5.81214e-05,7.93349e-05
1427 rs143033418,rs143538318,rs145552222,rs17730050 3.23503e-10 24.6029 3.08166e+09 4 5.30663e-05 1.20694e-07 8.64305e-08,1.61287e-07 -0.00537886,0.00021343,0.00544891,-0.000120845 0.000424753,0.000129782,0.000424045,4.27477e-05
1428 rs143033418,rs145552222,rs35868169,rs62228246 3.23136e-10 24.6024 3.08516e+09 4 5.30061e-05 1.20695e-07 8.75113e-08,1.61991e-07 -0.005376,0.00545996,9.25544e-05,-0.000249619 0.000424065,0.000424066,7.91912e-05,8.26544e-05
1429 rs11702497,rs13047864,rs143033418,rs145552222 3.23132e-10 24.6024 3.0852e+09 4 5.30054e-05 1.20689e-07 8.65745e-08,1.59439e-07 -7.24521e-05,0.000162606,-0.00531881,0.00540901 5.50217e-05,5.82374e-05,0.000422441,0.000422865
1430 rs143033418,rs145552222,rs62226715,rs7279979 3.2294e-10 24.6021 3.08704e+09 4 5.29739e-05 1.20665e-07 8.78546e-08,1.56844e-07 -0.00539145,0.0055074,-0.000117046,6.58299e-05 0.000424733,0.000425639,4.28386e-05,3.98012e-05
1431 rs143033418,rs145552222,rs36003340,rs7277031 3.22541e-10 24.6016 3.09086e+09 4 5.29084e-05 1.20667e-07 8.73811e-08,1.57659e-07 -0.00533553,0.00541877,0.00018456,-4.84663e-05 0.00042264,0.000422791,5.85971e-05,3.79331e-05
1432 rs13051703,rs143033418,rs145552222,rs34173112 3.22473e-10 24.6015 3.09151e+09 4 5.28973e-05 1.20576e-07 8.62037e-08,1.57893e-07 0.000151023,-0.00538498,0.00548012,0.000145017 0.000127596,0.000426053,0.000425778,6.24625e-05
1433 rs143033418,rs145552222,rs35358114,rs4817627 3.22408e-10 24.6014 3.09213e+09 4 5.28867e-05 1.20659e-07 8.59334e-08,1.61338e-07 -0.00531257,0.00544195,0.000185066,4.6944e-05 0.00042248,0.000423148,5.86962e-05,3.83858e-05
1434 rs143033418,rs145552222,rs2032314,rs62228246 3.21944e-10 24.6008 3.09659e+09 4 5.28105e-05 1.20691e-07 8.66431e-08,1.5755e-07 -0.00533896,0.00542672,8.9484e-05,-0.000253184 0.00042302,0.000422802,7.66991e-05,8.27084e-05
1435 rs13051703,rs143033418,rs145552222,rs62212134 3.21759e-10 24.6005 3.09837e+09 4 5.27801e-05 1.20683e-07 8.68524e-08,1.56414e-07 0.000265619,-0.00536247,0.00545029,0.00017647 0.000118226,0.000425957,0.000425521,7.49367e-05
1436 rs117050296,rs143033418,rs145552222,rs34173112 3.21697e-10 24.6004 3.09897e+09 4 5.27699e-05 1.2069e-07 8.79948e-08,1.58654e-07 0.00012529,-0.00532083,0.00542529,0.000177996 0.000100126,0.000422442,0.000422807,5.80187e-05
1437 rs143033418,rs145552222,rs62212132,rs62226715 3.21235e-10 24.5998 3.10342e+09 4 5.26942e-05 1.20677e-07 8.74273e-08,1.60162e-07 -0.00535768,0.00543817,0.000118669,-0.000111019 0.000424622,0.000423907,7.1524e-05,4.30882e-05
1438 rs13048933,rs143033418,rs145552222,rs2298341 3.2074e-10 24.5991 3.10821e+09 4 5.2613e-05 1.20622e-07 8.53208e-08,1.58502e-07 0.000150127,-0.00535227,0.00545526,0.000106293 6.05316e-05,0.000423288,0.00042374,8.56862e-05
1439 rs143033418,rs145552222,rs17730050,rs4817606 3.20443e-10 24.5987 3.1111e+09 4 5.25642e-05 1.20664e-07 8.67683e-08,1.58915e-07 -0.00538418,0.00546576,-0.00012998,0.000126487 0.00042478,0.000424184,4.32393e-05,7.75502e-05
1440 rs13052791,rs143033418,rs145552222,rs7277031 3.20428e-10 24.5987 3.11124e+09 4 5.25618e-05 1.20658e-07 8.61717e-08,1.56946e-07 0.000185071,-0.00533583,0.0054187,-4.82913e-05 5.87965e-05,0.00042265,0.000422791,3.7924e-05
1441 rs143033418,rs145552222,rs34499890,rs7277031 3.19625e-10 24.5976 3.11905e+09 4 5.24301e-05 1.20655e-07 8.62532e-08,1.56598e-07 -0.0053358,0.00541867,0.000185024,-4.8286e-05 0.00042265,0.000422791,5.87965e-05,3.7924e-05
1442 rs143033418,rs145552222,rs2298341,rs36003340 3.19031e-10 24.5968 3.12486e+09 4 5.23327e-05 1.20616e-07 8.93058e-08,1.59393e-07 -0.00535205,0.0054554,0.000106883,0.000149358 0.000423284,0.000423744,8.56222e-05,6.02669e-05
1443 rs143033418,rs145552222,rs17730050,rs2834384 3.18805e-10 24.5965 3.12708e+09 4 5.22956e-05 1.20646e-07 8.64121e-08,1.57857e-07 -0.00539515,0.00550975,-0.000116735,6.46662e-05 0.000424915,0.000425746,4.27651e-05,3.98438e-05
1444 rs143033418,rs145552222,rs2834356,rs62226715 3.18443e-10 24.596 3.13063e+09 4 5.22363e-05 1.20608e-07 8.9606e-08,1.58621e-07 -0.00538769,0.00547677,6.94709e-05,-0.000140167 0.000424676,0.000424379,4.26508e-05,4.47638e-05
1445 rs143033418,rs145552222,rs34173112,rs4817627 3.18107e-10 24.5956 3.13393e+09 4 5.21812e-05 1.2064e-07 8.89035e-08,1.56433e-07 -0.00531244,0.00544179,0.000184816,4.69167e-05 0.00042248,0.000423148,5.86962e-05,3.83858e-05
1446 rs13047864,rs13052875,rs143033418,rs145552222 3.17448e-10 24.5947 3.14044e+09 4 5.2073e-05 1.20599e-07 8.61514e-08,1.59099e-07 0.000196214,-6.47646e-05,-0.00533284,0.00543494 6.11538e-05,5.11385e-05,0.000422592,0.000422966
1447 rs112861522,rs143033418,rs145552222,rs71326990 3.17296e-10 24.5945 3.14195e+09 4 5.20481e-05 1.20674e-07 8.77152e-08,1.58843e-07 -0.000171547,-0.00531813,0.00542185,0.000172829 0.000139947,0.000422443,0.000422791,5.78729e-05
1448 rs143033418,rs145552222,rs2834384,rs62226715 3.17277e-10 24.5944 3.14214e+09 4 5.20449e-05 1.2064e-07 8.73439e-08,1.59401e-07 -0.00539101,0.0055068,6.54536e-05,-0.00011688 0.000424727,0.000425629,3.98344e-05,4.28416e-05
1449 rs12627171,rs143033418,rs145552222,rs8129503 3.17097e-10 24.5942 3.14392e+09 4 5.20155e-05 1.20663e-07 8.72562e-08,1.56823e-07 -7.27559e-05,-0.00531852,0.00540865,0.000162058 5.50217e-05,0.000422441,0.000422865,5.82374e-05
1450 rs143033418,rs145552222,rs17730050,rs4817607 3.16636e-10 24.5936 3.1485e+09 4 5.19397e-05 1.20647e-07 8.69051e-08,1.60708e-07 -0.00538414,0.00546568,-0.000129931,0.000125918 0.00042478,0.000424184,4.32393e-05,7.75502e-05
1451 rs13052791,rs143033418,rs145552222,rs2298341 3.16529e-10 24.5934 3.14956e+09 4 5.19223e-05 1.20604e-07 8.84214e-08,1.62228e-07 0.000149804,-0.00535215,0.00545512,0.000106427 6.05316e-05,0.000423288,0.00042374,8.56862e-05
1452 rs143033418,rs145552222,rs62228246,rs8131776 3.16196e-10 24.593 3.15288e+09 4 5.18677e-05 1.20626e-07 8.85236e-08,1.58856e-07 -0.00536538,0.00547398,-0.000263938,-4.50661e-05 0.000423563,0.000425356,8.36174e-05,4.00462e-05
1453 rs143033418,rs145552222,rs4817614,rs62226715 3.16107e-10 24.5928 3.15377e+09 4 5.1853e-05 1.20659e-07 8.66127e-08,1.59136e-07 -0.00542018,0.00549951,-7.8212e-05,-0.00011842 0.000425602,0.000425238,4.73629e-05,4.28245e-05
1454 rs143033418,rs145552222,rs2298341,rs34499890 3.15887e-10 24.5925 3.15596e+09 4 5.1817e-05 1.20601e-07 8.68361e-08,1.55981e-07 -0.00535213,0.0054551,0.000106448,0.000149755 0.000423288,0.00042374,8.56862e-05,6.05316e-05
1455 rs143033418,rs145552222,rs17730050,rs28570507 3.15786e-10 24.5924 3.15697e+09 4 5.18003e-05 1.20643e-07 8.41114e-08,1.56572e-07 -0.00545293,0.00552581,-0.000112193,0.00016195 0.000427398,0.000426747,4.29583e-05,9.98537e-05
1456 rs11702497,rs143033418,rs145552222,rs8129503 3.15208e-10 24.5916 3.16276e+09 4 5.17056e-05 1.20655e-07 8.78685e-08,1.60293e-07 -7.25069e-05,-0.00531852,0.00540868,0.000162088 5.50217e-05,0.000422441,0.000422865,5.82374e-05
1457 rs143033418,rs145552222,rs17730050,rs2834311 3.14871e-10 24.5911 3.16615e+09 4 5.16503e-05 1.20611e-07 8.49914e-08,1.59396e-07 -0.0054052,0.00546164,-0.000136944,8.73077e-05 0.000425141,0.000424129,4.41305e-05,5.43216e-05
1458 rs143033418,rs145552222,rs2834393,rs71326990 3.1486e-10 24.5911 3.16626e+09 4 5.16485e-05 1.20607e-07 8.69084e-08,1.5638e-07 -0.00531904,0.00541547,-8.618e-05,0.000193063 0.000422441,0.000422814,7.27062e-05,6.02424e-05
1459 rs112861522,rs143033418,rs145552222,rs35358114 3.14828e-10 24.5911 3.16658e+09 4 5.16432e-05 1.20664e-07 8.95968e-08,1.59813e-07 -0.000171549,-0.00531804,0.00542175,0.000172678 0.000139947,0.000422443,0.000422791,5.78729e-05
1460 rs143033418,rs145552222,rs2834340,rs71326990 3.14627e-10 24.5908 3.1686e+09 4 5.16103e-05 1.20658e-07 8.95128e-08,1.58843e-07 -0.00532028,0.00542706,0.000107279,0.000179024 0.000422441,0.000422821,8.82362e-05,5.80679e-05
1461 rs11702230,rs143033418,rs145552222,rs7275817 3.1383e-10 24.5897 3.17665e+09 4 5.14796e-05 1.20648e-07 8.71033e-08,1.55899e-07 -6.47336e-05,-0.00532021,0.0054116,0.000165961 5.46956e-05,0.000422441,0.000422867,5.82541e-05
1462 rs143033418,rs143538318,rs145552222,rs62226715 3.13785e-10 24.5896 3.1771e+09 4 5.14721e-05 1.20653e-07 8.95617e-08,1.55974e-07 -0.00537385,0.000213985,0.00544465,-0.000120638 0.000424553,0.000129787,0.000423894,4.28359e-05
1463 rs143033418,rs145552222,rs17730050,rs4817614 3.13113e-10 24.5887 3.18392e+09 4 5.13619e-05 1.20645e-07 8.79233e-08,1.61294e-07 -0.0054235,0.00550205,-0.000118039,-7.68584e-05 0.000425762,0.000425349,4.27434e-05,4.7369e-05
1464 rs143033418,rs145552222,rs71326990,rs7277021 3.13055e-10 24.5886 3.18452e+09 4 5.13523e-05 1.20649e-07 8.81589e-08,1.5981e-07 -0.00532036,0.00542784,0.000179743,9.60593e-05 0.000422441,0.00042283,5.81214e-05,7.93349e-05
1465 rs13048933,rs13051703,rs143033418,rs145552222 3.12946e-10 24.5885 3.18562e+09 4 5.13345e-05 1.20535e-07 8.59034e-08,1.56953e-07 0.000144208,0.000151645,-0.00538486,0.00547993 6.24625e-05,0.000127596,0.000426053,0.000425778
1466 rs143033418,rs145552222,rs2211792,rs7275817 3.12391e-10 24.5877 3.19128e+09 4 5.12435e-05 1.20587e-07 8.82551e-08,1.60506e-07 -0.00532744,0.00545806,4.69566e-05,0.000158081 0.00042249,0.000424015,4.09909e-05,5.94855e-05
1467 rs143033418,rs145552222,rs2834393,rs35358114 3.12125e-10 24.5873 3.194e+09 4 5.11999e-05 1.20595e-07 8.82768e-08,1.6058e-07 -0.00531895,0.00541538,-8.6125e-05,0.000192899 0.000422441,0.000422814,7.27062e-05,6.02424e-05
1468 rs143033418,rs145552222,rs2834340,rs35358114 3.12092e-10 24.5873 3.19433e+09 4 5.11945e-05 1.20646e-07 8.86811e-08,1.58017e-07 -0.0053202,0.00542696,0.000107259,0.000178872 0.000422441,0.000422821,8.82362e-05,5.80679e-05
1469 rs112861522,rs143033418,rs145552222,rs34173112 3.10908e-10 24.5856 3.20651e+09 4 5.10001e-05 1.20646e-07 8.68136e-08,1.57398e-07 -0.000171552,-0.00531791,0.0054216,0.000172435 0.000139947,0.000422443,0.000422791,5.78729e-05
1470 rs13051703,rs143033418,rs145552222,rs36003340 3.10892e-10 24.5856 3.20667e+09 4 5.09976e-05 1.20527e-07 8.80376e-08,1.54608e-07 0.000152434,-0.0053848,0.00548016,0.000143407 0.000127487,0.000426052,0.000425782,6.21826e-05
1471 rs143033418,rs145552222,rs35358114,rs7277021 3.10522e-10 24.5851 3.21049e+09 4 5.09369e-05 1.20638e-07 8.63004e-08,1.5786e-07 -0.00532027,0.00542774,0.00017959,9.604e-05 0.000422441,0.00042283,5.81214e-05,7.93349e-05
1472 rs143033418,rs145552222,rs62228246,rs7282650 3.10321e-10 24.5848 3.21256e+09 4 5.0904e-05 1.20631e-07 8.74563e-08,1.56218e-07 -0.00535263,0.00541796,-0.000258554,4.595e-05 0.000423138,0.000422788,8.30262e-05,4.07222e-05
1473 rs117050296,rs13048933,rs143033418,rs145552222 3.10061e-10 24.5844 3.21526e+09 4 5.08612e-05 1.20639e-07 9.01206e-08,1.57152e-07 0.000125204,0.000177298,-0.00532044,0.00542485 0.000100126,5.80187e-05,0.000422442,0.000422807
1474 rs143033418,rs145552222,rs62228246,rs62228247 3.09721e-10 24.584 3.2188e+09 4 5.08054e-05 1.20227e-07 8.8268e-08,1.56127e-07 -0.00535847,0.00544262,-0.000311724,7.62797e-05 0.000423531,0.000423556,0.000111518,9.20669e-05
1475 rs143033418,rs145552222,rs62228246,rs7276741 3.09548e-10 24.5837 3.2206e+09 4 5.0777e-05 1.20623e-07 8.61405e-08,1.56572e-07 -0.00535418,0.00541869,-0.000261051,-4.50344e-05 0.000423175,0.000422784,8.32702e-05,4.00976e-05
1476 rs143033418,rs145552222,rs62226759,rs62228246 3.09269e-10 24.5833 3.2235e+09 4 5.07313e-05 1.20619e-07 8.79963e-08,1.60922e-07 -0.00534631,0.0054305,0.000107922,-0.000265369 0.000423041,0.000422856,9.63196e-05,8.38293e-05
1477 rs13051703,rs13052791,rs143033418,rs145552222 3.08999e-10 24.583 3.22631e+09 4 5.06871e-05 1.20518e-07 8.87207e-08,1.55631e-07 0.000151909,0.000143864,-0.00538481,0.00547985 0.000127596,6.24625e-05,0.000426053,0.000425778
1478 rs13047864,rs143033418,rs145552222,rs7277031 3.08941e-10 24.5829 3.22692e+09 4 5.06776e-05 1.20608e-07 8.52901e-08,1.56901e-07 0.000184387,-0.00533543,0.00541828,-4.82135e-05 5.87965e-05,0.00042265,0.000422791,3.7924e-05
1479 rs13051703,rs143033418,rs145552222,rs34499890 3.08397e-10 24.5821 3.23261e+09 4 5.05884e-05 1.20515e-07 8.81826e-08,1.56757e-07 0.00015195,-0.00538481,0.00547984,0.000143811 0.000127596,0.000426053,0.000425778,6.24625e-05
1480 rs143033418,rs145552222,rs17730050,rs9305540 3.0825e-10 24.5819 3.23415e+09 4 5.05642e-05 1.20595e-07 8.49991e-08,1.58333e-07 -0.00538581,0.0054726,-0.000133472,6.27381e-05 0.000424794,0.000424322,4.36501e-05,3.92071e-05
1481 rs13052875,rs143033418,rs145552222,rs8129503 3.08078e-10 24.5817 3.23596e+09 4 5.05359e-05 1.20558e-07 8.81521e-08,1.61721e-07 -6.461e-05,-0.00533252,0.00543458,0.000195642 5.11385e-05,0.000422592,0.000422966,6.11538e-05
1482 rs143033418,rs145552222,rs2834340,rs34173112 3.08068e-10 24.5816 3.23607e+09 4 5.05343e-05 1.20629e-07 8.81646e-08,1.56282e-07 -0.00532006,0.00542681,0.000107229,0.000178627 0.000422441,0.000422821,8.82362e-05,5.80679e-05
1483 rs143033418,rs145552222,rs2834393,rs34173112 3.07787e-10 24.5812 3.23902e+09 4 5.04882e-05 1.20576e-07 8.70387e-08,1.57756e-07 -0.00531882,0.00541523,-8.60367e-05,0.000192636 0.000422441,0.000422814,7.27062e-05,6.02424e-05
1484 rs13046024,rs143033418,rs145552222,rs17730050 3.07659e-10 24.5811 3.24036e+09 4 5.04673e-05 1.20568e-07 8.86337e-08,1.5755e-07 6.60056e-05,-0.0053891,0.00548065,-0.000138145 4.15773e-05,0.000424831,0.000424542,4.43616e-05
1485 rs13047864,rs143033418,rs145552222,rs2298341 3.07318e-10 24.5806 3.24396e+09 4 5.04113e-05 1.20563e-07 8.58753e-08,1.58356e-07 0.00014908,-0.00535187,0.0054548,0.000106728 6.05316e-05,0.000423288,0.00042374,8.56862e-05
1486 rs13052458,rs143033418,rs145552222,rs9980500 3.0728e-10 24.5805 3.24436e+09 4 5.04051e-05 1.20606e-07 9.01693e-08,1.57472e-07 0.000165098,-0.00533767,0.00547386,5.60014e-05 5.72505e-05,0.000422708,0.000424657,3.89423e-05
1487 rs117720689,rs143033418,rs145552222,rs17730050 3.07253e-10 24.5805 3.24464e+09 4 5.04007e-05 1.20622e-07 8.44565e-08,1.60217e-07 -0.000113979,-0.00537879,0.00544223,-0.000118062 7.06871e-05,0.000424753,0.00042406,4.27433e-05
1488 rs143033418,rs145552222,rs62228202,rs7275817 3.06714e-10 24.5797 3.25034e+09 4 5.03123e-05 1.20622e-07 8.92822e-08,1.579e-07 -0.0053206,0.0054272,0.000103033,0.00017941 0.000422441,0.000422821,8.82362e-05,5.80679e-05
1489 rs143033418,rs145552222,rs34173112,rs7277021 3.06502e-10 24.5794 3.2526e+09 4 5.02774e-05 1.2062e-07 8.83582e-08,1.57474e-07 -0.00532014,0.00542758,0.000179345,9.6009e-05 0.000422441,0.00042283,5.81214e-05,7.93349e-05
1490 rs143033418,rs145552222,rs4817606,rs62226715 3.0639e-10 24.5793 3.25378e+09 4 5.02592e-05 1.20603e-07 9.06826e-08,1.59619e-07 -0.00537859,0.00546097,0.000126127,-0.000129588 0.000424576,0.000424027,7.75407e-05,4.33216e-05
1491 rs13048855,rs143033418,rs145552222,rs62228246 3.06355e-10 24.5792 3.25415e+09 4 5.02534e-05 1.20621e-07 8.73189e-08,1.58461e-07 9.0326e-05,-0.00537769,0.00546125,-0.000250101 8.05185e-05,0.000424268,0.000424271,8.26551e-05
1492 rs117050296,rs143033418,rs145552222,rs36003340 3.05949e-10 24.5786 3.25848e+09 4 5.01868e-05 1.20621e-07 8.68129e-08,1.58168e-07 0.000125283,-0.00531989,0.00542469,0.000176405 0.000100129,0.000422432,0.000422807,5.78096e-05
1493 rs117050296,rs13052791,rs143033418,rs145552222 3.05259e-10 24.5777 3.26584e+09 4 5.00735e-05 1.20618e-07 8.65769e-08,1.55852e-07 0.000125168,0.000177001,-0.00532028,0.00542466 0.000100126,5.80187e-05,0.000422442,0.000422807
1494 rs143033418,rs145552222,rs28570507,rs62226715 3.0512e-10 24.5775 3.26733e+09 4 5.00508e-05 1.20597e-07 8.39745e-08,1.56777e-07 -0.00544819,0.0055218,0.000162139,-0.000111858 0.000427218,0.000426612,9.98515e-05,4.30444e-05
1495 rs117050296,rs143033418,rs145552222,rs34499890 3.04527e-10 24.5766 3.27369e+09 4 4.99535e-05 1.20614e-07 9.00806e-08,1.60503e-07 0.000125162,-0.00532025,0.00542463,0.000176955 0.000100126,0.000422442,0.000422807,5.80187e-05
1496 rs143033418,rs145552222,rs4817614,rs7275817 3.04481e-10 24.5766 3.27419e+09 4 4.99459e-05 1.2059e-07 8.81337e-08,1.60126e-07 -0.00534858,0.00545328,-5.52555e-05,0.000161644 0.000423174,0.000423715,4.81544e-05,5.88406e-05
1497 rs11702230,rs143033418,rs145552222,rs71326990 3.04425e-10 24.5765 3.27479e+09 4 4.99368e-05 1.20606e-07 8.49444e-08,1.58624e-07 -6.48005e-05,-0.00531986,0.00541121,0.000165338 5.46956e-05,0.000422441,0.000422867,5.82541e-05
1498 rs143033418,rs145552222,rs62228203,rs7275817 3.04047e-10 24.5759 3.27886e+09 4 4.98747e-05 1.2061e-07 8.79279e-08,1.59433e-07 -0.00532061,0.00542729,0.000100369,0.000179497 0.000422441,0.000422823,8.6522e-05,5.80767e-05
1499 rs143033418,rs145552222,rs36003340,rs4817627 3.03991e-10 24.5759 3.27947e+09 4 4.98655e-05 1.20577e-07 8.86578e-08,1.55756e-07 -0.00531153,0.00544134,0.000183356,4.70693e-05 0.000422469,0.000423151,5.85032e-05,3.8399e-05
1500 rs143033418,rs145552222,rs1630023,rs734746 3.03904e-10 24.5757 3.2804e+09 4 4.98513e-05 1.20601e-07 8.55483e-08,1.57663e-07 -0.00534956,0.00543023,-0.00013258,-0.000105794 0.000424519,0.000423838,7.38768e-05,4.31416e-05
1501 rs143033418,rs145552222,rs2211792,rs71326990 3.03469e-10 24.5751 3.28511e+09 4 4.97799e-05 1.20547e-07 8.3543e-08,1.61827e-07 -0.00532711,0.00545776,4.70602e-05,0.000157432 0.00042249,0.000424015,4.09909e-05,5.94855e-05
1502 rs143033418,rs145552222,rs62226715,rs9305540 3.03303e-10 24.5749 3.2869e+09 4 4.97528e-05 1.20572e-07 8.66327e-08,1.58656e-07 -0.00538069,0.00546841,-0.000133642,6.32983e-05 0.000424593,0.00042417,4.37839e-05,3.92479e-05
1503 rs143033418,rs145552222,rs4817607,rs62226715 3.02761e-10 24.5741 3.29279e+09 4 4.96638e-05 1.20587e-07 8.57032e-08,1.57351e-07 -0.00537855,0.00546089,0.000125558,-0.00012954 0.000424576,0.000424027,7.75407e-05,4.33216e-05
1504 rs12627254,rs13052458,rs143033418,rs145552222 3.02393e-10 24.5736 3.2968e+09 4 4.96034e-05 1.20598e-07 8.63656e-08,1.57254e-07 -7.69552e-05,0.000156315,-0.00531581,0.0054055 5.36554e-05,5.75616e-05,0.000422411,0.000422862
1505 rs13046024,rs143033418,rs145552222,rs62226715 3.02391e-10 24.5736 3.29682e+09 4 4.96031e-05 1.20543e-07 8.97869e-08,1.58162e-07 6.65875e-05,-0.00538382,0.00547637,-0.000138353 4.16336e-05,0.000424627,0.000424385,4.45117e-05
1506 rs11702230,rs143033418,rs145552222,rs35358114 3.02159e-10 24.5732 3.29934e+09 4 4.95651e-05 1.20596e-07 8.92699e-08,1.56062e-07 -6.4817e-05,-0.00531978,0.00541111,0.000165185 5.46956e-05,0.000422441,0.000422867,5.82541e-05
1507 rs143033418,rs145552222,rs2211792,rs35358114 3.01318e-10 24.572 3.30856e+09 4 4.94271e-05 1.20538e-07 8.94308e-08,1.60552e-07 -0.00532703,0.00545768,4.70857e-05,0.000157272 0.00042249,0.000424015,4.09909e-05,5.94855e-05
1508 rs13052791,rs143033418,rs145552222,rs4817627 3.01247e-10 24.5719 3.30934e+09 4 4.94154e-05 1.20565e-07 8.63392e-08,1.58977e-07 0.000183798,-0.0053119,0.00544111,4.68055e-05 5.86962e-05,0.00042248,0.000423148,3.83858e-05
1509 rs11088268,rs13052458,rs143033418,rs145552222 3.00668e-10 24.5711 3.31571e+09 4 4.93204e-05 1.20591e-07 8.81907e-08,1.56751e-07 -7.67409e-05,0.000156339,-0.00531581,0.00540553 5.36554e-05,5.75616e-05,0.000422411,0.000422862
1510 rs143033418,rs145552222,rs148348288,rs7275817 3.00529e-10 24.5709 3.31724e+09 4 4.92977e-05 1.20588e-07 8.66004e-08,1.58543e-07 -0.00536364,0.00546241,-8.26486e-05,0.000167957 0.000424152,0.000424319,7.21181e-05,5.80996e-05
1511 rs143033418,rs145552222,rs34499890,rs4817627 3.00497e-10 24.5708 3.3176e+09 4 4.92924e-05 1.20562e-07 8.76251e-08,1.58174e-07 -0.00531188,0.00544108,0.000183751,4.68004e-05 0.00042248,0.000423148,5.86962e-05,3.83858e-05
1512 rs143033418,rs145552222,rs2298341,rs8129503 3.00404e-10 24.5707 3.31862e+09 4 4.92772e-05 1.20532e-07 8.57045e-08,1.59364e-07 -0.00535166,0.00545456,0.00010696,0.00014852 0.000423288,0.00042374,8.56862e-05,6.05316e-05
1513 rs143033418,rs145552222,rs7277031,rs8129503 3.00364e-10 24.5706 3.31907e+09 4 4.92706e-05 1.20569e-07 8.67908e-08,1.56986e-07 -0.00533512,0.00541796,-4.81533e-05,0.000183859 0.00042265,0.000422791,3.7924e-05,5.87965e-05
1514 rs13047864,rs13051703,rs143033418,rs145552222 3.00361e-10 24.5706 3.3191e+09 4 4.92701e-05 1.20479e-07 8.79752e-08,1.57175e-07 0.000143093,0.000152502,-0.0053847,0.00547966 6.24625e-05,0.000127596,0.000426053,0.000425778
1515 rs1119396,rs143033418,rs145552222,rs17738942 3.00017e-10 24.5701 3.32291e+09 4 4.92136e-05 1.20592e-07 8.73588e-08,1.59346e-07 0.000175579,-0.00530957,0.00541041,0.000165656 7.46406e-05,0.000422901,0.000423149,6.98876e-05
1516 rs112861522,rs13048933,rs143033418,rs145552222 3.00008e-10 24.5701 3.32301e+09 4 4.92122e-05 1.20597e-07 8.59883e-08,1.56702e-07 -0.000171562,0.00017174,-0.00531752,0.00542116 0.000139947,5.78729e-05,0.000422443,0.000422791
1517 rs143033418,rs145552222,rs62226715,rs62228242 3.00003e-10 24.5701 3.32305e+09 4 4.92115e-05 1.20585e-07 8.58085e-08,1.57898e-07 -0.0053841,0.00544253,-0.000124095,-6.03887e-05 0.000424629,0.000423894,4.2942e-05,3.73109e-05
1518 rs13052458,rs143033418,rs145552222,rs2834395 2.99949e-10 24.57 3.32366e+09 4 4.92025e-05 1.20573e-07 8.50298e-08,1.58178e-07 0.000165096,-0.00533741,0.00547319,5.53436e-05 5.72505e-05,0.000422708,0.000424657,3.89423e-05
1519 rs143033418,rs145552222,rs7115,rs7275817 2.99422e-10 24.5693 3.32951e+09 4 4.91161e-05 1.20528e-07 8.84834e-08,1.58527e-07 -0.00532744,0.00545659,4.52057e-05,0.000158255 0.000422494,0.000423998,4.08252e-05,5.956e-05
1520 rs13048933,rs143033418,rs145552222,rs2211792 2.99338e-10 24.5692 3.33044e+09 4 4.91024e-05 1.20533e-07 8.65062e-08,1.57285e-07 0.000156728,-0.00532722,0.00545876,4.85111e-05 5.93109e-05,0.000422497,0.000424043,4.08705e-05
1521 rs143033418,rs145552222,rs2834311,rs62226715 2.99114e-10 24.5688 3.33294e+09 4 4.90655e-05 1.20541e-07 8.76402e-08,1.58392e-07 -0.00539914,0.00545656,8.68166e-05,-0.000136446 0.00042492,0.00042397,5.42998e-05,4.42022e-05
1522 rs11702230,rs143033418,rs145552222,rs34173112 2.98559e-10 24.568 3.33913e+09 4 4.89746e-05 1.20579e-07 8.61651e-08,1.55698e-07 -6.48434e-05,-0.00531964,0.00541095,0.000164938 5.46956e-05,0.000422441,0.000422867,5.82541e-05
1523 rs12627001,rs143033418,rs145552222,rs7275817 2.9844e-10 24.5679 3.34047e+09 4 4.8955e-05 1.20587e-07 8.79181e-08,1.57505e-07 5.37703e-05,-0.00531399,0.00542603,0.000172867 4.69557e-05,0.000422474,0.000422811,5.78783e-05
1524 rs13052458,rs143033418,rs145552222,rs4816471 2.97928e-10 24.5671 3.3462e+09 4 4.88711e-05 1.20555e-07 8.9428e-08,1.58227e-07 0.000180423,-0.00533415,0.00541596,-5.36661e-05 5.8298e-05,0.000422631,0.000422791,3.80108e-05
1525 rs143033418,rs145552222,rs2211792,rs34173112 2.97899e-10 24.5671 3.34653e+09 4 4.88663e-05 1.20522e-07 8.61755e-08,1.57092e-07 -0.0053269,0.00545756,4.71266e-05,0.000157015 0.00042249,0.000424015,4.09909e-05,5.94855e-05
1526 rs111783124,rs13052458,rs143033418,rs145552222 2.97771e-10 24.5669 3.34797e+09 4 4.88453e-05 1.20577e-07 8.82669e-08,1.59507e-07 -7.63769e-05,0.000156379,-0.0053158,0.00540559 5.36554e-05,5.75616e-05,0.000422411,0.000422862
1527 rs143033418,rs145552222,rs2244724,rs7275817 2.97241e-10 24.5661 3.35393e+09 4 4.87584e-05 1.20519e-07 8.75224e-08,1.56904e-07 -0.00532718,0.0054566,4.51123e-05,0.000158641 0.000422491,0.000424013,4.09664e-05,5.94961e-05
1528 rs13048933,rs143033418,rs145552222,rs2834340 2.96886e-10 24.5656 3.35795e+09 4 4.87001e-05 1.20578e-07 8.70526e-08,1.55204e-07 0.000177928,-0.00531967,0.00542636,0.000107142 5.80679e-05,0.000422441,0.000422821,8.82362e-05
1529 rs143033418,rs145552222,rs62228202,rs71326990 2.96789e-10 24.5654 3.35905e+09 4 4.86841e-05 1.20577e-07 8.84761e-08,1.56705e-07 -0.00532026,0.0054268,0.000102955,0.000178791 0.000422441,0.000422821,8.82362e-05,5.80679e-05
1530 rs143033418,rs145552222,rs4817604,rs7275817 2.96772e-10 24.5654 3.35924e+09 4 4.86813e-05 1.20578e-07 8.38206e-08,1.5772e-07 -0.0053169,0.0054177,9.75938e-05,0.000168308 0.00042245,0.000422801,8.56499e-05,5.80757e-05
1531 rs13052458,rs143033418,rs145552222,rs743416 2.95995e-10 24.5643 3.36805e+09 4 4.8554e-05 1.20546e-07 8.9999e-08,1.57975e-07 0.000180372,-0.00533409,0.00541597,5.34906e-05 5.8298e-05,0.000422631,0.000422791,3.80108e-05
1532 rs143033418,rs145552222,rs2834348,rs62228246 2.95898e-10 24.5641 3.36915e+09 4 4.85381e-05 1.20577e-07 8.4245e-08,1.58317e-07 -0.00534101,0.00542378,4.83854e-05,-0.000252199 0.000423015,0.000422783,4.42613e-05,8.2686e-05
1533 rs143033418,rs145552222,rs34923608,rs62228246 2.95813e-10 24.564 3.37013e+09 4 4.85241e-05 1.20573e-07 8.65442e-08,1.59137e-07 -0.00537666,0.00546012,8.77766e-05,-0.00025009 0.000424268,0.000424271,8.05185e-05,8.26551e-05
1534 rs13048933,rs143033418,rs145552222,rs2834393 2.95756e-10 24.5639 3.37077e+09 4 4.85148e-05 1.20521e-07 8.85756e-08,1.58462e-07 0.000191883,-0.00531843,0.00541481,-8.57844e-05 6.02424e-05,0.000422441,0.000422814,7.27062e-05
1535 rs143033418,rs145552222,rs4817614,rs71326990 2.95591e-10 24.5637 3.37266e+09 4 4.84876e-05 1.20549e-07 9.04557e-08,1.58791e-07 -0.00534829,0.00545295,-5.53495e-05,0.000161008 0.000423174,0.000423715,4.81544e-05,5.88406e-05
1536 rs13048933,rs143033418,rs145552222,rs4817627 2.95572e-10 24.5637 3.37288e+09 4 4.84845e-05 1.20541e-07 8.96836e-08,1.56612e-07 0.000183202,-0.00531189,0.00544041,4.56974e-05 5.86109e-05,0.000422484,0.000423133,3.833e-05
1537 rs112861522,rs13052791,rs143033418,rs145552222 2.95506e-10 24.5636 3.37363e+09 4 4.84737e-05 1.20576e-07 8.74609e-08,1.56646e-07 -0.000171566,0.000171445,-0.00531735,0.00542098 0.000139947,5.78729e-05,0.000422443,0.000422791
1538 rs143033418,rs145552222,rs7275817,rs9975739 2.9514e-10 24.563 3.37782e+09 4 4.84136e-05 1.2057e-07 8.93813e-08,1.53892e-07 -0.00531691,0.00541771,0.000168331,9.71784e-05 0.00042245,0.000422801,5.80757e-05,8.56499e-05
1539 rs112861522,rs143033418,rs145552222,rs34499890 2.9482e-10 24.5626 3.38148e+09 4 4.83612e-05 1.20573e-07 8.97219e-08,1.62006e-07 -0.000171566,-0.00531733,0.00542095,0.0001714 0.000139947,0.000422443,0.000422791,5.78729e-05
1540 rs117050296,rs13047864,rs143033418,rs145552222 2.94785e-10 24.5625 3.38188e+09 4 4.83555e-05 1.2057e-07 8.71138e-08,1.59473e-07 0.000125086,0.000176336,-0.00531991,0.00542424 0.000100126,5.80187e-05,0.000422442,0.000422807
1541 rs112861522,rs143033418,rs145552222,rs36003340 2.94728e-10 24.5624 3.38253e+09 4 4.83461e-05 1.20573e-07 8.68962e-08,1.58381e-07 -0.000171169,-0.00531693,0.00542094,0.000170772 0.000139948,0.000422433,0.000422791,5.76631e-05
1542 rs143033418,rs145552222,rs17730050,rs34609118 2.94649e-10 24.5623 3.38345e+09 4 4.83331e-05 1.20533e-07 8.6084e-08,1.55904e-07 -0.00538564,0.00547216,-0.000133219,6.16225e-05 0.000424794,0.000424322,4.36501e-05,3.92071e-05
1543 rs143033418,rs145552222,rs35358114,rs62228202 2.944e-10 24.5619 3.3863e+09 4 4.82924e-05 1.20566e-07 8.74704e-08,1.5555e-07 -0.00532017,0.00542671,0.000178638,0.000102936 0.000422441,0.000422821,5.80679e-05,8.82362e-05
1544 rs143033418,rs145552222,rs16997893,rs17730050 2.94379e-10 24.5619 3.38654e+09 4 4.82889e-05 1.20531e-07 8.77246e-08,1.56633e-07 -0.00538588,0.00547228,6.16478e-05,-0.000133368 0.000424797,0.000424326,3.92446e-05,4.36703e-05
1545 rs143033418,rs145552222,rs62228203,rs71326990 2.94202e-10 24.5616 3.38858e+09 4 4.82599e-05 1.20565e-07 8.90076e-08,1.62057e-07 -0.00532027,0.0054269,0.000100291,0.000178877 0.000422441,0.000422823,8.6522e-05,5.80767e-05
1546 rs13051703,rs143033418,rs145552222,rs8129503 2.93873e-10 24.5612 3.39237e+09 4 4.82059e-05 1.20448e-07 8.53038e-08,1.58766e-07 0.00015296,-0.00538462,0.00547952,0.000142496 0.000127596,0.000426053,0.000425778,6.24625e-05
1547 rs143033418,rs145552222,rs35358114,rs4817614 2.93448e-10 24.5605 3.39729e+09 4 4.81361e-05 1.20539e-07 8.91042e-08,1.56412e-07 -0.00534822,0.00545286,0.000160852,-5.53726e-05 0.000423174,0.000423715,5.88406e-05,4.81544e-05
1548 rs143033418,rs145552222,rs2834340,rs36003340 2.92998e-10 24.5599 3.40251e+09 4 4.80623e-05 1.20559e-07 8.70098e-08,1.54659e-07 -0.00531913,0.00542621,0.000107225,0.000177038 0.000422431,0.000422822,8.82393e-05,5.78591e-05
1549 rs143033418,rs145552222,rs17730050,rs35550876 2.92853e-10 24.5596 3.40419e+09 4 4.80385e-05 1.20525e-07 8.83967e-08,1.58852e-07 -0.00538561,0.0054721,-0.000133185,6.14699e-05 0.000424794,0.000424322,4.36501e-05,3.92071e-05
1550 rs117720689,rs143033418,rs145552222,rs62226715 2.92595e-10 24.5593 3.40719e+09 4 4.79962e-05 1.20556e-07 8.54142e-08,1.60635e-07 -0.000113482,-0.00537348,0.00543775,-0.000117554 7.06906e-05,0.000424552,0.00042391,4.2832e-05
1551 rs143033418,rs145552222,rs17730050,rs2834345 2.92333e-10 24.5589 3.41024e+09 4 4.79533e-05 1.20522e-07 8.6989e-08,1.59905e-07 -0.00538561,0.00547209,-0.000133175,6.14254e-05 0.000424794,0.000424322,4.36501e-05,3.92071e-05
1552 rs13052791,rs143033418,rs145552222,rs2834340 2.92272e-10 24.5588 3.41096e+09 4 4.79432e-05 1.20556e-07 8.71561e-08,1.59128e-07 0.000177631,-0.00531951,0.00542617,0.000107105 5.80679e-05,0.000422441,0.000422821,8.82362e-05
1553 rs143033418,rs145552222,rs62213668,rs734746 2.92233e-10 24.5587 3.41142e+09 4 4.79368e-05 1.20547e-07 8.98446e-08,1.57158e-07 -0.00534967,0.00543152,0.000126746,-0.000106394 0.00042452,0.000423832,7.1488e-05,4.31111e-05
1554 rs143033418,rs145552222,rs35358114,rs62228203 2.91834e-10 24.5581 3.41608e+09 4 4.78714e-05 1.20554e-07 8.80884e-08,1.5516e-07 -0.00532018,0.0054268,0.000178725,0.000100272 0.000422441,0.000422823,5.80767e-05,8.6522e-05
1555 rs143033418,rs145552222,rs2834340,rs34499890 2.91569e-10 24.5577 3.41918e+09 4 4.78279e-05 1.20553e-07 8.72872e-08,1.57892e-07 -0.00531948,0.00542614,0.000107099,0.000177585 0.000422441,0.000422821,8.82362e-05,5.80679e-05
1556 rs143033418,rs145552222,rs36003340,rs7277021 2.91509e-10 24.5576 3.41988e+09 4 4.78181e-05 1.20551e-07 8.82116e-08,1.57797e-07 -0.0053192,0.00542699,0.000177757,9.60061e-05 0.000422431,0.00042283,5.7913e-05,7.93385e-05
1557 rs143033418,rs145552222,rs148348288,rs71326990 2.91416e-10 24.5575 3.42098e+09 4 4.78028e-05 1.20546e-07 8.7493e-08,1.55452e-07 -0.00536333,0.00546205,-8.27166e-05,0.000167337 0.000424152,0.000424319,7.21181e-05,5.80996e-05
1558 rs143033418,rs145552222,rs7115,rs71326990 2.90861e-10 24.5567 3.4275e+09 4 4.77118e-05 1.20488e-07 8.72162e-08,1.56589e-07 -0.00532711,0.00545628,4.53113e-05,0.000157603 0.000422494,0.000423998,4.08252e-05,5.956e-05
1559 rs13052791,rs143033418,rs145552222,rs2834393 2.90802e-10 24.5566 3.4282e+09 4 4.77022e-05 1.20498e-07 8.45253e-08,1.58169e-07 0.000191563,-0.00531827,0.00541463,-8.56772e-05 6.02424e-05,0.000422441,0.000422814,7.27062e-05
1560 rs13052791,rs143033418,rs145552222,rs7277021 2.90725e-10 24.5565 3.42911e+09 4 4.76894e-05 1.20547e-07 8.82068e-08,1.55152e-07 0.000178347,-0.00531958,0.00542695,9.58829e-05 5.81214e-05,0.000422441,0.00042283,7.93349e-05
1561 rs143033418,rs145552222,rs34173112,rs62228202 2.90609e-10 24.5563 3.43048e+09 4 4.76704e-05 1.20548e-07 8.7023e-08,1.61127e-07 -0.00532004,0.00542655,0.000178394,0.000102906 0.000422441,0.000422821,5.80679e-05,8.82362e-05
1562 rs13047864,rs143033418,rs145552222,rs4817627 2.9052e-10 24.5562 3.43152e+09 4 4.76559e-05 1.20515e-07 8.67107e-08,1.58476e-07 0.000183117,-0.00531154,0.00544066,4.67312e-05 5.86962e-05,0.00042248,0.000423148,3.83858e-05
1563 rs143033418,rs145552222,rs2834399,rs7275817 2.90423e-10 24.556 3.43267e+09 4 4.764e-05 1.2053e-07 8.71947e-08,1.55729e-07 -0.00533797,0.00546206,4.21656e-05,0.00016967 0.000422751,0.000424396,3.80292e-05,5.79943e-05
1564 rs13052458,rs143033418,rs145552222,rs17658859 2.90217e-10 24.5557 3.4351e+09 4 4.76062e-05 1.20536e-07 8.92499e-08,1.61862e-07 0.000160676,-0.0053937,0.00549813,-0.000157237 5.73291e-05,0.000426133,0.000426763,0.000112132
1565 rs143033418,rs145552222,rs62212134,rs9977699 2.90059e-10 24.5555 3.43698e+09 4 4.75802e-05 1.20538e-07 8.71739e-08,1.58075e-07 -0.0052969,0.00536578,0.000194161,8.28766e-05 0.000422659,0.000421854,7.54592e-05,3.76861e-05
1566 rs143033418,rs145552222,rs2834393,rs34499890 2.90048e-10 24.5555 3.43711e+09 4 4.75784e-05 1.20494e-07 8.70316e-08,1.59675e-07 -0.00531824,0.0054146,-8.56607e-05,0.000191514 0.000422441,0.000422814,7.27062e-05,6.02424e-05
1567 rs143033418,rs145552222,rs34173112,rs4817614 2.90043e-10 24.5555 3.43717e+09 4 4.75776e-05 1.20523e-07 8.66939e-08,1.56995e-07 -0.0053481,0.00545273,0.0001606,-5.54098e-05 0.000423174,0.000423715,5.88406e-05,4.81544e-05
1568 rs143033418,rs145552222,rs34499890,rs7277021 2.90023e-10 24.5554 3.43741e+09 4 4.75743e-05 1.20544e-07 8.69328e-08,1.59154e-07 -0.00531956,0.00542692,0.000178301,9.58771e-05 0.000422441,0.00042283,5.81214e-05,7.93349e-05
1569 rs143033418,rs145552222,rs7275817,rs743419 2.89937e-10 24.5553 3.43842e+09 4 4.75602e-05 1.20546e-07 8.52415e-08,1.59426e-07 -0.00531696,0.00541776,0.000168408,9.58265e-05 0.00042245,0.000422801,5.80757e-05,8.56499e-05
1570 rs143033418,rs145552222,rs34609118,rs62226715 2.89803e-10 24.5551 3.44002e+09 4 4.75382e-05 1.2051e-07 8.65355e-08,1.55264e-07 -0.00538052,0.00546798,6.21803e-05,-0.000133382 0.000424593,0.00042417,3.92479e-05,4.37839e-05
1571 rs143033418,rs145552222,rs16997893,rs62226715 2.89535e-10 24.5547 3.44321e+09 4 4.74942e-05 1.20508e-07 8.70816e-08,1.58532e-07 -0.00538075,0.00546809,6.22066e-05,-0.000133532 0.000424595,0.000424173,3.92859e-05,4.38048e-05
1572 rs143033418,rs145552222,rs148348288,rs35358114 2.89221e-10 24.5542 3.44695e+09 4 4.74427e-05 1.20535e-07 8.67217e-08,1.55138e-07 -0.00536325,0.00546196,-8.27334e-05,0.000167184 0.000424152,0.000424319,7.21181e-05,5.80996e-05
1573 rs12627001,rs143033418,rs145552222,rs71326990 2.89129e-10 24.5541 3.44804e+09 4 4.74276e-05 1.20543e-07 8.62712e-08,1.58615e-07 5.37777e-05,-0.00531365,0.00542564,0.000172252 4.69557e-05,0.000422474,0.000422811,5.78783e-05
1574 rs143033418,rs145552222,rs35358114,rs7115 2.88797e-10 24.5536 3.452e+09 4 4.73732e-05 1.20478e-07 9.05406e-08,1.56893e-07 -0.00532703,0.00545621,0.000157443,4.53373e-05 0.000422494,0.000423998,5.956e-05,4.08252e-05
1575 rs143033418,rs145552222,rs2244724,rs71326990 2.88722e-10 24.5535 3.4529e+09 4 4.73609e-05 1.20479e-07 8.58205e-08,1.60886e-07 -0.00532686,0.00545629,4.52162e-05,0.000157991 0.000422491,0.000424013,4.09664e-05,5.94961e-05
1576 rs11702230,rs13048933,rs143033418,rs145552222 2.88541e-10 24.5532 3.45506e+09 4 4.73312e-05 1.20532e-07 8.68773e-08,1.62563e-07 -6.4919e-05,0.000164234,-0.00531926,0.0054105 5.46956e-05,5.82541e-05,0.000422441,0.000422867
1577 rs143033418,rs145552222,rs34173112,rs62228203 2.88074e-10 24.5525 3.46067e+09 4 4.72545e-05 1.20536e-07 8.65405e-08,1.58154e-07 -0.00532005,0.00542665,0.00017848,0.000100241 0.000422441,0.000422823,5.80767e-05,8.6522e-05
1578 rs118076357,rs143033418,rs145552222,rs62228246 2.88065e-10 24.5525 3.46077e+09 4 4.72531e-05 1.20536e-07 8.97118e-08,1.58583e-07 -7.50519e-05,-0.00534701,0.00542108,-0.000255813 7.04176e-05,0.000423051,0.000422777,8.28533e-05
1579 rs143033418,rs145552222,rs35550876,rs62226715 2.88021e-10 24.5524 3.46131e+09 4 4.72458e-05 1.20501e-07 8.7162e-08,1.57048e-07 -0.00538049,0.00546792,6.20274e-05,-0.000133347 0.000424593,0.00042417,3.92479e-05,4.37839e-05
1580 rs143033418,rs145552222,rs2834393,rs36003340 2.87792e-10 24.5521 3.46406e+09 4 4.72083e-05 1.20484e-07 8.96045e-08,1.56753e-07 -0.00531774,0.00541457,-8.49628e-05,0.000190537 0.000422431,0.000422815,7.26494e-05,5.99768e-05
1581 rs143033418,rs145552222,rs4817604,rs71326990 2.87754e-10 24.552 3.46452e+09 4 4.72021e-05 1.20535e-07 8.893e-08,1.57146e-07 -0.00531656,0.00541731,9.76702e-05,0.000167688 0.00042245,0.000422801,8.56499e-05,5.80757e-05
1582 rs143033418,rs145552222,rs2834345,rs62226715 2.87505e-10 24.5516 3.46751e+09 4 4.71613e-05 1.20499e-07 8.75508e-08,1.58437e-07 -0.00538048,0.0054679,6.19828e-05,-0.000133336 0.000424593,0.00042417,3.92479e-05,4.37839e-05
1583 rs11702230,rs143033418,rs145552222,rs36003340 2.87156e-10 24.5511 3.47172e+09 4 4.71041e-05 1.20526e-07 8.67561e-08,1.57772e-07 -6.53495e-05,-0.00531883,0.00541038,0.000163495 5.46787e-05,0.000422431,0.000422865,5.80247e-05
1584 rs117050296,rs143033418,rs145552222,rs8129503 2.86954e-10 24.5508 3.47418e+09 4 4.70708e-05 1.20532e-07 8.74203e-08,1.59422e-07 0.000125023,-0.00531962,0.00542391,0.000175821 0.000100126,0.000422442,0.000422807,5.80187e-05
1585 rs12627001,rs143033418,rs145552222,rs35358114 2.86887e-10 24.5507 3.47498e+09 4 4.70599e-05 1.20532e-07 8.55624e-08,1.57171e-07 5.37795e-05,-0.00531356,0.00542555,0.000172101 4.69557e-05,0.000422474,0.000422811,5.78783e-05
1586 rs143033418,rs145552222,rs2244724,rs35358114 2.86668e-10 24.5504 3.47763e+09 4 4.7024e-05 1.20469e-07 8.63295e-08,1.58904e-07 -0.00532678,0.00545622,4.52418e-05,0.000157831 0.000422491,0.000424013,4.09664e-05,5.94961e-05
1587 rs13052458,rs143033418,rs145552222,rs2409506 2.86604e-10 24.5503 3.47841e+09 4 4.70135e-05 1.20501e-07 8.83146e-08,1.58629e-07 0.000180118,-0.00533377,0.00541598,-5.26125e-05 5.8298e-05,0.000422631,0.000422791,3.80108e-05
1588 rs13048933,rs143033418,rs145552222,rs7115 2.86214e-10 24.5497 3.48315e+09 4 4.69495e-05 1.2047e-07 8.73042e-08,1.5873e-07 0.000156846,-0.00532719,0.00545722,4.67285e-05 5.93858e-05,0.0004225,0.000424026,4.07057e-05
1589 rs143033418,rs145552222,rs71326990,rs9975739 2.8617e-10 24.5496 3.48369e+09 4 4.69423e-05 1.20528e-07 8.73649e-08,1.58396e-07 -0.00531657,0.00541732,0.000167712,9.72548e-05 0.00042245,0.000422801,5.80757e-05,8.56499e-05
1590 rs13052458,rs143033418,rs145552222,rs7279560 2.8589e-10 24.5492 3.4871e+09 4 4.68964e-05 1.20507e-07 8.69238e-08,1.58715e-07 0.000164844,-0.0053369,0.00547169,5.39533e-05 5.72503e-05,0.000422709,0.000424648,3.88971e-05
1591 rs143033418,rs145552222,rs148348288,rs34173112 2.85733e-10 24.549 3.48902e+09 4 4.68706e-05 1.20518e-07 8.67314e-08,1.59217e-07 -0.00536313,0.00546182,-8.27603e-05,0.000166939 0.000424152,0.000424319,7.21181e-05,5.80996e-05
1592 rs112861522,rs13047864,rs143033418,rs145552222 2.8568e-10 24.5489 3.48966e+09 4 4.6862e-05 1.2053e-07 8.4762e-08,1.57027e-07 -0.000171575,0.000170783,-0.00531698,0.00542056 0.000139947,5.78729e-05,0.000422443,0.000422791
1593 rs143033418,rs145552222,rs35358114,rs4817604 2.85582e-10 24.5487 3.49087e+09 4 4.68458e-05 1.20525e-07 8.69188e-08,1.59165e-07 -0.00531647,0.00541721,0.000167536,9.7689e-05 0.00042245,0.000422801,5.80757e-05,8.56499e-05
1594 rs143033418,rs145552222,rs2834322,rs7275817 2.85538e-10 24.5487 3.4914e+09 4 4.68386e-05 1.205e-07 8.68698e-08,1.58503e-07 -0.00533202,0.00542404,-5.39482e-05,0.000186359 0.000422585,0.000422798,4.95588e-05,5.90027e-05
1595 rs143033418,rs145552222,rs34173112,rs7115 2.85517e-10 24.5486 3.49166e+09 4 4.68352e-05 1.20462e-07 8.71225e-08,1.566e-07 -0.0053269,0.00545608,0.000157185,4.5379e-05 0.000422494,0.000423998,5.956e-05,4.08252e-05
1596 rs13052458,rs143033418,rs145552222,rs2096695 2.85209e-10 24.5482 3.49543e+09 4 4.67847e-05 1.20495e-07 8.73802e-08,1.58963e-07 0.000180079,-0.00533373,0.00541598,-5.24783e-05 5.8298e-05,0.000422631,0.000422791,3.80108e-05
1597 rs143033418,rs145552222,rs62228246,rs80002698 2.84972e-10 24.5478 3.49833e+09 4 4.67458e-05 1.20523e-07 8.59202e-08,1.60585e-07 -0.00534032,0.00542603,-0.000253914,-7.77124e-05 0.000423016,0.000422801,8.27506e-05,7.35304e-05
1598 rs13052791,rs143033418,rs145552222,rs2211792 2.84438e-10 24.547 3.50491e+09 4 4.66581e-05 1.20458e-07 8.67264e-08,1.58004e-07 0.000155969,-0.00532637,0.00545706,4.72933e-05 5.94855e-05,0.00042249,0.000424015,4.09909e-05
1599 rs11702230,rs13052791,rs143033418,rs145552222 2.844e-10 24.5469 3.50538e+09 4 4.66519e-05 1.20513e-07 8.87644e-08,1.60922e-07 -6.49511e-05,0.000163935,-0.00531909,0.00541031 5.46956e-05,5.82541e-05,0.000422441,0.000422867
1600 rs13048933,rs143033418,rs145552222,rs2244724 2.84301e-10 24.5468 3.5066e+09 4 4.66356e-05 1.20461e-07 8.8201e-08,1.57362e-07 0.000157248,-0.00532695,0.00545727,4.66714e-05 5.93215e-05,0.000422497,0.000424041,4.08462e-05
1601 rs143033418,rs145552222,rs35358114,rs9975739 2.8401e-10 24.5463 3.51019e+09 4 4.65879e-05 1.20517e-07 8.8613e-08,1.56259e-07 -0.00531648,0.00541723,0.000167559,9.72736e-05 0.00042245,0.000422801,5.80757e-05,8.56499e-05
1602 rs143033418,rs145552222,rs2834349,rs62228246 2.83957e-10 24.5462 3.51083e+09 4 4.65793e-05 1.2052e-07 8.7255e-08,1.58386e-07 -0.00534101,0.00542369,4.66878e-05,-0.000252112 0.000423015,0.000422783,4.42613e-05,8.2686e-05
1603 rs143033418,rs145552222,rs2211792,rs34499890 2.83837e-10 24.5461 3.51233e+09 4 4.65595e-05 1.20455e-07 8.65577e-08,1.60702e-07 -0.00532635,0.00545704,4.7301e-05,0.000155921 0.00042249,0.000424015,4.09909e-05,5.94855e-05
1604 rs11702230,rs143033418,rs145552222,rs34499890 2.83768e-10 24.546 3.51317e+09 4 4.65483e-05 1.2051e-07 8.69338e-08,1.56446e-07 -6.4956e-05,-0.00531907,0.00541028,0.000163889 5.46956e-05,0.000422441,0.000422867,5.82541e-05
1605 rs143033418,rs145552222,rs2211792,rs36003340 2.83412e-10 24.5454 3.51759e+09 4 4.64898e-05 1.20453e-07 8.60532e-08,1.5532e-07 -0.00532594,0.00545689,4.71391e-05,0.000155369 0.00042248,0.000424012,4.10058e-05,5.92912e-05
1606 rs143033418,rs145552222,rs28570507,rs35415894 2.83405e-10 24.5454 3.51768e+09 4 4.64887e-05 1.20506e-07 8.89231e-08,1.61179e-07 -0.00539575,0.00549676,0.000207296,0.000160398 0.000425439,0.000425785,9.96099e-05,6.23356e-05
1607 rs143033418,rs145552222,rs2244724,rs34173112 2.83404e-10 24.5454 3.51769e+09 4 4.64886e-05 1.20453e-07 8.74429e-08,1.57868e-07 -0.00532665,0.00545609,4.52828e-05,0.000157574 0.000422491,0.000424013,4.09664e-05,5.94961e-05
1608 rs12627001,rs143033418,rs145552222,rs34173112 2.83327e-10 24.5453 3.51865e+09 4 4.64759e-05 1.20515e-07 8.75556e-08,1.56276e-07 5.37824e-05,-0.00531343,0.00542539,0.000171857 4.69557e-05,0.000422474,0.000422811,5.78783e-05
1609 rs143033418,rs145552222,rs2834321,rs7275817 2.83277e-10 24.5452 3.51927e+09 4 4.64677e-05 1.20489e-07 8.65057e-08,1.53816e-07 -0.00533194,0.00542402,-5.3585e-05,0.000186275 0.000422585,0.000422798,4.95588e-05,5.90027e-05
1610 rs143033418,rs145552222,rs7275817,rs7279979 2.82858e-10 24.5446 3.52448e+09 4 4.6399e-05 1.2045e-07 8.5862e-08,1.57135e-07 -0.00532695,0.00545504,0.000159182,4.31697e-05 0.000422492,0.000424008,5.95174e-05,4.09183e-05
1611 rs143033418,rs145552222,rs4817624,rs7275817 2.8279e-10 24.5445 3.52532e+09 4 4.63879e-05 1.20479e-07 8.50452e-08,1.58205e-07 -0.00531382,0.00543977,4.12243e-05,0.000184285 0.00042248,0.000423144,3.83655e-05,5.86819e-05
1612 rs143033418,rs145552222,rs4817627,rs8129503 2.82509e-10 24.544 3.52883e+09 4 4.63418e-05 1.20477e-07 8.68355e-08,1.56175e-07 -0.00531127,0.00544031,4.66736e-05,0.00018259 0.00042248,0.000423148,3.83858e-05,5.86962e-05
1613 rs143033418,rs145552222,rs2834384,rs7275817 2.82246e-10 24.5436 3.53212e+09 4 4.62987e-05 1.20447e-07 8.87475e-08,1.59387e-07 -0.0053269,0.00545501,4.31145e-05,0.000159258 0.000422491,0.00042401,4.09422e-05,5.95067e-05
1614 rs13047864,rs143033418,rs145552222,rs2834340 2.82209e-10 24.5436 3.53259e+09 4 4.62925e-05 1.20508e-07 8.84204e-08,1.58796e-07 0.000176964,-0.00531914,0.00542575,0.000107022 5.80679e-05,0.000422441,0.000422821,8.82362e-05
1615 rs143033418,rs145552222,rs34173112,rs4817604 2.82131e-10 24.5434 3.53356e+09 4 4.62797e-05 1.20508e-07 8.73761e-08,1.56895e-07 -0.00531633,0.00541706,0.000167291,9.77193e-05 0.00042245,0.000422801,5.80757e-05,8.56499e-05
1616 rs143033418,rs145552222,rs17730050,rs2834325 2.82129e-10 24.5434 3.53358e+09 4 4.62794e-05 1.20297e-07 8.68426e-08,1.57209e-07 -0.00538235,0.00545125,-0.000156219,6.89246e-05 0.000424772,0.000424051,4.96864e-05,4.72624e-05
1617 rs143033418,rs145552222,rs2409508,rs62228246 2.81801e-10 24.5429 3.5377e+09 4 4.62257e-05 1.20501e-07 8.61638e-08,1.58087e-07 -0.00535048,0.0054192,-4.19096e-05,-0.000257568 0.00042311,0.000422782,4.02564e-05,8.29994e-05
1618 rs143033418,rs145552222,rs2834399,rs71326990 2.81528e-10 24.5425 3.54113e+09 4 4.61808e-05 1.20487e-07 8.76014e-08,1.5777e-07 -0.00533764,0.0054617,4.21919e-05,0.000169052 0.000422751,0.000424396,3.80292e-05,5.79943e-05
1619 rs143033418,rs145552222,rs71326990,rs743419 2.81122e-10 24.5419 3.54625e+09 4 4.61142e-05 1.20503e-07 8.34213e-08,1.5716e-07 -0.00531661,0.00541737,0.000167788,9.59029e-05 0.00042245,0.000422801,5.80757e-05,8.56499e-05
1620 rs117050296,rs143033418,rs145552222,rs62228246 2.81109e-10 24.5419 3.54641e+09 4 4.61121e-05 1.20507e-07 8.71915e-08,1.53293e-07 0.000104426,-0.00534003,0.00542273,-0.000249975 9.98733e-05,0.000423017,0.000422779,8.26548e-05
1621 rs13051703,rs143033418,rs145552222,rs62212127 2.81093e-10 24.5418 3.54662e+09 4 4.61094e-05 1.20497e-07 8.56822e-08,1.5808e-07 0.000265166,-0.00536248,0.0054498,0.000173338 0.000118224,0.000425957,0.000425521,7.5468e-05
1622 rs13047864,rs143033418,rs145552222,rs7277021 2.80675e-10 24.5412 3.55189e+09 4 4.60409e-05 1.20499e-07 8.76242e-08,1.58741e-07 0.000177679,-0.00531921,0.00542653,9.57986e-05 5.81214e-05,0.000422441,0.00042283,7.93349e-05
1623 rs143033418,rs145552222,rs34173112,rs9975739 2.80578e-10 24.541 3.55313e+09 4 4.60249e-05 1.205e-07 8.73276e-08,1.62123e-07 -0.00531635,0.00541707,0.000167314,9.73039e-05 0.00042245,0.000422801,5.80757e-05,8.56499e-05
1624 rs13048933,rs143033418,rs145552222,rs62228202 2.80075e-10 24.5403 3.55951e+09 4 4.59424e-05 1.20497e-07 8.64608e-08,1.56242e-07 0.000177694,-0.00531965,0.00542611,0.000102819 5.80679e-05,0.000422441,0.000422821,8.82362e-05
1625 rs143033418,rs145552222,rs36003340,rs4817614 2.80066e-10 24.5403 3.55961e+09 4 4.5941e-05 1.20476e-07 8.55934e-08,1.58724e-07 -0.00534765,0.00545264,0.000159168,-5.60273e-05 0.000423171,0.000423723,5.85863e-05,4.81209e-05
1626 rs13047864,rs143033418,rs145552222,rs2834393 2.80019e-10 24.5402 3.56021e+09 4 4.59333e-05 1.20446e-07 8.75387e-08,1.58441e-07 0.000190846,-0.0053179,0.00541422,-8.54368e-05 6.02424e-05,0.000422441,0.000422814,7.27062e-05
1627 rs13052458,rs142803432,rs143033418,rs145552222 2.8001e-10 24.5402 3.56033e+09 4 4.59317e-05 1.20502e-07 8.71747e-08,1.58388e-07 0.000162398,0.000184056,-0.00531454,0.00541404 5.72786e-05,0.000132955,0.000422411,0.000422795
1628 rs13052458,rs143033418,rs145552222,rs2834332 2.79953e-10 24.5401 3.56105e+09 4 4.59225e-05 1.20469e-07 8.80929e-08,1.5719e-07 0.00017993,-0.00533354,0.00541599,-5.19637e-05 5.8298e-05,0.000422631,0.000422791,3.80108e-05
1629 rs143033418,rs145552222,rs1888450,rs7275817 2.79422e-10 24.5393 3.56782e+09 4 4.58354e-05 1.2047e-07 8.88211e-08,1.59317e-07 -0.00533489,0.00541834,4.05747e-05,0.000183982 0.00042267,0.000422798,3.79596e-05,5.86439e-05
1630 rs143033418,rs145552222,rs2834399,rs35358114 2.79385e-10 24.5392 3.56829e+09 4 4.58294e-05 1.20477e-07 8.65811e-08,1.56922e-07 -0.00533756,0.00546161,4.21984e-05,0.0001689 0.000422751,0.000424396,3.80292e-05,5.79943e-05
1631 rs143033418,rs145552222,rs7275817,rs7282650 2.79234e-10 24.539 3.57022e+09 4 4.58046e-05 1.20488e-07 8.76097e-08,1.53583e-07 -0.00532978,0.00541735,0.00017885,4.39544e-05 0.000422537,0.000422805,5.80569e-05,4.06694e-05
1632 rs143033418,rs145552222,rs35358114,rs743419 2.78999e-10 24.5386 3.57323e+09 4 4.57659e-05 1.20493e-07 8.62658e-08,1.59178e-07 -0.00531653,0.00541727,0.000167636,9.59217e-05 0.00042245,0.000422801,5.80757e-05,8.56499e-05
1633 rs143033418,rs145552222,rs2032313,rs62212134 2.78445e-10 24.5377 3.58033e+09 4 4.56752e-05 1.20482e-07 8.72448e-08,1.58049e-07 -0.00529627,0.00536521,-8.21803e-05,0.000193839 0.00042266,0.000421851,3.76887e-05,7.54508e-05
1634 rs112861522,rs143033418,rs145552222,rs8129503 2.78327e-10 24.5375 3.58186e+09 4 4.56557e-05 1.20494e-07 8.73699e-08,1.57681e-07 -0.000171582,-0.0053167,0.00542023,0.000170271 0.000139947,0.000422443,0.000422791,5.78729e-05
1635 rs13048933,rs143033418,rs145552222,rs4817614 2.78148e-10 24.5373 3.58417e+09 4 4.56263e-05 1.20465e-07 8.60364e-08,1.55253e-07 0.000159769,-0.00534748,0.00545203,-5.51607e-05 5.88722e-05,0.000423169,0.000423709,4.81802e-05
1636 rs143033418,rs145552222,rs34462079,rs62228246 2.77748e-10 24.5366 3.58932e+09 4 4.55608e-05 1.2049e-07 8.71031e-08,1.57892e-07 -0.00534101,0.00542365,4.57507e-05,-0.000252063 0.000423015,0.000422783,4.42613e-05,8.2686e-05
1637 rs13048933,rs143033418,rs145552222,rs62228203 2.77626e-10 24.5365 3.5909e+09 4 4.55408e-05 1.20485e-07 8.62421e-08,1.57031e-07 0.000177781,-0.00531966,0.0054262,0.000100154 5.80767e-05,0.000422441,0.000422823,8.6522e-05
1638 rs143033418,rs145552222,rs7275817,rs743418 2.77054e-10 24.5356 3.59832e+09 4 4.54469e-05 1.20483e-07 8.61345e-08,1.59336e-07 -0.00531707,0.00541789,0.000168609,9.22813e-05 0.00042245,0.000422801,5.80757e-05,8.56499e-05
1639 rs13052791,rs143033418,rs145552222,rs4817614 2.76642e-10 24.5349 3.60367e+09 4 4.53794e-05 1.20458e-07 8.92699e-08,1.57834e-07 0.000159577,-0.00534763,0.0054522,-5.55611e-05 5.88406e-05,0.000423174,0.000423715,4.81544e-05
1640 rs143033418,rs145552222,rs7275817,rs8131877 2.76401e-10 24.5345 3.60681e+09 4 4.53398e-05 1.20436e-07 8.66561e-08,1.55882e-07 -0.00532425,0.00542073,0.000189989,-7.34052e-05 0.00042246,0.00042279,5.98977e-05,7.02311e-05
1641 rs143033418,rs145552222,rs36003340,rs62228202 2.76393e-10 24.5345 3.60691e+09 4 4.53386e-05 1.20479e-07 8.99892e-08,1.55524e-07 -0.0053191,0.00542596,0.000176804,0.000102902 0.000422431,0.000422822,5.78591e-05,8.82393e-05
1642 rs143033418,rs145552222,rs17730050,rs55659831 2.76189e-10 24.5342 3.60958e+09 4 4.53051e-05 1.20467e-07 8.71414e-08,1.56605e-07 -0.00536234,0.00544254,-0.000111411,0.000107672 0.00042484,0.00042406,4.30394e-05,6.98874e-05
1643 rs143033418,rs145552222,rs34499890,rs4817614 2.76044e-10 24.534 3.61147e+09 4 4.52813e-05 1.20455e-07 8.73232e-08,1.57798e-07 -0.00534761,0.00545217,0.00015953,-5.55681e-05 0.000423174,0.000423715,5.88406e-05,4.81544e-05
1644 rs13048933,rs143033418,rs145552222,rs148348288 2.76031e-10 24.534 3.61166e+09 4 4.5279e-05 1.20471e-07 8.50362e-08,1.57583e-07 0.000166239,-0.00536279,0.00546142,-8.28371e-05 5.80996e-05,0.000424152,0.000424319,7.21181e-05
1645 rs143033418,rs145552222,rs2834399,rs34173112 2.75982e-10 24.5339 3.61229e+09 4 4.52711e-05 1.2046e-07 8.75233e-08,1.62225e-07 -0.00533743,0.00546147,4.22088e-05,0.000168656 0.000422751,0.000424396,3.80292e-05,5.79943e-05
1646 rs143033418,rs145552222,rs2834322,rs71326990 2.75945e-10 24.5338 3.61277e+09 4 4.52651e-05 1.20453e-07 8.55917e-08,1.58276e-07 -0.00533165,0.00542365,-5.38435e-05,0.00018572 0.000422585,0.000422798,4.95588e-05,5.90027e-05
1647 rs118120536,rs13052458,rs143033418,rs145552222 2.75893e-10 24.5337 3.61345e+09 4 4.52565e-05 1.2047e-07 8.5804e-08,1.58161e-07 -0.00012649,0.000161536,-0.00537773,0.00548481 9.24686e-05,5.73028e-05,0.000424901,0.000425716
1648 rs13047864,rs143033418,rs145552222,rs2211792 2.75823e-10 24.5336 3.61437e+09 4 4.5245e-05 1.20416e-07 8.82333e-08,1.58746e-07 0.00015527,-0.00532602,0.00545673,4.74048e-05 5.94855e-05,0.00042249,0.000424015,4.09909e-05
1649 rs11088266,rs13052458,rs143033418,rs145552222 2.75765e-10 24.5335 3.61514e+09 4 4.52354e-05 1.20448e-07 8.85887e-08,1.56475e-07 -5.15428e-05,0.000179809,-0.00533339,0.00541599 3.80108e-05,5.8298e-05,0.000422631,0.000422791
1650 rs13052791,rs143033418,rs145552222,rs62228202 2.75727e-10 24.5335 3.61563e+09 4 4.52293e-05 1.20476e-07 8.4696e-08,1.56281e-07 0.000177397,-0.00531949,0.00542592,0.000102782 5.80679e-05,0.000422441,0.000422821,8.82362e-05
1651 rs143033418,rs145552222,rs34173112,rs743419 2.75625e-10 24.5333 3.61696e+09 4 4.52126e-05 1.20476e-07 8.76594e-08,1.56145e-07 -0.00531639,0.00541712,0.000167391,9.5952e-05 0.00042245,0.000422801,5.80757e-05,8.56499e-05
1652 rs10854371,rs143033418,rs145552222,rs34420086 2.75495e-10 24.5331 3.61868e+09 4 4.51912e-05 1.20469e-07 8.72262e-08,1.56995e-07 -0.000162648,-0.00539462,0.00548118,0.000325414 0.000101309,0.000425775,0.000425402,0.000116076
1653 rs11702230,rs13047864,rs143033418,rs145552222 2.75352e-10 24.5329 3.62056e+09 4 4.51677e-05 1.20468e-07 8.86742e-08,1.58285e-07 -6.50231e-05,0.000163265,-0.00531872,0.00540988 5.46956e-05,5.82541e-05,0.000422441,0.000422867
1654 rs143033418,rs145552222,rs34499890,rs62228202 2.75065e-10 24.5324 3.62433e+09 4 4.51207e-05 1.20473e-07 8.69175e-08,1.55513e-07 -0.00531946,0.00542589,0.000177352,0.000102776 0.000422441,0.000422821,5.80679e-05,8.82362e-05
1655 rs143033418,rs145552222,rs1888450,rs62228246 2.74792e-10 24.532 3.62793e+09 4 4.50759e-05 1.20451e-07 8.50288e-08,1.58431e-07 -0.00535541,0.00541793,3.80676e-05,-0.000261567 0.000423253,0.000422791,3.78397e-05,8.34922e-05
1656 rs143033418,rs145552222,rs71326990,rs7279979 2.74724e-10 24.5319 3.62883e+09 4 4.50647e-05 1.2041e-07 8.75256e-08,1.55638e-07 -0.00532662,0.00545474,0.000158532,4.32741e-05 0.000422492,0.000424008,5.95174e-05,4.09183e-05
1657 rs143033418,rs145552222,rs2834340,rs8129503 2.74685e-10 24.5318 3.62935e+09 4 4.50583e-05 1.20471e-07 8.69969e-08,1.5839e-07 -0.00531885,0.00542542,0.000106957,0.000176449 0.000422441,0.000422821,8.82362e-05,5.80679e-05
1658 rs13052458,rs143033418,rs145552222,rs62228247 2.74352e-10 24.5313 3.63376e+09 4 4.50037e-05 1.20473e-07 8.82579e-08,1.60154e-07 0.000163665,-0.00532891,0.00542328,-9.34378e-05 5.72573e-05,0.000422535,0.000422818,6.8246e-05
1659 rs143033418,rs145552222,rs2834384,rs71326990 2.74126e-10 24.5309 3.63675e+09 4 4.49666e-05 1.20407e-07 8.89593e-08,1.56582e-07 -0.00532658,0.00545471,4.32187e-05,0.000158607 0.000422491,0.00042401,4.09422e-05,5.95067e-05
1660 rs143033418,rs145552222,rs36003340,rs62228203 2.73982e-10 24.5307 3.63866e+09 4 4.49431e-05 1.20467e-07 8.8706e-08,1.57225e-07 -0.00531911,0.00542605,0.000176891,0.000100237 0.000422431,0.000422823,5.7868e-05,8.65252e-05
1661 rs143033418,rs145552222,rs2834321,rs71326990 2.73765e-10 24.5304 3.64155e+09 4 4.49073e-05 1.20442e-07 8.82766e-08,1.58834e-07 -0.00533157,0.00542363,-5.34804e-05,0.000185636 0.000422585,0.000422798,4.95588e-05,5.90027e-05
1662 rs143033418,rs145552222,rs2834322,rs35358114 2.73639e-10 24.5302 3.64322e+09 4 4.48868e-05 1.20441e-07 8.80357e-08,1.55984e-07 -0.00533156,0.00542355,-5.38178e-05,0.000185562 0.000422585,0.000422798,4.95588e-05,5.90027e-05
1663 rs12627001,rs13048933,rs143033418,rs145552222 2.73427e-10 24.5298 3.64605e+09 4 4.48519e-05 1.20466e-07 8.97656e-08,1.6017e-07 5.37907e-05,0.000171163,-0.00531304,0.00542496 4.69557e-05,5.78783e-05,0.000422474,0.000422811
1664 rs143033418,rs145552222,rs4817624,rs71326990 2.73394e-10 24.5298 3.64648e+09 4 4.48466e-05 1.20432e-07 8.52491e-08,1.56515e-07 -0.00531349,0.00543935,4.11558e-05,0.000183653 0.00042248,0.000423144,3.83655e-05,5.86819e-05
1665 rs13048933,rs143033418,rs145552222,rs2834399 2.73341e-10 24.5297 3.64719e+09 4 4.48379e-05 1.20447e-07 9.07865e-08,1.58375e-07 0.000168392,-0.00533771,0.00546221,4.3091e-05 5.79663e-05,0.000422761,0.00042442,3.80109e-05
1666 rs13052791,rs143033418,rs145552222,rs62228203 2.73315e-10 24.5297 3.64754e+09 4 4.48336e-05 1.20464e-07 8.68019e-08,1.55591e-07 0.000177483,-0.00531949,0.00542601,0.000100117 5.80767e-05,0.000422441,0.000422823,8.6522e-05
1667 rs143033418,rs145552222,rs7277021,rs8129503 2.73162e-10 24.5294 3.64958e+09 4 4.48086e-05 1.20462e-07 8.55435e-08,1.58736e-07 -0.00531893,0.0054262,9.57333e-05,0.000177163 0.000422441,0.00042283,7.93349e-05,5.81214e-05
1668 rs143033418,rs145552222,rs35358114,rs7279979 2.72763e-10 24.5288 3.65492e+09 4 4.47431e-05 1.204e-07 8.79422e-08,1.54905e-07 -0.00532654,0.00545466,0.000158372,4.32998e-05 0.000422492,0.000424008,5.95174e-05,4.09183e-05
1669 rs12627001,rs143033418,rs145552222,rs36003340 2.72704e-10 24.5287 3.65571e+09 4 4.47334e-05 1.20462e-07 8.54298e-08,1.56385e-07 5.42663e-05,-0.00531256,0.00542497,0.000170483 4.69537e-05,0.000422462,0.000422813,5.76656e-05
1670 rs143033418,rs145552222,rs17738942,rs2834381 2.72697e-10 24.5287 3.65581e+09 4 4.47322e-05 1.2046e-07 8.69714e-08,1.61502e-07 -0.00530927,0.0054107,0.000165641,0.000170206 0.0004229,0.000423152,6.98947e-05,7.36406e-05
1671 rs117720689,rs13052458,rs143033418,rs145552222 2.72682e-10 24.5287 3.656e+09 4 4.47298e-05 1.20457e-07 8.77436e-08,1.58911e-07 -9.67191e-05,0.000156515,-0.00531401,0.00540754 7.10836e-05,5.75802e-05,0.000422411,0.000422844
1672 rs143033418,rs145552222,rs34499890,rs62228203 2.72658e-10 24.5286 3.65633e+09 4 4.47258e-05 1.2046e-07 8.62222e-08,1.58375e-07 -0.00531947,0.00542598,0.000177438,0.000100111 0.000422441,0.000422823,5.80767e-05,8.6522e-05
1673 rs13052791,rs143033418,rs145552222,rs7115 2.72601e-10 24.5285 3.65709e+09 4 4.47165e-05 1.20399e-07 8.48086e-08,1.56538e-07 0.000156137,-0.00532638,0.00545559,4.55488e-05 5.956e-05,0.000422494,0.000423998,4.08252e-05
1674 rs13048933,rs143033418,rs145552222,rs4817604 2.72531e-10 24.5284 3.65804e+09 4 4.4705e-05 1.2046e-07 8.76263e-08,1.59199e-07 0.000166591,-0.00531594,0.00541662,9.78056e-05 5.80757e-05,0.00042245,0.000422801,8.56499e-05
1675 rs143033418,rs145552222,rs2032314,rs34837130 2.72252e-10 24.528 3.66178e+09 4 4.46592e-05 1.2044e-07 8.77084e-08,1.57298e-07 -0.00538432,0.00546506,0.000116375,-0.000129752 0.00042478,0.000424184,7.75502e-05,4.32393e-05
1676 rs143033418,rs145552222,rs2834384,rs35358114 2.72169e-10 24.5278 3.6629e+09 4 4.46455e-05 1.20397e-07 8.54402e-08,1.57317e-07 -0.0053265,0.00545463,4.32443e-05,0.000158447 0.000422491,0.00042401,4.09422e-05,5.95067e-05
1677 rs143033418,rs145552222,rs34499890,rs7115 2.72025e-10 24.5276 3.66484e+09 4 4.4622e-05 1.20396e-07 8.53858e-08,1.57236e-07 -0.00532635,0.00545557,0.000156089,4.55566e-05 0.000422494,0.000423998,5.956e-05,4.08252e-05
1678 rs13052791,rs143033418,rs145552222,rs148348288 2.72021e-10 24.5276 3.6649e+09 4 4.46213e-05 1.20451e-07 8.83774e-08,1.57771e-07 0.000165941,-0.00536264,0.00546125,-8.28698e-05 5.80996e-05,0.000424152,0.000424319,7.21181e-05
1679 rs143033418,rs145552222,rs2834393,rs8129503 2.71977e-10 24.5275 3.66549e+09 4 4.4614e-05 1.20406e-07 8.54112e-08,1.58293e-07 -0.00531762,0.00541391,-8.52507e-05,0.000190291 0.000422441,0.000422814,7.27062e-05,6.02424e-05
1680 rs13048933,rs143033418,rs145552222,rs7277021 2.718e-10 24.5272 3.66788e+09 4 4.4585e-05 1.20457e-07 8.62311e-08,1.56401e-07 0.000176777,-0.00531888,0.00542579,9.02695e-05 5.80147e-05,0.000422441,0.000422819,7.91893e-05
1681 rs143033418,rs145552222,rs36003340,rs7115 2.71664e-10 24.527 3.66971e+09 4 4.45628e-05 1.20394e-07 8.55532e-08,1.58409e-07 -0.00532595,0.00545542,0.000155541,4.53951e-05 0.000422483,0.000423995,5.93659e-05,4.08404e-05
1682 rs143033418,rs145552222,rs2834321,rs35358114 2.71478e-10 24.5267 3.67223e+09 4 4.45322e-05 1.2043e-07 8.58369e-08,1.55881e-07 -0.00533148,0.00542353,-5.34546e-05,0.000185478 0.000422585,0.000422798,4.95588e-05,5.90027e-05
1683 rs143033418,rs145552222,rs2096694,rs62228246 2.71412e-10 24.5266 3.67311e+09 4 4.45215e-05 1.20449e-07 8.4477e-08,1.5472e-07 -0.00535016,0.00541928,-4.0431e-05,-0.000257291 0.00042311,0.000422782,4.02564e-05,8.29994e-05
1684 rs143033418,rs145552222,rs148348288,rs34499890 2.71409e-10 24.5266 3.67315e+09 4 4.4521e-05 1.20448e-07 8.64103e-08,1.56723e-07 -0.00536262,0.00546123,-8.28748e-05,0.000165896 0.000424152,0.000424319,7.21181e-05,5.80996e-05
1685 rs143033418,rs145552222,rs35358114,rs4817624 2.71135e-10 24.5262 3.67687e+09 4 4.4476e-05 1.20421e-07 8.81897e-08,1.58314e-07 -0.00531341,0.00543925,0.000183497,4.11389e-05 0.00042248,0.000423144,5.86819e-05,3.83655e-05
1686 rs13048933,rs143033418,rs145552222,rs9975739 2.71029e-10 24.526 3.67831e+09 4 4.44586e-05 1.20453e-07 8.74349e-08,1.59094e-07 0.000166615,-0.00531596,0.00541663,9.73902e-05 5.80757e-05,0.00042245,0.000422801,8.56499e-05
1687 rs13052791,rs143033418,rs145552222,rs2244724 2.70553e-10 24.5252 3.68478e+09 4 4.43805e-05 1.20389e-07 8.82536e-08,1.57383e-07 0.000156528,-0.00532612,0.0054556,4.545e-05 5.94961e-05,0.000422491,0.000424013,4.09664e-05
1688 rs143033418,rs145552222,rs148348288,rs36003340 2.70357e-10 24.5249 3.68745e+09 4 4.43483e-05 1.20442e-07 8.50472e-08,1.59309e-07 -0.00536196,0.00546096,-8.24347e-05,0.000165243 0.000424137,0.000424313,7.21322e-05,5.79e-05
1689 rs143033418,rs145552222,rs71326990,rs7282650 2.70226e-10 24.5247 3.68924e+09 4 4.43268e-05 1.20443e-07 8.85808e-08,1.57586e-07 -0.00532943,0.00541696,0.00017823,4.39198e-05 0.000422537,0.000422805,5.80569e-05,4.06694e-05
1690 rs143033418,rs145552222,rs1888450,rs71326990 2.70153e-10 24.5246 3.69023e+09 4 4.43149e-05 1.20424e-07 8.72477e-08,1.59896e-07 -0.00533452,0.00541796,4.05086e-05,0.00018335 0.00042267,0.000422798,3.79596e-05,5.86439e-05
1691 rs143033418,rs145552222,rs2834316,rs7275817 2.70094e-10 24.5245 3.69104e+09 4 4.43052e-05 1.20448e-07 8.58034e-08,1.58428e-07 -0.00531714,0.00541796,9.02361e-05,0.000168725 0.00042245,0.000422801,8.56499e-05,5.80757e-05
1692 rs13048933,rs143033418,rs145552222,rs7279979 2.69993e-10 24.5243 3.69241e+09 4 4.42887e-05 1.2039e-07 8.72372e-08,1.60079e-07 0.000157745,-0.00532669,0.00545569,4.47279e-05 5.93429e-05,0.000422498,0.000424035,4.07984e-05
1693 rs143033418,rs145552222,rs62212127,rs9977699 2.69983e-10 24.5243 3.69256e+09 4 4.4287e-05 1.20437e-07 8.55803e-08,1.55535e-07 -0.0052981,0.00536618,0.000193657,8.39118e-05 0.000422663,0.000421856,7.61096e-05,3.77428e-05
1694 rs143033418,rs145552222,rs2244724,rs34499890 2.6998e-10 24.5243 3.6926e+09 4 4.42865e-05 1.20386e-07 8.67359e-08,1.56563e-07 -0.0053261,0.00545558,4.54576e-05,0.00015648 0.000422491,0.000424013,4.09664e-05,5.94961e-05
1695 rs143033418,rs145552222,rs2834322,rs34173112 2.69979e-10 24.5243 3.69261e+09 4 4.42864e-05 1.20423e-07 8.8123e-08,1.55768e-07 -0.00533142,0.00542339,-5.37764e-05,0.00018531 0.000422585,0.000422798,4.95588e-05,5.90027e-05
1696 rs13052524,rs143033418,rs145552222,rs7275817 2.69895e-10 24.5242 3.69376e+09 4 4.42726e-05 1.19829e-07 8.64534e-08,1.57016e-07 4.11106e-05,-0.00532624,0.00542581,0.000141828 8.96682e-05,0.000422659,0.000422912,9.06961e-05
1697 rs143033418,rs145552222,rs34173112,rs7279979 2.69647e-10 24.5238 3.69716e+09 4 4.42319e-05 1.20384e-07 8.78782e-08,1.54957e-07 -0.00532641,0.00545454,0.000158114,4.33411e-05 0.000422492,0.000424008,5.95174e-05,4.09183e-05
1698 rs143033418,rs145552222,rs2244724,rs36003340 2.69624e-10 24.5238 3.69748e+09 4 4.42281e-05 1.20384e-07 8.7804e-08,1.58786e-07 -0.00532569,0.00545543,4.52947e-05,0.00015593 0.00042248,0.000424009,4.09814e-05,5.93018e-05
1699 rs13048933,rs143033418,rs145552222,rs2834384 2.69426e-10 24.5234 3.70019e+09 4 4.41956e-05 1.20387e-07 8.71654e-08,1.56723e-07 0.000157822,-0.00532665,0.00545567,4.46792e-05 5.93322e-05,0.000422497,0.000424038,4.08222e-05
1700 rs143033418,rs145552222,rs2211792,rs8129503 2.69362e-10 24.5233 3.70107e+09 4 4.41852e-05 1.20383e-07 8.61093e-08,1.56174e-07 -0.00532575,0.00545648,4.7491e-05,0.000154729 0.00042249,0.000424015,4.09909e-05,5.94855e-05
1701 rs12627001,rs13052791,rs143033418,rs145552222 2.69338e-10 24.5233 3.70141e+09 4 4.41811e-05 1.20445e-07 8.48067e-08,1.56701e-07 5.37942e-05,0.000170868,-0.00531287,0.00542477 4.69557e-05,5.78783e-05,0.000422474,0.000422811
1702 rs143033418,rs145552222,rs35999386,rs7275817 2.6932e-10 24.5233 3.70165e+09 4 4.41782e-05 1.20442e-07 9.02861e-08,1.55258e-07 -0.00532765,0.00541591,-4.31882e-05,0.000175843 0.000422503,0.000422819,4.11466e-05,5.79033e-05
1703 rs143033418,rs145552222,rs2834384,rs34173112 2.69058e-10 24.5228 3.70526e+09 4 4.41352e-05 1.20381e-07 8.82655e-08,1.59552e-07 -0.00532637,0.00545451,4.32855e-05,0.00015819 0.000422491,0.00042401,4.09422e-05,5.95067e-05
1704 rs143033418,rs145552222,rs34420086,rs35999386 2.68918e-10 24.5226 3.70718e+09 4 4.41123e-05 1.204e-07 8.80351e-08,1.5785e-07 -0.0054258,0.00548565,0.0003594,-6.62314e-05 0.000426241,0.000425438,0.000118747,4.20914e-05
1705 rs111714479,rs143033418,rs145552222,rs62228246 2.68769e-10 24.5224 3.70924e+09 4 4.40879e-05 1.20445e-07 8.86074e-08,1.57698e-07 -0.000148546,-0.00534074,0.0054238,-0.000251936 0.000148354,0.000423016,0.000422785,8.26846e-05
1706 rs12627001,rs143033418,rs145552222,rs34499890 2.68714e-10 24.5223 3.70999e+09 4 4.40789e-05 1.20442e-07 8.79479e-08,1.57844e-07 5.37948e-05,-0.00531285,0.00542474,0.000170822 4.69557e-05,0.000422474,0.000422811,5.78783e-05
1707 rs143033418,rs145552222,rs71326990,rs743418 2.6862e-10 24.5221 3.71129e+09 4 4.40635e-05 1.2044e-07 8.62762e-08,1.56787e-07 -0.00531672,0.0054175,0.000167989,9.23577e-05 0.00042245,0.000422801,5.80757e-05,8.56499e-05
1708 rs11702230,rs143033418,rs145552222,rs8129503 2.68573e-10 24.5221 3.71194e+09 4 4.40557e-05 1.20434e-07 8.68812e-08,1.56309e-07 -6.50788e-05,-0.00531844,0.00540955,0.000162746 5.46956e-05,0.000422441,0.000422867,5.82541e-05
1709 rs13052791,rs143033418,rs145552222,rs4817604 2.68563e-10 24.522 3.71208e+09 4 4.40541e-05 1.2044e-07 8.5623e-08,1.61883e-07 0.000166294,-0.00531578,0.00541643,9.78422e-05 5.80757e-05,0.00042245,0.000422801,8.56499e-05
1710 rs143033418,rs145552222,rs17730050,rs7281374 2.68494e-10 24.5219 3.71303e+09 4 4.40428e-05 1.20428e-07 8.71071e-08,1.58213e-07 -0.00536281,0.00544267,-0.000111659,0.000106994 0.000424836,0.00042406,4.30274e-05,7.02799e-05
1711 rs143033418,rs145552222,rs55659831,rs62226715 2.68438e-10 24.5218 3.71381e+09 4 4.40336e-05 1.20428e-07 8.75793e-08,1.57587e-07 -0.00535761,0.00543855,0.000108067,-0.000111151 0.000424634,0.000423907,6.98734e-05,4.31179e-05
1712 rs143033418,rs145552222,rs36003340,rs4817604 2.68435e-10 24.5218 3.71386e+09 4 4.4033e-05 1.20439e-07 8.84174e-08,1.55792e-07 -0.00531539,0.00541643,0.000165685,9.77442e-05 0.000422439,0.000422801,5.78668e-05,8.56528e-05
1713 rs143033418,rs145552222,rs2834388,rs7275817 2.68379e-10 24.5217 3.71462e+09 4 4.4024e-05 1.2038e-07 8.61083e-08,1.55887e-07 -0.00531889,0.00544128,-3.93917e-05,0.000189817 0.000422442,0.000423263,3.91688e-05,6.00115e-05
1714 rs143033418,rs145552222,rs62213672,rs62228246 2.68318e-10 24.5216 3.71546e+09 4 4.4014e-05 1.20398e-07 8.77081e-08,1.56706e-07 -0.00536202,0.00546324,-3.84552e-05,-0.000264911 0.000423566,0.00042499,3.97609e-05,8.41378e-05
1715 rs143033418,rs145552222,rs17730050,rs3746864 2.68291e-10 24.5216 3.71584e+09 4 4.40095e-05 1.20427e-07 8.59127e-08,1.58085e-07 -0.00536281,0.00544267,-0.000111661,0.000106959 0.000424836,0.00042406,4.30274e-05,7.02799e-05
1716 rs143033418,rs145552222,rs2834342,rs62228246 2.68238e-10 24.5215 3.71658e+09 4 4.40007e-05 1.20429e-07 8.7958e-08,1.59192e-07 -0.00535192,0.00541828,-3.95005e-05,-0.000258138 0.000423156,0.000422789,3.99212e-05,8.30934e-05
1717 rs13047864,rs143033418,rs145552222,rs4817614 2.68072e-10 24.5212 3.71888e+09 4 4.39736e-05 1.20415e-07 8.67171e-08,1.56609e-07 0.000158893,-0.00534731,0.00545184,-5.56623e-05 5.88406e-05,0.000423174,0.000423715,4.81544e-05
1718 rs143033418,rs145552222,rs35358114,rs7282650 2.68058e-10 24.5212 3.71907e+09 4 4.39712e-05 1.20432e-07 8.54425e-08,1.55824e-07 -0.00532935,0.00541687,0.000178078,4.39113e-05 0.000422537,0.000422805,5.80569e-05,4.06694e-05
1719 rs143033418,rs145552222,rs34499890,rs4817604 2.67959e-10 24.5211 3.72045e+09 4 4.39549e-05 1.20437e-07 8.70037e-08,1.58457e-07 -0.00531575,0.0054164,0.000166248,9.78479e-05 0.00042245,0.000422801,5.80757e-05,8.56499e-05
1720 rs143033418,rs145552222,rs1888450,rs35358114 2.67924e-10 24.521 3.72093e+09 4 4.39493e-05 1.20413e-07 8.66844e-08,1.56793e-07 -0.00533443,0.00541786,4.04923e-05,0.000183195 0.00042267,0.000422798,3.79596e-05,5.86439e-05
1721 rs143033418,rs145552222,rs2834321,rs34173112 2.67848e-10 24.5209 3.72198e+09 4 4.39369e-05 1.20412e-07 8.55044e-08,1.57388e-07 -0.00533134,0.00542337,-5.34132e-05,0.000185225 0.000422585,0.000422798,4.95588e-05,5.90027e-05
1722 rs143033418,rs145552222,rs34173112,rs4817624 2.67548e-10 24.5204 3.72616e+09 4 4.38877e-05 1.20402e-07 8.67425e-08,1.55484e-07 -0.00531328,0.00543908,0.000183247,4.11119e-05 0.00042248,0.000423144,5.86819e-05,3.83655e-05
1723 rs13052458,rs13052875,rs143033418,rs145552222 2.67495e-10 24.5203 3.7269e+09 4 4.38789e-05 1.20354e-07 8.66668e-08,1.59014e-07 0.00019203,-6.71755e-05,-0.00533036,0.00543362 6.09131e-05,5.14903e-05,0.000422577,0.00042299
1724 rs13052791,rs143033418,rs145552222,rs9975739 2.67083e-10 24.5196 3.73265e+09 4 4.38113e-05 1.20433e-07 8.75017e-08,1.5721e-07 0.000166318,-0.00531579,0.00541644,9.74269e-05 5.80757e-05,0.00042245,0.000422801,8.56499e-05
1725 rs143033418,rs145552222,rs36003340,rs9975739 2.66956e-10 24.5194 3.73442e+09 4 4.37905e-05 1.20432e-07 8.6892e-08,1.58919e-07 -0.00531541,0.00541644,0.000165709,9.73288e-05 0.000422439,0.000422801,5.78668e-05,8.56528e-05
1726 rs143033418,rs145552222,rs71326990,rs8131877 2.66938e-10 24.5194 3.73468e+09 4 4.37875e-05 1.20388e-07 8.69328e-08,1.57232e-07 -0.0053239,0.00542034,0.00018933,-7.3206e-05 0.00042246,0.00042279,5.98977e-05,7.02311e-05
1727 rs143033418,rs145552222,rs2834387,rs62228246 2.66846e-10 24.5193 3.73597e+09 4 4.37724e-05 1.20397e-07 8.65415e-08,1.55717e-07 -0.00536126,0.00546213,-3.81347e-05,-0.000263011 0.000423527,0.00042488,3.94754e-05,8.37953e-05
1728 rs143033418,rs145552222,rs35358114,rs743418 2.66589e-10 24.5188 3.73957e+09 4 4.37303e-05 1.2043e-07 8.69614e-08,1.56821e-07 -0.00531664,0.0054174,0.000167837,9.23765e-05 0.00042245,0.000422801,5.80757e-05,8.56499e-05
1729 rs143033418,rs145552222,rs34499890,rs9975739 2.66481e-10 24.5187 3.74108e+09 4 4.37126e-05 1.20429e-07 8.85594e-08,1.56599e-07 -0.00531577,0.00541641,0.000166272,9.74325e-05 0.00042245,0.000422801,5.80757e-05,8.56499e-05
1730 rs13047864,rs143033418,rs145552222,rs62228202 2.66246e-10 24.5183 3.74438e+09 4 4.3674e-05 1.20428e-07 8.65548e-08,1.58209e-07 0.000176731,-0.00531912,0.0054255,0.000102698 5.80679e-05,0.000422441,0.000422821,8.82362e-05
1731 rs13048933,rs143033418,rs145552222,rs743419 2.66241e-10 24.5183 3.74445e+09 4 4.36732e-05 1.20428e-07 8.55563e-08,1.58971e-07 0.000166691,-0.005316,0.00541668,9.60383e-05 5.80757e-05,0.00042245,0.000422801,8.56499e-05
1732 rs143033418,rs145552222,rs35358114,rs8131877 2.64664e-10 24.5157 3.76677e+09 4 4.34145e-05 1.20376e-07 8.76951e-08,1.59488e-07 -0.00532381,0.00542025,0.000189167,-7.3157e-05 0.00042246,0.00042279,5.98977e-05,7.02311e-05
1733 rs143033418,rs145552222,rs34173112,rs7282650 2.64616e-10 24.5156 3.76744e+09 4 4.34067e-05 1.20414e-07 8.81376e-08,1.6162e-07 -0.00532921,0.00541671,0.000177833,4.38976e-05 0.000422537,0.000422805,5.80569e-05,4.06694e-05
1734 rs143033418,rs145552222,rs62228246,rs9975209 2.64456e-10 24.5153 3.76973e+09 4 4.33803e-05 1.20397e-07 8.92788e-08,1.56331e-07 -0.00533659,0.00543561,-0.000260328,3.65286e-05 0.000423042,0.000423035,8.3384e-05,3.78226e-05
1735 rs143033418,rs145552222,rs1888450,rs34173112 2.64386e-10 24.5152 3.77073e+09 4 4.33689e-05 1.20394e-07 8.66689e-08,1.57393e-07 -0.00533429,0.00541771,4.04661e-05,0.000182945 0.00042267,0.000422798,3.79596e-05,5.86439e-05
1736 rs13047864,rs143033418,rs145552222,rs7115 2.64337e-10 24.5152 3.77143e+09 4 4.33608e-05 1.20356e-07 8.80163e-08,1.57347e-07 0.000155436,-0.00532603,0.00545526,4.56624e-05 5.956e-05,0.000422494,0.000423998,4.08252e-05
1737 rs114419906,rs13051703,rs143033418,rs145552222 2.6409e-10 24.5147 3.77495e+09 4 4.33204e-05 1.20412e-07 8.63465e-08,1.58517e-07 0.000171276,0.000265134,-0.0053625,0.00544974 7.5468e-05,0.000118224,0.000425957,0.000425521
1738 rs143033418,rs145552222,rs62213673,rs62228246 2.64067e-10 24.5147 3.77528e+09 4 4.33166e-05 1.20376e-07 8.56607e-08,1.56124e-07 -0.00536166,0.00546252,-3.77929e-05,-0.000264649 0.000423566,0.00042499,3.97609e-05,8.41378e-05
1739 rs143033418,rs145552222,rs62228246,rs7279298 2.63977e-10 24.5146 3.77657e+09 4 4.33018e-05 1.20414e-07 8.84202e-08,1.62217e-07 -0.00533395,0.00542347,-0.000244125,3.7923e-05 0.000423079,0.000422783,8.28502e-05,3.87391e-05
1740 rs13047864,rs143033418,rs145552222,rs62228203 2.63912e-10 24.5145 3.7775e+09 4 4.32912e-05 1.20415e-07 8.71035e-08,1.5978e-07 0.000176817,-0.00531912,0.00542559,0.000100034 5.80767e-05,0.000422441,0.000422823,8.6522e-05
1741 rs143033418,rs145552222,rs17730050,rs35868169 2.63879e-10 24.5144 3.77797e+09 4 4.32857e-05 1.204e-07 8.70468e-08,1.59098e-07 -0.00543099,0.00550703,-0.000126881,0.000120341 0.000426316,0.000425842,4.30342e-05,7.97423e-05
1742 rs143033418,rs145552222,rs34173112,rs743418 2.63362e-10 24.5135 3.78539e+09 4 4.32009e-05 1.20413e-07 8.63362e-08,1.60698e-07 -0.0053165,0.00541725,0.000167592,9.24068e-05 0.00042245,0.000422801,5.80757e-05,8.56499e-05
1743 rs13047864,rs143033418,rs145552222,rs148348288 2.63262e-10 24.5134 3.78683e+09 4 4.31845e-05 1.20406e-07 8.57163e-08,1.58551e-07 0.000165274,-0.00536231,0.00546087,-8.2943e-05 5.80996e-05,0.000424152,0.000424319,7.21181e-05
1744 rs13052524,rs143033418,rs145552222,rs71326990 2.62991e-10 24.5129 3.79073e+09 4 4.31401e-05 1.19793e-07 8.5458e-08,1.59027e-07 4.22608e-05,-0.00532608,0.00542556,0.000140318 8.96682e-05,0.000422659,0.000422912,9.06961e-05
1745 rs13052791,rs143033418,rs145552222,rs2834399 2.62604e-10 24.5123 3.79631e+09 4 4.30766e-05 1.20392e-07 8.49458e-08,1.57649e-07 0.000167662,-0.0053369,0.00546088,4.22511e-05 5.79943e-05,0.000422751,0.000424396,3.80292e-05
1746 rs13052791,rs143033418,rs145552222,rs743419 2.62363e-10 24.5119 3.7998e+09 4 4.3037e-05 1.20408e-07 8.85567e-08,1.58292e-07 0.000166394,-0.00531583,0.00541649,9.6075e-05 5.80757e-05,0.00042245,0.000422801,8.56499e-05
1747 rs13047864,rs143033418,rs145552222,rs2244724 2.6233e-10 24.5118 3.80028e+09 4 4.30317e-05 1.20347e-07 8.7835e-08,1.57465e-07 0.000155828,-0.00532577,0.00545527,4.55617e-05 5.94961e-05,0.000422491,0.000424013,4.09664e-05
1748 rs143033418,rs145552222,rs36003340,rs743419 2.62243e-10 24.5117 3.80154e+09 4 4.30174e-05 1.20407e-07 8.65616e-08,1.55823e-07 -0.00531545,0.00541649,0.000165786,9.59768e-05 0.000422439,0.000422801,5.78668e-05,8.56528e-05
1749 rs143033418,rs145552222,rs62228246,rs7278058 2.62218e-10 24.5117 3.8019e+09 4 4.30133e-05 1.20405e-07 8.84797e-08,1.57741e-07 -0.005334,0.00542345,-0.000244164,3.76575e-05 0.000423079,0.000422783,8.28502e-05,3.87391e-05
1750 rs143033418,rs145552222,rs2834399,rs34499890 2.62008e-10 24.5113 3.80495e+09 4 4.29788e-05 1.20388e-07 8.52377e-08,1.58952e-07 -0.00533687,0.00546086,4.22531e-05,0.000167617 0.000422751,0.000424396,3.80292e-05,5.79943e-05
1751 rs143033418,rs145552222,rs2834316,rs71326990 2.61866e-10 24.5111 3.80701e+09 4 4.29556e-05 1.20405e-07 8.90637e-08,1.58059e-07 -0.00531679,0.00541757,9.03125e-05,0.000168106 0.00042245,0.000422801,8.56499e-05,5.80757e-05
1752 rs12627171,rs13052458,rs143033418,rs145552222 2.61858e-10 24.5111 3.80714e+09 4 4.29542e-05 1.20399e-07 8.679e-08,1.58024e-07 -7.31547e-05,0.000156306,-0.00531522,0.00540608 5.5023e-05,5.76131e-05,0.000422411,0.000422865
1753 rs117631025,rs143033418,rs145552222,rs62228246 2.61813e-10 24.511 3.80779e+09 4 4.29468e-05 1.20408e-07 8.34898e-08,1.58141e-07 -0.000116214,-0.00534413,0.00542121,-0.000252813 0.000119275,0.000423027,0.000422777,8.27162e-05
1754 rs143033418,rs145552222,rs34499890,rs743419 2.61772e-10 24.5109 3.80839e+09 4 4.29401e-05 1.20405e-07 8.70325e-08,1.60605e-07 -0.00531581,0.00541646,0.000166349,9.60806e-05 0.00042245,0.000422801,5.80757e-05,8.56499e-05
1755 rs143033418,rs145552222,rs2032315,rs62228246 2.61648e-10 24.5107 3.81019e+09 4 4.29198e-05 1.20407e-07 8.571e-08,1.57883e-07 -0.0053432,0.00542331,8.31857e-05,-0.000254091 0.000423021,0.000422782,8.54767e-05,8.27776e-05
1756 rs143033418,rs145552222,rs4817614,rs8129503 2.61648e-10 24.5107 3.81019e+09 4 4.29197e-05 1.20382e-07 8.62952e-08,1.5663e-07 -0.00534707,0.00545156,-5.57406e-05,0.000158364 0.000423174,0.000423715,4.81544e-05,5.88406e-05
1757 rs143033418,rs145552222,rs2154950,rs62228246 2.61527e-10 24.5105 3.81195e+09 4 4.28999e-05 1.20401e-07 8.47763e-08,1.57418e-07 -0.00533402,0.00542345,3.75522e-05,-0.000244179 0.000423079,0.000422783,3.87391e-05,8.28502e-05
1758 rs13052524,rs143033418,rs145552222,rs35358114 2.6133e-10 24.5102 3.81482e+09 4 4.28677e-05 1.19784e-07 8.55004e-08,1.61139e-07 4.25438e-05,-0.00532603,0.00542549,0.000139946 8.96682e-05,0.000422659,0.000422912,9.06961e-05
1759 rs143033418,rs145552222,rs2154951,rs62228246 2.6133e-10 24.5102 3.81483e+09 4 4.28675e-05 1.204e-07 8.93654e-08,1.57032e-07 -0.00533402,0.00542344,3.7522e-05,-0.000244184 0.000423079,0.000422783,3.87391e-05,8.28502e-05
1760 rs10854371,rs143033418,rs145552222,rs34837130 2.61155e-10 24.5099 3.81737e+09 4 4.2839e-05 1.20399e-07 8.95773e-08,1.59902e-07 -0.000149985,-0.00537286,0.00545054,-0.000119044 0.000101269,0.000424757,0.000424047,4.27406e-05
1761 rs143033418,rs145552222,rs34173112,rs8131877 2.61056e-10 24.5097 3.81883e+09 4 4.28227e-05 1.20357e-07 8.79713e-08,1.57105e-07 -0.00532367,0.00542009,0.000188907,-7.30782e-05 0.00042246,0.00042279,5.98977e-05,7.02311e-05
1762 rs143033418,rs145552222,rs62226715,rs7281374 2.60932e-10 24.5095 3.82063e+09 4 4.28024e-05 1.2039e-07 8.64137e-08,1.57593e-07 -0.00535807,0.00543867,-0.000111399,0.000107392 0.00042463,0.000423907,4.31061e-05,7.02661e-05
1763 rs143033418,rs145552222,rs35999386,rs71326990 2.60775e-10 24.5093 3.82294e+09 4 4.27765e-05 1.20398e-07 8.48007e-08,1.55561e-07 -0.00532731,0.00541552,-4.31738e-05,0.000175227 0.000422503,0.000422819,4.11466e-05,5.79033e-05
1764 rs143033418,rs145552222,rs3746864,rs62226715 2.60734e-10 24.5092 3.82354e+09 4 4.27699e-05 1.20389e-07 8.69685e-08,1.60316e-07 -0.00535808,0.00543867,0.000107357,-0.000111402 0.00042463,0.000423907,7.02661e-05,4.31061e-05
1765 rs143033418,rs145552222,rs2834331,rs62228246 2.60605e-10 24.509 3.82544e+09 4 4.27486e-05 1.20393e-07 8.73334e-08,1.58336e-07 -0.00534978,0.00541936,-3.87681e-05,-0.000256978 0.00042311,0.000422782,4.02564e-05,8.29994e-05
1766 rs143033418,rs145552222,rs35415894,rs7275817 2.60596e-10 24.509 3.82557e+09 4 4.27471e-05 1.19684e-07 8.5776e-08,1.5934e-07 -0.00531996,0.00542116,1.97091e-06,0.00017237 0.000422451,0.00042279,0.000104539,9.73179e-05
1767 rs143033418,rs145552222,rs4443074,rs62228246 2.60587e-10 24.5089 3.82569e+09 4 4.27458e-05 1.20396e-07 8.63546e-08,1.58472e-07 -0.00533404,0.00542344,3.74081e-05,-0.000244201 0.000423079,0.000422783,3.87391e-05,8.28502e-05
1768 rs12627001,rs13047864,rs143033418,rs145552222 2.60412e-10 24.5087 3.82828e+09 4 4.2717e-05 1.20399e-07 8.72621e-08,1.57356e-07 5.38022e-05,0.000170206,-0.0053125,0.00542435 4.69557e-05,5.78783e-05,0.000422474,0.000422811
1769 rs143033418,rs145552222,rs17730050,rs2032314 2.60378e-10 24.5086 3.82877e+09 4 4.27115e-05 1.20378e-07 8.71963e-08,1.55403e-07 -0.00538351,0.00546432,-0.000129108,0.0001162 0.00042478,0.000424184,4.32393e-05,7.75502e-05
1770 rs11702497,rs13052458,rs143033418,rs145552222 2.60289e-10 24.5085 3.83008e+09 4 4.26969e-05 1.20391e-07 8.5824e-08,1.56853e-07 -7.29057e-05,0.000156335,-0.00531522,0.00540612 5.5023e-05,5.76131e-05,0.000422411,0.000422865
1771 rs13047864,rs143033418,rs145552222,rs4817604 2.59898e-10 24.5078 3.83584e+09 4 4.26327e-05 1.20395e-07 8.44231e-08,1.5733e-07 0.000165628,-0.00531541,0.00541601,9.79245e-05 5.80757e-05,0.00042245,0.000422801,8.56499e-05
1772 rs143033418,rs145552222,rs2834316,rs35358114 2.59885e-10 24.5078 3.83603e+09 4 4.26306e-05 1.20395e-07 8.80369e-08,1.58464e-07 -0.00531671,0.00541747,9.03313e-05,0.000167953 0.00042245,0.000422801,8.56499e-05,5.80757e-05
1773 rs13048933,rs143033418,rs145552222,rs2834322 2.59821e-10 24.5077 3.83698e+09 4 4.262e-05 1.2037e-07 8.69401e-08,1.58154e-07 0.000184588,-0.005331,0.00542295,-5.36582e-05 5.90027e-05,0.000422585,0.000422798,4.95588e-05
1774 rs143033418,rs145552222,rs2834388,rs71326990 2.59199e-10 24.5066 3.84618e+09 4 4.25181e-05 1.20332e-07 8.89217e-08,1.56795e-07 -0.00531855,0.00544084,-3.92775e-05,0.000189155 0.000422442,0.000423263,3.91688e-05,6.00115e-05
1775 rs143033418,rs145552222,rs62228202,rs8129503 2.59157e-10 24.5066 3.84681e+09 4 4.25112e-05 1.20391e-07 8.85887e-08,1.58847e-07 -0.00531883,0.00542517,0.000102634,0.000176215 0.000422441,0.000422821,8.82362e-05,5.80679e-05
1776 rs143033418,rs145552222,rs2032313,rs62212127 2.59096e-10 24.5065 3.84772e+09 4 4.25011e-05 1.20381e-07 8.59157e-08,1.58027e-07 -0.00529747,0.00536561,-8.32165e-05,0.000193318 0.000422664,0.000421853,3.77451e-05,7.61005e-05
1777 rs143033418,rs145552222,rs2834399,rs36003340 2.59046e-10 24.5064 3.84846e+09 4 4.2493e-05 1.20372e-07 8.60957e-08,1.58197e-07 -0.00533614,0.00546023,4.17547e-05,0.000166826 0.000422736,0.000424382,3.80411e-05,5.78018e-05
1778 rs143033418,rs145552222,rs35358114,rs35999386 2.58718e-10 24.5058 3.85333e+09 4 4.24392e-05 1.20387e-07 8.71042e-08,1.57997e-07 -0.00532722,0.00541543,0.000175076,-4.31703e-05 0.000422503,0.000422819,5.79033e-05,4.11466e-05
1779 rs13052524,rs143033418,rs145552222,rs34173112 2.58694e-10 24.5058 3.8537e+09 4 4.24352e-05 1.19771e-07 8.64618e-08,1.58414e-07 4.29985e-05,-0.00532597,0.00542539,0.000139348 8.96682e-05,0.000422659,0.000422912,9.06961e-05
1780 rs13047864,rs143033418,rs145552222,rs9975739 2.58464e-10 24.5054 3.85712e+09 4 4.23975e-05 1.20387e-07 8.7321e-08,1.58107e-07 0.000165651,-0.00531542,0.00541602,9.75091e-05 5.80757e-05,0.00042245,0.000422801,8.56499e-05
1781 rs143033418,rs145552222,rs7115,rs8129503 2.58138e-10 24.5048 3.86199e+09 4 4.23441e-05 1.20324e-07 8.79003e-08,1.5961e-07 -0.00532576,0.00545501,4.57503e-05,0.000154893 0.000422494,0.000423998,4.08252e-05,5.956e-05
1782 rs13047185,rs143033418,rs145552222,rs7275817 2.57914e-10 24.5045 3.86535e+09 4 4.23072e-05 1.20337e-07 8.63861e-08,1.5961e-07 -6.97629e-05,-0.00532124,0.00541834,0.000189506 7.16405e-05,0.000422443,0.0004228,6.0065e-05
1783 rs143033418,rs145552222,rs2065292,rs62228246 2.57804e-10 24.5043 3.867e+09 4 4.22892e-05 1.20382e-07 8.85117e-08,1.55067e-07 -0.00533413,0.00542341,3.69747e-05,-0.000244264 0.000423079,0.000422783,3.87391e-05,8.28502e-05
1784 rs13048933,rs143033418,rs145552222,rs2834321 2.57774e-10 24.5042 3.86744e+09 4 4.22843e-05 1.20359e-07 8.56823e-08,1.60758e-07 0.000184503,-0.00533092,0.00542293,-5.32951e-05 5.90027e-05,0.000422585,0.000422798,4.95588e-05
1785 rs13048933,rs143033418,rs145552222,rs1888450 2.57511e-10 24.5038 3.8714e+09 4 4.22412e-05 1.20357e-07 8.75709e-08,1.56861e-07 0.000182537,-0.00533414,0.00541738,4.08032e-05 5.86755e-05,0.000422673,0.000422797,3.79801e-05
1786 rs13052791,rs143033418,rs145552222,rs7279979 2.57378e-10 24.5036 3.87339e+09 4 4.22194e-05 1.2032e-07 8.63279e-08,1.53584e-07 0.000157068,-0.00532589,0.00545405,4.35092e-05 5.95174e-05,0.000422492,0.000424008,4.09183e-05
1787 rs143033418,rs145552222,rs17730050,rs28582201 2.572e-10 24.5033 3.87608e+09 4 4.21901e-05 1.20351e-07 8.65261e-08,1.58437e-07 -0.00543628,0.00551171,-0.00013121,0.000119666 0.000426692,0.000426206,4.34879e-05,8.05829e-05
1788 rs143033418,rs145552222,rs2834388,rs35358114 2.56993e-10 24.5029 3.8792e+09 4 4.21562e-05 1.20321e-07 9.00229e-08,1.54928e-07 -0.00531846,0.00544073,-3.92493e-05,0.000188993 0.000422442,0.000423263,3.91688e-05,6.00115e-05
1789 rs143033418,rs145552222,rs62228203,rs8129503 2.56882e-10 24.5027 3.88088e+09 4 4.2138e-05 1.20378e-07 8.63296e-08,1.56383e-07 -0.00531884,0.00542526,9.99691e-05,0.000176301 0.000422441,0.000422823,8.6522e-05,5.80767e-05
1790 rs143033418,rs145552222,rs34499890,rs7279979 2.56831e-10 24.5026 3.88165e+09 4 4.21296e-05 1.20317e-07 8.72366e-08,1.58811e-07 -0.00532586,0.00545402,0.00015702,4.35169e-05 0.000422492,0.000424008,5.95174e-05,4.09183e-05
1791 rs13052791,rs143033418,rs145552222,rs2834384 2.5681e-10 24.5026 3.88196e+09 4 4.21262e-05 1.20317e-07 8.53455e-08,1.56641e-07 0.000157144,-0.00532584,0.00545402,4.34531e-05 5.95067e-05,0.000422491,0.00042401,4.09422e-05
1792 rs11701421,rs143033418,rs145552222,rs7275817 2.56765e-10 24.5025 3.88265e+09 4 4.21188e-05 1.20321e-07 8.56905e-08,1.57091e-07 3.86932e-05,-0.00531244,0.00540181,0.000189697 4.02176e-05,0.000422514,0.000423268,6.01717e-05
1793 rs143033418,rs145552222,rs2834316,rs34173112 2.56737e-10 24.5025 3.88307e+09 4 4.21142e-05 1.20378e-07 8.67662e-08,1.57336e-07 -0.00531657,0.00541732,9.03616e-05,0.000167708 0.00042245,0.000422801,8.56499e-05,5.80757e-05
1794 rs143033418,rs145552222,rs148348288,rs8129503 2.56702e-10 24.5024 3.8836e+09 4 4.21084e-05 1.20371e-07 8.56793e-08,1.56693e-07 -0.00536205,0.00546058,-8.29997e-05,0.000164758 0.000424152,0.000424319,7.21181e-05,5.80996e-05
1795 rs143033418,rs145552222,rs36003340,rs7279979 2.56541e-10 24.5022 3.88603e+09 4 4.20821e-05 1.20315e-07 8.79697e-08,1.536e-07 -0.00532546,0.00545388,0.000156473,4.3353e-05 0.000422481,0.000424004,5.93231e-05,4.09333e-05
1796 rs143033418,rs145552222,rs2244724,rs734746 2.5648e-10 24.502 3.88696e+09 4 4.2072e-05 1.20348e-07 8.72596e-08,1.57504e-07 -0.00538375,0.00550178,6.73387e-05,-0.000112338 0.00042463,0.000425557,3.98659e-05,4.28869e-05
1797 rs13052458,rs143033418,rs145552222,rs2298341 2.56462e-10 24.502 3.88723e+09 4 4.20691e-05 1.20316e-07 8.56826e-08,1.56022e-07 0.00014281,-0.00534957,0.00545326,0.000109789 5.9779e-05,0.000423274,0.000423751,8.55397e-05
1798 rs143033418,rs145552222,rs2834372,rs7275817 2.56305e-10 24.5018 3.88961e+09 4 4.20434e-05 1.20276e-07 8.87599e-08,1.54991e-07 -0.00531342,0.00540248,3.71345e-05,0.00015258 0.000422501,0.000423269,4.00363e-05,6.22481e-05
1799 rs143033418,rs145552222,rs2834384,rs34499890 2.56264e-10 24.5017 3.89024e+09 4 4.20365e-05 1.20314e-07 8.79472e-08,1.56773e-07 -0.00532582,0.00545399,4.34608e-05,0.000157096 0.000422491,0.00042401,4.09422e-05,5.95067e-05
1800 rs143033418,rs145552222,rs2244724,rs8129503 2.56164e-10 24.5015 3.89176e+09 4 4.20201e-05 1.20314e-07 8.79168e-08,1.58167e-07 -0.0053255,0.00545501,4.56482e-05,0.000155287 0.000422491,0.000424013,4.09664e-05,5.94961e-05
1801 rs143033418,rs145552222,rs2834384,rs36003340 2.55976e-10 24.5012 3.89462e+09 4 4.19893e-05 1.20312e-07 8.6437e-08,1.58072e-07 -0.00532541,0.00545385,4.32966e-05,0.000156549 0.000422481,0.000424007,4.09572e-05,5.93124e-05
1802 rs111718325,rs143033418,rs145552222,rs62228246 2.55763e-10 24.5008 3.89786e+09 4 4.19544e-05 1.20371e-07 8.56933e-08,1.55733e-07 -5.91987e-05,-0.00534717,0.00542107,-0.000255981 6.25439e-05,0.000423063,0.000422778,8.29205e-05
1803 rs143033418,rs145552222,rs2409508,rs7275817 2.55758e-10 24.5008 3.89793e+09 4 4.19536e-05 1.20369e-07 8.68281e-08,1.55686e-07 -0.0053279,0.00541863,-4.01202e-05,0.000178341 0.000422515,0.000422797,4.02104e-05,5.80471e-05
1804 rs13052791,rs143033418,rs145552222,rs2834322 2.55633e-10 24.5006 3.89985e+09 4 4.1933e-05 1.20347e-07 8.50319e-08,1.60149e-07 0.000184281,-0.00533083,0.00542276,-5.3608e-05 5.90027e-05,0.000422585,0.000422798,4.95588e-05
1805 rs143033418,rs145552222,rs36003340,rs4817624 2.55514e-10 24.5004 3.90165e+09 4 4.19136e-05 1.20339e-07 8.39044e-08,1.58462e-07 -0.00531236,0.00543861,0.000181773,4.1259e-05 0.000422469,0.000423148,5.84886e-05,3.83785e-05
1806 rs143033418,rs145552222,rs35868169,rs62226715 2.5549e-10 24.5004 3.90203e+09 4 4.19096e-05 1.20356e-07 8.70073e-08,1.61144e-07 -0.00542586,0.00550271,0.000120627,-0.000126694 0.000426109,0.000425685,7.97579e-05,4.31298e-05
1807 rs143033418,rs145552222,rs34173112,rs35999386 2.55452e-10 24.5003 3.9026e+09 4 4.19034e-05 1.2037e-07 8.54068e-08,1.59239e-07 -0.00532708,0.00541527,0.000174832,-4.31646e-05 0.000422503,0.000422819,5.79033e-05,4.11466e-05
1808 rs10854368,rs143033418,rs145552222,rs7275817 2.55308e-10 24.5001 3.9048e+09 4 4.18798e-05 1.20265e-07 8.82388e-08,1.56588e-07 3.69497e-05,-0.00531479,0.00540091,0.000152412 4.02282e-05,0.000422479,0.000423364,6.23991e-05
1809 rs143033418,rs145552222,rs7275817,rs8127785 2.55185e-10 24.4998 3.90669e+09 4 4.18596e-05 1.20367e-07 8.72697e-08,1.58027e-07 -0.00531373,0.00542104,0.000168452,-7.66878e-05 0.000422488,0.00042279,5.81247e-05,7.69835e-05
1810 rs143033418,rs145552222,rs2834322,rs34499890 2.54995e-10 24.4995 3.9096e+09 4 4.18284e-05 1.20344e-07 8.69517e-08,1.59841e-07 -0.0053308,0.00542273,-5.36003e-05,0.000184234 0.000422585,0.000422798,4.95588e-05,5.90027e-05
1811 rs13052458,rs143033418,rs145552222,rs7277031 2.54568e-10 24.4988 3.91616e+09 4 4.17583e-05 1.20338e-07 8.7524e-08,1.57761e-07 0.000179145,-0.00533257,0.00541602,-4.92499e-05 5.8298e-05,0.000422631,0.000422791,3.80108e-05
1812 rs143033418,rs145552222,rs1630747,rs62228246 2.54539e-10 24.4987 3.9166e+09 4 4.17536e-05 1.20352e-07 8.52861e-08,1.58176e-07 -0.00533063,0.00542184,-4.03187e-05,-0.000238718 0.000423166,0.000422778,4.32806e-05,8.34905e-05
1813 rs13048933,rs143033418,rs145552222,rs743418 2.54384e-10 24.4985 3.91898e+09 4 4.17283e-05 1.20366e-07 8.56178e-08,1.55249e-07 0.000166893,-0.00531611,0.0054168,9.24931e-05 5.80757e-05,0.00042245,0.000422801,8.56499e-05
1814 rs143033418,rs145552222,rs36003340,rs7282650 2.54179e-10 24.4981 3.92214e+09 4 4.16947e-05 1.20358e-07 8.86859e-08,1.55689e-07 -0.00532846,0.0054162,0.000176469,4.42689e-05 0.000422529,0.000422804,5.78619e-05,4.06805e-05
1815 rs13047864,rs143033418,rs145552222,rs2834399 2.54062e-10 24.4979 3.92395e+09 4 4.16755e-05 1.20346e-07 8.85887e-08,1.62145e-07 0.000166997,-0.00533654,0.00546049,4.22794e-05 5.79943e-05,0.000422751,0.000424396,3.80292e-05
1816 rs13052458,rs143033418,rs145552222,rs148348288 2.53893e-10 24.4976 3.92657e+09 4 4.16476e-05 1.2036e-07 8.87542e-08,1.59584e-07 0.000162291,-0.0053668,0.00546615,-9.40261e-05 5.72848e-05,0.000424271,0.00042448,7.18788e-05
1817 rs13047864,rs143033418,rs145552222,rs743419 2.53893e-10 24.4976 3.92657e+09 4 4.16476e-05 1.20363e-07 8.73176e-08,1.57465e-07 0.000165728,-0.00531546,0.00541607,9.61572e-05 5.80757e-05,0.00042245,0.000422801,8.56499e-05
1818 rs12627001,rs143033418,rs145552222,rs8129503 2.53731e-10 24.4974 3.92907e+09 4 4.16211e-05 1.20363e-07 8.65361e-08,1.57904e-07 5.38083e-05,-0.00531222,0.00542403,0.000169693 4.69557e-05,0.000422474,0.000422811,5.78783e-05
1819 rs143033418,rs145552222,rs4817627,rs62228246 2.53695e-10 24.4973 3.92963e+09 4 4.16152e-05 1.20344e-07 8.56074e-08,1.61538e-07 -0.0053335,0.00543403,3.51188e-05,-0.000255202 0.000423096,0.000422999,3.79446e-05,8.2868e-05
1820 rs143033418,rs145552222,rs62228246,rs73198765 2.53632e-10 24.4972 3.93061e+09 4 4.16049e-05 1.20364e-07 8.73491e-08,1.58507e-07 -0.00533906,0.00541993,-0.000245853,-0.000116917 0.000423021,0.00042278,8.27553e-05,0.000124254
1821 rs13052791,rs143033418,rs145552222,rs2834321 2.53621e-10 24.4972 3.93078e+09 4 4.16031e-05 1.20337e-07 8.75188e-08,1.57359e-07 0.000184197,-0.00533075,0.00542274,-5.32449e-05 5.90027e-05,0.000422585,0.000422798,4.95588e-05
1822 rs143033418,rs145552222,rs2834388,rs34173112 2.53493e-10 24.497 3.93276e+09 4 4.1582e-05 1.20302e-07 8.72114e-08,1.56438e-07 -0.00531833,0.00544055,-3.92042e-05,0.000188731 0.000422442,0.000423263,3.91688e-05,6.00115e-05
1823 rs13052791,rs143033418,rs145552222,rs4817624 2.53485e-10 24.4969 3.93289e+09 4 4.15807e-05 1.20328e-07 8.7708e-08,1.56204e-07 0.000182229,-0.00531274,0.00543841,4.10017e-05 5.86819e-05,0.00042248,0.000423144,3.83655e-05
1824 rs143033418,rs145552222,rs4817604,rs8129503 2.53408e-10 24.4968 3.93408e+09 4 4.15681e-05 1.2036e-07 8.55162e-08,1.61047e-07 -0.00531512,0.00541568,9.79882e-05,0.000165112 0.00042245,0.000422801,8.56499e-05,5.80757e-05
1825 rs143033418,rs145552222,rs2834351,rs62228246 2.53202e-10 24.4965 3.93728e+09 4 4.15344e-05 1.20355e-07 8.61844e-08,1.54762e-07 -0.00533365,0.00542268,3.62718e-05,-0.000242932 0.000423092,0.00042278,3.88391e-05,8.29713e-05
1826 rs143033418,rs145552222,rs2834321,rs34499890 2.52989e-10 24.4961 3.9406e+09 4 4.14993e-05 1.20333e-07 8.89121e-08,1.53823e-07 -0.00533072,0.00542271,-5.32372e-05,0.000184149 0.000422585,0.000422798,4.95588e-05,5.90027e-05
1827 rs143033418,rs145552222,rs34499890,rs4817624 2.52859e-10 24.4959 3.94262e+09 4 4.14781e-05 1.20325e-07 8.48311e-08,1.58517e-07 -0.00531272,0.00543837,0.000182183,4.09967e-05 0.00042248,0.000423144,5.86819e-05,3.83655e-05
1828 rs143033418,rs145552222,rs2834350,rs62228246 2.52603e-10 24.4954 3.94661e+09 4 4.14361e-05 1.20352e-07 8.65098e-08,1.59139e-07 -0.00533367,0.00542267,3.61731e-05,-0.00024295 0.000423092,0.00042278,3.88391e-05,8.29713e-05
1829 rs143033418,rs145552222,rs35415894,rs71326990 2.52514e-10 24.4953 3.948e+09 4 4.14215e-05 1.19641e-07 8.71307e-08,1.54895e-07 -0.00531958,0.00542077,3.47326e-06,0.00017063 0.000422451,0.00042279,0.000104539,9.73179e-05
1830 rs143033418,rs145552222,rs2834322,rs36003340 2.5246e-10 24.4952 3.94885e+09 4 4.14126e-05 1.20331e-07 8.42917e-08,1.58413e-07 -0.00533015,0.0054226,-5.29891e-05,0.000183257 0.00042257,0.000422797,4.95228e-05,5.87458e-05
1831 rs13051703,rs13052458,rs143033418,rs145552222 2.52398e-10 24.4951 3.94982e+09 4 4.14025e-05 1.20242e-07 8.86479e-08,1.56857e-07 0.000157945,0.000136524,-0.00538385,0.00547925 0.000127295,6.16458e-05,0.000426051,0.000425789
1832 rs143033418,rs145552222,rs71326993,rs7275817 2.52112e-10 24.4946 3.95431e+09 4 4.13555e-05 1.20301e-07 8.89851e-08,1.58555e-07 -0.00532256,0.00541972,-6.76538e-05,0.000189749 0.000422449,0.000422793,7.14601e-05,6.02609e-05
1833 rs143033418,rs145552222,rs8129503,rs9975739 2.52009e-10 24.4944 3.95592e+09 4 4.13386e-05 1.20353e-07 8.66508e-08,1.56288e-07 -0.00531513,0.0054157,0.000165135,9.75728e-05 0.00042245,0.000422801,5.80757e-05,8.56499e-05
1834 rs114419906,rs143033418,rs145552222,rs9977699 2.51795e-10 24.494 3.95929e+09 4 4.13035e-05 1.20341e-07 8.64943e-08,1.59526e-07 0.00019156,-0.00529801,0.00536606,8.37766e-05 7.61096e-05,0.000422663,0.000421856,3.77428e-05
1835 rs13048933,rs13052524,rs143033418,rs145552222 2.5173e-10 24.4939 3.9603e+09 4 4.12929e-05 1.19706e-07 8.5873e-08,1.57034e-07 0.000139247,4.16927e-05,-0.00532515,0.00542454 9.24814e-05,9.14333e-05,0.000422651,0.000422902
1836 rs143033418,rs145552222,rs62228246,rs73198756 2.51649e-10 24.4938 3.96158e+09 4 4.12796e-05 1.20352e-07 8.81315e-08,1.55174e-07 -0.00534558,0.00542037,-0.000253474,-6.43763e-05 0.000423042,0.000422779,8.27537e-05,6.90986e-05
1837 rs13051703,rs143033418,rs145552222,rs62212119 2.51637e-10 24.4938 3.96176e+09 4 4.12777e-05 1.20345e-07 8.69288e-08,1.5992e-07 0.000265477,-0.00536253,0.00545007,0.000168466 0.000118226,0.000425957,0.000425521,7.49367e-05
1838 rs143033418,rs145552222,rs1888450,rs36003340 2.51481e-10 24.4935 3.96422e+09 4 4.1252e-05 1.20325e-07 8.71163e-08,1.58357e-07 -0.00533336,0.00541713,4.04684e-05,0.000181363 0.00042266,0.000422798,3.79649e-05,5.84391e-05
1839 rs143033418,rs145552222,rs62212134,rs73207638 2.51447e-10 24.4934 3.96476e+09 4 4.12464e-05 1.20338e-07 8.89784e-08,1.59194e-07 -0.00529898,0.00535617,0.000190695,8.31843e-05 0.000422836,0.000421662,7.53123e-05,3.90176e-05
1840 rs13052791,rs143033418,rs145552222,rs7282650 2.51107e-10 24.4929 3.97012e+09 4 4.11907e-05 1.20342e-07 8.66087e-08,1.58723e-07 0.000176837,-0.00532865,0.00541609,4.3842e-05 5.80569e-05,0.000422537,0.000422805,4.06694e-05
1841 rs143033418,rs145552222,rs17730050,rs80287184 2.51079e-10 24.4928 3.97057e+09 4 4.11861e-05 1.20282e-07 8.78829e-08,1.55112e-07 -0.0053748,0.00544215,-0.000100176,-0.000106679 0.00042475,0.000424065,4.47148e-05,7.35211e-05
1842 rs12627254,rs143033418,rs145552222,rs34420086 2.51075e-10 24.4928 3.97063e+09 4 4.11854e-05 1.20337e-07 8.7195e-08,1.58842e-07 -8.26115e-05,-0.00539411,0.00546295,0.000307545 5.34854e-05,0.000425775,0.00042546,0.00011628
1843 rs13048933,rs143033418,rs145552222,rs8131877 2.51046e-10 24.4927 3.97109e+09 4 4.11807e-05 1.20304e-07 8.69923e-08,1.57709e-07 0.000188163,-0.00532327,0.00541966,-7.28532e-05 5.98977e-05,0.00042246,0.00042279,7.02311e-05
[truncated: 2,849,689 more chars]
