# Supplementary material for: Precision medicine for atherosclerotic cardiovascular disease: Integrative genomics maps risk loci and AI‐predicted functional consequences
Source: Clin Transl Med. 2026 Jul 10;16(7):e70732. doi: 10.1002/ctm2.70732 (PMC13351343; doi:10.1002/ctm2.70732)
Supplement: Supplementary file 6 — Supporting Information [file CTM2-16-e70732-s005.zip › AP000320.7_AP000318.2/FINEMAP/data.cred2]

# Post-Pr(# of causal SNPs is 2) = 0.996927
#log10bf 32.1838 NA 31.0458 NA
#min(|ld|) 1 NA 1 NA
#mean(|ld|) 1 NA 1 NA
#median(|ld|) 1 NA 1 NA
index cred1 prob1 cred2 prob2
1 rs145552222 1 rs143033418 1
