# Supplementary material for: Precision medicine for atherosclerotic cardiovascular disease: Integrative genomics maps risk loci and AI‐predicted functional consequences
Source: Clin Transl Med. 2026 Jul 10;16(7):e70732. doi: 10.1002/ctm2.70732 (PMC13351343; doi:10.1002/ctm2.70732)
Supplement: Supplementary file 6 — Supporting Information [file CTM2-16-e70732-s005.zip › AP000320.7_AP000318.2/FINEMAP/data.ld]

1 -0.092579894569526 0.189146859389273 -0.0969195442815738 -0.0550394110327435 0.0186935522161383 0.110010820907601 0.110010820907601 0.62506583375191 -0.13118524648462 -0.154385039964618 0.110010820907601 -0.0423517284743032 -0.129496095732806 -0.114558814879253 -0.0814854252275275 0.153908605938644 -0.145870418653613 -0.129496095732806 0.121716087875135 -0.145870418653613 -0.0814854252275275 -0.145870418653613 -0.0495897986929348 -0.0495897986929348 0.163409872338575 -0.145870418653613 0.111903067668927 0.0954919962028467 0.500338115106463 -0.100170487041511 -0.114558814879253 0.0901543607157112 -0.139139512263827 -0.135498650515023 -0.159127365539706 0.219440114482892 -0.131860582581865 -0.0948269057233681 -0.0890583750501673 0.127699914761023 -0.0814854252275275 -0.0812743812222029 -0.192633805854747 -0.134803772357878 -0.131860582581865 -0.361486905477924 -0.135498650515023 -0.129496095732806 -0.380547873312119 0.062319467256138 0.0976207416197258 0.181614949613733 0.207525559764133 0.173984705499426 0.184029565604215 0.0207261358559326 0.179899407774472 0.0807187300549533 0.175453881201209 0.220686944207059 0.225635811393129 0.220503384886468 0.19719420433088 0.21919428464213 0.190864164739948 0.199668954686282 -0.100170487041511 0.184029565604215 0.19042471853079 0.217280522204713 0.142901440379515 0.208977269733624 0.0662851626492417 0.193266246039105 0.167972712165112 -0.117640274689578 0.172423735942077 -0.120606585324681 -0.129130658738631 -0.0868488939151195 0.172423735942077 0.138175496528289 -0.0814854252275275 -0.00971480989075372 -0.13118524648462 0.185079848194308 -0.13846755040299 0.13118524648462 0.185185794674051 0.220503384886468 0.0303090028220355 0.185579756399034 0.139474748759702 -0.239470931088894 0.114558814879253 -0.13118524648462 0.0722922038182296 -0.13118524648462 0.145134737444882 -0.00971480989075372 -0.0502885535539569 0.0367289938016686 0.0431343162956408 0.0135072970544418 0.187670411385302 -0.134844480316682 -0.134844480316682 0.0207261358559326 0.0254086905812604 -0.10729268331536 -0.0704308525412212 0.0737719325787049 -0.0423517284743032 0.147308107291827 0.328857618070179 0.574967157449166 0.0207261358559326 0.0207261358559326 0.194127088369698 0.0139980585422051 -0.5645230521943 0.00793262365993471 -0.172691035770747 -0.561871942493187 0.93331158042851 0.217280522204713 0.0634590623135596 -0.163136463469029 0.110010820907601 -0.0423517284743032 0.0423517284743032 0.0737719325787049 -0.13118524648462 0.0494002386839885 0.120502973682136 -0.092579894569526 -0.0704308525412212 0.110010820907601 0.0135072970544418 -0.0683186704300742 0.156140063293792 -0.0798458986558472 -0.0798458986558472 -0.10065096494339 -0.10065096494339 0.0901543607157112 0.175900496618362 0.134935075552814 0.198300707672285 0.0833786658227987 0.215738601538664 -0.134844480316682 0.0737719325787049 -0.0423517284743032 0.024825231386788 -0.134844480316682 -0.00161230187159328 0.0777186934732692 -0.0482595593182822 -0.0967347688999654 -0.100875998781038 -0.203498983494261 -0.147308107291827 -0.147308107291827 0.0351046278056875 0.074910525057093 0.00828268315347031 0.117542414030986 0.117542414030986 0.0273508686774982 0.0273508686774982 0.0186935522161383 0.0186935522161383 0.0196018894562055 0.0186935522161383 0.0803224857079601 -0.0695657631592082 -0.0224335862575902 -0.115712711955248 -0.0814854252275275 -0.0814854252275275 -0.0812743812222029 -0.0812743812222029 -0.0814854252275275 0.184607590402611 -0.0814854252275275 -0.0971201548587695 -0.576975694000688 0.618175025639665 0.488732823267581 0.566323077705971 -0.13118524648462 0.13118524648462 0.555060371047396 0.124368952891008 -0.603027426486914 0.13118524648462 0.13118524648462 -0.249806974946623 -0.5635303731831 -0.382451056731467 0.13118524648462 0.753257577828191 0.872262769728686 0.226048999888916 0.844507810518637 0.226048999888916 0.144833720104244 -0.752309600326303 -0.747834710122278 -0.206172390222298 -0.615902116144323 -0.527536172078031 -0.161405549632624 0.302184042531701 -0.15033662153865 0.302184042531701 0.217280522204713 -0.0738364890257164 0.00793262365993471 0.184029565604215 0.165374089772438 0.117542414030986 0.184029565604215 0.0351046278056875 0.156654029986878 0.139474748759702 0.0807187300549533 0.302184042531701 0.183061825025505 0.184029565604215 0.12536277062153 0.0351046278056875 0.0761529621853078 0.220503384886468 -0.213360908084608 0.186296838311324 0.141269102167499 0.0865665791297261 0.163986999926255 0.0207261358559326 -0.0423517284743032 0.0135072970544418 -0.0999085215790299 0.0431343162956408 0.0431343162956408 0.175900496618362 0.0954919962028467 0.147308107291827 0.00992275955007863 0.48920367612634 -0.797832255560012 -0.790580797445267 0.0789063235728847 0.197470151380305 0.181614949613733 0.181614949613733 0.302184042531701 0.119922982306396 -0.134844480316682 0.114558814879253 0.114558814879253 0.114558814879253 0.114558814879253 0.111903067668927 0.111903067668927 0.111903067668927 0.111903067668927 0.111903067668927 0.128552068479234 0.114558814879253 0.0685157706360401 0.111903067668927 0.102992514695409 0.111903067668927 0.111903067668927 0.0685157706360401 0.722160708343966 0.722160708343966 0.136000274307757 -0.0675840955791754 0.225635811393129 0.235048742137833 0.179754719119634 -0.0967347688999654 -0.106368626121527 -0.0812743812222029 -0.0814854252275275 -0.573273727025791 -0.170111918900413 -0.211394580293326 0.114558814879253 0.13118524648462 0.829498792446342 0.302184042531701 0.307588095945373 0.979670457146413 -0.572447157694629 0.184029565604215 0.229850216772138 0.220503384886468 0.0976207416197258 0.181614949613733 0.144047462579803 -0.156859179100957 0.184029565604215 0.211474787595438 -0.195552037159768 -0.206172390222298 -0.0391014760036189 0.281413355230845 -0.134030348555717 -0.206172390222298 0.827530581159505 0.0207261358559326 0.307588095945373 0.0539089180018751 0.0207261358559326 0.0287550396800075 -0.7476455117349 -0.56088369544435 0.829467179328088 0.0865665791297261 0.215357165322424 -0.0812743812222029 -0.0812743812222029 -0.206172390222298 -0.0935240969815823 -0.174099549770734 -0.226550886141842 -0.126347498707378 -0.25732964746891 0.0488359322123563 -0.134844480316682 0.139732066980121 0.0438827606647069 0.173984705499426 -0.13846755040299 -0.136629045178752 0.0423517284743032 -0.031628910691298 0.0135072970544418 0.0135072970544418 -0.145870418653613 -0.145870418653613 -0.145870418653613 -0.142214785270176 0.0662851626492417 0.0443774789590889 0.111903067668927 0.0913383707421419 -0.0495897986929348 0.316028076312112 -0.0495897986929348 -0.218864370875549 0.302184042531701 -0.0431343162956406 0.184029565604215 0.302184042531701 -0.0582581230462381 0.83931916642756 0.217103360960759 0.302184042531701 0.302184042531701 0.226048999888916 0.267096965368242 -0.206172390222298 -0.206172390222298 0.0431343162956408 0.0351046278056875 -0.310772113617798 -0.0631212096476698 0.181614949613733 0.181614949613733 0.181614949613733 0.181614949613733 0.181614949613733 0.179754719119634 -0.147308107291827 -0.147308107291827 -0.146552797374325 -0.100875998781038 -0.700750429517252 0.0820463049277819 0.0351046278056875 -0.147308107291827 0.0135072970544418 -0.688421306816847 0.48920367612634 -0.161405549632624 -0.0356223571476124 -0.147308107291827 0.175900496618362 0.114300524151565 0.110010820907601 0.0508486149023335 0.0797102268029041 -0.747834710122278 0.833274637788024 0.0273508686774982 -0.147308107291827 0.0186935522161383 -0.295406176677479
-0.092579894569526 1 -0.482816946717894 0.436332915563831 -0.35181776618867 0.420401827527646 -0.824146307996497 -0.824146307996497 -0.093765857517256 -0.257077504529266 -0.166476679172549 -0.824146307996497 0.206796821232448 -0.210732537578593 -0.261391350231168 0.346223538005848 -0.0497681193561312 -0.171734776667655 -0.210732537578593 0.25715337646409 -0.171734776667655 0.346223538005848 -0.171734776667655 0.227065859028178 0.227065859028178 -0.017100989409326 -0.171734776667655 0.255602745742996 0.309292801136232 -0.219621307508179 0.982100206923818 -0.261391350231168 0.305312681373904 -0.205520015378638 -0.203769158797193 -0.100140482391902 -0.0736881734845607 -0.0142649094270933 -0.0960419103532361 -0.0836700656325319 -0.109841228136017 0.346223538005848 0.351806107117539 0.477205117654085 0.260395624249984 -0.0824122598258668 -0.00813804619256338 -0.203769158797193 -0.210732537578593 0.036633014742391 0.260733213114427 -0.132066694840358 -0.0871910364485873 -0.0348531009280208 -0.38489720904511 0.214320470016598 0.41484929097497 -0.270041077936587 -0.127393895400717 0.216718945588701 -0.0646040871626526 -0.198819926324599 -0.069677566983743 -0.084667733085089 -0.227491406963952 0.21814641857216 0.152626299013117 0.982100206923818 0.214320470016598 -0.0848835340846025 -0.0423442568864071 -0.00845597871648761 -0.0890660756678043 0.244039085848388 0.0239169361892655 -0.0721211295607396 -0.0625472621712694 -0.0740322308244993 -0.0758989605156272 -0.073971752475302 -0.0546548992523425 -0.0740322308244993 -0.116141149922706 0.346223538005848 -0.363689969735249 -0.257077504529266 -0.0829608444402744 -0.169804119206354 0.245683720216009 0.0216756012386773 -0.069677566983743 0.441551374232908 -0.0438819099360354 -0.295823362489964 -0.0910514428579513 0.261391350231168 -0.257077504529266 -0.35443851820145 -0.257077504529266 -0.342907486371303 -0.363689969735249 -0.137737544648051 0.483847335270645 0.134356513097007 0.118877688496544 -0.489431548776288 0.680964066441116 0.680964066441116 0.41484929097497 0.423340297758692 0.835359348017925 0.385528115586577 -0.297197553660594 0.206796821232448 -0.58626980525616 -0.0703199694434993 -0.0934620930160614 0.41484929097497 0.41484929097497 -0.509973764095923 -0.131819728662948 0.156760382629631 -0.230079947415594 0.0867816302816109 0.158742871324515 -0.120524678952019 -0.0423442568864071 -0.0924334929472723 0.117719564165356 -0.824146307996497 0.206796821232448 -0.206796821232448 -0.297197553660594 -0.257077504529266 0.541983943098382 0.215033627523434 1 0.385528115586577 -0.824146307996497 0.118877688496544 0.790662579421755 -0.388186886903855 0.797335349283695 0.797335349283695 0.725139574040946 0.725139574040946 0.305312681373904 -0.271055253101361 -0.0501444020406795 -0.210431750128616 0.0887421530944152 -0.195644168158142 0.680964066441116 -0.297197553660594 0.206796821232448 -0.220828080929223 0.680964066441116 0.126935525875817 -0.279212756148384 0.30230353825678 0.384209746819018 0.432480700932351 0.357660933945924 0.586269805256161 0.586269805256161 0.446618051206045 0.293178752493576 -0.0121014050498204 0.132006283828985 0.132006283828985 0.417759359225714 0.417759359225714 0.420401827527646 0.420401827527646 0.418550705201647 0.420401827527646 0.215704396024402 0.261918614742674 0.356788330973095 0.364615505787591 0.346223538005848 0.346223538005848 0.351806107117539 0.351806107117539 0.346223538005848 -0.492511353670901 0.346223538005848 0.318918277117226 0.085151225271995 -0.0774422027568431 -0.21605569139368 -0.132728665791332 -0.257077504529266 0.257077504529267 -0.13020728371211 0.26285421714477 0.003663396291881 0.257077504529267 0.257077504529267 0.0446849311313018 0.15396055616289 0.0517248176893017 0.257077504529267 -0.0329400143259238 -0.0686490222896495 -0.0246827165416141 -0.0975483745210462 -0.0246827165416141 -0.118205415966495 0.00693619657421449 0.00945107298380213 0.101496654729813 -0.0428045184267421 -0.069478447248675 0.00395640513003288 -0.014793724509944 -0.114641635727632 -0.014793724509944 -0.0423442568864071 0.296037010720624 -0.230079947415594 0.214320470016598 -0.0863246511654121 0.132006283828985 0.214320470016598 0.446618051206045 -0.117698010680081 -0.295823362489964 -0.127393895400717 -0.014793724509944 -0.0871910364485873 0.214320470016598 0.126145278020875 0.446618051206045 -0.0868574617158475 -0.069677566983743 0.00815966470236264 0.210322922705194 0.123312203473652 0.246403046031808 -0.374561211085762 0.41484929097497 0.206796821232448 0.118877688496544 0.979119902527392 0.134356513097007 0.134356513097007 -0.283489615813129 0.309292801136232 -0.58626980525616 -0.297131306033914 -0.222513335246812 0.0568360154043388 0.0661216225356893 0.251992194352942 -0.0591086195542049 -0.0871910364485873 -0.0871910364485873 -0.014793724509944 0.249579332248699 0.680964066441116 0.261391350231168 0.261391350231168 0.261391350231168 0.261391350231168 0.255602745742996 0.255602745742996 0.255602745742996 0.255602745742996 0.255602745742996 0.251373064023757 0.261391350231168 0.249743433930781 0.255602745742996 0.249643672150426 0.255602745742996 0.255602745742996 0.249743433930781 -0.0449014002493412 -0.0449014002493412 -0.305283512510677 0.361516914595253 -0.198819926324599 -0.20572415035224 -0.0902667945813415 0.384209746819018 0.367579299810719 0.351806107117539 0.346223538005848 0.0854412984315142 -0.0329738292637383 0.0129078790199291 0.249643672150426 0.257077504529267 -0.0892935368756965 -0.014793724509944 0.000567695575912764 -0.0993939059251112 0.125058676073899 0.214320470016598 -0.0965610192520438 -0.069677566983743 -0.132066694840358 -0.0871910364485873 -0.589331457446163 0.135919522451916 0.214320470016598 -0.0910514428579513 0.362733955628042 0.101496654729813 0.204393650156757 -0.0881823275345666 0.317632575076077 0.101496654729813 -0.0915928248335856 0.41484929097497 0.000567695575912764 0.210743602110967 0.41484929097497 0.430470210981736 0.00869678081836351 0.1560044003099 -0.0892935368756965 0.246403046031808 -0.0706280474621569 0.351806107117539 0.351806107117539 0.101496654729813 0.286081320819472 0.0988447266977612 0.078356478996081 0.185676590274778 -0.0282071174052361 -0.399022014413166 0.680964066441116 -0.30448783672397 0.538756208901008 -0.38489720904511 -0.169804119206354 -0.141058430008854 -0.206796821232448 0.446394619727929 0.118877688496544 0.118877688496544 -0.171734776667655 -0.171734776667655 -0.171734776667655 -0.170771113205671 0.244039085848388 -0.00709773549804961 0.255602745742996 -0.0164596290900104 0.227065859028178 -0.0974911545128004 0.227065859028178 -0.00289888486714019 -0.014793724509944 -0.134356513097013 0.214320470016598 -0.014793724509944 0.298769467588077 -0.0976607895443101 -0.028365187560233 -0.014793724509944 -0.014793724509944 -0.0246827165416141 -0.0790030712284424 0.101496654729813 0.101496654729813 0.134356513097007 0.446618051206045 -0.0753540876862635 0.300433087004627 -0.0871910364485873 -0.0871910364485873 -0.0871910364485873 -0.0871910364485873 -0.0871910364485873 -0.0902667945813415 0.586269805256161 0.586269805256161 0.568909039642965 0.432480700932351 0.00338424270710485 0.290455328615449 0.446618051206045 0.586269805256161 0.118877688496544 0.00514205586585099 -0.222513335246812 0.00395640513003288 -0.484815040527271 0.586269805256161 -0.271055253101361 -0.817824461988865 -0.824146307996497 -0.0160354732781918 0.290825308263527 0.00945107298380213 -0.089508753573865 0.417759359225714 0.586269805256161 0.420401827527646 -0.153666457412138
0.189146859389273 -0.482816946717894 1 -0.553876435469531 0.612177921410234 -0.484083862140439 0.435329870562862 0.435329870562862 0.328126449137491 0.123190590717466 0.0268736426322415 0.435329870562862 -0.22057205980572 0.0665654849000756 0.109423831347616 -0.395811441959271 0.0258302241843125 0.0225703752714787 0.0665654849000756 -0.109426272880446 0.0400844206111043 -0.395811441959271 0.0225703752714787 -0.27437684788582 -0.27437684788582 0.0437305423431899 0.0225703752714787 -0.114223335368724 -0.192578864381728 0.347226539554244 -0.495417380717739 0.109423831347616 -0.199269994700372 0.0643888180314216 0.0716386644532685 0.0647884991066346 0.0581834423178127 -0.216606480164779 0.135623404966855 0.0935570033767361 0.0579005986859651 -0.395811441959271 -0.386827756655343 -0.993479656697443 -0.482926343279194 0.0762806443705534 0.0779353804232337 0.0716386644532685 0.0665654849000756 -0.0134561135123203 -0.321822180132472 0.0557610909479421 0.187953386179395 0.109417801822192 0.849685619480828 -0.024829609585352 -0.479531107331144 0.188504941923954 0.0762836670677762 -0.031435496713801 0.0693574551897927 0.186959559689152 0.0635859817977504 0.077830978149459 0.182136776152459 -0.0239126369310196 -0.0447065157486181 -0.495417380717739 -0.024829609585352 0.223061737778255 0.025264518015401 0.0680542720314368 0.0516497012716312 -0.111797656880975 0.0314037723986969 0.0662974884814171 0.0680542720314296 0.0680542720314296 0.069770266927094 0.0747013979743434 0.0502416223332098 0.0680542720314296 0.13365938563997 -0.395811441959271 0.617365014735499 0.123190590717466 0.0918326580881569 0.0609903568771858 -0.123190590717465 0.0226973521504024 0.0635859817977504 -0.461987037892295 0.0794447226887007 0.231733148155673 0.0502949267268185 -0.109423831347616 0.123190590717466 0.385784643826188 0.123190590717466 0.837214719699318 0.617365014735499 0.0151242362424984 -0.190064189625843 -0.0232080944945633 -0.0244829523742246 0.983701427336471 -0.505939207160804 -0.505939207160804 -0.479531107331144 -0.480027231984544 -0.429103115667748 -0.215077956130718 0.217293670149438 -0.22057205980572 0.742162813362669 0.0939606452742731 0.351524858761649 -0.479531107331144 -0.479531107331144 0.967641366427631 0.206143098196374 -0.175523642150581 0.184645010528395 -0.173703999688437 -0.177058769055681 0.221700916428515 0.025264518015401 0.0773876303178284 -0.1241559022401 0.435329870562862 -0.22057205980572 0.22057205980572 0.217293670149438 0.123190590717466 -0.196050485383448 -0.0637998005112871 -0.482816946717894 -0.215077956130718 0.435329870562862 -0.0244829523742246 -0.374962431566428 0.26953706143368 -0.399739960654356 -0.399739960654356 -0.475111812066112 -0.475111812066112 -0.199269994700372 0.190051076684877 0.000829683106361974 0.178277640812458 -0.137126830898651 0.179752337112672 -0.505939207160804 0.217293670149438 -0.22057205980572 0.196453522614582 -0.505939207160804 -0.198503916669613 0.4172788083159 -0.387806071488046 -0.421860874922023 -0.558462655704582 -0.55502636658759 -0.742162813362668 -0.742162813362668 -0.460504262980463 -0.273574291931925 -0.016634043617174 -0.0650413592976547 -0.0650413592976547 -0.475428191141886 -0.475428191141886 -0.484083862140439 -0.484083862140439 -0.482563797226171 -0.484083862140439 -0.258854128326189 -0.425301963166063 -0.542327310486574 -0.481529697834461 -0.395811441959271 -0.395811441959271 -0.386827756655343 -0.386827756655343 -0.395811441959271 0.980345554391492 -0.395811441959271 -0.399170983241549 -0.350227924250681 0.327305018557517 0.332989059596749 0.183592808955538 0.123190590717466 -0.123190590717465 0.195503620461255 -0.127868106754182 -0.115220804823484 -0.123190590717465 -0.123190590717465 -0.342867896622777 -0.181688299296843 -0.117304389294069 -0.123190590717465 0.189223482617981 0.21561370307367 0.0316607993976121 0.20211854178632 0.0316607993976121 0.0417583874894249 -0.120500765158575 -0.109645650422968 -0.127891162250584 -0.0493527887099638 0.00443730959363097 0.00903938631577227 0.018832863925644 0.0622168738377639 0.018832863925644 0.025264518015401 -0.215782617442503 0.191649018417048 -0.024829609585352 0.0793541033142207 -0.0650413592976547 -0.024829609585352 -0.460504262980463 0.170353157467012 0.231733148155673 0.0762836670677762 0.018832863925644 0.225322457699992 -0.024829609585352 0.110124130872143 -0.460504262980463 0.0749364542673109 0.0635859817977504 0.0442302226922624 -0.0300953515290814 -0.000570078006904211 -0.120920546236601 0.86513413833824 -0.479531107331144 -0.22057205980572 -0.0244829523742246 -0.492817983760225 -0.0232080944945633 -0.0232080944945633 0.190051076684877 -0.192578864381728 0.742162813362669 0.689205246606761 0.328229744105894 -0.150453618084374 -0.148605868933676 -0.1165252901018 0.087256347227064 0.187953386179395 0.187953386179395 0.018832863925644 -0.100053199322024 -0.505939207160804 -0.109423831347616 -0.109423831347616 -0.109423831347616 -0.109423831347616 -0.114223335368724 -0.114223335368724 -0.114223335368724 -0.114223335368724 -0.114223335368724 -0.127868106754182 -0.109423831347616 -0.107231034200227 -0.114223335368724 -0.109423831347616 -0.114223335368724 -0.114223335368724 -0.107231034200227 0.212301364828654 0.212301364828654 0.228234349527676 -0.365846830417434 0.186959559689152 0.1923333504738 0.18844712593142 -0.421860874922023 -0.419594873614146 -0.386827756655343 -0.395811441959271 -0.352820959674598 0.0286329227715977 0.000887054335905495 -0.109423831347616 -0.123190590717465 0.231539374990965 0.018832863925644 0.0254331853606414 0.197215397239959 -0.19440674646768 -0.024829609585352 0.09072004555075 0.0635859817977504 0.0557610909479421 0.187953386179395 0.738064910015977 -0.165086215158084 -0.024829609585352 0.0586817501593706 -0.552872796953309 -0.127891162250584 -0.218332362399257 0.184703968071602 -0.580921482038982 -0.127891162250584 0.233052079420811 -0.479531107331144 0.0254331853606414 -0.0913139079770582 -0.479531107331144 -0.428679365749192 -0.109433187738181 -0.183261361596801 0.231539374990965 -0.120920546236601 0.0648230526465729 -0.386827756655343 -0.386827756655343 -0.127891162250584 -0.209996930998392 -0.136462325134712 -0.359546655641886 -0.1528659200869 0.0265776112295365 0.17845810335824 -0.505939207160804 0.214166222805438 -0.205223405865837 0.849685619480828 0.0609903568771858 0.0739111071756984 0.22057205980572 -0.169559539970137 -0.0244829523742246 -0.0244829523742246 0.0225703752714787 0.0225703752714787 0.0225703752714787 0.0445984646920609 -0.111797656880975 0.016266852278644 -0.114223335368724 0.188924673466057 -0.27437684788582 0.0983327276336679 -0.27437684788582 -0.0213597317380512 0.018832863925644 0.0232080944945629 -0.024829609585352 0.018832863925644 -0.392853202867407 0.200366337472699 0.0737754175913718 0.018832863925644 0.018832863925644 0.0316607993976121 0.0908282350526116 -0.127891162250584 -0.127891162250584 -0.0232080944945633 -0.460504262980463 -0.050385073887393 -0.39396706354003 0.187953386179395 0.187953386179395 0.187953386179395 0.187953386179395 0.187953386179395 0.18844712593142 -0.742162813362668 -0.742162813362668 -0.725355158702363 -0.550248596330422 -0.0877007212956007 -0.268768825014674 -0.460504262980463 -0.742162813362668 -0.0244829523742246 -0.099616969120375 0.328229744105894 0.00903938631577227 0.191825464651843 -0.742162813362668 0.190051076684877 0.443258324755067 0.435329870562862 0.0546733775777964 -0.271655388769336 -0.109645650422968 0.219399902411499 -0.475428191141886 -0.742162813362668 -0.484083862140439 0.00024980437257461
-0.0969195442815738 0.436332915563831 -0.553876435469531 1 -0.294074972368948 0.456626082581294 -0.375814389079942 -0.375814389079942 -0.105129604978688 -0.16455540322754 -0.0714964810715492 -0.375814389079942 0.272448630623826 -0.141324904611005 -0.152136690491976 -0.0838433523750901 -0.0458745219125723 -0.0939966939161991 -0.141324904611005 0.147868370704681 -0.0939966939161991 -0.0838433523750901 -0.0939966939161991 -0.0540198678167223 -0.0540198678167223 -0.0556141088458758 -0.0939966939161991 0.15647419321122 0.357167826380398 -0.180366439442303 0.440923396885502 -0.152136690491976 0.363381577549932 -0.136816523490597 -0.161518160173132 -0.0475717335254972 -0.0746831647154984 0.242464704458216 -0.100887404732832 -0.000749310340855454 -0.056995373024 -0.0838433523750901 -0.0849288950766588 0.548747162802193 0.567583323000214 -0.0513675528583353 -0.151317958680031 -0.161518160173132 -0.141324904611005 -0.138577836120762 0.500230037220947 0.0570223183893759 -0.1942910653027 0.132574526484859 -0.674783500279419 0.115842798864699 0.452765940443504 -0.168412219396493 0.0485981495969249 0.119930570015116 0.100874236851194 -0.163029575680336 0.0964821002499729 -0.0671121015302628 -0.154715208820395 0.116858950456218 0.0978440289860136 0.440923396885502 0.115842798864699 -0.172629043682837 0.107670873057915 -0.0586818426638713 -0.0770608026682584 0.147845315636034 -0.0657752796060149 -0.0571670032158949 -0.0202191527867307 -0.0586818426638713 -0.0269166102841965 -0.0455588748887251 -0.0397054586634608 -0.0586818426638713 -0.115251824823742 -0.0838433523750901 -0.278764002004281 -0.16455540322754 -0.178653964680808 -0.100761940135473 0.164555403227541 -0.0630252186989903 0.0964821002499729 0.53108144008333 -0.0709870157945518 -0.216721676572761 -0.0528717820458875 0.152136690491975 -0.16455540322754 -0.248343824043986 -0.16455540322754 -0.629996728784109 -0.278764002004281 -0.0228424796161651 0.128422570078308 0.0333824808246522 0.0588479363573267 -0.54620395790982 0.732349734050618 0.732349734050618 0.452765940443504 0.459212316884865 0.370278278267378 0.046966391213436 -0.242739681443329 0.272448630623826 -0.837609657478292 -0.0642531019272825 -0.110669667979188 0.452765940443504 0.452765940443504 -0.555382693239135 -0.444425897754225 0.113881112600093 -0.277419642844432 0.195587676693299 0.115308678747869 -0.0586916201403463 0.107670873057915 0.0444157464864597 0.181336171811269 -0.375814389079942 0.272448630623826 -0.272448630623826 -0.242739681443329 -0.16455540322754 0.162338761769307 0.112633802791539 0.436332915563831 0.046966391213436 -0.375814389079942 0.0588479363573267 0.571892060949413 -0.225006502506943 0.572612620402342 0.572612620402342 0.680556419330074 0.680556419330074 0.363381577549932 -0.169580884164468 -0.180890124984607 -0.15622839759045 -0.00603936565997036 -0.150801356801961 0.732349734050618 -0.242739681443329 0.272448630623826 -0.284855035886132 0.732349734050618 0.445315544577305 -0.386599034273828 0.406333802609046 -0.0912151187059702 0.996013252097927 0.589716908708912 0.837609657478292 0.837609657478292 0.529957896586497 0.588389740884123 -0.310917108202935 -0.223683749525669 -0.223683749525669 0.455336844615186 0.455336844615186 0.456626082581294 0.456626082581294 0.455336844615186 0.456626082581294 0.447011379214264 0.291930555906316 0.36976618982066 -0.0497742324646179 -0.0838433523750901 -0.0838433523750901 -0.0849288950766588 -0.0849288950766588 -0.0838433523750901 -0.548747162802194 -0.0838433523750901 -0.081635925734663 0.109137284209997 -0.103346742407652 -0.173962843433708 -0.0848547867326219 -0.16455540322754 0.164555403227541 -0.0852173277683651 0.168890295574112 0.0317150667570498 0.164555403227541 0.164555403227541 0.213473571890556 0.112946619302772 -0.0604268249779855 0.164555403227541 -0.0848904308398408 -0.05328287870721 0.116225444732879 -0.113100202146026 0.116225444732879 0.0851308035096979 0.100301431351067 0.102775559514623 0.192038320238299 0.022066246174433 -0.00123769544634558 -0.0236264780138182 0.0118200234328506 -0.0687990072396583 0.0118200234328506 0.107670873057915 0.241898907050839 -0.277419642844432 0.115842798864699 -0.0684254620087146 -0.223683749525669 0.115842798864699 0.529957896586497 -0.204605344205892 -0.216721676572761 0.0485981495969249 0.0118200234328506 -0.175299573596742 0.115842798864699 -0.0400400268340213 0.529957896586497 0.0528025298763617 0.0964821002499729 -0.0689963729211249 0.11296939251447 -0.203049057061266 0.156036388029209 -0.664053233211616 0.452765940443504 0.272448630623826 0.0588479363573267 0.438623849181646 0.0333824808246522 0.0333824808246522 -0.169580884164468 0.357167826380398 -0.837609657478292 -0.548611724527552 -0.178882949571064 0.0685911598717636 0.0781411383398998 0.164099332043671 -0.059844686644907 -0.1942910653027 -0.1942910653027 0.0118200234328506 0.143666926370445 0.732349734050618 0.152136690491975 0.152136690491975 0.152136690491975 0.152136690491975 0.15647419321122 0.15647419321122 0.15647419321122 0.15647419321122 0.15647419321122 0.168890295574112 0.152136690491975 0.143815360110722 0.15647419321122 0.164903682771668 0.15647419321122 0.15647419321122 0.143815360110722 -0.0891629856322425 -0.0891629856322425 -0.214207962038967 -0.0838433523750627 -0.163029575680336 -0.167059993828738 -0.193641880006577 -0.0912151187059702 -0.0932329172340404 -0.0849288950766588 -0.0838433523750901 0.112199925812116 -0.0981308606902858 -0.121926707229752 0.152136690491975 0.164555403227541 -0.0336293194956081 0.0118200234328506 0.0276773371349942 -0.104789412282604 0.0776651285097966 0.115842798864699 -0.0782260875115849 0.0964821002499729 0.0570223183893759 -0.1942910653027 -0.840272835266227 -0.121812250819597 0.115842798864699 0.0874836490763997 0.593728933051673 0.192038320238299 0.273897021347045 -0.383412572240387 0.387400889517193 0.192038320238299 -0.0353977195855032 0.452765940443504 0.0276773371349942 0.129170759755001 0.452765940443504 0.371148013982752 0.101812579656469 0.114397124655092 -0.0336293194956081 0.156036388029209 0.103056731660131 -0.0849288950766588 -0.0849288950766588 0.192038320238299 0.247360260841049 0.215770258370629 0.115441151396769 -0.0630252186989903 -0.0969006976840902 -0.0637716399838866 0.732349734050618 -0.211374269781156 0.17496713333236 -0.674783500279419 -0.100761940135473 -0.0765610682322178 -0.272448630623826 0.0888146002709176 0.0588479363573267 0.0588479363573267 -0.0939966939161991 -0.0939966939161991 -0.0939966939161991 -0.0976483182812937 0.147845315636034 0.054437383479756 0.15647419321122 -0.162905981251804 -0.0540198678167223 -0.0476917205496799 -0.0540198678167223 -0.117785688294852 0.0118200234328506 -0.0333824808246521 0.115842798864699 0.0118200234328506 0.403916857958056 -0.112253439617418 0.147767792971305 0.0118200234328506 0.0118200234328506 0.116225444732879 -0.0268501857701264 0.192038320238299 0.192038320238299 0.0333824808246522 0.529957896586497 0.109030646852802 0.404720959714911 -0.1942910653027 -0.1942910653027 -0.1942910653027 -0.1942910653027 -0.1942910653027 -0.193641880006577 0.837609657478292 0.837609657478292 0.822014620259196 0.996013252097927 -0.018741528046264 0.591049137120585 0.529957896586497 0.837609657478292 0.0588479363573267 -0.0135269668946958 -0.178882949571064 -0.0236264780138182 -0.134701768799997 0.837609657478292 -0.169580884164468 -0.386461064209168 -0.375814389079942 -0.0471437640158805 0.587067594818009 0.102775559514623 -0.0300947219254866 0.455336844615186 0.837609657478292 0.456626082581294 0.075727424816832
-0.0550394110327435 -0.35181776618867 0.612177921410234 -0.294074972368948 1 -0.80261090620613 0.31397556186062 0.31397556186062 -0.00980723430815948 0.215768593298277 0.0273551989843237 0.31397556186062 -0.526205447275735 0.130658123003307 0.213769696617266 -0.251005833582288 0.0971723008713352 0.162333385757856 0.130658123003307 -0.207650245778974 0.175070568913456 -0.251005833582288 0.162333385757856 -0.171524523978401 -0.171524523978401 0.103171055207664 0.162333385757856 -0.210596964252584 -0.476017385429142 0.172762666433527 -0.353585291930206 0.213769696617266 -0.480761972356907 0.151933137481501 0.16156208535974 0.147253448898548 -0.200783972636462 -0.130443007010292 0.216948116171618 0.162341824620795 0.0815466035379505 -0.251005833582288 -0.254532693795256 -0.603445851726798 -0.427851101567656 0.122021284604918 -0.0288857918534699 0.16156208535974 0.130658123003307 0.0485384080013801 -0.710934691519484 -0.0534177374784519 -0.53018946844713 -0.0139534708198768 0.512791409351743 -0.269196227860964 -0.795820576143742 -0.305950622220616 -0.0352926723262129 -0.270755269380411 -0.0379406213262642 -0.475155292388992 -0.0622163069209198 -0.151072371011612 -0.319725134800527 -0.280381425836814 -0.18224628705007 -0.353585291930206 -0.269196227860964 -0.563596069785025 -0.0791831749677464 0.108862081130165 -0.210660570232061 -0.191435131986437 -0.189516709559981 0.0636460873538414 0.108862081130165 0.0623126823600286 0.111607048785741 0.119495064807441 0.0803683208017044 0.0623126823600286 -0.365948958957187 -0.251005833582288 0.937205470575417 0.215768593298277 -0.0112306114048411 0.184952095100577 -0.215768593298277 -0.179817375268874 -0.0622163069209198 -0.778226250070336 0.131689700285651 -0.159488091226619 0.158783236885838 -0.213769696617267 0.215768593298277 0.618395723773857 0.215768593298277 0.505079546397953 0.937205470575417 -0.0122258888818597 -0.413375770262743 0.0141067943895672 0.0388621098114331 0.59915706534272 -0.330624980464263 -0.330624980464263 -0.795820576143742 -0.802482606870201 -0.317031607927648 -0.338913489223711 -0.292592525809592 -0.526205447275735 0.426532915996691 0.198646631379304 0.0358890486511294 -0.795820576143742 -0.795820576143742 0.592768539042357 0.531697292684963 -0.0427353606991585 0.512435458216531 0.528229302152962 -0.0459777413084493 0.00175572574149086 -0.0791831749677464 -0.0397537437366226 -0.0362622326387563 0.31397556186062 -0.526205447275735 0.526205447275735 -0.292592525809592 0.215768593298277 -0.395233849336115 -0.132013090548118 -0.35181776618867 -0.338913489223711 0.31397556186062 0.0388621098114331 -0.26253128941617 0.0749880790089321 -0.277073555408379 -0.277073555408379 -0.321900858512326 -0.321900858512326 -0.480761972356907 -0.308436837021049 -0.389596683126248 -0.458602797276269 -0.261834340486959 0.282046498680743 -0.330624980464263 -0.292592525809592 -0.526205447275735 0.511686798836746 -0.330624980464263 -0.528067089181696 0.656971167679162 -0.650393614903945 -0.276122089660404 -0.296657015790074 -0.23470525916956 -0.42653291599669 -0.42653291599669 -0.780731508253829 -0.673999342449118 -0.452039912856192 -0.629302461566619 -0.629302461566619 -0.795647390109634 -0.795647390109634 -0.80261090620613 -0.80261090620613 -0.800304805585733 -0.80261090620613 -0.689535553329058 -0.692367413553111 -0.852071612273245 -0.302907916209962 -0.251005833582288 -0.251005833582288 -0.254532693795256 -0.254532693795256 -0.251005833582288 0.597030014238414 -0.251005833582288 -0.243521172303914 -0.0327735752169992 -0.0119488388247311 0.179827993629998 0.0573367985627415 0.215768593298277 -0.215768593298277 0.0686973840351884 -0.212679235774462 0.0735792703268309 -0.215768593298277 -0.215768593298277 -0.229305805683636 -0.0502021440661012 -0.0792002314057529 -0.215768593298277 -0.0525006031873834 -0.0701010176781072 -0.0659990096225495 0.0290471452768791 -0.0659990096225495 -0.0518415162982438 -0.00796364013928807 -0.00127462180391085 0.00519465456142508 -0.000262033428760868 0.0701425038725367 0.0597875893095572 -0.105987104344869 0.18213332244886 -0.105987104344869 -0.0791831749677464 0.294353114179019 0.517781769412998 -0.269196227860964 -0.136515380529254 -0.629302461566619 -0.269196227860964 -0.780731508253829 -0.508788199179388 -0.159488091226619 -0.0352926723262129 -0.105987104344869 -0.556660167848954 -0.269196227860964 -0.214943148110156 -0.780731508253829 -0.0477649950613703 -0.0622163069209198 0.0299726345864487 -0.271931865519773 -0.645142993929848 -0.197793911063866 0.523137012903496 -0.795820576143742 -0.526205447275735 0.0388621098114331 -0.349164924526897 0.0141067943895672 0.0141067943895672 -0.314672973751631 -0.476017385429142 0.426532915996691 0.583862113922615 0.177528661171743 0.0185649744288674 0.0267938525541631 -0.190528356382029 0.165996680581639 -0.53018946844713 -0.53018946844713 -0.105987104344869 -0.208794025210986 -0.330624980464263 -0.213769696617267 -0.213769696617267 -0.213769696617267 -0.213769696617267 -0.210596964252584 -0.210596964252584 -0.210596964252584 -0.210596964252584 -0.210596964252584 -0.212679235774462 -0.213769696617267 -0.194526236536178 -0.210596964252584 -0.202486138763354 -0.210596964252584 -0.210596964252584 -0.194526236536178 -0.0276471458003623 -0.0276471458003623 -0.16365740013563 -0.22143827315338 -0.475155292388992 -0.489167510652538 -0.527702533208449 -0.276122089660404 -0.269834331490794 -0.254532693795256 -0.251005833582288 -0.0350973899123251 0.102143563948377 -0.032542557051304 -0.215618766497152 -0.215768593298277 -0.0666244501629592 -0.105987104344869 -0.0909150538494136 -0.0303297872059116 -0.0740833237994497 -0.269196227860964 -0.0869790595365984 -0.0622163069209198 -0.0534177374784519 -0.53018946844713 0.424088317524455 0.0178901707542679 -0.269196227860964 -0.0753491995640807 -0.234741171957598 0.00519465456142508 -0.519475932212457 -0.0243912273302285 -0.403632654012147 0.00519465456142508 -0.0683417985898285 -0.795820576143742 -0.0909150538494136 -0.255363949277095 -0.795820576143742 -0.766561800591651 -0.00347391871562488 -0.0534801706036056 -0.071628532991978 -0.197793911063866 -0.0660867827544304 -0.254532693795256 -0.254532693795256 0.00519465456142508 0.299993317354454 -0.0261338287734042 -0.247986194733341 -0.0829002613477726 0.101481020075408 0.322902219533361 -0.330624980464263 -0.174852042123221 -0.39915645283082 0.512791409351743 0.184952095100577 0.171634501532575 0.526205447275735 -0.297828446652057 0.0388621098114331 0.0388621098114331 0.162333385757856 0.162333385757856 0.162333385757856 0.174640891062204 -0.191435131986437 0.091735666660338 -0.210596964252584 -0.493353702673574 -0.171524523978401 0.122474726789094 -0.171524523978401 -0.0310923312965129 -0.105987104344869 -0.0141067943895669 -0.269196227860964 -0.105987104344869 -0.650698817952983 0.0314034710917158 -0.0411867789765837 -0.105987104344869 -0.105987104344869 -0.0659990096225495 -0.0860986139529127 0.00519465456142508 0.00519465456142508 0.0141067943895672 -0.780731508253829 0.130137529187795 -0.652355302093349 -0.53018946844713 -0.53018946844713 -0.53018946844713 -0.53018946844713 -0.53018946844713 -0.527702533208449 -0.42653291599669 -0.42653291599669 -0.409494743649968 -0.288948787190547 0.0176407895649604 -0.674051280050379 -0.780731508253829 -0.42653291599669 0.0388621098114331 0.00789293301951232 0.177528661171743 0.0597875893095572 0.415482128404663 -0.42653291599669 -0.308436837021049 0.315544809065302 0.31397556186062 0.0874575171825348 -0.671334631664241 -0.00127462180391085 -0.0778449163992514 -0.795647390109634 -0.42653291599669 -0.80261090620613 0.175023221027649
0.0186935522161383 0.420401827527646 -0.484083862140439 0.456626082581294 -0.80261090620613 1 -0.36338202499386 -0.36338202499386 0.0205013467917453 -0.204058008220865 -0.0432931451053727 -0.36338202499386 0.510135381502958 -0.237910700646125 -0.201073992491909 0.270828027322494 -0.0955190996238441 -0.234770293656711 -0.237910700646125 0.19574091729265 -0.235153130941666 0.270828027322494 -0.234770293656711 0.174493192633502 0.174493192633502 -0.0388513197736098 -0.234770293656711 0.20871938000006 0.54656097507766 -0.167102581254043 0.421940707326032 -0.201073992491909 0.551203397582112 -0.273038871719909 -0.294538440331976 -0.14474821249647 0.203361975205396 0.128430465979563 -0.213257158017084 -0.13353807608851 -0.124213424088547 0.270828027322494 0.25989462089544 0.47599424896953 0.456215153519035 -0.119945325323101 0.0433327613436346 -0.294538440331976 -0.237910700646125 -0.0164436626502358 0.87409295329215 0.135349923490347 0.601447440534383 0.143679776751863 -0.386573300958951 0.282702747015264 0.993567255748799 0.296733803334353 0.129533688548863 0.284093976333409 0.153041017952073 0.550431074554506 0.172600178949826 0.157871438156843 0.368716257031944 0.285288606218589 0.165016865510392 0.421940707326032 0.282702747015264 0.574669245870242 0.176485458172762 -0.0819963943806826 0.21361574798873 0.181231548495185 0.137691652928332 -0.0675842152332452 -0.0667657087866894 -0.0667657087866894 -0.0422182909421492 -0.117462084334226 -0.0790010072049625 -0.0667657087866894 0.372282637539259 0.270828027322494 -0.856232806578121 -0.204058008220865 0.00144036656870636 -0.232714291384561 0.204058008220865 0.125316150281555 0.172600178949826 0.964118327311536 -0.0929517376733861 0.210698752576947 -0.168576493132643 0.201073992491908 -0.204058008220865 -0.621009233923091 -0.204058008220865 -0.365365631110993 -0.856232806578121 -0.0486740534114305 0.491886106607141 0.0467486888915562 0.0291352838048612 -0.485877675011978 0.418694011215095 0.418694011215095 0.993567255748799 0.995694063000162 0.366465862432547 0.349763124160515 0.251481720947016 0.510135381502958 -0.578748203834076 -0.177051587528965 -0.0046720113971122 0.993567255748799 0.993567255748799 -0.486933054127416 -0.614862254226979 0.088291651758754 -0.52827261296406 -0.605819225616212 0.0912807056270437 0.0108185030534912 0.176485458172762 0.122788655538957 0.0769962537055053 -0.36338202499386 0.510135381502958 -0.510135381502958 0.251481720947016 -0.204058008220865 0.4968830515623 0.209714928036811 0.420401827527646 0.349763124160515 -0.36338202499386 0.0291352838048612 0.322298505604851 -0.0990291307938586 0.341307167838607 0.341307167838607 0.40393665786017 0.40393665786017 0.551203397582112 0.299196637863386 0.411631817968741 0.53343856249927 0.24748337967283 -0.299216940031956 0.418694011215095 0.251481720947016 0.510135381502958 -0.5287098757762 0.418694011215095 0.606262282861333 -0.704987454455927 0.731273461831516 0.2946400634198 0.459073164411739 0.272060901584699 0.578748203834076 0.578748203834076 0.966411282390069 0.86261245627586 0.423672520824908 0.705530268014846 0.705530268014846 0.989208496732084 0.989208496732084 1 1 0.997848590646006 1 0.861404787229846 0.689998322323105 0.897747492132507 0.262179709542262 0.270828027322494 0.270828027322494 0.25989462089544 0.25989462089544 0.270828027322494 -0.483469549723839 0.270828027322494 0.24848481239296 0.00983849786257563 0.0264252193244064 -0.174111240094337 -0.0880312569340976 -0.204058008220865 0.204058008220865 -0.0976600414044241 0.200942940822867 -0.0273734111136235 0.204058008220865 0.204058008220865 0.154072935075383 0.0961250975474285 0.0926718774793934 0.204058008220865 0.00462945640071692 0.0678973598180408 0.172397497494503 -0.0707103337084847 0.172397497494503 0.141095169375941 0.0519413454907382 0.0464386964818999 0.0319026142273225 0.0293685615777656 -0.0324244284197005 -0.0756784290769266 0.136322643439582 -0.178538863303765 0.136322643439582 0.176485458172762 -0.246974476592664 -0.533578081399879 0.282702747015264 0.20099058820401 0.705530268014846 0.282702747015264 0.966411282390069 0.559784887159031 0.210698752576947 0.129533688548863 0.136322643439582 0.56798775025876 0.282702747015264 0.231021422672813 0.966411282390069 0.13989948196762 0.172600178949826 0.0592662997104324 0.276947319061308 0.663630981251726 0.1786361613687 -0.380711506824505 0.993567255748799 0.510135381502958 0.0291352838048612 0.41778371313913 0.0467486888915562 0.0467486888915562 0.306608313842497 0.54656097507766 -0.578748203834076 -0.483274610800367 -0.171546943281927 -0.0128792385091039 -0.0161270088364345 0.18162936453068 -0.168555690977354 0.601447440534383 0.601447440534383 0.136322643439582 0.209429358665265 0.418694011215095 0.201073992491908 0.201073992491908 0.201073992491908 0.201073992491908 0.20871938000006 0.20871938000006 0.20871938000006 0.20871938000006 0.20871938000006 0.211323687533625 0.201073992491908 0.174200246637464 0.20871938000006 0.211937902638779 0.20871938000006 0.20871938000006 0.174200246637464 -0.0181985733101384 -0.0181985733101384 0.215240689149206 0.270828027322494 0.550431074554506 0.563818995152801 0.59923087800006 0.2946400634198 0.301157889573111 0.25989462089544 0.270828027322494 0.011734228093751 -0.100705498313839 0.0275708065660931 0.213785518173786 0.204058008220865 0.0791569875581463 0.136322643439582 0.131619447888669 -0.00267678953750443 0.103593316372279 0.282702747015264 0.0987461268208008 0.172600178949826 0.135349923490347 0.601447440534383 -0.576495749520846 -0.0377920384612998 0.282702747015264 0.176444204323007 0.266791793949168 0.0319026142273225 0.508705934045973 0.018629544589658 0.384587474111585 0.0319026142273225 0.0809232182159361 0.993567255748799 0.131619447888669 0.243493993684422 0.993567255748799 0.95891154218081 0.0485602618576648 0.0991373218819222 0.0839230170651145 0.1786361613687 0.176444204323007 0.25989462089544 0.25989462089544 0.0319026142273225 -0.262626365359507 0.0642972584454774 0.102017680697869 0.0883234752896367 -0.0605640555071164 -0.357398950270208 0.418694011215095 0.224156462600381 0.501379769729596 -0.386573300958951 -0.232714291384561 -0.185890453769397 -0.510135381502958 0.361731177469754 0.0291352838048612 0.0291352838048612 -0.234770293656711 -0.234770293656711 -0.234770293656711 -0.233936784394174 0.181231548495185 -0.0976923076879737 0.20871938000006 0.48686003866864 0.174493192633502 -0.145727126811634 0.174493192633502 0.0253119956919466 0.136322643439582 -0.0467486888915567 0.282702747015264 0.136322643439582 0.736567586203522 -0.0693711896520786 0.162100719851071 0.136322643439582 0.136322643439582 0.172397497494503 0.12348690406081 0.0319026142273225 0.0319026142273225 0.0467486888915562 0.966411282390069 -0.137910676642556 0.738033915915787 0.601447440534383 0.601447440534383 0.601447440534383 0.601447440534383 0.601447440534383 0.59923087800006 0.578748203834076 0.578748203834076 0.560936441430254 0.451396751342526 -0.0330647883878843 0.858158242254253 0.966411282390069 0.578748203834076 0.0291352838048612 -0.0283067265676943 -0.171546943281927 -0.0756784290769266 -0.493723773932841 0.578748203834076 0.299196637863386 -0.365295740002138 -0.36338202499386 -0.0859695944389935 0.860132660282299 0.0464386964818999 0.0852913653191722 0.989208496732084 0.578748203834076 1 -0.179569282544417
0.110010820907601 -0.824146307996497 0.435329870562862 -0.375814389079942 0.31397556186062 -0.36338202499386 1 1 0.145729983869372 0.262858726538658 0.115983524707089 1 -0.314839466387252 -0.0755315094627564 0.270550328573927 -0.317225052159189 0.0779740428629176 0.202638336789752 -0.0755315094627564 -0.265119057807691 0.202638336789752 -0.317225052159189 0.202638336789752 -0.189481339446648 -0.189481339446648 0.0522648176701493 0.202638336789752 -0.264723939690722 -0.433117104248546 0.232684985841876 -0.842461418182834 0.270550328573927 -0.428126667568778 -0.0504851070368959 -0.0509636659447579 0.11816069634218 0.078467780732073 0.0409883378390528 -0.0404250427420736 -0.0356546045702495 0.129607084903372 -0.317225052159189 -0.321805694489892 -0.442950021469806 -0.245483481432073 -0.170436864501199 0.0108913160205177 -0.0509636659447579 -0.0755315094627564 -0.00999162462838713 -0.193376785584474 0.126690909771715 0.116105731494425 0.0776824284567873 0.340419585780417 -0.149564922725728 -0.356238121309686 0.0167291023240942 0.122775320169741 -0.152826785089293 0.0973250302824409 0.250102394825599 0.123639904683254 0.0999036359730655 0.286321451694004 -0.1529322421401 -0.135210695222219 -0.842461418182834 -0.149564922725728 0.117385244508512 0.08318556398803 0.0427839387875095 0.101326541352548 -0.244458316309491 0.0407443207014476 0.0850992793956264 0.0800084749346091 0.0873542820749921 0.0618515931416467 -0.181441439003197 0.0644900124296833 0.0873542820749921 0.148244174225438 -0.317225052159189 0.319329142213814 0.262858726538658 0.104918094570488 0.200360258787962 -0.261379819108382 0.0261249152948655 0.123639904683254 -0.375961537468343 0.0757061390281145 0.362096993342226 0.144097026401021 -0.270550328573927 0.262858726538658 0.447723632694867 0.262858726538658 0.297426036995804 0.319329142213814 -0.398686736545335 -0.570915345056393 0.421411875443803 0.372862234237803 0.454062754922966 -0.566655981187806 -0.566655981187806 -0.356238121309686 -0.354312598738303 -0.987539249221964 -0.454903646448594 0.058321293380854 -0.314839466387252 0.530274027825309 0.0816353202469523 0.0617998711755616 -0.356238121309686 -0.356238121309686 0.473023687755454 0.223949971332968 -0.145151465287698 0.303715352211635 -0.103206683844903 -0.147543731776048 0.1442262615454 0.08318556398803 0.120767703049422 -0.0900878016967511 1 -0.314839466387252 0.314839466387251 0.058321293380854 0.262858726538658 -0.404421233559571 0.0798364701494334 -0.824146307996497 -0.454903646448594 1 0.372862234237803 -0.675301213258467 0.265271608930613 -0.676961770719763 -0.676961770719763 -0.604672350787312 -0.604672350787312 -0.428126667568778 0.0192993757659336 -0.156125501265587 0.175968971842078 -0.141354577532465 0.237662572297867 -0.566655981187806 0.058321293380854 -0.314839466387252 0.33265176823164 -0.566655981187806 -0.211514002362311 0.389751362802521 -0.35463684680402 -0.34754040223882 -0.371411543027248 -0.464270052592657 -0.530274027825309 -0.530274027825309 -0.380002910016431 -0.230175605258129 -0.113640501095281 -0.0920712903066298 -0.0920712903066298 -0.347086682429786 -0.347086682429786 -0.36338202499386 -0.36338202499386 -0.361002958711122 -0.36338202499386 -0.154331563685849 -0.353699875402495 -0.328896106279931 -0.327614797647301 -0.317225052159189 -0.317225052159189 -0.321805694489892 -0.321805694489892 -0.317225052159189 0.457632411251278 -0.317225052159189 -0.293130667285309 -0.0502122217738253 0.12793242771849 0.202787388286537 0.121557753402542 0.262858726538658 -0.262858726538658 0.117560162606354 -0.258470363745518 0.0055882794021726 -0.262858726538658 -0.262858726538658 -0.0576167195444155 -0.15040329285096 -0.0231857555160093 -0.262858726538658 0.0270916028169627 0.0869287395863043 0.0670112565067816 0.101489099279599 0.0670112565067816 0.137399121210615 -0.040893929288302 -0.0440257331220012 -0.0753847703528351 -0.00219045184124522 0.0339289577489046 0.019744008572182 0.0603678334244961 0.146068297236385 0.0603678334244961 0.08318556398803 -0.0559292370677213 0.297692715275046 -0.149564922725728 0.10185871537229 -0.0920712903066298 -0.149564922725728 -0.380002910016431 0.137388207082155 0.362096993342226 0.122775320169741 0.0603678334244961 0.111527677208376 -0.149564922725728 -0.053913733998684 -0.380002910016431 0.105323535635071 0.123639904683254 0.0430232136023458 -0.145108903078051 -0.0915185397574062 -0.24425760734848 0.330485236525783 -0.356238121309686 -0.314839466387252 0.372862234237803 -0.839145698322321 0.421411875443803 0.421411875443803 0.028987347466132 -0.433117104248546 0.530274027825309 0.25938340750544 0.204316595238665 -0.104695331357806 -0.112016708026522 -0.248593445923825 0.103646736980171 0.116105731494425 0.116105731494425 0.0603678334244961 -0.256953160017684 -0.566655981187806 -0.270550328573927 -0.270550328573927 -0.270550328573927 -0.270550328573927 -0.264723939690722 -0.264723939690722 -0.264723939690722 -0.264723939690722 -0.264723939690722 -0.256953160017684 -0.270550328573927 -0.25062363097441 -0.264723939690722 -0.257758730940604 -0.264723939690722 -0.264723939690722 -0.25062363097441 0.0345582256138115 0.0345582256138115 0.360219079821055 -0.317377874184751 0.250102394825599 0.221339143537826 0.117710157820127 -0.34754040223882 -0.355854948459116 -0.321805694489892 -0.317225052159189 -0.0460913304159251 0.0411120823167225 -0.00505002871848561 -0.257758730940604 -0.262858726538658 0.102394991426051 0.0603678334244961 0.045238437267225 0.121279823114838 -0.121557753402541 -0.149564922725728 0.116448008513494 0.123639904683254 0.126690909771715 0.116105731494425 0.533786409458307 -0.0948250850663097 -0.149564922725728 0.144097026401021 -0.458639842549063 -0.0753847703528351 -0.313483166394328 0.180206789894021 -0.337768108379455 -0.0753847703528351 0.104945343812155 -0.356238121309686 0.045238437267225 -0.215592503717442 -0.356238121309686 -0.374409171758087 -0.0448639707439653 -0.15285117911659 0.102394991426051 -0.24425760734848 0.122126484653025 -0.321805694489892 -0.321805694489892 -0.0753847703528351 -0.0941011765883013 -0.0679436397440227 -0.0816411335169402 -0.140835857599883 0.0568312524420175 0.463458016719347 -0.566655981187806 0.35006661464481 -0.405401370264771 0.340419585780417 0.200360258787962 0.16644180172362 0.314839466387251 -0.291041941045954 0.372862234237803 0.372862234237803 0.202638336789752 0.202638336789752 0.202638336789752 0.201501262721526 -0.244458316309491 0.0664210772478553 -0.264723939690722 0.0501679901407938 -0.189481339446648 0.065951586564658 -0.189481339446648 0.00397034261483414 0.0603678334244961 -0.421411875443803 -0.149564922725728 0.0603678334244961 -0.36283354988572 0.108896876812491 0.0761422126104 0.0603678334244961 0.0603678334244961 0.0670112565067816 0.123332590640983 -0.0753847703528351 -0.0753847703528351 0.421411875443803 -0.380002910016431 0.0360275645702709 -0.364588412144372 0.116105731494425 0.116105731494425 0.116105731494425 0.116105731494425 0.116105731494425 0.117710157820127 -0.530274027825309 -0.530274027825309 -0.517154674495944 -0.371411543027248 -0.0642978212508632 -0.219713854297009 -0.380002910016431 -0.530274027825309 0.372862234237803 -0.0634592764661367 0.204316595238665 0.019744008572182 0.572057188237551 -0.530274027825309 0.0192993757659336 0.992546700836161 1 0.069481723472127 -0.227164051564881 -0.0440257331220012 0.105440770771724 -0.347086682429786 -0.530274027825309 -0.36338202499386 0.0781275591276865
0.110010820907601 -0.824146307996497 0.435329870562862 -0.375814389079942 0.31397556186062 -0.36338202499386 1 1 0.145729983869372 0.262858726538658 0.115983524707089 1 -0.314839466387252 -0.0755315094627564 0.270550328573927 -0.317225052159189 0.0779740428629176 0.202638336789752 -0.0755315094627564 -0.265119057807691 0.202638336789752 -0.317225052159189 0.202638336789752 -0.189481339446648 -0.189481339446648 0.0522648176701493 0.202638336789752 -0.264723939690722 -0.433117104248546 0.232684985841876 -0.842461418182834 0.270550328573927 -0.428126667568778 -0.0504851070368959 -0.0509636659447579 0.11816069634218 0.078467780732073 0.0409883378390528 -0.0404250427420736 -0.0356546045702495 0.129607084903372 -0.317225052159189 -0.321805694489892 -0.442950021469806 -0.245483481432073 -0.170436864501199 0.0108913160205177 -0.0509636659447579 -0.0755315094627564 -0.00999162462838713 -0.193376785584474 0.126690909771715 0.116105731494425 0.0776824284567873 0.340419585780417 -0.149564922725728 -0.356238121309686 0.0167291023240942 0.122775320169741 -0.152826785089293 0.0973250302824409 0.250102394825599 0.123639904683254 0.0999036359730655 0.286321451694004 -0.1529322421401 -0.135210695222219 -0.842461418182834 -0.149564922725728 0.117385244508512 0.08318556398803 0.0427839387875095 0.101326541352548 -0.244458316309491 0.0407443207014476 0.0850992793956264 0.0800084749346091 0.0873542820749921 0.0618515931416467 -0.181441439003197 0.0644900124296833 0.0873542820749921 0.148244174225438 -0.317225052159189 0.319329142213814 0.262858726538658 0.104918094570488 0.200360258787962 -0.261379819108382 0.0261249152948655 0.123639904683254 -0.375961537468343 0.0757061390281145 0.362096993342226 0.144097026401021 -0.270550328573927 0.262858726538658 0.447723632694867 0.262858726538658 0.297426036995804 0.319329142213814 -0.398686736545335 -0.570915345056393 0.421411875443803 0.372862234237803 0.454062754922966 -0.566655981187806 -0.566655981187806 -0.356238121309686 -0.354312598738303 -0.987539249221964 -0.454903646448594 0.058321293380854 -0.314839466387252 0.530274027825309 0.0816353202469523 0.0617998711755616 -0.356238121309686 -0.356238121309686 0.473023687755454 0.223949971332968 -0.145151465287698 0.303715352211635 -0.103206683844903 -0.147543731776048 0.1442262615454 0.08318556398803 0.120767703049422 -0.0900878016967511 1 -0.314839466387252 0.314839466387251 0.058321293380854 0.262858726538658 -0.404421233559571 0.0798364701494334 -0.824146307996497 -0.454903646448594 1 0.372862234237803 -0.675301213258467 0.265271608930613 -0.676961770719763 -0.676961770719763 -0.604672350787312 -0.604672350787312 -0.428126667568778 0.0192993757659336 -0.156125501265587 0.175968971842078 -0.141354577532465 0.237662572297867 -0.566655981187806 0.058321293380854 -0.314839466387252 0.33265176823164 -0.566655981187806 -0.211514002362311 0.389751362802521 -0.35463684680402 -0.34754040223882 -0.371411543027248 -0.464270052592657 -0.530274027825309 -0.530274027825309 -0.380002910016431 -0.230175605258129 -0.113640501095281 -0.0920712903066298 -0.0920712903066298 -0.347086682429786 -0.347086682429786 -0.36338202499386 -0.36338202499386 -0.361002958711122 -0.36338202499386 -0.154331563685849 -0.353699875402495 -0.328896106279931 -0.327614797647301 -0.317225052159189 -0.317225052159189 -0.321805694489892 -0.321805694489892 -0.317225052159189 0.457632411251278 -0.317225052159189 -0.293130667285309 -0.0502122217738253 0.12793242771849 0.202787388286537 0.121557753402542 0.262858726538658 -0.262858726538658 0.117560162606354 -0.258470363745518 0.0055882794021726 -0.262858726538658 -0.262858726538658 -0.0576167195444155 -0.15040329285096 -0.0231857555160093 -0.262858726538658 0.0270916028169627 0.0869287395863043 0.0670112565067816 0.101489099279599 0.0670112565067816 0.137399121210615 -0.040893929288302 -0.0440257331220012 -0.0753847703528351 -0.00219045184124522 0.0339289577489046 0.019744008572182 0.0603678334244961 0.146068297236385 0.0603678334244961 0.08318556398803 -0.0559292370677213 0.297692715275046 -0.149564922725728 0.10185871537229 -0.0920712903066298 -0.149564922725728 -0.380002910016431 0.137388207082155 0.362096993342226 0.122775320169741 0.0603678334244961 0.111527677208376 -0.149564922725728 -0.053913733998684 -0.380002910016431 0.105323535635071 0.123639904683254 0.0430232136023458 -0.145108903078051 -0.0915185397574062 -0.24425760734848 0.330485236525783 -0.356238121309686 -0.314839466387252 0.372862234237803 -0.839145698322321 0.421411875443803 0.421411875443803 0.028987347466132 -0.433117104248546 0.530274027825309 0.25938340750544 0.204316595238665 -0.104695331357806 -0.112016708026522 -0.248593445923825 0.103646736980171 0.116105731494425 0.116105731494425 0.0603678334244961 -0.256953160017684 -0.566655981187806 -0.270550328573927 -0.270550328573927 -0.270550328573927 -0.270550328573927 -0.264723939690722 -0.264723939690722 -0.264723939690722 -0.264723939690722 -0.264723939690722 -0.256953160017684 -0.270550328573927 -0.25062363097441 -0.264723939690722 -0.257758730940604 -0.264723939690722 -0.264723939690722 -0.25062363097441 0.0345582256138115 0.0345582256138115 0.360219079821055 -0.317377874184751 0.250102394825599 0.221339143537826 0.117710157820127 -0.34754040223882 -0.355854948459116 -0.321805694489892 -0.317225052159189 -0.0460913304159251 0.0411120823167225 -0.00505002871848561 -0.257758730940604 -0.262858726538658 0.102394991426051 0.0603678334244961 0.045238437267225 0.121279823114838 -0.121557753402541 -0.149564922725728 0.116448008513494 0.123639904683254 0.126690909771715 0.116105731494425 0.533786409458307 -0.0948250850663097 -0.149564922725728 0.144097026401021 -0.458639842549063 -0.0753847703528351 -0.313483166394328 0.180206789894021 -0.337768108379455 -0.0753847703528351 0.104945343812155 -0.356238121309686 0.045238437267225 -0.215592503717442 -0.356238121309686 -0.374409171758087 -0.0448639707439653 -0.15285117911659 0.102394991426051 -0.24425760734848 0.122126484653025 -0.321805694489892 -0.321805694489892 -0.0753847703528351 -0.0941011765883013 -0.0679436397440227 -0.0816411335169402 -0.140835857599883 0.0568312524420175 0.463458016719347 -0.566655981187806 0.35006661464481 -0.405401370264771 0.340419585780417 0.200360258787962 0.16644180172362 0.314839466387251 -0.291041941045954 0.372862234237803 0.372862234237803 0.202638336789752 0.202638336789752 0.202638336789752 0.201501262721526 -0.244458316309491 0.0664210772478553 -0.264723939690722 0.0501679901407938 -0.189481339446648 0.065951586564658 -0.189481339446648 0.00397034261483414 0.0603678334244961 -0.421411875443803 -0.149564922725728 0.0603678334244961 -0.36283354988572 0.108896876812491 0.0761422126104 0.0603678334244961 0.0603678334244961 0.0670112565067816 0.123332590640983 -0.0753847703528351 -0.0753847703528351 0.421411875443803 -0.380002910016431 0.0360275645702709 -0.364588412144372 0.116105731494425 0.116105731494425 0.116105731494425 0.116105731494425 0.116105731494425 0.117710157820127 -0.530274027825309 -0.530274027825309 -0.517154674495944 -0.371411543027248 -0.0642978212508632 -0.219713854297009 -0.380002910016431 -0.530274027825309 0.372862234237803 -0.0634592764661367 0.204316595238665 0.019744008572182 0.572057188237551 -0.530274027825309 0.0192993757659336 0.992546700836161 1 0.069481723472127 -0.227164051564881 -0.0440257331220012 0.105440770771724 -0.347086682429786 -0.530274027825309 -0.36338202499386 0.0781275591276865
0.62506583375191 -0.093765857517256 0.328126449137491 -0.105129604978688 -0.00980723430815948 0.0205013467917453 0.145729983869372 0.145729983869372 1 -0.22767700091638 -0.0639852377827355 0.145729983869372 -0.0666363789405865 -0.171662248368817 -0.233297998761315 -0.179379765090999 0.131762063124282 -0.190947877477147 -0.171662248368817 0.223543290331861 -0.188617968591142 -0.179379765090999 -0.190947877477147 -0.126496445605293 -0.126496445605293 0.0950298105588369 -0.190947877477147 0.244526232823366 0.0925133059120225 0.782889921630811 -0.10990150326284 -0.233297998761315 0.0837978073849589 -0.191555855617865 -0.187013567103736 -0.185873463242637 0.187863973168732 -0.154023684528147 -0.27384688099609 -0.140318383514337 0.127915170209785 -0.179379765090999 -0.18241071665046 -0.331959729999911 -0.103174981465535 -0.154023684528147 -0.163126752446111 -0.187013567103736 -0.171662248368817 -0.273116438819989 0.130410306797438 -0.0134644965031581 0.296112922548877 0.0946967195149533 0.248652957462617 0.367431284374028 0.0206570963290242 0.170713480200875 -0.00700275232286769 0.367431284374028 0.0931966717807788 0.271157160811696 0.0517422564622721 0.144607976804258 0.245222043914852 0.383238421016823 0.301946294303915 -0.10990150326284 0.367431284374028 0.334020630036276 0.0426268221669107 0.121522110342928 0.193844872803348 0.173638496218945 0.144368386610425 0.096053077313576 0.147612974861077 0.0989772035653982 0.130123909873993 -0.150834915598243 0.108976484694833 0.0989772035653982 0.135134499479355 -0.179379765090999 0.0246860302002708 -0.22767700091638 0.15661518786942 -0.181131960002175 0.240550184887185 0.135160947006604 0.0517422564622721 0.0509168863759183 0.149932654803123 0.118235328259447 -0.279721160194316 0.233297998761314 -0.22767700091638 0.150636196775947 -0.22767700091638 0.237103174914034 0.0246860302002708 -0.0856624705032101 -0.0285859839207509 0.0791417640104855 0.0459295528100444 0.325933790787187 -0.119207042907271 -0.119207042907271 0.0206570963290242 0.0285105658947075 -0.142079473056448 -0.161941442399152 0.0420014719170126 -0.0666363789405865 0.223413032290167 0.278375105163375 0.921205329313278 0.0206570963290242 0.0206570963290242 0.32483057639563 -0.014652566402189 -0.556137088832044 0.032268213463117 -0.284703365850876 -0.558346361973705 0.619350380030173 0.0426268221669107 0.00734438338526802 -0.0679846217168068 0.145729983869372 -0.0666363789405865 0.0666363789405865 0.0420014719170126 -0.22767700091638 0.0174161534424236 0.166890529068047 -0.093765857517256 -0.161941442399152 0.145729983869372 0.0459295528100444 -0.0397530156752053 0.171587650176171 -0.0653062531612232 -0.0653062531612232 -0.0874609657411921 -0.0874609657411921 0.0837978073849589 0.171912599849226 0.0943844811051894 0.237617259019755 -0.00446963337037806 0.279628619012954 -0.119207042907271 0.0420014719170126 -0.0666363789405865 0.0475365224325964 -0.119207042907271 0.0265814853504922 0.118190439959174 -0.0727398697679557 -0.197935152171985 -0.109536518505772 -0.308155332850896 -0.223413032290167 -0.223413032290167 0.0514100039812806 0.153177421379673 -0.0116435838620662 0.14942122859119 0.14942122859119 0.02855504288627 0.02855504288627 0.0205013467917453 0.0205013467917453 0.0207889257795667 0.0205013467917453 0.164671914053998 -0.128853772214464 -0.026112869514557 -0.235143571245527 -0.179379765090999 -0.179379765090999 -0.18241071665046 -0.18241071665046 -0.179379765090999 0.323500453105334 -0.179379765090999 -0.191164007919615 -0.923054323758784 0.984123639387684 0.752167989929226 0.570604122930819 -0.22767700091638 0.22767700091638 0.560292074727693 0.224438524763793 -0.651406896074965 0.22767700091638 0.22767700091638 -0.232739650763871 -0.554116693503632 -0.394151663487116 0.22767700091638 0.656740431340308 0.674719114937812 0.0564019763457245 0.615881743217514 0.0564019763457245 0.0192155026998532 -0.529468873671579 -0.516505086273797 -0.0452887489342889 -0.494530671087785 -0.323571281390605 -0.188534564089865 0.0878572315736163 -0.271869138707484 0.0878572315736163 0.0426268221669107 -0.0374512284251039 0.032268213463117 0.367431284374028 0.150546080086454 0.14942122859119 0.367431284374028 0.0514100039812806 0.32354469013046 0.118235328259447 -0.00700275232286769 0.0878572315736163 0.331396906503241 0.367431284374028 0.320936664467963 0.0514100039812806 -0.00663540981705312 0.0517422564622721 -0.228349505796534 0.358922882203516 0.200320410222851 0.161213582100179 0.252833980781537 0.0206570963290242 -0.0666363789405865 0.0459295528100444 -0.110489039605685 0.0791417640104855 0.0791417640104855 0.174640864901149 0.0925133059120225 0.223413032290167 0.115001801659431 0.754578183006618 -0.520868064656874 -0.512329530653127 0.162834110979778 0.213374931713735 0.296112922548877 0.296112922548877 0.0878572315736163 0.239287077602402 -0.119207042907271 0.233297998761314 0.233297998761314 0.233297998761314 0.233297998761314 0.244526232823366 0.244526232823366 0.244526232823366 0.244526232823366 0.244526232823366 0.238437995472228 0.233297998761314 0.164261574538671 0.244526232823366 0.233297998761314 0.244526232823366 0.244526232823366 0.164261574538671 0.672518983852616 0.672518983852616 0.109973319145901 -0.179379765090999 0.271157160811696 0.278926455830912 0.293166838709983 -0.197935152171985 -0.203410180987066 -0.18241071665046 -0.179379765090999 -0.919358925880489 -0.229789623396054 -0.231999573622795 0.246705280321623 0.22767700091638 0.674272062524125 0.0878572315736163 0.100578263091663 0.647020746580458 -0.576545270605485 0.367431284374028 0.196776122990378 0.0517422564622721 -0.0134644965031581 0.296112922548877 0.220214145590198 -0.235698679700406 0.367431284374028 0.0375810522756255 -0.300001358072078 -0.0452887489342889 -0.0712414273175402 0.234133849870991 -0.220356552066274 -0.0452887489342889 0.676585708289798 0.0206570963290242 0.100578263091663 0.17269854191066 0.0206570963290242 0.0300713947150553 -0.515127290344928 -0.556348354737928 0.674272062524125 0.161213582100179 0.0647805112008503 -0.18241071665046 -0.18241071665046 -0.0452887489342889 -0.0571485520352903 -0.085325899885681 -0.214856283558715 -0.147583962551841 -0.0955036332119264 0.127773425621273 -0.119207042907271 0.114643865894274 0.00973282124414166 0.248652957462617 -0.181131960002175 -0.261822374718604 0.0666363789405865 -0.0927434623483759 0.0459295528100444 0.0459295528100444 -0.190947877477147 -0.190947877477147 -0.190947877477147 -0.184917319461409 0.173638496218945 0.0415538773876547 0.244526232823366 0.253295612194879 -0.126496445605293 0.125209017614473 -0.126496445605293 -0.275814649584523 0.0878572315736163 -0.0791417640104853 0.367431284374028 0.0878572315736163 -0.083845326655771 0.614359145902231 0.0840808664508353 0.0878572315736163 0.0878572315736163 0.0564019763457245 0.102663981316135 -0.0452887489342889 -0.0452887489342889 0.0791417640104855 0.0514100039812806 -0.354913567875848 -0.0877932551920998 0.296112922548877 0.296112922548877 0.296112922548877 0.296112922548877 0.296112922548877 0.293166838709983 -0.223413032290167 -0.223413032290167 -0.217901835648243 -0.109536518505772 -0.516313374943095 0.161705409032276 0.0514100039812806 -0.223413032290167 0.0459295528100444 -0.516392288515217 0.754578183006618 -0.188534564089865 0.0240644721338212 -0.223413032290167 0.171912599849226 0.151157097380396 0.145729983869372 -0.0219314116276583 0.157040148701419 -0.516505086273797 0.671165430650443 0.02855504288627 -0.223413032290167 0.0205013467917453 -0.337397009158828
-0.13118524648462 -0.257077504529266 0.123190590717466 -0.16455540322754 0.215768593298277 -0.204058008220865 0.262858726538658 0.262858726538658 -0.22767700091638 1 0.42970688174573 0.262858726538658 -0.129074693975996 0.0125747419228808 0.976457377552017 0.0149654127115217 0.0344982562650218 0.0588833675087542 0.0125747419228808 -0.984350701869336 0.0588833675087542 0.0149654127115217 0.0588833675087542 -0.0254474935833542 -0.0254474935833542 0.0153608775799751 0.0588833675087542 -0.968516706876404 -0.172202234407373 0.190190139514047 -0.260025198201182 0.976457377552017 -0.169473409700141 0.0430786032447445 0.0402011884582754 0.0522781406888447 0.00980568523174462 0.0433201798078389 0.0770212461863061 0.0775746941143588 0.0573423958100934 0.0149654127115217 0.00693901164560786 -0.120104248912308 -0.20777258532198 0.0402559940986231 -0.0117387621060136 0.0402011884582754 0.0125747419228808 0.136441032194147 -0.220913978825693 -0.0254147850494695 -0.145480136192658 0.0792188308337908 0.151759698871258 -0.679904869804326 -0.201239797139963 0.0382983236928397 0.0360181527486098 -0.679904869804326 -0.00981139336533491 0.0208777631275619 0.0698481850772368 0.0156542948114592 0.0744225941580589 -0.656977447678437 -0.695552642284151 -0.260025198201182 -0.679904869804326 -0.17559123645518 0.00855053012871722 0.0231834066860976 0.016276159879583 -0.909011233488567 0.0402559940986231 0.0193598545835558 -0.00798474860401185 0.0231834066860976 -0.00363135848150988 0.0370700692046179 0.0210619331381338 0.0231834066860976 0.0363833597914899 0.0149654127115217 0.2148263851522 1 0.466924660745276 0.0546538986878451 -0.984424823817664 0.0337811779430816 0.0698481850772368 -0.190021922208855 0.0467526752704328 0.116489231994709 0.0786734260565008 -0.976457377552018 1 0.126255653032298 1 0.144884035241508 0.2148263851522 -0.0396426966162359 -0.128741933810583 0.0463254502216217 0.0147152632370953 0.118569351612669 -0.239077549672898 -0.239077549672898 -0.201239797139963 -0.205940544481411 -0.2593276524107 -0.0943622913961999 0.0185213676412307 -0.129074693975996 0.125078438641528 0.0764649930891517 -0.231123086721021 -0.201239797139963 -0.201239797139963 0.12546330303186 0.169815050953516 -0.196048519830646 0.127136143097066 0.142105356180296 -0.19648112292991 -0.114898245479228 0.00855053012871722 0.0109137279011847 0.052411174333146 0.262858726538658 -0.129074693975996 0.129074693975996 0.0185213676412307 1 -0.116965804562852 -0.0180471260330082 -0.257077504529266 -0.0943622913961999 0.262858726538658 0.0147152632370953 -0.32698098838744 -0.0302456353444674 -0.329849245759848 -0.329849245759848 -0.284578926632639 -0.284578926632639 -0.169473409700141 0.0393204177850422 0.0445099844595735 0.00964717370239314 0.01881745184235 0.0827091391810092 -0.239077549672898 0.0185213676412307 -0.129074693975996 0.138030102126644 -0.239077549672898 -0.170638502712425 0.145580877881977 -0.162700685659754 0.0149522837519055 -0.162700075168941 -0.0854023220152951 -0.125078438641529 -0.125078438641529 -0.189090257072189 -0.208601270744317 -0.0654128453705947 -0.110885623692674 -0.110885623692674 -0.203117882895873 -0.203117882895873 -0.204058008220865 -0.204058008220865 -0.203117882895873 -0.204058008220865 -0.213596677441466 -0.200948430175921 -0.182161462821183 0.0254392050250999 0.0149654127115217 0.0149654127115217 0.00693901164560786 0.00693901164560786 0.0149654127115217 0.120104248912308 0.0149654127115217 0.012508522590586 0.23247990505359 -0.225725385439867 0.193037897256239 0.199084389412337 1 -1 0.202576816224396 -0.992197862824051 0.325167454151326 -1 -1 0.0629448997295092 -0.196914084216987 0.220469457528059 -1 -0.32859369871272 -0.267583285221118 0.0134608186949107 -0.132146817203165 0.0134608186949107 -0.0077201049045138 0.0710127120579727 0.0678435364877038 0.0677338507153707 0.0353165894564363 0.0982264467442057 0.0254264963913383 0.04092009557816 0.0764649930891517 0.04092009557816 0.00855053012871722 -0.0174606885851398 0.127136143097066 -0.679904869804326 0.0450656133338706 -0.110885623692674 -0.679904869804326 -0.189090257072189 -0.13944406661823 0.116489231994709 0.0360181527486098 0.04092009557816 -0.182947213741883 -0.679904869804326 -0.454386791827048 -0.189090257072189 0.0213354131127158 0.0698481850772368 0.17270194858835 -0.67651778941671 -0.161769425132336 -0.942577881351195 0.15547873593325 -0.201239797139963 -0.129074693975996 0.0147152632370953 -0.258548561972405 0.0463254502216217 0.0463254502216217 0.050348425735941 -0.172202234407373 0.125078438641528 0.115515676757255 0.195117665168595 0.0882581935388813 0.0894246468812303 -0.936012043338882 0.0783210314133886 -0.145480136192658 -0.145480136192658 0.04092009557816 -0.960773235803749 -0.239077549672898 -0.976457377552018 -0.976457377552018 -0.976457377552018 -0.976457377552018 -0.968516706876404 -0.968516706876404 -0.968516706876404 -0.968516706876404 -0.968516706876404 -0.992197862824051 -0.976457377552018 -0.917485771606326 -0.968516706876404 -0.960510119210766 -0.968516706876404 -0.968516706876404 -0.917485771606326 -0.297061529373386 -0.297061529373386 0.115038993368371 0.0054865467239225 0.0208777631275619 -0.00258899261413754 -0.134788676722971 0.0149522837519055 0.0173953448762253 0.00693901164560786 0.0149654127115217 0.231250859379625 0.0646298511426238 0.0803020057414938 -0.960510119210766 -1 -0.252790698993771 0.04092009557816 0.0457185106955228 -0.135780478023137 -0.199084389412337 -0.679904869804326 0.0515203918092609 0.0698481850772368 -0.0254147850494695 -0.145480136192658 0.12656447795146 0.0400110349484368 -0.679904869804326 0.0655446557992541 -0.0890386552122569 0.0677338507153707 -0.129074693975996 0.10375046464187 -0.178044244066103 0.0677338507153707 -0.252054530801867 -0.201239797139963 0.0457185106955228 -0.899043214212475 -0.201239797139963 -0.216357155746367 0.0654911957802639 -0.197347407287452 -0.252790698993771 -0.942577881351195 0.0786734260565008 0.00693901164560786 0.00693901164560786 0.0677338507153707 -0.0215765162695168 0.0633551953540027 0.0792188308337908 0.0415089654171384 0.0845405532113438 0.105032361134059 -0.239077549672898 0.110651807175815 -0.114030893840281 0.151759698871258 0.0546538986878451 0.0736392742796158 0.129074693975996 -0.102105489446093 0.0147152632370953 0.0147152632370953 0.0588833675087542 0.0588833675087542 0.0588833675087542 0.0567725136908763 -0.909011233488567 0.0467526752704328 -0.968516706876404 -0.217875018172098 -0.0254474935833542 0.0736392742796158 -0.0254474935833542 0.0775746941143588 0.04092009557816 -0.0463254502216218 -0.679904869804326 0.04092009557816 -0.160328991024383 -0.118619452939171 0.0808398856468419 0.04092009557816 0.04092009557816 0.0134608186949107 0.0689451567264786 0.0677338507153707 0.0677338507153707 0.0463254502216217 -0.189090257072189 0.102181466776445 -0.161120691359063 -0.145480136192658 -0.145480136192658 -0.145480136192658 -0.145480136192658 -0.145480136192658 -0.134788676722971 -0.125078438641529 -0.125078438641529 -0.116268370413575 -0.162700075168941 0.0492359584966414 -0.210639973295214 -0.189090257072189 -0.125078438641529 0.0147152632370953 0.0150628356517047 0.195117665168595 0.0254264963913383 0.129663320145483 -0.125078438641529 0.0393204177850422 0.2593276524107 0.262858726538658 0.0299314274801768 -0.207583739299743 0.0678435364877038 -0.275533562681313 -0.203117882895873 -0.125078438641529 -0.204058008220865 0.127961810795555
-0.154385039964618 -0.166476679172549 0.0268736426322415 -0.0714964810715492 0.0273551989843237 -0.0432931451053727 0.115983524707089 0.115983524707089 -0.0639852377827355 0.42970688174573 1 0.115983524707089 -0.0332526631192157 0.0370787468283571 0.441241500651944 -0.00652951311985811 0.0241360835898708 -0.00238233422279084 0.0370787468283571 -0.437720097047785 -0.00238233422279084 -0.00652951311985811 -0.00238233422279084 -0.0363087111759759 -0.0363087111759759 0.025626080582825 -0.00238233422279084 -0.445470519837746 -0.0947332015017583 0.118235523124408 -0.168598837458191 0.441241500651944 -0.092595680756319 0.029038971470879 0.0263426917109053 0.0365754594636807 -0.0588091264979104 0.030308183490142 0.0538865275354182 0.0536167463605754 0.0401185743384699 -0.00652951311985811 -0.00438649147482653 -0.024894786255862 -0.0700983923502394 0.030308183490142 0.0933920553722978 0.0263426917109053 0.0370787468283571 0.0697588550657875 -0.044450988368779 0.00619783913910612 0.0107602341200157 -0.0345266654788366 0.023569677969876 -0.296056322900725 -0.0408615396644942 0.025552669641177 0.0251766590814764 -0.296056322900725 0.0436718948481037 -0.0296631781863773 -0.032788204100508 0.0295692202619333 -0.00602561134190925 -0.271453700507095 -0.272973339433616 -0.168598837458191 -0.296056322900725 -0.00726897350397632 -0.0289303016941034 -0.0250519204633062 -0.0527634981681083 -0.436235730222872 0.0275131552730007 0.0263416291565312 0.0161483441916609 0.0270396426385333 0.0277214497810255 0.0296807099030029 -0.0128431832599114 0.0270396426385333 0.00188361178591764 -0.00652951311985811 0.0264815460977379 0.42970688174573 0.158778068126224 -0.00539191034789878 -0.429706881745734 0.0232053280636907 -0.032788204100508 -0.0446015272446373 0.000621608568795494 0.0120649313888326 0.055042445421408 -0.441241500651941 0.42970688174573 0.043460041776117 0.42970688174573 0.0354101735944679 0.0264815460977379 0.0503074666765235 -0.0902567964000024 -0.0490725736593673 -0.0406664378469273 0.0239111970229024 -0.0833075893503122 -0.0833075893503122 -0.0408615396644942 -0.0449148783190523 -0.113410774534461 -0.0854518541993403 0.0144891132622625 -0.0332526631192157 0.0556891526719159 0.0534973550755921 -0.0477633344277806 -0.0408615396644942 -0.0408615396644942 0.0209834085750099 0.0374077179411102 -0.10900605928856 0.0506943436503677 -0.012742812105122 -0.109480039612639 -0.140992359713626 -0.0289303016941034 0.0218548825260392 0.0358222852230769 0.115983524707089 -0.0332526631192157 0.0332526631192157 0.0144891132622625 0.42970688174573 -0.116862027912873 -0.0240549202320942 -0.166476679172549 -0.0854518541993403 0.115983524707089 -0.0406664378469273 -0.203263356193462 -0.00219390687359048 -0.20547699443904 -0.20547699443904 -0.181322617364117 -0.181322617364117 -0.092595680756319 0.026340425053113 0.0096926440470134 -0.0138091394086715 0.0239111970229024 0.0465695287663501 -0.0833075893503122 0.0144891132622625 -0.0332526631192157 0.0416249648215602 -0.0833075893503122 -0.038366526511725 0.0223403862987728 -0.0334852600710123 0.00761336625052979 -0.0702972852672817 -0.035341275383708 -0.0556891526719154 -0.0556891526719154 -0.0437650080907871 -0.0479577100696174 0.0314193565035529 0.0141851217857662 0.0141851217857662 -0.0424824773289353 -0.0424824773289353 -0.0432931451053727 -0.0432931451053727 -0.0424824773289353 -0.0432931451053727 -0.0278289172796794 -0.0810431841265077 -0.0440909416988693 -0.0154070922665366 -0.00652951311985811 -0.00652951311985811 -0.00438649147482653 -0.00438649147482653 -0.00652951311985811 0.0248947862558653 -0.00652951311985811 -0.0109614031268247 0.0486584935082696 -0.0591938106808067 0.117206531174381 0.112281584089768 0.42970688174573 -0.429706881745734 0.115914670487191 -0.433673316114203 0.117338587439684 -0.429706881745734 -0.429706881745734 -0.0332640601683168 -0.109951937720089 0.0113744216550497 -0.429706881745734 -0.121180209052564 -0.136428703486735 -0.0253089752276483 -0.133312476002036 -0.0253089752276483 0.0546590290612442 0.240617161726492 0.243679938013704 0.0473887685850249 0.216202902406851 0.291943304817951 0.0370991005712844 -0.0229332219161154 0.0534973550755921 -0.0229332219161154 -0.0289303016941034 -0.0134764154387412 0.0506943436503677 -0.296056322900725 0.0315293446166997 0.0141851217857662 -0.296056322900725 -0.0437650080907871 0.0260931936387403 0.0120649313888326 0.0251766590814764 -0.0229332219161154 -0.0198214359241859 -0.296056322900725 -0.175924322196457 -0.0437650080907871 0.0284198113002263 -0.032788204100508 0.0571388523595049 -0.294101247967154 -0.00760689275103785 -0.422347401785791 0.0258903026613555 -0.0408615396644942 -0.0332526631192157 -0.0406664378469273 -0.167535980753007 -0.0490725736593673 -0.0490725736593673 0.026340425053113 -0.0947332015017583 0.0556891526719159 -0.00538371985827529 0.119179065001392 0.212740899596867 0.213169875895512 -0.418885609361092 0.0573058013172267 0.0107602341200157 0.0107602341200157 -0.0229332219161154 -0.433039977460711 -0.0833075893503122 -0.441241500651941 -0.441241500651941 -0.441241500651941 -0.441241500651941 -0.445470519837746 -0.445470519837746 -0.445470519837746 -0.445470519837746 -0.445470519837746 -0.433673316114203 -0.441241500651941 -0.432505356845115 -0.445470519837746 -0.441241500651941 -0.445470519837746 -0.445470519837746 -0.432505356845115 -0.124967527655035 -0.124967527655035 0.0105619732724754 -0.0366113745507745 -0.0296631781863773 -0.022762281620294 0.00976193969304547 0.00761336625052979 0.0113364846356853 -0.00438649147482653 -0.00652951311985811 0.0468659219197517 -0.0329785154992914 0.0145395958024398 -0.441241500651941 -0.429706881745734 -0.135903060527261 -0.0229332219161154 -0.0191190974219486 -0.147757745415436 -0.112281584089768 -0.296056322900725 0.0360453141091657 -0.032788204100508 0.00619783913910612 0.0107602341200157 0.0566728610007189 -0.0235696779698757 -0.296056322900725 -0.0362825202762859 -0.0378179112871399 0.0473887685850249 -0.0332526631192157 0.07247183304618 -0.138480846275501 0.0473887685850249 -0.13527317592213 -0.0408615396644942 -0.0191190974219486 -0.378184050828112 -0.0408615396644942 -0.0538443284359606 0.242652639952063 -0.110421793877757 -0.135903060527261 -0.422347401785791 -0.0362825202762859 -0.00438649147482653 -0.00438649147482653 0.0473887685850249 -0.00328287657784709 0.043794008525461 -0.0115733687843693 0.0290409999665084 0.0347763135852304 0.0945717932927164 -0.0833075893503122 0.00980666463246731 -0.114956703759981 0.023569677969876 -0.00539191034789878 0.051520391809261 0.0332526631192157 -0.115705160263683 -0.0406664378469273 -0.0406664378469273 -0.00238233422279084 -0.00238233422279084 -0.00238233422279084 -0.00388259297110537 -0.436235730222872 0.000621608568795494 -0.445470519837746 -0.0415676634987986 -0.0363087111759759 0.051520391809261 -0.0363087111759759 -0.0165955567002093 -0.0229332219161154 0.0490725736593673 -0.296056322900725 -0.0229332219161154 -0.0307568267215089 -0.131740445505146 -0.0293610770478486 -0.0229332219161154 -0.0229332219161154 -0.0253089752276483 -0.0443606174607625 0.0473887685850249 0.0473887685850249 -0.0490725736593673 -0.0437650080907871 0.0936878471651185 -0.0316677807913052 0.0107602341200157 0.0107602341200157 0.0107602341200157 0.0107602341200157 0.0107602341200157 0.00976193969304547 -0.0556891526719154 -0.0556891526719154 -0.0498610138801265 -0.0702972852672817 0.190233858548593 -0.0496604348629663 -0.0437650080907871 -0.0556891526719154 -0.0406664378469273 0.19175274599677 0.119179065001392 0.0370991005712844 0.0908870093504986 -0.0556891526719154 0.026340425053113 0.113410774534461 0.115983524707089 0.0217230828780643 -0.0471068179350428 0.243679938013704 -0.135997532407681 -0.0424824773289353 -0.0556891526719154 -0.0432931451053727 0.0895261759883263
0.110010820907601 -0.824146307996497 0.435329870562862 -0.375814389079942 0.31397556186062 -0.36338202499386 1 1 0.145729983869372 0.262858726538658 0.115983524707089 1 -0.314839466387252 -0.0755315094627564 0.270550328573927 -0.317225052159189 0.0779740428629176 0.202638336789752 -0.0755315094627564 -0.265119057807691 0.202638336789752 -0.317225052159189 0.202638336789752 -0.189481339446648 -0.189481339446648 0.0522648176701493 0.202638336789752 -0.264723939690722 -0.433117104248546 0.232684985841876 -0.842461418182834 0.270550328573927 -0.428126667568778 -0.0504851070368959 -0.0509636659447579 0.11816069634218 0.078467780732073 0.0409883378390528 -0.0404250427420736 -0.0356546045702495 0.129607084903372 -0.317225052159189 -0.321805694489892 -0.442950021469806 -0.245483481432073 -0.170436864501199 0.0108913160205177 -0.0509636659447579 -0.0755315094627564 -0.00999162462838713 -0.193376785584474 0.126690909771715 0.116105731494425 0.0776824284567873 0.340419585780417 -0.149564922725728 -0.356238121309686 0.0167291023240942 0.122775320169741 -0.152826785089293 0.0973250302824409 0.250102394825599 0.123639904683254 0.0999036359730655 0.286321451694004 -0.1529322421401 -0.135210695222219 -0.842461418182834 -0.149564922725728 0.117385244508512 0.08318556398803 0.0427839387875095 0.101326541352548 -0.244458316309491 0.0407443207014476 0.0850992793956264 0.0800084749346091 0.0873542820749921 0.0618515931416467 -0.181441439003197 0.0644900124296833 0.0873542820749921 0.148244174225438 -0.317225052159189 0.319329142213814 0.262858726538658 0.104918094570488 0.200360258787962 -0.261379819108382 0.0261249152948655 0.123639904683254 -0.375961537468343 0.0757061390281145 0.362096993342226 0.144097026401021 -0.270550328573927 0.262858726538658 0.447723632694867 0.262858726538658 0.297426036995804 0.319329142213814 -0.398686736545335 -0.570915345056393 0.421411875443803 0.372862234237803 0.454062754922966 -0.566655981187806 -0.566655981187806 -0.356238121309686 -0.354312598738303 -0.987539249221964 -0.454903646448594 0.058321293380854 -0.314839466387252 0.530274027825309 0.0816353202469523 0.0617998711755616 -0.356238121309686 -0.356238121309686 0.473023687755454 0.223949971332968 -0.145151465287698 0.303715352211635 -0.103206683844903 -0.147543731776048 0.1442262615454 0.08318556398803 0.120767703049422 -0.0900878016967511 1 -0.314839466387252 0.314839466387251 0.058321293380854 0.262858726538658 -0.404421233559571 0.0798364701494334 -0.824146307996497 -0.454903646448594 1 0.372862234237803 -0.675301213258467 0.265271608930613 -0.676961770719763 -0.676961770719763 -0.604672350787312 -0.604672350787312 -0.428126667568778 0.0192993757659336 -0.156125501265587 0.175968971842078 -0.141354577532465 0.237662572297867 -0.566655981187806 0.058321293380854 -0.314839466387252 0.33265176823164 -0.566655981187806 -0.211514002362311 0.389751362802521 -0.35463684680402 -0.34754040223882 -0.371411543027248 -0.464270052592657 -0.530274027825309 -0.530274027825309 -0.380002910016431 -0.230175605258129 -0.113640501095281 -0.0920712903066298 -0.0920712903066298 -0.347086682429786 -0.347086682429786 -0.36338202499386 -0.36338202499386 -0.361002958711122 -0.36338202499386 -0.154331563685849 -0.353699875402495 -0.328896106279931 -0.327614797647301 -0.317225052159189 -0.317225052159189 -0.321805694489892 -0.321805694489892 -0.317225052159189 0.457632411251278 -0.317225052159189 -0.293130667285309 -0.0502122217738253 0.12793242771849 0.202787388286537 0.121557753402542 0.262858726538658 -0.262858726538658 0.117560162606354 -0.258470363745518 0.0055882794021726 -0.262858726538658 -0.262858726538658 -0.0576167195444155 -0.15040329285096 -0.0231857555160093 -0.262858726538658 0.0270916028169627 0.0869287395863043 0.0670112565067816 0.101489099279599 0.0670112565067816 0.137399121210615 -0.040893929288302 -0.0440257331220012 -0.0753847703528351 -0.00219045184124522 0.0339289577489046 0.019744008572182 0.0603678334244961 0.146068297236385 0.0603678334244961 0.08318556398803 -0.0559292370677213 0.297692715275046 -0.149564922725728 0.10185871537229 -0.0920712903066298 -0.149564922725728 -0.380002910016431 0.137388207082155 0.362096993342226 0.122775320169741 0.0603678334244961 0.111527677208376 -0.149564922725728 -0.053913733998684 -0.380002910016431 0.105323535635071 0.123639904683254 0.0430232136023458 -0.145108903078051 -0.0915185397574062 -0.24425760734848 0.330485236525783 -0.356238121309686 -0.314839466387252 0.372862234237803 -0.839145698322321 0.421411875443803 0.421411875443803 0.028987347466132 -0.433117104248546 0.530274027825309 0.25938340750544 0.204316595238665 -0.104695331357806 -0.112016708026522 -0.248593445923825 0.103646736980171 0.116105731494425 0.116105731494425 0.0603678334244961 -0.256953160017684 -0.566655981187806 -0.270550328573927 -0.270550328573927 -0.270550328573927 -0.270550328573927 -0.264723939690722 -0.264723939690722 -0.264723939690722 -0.264723939690722 -0.264723939690722 -0.256953160017684 -0.270550328573927 -0.25062363097441 -0.264723939690722 -0.257758730940604 -0.264723939690722 -0.264723939690722 -0.25062363097441 0.0345582256138115 0.0345582256138115 0.360219079821055 -0.317377874184751 0.250102394825599 0.221339143537826 0.117710157820127 -0.34754040223882 -0.355854948459116 -0.321805694489892 -0.317225052159189 -0.0460913304159251 0.0411120823167225 -0.00505002871848561 -0.257758730940604 -0.262858726538658 0.102394991426051 0.0603678334244961 0.045238437267225 0.121279823114838 -0.121557753402541 -0.149564922725728 0.116448008513494 0.123639904683254 0.126690909771715 0.116105731494425 0.533786409458307 -0.0948250850663097 -0.149564922725728 0.144097026401021 -0.458639842549063 -0.0753847703528351 -0.313483166394328 0.180206789894021 -0.337768108379455 -0.0753847703528351 0.104945343812155 -0.356238121309686 0.045238437267225 -0.215592503717442 -0.356238121309686 -0.374409171758087 -0.0448639707439653 -0.15285117911659 0.102394991426051 -0.24425760734848 0.122126484653025 -0.321805694489892 -0.321805694489892 -0.0753847703528351 -0.0941011765883013 -0.0679436397440227 -0.0816411335169402 -0.140835857599883 0.0568312524420175 0.463458016719347 -0.566655981187806 0.35006661464481 -0.405401370264771 0.340419585780417 0.200360258787962 0.16644180172362 0.314839466387251 -0.291041941045954 0.372862234237803 0.372862234237803 0.202638336789752 0.202638336789752 0.202638336789752 0.201501262721526 -0.244458316309491 0.0664210772478553 -0.264723939690722 0.0501679901407938 -0.189481339446648 0.065951586564658 -0.189481339446648 0.00397034261483414 0.0603678334244961 -0.421411875443803 -0.149564922725728 0.0603678334244961 -0.36283354988572 0.108896876812491 0.0761422126104 0.0603678334244961 0.0603678334244961 0.0670112565067816 0.123332590640983 -0.0753847703528351 -0.0753847703528351 0.421411875443803 -0.380002910016431 0.0360275645702709 -0.364588412144372 0.116105731494425 0.116105731494425 0.116105731494425 0.116105731494425 0.116105731494425 0.117710157820127 -0.530274027825309 -0.530274027825309 -0.517154674495944 -0.371411543027248 -0.0642978212508632 -0.219713854297009 -0.380002910016431 -0.530274027825309 0.372862234237803 -0.0634592764661367 0.204316595238665 0.019744008572182 0.572057188237551 -0.530274027825309 0.0192993757659336 0.992546700836161 1 0.069481723472127 -0.227164051564881 -0.0440257331220012 0.105440770771724 -0.347086682429786 -0.530274027825309 -0.36338202499386 0.0781275591276865
-0.0423517284743032 0.206796821232448 -0.22057205980572 0.272448630623826 -0.526205447275735 0.510135381502958 -0.314839466387252 -0.314839466387252 -0.0666363789405865 -0.129074693975996 -0.0332526631192157 -0.314839466387252 1 0.413544761515457 -0.132164933851249 -0.199483146361191 -0.124625573861022 0.277871915804191 0.413544761515457 0.122619315769516 0.276957061691314 -0.199483146361191 0.277871915804191 -0.128526029707003 -0.128526029707003 -0.0633548620140608 0.277871915804191 0.127083674801661 0.599492970694587 -0.186666927698845 0.206254249779623 -0.132164933851249 0.606117364019688 0.403315628061061 0.399879720271307 -0.148850155522855 0.164099423148391 0.0591071124960192 -0.0144886125468254 0.0546450014736552 -0.168039890622948 -0.199483146361191 -0.182141447245241 0.218233969688502 0.326873821637687 0.108038278491312 0.00439627605526701 0.399879720271307 0.413544761515457 -0.0996613870274427 0.599050074027238 0.00955032369452573 0.481017470488633 0.0788013842975825 -0.357920958869657 0.178362584043824 0.516713963548329 0.349607284033591 0.00910491153314605 0.181140124837831 0.0211712799483157 0.443618891943911 0.0576866514520196 0.0624472568195477 0.247763532616146 0.190645022281643 0.0854389685606141 0.206254249779623 0.178362584043824 0.437953539081549 0.0389123493972891 -0.119220711245624 0.171605020972132 0.155531293166668 0.0518664760892501 -0.104845943221572 -0.115777144025179 -0.107645414676457 -0.0444590698501052 0.121637763039265 -0.0673816716623544 -0.107645414676457 0.285335515349325 -0.199483146361191 -0.528970783342603 -0.129074693975996 -0.0353244495312373 0.271285020963025 0.129074693975996 0.0384609208646477 0.0576866514520196 0.530665517938626 -0.146127798229419 0.0795789134633344 -0.164387447444654 0.132164933851249 -0.129074693975996 -0.923489034372399 -0.129074693975996 -0.347383301278322 -0.528970783342603 0.219472902564413 0.347661939191006 -0.224539932637212 -0.189415521108411 -0.212358533781411 0.455105912924413 0.455105912924413 0.516713963548329 0.511309311793283 0.316155564093123 0.582204623857129 0.690325981195812 1 -0.175070611444572 -0.176953811808546 -0.018164031188901 0.516713963548329 0.516713963548329 -0.223066863363479 -0.853116282038474 0.131908490914611 -0.959037510076987 -0.48422756525208 0.135755787372175 -0.0704792797243827 0.0389123493972891 0.0331573650192646 0.0648035595290354 -0.314839466387252 1 -1 0.690325981195812 -0.129074693975996 0.271371672649829 -0.341740051972729 0.206796821232448 0.582204623857129 -0.314839466387252 -0.189415521108411 0.345498467761217 0.160405082975203 0.359574187039061 0.359574187039061 0.403395174459913 0.403395174459913 0.606117364019688 0.352214874167438 0.25669869886871 0.466496278956803 0.473038510164622 -0.403916857958056 0.455105912924413 0.690325981195812 1 -0.98029761010241 0.455105912924413 0.846795580371988 -0.839025670774761 0.792987422096885 -0.102563835267178 0.274072281499497 0.443273788200712 0.175070611444573 0.175070611444573 0.532592912789724 0.609487279600007 0.606599795137741 0.372709066532853 0.372709066532853 0.517862856308934 0.517862856308934 0.510135381502958 0.510135381502958 0.506618753611137 0.510135381502958 0.564880576975562 0.731684615910758 0.533837953365348 -0.0359423285420002 -0.199483146361191 -0.199483146361191 -0.182141447245241 -0.182141447245241 -0.199483146361191 -0.211024187729381 -0.199483146361191 -0.194231156798277 0.0142774912571686 -0.063038330455014 -0.169704016517085 -0.116850428264829 -0.129074693975996 0.129074693975996 -0.0926709745729207 0.123992863957724 0.0561939924345399 0.129074693975996 0.129074693975996 0.119720879913943 0.139001455229954 0.0862578791222778 0.129074693975996 -0.0249161210995981 -0.0275546038137484 0.0475164517283718 -0.114317212158803 0.0475164517283718 0.0551365994322419 0.132659834373164 0.132171986797856 0.0360837211566953 0.115154501863487 0.0315782457876401 -0.0601802117302394 0.0935717791995076 -0.248305910109601 0.0935717791995076 0.0389123493972891 -0.688733925870106 -0.959037510076987 0.178362584043824 0.169404818493162 0.372709066532853 0.178362584043824 0.532592912789724 0.426954734173831 0.0795789134633344 0.00910491153314605 0.0935717791995076 0.427965917032728 0.178362584043824 0.15769468225695 0.532592912789724 0.0172694706617639 0.0576866514520196 -0.0405144468212832 0.179764138499237 0.332683729625776 0.156728503196293 -0.353331483210942 0.516713963548329 1 -0.189415521108411 0.200640776626821 -0.224539932637212 -0.224539932637212 0.352214874167438 0.599492970694587 -0.175070611444572 -0.428176156922389 -0.171003867826267 0.123645356660715 0.129829051721903 0.158232605917982 -0.175481960308792 0.481017470488633 0.481017470488633 0.0935717791995076 0.138564091933747 0.455105912924413 0.132164933851249 0.132164933851249 0.132164933851249 0.132164933851249 0.127083674801661 0.127083674801661 0.127083674801661 0.127083674801661 0.127083674801661 0.123992863957724 0.132164933851249 0.15991680932249 0.127083674801661 0.117384965998102 0.127083674801661 0.127083674801661 0.15991680932249 -0.0343007413792135 -0.0343007413792135 0.0814712640169809 -0.199483146361191 0.443618891943911 0.453471109909394 0.479410245428986 -0.102563835267178 -0.0972184796429834 -0.182141447245241 -0.199483146361191 0.0141269428292549 -0.198690037752394 -0.129453826537637 0.132164933851249 0.129074693975996 -0.0087435829855212 0.0935717791995076 0.102064598621662 -0.0673690799799806 0.123114614460267 0.178362584043824 0.038345781692935 0.0576866514520196 0.00955032369452573 0.481017470488633 -0.173898653916318 0.136276411096952 0.178362584043824 0.0492194988410711 0.447984859155534 0.0360837211566953 0.988030533713516 -0.226491093591912 0.361203409841315 0.0360837211566953 -0.0087279872664932 0.516713963548329 0.102064598621662 0.156620916978051 0.516713963548329 0.482850960300893 0.133799453380485 0.142895027340415 -0.00468360191530358 0.156728503196293 0.0666685211878828 -0.182141447245241 -0.182141447245241 0.0360837211566953 -0.672862203688708 0.0633757940736543 0.161914770392128 -0.045163718283031 -0.0015556035428756 -0.547967606286977 0.455105912924413 0.0975484398314292 0.276725488140479 -0.357920958869657 0.271285020963025 -0.209054145952325 -1 0.447541570160193 -0.189415521108411 -0.189415521108411 0.277871915804191 0.277871915804191 0.277871915804191 0.274144269912103 0.155531293166668 -0.168894883856007 0.127083674801661 0.366145758032975 -0.128526029707003 -0.108559189629411 -0.128526029707003 -0.164786475819835 0.0935717791995076 0.224539932637212 0.178362584043824 0.0935717791995076 0.791117644334195 -0.121136007696441 0.0940141417682254 0.0935717791995076 0.0935717791995076 0.0475164517283718 0.126276956957556 0.0360837211566953 0.0360837211566953 -0.224539932637212 0.532592912789724 -0.0448194999990016 0.788809833783981 0.481017470488633 0.481017470488633 0.481017470488633 0.481017470488633 0.481017470488633 0.479410245428986 0.175070611444573 0.175070611444573 0.167205086135668 0.275515100596625 0.105888512719199 0.606003538838626 0.532592912789724 0.175070611444573 -0.189415521108411 0.10457656444468 -0.171003867826267 -0.0601802117302394 -0.355913511480891 0.175070611444573 0.352214874167438 -0.314812385715838 -0.314839466387252 -0.112166154033598 0.61123185621606 0.132171986797856 -0.00851803991626178 0.517862856308934 0.175070611444573 0.510135381502958 -0.0520885107216068
-0.129496095732806 -0.210732537578593 0.0665654849000756 -0.141324904611005 0.130658123003307 -0.237910700646125 -0.0755315094627564 -0.0755315094627564 -0.171662248368817 0.0125747419228808 0.0370787468283571 -0.0755315094627564 0.413544761515457 1 0.00553279496753944 -0.0824952101882914 -0.0425135733931008 0.744187666271842 1 -0.00792554247153278 0.744187666271842 -0.0824952101882914 0.744187666271842 -0.0490468388919214 -0.0490468388919214 -0.05471987305744 0.744187666271842 -0.0115030656047191 -0.0757865914755975 -0.103402539773976 -0.209481164854881 0.00553279496753944 -0.0797495353308509 0.966855425471351 0.958477044778905 -0.0226181314246248 -0.0623275476231558 -0.047033986477482 0.16877432457332 0.164624330247639 -0.0856659795457701 -0.0824952101882914 -0.0835632981260655 -0.0703174289069395 -0.0751826876622383 0.290352837729243 0.0319344063678534 0.958477044778905 1 -0.00791611830077135 -0.202325821877366 -0.00176841300645857 -0.129343983254957 -0.118348015390262 0.0427574072582579 -0.101025496891666 -0.2407375892902 0.0305030671797002 -0.000734069828167499 -0.101025496891666 -0.0994244246802546 -0.176303977688574 -0.119158986613989 -0.0660329860994672 -0.189248972327561 -0.101237308798387 -0.0721058146716289 -0.209481164854881 -0.101025496891666 -0.132266216137887 -0.11001250427511 -0.0577382798714328 -0.0721185047623075 0.0434978331614408 -0.0647176593323305 -0.0562477979772546 -0.0577382798714328 -0.0577382798714328 0.00176242417645482 0.301228794883472 -0.00351648308865836 -0.0577382798714328 -0.113398656471704 -0.0824952101882914 0.177446440230397 0.0125747419228808 -0.0653399066423443 0.734235223421693 -0.00382591603227824 -0.0620118174721407 -0.119158986613989 -0.249647105368942 -0.0683701388865784 -0.225768148799722 -0.0148010826515741 -0.00553279496754106 0.0125747419228808 -0.381904052481674 0.0125747419228808 0.0222657610940334 0.177446440230397 0.425807007247741 -0.137880923477861 -0.443150196910656 -0.477391702891504 0.0780333825719329 -0.180869174363992 -0.180869174363992 -0.2407375892902 -0.236011800204134 0.0701430697875412 0.288194829123369 0.599057217575815 0.413544761515457 0.177294905582628 -0.0638591279575867 -0.099268896407254 -0.2407375892902 -0.2407375892902 0.0832762300473801 -0.428655182405813 0.0857676081828737 -0.431208119776524 0.131565143107861 0.0872019958506352 -0.107939434389447 -0.11001250427511 0.0199139560865297 0.0126893315186391 -0.0755315094627564 0.413544761515457 -0.413544761515457 0.599057217575815 0.0125747419228808 -0.34440904698074 -0.906223678367783 -0.210732537578593 0.288194829123369 -0.0755315094627564 -0.477391702891504 -0.169705550997779 0.247374652683997 -0.176958685875218 -0.176958685875218 -0.188608413367711 -0.188608413367711 -0.0797495353308509 0.0348303210147853 -0.00740027647041593 -0.185395958221279 0.195622597873656 -0.167037700696337 -0.180869174363992 0.599057217575815 0.413544761515457 -0.421856339599007 -0.180869174363992 0.429550647254936 -0.380382793478158 0.390587371314573 -0.0897484436969461 -0.139967115751282 0.527486132270846 -0.177294905582627 -0.177294905582627 -0.250580608842872 -0.214198521954765 0.52173373127634 -0.161607294806245 -0.161607294806245 -0.238855798708198 -0.238855798708198 -0.237910700646125 -0.237910700646125 -0.238855798708198 -0.237910700646125 -0.185298489907024 0.322166404961925 -0.193532246909068 0.02653181573582 -0.0824952101882914 -0.0824952101882914 -0.0835632981260655 -0.0835632981260655 -0.0824952101882914 0.0818737339693985 -0.0824952101882914 -0.0803232774170125 0.090947025291742 -0.179377801824489 -0.0725317232687762 -0.0916475285287395 0.0125747419228808 -0.0125747419228813 -0.0512871666069032 -0.0284685919303432 0.0979623247378248 -0.0125747419228813 -0.0125747419228813 0.0193337903932595 0.0920318234268008 0.0333736545271442 -0.0125747419228813 -0.064633725060812 -0.0916225580553944 -0.107258300992852 -0.123507716128194 -0.107258300992852 0.0106615762582981 0.156772372685749 0.16044277113659 0.02132437649326 0.151751437541653 0.112364565624499 0.0106202027881575 -0.0914428265762186 -0.0730054822127824 -0.0914428265762186 -0.11001250427511 -0.600441979089398 -0.431208119776524 -0.101025496891666 -0.0673252286643633 -0.161607294806245 -0.101025496891666 -0.250580608842872 -0.133567934046603 -0.225768148799722 -0.000734069828167499 -0.0914428265762186 -0.135867915882327 -0.101025496891666 -0.0830369631004064 -0.250580608842872 -0.00515834364123847 -0.119158986613989 -0.0213240912888988 -0.0983322734213906 -0.165514648085042 0.0422108873180426 0.0388070909187209 -0.2407375892902 0.413544761515457 -0.477391702891504 -0.210106993834245 -0.443150196910656 -0.443150196910656 0.0299327499461341 -0.0757865914755975 0.177294905582628 0.0862064703757177 -0.0715783253726231 0.145532849548694 0.151498621539163 0.0396467349707283 -0.0709978099828092 -0.129343983254957 -0.129343983254957 -0.0914428265762186 -0.0102723749702164 -0.180869174363992 -0.00553279496754106 -0.00553279496754106 -0.00553279496754106 -0.00553279496754106 -0.0115030656047191 -0.0115030656047191 -0.0115030656047191 -0.0115030656047191 -0.0115030656047191 -0.0181772895582131 -0.00553279496754106 0.0501482626401031 -0.0115030656047191 -0.0137712563936053 -0.0115030656047191 -0.0115030656047191 0.0501482626401031 -0.0615083403532611 -0.0615083403532611 -0.224334229061323 -0.0824952101882914 -0.176303977688574 -0.127537250822168 -0.128220321435782 -0.0897484436969461 -0.091733797442657 -0.0835632981260655 -0.0824952101882914 0.0899621962971413 -0.0965529854100676 -0.119966211459277 -0.0137712563936053 -0.0125747419228813 -0.108269817287 -0.0914428265762186 -0.083295019169064 -0.140366178625678 0.0916475285287395 -0.101025496891666 -0.0769682669963609 -0.119158986613989 -0.00176841300645857 -0.129343983254957 0.177785925013796 0.564409373285326 -0.101025496891666 -0.117533214511516 0.531416509901782 0.02132437649326 0.413544761515457 -0.300968660744641 0.284270358057463 0.02132437649326 -0.109692963042835 -0.2407375892902 -0.083295019169064 -0.0363948863991346 -0.2407375892902 -0.229480319989947 0.16014269840517 0.0935038378450566 -0.108269817287 0.0422108873180426 -0.117533214511516 -0.0835632981260655 -0.0835632981260655 0.02132437649326 -0.607124993776471 0.00534084890757296 0.0432213076174279 -0.0592274619364633 0.114988800538534 -0.299078626379033 -0.180869174363992 -0.222587224074716 -0.346676344369587 0.0427574072582579 0.734235223421693 -0.0376020834158336 -0.413544761515457 0.0542068027378705 -0.477391702891504 -0.477391702891504 0.744187666271842 0.744187666271842 0.744187666271842 0.739222168344088 0.0434978331614408 -0.0683701388865784 -0.0115030656047191 -0.0959763980964666 -0.0490468388919214 0.0377108328230609 -0.0490468388919214 -0.115891777198824 -0.0914428265762186 0.443150196910655 -0.101025496891666 -0.0914428265762186 0.388208004351288 -0.126695709331375 -0.120769770646482 -0.0914428265762186 -0.0914428265762186 -0.107258300992852 -0.0995302637927625 0.02132437649326 0.02132437649326 -0.443150196910656 -0.250580608842872 0.0776883195634941 0.389026000025462 -0.129343983254957 -0.129343983254957 -0.129343983254957 -0.129343983254957 -0.129343983254957 -0.128220321435782 -0.177294905582627 -0.177294905582627 -0.179961461722303 -0.121631138826409 0.143910915752077 -0.212258993107014 -0.250580608842872 -0.177294905582627 -0.477391702891504 0.141523495337283 -0.0715783253726231 0.0106202027881575 0.136514860180649 -0.177294905582627 0.0348303210147853 -0.0745607722243118 -0.0755315094627564 -0.0463857254199309 -0.215162869756145 0.16044277113659 -0.111713798922293 -0.238855798708198 -0.177294905582627 -0.237910700646125 0.0761368487895364
-0.114558814879253 -0.261391350231168 0.109423831347616 -0.152136690491976 0.213769696617266 -0.201073992491909 0.270550328573927 0.270550328573927 -0.233297998761315 0.976457377552017 0.441241500651944 0.270550328573927 -0.132164933851249 0.00553279496753944 1 0.0267412884853242 0.0336860768426607 0.0498925454265537 0.00553279496753944 -0.9919811868856 0.0498925454265537 0.0267412884853242 0.0498925454265537 -0.0150472155635471 -0.0150472155635471 0.0120446832064998 0.0498925454265537 -0.991867877842737 -0.173257060274868 0.183922835248015 -0.264299789511487 1 -0.17060255932956 0.0345875357559162 0.0316554888684439 0.0510473761603249 0.00508544682565143 0.0423003091702441 0.0752079640668819 0.0757483823793068 0.0559924054352735 0.0267412884853242 0.0185333335970842 -0.106379070587495 -0.197751210257259 0.0366557885861018 -0.0136332520293241 0.0316554888684439 0.00553279496753944 0.133228852486787 -0.21839278047693 0.0196568032866841 -0.148331373906536 0.0773538118087003 0.139453340440114 -0.674063089571841 -0.198277834593192 0.0347700064511802 0.0297529105726288 -0.674063089571841 -0.0176338300096369 0.0214032114010153 0.0778838732145933 0.0115588446554692 0.0733045169069549 -0.650999048648644 -0.677327565444651 -0.264299789511487 -0.674063089571841 -0.178734002735472 0.00100204605404815 0.0197896040831429 0.0114916046248085 -0.931697924452649 0.0366557885861018 0.0160053382914209 -0.0118944548611819 0.0197896040831429 -0.00756876613654506 0.0335121604741753 0.0186567355572052 0.0197896040831429 0.0473945332203742 0.0267412884853242 0.212836641988114 0.976457377552017 0.455932029745698 0.045753745385602 -0.960510119210765 0.0302651338905799 0.0778838732145933 -0.187135977246475 0.0456519946881079 0.112764623697181 0.0768212472901634 -1 0.976457377552017 0.127522102263784 0.976457377552017 0.131589519365163 0.212836641988114 -0.046018849932142 -0.134625985571296 0.0527237522778238 0.0190333085457617 0.10486443453063 -0.229477922080455 -0.229477922080455 -0.198277834593192 -0.202941175717889 -0.267094922678983 -0.106227158292439 0.011698493133262 -0.132164933851249 0.112303402104187 0.074664806626365 -0.239115739844747 -0.198277834593192 -0.198277834593192 0.112167950259169 0.172372395404075 -0.191433023546788 0.128931025621542 0.145043867579878 -0.191855442034616 -0.127915956962421 0.00100204605404815 0.00441105296660303 0.0471563663705453 0.270550328573927 -0.132164933851249 0.132164933851249 0.011698493133262 0.976457377552017 -0.119486909210998 -0.0110592665423666 -0.261391350231168 -0.106227158292439 0.270550328573927 0.0190333085457617 -0.32909772617027 -0.0395508532791097 -0.332865082226141 -0.332865082226141 -0.287650625015167 -0.287650625015167 -0.17060255932956 0.0357605545764832 0.0488837061980631 0.00928257763722072 0.0112651987278272 0.0777676283309624 -0.229477922080455 0.011698493133262 -0.132164933851249 0.14085036084043 -0.229477922080455 -0.173168262963871 0.147803295029705 -0.164655815310885 0.0266891280966278 -0.150358403236418 -0.0793171248246526 -0.112303402104188 -0.112303402104188 -0.186209731504538 -0.206346234583138 -0.0707492259974963 -0.111155342443196 -0.111155342443196 -0.200141349301251 -0.200141349301251 -0.201073992491909 -0.201073992491909 -0.200141349301251 -0.201073992491909 -0.211995665533382 -0.19329186689229 -0.17941653389382 0.0370878914796405 0.0267412884853242 0.0267412884853242 0.0185333335970842 0.0185333335970842 0.0267412884853242 0.106379070587494 0.0267412884853242 0.0243318765130288 0.240073180242867 -0.231162682228083 0.18692546102114 0.194397420797115 0.976457377552017 -0.976457377552017 0.19780762672331 -0.968096162729068 0.31751215954587 -0.976457377552017 -0.976457377552017 0.0544484688903699 -0.192278210277576 0.215279028328165 -0.976457377552017 -0.31966857001027 -0.259408812704966 0.00584313510187503 -0.140652178570289 0.00584313510187503 -0.0160711337487576 0.0897099192324541 0.0854942753763952 0.0661392182410268 0.05505616627356 0.114384742257813 0.0205406513650297 0.0345815156495518 0.0746648066263661 0.0345815156495518 0.00100204605404815 -0.0106618677172396 0.128931025621542 -0.674063089571841 0.0426685747280063 -0.111155342443196 -0.674063089571841 -0.186209731504538 -0.142992991482073 0.112764623697181 0.0297529105726288 0.0345815156495518 -0.186431792864637 -0.674063089571841 -0.440643003066936 -0.186209731504538 0.0146991564798882 0.0778838732145933 0.168636091816704 -0.670728830250378 -0.163978049110607 -0.920387126162724 0.143024067454777 -0.198277834593192 -0.132164933851249 0.0190333085457617 -0.262842801620641 0.0527237522778238 0.0527237522778238 0.0466578844074197 -0.173257060274868 0.112303402104187 0.106668800013192 0.189011319927543 0.0769199673083813 0.0780616343123907 -0.91397586519579 0.0706955433049966 -0.148331373906536 -0.148331373906536 0.0345815156495518 -0.984135739592068 -0.229477922080455 -1 -1 -1 -1 -0.991867877842737 -0.991867877842737 -0.991867877842737 -0.991867877842737 -0.991867877842737 -0.968096162729068 -1 -0.940372969942881 -0.991867877842737 -0.983768416539278 -0.991867877842737 -0.991867877842737 -0.940372969942881 -0.32358095835613 -0.32358095835613 0.111356544211288 0.0170352197576646 0.0214032114010153 -0.00249218467939272 -0.13739001211282 0.0266891280966278 0.0291386995670292 0.0185333335970842 0.0267412884853242 0.238958502870062 0.0631082949583037 0.0784114859385061 -0.983768416539278 -0.976457377552017 -0.270329677862615 0.0345815156495518 0.039304972329218 -0.119880421355869 -0.194397420797115 -0.674063089571841 0.0503074666765235 0.0778838732145933 0.0196568032866841 -0.148331373906536 0.113766404700896 0.0462017925470011 -0.674063089571841 0.0763152701110341 -0.0829245077125324 0.0661392182410268 -0.132164933851249 0.100353063046882 -0.160136957939004 0.0661392182410268 -0.269663814797983 -0.198277834593192 0.039304972329218 -0.877877379255849 -0.198277834593192 -0.213264358662914 0.0831064207684913 -0.192701331786595 -0.270329677862615 -0.920387126162724 0.0768212472901634 0.0185333335970842 0.0185333335970842 0.0661392182410268 -0.0155346681141534 0.0618636479096652 0.0773538118087003 0.0405317355161163 0.0825502468855455 0.116436771995703 -0.229477922080455 0.106909389703039 -0.116625165872788 0.139453340440114 0.045753745385602 0.0719056126479074 0.132164933851249 -0.110321423574056 0.0190333085457617 0.0190333085457617 0.0498925454265537 0.0498925454265537 0.0498925454265537 0.0478272583907975 -0.931697924452649 0.0456519946881079 -0.991867877842737 -0.218465687274917 -0.0150472155635471 0.0719056126479074 -0.0150472155635471 0.0757483823793068 0.0345815156495518 -0.0527237522778238 -0.674063089571841 0.0345815156495518 -0.162319924191638 -0.126516649682493 0.0789367027403203 0.0345815156495518 0.0345815156495518 0.00584313510187503 0.0673220069320501 0.0661392182410268 0.0661392182410268 0.0527237522778238 -0.186209731504538 0.100098712610004 -0.163099819919011 -0.148331373906536 -0.148331373906536 -0.148331373906536 -0.148331373906536 -0.148331373906536 -0.13739001211282 -0.112303402104188 -0.112303402104188 -0.103625658028614 -0.150358403236418 0.0397434763351721 -0.208340902921516 -0.186209731504538 -0.112303402104188 0.0190333085457617 0.036557367277143 0.189011319927543 0.0205406513650297 0.135511317421687 -0.112303402104188 0.0357605545764832 0.267094922678983 0.270550328573927 0.0274229880386952 -0.205350673398365 0.0854942753763952 -0.267494321394798 -0.200141349301251 -0.112303402104188 -0.201073992491909 0.124949254196235
-0.0814854252275275 0.346223538005848 -0.395811441959271 -0.0838433523750901 -0.251005833582288 0.270828027322494 -0.317225052159189 -0.317225052159189 -0.179379765090999 0.0149654127115217 -0.00652951311985811 -0.317225052159189 -0.199483146361191 -0.0824952101882914 0.0267412884853242 0.999999999999998 -0.0117641935952035 -0.0672288041544331 -0.0824952101882914 -0.0135483905145403 -0.0672288041544331 0.999999999999998 -0.0672288041544331 0.64429518007647 0.64429518007647 -0.0176295855785089 -0.0672288041544331 -0.0260172606783567 -0.173331437488421 -0.136953310139128 0.363624770479058 0.0267412884853242 -0.174394279568451 -0.0804546704622613 -0.0797692647657536 -0.0392018728488754 -0.0368839091118368 -0.032484555843811 -0.0577560154181674 -0.0581710300881189 -0.0392193161178387 0.999999999999998 0.987218217067472 0.393255692212367 -0.0914370183422888 -0.032484555843811 0.0893494680154268 -0.0797692647657536 -0.0824952101882914 0.283945004347893 -0.138662301872133 0.00356479732026147 -0.0959548784677738 -0.0498123851913637 0.0557267064490331 -0.0741781423786327 0.269085859886671 -0.0889436131369384 -0.0130947499714678 -0.0741781423786327 -0.0111250161360972 -0.0884944923502367 -0.0295476855831714 -0.00232807374881333 -0.0949921377469691 -0.0752423727153443 -0.0261323819165025 0.363624770479058 -0.0741781423786327 -0.0949921377469691 0.011696621178008 -0.0289813073612207 -0.0380581574512577 -0.0315382400983858 0.0354333741322958 -0.0282331708738248 -0.0229713176364912 -0.0289813073612207 -0.0254818501039867 -0.0318120245854289 -0.021395686937813 -0.0289813073612207 -0.0569196263704781 0.999999999999998 -0.265652918478261 0.0149654127115217 0.0841386817193893 -0.0664730120261653 -0.01496541271152 0.0425969774671828 -0.0295476855831714 0.26228614764293 0.0373526785729375 -0.120131995929134 -0.0589949375439548 -0.0267412884853277 0.0149654127115217 -0.191693946409775 0.0149654127115217 0.0601411670623654 -0.265652918478261 0.017417263478507 0.189411127872506 -0.023347431925636 -0.0264684814753114 -0.421705933184529 -0.0907859594377456 -0.0907859594377456 0.269085859886671 0.271999238909241 0.314734033563324 0.150922222520806 -0.137708398743816 -0.199483146361191 -0.413671790627863 -0.0239760971408131 -0.196183461032403 0.269085859886671 0.269085859886671 -0.417645735001859 0.188655415444435 0.0986133215959136 0.19131181998856 0.0965952382713036 0.0990576115830217 -0.113224094129957 0.011696621178008 -0.0342895554499323 -0.0450485750140872 -0.317225052159189 -0.199483146361191 0.199483146361191 -0.137708398743816 0.0149654127115217 0.194377722482316 0.084178952637917 0.346223538005848 0.150922222520806 -0.317225052159189 -0.0264684814753114 -0.0851824603248243 -0.288637554026458 -0.0888231183368669 -0.0888231183368669 -0.0946706138612593 -0.0946706138612593 -0.174394279568451 -0.0906926194777603 0.285317784465512 -0.0890908902928888 0.0981913324816856 -0.0838433523750901 -0.0907859594377456 -0.137708398743816 -0.199483146361191 0.195552851633585 -0.0907859594377456 -0.18827852159231 -0.190930361577406 0.200676807170491 0.919182626351192 -0.0841789526379174 0.291244552174311 0.413671790627863 0.413671790627863 0.261731261191904 -0.142496285283807 0.269664647467275 0.374829877239107 0.374829877239107 0.270245365371189 0.270245365371189 0.270828027322494 0.270828027322494 0.270245365371189 0.270828027322494 -0.131703264398654 0.190930361577405 0.256276753543815 0.787275985246808 0.999999999999998 0.999999999999998 0.987218217067472 0.987218217067472 0.999999999999998 -0.423079087152228 0.999999999999998 0.946911553727447 0.195725560179293 -0.182006501647316 -0.122868673945455 -0.101709054796657 0.0149654127115217 -0.01496541271152 -0.10520926838306 -0.0142612903949497 0.10003532635228 -0.01496541271152 -0.01496541271152 0.0329579890722186 0.0964239540184363 0.184542321780703 -0.01496541271152 -0.0992831415040914 -0.101633189046785 0.0079874302413743 -0.104102237004215 0.0079874302413743 -0.0246869313880371 0.00818961306949236 0.00258132770932697 -0.041093117700637 0.0172292400165694 -0.088956976093285 -0.0397631156171119 0.0316284687960029 -0.0420618518547396 0.0316284687960029 0.011696621178008 0.137390810538264 0.19131181998856 -0.0741781423786327 -0.0337934062017645 0.374829877239107 -0.0741781423786327 0.261731261191904 -0.101048809972532 -0.120131995929134 -0.0130947499714678 0.0316284687960029 -0.0959548784677738 -0.0741781423786327 -0.059832574631696 0.261731261191904 -0.0167784439572614 -0.0295476855831714 0.218371934956694 -0.0745337724642311 0.381302701266378 -0.0203141883215653 0.0528497894557841 0.269085859886671 -0.199483146361191 -0.0264684814753114 0.362459372117434 -0.023347431925636 -0.023347431925636 -0.0906926194777603 -0.173331437488421 -0.413671790627863 0.0973685702798473 -0.124586534238807 0.00611137534943688 0.00507199906045171 -0.0209507662816357 -0.0614208206727165 -0.0959548784677738 -0.0959548784677738 0.0316284687960029 -0.028158541488478 -0.0907859594377456 -0.0267412884853277 -0.0267412884853277 -0.0267412884853277 -0.0267412884853277 -0.0260172606783567 -0.0260172606783567 -0.0260172606783567 -0.0260172606783567 -0.0260172606783567 -0.0142612903949497 -0.0267412884853277 -0.0321886602350456 -0.0260172606783567 -0.0267412884853277 -0.0260172606783567 -0.0260172606783567 -0.0321886602350456 -0.13476399022754 -0.13476399022754 -0.119508965349955 0.947832588547289 -0.0884944923502367 -0.0904598437886277 -0.0956342641559669 0.919182626351192 0.899289165913569 0.987218217067472 0.999999999999998 0.196641916911341 0.16663474015566 0.268955531320271 -0.0267412884853277 -0.01496541271152 -0.145245182739109 0.0316284687960029 0.0274306863087856 -0.087963673310308 0.101709054796656 -0.0741781423786327 0.00652951311985366 -0.0295476855831714 0.00356479732026147 -0.0959548784677738 -0.414987059040136 0.43607715992625 -0.0741781423786327 -0.0263192590431972 0.29322597786478 -0.041093117700637 -0.199483146361191 0.188655415444435 0.293891542828743 -0.041093117700637 -0.145724071869545 0.269085859886671 0.0274306863087856 -0.0171013364644694 0.269085859886671 0.278586027116552 0.00445453738873813 0.0968894020176973 -0.145245182739109 -0.0203141883215653 -0.0263192590431972 0.987218217067472 0.987218217067472 -0.041093117700637 0.134224669459348 -0.0289719422478137 0.0588200997798687 0.436734904630052 0.206594390555201 -0.156204662682871 -0.0907859594377456 -0.119197483117453 0.192954319185223 0.0557267064490331 -0.0664730120261653 -0.0552199720371643 0.199483146361191 0.151108053588419 -0.0264684814753114 -0.0264684814753114 -0.0672288041544331 -0.0672288041544331 -0.0672288041544331 -0.0668515599909963 -0.0315382400983858 0.0227191922230705 -0.0260172606783567 -0.0804546704622613 0.64429518007647 -0.0552199720371643 0.64429518007647 0.303887169933737 0.0316284687960029 0.0233474319256329 -0.0741781423786327 0.0316284687960029 0.199483146361191 -0.101250801526139 -0.0327308354320047 0.0316284687960029 0.0316284687960029 0.0079874302413743 -0.0443881435974838 -0.041093117700637 -0.041093117700637 -0.023347431925636 0.261731261191904 -0.100415391246115 0.199880269544568 -0.0959548784677738 -0.0959548784677738 -0.0959548784677738 -0.0959548784677738 -0.0959548784677738 -0.0956342641559669 0.413671790627863 0.413671790627863 0.40596984149949 -0.0841789526379174 0.0203790333065439 -0.141855130325625 0.261731261191904 0.413671790627863 -0.0264684814753114 0.0292312820204565 -0.124586534238807 -0.0397631156171119 -0.189789954272373 0.413671790627863 -0.0906926194777603 -0.314734033563325 -0.317225052159189 -0.00161108910318849 -0.142817203870843 0.00258132770932697 -0.132307760724437 0.270245365371189 0.413671790627863 0.270828027322494 -0.0959548784677738
0.153908605938644 -0.0497681193561312 0.0258302241843125 -0.0458745219125723 0.0971723008713352 -0.0955190996238441 0.0779740428629176 0.0779740428629176 0.131762063124282 0.0344982562650218 0.0241360835898708 0.0779740428629176 -0.124625573861022 -0.0425135733931008 0.0336860768426607 -0.0117641935952035 0.999999999999998 -0.0351814328896562 -0.0425135733931008 -0.0339583827677427 -0.0351814328896562 -0.0117641935952035 -0.0351814328896562 -0.0166674326508438 -0.0166674326508438 0.821489981986085 -0.0351814328896562 -0.033412137550777 -0.108287493250369 0.166319167259563 -0.0479471648146067 0.0336860768426607 -0.108951495731599 -0.0374514434643184 -0.0357560713791876 -0.00656246987936827 -0.0230429408356057 0.0109079017773146 -0.0360826300201932 -0.0363419072691565 -0.0268635546026095 -0.0117641935952035 -0.0129993041306063 -0.027568273952762 -0.0571245796495265 -0.0202944784434315 -0.00638163807677006 -0.0357560713791876 -0.0425135733931008 -0.0639193927390562 -0.0866282152599267 -0.0322991733453359 -0.022362933879822 -0.0371121463900177 0.0222521615625021 -0.0463422285567076 -0.0961375277528193 -0.0723274496170157 -0.0311563601683192 -0.0463422285567076 -0.0344982562650226 -0.0299745547305509 -0.0373664546914575 -0.0207069450096992 -0.0593456133761101 -0.047007098340709 -0.0245807527864315 -0.0479471648146067 -0.0463422285567076 -0.0593456133761101 -0.0344982562650226 -0.0181058506797089 -0.0237765435274778 -0.035560102343338 -0.0202944784434315 0.0239370963774426 0.0214901676434603 0.0214901676434603 0.0768208828928526 -0.0198743196704 -0.0133667921897875 0.0214901676434603 -0.035560102343338 -0.0117641935952035 0.0973798799988087 0.0344982562650218 0.0738839885003244 -0.0334384155291737 -0.0344982562650226 -0.0194459673898856 -0.0373664546914575 -0.0986298725846695 -0.0219025212881719 0.215340210762892 -0.0368566371667202 -0.0336860768426643 0.0344982562650218 0.1349507890429 0.0344982562650218 0.0135832591404817 0.0973798799988087 -0.0336860768426643 0.118333157148189 0.0328591876388003 0.0232127236621583 0.028438626177467 -0.0359643770137414 -0.0359643770137414 -0.0961375277528193 -0.0951078003985823 -0.0785595708466267 0.0942875071560193 -0.0860322715576997 -0.124625573861022 0.0611477227978363 -0.035822038615918 0.121927107102449 -0.0961375277528193 -0.0961375277528193 0.0310557665462749 0.117861031573974 -0.175967950662533 0.119520600047589 0.0240952834060104 -0.175580512522458 0.146243225386261 -0.0344982562650226 -0.0305726778652043 0.0203413773462748 0.0779740428629176 -0.124625573861022 0.124625573861021 -0.0860322715576997 0.0344982562650218 0.132551460833367 0.0467137132518982 -0.0497681193561312 0.0942875071560193 0.0779740428629176 0.0232127236621583 0.0339224721935069 0.089625376053364 -0.00332668839422434 -0.00332668839422434 -0.0189039277532982 -0.0189039277532982 -0.108951495731599 -0.0725220351041737 -0.0826738726031791 -0.0419654569098373 0.0613442858804327 -0.0523804947675023 -0.0359643770137414 -0.0860322715576997 -0.124625573861022 0.122170152213599 -0.0359643770137414 -0.117625570015127 0.135490495639473 -0.128910010516404 -0.0199667894519084 -0.0467137132518988 -0.0888231183368653 -0.0611477227978346 -0.0611477227978346 -0.0988389740107449 -0.0890234671474633 -0.0959311855139831 -0.063792949850423 -0.063792949850423 -0.0957250433775782 -0.0957250433775782 -0.0955190996238441 -0.0955190996238441 -0.0957250433775782 -0.0955190996238441 -0.0776639414535788 -0.135490495639472 -0.100942629267089 -0.0328591876387994 -0.0117641935952035 -0.0117641935952035 -0.0129993041306063 -0.0129993041306063 -0.0117641935952035 0.0275682739527682 -0.0117641935952035 -0.00921885831968102 -0.1221701522136 0.130198284652059 0.16490789185061 0.173284587339344 0.0344982562650218 -0.0344982562650226 0.170297158914808 -0.0342290961373117 -0.123625504103766 -0.0344982562650226 -0.0344982562650226 -0.0299053286324709 -0.175194458040935 -0.10328472026399 -0.0344982562650226 0.16525900441575 0.144186390949943 -0.0350320670133045 0.172906624275158 -0.0350320670133045 -0.0365999000693372 -0.161118194475972 -0.163169041480975 0.0045272268499787 -0.144770310755524 -0.168839889816942 -0.0248417031347166 -0.0317317051621535 -0.0119319494256492 -0.0317317051621535 -0.0344982562650226 0.0858338607491073 0.119520600047589 -0.0463422285567076 0.00725924865127375 -0.063792949850423 -0.0463422285567076 -0.0988389740107449 -0.036323239709321 0.215340210762892 -0.0311563601683192 -0.0317317051621535 -0.0599470782968219 -0.0463422285567076 -0.036047576583441 -0.0988389740107449 -0.0317317051621535 -0.0373664546914575 -0.0809067734324311 -0.0465644057396351 -0.0678443903933244 -0.0365999000693372 0.020528090588192 -0.0961375277528193 -0.124625573861022 0.0232127236621583 -0.0488563933849945 0.0328591876388003 0.0328591876388003 -0.0725220351041737 -0.108287493250369 0.0611477227978363 0.0301823079457897 0.163514608719625 -0.142452140106294 -0.142739384317034 -0.0368566371667202 -0.0216775282159352 -0.022362933879822 -0.022362933879822 -0.0317317051621535 -0.00567006229300224 -0.0359643770137414 -0.0336860768426643 -0.0336860768426643 -0.0336860768426643 -0.0336860768426643 -0.033412137550777 -0.033412137550777 -0.033412137550777 -0.033412137550777 -0.033412137550777 -0.0342290961373117 -0.0336860768426643 -0.035822038615918 -0.033412137550777 -0.0336860768426643 -0.033412137550777 -0.033412137550777 -0.035822038615918 0.167031709945251 0.167031709945251 0.216462833955543 -0.0117641935952035 -0.0299745547305509 -0.0351085318328186 -0.0214975685626276 -0.0199667894519084 -0.0221459952719971 -0.0129993041306063 -0.0117641935952035 -0.121684505205548 -0.0273437051130725 -0.037619588185325 -0.0336860768426643 -0.0344982562650226 0.142452140106295 -0.0317317051621535 -0.0322991733453359 0.150779714338679 -0.173284587339344 -0.0463422285567076 -0.00518797133237564 -0.0373664546914575 -0.0322991733453359 -0.022362933879822 0.0602589315264381 -0.0534254034282084 -0.0463422285567076 -0.0368566371667202 -0.0882229109136965 0.0045272268499787 -0.124625573861022 0.117861031573974 -0.0828428092943602 0.0045272268499787 0.142165604620927 -0.0961375277528193 -0.0322991733453359 -0.0383721891447063 -0.0961375277528193 -0.0928591056432401 -0.162481158672898 -0.174809777028246 0.142452140106295 -0.0365999000693372 -0.0368566371667202 -0.0129993041306063 -0.0129993041306063 0.0045272268499787 0.0838558382640757 0.0133649862534022 -0.0168983847966871 -0.0194459673898856 -0.0263009433137055 -0.097587671348296 -0.0359643770137414 0.217028486224461 0.131762063124282 0.0222521615625021 -0.0334384155291737 -0.00673964784737379 0.124625573861021 0.109173453764758 0.0232127236621583 0.0232127236621583 -0.0351814328896562 -0.0351814328896562 -0.0351814328896562 -0.0343117599333943 -0.035560102343338 0.00386037607127125 -0.033412137550777 -0.0502634415942308 -0.0166674326508438 0.468476320584423 -0.0166674326508438 -0.0363419072691565 -0.0317317051621535 -0.0328591876387994 -0.0463422285567076 -0.0317317051621535 -0.129681378074449 0.172154631778675 -0.037871572184299 -0.0317317051621535 -0.0317317051621535 -0.0350320670133045 -0.0322991733453359 0.0045272268499787 0.0045272268499787 0.0328591876388003 -0.0988389740107449 -0.0627337496264827 -0.129423726422273 -0.022362933879822 -0.022362933879822 -0.022362933879822 -0.022362933879822 -0.022362933879822 -0.0214975685626276 -0.0611477227978346 -0.0611477227978346 -0.0637220962699983 -0.0467137132518988 -0.127381337214784 -0.088622910478618 -0.0988389740107449 -0.0611477227978346 0.0232127236621583 -0.128398390202636 0.163514608719625 -0.0248417031347166 -0.118569826051495 -0.0611477227978346 -0.0725220351041737 0.0785595708466267 0.0779740428629176 -0.0145458614283879 -0.0892239585864728 -0.163169041480975 0.141026463287722 -0.0957250433775782 -0.0611477227978346 -0.0955190996238441 -0.0599470782968219
-0.145870418653613 -0.171734776667655 0.0225703752714787 -0.0939966939161991 0.162333385757856 -0.234770293656711 0.202638336789752 0.202638336789752 -0.190947877477147 0.0588833675087542 -0.00238233422279084 0.202638336789752 0.277871915804191 0.744187666271842 0.0498925454265537 -0.0672288041544331 -0.0351814328896562 1 0.744187666271842 -0.0529133440185513 0.988784821095071 -0.0672288041544331 1 -0.0433151944790048 -0.0433151944790048 -0.0445935178628837 1 -0.0468463045872797 -0.281416696142866 -0.151659863122076 -0.170714980590105 0.0498925454265537 -0.283142300632262 0.763970579893684 0.760497947524515 0.0613011729368976 -0.059883815616424 -0.0527411329052434 -0.0120903166542463 0.0164014628918818 -0.0698127969906976 -0.0672288041544331 -0.0680992337784581 -0.0255868674780954 -0.0680683787709243 -0.0229127759705076 0.0536082778228821 0.760497947524515 0.744187666271842 0.0310329396004749 -0.209687884043956 0.0267313293830798 -0.155790001331958 -0.0557398040093729 -0.00232370738574694 -0.0804498235565609 -0.236566691389242 -0.187964014132269 0.0246546874106185 -0.0804498235565609 -0.0423438918141614 -0.143677500313279 -0.0586195781351317 -0.0538130478130884 -0.15422691896896 -0.0843697093042025 -0.122161681956378 -0.170714980590105 -0.0804498235565609 -0.15422691896896 -0.0588833675087746 -0.0470533440769556 -0.0617902965925169 0.0529252660387012 -0.0527411329052434 -0.0458386879153355 -0.0470533440769556 -0.0470533440769556 -0.00358619297568168 -0.0183445560869638 0.0304564966518832 -0.0470533440769556 -0.0924133176933677 -0.0672288041544331 0.163208965379761 0.0588833675087542 -0.0351860930382828 0.977416670065714 -0.0423438918141614 -0.0505360289716127 -0.0586195781351317 -0.243042205342468 0.00679057396654761 -0.195043379812064 0.117672780340711 -0.0498925454265555 0.0588833675087542 -0.244912306645828 0.0588833675087542 -0.0193280928235413 0.163208965379761 -0.0836321043236347 -0.344767655281521 0.074893541742958 0.0713596668894537 0.0342751025958841 -0.147397870411346 -0.147397870411346 -0.236566691389242 -0.233570820571556 -0.204160002364666 0.245033641050725 0.430386180123439 0.277871915804191 0.129302969485303 -0.0734412649914525 -0.221982361938203 -0.236566691389242 -0.236566691389242 0.0451617986686945 -0.299081759240514 0.163382477081254 -0.293668158920769 0.156829673897208 0.164429698071837 -0.105609597945571 -0.0588833675087746 0.0510245621762374 0.014148390345617 0.202638336789752 0.277871915804191 -0.27787191580419 0.430386180123439 0.0588833675087542 -0.295287501642965 -0.76873460688688 -0.171734776667655 0.245033641050725 0.202638336789752 0.0713596668894537 -0.138300165863069 0.214291603137439 -0.144211049453378 -0.144211049453378 -0.153704900626769 -0.153704900626769 -0.283142300632262 -0.188469701384505 -0.214852217804421 -0.151086936294034 0.107325959503895 -0.13612602284289 -0.147397870411346 0.430386180123439 0.277871915804191 -0.28567158001373 -0.147397870411346 0.29996736102202 -0.244447262961171 0.263008625295554 -0.0731397681234504 -0.0891597117294236 0.417042906591905 -0.129302969485304 -0.129302969485304 -0.243646589303138 -0.216425961688529 0.366420587273723 -0.179358178834675 -0.179358178834675 -0.235369446199129 -0.235369446199129 -0.234770293656711 -0.234770293656711 -0.235369446199129 -0.234770293656711 -0.197462939843853 0.168284842189663 -0.177715077377568 0.0464472868948645 -0.0672288041544331 -0.0672288041544331 -0.0680992337784581 -0.0680992337784581 -0.0672288041544331 0.0397207463921498 -0.0672288041544331 -0.0654588051134742 0.220972108789264 -0.199057357110555 -0.146275531268715 -0.170572039967293 0.0588833675087542 -0.0588833675087746 -0.129630759582207 -0.0725943631674307 0.16524295235329 -0.0588833675087746 -0.0588833675087746 0.0693171572539093 0.162359340962802 0.142573935089674 -0.0588833675087746 -0.100594067821859 -0.109584001901956 -0.0483598101580537 -0.154503837035376 -0.0483598101580537 0.0564327288809543 0.170844104299918 0.176382193260377 0.00669516011338408 0.185156810704931 0.117278128225705 0.0771658700688244 -0.0453953520012557 0.0227853146158728 -0.0453953520012557 -0.0588833675087746 -0.431581640996465 -0.293668158920769 -0.0804498235565609 -0.0548661504370748 -0.179358178834675 -0.0804498235565609 -0.243646589303138 -0.164060384334712 -0.195043379812064 0.0246546874106185 -0.0453953520012557 -0.155790001331958 -0.0804498235565609 -0.0682263927918194 -0.243646589303138 0.0207677248642317 -0.0586195781351317 0.0474634168557112 -0.0753498099695906 -0.176313474651901 0.0426851737007926 -0.00562706231954509 -0.236566691389242 0.277871915804191 0.0713596668894537 -0.171224994853864 0.074893541742958 0.074893541742958 -0.188469701384505 -0.281416696142866 0.129302969485303 0.0560809620752371 -0.150520317443144 0.140309211434078 0.147938729864191 0.0402164356401156 -0.0411696243969271 -0.155790001331958 -0.155790001331958 -0.0453953520012557 -0.0559099017468445 -0.147397870411346 -0.0498925454265555 -0.0498925454265555 -0.0498925454265555 -0.0498925454265555 -0.0468463045872797 -0.0468463045872797 -0.0468463045872797 -0.0468463045872797 -0.0468463045872797 -0.0559099017468445 -0.0498925454265555 0.0503085589353828 -0.0468463045872797 -0.0498925454265555 -0.0468463045872797 -0.0468463045872797 0.0503085589353828 -0.0992257904138533 -0.0992257904138533 -0.194031842552991 -0.0672288041544331 -0.143677500313279 -0.14686839699403 -0.155269459751776 -0.0731397681234504 -0.0747577160969515 -0.0680992337784581 -0.0672288041544331 0.222991031447011 -0.0786850743436294 -0.09776549349879 -0.0498925454265555 -0.0588833675087746 -0.120397875626426 -0.0453953520012557 -0.0343808373930883 -0.153409955126015 0.156668119168711 -0.0804498235565609 -0.0627246665132909 -0.0586195781351317 0.0267313293830798 -0.155790001331958 0.131701281398928 0.786155645470728 -0.0804498235565609 -0.0687698995667463 0.420139352370769 0.00669516011338408 0.301634472723292 -0.244475893717824 0.25551585691301 0.00669516011338408 -0.121515510229581 -0.236566691389242 -0.0343808373930883 -0.0997213470248513 -0.236566691389242 -0.227823710863413 0.175916774118424 0.163439239973503 -0.120397875626426 0.0426851737007926 -0.0528434006818724 -0.0680992337784581 -0.0680992337784581 0.00669516011338408 -0.443223223767642 -0.00426022783146821 0.0823808707175624 -0.0505360289716127 0.171616249442155 -0.253610082113703 -0.147397870411346 -0.193526127594132 -0.297361211278952 -0.00232370738574694 0.977416670065714 0.055393030643949 -0.27787191580419 0.283719123444383 0.0713596668894537 0.0713596668894537 1 1 1 0.983110913419642 0.0529252660387012 -0.0398218132052646 -0.0468463045872797 -0.130624241504171 -0.0433151944790048 -0.0423438918141614 -0.0433151944790048 -0.0944450662605189 -0.0453953520012557 -0.0748935417429592 -0.0804498235565609 -0.0453953520012557 0.261458096600626 -0.153305914770087 -0.0643324538870147 -0.0453953520012557 -0.0453953520012557 -0.0483598101580537 -0.0343808373930883 0.00669516011338408 0.00669516011338408 0.074893541742958 -0.243646589303138 0.0551682445943279 0.262334388098905 -0.155790001331958 -0.155790001331958 -0.155790001331958 -0.155790001331958 -0.155790001331958 -0.155269459751776 -0.129302969485304 -0.129302969485304 -0.13190808724402 -0.0705037945263699 0.150299003377424 -0.215209137892644 -0.243646589303138 -0.129302969485304 0.0713596668894537 0.149025326775909 -0.150520317443144 0.0771658700688244 0.344036512249593 -0.129302969485304 -0.188469701384505 0.204160002364666 0.202638336789752 0.0148708507709966 -0.217032875829361 0.176382193260377 -0.122254096140618 -0.235369446199129 -0.129302969485304 -0.234770293656711 0.0522344199993124
-0.129496095732806 -0.210732537578593 0.0665654849000756 -0.141324904611005 0.130658123003307 -0.237910700646125 -0.0755315094627564 -0.0755315094627564 -0.171662248368817 0.0125747419228808 0.0370787468283571 -0.0755315094627564 0.413544761515457 1 0.00553279496753944 -0.0824952101882914 -0.0425135733931008 0.744187666271842 1 -0.00792554247153278 0.744187666271842 -0.0824952101882914 0.744187666271842 -0.0490468388919214 -0.0490468388919214 -0.05471987305744 0.744187666271842 -0.0115030656047191 -0.0757865914755975 -0.103402539773976 -0.209481164854881 0.00553279496753944 -0.0797495353308509 0.966855425471351 0.958477044778905 -0.0226181314246248 -0.0623275476231558 -0.047033986477482 0.16877432457332 0.164624330247639 -0.0856659795457701 -0.0824952101882914 -0.0835632981260655 -0.0703174289069395 -0.0751826876622383 0.290352837729243 0.0319344063678534 0.958477044778905 1 -0.00791611830077135 -0.202325821877366 -0.00176841300645857 -0.129343983254957 -0.118348015390262 0.0427574072582579 -0.101025496891666 -0.2407375892902 0.0305030671797002 -0.000734069828167499 -0.101025496891666 -0.0994244246802546 -0.176303977688574 -0.119158986613989 -0.0660329860994672 -0.189248972327561 -0.101237308798387 -0.0721058146716289 -0.209481164854881 -0.101025496891666 -0.132266216137887 -0.11001250427511 -0.0577382798714328 -0.0721185047623075 0.0434978331614408 -0.0647176593323305 -0.0562477979772546 -0.0577382798714328 -0.0577382798714328 0.00176242417645482 0.301228794883472 -0.00351648308865836 -0.0577382798714328 -0.113398656471704 -0.0824952101882914 0.177446440230397 0.0125747419228808 -0.0653399066423443 0.734235223421693 -0.00382591603227824 -0.0620118174721407 -0.119158986613989 -0.249647105368942 -0.0683701388865784 -0.225768148799722 -0.0148010826515741 -0.00553279496754106 0.0125747419228808 -0.381904052481674 0.0125747419228808 0.0222657610940334 0.177446440230397 0.425807007247741 -0.137880923477861 -0.443150196910656 -0.477391702891504 0.0780333825719329 -0.180869174363992 -0.180869174363992 -0.2407375892902 -0.236011800204134 0.0701430697875412 0.288194829123369 0.599057217575815 0.413544761515457 0.177294905582628 -0.0638591279575867 -0.099268896407254 -0.2407375892902 -0.2407375892902 0.0832762300473801 -0.428655182405813 0.0857676081828737 -0.431208119776524 0.131565143107861 0.0872019958506352 -0.107939434389447 -0.11001250427511 0.0199139560865297 0.0126893315186391 -0.0755315094627564 0.413544761515457 -0.413544761515457 0.599057217575815 0.0125747419228808 -0.34440904698074 -0.906223678367783 -0.210732537578593 0.288194829123369 -0.0755315094627564 -0.477391702891504 -0.169705550997779 0.247374652683997 -0.176958685875218 -0.176958685875218 -0.188608413367711 -0.188608413367711 -0.0797495353308509 0.0348303210147853 -0.00740027647041593 -0.185395958221279 0.195622597873656 -0.167037700696337 -0.180869174363992 0.599057217575815 0.413544761515457 -0.421856339599007 -0.180869174363992 0.429550647254936 -0.380382793478158 0.390587371314573 -0.0897484436969461 -0.139967115751282 0.527486132270846 -0.177294905582627 -0.177294905582627 -0.250580608842872 -0.214198521954765 0.52173373127634 -0.161607294806245 -0.161607294806245 -0.238855798708198 -0.238855798708198 -0.237910700646125 -0.237910700646125 -0.238855798708198 -0.237910700646125 -0.185298489907024 0.322166404961925 -0.193532246909068 0.02653181573582 -0.0824952101882914 -0.0824952101882914 -0.0835632981260655 -0.0835632981260655 -0.0824952101882914 0.0818737339693985 -0.0824952101882914 -0.0803232774170125 0.090947025291742 -0.179377801824489 -0.0725317232687762 -0.0916475285287395 0.0125747419228808 -0.0125747419228813 -0.0512871666069032 -0.0284685919303432 0.0979623247378248 -0.0125747419228813 -0.0125747419228813 0.0193337903932595 0.0920318234268008 0.0333736545271442 -0.0125747419228813 -0.064633725060812 -0.0916225580553944 -0.107258300992852 -0.123507716128194 -0.107258300992852 0.0106615762582981 0.156772372685749 0.16044277113659 0.02132437649326 0.151751437541653 0.112364565624499 0.0106202027881575 -0.0914428265762186 -0.0730054822127824 -0.0914428265762186 -0.11001250427511 -0.600441979089398 -0.431208119776524 -0.101025496891666 -0.0673252286643633 -0.161607294806245 -0.101025496891666 -0.250580608842872 -0.133567934046603 -0.225768148799722 -0.000734069828167499 -0.0914428265762186 -0.135867915882327 -0.101025496891666 -0.0830369631004064 -0.250580608842872 -0.00515834364123847 -0.119158986613989 -0.0213240912888988 -0.0983322734213906 -0.165514648085042 0.0422108873180426 0.0388070909187209 -0.2407375892902 0.413544761515457 -0.477391702891504 -0.210106993834245 -0.443150196910656 -0.443150196910656 0.0299327499461341 -0.0757865914755975 0.177294905582628 0.0862064703757177 -0.0715783253726231 0.145532849548694 0.151498621539163 0.0396467349707283 -0.0709978099828092 -0.129343983254957 -0.129343983254957 -0.0914428265762186 -0.0102723749702164 -0.180869174363992 -0.00553279496754106 -0.00553279496754106 -0.00553279496754106 -0.00553279496754106 -0.0115030656047191 -0.0115030656047191 -0.0115030656047191 -0.0115030656047191 -0.0115030656047191 -0.0181772895582131 -0.00553279496754106 0.0501482626401031 -0.0115030656047191 -0.0137712563936053 -0.0115030656047191 -0.0115030656047191 0.0501482626401031 -0.0615083403532611 -0.0615083403532611 -0.224334229061323 -0.0824952101882914 -0.176303977688574 -0.127537250822168 -0.128220321435782 -0.0897484436969461 -0.091733797442657 -0.0835632981260655 -0.0824952101882914 0.0899621962971413 -0.0965529854100676 -0.119966211459277 -0.0137712563936053 -0.0125747419228813 -0.108269817287 -0.0914428265762186 -0.083295019169064 -0.140366178625678 0.0916475285287395 -0.101025496891666 -0.0769682669963609 -0.119158986613989 -0.00176841300645857 -0.129343983254957 0.177785925013796 0.564409373285326 -0.101025496891666 -0.117533214511516 0.531416509901782 0.02132437649326 0.413544761515457 -0.300968660744641 0.284270358057463 0.02132437649326 -0.109692963042835 -0.2407375892902 -0.083295019169064 -0.0363948863991346 -0.2407375892902 -0.229480319989947 0.16014269840517 0.0935038378450566 -0.108269817287 0.0422108873180426 -0.117533214511516 -0.0835632981260655 -0.0835632981260655 0.02132437649326 -0.607124993776471 0.00534084890757296 0.0432213076174279 -0.0592274619364633 0.114988800538534 -0.299078626379033 -0.180869174363992 -0.222587224074716 -0.346676344369587 0.0427574072582579 0.734235223421693 -0.0376020834158336 -0.413544761515457 0.0542068027378705 -0.477391702891504 -0.477391702891504 0.744187666271842 0.744187666271842 0.744187666271842 0.739222168344088 0.0434978331614408 -0.0683701388865784 -0.0115030656047191 -0.0959763980964666 -0.0490468388919214 0.0377108328230609 -0.0490468388919214 -0.115891777198824 -0.0914428265762186 0.443150196910655 -0.101025496891666 -0.0914428265762186 0.388208004351288 -0.126695709331375 -0.120769770646482 -0.0914428265762186 -0.0914428265762186 -0.107258300992852 -0.0995302637927625 0.02132437649326 0.02132437649326 -0.443150196910656 -0.250580608842872 0.0776883195634941 0.389026000025462 -0.129343983254957 -0.129343983254957 -0.129343983254957 -0.129343983254957 -0.129343983254957 -0.128220321435782 -0.177294905582627 -0.177294905582627 -0.179961461722303 -0.121631138826409 0.143910915752077 -0.212258993107014 -0.250580608842872 -0.177294905582627 -0.477391702891504 0.141523495337283 -0.0715783253726231 0.0106202027881575 0.136514860180649 -0.177294905582627 0.0348303210147853 -0.0745607722243118 -0.0755315094627564 -0.0463857254199309 -0.215162869756145 0.16044277113659 -0.111713798922293 -0.238855798708198 -0.177294905582627 -0.237910700646125 0.0761368487895364
0.121716087875135 0.25715337646409 -0.109426272880446 0.147868370704681 -0.207650245778974 0.19574091729265 -0.265119057807691 -0.265119057807691 0.223543290331861 -0.984350701869336 -0.437720097047785 -0.265119057807691 0.122619315769516 -0.00792554247153278 -0.9919811868856 -0.0135483905145403 -0.0339583827677427 -0.0529133440185513 -0.00792554247153278 1 -0.0529133440185513 -0.0135483905145403 -0.0529133440185513 0.0268424059267742 0.0268424059267742 -0.0131612476371031 -0.0529133440185513 0.983914274696138 0.167371668289939 -0.186051420642949 0.260050038630789 -0.9919811868856 0.164724139085386 -0.0374823924201782 -0.0345669643812351 -0.0514600244794885 -0.00667549393300871 -0.0426422493989478 -0.0758159177423542 -0.0763607045987686 -0.0564450275625316 -0.0135483905145403 -0.00520575274999531 0.106459998592058 0.192561053033978 -0.0378658201736188 0.00939811566984239 -0.0345669643812351 -0.00792554247153278 -0.134305825804085 0.211528338886676 -0.0018227551453988 0.143182852284297 -0.0779791117325098 -0.135054083940525 0.667254068287527 0.192949489016466 -0.0382730090341972 -0.0318604836981842 0.667254068287527 0.014997841965953 -0.0245559308379027 -0.0785134579609479 -0.0129379188169938 -0.0753859368059449 0.644300847350122 0.683471739352989 0.260050038630789 0.667254068287527 0.173434759993524 -0.00354400741193607 -0.0209316278282583 -0.0131027153745356 0.923974573434725 -0.0378658201736188 -0.0171344631326263 0.0105758532237002 -0.0209316278282583 0.00624121479100331 -0.0347082313596755 -0.0194658032982318 -0.0209316278282583 -0.0498007933383463 -0.0135483905145403 -0.206714695097939 -0.984350701869336 -0.459617617524714 -0.0487446268969802 0.968530866772193 -0.0314473970724872 -0.0785134579609479 0.181834159628209 -0.0460210287167186 -0.115100036612257 -0.0774422421571823 0.991981186885599 -0.984350701869336 -0.12067410553214 -0.984350701869336 -0.127456303921868 -0.206714695097939 0.0438584654135686 0.126953661361638 -0.0505561155902678 -0.0175690898002659 -0.104985094576563 0.224228521552022 0.224228521552022 0.192949489016466 0.197605326020841 0.261659922571387 0.0962895202148873 -0.0165008954557192 0.122619315769516 -0.112066336849172 -0.075268369615739 0.22735887412361 0.192949489016466 0.192949489016466 -0.11195969416788 -0.163475309338196 0.192980498095741 -0.120460101420563 -0.139875633632792 0.193406331260133 0.122301134608421 -0.00354400741193607 -0.00660101497311953 -0.0489223481007649 -0.265119057807691 0.122619315769516 -0.122619315769516 -0.0165008954557192 -0.984350701869336 0.114054192937436 0.0134341593176646 0.25715337646409 0.0962895202148873 -0.265119057807691 -0.0175690898002659 0.324914676338277 0.0276712397072405 0.328407024846027 0.328407024846027 0.283499895067726 0.283499895067726 0.164724139085386 -0.0392575724068512 -0.0430158444147518 -0.0130160895366114 -0.0163874687891679 -0.0794579401830568 0.224228521552022 -0.0165008954557192 0.122619315769516 -0.131493107556907 0.224228521552022 0.164290613477932 -0.140426522257894 0.157202529789859 -0.0132224552735733 0.146085340903748 0.0781270960824801 0.112066336849174 0.112066336849174 0.180910731134285 0.199333022147743 0.0693996216931227 0.110356796697151 0.110356796697151 0.19480977343243 0.19480977343243 0.19574091729265 0.19574091729265 0.19480977343243 0.19574091729265 0.205192273401241 0.196351524522332 0.174210725978648 -0.0234131703261553 -0.0135483905145403 -0.0135483905145403 -0.00520575274999531 -0.00520575274999531 -0.0135483905145403 -0.106459998592058 -0.0135483905145403 -0.0111004754989188 -0.22869885996711 0.221709227219175 -0.188996602823294 -0.195968858449262 -0.984350701869336 0.984350701869337 -0.199406631232939 0.976179444602044 -0.320078811718923 0.984350701869337 0.984350701869337 -0.0573028733584419 0.193832517006949 -0.217019265258497 0.984350701869337 0.322849793948722 0.262637475275573 -0.00840784789251899 0.136466113996604 -0.00840784789251899 0.013257650233778 -0.0869121024651309 -0.0830714230206265 -0.0666738634919875 -0.0529233230622108 -0.112049380745953 -0.0221850171901455 -0.0367132606302329 -0.075268369615739 -0.0367132606302329 -0.00354400741193607 0.0154687579558064 -0.120460101420563 0.667254068287527 -0.0439069111360297 0.110356796697151 0.667254068287527 0.180910731134285 0.137855358218701 -0.115100036612257 -0.0318604836981842 -0.0367132606302329 0.181015631299854 0.667254068287527 0.436051795912364 0.180910731134285 -0.0169330144248943 -0.0785134579609479 -0.169999284307144 0.663925241922757 0.161447527875096 0.927827199074561 -0.138637036064022 0.192949489016466 0.122619315769516 -0.0175690898002659 0.258598918480028 -0.0505561155902678 -0.0505561155902678 -0.0502326822719763 0.167371668289939 -0.112066336849172 -0.102051362816001 -0.191079171371043 -0.0845562968336217 -0.0856755116056516 0.92136411181878 -0.0732557698894231 0.143182852284297 0.143182852284297 -0.0367132606302329 0.976178927962779 0.224228521552022 0.991981186885599 0.991981186885599 0.991981186885599 0.991981186885599 0.983914274696138 0.983914274696138 0.983914274696138 0.983914274696138 0.983914274696138 0.976179444602044 0.991981186885599 0.932579932229956 0.983914274696138 0.97584695308182 0.983914274696138 0.983914274696138 0.932579932229956 0.314776497672189 0.314776497672189 -0.113708143780321 -0.00375180084639769 -0.0245559308379027 -0.00125691710698998 0.132348492178917 -0.0132224552735733 -0.0156648576294484 -0.00520575274999531 -0.0135483905145403 -0.22749887024477 -0.0636184393339527 -0.0790453357131545 0.97584695308182 0.984350701869337 0.260486439758245 -0.0367132606302329 -0.041461437218062 0.126726857294984 0.195968858449262 0.667254068287527 -0.0507141338380283 -0.0785134579609479 -0.0018227551453988 0.143182852284297 -0.113494651558014 -0.0356569375515299 0.667254068287527 -0.0774422421571823 0.0816302183823074 -0.0666738634919875 0.122619315769516 -0.0959662060225386 0.167288229401931 -0.0666738634919875 0.259790551139795 0.192949489016466 -0.041461437218062 0.884973818920913 0.192949489016466 0.20791811696171 -0.0807535895091728 0.194259058875497 0.260486439758245 0.927827199074561 -0.0774422421571823 -0.00520575274999531 -0.00520575274999531 -0.0666738634919875 0.0199423419972193 -0.0623637310137817 -0.0779791117325098 -0.0408593792422288 -0.0832175528900079 -0.106180301112691 0.224228521552022 -0.109449151728984 0.11123909108705 -0.135054083940525 -0.0487446268969802 -0.0724868713222861 -0.122619315769516 0.102029603895272 -0.0175690898002659 -0.0175690898002659 -0.0529133440185513 -0.0529133440185513 -0.0529133440185513 -0.0508330213547157 0.923974573434725 -0.0460210287167186 0.983914274696138 0.213710199819944 0.0268424059267742 -0.0724868713222861 0.0268424059267742 -0.0763607045987686 -0.0367132606302329 0.0505561155902675 0.667254068287527 -0.0367132606302329 0.154856645627094 0.12285970185725 -0.0795747981755045 -0.0367132606302329 -0.0367132606302329 -0.00840784789251899 -0.0678662134141981 -0.0666738634919875 -0.0666738634919875 -0.0505561155902678 0.180910731134285 -0.102096229898395 0.155639720363164 0.143182852284297 0.143182852284297 0.143182852284297 0.143182852284297 0.143182852284297 0.132348492178917 0.112066336849174 0.112066336849174 0.103602291252047 0.146085340903748 -0.0480562383766258 0.201352976041525 0.180910731134285 0.112066336849174 -0.0175690898002659 -0.0343393169767617 -0.191079171371043 -0.0221850171901455 -0.127833127654759 0.112066336849174 -0.0392575724068512 -0.261659922571387 -0.265119057807691 -0.0282660842920032 0.1983247469449 -0.0830714230206265 0.270351515617561 0.19480977343243 0.112066336849174 0.19574091729265 -0.125959298269075
-0.145870418653613 -0.171734776667655 0.0400844206111043 -0.0939966939161991 0.175070568913456 -0.235153130941666 0.202638336789752 0.202638336789752 -0.188617968591142 0.0588833675087542 -0.00238233422279084 0.202638336789752 0.276957061691314 0.744187666271842 0.0498925454265537 -0.0672288041544331 -0.0351814328896562 0.988784821095071 0.744187666271842 -0.0529133440185513 1 -0.0672288041544331 0.988784821095071 -0.0433151944790048 -0.0433151944790048 -0.0445935178628837 0.988784821095071 -0.0468463045872797 -0.281416696142866 -0.148607365015495 -0.170714980590105 0.0498925454265537 -0.283142300632262 0.763970579893684 0.760497947524515 0.0613011729368976 -0.059883815616424 -0.0527411329052434 -0.0120903166542463 0.0164014628918818 -0.0698127969906976 -0.0672288041544331 -0.0680992337784581 -0.043095380448081 -0.0680683787709243 -0.0229127759705076 0.0536082778228821 0.760497947524515 0.744187666271842 0.0393415623174338 -0.209687884043956 0.0267313293830798 -0.155790001331958 -0.0557398040093729 0.0147916503244554 -0.0804498235565609 -0.236934949344453 -0.187964014132269 0.0246546874106185 -0.0804498235565609 -0.0423438918141614 -0.143677500313279 -0.0586195781351317 -0.0538130478130884 -0.15422691896896 -0.0843697093042025 -0.122161681956378 -0.170714980590105 -0.0804498235565609 -0.15422691896896 -0.0588833675087746 -0.0470533440769556 -0.0617902965925169 0.0529252660387012 -0.0527411329052434 -0.0458386879153355 -0.0470533440769556 -0.0470533440769556 -0.00358619297568168 -0.0183445560869638 0.0304564966518832 -0.0470533440769556 -0.0924133176933677 -0.0672288041544331 0.17590810121762 0.0588833675087542 -0.0351860930382828 0.988757912062053 -0.0423438918141614 -0.0505360289716127 -0.0586195781351317 -0.243394655416339 0.00679057396654761 -0.195043379812064 0.117672780340711 -0.0498925454265555 0.0588833675087542 -0.243545776932486 0.0588833675087542 -0.00221998926890755 0.17590810121762 -0.0836321043236347 -0.354935873670966 0.074893541742958 0.0713596668894537 0.05157657392636 -0.147397870411346 -0.147397870411346 -0.236934949344453 -0.233963848641674 -0.204160002364666 0.245033641050725 0.430386180123439 0.276957061691314 0.132655449745021 -0.0734412649914525 -0.220113503664354 -0.236934949344453 -0.236934949344453 0.0621402088512482 -0.299081759240514 0.163382477081254 -0.292871838909166 0.156829673897208 0.164429698071837 -0.105609597945571 -0.0588833675087746 0.0510245621762374 0.014148390345617 0.202638336789752 0.276957061691314 -0.276957061691314 0.430386180123439 0.0588833675087542 -0.306133269161098 -0.778725932863202 -0.171734776667655 0.245033641050725 0.202638336789752 0.0713596668894537 -0.138300165863069 0.215089316797661 -0.144211049453378 -0.144211049453378 -0.153704900626769 -0.153704900626769 -0.283142300632262 -0.188469701384505 -0.214852217804421 -0.151086936294034 0.107325959503895 -0.13612602284289 -0.147397870411346 0.430386180123439 0.276957061691314 -0.284826205446295 -0.147397870411346 0.29996736102202 -0.243106328446357 0.261892761431657 -0.0731397681234504 -0.0891597117294236 0.416754724318071 -0.13265544974502 -0.13265544974502 -0.243994562478513 -0.216425961688529 0.365895381127699 -0.179358178834675 -0.179358178834675 -0.235747331806554 -0.235747331806554 -0.235153130941666 -0.235153130941666 -0.235747331806554 -0.235153130941666 -0.197462939843853 0.165227334377275 -0.189797826241521 0.0327011634588088 -0.0672288041544331 -0.0672288041544331 -0.0680992337784581 -0.0680992337784581 -0.0672288041544331 0.0567871453999105 -0.0672288041544331 -0.0654588051134742 0.219085032709853 -0.196940062530462 -0.142802022040333 -0.170572039967293 0.0588833675087542 -0.0588833675087746 -0.129630759582207 -0.0725943631674307 0.16524295235329 -0.0588833675087746 -0.0588833675087746 0.0564739809450383 0.162359340962802 0.142573935089674 -0.0588833675087746 -0.100594067821859 -0.109584001901956 -0.0483598101580537 -0.154503837035376 -0.0483598101580537 0.0564327288809543 0.16062934654289 0.16549839109716 0.00669516011338408 0.174225184763109 0.117278128225705 0.0771658700688244 -0.0453953520012557 0.0227853146158728 -0.0453953520012557 -0.0588833675087746 -0.431581640996465 -0.292871838909166 -0.0804498235565609 -0.0548661504370748 -0.179358178834675 -0.0804498235565609 -0.243994562478513 -0.164060384334712 -0.195043379812064 0.0246546874106185 -0.0453953520012557 -0.155790001331958 -0.0804498235565609 -0.0682263927918194 -0.243994562478513 0.0207677248642317 -0.0586195781351317 0.0551618326055545 -0.0753498099695906 -0.176313474651901 0.0426851737007926 0.0114920324795629 -0.236934949344453 0.276957061691314 0.0713596668894537 -0.171224994853864 0.074893541742958 0.074893541742958 -0.188469701384505 -0.281416696142866 0.132655449745021 0.0724042587423238 -0.147199269305917 0.132034404323443 0.139342904279509 0.0402164356401156 -0.0306156359593235 -0.155790001331958 -0.155790001331958 -0.0453953520012557 -0.0559099017468445 -0.147397870411346 -0.0498925454265555 -0.0498925454265555 -0.0498925454265555 -0.0498925454265555 -0.0468463045872797 -0.0468463045872797 -0.0468463045872797 -0.0468463045872797 -0.0468463045872797 -0.0559099017468445 -0.0498925454265555 0.0503085589353828 -0.0468463045872797 -0.0498925454265555 -0.0468463045872797 -0.0468463045872797 0.0503085589353828 -0.0992257904138533 -0.0992257904138533 -0.194031842552991 -0.0672288041544331 -0.143677500313279 -0.14686839699403 -0.155269459751776 -0.0731397681234504 -0.0747577160969515 -0.0680992337784581 -0.0672288041544331 0.221140175740151 -0.0786850743436294 -0.09776549349879 -0.0498925454265555 -0.0588833675087746 -0.120397875626426 -0.0453953520012557 -0.0343808373930883 -0.153409955126015 0.156668119168711 -0.0804498235565609 -0.0627246665132909 -0.0586195781351317 0.0267313293830798 -0.155790001331958 0.13462242952036 0.776260167971812 -0.0804498235565609 -0.0687698995667463 0.419855318610073 0.00669516011338408 0.301110512679928 -0.244475893717824 0.253898601633022 0.00669516011338408 -0.121515510229581 -0.236934949344453 -0.0343808373930883 -0.0997213470248513 -0.236934949344453 -0.228227086851329 0.164847209769706 0.163439239973503 -0.120397875626426 0.0426851737007926 -0.0528434006818724 -0.0680992337784581 -0.0680992337784581 0.00669516011338408 -0.443223223767642 -0.00426022783146821 0.0687367533448014 -0.0395190822879831 0.184477958370878 -0.253610082113703 -0.147397870411346 -0.193526127594132 -0.308118482874269 0.0147916503244554 0.988757912062053 0.055393030643949 -0.276957061691314 0.283719123444383 0.0713596668894537 0.0713596668894537 0.988784821095071 0.988784821095071 0.988784821095071 0.994388652777952 0.0529252660387012 -0.0398218132052646 -0.0468463045872797 -0.130624241504171 -0.0433151944790048 -0.0423438918141614 -0.0433151944790048 -0.0944450662605189 -0.0453953520012557 -0.0748935417429592 -0.0804498235565609 -0.0453953520012557 0.260345108407677 -0.153305914770087 -0.0643324538870147 -0.0453953520012557 -0.0453953520012557 -0.0483598101580537 -0.0343808373930883 0.00669516011338408 0.00669516011338408 0.074893541742958 -0.243994562478513 0.0551682445943279 0.261234604126732 -0.155790001331958 -0.155790001331958 -0.155790001331958 -0.155790001331958 -0.155790001331958 -0.155269459751776 -0.13265544974502 -0.13265544974502 -0.135276207853147 -0.0705037945263699 0.14136128731216 -0.215209137892644 -0.243994562478513 -0.13265544974502 0.0713596668894537 0.140218685777953 -0.147199269305917 0.0771658700688244 0.354227411098634 -0.13265544974502 -0.188469701384505 0.204160002364666 0.202638336789752 0.0148708507709966 -0.217032875829361 0.16549839109716 -0.122254096140618 -0.235747331806554 -0.13265544974502 -0.235153130941666 0.0522344199993124
-0.0814854252275275 0.346223538005848 -0.395811441959271 -0.0838433523750901 -0.251005833582288 0.270828027322494 -0.317225052159189 -0.317225052159189 -0.179379765090999 0.0149654127115217 -0.00652951311985811 -0.317225052159189 -0.199483146361191 -0.0824952101882914 0.0267412884853242 0.999999999999998 -0.0117641935952035 -0.0672288041544331 -0.0824952101882914 -0.0135483905145403 -0.0672288041544331 0.999999999999998 -0.0672288041544331 0.64429518007647 0.64429518007647 -0.0176295855785089 -0.0672288041544331 -0.0260172606783567 -0.173331437488421 -0.136953310139128 0.363624770479058 0.0267412884853242 -0.174394279568451 -0.0804546704622613 -0.0797692647657536 -0.0392018728488754 -0.0368839091118368 -0.032484555843811 -0.0577560154181674 -0.0581710300881189 -0.0392193161178387 0.999999999999998 0.987218217067472 0.393255692212367 -0.0914370183422888 -0.032484555843811 0.0893494680154268 -0.0797692647657536 -0.0824952101882914 0.283945004347893 -0.138662301872133 0.00356479732026147 -0.0959548784677738 -0.0498123851913637 0.0557267064490331 -0.0741781423786327 0.269085859886671 -0.0889436131369384 -0.0130947499714678 -0.0741781423786327 -0.0111250161360972 -0.0884944923502367 -0.0295476855831714 -0.00232807374881333 -0.0949921377469691 -0.0752423727153443 -0.0261323819165025 0.363624770479058 -0.0741781423786327 -0.0949921377469691 0.011696621178008 -0.0289813073612207 -0.0380581574512577 -0.0315382400983858 0.0354333741322958 -0.0282331708738248 -0.0229713176364912 -0.0289813073612207 -0.0254818501039867 -0.0318120245854289 -0.021395686937813 -0.0289813073612207 -0.0569196263704781 0.999999999999998 -0.265652918478261 0.0149654127115217 0.0841386817193893 -0.0664730120261653 -0.01496541271152 0.0425969774671828 -0.0295476855831714 0.26228614764293 0.0373526785729375 -0.120131995929134 -0.0589949375439548 -0.0267412884853277 0.0149654127115217 -0.191693946409775 0.0149654127115217 0.0601411670623654 -0.265652918478261 0.017417263478507 0.189411127872506 -0.023347431925636 -0.0264684814753114 -0.421705933184529 -0.0907859594377456 -0.0907859594377456 0.269085859886671 0.271999238909241 0.314734033563324 0.150922222520806 -0.137708398743816 -0.199483146361191 -0.413671790627863 -0.0239760971408131 -0.196183461032403 0.269085859886671 0.269085859886671 -0.417645735001859 0.188655415444435 0.0986133215959136 0.19131181998856 0.0965952382713036 0.0990576115830217 -0.113224094129957 0.011696621178008 -0.0342895554499323 -0.0450485750140872 -0.317225052159189 -0.199483146361191 0.199483146361191 -0.137708398743816 0.0149654127115217 0.194377722482316 0.084178952637917 0.346223538005848 0.150922222520806 -0.317225052159189 -0.0264684814753114 -0.0851824603248243 -0.288637554026458 -0.0888231183368669 -0.0888231183368669 -0.0946706138612593 -0.0946706138612593 -0.174394279568451 -0.0906926194777603 0.285317784465512 -0.0890908902928888 0.0981913324816856 -0.0838433523750901 -0.0907859594377456 -0.137708398743816 -0.199483146361191 0.195552851633585 -0.0907859594377456 -0.18827852159231 -0.190930361577406 0.200676807170491 0.919182626351192 -0.0841789526379174 0.291244552174311 0.413671790627863 0.413671790627863 0.261731261191904 -0.142496285283807 0.269664647467275 0.374829877239107 0.374829877239107 0.270245365371189 0.270245365371189 0.270828027322494 0.270828027322494 0.270245365371189 0.270828027322494 -0.131703264398654 0.190930361577405 0.256276753543815 0.787275985246808 0.999999999999998 0.999999999999998 0.987218217067472 0.987218217067472 0.999999999999998 -0.423079087152228 0.999999999999998 0.946911553727447 0.195725560179293 -0.182006501647316 -0.122868673945455 -0.101709054796657 0.0149654127115217 -0.01496541271152 -0.10520926838306 -0.0142612903949497 0.10003532635228 -0.01496541271152 -0.01496541271152 0.0329579890722186 0.0964239540184363 0.184542321780703 -0.01496541271152 -0.0992831415040914 -0.101633189046785 0.0079874302413743 -0.104102237004215 0.0079874302413743 -0.0246869313880371 0.00818961306949236 0.00258132770932697 -0.041093117700637 0.0172292400165694 -0.088956976093285 -0.0397631156171119 0.0316284687960029 -0.0420618518547396 0.0316284687960029 0.011696621178008 0.137390810538264 0.19131181998856 -0.0741781423786327 -0.0337934062017645 0.374829877239107 -0.0741781423786327 0.261731261191904 -0.101048809972532 -0.120131995929134 -0.0130947499714678 0.0316284687960029 -0.0959548784677738 -0.0741781423786327 -0.059832574631696 0.261731261191904 -0.0167784439572614 -0.0295476855831714 0.218371934956694 -0.0745337724642311 0.381302701266378 -0.0203141883215653 0.0528497894557841 0.269085859886671 -0.199483146361191 -0.0264684814753114 0.362459372117434 -0.023347431925636 -0.023347431925636 -0.0906926194777603 -0.173331437488421 -0.413671790627863 0.0973685702798473 -0.124586534238807 0.00611137534943688 0.00507199906045171 -0.0209507662816357 -0.0614208206727165 -0.0959548784677738 -0.0959548784677738 0.0316284687960029 -0.028158541488478 -0.0907859594377456 -0.0267412884853277 -0.0267412884853277 -0.0267412884853277 -0.0267412884853277 -0.0260172606783567 -0.0260172606783567 -0.0260172606783567 -0.0260172606783567 -0.0260172606783567 -0.0142612903949497 -0.0267412884853277 -0.0321886602350456 -0.0260172606783567 -0.0267412884853277 -0.0260172606783567 -0.0260172606783567 -0.0321886602350456 -0.13476399022754 -0.13476399022754 -0.119508965349955 0.947832588547289 -0.0884944923502367 -0.0904598437886277 -0.0956342641559669 0.919182626351192 0.899289165913569 0.987218217067472 0.999999999999998 0.196641916911341 0.16663474015566 0.268955531320271 -0.0267412884853277 -0.01496541271152 -0.145245182739109 0.0316284687960029 0.0274306863087856 -0.087963673310308 0.101709054796656 -0.0741781423786327 0.00652951311985366 -0.0295476855831714 0.00356479732026147 -0.0959548784677738 -0.414987059040136 0.43607715992625 -0.0741781423786327 -0.0263192590431972 0.29322597786478 -0.041093117700637 -0.199483146361191 0.188655415444435 0.293891542828743 -0.041093117700637 -0.145724071869545 0.269085859886671 0.0274306863087856 -0.0171013364644694 0.269085859886671 0.278586027116552 0.00445453738873813 0.0968894020176973 -0.145245182739109 -0.0203141883215653 -0.0263192590431972 0.987218217067472 0.987218217067472 -0.041093117700637 0.134224669459348 -0.0289719422478137 0.0588200997798687 0.436734904630052 0.206594390555201 -0.156204662682871 -0.0907859594377456 -0.119197483117453 0.192954319185223 0.0557267064490331 -0.0664730120261653 -0.0552199720371643 0.199483146361191 0.151108053588419 -0.0264684814753114 -0.0264684814753114 -0.0672288041544331 -0.0672288041544331 -0.0672288041544331 -0.0668515599909963 -0.0315382400983858 0.0227191922230705 -0.0260172606783567 -0.0804546704622613 0.64429518007647 -0.0552199720371643 0.64429518007647 0.303887169933737 0.0316284687960029 0.0233474319256329 -0.0741781423786327 0.0316284687960029 0.199483146361191 -0.101250801526139 -0.0327308354320047 0.0316284687960029 0.0316284687960029 0.0079874302413743 -0.0443881435974838 -0.041093117700637 -0.041093117700637 -0.023347431925636 0.261731261191904 -0.100415391246115 0.199880269544568 -0.0959548784677738 -0.0959548784677738 -0.0959548784677738 -0.0959548784677738 -0.0959548784677738 -0.0956342641559669 0.413671790627863 0.413671790627863 0.40596984149949 -0.0841789526379174 0.0203790333065439 -0.141855130325625 0.261731261191904 0.413671790627863 -0.0264684814753114 0.0292312820204565 -0.124586534238807 -0.0397631156171119 -0.189789954272373 0.413671790627863 -0.0906926194777603 -0.314734033563325 -0.317225052159189 -0.00161108910318849 -0.142817203870843 0.00258132770932697 -0.132307760724437 0.270245365371189 0.413671790627863 0.270828027322494 -0.0959548784677738
-0.145870418653613 -0.171734776667655 0.0225703752714787 -0.0939966939161991 0.162333385757856 -0.234770293656711 0.202638336789752 0.202638336789752 -0.190947877477147 0.0588833675087542 -0.00238233422279084 0.202638336789752 0.277871915804191 0.744187666271842 0.0498925454265537 -0.0672288041544331 -0.0351814328896562 1 0.744187666271842 -0.0529133440185513 0.988784821095071 -0.0672288041544331 1 -0.0433151944790048 -0.0433151944790048 -0.0445935178628837 1 -0.0468463045872797 -0.281416696142866 -0.151659863122076 -0.170714980590105 0.0498925454265537 -0.283142300632262 0.763970579893684 0.760497947524515 0.0613011729368976 -0.059883815616424 -0.0527411329052434 -0.0120903166542463 0.0164014628918818 -0.0698127969906976 -0.0672288041544331 -0.0680992337784581 -0.0255868674780954 -0.0680683787709243 -0.0229127759705076 0.0536082778228821 0.760497947524515 0.744187666271842 0.0310329396004749 -0.209687884043956 0.0267313293830798 -0.155790001331958 -0.0557398040093729 -0.00232370738574694 -0.0804498235565609 -0.236566691389242 -0.187964014132269 0.0246546874106185 -0.0804498235565609 -0.0423438918141614 -0.143677500313279 -0.0586195781351317 -0.0538130478130884 -0.15422691896896 -0.0843697093042025 -0.122161681956378 -0.170714980590105 -0.0804498235565609 -0.15422691896896 -0.0588833675087746 -0.0470533440769556 -0.0617902965925169 0.0529252660387012 -0.0527411329052434 -0.0458386879153355 -0.0470533440769556 -0.0470533440769556 -0.00358619297568168 -0.0183445560869638 0.0304564966518832 -0.0470533440769556 -0.0924133176933677 -0.0672288041544331 0.163208965379761 0.0588833675087542 -0.0351860930382828 0.977416670065714 -0.0423438918141614 -0.0505360289716127 -0.0586195781351317 -0.243042205342468 0.00679057396654761 -0.195043379812064 0.117672780340711 -0.0498925454265555 0.0588833675087542 -0.244912306645828 0.0588833675087542 -0.0193280928235413 0.163208965379761 -0.0836321043236347 -0.344767655281521 0.074893541742958 0.0713596668894537 0.0342751025958841 -0.147397870411346 -0.147397870411346 -0.236566691389242 -0.233570820571556 -0.204160002364666 0.245033641050725 0.430386180123439 0.277871915804191 0.129302969485303 -0.0734412649914525 -0.221982361938203 -0.236566691389242 -0.236566691389242 0.0451617986686945 -0.299081759240514 0.163382477081254 -0.293668158920769 0.156829673897208 0.164429698071837 -0.105609597945571 -0.0588833675087746 0.0510245621762374 0.014148390345617 0.202638336789752 0.277871915804191 -0.27787191580419 0.430386180123439 0.0588833675087542 -0.295287501642965 -0.76873460688688 -0.171734776667655 0.245033641050725 0.202638336789752 0.0713596668894537 -0.138300165863069 0.214291603137439 -0.144211049453378 -0.144211049453378 -0.153704900626769 -0.153704900626769 -0.283142300632262 -0.188469701384505 -0.214852217804421 -0.151086936294034 0.107325959503895 -0.13612602284289 -0.147397870411346 0.430386180123439 0.277871915804191 -0.28567158001373 -0.147397870411346 0.29996736102202 -0.244447262961171 0.263008625295554 -0.0731397681234504 -0.0891597117294236 0.417042906591905 -0.129302969485304 -0.129302969485304 -0.243646589303138 -0.216425961688529 0.366420587273723 -0.179358178834675 -0.179358178834675 -0.235369446199129 -0.235369446199129 -0.234770293656711 -0.234770293656711 -0.235369446199129 -0.234770293656711 -0.197462939843853 0.168284842189663 -0.177715077377568 0.0464472868948645 -0.0672288041544331 -0.0672288041544331 -0.0680992337784581 -0.0680992337784581 -0.0672288041544331 0.0397207463921498 -0.0672288041544331 -0.0654588051134742 0.220972108789264 -0.199057357110555 -0.146275531268715 -0.170572039967293 0.0588833675087542 -0.0588833675087746 -0.129630759582207 -0.0725943631674307 0.16524295235329 -0.0588833675087746 -0.0588833675087746 0.0693171572539093 0.162359340962802 0.142573935089674 -0.0588833675087746 -0.100594067821859 -0.109584001901956 -0.0483598101580537 -0.154503837035376 -0.0483598101580537 0.0564327288809543 0.170844104299918 0.176382193260377 0.00669516011338408 0.185156810704931 0.117278128225705 0.0771658700688244 -0.0453953520012557 0.0227853146158728 -0.0453953520012557 -0.0588833675087746 -0.431581640996465 -0.293668158920769 -0.0804498235565609 -0.0548661504370748 -0.179358178834675 -0.0804498235565609 -0.243646589303138 -0.164060384334712 -0.195043379812064 0.0246546874106185 -0.0453953520012557 -0.155790001331958 -0.0804498235565609 -0.0682263927918194 -0.243646589303138 0.0207677248642317 -0.0586195781351317 0.0474634168557112 -0.0753498099695906 -0.176313474651901 0.0426851737007926 -0.00562706231954509 -0.236566691389242 0.277871915804191 0.0713596668894537 -0.171224994853864 0.074893541742958 0.074893541742958 -0.188469701384505 -0.281416696142866 0.129302969485303 0.0560809620752371 -0.150520317443144 0.140309211434078 0.147938729864191 0.0402164356401156 -0.0411696243969271 -0.155790001331958 -0.155790001331958 -0.0453953520012557 -0.0559099017468445 -0.147397870411346 -0.0498925454265555 -0.0498925454265555 -0.0498925454265555 -0.0498925454265555 -0.0468463045872797 -0.0468463045872797 -0.0468463045872797 -0.0468463045872797 -0.0468463045872797 -0.0559099017468445 -0.0498925454265555 0.0503085589353828 -0.0468463045872797 -0.0498925454265555 -0.0468463045872797 -0.0468463045872797 0.0503085589353828 -0.0992257904138533 -0.0992257904138533 -0.194031842552991 -0.0672288041544331 -0.143677500313279 -0.14686839699403 -0.155269459751776 -0.0731397681234504 -0.0747577160969515 -0.0680992337784581 -0.0672288041544331 0.222991031447011 -0.0786850743436294 -0.09776549349879 -0.0498925454265555 -0.0588833675087746 -0.120397875626426 -0.0453953520012557 -0.0343808373930883 -0.153409955126015 0.156668119168711 -0.0804498235565609 -0.0627246665132909 -0.0586195781351317 0.0267313293830798 -0.155790001331958 0.131701281398928 0.786155645470728 -0.0804498235565609 -0.0687698995667463 0.420139352370769 0.00669516011338408 0.301634472723292 -0.244475893717824 0.25551585691301 0.00669516011338408 -0.121515510229581 -0.236566691389242 -0.0343808373930883 -0.0997213470248513 -0.236566691389242 -0.227823710863413 0.175916774118424 0.163439239973503 -0.120397875626426 0.0426851737007926 -0.0528434006818724 -0.0680992337784581 -0.0680992337784581 0.00669516011338408 -0.443223223767642 -0.00426022783146821 0.0823808707175624 -0.0505360289716127 0.171616249442155 -0.253610082113703 -0.147397870411346 -0.193526127594132 -0.297361211278952 -0.00232370738574694 0.977416670065714 0.055393030643949 -0.27787191580419 0.283719123444383 0.0713596668894537 0.0713596668894537 1 1 1 0.983110913419642 0.0529252660387012 -0.0398218132052646 -0.0468463045872797 -0.130624241504171 -0.0433151944790048 -0.0423438918141614 -0.0433151944790048 -0.0944450662605189 -0.0453953520012557 -0.0748935417429592 -0.0804498235565609 -0.0453953520012557 0.261458096600626 -0.153305914770087 -0.0643324538870147 -0.0453953520012557 -0.0453953520012557 -0.0483598101580537 -0.0343808373930883 0.00669516011338408 0.00669516011338408 0.074893541742958 -0.243646589303138 0.0551682445943279 0.262334388098905 -0.155790001331958 -0.155790001331958 -0.155790001331958 -0.155790001331958 -0.155790001331958 -0.155269459751776 -0.129302969485304 -0.129302969485304 -0.13190808724402 -0.0705037945263699 0.150299003377424 -0.215209137892644 -0.243646589303138 -0.129302969485304 0.0713596668894537 0.149025326775909 -0.150520317443144 0.0771658700688244 0.344036512249593 -0.129302969485304 -0.188469701384505 0.204160002364666 0.202638336789752 0.0148708507709966 -0.217032875829361 0.176382193260377 -0.122254096140618 -0.235369446199129 -0.129302969485304 -0.234770293656711 0.0522344199993124
-0.0495897986929348 0.227065859028178 -0.27437684788582 -0.0540198678167223 -0.171524523978401 0.174493192633502 -0.189481339446648 -0.189481339446648 -0.126496445605293 -0.0254474935833542 -0.0363087111759759 -0.189481339446648 -0.128526029707003 -0.0490468388919214 -0.0150472155635471 0.64429518007647 -0.0166674326508438 -0.0433151944790048 -0.0490468388919214 0.0268424059267742 -0.0433151944790048 0.64429518007647 -0.0433151944790048 0.999999999999997 0.999999999999997 -0.0176963661328346 -0.0433151944790048 0.015836139773764 -0.111676609729515 -0.100213540781082 0.228592209386044 -0.0150472155635471 -0.112361393758859 -0.0438516556121643 -0.0421133665859462 -0.0252575777264973 -0.0237641248631306 0.00802706083580805 -0.0174436559141206 -0.0184587443631226 -0.0277043138893823 0.64429518007647 0.636059938940259 0.27258781664333 -0.058912430198499 0.00802706083580805 -0.0431384987331137 -0.0421133665859462 -0.0490468388919214 0.191601892406509 -0.0893394527545245 0.0330190593941063 -0.0580730065017742 -0.0382736599049329 0.055097479396804 -0.0477926196015755 0.173370722551714 -0.0641686879978328 0.00266194053382239 -0.0477926196015755 0.0224282398125288 -0.0376758021783076 -0.0224405827170045 0.00616590742598527 -0.0612029764955303 -0.048478298078011 0.012371850241226 0.228592209386044 -0.0477926196015755 -0.0612029764955303 0.0224282398125288 -0.0186725166451426 -0.024520687408433 0.00987606355686627 0.0597209882795459 -0.0181904959122758 0.0186004469138242 -0.0186725166451426 0.0162857020295245 0.00996161956825834 -0.0137851379684524 -0.0186725166451426 -0.0366730409222519 0.64429518007647 -0.171158894948789 -0.0254474935833542 0.00771808218746708 -0.0428282412536218 0.0254474935833594 0.0656898806160433 -0.0224405827170045 0.168989700727165 -0.0225880131543554 -0.0774004659501062 -0.0380101539084817 0.0150472155635489 -0.0254474935833542 -0.123507485721655 -0.0254474935833542 0.0481825637182936 -0.171158894948789 0.0262666646517502 0.122036676741103 -0.030260490857763 -0.0118342191556363 -0.271703100160438 -0.0584929560843557 -0.0584929560843557 0.173370722551714 0.175247798613691 0.18781629699225 0.0972384605365813 -0.0881244365048219 -0.128526029707003 -0.266526740835133 -0.0369431751178843 -0.136699976296796 0.173370722551714 0.173370722551714 -0.269087134041191 0.121549774866173 0.0947185699900899 0.123261283510286 0.0598731781821695 0.0949275771632684 -0.0818673181972513 0.0224282398125288 -0.0315295230488383 -0.0290245797508859 -0.189481339446648 -0.128526029707003 0.128526029707004 -0.0881244365048219 -0.0254474935833542 0.136699976296798 0.053362863436588 0.227065859028178 0.0972384605365813 -0.189481339446648 -0.0118342191556363 -0.0548826486143374 -0.185967784848307 -0.057228307023804 -0.057228307023804 -0.0609958202056906 -0.0609958202056906 -0.112361393758859 -0.0652087860616525 0.179171854779771 -0.0233729016197981 0.0632642022432399 -0.0540198678167223 -0.0584929560843557 -0.0881244365048219 -0.128526029707003 0.125993759757728 -0.0584929560843557 -0.121306943973848 -0.123015511694578 0.129295099613082 0.592224935768105 -0.0542360934484926 0.187647461189439 0.266526740835134 0.266526740835134 0.168632190061279 -0.0918096697871564 0.173743632600186 0.241501083253812 0.241501083253812 0.174117786346661 0.174117786346661 0.174493192633502 0.174493192633502 0.174117786346661 0.174493192633502 -0.0848557784523885 0.123015511694579 0.165117877073925 0.507238122684469 0.64429518007647 0.64429518007647 0.636059938940259 0.636059938940259 0.64429518007647 -0.272587816643331 0.64429518007647 0.661716852361061 0.136428025576173 -0.128015762230537 -0.101071164416683 -0.096185315190218 -0.0254474935833542 0.0254474935833594 -0.0978726407243205 0.0261393800187603 0.0639495034363483 0.0254474935833594 0.0254474935833594 -0.00433587547933353 0.0951367573907359 0.114942907152914 0.0254474935833594 -0.071566366788419 -0.0616418889763724 0.0199470922469869 -0.0963955702721832 0.0199470922469869 0.0128294427597013 -0.0795151749432207 -0.0829783332083762 -0.0327248248812272 -0.0583429113667246 -0.152091556477883 -0.0108765716559046 0.0358621710482735 -0.0164201051269303 0.0358621710482735 0.0224282398125288 0.0866792593054184 0.123261283510286 -0.0477926196015755 -0.0217729287341609 0.241501083253812 -0.0477926196015755 0.168632190061279 -0.0651052612177639 -0.0774004659501062 0.00266194053382239 0.0358621710482735 -0.0618232657016077 -0.0477926196015755 -0.0409470637153223 0.168632190061279 0.000212912737314964 -0.0224405827170045 0.158846002723554 -0.0480217503516174 0.245671492576066 0.0202712018876303 0.0546674779105289 0.173370722551714 -0.128526029707003 -0.0118342191556363 0.227826893059921 -0.030260490857763 -0.030260490857763 -0.0652087860616525 -0.111676609729515 -0.266526740835133 0.0636743802762718 -0.101932376448524 -0.111381208497028 -0.111845347447918 0.019664378266379 -0.039573138715771 -0.0580730065017742 -0.0580730065017742 0.0358621710482735 0.0135091224471763 -0.0584929560843557 0.0150472155635489 0.0150472155635489 0.0150472155635489 0.0150472155635489 0.015836139773764 0.015836139773764 0.015836139773764 0.015836139773764 0.015836139773764 0.0261393800187603 0.0150472155635489 0.00918278426319227 0.015836139773764 0.0150472155635489 0.015836139773764 0.015836139773764 0.00918278426319227 -0.0997860385689951 -0.0997860385689951 -0.0769990503508993 0.603818341659674 -0.0376758021783076 -0.042964325806973 -0.0571752406628611 0.592224935768105 0.5794076750931 0.636059938940259 0.64429518007647 0.136972514476576 0.00646960722117002 0.00831925113018589 0.0150472155635489 0.0254474935833594 -0.0900982798409859 0.0358621710482735 0.0330190593941063 -0.0534321546736825 0.0961853151902198 -0.0477926196015755 -0.00813750795117607 -0.0224405827170045 0.0330190593941063 -0.0580730065017742 -0.267374161933667 0.286623140585579 -0.0477926196015755 -0.0204647806660607 0.188924084211487 -0.0327248248812272 -0.128526029707003 0.121549774866173 0.189352904509795 -0.0327248248812272 -0.0904098193054965 0.173370722551714 0.0330190593941063 0.035025692381945 0.173370722551714 0.179491634507847 -0.0818282660966106 0.095346112409655 -0.0900982798409859 0.0202712018876303 -0.0204647806660607 0.636059938940259 0.636059938940259 -0.0327248248812272 0.0864803075800148 -0.028480233208666 0.010553039881419 0.700881177490978 0.303140623600715 -0.100641911272042 -0.0584929560843557 -0.0767983638498191 0.135885872495583 0.055097479396804 -0.0428282412536218 -0.035577961827499 0.128526029707004 0.112590298500318 -0.0118342191556363 -0.0118342191556363 -0.0433151944790048 -0.0433151944790048 -0.0433151944790048 -0.0430721378827893 0.00987606355686627 -0.0225880131543554 0.015836139773764 -0.0518365563934757 0.999999999999997 -0.035577961827499 0.999999999999997 0.0139845931865078 0.0358621710482735 0.0302604908577639 -0.0477926196015755 0.0358621710482735 0.128526029707004 -0.0968166379181112 -0.0243883356679721 0.0358621710482735 0.0358621710482735 0.0199470922469869 -0.033310053340443 -0.0327248248812272 -0.0327248248812272 -0.030260490857763 0.168632190061279 -0.0646971525853649 0.128781894259951 -0.0580730065017742 -0.0580730065017742 -0.0580730065017742 -0.0580730065017742 -0.0580730065017742 -0.0571752406628611 0.266526740835134 0.266526740835134 0.26156441213453 -0.0542360934484926 -0.0894207925653916 -0.0913965767379177 0.168632190061279 0.266526740835134 -0.0118342191556363 -0.0838941922359466 -0.101932376448524 -0.0108765716559046 -0.122280752764621 0.266526740835134 -0.0652087860616525 -0.187816296992248 -0.189481339446648 0.03946316660266 -0.092016436085983 -0.0829783332083762 -0.0710156238213006 0.174117786346661 0.266526740835134 0.174493192633502 -0.0580730065017742
-0.0495897986929348 0.227065859028178 -0.27437684788582 -0.0540198678167223 -0.171524523978401 0.174493192633502 -0.189481339446648 -0.189481339446648 -0.126496445605293 -0.0254474935833542 -0.0363087111759759 -0.189481339446648 -0.128526029707003 -0.0490468388919214 -0.0150472155635471 0.64429518007647 -0.0166674326508438 -0.0433151944790048 -0.0490468388919214 0.0268424059267742 -0.0433151944790048 0.64429518007647 -0.0433151944790048 0.999999999999997 0.999999999999997 -0.0176963661328346 -0.0433151944790048 0.015836139773764 -0.111676609729515 -0.100213540781082 0.228592209386044 -0.0150472155635471 -0.112361393758859 -0.0438516556121643 -0.0421133665859462 -0.0252575777264973 -0.0237641248631306 0.00802706083580805 -0.0174436559141206 -0.0184587443631226 -0.0277043138893823 0.64429518007647 0.636059938940259 0.27258781664333 -0.058912430198499 0.00802706083580805 -0.0431384987331137 -0.0421133665859462 -0.0490468388919214 0.191601892406509 -0.0893394527545245 0.0330190593941063 -0.0580730065017742 -0.0382736599049329 0.055097479396804 -0.0477926196015755 0.173370722551714 -0.0641686879978328 0.00266194053382239 -0.0477926196015755 0.0224282398125288 -0.0376758021783076 -0.0224405827170045 0.00616590742598527 -0.0612029764955303 -0.048478298078011 0.012371850241226 0.228592209386044 -0.0477926196015755 -0.0612029764955303 0.0224282398125288 -0.0186725166451426 -0.024520687408433 0.00987606355686627 0.0597209882795459 -0.0181904959122758 0.0186004469138242 -0.0186725166451426 0.0162857020295245 0.00996161956825834 -0.0137851379684524 -0.0186725166451426 -0.0366730409222519 0.64429518007647 -0.171158894948789 -0.0254474935833542 0.00771808218746708 -0.0428282412536218 0.0254474935833594 0.0656898806160433 -0.0224405827170045 0.168989700727165 -0.0225880131543554 -0.0774004659501062 -0.0380101539084817 0.0150472155635489 -0.0254474935833542 -0.123507485721655 -0.0254474935833542 0.0481825637182936 -0.171158894948789 0.0262666646517502 0.122036676741103 -0.030260490857763 -0.0118342191556363 -0.271703100160438 -0.0584929560843557 -0.0584929560843557 0.173370722551714 0.175247798613691 0.18781629699225 0.0972384605365813 -0.0881244365048219 -0.128526029707003 -0.266526740835133 -0.0369431751178843 -0.136699976296796 0.173370722551714 0.173370722551714 -0.269087134041191 0.121549774866173 0.0947185699900899 0.123261283510286 0.0598731781821695 0.0949275771632684 -0.0818673181972513 0.0224282398125288 -0.0315295230488383 -0.0290245797508859 -0.189481339446648 -0.128526029707003 0.128526029707004 -0.0881244365048219 -0.0254474935833542 0.136699976296798 0.053362863436588 0.227065859028178 0.0972384605365813 -0.189481339446648 -0.0118342191556363 -0.0548826486143374 -0.185967784848307 -0.057228307023804 -0.057228307023804 -0.0609958202056906 -0.0609958202056906 -0.112361393758859 -0.0652087860616525 0.179171854779771 -0.0233729016197981 0.0632642022432399 -0.0540198678167223 -0.0584929560843557 -0.0881244365048219 -0.128526029707003 0.125993759757728 -0.0584929560843557 -0.121306943973848 -0.123015511694578 0.129295099613082 0.592224935768105 -0.0542360934484926 0.187647461189439 0.266526740835134 0.266526740835134 0.168632190061279 -0.0918096697871564 0.173743632600186 0.241501083253812 0.241501083253812 0.174117786346661 0.174117786346661 0.174493192633502 0.174493192633502 0.174117786346661 0.174493192633502 -0.0848557784523885 0.123015511694579 0.165117877073925 0.507238122684469 0.64429518007647 0.64429518007647 0.636059938940259 0.636059938940259 0.64429518007647 -0.272587816643331 0.64429518007647 0.661716852361061 0.136428025576173 -0.128015762230537 -0.101071164416683 -0.096185315190218 -0.0254474935833542 0.0254474935833594 -0.0978726407243205 0.0261393800187603 0.0639495034363483 0.0254474935833594 0.0254474935833594 -0.00433587547933353 0.0951367573907359 0.114942907152914 0.0254474935833594 -0.071566366788419 -0.0616418889763724 0.0199470922469869 -0.0963955702721832 0.0199470922469869 0.0128294427597013 -0.0795151749432207 -0.0829783332083762 -0.0327248248812272 -0.0583429113667246 -0.152091556477883 -0.0108765716559046 0.0358621710482735 -0.0164201051269303 0.0358621710482735 0.0224282398125288 0.0866792593054184 0.123261283510286 -0.0477926196015755 -0.0217729287341609 0.241501083253812 -0.0477926196015755 0.168632190061279 -0.0651052612177639 -0.0774004659501062 0.00266194053382239 0.0358621710482735 -0.0618232657016077 -0.0477926196015755 -0.0409470637153223 0.168632190061279 0.000212912737314964 -0.0224405827170045 0.158846002723554 -0.0480217503516174 0.245671492576066 0.0202712018876303 0.0546674779105289 0.173370722551714 -0.128526029707003 -0.0118342191556363 0.227826893059921 -0.030260490857763 -0.030260490857763 -0.0652087860616525 -0.111676609729515 -0.266526740835133 0.0636743802762718 -0.101932376448524 -0.111381208497028 -0.111845347447918 0.019664378266379 -0.039573138715771 -0.0580730065017742 -0.0580730065017742 0.0358621710482735 0.0135091224471763 -0.0584929560843557 0.0150472155635489 0.0150472155635489 0.0150472155635489 0.0150472155635489 0.015836139773764 0.015836139773764 0.015836139773764 0.015836139773764 0.015836139773764 0.0261393800187603 0.0150472155635489 0.00918278426319227 0.015836139773764 0.0150472155635489 0.015836139773764 0.015836139773764 0.00918278426319227 -0.0997860385689951 -0.0997860385689951 -0.0769990503508993 0.603818341659674 -0.0376758021783076 -0.042964325806973 -0.0571752406628611 0.592224935768105 0.5794076750931 0.636059938940259 0.64429518007647 0.136972514476576 0.00646960722117002 0.00831925113018589 0.0150472155635489 0.0254474935833594 -0.0900982798409859 0.0358621710482735 0.0330190593941063 -0.0534321546736825 0.0961853151902198 -0.0477926196015755 -0.00813750795117607 -0.0224405827170045 0.0330190593941063 -0.0580730065017742 -0.267374161933667 0.286623140585579 -0.0477926196015755 -0.0204647806660607 0.188924084211487 -0.0327248248812272 -0.128526029707003 0.121549774866173 0.189352904509795 -0.0327248248812272 -0.0904098193054965 0.173370722551714 0.0330190593941063 0.035025692381945 0.173370722551714 0.179491634507847 -0.0818282660966106 0.095346112409655 -0.0900982798409859 0.0202712018876303 -0.0204647806660607 0.636059938940259 0.636059938940259 -0.0327248248812272 0.0864803075800148 -0.028480233208666 0.010553039881419 0.700881177490978 0.303140623600715 -0.100641911272042 -0.0584929560843557 -0.0767983638498191 0.135885872495583 0.055097479396804 -0.0428282412536218 -0.035577961827499 0.128526029707004 0.112590298500318 -0.0118342191556363 -0.0118342191556363 -0.0433151944790048 -0.0433151944790048 -0.0433151944790048 -0.0430721378827893 0.00987606355686627 -0.0225880131543554 0.015836139773764 -0.0518365563934757 0.999999999999997 -0.035577961827499 0.999999999999997 0.0139845931865078 0.0358621710482735 0.0302604908577639 -0.0477926196015755 0.0358621710482735 0.128526029707004 -0.0968166379181112 -0.0243883356679721 0.0358621710482735 0.0358621710482735 0.0199470922469869 -0.033310053340443 -0.0327248248812272 -0.0327248248812272 -0.030260490857763 0.168632190061279 -0.0646971525853649 0.128781894259951 -0.0580730065017742 -0.0580730065017742 -0.0580730065017742 -0.0580730065017742 -0.0580730065017742 -0.0571752406628611 0.266526740835134 0.266526740835134 0.26156441213453 -0.0542360934484926 -0.0894207925653916 -0.0913965767379177 0.168632190061279 0.266526740835134 -0.0118342191556363 -0.0838941922359466 -0.101932376448524 -0.0108765716559046 -0.122280752764621 0.266526740835134 -0.0652087860616525 -0.187816296992248 -0.189481339446648 0.03946316660266 -0.092016436085983 -0.0829783332083762 -0.0710156238213006 0.174117786346661 0.266526740835134 0.174493192633502 -0.0580730065017742
0.163409872338575 -0.017100989409326 0.0437305423431899 -0.0556141088458758 0.103171055207664 -0.0388513197736098 0.0522648176701493 0.0522648176701493 0.0950298105588369 0.0153608775799751 0.025626080582825 0.0522648176701493 -0.0633548620140608 -0.05471987305744 0.0120446832064998 -0.0176295855785089 0.821489981986085 -0.0445935178628837 -0.05471987305744 -0.0131612476371031 -0.0445935178628837 -0.0176295855785089 -0.0445935178628837 -0.0176963661328346 -0.0176963661328346 0.999999999999995 -0.0445935178628837 -0.0109163379978554 -0.0554247268595444 0.0874160146250114 -0.0152192246566997 0.0120446832064998 -0.0566695513488979 -0.0499599365684897 -0.0481789037572183 -0.0123320078647839 -0.024465454659185 0.00530946050603612 0.0100248697601303 -0.0385854084713153 -0.0285219270319593 -0.0176295855785089 -0.0188904479643863 -0.0455925916564223 -0.0606510611345892 -0.0215473209661937 -0.000358292995729884 -0.0481789037572183 -0.05471987305744 -0.00449051594552332 -0.0261757238105137 -0.0342931037599451 0.0115991607986503 -0.0257913609659337 0.056723523032367 -0.0061326620718128 -0.0407857499191615 -0.0767924524844498 -0.0330797411008265 -0.0061326620718128 -0.0153608775799764 -0.0188847029748489 0.035201775060045 0.15138782602239 -0.0630092063176131 -0.00903490637228225 0.0183076235927326 -0.0152192246566997 -0.0061326620718128 -0.0372516003705005 -0.0153608775799764 -0.0192235822688998 -0.0252443449720221 -0.0196378896108171 -0.0215473209661937 0.0183184466904676 0.0158844950872844 0.0158844950872844 0.0681102803330357 -0.0211012244594755 -0.0141919666674183 0.0158844950872844 -0.03775534024776 -0.0176295855785089 0.10339144885306 0.0153608775799752 0.0784450814499342 -0.0429107178940591 -0.0153608775799764 -0.0206464286340699 0.035201775060045 -0.0482793709641843 -0.0232546333960025 0.228633844972604 -0.0391319142780367 -0.0120446832065019 0.0153608775799752 0.0766762988351661 0.0153608775799752 0.0277493226802141 0.10339144885306 -0.0357656252090345 0.125638238258846 0.0348876895119575 0.0293597266558659 0.0465257846718697 0.000617069454415418 0.000617069454415418 -0.0407857499191615 -0.0375489365690039 -0.0557145968614067 0.100108174026537 -0.0913433165514205 -0.0633548620140608 0.0663962125428273 -0.0380334466772295 0.0671163529707783 -0.0407857499191615 -0.0407857499191615 0.0493348748450534 0.0781778579763491 -0.109154078027528 0.0613444358685844 -0.00975947694585303 -0.108582620382546 0.155271283532235 -0.0153608775799764 -0.0324600262378612 -0.0260243059340068 0.0522648176701493 -0.0633548620140608 0.0633548620140599 -0.0913433165514205 0.0153608775799752 0.140734282927019 0.0558367157552729 -0.017100989409326 0.100108174026537 0.0522648176701493 0.0293597266558659 0.0685840436023562 0.0951582347839373 0.0320627066644584 0.0320627066644584 0.0152834499730662 0.0152834499730662 -0.0566695513488979 -0.0769990503509014 -0.0877775929775286 -0.0317319739494534 0.0255192185150256 -0.0556141088458758 0.000617069454415418 -0.0913433165514205 -0.0633548620140608 0.0578945581418337 0.000617069454415418 -0.0776006003570434 0.107973160375685 -0.0955558139987156 -0.0260243059340068 -0.0558367157552723 -0.0943064511540544 -0.0663962125428553 -0.0663962125428553 -0.048885427827962 -0.0335952456712097 -0.0827835497593041 -0.00511495797858123 -0.00511495797858123 -0.039498714701567 -0.039498714701567 -0.0388513197736098 -0.0388513197736098 -0.039498714701567 -0.0388513197736098 -0.0118876867071284 -0.107973160375685 -0.0547843333910411 -0.0348876895119582 -0.0176295855785089 -0.0176295855785089 -0.0188904479643863 -0.0188904479643863 -0.0176295855785089 0.0455925916564619 -0.0176295855785089 -0.0150347911478491 -0.0679734423493453 0.0913515718302167 0.0847475832822288 0.105146441496265 0.0153608775799752 -0.0153608775799764 0.100537984985743 -0.0142664976394706 -0.0766871701094184 -0.0153608775799764 -0.0153608775799764 -0.0392400489769479 -0.1080108504084 -0.0223635715824156 -0.0153608775799764 0.14833829109147 0.153087474182456 -0.0175187030632333 0.156410749974535 -0.0175187030632333 -0.0237716745893867 -0.171064531643123 -0.173241983938462 -0.0336906039659656 -0.153707441209668 -0.183151198589419 -0.0263752602602032 -0.00386957672425957 -0.0206839069701519 -0.00386957672425957 -0.0153608775799764 0.0911326572143168 0.0516762827426726 -0.0061326620718128 0.050234043812152 -0.00511495797858123 -0.0061326620718128 -0.048885427827962 -0.00312538038055101 0.228633844972604 -0.0330797411008265 -0.00386957672425957 -0.0400218420815801 -0.0061326620718128 0.0121412267788944 -0.048885427827962 -0.0336906039659656 0.035201775060045 -0.0240115890560862 -0.00710369246333612 -0.0520436890636571 -0.0237716745893867 0.0350446175363849 -0.0407857499191615 -0.0633548620140608 0.0293597266558659 -0.0161592359730068 0.0348876895119575 0.0348876895119575 -0.0769990503509014 -0.0554247268595444 0.0663962125428273 0.0224614567170588 0.0820437943162907 -0.151246162533667 -0.151551139240595 -0.024785205482437 -0.0407410260865264 0.0115991607986503 0.0115991607986503 -0.00386957672425957 0.0186243673935517 0.000617069454415418 -0.0120446832065019 -0.0120446832065019 -0.0120446832065019 -0.0120446832065019 -0.0109163379978554 -0.0109163379978554 -0.0109163379978554 -0.0109163379978554 -0.0109163379978554 -0.0142664976394706 -0.0120446832065019 -0.0206839069701519 -0.0109163379978554 -0.0120446832065019 -0.0109163379978554 -0.0109163379978554 -0.0206839069701519 0.121448393732464 0.121448393732464 0.229825771255589 -0.0176295855785089 -0.0188847029748489 -0.024393324651721 0.0125195094930531 -0.0260243059340068 -0.0282627664491764 -0.0188904479643863 -0.0176295855785089 -0.0662504958658327 -0.0321466843569152 -0.0399419646828866 -0.0120446832065019 -0.0153608775799764 0.151246162533668 -0.00386957672425957 -0.00627496492569121 0.160087824336168 -0.105146441496264 -0.0061326620718128 0.0323362764741881 0.035201775060045 -0.0342931037599451 0.0115991607986503 0.0661857750384803 -0.0567235230323665 -0.0061326620718128 0.0377489744870912 -0.0936691910229615 -0.0336906039659656 -0.0633548620140608 0.0911027898372353 -0.0934570619798898 -0.0336906039659656 0.150941938303977 -0.0407857499191615 -0.00627496492569121 -0.030720772553047 -0.0407857499191615 -0.0302169114558677 -0.172511635942868 -0.107438743204031 0.151246162533668 -0.0237716745893867 -0.024785205482437 -0.0188904479643863 -0.0188904479643863 -0.0336906039659656 0.0890325251275573 -0.0315126745831624 -0.0257913609659337 -0.0206464286340699 -0.0355029380355364 -0.103612067821607 0.000617069454415418 0.23042634303316 0.139896153193601 0.056723523032367 -0.0429107178940591 -0.0153608775799764 0.0633548620140599 0.115913077333521 0.0293597266558659 0.0293597266558659 -0.0445935178628837 -0.0445935178628837 -0.0445935178628837 -0.043819197202118 -0.0196378896108171 -0.0232546333960025 -0.0109163379978554 -0.0499599365684897 -0.0176963661328346 0.434486132025282 -0.0176963661328346 -0.0385854084713153 -0.00386957672425957 -0.0348876895119582 -0.0061326620718128 -0.00386957672425957 -0.0971311143860531 0.15546952313229 -0.0287682724555219 -0.00386957672425957 -0.00386957672425957 -0.0175187030632333 -0.00627496492569121 -0.0336906039659656 -0.0336906039659656 0.0348876895119575 -0.048885427827962 -0.066606502964951 -0.096609040542908 0.0115991607986503 0.0115991607986503 0.0115991607986503 0.0115991607986503 0.0115991607986503 0.0125195094930531 -0.0663962125428553 -0.0663962125428553 -0.0676558633815311 -0.0558367157552723 -0.135244991179265 -0.0323797079416747 -0.048885427827962 -0.0663962125428553 0.0293597266558659 -0.136324830073867 0.0820437943162907 -0.0263752602602032 -0.125889517484198 -0.0663962125428553 -0.0769990503509014 0.0557145968614067 0.0522648176701493 -0.0154438235897916 -0.0341997082238657 -0.173241983938462 0.149732474163235 -0.039498714701567 -0.0663962125428553 -0.0388513197736098 -0.0636478015755633
-0.145870418653613 -0.171734776667655 0.0225703752714787 -0.0939966939161991 0.162333385757856 -0.234770293656711 0.202638336789752 0.202638336789752 -0.190947877477147 0.0588833675087542 -0.00238233422279084 0.202638336789752 0.277871915804191 0.744187666271842 0.0498925454265537 -0.0672288041544331 -0.0351814328896562 1 0.744187666271842 -0.0529133440185513 0.988784821095071 -0.0672288041544331 1 -0.0433151944790048 -0.0433151944790048 -0.0445935178628837 1 -0.0468463045872797 -0.281416696142866 -0.151659863122076 -0.170714980590105 0.0498925454265537 -0.283142300632262 0.763970579893684 0.760497947524515 0.0613011729368976 -0.059883815616424 -0.0527411329052434 -0.0120903166542463 0.0164014628918818 -0.0698127969906976 -0.0672288041544331 -0.0680992337784581 -0.0255868674780954 -0.0680683787709243 -0.0229127759705076 0.0536082778228821 0.760497947524515 0.744187666271842 0.0310329396004749 -0.209687884043956 0.0267313293830798 -0.155790001331958 -0.0557398040093729 -0.00232370738574694 -0.0804498235565609 -0.236566691389242 -0.187964014132269 0.0246546874106185 -0.0804498235565609 -0.0423438918141614 -0.143677500313279 -0.0586195781351317 -0.0538130478130884 -0.15422691896896 -0.0843697093042025 -0.122161681956378 -0.170714980590105 -0.0804498235565609 -0.15422691896896 -0.0588833675087746 -0.0470533440769556 -0.0617902965925169 0.0529252660387012 -0.0527411329052434 -0.0458386879153355 -0.0470533440769556 -0.0470533440769556 -0.00358619297568168 -0.0183445560869638 0.0304564966518832 -0.0470533440769556 -0.0924133176933677 -0.0672288041544331 0.163208965379761 0.0588833675087542 -0.0351860930382828 0.977416670065714 -0.0423438918141614 -0.0505360289716127 -0.0586195781351317 -0.243042205342468 0.00679057396654761 -0.195043379812064 0.117672780340711 -0.0498925454265555 0.0588833675087542 -0.244912306645828 0.0588833675087542 -0.0193280928235413 0.163208965379761 -0.0836321043236347 -0.344767655281521 0.074893541742958 0.0713596668894537 0.0342751025958841 -0.147397870411346 -0.147397870411346 -0.236566691389242 -0.233570820571556 -0.204160002364666 0.245033641050725 0.430386180123439 0.277871915804191 0.129302969485303 -0.0734412649914525 -0.221982361938203 -0.236566691389242 -0.236566691389242 0.0451617986686945 -0.299081759240514 0.163382477081254 -0.293668158920769 0.156829673897208 0.164429698071837 -0.105609597945571 -0.0588833675087746 0.0510245621762374 0.014148390345617 0.202638336789752 0.277871915804191 -0.27787191580419 0.430386180123439 0.0588833675087542 -0.295287501642965 -0.76873460688688 -0.171734776667655 0.245033641050725 0.202638336789752 0.0713596668894537 -0.138300165863069 0.214291603137439 -0.144211049453378 -0.144211049453378 -0.153704900626769 -0.153704900626769 -0.283142300632262 -0.188469701384505 -0.214852217804421 -0.151086936294034 0.107325959503895 -0.13612602284289 -0.147397870411346 0.430386180123439 0.277871915804191 -0.28567158001373 -0.147397870411346 0.29996736102202 -0.244447262961171 0.263008625295554 -0.0731397681234504 -0.0891597117294236 0.417042906591905 -0.129302969485304 -0.129302969485304 -0.243646589303138 -0.216425961688529 0.366420587273723 -0.179358178834675 -0.179358178834675 -0.235369446199129 -0.235369446199129 -0.234770293656711 -0.234770293656711 -0.235369446199129 -0.234770293656711 -0.197462939843853 0.168284842189663 -0.177715077377568 0.0464472868948645 -0.0672288041544331 -0.0672288041544331 -0.0680992337784581 -0.0680992337784581 -0.0672288041544331 0.0397207463921498 -0.0672288041544331 -0.0654588051134742 0.220972108789264 -0.199057357110555 -0.146275531268715 -0.170572039967293 0.0588833675087542 -0.0588833675087746 -0.129630759582207 -0.0725943631674307 0.16524295235329 -0.0588833675087746 -0.0588833675087746 0.0693171572539093 0.162359340962802 0.142573935089674 -0.0588833675087746 -0.100594067821859 -0.109584001901956 -0.0483598101580537 -0.154503837035376 -0.0483598101580537 0.0564327288809543 0.170844104299918 0.176382193260377 0.00669516011338408 0.185156810704931 0.117278128225705 0.0771658700688244 -0.0453953520012557 0.0227853146158728 -0.0453953520012557 -0.0588833675087746 -0.431581640996465 -0.293668158920769 -0.0804498235565609 -0.0548661504370748 -0.179358178834675 -0.0804498235565609 -0.243646589303138 -0.164060384334712 -0.195043379812064 0.0246546874106185 -0.0453953520012557 -0.155790001331958 -0.0804498235565609 -0.0682263927918194 -0.243646589303138 0.0207677248642317 -0.0586195781351317 0.0474634168557112 -0.0753498099695906 -0.176313474651901 0.0426851737007926 -0.00562706231954509 -0.236566691389242 0.277871915804191 0.0713596668894537 -0.171224994853864 0.074893541742958 0.074893541742958 -0.188469701384505 -0.281416696142866 0.129302969485303 0.0560809620752371 -0.150520317443144 0.140309211434078 0.147938729864191 0.0402164356401156 -0.0411696243969271 -0.155790001331958 -0.155790001331958 -0.0453953520012557 -0.0559099017468445 -0.147397870411346 -0.0498925454265555 -0.0498925454265555 -0.0498925454265555 -0.0498925454265555 -0.0468463045872797 -0.0468463045872797 -0.0468463045872797 -0.0468463045872797 -0.0468463045872797 -0.0559099017468445 -0.0498925454265555 0.0503085589353828 -0.0468463045872797 -0.0498925454265555 -0.0468463045872797 -0.0468463045872797 0.0503085589353828 -0.0992257904138533 -0.0992257904138533 -0.194031842552991 -0.0672288041544331 -0.143677500313279 -0.14686839699403 -0.155269459751776 -0.0731397681234504 -0.0747577160969515 -0.0680992337784581 -0.0672288041544331 0.222991031447011 -0.0786850743436294 -0.09776549349879 -0.0498925454265555 -0.0588833675087746 -0.120397875626426 -0.0453953520012557 -0.0343808373930883 -0.153409955126015 0.156668119168711 -0.0804498235565609 -0.0627246665132909 -0.0586195781351317 0.0267313293830798 -0.155790001331958 0.131701281398928 0.786155645470728 -0.0804498235565609 -0.0687698995667463 0.420139352370769 0.00669516011338408 0.301634472723292 -0.244475893717824 0.25551585691301 0.00669516011338408 -0.121515510229581 -0.236566691389242 -0.0343808373930883 -0.0997213470248513 -0.236566691389242 -0.227823710863413 0.175916774118424 0.163439239973503 -0.120397875626426 0.0426851737007926 -0.0528434006818724 -0.0680992337784581 -0.0680992337784581 0.00669516011338408 -0.443223223767642 -0.00426022783146821 0.0823808707175624 -0.0505360289716127 0.171616249442155 -0.253610082113703 -0.147397870411346 -0.193526127594132 -0.297361211278952 -0.00232370738574694 0.977416670065714 0.055393030643949 -0.27787191580419 0.283719123444383 0.0713596668894537 0.0713596668894537 1 1 1 0.983110913419642 0.0529252660387012 -0.0398218132052646 -0.0468463045872797 -0.130624241504171 -0.0433151944790048 -0.0423438918141614 -0.0433151944790048 -0.0944450662605189 -0.0453953520012557 -0.0748935417429592 -0.0804498235565609 -0.0453953520012557 0.261458096600626 -0.153305914770087 -0.0643324538870147 -0.0453953520012557 -0.0453953520012557 -0.0483598101580537 -0.0343808373930883 0.00669516011338408 0.00669516011338408 0.074893541742958 -0.243646589303138 0.0551682445943279 0.262334388098905 -0.155790001331958 -0.155790001331958 -0.155790001331958 -0.155790001331958 -0.155790001331958 -0.155269459751776 -0.129302969485304 -0.129302969485304 -0.13190808724402 -0.0705037945263699 0.150299003377424 -0.215209137892644 -0.243646589303138 -0.129302969485304 0.0713596668894537 0.149025326775909 -0.150520317443144 0.0771658700688244 0.344036512249593 -0.129302969485304 -0.188469701384505 0.204160002364666 0.202638336789752 0.0148708507709966 -0.217032875829361 0.176382193260377 -0.122254096140618 -0.235369446199129 -0.129302969485304 -0.234770293656711 0.0522344199993124
0.111903067668927 0.255602745742996 -0.114223335368724 0.15647419321122 -0.210596964252584 0.20871938000006 -0.264723939690722 -0.264723939690722 0.244526232823366 -0.968516706876404 -0.445470519837746 -0.264723939690722 0.127083674801661 -0.0115030656047191 -0.991867877842737 -0.0260172606783567 -0.033412137550777 -0.0468463045872797 -0.0115030656047191 0.983914274696138 -0.0468463045872797 -0.0260172606783567 -0.0468463045872797 0.015836139773764 0.015836139773764 -0.0109163379978554 -0.0468463045872797 1 0.168157677077553 -0.181750278323966 0.258478237871025 -0.991867877842737 0.165479383486756 -0.04239691507561 -0.0396891346512372 -0.0506322526615819 -0.00347784452517689 -0.0419563178887823 -0.0745963637158904 -0.0751323872805833 -0.0555370683543946 -0.0260172606783567 -0.0271771119543791 0.111191690829287 0.203020280637541 -0.0419563178887823 0.0179509896010248 -0.0396891346512372 -0.0115030656047191 -0.132145419183492 0.225383612052987 -0.0173773153687198 0.153557201131177 -0.0767247611617439 -0.143921557079515 0.6810831031394 0.205969475096024 -0.0491229340781666 -0.0276250533619021 0.6810831031394 0.0202999521056899 -0.0181810462158832 -0.0772505120435323 -0.0101650753564953 -0.0711703869052425 0.657927885817272 0.67118403272311 0.258478237871025 0.6810831031394 0.184112436051114 0.0015672102579372 -0.0186362254854127 -0.00986332726961236 0.93959621454901 -0.0354352225325872 -0.0148646545944486 0.0132292516360797 -0.0186362254854127 0.00891221658199445 -0.0410876917206248 -0.0178399260332384 -0.0186362254854127 -0.0449672238077318 -0.0260172606783567 -0.209674698699128 -0.968516706876404 -0.452224334784396 -0.042737117584508 0.968516706876403 -0.0290720416449747 -0.0772505120435323 0.195018035790986 -0.0452807470905806 -0.11036230031251 -0.0761965275229261 0.991867877842737 -0.968516706876404 -0.122675463608403 -0.968516706876404 -0.135788483616442 -0.209674698699128 0.0330356693199372 0.129863378328646 -0.039206692426427 -0.0205234940787886 -0.109683595282845 0.234809984884539 0.234809984884539 0.205969475096024 0.210556037809073 0.261267540605365 0.101878806046028 -0.0234548215516559 0.127083674801661 -0.117148335324069 -0.0740576232980326 0.237128405574851 0.205969475096024 0.205969475096024 -0.105189230937741 -0.170385293851625 0.189876266814371 -0.123792237571085 -0.150289649605284 0.190295250143455 0.125498085050623 0.0015672102579372 -0.00219741215801782 -0.0453751503690323 -0.264723939690722 0.127083674801661 -0.127083674801661 -0.0234548215516559 -0.968516706876404 0.117963396921023 0.00863672647807018 0.255602745742995 0.101878806046028 -0.264723939690722 -0.0205234940787886 0.321660903054571 0.0417145996151359 0.325853088212506 0.325853088212506 0.293433313686253 0.293433313686253 0.165479383486756 -0.0501036933170225 -0.0621294401576495 -0.016343049267646 -0.0153945926273351 -0.0760310008589333 0.234809984884539 -0.0234548215516559 0.127083674801661 -0.135871497196616 0.234809984884539 0.171168064949816 -0.143649093337921 0.163111976763454 -0.0257815341872953 0.154700701389826 0.0755766541220128 0.117148335324068 0.117148335324068 0.194108034754712 0.213491562945447 0.067745994334803 0.1167588693325 0.1167588693325 0.207802092784359 0.207802092784359 0.20871938000006 0.20871938000006 0.207802092784359 0.20871938000006 0.218918182367137 0.190163406518546 0.187309958986525 -0.0360327029039174 -0.0260172606783567 -0.0260172606783567 -0.0271771119543791 -0.0271771119543791 -0.0260172606783567 -0.111191690829287 -0.0260172606783567 -0.0236076182224305 -0.237684466446332 0.242043942672255 -0.184817188616959 -0.192816557224136 -0.968516706876404 0.968516706876403 -0.196199030939158 0.959962821204295 -0.314930111878027 0.968516706876403 0.968516706876403 -0.0515703369191657 0.190714580383419 -0.213528352971903 0.968516706876403 0.316750108539589 0.256901786548724 -0.00325144850971823 0.137012033825322 -0.00325144850971823 0.0189161472980803 -0.0867520800278291 -0.0825077450540839 -0.0656013660389084 -0.0531961863065 -0.109599383794687 -0.0188796438727497 -0.0324297659102991 -0.0740576232980326 -0.0324297659102991 0.0015672102579372 0.0224140413862021 -0.123792237571085 0.6810831031394 -0.0414199646092607 0.1167588693325 0.6810831031394 0.194108034754712 0.148213113986794 -0.11036230031251 -0.0276250533619021 -0.0324297659102991 0.191928497238483 0.6810831031394 0.446037952172656 0.194108034754712 -0.0124422666888313 -0.0772505120435323 -0.167264722517927 0.677744342195775 0.157657715220649 0.912902425620796 -0.14747992719926 0.205969475096024 0.127083674801661 -0.0205234940787886 0.257037761601201 -0.039206692426427 -0.039206692426427 -0.0501036933170225 0.168157677077553 -0.117148335324069 -0.1113644001191 -0.186907812443353 -0.0751234055010571 -0.0762401449913822 0.906543301811228 -0.0681156922365331 0.153557201131177 0.153557201131177 -0.0324297659102991 0.976132627538376 0.234809984884539 0.991867877842737 0.991867877842737 0.991867877842737 0.991867877842737 1 1 1 1 1 0.976132627538376 0.991867877842737 0.932725742077917 1 0.991867877842737 1 1 0.932725742077917 0.320630703061565 0.320630703061565 -0.108936866796041 -0.0160995353057765 -0.0181810462158832 0.00631207128397601 0.142507855137468 -0.0257815341872953 -0.0282373753509829 -0.0271771119543791 -0.0260172606783567 -0.236572618781267 -0.062595090594566 -0.0777738341563214 0.991867877842737 0.968516706876403 0.267888876664485 -0.0324297659102991 -0.0371287734330112 0.11736046550196 0.192816557224136 0.6810831031394 -0.0498983602120898 -0.0772505120435323 -0.0173773153687198 0.153557201131177 -0.118605303463648 -0.0438315876612095 0.6810831031394 -0.0739105768664713 0.0791157016359621 -0.0656013660389084 0.127083674801661 -0.0937256716683972 0.167811117084881 -0.0656013660389084 0.267229136971037 0.205969475096024 -0.0371287734330112 0.870738373168643 0.205969475096024 0.220715859428118 -0.0801648795826869 0.191134261016639 0.267888876664485 0.912902425620796 -0.0761965275229261 -0.0271771119543791 -0.0271771119543791 -0.0656013660389084 0.0271122168774561 -0.0613605651677702 -0.0767247611617439 -0.0402021264916548 -0.0818789381937598 -0.116818102791044 0.234809984884539 -0.104289229707734 0.115161627531914 -0.143921557079515 -0.042737117584508 -0.0713208674220625 -0.127083674801661 0.110165160145946 -0.0205234940787886 -0.0205234940787886 -0.0468463045872797 -0.0468463045872797 -0.0468463045872797 -0.0447959008594243 0.93959621454901 -0.0452807470905806 1 0.223295755588859 0.015836139773764 -0.0713208674220625 0.015836139773764 -0.0751323872805833 -0.0324297659102991 0.0392066924264202 0.6810831031394 -0.0324297659102991 0.160820287251617 0.13471272551982 -0.0782947798309448 -0.0324297659102991 -0.0324297659102991 -0.00325144850971823 -0.0667745361478075 -0.0656013660389084 -0.0656013660389084 -0.039206692426427 0.194108034754712 -0.101864199808877 0.161585333694262 0.153557201131177 0.153557201131177 0.153557201131177 0.153557201131177 0.153557201131177 0.142507855137468 0.117148335324068 0.117148335324068 0.10850647519307 0.154700701389826 -0.0392495745287199 0.215459920372129 0.194108034754712 0.117148335324068 -0.0205234940787886 -0.0360166175078345 -0.186907812443353 -0.0188796438727497 -0.130763493658555 0.117148335324068 -0.0501036933170225 -0.261267540605365 -0.264723939690722 -0.0265725501225059 0.212509239703596 -0.0825077450540839 0.265089884690763 0.207802092784359 0.117148335324068 0.20871938000006 -0.123933151597653
0.0954919962028467 0.309292801136232 -0.192578864381728 0.357167826380398 -0.476017385429142 0.54656097507766 -0.433117104248546 -0.433117104248546 0.0925133059120225 -0.172202234407373 -0.0947332015017583 -0.433117104248546 0.599492970694587 -0.0757865914755975 -0.173257060274868 -0.173331437488421 -0.108287493250369 -0.281416696142866 -0.0757865914755975 0.167371668289939 -0.281416696142866 -0.173331437488421 -0.281416696142866 -0.111676609729515 -0.111676609729515 -0.0554247268595444 -0.281416696142866 0.168157677077553 1 -0.0328107901909484 0.303636842487316 -0.173257060274868 0.993905522115409 -0.0947032390243423 -0.091165469268429 -0.130511459480554 0.142935452014251 0.109966169287833 -0.0147507279594474 0.000661670917657176 0.248076244045079 -0.173331437488421 -0.140296312311569 0.194544658814676 0.24208258714311 0.130046568110969 -0.083512528732034 -0.091165469268429 -0.0757865914755975 -0.136783482914562 0.579971185269151 -0.00964467198170932 0.422496835236716 0.0930092205161818 -0.308510640558452 0.193856646679612 0.549083439547828 0.667920619879803 -0.00680898874890853 0.193856646679612 0.050568883512298 0.377893757987431 0.0788777152664406 0.120031681777497 0.548037558122219 0.198886550826476 0.143982537137976 0.303636842487316 0.193856646679612 0.393200250273329 0.0707723131662012 -0.121314425714925 0.167665963417977 0.14369206214819 0.0460841657091583 -0.046042221333709 -0.0868834545020979 -0.0451636880465779 -0.0546796328487021 0.144127065695899 -0.089561365927534 -0.0254472696355646 0.27145754209966 -0.173331437488421 -0.478976673162756 -0.172202234407373 -0.0416001173682205 -0.278252984897622 0.169560052169314 0.0219365752212965 0.0788777152664406 0.573708456720452 0.144391132646972 0.332225040941257 -0.162475399872584 0.173257060274868 -0.172202234407373 -0.546150952235309 -0.172202234407373 -0.280849806698719 -0.478976673162756 0.298590863970278 0.69945230575121 -0.290684120084648 -0.254192753890122 -0.196460328746835 0.508843578368546 0.508843578368546 0.549083439547828 0.546779922522719 0.440324124571485 0.542548474534274 0.27654659068358 0.599492970694587 -0.284101857462611 0.0502049933731992 0.151820193326076 0.549083439547828 0.549083439547828 -0.216579588342251 -0.509438781611673 0.0171580057419859 -0.593091875349127 -0.426563611143631 0.0206152706283572 0.0458288720066156 0.0707723131662012 0.00563896514149352 0.0283489790959633 -0.433117104248546 0.599492970694587 -0.599492970694587 0.27654659068358 -0.172202234407373 0.576973055379055 0.0861771657053392 0.309292801136232 0.542548474534274 -0.433117104248546 -0.254192753890122 0.483506307654947 0.144600843897875 0.504880430467768 0.504880430467768 0.539131997915578 0.539131997915578 0.993905522115409 0.669717553960712 0.533089092268501 0.40897999240886 0.300438801691903 -0.116000959571596 0.508843578368546 0.27654659068358 0.599492970694587 -0.610025592551582 0.508843578368546 0.501598685478636 -0.483930145839932 0.470694462568239 -0.0615505558689098 0.350940451165611 0.133253751210177 0.284101857462611 0.284101857462611 0.570917386630076 0.61295620223211 0.251620630041655 0.36807392451657 0.36807392451657 0.54927471594975 0.54927471594975 0.54656097507766 0.54656097507766 0.543634999396791 0.54656097507766 0.55782988674566 0.457975063590482 0.481899736283808 -0.0628892810388049 -0.173331437488421 -0.173331437488421 -0.140296312311569 -0.140296312311569 -0.173331437488421 -0.201592138512047 -0.173331437488421 -0.168767969760847 -0.160143731316987 0.101205366061088 -0.036897653977757 -6.50953608889516e-05 -0.172202234407373 0.172202234407373 -0.00300005294412613 0.169783898247402 -0.0762187220906864 0.172202234407373 0.172202234407373 0.0400427589393052 0.0204576308229291 -0.0283657284643842 0.172202234407373 0.0742157840760064 0.0969526654038508 0.070753567454172 0.0126051554891445 0.070753567454172 0.027365672858333 -0.0300126478190732 -0.0339612208071996 0.00400706073393609 -0.0330416129507687 -0.0950854968185065 -0.0848245715792634 0.108822161766977 -0.182982512389307 0.108822161766977 0.0707723131662012 -0.272929179744335 -0.593091875349127 0.193856646679612 0.194964091289095 0.36807392451657 0.193856646679612 0.570917386630076 0.382205111273552 0.332225040941257 -0.00680898874890853 0.108822161766977 0.386170763350735 0.193856646679612 0.169325279182121 0.570917386630076 0.00276664551105741 0.0788777152664406 -0.0761662240760867 0.187576986635205 0.340900950491566 0.149135066828424 -0.301459811449922 0.549083439547828 0.599492970694587 -0.254192753890122 0.298864159186592 -0.290684120084648 -0.290684120084648 0.664133920741128 1 -0.284101857462611 -0.385513746884507 -0.038418437547318 -0.0240211235459477 -0.0235885443851157 0.151400753384854 -0.154912766316213 0.422496835236716 0.422496835236716 0.108822161766977 0.180669188176613 0.508843578368546 0.173257060274868 0.173257060274868 0.173257060274868 0.173257060274868 0.168157677077553 0.168157677077553 0.168157677077553 0.168157677077553 0.168157677077553 0.167122489659387 0.173257060274868 0.149322662764983 0.168157677077553 0.159439475395483 0.168157677077553 0.168157677077553 0.149322662764983 0.0672644369366167 0.0672644369366167 0.327089492375773 -0.173331437488421 0.377893757987431 0.391459216565267 0.42046473990676 -0.0615505558689098 -0.0537012267858646 -0.140296312311569 -0.173331437488421 -0.161492044196367 -0.123411535367438 -0.0651335814855342 0.173257060274868 0.172202234407373 0.116869221766669 0.108822161766977 0.107361117213229 0.0766178965617257 0.00825675141802345 0.193856646679612 0.0876510840657696 0.0788777152664406 -0.00964467198170932 0.422496835236716 -0.289285421236018 -0.357965623937435 0.193856646679612 0.0789964707723042 0.136044153810083 0.00400706073393609 0.593954667506112 0.00876888368389429 0.0975574207321583 0.00400706073393609 0.118400492881242 0.549083439547828 0.107361117213229 0.221229123185558 0.549083439547828 0.508198685816718 -0.031399078664584 0.0239890862539002 0.121896725203521 0.149135066828424 0.0832917134631845 -0.140296312311569 -0.140296312311569 0.00400706073393609 -0.257735596266168 0.0643493082404557 0.0763732209532472 -0.0717430470151558 -0.16094106661121 -0.544653271051241 0.508843578368546 0.332018694112076 0.585591124900336 -0.308510640558452 -0.278252984897622 -0.170110589099597 -0.599492970694587 0.421318188547349 -0.254192753890122 -0.254192753890122 -0.281416696142866 -0.281416696142866 -0.281416696142866 -0.279837569346727 0.14369206214819 -0.091016585044698 0.168157677077553 0.321574242535459 -0.111676609729515 -0.0888733738126376 -0.111676609729515 -0.0657911972977404 0.108822161766977 0.290684120084648 0.193856646679612 0.108822161766977 0.469516687650188 0.00594385324275343 0.106254733319363 0.108822161766977 0.108822161766977 0.070753567454172 0.123136916857495 0.00400706073393609 0.00400706073393609 -0.290684120084648 0.570917386630076 -0.0622076258561934 0.466661619308143 0.422496835236716 0.422496835236716 0.422496835236716 0.422496835236716 0.422496835236716 0.42046473990676 0.284101857462611 0.284101857462611 0.27133489545749 0.350940451165611 -0.030901727176122 0.608656888746955 0.570917386630076 0.284101857462611 -0.254192753890122 -0.0320793333412519 -0.038418437547318 -0.0848245715792634 -0.701192056814639 0.284101857462611 0.669717553960712 -0.440324124571485 -0.433117104248546 -0.0974614701584307 0.615109053994491 -0.0339612208071996 0.115701584844645 0.54927471594975 0.284101857462611 0.54656097507766 -0.0663906352892444
0.500338115106463 -0.219621307508179 0.347226539554244 -0.180366439442303 0.172762666433527 -0.167102581254043 0.232684985841876 0.232684985841876 0.782889921630811 0.190190139514047 0.118235523124408 0.232684985841876 -0.186666927698845 -0.103402539773976 0.183922835248015 -0.136953310139128 0.166319167259563 -0.151659863122076 -0.103402539773976 -0.186051420642949 -0.148607365015495 -0.136953310139128 -0.151659863122076 -0.100213540781082 -0.100213540781082 0.0874160146250114 -0.151659863122076 -0.181750278323966 -0.0328107901909484 1 -0.23499565885504 0.183922835248015 -0.0417748142552701 -0.12769014688808 -0.125010070104368 -0.147253448898547 0.23713486897989 -0.122021284604919 -0.216948116171618 -0.0664014293229016 0.191934802451902 -0.136953310139128 -0.139528700623429 -0.349687019768163 -0.228893646205146 -0.122021284604919 -0.169295011446727 -0.125010070104368 -0.103402539773976 -0.221432224575469 -0.0925060607296588 -0.178427619537115 0.128346147403215 -0.0687000046008471 0.299038146541529 -0.278634322912312 -0.161547704271325 0.131121606598194 -0.169966029270444 -0.278634322912312 -0.0998334575919647 0.131791607330552 -0.137338554682902 -0.124501254731414 0.16788197142231 -0.258116716764129 -0.21139715005343 -0.23499565885504 -0.278634322912312 0.138695809510042 -0.151730945484903 0.163772647409328 0.2446843731627 -0.197401777481634 0.18951670955998 0.0982031354757757 0.186327281718747 0.0856419784398344 0.168674683393268 -0.11949506480744 0.110269740965178 0.103118950230156 0.209072889598092 -0.136953310139128 0.199833601471314 0.190190139514047 0.303883433909355 -0.142200595589782 -0.189359083353927 0.179035834730029 -0.137338554682902 -0.134334175319472 0.20404545779111 0.085146929261754 -0.221601862094469 -0.183922835248015 0.190190139514047 0.248803800691791 0.190190139514047 0.296891683459141 0.199833601471314 -0.0380496925974517 -0.132123897526186 0.0323438560264152 -0.00889925481478395 0.34198700310937 -0.226215937422909 -0.226215937422909 -0.161547704271325 -0.161676502681517 -0.229076436698695 -0.225045415847064 -0.0228713787400531 -0.186666927698845 0.253608352051784 0.357437314811492 0.733091135023337 -0.161547704271325 -0.161547704271325 0.337232285087809 0.14918765447769 -0.713823164490886 0.158935414082807 -0.119349573695209 -0.716411457593612 0.504199154796939 -0.151730945484903 -0.16440511587938 -0.00774968561304584 0.232684985841876 -0.186666927698845 0.186666927698844 -0.0228713787400531 0.190190139514047 -0.123350838221773 0.0977519325307286 -0.219621307508179 -0.225045415847064 0.232684985841876 -0.00889925481478395 -0.190211154969311 0.184844960485607 -0.21312302255788 -0.21312302255788 -0.212784568810011 -0.212784568810011 -0.0417748142552701 0.127377402706373 0.037458861134293 0.092555420345864 0.0425047296094404 0.397293586972327 -0.226215937422909 -0.0228713787400531 -0.186666927698845 0.176718054264686 -0.226215937422909 -0.137996578589005 0.243173149291632 -0.212895327750804 -0.152024048720727 -0.182984947777693 -0.296085651958784 -0.253608352051784 -0.253608352051784 -0.134210684301499 -0.0561918318488134 -0.0896584016633959 0.0147134673640464 0.0147134673640464 -0.156144222133863 -0.156144222133863 -0.167102581254043 -0.167102581254043 -0.16718579689663 -0.167102581254043 -0.0584783624336742 -0.271937288524589 -0.203075436961368 -0.180232587796353 -0.136953310139128 -0.136953310139128 -0.139528700623429 -0.139528700623429 -0.136953310139128 0.340593163081353 -0.136953310139128 -0.151444746228711 -0.734552452532047 0.782821888765641 0.957020316854334 0.726611326626495 0.190190139514047 -0.190190139514046 0.722351590314421 -0.18894257552899 -0.590914364462405 -0.190190139514046 -0.190190139514046 -0.203743479799252 -0.713638882586522 -0.427230742365592 -0.190190139514046 0.580839066886319 0.510101465480827 -0.12397091599472 0.591121988712373 -0.12397091599472 -0.155974029665932 -0.514812445686737 -0.518318196599005 0.0333219992968824 -0.532212234388288 -0.342074964736593 -0.14936163729072 -0.119814524319144 -0.215381300941788 -0.119814524319144 -0.151730945484903 0.0286677155479693 0.158935414082807 -0.278634322912312 -0.126937700972157 0.0147134673640464 -0.278634322912312 -0.134210684301499 0.163694789885635 0.085146929261754 -0.169966029270444 -0.119814524319144 0.131694772402832 -0.278634322912312 -0.238708299553595 -0.134210684301499 -0.173425390092412 -0.137338554682902 -0.275119999799434 -0.279970171248906 0.0281769034542241 -0.204973967157642 0.307430902584952 -0.161547704271325 -0.186666927698845 -0.00889925481478395 -0.235453977852064 0.0323438560264152 0.0323438560264152 0.130498309198224 -0.0328107901909484 0.253608352051784 0.263633718964166 0.961602997873098 -0.407944557644745 -0.397429225439454 -0.206243628458217 0.193092510471499 0.128346147403215 0.128346147403215 -0.119814524319144 -0.153773933739232 -0.226215937422909 -0.183922835248015 -0.183922835248015 -0.183922835248015 -0.183922835248015 -0.181750278323966 -0.181750278323966 -0.181750278323966 -0.181750278323966 -0.181750278323966 -0.188139499111525 -0.183922835248015 -0.19933405825103 -0.181750278323966 -0.183922835248015 -0.181750278323966 -0.181750278323966 -0.19933405825103 0.608978197891914 0.608978197891914 0.0742503778982529 -0.136953310139128 0.131791607330552 0.15611594943688 0.132882333003458 -0.152024048720727 -0.156633737604912 -0.139528700623429 -0.136953310139128 -0.731632482356302 -0.182044892131787 -0.210597087193205 -0.182923678597414 -0.190190139514046 0.509806849834312 -0.119814524319144 -0.0879238237214253 0.527591526256378 -0.736675902169366 -0.278634322912312 -0.145119074292883 -0.137338554682902 -0.178427619537115 0.128346147403215 0.25158632621493 -0.209673861907399 -0.278634322912312 -0.165716714762081 -0.290101936189385 0.0333219992968824 -0.191974919471601 0.335536722187732 -0.306798158040166 0.0333219992968824 0.512920245379666 -0.161547704271325 -0.0879238237214253 -0.214294761372696 -0.161547704271325 -0.164243270071057 -0.518577701301456 -0.716240611079558 0.509285511630653 -0.204973967157642 -0.117415257554024 -0.139528700623429 -0.139528700623429 0.0333219992968824 0.0088088403124546 -0.00425092224594288 -0.190786359887863 -0.116919581250304 -0.0439522774793926 0.206795577797534 -0.226215937422909 0.0725406930828956 -0.128854288479253 0.299038146541529 -0.142200595589782 -0.207422011746746 0.186666927698844 -0.206350330526564 -0.00889925481478395 -0.00889925481478395 -0.151659863122076 -0.151659863122076 -0.151659863122076 -0.145441018671878 -0.197401777481634 -0.0306801989474548 -0.181750278323966 0.116037643910382 -0.100213540781082 0.198585008497518 -0.100213540781082 -0.218507029995172 -0.119814524319144 -0.0323438560264156 -0.278634322912312 -0.119814524319144 -0.220971285160899 0.591171762272832 -0.0816955760669017 -0.119814524319144 -0.119814524319144 -0.12397091599472 -0.108286961819547 0.0333219992968824 0.0333219992968824 0.0323438560264152 -0.134210684301499 -0.256956043020143 -0.220360855442636 0.128346147403215 0.128346147403215 0.128346147403215 0.128346147403215 0.128346147403215 0.132882333003458 -0.253608352051784 -0.253608352051784 -0.240470515347703 -0.182984947777693 -0.4438637459002 -0.0495834583148187 -0.134210684301499 -0.253608352051784 -0.00889925481478395 -0.452671486599129 0.961602997873098 -0.14936163729072 0.132065371347024 -0.253608352051784 0.127377402706373 0.233137938967332 0.232684985841876 0.0108145886065088 -0.0554009199973157 -0.518318196599005 0.50389945441204 -0.156144222133863 -0.253608352051784 -0.167102581254043 -0.214123798865475
-0.100170487041511 0.982100206923818 -0.495417380717739 0.440923396885502 -0.353585291930206 0.421940707326032 -0.842461418182834 -0.842461418182834 -0.10990150326284 -0.260025198201182 -0.168598837458191 -0.842461418182834 0.206254249779623 -0.209481164854881 -0.264299789511487 0.363624770479058 -0.0479471648146067 -0.170714980590105 -0.209481164854881 0.260050038630789 -0.170714980590105 0.363624770479058 -0.170714980590105 0.228592209386044 0.228592209386044 -0.0152192246566997 -0.170714980590105 0.258478237871025 0.303636842487316 -0.23499565885504 1 -0.264299789511487 0.29820462050841 -0.204299595673275 -0.202559136034773 -0.0995458278139039 -0.091641744688463 -0.0120163662360199 -0.0935244111694483 -0.08923082255368 -0.109188968554236 0.363624770479058 0.369070667407936 0.489788605570021 0.263672778861353 -0.0800146104617796 0.00233771184472105 -0.202559136034773 -0.209481164854881 0.047332957394796 0.259493567956634 -0.131282455911082 -0.0939268505520391 -0.0319672004673265 -0.389556769021748 0.209165708404893 0.416448389886772 -0.281478086074737 -0.126637404506128 0.211622757484024 -0.0615562353769539 -0.199986736078227 -0.0669216987278753 -0.0841649588434911 -0.241214776250298 0.213045296427939 0.156432473153648 1 0.209165708404893 -0.0917265113031325 -0.038972008386828 -0.00716435596910602 -0.0966415763645216 0.247108299960006 0.00782686217495985 -0.0716928596059766 -0.0604686004177786 -0.0735926123612389 -0.0754482570313021 -0.0716476922163823 -0.0536150970177005 -0.0735926123612389 -0.117780702950711 0.363624770479058 -0.36537087462373 -0.260025198201182 -0.075571798867728 -0.168795787765986 0.248614848061187 0.0233587936296869 -0.0669216987278753 0.443421364868893 -0.0581731618892519 -0.305052746530831 -0.0881744031280391 0.264299789511487 -0.260025198201182 -0.358140155113669 -0.260025198201182 -0.33874657213675 -0.36537087462373 -0.136919631057752 0.480974151258551 0.133558676760609 0.118171768572873 -0.501973665559497 0.685948759089698 0.685948759089698 0.416448389886772 0.424853026969466 0.830332870281925 0.383238771123625 -0.295827894546107 0.206254249779623 -0.598753079506328 -0.0792451336615528 -0.108052250161503 0.416448389886772 0.416448389886772 -0.522487420314617 -0.132606820331244 0.165784724083018 -0.231722390166536 0.0935663094899304 0.16770673926946 -0.127548789002689 -0.038972008386828 -0.0910144349256455 0.12028080977047 -0.842461418182834 0.206254249779623 -0.206254249779623 -0.295827894546107 -0.260025198201182 0.538765532069517 0.213756714051714 0.982100206923818 0.383238771123625 -0.842461418182834 0.118171768572873 0.802799508647673 -0.395707229072121 0.809423664011101 0.809423664011101 0.730329309831533 0.730329309831533 0.29820462050841 -0.282372134492367 -0.058273993266337 -0.211305389541744 0.0836825226107607 -0.19491544816595 0.685948759089698 -0.295827894546107 0.206254249779623 -0.222616873509701 0.685948759089698 0.127630095363702 -0.282723460237329 0.306913532761058 0.400642250230933 0.437090811614077 0.372029136483719 0.598753079506329 0.598753079506329 0.448514655070546 0.292489467979829 -0.00942503582594673 0.127368046286551 0.127368046286551 0.419332319574031 0.419332319574031 0.421940707326032 0.421940707326032 0.420109543348658 0.421940707326032 0.21345951590247 0.265078158388989 0.357678294346524 0.379664175541011 0.363624770479058 0.363624770479058 0.369070667407936 0.369070667407936 0.363624770479058 -0.505041454307882 0.363624770479058 0.3367246613737 0.0996889536558695 -0.0929349699267758 -0.231141921654619 -0.141568783933343 -0.260025198201182 0.260025198201182 -0.146176060291692 0.265784213640785 0.0106710626802713 0.260025198201182 0.260025198201182 0.0591845233956865 0.163195833559394 0.0636906183065764 0.260025198201182 -0.0411049001871909 -0.0755975815094737 -0.0215960511465585 -0.106071858637262 -0.0215960511465585 -0.113033078342561 0.0152667345882854 0.0179010122148262 0.104326162168611 -0.0357945090774377 -0.0526837778051044 0.00622080468698413 -0.011658895417209 -0.112970305593082 -0.011658895417209 -0.038972008386828 0.294687275068785 -0.231722390166536 0.209165708404893 -0.0858120378068208 0.127368046286551 0.209165708404893 0.448514655070546 -0.122734847848225 -0.305052746530831 -0.126637404506128 -0.011658895417209 -0.0939268505520391 0.209165708404893 0.12024126931728 0.448514655070546 -0.0849950609558826 -0.0669216987278753 0.0193147132900922 0.205222261711598 0.118354470821556 0.249539613657727 -0.379201281974056 0.416448389886772 0.206254249779623 0.118171768572873 0.99702137959359 0.133558676760609 0.133558676760609 -0.294771348305117 0.303636842487316 -0.598753079506328 -0.302618131458949 -0.23734663440532 0.0639228063736462 0.0732235894900646 0.255161534320675 -0.0466394596685247 -0.0939268505520391 -0.0939268505520391 -0.011658895417209 0.252525549194489 0.685948759089698 0.264299789511487 0.264299789511487 0.264299789511487 0.264299789511487 0.258478237871025 0.258478237871025 0.258478237871025 0.258478237871025 0.258478237871025 0.254287042593744 0.264299789511487 0.252845302297407 0.258478237871025 0.252537760728985 0.258478237871025 0.258478237871025 0.252845302297407 -0.0535546397250201 -0.0535546397250201 -0.303470676842561 0.378818426597614 -0.199986736078227 -0.206483827922266 -0.0967979091207701 0.400642250230933 0.383698563886334 0.369070667407936 0.363624770479058 0.100103849440648 -0.0307368934066127 0.0245719731091978 0.252537760728985 0.260025198201182 -0.0960934131306282 -0.011658895417209 0.00346221808929928 -0.106709624059699 0.133761576355566 0.209165708404893 -0.0936047767315056 -0.0669216987278753 -0.131282455911082 -0.0939268505520391 -0.60180141578844 0.14893371095947 0.209165708404893 -0.0881744031280391 0.37709705733013 0.104326162168611 0.203803881740129 -0.0884289128109796 0.330518456113255 0.104326162168611 -0.0983526355970911 0.416448389886772 0.00346221808929928 0.214002848414161 0.416448389886772 0.431755296539026 0.0171894350708156 0.165177084018251 -0.0960934131306282 0.249539613657727 -0.0679910501053998 0.369070667407936 0.369070667407936 0.104326162168611 0.284907664466065 0.101552827533869 0.0932854635547114 0.187528564569 -0.0340183121877322 -0.396652540430956 0.685948759089698 -0.302679725940714 0.535556964815134 -0.389556769021748 -0.168795787765986 -0.140220796324985 -0.206254249779623 0.443743837567954 0.118171768572873 0.118171768572873 -0.170714980590105 -0.170714980590105 -0.170714980590105 -0.169757039558009 0.247108299960006 -0.00466803757833781 0.258478237871025 -0.0286738200114911 0.228592209386044 -0.101174153589668 0.228592209386044 0.00862811164484907 -0.011658895417209 -0.133558676760609 0.209165708404893 -0.011658895417209 0.303427062472106 -0.106226427086127 -0.0252658323352379 -0.011658895417209 -0.011658895417209 -0.0215960511465585 -0.0767607569459389 0.104326162168611 0.104326162168611 0.133558676760609 0.448514655070546 -0.0765080811842697 0.305055102832881 -0.0939268505520391 -0.0939268505520391 -0.0939268505520391 -0.0939268505520391 -0.0939268505520391 -0.0967979091207701 0.598753079506329 0.598753079506329 0.58142183301939 0.437090811614077 0.00928571147358672 0.289697356657183 0.448514655070546 0.598753079506329 0.118171768572873 0.0111369843662236 -0.23734663440532 0.00622080468698413 -0.481936110084291 0.598753079506329 -0.282372134492367 -0.836182301199125 -0.842461418182834 -0.0144552898459368 0.290139313398896 0.0179010122148262 -0.0961478982518613 0.419332319574031 0.598753079506329 0.421940707326032 -0.16077261232505
-0.114558814879253 -0.261391350231168 0.109423831347616 -0.152136690491976 0.213769696617266 -0.201073992491909 0.270550328573927 0.270550328573927 -0.233297998761315 0.976457377552017 0.441241500651944 0.270550328573927 -0.132164933851249 0.00553279496753944 1 0.0267412884853242 0.0336860768426607 0.0498925454265537 0.00553279496753944 -0.9919811868856 0.0498925454265537 0.0267412884853242 0.0498925454265537 -0.0150472155635471 -0.0150472155635471 0.0120446832064998 0.0498925454265537 -0.991867877842737 -0.173257060274868 0.183922835248015 -0.264299789511487 1 -0.17060255932956 0.0345875357559162 0.0316554888684439 0.0510473761603249 0.00508544682565143 0.0423003091702441 0.0752079640668819 0.0757483823793068 0.0559924054352735 0.0267412884853242 0.0185333335970842 -0.106379070587495 -0.197751210257259 0.0366557885861018 -0.0136332520293241 0.0316554888684439 0.00553279496753944 0.133228852486787 -0.21839278047693 0.0196568032866841 -0.148331373906536 0.0773538118087003 0.139453340440114 -0.674063089571841 -0.198277834593192 0.0347700064511802 0.0297529105726288 -0.674063089571841 -0.0176338300096369 0.0214032114010153 0.0778838732145933 0.0115588446554692 0.0733045169069549 -0.650999048648644 -0.677327565444651 -0.264299789511487 -0.674063089571841 -0.178734002735472 0.00100204605404815 0.0197896040831429 0.0114916046248085 -0.931697924452649 0.0366557885861018 0.0160053382914209 -0.0118944548611819 0.0197896040831429 -0.00756876613654506 0.0335121604741753 0.0186567355572052 0.0197896040831429 0.0473945332203742 0.0267412884853242 0.212836641988114 0.976457377552017 0.455932029745698 0.045753745385602 -0.960510119210765 0.0302651338905799 0.0778838732145933 -0.187135977246475 0.0456519946881079 0.112764623697181 0.0768212472901634 -1 0.976457377552017 0.127522102263784 0.976457377552017 0.131589519365163 0.212836641988114 -0.046018849932142 -0.134625985571296 0.0527237522778238 0.0190333085457617 0.10486443453063 -0.229477922080455 -0.229477922080455 -0.198277834593192 -0.202941175717889 -0.267094922678983 -0.106227158292439 0.011698493133262 -0.132164933851249 0.112303402104187 0.074664806626365 -0.239115739844747 -0.198277834593192 -0.198277834593192 0.112167950259169 0.172372395404075 -0.191433023546788 0.128931025621542 0.145043867579878 -0.191855442034616 -0.127915956962421 0.00100204605404815 0.00441105296660303 0.0471563663705453 0.270550328573927 -0.132164933851249 0.132164933851249 0.011698493133262 0.976457377552017 -0.119486909210998 -0.0110592665423666 -0.261391350231168 -0.106227158292439 0.270550328573927 0.0190333085457617 -0.32909772617027 -0.0395508532791097 -0.332865082226141 -0.332865082226141 -0.287650625015167 -0.287650625015167 -0.17060255932956 0.0357605545764832 0.0488837061980631 0.00928257763722072 0.0112651987278272 0.0777676283309624 -0.229477922080455 0.011698493133262 -0.132164933851249 0.14085036084043 -0.229477922080455 -0.173168262963871 0.147803295029705 -0.164655815310885 0.0266891280966278 -0.150358403236418 -0.0793171248246526 -0.112303402104188 -0.112303402104188 -0.186209731504538 -0.206346234583138 -0.0707492259974963 -0.111155342443196 -0.111155342443196 -0.200141349301251 -0.200141349301251 -0.201073992491909 -0.201073992491909 -0.200141349301251 -0.201073992491909 -0.211995665533382 -0.19329186689229 -0.17941653389382 0.0370878914796405 0.0267412884853242 0.0267412884853242 0.0185333335970842 0.0185333335970842 0.0267412884853242 0.106379070587494 0.0267412884853242 0.0243318765130288 0.240073180242867 -0.231162682228083 0.18692546102114 0.194397420797115 0.976457377552017 -0.976457377552017 0.19780762672331 -0.968096162729068 0.31751215954587 -0.976457377552017 -0.976457377552017 0.0544484688903699 -0.192278210277576 0.215279028328165 -0.976457377552017 -0.31966857001027 -0.259408812704966 0.00584313510187503 -0.140652178570289 0.00584313510187503 -0.0160711337487576 0.0897099192324541 0.0854942753763952 0.0661392182410268 0.05505616627356 0.114384742257813 0.0205406513650297 0.0345815156495518 0.0746648066263661 0.0345815156495518 0.00100204605404815 -0.0106618677172396 0.128931025621542 -0.674063089571841 0.0426685747280063 -0.111155342443196 -0.674063089571841 -0.186209731504538 -0.142992991482073 0.112764623697181 0.0297529105726288 0.0345815156495518 -0.186431792864637 -0.674063089571841 -0.440643003066936 -0.186209731504538 0.0146991564798882 0.0778838732145933 0.168636091816704 -0.670728830250378 -0.163978049110607 -0.920387126162724 0.143024067454777 -0.198277834593192 -0.132164933851249 0.0190333085457617 -0.262842801620641 0.0527237522778238 0.0527237522778238 0.0466578844074197 -0.173257060274868 0.112303402104187 0.106668800013192 0.189011319927543 0.0769199673083813 0.0780616343123907 -0.91397586519579 0.0706955433049966 -0.148331373906536 -0.148331373906536 0.0345815156495518 -0.984135739592068 -0.229477922080455 -1 -1 -1 -1 -0.991867877842737 -0.991867877842737 -0.991867877842737 -0.991867877842737 -0.991867877842737 -0.968096162729068 -1 -0.940372969942881 -0.991867877842737 -0.983768416539278 -0.991867877842737 -0.991867877842737 -0.940372969942881 -0.32358095835613 -0.32358095835613 0.111356544211288 0.0170352197576646 0.0214032114010153 -0.00249218467939272 -0.13739001211282 0.0266891280966278 0.0291386995670292 0.0185333335970842 0.0267412884853242 0.238958502870062 0.0631082949583037 0.0784114859385061 -0.983768416539278 -0.976457377552017 -0.270329677862615 0.0345815156495518 0.039304972329218 -0.119880421355869 -0.194397420797115 -0.674063089571841 0.0503074666765235 0.0778838732145933 0.0196568032866841 -0.148331373906536 0.113766404700896 0.0462017925470011 -0.674063089571841 0.0763152701110341 -0.0829245077125324 0.0661392182410268 -0.132164933851249 0.100353063046882 -0.160136957939004 0.0661392182410268 -0.269663814797983 -0.198277834593192 0.039304972329218 -0.877877379255849 -0.198277834593192 -0.213264358662914 0.0831064207684913 -0.192701331786595 -0.270329677862615 -0.920387126162724 0.0768212472901634 0.0185333335970842 0.0185333335970842 0.0661392182410268 -0.0155346681141534 0.0618636479096652 0.0773538118087003 0.0405317355161163 0.0825502468855455 0.116436771995703 -0.229477922080455 0.106909389703039 -0.116625165872788 0.139453340440114 0.045753745385602 0.0719056126479074 0.132164933851249 -0.110321423574056 0.0190333085457617 0.0190333085457617 0.0498925454265537 0.0498925454265537 0.0498925454265537 0.0478272583907975 -0.931697924452649 0.0456519946881079 -0.991867877842737 -0.218465687274917 -0.0150472155635471 0.0719056126479074 -0.0150472155635471 0.0757483823793068 0.0345815156495518 -0.0527237522778238 -0.674063089571841 0.0345815156495518 -0.162319924191638 -0.126516649682493 0.0789367027403203 0.0345815156495518 0.0345815156495518 0.00584313510187503 0.0673220069320501 0.0661392182410268 0.0661392182410268 0.0527237522778238 -0.186209731504538 0.100098712610004 -0.163099819919011 -0.148331373906536 -0.148331373906536 -0.148331373906536 -0.148331373906536 -0.148331373906536 -0.13739001211282 -0.112303402104188 -0.112303402104188 -0.103625658028614 -0.150358403236418 0.0397434763351721 -0.208340902921516 -0.186209731504538 -0.112303402104188 0.0190333085457617 0.036557367277143 0.189011319927543 0.0205406513650297 0.135511317421687 -0.112303402104188 0.0357605545764832 0.267094922678983 0.270550328573927 0.0274229880386952 -0.205350673398365 0.0854942753763952 -0.267494321394798 -0.200141349301251 -0.112303402104188 -0.201073992491909 0.124949254196235
0.0901543607157112 0.305312681373904 -0.199269994700372 0.363381577549932 -0.480761972356907 0.551203397582112 -0.428126667568778 -0.428126667568778 0.0837978073849589 -0.169473409700141 -0.092595680756319 -0.428126667568778 0.606117364019688 -0.0797495353308509 -0.17060255932956 -0.174394279568451 -0.108951495731599 -0.283142300632262 -0.0797495353308509 0.164724139085386 -0.283142300632262 -0.174394279568451 -0.283142300632262 -0.112361393758859 -0.112361393758859 -0.0566695513488979 -0.283142300632262 0.165479383486756 0.993905522115409 -0.0417748142552701 0.29820462050841 -0.17060255932956 1 -0.0985953675885389 -0.0950134150602842 -0.13175246068215 0.141282679625169 0.10847660211223 -0.0110725029766852 0.0256266656552129 0.246564348862054 -0.174394279568451 -0.142333463010916 0.201010383597811 0.2648422435056 0.128644144274239 -0.0890304131270944 -0.0950134150602842 -0.0797495353308509 -0.141664794575085 0.585565997638449 -0.0123296947418062 0.419071133897436 0.0900225612279104 -0.315096637314108 0.192444634020589 0.553636907413054 0.663849992433283 -0.00927345758322904 0.192444634020589 0.0479342875946757 0.374877125242587 0.0759157161694598 0.118616824179414 0.544697555344318 0.197395742814401 0.14001871680052 0.29820462050841 0.192444634020589 0.389830393503882 0.0681054766279014 -0.12205830736982 0.166030409080876 0.140615245754618 0.0443650580371217 -0.0476262590801232 -0.0881338582046133 -0.046907084982057 -0.0563270504238402 0.142814781178394 -0.0901105426368051 -0.0270558930995582 0.269157386957673 -0.174394279568451 -0.483677450671857 -0.169473409700141 -0.0513097406368593 -0.279959189989602 0.166766433261663 0.0201175480634441 0.0759157161694598 0.577897751577037 0.142801980159663 0.327814093960021 -0.164858127567051 0.170602559329559 -0.169473409700141 -0.55229987563237 -0.169473409700141 -0.288206432531941 -0.483677450671857 0.296800469530553 0.690438738335317 -0.288953622340442 -0.252467949340136 -0.20289786852455 0.51313764195908 0.51313764195908 0.553636907413054 0.551471042068264 0.436002362675258 0.535590050057695 0.272747219717858 0.606117364019688 -0.289323076205381 0.0469304058170262 0.141999342236568 0.553636907413054 0.553636907413054 -0.222558481414907 -0.512025982329046 0.0256474303914908 -0.595229239982814 -0.423098030408465 0.0291037991666968 0.03941332852254 0.0681054766279014 0.00316084563226568 0.0251527143327715 -0.428126667568778 0.606117364019688 -0.606117364019688 0.272747219717858 -0.169473409700141 0.573992335096751 0.0902210955685063 0.305312681373904 0.535590050057695 -0.428126667568778 -0.252467949340136 0.480466631320758 0.133374941953902 0.50171673376214 0.50171673376214 0.542853894608975 0.542853894608975 1 0.665635975139176 0.528413675934372 0.406250432225327 0.303018656969879 -0.12020650648445 0.51313764195908 0.272747219717858 0.606117364019688 -0.616785242277446 0.51313764195908 0.504231390242213 -0.49035136033536 0.47249324891037 -0.0644409144433493 0.357182185025996 0.135838256899793 0.289323076205381 0.289323076205381 0.575098063576061 0.618094399410534 0.245379208908543 0.363973046703571 0.363973046703571 0.553876424758557 0.553876424758557 0.551203397582112 0.551203397582112 0.54826979383056 0.551203397582112 0.564091877813392 0.46448453227901 0.491388151208444 -0.0660611588098028 -0.174394279568451 -0.174394279568451 -0.142333463010916 -0.142333463010916 -0.174394279568451 -0.207996041731318 -0.174394279568451 -0.169802829349055 -0.150258343744211 0.092574941963096 -0.0455899142542766 -0.00864013237680568 -0.169473409700141 0.16947340970014 -0.011638778227864 0.167095497318589 -0.0666273785601852 0.16947340970014 0.16947340970014 0.0423685206289399 0.0291846130231837 -0.0293034706149345 0.16947340970014 0.0647127635934195 0.0853735461350012 0.0680834739100704 0.00822427979033816 0.0680834739100704 0.0243867824651732 -0.0248835559136389 -0.0290490954827198 0.00033203550074725 -0.0270459031335754 -0.0924919719000068 -0.0870223489358708 0.106387454184209 -0.185056567968872 0.106387454184209 0.0681054766279014 -0.269172497309301 -0.595229239982814 0.192444634020589 0.193775886946444 0.363973046703571 0.192444634020589 0.575098063576061 0.378564944220674 0.327814093960021 -0.00927345758322904 0.106387454184209 0.382770211311743 0.192444634020589 0.168603913166039 0.575098063576061 0.000229084078352442 0.0759157161694598 -0.0825693507370047 0.186213519309496 0.336842529361795 0.146029179647889 -0.308300629539557 0.553636907413054 0.606117364019688 -0.252467949340136 0.293380525191891 -0.288953622340442 -0.288953622340442 0.660050560304056 0.993905522115409 -0.289323076205381 -0.389776140838685 -0.0472172742422213 -0.0174046780012815 -0.0169338720770921 0.148248593344467 -0.157663424335901 0.419071133897436 0.419071133897436 0.106387454184209 0.177997256721477 0.51313764195908 0.170602559329559 0.170602559329559 0.170602559329559 0.170602559329559 0.165479383486756 0.165479383486756 0.165479383486756 0.165479383486756 0.165479383486756 0.164370129229367 0.170602559329559 0.146279838588041 0.165479383486756 0.156703743976355 0.165479383486756 0.165479383486756 0.146279838588041 0.0577910832967855 0.0577910832967855 0.322724691087128 -0.174394279568451 0.374877125242587 0.388325033002005 0.41705917719517 -0.0644409144433493 -0.0565411316947752 -0.142333463010916 -0.174394279568451 -0.151547895469825 -0.125689858857571 -0.0680706858304321 0.170602559329559 0.16947340970014 0.105760470868141 0.106387454184209 0.104914111575953 0.0709140751484224 0.0168185749164133 0.192444634020589 0.0859331680216766 0.0759157161694598 -0.0123296947418062 0.419071133897436 -0.294480434338831 -0.360160614839475 0.192444634020589 0.0760350997420761 0.138679373813986 0.00033203550074725 0.600627123841756 -0.00505809400032791 0.105491089686962 0.00033203550074725 0.107192409541753 0.553636907413054 0.104914111575953 0.218301724912299 0.553636907413054 0.51332072327379 -0.0263919344378903 0.0327137093629251 0.110728364793974 0.146029179647889 0.0804004266636133 -0.142333463010916 -0.142333463010916 0.00033203550074725 -0.252555605746303 0.0612522613143212 0.0783161628163233 -0.0741705846279115 -0.163891597157297 -0.538113105402038 0.51313764195908 0.327682945355595 0.582533054004165 -0.315096637314108 -0.279959189989602 -0.172203919253385 -0.606117364019688 0.416279944488312 -0.252467949340136 -0.252467949340136 -0.283142300632262 -0.283142300632262 -0.283142300632262 -0.281553490870164 0.140615245754618 -0.0926606566876941 0.165479383486756 0.318991927755612 -0.112361393758859 -0.0869631365052083 -0.112361393758859 -0.0693355682611471 0.106387454184209 0.288953622340442 0.192444634020589 0.106387454184209 0.471260245352838 0.00140795107709675 0.103245080738237 0.106387454184209 0.106387454184209 0.0680834739100704 0.120574209863176 0.00033203550074725 0.00033203550074725 -0.288953622340442 0.575098063576061 -0.045616455841238 0.468433540015766 0.419071133897436 0.419071133897436 0.419071133897436 0.419071133897436 0.419071133897436 0.41705917719517 0.289323076205381 0.289323076205381 0.276452105574025 0.357182185025996 -0.0231727660273085 0.613850697056035 0.575098063576061 0.289323076205381 -0.252467949340136 -0.0245131596506736 -0.0472172742422213 -0.0870223489358708 -0.696983132459693 0.289323076205381 0.665635975139176 -0.435283005281322 -0.428126667568778 -0.0980590891083862 0.620219360743891 -0.0290490954827198 0.10449208818866 0.553876424758557 0.289323076205381 0.551203397582112 -0.0497709609330923
-0.139139512263827 -0.205520015378638 0.0643888180314216 -0.136816523490597 0.151933137481501 -0.273038871719909 -0.0504851070368959 -0.0504851070368959 -0.191555855617865 0.0430786032447445 0.029038971470879 -0.0504851070368959 0.403315628061061 0.966855425471351 0.0345875357559162 -0.0804546704622613 -0.0374514434643184 0.763970579893684 0.966855425471351 -0.0374823924201782 0.763970579893684 -0.0804546704622613 0.763970579893684 -0.0438516556121643 -0.0438516556121643 -0.0499599365684897 0.763970579893684 -0.04239691507561 -0.0947032390243423 -0.12769014688808 -0.204299595673275 0.0345875357559162 -0.0985953675885389 1 0.991480846387551 -0.014361471383854 -0.0548508504201591 -0.0405067474479742 0.18122112554447 0.177110979987837 -0.0835470100439836 -0.0804546704622613 -0.0814963389768576 -0.0679571062858031 -0.0872845737074658 0.29918880765308 0.029974158628578 0.991480846387551 0.966855425471351 0.000726411762699965 -0.241975511556903 0.00415580273329273 -0.168145221121473 -0.109087954677128 0.0437123066538499 -0.111904581999413 -0.275322406384527 0.00275143943055356 0.00483004544005308 -0.111904581999413 -0.0871115884139173 -0.171943054557283 -0.116211559177359 -0.0643996436174373 -0.184567851505352 -0.112089333064932 -0.102223853084874 -0.204299595673275 -0.111904581999413 -0.184567851505352 -0.102806786087027 -0.0563101090294979 -0.0644082152930522 0.0318298003327088 -0.0631168517879693 -0.0548564945790047 -0.0563101090294979 -0.0563101090294979 0.00799101642679568 0.3100701857088 0.000869497439499758 -0.0563101090294979 -0.11059371224669 -0.0804546704622613 0.212343233131409 0.0430786032447445 -0.072043475624209 0.753770336405335 -0.0274349751300426 -0.060477939605213 -0.116211559177359 -0.283531590619489 -0.0613674146605177 -0.218768136819626 -0.00130310276858102 -0.034587535755918 0.0430786032447445 -0.372457559905407 0.0430786032447445 0.0244850842319365 0.212343233131409 0.372287895514821 -0.152047296693815 -0.388358905984821 -0.415599755949227 0.0755466367283227 -0.176395329947307 -0.176395329947307 -0.275322406384527 -0.271510805085689 0.0449862699523989 0.280313405925846 0.57651712988319 0.403315628061061 0.171325097767326 -0.0464684983658361 -0.118092199513163 -0.275322406384527 -0.275322406384527 0.0805342186374879 -0.42646361501325 0.110816120912213 -0.420542078722953 0.169783279972442 0.112241479820049 -0.114924449356845 -0.102806786087027 0.0185747666661673 0.00511189427618106 -0.0504851070368959 0.403315628061061 -0.403315628061061 0.57651712988319 0.0430786032447445 -0.332383510347877 -0.871653283809674 -0.205520015378638 0.280313405925846 -0.0504851070368959 -0.415599755949227 -0.165507841606548 0.25098668400595 -0.172581568372633 -0.172581568372633 -0.18394313693212 -0.18394313693212 -0.0985953675885389 0.00695843220916356 -0.0314240696253958 -0.180810142669895 0.190783823824113 -0.162905981251804 -0.176395329947307 0.57651712988319 0.403315628061061 -0.411421617174938 -0.176395329947307 0.427317305138359 -0.3709739296251 0.389911081326238 -0.0875284934198938 -0.135306087376385 0.558170975336092 -0.171325097767326 -0.171325097767326 -0.284291952376997 -0.251351964376427 0.515971902986634 -0.197882190428176 -0.197882190428176 -0.273801151383106 -0.273801151383106 -0.273038871719909 -0.273038871719909 -0.273801151383106 -0.273038871719909 -0.226763393308412 0.310514238381806 -0.223703146097856 0.0361648349776325 -0.0804546704622613 -0.0804546704622613 -0.0814963389768576 -0.0814963389768576 -0.0804546704622613 0.0794322461101883 -0.0804546704622613 -0.0783364609931239 0.109354278570446 -0.201149399070757 -0.0962526247427224 -0.116772769460165 0.0430786032447445 -0.0430786032447452 -0.0782916168804699 -0.0502748434206407 0.133982292680617 -0.0430786032447452 -0.0430786032447452 0.0206174915384282 0.118684442778511 0.0542432605676852 -0.0430786032447452 -0.0889970350254406 -0.109474133732535 -0.0946825781928026 -0.139623304706516 -0.0946825781928026 0.0188459020829358 0.164699084618903 0.169089114233868 0.000764972702694305 0.173223425840641 0.0964348982462274 0.0191990097020967 -0.0804317832127159 -0.0600355265225359 -0.0804317832127159 -0.102806786087027 -0.577873513986365 -0.420542078722953 -0.111904581999413 -0.0656599222382079 -0.197882190428176 -0.111904581999413 -0.284291952376997 -0.179884869153048 -0.218768136819626 0.00483004544005308 -0.0804317832127159 -0.186438437751859 -0.111904581999413 -0.0939709430844502 -0.284291952376997 0.000383670544102811 -0.116211559177359 -0.0082113628791948 -0.109166951610779 -0.210999476780666 0.0307923902565704 0.0400057106697348 -0.275322406384527 0.403315628061061 -0.415599755949227 -0.204909944615785 -0.388358905984821 -0.388358905984821 0.00127032504323726 -0.0947032390243423 0.171325097767326 0.0836223631596506 -0.0943159234829611 0.148527648360002 0.154847893812402 0.0279611681656305 -0.0774669343366731 -0.168145221121473 -0.168145221121473 -0.0804317832127159 -0.0403125116920726 -0.176395329947307 -0.034587535755918 -0.034587535755918 -0.034587535755918 -0.034587535755918 -0.04239691507561 -0.04239691507561 -0.04239691507561 -0.04239691507561 -0.04239691507561 -0.0502748434206407 -0.034587535755918 0.0395515198768702 -0.04239691507561 -0.0450893253497606 -0.04239691507561 -0.04239691507561 0.0395515198768702 -0.0859070658782547 -0.0859070658782547 -0.217331437374705 -0.0804546704622613 -0.171943054557283 -0.175761693668269 -0.167317566100117 -0.0875284934198938 -0.0894647389424823 -0.0814963389768576 -0.0804546704622613 0.108503642725388 -0.0941647230861511 -0.116998817113529 -0.0450893253497606 -0.0430786032447452 -0.125198883719277 -0.0804317832127159 -0.0720071771223161 -0.149533055946732 0.116772769460165 -0.111904581999413 -0.0750644375971598 -0.116211559177359 0.00415580273329273 -0.168145221121473 0.171974952834795 0.584969148876324 -0.111904581999413 -0.114626000955826 0.562019810395245 0.000764972702694305 0.403315628061061 -0.331921312563558 0.300233724925305 0.000764972702694305 -0.126553555196778 -0.275322406384527 -0.0720071771223161 -0.0704528794455224 -0.275322406384527 -0.264690144983249 0.168812708575318 0.120144609401636 -0.125198883719277 0.0307923902565704 -0.114626000955826 -0.0814963389768576 -0.0814963389768576 0.000764972702694305 -0.591705809428919 -0.0010033505851424 0.0426675891104335 -0.0530927172716206 0.122217670265544 -0.290921092986948 -0.176395329947307 -0.215362299345987 -0.334576793291841 0.0437123066538499 0.753770336405335 -0.0252239701513851 -0.403315628061061 0.0958384684602698 -0.415599755949227 -0.415599755949227 0.763970579893684 0.763970579893684 0.763970579893684 0.758881479028239 0.0318298003327088 -0.0613674146605177 -0.04239691507561 -0.156321839080461 -0.0438516556121643 0.0353242996046463 -0.0438516556121643 -0.11302516500698 -0.0804317832127159 0.388358905984821 -0.111904581999413 -0.0804317832127159 0.387591821898836 -0.142630192292247 -0.117782500062586 -0.0804317832127159 -0.0804317832127159 -0.0946825781928026 -0.0882709145196083 0.000764972702694305 0.000764972702694305 -0.388358905984821 -0.284291952376997 0.0957774479257733 0.3883634244175 -0.168145221121473 -0.168145221121473 -0.168145221121473 -0.168145221121473 -0.168145221121473 -0.167317566100117 -0.171325097767326 -0.171325097767326 -0.17366124406558 -0.117005587838427 0.158506909726669 -0.249810037026428 -0.284291952376997 -0.171325097767326 -0.415599755949227 0.156078215342993 -0.0943159234829611 0.0191990097020967 0.150708163861256 -0.171325097767326 0.00695843220916356 -0.0502459968112777 -0.0504851070368959 -0.0452383628612542 -0.252120188527729 0.169089114233868 -0.128552348364769 -0.273801151383106 -0.171325097767326 -0.273038871719909 0.0927936230621652
-0.135498650515023 -0.203769158797193 0.0716386644532685 -0.161518160173132 0.16156208535974 -0.294538440331976 -0.0509636659447579 -0.0509636659447579 -0.187013567103736 0.0402011884582754 0.0263426917109053 -0.0509636659447579 0.399879720271307 0.958477044778905 0.0316554888684439 -0.0797692647657536 -0.0357560713791876 0.760497947524515 0.958477044778905 -0.0345669643812351 0.760497947524515 -0.0797692647657536 0.760497947524515 -0.0421133665859462 -0.0421133665859462 -0.0481789037572183 0.760497947524515 -0.0396891346512372 -0.091165469268429 -0.125010070104368 -0.202559136034773 0.0316554888684439 -0.0950134150602842 0.991480846387551 1 -0.0115880997089819 -0.0710541858236387 -0.038320487036227 0.185472804659227 0.181375425415633 -0.0828352602315567 -0.0797692647657536 -0.0808020591462605 -0.0749570319873539 -0.110435384792236 0.302245406063898 0.0349426448082335 1 0.958477044778905 0.0059565087031583 -0.267122905386268 -0.0105872088165497 -0.184850140061385 -0.114437361304003 0.0523876019969125 -0.109440609351788 -0.296445397760213 0.00261599390145901 -0.0100228524263189 -0.109440609351788 -0.0987177264169489 -0.170478245262915 -0.115221535053179 -0.0638510131608743 -0.182995489626457 -0.109463848514749 -0.0989877351832855 -0.202559136034773 -0.109440609351788 -0.182995489626457 -0.106377286160431 -0.0558303945607402 -0.0733162904031483 0.0349144173920447 -0.0625791496320506 -0.0543891636750443 -0.0558303945607402 -0.0558303945607402 0.0100909263883946 0.313130986819006 0.00234787754082531 -0.0558303945607402 -0.109651547423488 -0.0797692647657536 0.222538515145473 0.0402011884582754 -0.0719003032826492 0.75009756229048 -0.0248214322546599 -0.0599627187475516 -0.115221535053179 -0.304130681252557 -0.0590280742520898 -0.216369142348389 0.00321932013189767 -0.0316554888684486 0.0402011884582754 -0.369284536738454 0.0402011884582754 0.0346197233619749 0.222538515145473 0.363672919962636 -0.146476681349469 -0.379415189258922 -0.404954374591476 0.0819817854504794 -0.174892591034966 -0.174892591034966 -0.296445397760213 -0.293270176363876 0.0455550207998911 0.278050851796241 0.571462931621696 0.399879720271307 0.192832256327367 -0.0434434098236777 -0.112295926474475 -0.296445397760213 -0.296445397760213 0.0866112899027033 -0.422830505966831 0.117301581981075 -0.416959416153812 0.186083746953108 0.118716839197316 -0.114652483511083 -0.106377286160431 0.00314259630579652 0.00840005711533455 -0.0509636659447579 0.399879720271307 -0.399879720271307 0.571462931621696 0.0402011884582754 -0.328262972324154 -0.862811650148085 -0.203769158797193 0.278050851796241 -0.0509636659447579 -0.404954374591476 -0.164097854879837 0.249287558988133 -0.171111319480988 -0.171111319480988 -0.182376097092639 -0.182376097092639 -0.0950134150602842 0.00682595919566504 -0.0303054870283535 -0.179269793289801 0.189158507122185 -0.161518160173132 -0.174892591034966 0.571462931621696 0.399879720271307 -0.407916653218743 -0.174892591034966 0.423676923374627 -0.36781354573241 0.386589368929223 -0.0867828247389829 -0.162164669830368 0.561061585624517 -0.192832256327367 -0.192832256327367 -0.30477545709477 -0.274508797400907 0.519489458482001 -0.212814584988026 -0.212814584988026 -0.295173479316429 -0.295173479316429 -0.294538440331976 -0.294538440331976 -0.295173479316429 -0.294538440331976 -0.253716822525176 0.306051235893153 -0.242468151890976 0.0394534132259137 -0.0797692647657536 -0.0797692647657536 -0.0808020591462605 -0.0808020591462605 -0.0797692647657536 0.0855526132060539 -0.0797692647657536 -0.0776691006484659 0.10360082625111 -0.196622909044751 -0.0934189533549205 -0.123239098639187 0.0402011884582754 -0.0402011884582774 -0.0833752581993939 -0.0476370551630846 0.130264287291116 -0.0402011884582774 -0.0402011884582774 0.013504601262446 0.11609308617059 0.0582856689839413 -0.0402011884582774 -0.0858560068905669 -0.109156383386297 -0.106107670956214 -0.136728320515239 -0.106107670956214 0.00439288862179526 0.161632849537821 0.166097159184311 0.00453530136521567 0.169177830432675 0.0946906308121727 0.022090481964659 -0.0767631371263375 -0.0557109522453997 -0.0767631371263375 -0.106377286160431 -0.572808002758793 -0.416959416153812 -0.109440609351788 -0.0651005552744758 -0.212814584988026 -0.109440609351788 -0.30477545709477 -0.19466323103866 -0.216369142348389 -0.0100228524263189 -0.0767631371263375 -0.184850140061385 -0.109440609351788 -0.0914657639442262 -0.30477545709477 -0.0142229349341747 -0.115221535053179 -0.00729557635653314 -0.106471706651188 -0.209201939825825 0.0340021251062587 0.0489665197885907 -0.296445397760213 0.399879720271307 -0.404954374591476 -0.203164285320884 -0.379415189258922 -0.379415189258922 0.00116024769808029 -0.091165469268429 0.192832256327367 0.0887370989153637 -0.0987636730408515 0.154960090668316 0.161420640570696 0.0311685694300688 -0.0750140910882369 -0.184850140061385 -0.184850140061385 -0.0767631371263375 -0.0374153075412769 -0.174892591034966 -0.0316554888684486 -0.0316554888684486 -0.0316554888684486 -0.0316554888684486 -0.0396891346512372 -0.0396891346512372 -0.0396891346512372 -0.0396891346512372 -0.0396891346512372 -0.0476370551630846 -0.0316554888684486 0.0427660212162976 -0.0396891346512372 -0.0424035959036303 -0.0396891346512372 -0.0396891346512372 0.0427660212162976 -0.0829048400845213 -0.0829048400845213 -0.21492940726528 -0.0797692647657536 -0.170478245262915 -0.174264352800725 -0.184232499755964 -0.0867828247389829 -0.0887025750885341 -0.0808020591462605 -0.0797692647657536 0.10262770103354 -0.0933625193453074 -0.116002086218062 -0.0424035959036303 -0.0402011884582774 -0.12451562913814 -0.0767631371263375 -0.0682436431580801 -0.145724935253055 0.114154111218693 -0.109440609351788 -0.0744249521224362 -0.115221535053179 -0.0105872088165497 -0.184850140061385 0.192221089858222 0.583140665643216 -0.109440609351788 -0.113649484445702 0.564878659047496 0.00453530136521567 0.399879720271307 -0.327212741129102 0.292739865768945 0.00453530136521567 -0.12583192112265 -0.296445397760213 -0.0682436431580801 -0.0677046059656492 -0.296445397760213 -0.286336201393116 0.165760514383565 0.117535370610954 -0.12451562913814 0.0340021251062587 -0.113649484445702 -0.0808020591462605 -0.0808020591462605 0.00453530136521567 -0.586523055011611 0.00248034830899441 0.0465979085527903 -0.0510417334527524 0.126106043653405 -0.288522804526469 -0.174892591034966 -0.212869116595202 -0.33043037785688 0.0523876019969125 0.75009756229048 -0.0210815331816875 -0.399879720271307 0.105613247411611 -0.404954374591476 -0.404954374591476 0.760497947524515 0.760497947524515 0.760497947524515 0.755309274458671 0.0349144173920447 -0.0590280742520898 -0.0396891346512372 -0.154990109320353 -0.0421133665859462 0.0395333376694359 -0.0421133665859462 -0.112062286264212 -0.0767631371263375 0.379415189258924 -0.109440609351788 -0.0767631371263375 0.384289867629151 -0.139705415058537 -0.116779092851694 -0.0767631371263375 -0.0767631371263375 -0.106107670956214 -0.0845229398852569 0.00453530136521567 0.00453530136521567 -0.379415189258922 -0.30477545709477 0.0860272666778494 0.38505489674743 -0.184850140061385 -0.184850140061385 -0.184850140061385 -0.184850140061385 -0.184850140061385 -0.184232499755964 -0.192832256327367 -0.192832256327367 -0.196490617310679 -0.135554137745259 0.16406358341473 -0.273273658701205 -0.30477545709477 -0.192832256327367 -0.404954374591476 0.16165316813922 -0.0987636730408515 0.022090481964659 0.145146452944932 -0.192832256327367 0.00682595919566504 -0.0507841529953428 -0.0509636659447579 -0.0448529702988641 -0.27512702387057 0.166097159184311 -0.127729247454102 -0.295173479316429 -0.192832256327367 -0.294538440331976 0.0985088923776279
-0.159127365539706 -0.100140482391902 0.0647884991066346 -0.0475717335254972 0.147253448898548 -0.14474821249647 0.11816069634218 0.11816069634218 -0.185873463242637 0.0522781406888447 0.0365754594636807 0.11816069634218 -0.148850155522855 -0.0226181314246248 0.0510473761603249 -0.0392018728488754 -0.00656246987936827 0.0613011729368976 -0.0226181314246248 -0.0514600244794885 0.0613011729368976 -0.0392018728488754 0.0613011729368976 -0.0252575777264973 -0.0252575777264973 -0.0123320078647839 0.0613011729368976 -0.0506322526615819 -0.130511459480554 -0.147253448898547 -0.0995458278139039 0.0510473761603249 -0.13175246068215 -0.014361471383854 -0.0115880997089819 0.999999999999996 -0.0349189273113955 -0.0307539485799533 -0.00852631556536823 -0.0101387997805938 -0.0407086281732286 -0.0392018728488754 -0.039709430165628 -0.0675845669638609 -0.0865657321566422 -0.0307539485799533 -0.0947656420791366 -0.0115880997089819 -0.0226181314246248 -0.0968624901121724 -0.131275099535211 -0.0342522584706234 -0.0908429043198892 -0.0377304402108692 0.0348797546272929 -0.0702263188524842 -0.145685369217789 -0.109603933534967 -0.0472138814124091 -0.0702263188524842 -0.0464351489167865 -0.0837799685620965 -0.0391970377771502 -0.0310727511558946 -0.0899314533902284 -0.0712338525620363 0.00680663176055579 -0.0995458278139039 -0.0702263188524842 -0.0899314533902284 -0.0464351489167865 -0.0175692361858546 -0.0360306178397877 -0.053887246327278 -0.0290022553830656 -0.0150091396571303 -0.0274373348569783 -0.0175692361858546 -0.0281291698463101 -0.0301172462701472 0.0654950373637453 -0.0175692361858546 -0.053887246327278 -0.0392018728488754 0.147568011198357 0.0522781406888447 -0.331480087824407 0.064694397923004 -0.0522781406888423 -0.0246662375883643 -0.0391970377771502 -0.149462231235499 -0.0331907526150644 -0.113731991392318 0.664495539463352 -0.0510473761603241 0.0522781406888447 0.167355234221866 0.0522781406888447 0.0408102499782717 0.147568011198357 -0.0510473761603241 -0.145248665675176 0.0497943206493037 0.0440576612372397 0.088450076492187 -0.0565850317145455 -0.0565850317145455 -0.145685369217789 -0.144124935812621 -0.119047996676263 -0.175978338224617 -0.130372015377325 -0.148850155522855 0.0947656420790627 -0.0542841806303975 -0.200866497852085 -0.145685369217789 -0.145685369217789 0.0732158173493191 0.155026810842802 0.13917915679926 0.138012819027932 0.0914491491017229 0.139486271255601 -0.167468071989104 -0.0464351489167865 -0.0463293779950371 0.0176714447895275 0.11816069634218 -0.148850155522855 0.148850155522856 -0.130372015377325 0.0522781406888447 -0.12706307666254 0.010059671537848 -0.100140482391902 -0.175978338224617 0.11816069634218 0.0440576612372397 -0.0806443842833873 0.0656694615984756 -0.0678157977989636 -0.0678157977989636 -0.0730392126451871 -0.0730392126451871 -0.13175246068215 -0.109898805466913 -0.125282747917403 -0.0881004941292657 0.0539503176171802 -0.0793766170026174 -0.0565850317145455 -0.130372015377325 -0.148850155522855 0.143737873624633 -0.0565850317145455 -0.154556493878172 0.186298670981836 -0.174676773432134 -0.0426486225098618 -0.0489214443089184 -0.0822153238396291 -0.0947656420791366 -0.0947656420791366 -0.149779100403803 -0.134904828359761 -0.145372681280491 -0.104585774052021 -0.104585774052021 -0.145060296575415 -0.145060296575415 -0.14474821249647 -0.14474821249647 -0.145060296575415 -0.14474821249647 -0.12468680318742 -0.187744878956503 -0.152966948062162 -0.0497943206493048 -0.0392018728488754 -0.0392018728488754 -0.039709430165628 -0.039709430165628 -0.0392018728488754 0.0870316859165226 -0.0392018728488754 -0.0381697664739534 0.200466894353095 -0.188105942120165 -0.14851363826233 -0.141334387396752 0.0522781406888447 -0.0522781406888423 -0.143813738015188 -0.0518702594638857 0.160772980264242 -0.0522781406888423 -0.0522781406888423 0.00740788258699269 0.139793639997349 -0.156516117669503 -0.0522781406888423 -0.148198103234917 -0.169857022119428 -0.0493548137785323 -0.141643335526179 -0.0493548137785323 -0.0554629402229386 0.152006861028706 0.15009630978166 0.0196859850771581 0.169171917011793 0.125282747917402 -0.0376447447503011 -0.0480857505962074 0.576346212083667 -0.0480857505962074 -0.0464351489167865 0.1300713466106 0.138012819027932 -0.0702263188524842 -0.0319930702352049 -0.104585774052021 -0.0702263188524842 -0.149779100403803 -0.0956654577917744 -0.113731991392318 -0.0472138814124091 -0.0480857505962074 -0.0908429043198892 -0.0702263188524842 -0.0640031404978071 -0.149779100403803 -0.0480857505962074 -0.0391970377771502 -0.122604912308846 -0.0705630028268198 -0.102810372752879 -0.0554629402229386 0.0516193205845526 -0.145685369217789 -0.148850155522855 0.0440576612372397 -0.0998432228750017 0.0497943206493037 0.0497943206493037 -0.109898805466913 -0.130511459480554 0.0947656420790627 0.0912989259069553 -0.149779100403803 0.171924907401394 0.171578931169471 -0.0558519957738588 -0.0449712826144069 -0.0908429043198892 -0.0908429043198892 -0.0480857505962074 -0.0518702594638857 -0.0565850317145455 -0.0510473761603241 -0.0510473761603241 -0.0510473761603241 -0.0510473761603241 -0.0506322526615819 -0.0506322526615819 -0.0506322526615819 -0.0506322526615819 -0.0506322526615819 -0.0518702594638857 -0.0510473761603241 -0.0542841806303975 -0.0506322526615819 -0.0510473761603241 -0.0506322526615819 -0.0506322526615819 -0.0542841806303975 -0.146625278547006 -0.146625278547006 -0.113142152624384 -0.0392018728488754 -0.0837799685620965 -0.0856406163532621 -0.0905393706620274 -0.0426486225098618 -0.0435920661949159 -0.039709430165628 -0.0392018728488754 0.201266964561637 0.00354980146100125 -0.0406540540558918 -0.0510473761603241 -0.0522781406888423 -0.171924907401394 -0.0480857505962074 -0.0489456833791579 -0.162429482668297 0.141334387396753 -0.0702263188524842 -0.0159440699133768 -0.0391970377771502 -0.0342522584706234 -0.0908429043198892 0.0944652899286576 0.00370380869680716 -0.0702263188524842 -0.0362538733639758 -0.079640766681646 0.0196859850771581 -0.148850155522855 0.095125918134275 -0.0937400313228374 0.0196859850771581 -0.172271422909982 -0.145685369217789 -0.0489456833791579 -0.0581486405351925 -0.145685369217789 -0.140717297470469 0.15073175989722 0.140101265577084 -0.171924907401394 -0.0554629402229386 -0.0362538733639758 -0.039709430165628 -0.039709430165628 0.0196859850771581 0.127073880971666 0.00741944316894369 0.00786467104652873 -0.0294681276418571 -0.0600171984030382 0.18321596281732 -0.0565850317145455 -0.112847264536394 -0.123631576586763 0.0348797546272929 0.064694397923004 0.62183424616211 0.148850155522856 -0.153563268230767 0.0440576612372397 0.0440576612372397 0.0613011729368976 0.0613011729368976 0.0613011729368976 0.0629911637284157 -0.053887246327278 -0.0331907526150644 -0.0506322526615819 -0.0761684663416681 -0.0252575777264973 -0.0224437816293908 -0.0252575777264973 -0.0101387997805938 -0.0480857505962074 -0.0497943206493048 -0.0702263188524842 -0.0480857505962074 -0.176069651459949 -0.142262050947263 -0.0421018625645644 -0.0480857505962074 -0.0480857505962074 -0.0493548137785323 -0.0342522584706234 0.0196859850771581 0.0196859850771581 0.0497943206493037 -0.149779100403803 0.390397053304242 -0.175605433509867 -0.0908429043198892 -0.0908429043198892 -0.0908429043198892 -0.0908429043198892 -0.0908429043198892 -0.0905393706620274 -0.0947656420791366 -0.0947656420791366 -0.0965635099988705 -0.0489214443089184 0.192265770892399 -0.13429783078496 -0.149779100403803 -0.0947656420791366 0.0440576612372397 0.190742819736708 -0.149779100403803 -0.0376447447503011 0.14680842829674 -0.0947656420791366 -0.109898805466913 0.119047996676264 0.11816069634218 -0.0220425804815185 -0.13520865008266 0.15009630978166 -0.173662945421373 -0.145060296575415 -0.0947656420791366 -0.14474821249647 0.408544864782899
0.219440114482892 -0.0736881734845607 0.0581834423178127 -0.0746831647154984 -0.200783972636462 0.203361975205396 0.078467780732073 0.078467780732073 0.187863973168732 0.00980568523174462 -0.0588091264979104 0.078467780732073 0.164099423148391 -0.0623275476231558 0.00508544682565143 -0.0368839091118368 -0.0230429408356057 -0.059883815616424 -0.0623275476231558 -0.00667549393300871 -0.059883815616424 -0.0368839091118368 -0.059883815616424 -0.0237641248631306 -0.0237641248631306 -0.024465454659185 -0.059883815616424 -0.00347784452517689 0.142935452014251 0.23713486897989 -0.091641744688463 0.00508544682565143 0.141282679625169 -0.0548508504201591 -0.0710541858236387 -0.0349189273113955 1 -0.0228529660160364 -0.04333628377507 -0.0203012465125337 -0.0383015716467739 -0.0368839091118368 -0.037361455121237 -0.0607805649141483 -0.0351461084660115 -0.0228529660160364 -0.0891622536210445 -0.0710541858236387 -0.0623275476231558 -0.0911351173301325 0.229321572839957 -0.0460515788144378 0.331396406186382 -0.0529138289757337 0.0122718602873962 -0.0320608347384023 0.202647477446169 0.249575602447529 -0.0444221763981889 -0.0320608347384023 -0.0491869915791106 0.362440251674943 -0.0532764171652759 -0.0295235887285653 0.280897191427889 -0.0359184667665383 -0.0670218730036836 -0.091641744688463 -0.0320608347384023 0.33435555061584 -0.0491869915791106 -0.0258149953456798 0.93770351239128 -0.0158840562925417 -0.0289355013375442 0.0347241560971416 -0.0258149953456798 0.031176942801494 -0.0264659228910394 -0.0207750158244589 0.0171023586547154 0.031176942801494 0.509943270269282 -0.0368839091118368 -0.200210746132477 0.00980568523174462 0.105342458247119 -0.0592105964952038 -0.00980568523174524 -0.0277257095809762 -0.0532764171652759 0.177349533647182 -0.0305764916264681 0.203087495104387 -0.052549528533471 -0.00508544682565558 0.00980568523174462 -0.148122132524264 0.00980568523174462 -0.00060910251562852 -0.200210746132477 0.0204633388052599 0.122288876916631 -0.0257847057191349 -0.0233522300129707 0.0418427719197836 -0.0808672669982549 -0.0808672669982549 0.202647477446169 0.204563428784881 -0.0604268651195701 0.103455458572584 0.232832338500112 0.164099423148391 0.0891622536210397 -0.0510744165795494 0.173841470254077 0.202647477446169 0.202647477446169 0.0457251427003911 -0.172286176763759 -0.250891930332344 -0.170160119392025 -0.328905171068226 -0.250339528019981 0.208510953142554 -0.0491869915791106 -0.0435899726975888 -0.0290336056038299 0.078467780732073 0.164099423148391 -0.164099423148391 0.232832338500112 0.00980568523174462 0.123888096589244 0.047980824067902 -0.0736881734845607 0.103455458572584 0.078467780732073 -0.0233522300129707 -0.0758759703077167 0.085385857496604 -0.0791188733439632 -0.0791188733439632 -0.068138746934944 -0.068138746934944 0.141282679625169 0.248689976742093 0.24309077852447 0.360597920417339 0.0874635764152123 -0.0746831647154984 -0.0808672669982549 0.232832338500112 0.164099423148391 -0.166251623700815 -0.0808672669982549 0.172771002221794 -0.147261191402801 0.153682132038421 -0.0290336056038299 -0.0749820994431646 -0.126642400128942 -0.0891622536210381 -0.0891622536210381 0.195077725141824 0.222262602730923 0.203235326231328 0.282341226090924 0.282341226090924 0.203824069337559 0.203824069337559 0.203361975205396 0.203361975205396 0.20276248181873 0.203361975205396 0.24383887022548 0.148702777083106 0.209183740482037 -0.0468500370937537 -0.0368839091118368 -0.0368839091118368 -0.037361455121237 -0.037361455121237 -0.0368839091118368 0.0405530329339522 -0.0368839091118368 -0.035912830054637 -0.174187999590044 0.18563436602703 0.235122697955284 0.247066039302735 0.00980568523174462 -0.00980568523174524 0.242806617735687 -0.00824868477959904 -0.217194003955158 -0.00980568523174524 -0.00980568523174524 -0.043626800946385 -0.249789098503024 -0.147261491330115 -0.00980568523174524 0.235623307918065 0.205578355699901 -0.0499480893163035 0.246527146382684 -0.0499480893163035 -0.0521834774104805 -0.229719415788737 -0.232643476459811 -0.0452424929135922 -0.206410898027241 -0.156610053271004 -0.0354188522895588 -0.0452424929135922 -0.0510744165795494 -0.0452424929135922 -0.0491869915791106 -0.233495526749707 -0.170160119392025 -0.0320608347384023 -0.0301013550886447 0.282341226090924 -0.0320608347384023 0.195077725141824 0.312348190282553 0.203087495104387 -0.0444221763981889 -0.0452424929135922 0.330530752138943 -0.0320608347384023 -0.0526339165035265 0.195077725141824 -0.0452424929135922 -0.0532764171652759 -0.115355418341791 -0.0333502099942561 0.286350393661244 -0.0217493519007416 0.0097120406561354 0.202647477446169 0.164099423148391 -0.0233522300129707 -0.093037384335224 -0.0257847057191349 -0.0257847057191349 0.248689976742093 0.142935452014251 0.0891622536210397 0.0646964947894751 0.233136179996094 -0.203105692125625 -0.203515239740618 -0.0231860711790812 -0.0547103752094907 0.331396406186382 0.331396406186382 -0.0452424929135922 -0.00824868477959904 -0.0808672669982549 -0.00508544682565558 -0.00508544682565558 -0.00508544682565558 -0.00508544682565558 -0.00347784452517689 -0.00347784452517689 -0.00347784452517689 -0.00347784452517689 -0.00347784452517689 -0.00824868477959904 -0.00508544682565558 -0.0173690738116515 -0.00347784452517689 -0.00508544682565558 -0.00347784452517689 -0.00347784452517689 -0.0173690738116515 0.238150799489868 0.238150799489868 0.187829378025409 -0.0368839091118368 0.362440251674943 0.35369676939446 0.332654809734737 -0.0290336056038299 -0.0322084592087563 -0.037361455121237 -0.0368839091118368 -0.173495572844993 -0.0120509848793586 -0.0274321124552143 -0.00508544682565558 -0.00980568523174524 0.203105692125624 -0.0452424929135922 -0.0460515788144378 0.214978997271716 -0.247066039302735 -0.0320608347384023 -0.0344127926689298 -0.0532764171652759 -0.0460515788144378 0.331396406186382 0.0888796609637558 -0.073522892183846 -0.0320608347384023 -0.052549528533471 -0.125786635210208 -0.0452424929135922 0.164099423148391 0.121782882036246 -0.125501771016686 -0.0452424929135922 0.202697154998483 0.202647477446169 -0.0460515788144378 -0.0315901370586695 0.202647477446169 0.193214504081919 -0.231662705558567 -0.249240627253161 0.203105692125624 -0.0217493519007416 -0.052549528533471 -0.037361455121237 -0.037361455121237 -0.0452424929135922 -0.239571228939259 -0.0368121193775568 -0.0246118326842977 -0.0277257095809762 -0.0564684473004228 -0.103213074273296 -0.0808672669982549 0.18870057299017 0.12212778899496 0.0122718602873962 -0.0592105964952038 -0.0491869915791106 -0.164099423148391 0.0948793782736306 -0.0233522300129707 -0.0233522300129707 -0.059883815616424 -0.059883815616424 -0.059883815616424 -0.0595477867340167 -0.0158840562925417 -0.0312282198232441 -0.00347784452517689 0.401993944341208 -0.0237641248631306 -0.0350244933467404 -0.0237641248631306 -0.0446862053548896 -0.0452424929135922 0.0257847057191341 -0.0320608347384023 -0.0452424929135922 0.152255728818616 0.245454969043984 -0.0539966045763725 -0.0452424929135922 -0.0452424929135922 -0.0499480893163035 -0.0460515788144378 -0.0452424929135922 -0.0452424929135922 -0.0257847057191349 0.195077725141824 -0.0894446487642441 0.152732134371641 0.331396406186382 0.331396406186382 0.331396406186382 0.331396406186382 0.331396406186382 0.332654809734737 -0.0891622536210381 -0.0891622536210381 -0.0908538155829474 -0.0749820994431646 -0.181618013176856 0.223554434452438 0.195077725141824 -0.0891622536210381 -0.0233522300129707 -0.183068108983575 0.233136179996094 -0.0354188522895588 -0.12280403815484 -0.0891622536210381 0.248689976742093 0.0834801838042915 0.078467780732073 -0.0207392268783866 0.221618836509787 -0.232643476459811 0.201072987830923 0.203824069337559 -0.0891622536210381 0.203361975205396 -0.0854714630422531
-0.131860582581865 -0.0142649094270933 -0.216606480164779 0.242464704458216 -0.130443007010292 0.128430465979563 0.0409883378390528 0.0409883378390528 -0.154023684528147 0.0433201798078389 0.030308183490142 0.0409883378390528 0.0591071124960192 -0.047033986477482 0.0423003091702441 -0.032484555843811 0.0109079017773146 -0.0527411329052434 -0.047033986477482 -0.0426422493989478 -0.0527411329052434 -0.032484555843811 -0.0527411329052434 0.00802706083580805 0.00802706083580805 0.00530946050603612 -0.0527411329052434 -0.0419563178887823 0.109966169287833 -0.122021284604919 -0.0120163662360199 0.0423003091702441 0.10847660211223 -0.0405067474479742 -0.038320487036227 -0.0307539485799533 -0.0228529660160364 1 -0.0453097109722438 -0.0456352908206524 0.0292945000157325 -0.032484555843811 -0.032905142229143 0.21458853672498 0.27382837011771 -0.0104936426849975 -0.0785273653649558 -0.038320487036227 -0.047033986477482 -0.0802649144174647 0.172759887503432 -0.030438171142964 -0.0305979314003175 -0.0466024961470388 -0.256464808810013 -0.0581929028050024 0.126599893461439 -0.0197168755212396 -0.0252317081707468 -0.0581929028050024 -0.0402559940986245 -0.0362683534614239 -0.0469218363844255 -0.0260021426648356 -0.014383639720893 -0.059027793657759 -0.059027793657759 -0.0120163662360199 -0.0581929028050024 -0.0293605512114318 -0.0402559940986245 0.0481928728211467 -0.0259933702759361 -0.0446535620717875 -0.0104936426849975 -0.0221489796839471 0.000286069540601957 -0.0227358942722567 -0.0020507307083759 -0.00850088897653587 -0.0167849596996267 -0.0227358942722567 -0.00929385266417634 -0.032484555843811 -0.129888581090927 0.0433201798078389 -0.27468033135952 -0.0521482124511748 -0.0433201798078357 -0.00643473407576732 -0.0469218363844255 0.123114024182279 -0.0178510426868386 -0.0121491651774451 -0.0462816478870399 -0.0423003091702438 0.0433201798078389 -0.0462252950257177 0.0433201798078389 -0.270055067285776 -0.129888581090927 -0.0366557885861018 -0.0347919953055267 0.0329606457337746 0.0154876506497899 -0.213587969069153 0.176971515445337 0.176971515445337 0.126599893461439 0.129650571362125 -0.0449998408809784 -0.062631597739197 -0.0726973322425152 0.0591071124960192 -0.205918999765747 -0.0449824809116022 -0.166447633555183 0.126599893461439 0.126599893461439 -0.210618872034765 -0.123375546166856 0.115330538129369 -0.0633720726703579 0.0314135386579098 0.115585027927494 -0.138772092791513 -0.0402559940986245 -0.0225375346596988 0.0217186713419673 0.0409883378390528 0.0591071124960192 -0.0591071124960192 -0.0726973322425152 0.0433201798078389 -0.021297972962516 0.0660385586913328 -0.0142649094270933 -0.062631597739197 0.0409883378390528 0.0154876506497899 0.0347196597599136 -0.185406096301028 0.0222549613376727 0.0222549613376727 0.183887107581778 0.183887107581778 0.10847660211223 -0.0204829696739736 -0.0352890687469393 -0.0425816114540032 -0.00741553008808004 -0.00581191861882742 0.176971515445337 -0.0726973322425152 0.0591071124960192 -0.0574278798211946 0.176971515445337 0.123876525152708 -0.0964776318134431 0.104477337922867 -0.0353406982601069 0.241146475187333 0.148664578930872 0.205918999765748 0.205918999765748 0.122533968152932 0.148044807364709 -0.0578314143122844 -0.0357934746892745 -0.0357934746892745 0.127820351723239 0.127820351723239 0.128430465979563 0.128430465979563 0.127820351723239 0.128430465979563 0.16747855386285 0.100880841612925 0.136302342451581 -0.0412619671532671 -0.032484555843811 -0.032484555843811 -0.032905142229143 -0.032905142229143 -0.032484555843811 -0.214588536724977 -0.032484555843811 -0.0316293028995863 0.166116502891391 -0.15587362381668 -0.123065538075137 -0.117116465780591 0.0433201798078389 -0.0433201798078357 -0.119170974858037 -0.0429821898224919 0.133224218029146 -0.0433201798078357 -0.0433201798078357 -0.0157833413863652 0.115839728438729 -0.129696777102758 -0.0433201798078357 -0.122804070587139 -0.140751691679956 -0.0426089817653542 -0.11737247504836 -0.0426089817653542 -0.0223598352122477 0.12596019034001 0.124377015757602 0.0318127670695526 0.140183980662331 0.102728660539526 -0.0311942446673762 -0.0398461638951704 -0.0449824809116022 -0.0398461638951704 -0.0402559940986245 0.0722346704249353 -0.0633720726703579 -0.0581929028050024 -0.0265109955505678 -0.0357934746892745 -0.0581929028050024 0.122533968152932 -0.0108179994529422 -0.0121491651774451 -0.0252317081707468 -0.0398461638951704 -0.0305979314003175 -0.0581929028050024 -0.0530360781408388 0.122533968152932 -0.0278634636021731 -0.0469218363844255 -0.101596322603661 -0.0584718953268193 -0.0398653009972957 -0.0459592577599394 -0.259094859015298 0.126599893461439 0.0591071124960192 0.0154876506497899 -0.0131395526592497 0.0329606457337746 0.0329606457337746 -0.0204829696739736 0.109966169287833 -0.205918999765747 -0.229587606529784 -0.124114160822356 0.14246524080501 0.14217854827198 -0.0462816478870399 -0.0481847581106385 -0.0305979314003175 -0.0305979314003175 -0.0398461638951704 -0.0429821898224919 0.176971515445337 -0.0423003091702438 -0.0423003091702438 -0.0423003091702438 -0.0423003091702438 -0.0419563178887823 -0.0419563178887823 -0.0419563178887823 -0.0419563178887823 -0.0419563178887823 -0.0429821898224919 -0.0423003091702438 -0.0449824809116022 -0.0419563178887823 -0.0423003091702438 -0.0419563178887823 -0.0419563178887823 -0.0449824809116022 -0.121500752462417 -0.121500752462417 -0.0108763579111218 -0.032484555843811 -0.0362683534614239 -0.039044644682787 -0.0301873611628466 -0.0353406982601069 -0.0361224810384664 -0.032905142229143 -0.032484555843811 0.166779479516732 -0.0380201570403991 -0.0472397013914431 -0.0423003091702438 -0.0433201798078357 -0.14246524080501 -0.0398461638951704 -0.0405587455266017 -0.13459687553093 0.117116465780591 -0.0581929028050024 -0.0303081834901412 -0.0469218363844255 -0.030438171142964 -0.0305979314003175 -0.206902652789315 -0.0670873932014598 -0.0581929028050024 -0.0462816478870399 0.150527924383901 0.0318127670695526 0.0591071124960192 -0.148239076390078 0.172156551343352 0.0318127670695526 -0.142752380208601 0.126599893461439 -0.0405587455266017 -0.0481847581106385 0.126599893461439 -0.0281769192798963 0.124903580262426 0.116094641778263 -0.14246524080501 -0.0459592577599394 -0.0462816478870399 -0.032905142229143 -0.032905142229143 0.0318127670695526 0.0674753120949552 0.0755886234237714 -0.0248259416514431 -0.00643473407576732 -0.0497331349608813 0.0684284026202417 0.176971515445337 -0.0102367024670503 -0.0229004768380346 -0.256464808810013 -0.0521482124511748 -0.0433201798078357 -0.0591071124960192 -0.051395676581345 0.0154876506497899 0.0154876506497899 -0.0527411329052434 -0.0527411329052434 -0.0527411329052434 -0.0524451840956238 -0.0446535620717875 -0.0275034527298865 -0.0419563178887823 -0.0238563742568866 0.00802706083580805 -0.0402559940986245 0.00802706083580805 -0.0456352908206524 -0.0398461638951704 -0.0329606457337737 -0.0581929028050024 -0.0398461638951704 0.102937760245867 -0.117885172381091 -0.0475561229537466 -0.0398461638951704 -0.0398461638951704 -0.0426089817653542 -0.0405587455266017 0.0318127670695526 0.0318127670695526 0.0329606457337746 0.122533968152932 0.323501760444188 0.103452350404553 -0.0305979314003175 -0.0305979314003175 -0.0305979314003175 -0.0305979314003175 -0.0305979314003175 -0.0301873611628466 0.205918999765748 0.205918999765748 0.2001172067952 0.241146475187333 0.159320657854396 0.149285007743017 0.122533968152932 0.205918999765748 0.0154876506497899 0.158058667335344 -0.124114160822356 -0.0311942446673762 0.0341812931828772 0.205918999765748 -0.0204829696739736 0.0449998408809808 0.0409883378390528 -0.0182655415304725 0.147425671286723 0.124377015757602 -0.143905462636663 0.127820351723239 0.205918999765748 0.128430465979563 0.338539909200343
-0.0948269057233681 -0.0960419103532361 0.135623404966855 -0.100887404732832 0.216948116171618 -0.213257158017084 -0.0404250427420736 -0.0404250427420736 -0.27384688099609 0.0770212461863061 0.0538865275354182 -0.0404250427420736 -0.0144886125468254 0.16877432457332 0.0752079640668819 -0.0577560154181674 -0.0360826300201932 -0.0120903166542463 0.16877432457332 -0.0758159177423542 -0.0120903166542463 -0.0577560154181674 -0.0120903166542463 -0.0174436559141206 -0.0174436559141206 0.0100248697601303 -0.0120903166542463 -0.0745963637158904 -0.0147507279594474 -0.216948116171618 -0.0935244111694483 0.0752079640668819 -0.0110725029766852 0.18122112554447 0.185472804659227 -0.00852631556536823 -0.04333628377507 -0.0453097109722438 1 0.684945538083498 -0.0303843574945018 -0.0577560154181674 -0.0585037982683619 -0.136513519982582 -0.121912476992328 0.562444545535451 0.0709585032236912 0.185472804659227 0.16877432457332 0.0981689498682722 -0.193407256383022 -0.0721115456600088 -0.133838610281632 -0.082063170805113 0.11927823593274 -0.103464249528108 -0.214637868531973 0.0349710148173756 -0.0695600864101287 -0.103464249528108 -0.0230229058924858 -0.123432805740168 -0.0498811793629586 0.0300232008692163 -0.0817918275501498 -0.104948646273324 -0.104948646273324 -0.0935244111694483 -0.103464249528108 -0.132495772041495 -0.00514190326296974 -0.0404233527602597 -0.0254499409462593 -0.0793919372607264 -0.0453097109722438 -0.0393798461728544 -0.0404233527602597 -0.0404233527602597 -0.0414426314172989 0.550800195531146 -0.0298428704355999 -0.0404233527602597 -0.0793919372607264 -0.0577560154181674 0.217411559974616 0.0770212461863061 -0.302644283382685 -0.00739311183756171 -0.0770212461863192 -0.0434153143904327 -0.0498811793629586 -0.220202309337342 -0.00826385127881115 0.0189448784651574 -0.0451548211222952 -0.0752079640668814 0.0770212461863061 0.0590072637051468 0.0770212461863061 0.114592790116725 0.217411559974616 0.204043615342207 0.054832754044408 -0.215092525448009 -0.214514793395194 0.136958033722745 -0.086984973806333 -0.086984973806333 -0.214637868531973 -0.212338886129897 0.0366900822291047 0.042500450238169 0.0496615435577535 -0.0144886125468254 0.139617969430564 -0.0355081921375518 -0.0729680620914901 -0.214637868531973 -0.214637868531973 0.138289489339359 0.023707974955323 0.205052283011426 -0.00622665876453892 0.134731789112695 0.205504753926373 -0.124106745484634 -0.00514190326296974 -0.0682569498684607 -0.0628341025628797 -0.0404250427420736 -0.0144886125468254 0.0144886125468254 0.0496615435577535 0.0770212461863061 -0.0598674518126037 -0.133916024444593 -0.0960419103532361 0.042500450238169 -0.0404250427420736 -0.214514793395194 -0.0286944123735083 -0.0727537758468615 -0.0470012869925414 -0.0470012869925414 -0.0647718576553132 -0.0647718576553132 -0.0110725029766852 0.0337156691560352 -0.00439426481964191 -0.12979822461273 -0.220097583105673 -0.0706333386081309 -0.086984973806333 0.0496615435577535 -0.0144886125468254 0.00017203207635442 -0.086984973806333 -0.0222023610285443 0.0791911654118032 -0.0692035637538116 -0.0628341025628797 -0.103087648371162 0.0339281683006982 -0.139617969430565 -0.139617969430565 -0.220669151843581 -0.198754926244681 -0.0038122300607424 -0.154085943851603 -0.154085943851603 -0.213716950663849 -0.213716950663849 -0.213257158017084 -0.213257158017084 -0.213716950663849 -0.213257158017084 -0.183700736826947 -0.0906426497060043 -0.225365799353681 -0.0733618407019759 -0.0577560154181674 -0.0577560154181674 -0.0585037982683619 -0.0585037982683619 -0.0577560154181674 0.136513519982582 -0.0577560154181674 -0.0562354158301573 0.0621269759478535 -0.264031368945811 -0.218804749822898 -0.208227578541269 0.0770212461863061 -0.0770212461863192 -0.211880399239336 -0.076420315858111 0.236866405917966 -0.0770212461863192 -0.0770212461863192 -0.0905861655613352 0.205957599479338 -0.0590295915263061 -0.0770212461863192 -0.218339872902898 -0.233712328816486 -0.010360337568756 -0.105349037646404 -0.010360337568756 -0.0427684655789243 0.133170624095537 0.127553393718201 -0.0531414135332509 0.140714896112099 0.0591605536909658 -0.0348158148989482 0.00383145704213305 -0.0530727262383523 0.00383145704213305 -0.00514190326296974 -0.0509453882459742 -0.00622665876453892 -0.103464249528108 -0.00068029527462814 -0.154085943851603 -0.103464249528108 -0.220669151843581 -0.140943665536281 0.0189448784651574 -0.0695600864101287 0.00383145704213305 -0.133838610281632 -0.103464249528108 -0.094295657344049 -0.220669151843581 -0.0708446089689419 -0.0498811793629586 0.0394670542767157 -0.103960285135583 -0.151470249820811 -0.0817134029030143 0.118347343643422 -0.214637868531973 -0.0144886125468254 -0.214514793395194 -0.0870563590828514 -0.215092525448009 -0.215092525448009 0.0268349239477287 -0.0147507279594474 0.139617969430564 0.106080975737909 -0.220669151843581 0.16048893739685 0.159611398568691 -0.0822865974155361 -0.0856702380583426 -0.133838610281632 -0.133838610281632 0.00383145704213305 -0.076420315858111 -0.086984973806333 -0.0752079640668814 -0.0752079640668814 -0.0752079640668814 -0.0752079640668814 -0.0745963637158904 -0.0745963637158904 -0.0745963637158904 -0.0745963637158904 -0.0745963637158904 -0.076420315858111 -0.0752079640668814 -0.07997673951799 -0.0745963637158904 -0.0752079640668814 -0.0745963637158904 -0.0745963637158904 -0.07997673951799 -0.216022634456784 -0.216022634456784 0.0215313536706323 -0.0577560154181674 -0.123432805740168 -0.126174093201832 -0.133391414947595 -0.0628341025628797 -0.0642240756447844 -0.0585037982683619 -0.0577560154181674 0.0551336712831314 -0.0600365708249358 -0.0522225078291182 -0.0752079640668814 -0.0770212461863192 -0.238183777825446 0.00383145704213305 -0.00178114547423458 -0.100350234165656 0.208227578541269 -0.103464249528108 -0.0538865275354193 -0.0498811793629586 -0.0721115456600088 -0.133838610281632 0.13917546140296 -0.0815980320573963 -0.103464249528108 -0.0451548211222952 0.0379693659832036 -0.0531414135332509 -0.0144886125468254 -0.248961035821602 -0.174575319916679 -0.0531414135332509 -0.238759837617544 -0.214637868531973 -0.00178114547423458 -0.0856702380583426 -0.214637868531973 -0.207318421587615 0.120938138656016 0.206410823431027 -0.238183777825446 -0.0817134029030143 -0.0822865974155361 -0.0585037982683619 -0.0585037982683619 -0.0531414135332509 -0.0577517857720159 -0.0349366343175523 -0.0828570505607333 -0.0121676557894601 -0.0872102098967914 -0.0444206837169442 -0.086984973806333 0.0228295253432132 -0.063614553169784 0.11927823593274 -0.00739311183756171 -0.0409729086631356 0.0144886125468254 -0.0718229653124157 -0.214514793395194 -0.214514793395194 -0.0120903166542463 -0.0120903166542463 -0.0120903166542463 -0.00974747488919613 -0.0793919372607264 -0.0338183075009422 -0.0745963637158904 -0.112218799682518 -0.0174436559141206 0.123268995351949 -0.0174436559141206 -0.0752888623070373 0.00383145704213305 0.215092525448005 -0.103464249528108 0.00383145704213305 -0.0733742077714781 -0.0968314289907193 -0.0845525542584401 0.00383145704213305 0.00383145704213305 -0.010360337568756 -0.0721115456600088 -0.0531414135332509 -0.0531414135332509 -0.215092525448009 -0.220669151843581 0.374515465617784 -0.0719878992246408 -0.133838610281632 -0.133838610281632 -0.133838610281632 -0.133838610281632 -0.133838610281632 -0.133391414947595 -0.139617969430565 -0.139617969430565 -0.106320832962603 -0.103087648371162 0.174320847319026 -0.19786063832573 -0.220669151843581 -0.139617969430565 -0.214514793395194 0.173335655589568 -0.220669151843581 -0.0348158148989482 -0.0560243950624141 -0.139617969430565 0.0337156691560352 -0.0366900822291047 -0.0404250427420736 -0.0324752754301912 -0.199202545984169 0.127553393718201 -0.240638554451669 -0.213716950663849 -0.139617969430565 -0.213257158017084 0.398738337430069
-0.0890583750501673 -0.0836700656325319 0.0935570033767361 -0.000749310340855454 0.162341824620795 -0.13353807608851 -0.0356546045702495 -0.0356546045702495 -0.140318383514337 0.0775746941143588 0.0536167463605754 -0.0356546045702495 0.0546450014736552 0.164624330247639 0.0757483823793068 -0.0581710300881189 -0.0363419072691565 0.0164014628918818 0.164624330247639 -0.0763607045987686 0.0164014628918818 -0.0581710300881189 0.0164014628918818 -0.0184587443631226 -0.0184587443631226 -0.0385854084713153 0.0164014628918818 -0.0751323872805833 0.000661670917657176 -0.0664014293229016 -0.08923082255368 0.0757483823793068 0.0256266656552129 0.177110979987837 0.181375425415633 -0.0101387997805938 -0.0203012465125337 -0.0456352908206524 0.684945538083498 1 -0.0106323327422254 -0.0581710300881189 -0.0589241862461915 -0.0957205143736523 0.0151166181084818 0.532961099468354 -0.140621215673965 0.181375425415633 0.164624330247639 -0.143732694824211 -0.0979407383601654 -0.0726297141850507 -0.0815992939487617 -0.0834524325524163 0.0639411451839192 -0.104207707695339 -0.136369611631944 0.0515224442674837 -0.070059921035042 -0.104207707695339 -0.0775746941143596 -0.0575496319645414 -0.0840242843162728 -0.0465627860385204 -0.047516868562107 -0.105702770800081 -0.105702770800081 -0.08923082255368 -0.104207707695339 -0.0787393338988678 -0.0775746941143596 -0.0407138209354373 -0.0269340542703718 -0.0799624201515598 -0.0456352908206524 -0.0396628160720749 -0.0407138209354373 -0.0407138209354373 -0.0417404237749428 0.546870573500914 0.32916558159688 -0.0407138209354373 -0.0799624201515598 -0.0581710300881189 0.145251429080405 0.0775746941143588 -0.491877983400932 0.0212689113473086 -0.0775746941143596 -0.0437272817628711 -0.0840242843162728 -0.140202573845351 -0.00968901740772102 -0.0875955154921139 -0.0648443300966682 -0.0757483823793088 0.0775746941143588 -0.0121234712689886 0.0775746941143588 0.0588787990317371 0.145251429080405 0.184258346785108 -0.0759445963077122 -0.194979847681649 -0.174322611900686 0.096781997866667 -0.0152434751211187 -0.0152434751211187 -0.136369611631944 -0.131624026537437 0.0406882009778918 -0.0747984666638255 0.0742540870133648 0.0546450014736552 0.0654009266631755 -0.00313274648763244 0.0500837236845614 -0.136369611631944 -0.136369611631944 0.0940711073684917 -0.0530725153165835 0.206525717508939 -0.0681877469374701 0.0834647189489389 0.206981439722753 -0.124458959432105 -0.0775746941143596 -0.0687474206067256 -0.022730307556538 -0.0356546045702495 0.0546450014736552 -0.0546450014736552 0.0742540870133648 0.0775746941143588 -0.15413237917014 -0.129892165364173 -0.0836700656325319 -0.0747984666638255 -0.0356546045702495 -0.174322611900686 -0.053701767151221 -0.0633517963845197 -0.0781133194117496 -0.0781133194117496 -0.0368476721769683 -0.0368476721769683 0.0256266656552129 0.0503114439659583 0.0266647901170835 -0.0518298008215904 -0.120422465453502 -0.0448864355274995 -0.0152434751211187 0.0742540870133648 0.0546450014736552 -0.0669298168993362 -0.0152434751211187 0.0544372195048325 -0.00140552162541518 0.00882031230090077 -0.0632856066035899 -0.00264165299973019 0.0903416851768434 -0.0654009266631753 -0.0654009266631753 -0.137220491591227 -0.0940172875000431 0.00693375286104782 -0.112111736935226 -0.112111736935226 -0.134487129998581 -0.134487129998581 -0.13353807608851 -0.13353807608851 -0.134487129998581 -0.13353807608851 -0.0789614925159703 -0.0218930795019702 -0.142926921547976 -0.0738889934130033 -0.0581710300881189 -0.0581710300881189 -0.0589241862461915 -0.0589241862461915 -0.0581710300881189 0.0957205143736515 -0.0581710300881189 -0.0566395039995234 -0.0569175217807221 -0.121419551956028 -0.0757282006217136 -0.20972382960978 0.0775746941143588 -0.0775746941143596 -0.213402898208874 -0.0769694457094987 0.238568445654642 -0.0775746941143596 -0.0775746941143596 -0.091237086289334 0.207437539266602 -0.232251755555828 -0.0775746941143596 -0.21990878740701 -0.252048109601231 -0.0787750505959889 -0.0735550775956263 -0.0787750505959889 -0.0823005670397816 0.119903645680344 0.114067988980107 0.00160809022353794 0.116960291741363 0.0331970875306043 -0.0558604326882861 -0.0551271543048253 -0.05541022456506 -0.0551271543048253 -0.0775746941143596 -0.0700560549627752 -0.0681877469374701 -0.104207707695339 -0.0283275686706319 -0.112111736935226 -0.104207707695339 -0.137220491591227 -0.0956836250214095 -0.0875955154921139 -0.070059921035042 -0.0551271543048253 -0.0815992939487617 -0.104207707695339 -0.0949732331918093 -0.137220491591227 -0.0713536737268889 -0.0840242843162728 -0.181931462059554 -0.104707307642432 -0.103566641540155 -0.0823005670397816 0.0611725629247233 -0.136369611631944 0.0546450014736552 -0.174322611900686 -0.0821850079333973 -0.194979847681649 -0.194979847681649 0.0444796905435126 0.000661670917657176 0.0654009266631755 0.050688307961699 -0.0796027407281926 0.151884779351144 0.151001507290277 -0.0828778803290181 -0.0862858346384525 -0.0815992939487617 -0.0815992939487617 -0.0551271543048253 -0.07688527383876 -0.0152434751211187 -0.0757483823793088 -0.0757483823793088 -0.0757483823793088 -0.0757483823793088 -0.0751323872805833 -0.0751323872805833 -0.0751323872805833 -0.0751323872805833 -0.0751323872805833 -0.0769694457094987 -0.0757483823793088 -0.0805514245947624 -0.0751323872805833 -0.0757483823793088 -0.0751323872805833 -0.0751323872805833 -0.0805514245947624 -0.217574898090126 -0.217574898090126 -0.0860028019549381 -0.0581710300881189 -0.0575496319645414 -0.0643219166394722 -0.0806543370617816 -0.0632856066035899 -0.0646855675493676 -0.0589241862461915 -0.0581710300881189 -0.0548200542109957 -0.0680837906415028 -0.0845934943426015 -0.0757483823793088 -0.0775746941143596 -0.255116611389902 -0.0551271543048253 -0.0601095300507049 -0.0948944210862561 0.20972382960978 -0.104207707695339 -0.0542737374091939 -0.0840242843162728 -0.0726297141850507 -0.0815992939487617 0.0638027632252433 -0.0221996263030406 -0.104207707695339 -0.0828778803290181 0.094355665558659 0.00160809022353794 0.0546450014736552 -0.242719808106563 -0.0878385033768337 0.00160809022353794 -0.255630800192918 -0.136369611631944 -0.0601095300507049 -0.0862858346384525 -0.136369611631944 -0.129147150277668 0.106704916513186 0.207894019928217 -0.255116611389902 -0.0823005670397816 -0.0828778803290181 -0.0589241862461915 -0.0589241862461915 0.00160809022353794 -0.0733263951169197 0.0225555899533342 -0.0834524325524163 -0.0416669853356779 -0.0890585576757121 0.074218273688861 -0.0152434751211187 -0.0809129826334072 -0.15707337751256 0.0639411451839192 0.0212689113473086 -0.0611905326416717 -0.0546450014736552 -0.167722256406764 -0.174322611900686 -0.174322611900686 0.0164014628918818 0.0164014628918818 0.0164014628918818 0.0188283605270563 -0.0799624201515598 0.0156695840769726 -0.0751323872805833 -0.11302516500698 -0.0184587443631226 0.125279212482558 -0.0184587443631226 -0.0817204301075289 -0.0551271543048253 0.194979847681648 -0.104207707695339 -0.0551271543048253 0.00457915923944839 -0.062001244520907 -0.0851601195508986 -0.0551271543048253 -0.0551271543048253 -0.0787750505959889 -0.0726297141850507 0.00160809022353794 0.00160809022353794 -0.194979847681649 -0.137220491591227 0.579303923096215 0.0059932943842528 -0.0815992939487617 -0.0815992939487617 -0.0815992939487617 -0.0815992939487617 -0.0815992939487617 -0.0806543370617816 -0.0654009266631753 -0.0654009266631753 -0.0245547866248473 -0.00264165299973019 0.158235865942662 -0.0915671378122079 -0.137220491591227 -0.0654009266631753 -0.174322611900686 0.157490470774926 -0.0796027407281926 -0.0558604326882861 0.0650291260509768 -0.0654009266631753 0.0503114439659583 -0.0319173146350551 -0.0356546045702495 -0.0327086314817944 -0.095231661554355 0.114067988980107 -0.257695658119232 -0.134487129998581 -0.0654009266631753 -0.13353807608851 0.606233169350036
0.127699914761023 -0.109841228136017 0.0579005986859651 -0.056995373024 0.0815466035379505 -0.124213424088547 0.129607084903372 0.129607084903372 0.127915170209785 0.0573423958100934 0.0401185743384699 0.129607084903372 -0.168039890622948 -0.0856659795457701 0.0559924054352735 -0.0392193161178387 -0.0268635546026095 -0.0698127969906976 -0.0856659795457701 -0.0564450275625316 -0.0698127969906976 -0.0392193161178387 -0.0698127969906976 -0.0277043138893823 -0.0277043138893823 -0.0285219270319593 -0.0698127969906976 -0.0555370683543946 0.248076244045079 0.191934802451902 -0.109188968554236 0.0559924054352735 0.246564348862054 -0.0835470100439836 -0.0828352602315567 -0.0407086281732286 -0.0383015716467739 0.0292945000157325 -0.0303843574945018 -0.0106323327422254 1 -0.0392193161178387 -0.041148599169696 -0.0508947747412395 -0.0949514732450296 -0.00466357052785036 -0.0107247247842267 -0.0828352602315567 -0.0856659795457701 -0.0319139070001713 -0.0966276036067859 -0.00329389393421416 -0.0455431345844611 0.0203332516818037 0.0366424468483754 -0.0512554106858998 -0.126157712964429 0.357490254491604 0.00203344277944709 -0.0512554106858998 0.00157884870060335 -0.0226223728114845 0.0188146462750771 0.040047702580149 0.438102344081285 -0.0529817238821867 -0.0472034496087467 -0.109188968554236 -0.0512554106858998 -0.042770643027529 0.00157884870060335 -0.0300952270798395 -0.0395209531599155 -0.0591073777165563 -0.00466357052785036 0.0144969577053301 -0.0267717468912265 0.0109344924538346 -0.0293256571583173 -0.00179030428163225 0.00298596191840773 0.0485435120292075 0.0298938295300261 -0.0392193161178387 0.0954183386828502 0.0573423958100934 0.122808668358975 -0.0690279553877346 -0.057342395810092 -0.032322745544435 0.0188146462750771 -0.110705597036774 0.665614787615986 0.357934717179155 -0.0354296753382 -0.055992405435273 0.0573423958100934 0.187527138579664 0.0573423958100934 0.026974465892032 0.0954183386828502 -0.055992405435273 0.196691296004122 0.0546179647199262 0.0483255872501199 0.0517618602836484 -0.0942753903709764 -0.0942753903709764 -0.126157712964429 -0.122891289750915 -0.130580339236618 0.156723038803829 -0.110619431449956 -0.168039890622948 0.0708525362393503 0.452942839729897 0.115260962588647 -0.126157712964429 -0.126157712964429 0.054320984585338 0.158209300404341 -0.173546504026865 0.161883846602086 0.0473555533299282 -0.172629642167485 0.110149276394154 0.00157884870060335 0.00486847413560137 -0.0262543682580128 0.129607084903372 -0.168039890622948 0.168039890622948 -0.110619431449956 0.0573423958100934 0.204589212314272 0.087414437982579 -0.109841228136014 0.156723038803829 0.129607084903372 0.0483255872501199 -0.0884565162897231 0.148973726347196 -0.0922371059031195 -0.0922371059031195 -0.0983093545929928 -0.0983093545929928 0.246564348862054 0.356493908411241 0.311064819134445 -0.0252609856951606 0.101965394848372 0.450197240349317 -0.0942753903709764 -0.110619431449956 -0.168039890622948 0.16601237463819 -0.0942753903709764 -0.157681344107125 0.171679472001352 -0.162806179919046 -0.0262543682580128 -0.0576082495249939 -0.111475402154937 -0.0708525362393503 -0.0708525362393503 -0.111367083199906 -0.0940591538457487 -0.114496074628934 -0.0582413628640845 -0.0582413628640845 -0.124866598676029 -0.124866598676029 -0.124213424088547 -0.124213424088547 -0.124866598676029 -0.124213424088547 -0.09230072011556 -0.150070393747226 -0.10312418397237 -0.0318071743937107 -0.0392193161178387 -0.0392193161178387 -0.041148599169696 -0.041148599169696 -0.0392193161178387 0.0508947747412391 -0.0392193161178387 -0.0352588924312227 -0.116029330179054 0.12753941950098 0.172391942608829 0.167107135696756 0.0573423958100934 -0.057342395810092 0.159672673643319 -0.0568950025719844 -0.112547620128839 -0.057342395810092 -0.057342395810092 -0.0592835466652446 -0.171711847012608 -0.0687516877601961 -0.057342395810092 0.0952854847895587 0.0976966064172226 -0.00106532199268886 0.132888444477215 -0.00106532199268886 -0.00849231656749407 -0.105395331646306 -0.111322358560573 -0.0245598035626299 -0.111626014536039 -0.154410816342957 -0.00465043483558581 0.0162985470175731 -0.0286766535607203 0.0162985470175731 0.00157884870060335 0.110016742002842 0.161883846602086 -0.0512554106858998 0.0553988673567316 -0.0582413628640845 -0.0512554106858998 -0.111367083199906 -0.0501994669685931 0.357934717179155 0.00203344277944709 0.0162985470175731 -0.0455431345844611 -0.0512554106858998 -0.0397873085459488 -0.111367083199906 -0.000684659012128752 0.0188146462750771 -0.0108918404207126 -0.0518358303085652 -0.0621337511948245 -0.0608357112389392 0.0347770773791181 -0.126157712964429 -0.168039890622948 0.0483255872501199 -0.1095151726824 0.0546179647199262 0.0546179647199262 0.356602930834085 0.248076244045079 0.0708525362393503 0.0436429515844195 0.169096493865091 -0.08862362248813 -0.0895041663599427 -0.0612624551341733 -0.035736389426227 -0.0455431345844611 -0.0455431345844611 0.0162985470175731 -0.0568950025719844 -0.0942753903709764 -0.055992405435273 -0.055992405435273 -0.055992405435273 -0.055992405435273 -0.0555370683543946 -0.0555370683543946 -0.0555370683543946 -0.0555370683543946 -0.0555370683543946 -0.0568950025719844 -0.055992405435273 -0.0595427635895067 -0.0555370683543946 -0.055992405435273 -0.0555370683543946 -0.0555370683543946 -0.0595427635895067 0.0940491837828569 0.0940491837828569 0.345864519137615 -0.0392193161178387 -0.0226223728114845 -0.0289717078945836 -0.0446261653799847 -0.0262543682580128 -0.0301477405076025 -0.041148599169696 -0.0392193161178387 -0.114489786880847 0.00933083997862445 0.0721162545841214 -0.055992405435273 -0.057342395810092 0.098203964394717 0.0162985470175731 0.0131338053423711 0.123432182606686 -0.167107135696756 -0.0512554106858998 0.0423732894671041 0.0188146462750771 -0.00329389393421416 -0.0455431345844611 0.0702283006978796 -0.0888027674836527 -0.0512554106858998 0.0218723417719746 -0.110087748482029 -0.0245598035626299 -0.168039890622948 0.144228532994826 -0.112086249223949 -0.0245598035626299 0.097266413790601 -0.126157712964429 0.0131338053423711 -0.0637815790204507 -0.126157712964429 -0.126527930635209 -0.1093555605265 -0.170793069309918 0.098203964394717 -0.0608357112389392 0.0218723417719746 -0.041148599169696 -0.041148599169696 -0.0245598035626299 0.108031014028215 -0.011009594107242 -0.0370871870522458 -0.032322745544435 -0.0531067395918786 -0.140056113063372 -0.0942753903709764 0.33292553167651 0.203163739505758 0.0366424468483754 -0.0690279553877346 -0.0421536236023362 0.168039890622948 0.162868092985478 0.0483255872501199 0.0483255872501199 -0.0698127969906976 -0.0698127969906976 -0.0698127969906976 -0.0694210531462388 -0.0591073777165563 -0.0152335905540291 -0.0555370683543946 -0.0332590385759355 -0.0277043138893823 -0.0199186006241418 -0.0277043138893823 0.0320449180914373 0.0162985470175731 -0.0546179647199343 -0.0512554106858998 0.0162985470175731 -0.164513375362436 0.13092066178821 0.0158369662689407 0.0162985470175731 0.0162985470175731 -0.00106532199268886 0.0517838894163931 -0.0245598035626299 -0.0245598035626299 0.0546179647199262 -0.111367083199906 -0.0327307205260127 -0.16394479726038 -0.0455431345844611 -0.0455431345844611 -0.0455431345844611 -0.0455431345844611 -0.0455431345844611 -0.0446261653799847 -0.0708525362393503 -0.0708525362393503 -0.0744969428961451 -0.0576082495249939 -0.0930293209943422 -0.092753064783732 -0.111367083199906 -0.0708525362393503 0.0483255872501199 -0.0968608623905462 0.169096493865091 -0.00465043483558581 -0.197084682899534 -0.0708525362393503 0.356493908411241 0.130580339236618 0.129607084903372 0.0410167316790654 -0.0947072709463833 -0.111322358560573 0.0934879282838406 -0.124866598676029 -0.0708525362393503 -0.124213424088547 -0.0113709708924812
-0.0814854252275275 0.346223538005848 -0.395811441959271 -0.0838433523750901 -0.251005833582288 0.270828027322494 -0.317225052159189 -0.317225052159189 -0.179379765090999 0.0149654127115217 -0.00652951311985811 -0.317225052159189 -0.199483146361191 -0.0824952101882914 0.0267412884853242 0.999999999999998 -0.0117641935952035 -0.0672288041544331 -0.0824952101882914 -0.0135483905145403 -0.0672288041544331 0.999999999999998 -0.0672288041544331 0.64429518007647 0.64429518007647 -0.0176295855785089 -0.0672288041544331 -0.0260172606783567 -0.173331437488421 -0.136953310139128 0.363624770479058 0.0267412884853242 -0.174394279568451 -0.0804546704622613 -0.0797692647657536 -0.0392018728488754 -0.0368839091118368 -0.032484555843811 -0.0577560154181674 -0.0581710300881189 -0.0392193161178387 0.999999999999998 0.987218217067472 0.393255692212367 -0.0914370183422888 -0.032484555843811 0.0893494680154268 -0.0797692647657536 -0.0824952101882914 0.283945004347893 -0.138662301872133 0.00356479732026147 -0.0959548784677738 -0.0498123851913637 0.0557267064490331 -0.0741781423786327 0.269085859886671 -0.0889436131369384 -0.0130947499714678 -0.0741781423786327 -0.0111250161360972 -0.0884944923502367 -0.0295476855831714 -0.00232807374881333 -0.0949921377469691 -0.0752423727153443 -0.0261323819165025 0.363624770479058 -0.0741781423786327 -0.0949921377469691 0.011696621178008 -0.0289813073612207 -0.0380581574512577 -0.0315382400983858 0.0354333741322958 -0.0282331708738248 -0.0229713176364912 -0.0289813073612207 -0.0254818501039867 -0.0318120245854289 -0.021395686937813 -0.0289813073612207 -0.0569196263704781 0.999999999999998 -0.265652918478261 0.0149654127115217 0.0841386817193893 -0.0664730120261653 -0.01496541271152 0.0425969774671828 -0.0295476855831714 0.26228614764293 0.0373526785729375 -0.120131995929134 -0.0589949375439548 -0.0267412884853277 0.0149654127115217 -0.191693946409775 0.0149654127115217 0.0601411670623654 -0.265652918478261 0.017417263478507 0.189411127872506 -0.023347431925636 -0.0264684814753114 -0.421705933184529 -0.0907859594377456 -0.0907859594377456 0.269085859886671 0.271999238909241 0.314734033563324 0.150922222520806 -0.137708398743816 -0.199483146361191 -0.413671790627863 -0.0239760971408131 -0.196183461032403 0.269085859886671 0.269085859886671 -0.417645735001859 0.188655415444435 0.0986133215959136 0.19131181998856 0.0965952382713036 0.0990576115830217 -0.113224094129957 0.011696621178008 -0.0342895554499323 -0.0450485750140872 -0.317225052159189 -0.199483146361191 0.199483146361191 -0.137708398743816 0.0149654127115217 0.194377722482316 0.084178952637917 0.346223538005848 0.150922222520806 -0.317225052159189 -0.0264684814753114 -0.0851824603248243 -0.288637554026458 -0.0888231183368669 -0.0888231183368669 -0.0946706138612593 -0.0946706138612593 -0.174394279568451 -0.0906926194777603 0.285317784465512 -0.0890908902928888 0.0981913324816856 -0.0838433523750901 -0.0907859594377456 -0.137708398743816 -0.199483146361191 0.195552851633585 -0.0907859594377456 -0.18827852159231 -0.190930361577406 0.200676807170491 0.919182626351192 -0.0841789526379174 0.291244552174311 0.413671790627863 0.413671790627863 0.261731261191904 -0.142496285283807 0.269664647467275 0.374829877239107 0.374829877239107 0.270245365371189 0.270245365371189 0.270828027322494 0.270828027322494 0.270245365371189 0.270828027322494 -0.131703264398654 0.190930361577405 0.256276753543815 0.787275985246808 0.999999999999998 0.999999999999998 0.987218217067472 0.987218217067472 0.999999999999998 -0.423079087152228 0.999999999999998 0.946911553727447 0.195725560179293 -0.182006501647316 -0.122868673945455 -0.101709054796657 0.0149654127115217 -0.01496541271152 -0.10520926838306 -0.0142612903949497 0.10003532635228 -0.01496541271152 -0.01496541271152 0.0329579890722186 0.0964239540184363 0.184542321780703 -0.01496541271152 -0.0992831415040914 -0.101633189046785 0.0079874302413743 -0.104102237004215 0.0079874302413743 -0.0246869313880371 0.00818961306949236 0.00258132770932697 -0.041093117700637 0.0172292400165694 -0.088956976093285 -0.0397631156171119 0.0316284687960029 -0.0420618518547396 0.0316284687960029 0.011696621178008 0.137390810538264 0.19131181998856 -0.0741781423786327 -0.0337934062017645 0.374829877239107 -0.0741781423786327 0.261731261191904 -0.101048809972532 -0.120131995929134 -0.0130947499714678 0.0316284687960029 -0.0959548784677738 -0.0741781423786327 -0.059832574631696 0.261731261191904 -0.0167784439572614 -0.0295476855831714 0.218371934956694 -0.0745337724642311 0.381302701266378 -0.0203141883215653 0.0528497894557841 0.269085859886671 -0.199483146361191 -0.0264684814753114 0.362459372117434 -0.023347431925636 -0.023347431925636 -0.0906926194777603 -0.173331437488421 -0.413671790627863 0.0973685702798473 -0.124586534238807 0.00611137534943688 0.00507199906045171 -0.0209507662816357 -0.0614208206727165 -0.0959548784677738 -0.0959548784677738 0.0316284687960029 -0.028158541488478 -0.0907859594377456 -0.0267412884853277 -0.0267412884853277 -0.0267412884853277 -0.0267412884853277 -0.0260172606783567 -0.0260172606783567 -0.0260172606783567 -0.0260172606783567 -0.0260172606783567 -0.0142612903949497 -0.0267412884853277 -0.0321886602350456 -0.0260172606783567 -0.0267412884853277 -0.0260172606783567 -0.0260172606783567 -0.0321886602350456 -0.13476399022754 -0.13476399022754 -0.119508965349955 0.947832588547289 -0.0884944923502367 -0.0904598437886277 -0.0956342641559669 0.919182626351192 0.899289165913569 0.987218217067472 0.999999999999998 0.196641916911341 0.16663474015566 0.268955531320271 -0.0267412884853277 -0.01496541271152 -0.145245182739109 0.0316284687960029 0.0274306863087856 -0.087963673310308 0.101709054796656 -0.0741781423786327 0.00652951311985366 -0.0295476855831714 0.00356479732026147 -0.0959548784677738 -0.414987059040136 0.43607715992625 -0.0741781423786327 -0.0263192590431972 0.29322597786478 -0.041093117700637 -0.199483146361191 0.188655415444435 0.293891542828743 -0.041093117700637 -0.145724071869545 0.269085859886671 0.0274306863087856 -0.0171013364644694 0.269085859886671 0.278586027116552 0.00445453738873813 0.0968894020176973 -0.145245182739109 -0.0203141883215653 -0.0263192590431972 0.987218217067472 0.987218217067472 -0.041093117700637 0.134224669459348 -0.0289719422478137 0.0588200997798687 0.436734904630052 0.206594390555201 -0.156204662682871 -0.0907859594377456 -0.119197483117453 0.192954319185223 0.0557267064490331 -0.0664730120261653 -0.0552199720371643 0.199483146361191 0.151108053588419 -0.0264684814753114 -0.0264684814753114 -0.0672288041544331 -0.0672288041544331 -0.0672288041544331 -0.0668515599909963 -0.0315382400983858 0.0227191922230705 -0.0260172606783567 -0.0804546704622613 0.64429518007647 -0.0552199720371643 0.64429518007647 0.303887169933737 0.0316284687960029 0.0233474319256329 -0.0741781423786327 0.0316284687960029 0.199483146361191 -0.101250801526139 -0.0327308354320047 0.0316284687960029 0.0316284687960029 0.0079874302413743 -0.0443881435974838 -0.041093117700637 -0.041093117700637 -0.023347431925636 0.261731261191904 -0.100415391246115 0.199880269544568 -0.0959548784677738 -0.0959548784677738 -0.0959548784677738 -0.0959548784677738 -0.0959548784677738 -0.0956342641559669 0.413671790627863 0.413671790627863 0.40596984149949 -0.0841789526379174 0.0203790333065439 -0.141855130325625 0.261731261191904 0.413671790627863 -0.0264684814753114 0.0292312820204565 -0.124586534238807 -0.0397631156171119 -0.189789954272373 0.413671790627863 -0.0906926194777603 -0.314734033563325 -0.317225052159189 -0.00161108910318849 -0.142817203870843 0.00258132770932697 -0.132307760724437 0.270245365371189 0.413671790627863 0.270828027322494 -0.0959548784677738
-0.0812743812222029 0.351806107117539 -0.386827756655343 -0.0849288950766588 -0.254532693795256 0.25989462089544 -0.321805694489892 -0.321805694489892 -0.18241071665046 0.00693901164560786 -0.00438649147482653 -0.321805694489892 -0.182141447245241 -0.0835632981260655 0.0185333335970842 0.987218217067472 -0.0129993041306063 -0.0680992337784581 -0.0835632981260655 -0.00520575274999531 -0.0680992337784581 0.987218217067472 -0.0680992337784581 0.636059938940259 0.636059938940259 -0.0188904479643863 -0.0680992337784581 -0.0271771119543791 -0.140296312311569 -0.139528700623429 0.369070667407936 0.0185333335970842 -0.142333463010916 -0.0814963389768576 -0.0808020591462605 -0.039709430165628 -0.037361455121237 -0.032905142229143 -0.0585037982683619 -0.0589241862461915 -0.041148599169696 0.987218217067472 1 0.384344153831338 -0.0926208783037851 -0.00131045018832998 0.0834130284350573 -0.0808020591462605 -0.0835632981260655 0.275676992847974 -0.14045760043208 0.00065857545134188 -0.0971972323938735 -0.0527003263765467 0.0607167472525367 -0.0751385469759426 0.258079139130561 -0.0429372407328477 -0.0157159310834064 -0.0751385469759426 -0.0141122339279142 -0.0896402546268936 -0.0326638261237364 -0.00406517164484865 -0.0962220268069418 -0.0762165561924594 -0.0196900930747651 0.369070667407936 -0.0751385469759426 -0.0962220268069418 0.0084806688306656 -0.029356536235029 -0.038550906773483 -0.0327016227439096 0.0333383892699663 -0.0285987134209174 -0.0242597189582933 -0.029356536235029 -0.026784507554028 0.00154589103513833 -0.0216727027195338 -0.029356536235029 -0.0576565802640424 0.987218217067472 -0.269092399112509 0.00693901164560786 0.0707053778190738 -0.0673336562038148 -0.0161537043745305 0.0405022669784121 -0.0326638261237364 0.250968578238261 0.0356014960252083 -0.121687377574925 -0.0597587610560888 -0.0185333335970848 0.00693901164560786 -0.194175860104365 0.00693901164560786 0.0647696292782634 -0.269092399112509 0.0371091700234611 0.191863485294214 -0.0434559011158282 -0.023650673451565 -0.412500426519016 -0.0919613899624174 -0.0919613899624174 0.258079139130561 0.260861843446674 0.319285260556901 0.152876253609987 -0.107647327197339 -0.182141447245241 -0.40427228032408 -0.0254417253764333 -0.198836026073155 0.258079139130561 0.258079139130561 -0.42305310799721 0.191097988451666 0.101631855566795 0.173124583625859 0.0978458831100579 0.102075612085487 -0.114055365979986 0.0084806688306656 -0.0366365040048475 -0.0456318311749744 -0.321805694489892 -0.182141447245241 0.182141447245241 -0.107647327197339 0.00693901164560786 0.197036909442206 0.0852688404474223 0.351806107117539 0.152876253609987 -0.321805694489892 -0.023650673451565 -0.0778240539673062 -0.292374622992528 -0.075342604521622 -0.075342604521622 -0.0958963400639808 -0.0958963400639808 -0.142333463010916 -0.0440107589901721 0.289883654961386 -0.076126116368764 0.0994626423865723 -0.0849288950766588 -0.0919613899624174 -0.107647327197339 -0.182141447245241 0.177321466440636 -0.0919613899624174 -0.190716214852264 -0.193402388931357 0.20327502440808 0.907107779795557 -0.0852688404474243 0.295015374654908 0.40427228032408 0.40427228032408 0.250386458475925 -0.14434122347042 0.273156069048556 0.365231321314031 0.365231321314031 0.259029921665401 0.259029921665401 0.25989462089544 0.25989462089544 0.259287708806779 0.25989462089544 -0.133408462406496 0.193402388931358 0.244948520648702 0.776265753493157 0.987218217067472 0.987218217067472 1 1 0.987218217067472 -0.413877996264548 0.987218217067472 0.934755550654248 0.183095259231453 -0.185049996646469 -0.125794520436438 -0.104724639490298 0.00693901164560786 -0.00693901164560703 -0.108223675543454 -0.00607881130497884 0.100652880318301 -0.00693901164560703 -0.00693901164560703 0.028866361986159 0.0996112173421433 0.175764217194609 -0.00693901164560703 -0.0993491242799014 -0.102339111815647 0.00475231864971653 -0.104000413154917 0.00475231864971653 -0.0277660944385996 0.00554250192141976 -0.000309979842185874 -0.0434896125776617 0.0162777817831086 -0.094531448625417 -0.0402779394967238 0.028495271778074 -0.0448833204498339 0.028495271778074 0.0084806688306656 0.107070960455467 0.173124583625859 -0.0751385469759426 -0.0342309386288949 0.365231321314031 -0.0751385469759426 0.250386458475925 -0.102357116416163 -0.121687377574925 -0.0157159310834064 0.028495271778074 -0.0971972323938735 -0.0751385469759426 -0.0632264981925609 0.250386458475925 -0.0194208296082054 -0.0326638261237364 0.209488645204411 -0.0754987815010476 0.386239531113025 -0.0134058551138803 0.0577989028543635 0.258079139130561 -0.182141447245241 -0.023650673451565 0.367889710896584 -0.0434559011158282 -0.0434559011158282 -0.0797773115321887 -0.140296312311569 -0.40427228032408 0.100107515625587 -0.127510331065754 0.00470851995668971 0.00362438347169523 -0.0141676711273541 -0.0622160527539351 -0.0971972323938735 -0.0971972323938735 0.028495271778074 -0.0203473143086964 -0.0919613899624174 -0.0185333335970848 -0.0185333335970848 -0.0185333335970848 -0.0185333335970848 -0.0271771119543791 -0.0271771119543791 -0.0271771119543791 -0.0271771119543791 -0.0271771119543791 -0.0154472174693468 -0.0185333335970848 -0.0254417253764333 -0.0271771119543791 -0.02790126543607 -0.0271771119543791 -0.0271771119543791 -0.0254417253764333 -0.135966416882422 -0.135966416882422 -0.121056280449276 0.935616007016506 -0.0896402546268936 -0.0916310520052378 -0.0968724670013133 0.907107779795557 0.887388484240486 1 0.987218217067472 0.184083803096622 0.162262359829411 0.263027593078884 -0.02790126543607 -0.00693901164560703 -0.146898203682792 0.028495271778074 0.0242828490773717 -0.0880635751842463 0.104724639490298 -0.0751385469759426 0.00438649147482424 -0.0326638261237364 0.00065857545134188 -0.0971972323938735 -0.405594213536256 0.427041862840051 -0.0751385469759426 -0.029410603234604 0.297022454403047 -0.0434896125776617 -0.182141447245241 0.170914767180346 0.283735728345746 -0.0434896125776617 -0.147391701790544 0.258079139130561 0.0242828490773717 -0.00935930721885932 0.258079139130561 0.267951469777947 0.00164403663535104 0.100074959828077 -0.146898203682792 -0.0134058551138803 -0.029410603234604 1 1 -0.0434896125776617 0.105323841447598 -0.0312832093004628 0.0548560645160944 0.430482428911549 0.201037056561287 -0.158227086962471 -0.0919613899624174 -0.120740765371538 0.195589415801161 0.0607167472525367 -0.0673336562038148 -0.0559349200435078 0.182141447245241 0.152761841899123 -0.023650673451565 -0.023650673451565 -0.0680992337784581 -0.0680992337784581 -0.0680992337784581 -0.0677171053321722 -0.0327016227439096 0.0206125830333598 -0.0271771119543791 -0.0814963389768576 0.636059938940259 -0.0559349200435078 0.636059938940259 0.297696076399624 0.028495271778074 0.0434559011158273 -0.0751385469759426 0.028495271778074 0.20206590894742 -0.1051281582095 -0.0358723396206734 0.028495271778074 0.028495271778074 0.00475231864971653 -0.0468101858400127 -0.0434896125776617 -0.0434896125776617 -0.0434559011158282 0.250386458475925 -0.101715496645107 0.202468173792732 -0.0971972323938735 -0.0971972323938735 -0.0971972323938735 -0.0971972323938735 -0.0971972323938735 -0.0968724670013133 0.40427228032408 0.40427228032408 0.396527031755946 -0.0852688404474243 0.02069009521499 -0.143691767304503 0.250386458475925 0.40427228032408 -0.023650673451565 0.0296032795184573 -0.127510331065754 -0.0402779394967238 -0.192247216462579 0.40427228032408 -0.0440107589901721 -0.319285260556901 -0.321805694489892 -0.00281301265559061 -0.144666297077743 -0.000309979842185874 -0.133757447908847 0.259029921665401 0.40427228032408 0.25989462089544 -0.0971972323938735
-0.192633805854747 0.477205117654085 -0.993479656697443 0.548747162802193 -0.603445851726798 0.47599424896953 -0.442950021469806 -0.442950021469806 -0.331959729999911 -0.120104248912308 -0.024894786255862 -0.442950021469806 0.218233969688502 -0.0703174289069395 -0.106379070587495 0.393255692212367 -0.027568273952762 -0.0255868674780954 -0.0703174289069395 0.106459998592058 -0.043095380448081 0.393255692212367 -0.0255868674780954 0.27258781664333 0.27258781664333 -0.0455925916564223 -0.0255868674780954 0.111191690829287 0.194544658814676 -0.349687019768163 0.489788605570021 -0.106379070587495 0.201010383597811 -0.0679571062858031 -0.0749570319873539 -0.0675845669638609 -0.0607805649141483 0.21458853672498 -0.136513519982582 -0.0957205143736523 -0.0508947747412395 0.393255692212367 0.384344153831338 1 0.477413188953941 -0.0767812847060475 -0.0698126897820244 -0.0749570319873539 -0.0703174289069395 0.0250590335888612 0.313819594210071 -0.0582924013715862 -0.190371054299386 -0.11107272020151 -0.85147459527063 0.0210102493044899 0.471384599792132 -0.165375605106073 -0.0780225737390427 0.0277327017648959 -0.0712991347784007 -0.188901447605019 -0.0657250745622959 -0.0783417935382697 -0.182633754288592 0.0200040066492122 0.0409412933531238 0.489788605570021 0.0210102493044899 -0.224525722569664 -0.0277174904714066 -0.0685009215565267 -0.0543337441715657 0.108523951042186 -0.0325536033207119 -0.0667326079950202 -0.0685009215565267 -0.0685009215565267 -0.0702281787621361 -0.075191673499051 -0.0505713649942505 -0.0685009215565267 -0.134536610527372 0.393255692212367 -0.621503065145674 -0.120104248912308 -0.0850576569144108 -0.0638704722002766 0.120104248912308 -0.0238913713312103 -0.0657250745622959 0.453643183430653 -0.081919778596903 -0.233336293658405 -0.0530811373214343 0.106379070587493 -0.120104248912308 -0.389174647402734 -0.120104248912308 -0.839424477014062 -0.621503065145674 0.00187386981011902 0.197288710596384 0.00612303167139862 0.0262080378201589 -0.99024005974113 0.500458648532011 0.500458648532011 0.471384599792132 0.471978656769511 0.436702987026266 0.220210767395407 -0.20856793845883 0.218233969688502 -0.736095372702694 -0.0954257071881834 -0.355714653589436 0.471384599792132 0.471384599792132 -0.974156934050593 -0.195323960489662 0.177955720905749 -0.173603027239917 0.176393831304387 0.179504002341602 -0.225471501635781 -0.0277174904714066 -0.078979109571394 0.121471956669626 -0.442950021469806 0.218233969688502 -0.218233969688502 -0.20856793845883 -0.120104248912308 0.203632720073005 0.0671726100324166 0.477205117654085 0.220210767395407 -0.442950021469806 0.0262080378201589 0.36984588686475 -0.263019438339043 0.394412452381961 0.394412452381961 0.469381189541245 0.469381189541245 0.201010383597811 -0.167027621528723 0.0135626246563226 -0.163211551035808 0.140666267899614 -0.18045734745828 0.500458648532011 -0.20856793845883 0.218233969688502 -0.194523372826765 0.500458648532011 0.187696799515745 -0.420417656089547 0.376622091305793 0.419106676713232 0.553308083494404 0.547358549630906 0.736095372702695 0.736095372702695 0.452140170019242 0.265541808130256 0.0140315725791281 0.0639454476044027 0.0639454476044027 0.467323144339292 0.467323144339292 0.47599424896953 0.47599424896953 0.474455332383967 0.47599424896953 0.251091478932225 0.42838700019013 0.546689400497473 0.478299923807676 0.393255692212367 0.393255692212367 0.384344153831337 0.384344153831337 0.393255692212367 -0.986944948124819 0.393255692212367 0.396582844966953 0.354413631064237 -0.331213399150623 -0.33552259706628 -0.186135710216529 -0.120104248912308 0.120104248912308 -0.198138093818494 0.124794114661018 0.118667826153674 0.120104248912308 0.120104248912308 0.338941920027202 0.184229220739491 0.124114301030388 0.120104248912308 -0.192339159981578 -0.219597214293216 -0.0340871298949088 -0.204734623881548 -0.0340871298949088 -0.0442388643234495 0.116407671565486 0.105515923143318 0.124901034959903 0.0472440896553968 -0.00335549779951726 -0.01074204081646 -0.0209972003920332 -0.0645614446672035 -0.0209972003920332 -0.0277174904714066 0.207005397378865 -0.180488065763397 0.0210102493044899 -0.0798749151824733 0.0639454476044027 0.0210102493044899 0.452140170019242 -0.173350235958356 -0.233336293658405 -0.0780225737390427 -0.0209972003920332 -0.22680127990644 0.0210102493044899 -0.112171297880463 0.452140170019242 -0.0768304951648186 -0.0657250745622959 -0.03492026155786 0.0261887845227289 0.00120972816033378 0.117600054256706 -0.866927639537255 0.471384599792132 0.218233969688502 0.0262080378201589 0.487180659230847 0.00612303167139862 0.00612303167139862 -0.167027621528723 0.194544658814676 -0.736095372702694 -0.690457317542435 -0.330803186827279 0.147168019286776 0.145313644942054 0.113191757023113 -0.0839106883444884 -0.190371054299386 -0.190371054299386 -0.0209972003920332 0.0969836911511402 0.500458648532011 0.106379070587493 0.106379070587493 0.106379070587493 0.106379070587493 0.111191690829287 0.111191690829287 0.111191690829287 0.111191690829287 0.111191690829287 0.124794114661018 0.106379070587493 0.103943079236005 0.111191690829287 0.106379070587493 0.111191690829287 0.111191690829287 0.103943079236005 -0.215236933047506 -0.215236933047506 -0.229809820660789 0.363541602721982 -0.188901447605019 -0.194274730994912 -0.190792191446372 0.419106676713232 0.416850582546256 0.384344153831337 0.393255692212367 0.357014872744033 -0.0114887585854321 0.0118909252896102 0.106379070587493 0.120104248912308 -0.235413952913455 -0.0209972003920332 -0.0275733981512661 -0.200760996927725 0.19695896541664 0.0210102493044899 -0.0913154536574246 -0.0657250745622959 -0.0582924013715862 -0.190371054299386 -0.732024295450199 0.163556562455121 0.0210102493044899 -0.0608535105518088 0.545232870455099 0.124901034959903 0.215978196039323 -0.18333070657127 0.573215672090682 0.124901034959903 -0.236931175132075 0.471384599792132 -0.0275733981512661 0.0879107918452353 0.471384599792132 0.421153743863507 0.105301181121768 0.185814574556448 -0.235413952913455 0.117600054256706 -0.0668551960195983 0.384344153831337 0.384344153831337 0.124901034959903 0.214311043401781 0.133582213096782 0.355923414535474 0.154171542516812 -0.0196821332579662 -0.184779623931177 0.500458648532011 -0.215647768014429 0.212724544040466 -0.85147459527063 -0.0638704722002766 -0.0763819763324314 -0.218233969688502 0.176335014889858 0.0262080378201589 0.0262080378201589 -0.0255868674780954 -0.0255868674780954 -0.0255868674780954 -0.0474871311294247 0.108523951042186 -0.0186769307430172 0.111191690829287 -0.190164612020428 0.27258781664333 -0.0999095479653695 0.27258781664333 0.0336669321146718 -0.0209972003920332 -0.00612303167139848 0.0210102493044899 -0.0209972003920332 0.381635001662088 -0.20305539168825 -0.075748477829956 -0.0209972003920332 -0.0209972003920332 -0.0340871298949088 -0.0922652210437337 0.124901034959903 0.124901034959903 0.00612303167139862 0.452140170019242 0.0443608909956788 0.382785251887672 -0.190371054299386 -0.190371054299386 -0.190371054299386 -0.190371054299386 -0.190371054299386 -0.190792191446372 0.736095372702695 0.736095372702695 0.719247328380653 0.545106017564539 0.0863945976625351 0.26074575963574 0.452140170019242 0.736095372702695 0.0262080378201589 0.0981063052695045 -0.330803186827279 -0.01074204081646 -0.199024349623671 0.736095372702695 -0.167027621528723 -0.450755731855799 -0.442950021469806 -0.0550322064565912 0.26360022776448 0.105515923143318 -0.223385361943865 0.467323144339292 0.736095372702695 0.47599424896953 -0.00559698096266277
-0.134803772357878 0.260395624249984 -0.482926343279194 0.567583323000214 -0.427851101567656 0.456215153519035 -0.245483481432073 -0.245483481432073 -0.103174981465535 -0.20777258532198 -0.0700983923502394 -0.245483481432073 0.326873821637687 -0.0751826876622383 -0.197751210257259 -0.0914370183422888 -0.0571245796495265 -0.0680683787709243 -0.0751826876622383 0.192561053033978 -0.0680683787709243 -0.0914370183422888 -0.0680683787709243 -0.058912430198499 -0.058912430198499 -0.0606510611345892 -0.0680683787709243 0.203020280637541 0.24208258714311 -0.228893646205146 0.263672778861353 -0.197751210257259 0.2648422435056 -0.0872845737074658 -0.110435384792236 -0.0865657321566422 -0.0351461084660115 0.27382837011771 -0.121912476992328 0.0151166181084818 -0.0949514732450296 -0.0914370183422888 -0.0926208783037851 0.477413188953941 1 -0.0537377046974709 -0.0541754618450486 -0.110435384792236 -0.0751826876622383 -0.0978356550732773 0.56280064935772 0.0594820082412728 0.0825238847953464 -0.00445602655872507 -0.591805445565815 0.223146627462795 0.451866135253833 -0.0258855886605345 0.0530022622467388 0.223146627462795 0.0232888242385014 0.0718156588121602 0.0172029151503712 -0.0731904233881194 -0.0333378372348732 0.21243258618668 0.10286059533224 0.263672778861353 0.223146627462795 0.077470890849191 0.0516914842802695 -0.0639966386364313 -0.0474764924257591 0.187690818058101 -0.0717325259240358 -0.0623446006576693 -0.0639966386364313 -0.0639966386364313 -0.065610319922869 -0.0470226182613729 -0.0472460413283269 -0.0639966386364313 -0.125690146229429 -0.0914370183422888 -0.442216737196587 -0.20777258532198 -0.17878668698786 -0.0627933241186091 0.220484080780317 -0.0687333928684668 0.0172029151503712 0.43516968535149 -0.0774162874145674 -0.132341219139511 -0.0957145361314525 0.197751210257258 -0.20777258532198 -0.293005106851192 -0.20777258532198 -0.541133152178988 -0.442216737196587 0.00852366753847879 0.0932444844034792 -0.0195072728369516 0.0462757981168441 -0.47467581539676 0.419735988531848 0.419735988531848 0.451866135253833 0.459125422393392 0.240935406302583 0.0877990285200822 0.0207502529606785 0.326873821637687 -0.459865854795092 -0.107948627041609 -0.120118449508362 0.451866135253833 0.451866135253833 -0.483143441035544 -0.375954096891774 0.131513847186154 -0.275775306834453 -0.0773851864510185 0.133154554812554 -0.101143096531091 0.0516914842802695 0.0497576293925615 0.0322291762033488 -0.245483481432073 0.326873821637687 -0.326873821637687 0.0207502529606785 -0.20777258532198 0.132241439764422 0.0742157018218779 0.260395624249984 0.0877990285200822 -0.245483481432073 0.0462757981168441 0.3254640787839 -0.0692648947799588 0.289934733246988 0.289934733246988 0.374325893851412 0.374325893851412 0.2648422435056 -0.0214260200925951 -0.0305267987040075 0.101826539207081 0.0448471112107317 -0.185143225498346 0.419735988531848 0.0207502529606785 0.326873821637687 -0.304859019383539 0.419735988531848 0.377155884123382 -0.387369182466284 0.336579201668235 -0.0994764432235374 0.572579703336526 0.325921153429394 0.459865854795092 0.459865854795092 0.433750670147818 0.494525592467957 -0.043828163827359 0.0324957135519136 0.0324957135519136 0.454763340624445 0.454763340624445 0.456215153519035 0.456215153519035 0.454763340624445 0.456215153519035 0.497514269184761 0.404559375521158 0.500897162946915 -0.11614353804228 -0.0914370183422888 -0.0914370183422888 -0.0926208783037851 -0.0926208783037851 -0.0914370183422888 -0.469370572015794 -0.0914370183422888 -0.0890296657676071 0.118129152916439 -0.102824865458501 -0.23378162795645 -0.139382457736505 -0.20777258532198 0.207772585321979 -0.136953552200754 0.212970282837437 0.0406049866904653 0.207772585321979 0.207772585321979 0.267454378644374 0.139815982544795 -0.002160947879048 0.207772585321979 -0.0817372628176739 -0.068626169397953 0.0449368836886052 -0.121927563124255 0.0449368836886052 0.0415089293267361 0.130275239313379 0.123845991435994 0.0263471313027468 0.116013566313936 0.00923033671854653 -0.0425706366811855 -0.0461851386247005 -0.0656061089415907 -0.0461851386247005 0.0516914842802695 -0.0175001616868467 -0.275775306834453 0.223146627462795 -0.0746227345106625 0.0324957135519136 0.223146627462795 0.433750670147818 0.0905128979804797 -0.132341219139511 0.0530022622467388 -0.0461851386247005 0.0776709895051843 0.223146627462795 0.100582639209314 0.433750670147818 0.0669458192620165 0.0172029151503712 -0.0924369333780498 0.219550315148932 0.042161535146096 0.192965481904749 -0.57306664588132 0.451866135253833 0.326873821637687 0.0462757981168441 0.260980654745225 -0.0195072728369516 -0.0195072728369516 -0.0214260200925951 0.24208258714311 -0.459865854795092 -0.602950497723797 -0.228104158037557 0.101546256930007 0.0995302458513834 0.200352638772418 -0.0776284253087328 0.0825238847953464 0.0825238847953464 -0.0461851386247005 0.200197499218949 0.419735988531848 0.197751210257258 0.197751210257258 0.197751210257258 0.197751210257258 0.203020280637541 0.203020280637541 0.203020280637541 0.203020280637541 0.203020280637541 0.212970282837437 0.197751210257258 0.18283579980575 0.203020280637541 0.21066523797596 0.203020280637541 0.203020280637541 0.18283579980575 -0.0767102542588105 -0.0767102542588105 -0.124599096099946 -0.0914370183422888 0.0718156588121602 0.0720274284917221 0.0771723844963102 -0.0994764432235374 -0.101676993127563 -0.0926208783037851 -0.0914370183422888 0.122102236108612 -0.107018541777058 -0.104973653477696 0.21066523797596 0.207772585321979 -0.060846114898677 -0.0461851386247005 -0.0528921702178659 -0.144397876187756 0.151422809449631 0.223146627462795 -0.0853109995726659 0.0172029151503712 0.0594820082412728 0.0825238847953464 -0.454552449401009 -0.0701750079904317 0.223146627462795 0.0230177344686733 0.330094481447128 0.0263471313027468 0.324882909397783 -0.438898072224776 0.600992118500014 0.0263471313027468 -0.0576264561027213 0.451866135253833 -0.0528921702178659 0.149096549622642 0.451866135253833 0.39500186749246 0.123449960323671 0.141481989080626 -0.0555666023585395 0.192965481904749 0.0230177344686733 -0.0926208783037851 -0.0926208783037851 0.0263471313027468 0.00798517831448125 0.035940211083822 0.198436583191138 -0.0634623055336689 -0.083608093459132 -0.0552121277257585 0.419735988531848 -0.122771327549224 0.126095239459117 -0.591805445565815 -0.0627933241186091 -0.121936962743952 -0.326873821637687 0.0855941990384522 0.0462757981168441 0.0462757981168441 -0.0680683787709243 -0.0680683787709243 -0.0680683787709243 -0.0654557657014594 0.187690818058101 -0.0155277511818757 0.203020280637541 0.0230879557387524 -0.058912430198499 -0.121936962743952 -0.058912430198499 -0.128453500915536 -0.0461851386247005 0.0195072728369505 0.223146627462795 -0.0461851386247005 0.33393308369469 -0.121390680247266 0.0115698077850815 -0.0461851386247005 -0.0461851386247005 0.0449368836886052 -0.114164120835988 0.0263471313027468 0.0263471313027468 -0.0195072728369516 0.433750670147818 0.102077478914147 0.335083987507813 0.0825238847953464 0.0825238847953464 0.0825238847953464 0.0825238847953464 0.0825238847953464 0.0771723844963102 0.459865854795092 0.459865854795092 0.453547027717985 0.572579703336526 0.0940039813635102 0.497686298686835 0.433750670147818 0.459865854795092 0.0462757981168441 0.095225063838482 -0.228104158037557 -0.0425706366811855 -0.109747369217318 0.459865854795092 -0.0214260200925951 -0.238670779567805 -0.245483481432073 -0.0514135598462221 0.492950298506377 0.123845991435994 -0.0532576203023739 0.454763340624445 0.459865854795092 0.456215153519035 0.0528448324578542
-0.131860582581865 -0.0824122598258668 0.0762806443705534 -0.0513675528583353 0.122021284604918 -0.119945325323101 -0.170436864501199 -0.170436864501199 -0.154023684528147 0.0402559940986231 0.030308183490142 -0.170436864501199 0.108038278491312 0.290352837729243 0.0366557885861018 -0.032484555843811 -0.0202944784434315 -0.0229127759705076 0.290352837729243 -0.0378658201736188 -0.0229127759705076 -0.032484555843811 -0.0229127759705076 0.00802706083580805 0.00802706083580805 -0.0215473209661937 -0.0229127759705076 -0.0419563178887823 0.130046568110969 -0.122021284604919 -0.0800146104617796 0.0366557885861018 0.128644144274239 0.29918880765308 0.302245406063898 -0.0307539485799533 -0.0228529660160364 -0.0104936426849975 0.562444545535451 0.532961099468354 -0.00466357052785036 -0.032484555843811 -0.00131045018832998 -0.0767812847060475 -0.0537377046974709 1 -0.0252883780054 0.302245406063898 0.290352837729243 -0.0297424040893494 -0.108780856419608 -0.0405587455266017 -0.0752767963349479 -0.0466024961470388 0.0670873932014603 -0.0581929028050024 -0.120721898421164 0.205431064623153 -0.0391236911883506 -0.0581929028050024 -0.0433201798078357 -0.0694241083286922 -0.0469218363844255 -0.0260021426648356 -0.0745215242912482 -0.059027793657759 -0.059027793657759 -0.0800146104617796 -0.0581929028050024 -0.0745215242912482 -0.0433201798078357 -0.0227358942722567 -0.0259933702759361 -0.0446535620717875 -0.0254841997961218 -0.0221489796839471 -0.0227358942722567 -0.0227358942722567 -0.0020507307083759 0.979296892295003 -0.0167849596996267 -0.0227358942722567 -0.0446535620717875 -0.032484555843811 0.122281946044077 0.0402559940986231 -0.2559269102269 -0.0205617755087339 -0.0433201798078357 -0.0244187067716041 -0.0469218363844255 -0.123851587801097 0.0225671682919615 -0.0942437939088771 -0.0462816478870399 -0.0366557885861018 0.0402559940986231 -0.0954574275962686 0.0402559940986231 0.0644520897588401 0.122281946044077 0.440386286028057 0.0944723462555947 -0.452519202444885 -0.424969579108296 0.0770312990346184 -0.0515426398073128 -0.0515426398073128 -0.120721898421164 -0.119428848308835 0.168455156101417 0.0801956893109819 0.163901581106164 0.108038278491312 0.0785273653649567 0.00881670982932865 0.153106411018319 -0.120721898421164 -0.120721898421164 0.0777801689837959 -0.110474178107596 0.115330538129369 -0.113763643678374 0.0757791598966683 0.115585027927494 -0.138772092791513 -0.0433201798078357 -0.0383907491484036 -0.0353406982601069 -0.170436864501199 0.108038278491312 -0.108038278491311 0.163901581106164 0.0402559940986231 -0.125255698282485 -0.242605974774381 -0.0824122598258668 0.0801956893109819 -0.170436864501199 -0.424969579108296 -0.0329338215416446 0.112544453729789 -0.0449727712438162 -0.0449727712438162 -0.0647831471462188 -0.0647831471462188 0.128644144274239 0.204668951592145 0.170345536060286 -0.0592432597662397 0.0770312990346184 -0.00581191861882742 -0.0515426398073128 0.163901581106164 0.108038278491312 -0.112075505728114 -0.0515426398073128 0.11094153620891 -0.0910401869389008 0.093640190390076 -0.0353406982601069 -0.0524496245233911 0.155856743363699 -0.0785273653649558 -0.0785273653649558 -0.124114160822356 -0.11178862416462 0.133777043373588 -0.0866647986630155 -0.0866647986630155 -0.120203933189351 -0.120203933189351 -0.119945325323101 -0.119945325323101 -0.120203933189351 -0.119945325323101 -0.103321477439159 0.127196536129682 -0.126755764596716 -0.0412619671532671 -0.032484555843811 -0.032484555843811 -0.00131045018832998 -0.00131045018832998 -0.032484555843811 0.0767812847060484 -0.032484555843811 -0.0316293028995863 -0.153411607832777 -0.15587362381668 -0.123065538075137 -0.117116465780591 0.0402559940986231 -0.0402559940986245 -0.119170974858037 -0.039065750787798 0.133224218029146 -0.0402559940986245 -0.0402559940986245 -0.0509496947209403 0.115839728438729 -0.105842269889 -0.0402559940986245 -0.122804070587139 -0.140751691679956 -0.0439904970963746 -0.11737247504836 -0.0439904970963746 -0.0459592577599394 0.12596019034001 0.124377015757602 -0.0398461638951704 0.140183980662331 0.103815305882905 0.00583955018488344 -0.0398461638951704 -0.0449824809116022 -0.0398461638951704 -0.0433201798078357 -0.164485929251365 -0.113763643678374 -0.0581929028050024 -0.0265109955505678 -0.0866647986630155 -0.0581929028050024 -0.124114160822356 -0.0792729959086531 -0.0942437939088771 -0.0391236911883506 -0.0398461638951704 -0.0752767963349479 -0.0581929028050024 -0.0530360781408388 -0.124114160822356 -0.0398461638951704 -0.0469218363844255 -0.0669594504801733 -0.0584718953268193 -0.0851936158226067 -0.0459592577599394 0.0665638179108526 -0.120721898421164 0.108038278491312 -0.424969579108296 -0.0812112832195224 -0.452519202444885 -0.452519202444885 0.203226488803283 0.130046568110969 0.0785273653649567 0.04324780925521 -0.124114160822356 0.14246524080501 0.14217854827198 -0.0462816478870399 -0.0481847581106385 -0.0752767963349479 -0.0752767963349479 -0.0398461638951704 -0.039065750787798 -0.0515426398073128 -0.0366557885861018 -0.0366557885861018 -0.0366557885861018 -0.0366557885861018 -0.0419563178887823 -0.0419563178887823 -0.0419563178887823 -0.0419563178887823 -0.0419563178887823 -0.0429821898224919 -0.0366557885861018 -0.0449824809116022 -0.0419563178887823 -0.0423003091702438 -0.0419563178887823 -0.0419563178887823 -0.0449824809116022 -0.121500752462417 -0.121500752462417 -0.0937550251587296 -0.032484555843811 -0.0694241083286922 -0.0709659305092521 -0.0750252737585303 -0.0353406982601069 -0.0361224810384664 -0.00131045018832998 -0.032484555843811 -0.152801770757233 -0.0380201570403991 -0.0272561188146326 -0.0423003091702438 -0.0402559940986245 -0.14246524080501 -0.0398461638951704 -0.0405587455266017 -0.13459687553093 0.117116465780592 -0.0581929028050024 -0.0303081834901412 -0.0469218363844255 -0.0405587455266017 -0.0752767963349479 0.0782784791384749 -0.0567755273306161 -0.0581929028050024 -0.0462816478870399 0.157560423707095 -0.0398461638951704 0.108038278491312 -0.149661720386228 -0.11053246218364 -0.0398461638951704 -0.142752380208601 -0.120721898421164 -0.0405587455266017 -0.0308397084985018 -0.120721898421164 -0.116605115410974 0.124903580262426 0.116094641778263 -0.14246524080501 -0.0459592577599394 -0.0462816478870399 -0.00131045018832998 -0.00131045018832998 -0.0398461638951704 -0.168545305077873 -0.0372703082878691 -0.0466024961470388 -0.00643473407576732 -0.0108899681581225 -0.0821018779499554 -0.0515426398073128 -0.0935106667170065 -0.126540345448379 0.0670873932014603 -0.0205617755087339 -0.0402559940986245 -0.108038278491311 -0.139621059473005 -0.424969579108296 -0.424969579108296 -0.0229127759705076 -0.0229127759705076 -0.0229127759705076 -0.0217402709639598 -0.0446535620717875 -0.0275034527298865 -0.0419563178887823 -0.0631168517879693 0.00802706083580805 -0.0433201798078357 0.00802706083580805 -0.0456352908206524 -0.0398461638951704 0.452519202444884 -0.0581929028050024 -0.0398461638951704 0.0922736089897276 -0.117885172381091 -0.0475561229537466 -0.0398461638951704 -0.0398461638951704 -0.0439904970963746 -0.0405587455266017 -0.0398461638951704 -0.0398461638951704 -0.452519202444885 -0.124114160822356 0.304129750055378 0.0927296247145072 -0.0752767963349479 -0.0752767963349479 -0.0752767963349479 -0.0752767963349479 -0.0752767963349479 -0.0750252737585303 -0.0785273653649558 -0.0785273653649558 -0.0291175117655411 -0.0524496245233911 0.159320657854396 -0.111285636802469 -0.124114160822356 -0.0785273653649558 -0.424969579108296 0.158058667335344 -0.124114160822356 0.00583955018488344 -0.0949757800718086 -0.0785273653649558 0.204668951592145 -0.168455156101418 -0.170436864501199 -0.0182655415304725 -0.112040385445571 0.124377015757602 -0.143905462636663 -0.120203933189351 -0.0785273653649558 -0.119945325323101 0.31899641794026
-0.361486905477924 -0.00813804619256338 0.0779353804232337 -0.151317958680031 -0.0288857918534699 0.0433327613436346 0.0108913160205177 0.0108913160205177 -0.163126752446111 -0.0117387621060136 0.0933920553722978 0.0108913160205177 0.00439627605526701 0.0319344063678534 -0.0136332520293241 0.0893494680154268 -0.00638163807677006 0.0536082778228821 0.0319344063678534 0.00939811566984239 0.0536082778228821 0.0893494680154268 0.0536082778228821 -0.0431384987331137 -0.0431384987331137 -0.000358292995729884 0.0536082778228821 0.0179509896010248 -0.083512528732034 -0.169295011446727 0.00233771184472105 -0.0136332520293241 -0.0890304131270944 0.029974158628578 0.0349426448082335 -0.0947656420791366 -0.0891622536210445 -0.0785273653649558 0.0709585032236912 -0.140621215673965 -0.0107247247842267 0.0893494680154268 0.0834130284350573 -0.0698126897820244 -0.0541754618450486 -0.0252883780054 1 0.0349426448082335 0.0319344063678534 0.757337277141127 -0.0124451231315834 -0.0915710809096766 0.123690805717777 -0.0567046009834824 0.148198544868316 0.016907802067493 0.0417670370736748 -0.021329420697035 -0.0844411710076054 0.016907802067493 -0.105609624896716 0.0705409384250979 -0.0500002328741346 -0.00286349497636464 -0.000867818873688727 0.00701737463353881 -0.0801354856254129 0.00233771184472105 0.016907802067493 0.14338599516043 -0.0898751879191943 -0.0700586987506039 -0.0415504379898773 0.0057525466172298 -0.0785273653649558 -0.0682501720288172 0.175695221262792 -0.0700586987506059 0.275293319295445 -0.0765492128482206 -0.0517214067348799 -0.0700586987506059 0.0748620720501235 0.0893494680154268 -0.046331572230467 -0.0117387621060136 0.21532832267389 0.0518000748787261 0.0227071553062773 -0.0688589052695057 -0.0500002328741346 0.0288318724450781 -0.0613802995358807 0.162290506328389 -0.142612909268993 0.0136332520293245 -0.0117387621060136 -0.0459606633912219 -0.0117387621060136 0.180976456066858 -0.046331572230467 -0.0311241527004984 0.132837177913098 0.0220866072125813 0.00445788342200338 0.0716991354152052 -0.108415237708362 -0.108415237708362 0.0417670370736748 0.0327863463858695 -0.0167039514065554 0.161559363172917 0.0841696307707508 0.00439627605526701 0.074248101127793 -0.138609638200397 -0.173297314918034 0.0417670370736748 0.0417670370736748 0.0772747035954378 -0.013679028094497 0.325517993944617 -0.0151525596068424 -0.136909691472043 0.326452088882491 -0.38539520102443 -0.0898751879191943 -0.0892031000597624 -0.108899315918327 0.0108913160205177 0.00439627605526701 -0.00439627605526673 0.0841696307707508 -0.0117387621060136 0.127013091423421 -0.0372821833142575 -0.00813804619256338 0.161559363172917 0.0108913160205177 0.00445788342200338 -0.0642737922980933 -0.024488212478043 -0.0616132289130185 -0.0616132289130185 -0.0924240100187409 -0.0924240100187409 -0.0890304131270944 -0.0234315357139804 0.0325283535583558 0.0731499417661428 -0.0682750859457045 -0.143075950571893 -0.108415237708362 0.0841696307707508 0.00439627605526701 -0.00891428826677587 -0.108415237708362 0.000949269875086665 -0.0367482426977972 0.0415496022338129 0.082326709362044 -0.150282923170965 -0.0357199274500745 -0.0742481011277928 -0.0742481011277928 0.0268475775551028 -0.0105241215450623 0.173494690776897 0.160596000344951 0.160596000344951 0.0313556125955155 0.0313556125955155 0.0433327613436346 0.0433327613436346 0.0413332711171342 0.0433327613436346 -0.00933714213370385 0.0476949273297759 0.0307588581200391 0.0425178164152789 0.0893494680154268 0.0893494680154268 0.0834130284350573 0.0834130284350573 0.0893494680154268 0.0741613930378374 0.0893494680154268 0.0872738711490574 0.174181739617284 -0.151739367303431 -0.185259520984203 -0.331660226883155 -0.0117387621060136 0.0117387621060134 -0.301094585920844 0.0159954159588974 0.277643470395683 0.0117387621060134 0.0117387621060134 -0.057108383839187 0.326991339337653 0.483613617494488 0.0117387621060134 -0.258274710508793 -0.29788404516451 -0.101255580717047 -0.332951331804737 -0.101255580717047 -0.104130239503215 0.369946449037584 0.383257054862866 -0.12278251997788 0.431964854923882 0.272326921442312 -0.0961223765264632 -0.0635856149301157 -0.138609638200397 -0.0635856149301157 -0.0898751879191943 -0.0861820624763874 -0.0151525596068424 0.016907802067493 -0.0223634949020535 0.160596000344951 0.016907802067493 0.0268475775551028 0.10584174832454 0.162290506328389 -0.0844411710076054 -0.0635856149301157 0.142554469076288 0.016907802067493 0.0976400506306375 0.0268475775551028 -0.0798408869378855 -0.0500002328741346 0.63712732648778 0.0135787174638417 0.175796938668863 -4.06177768826989e-05 0.144931813424592 0.0417670370736748 0.00439627605526701 0.00445788342200338 1.1836109735147e-05 0.0220866072125813 0.0220866072125813 -0.0175437650974934 -0.083512528732034 0.074248101127793 0.130015425450077 -0.186499236970777 0.406146304076061 0.404912221496097 -0.00398730301030189 -0.148477179407112 0.123690805717777 0.123690805717777 -0.0635856149301157 0.00524415685027782 -0.108415237708362 0.0136332520293245 0.0136332520293245 0.0136332520293245 0.0136332520293245 0.0179509896010248 0.0179509896010248 0.0179509896010248 0.0179509896010248 0.0179509896010248 0.0159954159588974 0.0136332520293245 0.00169625143367231 0.0179509896010248 0.0136332520293245 0.0179509896010248 0.0179509896010248 0.00169625143367231 -0.251750607359539 -0.251750607359539 0.166841195366995 0.103641351674555 0.0705409384250979 0.0732413860067788 0.118899166936088 0.082326709362044 0.0946801874617236 0.0834130284350573 0.0893494680154268 0.171266813484194 0.324743060888528 0.506866745049049 0.0136332520293245 0.0117387621060134 -0.271977269422595 -0.0635856149301157 -0.0753884677251396 -0.371247738629292 0.331660226883155 0.016907802067493 -0.0316245153452664 -0.0500002328741346 -0.0915710809096766 0.123690805717777 0.0767132976398792 0.115872844140212 0.016907802067493 -0.041300611824882 -0.050991987669536 -0.12278251997788 -0.000526531789602172 -0.0140238046389647 -0.0234542885040941 -0.12278251997788 -0.271890802066988 0.0417670370736748 -0.0753884677251396 0.120512987031166 0.0417670370736748 0.0695135705146203 0.384879618003529 0.327928055535067 -0.270456543536917 -4.06177768826989e-05 -0.0631275651354774 0.0834130284350573 0.0834130284350573 -0.12278251997788 -0.0889624383739167 -0.114845242919138 -0.0394812785221214 -0.0688589052695057 0.425334244647321 -0.168996837556789 -0.108415237708362 0.152886424822574 0.121377342962547 0.148198544868316 0.0518000748787261 -0.133487400611372 -0.00439627605526673 0.168349551362589 0.00445788342200338 0.00445788342200338 0.0536082778228821 0.0536082778228821 0.0536082778228821 0.0486958633674539 0.0057525466172298 0.0632379144550408 0.0179509896010248 0.144387068395482 -0.0431384987331137 -0.133487400611372 -0.0431384987331137 0.41533205388731 -0.0635856149301157 -0.0220866072125815 0.016907802067493 -0.0635856149301157 0.0543828184640179 -0.334445291791044 -0.0686778551959452 -0.0635856149301157 -0.0635856149301157 -0.101255580717047 -0.0229509002963328 -0.12278251997788 -0.12278251997788 0.0220866072125813 0.0268475775551028 -0.193042288913034 0.0562679208988319 0.123690805717777 0.123690805717777 0.123690805717777 0.123690805717777 0.123690805717777 0.118899166936088 -0.0742481011277928 -0.0742481011277928 -0.0853755854532008 -0.137680713624327 0.490932876433467 -0.0222614603166332 0.0268475775551028 -0.0742481011277928 0.00445788342200338 0.487044161411233 -0.186499236970777 -0.0961223765264632 -0.131329995732073 -0.0742481011277928 -0.0234315357139804 0.0167039514065558 0.0108913160205177 -0.0562836920455445 -0.0125817234134621 0.383257054862866 -0.269925276288383 0.0313556125955155 -0.0742481011277928 0.0433327613436346 -0.231958960320052
-0.135498650515023 -0.203769158797193 0.0716386644532685 -0.161518160173132 0.16156208535974 -0.294538440331976 -0.0509636659447579 -0.0509636659447579 -0.187013567103736 0.0402011884582754 0.0263426917109053 -0.0509636659447579 0.399879720271307 0.958477044778905 0.0316554888684439 -0.0797692647657536 -0.0357560713791876 0.760497947524515 0.958477044778905 -0.0345669643812351 0.760497947524515 -0.0797692647657536 0.760497947524515 -0.0421133665859462 -0.0421133665859462 -0.0481789037572183 0.760497947524515 -0.0396891346512372 -0.091165469268429 -0.125010070104368 -0.202559136034773 0.0316554888684439 -0.0950134150602842 0.991480846387551 1 -0.0115880997089819 -0.0710541858236387 -0.038320487036227 0.185472804659227 0.181375425415633 -0.0828352602315567 -0.0797692647657536 -0.0808020591462605 -0.0749570319873539 -0.110435384792236 0.302245406063898 0.0349426448082335 1 0.958477044778905 0.0059565087031583 -0.267122905386268 -0.0105872088165497 -0.184850140061385 -0.114437361304003 0.0523876019969125 -0.109440609351788 -0.296445397760213 0.00261599390145901 -0.0100228524263189 -0.109440609351788 -0.0987177264169489 -0.170478245262915 -0.115221535053179 -0.0638510131608743 -0.182995489626457 -0.109463848514749 -0.0989877351832855 -0.202559136034773 -0.109440609351788 -0.182995489626457 -0.106377286160431 -0.0558303945607402 -0.0733162904031483 0.0349144173920447 -0.0625791496320506 -0.0543891636750443 -0.0558303945607402 -0.0558303945607402 0.0100909263883946 0.313130986819006 0.00234787754082531 -0.0558303945607402 -0.109651547423488 -0.0797692647657536 0.222538515145473 0.0402011884582754 -0.0719003032826492 0.75009756229048 -0.0248214322546599 -0.0599627187475516 -0.115221535053179 -0.304130681252557 -0.0590280742520898 -0.216369142348389 0.00321932013189767 -0.0316554888684486 0.0402011884582754 -0.369284536738454 0.0402011884582754 0.0346197233619749 0.222538515145473 0.363672919962636 -0.146476681349469 -0.379415189258922 -0.404954374591476 0.0819817854504794 -0.174892591034966 -0.174892591034966 -0.296445397760213 -0.293270176363876 0.0455550207998911 0.278050851796241 0.571462931621696 0.399879720271307 0.192832256327367 -0.0434434098236777 -0.112295926474475 -0.296445397760213 -0.296445397760213 0.0866112899027033 -0.422830505966831 0.117301581981075 -0.416959416153812 0.186083746953108 0.118716839197316 -0.114652483511083 -0.106377286160431 0.00314259630579652 0.00840005711533455 -0.0509636659447579 0.399879720271307 -0.399879720271307 0.571462931621696 0.0402011884582754 -0.328262972324154 -0.862811650148085 -0.203769158797193 0.278050851796241 -0.0509636659447579 -0.404954374591476 -0.164097854879837 0.249287558988133 -0.171111319480988 -0.171111319480988 -0.182376097092639 -0.182376097092639 -0.0950134150602842 0.00682595919566504 -0.0303054870283535 -0.179269793289801 0.189158507122185 -0.161518160173132 -0.174892591034966 0.571462931621696 0.399879720271307 -0.407916653218743 -0.174892591034966 0.423676923374627 -0.36781354573241 0.386589368929223 -0.0867828247389829 -0.162164669830368 0.561061585624517 -0.192832256327367 -0.192832256327367 -0.30477545709477 -0.274508797400907 0.519489458482001 -0.212814584988026 -0.212814584988026 -0.295173479316429 -0.295173479316429 -0.294538440331976 -0.294538440331976 -0.295173479316429 -0.294538440331976 -0.253716822525176 0.306051235893153 -0.242468151890976 0.0394534132259137 -0.0797692647657536 -0.0797692647657536 -0.0808020591462605 -0.0808020591462605 -0.0797692647657536 0.0855526132060539 -0.0797692647657536 -0.0776691006484659 0.10360082625111 -0.196622909044751 -0.0934189533549205 -0.123239098639187 0.0402011884582754 -0.0402011884582774 -0.0833752581993939 -0.0476370551630846 0.130264287291116 -0.0402011884582774 -0.0402011884582774 0.013504601262446 0.11609308617059 0.0582856689839413 -0.0402011884582774 -0.0858560068905669 -0.109156383386297 -0.106107670956214 -0.136728320515239 -0.106107670956214 0.00439288862179526 0.161632849537821 0.166097159184311 0.00453530136521567 0.169177830432675 0.0946906308121727 0.022090481964659 -0.0767631371263375 -0.0557109522453997 -0.0767631371263375 -0.106377286160431 -0.572808002758793 -0.416959416153812 -0.109440609351788 -0.0651005552744758 -0.212814584988026 -0.109440609351788 -0.30477545709477 -0.19466323103866 -0.216369142348389 -0.0100228524263189 -0.0767631371263375 -0.184850140061385 -0.109440609351788 -0.0914657639442262 -0.30477545709477 -0.0142229349341747 -0.115221535053179 -0.00729557635653314 -0.106471706651188 -0.209201939825825 0.0340021251062587 0.0489665197885907 -0.296445397760213 0.399879720271307 -0.404954374591476 -0.203164285320884 -0.379415189258922 -0.379415189258922 0.00116024769808029 -0.091165469268429 0.192832256327367 0.0887370989153637 -0.0987636730408515 0.154960090668316 0.161420640570696 0.0311685694300688 -0.0750140910882369 -0.184850140061385 -0.184850140061385 -0.0767631371263375 -0.0374153075412769 -0.174892591034966 -0.0316554888684486 -0.0316554888684486 -0.0316554888684486 -0.0316554888684486 -0.0396891346512372 -0.0396891346512372 -0.0396891346512372 -0.0396891346512372 -0.0396891346512372 -0.0476370551630846 -0.0316554888684486 0.0427660212162976 -0.0396891346512372 -0.0424035959036303 -0.0396891346512372 -0.0396891346512372 0.0427660212162976 -0.0829048400845213 -0.0829048400845213 -0.21492940726528 -0.0797692647657536 -0.170478245262915 -0.174264352800725 -0.184232499755964 -0.0867828247389829 -0.0887025750885341 -0.0808020591462605 -0.0797692647657536 0.10262770103354 -0.0933625193453074 -0.116002086218062 -0.0424035959036303 -0.0402011884582774 -0.12451562913814 -0.0767631371263375 -0.0682436431580801 -0.145724935253055 0.114154111218693 -0.109440609351788 -0.0744249521224362 -0.115221535053179 -0.0105872088165497 -0.184850140061385 0.192221089858222 0.583140665643216 -0.109440609351788 -0.113649484445702 0.564878659047496 0.00453530136521567 0.399879720271307 -0.327212741129102 0.292739865768945 0.00453530136521567 -0.12583192112265 -0.296445397760213 -0.0682436431580801 -0.0677046059656492 -0.296445397760213 -0.286336201393116 0.165760514383565 0.117535370610954 -0.12451562913814 0.0340021251062587 -0.113649484445702 -0.0808020591462605 -0.0808020591462605 0.00453530136521567 -0.586523055011611 0.00248034830899441 0.0465979085527903 -0.0510417334527524 0.126106043653405 -0.288522804526469 -0.174892591034966 -0.212869116595202 -0.33043037785688 0.0523876019969125 0.75009756229048 -0.0210815331816875 -0.399879720271307 0.105613247411611 -0.404954374591476 -0.404954374591476 0.760497947524515 0.760497947524515 0.760497947524515 0.755309274458671 0.0349144173920447 -0.0590280742520898 -0.0396891346512372 -0.154990109320353 -0.0421133665859462 0.0395333376694359 -0.0421133665859462 -0.112062286264212 -0.0767631371263375 0.379415189258924 -0.109440609351788 -0.0767631371263375 0.384289867629151 -0.139705415058537 -0.116779092851694 -0.0767631371263375 -0.0767631371263375 -0.106107670956214 -0.0845229398852569 0.00453530136521567 0.00453530136521567 -0.379415189258922 -0.30477545709477 0.0860272666778494 0.38505489674743 -0.184850140061385 -0.184850140061385 -0.184850140061385 -0.184850140061385 -0.184850140061385 -0.184232499755964 -0.192832256327367 -0.192832256327367 -0.196490617310679 -0.135554137745259 0.16406358341473 -0.273273658701205 -0.30477545709477 -0.192832256327367 -0.404954374591476 0.16165316813922 -0.0987636730408515 0.022090481964659 0.145146452944932 -0.192832256327367 0.00682595919566504 -0.0507841529953428 -0.0509636659447579 -0.0448529702988641 -0.27512702387057 0.166097159184311 -0.127729247454102 -0.295173479316429 -0.192832256327367 -0.294538440331976 0.0985088923776279
-0.129496095732806 -0.210732537578593 0.0665654849000756 -0.141324904611005 0.130658123003307 -0.237910700646125 -0.0755315094627564 -0.0755315094627564 -0.171662248368817 0.0125747419228808 0.0370787468283571 -0.0755315094627564 0.413544761515457 1 0.00553279496753944 -0.0824952101882914 -0.0425135733931008 0.744187666271842 1 -0.00792554247153278 0.744187666271842 -0.0824952101882914 0.744187666271842 -0.0490468388919214 -0.0490468388919214 -0.05471987305744 0.744187666271842 -0.0115030656047191 -0.0757865914755975 -0.103402539773976 -0.209481164854881 0.00553279496753944 -0.0797495353308509 0.966855425471351 0.958477044778905 -0.0226181314246248 -0.0623275476231558 -0.047033986477482 0.16877432457332 0.164624330247639 -0.0856659795457701 -0.0824952101882914 -0.0835632981260655 -0.0703174289069395 -0.0751826876622383 0.290352837729243 0.0319344063678534 0.958477044778905 1 -0.00791611830077135 -0.202325821877366 -0.00176841300645857 -0.129343983254957 -0.118348015390262 0.0427574072582579 -0.101025496891666 -0.2407375892902 0.0305030671797002 -0.000734069828167499 -0.101025496891666 -0.0994244246802546 -0.176303977688574 -0.119158986613989 -0.0660329860994672 -0.189248972327561 -0.101237308798387 -0.0721058146716289 -0.209481164854881 -0.101025496891666 -0.132266216137887 -0.11001250427511 -0.0577382798714328 -0.0721185047623075 0.0434978331614408 -0.0647176593323305 -0.0562477979772546 -0.0577382798714328 -0.0577382798714328 0.00176242417645482 0.301228794883472 -0.00351648308865836 -0.0577382798714328 -0.113398656471704 -0.0824952101882914 0.177446440230397 0.0125747419228808 -0.0653399066423443 0.734235223421693 -0.00382591603227824 -0.0620118174721407 -0.119158986613989 -0.249647105368942 -0.0683701388865784 -0.225768148799722 -0.0148010826515741 -0.00553279496754106 0.0125747419228808 -0.381904052481674 0.0125747419228808 0.0222657610940334 0.177446440230397 0.425807007247741 -0.137880923477861 -0.443150196910656 -0.477391702891504 0.0780333825719329 -0.180869174363992 -0.180869174363992 -0.2407375892902 -0.236011800204134 0.0701430697875412 0.288194829123369 0.599057217575815 0.413544761515457 0.177294905582628 -0.0638591279575867 -0.099268896407254 -0.2407375892902 -0.2407375892902 0.0832762300473801 -0.428655182405813 0.0857676081828737 -0.431208119776524 0.131565143107861 0.0872019958506352 -0.107939434389447 -0.11001250427511 0.0199139560865297 0.0126893315186391 -0.0755315094627564 0.413544761515457 -0.413544761515457 0.599057217575815 0.0125747419228808 -0.34440904698074 -0.906223678367783 -0.210732537578593 0.288194829123369 -0.0755315094627564 -0.477391702891504 -0.169705550997779 0.247374652683997 -0.176958685875218 -0.176958685875218 -0.188608413367711 -0.188608413367711 -0.0797495353308509 0.0348303210147853 -0.00740027647041593 -0.185395958221279 0.195622597873656 -0.167037700696337 -0.180869174363992 0.599057217575815 0.413544761515457 -0.421856339599007 -0.180869174363992 0.429550647254936 -0.380382793478158 0.390587371314573 -0.0897484436969461 -0.139967115751282 0.527486132270846 -0.177294905582627 -0.177294905582627 -0.250580608842872 -0.214198521954765 0.52173373127634 -0.161607294806245 -0.161607294806245 -0.238855798708198 -0.238855798708198 -0.237910700646125 -0.237910700646125 -0.238855798708198 -0.237910700646125 -0.185298489907024 0.322166404961925 -0.193532246909068 0.02653181573582 -0.0824952101882914 -0.0824952101882914 -0.0835632981260655 -0.0835632981260655 -0.0824952101882914 0.0818737339693985 -0.0824952101882914 -0.0803232774170125 0.090947025291742 -0.179377801824489 -0.0725317232687762 -0.0916475285287395 0.0125747419228808 -0.0125747419228813 -0.0512871666069032 -0.0284685919303432 0.0979623247378248 -0.0125747419228813 -0.0125747419228813 0.0193337903932595 0.0920318234268008 0.0333736545271442 -0.0125747419228813 -0.064633725060812 -0.0916225580553944 -0.107258300992852 -0.123507716128194 -0.107258300992852 0.0106615762582981 0.156772372685749 0.16044277113659 0.02132437649326 0.151751437541653 0.112364565624499 0.0106202027881575 -0.0914428265762186 -0.0730054822127824 -0.0914428265762186 -0.11001250427511 -0.600441979089398 -0.431208119776524 -0.101025496891666 -0.0673252286643633 -0.161607294806245 -0.101025496891666 -0.250580608842872 -0.133567934046603 -0.225768148799722 -0.000734069828167499 -0.0914428265762186 -0.135867915882327 -0.101025496891666 -0.0830369631004064 -0.250580608842872 -0.00515834364123847 -0.119158986613989 -0.0213240912888988 -0.0983322734213906 -0.165514648085042 0.0422108873180426 0.0388070909187209 -0.2407375892902 0.413544761515457 -0.477391702891504 -0.210106993834245 -0.443150196910656 -0.443150196910656 0.0299327499461341 -0.0757865914755975 0.177294905582628 0.0862064703757177 -0.0715783253726231 0.145532849548694 0.151498621539163 0.0396467349707283 -0.0709978099828092 -0.129343983254957 -0.129343983254957 -0.0914428265762186 -0.0102723749702164 -0.180869174363992 -0.00553279496754106 -0.00553279496754106 -0.00553279496754106 -0.00553279496754106 -0.0115030656047191 -0.0115030656047191 -0.0115030656047191 -0.0115030656047191 -0.0115030656047191 -0.0181772895582131 -0.00553279496754106 0.0501482626401031 -0.0115030656047191 -0.0137712563936053 -0.0115030656047191 -0.0115030656047191 0.0501482626401031 -0.0615083403532611 -0.0615083403532611 -0.224334229061323 -0.0824952101882914 -0.176303977688574 -0.127537250822168 -0.128220321435782 -0.0897484436969461 -0.091733797442657 -0.0835632981260655 -0.0824952101882914 0.0899621962971413 -0.0965529854100676 -0.119966211459277 -0.0137712563936053 -0.0125747419228813 -0.108269817287 -0.0914428265762186 -0.083295019169064 -0.140366178625678 0.0916475285287395 -0.101025496891666 -0.0769682669963609 -0.119158986613989 -0.00176841300645857 -0.129343983254957 0.177785925013796 0.564409373285326 -0.101025496891666 -0.117533214511516 0.531416509901782 0.02132437649326 0.413544761515457 -0.300968660744641 0.284270358057463 0.02132437649326 -0.109692963042835 -0.2407375892902 -0.083295019169064 -0.0363948863991346 -0.2407375892902 -0.229480319989947 0.16014269840517 0.0935038378450566 -0.108269817287 0.0422108873180426 -0.117533214511516 -0.0835632981260655 -0.0835632981260655 0.02132437649326 -0.607124993776471 0.00534084890757296 0.0432213076174279 -0.0592274619364633 0.114988800538534 -0.299078626379033 -0.180869174363992 -0.222587224074716 -0.346676344369587 0.0427574072582579 0.734235223421693 -0.0376020834158336 -0.413544761515457 0.0542068027378705 -0.477391702891504 -0.477391702891504 0.744187666271842 0.744187666271842 0.744187666271842 0.739222168344088 0.0434978331614408 -0.0683701388865784 -0.0115030656047191 -0.0959763980964666 -0.0490468388919214 0.0377108328230609 -0.0490468388919214 -0.115891777198824 -0.0914428265762186 0.443150196910655 -0.101025496891666 -0.0914428265762186 0.388208004351288 -0.126695709331375 -0.120769770646482 -0.0914428265762186 -0.0914428265762186 -0.107258300992852 -0.0995302637927625 0.02132437649326 0.02132437649326 -0.443150196910656 -0.250580608842872 0.0776883195634941 0.389026000025462 -0.129343983254957 -0.129343983254957 -0.129343983254957 -0.129343983254957 -0.129343983254957 -0.128220321435782 -0.177294905582627 -0.177294905582627 -0.179961461722303 -0.121631138826409 0.143910915752077 -0.212258993107014 -0.250580608842872 -0.177294905582627 -0.477391702891504 0.141523495337283 -0.0715783253726231 0.0106202027881575 0.136514860180649 -0.177294905582627 0.0348303210147853 -0.0745607722243118 -0.0755315094627564 -0.0463857254199309 -0.215162869756145 0.16044277113659 -0.111713798922293 -0.238855798708198 -0.177294905582627 -0.237910700646125 0.0761368487895364
-0.380547873312119 0.036633014742391 -0.0134561135123203 -0.138577836120762 0.0485384080013801 -0.0164436626502358 -0.00999162462838713 -0.00999162462838713 -0.273116438819989 0.136441032194147 0.0697588550657875 -0.00999162462838713 -0.0996613870274427 -0.00791611830077135 0.133228852486787 0.283945004347893 -0.0639193927390562 0.0310329396004749 -0.00791611830077135 -0.134305825804085 0.0393415623174338 0.283945004347893 0.0310329396004749 0.191601892406509 0.191601892406509 -0.00449051594552332 0.0310329396004749 -0.132145419183492 -0.136783482914562 -0.221432224575469 0.047332957394796 0.133228852486787 -0.141664794575085 0.000726411762699965 0.0059565087031583 -0.0968624901121724 -0.0911351173301325 -0.0802649144174647 0.0981689498682722 -0.143732694824211 -0.0319139070001713 0.283945004347893 0.275676992847974 0.0250590335888612 -0.0978356550732773 -0.0297424040893494 0.757337277141127 0.0059565087031583 -0.00791611830077135 1 -0.146496686386606 -0.127743631921585 -0.0344270842894114 -0.146779000117984 0.132352234749663 -0.106280270390108 -0.00787864296321027 -0.0593007814836498 -0.123223791606187 -0.106280270390108 -0.0498740259431934 0.00262327223833012 -0.0837022489179926 0.0212956310152729 -0.0229159697141172 -0.112893888284988 -0.18591365803497 0.047332957394796 -0.106280270390108 -0.0527650340465967 -0.0407752073215872 -0.0716088644166556 -0.0622940875998486 -0.140640646628105 -0.0802649144174647 -0.0697603210219887 0.217496964195307 -0.0716088644166556 0.29040312523182 -0.0786031812493485 -0.0528658292027563 -0.0716088644166556 -0.0132566207368068 0.283945004347893 0.0198826071489146 0.136441032194147 0.281899461048547 0.037701934494569 -0.136441032194147 -0.0769090426573256 -0.0837022489179926 -0.0163194488294392 -0.059661368518256 0.160296447754748 -0.145768457964968 -0.133228852486788 0.136441032194147 -0.00399852817847404 0.136441032194147 0.146714972423622 0.0198826071489146 -0.0707409699084127 0.142804878171272 0.0620630443839546 0.0617182269693982 -0.0228522006251269 -0.119894081165816 -0.119894081165816 -0.00787864296321027 -0.0272721582709605 0.00397085340746448 0.159852097631119 0.00230827385672748 -0.0996613870274427 -0.010199855586223 -0.141676607840907 -0.311365079577123 -0.00787864296321027 -0.00787864296321027 -0.0163069622384218 0.124092130902719 0.363244514119724 0.0951738175464871 0.0214260098771901 0.364046053976972 -0.40482131789947 -0.0407752073215872 -0.120915320844694 -0.111308895079849 -0.00999162462838713 -0.0996613870274427 0.0996613870274424 0.00230827385672748 0.136441032194147 0.162428846269966 0.0019349557828187 0.036633014742391 0.159852097631119 -0.00999162462838713 0.0617182269693982 -0.0860887106865136 -0.126338951200775 -0.0862199740850882 -0.0862199740850882 -0.114679081556216 -0.114679081556216 -0.141664794575085 -0.0614640948805135 0.0828947106645654 0.0105220106057387 -0.126675971927872 -0.148896454665488 -0.119894081165816 0.00230827385672748 -0.0996613870274427 0.0965952588154499 -0.119894081165816 -0.134176702345646 0.0270348628880379 -0.0271482766914568 0.259603170424602 -0.137486835281654 0.0130645774715598 0.0101998555862228 0.0101998555862228 -0.0181570411589959 -0.12706781150881 0.103833601074772 0.102861059711533 0.102861059711533 -0.0183216964647209 -0.0183216964647209 -0.0164436626502358 -0.0164436626502358 -0.0183216964647209 -0.0164436626502358 -0.163087952848807 -0.0334799954739394 -0.0547432715340008 0.186169777702291 0.283945004347893 0.283945004347893 0.275676992847974 0.275676992847974 0.283945004347893 -0.019519001271679 0.283945004347893 0.285887190626692 0.311103206810898 -0.281740996541286 -0.225142787216256 -0.368869463352111 0.136441032194147 -0.136441032194147 -0.348887999595056 -0.135376500544541 0.411836006167443 -0.136441032194147 -0.136441032194147 -0.0714843540062512 0.364848257495227 0.618865913328525 -0.136441032194147 -0.378265058583483 -0.411777000971478 -0.0482128182069852 -0.360472180637301 -0.0482128182069852 -0.0683747849897739 0.208663905647728 0.215449415614579 -0.125499288205881 0.276541079381722 0.144632116508973 -0.0982492445740815 -0.00940082545723418 -0.141676607840907 -0.00940082545723418 -0.0407752073215872 -0.00429932778529769 0.0951738175464871 -0.106280270390108 -0.0273698466008622 0.102861059711533 -0.106280270390108 -0.0181570411589959 -0.0470448932362411 0.160296447754748 -0.123223791606187 -0.00940082545723418 -0.0488675637558015 -0.106280270390108 -0.0182347550562971 -0.0181570411589959 -0.125499288205881 -0.0837022489179926 0.790037595460871 -0.108526202399467 0.0890032381510481 -0.144753059554672 0.118532535544544 -0.00787864296321027 -0.0996613870274427 0.0617182269693982 0.0449683040115186 0.0620630443839546 0.0620630443839546 -0.0614640948805135 -0.136783482914562 -0.010199855586223 0.149316889911385 -0.228883882998395 0.262972225865904 0.252472361554211 -0.145768457964968 -0.0717043237820991 -0.0344270842894114 -0.0344270842894114 -0.00940082545723418 -0.135376500544541 -0.119894081165816 -0.133228852486788 -0.133228852486788 -0.133228852486788 -0.133228852486788 -0.132145419183492 -0.132145419183492 -0.132145419183492 -0.132145419183492 -0.132145419183492 -0.135376500544541 -0.133228852486788 -0.141676607840907 -0.132145419183492 -0.133228852486788 -0.132145419183492 -0.132145419183492 -0.141676607840907 -0.382678191823617 -0.382678191823617 0.165025747892214 0.283945004347893 0.00262327223833012 -0.0060470201718972 -0.0321694869679459 0.259603170424602 0.261941114286278 0.275676992847974 0.283945004347893 0.307334694934958 0.407790181811067 0.578215466030369 -0.133228852486788 -0.136441032194147 -0.425604095137465 -0.00940082545723418 -0.0183192696033024 -0.390187969890492 0.368869463352111 -0.106280270390108 -0.0412172971014377 -0.0837022489179926 -0.127743631921585 -0.0344270842894114 -0.00693064947567274 0.203299801658054 -0.106280270390108 -0.0782745051833473 0.000143365577800644 -0.125499288205881 -0.112978026196741 -0.0471831791301419 0.00679782509266768 -0.125499288205881 -0.426576412954716 -0.00787864296321027 -0.0183192696033024 -0.0368866213368955 -0.00787864296321027 0.0221986740628735 0.21637929972099 0.365651131336477 -0.425604095137465 -0.144753059554672 -0.145768457964968 0.275676992847974 0.275676992847974 -0.125499288205881 -0.00446296341697106 -0.1173863856417 -0.0475523915698102 0.304226410117401 0.609927268735881 -0.16805394300239 -0.119894081165816 0.151075542150197 0.15695461702059 0.132352234749663 0.037701934494569 -0.136441032194147 0.0996613870274424 0.200353136907656 0.0617182269693982 0.0617182269693982 0.0310329396004749 0.0310329396004749 0.0310329396004749 0.034346478328766 -0.140640646628105 0.0792421469242848 -0.132145419183492 -0.0257692904385035 0.191601892406509 -0.136441032194147 0.191601892406509 0.514338201502072 -0.00940082545723418 -0.0620630443839548 -0.106280270390108 -0.00940082545723418 -0.0138396700839861 -0.361962913854102 -0.149782538570795 -0.00940082545723418 -0.00940082545723418 -0.0482128182069852 -0.127743631921585 -0.125499288205881 -0.125499288205881 0.0620630443839546 -0.0181570411589959 -0.199582549349044 -0.0119999949352416 -0.0344270842894114 -0.0344270842894114 -0.0344270842894114 -0.0344270842894114 -0.0344270842894114 -0.0321694869679459 0.0101998555862228 0.0101998555862228 -0.00276155092957484 -0.127614333787406 0.340848146693136 -0.136312467287937 -0.0181570411589959 0.0101998555862228 0.0617182269693982 0.335310742373417 -0.228883882998395 -0.0982492445740815 -0.141534601566279 0.0101998555862228 -0.0614640948805135 -0.00397085340746448 -0.00999162462838713 -0.0575290626922087 -0.128680770260784 0.215449415614579 -0.430472647759131 -0.0183216964647209 0.0101998555862228 -0.0164436626502358 -0.237091439550085
0.062319467256138 0.260733213114427 -0.321822180132472 0.500230037220947 -0.710934691519484 0.87409295329215 -0.193376785584474 -0.193376785584474 0.130410306797438 -0.220913978825693 -0.044450988368779 -0.193376785584474 0.599050074027238 -0.202325821877366 -0.21839278047693 -0.138662301872133 -0.0866282152599267 -0.209687884043956 -0.202325821877366 0.211528338886676 -0.209687884043956 -0.138662301872133 -0.209687884043956 -0.0893394527545245 -0.0893394527545245 -0.0261757238105137 -0.209687884043956 0.225383612052987 0.579971185269151 -0.0925060607296588 0.259493567956634 -0.21839278047693 0.585565997638449 -0.241975511556903 -0.267122905386268 -0.131275099535211 0.229321572839957 0.172759887503432 -0.193407256383022 -0.0979407383601654 -0.0966276036067859 -0.138662301872133 -0.14045760043208 0.313819594210071 0.56280064935772 -0.108780856419608 -0.0124451231315834 -0.267122905386268 -0.202325821877366 -0.146496686386606 1 0.132676787707556 0.666276373409063 0.1694876221613 -0.436324745941424 0.305667999875917 0.868222443166112 0.33320700800976 0.13486220231158 0.306901609866587 0.159507772800369 0.610245022661307 0.19587792099904 0.163426913086944 0.434097588480742 0.30938376481334 0.194317187983977 0.259493567956634 0.305667999875917 0.63930267114513 0.180443151976171 -0.0677997720274786 0.239388332531262 0.202764603192333 0.140075653497968 -0.0945442665696942 -0.054379220939269 -0.0970495471777944 -0.0246198136175187 -0.10652875463291 -0.0716476211025137 -0.0970495471777944 0.410490995764395 -0.138662301872133 -0.75928077774982 -0.220913978825693 -0.0491923526000723 -0.207810514494405 0.220913978825693 0.12535533769238 0.19587792099904 0.840457548592329 -0.117400160349869 0.268747490052628 -0.158494389708712 0.21839278047693 -0.220913978825693 -0.551936272827203 -0.220913978825693 -0.420487685998661 -0.75928077774982 -0.0837801776837888 0.400459349886999 0.0724136856014206 0.0537341649396982 -0.316902169546624 0.432211702560079 0.432211702560079 0.868222443166112 0.878050534035523 0.198960318742575 0.293617042282741 0.303152492192578 0.599050074027238 -0.369268500121793 -0.169563987431989 0.112166381223213 0.868222443166112 0.868222443166112 -0.313470943972881 -0.709646688936652 0.0188785062616841 -0.593253906308927 -0.658162807536216 0.0219967962619117 0.0701963008041266 0.180443151976171 0.137895821053594 0.102156462475146 -0.193376785584474 0.599050074027238 -0.599050074027238 0.303152492192578 -0.220913978825693 0.428277526891088 0.194412948029081 0.260733213114427 0.293617042282741 -0.193376785584474 0.0537341649396982 0.366096706185439 0.0509524318133488 0.337685732633973 0.337685732633973 0.408701265189983 0.408701265189983 0.585565997638449 0.336195463814602 0.285556982181443 0.569588767466643 0.208888378222474 -0.268055708477286 0.432211702560079 0.303152492192578 0.599050074027238 -0.591967051498659 0.432211702560079 0.711153599816294 -0.639367468921483 0.64528194197088 -0.150853919446422 0.50297652122262 0.11527866455477 0.369268500121793 0.369268500121793 0.843346942471481 0.94064430213683 0.28194994451888 0.530787974139413 0.530787974139413 0.872142014457005 0.872142014457005 0.87409295329215 0.87409295329215 0.872123514091276 0.87409295329215 0.949813053876056 0.622876248262787 0.805549650296552 -0.126639319470526 -0.138662301872133 -0.138662301872133 -0.14045760043208 -0.14045760043208 -0.138662301872133 -0.313819594210071 -0.138662301872133 -0.135011602675302 -0.106276454109941 0.134941324646612 -0.108713086983857 -0.0159962190203261 -0.220913978825693 0.220913978825693 -0.0255652780882379 0.217202059534622 -0.104399274889901 0.220913978825693 0.220913978825693 0.165428291084072 0.0304436749079264 -0.0206068146579252 0.220913978825693 0.0631790023682591 0.13050486616788 0.17752789971034 -0.0175309990565546 0.17752789971034 0.152323972102955 0.0384884340738544 0.0349385549024918 0.0636692348582172 0.00347675989391312 -0.0248943687386729 -0.0639636454076495 0.131828455028219 -0.17336022889888 0.131828455028219 0.180443151976171 -0.298410585231218 -0.598666868068493 0.305667999875917 0.224984406429747 0.530787974139413 0.305667999875917 0.843346942471481 0.635616523433952 0.268747490052628 0.13486220231158 0.131828455028219 0.626971787049825 0.305667999875917 0.246715862087978 0.843346942471481 0.146266203540168 0.19587792099904 -0.0419289213280713 0.300546789045199 0.523378482119191 0.199593091994298 -0.437563295199774 0.868222443166112 0.599050074027238 0.0537341649396982 0.255379247055573 0.0724136856014206 0.0724136856014206 0.343690538415539 0.57997118526915 -0.369268500121793 -0.544466818742539 -0.103384783141893 -0.0307628299484024 -0.0341285321502888 0.203215500210902 -0.150329508956572 0.666276373409063 0.666276373409063 0.131828455028219 0.227688254698435 0.432211702560079 0.21839278047693 0.21839278047693 0.21839278047693 0.21839278047693 0.225383612052987 0.225383612052987 0.225383612052987 0.225383612052987 0.225383612052987 0.227688254698435 0.21839278047693 0.196310854409776 0.225383612052987 0.229160502838354 0.225383612052987 0.225383612052987 0.196310854409776 0.0548708377974309 0.0548708377974309 0.273277595326782 -0.138662301872133 0.610245022661307 0.624986623632834 0.663855633003777 -0.150853919446422 -0.154191006772854 -0.14045760043208 -0.138662301872133 -0.106187117191264 -0.162291352177033 -0.116351042556116 0.230850378121144 0.220913978825693 0.162733066737757 0.131828455028219 0.128465986390205 0.0430929599693822 0.0351376759148441 0.305667999875917 0.0989101069410673 0.19587792099904 0.132676787707556 0.666276373409063 -0.366239863672988 -0.234947707675922 0.305667999875917 0.198605013200241 0.120936132851542 0.0636692348582172 0.598550332579116 -0.0874552928710228 0.248942152142944 0.0636692348582172 0.165573311672219 0.868222443166112 0.128465986390205 0.256683162227032 0.868222443166112 0.823793523063186 0.0363568243794045 0.0335701733901759 0.16825296956498 0.199593091994298 0.198605013200241 -0.14045760043208 -0.14045760043208 0.0636692348582172 -0.322148211766101 0.0799974590698199 0.0960363395653153 -0.104232734656174 -0.140666303457103 -0.283184017136456 0.432211702560079 0.282430529034257 0.422400521708645 -0.436324745941424 -0.207810514494405 -0.166112425778381 -0.599050074027238 0.31032357955075 0.0537341649396982 0.0537341649396982 -0.209687884043956 -0.209687884043956 -0.209687884043956 -0.208755487327795 0.202764603192333 -0.0860362806399385 0.225383612052987 0.541548483247713 -0.0893394527545245 -0.121060694560472 -0.0893394527545245 -0.145232313033834 0.131828455028219 -0.0724136856014208 0.305667999875917 0.131828455028219 0.641181090931384 -0.0188693737758325 0.185912630004376 0.131828455028219 0.131828455028219 0.17752789971034 0.152522992529042 0.0636692348582172 0.0636692348582172 0.0724136856014206 0.843346942471481 -0.0877209722699323 0.642560378437908 0.666276373409063 0.666276373409063 0.666276373409063 0.666276373409063 0.666276373409063 0.663855633003777 0.369268500121793 0.369268500121793 0.355403473678583 0.495452415288412 -0.0671706598658269 0.945060957695901 0.843346942471481 0.369268500121793 0.0537341649396982 -0.0644193867423086 -0.103384783141893 -0.0639636454076495 -0.408458997301069 0.369268500121793 0.336195463814602 -0.182078666575747 -0.193376785584474 -0.0779675746756162 0.938447972242464 0.0349385549024918 0.168668412804602 0.872142014457005 0.369268500121793 0.87409295329215 -0.131990756376226
0.0976207416197258 -0.132066694840358 0.0557610909479421 0.0570223183893759 -0.0534177374784519 0.135349923490347 0.126690909771715 0.126690909771715 -0.0134644965031581 -0.0254147850494695 0.00619783913910612 0.126690909771715 0.00955032369452573 -0.00176841300645857 0.0196568032866841 0.00356479732026147 -0.0322991733453359 0.0267313293830798 -0.00176841300645857 -0.0018227551453988 0.0267313293830798 0.00356479732026147 0.0267313293830798 0.0330190593941063 0.0330190593941063 -0.0342931037599451 0.0267313293830798 -0.0173773153687198 -0.00964467198170932 -0.178427619537115 -0.131282455911082 0.0196568032866841 -0.0123296947418062 0.00415580273329273 -0.0105872088165497 -0.0342522584706234 -0.0460515788144378 -0.030438171142964 -0.0721115456600088 -0.0726297141850507 -0.00329389393421416 0.00356479732026147 0.00065857545134188 -0.0582924013715862 0.0594820082412728 -0.0405587455266017 -0.0915710809096766 -0.0105872088165497 -0.00176841300645857 -0.127743631921585 0.132676787707556 1 0.115404471948572 0.630409955209382 0.0666209888514969 0.312348859719331 0.135991760284191 0.057617362543358 0.96461788155379 0.312348859719331 0.683661299390717 0.125448370662924 0.625823243793846 0.476744585373432 0.109493869104306 0.306586103714939 0.349808306540374 -0.131282455911082 0.312348859719331 0.10758413425921 0.666578259057807 -0.0361847480982544 -0.0475176921210987 0.129269954763171 -0.0405587455266017 -0.0352506587556919 0.018744155403228 -0.0138992489851088 -0.0174636885563634 -0.0397190534495877 -0.0144885400565943 -0.0361847480982544 -0.0710672681667387 0.00356479732026147 -0.0352202943681044 -0.0254147850494695 0.0675227804763923 0.0292058393674757 0.0254147850494702 -0.0388629865548608 0.625823243793846 0.135396997273118 0.0132955431297416 0.0984797451532059 -0.0736584077278979 -0.0196568032866767 -0.0254147850494695 -0.0111752334276215 -0.0254147850494695 0.0566493810651235 -0.0352202943681044 -0.0673220069320493 0.0052112792480444 0.0656694594723284 0.0581038713117768 0.0685958308159607 -0.113351238167709 -0.113351238167709 0.135991760284191 0.137333720650083 -0.128690321032579 0.0210984904326128 0.0917845235503531 0.00955032369452573 -0.0471129048580894 -0.0560706480561433 -0.0335065871272822 0.135991760284191 0.135991760284191 0.0719289479941359 -0.122636676384627 0.168370233614399 -0.0210552992175565 -0.112475316802205 0.1688332160841 0.241352277741285 0.666578259057807 0.872629775227905 -0.0562456109640925 0.126690909771715 0.00955032369452573 -0.00955032369452526 0.0917845235503531 -0.0254147850494695 0.0381589625620905 0.00650800942078909 -0.132066694840358 0.0210984904326128 0.126690909771715 0.0581038713117768 -0.106354962901633 -0.0249574482732924 -0.110900523646555 -0.110900523646555 -0.118201441783842 -0.118201441783842 -0.0123296947418062 0.0565643617389671 0.0643448526115601 0.116458415362997 -0.086881696855005 -0.0820192150398199 -0.113351238167709 0.0917845235503531 0.00955032369452573 -0.0190919433271762 -0.113351238167709 0.123500297358831 -0.10432297518009 0.126580062581251 -0.0156538412800869 0.0557454995178211 0.0285163135829695 0.0471129048580903 0.0471129048580903 0.134428288621644 0.134678673029572 0.0716113753108093 0.10412488631959 0.10412488631959 0.137921587069192 0.137921587069192 0.135349923490347 0.135349923490347 0.134357978908385 0.135349923490347 0.152196550751559 0.0971787101716406 0.113789593506726 -0.032713580514606 0.00356479732026147 0.00356479732026147 0.00065857545134188 0.00065857545134188 0.00356479732026147 0.0674630637723546 0.00356479732026147 -0.0148858074867085 0.0326170010810508 -0.00379348775478588 -0.180997251859159 -0.170894148447181 -0.0254147850494695 0.0254147850494702 -0.174633405853096 0.0275085588428976 0.179192088467522 0.0254147850494702 0.0254147850494702 0.0705987059415095 0.169295853830062 0.252017172307037 0.0254147850494702 -0.0655660199295892 0.275331498871749 0.655331731056597 -0.1687999301708 0.655331731056597 0.802699119914929 0.200468813906392 0.197949151702918 -0.0634161729449806 0.223106334280663 0.141576543507519 -0.049646425686514 0.545839504989689 -0.0715907507806591 0.545839504989689 0.666578259057807 -0.092857839892097 -0.0210552992175565 0.312348859719331 0.411755462900949 0.10412488631959 0.312348859719331 0.134428288621644 0.0925413671992972 0.0984797451532059 0.96461788155379 0.545839504989689 0.10322693614705 0.312348859719331 0.345054105672481 0.134428288621644 0.946853782426487 0.625823243793846 0.331064900469921 0.324531586068645 0.100367394720722 0.155876725791644 0.0647186176674337 0.135991760284191 0.00955032369452573 0.0581038713117768 -0.131674664754528 0.0656694594723284 0.0656694594723284 0.0565643617389671 -0.00964467198170932 -0.0471129048580894 -0.122459819333716 -0.18287543214059 -0.284692218940026 -0.285266279755624 0.153356105586791 -0.0766872555585354 0.115404471948572 0.115404471948572 0.545839504989689 -0.0241485527480935 -0.113351238167709 -0.0196568032866767 -0.0196568032866767 -0.0196568032866767 -0.0196568032866767 -0.0173773153687198 -0.0173773153687198 -0.0173773153687198 -0.0173773153687198 -0.0173773153687198 0.0275085588428976 -0.0196568032866767 0.126760235096316 -0.0173773153687198 -7.7712718162882e-05 -0.0173773153687198 -0.0173773153687198 0.126760235096316 -0.0915461669064156 -0.0915461669064156 0.100372717292373 0.00356479732026147 0.125448370662924 0.116179204428296 0.116877385256558 -0.0156538412800869 -0.0207292907291666 0.00065857545134188 0.00356479732026147 0.0343959188219542 -0.0115983063947979 -0.0515850959687579 -0.0196568032866767 0.0254147850494702 0.235272564817765 0.545839504989689 0.534302143142789 0.0894489455372433 0.171604358228723 0.312348859719331 0.606223989364552 0.625823243793846 1 0.115404471948572 -0.0483051408888246 0.0338804059290904 0.312348859719331 0.635486669952951 0.0312015490645292 -0.0634161729449806 0.00955032369452573 -0.0123202472172442 0.0320997361543152 -0.0634161729449806 0.234613371981356 0.135991760284191 0.534302143142789 0.0118061150452719 0.135991760284191 0.151454879162211 0.198787192368324 0.169758160967941 0.235272564817765 0.155876725791644 0.651748476327281 0.00065857545134188 0.00065857545134188 -0.0634161729449806 -0.093195036168891 -0.0593166339001732 -0.0741690458108705 -0.024181779855417 -0.0791515362952555 -0.0278666907461079 -0.113351238167709 0.0926132818002059 0.0351326367075636 0.0666209888514969 0.0292058393674757 -0.0689451567264765 -0.00955032369452526 0.0679622164347933 0.0581038713117768 0.0581038713117768 0.0267313293830798 0.0267313293830798 0.0267313293830798 0.0279616502854907 0.129269954763171 0.0681404540206083 -0.0173773153687198 -0.100452058553458 0.0330190593941063 -0.0689451567264765 0.0330190593941063 -0.0413453183152326 0.545839504989689 -0.0656694594723289 0.312348859719331 0.545839504989689 0.123979918264516 -0.169798101142529 0.616488229168848 0.545839504989689 0.545839504989689 0.655331731056597 0.533886212712602 -0.0634161729449806 -0.0634161729449806 0.0656694594723284 0.134428288621644 -0.0938371797377724 0.124848614946296 0.115404471948572 0.115404471948572 0.115404471948572 0.115404471948572 0.115404471948572 0.116877385256558 0.0471129048580903 0.0471129048580903 0.0400643167477382 0.0557454995178211 -0.254573048296536 0.136657119044233 0.134428288621644 0.0471129048580903 0.0581038713117768 -0.212187394068262 -0.18287543214059 -0.049646425686514 -0.00620646198384587 0.0471129048580903 0.0565643617389671 0.128690321032579 0.126690909771715 -0.023090904104246 0.133690735544221 0.197949151702918 0.257229555582675 0.137921587069192 0.0471129048580903 0.135349923490347 -0.119804916420063
[truncated: 2,656,963 more chars]
