# Supplementary material for: Precision medicine for atherosclerotic cardiovascular disease: Integrative genomics maps risk loci and AI‐predicted functional consequences
Source: Clin Transl Med. 2026 Jul 10;16(7):e70732. doi: 10.1002/ctm2.70732 (PMC13351343; doi:10.1002/ctm2.70732)
Supplement: Supplementary file 6 — Supporting Information [file CTM2-16-e70732-s005.zip › AP000320.7_AP000318.2/FINEMAP/data.snp]

index rsid chromosome position allele1 allele2 maf beta se z prob log10bf mean sd mean_incl sd_incl
78 rs143033418 21 35449982 C T 0.0198807 -0.00292845 0.00212673 -1.37697 1 12.407 -0.00522332 0.000421236 -0.00522332 0.000421236
82 rs145552222 21 35485676 A G 0.0198807 0.0197392 0.0073889 2.67147 1 12.407 0.0053116 0.000421238 0.0053116 0.000421238
291 rs62228246 21 35443172 G A 0.0536779 -0.00226952 0.00120955 -1.87634 0.000125247 -1.49523 -3.12726e-08 2.94333e-06 -0.000249688 8.26593e-05
307 rs7275817 21 35434373 C T 0.117296 0.00149823 0.000777279 1.92754 0.000118869 -1.51793 2.06676e-08 1.99788e-06 0.000173869 5.78999e-05
300 rs71326990 21 35432425 T A 0.117296 0.0014898 0.000777174 1.91695 0.000115139 -1.53178 1.99482e-08 1.96002e-06 0.000173253 5.78992e-05
232 rs35358114 21 35431840 T C 0.117296 0.00148749 0.000777026 1.91434 0.000114241 -1.53518 1.97753e-08 1.95082e-06 0.000173102 5.7899e-05
222 rs34173112 21 35438439 T A 0.117296 0.00148342 0.000776596 1.91016 0.000112815 -1.54063 1.9501e-08 1.93616e-06 0.000172858 5.78987e-05
60 rs13048933 21 35429836 G A 0.117296 0.00147143 0.000775168 1.8982 0.000108851 -1.55617 1.87402e-08 1.89497e-06 0.000172163 5.7898e-05
238 rs36003340 21 35439206 G A 0.11829 0.00146786 0.000774714 1.89471 0.0001073 -1.5624 1.83759e-08 1.87182e-06 0.000171257 5.7685e-05
69 rs13052791 21 35442850 C T 0.117296 0.00146678 0.000774795 1.89312 0.000107213 -1.56276 1.84265e-08 1.87776e-06 0.000171868 5.78976e-05
225 rs34499890 21 35440327 T G 0.117296 0.00146469 0.000774009 1.89234 0.000106964 -1.56377 1.83787e-08 1.87512e-06 0.000171822 5.78975e-05
56 rs13047864 21 35439714 G A 0.117296 0.00145434 0.000772874 1.88173 0.00010364 -1.57748 1.77437e-08 1.83981e-06 0.000171205 5.78968e-05
359 rs8129503 21 35441241 T C 0.117296 0.00144464 0.000771331 1.87291 0.000100966 -1.58883 1.72341e-08 1.81104e-06 0.000170693 5.78963e-05
66 rs13052458 21 35430688 A G 0.120278 0.00136289 0.000753813 1.80799 8.25804e-05 -1.67614 1.36178e-08 1.58626e-06 0.000164903 5.72635e-05
228 rs34837130 21 35355769 C T 0.258449 -0.000703366 0.00056596 -1.24278 6.71005e-05 -1.7663 -8.04551e-09 1.04268e-06 -0.000119902 4.27388e-05
94 rs17730050 21 35355940 T C 0.258449 -0.000694055 0.000565106 -1.22819 6.47498e-05 -1.78178 -7.75244e-09 1.02525e-06 -0.000119729 4.35839e-05
281 rs62226715 21 35350181 C T 0.256461 -0.000708921 0.000563383 -1.25833 6.23197e-05 -1.7984 -7.43054e-09 1.00119e-06 -0.000119233 4.32312e-05
223 rs34420086 21 35370434 C T 0.026839 0.00136254 0.00150647 0.904458 5.85337e-05 -1.82562 1.87379e-08 2.60595e-06 0.000320121 0.000116389
336 rs734746 21 35346897 G T 0.255467 -0.000658105 0.000560507 -1.17412 4.64435e-05 -1.92611 -5.31883e-09 8.33339e-07 -0.000114523 4.28705e-05
67 rs13052524 21 35447914 T A 0.120278 0.00122992 0.000789774 1.5573 3.88097e-05 -2.00409 5.78522e-09 9.94709e-07 0.000149067 5.72264e-05
233 rs35415894 21 35425944 C T 0.0994036 0.00129774 0.000819684 1.58322 2.47206e-05 -2.19998 3.72861e-09 8.11166e-07 0.00015083 6.21933e-05
275 rs62212134 21 35505278 G T 0.0656064 0.00256268 0.00110642 2.3162 1.96126e-05 -2.30051 3.42363e-09 8.41324e-07 0.000174563 7.49582e-05
276 rs62212135 21 35507278 G A 0.0646123 0.00256184 0.00110865 2.31077 1.93111e-05 -2.30724 3.38577e-09 8.38832e-07 0.000175328 7.54835e-05
277 rs62212136 21 35507715 G A 0.0646123 0.00256097 0.00110855 2.3102 1.92855e-05 -2.30781 3.38045e-09 8.38102e-07 0.000175285 7.54835e-05
274 rs62212133 21 35504816 G A 0.0646123 0.00252756 0.0011035 2.29049 1.84259e-05 -2.32761 3.20235e-09 8.13349e-07 0.000173797 7.54844e-05
272 rs62212131 21 35501599 G A 0.0656064 0.00248495 0.00109749 2.26422 1.73825e-05 -2.35293 2.96654e-09 7.77123e-07 0.000170662 7.49527e-05
270 rs62212127 21 35492025 A G 0.0646123 0.00248396 0.0010981 2.26206 1.72812e-05 -2.35547 2.96638e-09 7.79534e-07 0.000171653 7.54948e-05
269 rs62212126 21 35485060 C G 0.0646123 0.00247707 0.00109832 2.25532 1.70026e-05 -2.36253 2.90984e-09 7.71276e-07 0.000171141 7.54861e-05
96 rs1782995 21 35466743 T C 0.0656064 0.00248542 0.00110284 2.25364 1.69697e-05 -2.36337 2.88263e-09 7.64851e-07 0.000169869 7.49532e-05
260 rs57398791 21 35511947 G A 0.0675944 0.002438 0.00108541 2.24616 1.67468e-05 -2.36911 2.79849e-09 7.47764e-07 0.000167106 7.39236e-05
265 rs62212122 21 35479240 C T 0.0656064 0.00244771 0.00109117 2.24319 1.65732e-05 -2.37364 2.80228e-09 7.52944e-07 0.000169085 7.49537e-05
268 rs62212125 21 35484709 A G 0.0646123 0.00244681 0.00109379 2.23699 1.63129e-05 -2.38051 2.76921e-09 7.50359e-07 0.000169756 7.54871e-05
28 rs114419906 21 35475823 G A 0.0646123 0.00244642 0.00109472 2.23474 1.62459e-05 -2.3823 2.75512e-09 7.48216e-07 0.000169589 7.54958e-05
193 rs2834376 21 35461991 A G 0.068588 -0.00243249 0.00109118 -2.22924 1.61498e-05 -2.38488 -2.66146e-09 7.25035e-07 -0.000164799 7.34298e-05
266 rs62212123 21 35482951 A G 0.0646123 0.00243192 0.00109088 2.22932 1.60342e-05 -2.388 2.71262e-09 7.41805e-07 0.000169177 7.54875e-05
267 rs62212124 21 35483147 A G 0.0646123 0.00242808 0.00109024 2.2271 1.59546e-05 -2.39016 2.69647e-09 7.39349e-07 0.000169009 7.54876e-05
351 rs78801282 21 35482753 T C 0.0646123 0.00242628 0.00109054 2.22485 1.58743e-05 -2.39235 2.68019e-09 7.36866e-07 0.000168839 7.54877e-05
262 rs62212115 21 35463493 T C 0.0656064 0.0024175 0.00108966 2.21858 1.56825e-05 -2.39763 2.62274e-09 7.2576e-07 0.00016724 7.49549e-05
32 rs11701760 21 35460643 G A 0.065606 -0.00241871 0.0010917 -2.21555 1.55768e-05 -2.40057 -2.60152e-09 7.22493e-07 -0.000167013 7.49553e-05
293 rs62228248 21 35449724 C T 0.0656064 0.00243864 0.001102 2.21293 1.54863e-05 -2.4031 2.58336e-09 7.19683e-07 0.000166816 7.49548e-05
64 rs13051703 21 35530887 G A 0.0258449 0.000506116 0.00146752 0.344877 1.54666e-05 -2.40365 4.0616e-09 1.13272e-06 0.000262605 0.000118305
15 rs11088271 21 35460723 G T 0.065606 -0.00241452 0.00109163 -2.21186 1.54493e-05 -2.40413 -2.57596e-09 7.18539e-07 -0.000166736 7.49555e-05
264 rs62212119 21 35472989 T C 0.0656064 0.00240261 0.00108744 2.20942 1.53805e-05 -2.40607 2.56171e-09 7.16307e-07 0.000166556 7.49644e-05
263 rs62212118 21 35465506 G A 0.0656064 0.00239247 0.00108913 2.19667 1.49376e-05 -2.41876 2.47362e-09 7.02526e-07 0.000165597 7.49561e-05
356 rs80287184 21 35430973 C T 0.0755467 -0.00189998 0.00103566 -1.83456 1.48716e-05 -2.42069 -2.30667e-09 6.56683e-07 -0.000155106 7.02823e-05
95 rs17738942 21 35504541 C T 0.0775348 0.00090047 0.000911051 0.988386 1.4487e-05 -2.43207 2.21467e-09 6.39466e-07 0.000152874 6.96892e-05
271 rs62212128 21 35494316 A G 0.0675944 0.00229953 0.00106192 2.16544 1.3998e-05 -2.44698 2.25554e-09 6.63286e-07 0.000161134 7.3931e-05
89 rs16991254 21 35496272 G C 0.0685885 0.00230058 0.00106297 2.1643 1.3988e-05 -2.44729 2.23845e-09 6.5851e-07 0.000160027 7.34333e-05
46 rs12483401 21 35443829 T C 0.0248509 -0.00409845 0.00187286 -2.18834 1.38057e-05 -2.45299 -3.5768e-09 1.05962e-06 -0.000259082 0.00011919
278 rs62213668 21 35521682 T C 0.0735586 0.00206502 0.00101901 2.02649 1.38001e-05 -2.45316 4.55365e-09 1.78543e-06 0.000329973 0.000349452
20 rs1119396 21 35481423 T C 0.0666004 0.00228067 0.00105624 2.15923 1.37982e-05 -2.45322 2.23147e-09 6.6132e-07 0.000161722 7.44457e-05
203 rs2834386 21 35507189 C T 0.0685885 0.00223345 0.00104708 2.13303 1.30722e-05 -2.4767 2.06185e-09 6.29051e-07 0.000157729 7.34356e-05
80 rs144544170 21 35490098 A G 0.0238569 -0.00392819 0.00181828 -2.16038 1.30046e-05 -2.47895 -3.39317e-09 1.03807e-06 -0.000260922 0.000121584
99 rs1893652 21 35461098 T C 0.068588 -0.00223331 0.0010523 -2.12232 1.27755e-05 -2.48667 -2.00502e-09 6.19327e-07 -0.000156942 7.34367e-05
198 rs2834381 21 35494243 C A 0.0685885 0.0022003 0.00104097 2.1137 1.25545e-05 -2.49425 1.96239e-09 6.11933e-07 0.00015631 7.34467e-05
134 rs2409512 21 35462867 A G 0.068588 -0.00221349 0.00104715 -2.11381 1.25456e-05 -2.49455 -1.9611e-09 6.11725e-07 -0.000156317 7.34373e-05
196 rs2834379 21 35488790 A G 0.0675944 0.00223178 0.00105553 2.11437 1.25388e-05 -2.49479 1.97307e-09 6.15636e-07 0.000157356 7.39326e-05
10 rs10854369 21 35458965 G A 0.068588 -0.00221836 0.00104991 -2.11291 1.25214e-05 -2.49539 -1.95648e-09 6.10922e-07 -0.000156251 7.34374e-05
194 rs2834377 21 35462663 A C 0.0685885 0.00220705 0.00104614 2.10971 1.24366e-05 -2.49834 1.9403e-09 6.08098e-07 0.000156015 7.34374e-05
97 rs1783288 21 35456114 T C 0.068588 -0.00220631 0.00104872 -2.1038 1.22816e-05 -2.50379 -1.91079e-09 6.02924e-07 -0.000155582 7.34381e-05
74 rs139010167 21 35519305 C T 0.0725646 0.00214923 0.00103468 2.07719 1.16906e-05 -2.52521 1.75263e-09 5.67999e-07 0.000149919 7.15647e-05
86 rs1630023 21 35457930 C T 0.068588 -0.00216434 0.00104672 -2.06774 1.13958e-05 -2.5363 -1.74278e-09 5.72716e-07 -0.000152932 7.34502e-05
128 rs2298341 21 35554620 A G 0.054672 0.00424369 0.00455985 0.930664 1.08587e-05 -2.55727 1.83133e-09 6.18063e-07 0.000168651 8.20764e-05
294 rs6517202 21 35485195 T G 0.0685885 0.00215429 0.00105622 2.03963 1.07415e-05 -2.56198 1.62052e-09 5.49923e-07 0.000150865 7.34434e-05
349 rs77052271 21 35517399 G A 0.0725646 0.00205291 0.00101669 2.01921 1.03698e-05 -2.57728 1.51155e-09 5.22924e-07 0.000145765 7.15721e-05
301 rs71326991 21 35504583 G A 0.0347913 0.000395291 0.00115056 0.343562 9.49722e-06 -2.61545 1.92962e-09 7.00769e-07 0.000203178 0.000102111
9 rs10854368 21 35429006 C T 0.482107 0.00106997 0.000526824 2.03099 9.18659e-06 -2.62989 6.77375e-10 2.5056e-07 7.37352e-05 3.73777e-05
190 rs2834372 21 35427276 A G 0.488072 0.00104506 0.000518927 2.01388 9.05131e-06 -2.63633 6.63573e-10 2.47438e-07 7.33124e-05 3.72778e-05
391 rs9976762 21 35496764 A G 0.0367793 0.000421793 0.00121254 0.347859 8.88971e-06 -2.64416 1.7281e-09 6.5089e-07 0.000194393 9.9341e-05
273 rs62212132 21 35502451 T C 0.0735586 0.00194852 0.00100619 1.93653 8.80482e-06 -2.64833 1.22411e-09 4.63403e-07 0.000139027 7.11393e-05
392 rs9977699 21 35350902 C T 0.465209 0.000517963 0.000480269 1.07848 8.12009e-06 -2.68349 5.81173e-10 2.30221e-07 7.15722e-05 3.7479e-05
215 rs28570507 21 35472847 A G 0.0367793 0.000349232 0.00121181 0.288191 7.92906e-06 -2.69383 1.49403e-09 5.99802e-07 0.000188425 9.93432e-05
103 rs2032313 21 35354247 A C 0.464215 -0.000510908 0.000480415 -1.06347 7.87429e-06 -2.69684 -5.58872e-10 2.25227e-07 -7.09742e-05 3.7481e-05
334 rs73207638 21 35346720 A G 0.370775 0.000549073 0.000497322 1.10406 7.82003e-06 -2.69984 5.73608e-10 2.32112e-07 7.33512e-05 3.88479e-05
112 rs2070514 21 35354025 C T 0.354871 -0.000558737 0.000502538 -1.11183 7.69262e-06 -2.70697 -5.67312e-10 2.31703e-07 -7.37476e-05 3.9246e-05
255 rs55659831 21 35517444 T C 0.0775348 0.00177651 0.000966934 1.83726 7.32869e-06 -2.72802 9.45672e-10 3.96716e-07 0.000129037 6.9459e-05
324 rs7281374 21 35501974 A G 0.0765408 0.00175382 0.000966925 1.81381 7.00786e-06 -2.74746 8.97718e-10 3.8629e-07 0.000128101 6.98813e-05
240 rs3746864 21 35515333 T C 0.0765408 0.00174901 0.000964534 1.81332 7.00152e-06 -2.74785 8.96663e-10 3.86036e-07 0.000128067 6.98814e-05
122 rs2211792 21 35471815 T C 0.342942 0.000419078 0.000493401 0.849365 6.81414e-06 -2.75964 4.91646e-10 2.15204e-07 7.21508e-05 3.98856e-05
138 rs2834314 21 35352924 T C 0.354871 -0.000522271 0.000500079 -1.04438 6.78203e-06 -2.76169 -4.81983e-10 2.11421e-07 -7.10677e-05 3.92455e-05
299 rs7115 21 35515117 G A 0.349901 0.000406064 0.000492475 0.824536 6.5304e-06 -2.77811 4.62636e-10 2.07495e-07 7.08434e-05 3.9675e-05
52 rs13046042 21 35546799 A G 0.0606362 0.00385213 0.00439451 0.876576 6.36767e-06 -2.78907 8.83974e-10 4.01753e-07 0.000138822 7.79497e-05
125 rs2244724 21 35474410 G A 0.343936 0.000398061 0.000492154 0.808813 6.34897e-06 -2.79034 4.48328e-10 2.04566e-07 7.06143e-05 4.00606e-05
322 rs7279979 21 35519422 T C 0.345924 0.000381893 0.000497144 0.768173 5.89229e-06 -2.82276 4.04909e-10 1.92757e-07 6.87185e-05 3.9794e-05
201 rs2834384 21 35503498 T G 0.34493 0.000375004 0.000490445 0.764621 5.85323e-06 -2.82565 4.01622e-10 1.91939e-07 6.86155e-05 3.98244e-05
49 rs12627254 21 35368402 G T 0.141153 -0.00136133 0.000773041 -1.76101 5.78237e-06 -2.83094 -5.32751e-10 2.56077e-07 -9.21338e-05 5.34043e-05
14 rs11088268 21 35363759 T G 0.141153 -0.00135797 0.000772872 -1.75704 5.73236e-06 -2.83471 -5.26753e-10 2.54433e-07 -9.18911e-05 5.33776e-05
19 rs111783124 21 35362848 G A 0.141153 -0.00135089 0.000771801 -1.75031 5.66627e-06 -2.83975 -5.18638e-10 2.52221e-07 -9.15308e-05 5.33775e-05
217 rs28639449 21 35427426 T C 0.0735586 0.0005679 0.000945203 0.600823 5.3522e-06 -2.86452 6.45919e-10 3.25241e-07 0.000120683 7.21104e-05
251 rs4817614 21 35408729 A G 0.190855 -0.00041295 0.000617428 -0.668822 5.26876e-06 -2.87134 -4.16993e-10 2.11715e-07 -7.91444e-05 4.73659e-05
39 rs117720689 21 35433788 C T 0.0745527 -0.00173035 0.00102622 -1.68614 5.16372e-06 -2.88009 -6.05996e-10 3.11309e-07 -0.000117356 7.06796e-05
48 rs12627171 21 35382261 G A 0.133201 -0.00131321 0.000782453 -1.67833 5.0282e-06 -2.89164 -4.51991e-10 2.3594e-07 -8.98914e-05 5.46871e-05
35 rs11702497 21 35395439 G C 0.133201 -0.00130904 0.000782058 -1.67384 4.9912e-06 -2.89484 -4.47438e-10 2.34601e-07 -8.96454e-05 5.46871e-05
340 rs743392 21 35444609 A G 0.0685885 0.000508954 0.000980538 0.519056 4.92087e-06 -2.90101 5.95304e-10 3.15286e-07 0.000120975 7.46043e-05
199 rs2834382 21 35497960 G A 0.0685885 -4.34223e-06 0.000103124 -0.0421069 4.65052e-06 -2.92555 -2.89872e-09 1.63039e-06 -0.000623311 0.000427868
79 rs143538318 21 35537475 G A 0.0208748 0.00268484 0.00169196 1.58682 4.53756e-06 -2.93623 9.30903e-10 5.17076e-07 0.000205155 0.000129749
318 rs7279211 21 35488903 T C 0.083499 0.00136835 0.000890678 1.5363 4.41232e-06 -2.94838 4.6254e-10 2.61574e-07 0.000104829 6.72143e-05
93 rs17658859 21 35448106 A G 0.028827 0.000419571 0.00167868 0.249941 4.37206e-06 -2.95236 -7.59363e-10 4.32104e-07 -0.000173686 0.00011198
34 rs11702230 21 35377591 C T 0.135189 -0.00118888 0.000764958 -1.55418 4.12875e-06 -2.97723 -3.40867e-10 2.00839e-07 -8.25593e-05 5.43471e-05
11 rs10854371 21 35541283 A G 0.034791 -0.00196182 0.00130802 -1.49984 4.11999e-06 -2.97815 -6.33202e-10 3.73615e-07 -0.00015369 0.000101292
41 rs118120536 21 35354724 C T 0.0427435 3.7532e-05 0.00118444 0.0316875 3.97225e-06 -2.99401 -5.46681e-10 3.30365e-07 -0.000137625 9.2387e-05
210 rs2834394 21 35542304 A G 0.383698 0.000235973 0.000477117 0.49458 3.89148e-06 -3.00293 2.21881e-10 1.36061e-07 5.70172e-05 3.88103e-05
320 rs7279477 21 35401161 T C 0.347913 0.000736511 0.000513176 1.4352 3.88192e-06 -3.004 2.23874e-10 1.37203e-07 5.76708e-05 3.90308e-05
77 rs142803432 21 35415845 C T 0.0198807 0.00362781 0.00244909 1.48129 3.85253e-06 -3.0073 7.54638e-10 4.646e-07 0.000195881 0.00013289
117 rs2154703 21 35426801 T C 0.479125 0.000733635 0.000487379 1.50527 3.815e-06 -3.01155 2.08104e-10 1.28987e-07 5.4549e-05 3.72227e-05
399 rs9980500 21 35547575 A G 0.377734 0.000218526 0.000473559 0.461454 3.68257e-06 -3.0269 2.05192e-10 1.30453e-07 5.57197e-05 3.89432e-05
211 rs2834395 21 35545060 A G 0.377734 0.00021052 0.000473229 0.444859 3.59515e-06 -3.03733 1.97956e-10 1.27875e-07 5.50619e-05 3.89432e-05
292 rs62228247 21 35449263 A G 0.0805169 -0.00114275 0.000957978 -1.19288 3.53504e-06 -3.04465 -3.41001e-10 2.22183e-07 -9.64631e-05 6.82607e-05
83 rs148348288 21 35364895 C T 0.0725646 -0.000180432 0.000910305 -0.198211 3.51377e-06 -3.04728 -3.55131e-10 2.32438e-07 -0.000101069 7.18407e-05
290 rs62228242 21 35426988 G A 0.478131 -0.000702364 0.000485588 -1.44642 3.50628e-06 -3.0482 -1.83609e-10 1.20306e-07 -5.23657e-05 3.72253e-05
321 rs7279560 21 35547377 G A 0.379722 0.000197851 0.000472516 0.418718 3.47023e-06 -3.05269 1.87463e-10 1.24006e-07 5.40202e-05 3.88981e-05
244 rs4817604 21 35350397 C T 0.049702 0.00142749 0.00102953 1.38654 3.40003e-06 -3.06157 4.0242e-10 2.69072e-07 0.000118358 8.53547e-05
388 rs9975739 21 35350401 T C 0.049702 0.00142172 0.00102896 1.38171 3.37736e-06 -3.06447 3.98343e-10 2.67559e-07 0.000117945 8.53546e-05
344 rs743419 21 35348725 C T 0.049702 0.00140239 0.00102665 1.36598 3.30515e-06 -3.07386 3.85389e-10 2.6271e-07 0.000116603 8.53546e-05
87 rs1630747 21 35457991 C A 0.252485 -0.000736262 0.000571195 -1.28898 3.23686e-06 -3.08293 -1.86979e-10 1.29406e-07 -5.77655e-05 4.28562e-05
343 rs743418 21 35348500 C T 0.049702 0.00135256 0.001021 1.32474 3.12671e-06 -3.09796 3.53574e-10 2.50524e-07 0.000113082 8.53546e-05
213 rs2834399 21 35549478 T G 0.435388 0.000148546 0.000464176 0.320021 3.07518e-06 -3.10518 1.51873e-10 1.09223e-07 4.93867e-05 3.79508e-05
140 rs2834316 21 35356286 T C 0.049702 0.00133285 0.00102453 1.30094 3.03053e-06 -3.11153 3.36543e-10 2.43828e-07 0.000111051 8.53546e-05
358 rs8127785 21 35353055 A T 0.0626243 -0.0011731 0.000947439 -1.23818 2.92084e-06 -3.12754 -2.84674e-10 2.11914e-07 -9.74628e-05 7.6654e-05
370 rs9305539 21 35352165 T C 0.062624 0.00115223 0.000945845 1.2182 2.84805e-06 -3.1385 2.73211e-10 2.07228e-07 9.59293e-05 7.66541e-05
26 rs112861522 21 35543796 G A 0.0178926 -0.00218082 0.0017702 -1.23196 2.81366e-06 -3.14378 -4.89291e-10 3.74423e-07 -0.000173898 0.000139947
135 rs2834310 21 35343934 A G 0.479125 -0.000221209 0.000458524 -0.482437 2.7568e-06 -3.15264 -1.25817e-10 9.79487e-08 -4.56388e-05 3.73792e-05
102 rs2032312 21 35354212 C T 0.0656064 -0.00111237 0.000936534 -1.18775 2.731e-06 -3.15673 -2.49385e-10 1.95276e-07 -9.13166e-05 7.4995e-05
174 rs2834353 21 35402916 A T 0.360835 0.000571417 0.000492407 1.16046 2.70012e-06 -3.16167 1.26189e-10 9.97331e-08 4.67346e-05 3.87256e-05
6 rs1073144 21 35405913 A G 0.360835 0.00056816 0.000494088 1.14992 2.66606e-06 -3.16718 1.23507e-10 9.85886e-08 4.63255e-05 3.87257e-05
172 rs2834351 21 35397502 C T 0.361829 0.000563874 0.000491738 1.1467 2.66188e-06 -3.16786 1.23024e-10 9.83836e-08 4.6217e-05 3.87333e-05
337 rs734747 21 35346922 C T 0.482107 -0.000208638 0.000461529 -0.452059 2.65374e-06 -3.16919 -1.17948e-10 9.45938e-08 -4.44459e-05 3.73685e-05
171 rs2834350 21 35397128 C T 0.361829 0.00056228 0.00049143 1.14417 2.64902e-06 -3.16996 1.22095e-10 9.79576e-08 4.60906e-05 3.87041e-05
47 rs12627001 21 35552433 T C 0.194831 0.000744463 0.000653164 1.13978 2.64571e-06 -3.17051 1.47889e-10 1.18779e-07 5.58977e-05 4.69897e-05
246 rs4817606 21 35355700 A G 0.062624 0.00108824 0.000942576 1.15454 2.63504e-06 -3.17226 2.39903e-10 1.93196e-07 9.10434e-05 7.66541e-05
319 rs7279298 21 35401040 T C 0.363817 0.000561528 0.000494256 1.13611 2.63086e-06 -3.17295 1.20447e-10 9.72241e-08 4.57822e-05 3.86902e-05
173 rs2834352 21 35402896 A G 0.360835 0.000558093 0.000491217 1.13614 2.62263e-06 -3.17431 1.20092e-10 9.71193e-08 4.57906e-05 3.87258e-05
247 rs4817607 21 35355708 C T 0.062624 0.00108065 0.000941913 1.14729 2.61248e-06 -3.176 2.36396e-10 1.9168e-07 9.0487e-05 7.66541e-05
401 rs9981778 21 35399730 A G 0.361829 0.000554912 0.000490845 1.13052 2.60645e-06 -3.177 1.18752e-10 9.6514e-08 4.5561e-05 3.87042e-05
316 rs7278058 21 35400961 C T 0.363817 0.000555089 0.00049154 1.12929 2.60494e-06 -3.17725 1.18497e-10 9.63526e-08 4.54892e-05 3.86609e-05
118 rs2154950 21 35400141 T G 0.363817 0.000553705 0.000491491 1.12658 2.59665e-06 -3.17864 1.17847e-10 9.60704e-08 4.53843e-05 3.86609e-05
119 rs2154951 21 35400158 G C 0.363817 0.000553291 0.000491463 1.1258 2.59428e-06 -3.17903 1.17661e-10 9.59897e-08 4.53543e-05 3.86609e-05
235 rs35868169 21 35552619 A C 0.0586481 0.0001942 0.000987698 0.196618 2.58811e-06 -3.18007 2.39825e-10 1.96297e-07 9.26642e-05 7.93829e-05
403 rs9983878 21 35404478 A G 0.360835 0.000552182 0.000490985 1.12464 2.58728e-06 -3.18021 1.17318e-10 9.59154e-08 4.5344e-05 3.87258e-05
242 rs4443074 21 35401734 T C 0.363817 0.000551722 0.000491346 1.12288 2.58537e-06 -3.18053 1.16964e-10 9.56861e-08 4.52408e-05 3.8661e-05
176 rs2834355 21 35403785 A G 0.360835 0.00054873 0.000490644 1.11839 2.56841e-06 -3.18339 1.15838e-10 9.52694e-08 4.51012e-05 3.87259e-05
109 rs2065292 21 35401989 C T 0.363817 0.000545491 0.000490661 1.11175 2.55198e-06 -3.18617 1.14352e-10 9.45431e-08 4.48092e-05 3.8661e-05
175 rs2834354 21 35403013 G C 0.361829 0.000542953 0.000490641 1.10662 2.53461e-06 -3.18914 1.13125e-10 9.40524e-08 4.46323e-05 3.87039e-05
59 rs13048855 21 35550759 T A 0.05666 5.97511e-05 0.000981904 0.0608523 2.41106e-06 -3.21084 2.15065e-10 1.86698e-07 8.91993e-05 8.06244e-05
332 rs73198765 21 35526479 G A 0.0228628 -0.00750863 0.00691326 -1.08612 2.35498e-06 -3.22106 -3.18216e-10 2.81553e-07 -0.000135125 0.000124108
229 rs34923608 21 35548776 G A 0.05666 2.87492e-05 0.000981125 0.0293023 2.32913e-06 -3.22586 2.01801e-10 1.80644e-07 8.66425e-05 8.06453e-05
342 rs743417 21 35347960 C T 0.424453 -0.000158716 0.000464719 -0.341531 2.32718e-06 -3.22622 -9.43946e-11 8.46646e-08 -4.05617e-05 3.78801e-05
104 rs2032314 21 35354523 T C 0.062624 0.000950517 0.000928621 1.02358 2.27803e-06 -3.23549 1.84512e-10 1.68326e-07 8.09963e-05 7.6664e-05
33 rs11701959 21 35359380 G A 0.423459 -0.000128808 0.000465525 -0.276694 2.24635e-06 -3.24157 -8.82467e-11 8.15719e-08 -3.92845e-05 3.76678e-05
147 rs2834323 21 35359935 A G 0.423459 -0.000126783 0.000462455 -0.274151 2.24039e-06 -3.24273 -8.7797e-11 8.13597e-08 -3.91884e-05 3.76677e-05
36 rs117050296 21 35456540 A G 0.0357853 0.00149803 0.00146286 1.02404 2.22399e-06 -3.24592 2.30156e-10 2.14485e-07 0.000103488 9.98774e-05
57 rs13048132 21 35398097 C T 0.363817 0.00198746 0.00204612 0.971332 2.18932e-06 -3.25274 8.61842e-11 8.16406e-08 3.93657e-05 3.8662e-05
169 rs2834348 21 35395751 C T 0.227634 0.000552808 0.00055438 0.997164 2.16533e-06 -3.25752 9.68565e-11 9.26866e-08 4.47305e-05 4.43465e-05
192 rs2834375 21 35459622 A G 0.349901 -0.000415565 0.000493423 -0.842209 2.16455e-06 -3.25768 -8.50029e-11 8.21311e-08 -3.92704e-05 3.96761e-05
371 rs9305540 21 35393779 A G 0.37674 0.000455474 0.000480982 0.946967 2.14609e-06 -3.2614 8.22449e-11 7.94774e-08 3.83232e-05 3.84015e-05
249 rs4817609 21 35358134 G A 0.420477 -0.000109281 0.000462652 -0.236206 2.14547e-06 -3.26153 -8.07225e-11 7.80159e-08 -3.76246e-05 3.77e-05
123 rs2212296 21 35375595 G A 0.469185 0.000497172 0.000476991 1.04231 2.11154e-06 -3.26845 7.73041e-11 7.60569e-08 3.66102e-05 3.74063e-05
226 rs34609118 21 35388144 G A 0.37674 0.000441794 0.000480636 0.919186 2.08803e-06 -3.27331 7.77852e-11 7.73106e-08 3.72529e-05 3.84018e-05
170 rs2834349 21 35396420 A G 0.227634 0.000531503 0.000554324 0.958831 2.08455e-06 -3.27404 8.96911e-11 8.92047e-08 4.30266e-05 4.43404e-05
234 rs35550876 21 35387984 A G 0.37674 0.000439796 0.000480449 0.915384 2.08033e-06 -3.27492 7.71938e-11 7.70211e-08 3.71065e-05 3.84018e-05
166 rs2834345 21 35392802 A G 0.37674 0.000438922 0.000480076 0.914278 2.07811e-06 -3.27538 7.70226e-11 7.69372e-08 3.70638e-05 3.84018e-05
221 rs2898202 21 35376116 T G 0.469185 0.000487362 0.000475791 1.02432 2.07479e-06 -3.27607 7.45536e-11 7.47129e-08 3.5933e-05 3.74061e-05
161 rs2834340 21 35382708 T C 0.0467197 0.00106002 0.0011222 0.944593 2.07479e-06 -3.27608 1.7634e-10 1.76168e-07 8.49919e-05 8.79464e-05
92 rs16997893 21 35390852 T C 0.375746 0.000437975 0.00048029 0.911898 2.07263e-06 -3.27653 7.66421e-11 7.677e-08 3.69781e-05 3.84209e-05
237 rs35999386 21 35512456 C G 0.28827 -0.000534792 0.000531353 -1.00647 2.05388e-06 -3.28047 -8.0287e-11 8.13322e-08 -3.90903e-05 4.11417e-05
156 rs2834333 21 35370488 C A 0.480119 0.000478092 0.000474263 1.00807 2.04522e-06 -3.28231 7.22625e-11 7.3534e-08 3.53324e-05 3.73561e-05
224 rs34462079 21 35396736 G T 0.227634 0.000519322 0.000553843 0.93767 2.04254e-06 -3.28288 8.5963e-11 8.73675e-08 4.20862e-05 4.43373e-05
216 rs28582201 21 35539148 G T 0.0586481 -0.000130135 0.00421163 -0.0308989 2.03352e-06 -3.2848 1.51767e-10 1.55207e-07 7.46324e-05 7.92213e-05
352 rs78804619 21 35408409 G A 0.135189 4.04183e-05 0.000684496 0.0590482 2.03184e-06 -3.28516 -1.04171e-10 1.06661e-07 -5.12693e-05 5.45037e-05
310 rs7277021 21 35544744 A G 0.0586481 0.00388171 0.00429224 0.904356 2.00264e-06 -3.29145 1.46964e-10 1.52592e-07 7.33854e-05 7.90022e-05
29 rs11701251 21 35358299 C T 0.420477 -7.45049e-05 0.000465014 -0.160221 1.99408e-06 -3.29331 -6.92955e-11 7.24017e-08 -3.47506e-05 3.76986e-05
17 rs111714479 21 35532237 T A 0.0159046 -0.00183873 0.00203228 -0.904761 1.98356e-06 -3.29561 -2.70351e-10 2.8368e-07 -0.000136296 0.000148304
286 rs62228202 21 35394912 T C 0.0467197 0.00100177 0.00111831 0.895788 1.98151e-06 -3.29605 1.59902e-10 1.68017e-07 8.06971e-05 8.79463e-05
132 rs2409507 21 35371680 G A 0.49006 0.000458662 0.000471367 0.973046 1.97563e-06 -3.29734 6.69992e-11 7.09065e-08 3.39128e-05 3.7347e-05
354 rs80002698 21 35536682 A G 0.0685885 -0.000915103 0.00103594 -0.883355 1.96779e-06 -3.29907 -1.31478e-10 1.39285e-07 -6.6815e-05 7.34484e-05
287 rs62228203 21 35395562 C A 0.0487078 0.000947043 0.00107369 0.882045 1.95781e-06 -3.30128 1.52663e-10 1.62666e-07 7.79765e-05 8.62258e-05
61 rs13050993 21 35541248 A G 0.0685885 0.000228115 0.000931105 0.244994 1.91724e-06 -3.31037 1.23927e-10 1.3557e-07 6.46381e-05 7.35406e-05
313 rs7277233 21 35407699 C T 0.324056 0.00042614 0.000535745 0.795416 1.89895e-06 -3.31454 6.54102e-11 7.25713e-08 3.44454e-05 3.98364e-05
136 rs2834311 21 35345408 C G 0.146123 0.000595945 0.000663411 0.898304 1.88616e-06 -3.31747 8.53852e-11 9.53533e-08 4.52694e-05 5.26422e-05
38 rs117631025 21 35436772 G T 0.0248509 -0.00120236 0.0013793 -0.871718 1.87672e-06 -3.31965 -1.91621e-10 2.15002e-07 -0.000102104 0.000119189
40 rs118076357 21 35459935 A T 0.0755467 -0.00078622 0.000893071 -0.880356 1.87325e-06 -3.32045 -1.12354e-10 1.26429e-07 -5.99784e-05 7.0253e-05
259 rs57113286 21 35533237 G T 0.0586481 -0.000118606 0.000958729 -0.123712 1.87079e-06 -3.32102 1.25817e-10 1.42139e-07 6.72535e-05 7.92236e-05
150 rs2834326 21 35362359 C T 0.172962 0.000515972 0.00061004 0.845801 1.86829e-06 -3.32161 7.88978e-11 8.96673e-08 4.223e-05 5.02011e-05
243 rs4816471 21 35363312 T C 0.49006 -0.000427971 0.00047061 -0.909395 1.86781e-06 -3.32172 -5.88737e-11 6.67892e-08 -3.15202e-05 3.73461e-05
341 rs743416 21 35372249 T G 0.49006 0.00042618 0.000470976 0.904887 1.86069e-06 -3.32338 5.8334e-11 6.65129e-08 3.13508e-05 3.73461e-05
329 rs7282650 21 35376880 T C 0.303181 0.000470679 0.000525117 0.896333 1.85536e-06 -3.32462 6.30363e-11 7.20525e-08 3.39752e-05 4.05441e-05
68 rs13052672 21 35354770 G A 0.210736 0.000451919 0.000575772 0.784893 1.85108e-06 -3.32562 7.05377e-11 8.08946e-08 3.81062e-05 4.56412e-05
245 rs4817605 21 35354261 A G 0.21173 0.000452059 0.000575675 0.785268 1.84912e-06 -3.32609 7.03817e-11 8.07097e-08 3.80623e-05 4.55418e-05
131 rs2409506 21 35370236 C T 0.49006 -0.000414808 0.000470124 -0.882337 1.82604e-06 -3.33154 -5.57e-11 6.51599e-08 -3.05031e-05 3.73458e-05
114 rs2096695 21 35371887 T C 0.49006 -0.000413043 0.000469959 -0.878892 1.82089e-06 -3.33277 -5.5307e-11 6.49575e-08 -3.03736e-05 3.73457e-05
31 rs11701649 21 35354896 T C 0.210736 0.000439451 0.000575083 0.764152 1.81681e-06 -3.33374 6.75011e-11 7.93032e-08 3.71536e-05 4.56199e-05
195 rs2834378 21 35466375 C G 0.357853 -0.000318269 0.000488082 -0.65208 1.81507e-06 -3.33416 -5.67778e-11 6.78296e-08 -3.12813e-05 3.94498e-05
155 rs2834332 21 35369681 G A 0.49006 -0.000406654 0.000469754 -0.865675 1.80145e-06 -3.33743 -5.38218e-11 6.41911e-08 -2.98769e-05 3.73456e-05
105 rs2032315 21 35354598 G C 0.049702 0.00073875 0.00091576 0.806707 1.80007e-06 -3.33776 1.23958e-10 1.47141e-07 6.8863e-05 8.53551e-05
386 rs9975583 21 35387519 T C 0.37674 0.000358933 0.00047996 0.74784 1.79363e-06 -3.33932 5.49775e-11 6.58065e-08 3.06515e-05 3.84039e-05
13 rs11088266 21 35362892 G A 0.49006 -0.00040038 0.000468353 -0.854867 1.78595e-06 -3.34118 -5.2633e-11 6.35764e-08 -2.94706e-05 3.73454e-05
37 rs117626152 21 35501586 A G 0.0318091 -0.00470364 0.00611457 -0.769251 1.77718e-06 -3.34332 -1.48507e-10 1.7968e-07 -8.35633e-05 0.000105752
51 rs13046024 21 35406378 T C 0.317097 0.000355143 0.000498223 0.71282 1.77199e-06 -3.34459 5.53901e-11 6.76606e-08 3.12588e-05 4.008e-05
121 rs2186553 21 35379011 T C 0.462227 0.000406225 0.000477094 0.851456 1.76828e-06 -3.3455 5.13113e-11 6.31336e-08 2.90177e-05 3.75774e-05
331 rs73198756 21 35520176 G A 0.0785288 -0.0032933 0.0040683 -0.809502 1.76714e-06 -3.34578 -9.54353e-11 1.16496e-07 -5.40056e-05 6.90166e-05
158 rs2834337 21 35379300 A G 0.461233 -0.000405312 0.000477539 -0.848752 1.76473e-06 -3.34637 -5.10447e-11 6.3e-08 -2.89249e-05 3.75822e-05
179 rs2834358 21 35407481 T G 0.38668 0.000355607 0.000488523 0.727922 1.7629e-06 -3.34682 5.22992e-11 6.42232e-08 2.96665e-05 3.82044e-05
101 rs1986076 21 35423390 C T 0.369781 -0.000363453 0.000500052 -0.72683 1.75189e-06 -3.34954 -5.18997e-11 6.43174e-08 -2.9625e-05 3.85183e-05
133 rs2409508 21 35371824 T C 0.314115 -0.000415968 0.000512712 -0.81131 1.74327e-06 -3.35168 -5.32451e-11 6.65469e-08 -3.05432e-05 4.0093e-05
309 rs7276741 21 35383035 G A 0.32505 -0.000405519 0.000500665 -0.809961 1.72932e-06 -3.35517 -5.15539e-11 6.54242e-08 -2.98117e-05 3.98298e-05
177 rs2834356 21 35407036 C T 0.295229 0.000353359 0.000509858 0.693053 1.7271e-06 -3.35573 5.27608e-11 6.70165e-08 3.05488e-05 4.08315e-05
207 rs2834390 21 35539911 C T 0.350895 0.000122346 0.000474856 0.257648 1.71096e-06 -3.35981 -4.84325e-11 6.37197e-08 -2.83072e-05 3.96454e-05
311 rs7277031 21 35361764 C T 0.49006 -0.00037279 0.000468341 -0.79598 1.70734e-06 -3.36073 -4.65375e-11 6.04118e-08 -2.72573e-05 3.73447e-05
110 rs2065293 21 35402243 A G 0.358847 0.00103288 0.00149809 0.689466 1.70635e-06 -3.36098 4.85481e-11 6.28233e-08 2.84514e-05 3.87751e-05
137 rs2834312 21 35349371 T C 0.212724 0.000391905 0.000574988 0.681587 1.7046e-06 -3.36143 5.67224e-11 7.35608e-08 3.3276e-05 4.54661e-05
85 rs1573464 21 35422977 G A 0.369781 -0.000337772 0.000491793 -0.686818 1.70003e-06 -3.36259 -4.7737e-11 6.21514e-08 -2.808e-05 3.85189e-05
364 rs8132773 21 35539293 G A 0.0586481 -0.000232273 0.000944844 -0.245832 1.69865e-06 -3.36295 9.77472e-11 1.27621e-07 5.7544e-05 7.92271e-05
113 rs2096694 21 35371782 C T 0.314115 -0.00039683 0.000512138 -0.774849 1.6965e-06 -3.3635 -4.93284e-11 6.45084e-08 -2.90766e-05 4.0093e-05
254 rs4817627 21 35542077 A G 0.442346 0.00027771 0.000470058 0.5908 1.69194e-06 -3.36467 4.52985e-11 6.03147e-08 2.67731e-05 3.78591e-05
218 rs28693647 21 35539102 T C 0.0586481 -0.000237608 0.000941963 -0.252248 1.69076e-06 -3.36497 9.64306e-11 1.26936e-07 5.70338e-05 7.92273e-05
283 rs62228161 21 35364803 C T 0.159046 0.000422933 0.000625078 0.676608 1.67494e-06 -3.36905 6.15352e-11 8.31247e-08 3.67387e-05 5.26841e-05
151 rs2834328 21 35363675 C T 0.188867 -0.000405132 0.000615736 -0.657965 1.67082e-06 -3.37012 -5.59635e-11 7.51364e-08 -3.34946e-05 4.75077e-05
18 rs111718325 21 35359469 C T 0.0984095 -0.000618701 0.000845134 -0.732074 1.66455e-06 -3.37175 -7.27992e-11 9.82592e-08 -4.3735e-05 6.23501e-05
2 rs1034332 21 35349285 T C 0.212724 0.000369651 0.000570465 0.647982 1.66401e-06 -3.37189 5.28211e-11 7.15301e-08 3.17434e-05 4.54665e-05
385 rs9975251 21 35395703 T C 0.327038 0.000303024 0.00048713 0.622058 1.65936e-06 -3.37311 4.55462e-11 6.22432e-08 2.7448e-05 3.97665e-05
154 rs2834331 21 35366934 G A 0.314115 -0.000374514 0.000510347 -0.733842 1.64802e-06 -3.37609 -4.52005e-11 6.23606e-08 -2.74271e-05 4.00931e-05
71 rs13052924 21 35538554 T G 0.0685885 0.000208151 0.00401704 0.051817 1.64786e-06 -3.37613 8.30627e-11 1.14454e-07 5.04065e-05 7.35437e-05
90 rs16991261 21 35499846 C T 0.0228628 -0.00107293 0.0015339 -0.699479 1.64405e-06 -3.37713 -1.39791e-10 1.92924e-07 -8.5028e-05 0.000124134
362 rs8131776 21 35537403 G A 0.352883 0.000150068 0.000474345 0.31637 1.64344e-06 -3.3773 -4.26434e-11 6.06803e-08 -2.59476e-05 3.95879e-05
163 rs2834342 21 35386385 T C 0.328032 -0.000364577 0.00049484 -0.736758 1.6407e-06 -3.37802 -4.39743e-11 6.13947e-08 -2.68021e-05 3.97369e-05
347 rs76342266 21 35357209 T A 0.0984095 -0.000577867 0.000835162 -0.691922 1.61958e-06 -3.38365 -6.67725e-11 9.51268e-08 -4.12284e-05 6.23503e-05
365 rs8134060 21 35534155 G A 0.0586481 -0.00030481 0.000938457 -0.324799 1.60868e-06 -3.38658 8.24688e-11 1.19691e-07 5.12649e-05 7.92297e-05
296 rs6517207 21 35534521 G T 0.0586481 -0.000310353 0.000938555 -0.330671 1.60259e-06 -3.38823 8.14081e-11 1.19144e-07 5.0798e-05 7.92299e-05
357 rs8127025 21 35536603 C T 0.0586481 -0.000314499 0.000935074 -0.336336 1.59678e-06 -3.3898 8.03939e-11 1.18622e-07 5.03475e-05 7.92301e-05
250 rs4817611 21 35385707 A G 0.194831 -0.000341309 0.000583625 -0.584809 1.59198e-06 -3.39111 -4.72846e-11 7.01011e-08 -2.97017e-05 4.69535e-05
303 rs71326995 21 35546620 A T 0.0606362 -0.000263708 0.000963368 -0.273736 1.58801e-06 -3.3922 7.73927e-11 1.16308e-07 4.87357e-05 7.83796e-05
380 rs9974538 21 35387238 A G 0.194831 0.000335153 0.000583112 0.574766 1.5843e-06 -3.39321 4.63008e-11 6.96226e-08 2.92248e-05 4.69628e-05
115 rs2096697 21 35385430 A G 0.194831 -0.000335994 0.000583394 -0.57593 1.58311e-06 -3.39354 -4.63592e-11 6.96257e-08 -2.92837e-05 4.69536e-05
230 rs35161047 21 35533694 C T 0.0586481 -0.000330012 0.000942273 -0.350229 1.58285e-06 -3.39361 7.79437e-11 1.17365e-07 4.92427e-05 7.92306e-05
398 rs9979439 21 35393621 C T 0.33002 0.000265714 0.000485429 0.54738 1.58059e-06 -3.39423 3.86063e-11 5.85801e-08 2.44253e-05 3.96802e-05
360 rs8130631 21 35535498 C T 0.0586481 -0.000330158 0.000934731 -0.353212 1.57991e-06 -3.39442 7.74245e-11 1.17099e-07 4.90056e-05 7.92307e-05
382 rs9974872 21 35386808 T C 0.200795 0.000332067 0.000582229 0.570337 1.57871e-06 -3.39475 4.53733e-11 6.86075e-08 2.87408e-05 4.64275e-05
345 rs74766371 21 35360312 T C 0.0984095 -0.000541597 0.000834425 -0.649066 1.57572e-06 -3.39557 -6.07486e-11 9.20204e-08 -3.85529e-05 6.23504e-05
375 rs9636872 21 35387831 A G 0.181909 0.000357495 0.000586316 0.60973 1.57284e-06 -3.39637 4.67296e-11 7.11963e-08 2.97104e-05 4.83743e-05
165 rs2834344 21 35391048 A T 0.194831 0.00032873 0.000582408 0.564433 1.57187e-06 -3.39663 4.51794e-11 6.90215e-08 2.87425e-05 4.69536e-05
200 rs2834383 21 35500111 A G 0.0924453 0.000530349 0.000914795 0.579746 1.56793e-06 -3.39772 6.13691e-11 9.40513e-08 3.91402e-05 6.41065e-05
167 rs2834346 21 35394814 G A 0.329026 0.000257467 0.000485463 0.530353 1.56403e-06 -3.39881 3.71581e-11 5.787e-08 2.3758e-05 3.97088e-05
379 rs9974212 21 35378391 C T 0.180915 0.000353866 0.000589994 0.599779 1.56277e-06 -3.39915 4.5745e-11 7.08031e-08 2.92717e-05 4.84869e-05
124 rs2212910 21 35381302 T C 0.183897 -0.000348111 0.000583745 -0.596341 1.56127e-06 -3.39957 -4.5279e-11 7.02477e-08 -2.90014e-05 4.81627e-05
346 rs75585764 21 35360192 C G 0.0984095 -0.00052869 0.000833947 -0.633961 1.56123e-06 -3.39958 -5.87178e-11 9.09824e-08 -3.76099e-05 6.23505e-05
282 rs62226759 21 35361668 C T 0.0397614 0.00065523 0.00112734 0.581216 1.55802e-06 -3.40048 8.89379e-11 1.38315e-07 5.70839e-05 9.49765e-05
402 rs9983653 21 35386589 T G 0.194831 0.000318802 0.000582378 0.547415 1.55576e-06 -3.40111 4.34702e-11 6.81507e-08 2.79413e-05 4.69536e-05
253 rs4817624 21 35541936 C T 0.44334 0.00021239 0.000473122 0.448911 1.54389e-06 -3.40443 3.29035e-11 5.39696e-08 2.13121e-05 3.78471e-05
220 rs2898201 21 35374505 C T 0.313121 0.000320577 0.000510385 0.628109 1.54197e-06 -3.40497 3.58192e-11 5.75708e-08 2.32295e-05 4.01229e-05
98 rs1888450 21 35369374 C T 0.470179 0.000299959 0.000463751 0.64681 1.54164e-06 -3.40507 3.29229e-11 5.3552e-08 2.13557e-05 3.74722e-05
127 rs2298340 21 35540641 G A 0.0685885 -4.96441e-05 0.000899615 -0.0551838 1.53992e-06 -3.40555 6.54777e-11 1.05422e-07 4.25201e-05 7.35471e-05
384 rs9975209 21 35549135 C T 0.499006 0.000212843 0.000464813 0.457912 1.53596e-06 -3.40667 3.21901e-11 5.32356e-08 2.09576e-05 3.74953e-05
5 rs10470170 21 35425163 A C 0.368787 -0.000269713 0.0005105 -0.52833 1.5329e-06 -3.40753 -3.3657e-11 5.49167e-08 -2.19564e-05 3.85398e-05
50 rs12627687 21 35517484 C T 0.201789 -0.00037378 0.000608184 -0.614585 1.53176e-06 -3.40786 -4.03102e-11 6.59676e-08 -2.63163e-05 4.63514e-05
164 rs2834343 21 35389741 C T 0.194831 0.000297824 0.000580982 0.512621 1.52473e-06 -3.40986 4.01056e-11 6.6456e-08 2.63034e-05 4.69537e-05
374 rs9636871 21 35380956 C A 0.181909 0.000325669 0.000586503 0.555273 1.52308e-06 -3.41033 4.12173e-11 6.8373e-08 2.70619e-05 4.83427e-05
258 rs56090303 21 35391407 C A 0.181909 0.000324401 0.000586008 0.553578 1.52163e-06 -3.41074 4.10527e-11 6.82899e-08 2.69795e-05 4.83418e-05
393 rs9977958 21 35389747 A G 0.194831 0.000294827 0.00058086 0.50757 1.52043e-06 -3.41108 3.96309e-11 6.62195e-08 2.60656e-05 4.69537e-05
257 rs55880419 21 35390320 G A 0.181909 0.000321368 0.000585953 0.548454 1.51728e-06 -3.41198 4.05575e-11 6.80403e-08 2.67304e-05 4.83391e-05
377 rs9680350 21 35389224 C T 0.181909 0.000320524 0.000585952 0.547015 1.51607e-06 -3.41233 4.04191e-11 6.79707e-08 2.66605e-05 4.83383e-05
376 rs9680342 21 35389125 A G 0.181909 0.000319613 0.000585773 0.545625 1.5149e-06 -3.41267 4.02857e-11 6.79037e-08 2.6593e-05 4.83376e-05
285 rs62228165 21 35378397 A G 0.180915 0.000320959 0.000589215 0.544722 1.51369e-06 -3.41301 4.0245e-11 6.79976e-08 2.65874e-05 4.84529e-05
62 rs13051558 21 35375649 C T 0.159046 0.00032469 0.000627374 0.517538 1.51295e-06 -3.41323 4.26175e-11 7.26638e-08 2.81685e-05 5.19271e-05
27 rs113439507 21 35359308 C T 0.0984095 -0.000476465 0.000831745 -0.57285 1.50748e-06 -3.4148 -5.0945e-11 8.70758e-08 -3.37948e-05 6.23509e-05
305 rs722132 21 35384596 A C 0.193837 -0.000282876 0.000580725 -0.487109 1.50338e-06 -3.41598 -3.77996e-11 6.54035e-08 -2.51432e-05 4.70442e-05
304 rs722131 21 35384382 G A 0.181909 0.000304063 0.000585716 0.519131 1.49339e-06 -3.41888 3.77916e-11 6.66616e-08 2.53059e-05 4.83242e-05
63 rs13051636 21 35529055 T A 0.0795229 0.000817992 0.0037058 0.220733 1.49091e-06 -3.4196 5.32856e-11 9.45161e-08 3.57403e-05 6.8662e-05
91 rs16991295 21 35528739 C G 0.0795229 0.000814121 0.00369573 0.220287 1.49056e-06 -3.4197 5.32275e-11 9.44879e-08 3.57097e-05 6.8662e-05
350 rs77146832 21 35372433 C T 0.028827 -0.000858714 0.00165168 -0.519903 1.48513e-06 -3.42129 -8.495e-11 1.5204e-07 -5.72004e-05 0.000110875
297 rs6517208 21 35536852 G A 0.0606362 -0.000365942 0.00093249 -0.392435 1.48382e-06 -3.42167 5.87565e-11 1.06528e-07 3.95982e-05 7.79743e-05
387 rs9975592 21 35387543 T C 0.194831 0.000263584 0.000582686 0.452359 1.47888e-06 -3.42312 3.4695e-11 6.38404e-08 2.34603e-05 4.69625e-05
381 rs9974675 21 35386604 T C 0.194831 0.000263657 0.00058369 0.451707 1.4762e-06 -3.42391 3.45959e-11 6.37597e-08 2.34358e-05 4.69538e-05
214 rs2834401 21 35556501 G T 0.297217 9.87728e-05 0.000487549 0.20259 1.47535e-06 -3.42415 2.97305e-11 5.5234e-08 2.01514e-05 4.07648e-05
25 rs112732722 21 35430618 T C 0.0168986 -0.00088114 0.00171252 -0.514529 1.47484e-06 -3.42431 -1.06586e-10 1.956e-07 -7.22694e-05 0.000143939
256 rs55679440 21 35553958 A G 0.083499 -5.08327e-06 0.000861082 -0.00590335 1.47445e-06 -3.42442 -3.09719e-11 9.21998e-08 -2.10058e-05 7.2967e-05
53 rs13046748 21 35379862 G C 0.181909 0.000291101 0.000589265 0.494007 1.47425e-06 -3.42448 3.55087e-11 6.55461e-08 2.4086e-05 4.83124e-05
239 rs36073400 21 35417879 A C 0.22167 0.00025648 0.000563569 0.455099 1.46556e-06 -3.42704 3.1867e-11 6.02335e-08 2.17438e-05 4.47522e-05
317 rs7278678 21 35535083 A G 0.0606362 -0.000389559 0.000933366 -0.41737 1.46554e-06 -3.42705 5.51742e-11 1.04823e-07 3.76476e-05 7.79752e-05
146 rs2834322 21 35358762 G A 0.177932 -0.000313793 0.000597314 -0.525341 1.46516e-06 -3.42717 -3.44772e-11 6.54033e-08 -2.35314e-05 4.86397e-05
204 rs2834387 21 35532406 A G 0.371769 0.000189804 0.000473246 0.401068 1.46416e-06 -3.42746 -2.60547e-11 5.1817e-08 -1.7795e-05 3.89507e-05
389 rs9976404 21 35551600 C A 0.49503 0.000167582 0.000463471 0.361581 1.46226e-06 -3.42802 2.53542e-11 4.99624e-08 1.7339e-05 3.75029e-05
145 rs2834321 21 35358734 G A 0.177932 -0.000309475 0.000597246 -0.518169 1.46011e-06 -3.42867 -3.38476e-11 6.51073e-08 -2.31816e-05 4.86395e-05
219 rs28784630 21 35538747 C T 0.0685885 -0.000148089 0.000891738 -0.166068 1.45304e-06 -3.43077 4.99073e-11 9.78512e-08 3.43467e-05 7.35515e-05
180 rs2834359 21 35407750 T C 0.0626243 0.000445458 0.00100546 0.443038 1.45163e-06 -3.43119 5.20747e-11 1.01929e-07 3.58732e-05 7.66178e-05
189 rs2834371 21 35426855 G A 0.480119 -0.00100115 0.0019921 -0.50256 1.44927e-06 -3.4319 -2.47913e-11 4.93392e-08 -1.7106e-05 3.72438e-05
372 rs9305542 21 35532180 A C 0.195825 8.9736e-05 0.000597332 0.150228 1.4491e-06 -3.43195 3.14287e-11 6.20975e-08 2.16885e-05 4.68043e-05
65 rs13052018 21 35360372 C T 0.178926 0.000472237 0.000584769 0.807563 1.44883e-06 -3.43203 4.35206e-11 1.22687e-07 3.00385e-05 9.74008e-05
178 rs2834357 21 35407445 T C 0.468191 0.000167598 0.000481972 0.347734 1.43975e-06 -3.43476 2.33699e-11 4.90138e-08 1.62319e-05 3.74849e-05
188 rs2834370 21 35424810 C T 0.0377734 -0.000592437 0.00127198 -0.46576 1.43713e-06 -3.43555 -6.25201e-11 1.27815e-07 -4.35034e-05 9.73396e-05
231 rs35178585 21 35419541 T G 0.181909 0.000264466 0.000610768 0.433005 1.43188e-06 -3.43714 3.01417e-11 6.29418e-08 2.10504e-05 4.82041e-05
107 rs2040169 21 35367263 G A 0.166004 -0.000285449 0.000611378 -0.466894 1.42712e-06 -3.43859 -3.04283e-11 6.49075e-08 -2.13215e-05 4.99749e-05
108 rs2051387 21 35364046 T A 0.166004 -0.000284186 0.000611104 -0.465037 1.42599e-06 -3.43893 -3.02715e-11 6.48383e-08 -2.12285e-05 4.99749e-05
72 rs138257499 21 35425832 G A 0.0198807 0.000742005 0.00178982 0.41457 1.42512e-06 -3.4392 8.11251e-11 1.72608e-07 5.69251e-05 0.000132912
355 rs80156856 21 35443048 G A 0.0168986 -0.000744111 0.00170551 -0.436297 1.42237e-06 -3.44004 -8.67736e-11 1.86449e-07 -6.10065e-05 0.00014394
279 rs62213672 21 35530840 A G 0.366799 0.000220498 0.000468808 0.470338 1.42157e-06 -3.44028 -2.14425e-11 4.99362e-08 -1.50836e-05 3.90719e-05
24 rs112472261 21 35442803 C T 0.0168986 -0.000732678 0.00170596 -0.429481 1.4183e-06 -3.44128 -8.51335e-11 1.85729e-07 -6.00252e-05 0.00014394
353 rs79168710 21 35432160 G A 0.0168986 -0.000724911 0.0016959 -0.42745 1.4171e-06 -3.44165 -8.46472e-11 1.85517e-07 -5.97327e-05 0.00014394
208 rs2834391 21 35540184 G C 0.0705765 -0.000145789 0.000895407 -0.162819 1.41515e-06 -3.44225 4.18032e-11 9.32087e-08 2.95397e-05 7.25712e-05
153 rs2834330 21 35366219 A G 0.166004 -0.000271786 0.000611336 -0.444577 1.41391e-06 -3.44263 -2.8566e-11 6.40962e-08 -2.02034e-05 4.99746e-05
248 rs4817608 21 35357169 G A 0.245527 5.19394e-05 0.000521285 0.0996372 1.41388e-06 -3.44264 -2.46736e-11 5.54401e-08 -1.7451e-05 4.32359e-05
280 rs62213673 21 35530912 G C 0.366799 0.000228424 0.000469562 0.486461 1.41281e-06 -3.44297 -2.04068e-11 4.95133e-08 -1.44441e-05 3.90719e-05
58 rs13048253 21 35359498 G A 0.244533 5.19679e-05 0.000520995 0.0997475 1.41173e-06 -3.4433 -2.4456e-11 5.53938e-08 -1.73235e-05 4.32835e-05
323 rs7281355 21 35530559 G A 0.44334 0.000215288 0.000459885 0.468134 1.41129e-06 -3.44343 2.01516e-11 4.79307e-08 1.42788e-05 3.77352e-05
202 rs2834385 21 35506430 G A 0.397614 -0.000215545 0.000474977 -0.4538 1.40682e-06 -3.44481 -2.03762e-11 4.84229e-08 -1.44838e-05 3.81699e-05
335 rs73209653 21 35369801 G T 0.166004 -0.000263435 0.000611643 -0.430701 1.40612e-06 -3.44503 -2.74311e-11 6.36147e-08 -1.95083e-05 4.99743e-05
186 rs2834368 21 35419190 C T 0.187873 -0.000202883 0.000597321 -0.339654 1.40385e-06 -3.44573 -2.57877e-11 6.04565e-08 -1.83693e-05 4.76037e-05
148 rs2834324 21 35360143 A G 0.245527 6.24162e-05 0.000520707 0.119868 1.40258e-06 -3.44612 -2.32531e-11 5.48357e-08 -1.65788e-05 4.32321e-05
394 rs9978794 21 35360291 G A 0.245527 6.86689e-05 0.000520634 0.131895 1.39621e-06 -3.4481 -2.24192e-11 5.44967e-08 -1.60572e-05 4.32351e-05
120 rs2154952 21 35412499 G A 0.191849 -0.000181463 0.000596473 -0.304226 1.38601e-06 -3.45128 -2.29754e-11 5.89251e-08 -1.65766e-05 4.72267e-05
73 rs138266015 21 35430014 G A 0.0337972 -0.000434852 0.00146262 -0.297311 1.38232e-06 -3.45244 -4.8852e-11 1.27919e-07 -3.53406e-05 0.000102901
197 rs2834380 21 35491500 A G 0.410537 -0.000278279 0.000461365 -0.603164 1.38049e-06 -3.45302 1.57192e-11 4.70261e-08 1.13867e-05 3.83703e-05
367 rs8134730 21 35520168 G T 0.0606362 -0.000503501 0.00087752 -0.573778 1.37554e-06 -3.45458 3.49487e-11 9.62007e-08 2.54074e-05 7.799e-05
261 rs61488123 21 35374570 G A 0.166004 -0.000222071 0.000611781 -0.36299 1.37251e-06 -3.45553 -2.21197e-11 6.15151e-08 -1.61162e-05 4.99734e-05
227 rs34825313 21 35392603 G A 0.197813 0.000183453 0.000573797 0.319718 1.36856e-06 -3.45679 2.02873e-11 5.72656e-08 1.48239e-05 4.66526e-05
206 rs2834389 21 35537873 T G 0.0705765 -0.000227946 0.000885585 -0.257396 1.36773e-06 -3.45705 3.09951e-11 8.89183e-08 2.26617e-05 7.25753e-05
160 rs2834339 21 35382032 C T 0.493042 -0.000170313 0.000462908 -0.367919 1.3672e-06 -3.45722 -1.49887e-11 4.55575e-08 -1.09631e-05 3.73881e-05
209 rs2834393 21 35541414 T C 0.0765408 -0.000637648 0.000917212 -0.695202 1.36695e-06 -3.4573 -2.98486e-11 8.61797e-08 -2.18359e-05 7.04018e-05
157 rs2834335 21 35375178 G A 0.166004 -0.000213732 0.000611897 -0.349295 1.36658e-06 -3.45742 -2.10865e-11 6.11404e-08 -1.54301e-05 4.99732e-05
152 rs2834329 21 35363724 G A 0.145129 0.000862416 0.000683465 1.26183 1.36643e-06 -3.45746 1.9525e-11 6.46288e-08 1.42891e-05 5.34098e-05
314 rs7277241 21 35544641 G A 0.0586481 0.000291875 0.00100836 0.289456 1.36641e-06 -3.45747 3.38486e-11 9.678e-08 2.47719e-05 7.90006e-05
328 rs7282180 21 35542568 T C 0.0586481 0.000283184 0.00101033 0.280289 1.36254e-06 -3.4587 3.27652e-11 9.63932e-08 2.40472e-05 7.90006e-05
241 rs4239793 21 35418883 T C 0.148111 -0.000174923 0.000661328 -0.264503 1.36008e-06 -3.45948 -2.10896e-11 6.36014e-08 -1.55061e-05 5.22853e-05
168 rs2834347 21 35395461 C G 0.362823 -0.000160025 0.000479915 -0.333444 1.35897e-06 -3.45984 -1.52204e-11 4.69376e-08 -1.12e-05 3.86749e-05
284 rs62228164 21 35377888 C A 0.16501 0.00016745 0.000611103 0.274012 1.3561e-06 -3.46076 1.95178e-11 6.0947e-08 1.43925e-05 5.03188e-05
212 rs2834396 21 35546180 C T 0.0586481 0.000261278 0.00101049 0.258565 1.35387e-06 -3.46147 3.02317e-11 9.55234e-08 2.23298e-05 7.90006e-05
295 rs6517205 21 35531416 A G 0.44334 0.000153477 0.000459121 0.334285 1.35316e-06 -3.4617 1.24172e-11 4.51756e-08 9.17642e-06 3.77359e-05
361 rs8131262 21 35389227 A G 0.49006 -0.000145412 0.000462246 -0.314578 1.34768e-06 -3.46346 -1.20304e-11 4.46313e-08 -8.92677e-06 3.73948e-05
330 rs7283603 21 35553129 T A 0.0516899 0.000266854 0.00112131 0.237985 1.34768e-06 -3.46346 2.94381e-11 1.00578e-07 2.18435e-05 8.38393e-05
100 rs1964981 21 35422868 A G 0.140159 -0.000157114 0.000661733 -0.237429 1.34735e-06 -3.46357 -1.90443e-11 6.42087e-08 -1.41347e-05 5.348e-05
143 rs2834319 21 35357025 T C 0.16004 0.000136603 0.000629731 0.216923 1.347e-06 -3.46368 1.75914e-11 6.07779e-08 1.30597e-05 5.07129e-05
55 rs13047509 21 35410033 T C 0.150099 -0.000149167 0.000663264 -0.224898 1.34582e-06 -3.46406 -1.80721e-11 6.23079e-08 -1.34283e-05 5.20036e-05
129 rs2298343 21 35554684 G A 0.0467197 0.000260445 0.001121 0.232333 1.34319e-06 -3.46491 2.9964e-11 1.05152e-07 2.23081e-05 8.79442e-05
159 rs2834338 21 35382022 G A 0.468191 0.000136315 0.000461969 0.295074 1.34137e-06 -3.4655 1.08077e-11 4.44073e-08 8.05721e-06 3.74863e-05
70 rs13052875 21 35415344 A T 0.178926 -0.00064797 0.00264402 -0.24507 1.34109e-06 -3.46559 -1.59096e-11 5.78269e-08 -1.18632e-05 4.85049e-05
144 rs2834320 21 35357034 A G 0.16004 0.000123521 0.000628995 0.196378 1.34016e-06 -3.46589 1.61024e-11 6.03336e-08 1.20153e-05 5.07133e-05
368 rs873810 21 35543345 G A 0.0586481 0.000220691 0.00100572 0.219436 1.34e-06 -3.46595 2.57766e-11 9.41217e-08 1.92363e-05 7.90005e-05
111 rs2070513 21 35353874 G T 0.276342 8.49697e-05 0.000503716 0.168686 1.33962e-06 -3.46607 1.2675e-11 4.94436e-08 9.46161e-06 4.16579e-05
363 rs8131877 21 35523211 A G 0.0815109 -0.00038268 0.000800751 -0.477902 1.33888e-06 -3.46631 -2.1531e-11 8.07617e-08 -1.60814e-05 6.79189e-05
315 rs7277354 21 35530949 T C 0.444334 0.000131166 0.000459228 0.285622 1.33872e-06 -3.46636 9.80574e-12 4.44677e-08 7.32472e-06 3.77282e-05
338 rs7354766 21 35409890 T C 0.150099 -0.000134373 0.000662978 -0.202681 1.33844e-06 -3.46645 -1.64245e-11 6.18159e-08 -1.22714e-05 5.20037e-05
366 rs8134365 21 35535850 A G 0.0705765 -0.000295249 0.000875395 -0.337275 1.33825e-06 -3.46651 2.25523e-11 8.61951e-08 1.68521e-05 7.25792e-05
369 rs873811 21 35543467 C T 0.0586481 0.000209357 0.00100545 0.208223 1.33643e-06 -3.4671 2.45231e-11 9.37589e-08 1.83498e-05 7.90005e-05
205 rs2834388 21 35532687 T C 0.437376 -3.72793e-05 0.000464115 -0.0803235 1.33457e-06 -3.46771 -8.90894e-12 4.43506e-08 -6.67553e-06 3.78062e-05
75 rs139406961 21 35447840 G C 0.0248509 -0.000374814 0.00157769 -0.237572 1.33283e-06 -3.46827 -3.53139e-11 1.40961e-07 -2.64954e-05 0.000119189
106 rs2032316 21 35423699 G A 0.188867 -0.000101392 0.000610239 -0.166152 1.33279e-06 -3.46829 -1.34302e-11 5.60671e-08 -1.00768e-05 4.75084e-05
400 rs9980793 21 35529837 A G 0.44831 0.000118235 0.000459086 0.257543 1.33187e-06 -3.46859 8.36241e-12 4.4097e-08 6.2787e-06 3.76907e-05
3 rs10470091 21 35425083 G C 0.185885 0.000151267 0.000617338 0.245032 1.32957e-06 -3.46934 1.27466e-11 5.62133e-08 9.58706e-06 4.77991e-05
126 rs2298339 21 35540615 T G 0.430417 -6.09119e-06 0.000464464 -0.0131144 1.3288e-06 -3.46959 -6.28645e-12 4.41431e-08 -4.73093e-06 3.80009e-05
397 rs9979393 21 35367603 T A 0.0129225 0.00033462 0.00172271 0.194241 1.32778e-06 -3.46992 4.47496e-11 1.93221e-07 3.37026e-05 0.000164262
378 rs9680366 21 35389082 T C 0.181909 0.000484553 0.00254728 0.190224 1.32642e-06 -3.47037 1.24302e-11 5.65764e-08 9.37123e-06 4.82219e-05
298 rs6517210 21 35537076 C T 0.415507 8.63456e-06 0.000467008 0.0184891 1.32586e-06 -3.47055 -4.86477e-12 4.42065e-08 -3.66914e-06 3.8216e-05
8 rs10854367 21 35355362 T C 0.27336 -5.87334e-05 0.000503061 -0.116752 1.32546e-06 -3.47068 -9.66835e-12 4.88476e-08 -7.29431e-06 4.1797e-05
404 rs9984245 21 35478063 G T 0.181909 7.64758e-05 0.000595053 0.128519 1.32318e-06 -3.47143 1.11131e-11 5.62892e-08 8.39877e-06 4.82083e-05
12 rs11088265 21 35355618 A G 0.27336 -5.09441e-05 0.000503465 -0.101187 1.32202e-06 -3.47181 -8.77942e-12 4.86608e-08 -6.64094e-06 4.17972e-05
252 rs4817616 21 35444498 G A 0.37674 0.000331745 0.000476872 0.695669 1.3217e-06 -3.47192 -6.46436e-12 4.47559e-08 -4.89094e-06 3.86215e-05
149 rs2834325 21 35360335 G A 0.297217 0.000267681 0.000491988 0.544081 1.32127e-06 -3.47206 -9.05469e-12 4.74232e-08 -6.85304e-06 4.06837e-05
1 rs10154043 21 35535103 C T 0.405567 0.000244553 0.0020254 0.120743 1.32063e-06 -3.47227 2.75581e-13 4.41069e-08 2.08674e-07 3.83805e-05
373 rs944413 21 35394743 C A 0.491054 -9.45411e-05 0.000460931 -0.205109 1.3206e-06 -3.47228 -6.34933e-12 4.33192e-08 -4.80791e-06 3.73881e-05
81 rs144948842 21 35507046 G A 0.0109344 0.00123448 0.00789372 0.156388 1.32015e-06 -3.47243 3.91844e-11 2.0778e-07 2.96819e-05 0.000178387
390 rs9976527 21 35442026 G A 0.37674 0.000338835 0.000477133 0.710149 1.3194e-06 -3.47267 -5.70861e-12 4.46413e-08 -4.32668e-06 3.86225e-05
130 rs2409504 21 35354859 G A 0.27336 -4.43205e-05 0.000502748 -0.0881566 1.31938e-06 -3.47268 -8.04029e-12 4.85179e-08 -6.09398e-06 4.17974e-05
396 rs9979192 21 35354825 C T 0.27336 -4.21692e-05 0.000503114 -0.0838164 1.31856e-06 -3.47295 -7.79503e-12 4.84731e-08 -5.91179e-06 4.17975e-05
7 rs10854366 21 35355358 T C 0.27336 -3.90548e-05 0.000502631 -0.0777007 1.31744e-06 -3.47332 -7.45019e-12 4.84122e-08 -5.65507e-06 4.17976e-05
139 rs2834315 21 35355410 T G 0.27336 -3.57283e-05 0.000502545 -0.0710948 1.31628e-06 -3.4737 -7.07867e-12 4.83495e-08 -5.37777e-06 4.17977e-05
42 rs11908929 21 35416745 T C 0.0397614 0.00015406 0.00115412 0.133486 1.3159e-06 -3.47383 1.91367e-11 1.1022e-07 1.45426e-05 9.49763e-05
30 rs11701421 21 35427545 G A 0.368787 0.000414488 0.000483309 0.857604 1.3159e-06 -3.47383 5.32562e-12 4.46627e-08 4.04714e-06 3.87235e-05
141 rs2834317 21 35356706 G A 0.149105 -0.000112021 0.000635663 -0.176227 1.31534e-06 -3.47401 -9.49126e-12 6.04364e-08 -7.21583e-06 5.21999e-05
84 rs148829346 21 35419992 C T 0.0397614 0.000148491 0.00116119 0.127879 1.31479e-06 -3.47419 1.84199e-11 1.10082e-07 1.40097e-05 9.49763e-05
183 rs2834364 21 35412567 G A 0.0407555 0.000143986 0.00115374 0.124799 1.31426e-06 -3.47437 1.7847e-11 1.08723e-07 1.35795e-05 9.38604e-05
54 rs13047185 21 35498418 A C 0.0785288 -0.000375807 0.000811165 -0.463293 1.31403e-06 -3.47445 -1.23038e-11 7.99204e-08 -9.36346e-06 6.90881e-05
185 rs2834367 21 35417380 G T 0.0397614 0.000142372 0.00115431 0.12334 1.31393e-06 -3.47448 1.78411e-11 1.09975e-07 1.35784e-05 9.49763e-05
21 rs112138599 21 35354802 C T 0.0984095 0.000365113 0.00352745 0.103506 1.31353e-06 -3.47461 1.10853e-11 7.21378e-08 8.43932e-06 6.23741e-05
184 rs2834366 21 35413260 A T 0.0407555 0.000138721 0.00115356 0.120254 1.31341e-06 -3.47465 1.72749e-11 1.08619e-07 1.31526e-05 9.38604e-05
22 rs112425978 21 35420084 G A 0.0397614 0.000139098 0.00115771 0.120149 1.31333e-06 -3.47467 1.74348e-11 1.09902e-07 1.32752e-05 9.49762e-05
187 rs2834369 21 35419436 T A 0.0397614 0.000137192 0.00115481 0.118801 1.31309e-06 -3.47476 1.72633e-11 1.09871e-07 1.31471e-05 9.49762e-05
327 rs7282169 21 35413838 T G 0.0407555 0.000134811 0.00115346 0.116875 1.3128e-06 -3.47485 1.68502e-11 1.08544e-07 1.28353e-05 9.38604e-05
326 rs7282145 21 35414404 G A 0.0407555 0.000133181 0.00115343 0.115466 1.31255e-06 -3.47493 1.66732e-11 1.08513e-07 1.2703e-05 9.38604e-05
142 rs2834318 21 35356814 G T 0.332008 -1.22134e-05 0.000491268 -0.024861 1.31235e-06 -3.475 -4.76989e-12 4.55531e-08 -3.63463e-06 3.95979e-05
182 rs2834361 21 35410948 C T 0.0397614 0.00013151 0.00115681 0.113683 1.31217e-06 -3.47506 1.66132e-11 1.09758e-07 1.26608e-05 9.49762e-05
383 rs9975106 21 35380394 G A 0.146123 -9.88649e-05 0.000644301 -0.153445 1.31108e-06 -3.47542 -7.94456e-12 6.06438e-08 -6.05955e-06 5.26151e-05
289 rs62228236 21 35417658 T C 0.0397614 0.000122291 0.00115452 0.105924 1.31086e-06 -3.47549 1.563e-11 1.09594e-07 1.19235e-05 9.49762e-05
43 rs11909763 21 35410895 C T 0.0407555 0.000121218 0.00115319 0.105116 1.31078e-06 -3.47552 1.53768e-11 1.08296e-07 1.1731e-05 9.38604e-05
181 rs2834360 21 35410462 T C 0.0397614 0.000120613 0.00115667 0.104276 1.31059e-06 -3.47558 1.54216e-11 1.09561e-07 1.17669e-05 9.49762e-05
16 rs111464861 21 35417771 G A 0.0397614 0.000119573 0.00115387 0.103628 1.31048e-06 -3.47562 1.53396e-11 1.09548e-07 1.17053e-05 9.49762e-05
395 rs9978996 21 35354651 C T 0.276342 -1.37041e-05 0.000502016 -0.0272982 1.31024e-06 -3.4757 -4.64725e-12 4.7859e-08 -3.54687e-06 4.166e-05
23 rs112426803 21 35359426 G A 0.0984095 -0.000510562 0.00352113 -0.144999 1.30998e-06 -3.47579 -9.27708e-12 7.18308e-08 -7.08186e-06 6.23585e-05
306 rs7275655 21 35358249 G A 0.150099 4.23156e-05 0.00066348 0.0637783 1.30945e-06 -3.47596 7.07349e-12 5.98623e-08 5.4019e-06 5.20334e-05
312 rs7277189 21 35407607 C T 0.462227 1.29936e-05 0.000490295 0.0265017 1.30943e-06 -3.47597 -2.21678e-12 4.28855e-08 -1.69293e-06 3.74391e-05
191 rs2834374 21 35430916 A G 0.372763 0.000361264 0.000477961 0.755844 1.30855e-06 -3.47626 2.30471e-13 4.41946e-08 1.76127e-07 3.86341e-05
44 rs11911316 21 35424783 C T 0.187873 -8.31116e-05 0.000616798 -0.134747 1.30838e-06 -3.47632 -5.587e-12 5.46711e-08 -4.27016e-06 4.76048e-05
288 rs62228233 21 35410028 T C 0.0407555 0.000101729 0.00115285 0.0882411 1.3082e-06 -3.47637 1.32735e-11 1.0798e-07 1.01464e-05 9.38603e-05
4 rs10470168 21 35383671 A C 0.145129 -8.22659e-05 0.000647435 -0.127064 1.30756e-06 -3.47659 -6.13345e-12 6.05723e-08 -4.69076e-06 5.27636e-05
302 rs71326993 21 35529633 C T 0.0795229 -0.000305758 0.000821649 -0.372127 1.30556e-06 -3.47725 -6.58428e-12 7.86995e-08 -5.04324e-06 6.86919e-05
45 rs11911902 21 35407705 C T 0.167992 -6.13875e-05 0.000650255 -0.0944052 1.305e-06 -3.47744 -3.45634e-12 5.69041e-08 -2.64853e-06 4.9742e-05
236 rs35915010 21 35529899 A G 0.0795229 -0.000226732 0.000822261 -0.275743 1.30473e-06 -3.47753 2.02111e-12 7.85408e-08 1.54907e-06 6.87424e-05
308 rs7275955 21 35530716 C T 0.0775348 -0.000245823 0.000826886 -0.297288 1.30454e-06 -3.47759 5.43271e-12 7.95145e-08 4.16447e-06 6.94928e-05
339 rs74324246 21 35344479 G A 0.0964215 2.41441e-05 0.000803187 0.0300604 1.30396e-06 -3.47778 5.03507e-12 7.19983e-08 3.86136e-06 6.29322e-05
88 rs16991110 21 35346305 T G 0.0964215 7.23468e-06 0.000802561 0.00901449 1.30257e-06 -3.47825 3.30202e-12 7.18816e-08 2.53501e-06 6.29311e-05
162 rs2834341 21 35384821 C G 0.146123 -1.71799e-05 0.000643741 -0.0266876 1.30251e-06 -3.47827 8.11008e-13 6.00515e-08 6.22651e-07 5.26142e-05
116 rs2154505 21 35486237 C T 0.0735586 1.64824e-05 0.000854579 0.0192872 1.3025e-06 -3.47827 4.29841e-12 8.12533e-08 3.30013e-06 7.1119e-05
325 rs7281682 21 35525015 A C 0.0775348 -0.0003121 0.000818931 -0.381106 1.30247e-06 -3.47828 -2.16552e-12 7.933e-08 -1.66263e-06 6.94911e-05
333 rs73198782 21 35539440 C A 0.0884692 -5.19519e-05 0.000895299 -0.0580274 1.30186e-06 -3.47849 -2.42245e-12 7.46387e-08 -1.86077e-06 6.53893e-05
348 rs76608815 21 35353264 C T 0.0974155 -3.82809e-05 0.000806592 -0.04746 1.3017e-06 -3.47854 -1.31104e-12 7.14803e-08 -1.00718e-06 6.26433e-05
76 rs141487371 21 35500367 A G 0.0188867 -0.00261644 0.00205461 -1.27345 6.23626e-30 -26.7981 -1.08214e-33 5.50974e-19 -0.000173525 0.000136264
