# Supplementary material for: Precision medicine for atherosclerotic cardiovascular disease: Integrative genomics maps risk loci and AI‐predicted functional consequences
Source: Clin Transl Med. 2026 Jul 10;16(7):e70732. doi: 10.1002/ctm2.70732 (PMC13351343; doi:10.1002/ctm2.70732)
Supplement: Supplementary file 6 — Supporting Information [file CTM2-16-e70732-s005.zip › ARHGEF26/FINEMAP/data.bf5]

index rsid bf1 bf2 bf3 bf4 bf5
1 rs1060649 -2.51506 -inf -inf -inf -inf 
2 rs1060650 -2.49315 -inf -inf -inf -inf 
3 rs1060651 -2.47415 -inf -inf -inf -inf 
4 rs10804763 -3.18067 -3.15513 -3.11105 -2.78258 -3.02947 
5 rs10935964 -3.04482 -2.17411 -2.4139 -1.2426 -1.64936 
6 rs10935965 -3.04479 -2.17404 -2.41384 -1.2425 -1.64927 
7 rs10935966 -3.1772 -1.06332 -1.55325 1.18607 -1.99345 
8 rs10935969 -3.16617 -1.3782 -1.51269 -2.00354 -2.17453 
9 rs10935970 -3.24382 -2.23199 -2.04833 -0.37551 -1.0176 
10 rs10935971 -3.24449 -2.26023 -2.05019 -0.244268 -0.915382 
11 rs10935972 -3.24346 -2.31016 -2.10526 -0.332279 -0.9927 
12 rs10935974 -2.95855 -3.15645 -3.23851 -2.22124 -2.63743 
13 rs1122525 139.551 -inf -inf -inf -inf 
14 rs114049046 -2.56631 -1.91161 -1.96612 -2.00133 -2.29078 
15 rs114260157 -2.59541 -2.85683 -2.03379 -3.02576 -2.17676 
16 rs114421479 -2.67598 -3.11557 -3.04033 -3.02774 -2.91171 
17 rs114774696 -2.7754 -2.9761 -2.21025 -3.06607 -2.43229 
18 rs11707232 -3.24046 -2.1303 -1.65051 0.515414 -0.662206 
19 rs11710478 -3.24607 -2.26764 -2.03696 -0.32403 -0.91923 
20 rs11710560 -3.246 -2.25263 -2.02028 -0.298032 -0.896066 
21 rs11711982 -3.2311 -2.36121 -1.86804 0.497511 -0.725619 
22 rs11714702 -2.89806 -3.18686 -3.22258 -2.11024 -2.55118 
23 rs11718315 -3.23864 -2.04833 -1.57001 0.560709 -0.616853 
24 rs11718319 -3.24606 -2.26552 -2.03461 -0.320352 -0.915953 
25 rs11718646 -3.24046 -2.13106 -1.65143 0.514007 -0.663367 
26 rs11914514 -3.14876 -1.49696 -1.6269 -2.09935 -2.26305 
27 rs11922984 -3.2068 -2.85131 -2.73995 -2.70987 -2.56324 
28 rs11923161 -3.20073 -2.84069 -2.73401 -2.69977 -2.5658 
29 rs11925207 -3.22828 -2.31247 -1.89558 0.977045 -1.00432 
30 rs11925370 -3.17788 -1.02838 -1.5226 1.14022 -1.96726 
31 rs11925809 -3.15938 -1.42834 -1.56093 -2.04408 -2.21202 
32 rs11928425 -3.24342 -2.19865 -2.01211 -0.319362 -0.968186 
33 rs11929450 -3.22815 -2.31126 -1.89411 0.979651 -1.00243 
34 rs12485516 -3.20394 -2.8317 -2.72394 -2.68936 -2.55421 
35 rs12485656 -3.18842 -2.87221 -2.76945 -2.73637 -2.60666 
36 rs12486823 -3.17943 -1.25736 -1.39634 -1.90528 -2.08346 
37 rs12487454 -2.91003 -3.18149 -3.22605 -2.13184 -2.56806 
38 rs12489502 -2.95324 -3.15947 -3.23728 -2.21131 -2.62977 
39 rs12491470 -3.19734 -3.12317 -3.07979 -2.74053 -3.00194 
40 rs12491701 -3.18648 -1.16941 -1.31157 -1.83333 -2.01659 
41 rs12492627 -3.12544 -3.09025 -2.98851 1.66273 -2.8352 
42 rs12497736 -3.02114 -3.10022 -3.03276 -3.01023 -2.91895 
43 rs12631484 -2.45054 -inf -inf -inf -inf 
44 rs12633006 -2.58706 -0.872346 -0.0500624 -2.7066 -0.254135 
45 rs12636233 -2.88514 -3.19233 -3.21867 -2.0871 -2.53305 
46 rs12636984 -2.45668 -inf -inf -inf -inf 
47 rs12639034 -2.78418 -2.19414 -2.29883 -2.32594 -2.54214 
48 rs12696015 -2.50826 -inf -inf -inf -inf 
49 rs13058971 -3.09602 0.822109 -1.86003 -2.30605 -1.16126 
50 rs13059788 -3.13187 -1.57591 -1.72915 -2.18273 -2.32517 
51 rs13066115 -3.16021 -2.9515 -3.24511 -2.51916 -2.92045 
52 rs13066595 -2.9508 -3.16084 -3.23671 -2.20675 -2.62625 
53 rs13068190 -2.94931 -3.16166 -3.23635 -2.20397 -2.6241 
54 rs13071307 -2.91696 -3.17825 -3.22799 -2.14443 -2.57788 
55 rs13073025 -3.16152 -1.41314 -1.54631 -2.03181 -2.20068 
56 rs13073944 -2.9231 -3.17529 -3.22967 -2.15562 -2.58659 
57 rs13077097 -3.18655 -1.16841 -1.31061 -1.83251 -2.01583 
58 rs13079099 -2.98299 -3.14158 -3.24345 -2.10468 -2.62661 
59 rs13080778 -2.94362 7.86835 0.742177 2.87588 5.78149 
60 rs13085480 -2.94225 -3.16549 -3.23463 -2.19087 -2.61396 
61 rs13085632 -2.90326 -3.18456 -3.2241 -2.1196 -2.55851 
62 rs13091447 -2.90642 -3.18314 -3.22502 -2.12531 -2.56296 
63 rs13095258 -3.18086 -1.24141 -1.38097 -1.89226 -2.07137 
64 rs13096479 -3.17625 -1.29016 -1.42794 -1.93202 -2.10827 
65 rs13324254 -3.1155 -2.30419 -2.0785 4.32863 -1.82274 
66 rs13324486 -2.55418 -inf -inf -inf -inf 
67 rs1357079 -3.0488 -2.86853 -3.00059 0.292154 -2.62451 
68 rs1357081 -3.16852 -1.35938 -1.49458 -1.98828 -2.16041 
69 rs1357085 -3.20146 -2.83868 -2.73176 -2.69744 -2.56321 
70 rs1357086 -3.07684 0.859999 -1.59781 -1.83093 -0.564915 
71 rs1358405 -3.21859 -2.57698 -2.31492 -0.196067 -0.937387 
72 rs139020135 -3.23752 -2.28804 -1.77689 0.647798 -0.602686 
73 rs1402584 -3.16017 -2.86569 -2.53331 -3.12338 -1.48368 
74 rs1402585 -3.10909 0.83203 1.61998 2.55015 2.84927 
75 rs1402587 -3.11411 0.796558 1.58116 2.5077 2.80573 
76 rs140750756 -3.23744 -2.43089 -2.03911 0.718647 -1.19063 
77 rs1464414 -3.08813 0.925825 -0.708194 0.894118 2.50295 
78 rs1464416 -3.0735 0.93269 -1.31773 -1.05322 0.345217 
79 rs1464417 -3.16787 -2.91667 -2.81971 -2.78837 -2.66497 
80 rs1464419 -3.14987 -3.13639 -3.16019 -1.31174 -2.78947 
81 rs1464421 -2.43924 -inf -inf -inf -inf 
82 rs146824534 -2.91585 -2.52989 -2.6302 -2.64464 -2.75703 
83 rs1474232 -3.1211 -2.96477 -2.81853 1.64513 -2.62014 
84 rs1474234 -inf -inf -inf -inf -inf 
85 rs1474235 -3.11636 -2.78956 -2.58891 1.69267 -2.33011 
86 rs149254720 -3.23511 -2.38981 -2.00393 0.696168 -1.19479 
87 rs1521303 -2.67696 -3.23458 -3.25098 -3.24548 -3.08339 
88 rs1521306 -2.43559 -inf -inf -inf -inf 
89 rs1521307 -3.10388 3.54932 -1.7639 -3.02543 -2.81481 
90 rs1521308 -2.95874 -1.39152 -1.40093 8.26127 -1.51299 
91 rs1521309 -2.95739 -1.3723 -1.41565 8.30764 -1.55031 
92 rs1521312 -3.12544 -3.09025 -2.9885 1.66277 -2.83519 
93 rs1521324 -3.24312 -2.31943 -2.1155 -0.348735 -1.00714 
94 rs1521325 -3.16622 -2.94663 -3.00216 -3.20792 -3.09961 
95 rs1521326 -2.94491 -3.16229 -3.25507 -2.87148 -3.08467 
96 rs1521327 -3.07469 0.790488 -2.46118 -3.17642 -2.70792 
97 rs1521328 -3.22069 -2.46903 -2.32138 -2.39586 -1.78431 
98 rs1521330 -2.48004 -inf -inf -inf -inf 
99 rs1521332 -2.55571 3.03532 3.35078 4.35254 3.82552 
100 rs1521333 -3.16605 -1.3792 -1.51366 -2.00435 -2.17528 
101 rs1521334 -3.11402 0.79723 1.5819 2.5085 2.80656 
102 rs1521335 -2.55933 -inf -inf -inf -inf 
103 rs1521336 -3.19842 -2.84697 -2.74106 -2.70704 -2.57391 
104 rs1527798 -2.83689 -2.50436 -3.04315 -3.17462 -3.20237 
105 rs1527799 -3.21878 -2.57608 -2.31385 -0.194132 -0.935708 
106 rs1534385 -2.8385 -2.50214 -3.04208 -3.17506 -3.20241 
107 rs1534386 -3.21729 -2.58958 -2.31712 -0.123445 -0.887596 
108 rs1609205 -3.22002 -2.57324 -2.29748 -0.0951417 -0.855962 
109 rs1609206 -2.87359 -2.43756 -3.00856 -3.16665 -3.19927 
110 rs1609207 -3.2178 -2.58084 -2.31947 -0.204364 -0.944585 
111 rs1609208 -2.88339 -2.44431 -2.997 -3.16283 -3.20032 
112 rs1612933 -3.23666 -2.45226 -2.19629 -0.123203 -0.8613 
113 rs1617267 -3.21859 -2.57699 -2.31492 -0.196077 -0.937397 
114 rs1617481 -2.89003 -2.42118 -3.00085 -3.18084 -3.2019 
115 rs1631318 -2.84839 -2.48831 -3.0354 -3.17771 -3.20258 
116 rs16823657 -3.18774 -3.04167 -3.25305 -2.02468 -3.02747 
117 rs16846891 -3.17355 -1.31584 -1.45267 -1.95292 -2.12765 
118 rs1713794 -2.79802 -2.55555 -3.06719 -3.16327 -3.2004 
119 rs1713796 -2.88898 -2.41369 -2.99644 -3.17148 -3.20028 
120 rs1713797 -2.8532 -2.48812 -3.03615 -3.18647 -3.20257 
121 rs1713798 -3.22231 -2.55802 -2.29256 -0.15547 -0.902148 
122 rs1713799 -2.85191 -2.4833 -3.03296 -3.17862 -3.2026 
123 rs1713804 -3.21936 -2.57321 -2.31047 -0.187969 -0.93036 
124 rs1713835 -2.88106 -2.42609 -3.00276 -3.16903 -3.19981 
125 rs1713843 -3.23676 -2.45128 -2.19517 -0.121247 -0.859596 
126 rs1713845 -2.88 -2.42772 -3.00359 -3.1687 -3.19974 
127 rs1713846 -3.21791 -2.58033 -2.31887 -0.203263 -0.943631 
128 rs1713847 -3.21782 -2.58075 -2.31936 -0.204169 -0.944416 
129 rs1713848 -2.87138 -2.44091 -3.01025 -3.16593 -3.1991 
130 rs1713851 -2.86516 -2.45024 -3.01493 -3.1639 -3.19858 
131 rs1713852 -3.21938 -2.57311 -2.31035 -0.187754 -0.930174 
132 rs1713853 -3.22012 -2.56937 -2.30594 -0.179747 -0.923225 
133 rs1727903 -2.87805 -1.44184 -2.02484 -3.01032 -2.77444 
134 rs1727904 -2.81772 -2.51698 -3.04753 -3.14715 -3.19296 
135 rs1727907 -2.8467 -2.49068 -3.03655 -3.17727 -3.20256 
136 rs1727908 -2.85212 -2.48299 -3.03281 -3.17868 -3.2026 
137 rs1727909 -2.88642 -2.41772 -2.9985 -3.1707 -3.20014 
138 rs1727910 -2.94591 -2.33144 -2.95519 -3.19748 -3.19584 
139 rs1727913 -2.81273 -2.55747 -3.07022 -3.19168 -3.20203 
140 rs1727919 -3.21779 -2.5809 -2.31954 -0.204498 -0.944702 
141 rs1727920 -3.2194 -2.57302 -2.31025 -0.187569 -0.930014 
142 rs1727923 -3.22105 -2.56466 -2.30038 -0.16965 -0.91446 
143 rs17766586 -3.21717 -2.61826 -3.01028 -1.71611 -1.72326 
144 rs17766659 -3.03327 -1.73255 -2.31707 -3.10236 -2.92442 
145 rs17817130 -2.59268 -inf -inf -inf -inf 
146 rs17817202 -3.24594 -3.00608 -3.25397 -2.51964 -2.35809 
147 rs17817774 -3.22984 -2.55163 -2.96886 -1.61288 -1.62028 
148 rs1818758 -3.18172 -0.770927 -1.34417 1.08919 -1.86908 
149 rs1829635 -2.47192 -inf -inf -inf -inf 
150 rs1851224 -3.15861 -3.17201 -3.13694 -2.84408 -3.07181 
151 rs1851225 -3.12091 0.747042 1.52694 2.44839 2.74489 
152 rs1879554 -3.15913 -2.87379 -2.54167 -3.12212 -1.4913 
153 rs1879556 -3.20709 -2.8505 -2.73903 -2.70892 -2.56218 
154 rs1881052 -2.85307 -2.48164 -3.03215 -3.17893 -3.20261 
155 rs1949633 -2.9483 8.0011 1.15033 4.46879 7.48882 
156 rs1949634 -3.07502 -3.06122 -1.56357 -2.27049 -0.596896 
157 rs1962139 -3.08383 -1.76512 -1.96339 4.65502 -2.28082 
158 rs2139862 -3.11077 0.820235 1.60708 2.53604 2.8348 
159 rs2204044 -3.02196 -2.93322 -2.95708 7.25161 -2.94704 
160 rs2222367 -2.68418 -3.23427 -3.25198 -3.24654 -3.0848 
161 rs2418924 -3.11042 0.822688 1.60976 2.53897 2.83781 
162 rs2418925 -2.56851 -inf -inf -inf -inf 
163 rs2418926 -3.1001 0.795619 -1.87534 -2.31853 -1.18009 
164 rs2679237 -2.85789 -2.47471 -3.02876 -3.18015 -3.20261 
165 rs2695846 -2.8132 -2.53609 -3.05818 -3.16787 -3.20139 
166 rs2695847 -2.8469 -2.4904 -3.03641 -3.17732 -3.20256 
167 rs28662989 -inf -inf -inf -inf -inf 
168 rs2872191 -3.08075 0.0808198 -1.95372 -3.12363 -2.9327 
169 rs2900750 -3.08627 0.856761 -1.36885 -1.10786 0.275053 
170 rs2900751 -2.96114 -1.40175 -1.41113 8.23565 -1.52284 
171 rs34037193 -2.78148 -3.04416 -2.93247 -3.21037 -2.91262 
172 rs34103896 -3.17458 -1.30625 -1.44344 -1.94512 -2.12042 
173 rs34126568 -3.2263 -2.7853 -2.6724 -2.64231 -2.49587 
174 rs34257880 -3.12358 -3.1925 -3.14904 -3.16873 -3.25567 
175 rs34527048 -3.20668 -2.85165 -2.74033 -2.71026 -2.56368 
176 rs34654591 -3.1643 -1.3926 -1.52655 -2.01519 -2.18531 
177 rs34774506 -3.17036 -1.34406 -1.47984 -1.97586 -2.1489 
178 rs34956101 -3.17056 -3.26397 -3.26903 -3.26844 -3.25029 
179 rs35102076 -3.22597 -2.78662 -2.67386 -2.64381 -2.49754 
180 rs35238071 -3.13008 -1.58494 -1.73774 -2.18987 -2.33178 
181 rs35288962 -3.17242 -1.32607 -1.46252 -1.96124 -2.13536 
182 rs35316930 -3.2229 -3.07556 -3.02546 -2.65005 -2.93738 
183 rs35371307 -3.2088 -2.85105 -2.74606 -2.71936 -2.58059 
184 rs35623343 -3.17126 -1.33626 -1.47233 -1.96952 -2.14303 
185 rs35690365 -3.16582 -1.38099 -1.51538 -2.0058 -2.17662 
186 rs35727503 -3.16889 -2.92623 -3.01731 -3.21944 -3.13489 
187 rs35793010 -3.08657 -3.03732 -2.95839 -2.93244 -2.82867 
188 rs35844324 -2.90354 -2.27111 -2.28653 -2.32678 -2.64952 
189 rs36117336 -3.17319 -1.33322 -1.43961 -1.94463 -2.13391 
190 rs3962377 -2.51721 -inf -inf -inf -inf 
191 rs3982374 -3.1291 -3.09477 -2.99491 1.63198 -2.84369 
192 rs4234298 -3.12691 -3.10199 -3.00268 1.60137 -2.8503 
193 rs4234300 -3.11069 0.820802 1.6077 2.53672 2.8355 
194 rs4256089 -3.07752 0.85603 -1.6003 -1.83324 -0.568108 
195 rs4256090 -3.13836 -1.54198 -1.69685 -2.15586 -2.30025 
196 rs4292197 -2.94124 -1.33026 -1.36768 8.4101 -1.49557 
197 rs4346515 -3.11403 0.797168 1.58183 2.50843 2.80648 
198 rs4368465 -3.12134 -3.08521 -2.98142 1.69633 -2.82584 
199 rs4386451 -2.45554 -inf -inf -inf -inf 
200 rs4386452 -3.17077 -1.34053 -1.47644 -1.97299 -2.14624 
201 rs4386453 -2.4361 -inf -inf -inf -inf 
202 rs4387932 -3.18458 -1.1958 -1.33702 -1.85496 -2.03671 
203 rs4402901 -3.12543 -3.09024 -2.9885 1.66279 -2.83518 
204 rs4408839 -3.18539 -1.18496 -1.32656 -1.84607 -2.02845 
205 rs4478043 -3.20242 -2.836 -2.72876 -2.69434 -2.55975 
206 rs4491861 -2.94768 -1.35626 -1.3934 8.3457 -1.52028 
207 rs4515014 -3.18442 -1.198 -1.33914 -1.85676 -2.03838 
208 rs4552318 -3.11636 -3.07911 -2.97291 1.73609 -2.81465 
209 rs4557116 -3.20251 -2.83574 -2.72847 -2.69404 -2.55942 
210 rs4607070 -3.12234 -3.08644 -2.98314 1.68823 -2.82811 
211 rs4613417 -3.12063 -3.08433 -2.9802 1.7021 -2.82422 
212 rs4638926 -3.12567 -3.09053 -2.98891 1.66085 -2.83572 
213 rs4679726 -3.17808 -1.01342 -1.50946 1.12078 -1.95602 
214 rs4679727 -2.49278 -2.73343 -2.79987 -3.01589 -3.07794 
215 rs4679729 -3.16681 -1.37317 -1.50785 -1.99946 -2.17076 
216 rs4680110 -3.00166 -2.84285 -2.86969 7.52219 -2.84989 
217 rs4680111 -3.17137 -1.20312 -1.69672 1.45681 -2.14087 
218 rs4680112 -3.00113 -2.84326 -2.87245 7.49375 -2.85614 
219 rs4680113 -3.23846 -2.04342 -1.5642 0.569508 -0.609571 
220 rs4680114 -3.12137 -3.08524 -2.98147 1.6961 -2.82591 
221 rs4680115 -3.11572 0.784983 1.56849 2.49384 2.79152 
222 rs4680116 -3.11563 0.773608 1.56668 2.49676 2.80611 
223 rs4680119 -3.2013 -2.83913 -2.73227 -2.69797 -2.5638 
224 rs4680123 -3.15735 -2.94762 -3.03544 -3.22628 -3.14769 
225 rs4680124 -2.92935 -2.34625 -2.96123 -3.18285 -3.20116 
226 rs4680125 -3.21913 -2.57095 -2.32073 -0.274651 -0.999354 
227 rs55681005 -3.2431 -2.32 -2.11613 -0.349757 -1.00804 
228 rs56317418 -3.27271 -3.20393 -2.81459 1.20894 -0.558587 
229 rs59097659 -3.16679 -1.37331 -1.50799 -1.99958 -2.17086 
230 rs59726600 -inf -inf -inf -inf -inf 
231 rs60023390 -3.2437 -2.21611 -2.03107 -0.348717 -0.994028 
232 rs61791468 -3.24045 -2.12495 -1.64411 0.525302 -0.654047 
233 rs61791493 -3.24046 -2.1296 -1.64968 0.516707 -0.661139 
234 rs61791503 -3.21916 -2.8504 -2.80228 -0.227736 1.40534 
235 rs61791504 -3.23973 -2.12352 -1.67617 0.322961 -0.805201 
236 rs61791506 -2.3684 -2.28603 25.8412 4.18665 8.46309 
237 rs61791507 -3.24021 -2.23743 -1.71425 0.750031 -0.518775 
238 rs61791508 -3.11045 -2.79577 -2.44049 -0.736971 -1.64218 
239 rs61791509 -3.23687 -2.29735 -1.78846 0.62883 -0.618229 
240 rs61791510 -3.23702 -2.29525 -1.78584 0.633122 -0.614712 
241 rs61791541 -3.243 -2.2972 -2.1193 -0.486425 -1.11502 
242 rs61791543 -3.24378 -2.30007 -2.09412 -0.314425 -0.977028 
243 rs61791544 -3.24367 -2.26507 -2.08431 -0.431593 -1.06689 
244 rs61791545 -3.24387 -2.2966 -2.09029 -0.30828 -0.971632 
245 rs61792310 -3.05086 -2.18779 -2.42596 -1.26127 -1.66604 
246 rs61792312 -3.05104 -2.18819 -2.42632 -1.26181 -1.66652 
247 rs61792313 -3.05422 -2.19544 -2.43271 -1.27173 -1.67538 
248 rs61792314 -3.05185 -2.19003 -2.42794 -1.26434 -1.66878 
249 rs61792318 -3.11879 -2.35081 -2.56884 -1.48641 -1.86638 
250 rs61792342 -3.22473 -2.2815 -1.8583 1.04314 -0.956319 
251 rs61792349 -3.23504 -2.38889 -1.988 0.8114 -1.12401 
252 rs61792350 -3.23148 -1.92236 -1.3849 1.0019 -0.266805 
253 rs61793488 -3.23883 -2.03996 -1.52508 0.787593 -0.445007 
254 rs62276828 -3.24444 -2.2663 -2.05688 -0.254924 -0.924751 
255 rs62276839 -3.2101 -2.63165 -3.03088 -1.00711 -0.954826 
256 rs62276840 -3.22042 -2.56785 -2.30414 -0.176475 -0.920385 
257 rs62276841 -3.21902 -2.57488 -2.31244 -0.191558 -0.933475 
258 rs62276842 -3.23647 -2.45396 -2.19824 -0.126579 -0.864243 
259 rs62276843 -3.2185 -2.57743 -2.31545 -0.197034 -0.938227 
260 rs6440919 -inf -inf -inf 56.4206 -inf 
261 rs6440920 -3.02773 -2.75117 -2.78984 6.93151 -2.77397 
262 rs6440923 -3.02224 -2.77756 -2.81434 7.07264 -2.79926 
263 rs6440925 -3.11952 -3.09053 -2.98097 1.75654 -2.81088 
264 rs6440926 -3.12418 -3.09604 -2.9889 1.71879 -2.82155 
265 rs6440927 -3.1255 -3.0976 -2.99117 1.70792 -2.82461 
266 rs6440928 -3.12465 -3.09203 -2.99109 1.64148 -2.83903 
267 rs6440929 -3.12529 -3.09281 -2.99219 1.63622 -2.84048 
268 rs6440930 -inf -inf -inf -inf -inf 
269 rs6440931 -3.1157 0.785161 1.56868 2.49405 2.79173 
270 rs6440934 -2.89352 -3.18882 -3.22122 -2.10208 -2.54479 
271 rs6766612 -2.56615 -inf -inf -inf -inf 
272 rs6770182 -2.6128 -inf -inf -inf -inf 
273 rs6771058 -2.50405 -inf -inf -inf -inf 
274 rs6771461 -3.11541 -3.16034 -3.10557 1.76354 -3.00485 
275 rs6773236 -2.89167 -3.18961 -3.22066 -2.09877 -2.5422 
276 rs6777127 -2.54856 -inf -inf -inf -inf 
277 rs6777436 -3.12481 -3.08948 -2.98742 1.66793 -2.83376 
278 rs6777440 -3.19992 -2.84292 -2.73652 -2.70235 -2.56868 
279 rs6777771 -2.55932 -inf -inf -inf -inf 
280 rs6780438 -2.97374 7.58046 0.924076 4.20644 7.20907 
281 rs6781219 -3.12394 -3.08841 -2.98591 1.6751 -2.83177 
282 rs6784438 -2.55618 -inf -inf -inf -inf 
283 rs6785896 -3.11457 0.793301 1.5776 2.5038 2.80173 
284 rs6787201 -2.48993 -inf -inf -inf -inf 
285 rs6787361 -3.09429 0.833262 -1.85357 -2.30079 -1.15333 
286 rs6789942 -2.94401 -3.16455 -3.23507 -2.19413 -2.61648 
287 rs6790292 -3.12473 -3.08937 -2.98727 1.66864 -2.83356 
288 rs6793820 -3.12557 -3.09041 -2.98873 1.66167 -2.8355 
289 rs6794235 -3.1232 -3.0875 -2.98463 1.68118 -2.83007 
290 rs6794747 -3.13157 -3.08875 -2.99178 1.59823 -2.84869 
291 rs6795117 -2.89102 -3.18988 -3.22047 -2.0976 -2.54129 
292 rs6796162 -inf -inf -inf -inf -inf 
293 rs6797431 -3.16859 -2.93275 -3.17656 -3.12809 -3.2324 
294 rs6798506 -3.01999 -2.78659 -2.82269 7.12279 -2.80789 
295 rs6800048 -3.24171 -2.14466 -1.95356 -0.229195 -0.888705 
296 rs6800067 -3.15458 -2.95247 -3.03955 -3.22777 -3.15056 
297 rs6802191 -2.91901 -3.17727 -3.22855 -2.14816 -2.58078 
298 rs6805002 -3.12424 -3.08877 -2.98642 1.67267 -2.83244 
299 rs6806815 -2.50737 -inf -inf -inf -inf 
300 rs6807046 -3.06398 -3.22725 -3.20569 -2.98386 -3.16105 
301 rs6808576 -2.93229 -1.2951 -1.3329 8.49672 -1.46213 
302 rs6808706 -2.92482 -1.26653 -1.30464 8.56671 -1.43495 
303 rs6809612 -3.0087 -2.82304 -2.8563 7.33653 -2.84269 
304 rs6809873 -3.16461 -1.39029 -1.52433 -2.01333 -2.18359 
305 rs6810296 -3.09147 0.905052 -0.724282 0.873427 2.47855 
306 rs71308468 -3.21579 -3.09103 -3.04301 -2.67875 -2.95808 
307 rs71308471 -3.21018 -2.84024 -2.73378 -2.7053 -2.56618 
308 rs71308473 -3.02202 -3.0995 -3.0319 -3.00933 -2.91789 
309 rs73156603 -3.23169 -2.45478 -2.18854 -1.26172 -2.38799 
310 rs73158425 -2.85924 4.57258 -2.94817 20.7594 4.82907 
311 rs73158427 -3.0149 -2.90841 -2.63829 -1.19337 -2.02382 
312 rs73158429 -inf -inf -inf -inf -inf 
313 rs73158432 -3.22978 -3.18288 -2.77672 -1.35738 -2.61753 
314 rs73158447 -3.23861 -2.03479 -1.51889 0.797115 -0.437109 
315 rs73158449 -3.23094 -3.18111 -2.77241 -1.34883 -2.61258 
316 rs73158489 -3.2403 -2.19213 -1.7088 0.522064 -0.681721 
317 rs73158496 -3.25766 -3.2487 -2.9837 -3.21402 -2.57867 
318 rs73160504 -3.12013 -2.82812 -2.68811 -1.33005 -1.85598 
319 rs73160507 -inf -inf -inf -inf 11.1366 
320 rs73160508 -3.26697 -3.23129 -2.88988 0.962509 -0.747951 
321 rs7356128 -2.56685 -inf -inf -inf -inf 
322 rs73871360 -3.02393 -3.11238 -3.25026 -2.34752 -2.73389 
323 rs7427351 -3.20234 -2.83623 -2.72902 -2.69461 -2.56005 
324 rs7428890 -3.12575 -3.09064 -2.98906 1.66012 -2.83592 
325 rs74589682 -3.04441 -2.17318 -2.41308 -1.24133 -1.64823 
326 rs75486840 -2.47586 -1.91666 -3.0489 -2.6517 -3.13767 
327 rs7610857 -3.12684 -3.09198 -2.99096 1.65103 -2.83844 
328 rs7611061 -3.12566 -3.09053 -2.9889 1.66086 -2.83572 
329 rs7611396 -3.12567 -3.09053 -2.9889 1.66085 -2.83572 
330 rs7611756 -2.93616 -1.31019 -1.34783 8.45961 -1.47649 
331 rs7611942 -2.4699 -inf -inf -inf -inf 
332 rs7612035 -inf -inf -inf -inf -inf 
333 rs7612886 -3.21894 -2.58171 -2.30775 -0.106194 -0.872644 
334 rs7614457 -3.12091 -3.08468 -2.98068 1.69981 -2.82487 
335 rs7614506 -2.95767 -0.890627 -0.898065 8.45579 -1.03506 
336 rs7615461 -3.10723 -3.03024 -3.25252 -2.52298 -2.86426 
337 rs7615725 -3.07835 0.872152 -2.0236 -2.72226 -1.74454 
338 rs7616575 -3.18156 -1.23341 -1.37327 -1.88573 -2.0653 
339 rs7617276 -3.09076 3.905 -1.80271 -2.95158 -2.87749 
340 rs7617417 -inf -inf -inf -inf -inf 
341 rs7619030 -3.11435 0.794822 1.57926 2.50562 2.8036 
342 rs7619626 -3.10201 0.880506 1.67301 2.60811 2.90872 
343 rs7620113 -inf -inf -inf -inf -inf 
344 rs7620581 -3.16693 -2.88294 -2.5575 -3.11394 -1.52243 
345 rs7628156 -3.14778 -2.97273 -3.24877 -2.48497 -2.89732 
346 rs7628771 -3.16957 -1.35069 -1.48622 -1.98124 -2.15388 
347 rs7631280 -3.11072 0.820601 1.60748 2.53648 2.83525 
348 rs7632153 -3.22284 -3.07571 -3.02564 -2.65033 -2.93759 
349 rs7632612 -3.11442 0.79433 1.57872 2.50503 2.803 
350 rs7634965 -3.16017 -1.4228 -1.5556 -2.03961 -2.20789 
351 rs7635034 -3.15983 -1.4252 -1.55791 -2.04155 -2.20968 
352 rs7635035 -3.15942 -1.42808 -1.56067 -2.04387 -2.21183 
353 rs7635064 -2.49406 -2.7324 -2.79892 -3.01524 -3.07742 
354 rs7635933 -inf -inf -inf 49.6286 -inf 
355 rs7639011 -3.16554 -1.38313 -1.51744 -2.00753 -2.17822 
356 rs7640877 -2.93431 -1.30294 -1.34066 8.47746 -1.46959 
357 rs7641039 -3.24313 -2.2926 -2.11429 -0.478562 -1.10812 
358 rs7641245 -3.11592 0.783577 1.56695 2.49216 2.78979 
359 rs7641439 -3.11082 0.819886 1.60669 2.53562 2.83437 
360 rs7643718 -2.50884 -inf -inf -inf -inf 
361 rs7644133 -3.17663 -1.08983 -1.59836 1.30077 -2.0583 
362 rs7644373 -3.11718 -3.16146 -3.10746 1.7494 -3.00766 
363 rs7645651 -2.84738 -2.49397 -3.19812 -3.14415 -3.20117 
364 rs7646922 -3.1051 4.16084 -0.378989 -2.2563 -0.524928 
365 rs7653047 -3.12864 -3.0942 -2.9941 1.63589 -2.84261 
366 rs77264317 -2.8318 -3.06579 -2.79801 -2.68001 -2.23096 
367 rs77292502 -3.19425 -2.97113 -2.61156 -2.53971 -1.88126 
368 rs77615048 -2.81567 -2.23229 -2.35232 -2.37767 -2.57787 
369 rs78424510 -3.04433 -2.173 -2.41292 -1.24108 -1.648 
370 rs79451074 -2.92201 -2.30178 -2.31696 -2.35657 -2.67364 
371 rs79626018 -3.26863 -3.12497 -3.17597 -3.1827 -3.22876 
372 rs883097 -3.2039 -2.85822 -2.75396 -2.72602 -2.5894 
373 rs883098 -2.96085 -1.41137 -1.44789 8.20814 -1.57262 
374 rs883228 -2.9315 -1.29204 -1.32987 8.50424 -1.45922 
375 rs9289935 -2.39534 -inf -inf -inf -inf 
376 rs9289937 -2.99828 -3.04185 -0.760784 -2.88948 1.35354 
377 rs938989 -3.19189 -2.68166 -2.43926 -0.4261 -1.1364 
378 rs9809290 -2.91692 -2.17097 37.7921 3.06845 -1.73649 
379 rs9812997 -2.49296 -inf -inf -inf -inf 
380 rs9817399 -inf 90.6653 -inf -inf -inf 
381 rs9818079 -2.48187 -inf -inf -inf -inf 
382 rs9826062 -inf -inf -inf -inf -inf 
383 rs9827003 -2.50434 -inf -inf -inf -inf 
384 rs9831551 -3.12235 -3.08645 -2.98317 1.68811 -2.82814 
385 rs9835642 -2.93835 7.91802 0.771581 2.91266 5.82583 
386 rs9839821 -3.21932 -2.57339 -2.31068 -0.188351 -0.930692 
387 rs9840371 -3.2173 -2.58322 -2.32228 -0.209492 -0.949033 
388 rs9840446 -2.86569 -2.44944 -3.01454 -3.16407 -3.19862 
389 rs9844300 -inf -inf 60.0036 -inf -inf 
390 rs9851326 -inf -inf -inf -inf -inf 
391 rs9855943 -2.38535 -inf -inf -inf -inf 
392 rs9860920 -3.02768 -2.75142 -2.79008 6.93283 -2.77421 
393 rs9862527 -inf -inf -inf 50.1788 -inf 
394 rs9878030 -2.5003 -inf -inf -inf -inf 
395 rs9879061 -inf -inf 41.2663 -inf -inf 
396 rs9882680 -2.35851 -inf -inf -inf -inf 
