# Supplementary material for: Precision medicine for atherosclerotic cardiovascular disease: Integrative genomics maps risk loci and AI‐predicted functional consequences
Source: Clin Transl Med. 2026 Jul 10;16(7):e70732. doi: 10.1002/ctm2.70732 (PMC13351343; doi:10.1002/ctm2.70732)
Supplement: Supplementary file 6 — Supporting Information [file CTM2-16-e70732-s005.zip › ARHGEF26/FINEMAP/data.config]

rank config prob log10bf odds k prob_norm_k h2 h2_0.95CI mean sd
1 rs1122525,rs6440919,rs73160507,rs9817399,rs9844300 0.997531 127.953 1 5 0.997531 4.57031e-07 3.90463e-07,5.29198e-07 -0.00510882,0.00190154,0.000932971,0.0032696,0.00282437 0.00019971,0.000115157,0.000114985,0.00015772,0.000165839
2 rs1122525,rs61791506,rs6440919,rs9817399,rs9844300 0.00211543 125.28 471.55 5 0.00211543 4.48245e-07 3.77223e-07,5.24914e-07 -0.00488026,0.00094001,0.00186259,0.00307537,0.00235544 0.000192962,0.00012904,0.000115054,0.000151215,0.000177981
3 rs1122525,rs1949633,rs6440919,rs9817399,rs9844300 0.000224454 124.306 4444.26 5 0.000224454 4.45169e-07 3.76099e-07,5.21783e-07 -0.00490162,0.000434472,0.00186545,0.00277007,0.00292259 0.000194181,6.23257e-05,0.000115055,0.000145549,0.000166415
4 rs1122525,rs6440919,rs6780438,rs9817399,rs9844300 0.000117863 124.026 8463.5 5 0.000117863 4.44292e-07 3.75435e-07,5.11266e-07 -0.00489605,0.00186617,0.000425936,0.0027724,0.0029235 0.000194143,0.000115055,6.19178e-05,0.000145547,0.000166442
5 rs1122525,rs6440919,rs9817399,rs9835642,rs9844300 4.87681e-06 122.643 204546 5 4.87681e-06 4.39907e-07 3.70635e-07,5.13592e-07 -0.00484402,0.00186457,0.00274371,0.000396455,0.00288658 0.000193066,0.000115054,0.000145637,6.19556e-05,0.000166107
6 rs1122525,rs13080778,rs6440919,rs9817399,rs9844300 4.40349e-06 122.598 226532 5 4.40349e-06 4.39766e-07 3.74113e-07,5.13275e-07 -0.00484331,0.000395466,0.00186457,0.00274379,0.00288643 0.000193066,6.19556e-05,0.000115054,0.000145637,0.000166107
7 rs1122525,rs73160507,rs9817399,rs9844300,rs9862527 5.71708e-07 121.712 1.74483e+06 5 5.71708e-07 4.37228e-07 3.71236e-07,5.04791e-07 -0.00489066,0.00082538,0.00312222,0.00267092,0.00182911 0.000195529,0.000114895,0.000157217,0.000165554,0.000117123
8 rs1122525,rs6440919,rs73158425,rs9817399,rs9844300 4.91335e-07 121.646 2.03025e+06 5 4.91335e-07 4.36413e-07 3.6902e-07,5.02005e-07 -0.00480223,0.00168568,0.000476013,0.00278214,0.00323921 0.000192197,0.000118757,7.94787e-05,0.000145549,0.000179609
9 rs1122525,rs73160507,rs7635933,rs9817399,rs9844300 1.61044e-07 121.161 6.19415e+06 5 1.61044e-07 4.35485e-07 3.75515e-07,5.09422e-07 -0.0048813,0.000825521,0.00181958,0.00312183,0.00267089 0.000195529,0.000114895,0.000117123,0.000157217,0.000165554
10 rs1122525,rs61791506,rs9817399,rs9844300,rs9862527 1.49327e-07 121.129 6.6802e+06 5 1.49327e-07 4.35066e-07 3.71266e-07,5.05446e-07 -0.00474363,0.000898497,0.00297474,0.00222548,0.00182565 0.000190422,0.000129066,0.000150898,0.000177726,0.000117133
11 rs1122525,rs1521332,rs6440919,rs9817399,rs9844300 4.87334e-08 120.642 2.04691e+07 5 4.87334e-08 4.33453e-07 3.7034e-07,5.07128e-07 -0.00487316,0.000378887,0.00185569,0.00279086,0.00284013 0.000196012,6.74334e-05,0.000115059,0.000145568,0.000165857
12 rs1122525,rs61791506,rs7635933,rs9817399,rs9844300 4.21648e-08 120.579 2.36579e+07 5 4.21648e-08 4.33325e-07 3.67328e-07,5.05076e-07 -0.00473426,0.000898705,0.00181612,0.00297434,0.00222534 0.000190422,0.000129066,0.000117133,0.000150898,0.000177726
13 rs1122525,rs1949633,rs7635933,rs9817399,rs9844300 1.69114e-08 120.183 5.89856e+07 5 1.69114e-08 4.32079e-07 3.6407e-07,5.0272e-07 -0.00477256,0.000425801,0.0018288,0.00268265,0.00276969 0.000191931,6.23256e-05,0.000117111,0.000145253,0.000166127
14 rs1122525,rs6780438,rs7635933,rs9817399,rs9844300 8.90328e-09 119.904 1.12041e+08 5 8.90328e-09 4.31207e-07 3.67961e-07,5.05765e-07 -0.00476696,0.000417225,0.00182957,0.00268491,0.00277048 0.000191891,6.19173e-05,0.000117111,0.000145251,0.000166152
15 rs1122525,rs6440919,rs7619626,rs9817399,rs9844300 5.90243e-09 119.725 1.69003e+08 5 5.90243e-09 4.31047e-07 3.67023e-07,5.02868e-07 -0.00474954,0.00187265,0.000280662,0.00281558,0.00286415 0.000191268,0.000115071,5.29721e-05,0.000145732,0.000165994
16 rs1122525,rs1402585,rs6440919,rs9817399,rs9844300 5.14734e-09 119.666 1.93795e+08 5 5.14734e-09 4.30858e-07 3.60935e-07,5.03188e-07 -0.00474861,0.00027929,0.00187259,0.00281539,0.00286396 0.000191268,5.29721e-05,0.000115071,0.000145732,0.000165994
17 rs1122525,rs2418924,rs6440919,rs9817399,rs9844300 5.01325e-09 119.655 1.98979e+08 5 5.01325e-09 4.30822e-07 3.66359e-07,5.00338e-07 -0.00474843,0.000279025,0.00187258,0.00281535,0.00286393 0.000191268,5.29721e-05,0.000115071,0.000145732,0.000165994
18 rs1122525,rs4234300,rs6440919,rs9817399,rs9844300 4.9866e-09 119.652 2.00042e+08 5 4.9866e-09 4.30815e-07 3.65228e-07,4.99036e-07 -0.00474839,0.000278972,0.00187258,0.00281534,0.00286392 0.000191268,5.29721e-05,0.000115071,0.000145732,0.000165994
19 rs1122525,rs6440919,rs7631280,rs9817399,rs9844300 4.98377e-09 119.652 2.00156e+08 5 4.98377e-09 4.30814e-07 3.63082e-07,4.94252e-07 -0.00474839,0.00187258,0.000278966,0.00281534,0.00286392 0.000191268,0.000115071,5.29721e-05,0.000145732,0.000165994
20 rs1122525,rs2139862,rs6440919,rs9817399,rs9844300 4.97862e-09 119.652 2.00363e+08 5 4.97862e-09 4.30813e-07 3.64129e-07,5.07591e-07 -0.00474838,0.000278955,0.00187258,0.00281534,0.00286392 0.000191268,5.29721e-05,0.000115071,0.000145732,0.000165994
21 rs1122525,rs6440919,rs7641439,rs9817399,rs9844300 4.97371e-09 119.651 2.00561e+08 5 4.97371e-09 4.30811e-07 3.68798e-07,4.97413e-07 -0.00474837,0.00187258,0.000278945,0.00281534,0.00286392 0.000191268,0.000115071,5.29721e-05,0.000145732,0.000165994
22 rs1122525,rs1521334,rs6440919,rs9817399,rs9844300 4.66516e-09 119.623 2.13826e+08 5 4.66516e-09 4.30723e-07 3.6006e-07,4.98472e-07 -0.00474793,0.0002783,0.00187255,0.00281525,0.00286383 0.000191268,5.29721e-05,0.000115071,0.000145732,0.000165994
23 rs1122525,rs4346515,rs6440919,rs9817399,rs9844300 4.66434e-09 119.623 2.13863e+08 5 4.66434e-09 4.30723e-07 3.63424e-07,5.09151e-07 -0.00474793,0.000278299,0.00187255,0.00281525,0.00286383 0.000191268,5.29721e-05,0.000115071,0.000145732,0.000165994
24 rs1122525,rs4680116,rs6440919,rs9817399,rs9844300 4.6604e-09 119.623 2.14044e+08 5 4.6604e-09 4.30724e-07 3.6246e-07,5.02717e-07 -0.00474809,0.000278292,0.00187282,0.00281575,0.00286431 0.000191274,5.29698e-05,0.000115072,0.000145737,0.000165998
25 rs1122525,rs1402587,rs6440919,rs9817399,rs9844300 4.6563e-09 119.622 2.14233e+08 5 4.6563e-09 4.3072e-07 3.68053e-07,5.01915e-07 -0.00474792,0.000278281,0.00187255,0.00281525,0.00286383 0.000191268,5.29721e-05,0.000115071,0.000145732,0.000165994
26 rs1122525,rs6440919,rs7619030,rs9817399,rs9844300 4.6335e-09 119.62 2.15287e+08 5 4.6335e-09 4.30714e-07 3.67531e-07,4.97164e-07 -0.00474789,0.00187255,0.000278232,0.00281524,0.00286382 0.000191268,0.000115071,5.29721e-05,0.000145732,0.000165994
27 rs1122525,rs6440919,rs7632612,rs9817399,rs9844300 4.62706e-09 119.62 2.15587e+08 5 4.62706e-09 4.30712e-07 3.65982e-07,4.9719e-07 -0.00474788,0.00187255,0.000278218,0.00281524,0.00286382 0.000191268,0.000115071,5.29721e-05,0.000145732,0.000165994
28 rs1122525,rs6440919,rs6785896,rs9817399,rs9844300 4.61361e-09 119.618 2.16215e+08 5 4.61361e-09 4.30708e-07 3.66559e-07,5.01489e-07 -0.00474786,0.00187255,0.000278188,0.00281523,0.00286381 0.000191268,0.000115071,5.29721e-05,0.000145732,0.000165994
29 rs1122525,rs6440919,rs6440931,rs9817399,rs9844300 4.50862e-09 119.608 2.2125e+08 5 4.50862e-09 4.30676e-07 3.6554e-07,4.94937e-07 -0.0047477,0.00187254,0.000277956,0.0028152,0.00286378 0.000191268,0.000115071,5.29721e-05,0.000145732,0.000165994
30 rs1122525,rs4680115,rs6440919,rs9817399,rs9844300 4.50635e-09 119.608 2.21361e+08 5 4.50635e-09 4.30675e-07 3.62283e-07,4.99194e-07 -0.0047477,0.000277951,0.00187254,0.0028152,0.00286378 0.000191268,5.29721e-05,0.000115071,0.000145732,0.000165994
31 rs1122525,rs6440919,rs7641245,rs9817399,rs9844300 4.48846e-09 119.607 2.22243e+08 5 4.48846e-09 4.3067e-07 3.67825e-07,4.99134e-07 -0.00474767,0.00187254,0.000277911,0.0028152,0.00286378 0.000191268,0.000115071,5.29721e-05,0.000145732,0.000165994
32 rs1122525,rs1851225,rs6440919,rs9817399,rs9844300 4.04762e-09 119.562 2.46449e+08 5 4.04762e-09 4.30528e-07 3.61961e-07,4.98466e-07 -0.00474696,0.000276865,0.0018725,0.00281505,0.00286364 0.000191268,5.29721e-05,0.000115071,0.000145732,0.000165994
33 rs1122525,rs6440919,rs9817399,rs9844300 2.87677e-09 116.817 3.46753e+08 4 0.999099 4.11042e-07 3.47936e-07,4.81487e-07 -0.00455835,0.00186192,0.00277659,0.00282613 0.000187833,0.000115053,0.000145546,0.000165839
34 rs1122525,rs1464414,rs6440919,rs9817399,rs9844300 2.3188e-09 119.32 4.30193e+08 5 2.3188e-09 4.29783e-07 3.61509e-07,4.96726e-07 -0.00473555,0.000264236,0.00187611,0.00280642,0.00289115 0.000190993,5.15874e-05,0.000115087,0.000145662,0.000166324
35 rs1122525,rs6440919,rs6810296,rs9817399,rs9844300 2.1921e-09 119.295 4.55057e+08 5 2.1921e-09 4.29706e-07 3.62042e-07,4.96916e-07 -0.00473517,0.00187608,0.00026367,0.00280635,0.00289101 0.000190993,0.000115087,5.15874e-05,0.000145662,0.000166324
36 rs1122525,rs7635933,rs9817399,rs9835642,rs9844300 4.47455e-10 118.605 2.22934e+09 5 4.47455e-10 4.27088e-07 3.65856e-07,4.93529e-07 -0.00471787,0.00182936,0.00265689,0.000388998,0.00273454 0.000190859,0.000117111,0.000145342,6.19557e-05,0.00016582
37 rs1122525,rs13080778,rs7635933,rs9817399,rs9844300 4.04805e-10 118.562 2.46423e+09 5 4.04805e-10 4.2695e-07 3.57869e-07,4.98111e-07 -0.00471717,0.000388008,0.00182936,0.00265697,0.00273439 0.000190859,6.19557e-05,0.000117111,0.000145342,0.00016582
38 rs1122525,rs61791503,rs6440919,rs9817399,rs9844300 1.85203e-10 118.222 5.38616e+09 5 1.85203e-10 4.26521e-07 3.55768e-07,4.99114e-07 -0.00474356,-0.000482434,0.00189949,0.0028907,0.00298129 0.000192035,0.000104056,0.000115338,0.000147612,0.000169182
39 rs1122525,rs6440919,rs9289937,rs9817399,rs9844300 1.64381e-10 118.17 6.06841e+09 5 1.64381e-10 4.26055e-07 3.56317e-07,4.9003e-07 -0.00474958,0.00188877,0.000667539,0.00294234,0.002693 0.000192453,0.000115204,0.000146304,0.000150011,0.000168386
40 rs1122525,rs73158425,rs7635933,rs9817399,rs9844300 3.05225e-11 117.439 inf 5 3.05225e-11 4.23049e-07 3.62353e-07,4.9351e-07 -0.00466936,0.00046332,0.00164147,0.00270188,0.00309132 0.000189837,7.99882e-05,0.000121655,0.000145265,0.00018045
41 rs1122525,rs1949633,rs9817399,rs9844300,rs9862527 2.49453e-11 117.351 inf 5 2.49453e-11 4.33832e-07 3.70469e-07,5.00612e-07 -0.00478198,0.000425779,0.00268311,0.00276972,0.00183832 0.000191931,6.23256e-05,0.000145253,0.000166127,0.000117111
42 rs1122525,rs1464416,rs6440919,rs9817399,rs9844300 1.6126e-11 117.162 inf 5 1.6126e-11 4.2295e-07 3.58099e-07,4.92218e-07 -0.00466326,0.000208148,0.00187138,0.00276667,0.00284497 0.000189622,5.15467e-05,0.000115077,0.000145567,0.000165904
43 rs1122525,rs2900750,rs6440919,rs9817399,rs9844300 1.37202e-11 117.092 inf 5 1.37202e-11 4.22728e-07 3.57557e-07,4.90463e-07 -0.00466221,0.000206075,0.00187128,0.00276677,0.00284478 0.000189622,5.15467e-05,0.000115077,0.000145567,0.000165904
44 rs1122525,rs6780438,rs9817399,rs9844300,rs9862527 1.30685e-11 117.071 inf 5 1.30685e-11 4.3296e-07 3.66304e-07,5.01398e-07 -0.00477639,0.000417207,0.00268537,0.00277051,0.00183909 0.000191891,6.19173e-05,0.000145251,0.000166152,0.000117111
45 rs1122525,rs1521332,rs7635933,rs9817399,rs9844300 9.20017e-12 116.918 inf 5 9.20017e-12 4.21628e-07 3.54463e-07,4.94752e-07 -0.00475722,0.000378391,0.00182541,0.00270405,0.00268994 0.000194024,6.74339e-05,0.000117116,0.000145272,0.000165573
46 rs1122525,rs12633006,rs6440919,rs9817399,rs9844300 4.05671e-12 116.563 inf 5 4.05671e-12 4.21306e-07 3.58912e-07,4.87135e-07 -0.00461548,-0.00024,0.00191092,0.00278798,0.0028131 0.000188457,6.4335e-05,0.000115801,0.000145578,0.000165875
47 rs1122525,rs61792350,rs6440919,rs9817399,rs9844300 3.94007e-12 116.55 inf 5 3.94007e-12 4.21141e-07 3.6186e-07,4.86463e-07 -0.00465753,-0.000215822,0.00186178,0.00281174,0.00288161 0.000189738,5.83576e-05,0.000115053,0.000145856,0.000166516
48 rs1122525,rs6440919,rs73158447,rs9817399,rs9844300 2.66195e-12 116.38 inf 5 2.66195e-12 4.20602e-07 3.54187e-07,4.92015e-07 -0.00465464,0.00186178,-0.000209543,0.00281072,0.00287999 0.000189738,0.000115053,5.83576e-05,0.000145856,0.000166516
49 rs1122525,rs61793488,rs6440919,rs9817399,rs9844300 2.61398e-12 116.372 inf 5 2.61398e-12 4.20577e-07 3.55183e-07,4.85257e-07 -0.00465451,-0.000209247,0.00186178,0.00281067,0.00287992 0.000189738,5.83576e-05,0.000115053,0.000145856,0.000166516
50 rs1122525,rs61791507,rs6440919,rs9817399,rs9844300 2.20564e-12 116.298 inf 5 2.20564e-12 4.20345e-07 3.55617e-07,4.90936e-07 -0.00465693,-0.000207951,0.00186219,0.00281437,0.0028846 0.000189888,5.87699e-05,0.000115053,0.000145937,0.00016666
51 rs1122525,rs6440919,rs7646922,rs9817399,rs9844300 2.1746e-12 116.292 inf 5 2.1746e-12 4.19934e-07 3.4989e-07,4.86538e-07 -0.0046487,0.00187481,0.000195062,0.00271399,0.00278863 0.000189647,0.000115114,5.64937e-05,0.000146671,0.000166194
52 rs1122525,rs9817399,rs9844300,rs9862527 2.02756e-12 113.665 inf 4 0.000704168 4.0103e-07 3.39538e-07,4.68552e-07 -0.0044526,0.00269001,0.0026755,0.0018418 0.000185777,0.000145249,0.000165553,0.00011711
53 rs1122525,rs56317418,rs6440919,rs9817399,rs9844300 2.01243e-12 116.258 inf 5 2.01243e-12 4.20322e-07 3.54229e-07,4.85612e-07 -0.00465491,-0.000594282,0.00186259,0.0028566,0.00293476 0.000189811,0.000168185,0.000115054,0.000147297,0.000168664
54 rs1122525,rs1357086,rs6440919,rs9817399,rs9844300 1.98332e-12 116.252 inf 5 1.98332e-12 4.2007e-07 3.56735e-07,4.97606e-07 -0.00463421,0.000178729,0.00186985,0.00275416,0.00282809 0.000189093,5.13383e-05,0.000115076,0.000145689,0.00016584
55 rs1122525,rs4256089,rs6440919,rs9817399,rs9844300 1.9688e-12 116.249 inf 5 1.9688e-12 4.2006e-07 3.55346e-07,4.90342e-07 -0.00463417,0.00017862,0.00186984,0.00275417,0.00282809 0.000189093,5.13383e-05,0.000115076,0.000145689,0.00016584
56 rs1122525,rs1949634,rs6440919,rs9817399,rs9844300 1.84252e-12 116.22 inf 5 1.84252e-12 4.19909e-07 3.53964e-07,4.88989e-07 -0.00466448,0.000483646,0.00187552,0.00287168,0.00270463 0.000190339,0.000140285,0.000115121,0.000148136,0.000169542
57 rs1122525,rs139020135,rs6440919,rs9817399,rs9844300 1.81812e-12 116.214 inf 5 1.81812e-12 4.20079e-07 3.51003e-07,4.89625e-07 -0.0046554,-0.000204716,0.00186219,0.00281378,0.00288369 0.000189888,5.87699e-05,0.000115053,0.000145937,0.00016666
58 rs1122525,rs4680113,rs6440919,rs9817399,rs9844300 1.78952e-12 116.207 inf 5 1.78952e-12 4.20054e-07 3.5637e-07,4.88447e-07 -0.004649,-0.000202054,0.00186133,0.00280691,0.00287475 0.000189633,5.80951e-05,0.000115054,0.000145807,0.000166427
59 rs1122525,rs61791510,rs6440919,rs9817399,rs9844300 1.76846e-12 116.202 inf 5 1.76846e-12 4.20041e-07 3.59793e-07,4.97076e-07 -0.00465517,-0.000204249,0.00186219,0.00281369,0.00288356 0.000189888,5.87699e-05,0.000115053,0.000145937,0.00016666
60 rs1122525,rs11718315,rs6440919,rs9817399,rs9844300 1.75977e-12 116.2 inf 5 1.75977e-12 4.20031e-07 3.50536e-07,4.88039e-07 -0.00464888,-0.000201773,0.00186133,0.00280686,0.00287469 0.000189633,5.80951e-05,0.000115054,0.000145807,0.000166427
61 rs1122525,rs61791509,rs6440919,rs9817399,rs9844300 1.7542e-12 116.198 inf 5 1.7542e-12 4.2003e-07 3.57151e-07,4.88744e-07 -0.00465511,-0.000204112,0.00186219,0.00281367,0.00288352 0.000189888,5.87699e-05,0.000115053,0.000145937,0.00016666
62 rs1122525,rs61791468,rs6440919,rs9817399,rs9844300 1.61533e-12 116.163 inf 5 1.61533e-12 4.19914e-07 3.54098e-07,4.87834e-07 -0.00464953,-0.000200794,0.00186156,0.00280801,0.0028761 0.000189685,5.82251e-05,0.000115054,0.000145831,0.00016647
63 rs1122525,rs61791493,rs6440919,rs9817399,rs9844300 1.58917e-12 116.156 inf 5 1.58917e-12 4.19891e-07 3.54531e-07,4.87155e-07 -0.00464941,-0.000200518,0.00186156,0.00280797,0.00287603 0.000189685,5.82251e-05,0.000115054,0.000145831,0.00016647
64 rs1122525,rs11707232,rs6440919,rs9817399,rs9844300 1.58527e-12 116.155 inf 5 1.58527e-12 4.19888e-07 3.55151e-07,4.85379e-07 -0.00464939,-0.000200477,0.00186156,0.00280796,0.00287602 0.000189685,5.82251e-05,0.000115054,0.000145831,0.00016647
65 rs1122525,rs11718646,rs6440919,rs9817399,rs9844300 1.58104e-12 116.153 inf 5 1.58104e-12 4.19884e-07 3.54796e-07,4.90599e-07 -0.00464937,-0.000200431,0.00186156,0.00280795,0.00287601 0.000189685,5.82251e-05,0.000115054,0.000145831,0.00016647
66 rs1122525,rs6440919,rs73158489,rs9817399,rs9844300 1.51561e-12 116.135 inf 5 1.51561e-12 4.19827e-07 3.53003e-07,4.84369e-07 -0.00465005,0.00186151,-0.00020018,0.00280917,0.00287756 0.000189726,0.000115054,5.83576e-05,0.000145855,0.000166515
67 rs1122525,rs11711982,rs6440919,rs9817399,rs9844300 1.3699e-12 116.091 inf 5 1.3699e-12 4.1969e-07 3.57017e-07,4.86842e-07 -0.00465311,-0.000199883,0.00186218,0.0028129,0.00288233 0.000189888,5.87699e-05,0.000115053,0.000145937,0.00016666
68 rs1122525,rs6440919,rs73160508,rs9817399,rs9844300 1.30124e-12 116.069 inf 5 1.30124e-12 4.19721e-07 3.54744e-07,4.873e-07 -0.00465148,0.00186256,-0.000573153,0.00285376,0.0029309 0.000189811,0.000115054,0.000168185,0.000147297,0.000168664
69 rs1122525,rs61791504,rs6440919,rs9817399,rs9844300 1.14053e-12 116.012 inf 5 1.14053e-12 4.19433e-07 3.55128e-07,4.8592e-07 -0.0046443,-0.000193946,0.00186113,0.00280444,0.00287119 0.000189582,5.79675e-05,0.000115054,0.000145784,0.000166385
70 rs1122525,rs1609205,rs6440919,rs9817399,rs9844300 1.01472e-12 115.961 inf 5 1.01472e-12 4.19292e-07 3.55178e-07,4.88123e-07 -0.00465227,0.000201941,0.00186393,0.00281602,0.00288566 0.000189958,6.09149e-05,0.000115055,0.000146031,0.000166808
71 rs1122525,rs1713843,rs6440919,rs9817399,rs9844300 1.00627e-12 115.957 inf 5 1.00627e-12 4.19279e-07 3.57029e-07,4.86706e-07 -0.0046484,-0.000200049,0.00186323,0.00281208,0.00288053 0.000189791,6.03982e-05,0.000115054,0.00014594,0.00016665
72 rs1122525,rs1612933,rs6440919,rs9817399,rs9844300 1.00233e-12 115.955 inf 5 1.00233e-12 4.19274e-07 3.58945e-07,4.89949e-07 -0.00464837,-0.000199978,0.00186323,0.00281207,0.00288052 0.000189791,6.03982e-05,0.000115054,0.00014594,0.00016665
73 rs1122525,rs62276842,rs6440919,rs9817399,rs9844300 9.95556e-13 115.952 inf 5 9.95556e-13 4.19264e-07 3.55792e-07,4.89239e-07 -0.00464831,-0.000199854,0.00186323,0.00281204,0.00288048 0.000189791,6.03982e-05,0.000115054,0.00014594,0.00016665
74 rs1122525,rs6440919,rs7612886,rs9817399,rs9844300 9.76484e-13 115.944 inf 5 9.76484e-13 4.1924e-07 3.55723e-07,4.87894e-07 -0.00465183,0.00186381,0.000201234,0.00281587,0.00288544 0.000189953,0.000115055,6.09148e-05,0.000146031,0.000166807
75 rs1122525,rs7619626,rs7635933,rs9817399,rs9844300 9.68162e-13 115.94 inf 5 9.68162e-13 4.19028e-07 3.5267e-07,4.83805e-07 -0.00463183,0.000278828,0.00184214,0.00272774,0.00271237 0.000189203,5.29707e-05,0.000117125,0.000145431,0.000165701
76 rs1122525,rs1534386,rs6440919,rs9817399,rs9844300 9.43436e-13 115.929 inf 5 9.43436e-13 4.19192e-07 3.51303e-07,4.92349e-07 -0.00465153,0.000200598,0.0018638,0.00281575,0.00288525 0.000189953,6.09148e-05,0.000115055,0.000146031,0.000166807
77 rs1122525,rs6440919,rs6800048,rs9817399,rs9844300 9.4103e-13 115.928 inf 5 9.4103e-13 4.19181e-07 3.54597e-07,4.85206e-07 -0.00463947,0.00186197,-0.000195132,0.00280286,0.00286852 0.000189444,0.000115053,5.92977e-05,0.000145765,0.000166338
78 rs1122525,rs11710560,rs6440919,rs9817399,rs9844300 9.25215e-13 115.921 inf 5 9.25215e-13 4.19165e-07 3.50176e-07,4.83347e-07 -0.00464139,-0.000194593,0.00186314,0.00280551,0.00287078 0.000189525,5.92009e-05,0.000115054,0.000145812,0.000166394
79 rs1122525,rs1713798,rs6440919,rs9817399,rs9844300 9.12349e-13 115.915 inf 5 9.12349e-13 4.19145e-07 3.50707e-07,4.90702e-07 -0.0046501,0.000199393,0.00186368,0.00281435,0.0028834 0.000189901,6.07395e-05,0.000115055,0.000146,0.000166754
80 rs1122525,rs1727923,rs6440919,rs9817399,rs9844300 8.86846e-13 115.902 inf 5 8.86846e-13 4.19106e-07 3.59102e-07,4.92377e-07 -0.00464986,-0.000198868,0.00186367,0.00281425,0.00288325 0.000189901,6.07395e-05,0.000115055,0.000146,0.000166754
81 rs10935971,rs1122525,rs6440919,rs9817399,rs9844300 8.84967e-13 115.901 inf 5 8.84967e-13 4.19099e-07 3.59907e-07,4.90607e-07 -0.000195025,-0.00464147,0.0018624,0.00280527,0.0028716 5.95979e-05,0.000189543,0.000115054,0.00014581,0.00016642
82 rs1122525,rs11718319,rs6440919,rs9817399,rs9844300 8.83803e-13 115.901 inf 5 8.83803e-13 4.19102e-07 3.56597e-07,4.917e-07 -0.00464104,-0.000193766,0.00186313,0.00280539,0.00287059 0.000189525,5.92009e-05,0.000115054,0.000145812,0.000166394
83 rs1122525,rs11710478,rs6440919,rs9817399,rs9844300 8.77159e-13 115.897 inf 5 8.77159e-13 4.19091e-07 3.50456e-07,4.86771e-07 -0.00464098,-0.00019363,0.00186313,0.00280537,0.00287056 0.000189525,5.92009e-05,0.000115054,0.000145812,0.000166394
84 rs1122525,rs62276840,rs6440919,rs9817399,rs9844300 8.7483e-13 115.896 inf 5 8.7483e-13 4.19088e-07 3.55474e-07,4.89207e-07 -0.00464974,-0.000198614,0.00186367,0.0028142,0.00288317 0.000189901,6.07395e-05,0.000115055,0.000146,0.000166754
85 rs1122525,rs1713853,rs6440919,rs9817399,rs9844300 8.69128e-13 115.893 inf 5 8.69128e-13 4.19079e-07 3.5566e-07,4.86498e-07 -0.00464969,0.000198493,0.00186367,0.00281417,0.00288314 0.000189901,6.07395e-05,0.000115055,0.000146,0.000166754
86 rs1122525,rs62276828,rs6440919,rs9817399,rs9844300 8.6608e-13 115.892 inf 5 8.6608e-13 4.19069e-07 3.51893e-07,4.8915e-07 -0.0046413,-0.000194631,0.0018624,0.00280522,0.00287151 0.000189543,5.95979e-05,0.000115054,0.00014581,0.00016642
87 rs1122525,rs1727920,rs6440919,rs9817399,rs9844300 8.55647e-13 115.887 inf 5 8.55647e-13 4.19057e-07 3.53321e-07,4.87367e-07 -0.00464955,0.000198202,0.00186367,0.00281412,0.00288306 0.000189901,6.07395e-05,0.000115055,0.000146,0.000166754
88 rs1122525,rs1713852,rs6440919,rs9817399,rs9844300 8.55332e-13 115.887 inf 5 8.55332e-13 4.19057e-07 3.57936e-07,4.84802e-07 -0.00464955,0.000198195,0.00186367,0.00281412,0.00288305 0.000189901,6.07395e-05,0.000115055,0.000146,0.000166754
89 rs1122525,rs1713804,rs6440919,rs9817399,rs9844300 8.54965e-13 115.886 inf 5 8.54965e-13 4.19056e-07 3.5498e-07,4.88768e-07 -0.00464955,0.000198187,0.00186367,0.00281412,0.00288305 0.000189901,6.07395e-05,0.000115055,0.000146,0.000166754
90 rs1122525,rs6440919,rs9817399,rs9839821,rs9844300 8.54312e-13 115.886 inf 5 8.54312e-13 4.19055e-07 3.52741e-07,4.91125e-07 -0.00464954,0.00186367,0.00281411,0.000198173,0.00288305 0.000189901,0.000115055,0.000146,6.07395e-05,0.000166754
91 rs1122525,rs62276841,rs6440919,rs9817399,rs9844300 8.48855e-13 115.883 inf 5 8.48855e-13 4.19046e-07 3.55896e-07,4.87035e-07 -0.00464948,-0.000198054,0.00186367,0.00281409,0.00288301 0.000189901,6.07395e-05,0.000115055,0.000146,0.000166754
92 rs1122525,rs1402585,rs7635933,rs9817399,rs9844300 8.45063e-13 115.881 inf 5 8.45063e-13 4.18841e-07 3.51227e-07,4.87361e-07 -0.0046309,0.000277457,0.00184209,0.00272756,0.00271218 0.000189203,5.29707e-05,0.000117125,0.000145431,0.000165701
93 rs1122525,rs1527799,rs6440919,rs9817399,rs9844300 8.44502e-13 115.881 inf 5 8.44502e-13 4.19039e-07 3.57397e-07,4.86677e-07 -0.00464944,0.000197958,0.00186367,0.00281407,0.00288299 0.000189901,6.07395e-05,0.000115055,0.000146,0.000166754
94 rs1122525,rs1358405,rs6440919,rs9817399,rs9844300 8.41243e-13 115.879 inf 5 8.41243e-13 4.19034e-07 3.52562e-07,4.82654e-07 -0.00464941,0.000197886,0.00186366,0.00281406,0.00288297 0.000189901,6.07395e-05,0.000115055,0.000146,0.000166754
95 rs1122525,rs1617267,rs6440919,rs9817399,rs9844300 8.41225e-13 115.879 inf 5 8.41225e-13 4.19034e-07 3.54406e-07,4.88944e-07 -0.00464941,-0.000197885,0.00186366,0.00281406,0.00288297 0.000189901,6.07395e-05,0.000115055,0.000146,0.000166754
96 rs1122525,rs62276843,rs6440919,rs9817399,rs9844300 8.39619e-13 115.878 inf 5 8.39619e-13 4.19031e-07 3.57537e-07,4.84984e-07 -0.00464939,-0.00019785,0.00186366,0.00281405,0.00288295 0.000189901,6.07395e-05,0.000115055,0.000146,0.000166754
97 rs1122525,rs1713846,rs6440919,rs9817399,rs9844300 8.29236e-13 115.873 inf 5 8.29236e-13 4.19014e-07 3.53516e-07,4.89259e-07 -0.00464928,0.000197618,0.00186366,0.00281401,0.00288289 0.000189901,6.07395e-05,0.000115055,0.000146,0.000166754
98 rs1122525,rs1713847,rs6440919,rs9817399,rs9844300 8.27738e-13 115.872 inf 5 8.27738e-13 4.19012e-07 3.58572e-07,4.9009e-07 -0.00464927,0.000197584,0.00186366,0.002814,0.00288288 0.000189901,6.07395e-05,0.000115055,0.000146,0.000166754
99 rs1122525,rs1609207,rs6440919,rs9817399,rs9844300 8.27416e-13 115.872 inf 5 8.27416e-13 4.19011e-07 3.58166e-07,4.8671e-07 -0.00464926,0.000197577,0.00186366,0.002814,0.00288288 0.000189901,6.07395e-05,0.000115055,0.000146,0.000166754
100 rs1122525,rs1727919,rs6440919,rs9817399,rs9844300 8.27193e-13 115.872 inf 5 8.27193e-13 4.19011e-07 3.5165e-07,4.92183e-07 -0.00464926,0.000197572,0.00186366,0.002814,0.00288288 0.000189901,6.07395e-05,0.000115055,0.000146,0.000166754
101 rs1122525,rs2418924,rs7635933,rs9817399,rs9844300 8.23192e-13 115.87 inf 5 8.23192e-13 4.18805e-07 3.55648e-07,4.89297e-07 -0.00463073,0.000277191,0.00184208,0.00272752,0.00271215 0.000189203,5.29707e-05,0.000117125,0.000145431,0.000165701
102 rs1122525,rs6440919,rs9817399,rs9840371,rs9844300 8.18985e-13 115.868 inf 5 8.18985e-13 4.18997e-07 3.5536e-07,4.8786e-07 -0.00464918,0.00186366,0.00281397,0.000197385,0.00288282 0.000189901,0.000115055,0.000146,6.07395e-05,0.000166754
103 rs1122525,rs4234300,rs7635933,rs9817399,rs9844300 8.18844e-13 115.868 inf 5 8.18844e-13 4.18798e-07 3.56712e-07,4.84772e-07 -0.00463069,0.000277138,0.00184208,0.00272751,0.00271214 0.000189203,5.29707e-05,0.000117125,0.000145431,0.000165701
104 rs1122525,rs7631280,rs7635933,rs9817399,rs9844300 8.18383e-13 115.867 inf 5 8.18383e-13 4.18797e-07 3.50006e-07,4.90318e-07 -0.00463069,0.000277132,0.00184208,0.00272751,0.00271214 0.000189203,5.29707e-05,0.000117125,0.000145431,0.000165701
105 rs1122525,rs2139862,rs7635933,rs9817399,rs9844300 8.17542e-13 115.867 inf 5 8.17542e-13 4.18795e-07 3.5484e-07,4.88544e-07 -0.00463068,0.000277122,0.00184208,0.00272751,0.00271214 0.000189203,5.29707e-05,0.000117125,0.000145431,0.000165701
106 rs1122525,rs7635933,rs7641439,rs9817399,rs9844300 8.16742e-13 115.866 inf 5 8.16742e-13 4.18794e-07 3.56382e-07,4.81081e-07 -0.00463067,0.00184208,0.000277112,0.00272751,0.00271214 0.000189203,0.000117125,5.29707e-05,0.000145431,0.000165701
107 rs1122525,rs62276839,rs6440919,rs9817399,rs9844300 8.08134e-13 115.862 inf 5 8.08134e-13 4.18982e-07 3.525e-07,4.87511e-07 -0.00465108,-0.000194145,0.00186554,0.00281519,0.00290113 0.000189993,5.98045e-05,0.000115059,0.000146031,0.00016744
108 rs1122525,rs61792342,rs6440919,rs9817399,rs9844300 8.05359e-13 115.86 inf 5 8.05359e-13 4.18955e-07 3.56409e-07,4.88839e-07 -0.00463246,-0.000188759,0.00185038,0.00280506,0.00287216 0.00018922,5.8253e-05,0.000115109,0.000145811,0.000166446
109 rs1122525,rs11928425,rs6440919,rs9817399,rs9844300 7.83651e-13 115.849 inf 5 7.83651e-13 4.1893e-07 3.57852e-07,4.85473e-07 -0.00463809,-0.000191806,0.00186197,0.00280242,0.0028678 0.000189444,5.92977e-05,0.000115053,0.000145765,0.000166338
110 rs1122525,rs61791545,rs6440919,rs9817399,rs9844300 7.77457e-13 115.845 inf 5 7.77457e-13 4.1892e-07 3.49493e-07,4.88155e-07 -0.00464046,-0.000192651,0.0018624,0.00280493,0.00287105 0.000189543,5.95979e-05,0.000115054,0.00014581,0.00016642
111 rs1122525,rs61791543,rs6440919,rs9817399,rs9844300 7.67859e-13 115.84 inf 5 7.67859e-13 4.18903e-07 3.56131e-07,4.94313e-07 -0.00464036,-0.000192422,0.0018624,0.00280489,0.00287099 0.000189543,5.95979e-05,0.000115054,0.00014581,0.00016642
112 rs1122525,rs1521334,rs7635933,rs9817399,rs9844300 7.66396e-13 115.839 inf 5 7.66396e-13 4.18706e-07 3.56687e-07,4.91182e-07 -0.00463023,0.000276467,0.00184206,0.00272742,0.00271205 0.000189203,5.29707e-05,0.000117125,0.000145431,0.000165701
113 rs1122525,rs4346515,rs7635933,rs9817399,rs9844300 7.66263e-13 115.839 inf 5 7.66263e-13 4.18706e-07 3.57148e-07,4.89605e-07 -0.00463023,0.000276465,0.00184206,0.00272742,0.00271205 0.000189203,5.29707e-05,0.000117125,0.000145431,0.000165701
114 rs1122525,rs1402587,rs7635933,rs9817399,rs9844300 7.64951e-13 115.838 inf 5 7.64951e-13 4.18704e-07 3.55758e-07,4.87884e-07 -0.00463022,0.000276448,0.00184206,0.00272742,0.00271205 0.000189203,5.29707e-05,0.000117125,0.000145431,0.000165701
115 rs1122525,rs4680116,rs7635933,rs9817399,rs9844300 7.63631e-13 115.837 inf 5 7.63631e-13 4.18703e-07 3.55946e-07,4.86582e-07 -0.00463036,0.000276432,0.00184231,0.0027279,0.00271251 0.000189208,5.29683e-05,0.000117126,0.000145435,0.000165705
116 rs1122525,rs7619030,rs7635933,rs9817399,rs9844300 7.6123e-13 115.836 inf 5 7.6123e-13 4.18697e-07 3.53764e-07,4.87462e-07 -0.00463019,0.000276398,0.00184205,0.00272741,0.00271204 0.000189203,5.29707e-05,0.000117125,0.000145431,0.000165701
117 rs1122525,rs7632612,rs7635933,rs9817399,rs9844300 7.60178e-13 115.835 inf 5 7.60178e-13 4.18695e-07 3.57826e-07,4.88577e-07 -0.00463018,0.000276384,0.00184205,0.00272741,0.00271204 0.000189203,5.29707e-05,0.000117125,0.000145431,0.000165701
118 rs1122525,rs6785896,rs7635933,rs9817399,rs9844300 7.57984e-13 115.834 inf 5 7.57984e-13 4.18691e-07 3.54345e-07,4.90992e-07 -0.00463016,0.000276355,0.00184205,0.00272741,0.00271204 0.000189203,5.29707e-05,0.000117125,0.000145431,0.000165701
119 rs1122525,rs6440931,rs7635933,rs9817399,rs9844300 7.40847e-13 115.824 inf 5 7.40847e-13 4.1866e-07 3.51534e-07,4.87501e-07 -0.00463,0.000276122,0.00184204,0.00272737,0.00271201 0.000189203,5.29707e-05,0.000117125,0.000145431,0.000165701
120 rs10935972,rs1122525,rs6440919,rs9817399,rs9844300 7.40643e-13 115.824 inf 5 7.40643e-13 4.18854e-07 3.5013e-07,4.87825e-07 -0.000191755,-0.00464008,0.0018624,0.00280479,0.00287084 5.95979e-05,0.000189543,0.000115054,0.00014581,0.00016642
121 rs1122525,rs4680115,rs7635933,rs9817399,rs9844300 7.40477e-13 115.824 inf 5 7.40477e-13 4.18659e-07 3.55975e-07,4.8968e-07 -0.00463,0.000276117,0.00184204,0.00272737,0.00271201 0.000189203,5.29707e-05,0.000117125,0.000145431,0.000165701
122 rs1122525,rs60023390,rs6440919,rs9817399,rs9844300 7.38382e-13 115.823 inf 5 7.38382e-13 4.18848e-07 3.53686e-07,4.82287e-07 -0.00463764,-0.000190712,0.00186197,0.00280227,0.00286756 0.000189444,5.92977e-05,0.000115053,0.000145765,0.000166338
123 rs1122525,rs7635933,rs7641245,rs9817399,rs9844300 7.37557e-13 115.822 inf 5 7.37557e-13 4.18654e-07 3.54765e-07,4.83356e-07 -0.00462997,0.00184204,0.000276077,0.00272737,0.002712 0.000189203,0.000117125,5.29707e-05,0.000145431,0.000165701
124 rs1122525,rs4680125,rs6440919,rs9817399,rs9844300 7.29381e-13 115.817 inf 5 7.29381e-13 4.18837e-07 3.54605e-07,4.90304e-07 -0.00464694,-0.000194645,0.00186341,0.00281229,0.00288055 0.000189846,6.05673e-05,0.000115054,0.000145969,0.000166701
125 rs1122525,rs9817399,rs9835642,rs9844300,rs9862527 7.25443e-13 115.815 inf 5 7.25443e-13 4.28841e-07 3.65535e-07,5.02227e-07 -0.00472729,0.00265736,0.000388978,0.00273457,0.00183888 0.000190859,0.000145342,6.19557e-05,0.00016582,0.000117111
126 rs1122525,rs11929450,rs6440919,rs9817399,rs9844300 7.24229e-13 115.814 inf 5 7.24229e-13 4.18809e-07 3.57136e-07,4.82413e-07 -0.0046317,-0.00018684,0.0018505,0.00280477,0.00287169 0.00018922,5.8253e-05,0.000115109,0.000145811,0.000166446
127 rs1122525,rs11925207,rs6440919,rs9817399,rs9844300 7.21084e-13 115.812 inf 5 7.21084e-13 4.18803e-07 3.55028e-07,4.87852e-07 -0.00463167,-0.000186761,0.0018505,0.00280476,0.00287167 0.00018922,5.8253e-05,0.000115109,0.000145811,0.000166446
128 rs1122525,rs1521324,rs6440919,rs9817399,rs9844300 7.16423e-13 115.81 inf 5 7.16423e-13 4.18808e-07 3.53505e-07,4.88542e-07 -0.00463981,-0.000191138,0.0018624,0.0028047,0.00287069 0.000189543,5.95979e-05,0.000115054,0.00014581,0.00016642
129 rs1122525,rs55681005,rs6440919,rs9817399,rs9844300 7.14944e-13 115.809 inf 5 7.14944e-13 4.18805e-07 3.5371e-07,4.8005e-07 -0.0046398,-0.0001911,0.0018624,0.0028047,0.00287068 0.000189543,5.95979e-05,0.000115054,0.00014581,0.00016642
130 rs10935970,rs1122525,rs6440919,rs9817399,rs9844300 6.99375e-13 115.799 inf 5 6.99375e-13 4.18773e-07 3.56349e-07,4.8959e-07 -0.000189708,-0.00463722,0.00186197,0.00280213,0.00286734 5.92977e-05,0.000189444,0.000115053,0.000145765,0.000166338
131 rs1122525,rs6440919,rs7614506,rs9817399,rs9844300 6.71806e-13 115.782 inf 5 6.71806e-13 4.18107e-07 3.54921e-07,4.94003e-07 -0.00461544,0.00176341,0.000196351,0.00277406,0.00281927 0.000188767,0.000119517,6.44986e-05,0.000145548,0.000165854
132 rs1122525,rs1851225,rs7635933,rs9817399,rs9844300 6.65571e-13 115.778 inf 5 6.65571e-13 4.18512e-07 3.54335e-07,4.92546e-07 -0.00462926,0.000275031,0.00184201,0.00272722,0.00271186 0.000189203,5.29707e-05,0.000117125,0.000145431,0.000165701
133 rs1122525,rs13080778,rs9817399,rs9844300,rs9862527 6.56549e-13 115.772 inf 5 6.56549e-13 4.28703e-07 3.62254e-07,5.0129e-07 -0.00472659,0.000387988,0.00265744,0.00273442,0.00183889 0.000190859,6.19557e-05,0.000145342,0.00016582,0.000117111
134 rs1122525,rs61791544,rs6440919,rs9817399,rs9844300 6.24338e-13 115.75 inf 5 6.24338e-13 4.18617e-07 3.54157e-07,4.88599e-07 -0.00463634,-0.000187593,0.00186196,0.00280185,0.00286688 0.000189444,5.92977e-05,0.000115053,0.000145765,0.000166338
135 rs1122525,rs6440919,rs7641039,rs9817399,rs9844300 5.67793e-13 115.709 inf 5 5.67793e-13 4.18486e-07 3.58059e-07,4.88999e-07 -0.0046356,0.00186196,-0.000185805,0.00280161,0.00286649 0.000189444,0.000115053,5.92977e-05,0.000145765,0.000166338
136 rs1122525,rs7635933,rs9817399,rs9844300 5.66128e-13 113.111 inf 4 0.000196615 3.99274e-07 3.35317e-07,4.64087e-07 -0.00444317,0.00183228,0.00268954,0.00267546 0.000185777,0.00011711,0.000145249,0.000165553
137 rs1122525,rs61791541,rs6440919,rs9817399,rs9844300 5.58846e-13 115.702 inf 5 5.58846e-13 4.18464e-07 3.54528e-07,4.86905e-07 -0.00463547,-0.000185504,0.00186196,0.00280157,0.00286643 0.000189444,5.92977e-05,0.000115053,0.000145765,0.000166338
138 rs1122525,rs61792349,rs6440919,rs9817399,rs9844300 5.47388e-13 115.693 inf 5 5.47388e-13 4.18424e-07 3.53679e-07,4.90226e-07 -0.00462968,-0.000181685,0.00185081,0.002804,0.00287043 0.00018922,5.8253e-05,0.000115109,0.000145811,0.000166446
139 rs1122525,rs6440919,rs938989,rs9817399,rs9844300 5.32001e-13 115.68 inf 5 5.32001e-13 4.18403e-07 3.51603e-07,4.87294e-07 -0.00464539,0.00186359,0.00018915,0.00281241,0.00288046 0.000189901,0.000115055,6.07395e-05,0.000146,0.000166754
140 rs1122525,rs6440919,rs6787361,rs9817399,rs9844300 5.11661e-13 115.663 inf 5 5.11661e-13 4.18195e-07 3.52749e-07,4.79321e-07 -0.00461709,0.0018683,0.000156981,0.00274737,0.00281928 0.000188808,0.000115072,5.12132e-05,0.000145858,0.000165854
141 rs1122525,rs13058971,rs6440919,rs9817399,rs9844300 5.02398e-13 115.655 inf 5 5.02398e-13 4.1817e-07 3.52944e-07,4.87198e-07 -0.00461698,0.000156675,0.00186829,0.00274742,0.0028193 0.000188808,5.12132e-05,0.000115072,0.000145858,0.000165854
142 rs1122525,rs2418926,rs6440919,rs9817399,rs9844300 4.81082e-13 115.637 inf 5 4.81082e-13 4.18111e-07 3.53112e-07,4.87769e-07 -0.0046167,0.000155948,0.00186826,0.00274756,0.00281933 0.000188808,5.12132e-05,0.000115072,0.000145858,0.000165854
143 rs1122525,rs140750756,rs6440919,rs9817399,rs9844300 4.69542e-13 115.626 inf 5 4.69542e-13 4.18213e-07 3.58342e-07,4.85529e-07 -0.00462854,-0.000178797,0.00185099,0.00280356,0.00286973 0.00018922,5.8253e-05,0.000115109,0.000145811,0.000166446
144 rs1122525,rs149254720,rs6440919,rs9817399,rs9844300 4.65076e-13 115.622 inf 5 4.65076e-13 4.18199e-07 3.52294e-07,4.8647e-07 -0.0046274,-0.000178207,0.00185088,0.00280233,0.00286812 0.000189179,5.81235e-05,0.00011511,0.000145788,0.000166403
145 rs1122525,rs1464414,rs7635933,rs9817399,rs9844300 2.72589e-13 115.39 inf 5 2.72589e-13 4.17306e-07 3.49716e-07,4.87689e-07 -0.00461316,0.000258965,0.00184312,0.00271798,0.00273804 0.000188837,5.15812e-05,0.00011713,0.00014536,0.000166022
146 rs1122525,rs6440919,rs6808706,rs9817399,rs9844300 2.67522e-13 115.382 inf 5 2.67522e-13 4.16844e-07 3.48e-07,4.81346e-07 -0.00460038,0.00176596,0.000175657,0.00277367,0.00281981 0.000188465,0.000120317,6.44337e-05,0.00014555,0.000165855
147 rs1122525,rs6810296,rs7635933,rs9817399,rs9844300 2.57984e-13 115.366 inf 5 2.57984e-13 4.17231e-07 3.51266e-07,4.8704e-07 -0.00461279,0.000258399,0.00184309,0.00271792,0.00273791 0.000188837,5.15812e-05,0.00011713,0.00014536,0.000166022
148 rs1122525,rs6440919,rs883228,rs9817399,rs9844300 2.52982e-13 115.357 inf 5 2.52982e-13 4.16767e-07 3.5421e-07,4.85002e-07 -0.00460007,0.00176669,0.000174331,0.0027737,0.00281986 0.000188465,0.000120317,6.44337e-05,0.00014555,0.000165855
149 rs1122525,rs6440919,rs6808576,rs9817399,rs9844300 2.5129e-13 115.355 inf 5 2.5129e-13 4.16758e-07 3.53484e-07,4.81333e-07 -0.00460003,0.00176678,0.000174171,0.0027737,0.00281987 0.000188465,0.000120317,6.44337e-05,0.00014555,0.000165855
150 rs1122525,rs6440919,rs7640877,rs9817399,rs9844300 2.47013e-13 115.347 inf 5 2.47013e-13 4.16734e-07 3.55661e-07,4.82215e-07 -0.00459993,0.001767,0.000173761,0.00277371,0.00281988 0.000188465,0.000120317,6.44337e-05,0.00014555,0.000165855
151 rs1122525,rs6440919,rs7611756,rs9817399,rs9844300 2.4312e-13 115.34 inf 5 2.4312e-13 4.16713e-07 3.53004e-07,4.78489e-07 -0.00459984,0.00176721,0.000173381,0.00277371,0.0028199 0.000188465,0.000120317,6.44337e-05,0.00014555,0.000165855
152 rs1122525,rs1402584,rs6440919,rs9817399,rs9844300 2.39128e-13 115.333 inf 5 2.39128e-13 4.17214e-07 3.5296e-07,4.84954e-07 -0.00460861,-0.000138527,0.00193975,0.00281003,0.0028677 0.000188675,4.90703e-05,0.00011831,0.000146027,0.000166491
153 rs1122525,rs1879554,rs6440919,rs9817399,rs9844300 2.34968e-13 115.325 inf 5 2.34968e-13 4.17188e-07 3.54294e-07,4.86272e-07 -0.0046083,-0.000138201,0.0019395,0.00281015,0.00286777 0.000188669,4.90704e-05,0.000118305,0.000146033,0.000166496
154 rs1122525,rs4292197,rs6440919,rs9817399,rs9844300 2.3267e-13 115.321 inf 5 2.3267e-13 4.16652e-07 3.54993e-07,4.89427e-07 -0.00459959,0.000172326,0.00176778,0.00277373,0.00281993 0.000188465,6.44337e-05,0.000120317,0.00014555,0.000165855
155 rs1122525,rs1521308,rs6440919,rs9817399,rs9844300 2.23522e-13 115.304 inf 5 2.23522e-13 4.166e-07 3.53988e-07,4.801e-07 -0.00460023,0.000170852,0.00176901,0.00277447,0.00282027 0.000188492,6.42211e-05,0.000120237,0.000145548,0.000165853
156 rs1122525,rs4491861,rs6440919,rs9817399,rs9844300 2.198e-13 115.296 inf 5 2.198e-13 4.16574e-07 3.55888e-07,4.84272e-07 -0.00459926,0.00017095,0.00176854,0.00277375,0.00281998 0.000188465,6.44337e-05,0.000120317,0.00014555,0.000165855
157 rs1122525,rs6440919,rs7620581,rs9817399,rs9844300 2.18714e-13 115.294 inf 5 2.18714e-13 4.17091e-07 3.53455e-07,4.82696e-07 -0.00460805,0.00193887,-0.000136967,0.00280966,0.00286724 0.000188675,0.00011831,4.90703e-05,0.000146027,0.000166491
158 rs1122525,rs2900751,rs6440919,rs9817399,rs9844300 2.1851e-13 115.294 inf 5 2.1851e-13 4.16569e-07 3.54226e-07,4.8333e-07 -0.0046001,0.000170304,0.00176931,0.00277447,0.00282029 0.000188492,6.42211e-05,0.000120237,0.000145548,0.000165853
159 rs1122525,rs1521309,rs6440919,rs9817399,rs9844300 2.05118e-13 115.266 inf 5 2.05118e-13 4.16473e-07 3.50336e-07,4.79652e-07 -0.00459908,0.00016979,0.00176916,0.00277352,0.00281979 0.000188473,6.46732e-05,0.000120357,0.000145551,0.000165856
160 rs1122525,rs6440919,rs883098,rs9817399,rs9844300 1.94843e-13 115.244 inf 5 1.94843e-13 4.16408e-07 3.49969e-07,4.9159e-07 -0.00459855,0.00177015,0.000167997,0.0027738,0.00282009 0.000188465,0.000120317,6.44337e-05,0.00014555,0.000165855
161 rs1122525,rs17817774,rs6440919,rs9817399,rs9844300 1.74593e-13 115.196 inf 5 1.74593e-13 4.16878e-07 3.47685e-07,4.84178e-07 -0.0046228,-0.000162464,0.00186399,0.00279631,0.00287203 0.000189306,5.93969e-05,0.000115056,0.000145724,0.000166685
162 rs1122525,rs61791508,rs6440919,rs9817399,rs9844300 1.66007e-13 115.175 inf 5 1.66007e-13 4.16789e-07 3.56736e-07,4.81505e-07 -0.00463129,-0.000157562,0.00186237,0.00280329,0.00286713 0.00018975,5.81104e-05,0.000115054,0.000145879,0.000166526
163 rs1122525,rs6440919,rs78424510,rs9817399,rs9844300 1.63796e-13 115.169 inf 5 1.63796e-13 4.16831e-07 3.55941e-07,4.88423e-07 -0.00459516,0.0018547,-0.000190256,0.00278666,0.00284438 0.000188319,0.000115084,6.98818e-05,0.000145593,0.000165974
164 rs1122525,rs6440919,rs74589682,rs9817399,rs9844300 1.63713e-13 115.168 inf 5 1.63713e-13 4.1683e-07 3.51793e-07,4.84144e-07 -0.00459516,0.0018547,-0.000190243,0.00278666,0.00284438 0.000188319,0.000115084,6.98818e-05,0.000145593,0.000165974
165 rs10935965,rs1122525,rs6440919,rs9817399,rs9844300 1.63318e-13 115.167 inf 5 1.63318e-13 4.16827e-07 3.49369e-07,4.82826e-07 -0.000190181,-0.00459515,0.0018547,0.00278666,0.00284437 6.98818e-05,0.000188319,0.000115084,0.000145593,0.000165974
166 rs10935964,rs1122525,rs6440919,rs9817399,rs9844300 1.63287e-13 115.167 inf 5 1.63287e-13 4.16826e-07 3.5356e-07,4.87363e-07 -0.000190176,-0.00459514,0.0018547,0.00278666,0.00284437 6.98818e-05,0.000188319,0.000115084,0.000145593,0.000165974
167 rs1122525,rs61792310,rs6440919,rs9817399,rs9844300 1.57135e-13 115.151 inf 5 1.57135e-13 4.16773e-07 3.57167e-07,4.85424e-07 -0.00459495,-0.000189187,0.00185474,0.00278661,0.00284428 0.000188319,6.98818e-05,0.000115084,0.000145593,0.000165974
168 rs1122525,rs61792312,rs6440919,rs9817399,rs9844300 1.56959e-13 115.15 inf 5 1.56959e-13 4.16772e-07 3.5107e-07,4.87735e-07 -0.00459495,-0.000189158,0.00185474,0.00278661,0.00284427 0.000188319,6.98818e-05,0.000115084,0.000145593,0.000165974
169 rs1122525,rs61792314,rs6440919,rs9817399,rs9844300 1.56146e-13 115.148 inf 5 1.56146e-13 4.16765e-07 3.49687e-07,4.8021e-07 -0.00459492,-0.000189024,0.00185475,0.0027866,0.00284426 0.000188319,6.98818e-05,0.000115084,0.000145593,0.000165974
170 rs1122525,rs61792313,rs6440919,rs9817399,rs9844300 1.53792e-13 115.141 inf 5 1.53792e-13 4.16744e-07 3.54648e-07,4.8907e-07 -0.00459485,-0.000188631,0.00185476,0.00278658,0.00284422 0.000188319,6.98818e-05,0.000115084,0.000145593,0.000165974
171 rs1122525,rs17766586,rs6440919,rs9817399,rs9844300 1.37735e-13 115.093 inf 5 1.37735e-13 4.16552e-07 3.52924e-07,4.84369e-07 -0.00462073,-0.00015723,0.00186392,0.00279568,0.00287055 0.000189306,5.93969e-05,0.000115056,0.000145724,0.000166685
172 rs1122525,rs6440919,rs9809290,rs9817399,rs9844300 1.33604e-13 115.08 inf 5 1.33604e-13 4.15472e-07 3.52501e-07,4.87056e-07 -0.00459874,0.00183153,0.000411538,0.00285219,0.00249935 0.00018863,0.000115789,0.000176469,0.000149112,0.000217111
173 rs1122525,rs6440919,rs7615725,rs9817399,rs9844300 1.31149e-13 115.072 inf 5 1.31149e-13 4.16324e-07 3.52123e-07,4.82923e-07 -0.00459729,0.00186707,0.000131982,0.00274186,0.00280999 0.000188437,0.000115071,5.10812e-05,0.000146165,0.000165956
174 rs1122525,rs1521328,rs6440919,rs9817399,rs9844300 1.19675e-13 115.032 inf 5 1.19675e-13 4.16292e-07 3.52448e-07,4.82353e-07 -0.00461301,-0.000131515,0.00195029,0.00279058,0.00284744 0.000189029,5.10781e-05,0.000120064,0.000145647,0.000166045
175 rs1122525,rs13324254,rs6440919,rs9817399,rs9844300 1.09539e-13 114.994 inf 5 1.09539e-13 4.15848e-07 3.50905e-07,4.86417e-07 -0.00460129,0.000136303,0.00180124,0.00278598,0.00283199 0.000188652,5.57154e-05,0.000117697,0.000145597,0.000165856
176 rs1122525,rs6440919,rs73160504,rs9817399,rs9844300 1.01468e-13 114.961 inf 5 1.01468e-13 4.16118e-07 3.49771e-07,4.85775e-07 -0.00462249,0.00186229,-0.000150497,0.00279873,0.00286122 0.000189543,0.000115054,5.95979e-05,0.00014581,0.00016642
177 rs1122525,rs61792318,rs6440919,rs9817399,rs9844300 9.90668e-14 114.95 inf 5 9.90668e-14 4.16139e-07 3.51894e-07,4.84924e-07 -0.00459257,-0.000176879,0.00185521,0.00278596,0.0028431 0.000188319,6.98818e-05,0.000115084,0.000145593,0.000165974
178 rs1122525,rs1818758,rs6440919,rs9817399,rs9844300 9.8453e-14 114.948 inf 5 9.8453e-14 4.15884e-07 3.52629e-07,4.83875e-07 -0.00460613,-0.000131457,0.00198791,0.00276021,0.00281585 0.000188837,5.35042e-05,0.000125964,0.000145699,0.000165891
179 rs1122525,rs6440919,rs77292502,rs9817399,rs9844300 9.57302e-14 114.935 inf 5 9.57302e-14 4.16124e-07 3.52126e-07,4.83949e-07 -0.00461973,0.00187808,-0.000235701,0.00280267,0.00285149 0.000189397,0.000115231,9.32699e-05,0.000145911,0.000166142
180 rs1122525,rs4679726,rs6440919,rs9817399,rs9844300 8.05919e-14 114.861 inf 5 8.05919e-14 4.15597e-07 3.48647e-07,4.80028e-07 -0.00460287,-0.000126608,0.0019824,0.00276239,0.0028177 0.00018877,5.34061e-05,0.000125778,0.000145669,0.000165877
181 rs1122525,rs11925370,rs6440919,rs9817399,rs9844300 7.85332e-14 114.849 inf 5 7.85332e-14 4.15562e-07 3.58274e-07,4.86715e-07 -0.00460266,-0.000126024,0.00198185,0.00276246,0.00281774 0.00018877,5.34061e-05,0.000125778,0.000145669,0.000165877
182 rs10935966,rs1122525,rs6440919,rs9817399,rs9844300 7.39362e-14 114.823 inf 5 7.39362e-14 4.15479e-07 3.56969e-07,4.85609e-07 -0.000124651,-0.00460218,0.00198054,0.00276261,0.00281783 5.34061e-05,0.00018877,0.000125778,0.000145669,0.000165877
183 rs1122525,rs13077097,rs6440919,rs9817399,rs9844300 7.02221e-14 114.801 inf 5 7.02221e-14 4.15463e-07 3.47229e-07,4.86057e-07 -0.00460445,-0.0001233,0.00186003,0.00276373,0.00281358 0.000188873,5.29379e-05,0.000115056,0.000145651,0.000165926
184 rs1122525,rs12491701,rs6440919,rs9817399,rs9844300 7.00995e-14 114.8 inf 5 7.00995e-14 4.15461e-07 3.48733e-07,4.80726e-07 -0.00460443,-0.00012326,0.00186003,0.00276374,0.00281358 0.000188873,5.29379e-05,0.000115056,0.000145651,0.000165926
185 rs1122525,rs6440919,rs73158427,rs9817399,rs9844300 6.89434e-14 114.793 inf 5 6.89434e-14 4.15572e-07 3.53136e-07,4.89871e-07 -0.00461994,0.00186152,-0.000137275,0.00279719,0.00285916 0.000189633,0.000115054,5.80951e-05,0.000145807,0.000166427
186 rs1122525,rs4408839,rs6440919,rs9817399,rs9844300 6.8212e-14 114.788 inf 5 6.8212e-14 4.15423e-07 3.4992e-07,4.82552e-07 -0.0046042,-0.000122638,0.00186004,0.0027638,0.00281365 0.000188873,5.29379e-05,0.000115056,0.000145651,0.000165926
187 rs1122525,rs4387932,rs6440919,rs9817399,rs9844300 6.69269e-14 114.78 inf 5 6.69269e-14 4.15397e-07 3.48625e-07,4.83375e-07 -0.00460404,-0.000122202,0.00186005,0.00276385,0.00281369 0.000188873,5.29379e-05,0.000115056,0.000145651,0.000165926
188 rs1122525,rs4515014,rs6440919,rs9817399,rs9844300 6.66693e-14 114.778 inf 5 6.66693e-14 4.15392e-07 3.51286e-07,4.86483e-07 -0.004604,-0.000122114,0.00186005,0.00276386,0.0028137 0.000188873,5.29379e-05,0.000115056,0.000145651,0.000165926
189 rs1122525,rs6440919,rs7644133,rs9817399,rs9844300 6.3681e-14 114.758 inf 5 6.3681e-14 4.15275e-07 3.52342e-07,4.82171e-07 -0.00460032,0.00197713,-0.00012122,0.00276221,0.00281729 0.000188741,0.000125753,5.34089e-05,0.000145684,0.000165884
190 rs1122525,rs6440919,rs7616575,rs9817399,rs9844300 6.26626e-14 114.751 inf 5 6.26626e-14 4.15306e-07 3.5119e-07,4.84913e-07 -0.00460347,0.00186007,-0.000120683,0.00276401,0.00281385 0.000188873,0.000115056,5.29379e-05,0.000145651,0.000165926
191 rs1122525,rs13095258,rs6440919,rs9817399,rs9844300 6.17935e-14 114.745 inf 5 6.17935e-14 4.15287e-07 3.48275e-07,4.86996e-07 -0.00460335,-0.000120358,0.00186008,0.00276404,0.00281388 0.000188873,5.29379e-05,0.000115056,0.000145651,0.000165926
192 rs1122525,rs12486823,rs6440919,rs9817399,rs9844300 6.00965e-14 114.733 inf 5 6.00965e-14 4.15249e-07 3.53822e-07,4.8367e-07 -0.0046031,-0.000119708,0.00186009,0.00276411,0.00281395 0.000188873,5.29379e-05,0.000115056,0.000145651,0.000165926
193 rs1122525,rs13096479,rs6440919,rs9817399,rs9844300 5.67589e-14 114.708 inf 5 5.67589e-14 4.1517e-07 3.5096e-07,4.82766e-07 -0.0046026,-0.000118363,0.00186011,0.00276425,0.00281408 0.000188873,5.29379e-05,0.000115056,0.000145651,0.000165926
194 rs1122525,rs34103896,rs6440919,rs9817399,rs9844300 5.51935e-14 114.696 inf 5 5.51935e-14 4.15132e-07 3.47776e-07,4.77198e-07 -0.00460235,-0.000117699,0.00186012,0.00276432,0.00281415 0.000188873,5.29379e-05,0.000115056,0.000145651,0.000165926
195 rs1122525,rs16846891,rs6440919,rs9817399,rs9844300 5.42823e-14 114.689 inf 5 5.42823e-14 4.15109e-07 3.52347e-07,4.80999e-07 -0.0046022,-0.000117302,0.00186012,0.00276436,0.00281419 0.000188873,5.29379e-05,0.000115056,0.000145651,0.000165926
196 rs1122525,rs36117336,rs6440919,rs9817399,rs9844300 5.35054e-14 114.683 inf 5 5.35054e-14 4.15091e-07 3.55622e-07,4.81538e-07 -0.00460208,-0.000116999,0.00186023,0.00276452,0.00281435 0.000188873,5.29422e-05,0.000115056,0.000145648,0.000165924
197 rs1122525,rs35288962,rs6440919,rs9817399,rs9844300 5.33269e-14 114.681 inf 5 5.33269e-14 4.15084e-07 3.51765e-07,4.86992e-07 -0.00460205,-0.000116877,0.00186013,0.0027644,0.00281423 0.000188873,5.29379e-05,0.000115056,0.000145651,0.000165926
198 rs1122525,rs4680111,rs6440919,rs9817399,rs9844300 5.26552e-14 114.676 inf 5 5.26552e-14 4.15013e-07 3.54765e-07,4.83166e-07 -0.00459874,-0.000116661,0.0019728,0.00276275,0.00281762 0.000188741,5.34089e-05,0.000125753,0.000145684,0.000165884
199 rs1122525,rs35623343,rs6440919,rs9817399,rs9844300 5.23936e-14 114.674 inf 5 5.23936e-14 4.1506e-07 3.5443e-07,4.90945e-07 -0.00460189,-0.000116453,0.00186014,0.00276445,0.00281428 0.000188873,5.29379e-05,0.000115056,0.000145651,0.000165926
200 rs1122525,rs4386452,rs6440919,rs9817399,rs9844300 5.20074e-14 114.67 inf 5 5.20074e-14 4.1505e-07 3.54565e-07,4.83649e-07 -0.00460182,-0.000116275,0.00186014,0.00276447,0.0028143 0.000188873,5.29379e-05,0.000115056,0.000145651,0.000165926
201 rs1122525,rs34774506,rs6440919,rs9817399,rs9844300 5.16902e-14 114.668 inf 5 5.16902e-14 4.15041e-07 3.52276e-07,4.87559e-07 -0.00460177,-0.000116127,0.00186014,0.00276448,0.00281431 0.000188873,5.29379e-05,0.000115056,0.000145651,0.000165926
202 rs1122525,rs6440919,rs7628771,rs9817399,rs9844300 5.11005e-14 114.663 inf 5 5.11005e-14 4.15026e-07 3.53128e-07,4.87368e-07 -0.00460166,0.00186015,-0.00011585,0.00276451,0.00281434 0.000188873,0.000115056,5.29379e-05,0.000145651,0.000165926
203 rs1122525,rs1357081,rs6440919,rs9817399,rs9844300 5.03386e-14 114.656 inf 5 5.03386e-14 4.15005e-07 3.50695e-07,4.85644e-07 -0.00460153,-0.000115486,0.00186015,0.00276455,0.00281438 0.000188873,5.29379e-05,0.000115056,0.000145651,0.000165926
204 rs1122525,rs4679729,rs6440919,rs9817399,rs9844300 4.91531e-14 114.646 inf 5 4.91531e-14 4.14972e-07 3.50446e-07,4.80218e-07 -0.00460131,-0.000114906,0.00186016,0.00276461,0.00281444 0.000188873,5.29379e-05,0.000115056,0.000145651,0.000165926
205 rs1122525,rs59097659,rs6440919,rs9817399,rs9844300 4.91411e-14 114.646 inf 5 4.91411e-14 4.14972e-07 3.50548e-07,4.88877e-07 -0.00460131,-0.0001149,0.00186016,0.00276461,0.00281444 0.000188873,5.29379e-05,0.000115056,0.000145651,0.000165926
206 rs10935969,rs1122525,rs6440919,rs9817399,rs9844300 4.87283e-14 114.642 inf 5 4.87283e-14 4.1496e-07 3.53585e-07,4.85452e-07 -0.000114694,-0.00460123,0.00186016,0.00276463,0.00281446 5.29379e-05,0.000188873,0.000115056,0.000145651,0.000165926
207 rs1122525,rs1521333,rs6440919,rs9817399,rs9844300 4.86438e-14 114.641 inf 5 4.86438e-14 4.14958e-07 3.46821e-07,4.81446e-07 -0.00460121,-0.000114652,0.00186017,0.00276464,0.00281446 0.000188873,5.29379e-05,0.000115056,0.000145651,0.000165926
208 rs1122525,rs35690365,rs6440919,rs9817399,rs9844300 4.84941e-14 114.64 inf 5 4.84941e-14 4.14953e-07 3.4931e-07,4.82754e-07 -0.00460119,-0.000114576,0.00186017,0.00276464,0.00281447 0.000188873,5.29379e-05,0.000115056,0.000145651,0.000165926
209 rs1122525,rs114260157,rs6440919,rs9817399,rs9844300 4.84782e-14 114.64 inf 5 4.84782e-14 4.15181e-07 3.44885e-07,4.82652e-07 -0.00456699,-0.00020344,0.00187813,0.00279131,0.00281951 0.000187873,9.08431e-05,0.000115281,0.000145694,0.000165865
210 rs1122525,rs6440919,rs7639011,rs9817399,rs9844300 4.83153e-14 114.638 inf 5 4.83153e-14 4.14948e-07 3.49003e-07,4.81049e-07 -0.00460115,0.00186017,-0.000114486,0.00276465,0.00281448 0.000188873,0.000115056,5.29379e-05,0.000145651,0.000165926
211 rs1122525,rs6440919,rs6809873,rs9817399,rs9844300 4.77221e-14 114.633 inf 5 4.77221e-14 4.14931e-07 3.48772e-07,4.8253e-07 -0.00460104,0.00186017,-0.000114183,0.00276469,0.00281451 0.000188873,0.000115056,5.29379e-05,0.000145651,0.000165926
212 rs1122525,rs34654591,rs6440919,rs9817399,rs9844300 4.75329e-14 114.631 inf 5 4.75329e-14 4.14926e-07 3.47731e-07,4.86016e-07 -0.004601,-0.000114086,0.00186017,0.0027647,0.00281452 0.000188873,5.29379e-05,0.000115056,0.000145651,0.000165926
213 rs1122525,rs13073025,rs6440919,rs9817399,rs9844300 4.58806e-14 114.616 inf 5 4.58806e-14 4.14877e-07 3.53016e-07,4.84136e-07 -0.00460068,-0.000113213,0.00186019,0.00276479,0.00281461 0.000188873,5.29379e-05,0.000115056,0.000145651,0.000165926
214 rs1122525,rs6440919,rs7634965,rs9817399,rs9844300 4.5125e-14 114.609 inf 5 4.5125e-14 4.14854e-07 3.55055e-07,4.82309e-07 -0.00460052,0.00186019,-0.000112802,0.00276483,0.00281465 0.000188873,0.000115056,5.29379e-05,0.000145651,0.000165926
215 rs1122525,rs6440919,rs7635034,rs9817399,rs9844300 4.49391e-14 114.607 inf 5 4.49391e-14 4.14849e-07 3.50617e-07,4.77932e-07 -0.00460048,0.00186019,-0.000112699,0.00276484,0.00281466 0.000188873,0.000115056,5.29379e-05,0.000145651,0.000165926
216 rs1122525,rs6440919,rs7635035,rs9817399,rs9844300 4.47179e-14 114.605 inf 5 4.47179e-14 4.14842e-07 3.5193e-07,4.84664e-07 -0.00460044,0.0018602,-0.000112576,0.00276485,0.00281467 0.000188873,0.000115056,5.29379e-05,0.000145651,0.000165926
217 rs1122525,rs11925809,rs6440919,rs9817399,rs9844300 4.46977e-14 114.605 inf 5 4.46977e-14 4.14841e-07 3.56961e-07,4.83099e-07 -0.00460043,-0.000112565,0.0018602,0.00276485,0.00281467 0.000188873,5.29379e-05,0.000115056,0.000145651,0.000165926
218 rs1122525,rs6440919,rs77264317,rs9817399,rs9844300 4.27909e-14 114.586 inf 5 4.27909e-14 4.14963e-07 3.53045e-07,4.81202e-07 -0.00461865,0.00187324,-0.000140605,0.00279709,0.00284608 0.000189882,0.000115172,6.48729e-05,0.000145853,0.000166094
219 rs1122525,rs73158425,rs9817399,rs9844300,rs9862527 4.04531e-14 114.561 inf 5 4.04531e-14 4.24623e-07 3.64117e-07,4.98576e-07 -0.00467791,0.000461491,0.0027023,0.00308971,0.00165175 0.000189837,7.99882e-05,0.000145265,0.00018045,0.000121655
220 rs1122525,rs11914514,rs6440919,rs9817399,rs9844300 3.97431e-14 114.554 inf 5 3.97431e-14 4.1468e-07 3.48695e-07,4.75319e-07 -0.00459933,-0.000109601,0.00186024,0.00276516,0.00281498 0.000188873,5.29379e-05,0.000115056,0.000145651,0.000165926
221 rs1122525,rs1962139,rs6440919,rs9817399,rs9844300 3.81495e-14 114.536 inf 5 3.81495e-14 4.14306e-07 3.52362e-07,4.82757e-07 -0.00458442,-0.000114341,0.00197696,0.00276861,0.00281648 0.000188316,5.90993e-05,0.00012951,0.000145604,0.000165914
222 rs1122525,rs114049046,rs6440919,rs9817399,rs9844300 3.72849e-14 114.526 inf 5 3.72849e-14 4.14841e-07 3.49566e-07,4.78949e-07 -0.00456366,-0.000228719,0.00185812,0.0027705,0.0028202 0.00018785,0.000107568,0.000115067,0.000145574,0.000165862
223 rs1122525,rs4256090,rs6440919,rs9817399,rs9844300 3.64803e-14 114.516 inf 5 3.64803e-14 4.1456e-07 3.55669e-07,4.79437e-07 -0.00459857,-0.000107346,0.00186022,0.00276532,0.00281513 0.000188878,5.29342e-05,0.000115057,0.000145652,0.000165927
224 rs1122525,rs13059788,rs6440919,rs9817399,rs9844300 3.44461e-14 114.492 inf 5 3.44461e-14 4.14481e-07 3.51797e-07,4.8833e-07 -0.00459801,-0.000105838,0.00186025,0.00276548,0.00281528 0.000188878,5.29342e-05,0.000115057,0.000145652,0.000165927
225 rs1122525,rs1474235,rs6440919,rs9817399,rs9844300 3.40561e-14 114.487 inf 5 3.40561e-14 4.14472e-07 3.51908e-07,4.82021e-07 -0.00457998,0.000102193,0.001823,0.00278614,0.00283292 0.000188146,5.11977e-05,0.000116694,0.000145625,0.000165873
226 rs1122525,rs35238071,rs6440919,rs9817399,rs9844300 3.39255e-14 114.485 inf 5 3.39255e-14 4.1446e-07 3.4292e-07,4.8444e-07 -0.00459785,-0.000105434,0.00186025,0.00276552,0.00281532 0.000188878,5.29342e-05,0.000115057,0.000145652,0.000165927
227 rs1122525,rs17817202,rs6440919,rs9817399,rs9844300 3.19318e-14 114.459 inf 5 3.19318e-14 4.14627e-07 3.50329e-07,4.8662e-07 -0.0045859,-0.000220863,0.00186113,0.00279127,0.00285569 0.000188313,0.000107646,0.000115054,0.000145722,0.000166463
228 rs1122525,rs6440919,rs73156603,rs9817399,rs9844300 2.98073e-14 114.429 inf 5 2.98073e-14 4.1444e-07 3.46183e-07,4.78446e-07 -0.0045848,0.00185459,-0.000119079,0.00277798,0.00283261 0.000188306,0.000115113,6.00014e-05,0.000145548,0.000165871
229 rs1122525,rs114774696,rs6440919,rs9817399,rs9844300 2.69162e-14 114.384 inf 5 2.69162e-14 4.14378e-07 3.49254e-07,4.82074e-07 -0.00456537,-0.00018933,0.00187508,0.00278854,0.00282076 0.000187868,9.65231e-05,0.000115249,0.000145673,0.000165861
230 rs1122525,rs34126568,rs6440919,rs9817399,rs9844300 2.3251e-14 114.321 inf 5 2.3251e-14 4.14137e-07 3.5166e-07,4.80765e-07 -0.00459109,-0.00012561,0.00186525,0.00278228,0.00283166 0.000188648,6.71683e-05,0.000115067,0.000145578,0.000165865
231 rs1122525,rs35102076,rs6440919,rs9817399,rs9844300 2.31617e-14 114.319 inf 5 2.31617e-14 4.14131e-07 3.50577e-07,4.83496e-07 -0.00459106,-0.000125471,0.00186525,0.00278227,0.00283166 0.000188648,6.71683e-05,0.000115067,0.000145578,0.000165865
232 rs1122525,rs12636233,rs6440919,rs9817399,rs9844300 2.13433e-14 114.284 inf 5 2.13433e-14 4.14008e-07 3.49233e-07,4.84766e-07 -0.00456531,0.000116815,0.00186079,0.00280938,0.00285905 0.000187872,6.42013e-05,0.000115055,0.000146658,0.000166822
233 rs1122525,rs6440919,rs6795117,rs9817399,rs9844300 2.09422e-14 114.275 inf 5 2.09422e-14 4.13982e-07 3.46826e-07,4.80956e-07 -0.00456527,0.0018608,0.000116143,0.00280919,0.00285886 0.000187872,0.000115055,6.42013e-05,0.000146658,0.000166822
234 rs1122525,rs12639034,rs6440919,rs9817399,rs9844300 2.09012e-14 114.275 inf 5 2.09012e-14 4.14042e-07 3.52554e-07,4.82592e-07 -0.00456316,-0.000189155,0.00185848,0.00277108,0.00282077 0.000187852,0.000103192,0.000115069,0.000145577,0.000165864
235 rs1122525,rs6440919,rs6773236,rs9817399,rs9844300 2.08982e-14 114.275 inf 5 2.08982e-14 4.13979e-07 3.47272e-07,4.8308e-07 -0.00456527,0.0018608,0.000116069,0.00280917,0.00285884 0.000187872,0.000115055,6.42013e-05,0.000146658,0.000166822
236 rs1122525,rs6440919,rs6440934,rs9817399,rs9844300 2.07737e-14 114.272 inf 5 2.07737e-14 4.13971e-07 3.51944e-07,4.84176e-07 -0.00456526,0.0018608,0.000115856,0.00280911,0.00285878 0.000187872,0.000115055,6.42013e-05,0.000146658,0.000166822
237 rs1122525,rs11714702,rs6440919,rs9817399,rs9844300 2.04703e-14 114.266 inf 5 2.04703e-14 4.13951e-07 3.51856e-07,4.84846e-07 -0.00456523,0.000115332,0.00186081,0.00280897,0.00285863 0.000187872,6.42013e-05,0.000115055,0.000146658,0.000166822
238 rs1122525,rs12485516,rs6440919,rs9817399,rs9844300 2.03282e-14 114.263 inf 5 2.03282e-14 4.13948e-07 3.49607e-07,4.80616e-07 -0.00459032,-0.000118716,0.00186503,0.00278207,0.00283146 0.000188676,6.61286e-05,0.000115067,0.000145578,0.000165865
239 rs1122525,rs13085632,rs6440919,rs9817399,rs9844300 2.01281e-14 114.258 inf 5 2.01281e-14 4.13927e-07 3.47078e-07,4.81854e-07 -0.00456519,0.000114728,0.00186081,0.0028088,0.00285846 0.000187872,6.42013e-05,0.000115055,0.000146658,0.000166822
240 rs1122525,rs4557116,rs6440919,rs9817399,rs9844300 2.00858e-14 114.257 inf 5 2.00858e-14 4.13931e-07 3.54145e-07,4.81269e-07 -0.00459021,-0.000118273,0.00186502,0.00278205,0.00283144 0.000188676,6.61286e-05,0.000115067,0.000145578,0.000165865
241 rs1122525,rs4478043,rs6440919,rs9817399,rs9844300 2.00703e-14 114.257 inf 5 2.00703e-14 4.1393e-07 3.51358e-07,4.79015e-07 -0.0045902,-0.000118245,0.00186502,0.00278205,0.00283144 0.000188676,6.61286e-05,0.000115067,0.000145578,0.000165865
242 rs1122525,rs6440919,rs7427351,rs9817399,rs9844300 2.00566e-14 114.257 inf 5 2.00566e-14 4.13929e-07 3.49333e-07,4.80436e-07 -0.00459019,0.00186502,-0.000118219,0.00278205,0.00283144 0.000188676,0.000115067,6.61286e-05,0.000145578,0.000165865
243 rs1122525,rs1879556,rs6440919,rs9817399,rs9844300 1.99587e-14 114.255 inf 5 1.99587e-14 4.13927e-07 3.52732e-07,4.82442e-07 -0.00458995,-0.000120516,0.00186528,0.00278233,0.00283171 0.000188664,6.74428e-05,0.000115069,0.000145581,0.000165868
244 rs1122525,rs13091447,rs6440919,rs9817399,rs9844300 1.99226e-14 114.254 inf 5 1.99226e-14 4.13913e-07 3.50047e-07,4.84914e-07 -0.00456517,0.000114358,0.00186082,0.00280869,0.00285836 0.000187872,6.42013e-05,0.000115055,0.000146658,0.000166822
245 rs1122525,rs1357085,rs6440919,rs9817399,rs9844300 1.99114e-14 114.254 inf 5 1.99114e-14 4.13919e-07 3.48912e-07,4.77279e-07 -0.00459012,-0.000117951,0.00186501,0.00278204,0.00283143 0.000188676,6.61286e-05,0.000115067,0.000145578,0.000165865
246 rs1122525,rs11922984,rs6440919,rs9817399,rs9844300 1.99099e-14 114.253 inf 5 1.99099e-14 4.13924e-07 3.47072e-07,4.82375e-07 -0.00458992,-0.000120423,0.00186528,0.00278232,0.00283171 0.000188664,6.74428e-05,0.000115069,0.000145581,0.000165868
247 rs1122525,rs34527048,rs6440919,rs9817399,rs9844300 1.98898e-14 114.253 inf 5 1.98898e-14 4.13923e-07 3.47347e-07,4.82273e-07 -0.00458991,-0.000120385,0.00186528,0.00278232,0.0028317 0.000188664,6.74428e-05,0.000115069,0.000145581,0.000165868
248 rs1122525,rs4680119,rs6440919,rs9817399,rs9844300 1.98844e-14 114.253 inf 5 1.98844e-14 4.13917e-07 3.49669e-07,4.83081e-07 -0.0045901,-0.0001179,0.00186501,0.00278203,0.00283143 0.000188676,6.61286e-05,0.000115067,0.000145578,0.000165865
249 rs1122525,rs61791503,rs7635933,rs9817399,rs9844300 1.9852e-14 114.252 inf 5 1.9852e-14 4.13917e-07 3.48648e-07,4.83904e-07 -0.00461885,-0.000468421,0.00186626,0.00279853,0.00282316 0.000189829,0.000104015,0.000117353,0.000147252,0.00016877
250 rs1122525,rs11923161,rs6440919,rs9817399,rs9844300 1.97929e-14 114.251 inf 5 1.97929e-14 4.13911e-07 3.49251e-07,4.83193e-07 -0.00459006,-0.000117729,0.00186501,0.00278203,0.00283142 0.000188676,6.61286e-05,0.000115067,0.000145578,0.000165865
251 rs1122525,rs6440919,rs71308471,rs9817399,rs9844300 1.97758e-14 114.251 inf 5 1.97758e-14 4.13914e-07 3.54679e-07,4.84992e-07 -0.00458954,0.0018651,-0.000119654,0.00278201,0.0028314 0.000188648,0.000115067,6.71683e-05,0.000145578,0.000165865
252 rs1122525,rs12487454,rs6440919,rs9817399,rs9844300 1.96901e-14 114.249 inf 5 1.96901e-14 4.13897e-07 3.47989e-07,4.81145e-07 -0.00456514,0.000113935,0.00186082,0.00280857,0.00285824 0.000187872,6.42013e-05,0.000115055,0.000146658,0.000166822
253 rs1122525,rs6440919,rs6777440,rs9817399,rs9844300 1.96621e-14 114.248 inf 5 1.96621e-14 4.13902e-07 3.49594e-07,4.86801e-07 -0.00458999,0.001865,-0.000117482,0.00278202,0.00283141 0.000188676,0.000115067,6.61286e-05,0.000145578,0.000165865
254 rs1122525,rs1521336,rs6440919,rs9817399,rs9844300 1.94266e-14 114.243 inf 5 1.94266e-14 4.13885e-07 3.53693e-07,4.7751e-07 -0.00458987,-0.000117033,0.00186499,0.00278199,0.00283139 0.000188676,6.61286e-05,0.000115067,0.000145578,0.000165865
255 rs1122525,rs6440919,rs77615048,rs9817399,rs9844300 1.92503e-14 114.239 inf 5 1.92503e-14 4.13928e-07 3.54585e-07,4.7869e-07 -0.00456311,0.00185852,-0.000182052,0.00277113,0.00282082 0.000187852,0.000115069,0.000101861,0.000145578,0.000165865
256 rs1122525,rs13071307,rs6440919,rs9817399,rs9844300 1.92499e-14 114.239 inf 5 1.92499e-14 4.13866e-07 3.5126e-07,4.83093e-07 -0.00456509,0.000113114,0.00186083,0.00280834,0.00285801 0.000187872,6.42013e-05,0.000115055,0.000146658,0.000166822
257 rs1122525,rs6440919,rs73158496,rs9817399,rs9844300 1.9215e-14 114.238 inf 5 1.9215e-14 4.13896e-07 3.51598e-07,4.80824e-07 -0.00458094,0.00187639,-0.000147171,0.00280408,0.00283478 0.000188264,0.000115342,8.29581e-05,0.000146369,0.00016591
258 rs1122525,rs35371307,rs6440919,rs9817399,rs9844300 1.91303e-14 114.236 inf 5 1.91303e-14 4.13869e-07 3.52638e-07,4.78401e-07 -0.00458908,-0.000118902,0.00186508,0.00278194,0.00283134 0.00018864,6.74404e-05,0.000115067,0.000145578,0.000165865
259 rs1122525,rs6440919,rs6802191,rs9817399,rs9844300 1.91217e-14 114.236 inf 5 1.91217e-14 4.13857e-07 3.50415e-07,4.81269e-07 -0.00456508,0.00186083,0.00011287,0.00280828,0.00285794 0.000187872,0.000115055,6.42013e-05,0.000146658,0.000166822
260 rs1122525,rs13073944,rs6440919,rs9817399,rs9844300 1.88675e-14 114.23 inf 5 1.88675e-14 4.13838e-07 3.51122e-07,4.82594e-07 -0.00456505,0.00011238,0.00186083,0.00280814,0.0028578 0.000187872,6.42013e-05,0.000115055,0.000146658,0.000166822
261 rs1122525,rs6440919,rs883097,rs9817399,rs9844300 1.8746e-14 114.227 inf 5 1.8746e-14 4.1384e-07 3.48931e-07,4.80406e-07 -0.00458901,0.00186504,-0.00011762,0.00278192,0.00283131 0.000188648,0.000115067,6.71683e-05,0.000145578,0.000165865
262 rs1122525,rs12485656,rs6440919,rs9817399,rs9844300 1.80158e-14 114.21 inf 5 1.80158e-14 4.13782e-07 3.51009e-07,4.86363e-07 -0.0045891,-0.000114181,0.00186491,0.00278186,0.00283126 0.000188676,6.61286e-05,0.000115067,0.000145578,0.000165865
263 rs1122525,rs6440919,rs73158449,rs9817399,rs9844300 1.77719e-14 114.204 inf 5 1.77719e-14 4.13803e-07 3.50834e-07,4.8071e-07 -0.00458631,0.0018591,-0.00015279,0.00279153,0.00284826 0.000188523,0.000115065,8.80321e-05,0.0001458,0.000166328
264 rs1122525,rs13085480,rs6440919,rs9817399,rs9844300 1.77155e-14 114.203 inf 5 1.77155e-14 4.13752e-07 3.56625e-07,4.82904e-07 -0.00456491,0.000110045,0.00186086,0.00280748,0.00285714 0.000187872,6.42013e-05,0.000115055,0.000146658,0.000166822
265 rs1122525,rs6440919,rs6789942,rs9817399,rs9844300 1.76127e-14 114.2 inf 5 1.76127e-14 4.13744e-07 3.54279e-07,4.80138e-07 -0.0045649,0.00186086,0.000109827,0.00280742,0.00285708 0.000187872,0.000115055,6.42013e-05,0.000146658,0.000166822
266 rs1122525,rs6440919,rs73158432,rs9817399,rs9844300 1.75705e-14 114.199 inf 5 1.75705e-14 4.13787e-07 3.4679e-07,4.8208e-07 -0.00458621,0.00185912,-0.00015221,0.00279148,0.00284817 0.000188523,0.000115065,8.80321e-05,0.0001458,0.000166328
267 rs1122525,rs1474232,rs6440919,rs9817399,rs9844300 1.74652e-14 114.197 inf 5 1.74652e-14 4.13549e-07 3.49449e-07,4.84666e-07 -0.00457159,8.35626e-05,0.00182599,0.00278398,0.00283131 0.00018801,5.13979e-05,0.000117157,0.000145617,0.000165869
268 rs1122525,rs13068190,rs6440919,rs9817399,rs9844300 1.73065e-14 114.193 inf 5 1.73065e-14 4.1372e-07 3.45519e-07,4.85081e-07 -0.00456486,0.000109167,0.00186087,0.00280724,0.00285689 0.000187872,6.42013e-05,0.000115055,0.000146658,0.000166822
269 rs1122525,rs1357079,rs6440919,rs9817399,rs9844300 1.72902e-14 114.192 inf 5 1.72902e-14 4.1313e-07 3.49824e-07,4.85875e-07 -0.00457099,-8.71148e-05,0.00191805,0.00280259,0.00285451 0.000188042,6.10702e-05,0.000121596,0.000146683,0.000167027
270 rs1122525,rs13066595,rs6440919,rs9817399,rs9844300 1.72211e-14 114.19 inf 5 1.72211e-14 4.13713e-07 3.51942e-07,4.80656e-07 -0.00456485,0.00010898,0.00186087,0.00280718,0.00285684 0.000187872,6.42013e-05,0.000115055,0.000146658,0.000166822
271 rs1122525,rs13079099,rs6440919,rs9817399,rs9844300 1.72068e-14 114.19 inf 5 1.72068e-14 4.13717e-07 3.47106e-07,4.84326e-07 -0.00456568,0.000111477,0.00185978,0.00280816,0.00285786 0.000187883,6.56017e-05,0.00011506,0.000146727,0.000166886
272 rs1122525,rs1521332,rs9817399,rs9844300,rs9862527 1.7098e-14 114.187 inf 5 1.7098e-14 4.23377e-07 3.56263e-07,4.93526e-07 -0.0047666,0.000378334,0.00270451,0.00268997,0.00183494 0.000194024,6.74339e-05,0.000145272,0.000165573,0.000117116
273 rs1122525,rs12489502,rs6440919,rs9817399,rs9844300 1.70821e-14 114.187 inf 5 1.70821e-14 4.13702e-07 3.48005e-07,4.79787e-07 -0.00456483,0.000108673,0.00186087,0.0028071,0.00285675 0.000187872,6.42013e-05,0.000115055,0.000146658,0.000166822
274 rs10935974,rs1122525,rs6440919,rs9817399,rs9844300 1.67832e-14 114.179 inf 5 1.67832e-14 4.13677e-07 3.457e-07,4.82129e-07 0.000108001,-0.00456479,0.00186088,0.00280691,0.00285657 6.42013e-05,0.000187872,0.000115055,0.000146658,0.000166822
275 rs1122525,rs35844324,rs6440919,rs9817399,rs9844300 1.63224e-14 114.167 inf 5 1.63224e-14 4.13694e-07 3.49542e-07,4.79198e-07 -0.00456343,-0.000155451,0.00185829,0.00277076,0.00282047 0.000187858,9.20219e-05,0.000115074,0.000145587,0.000165872
276 rs1122525,rs1464417,rs6440919,rs9817399,rs9844300 1.57519e-14 114.152 inf 5 1.57519e-14 4.13597e-07 3.47279e-07,4.7971e-07 -0.00458769,-0.000108917,0.00186478,0.00278162,0.00283102 0.000188676,6.61286e-05,0.000115067,0.000145578,0.000165865
277 rs1122525,rs6440919,rs79451074,rs9817399,rs9844300 1.54406e-14 114.143 inf 5 1.54406e-14 4.13617e-07 3.50288e-07,4.83826e-07 -0.00456333,0.00185836,-0.000152396,0.00277088,0.00282058 0.000187858,0.000115074,9.20219e-05,0.000145587,0.000165872
278 rs1122525,rs1521327,rs6440919,rs9817399,rs9844300 1.42689e-14 114.109 inf 5 1.42689e-14 4.13267e-07 3.4962e-07,4.79043e-07 -0.00456834,7.68271e-05,0.00186437,0.00274424,0.00280504 0.000187952,5.14012e-05,0.000115065,0.000147146,0.000166438
279 rs1122525,rs6440919,rs73871360,rs9817399,rs9844300 1.34405e-14 114.083 inf 5 1.34405e-14 4.13372e-07 3.50898e-07,4.86583e-07 -0.00456426,0.00186096,9.91632e-05,0.00280443,0.00285407 0.000187872,0.000115055,6.42013e-05,0.000146658,0.000166822
280 rs1122525,rs146824534,rs6440919,rs9817399,rs9844300 1.27432e-14 114.06 inf 5 1.27432e-14 4.13371e-07 3.48911e-07,4.75473e-07 -0.00456152,-0.000198212,0.00185966,0.00277296,0.0028226 0.000187845,0.00012834,0.000115063,0.000145565,0.000165854
281 rs1122525,rs6440919,rs6440920,rs9817399,rs9844300 1.22557e-14 114.043 inf 5 1.22557e-14 4.12561e-07 3.48164e-07,4.71673e-07 -0.00456944,0.00193106,-7.27142e-05,0.00277623,0.00282857 0.000188104,0.000131124,6.61548e-05,0.000145546,0.000165853
282 rs1122525,rs6440919,rs9817399,rs9844300,rs9860920 1.22489e-14 114.043 inf 5 1.22489e-14 4.12561e-07 3.49818e-07,4.78306e-07 -0.00456943,0.00193103,0.00277623,0.00282857,-7.26806e-05 0.000188104,0.000131124,0.000145546,0.000165853,6.61548e-05
283 rs1122525,rs1727903,rs6440919,rs9817399,rs9844300 1.22423e-14 114.042 inf 5 1.22423e-14 4.13278e-07 3.54215e-07,4.84664e-07 -0.00456051,-0.000113758,0.00186434,0.00276052,0.00281003 0.000187839,7.58459e-05,0.000115065,0.00014594,0.000166186
284 rs1122525,rs1464419,rs6440919,rs9817399,rs9844300 1.1826e-14 114.027 inf 5 1.1826e-14 4.1291e-07 3.46526e-07,4.81698e-07 -0.00457411,-6.69698e-05,0.00190285,0.00279318,0.00284327 0.000188219,5.11481e-05,0.000119224,0.000146096,0.000166354
285 rs1122525,rs6440919,rs6440923,rs9817399,rs9844300 1.15625e-14 114.017 inf 5 1.15625e-14 4.12481e-07 3.47944e-07,4.76955e-07 -0.00456889,0.00192764,-6.91208e-05,0.00277625,0.00282845 0.000188104,0.000131124,6.61548e-05,0.000145546,0.000165853
286 rs1122525,rs6440919,rs6798506,rs9817399,rs9844300 1.13348e-14 114.009 inf 5 1.13348e-14 4.12454e-07 3.50952e-07,4.83863e-07 -0.0045687,0.00192643,-6.78499e-05,0.00277625,0.00282841 0.000188104,0.000131124,6.61548e-05,0.000145546,0.000165853
287 rs1122525,rs6440919,rs6440925,rs9817399,rs9844300 1.12571e-14 114.006 inf 5 1.12571e-14 4.12944e-07 3.50637e-07,4.80198e-07 -0.00456603,0.00182914,6.85531e-05,0.00278303,0.00283078 0.000187922,0.000117673,5.16233e-05,0.000145627,0.000165875
288 rs1122525,rs4552318,rs6440919,rs9817399,rs9844300 1.11598e-14 114.002 inf 5 1.11598e-14 4.12928e-07 3.51832e-07,4.8367e-07 -0.00456582,6.81211e-05,0.0018293,0.00278257,0.00283034 0.000187919,5.16285e-05,0.00011768,0.000145616,0.000165869
289 rs1122525,rs1521307,rs6440919,rs9817399,rs9844300 1.11557e-14 114.002 inf 5 1.11557e-14 4.12671e-07 3.51187e-07,4.82587e-07 -0.00456939,6.64826e-05,0.00186558,0.00273624,0.00279473 0.000188071,5.68608e-05,0.000115096,0.000149581,0.000167999
290 rs1122525,rs6440919,rs6440926,rs9817399,rs9844300 1.09839e-14 113.995 inf 5 1.09839e-14 4.1291e-07 3.5401e-07,4.81126e-07 -0.00456592,0.0018296,6.75912e-05,0.00278294,0.00283071 0.000187922,0.000117673,5.16233e-05,0.000145627,0.000165875
291 rs1122525,rs4613417,rs6440919,rs9817399,rs9844300 1.09165e-14 113.992 inf 5 1.09165e-14 4.12898e-07 3.51309e-07,4.8415e-07 -0.00456572,6.7253e-05,0.00182972,0.00278249,0.00283028 0.000187919,5.16285e-05,0.00011768,0.000145616,0.000165869
292 rs1122525,rs6440919,rs6440927,rs9817399,rs9844300 1.09069e-14 113.992 inf 5 1.09069e-14 4.129e-07 3.51654e-07,4.79358e-07 -0.00456589,0.00182973,6.73134e-05,0.00278292,0.00283069 0.000187922,0.000117673,5.16233e-05,0.000145627,0.000165875
293 rs1122525,rs6440919,rs7614457,rs9817399,rs9844300 1.09004e-14 113.992 inf 5 1.09004e-14 4.12896e-07 3.46059e-07,4.80689e-07 -0.00456572,0.00182975,6.71943e-05,0.00278249,0.00283028 0.000187919,0.00011768,5.16285e-05,0.000145616,0.000165869
294 rs1122525,rs4368465,rs6440919,rs9817399,rs9844300 1.08759e-14 113.991 inf 5 1.08759e-14 4.12893e-07 3.48669e-07,4.77613e-07 -0.00456571,6.71051e-05,0.00182979,0.00278248,0.00283027 0.000187919,5.16285e-05,0.00011768,0.000145616,0.000165869
295 rs1122525,rs4680114,rs6440919,rs9817399,rs9844300 1.08744e-14 113.991 inf 5 1.08744e-14 4.12892e-07 3.51064e-07,4.79984e-07 -0.00456571,6.70994e-05,0.00182979,0.00278248,0.00283027 0.000187919,5.16285e-05,0.00011768,0.000145616,0.000165869
296 rs1122525,rs4607070,rs6440919,rs9817399,rs9844300 1.08194e-14 113.989 inf 5 1.08194e-14 4.12885e-07 3.50314e-07,4.84324e-07 -0.00456568,6.68977e-05,0.00182989,0.00278246,0.00283026 0.000187919,5.16285e-05,0.00011768,0.000145616,0.000165869
297 rs1122525,rs6440919,rs9817399,rs9831551,rs9844300 1.08186e-14 113.989 inf 5 1.08186e-14 4.12885e-07 3.48609e-07,4.84915e-07 -0.00456568,0.00182989,0.00278246,6.68948e-05,0.00283026 0.000187919,0.00011768,0.000145616,5.16285e-05,0.000165869
298 rs1122525,rs35793010,rs6440919,rs9817399,rs9844300 1.08053e-14 113.988 inf 5 1.08053e-14 4.13078e-07 3.46303e-07,4.86876e-07 -0.00458328,-9.25542e-05,0.00186435,0.00278086,0.00283029 0.000188676,6.61286e-05,0.000115067,0.000145578,0.000165865
299 rs1122525,rs6440919,rs6794235,rs9817399,rs9844300 1.07705e-14 113.987 inf 5 1.07705e-14 4.12879e-07 3.51294e-07,4.809e-07 -0.00456566,0.00182997,6.67171e-05,0.00278245,0.00283025 0.000187919,0.00011768,5.16285e-05,0.000145616,0.000165869
300 rs1122525,rs6440919,rs6781219,rs9817399,rs9844300 1.07286e-14 113.985 inf 5 1.07286e-14 4.12874e-07 3.49619e-07,4.75512e-07 -0.00456565,0.00183005,6.65611e-05,0.00278243,0.00283024 0.000187919,0.00011768,5.16285e-05,0.000145616,0.000165869
301 rs1122525,rs6440919,rs6805002,rs9817399,rs9844300 1.07119e-14 113.984 inf 5 1.07119e-14 4.12872e-07 3.46169e-07,4.83343e-07 -0.00456564,0.00183008,6.64988e-05,0.00278243,0.00283024 0.000187919,0.00011768,5.16285e-05,0.000145616,0.000165869
302 rs1122525,rs6440919,rs6790292,rs9817399,rs9844300 1.06843e-14 113.983 inf 5 1.06843e-14 4.12868e-07 3.51735e-07,4.78079e-07 -0.00456563,0.00183013,6.63954e-05,0.00278242,0.00283023 0.000187919,0.00011768,5.16285e-05,0.000145616,0.000165869
303 rs1122525,rs6440919,rs6777436,rs9817399,rs9844300 1.06795e-14 113.983 inf 5 1.06795e-14 4.12868e-07 3.54733e-07,4.83592e-07 -0.00456563,0.00183014,6.63771e-05,0.00278242,0.00283023 0.000187919,0.00011768,5.16285e-05,0.000145616,0.000165869
304 rs1122525,rs4402901,rs6440919,rs9817399,rs9844300 1.06445e-14 113.982 inf 5 1.06445e-14 4.12863e-07 3.53336e-07,4.79861e-07 -0.00456561,6.62452e-05,0.0018302,0.00278241,0.00283022 0.000187919,5.16285e-05,0.00011768,0.000145616,0.000165869
305 rs1122525,rs1521312,rs6440919,rs9817399,rs9844300 1.06443e-14 113.982 inf 5 1.06443e-14 4.12863e-07 3.5329e-07,4.84897e-07 -0.00456561,6.62446e-05,0.0018302,0.00278241,0.00283022 0.000187919,5.16285e-05,0.00011768,0.000145616,0.000165869
306 rs1122525,rs12492627,rs6440919,rs9817399,rs9844300 1.06441e-14 113.982 inf 5 1.06441e-14 4.12863e-07 3.4677e-07,4.78605e-07 -0.00456561,6.62436e-05,0.0018302,0.00278241,0.00283022 0.000187919,5.16285e-05,0.00011768,0.000145616,0.000165869
307 rs1122525,rs6440919,rs6793820,rs9817399,rs9844300 1.06368e-14 113.981 inf 5 1.06368e-14 4.12862e-07 3.52365e-07,4.90102e-07 -0.00456561,0.00183021,6.62163e-05,0.0027824,0.00283022 0.000187919,0.00011768,5.16285e-05,0.000145616,0.000165869
308 rs1122525,rs6440919,rs7611061,rs9817399,rs9844300 1.06314e-14 113.981 inf 5 1.06314e-14 4.12861e-07 3.50497e-07,4.73223e-07 -0.00456561,0.00183022,6.61957e-05,0.0027824,0.00283022 0.000187919,0.00011768,5.16285e-05,0.000145616,0.000165869
309 rs1122525,rs6440919,rs7611396,rs9817399,rs9844300 1.06313e-14 113.981 inf 5 1.06313e-14 4.12861e-07 3.49489e-07,4.80866e-07 -0.00456561,0.00183022,6.61954e-05,0.0027824,0.00283022 0.000187919,0.00011768,5.16285e-05,0.000145616,0.000165869
310 rs1122525,rs4638926,rs6440919,rs9817399,rs9844300 1.06313e-14 113.981 inf 5 1.06313e-14 4.12861e-07 3.54458e-07,4.85732e-07 -0.00456561,6.61953e-05,0.00183022,0.0027824,0.00283022 0.000187919,5.16285e-05,0.00011768,0.000145616,0.000165869
311 rs1122525,rs6440919,rs7428890,rs9817399,rs9844300 1.06263e-14 113.981 inf 5 1.06263e-14 4.12861e-07 3.51021e-07,4.81589e-07 -0.0045656,0.00183023,6.61766e-05,0.0027824,0.00283022 0.000187919,0.00011768,5.16285e-05,0.000145616,0.000165869
312 rs1122525,rs6440919,rs7610857,rs9817399,rs9844300 1.0565e-14 113.978 inf 5 1.0565e-14 4.12853e-07 3.46401e-07,4.80328e-07 -0.00456558,0.00183034,6.59431e-05,0.00278238,0.0028302 0.000187919,0.00011768,5.16285e-05,0.000145616,0.000165869
313 rs1122525,rs6440919,rs6440928,rs9817399,rs9844300 1.05506e-14 113.978 inf 5 1.05506e-14 4.12853e-07 3.4937e-07,4.82075e-07 -0.00456546,0.00183039,6.59358e-05,0.00278236,0.00283019 0.000187916,0.000117673,5.16243e-05,0.000145616,0.000165869
314 rs1122525,rs6440919,rs6440929,rs9817399,rs9844300 1.05154e-14 113.976 inf 5 1.05154e-14 4.12848e-07 3.48441e-07,4.81309e-07 -0.00456545,0.00183045,6.58002e-05,0.00278235,0.00283018 0.000187916,0.000117673,5.16243e-05,0.000145616,0.000165869
315 rs1122525,rs6440919,rs7653047,rs9817399,rs9844300 1.04639e-14 113.974 inf 5 1.04639e-14 4.12839e-07 3.4343e-07,4.81109e-07 -0.00456554,0.00183053,6.55533e-05,0.00278234,0.00283018 0.000187919,0.00011768,5.16285e-05,0.000145616,0.000165869
316 rs1122525,rs6440919,rs6809612,rs9817399,rs9844300 1.0462e-14 113.974 inf 5 1.0462e-14 4.12344e-07 3.5121e-07,4.80667e-07 -0.00456788,0.00192132,-6.24681e-05,0.00277628,0.00282823 0.000188104,0.000131124,6.61548e-05,0.000145546,0.000165853
317 rs1122525,rs3982374,rs6440919,rs9817399,rs9844300 1.0438e-14 113.973 inf 5 1.0438e-14 4.12836e-07 3.53333e-07,4.82438e-07 -0.00456552,6.54525e-05,0.00183058,0.00278234,0.00283017 0.000187919,5.16285e-05,0.00011768,0.000145616,0.000165869
318 rs1122525,rs6440919,rs6794747,rs9817399,rs9844300 1.03186e-14 113.968 inf 5 1.03186e-14 4.12817e-07 3.51429e-07,4.89186e-07 -0.00456551,0.00183088,6.48872e-05,0.00278202,0.00282989 0.00018792,0.000117677,5.16398e-05,0.00014561,0.000165865
319 rs1122525,rs4680110,rs6440919,rs9817399,rs9844300 1.02901e-14 113.967 inf 5 1.02901e-14 4.12309e-07 3.51719e-07,4.82869e-07 -0.00456756,-6.11608e-05,0.00192002,0.00277649,0.00282838 0.000188101,6.66575e-05,0.000131326,0.000145546,0.000165857
320 rs1122525,rs4234298,rs6440919,rs9817399,rs9844300 1.02805e-14 113.966 inf 5 1.02805e-14 4.12821e-07 3.48707e-07,4.81552e-07 -0.00456523,6.49781e-05,0.00183087,0.00278239,0.00283024 0.000187913,5.16182e-05,0.000117669,0.000145619,0.000165871
321 rs1122525,rs4680112,rs6440919,rs9817399,rs9844300 1.0143e-14 113.961 inf 5 1.0143e-14 4.12295e-07 3.51831e-07,4.85322e-07 -0.00456747,-6.01844e-05,0.00191912,0.00277639,0.00282825 0.000188103,6.64038e-05,0.000131224,0.000145546,0.000165855
322 rs1122525,rs6440919,rs7615461,rs9817399,rs9844300 9.95523e-15 113.952 inf 5 9.95523e-15 4.12959e-07 3.50768e-07,4.78009e-07 -0.00456347,0.00186109,8.57834e-05,0.00280067,0.0028503 0.000187872,0.000115055,6.42013e-05,0.000146658,0.000166822
323 rs1122525,rs6440919,rs7617276,rs9817399,rs9844300 9.65648e-15 113.939 inf 5 9.65648e-15 4.12476e-07 3.53624e-07,4.81987e-07 -0.00456564,0.0018653,-5.90342e-05,0.00273828,0.00279626 0.000187964,0.000115099,5.66839e-05,0.000150123,0.000168301
324 rs1122525,rs6440919,rs7628156,rs9817399,rs9844300 9.22555e-15 113.919 inf 5 9.22555e-15 4.12859e-07 3.45938e-07,4.82934e-07 -0.00456387,0.00186031,8.40364e-05,0.00280039,0.00285005 0.000187883,0.00011506,6.56017e-05,0.000146727,0.000166886
325 rs1122525,rs114421479,rs6440919,rs9817399,rs9844300 8.92476e-15 113.905 inf 5 8.92476e-15 4.12865e-07 3.48599e-07,4.82764e-07 -0.00455459,0.000120603,0.00186462,0.00278091,0.00283033 0.000187856,9.39272e-05,0.000115073,0.000145585,0.000165871
326 rs1122525,rs34037193,rs6440919,rs9817399,rs9844300 8.90608e-15 113.904 inf 5 8.90608e-15 4.12696e-07 3.52943e-07,4.82964e-07 -0.00455674,-6.48695e-05,0.00186763,0.00279519,0.00281837 0.000187838,5.47538e-05,0.000115154,0.00014639,0.000165968
327 rs1122525,rs6440919,rs71308473,rs9817399,rs9844300 8.79864e-15 113.899 inf 5 8.79864e-15 4.12795e-07 3.44717e-07,4.77936e-07 -0.00458051,0.00186408,-8.2277e-05,0.00278039,0.00282983 0.000188676,0.000115067,6.61286e-05,0.000145578,0.000165865
328 rs1122525,rs12497736,rs6440919,rs9817399,rs9844300 8.77729e-15 113.898 inf 5 8.77729e-15 4.12792e-07 3.50884e-07,4.79001e-07 -0.00458048,-8.21477e-05,0.00186407,0.00278038,0.00282982 0.000188676,6.61286e-05,0.000115067,0.000145578,0.000165865
329 rs1122525,rs13066115,rs6440919,rs9817399,rs9844300 8.74696e-15 113.896 inf 5 8.74696e-15 4.12786e-07 3.50527e-07,4.82665e-07 -0.00456369,8.12626e-05,0.00186036,0.00279961,0.00284926 0.000187883,6.56017e-05,0.00011506,0.000146727,0.000166886
330 rs1122525,rs17766659,rs6440919,rs9817399,rs9844300 8.66731e-15 113.892 inf 5 8.66731e-15 4.12792e-07 3.49878e-07,4.76962e-07 -0.00456069,-8.83013e-05,0.00186324,0.00276315,0.00281271 0.000187843,7.10729e-05,0.000115058,0.000145947,0.00016619
331 rs1122525,rs2872191,rs6440919,rs9817399,rs9844300 8.50365e-15 113.884 inf 5 8.50365e-15 4.12564e-07 3.45252e-07,4.80012e-07 -0.00456207,-5.66307e-05,0.00186092,0.00275281,0.0028044 0.000187864,5.14339e-05,0.000115057,0.00014714,0.000167009
332 rs1122525,rs35316930,rs6440919,rs9817399,rs9844300 8.41257e-15 113.879 inf 5 8.41257e-15 4.12736e-07 3.43982e-07,4.83086e-07 -0.00457342,-8.09108e-05,0.00185843,0.00277936,0.00282887 0.000188246,6.69116e-05,0.00011509,0.000145564,0.000165854
333 rs1122525,rs6440919,rs7632153,rs9817399,rs9844300 8.4086e-15 113.879 inf 5 8.4086e-15 4.12736e-07 3.49334e-07,4.80208e-07 -0.00457341,0.00185843,-8.08847e-05,0.00277936,0.00282887 0.000188246,0.00011509,6.69116e-05,0.000145564,0.000165854
334 rs1122525,rs2204044,rs6440919,rs9817399,rs9844300 8.22745e-15 113.87 inf 5 8.22745e-15 4.12014e-07 3.49512e-07,4.78039e-07 -0.00456281,-4.23993e-05,0.00190041,0.00277638,0.00282756 0.000187962,6.60488e-05,0.000129737,0.000145546,0.000165853
335 rs1122525,rs6440919,rs71308468,rs9817399,rs9844300 8.02094e-15 113.859 inf 5 8.02094e-15 4.12671e-07 3.51498e-07,4.83645e-07 -0.00457292,0.00185855,-7.82285e-05,0.00277927,0.00282878 0.000188246,0.00011509,6.69116e-05,0.000145564,0.000165854
336 rs1122525,rs12491470,rs6440919,rs9817399,rs9844300 7.25053e-15 113.815 inf 5 7.25053e-15 4.12532e-07 3.44365e-07,4.87666e-07 -0.0045718,-7.22183e-05,0.00185881,0.00277906,0.00282857 0.000188246,6.69116e-05,0.00011509,0.000145564,0.000165854
337 rs1122525,rs6440919,rs6771461,rs9817399,rs9844300 7.20203e-15 113.812 inf 5 7.20203e-15 4.12317e-07 3.47806e-07,4.81348e-07 -0.00456078,0.00183625,4.81478e-05,0.00278048,0.00282892 0.000187852,0.000118365,5.21438e-05,0.000145607,0.000165866
338 rs1122525,rs6440919,rs7644373,rs9817399,rs9844300 7.15572e-15 113.809 inf 5 7.15572e-15 4.12308e-07 3.50974e-07,4.81376e-07 -0.00456076,0.00183645,4.77821e-05,0.00278045,0.0028289 0.000187852,0.000118365,5.21438e-05,0.000145607,0.000165866
339 rs1122525,rs16823657,rs6440919,rs9817399,rs9844300 6.83655e-15 113.789 inf 5 6.83655e-15 4.12497e-07 3.48959e-07,4.87721e-07 -0.00456168,9.7083e-05,0.00185617,0.00279346,0.00284037 0.00018786,9.19614e-05,0.000115182,0.000146421,0.000166386
340 rs10804763,rs1122525,rs6440919,rs9817399,rs9844300 6.80516e-15 113.787 inf 5 6.80516e-15 4.12447e-07 3.53337e-07,4.81456e-07 -6.91465e-05,-0.00457118,0.00185905,0.00277924,0.00282874 6.77296e-05,0.000188253,0.000115088,0.000145569,0.000165858
341 rs1122525,rs1851224,rs6440919,rs9817399,rs9844300 6.17309e-15 113.745 inf 5 6.17309e-15 4.12311e-07 3.50894e-07,4.78614e-07 -0.00456974,-6.17373e-05,0.00185929,0.00277869,0.00282821 0.000188242,6.71784e-05,0.000115089,0.000145564,0.000165854
342 rs1122525,rs6440919,rs7635064,rs9817399,rs9844300 6.09387e-15 113.739 inf 5 6.09387e-15 4.12099e-07 3.49321e-07,4.80877e-07 -0.00457284,0.00186133,-3.87611e-05,0.00277255,0.00282219 0.000188873,0.000115056,5.29379e-05,0.000145651,0.000165926
343 rs1122525,rs4679727,rs6440919,rs9817399,rs9844300 6.08658e-15 113.739 inf 5 6.08658e-15 4.12097e-07 3.53568e-07,4.81263e-07 -0.00457281,-3.86745e-05,0.00186133,0.00277256,0.0028222 0.000188873,5.29379e-05,0.000115056,0.000145651,0.000165926
344 rs1122525,rs1521303,rs6440919,rs9817399,rs9844300 6.01067e-15 113.733 inf 5 6.01067e-15 4.12277e-07 3.48367e-07,4.78544e-07 -0.00455333,5.89604e-05,0.00186452,0.00278049,0.00283014 0.000187918,6.61285e-05,0.000115091,0.000145612,0.0001659
345 rs1122525,rs1521326,rs6440919,rs9817399,rs9844300 5.99297e-15 113.732 inf 5 5.99297e-15 4.12268e-07 3.49619e-07,4.832e-07 -0.00455608,5.84233e-05,0.0018608,0.00278701,0.00283655 0.000187851,6.60483e-05,0.00011506,0.000146022,0.000166256
346 rs1122525,rs2222367,rs6440919,rs9817399,rs9844300 5.99113e-15 113.732 inf 5 5.99113e-15 4.12275e-07 3.44937e-07,4.77398e-07 -0.0045534,5.92842e-05,0.00186448,0.00278042,0.00283008 0.000187916,6.6645e-05,0.000115089,0.00014561,0.000165898
347 rs1122525,rs1521325,rs6440919,rs9817399,rs9844300 5.79028e-15 113.717 inf 5 5.79028e-15 4.12229e-07 3.43036e-07,4.78685e-07 -0.00456837,-5.54241e-05,0.0018637,0.00277435,0.00282351 0.000188202,6.50904e-05,0.000115072,0.00014557,0.000165867
348 rs1122525,rs35727503,rs6440919,rs9817399,rs9844300 5.33854e-15 113.682 inf 5 5.33854e-15 4.12112e-07 3.49204e-07,4.77386e-07 -0.00456642,-4.89046e-05,0.00186321,0.00277382,0.00282323 0.000188145,6.56053e-05,0.000115067,0.000145593,0.000165884
349 rs1122525,rs6440919,rs75486840,rs9817399,rs9844300 5.30443e-15 113.679 inf 5 5.30443e-15 4.12027e-07 3.54568e-07,4.83653e-07 -0.00455264,0.00185273,3.99805e-05,0.00276749,0.00282881 0.000188035,0.000115902,6.09006e-05,0.000146205,0.000165889
350 rs1122525,rs4680123,rs6440919,rs9817399,rs9844300 5.18345e-15 113.669 inf 5 5.18345e-15 4.12072e-07 3.45507e-07,4.76187e-07 -0.00456598,-4.62373e-05,0.00186314,0.00277397,0.00282339 0.000188145,6.56053e-05,0.000115067,0.000145593,0.000165884
351 rs1122525,rs6440919,rs6800067,rs9817399,rs9844300 5.14934e-15 113.666 inf 5 5.14934e-15 4.12063e-07 3.46842e-07,4.78715e-07 -0.00456588,0.00186313,-4.56186e-05,0.00277401,0.00282342 0.000188145,0.000115067,6.56053e-05,0.000145593,0.000165884
352 rs1122525,rs6440919,rs6807046,rs9817399,rs9844300 5.0264e-15 113.656 inf 5 5.0264e-15 4.12027e-07 3.46739e-07,4.80065e-07 -0.00456654,0.00186002,-4.39873e-05,0.0027781,0.00282762 0.000188246,0.00011509,6.69116e-05,0.000145564,0.000165854
353 rs1122525,rs1727904,rs6440919,rs9817399,rs9844300 4.67036e-15 113.624 inf 5 4.67036e-15 4.11756e-07 3.42996e-07,4.80535e-07 -0.00455658,-1.02153e-05,0.00186205,0.00277954,0.00282893 0.000188053,5.24217e-05,0.000115055,0.000146331,0.00016646
354 rs1122525,rs1727910,rs6440919,rs9817399,rs9844300 4.63946e-15 113.621 inf 5 4.63946e-15 4.11752e-07 3.50944e-07,4.80597e-07 -0.00456014,9.25534e-06,0.00186183,0.00277411,0.00282385 0.000188104,5.24056e-05,0.000115055,0.000146221,0.000166342
355 rs1122525,rs1713851,rs6440919,rs9817399,rs9844300 4.61033e-15 113.618 inf 5 4.61033e-15 4.11738e-07 3.47512e-07,4.80476e-07 -0.00455736,-5.76615e-06,0.001862,0.00277826,0.00282771 0.000188053,5.24217e-05,0.000115055,0.000146331,0.00016646
356 rs1122525,rs6440919,rs9817399,rs9840446,rs9844300 4.60983e-15 113.618 inf 5 4.60983e-15 4.11738e-07 3.39113e-07,4.80184e-07 -0.00455736,0.00186199,0.00277824,-5.71434e-06,0.0028277 0.000188053,0.000115055,0.000146331,5.24217e-05,0.00016646
357 rs1122525,rs1713848,rs6440919,rs9817399,rs9844300 4.60477e-15 113.618 inf 5 4.60477e-15 4.11737e-07 3.44935e-07,4.80845e-07 -0.00455746,-5.16004e-06,0.00186199,0.00277808,0.00282755 0.000188053,5.24217e-05,0.000115055,0.000146331,0.00016646
358 rs1122525,rs1609206,rs6440919,rs9817399,rs9844300 4.60294e-15 113.617 inf 5 4.60294e-15 4.11736e-07 3.46566e-07,4.75023e-07 -0.0045575,-4.94329e-06,0.00186198,0.00277802,0.00282749 0.000188053,5.24217e-05,0.000115055,0.000146331,0.00016646
359 rs1122525,rs1713845,rs6440919,rs9817399,rs9844300 4.59803e-15 113.617 inf 5 4.59803e-15 4.11735e-07 3.44401e-07,4.75048e-07 -0.00455761,-4.30978e-06,0.00186198,0.00277784,0.00282731 0.000188053,5.24217e-05,0.000115055,0.000146331,0.00016646
360 rs1122525,rs1713835,rs6440919,rs9817399,rs9844300 4.59729e-15 113.617 inf 5 4.59729e-15 4.11735e-07 3.54322e-07,4.82404e-07 -0.00455763,4.20535e-06,0.00186198,0.00277781,0.00282728 0.000188053,5.24217e-05,0.000115055,0.000146331,0.00016646
361 rs1122525,rs1727909,rs6440919,rs9817399,rs9844300 4.59376e-15 113.617 inf 5 4.59376e-15 4.11733e-07 3.50311e-07,4.79184e-07 -0.00455772,-3.66972e-06,0.00186197,0.00277765,0.00282714 0.000188053,5.24217e-05,0.000115055,0.000146331,0.00016646
362 rs1122525,rs1713796,rs6440919,rs9817399,rs9844300 4.59224e-15 113.616 inf 5 4.59224e-15 4.11733e-07 3.5141e-07,4.79863e-07 -0.00455776,-3.41327e-06,0.00186197,0.00277758,0.00282707 0.000188053,5.24217e-05,0.000115055,0.000146331,0.00016646
363 rs1122525,rs1609208,rs6440919,rs9817399,rs9844300 4.59183e-15 113.616 inf 5 4.59183e-15 4.11738e-07 3.53529e-07,4.79729e-07 -0.00455742,-5.51199e-06,0.00186198,0.0027782,0.00282769 0.000188043,5.21598e-05,0.000115055,0.000146335,0.000166493
364 rs1122525,rs1713794,rs6440919,rs9817399,rs9844300 4.59104e-15 113.616 inf 5 4.59104e-15 4.11737e-07 3.47716e-07,4.77646e-07 -0.00455733,-5.29479e-06,0.00186197,0.00277801,0.00282744 0.000188104,5.24056e-05,0.000115055,0.000146221,0.000166342
365 rs1122525,rs4680124,rs6440919,rs9817399,rs9844300 4.58304e-15 113.616 inf 5 4.58304e-15 4.1173e-07 3.46083e-07,4.75634e-07 -0.00455849,-7.89941e-07,0.00186191,0.00277636,0.00282592 0.000188053,5.24217e-05,0.000115055,0.000146331,0.00016646
366 rs1122525,rs6440919,rs7645651,rs9817399,rs9844300 4.58287e-15 113.616 inf 5 4.58287e-15 4.11745e-07 3.47528e-07,4.78737e-07 -0.00456003,0.00186191,-7.50511e-06,0.00277473,0.00282505 0.000188186,0.000115053,5.16508e-05,0.000146108,0.000166006
367 rs1122525,rs2695846,rs6440919,rs9817399,rs9844300 4.5806e-15 113.615 inf 5 4.5806e-15 4.11734e-07 3.45386e-07,4.75777e-07 -0.00455759,-3.94102e-06,0.00186196,0.00277765,0.0028271 0.000188104,5.24056e-05,0.000115055,0.000146221,0.000166342
368 rs1122525,rs1617481,rs6440919,rs9817399,rs9844300 4.57517e-15 113.615 inf 5 4.57517e-15 4.1173e-07 3.49006e-07,4.789e-07 -0.00455836,2.0928e-08,0.00186192,0.00277659,0.00282613 0.000188078,5.24144e-05,0.000115055,0.000146273,0.000166397
369 rs1122525,rs1727913,rs6440919,rs9817399,rs9844300 4.57379e-15 113.615 inf 5 4.57379e-15 4.11738e-07 3.51607e-07,4.80176e-07 -0.00455962,5.72231e-06,0.00186189,0.00277524,0.00282495 0.000188189,5.23982e-05,0.000115054,0.000146075,0.000166191
370 rs1122525,rs1527798,rs6440919,rs9817399,rs9844300 4.57029e-15 113.614 inf 5 4.57029e-15 4.11731e-07 3.46265e-07,4.78514e-07 -0.00455801,-1.77401e-06,0.00186194,0.00277707,0.00282657 0.000188104,5.24056e-05,0.000115055,0.000146221,0.000166342
371 rs1122525,rs1534385,rs6440919,rs9817399,rs9844300 4.56986e-15 113.614 inf 5 4.56986e-15 4.11731e-07 3.47193e-07,4.75605e-07 -0.00455804,-1.62418e-06,0.00186194,0.00277703,0.00282653 0.000188104,5.24056e-05,0.000115055,0.000146221,0.000166342
372 rs1122525,rs1727907,rs6440919,rs9817399,rs9844300 4.56828e-15 113.614 inf 5 4.56828e-15 4.1173e-07 3.48096e-07,4.80628e-07 -0.00455819,-8.55248e-07,0.00186193,0.00277682,0.00282634 0.000188104,5.24056e-05,0.000115055,0.000146221,0.000166342
373 rs1122525,rs2695847,rs6440919,rs9817399,rs9844300 4.56825e-15 113.614 inf 5 4.56825e-15 4.1173e-07 3.49588e-07,4.77607e-07 -0.00455819,-8.3628e-07,0.00186193,0.00277682,0.00282634 0.000188104,5.24056e-05,0.000115055,0.000146221,0.000166342
374 rs1122525,rs1713797,rs6440919,rs9817399,rs9844300 4.56812e-15 113.614 inf 5 4.56812e-15 4.11732e-07 3.47353e-07,4.78193e-07 -0.00455897,3.03758e-06,0.0018619,0.00277581,0.00282542 0.000188132,5.24006e-05,0.000115054,0.00014617,0.000166288
375 rs1122525,rs1631318,rs6440919,rs9817399,rs9844300 4.56807e-15 113.614 inf 5 4.56807e-15 4.1173e-07 3.40753e-07,4.76817e-07 -0.00455822,-6.96512e-07,0.00186193,0.00277678,0.0028263 0.000188104,5.24056e-05,0.000115055,0.000146221,0.000166342
376 rs1122525,rs1713799,rs6440919,rs9817399,rs9844300 4.56778e-15 113.614 inf 5 4.56778e-15 4.1173e-07 3.49546e-07,4.80243e-07 -0.00455828,-3.6308e-07,0.00186193,0.00277669,0.00282622 0.000188104,5.24056e-05,0.000115055,0.000146221,0.000166342
377 rs1122525,rs1727908,rs6440919,rs9817399,rs9844300 4.56777e-15 113.614 inf 5 4.56777e-15 4.1173e-07 3.50389e-07,4.7895e-07 -0.00455829,-3.4252e-07,0.00186193,0.00277668,0.00282622 0.000188104,5.24056e-05,0.000115055,0.000146221,0.000166342
378 rs1122525,rs1881052,rs6440919,rs9817399,rs9844300 4.56772e-15 113.614 inf 5 4.56772e-15 4.1173e-07 3.49791e-07,4.7983e-07 -0.0045583,-2.52309e-07,0.00186192,0.00277666,0.00282619 0.000188104,5.24056e-05,0.000115055,0.000146221,0.000166342
379 rs1122525,rs2679237,rs6440919,rs9817399,rs9844300 4.5677e-15 113.614 inf 5 4.5677e-15 4.1173e-07 3.51828e-07,4.77634e-07 -0.00455839,2.07042e-07,0.00186192,0.00277654,0.00282608 0.000188104,5.24056e-05,0.000115055,0.000146221,0.000166342
380 rs1122525,rs6440919,rs79626018,rs9817399,rs9844300 4.30084e-15 113.588 inf 5 4.30084e-15 4.11869e-07 3.47271e-07,4.77478e-07 -0.00455947,0.00186112,-4.82892e-05,0.0027753,0.00282488 0.00018785,0.000115067,0.000107568,0.000145574,0.000165862
381 rs1122525,rs6440919,rs6797431,rs9817399,rs9844300 4.2649e-15 113.584 inf 5 4.2649e-15 4.118e-07 3.507e-07,4.80045e-07 -0.00455753,0.00186152,2.1104e-05,0.00278035,0.00282989 0.000187851,0.00011506,6.60483e-05,0.000146022,0.000166256
382 rs1122525,rs34956101,rs6440919,rs9817399,rs9844300 4.09281e-15 113.566 inf 5 4.09281e-15 4.1179e-07 3.49747e-07,4.82831e-07 -0.00455747,2.71531e-05,0.00186256,0.00277761,0.00282712 0.000187858,9.20219e-05,0.000115074,0.000145587,0.000165872
383 rs1122525,rs34257880,rs6440919,rs9817399,rs9844300 4.0424e-15 113.561 inf 5 4.0424e-15 4.11731e-07 3.49041e-07,4.79035e-07 -0.00455813,2.61223e-06,0.00186204,0.00277676,0.00282631 0.000187918,6.61285e-05,0.000115091,0.000145612,0.0001659
384 rs1122525,rs7635933,rs9809290,rs9817399,rs9844300 3.2127e-15 113.461 inf 5 3.2127e-15 4.10326e-07 3.4483e-07,4.84118e-07 -0.00455465,0.00182478,0.000680618,0.00281896,0.00213925 0.000187984,0.000117126,0.000175371,0.000149028,0.000215632
385 rs1122525,rs1464416,rs7635933,rs9817399,rs9844300 2.41771e-15 113.338 inf 5 2.41771e-15 4.10808e-07 3.49724e-07,4.78817e-07 -0.00454437,0.000204633,0.00184005,0.00267928,0.00269322 0.000187517,5.15432e-05,0.000117126,0.000145272,0.000165613
386 rs1122525,rs2900750,rs7635933,rs9817399,rs9844300 2.06267e-15 113.269 inf 5 2.06267e-15 4.10589e-07 3.5054e-07,4.80721e-07 -0.00454334,0.000202561,0.00183997,0.00267939,0.00269304 0.000187517,5.15432e-05,0.000117126,0.000145272,0.000165613
387 rs1122525,rs7619626,rs9817399,rs9844300,rs9862527 1.59472e-15 113.157 inf 5 1.59472e-15 4.20793e-07 3.54652e-07,4.9459e-07 -0.00464132,0.000278897,0.00272822,0.00271241,0.00185167 0.000189203,5.29707e-05,0.000145431,0.000165701,0.000117125
388 rs1122525,rs1402585,rs9817399,rs9844300,rs9862527 1.3929e-15 113.098 inf 5 1.3929e-15 4.20606e-07 3.59306e-07,4.90293e-07 -0.00464039,0.000277526,0.00272803,0.00271223,0.00185162 0.000189203,5.29707e-05,0.000145431,0.000165701,0.000117125
389 rs1122525,rs2418924,rs9817399,rs9844300,rs9862527 1.35703e-15 113.087 inf 5 1.35703e-15 4.2057e-07 3.55902e-07,4.87029e-07 -0.00464021,0.00027726,0.00272799,0.00271219,0.00185161 0.000189203,5.29707e-05,0.000145431,0.000165701,0.000117125
390 rs1122525,rs4234300,rs9817399,rs9844300,rs9862527 1.3499e-15 113.085 inf 5 1.3499e-15 4.20563e-07 3.52564e-07,4.88399e-07 -0.00464017,0.000277207,0.00272799,0.00271219,0.00185161 0.000189203,5.29707e-05,0.000145431,0.000165701,0.000117125
391 rs1122525,rs7631280,rs9817399,rs9844300,rs9862527 1.34914e-15 113.084 inf 5 1.34914e-15 4.20562e-07 3.58918e-07,4.88814e-07 -0.00464017,0.000277201,0.00272799,0.00271219,0.00185161 0.000189203,5.29707e-05,0.000145431,0.000165701,0.000117125
392 rs1122525,rs2139862,rs9817399,rs9844300,rs9862527 1.34776e-15 113.084 inf 5 1.34776e-15 4.2056e-07 3.52422e-07,4.84961e-07 -0.00464016,0.000277191,0.00272798,0.00271219,0.00185161 0.000189203,5.29707e-05,0.000145431,0.000165701,0.000117125
393 rs1122525,rs7641439,rs9817399,rs9844300,rs9862527 1.34645e-15 113.084 inf 5 1.34645e-15 4.20559e-07 3.537e-07,4.84339e-07 -0.00464015,0.000277181,0.00272798,0.00271218,0.00185161 0.000189203,5.29707e-05,0.000145431,0.000165701,0.000117125
394 rs1122525,rs1521334,rs9817399,rs9844300,rs9862527 1.26385e-15 113.056 inf 5 1.26385e-15 4.20472e-07 3.584e-07,4.92804e-07 -0.00463972,0.000276536,0.00272789,0.0027121,0.00185158 0.000189203,5.29707e-05,0.000145431,0.000165701,0.000117125
395 rs1122525,rs4346515,rs9817399,rs9844300,rs9862527 1.26363e-15 113.056 inf 5 1.26363e-15 4.20471e-07 3.54852e-07,4.87806e-07 -0.00463972,0.000276534,0.00272789,0.0027121,0.00185158 0.000189203,5.29707e-05,0.000145431,0.000165701,0.000117125
396 rs1122525,rs1402587,rs9817399,rs9844300,rs9862527 1.26148e-15 113.055 inf 5 1.26148e-15 4.20469e-07 3.54988e-07,4.93003e-07 -0.00463971,0.000276516,0.00272789,0.0027121,0.00185158 0.000189203,5.29707e-05,0.000145431,0.000165701,0.000117125
397 rs1122525,rs4680116,rs9817399,rs9844300,rs9862527 1.25659e-15 113.054 inf 5 1.25659e-15 4.20469e-07 3.57454e-07,4.85721e-07 -0.00463984,0.000276502,0.00272837,0.00271255,0.00185184 0.000189208,5.29683e-05,0.000145435,0.000165705,0.000117126
398 rs1122525,rs7619030,rs9817399,rs9844300,rs9862527 1.25537e-15 113.053 inf 5 1.25537e-15 4.20462e-07 3.56873e-07,4.91658e-07 -0.00463967,0.000276467,0.00272789,0.00271209,0.00185158 0.000189203,5.29707e-05,0.000145431,0.000165701,0.000117125
399 rs1122525,rs7632612,rs9817399,rs9844300,rs9862527 1.25365e-15 113.053 inf 5 1.25365e-15 4.2046e-07 3.54066e-07,4.94071e-07 -0.00463966,0.000276453,0.00272788,0.00271209,0.00185158 0.000189203,5.29707e-05,0.000145431,0.000165701,0.000117125
400 rs1122525,rs6785896,rs9817399,rs9844300,rs9862527 1.25005e-15 113.051 inf 5 1.25005e-15 4.20456e-07 3.57687e-07,4.92241e-07 -0.00463964,0.000276424,0.00272788,0.00271208,0.00185158 0.000189203,5.29707e-05,0.000145431,0.000165701,0.000117125
401 rs1122525,rs6440931,rs9817399,rs9844300,rs9862527 1.22193e-15 113.041 inf 5 1.22193e-15 4.20425e-07 3.57472e-07,4.89675e-07 -0.00463949,0.000276191,0.00272785,0.00271205,0.00185157 0.000189203,5.29707e-05,0.000145431,0.000165701,0.000117125
402 rs1122525,rs4680115,rs9817399,rs9844300,rs9862527 1.22132e-15 113.041 inf 5 1.22132e-15 4.20424e-07 3.56952e-07,4.88912e-07 -0.00463948,0.000276186,0.00272785,0.00271205,0.00185157 0.000189203,5.29707e-05,0.000145431,0.000165701,0.000117125
403 rs1122525,rs7641245,rs9817399,rs9844300,rs9862527 1.21653e-15 113.04 inf 5 1.21653e-15 4.20419e-07 3.56216e-07,4.87906e-07 -0.00463945,0.000276146,0.00272784,0.00271205,0.00185157 0.000189203,5.29707e-05,0.000145431,0.000165701,0.000117125
404 rs1122525,rs61791506,rs9809290,rs9817399,rs9862527 1.21246e-15 113.038 inf 5 1.21246e-15 4.09667e-07 3.44754e-07,4.80743e-07 -0.00442005,0.00119904,0.00150895,0.00269119,0.00180195 0.000182886,0.000123055,0.000137812,0.000143524,0.000117131
405 rs1122525,rs1851225,rs9817399,rs9844300,rs9862527 1.09836e-15 112.995 inf 5 1.09836e-15 4.20277e-07 3.528e-07,4.85409e-07 -0.00463875,0.0002751,0.0027277,0.00271191,0.00185153 0.000189203,5.29707e-05,0.000145431,0.000165701,0.000117125
406 rs1122525,rs7635933,rs9289937,rs9817399,rs9844300 1.07057e-15 112.984 inf 5 1.07057e-15 4.09598e-07 3.49568e-07,4.71993e-07 -0.00457733,0.00183261,0.000546782,0.00282323,0.00256456 0.000189205,0.00011711,0.000146113,0.000149578,0.000168185
407 rs1122525,rs61791506,rs6440919,rs9817399,rs9879061 8.81121e-16 112.899 inf 5 8.81121e-16 4.09162e-07 3.4835e-07,4.76414e-07 -0.00443166,0.00107723,0.00183216,0.0026595,0.00173799 0.000183555,0.000128164,0.000114984,0.000140821,0.00015976
408 rs1122525,rs12633006,rs7635933,rs9817399,rs9844300 7.03715e-16 112.802 inf 5 7.03715e-16 4.09364e-07 3.46131e-07,4.81988e-07 -0.00449914,-0.000237857,0.00188244,0.00269867,0.00265863 0.000186393,6.43475e-05,0.000117893,0.00014527,0.000165616
409 rs1122525,rs61792350,rs7635933,rs9817399,rs9844300 5.65494e-16 112.707 inf 5 5.65494e-16 4.08939e-07 3.481e-07,4.69726e-07 -0.00453771,-0.000210786,0.00182979,0.00272376,0.00272965 0.000187612,5.83586e-05,0.000117112,0.000145558,0.000166231
410 rs1122525,rs1464414,rs9817399,rs9844300,rs9862527 4.16859e-16 112.574 inf 5 4.16859e-16 4.19072e-07 3.54406e-07,4.90836e-07 -0.00462265,0.000259042,0.00271846,0.0027381,0.00185265 0.000188837,5.15812e-05,0.00014536,0.000166022,0.00011713
411 rs1122525,rs7635933,rs7646922,rs9817399,rs9844300 4.12897e-16 112.57 inf 5 4.12897e-16 4.08116e-07 3.42364e-07,4.76816e-07 -0.00453306,0.00184553,0.000194477,0.00262656,0.00263703 0.000187603,0.000117173,5.64946e-05,0.000146397,0.000165929
412 rs1122525,rs6810296,rs9817399,rs9844300,rs9862527 3.94708e-16 112.551 inf 5 3.94708e-16 4.18997e-07 3.57675e-07,4.89861e-07 -0.00462228,0.000258476,0.00271839,0.00273796,0.00185262 0.000188837,5.15812e-05,0.00014536,0.000166022,0.00011713
413 rs1122525,rs73158447,rs7635933,rs9817399,rs9844300 3.85618e-16 112.541 inf 5 3.85618e-16 4.08412e-07 3.47283e-07,4.73976e-07 -0.00453489,-0.000204506,0.00182987,0.00272274,0.00272803 0.000187612,5.83586e-05,0.000117112,0.000145558,0.000166231
414 rs1122525,rs61793488,rs7635933,rs9817399,rs9844300 3.78834e-16 112.533 inf 5 3.78834e-16 4.08388e-07 3.48134e-07,4.74279e-07 -0.00453476,-0.00020421,0.00182987,0.00272269,0.00272795 0.000187612,5.83586e-05,0.000117112,0.000145558,0.000166231
415 rs1122525,rs61791506,rs7635933,rs9809290,rs9817399 3.4804e-16 112.496 inf 5 3.4804e-16 4.07949e-07 3.47636e-07,4.73367e-07 -0.00441081,0.00119919,0.00179243,0.00150904,0.00269093 0.000182886,0.000123055,0.000117131,0.000137812,0.000143524
416 rs1122525,rs1357086,rs7635933,rs9817399,rs9844300 3.26995e-16 112.469 inf 5 3.26995e-16 4.08058e-07 3.4671e-07,4.77668e-07 -0.00451666,0.000176092,0.00183919,0.00266703,0.00267675 0.000187008,5.13359e-05,0.000117127,0.000145397,0.000165553
417 rs1122525,rs4256089,rs7635933,rs9817399,rs9844300 3.24635e-16 112.466 inf 5 3.24635e-16 4.08048e-07 3.42056e-07,4.72944e-07 -0.00451661,0.000175983,0.00183918,0.00266705,0.00267675 0.000187008,5.13359e-05,0.000117127,0.000145397,0.000165553
418 rs1122525,rs61791507,rs7635933,rs9817399,rs9844300 3.11984e-16 112.449 inf 5 3.11984e-16 4.08123e-07 3.41411e-07,4.76097e-07 -0.00453669,-0.000202394,0.00183011,0.00272618,0.00273234 0.000187751,5.87707e-05,0.000117112,0.000145638,0.000166375
419 rs1122525,rs4680113,rs7635933,rs9817399,rs9844300 2.66772e-16 112.381 inf 5 2.66772e-16 4.07903e-07 3.43757e-07,4.76413e-07 -0.00452967,-0.000197364,0.00182961,0.00271908,0.00272299 0.000187514,5.80963e-05,0.000117113,0.000145509,0.000166143
420 rs1122525,rs11718315,rs7635933,rs9817399,rs9844300 2.62438e-16 112.373 inf 5 2.62438e-16 4.07881e-07 3.44251e-07,4.77122e-07 -0.00452955,-0.000197084,0.00182961,0.00271903,0.00272292 0.000187514,5.80963e-05,0.000117113,0.000145509,0.000166143
421 rs1122525,rs139020135,rs7635933,rs9817399,rs9844300 2.58512e-16 112.367 inf 5 2.58512e-16 4.07864e-07 3.45843e-07,4.7689e-07 -0.0045352,-0.00019916,0.00183015,0.00272559,0.00273143 0.000187751,5.87707e-05,0.000117112,0.000145638,0.000166375
422 rs1122525,rs61791510,rs7635933,rs9817399,rs9844300 2.51641e-16 112.355 inf 5 2.51641e-16 4.07827e-07 3.44202e-07,4.7569e-07 -0.00453498,-0.000198692,0.00183015,0.00272551,0.0027313 0.000187751,5.87707e-05,0.000117112,0.000145638,0.000166375
423 rs1122525,rs61791509,rs7635933,rs9817399,rs9844300 2.49667e-16 112.352 inf 5 2.49667e-16 4.07816e-07 3.41287e-07,4.76053e-07 -0.00453492,-0.000198555,0.00183015,0.00272548,0.00273126 0.000187751,5.87707e-05,0.000117112,0.000145638,0.000166375
424 rs1122525,rs61791468,rs7635933,rs9817399,rs9844300 2.3912e-16 112.333 inf 5 2.3912e-16 4.07754e-07 3.44109e-07,4.72209e-07 -0.00453005,-0.000195931,0.0018298,0.00272011,0.00272424 0.000187562,5.82262e-05,0.000117112,0.000145533,0.000166186
425 rs1122525,rs61791493,rs7635933,rs9817399,rs9844300 2.3534e-16 112.326 inf 5 2.3534e-16 4.07732e-07 3.42081e-07,4.81215e-07 -0.00452993,-0.000195655,0.0018298,0.00272007,0.00272417 0.000187562,5.82262e-05,0.000117112,0.000145533,0.000166186
426 rs1122525,rs11707232,rs7635933,rs9817399,rs9844300 2.34777e-16 112.325 inf 5 2.34777e-16 4.07728e-07 3.44734e-07,4.74036e-07 -0.00452991,-0.000195614,0.0018298,0.00272006,0.00272416 0.000187562,5.82262e-05,0.000117112,0.000145533,0.000166186
427 rs1122525,rs11718646,rs7635933,rs9817399,rs9844300 2.34165e-16 112.324 inf 5 2.34165e-16 4.07725e-07 3.48128e-07,4.76324e-07 -0.00452989,-0.000195569,0.0018298,0.00272005,0.00272415 0.000187562,5.82262e-05,0.000117112,0.000145533,0.000166186
428 rs1122525,rs73158489,rs7635933,rs9817399,rs9844300 2.22712e-16 112.302 inf 5 2.22712e-16 4.07657e-07 3.45083e-07,4.78474e-07 -0.00453041,-0.000195151,0.00182969,0.00272121,0.00272563 0.0001876,5.83588e-05,0.000117112,0.000145558,0.000166231
429 rs1122525,rs56317418,rs7635933,rs9817399,rs9844300 2.2151e-16 112.3 inf 5 2.2151e-16 4.07754e-07 3.43996e-07,4.79142e-07 -0.00453092,-0.000565972,0.0018287,0.0027655,0.00277885 0.000187598,0.000168191,0.000117115,0.000146993,0.00016838
430 rs1122525,rs11711982,rs7635933,rs9817399,rs9844300 1.96302e-16 112.247 inf 5 1.96302e-16 4.07485e-07 3.45393e-07,4.80211e-07 -0.00453297,-0.000194327,0.0018302,0.00272472,0.00273007 0.000187751,5.87707e-05,0.000117112,0.000145638,0.000166375
431 rs1122525,rs61791504,rs7635933,rs9817399,rs9844300 1.73422e-16 112.194 inf 5 1.73422e-16 4.0731e-07 3.42583e-07,4.78727e-07 -0.00452522,-0.000189429,0.00182956,0.00271668,0.00271953 0.000187466,5.79688e-05,0.000117113,0.000145487,0.000166101
432 rs1122525,rs7614506,rs7635933,rs9817399,rs9844300 1.67382e-16 112.178 inf 5 1.67382e-16 4.06662e-07 3.34827e-07,4.73295e-07 -0.00450279,0.000201548,0.00172749,0.00269141,0.00267658 0.000186757,6.45919e-05,0.00012183,0.000145251,0.000165553
433 rs1122525,rs73160508,rs7635933,rs9817399,rs9844300 1.4629e-16 112.12 inf 5 1.4629e-16 4.07183e-07 3.45686e-07,4.72526e-07 -0.00452765,-0.000544841,0.00182883,0.00276267,0.00277499 0.000187598,0.000168191,0.000117115,0.000146993,0.00016838
434 rs1122525,rs1713843,rs7635933,rs9817399,rs9844300 1.4587e-16 112.118 inf 5 1.4587e-16 4.0709e-07 3.39071e-07,4.76099e-07 -0.00452844,-0.000194395,0.00183136,0.00272386,0.00272821 0.000187657,6.0398e-05,0.00011711,0.00014564,0.000166362
435 rs1122525,rs6800048,rs7635933,rs9817399,rs9844300 1.4537e-16 112.117 inf 5 1.4537e-16 4.0708e-07 3.42741e-07,4.74341e-07 -0.00452068,-0.000190721,0.00183053,0.00271513,0.00271688 0.000187333,5.92983e-05,0.000117111,0.000145467,0.000166053
436 rs1122525,rs1612933,rs7635933,rs9817399,rs9844300 1.45315e-16 112.117 inf 5 1.45315e-16 4.07085e-07 3.41462e-07,4.72556e-07 -0.00452841,-0.000194323,0.00183136,0.00272385,0.0027282 0.000187657,6.0398e-05,0.00011711,0.00014564,0.000166362
437 rs1122525,rs62276842,rs7635933,rs9817399,rs9844300 1.44361e-16 112.114 inf 5 1.44361e-16 4.07076e-07 3.45426e-07,4.65023e-07 -0.00452836,-0.000194199,0.00183136,0.00272383,0.00272816 0.000187657,6.0398e-05,0.00011711,0.00014564,0.000166362
438 rs1122525,rs1609205,rs7635933,rs9817399,rs9844300 1.43174e-16 112.11 inf 5 1.43174e-16 4.07066e-07 3.42137e-07,4.75078e-07 -0.00453178,0.00019573,0.00183188,0.00272756,0.00273299 0.000187813,6.0914e-05,0.00011711,0.00014573,0.000166518
439 rs1122525,rs11710560,rs7635933,rs9817399,rs9844300 1.42554e-16 112.108 inf 5 1.42554e-16 4.0706e-07 3.42698e-07,4.74411e-07 -0.00452251,-0.000190134,0.00183172,0.00271766,0.00271898 0.000187412,5.92007e-05,0.00011711,0.000145513,0.000166107
440 rs1122525,rs7612886,rs7635933,rs9817399,rs9844300 1.37959e-16 112.094 inf 5 1.37959e-16 4.07015e-07 3.44818e-07,4.75305e-07 -0.00453135,0.000195025,0.00183176,0.00272741,0.00273278 0.000187807,6.09141e-05,0.00011711,0.00014573,0.000166518
441 rs1122525,rs11718319,rs7635933,rs9817399,rs9844300 1.36317e-16 112.089 inf 5 1.36317e-16 4.06998e-07 3.38433e-07,4.75829e-07 -0.00452217,-0.000189308,0.00183172,0.00271753,0.00271879 0.000187412,5.92007e-05,0.00011711,0.000145513,0.000166107
442 rs1122525,rs11710478,rs7635933,rs9817399,rs9844300 1.35316e-16 112.086 inf 5 1.35316e-16 4.06988e-07 3.43607e-07,4.69735e-07 -0.00452211,-0.000189171,0.00183172,0.00271751,0.00271876 0.000187412,5.92007e-05,0.00011711,0.000145513,0.000166107
443 rs10935971,rs1122525,rs7635933,rs9817399,rs9844300 1.34505e-16 112.083 inf 5 1.34505e-16 4.06975e-07 3.42692e-07,4.76411e-07 -0.000190263,-0.00452236,0.00183086,0.00271741,0.00271977 5.95982e-05,0.000187426,0.000117111,0.000145511,0.000166134
444 rs1122525,rs1534386,rs7635933,rs9817399,rs9844300 1.33432e-16 112.08 inf 5 1.33432e-16 4.06969e-07 3.39138e-07,4.75084e-07 -0.00453106,0.000194389,0.00183176,0.00272729,0.00273259 0.000187807,6.09141e-05,0.00011711,0.00014573,0.000166518
445 rs1122525,rs62276828,rs7635933,rs9817399,rs9844300 1.31704e-16 112.074 inf 5 1.31704e-16 4.06946e-07 3.40265e-07,4.71897e-07 -0.0045222,-0.000189869,0.00183087,0.00271735,0.00271968 0.000187426,5.95982e-05,0.000117111,0.000145511,0.000166134
446 rs1122525,rs1713798,rs7635933,rs9817399,rs9844300 1.30301e-16 112.069 inf 5 1.30301e-16 4.06936e-07 3.46402e-07,4.73408e-07 -0.00452981,0.000193369,0.00183171,0.00272596,0.00273085 0.00018776,6.07389e-05,0.00011711,0.000145699,0.000166465
447 rs1122525,rs1727923,rs7635933,rs9817399,rs9844300 1.26767e-16 112.057 inf 5 1.26767e-16 4.06898e-07 3.41056e-07,4.73126e-07 -0.00452958,-0.000192844,0.00183171,0.00272587,0.0027307 0.00018776,6.07389e-05,0.00011711,0.000145699,0.000166465
448 rs1122525,rs62276840,rs7635933,rs9817399,rs9844300 1.25101e-16 112.052 inf 5 1.25101e-16 4.0688e-07 3.43319e-07,4.73117e-07 -0.00452946,-0.00019259,0.00183171,0.00272582,0.00273063 0.00018776,6.07389e-05,0.00011711,0.000145699,0.000166465
449 rs1122525,rs1713853,rs7635933,rs9817399,rs9844300 1.24311e-16 112.049 inf 5 1.24311e-16 4.06871e-07 3.48143e-07,4.82403e-07 -0.00452941,0.000192469,0.00183171,0.00272579,0.00273059 0.00018776,6.07389e-05,0.00011711,0.000145699,0.000166465
450 rs1122525,rs61792342,rs7635933,rs9817399,rs9844300 1.2356e-16 112.046 inf 5 1.2356e-16 4.06844e-07 3.42402e-07,4.77223e-07 -0.00451359,-0.000184263,0.00181856,0.00271773,0.00272129 0.000187107,5.8265e-05,0.00011719,0.000145523,0.000166186
451 rs1122525,rs1727920,rs7635933,rs9817399,rs9844300 1.22441e-16 112.042 inf 5 1.22441e-16 4.06851e-07 3.45764e-07,4.76406e-07 -0.00452928,0.000192178,0.00183171,0.00272574,0.00273051 0.00018776,6.07389e-05,0.00011711,0.000145699,0.000166465
452 rs1122525,rs1713852,rs7635933,rs9817399,rs9844300 1.22397e-16 112.042 inf 5 1.22397e-16 4.0685e-07 3.45048e-07,4.78255e-07 -0.00452927,0.000192171,0.00183171,0.00272574,0.00273051 0.00018776,6.07389e-05,0.00011711,0.000145699,0.000166465
453 rs1122525,rs1713804,rs7635933,rs9817399,rs9844300 1.22346e-16 112.042 inf 5 1.22346e-16 4.06849e-07 3.46523e-07,4.80354e-07 -0.00452927,0.000192163,0.00183171,0.00272574,0.00273051 0.00018776,6.07389e-05,0.00011711,0.000145699,0.000166465
454 rs1122525,rs7635933,rs9817399,rs9839821,rs9844300 1.22255e-16 112.042 inf 5 1.22255e-16 4.06848e-07 3.43028e-07,4.73415e-07 -0.00452926,0.00183171,0.00272573,0.000192149,0.0027305 0.00018776,0.00011711,0.000145699,6.07389e-05,0.000166465
455 rs1122525,rs11928425,rs7635933,rs9817399,rs9844300 1.21565e-16 112.039 inf 5 1.21565e-16 4.06834e-07 3.43771e-07,4.7875e-07 -0.00451933,-0.000187395,0.00183056,0.00271468,0.00271616 0.000187333,5.92983e-05,0.000117111,0.000145467,0.000166053
456 rs1122525,rs62276841,rs7635933,rs9817399,rs9844300 1.21498e-16 112.039 inf 5 1.21498e-16 4.0684e-07 3.43119e-07,4.76378e-07 -0.00452921,-0.00019203,0.00183171,0.00272571,0.00273047 0.00018776,6.07389e-05,0.00011711,0.000145699,0.000166465
457 rs1122525,rs1527799,rs7635933,rs9817399,rs9844300 1.20894e-16 112.037 inf 5 1.20894e-16 4.06833e-07 3.42228e-07,4.70222e-07 -0.00452917,0.000191934,0.00183171,0.00272569,0.00273044 0.00018776,6.07389e-05,0.00011711,0.000145699,0.000166465
458 rs1122525,rs1358405,rs7635933,rs9817399,rs9844300 1.20442e-16 112.035 inf 5 1.20442e-16 4.06828e-07 3.42903e-07,4.72772e-07 -0.00452914,0.000191862,0.00183171,0.00272568,0.00273042 0.00018776,6.07389e-05,0.00011711,0.000145699,0.000166465
459 rs1122525,rs1617267,rs7635933,rs9817399,rs9844300 1.20439e-16 112.035 inf 5 1.20439e-16 4.06828e-07 3.45028e-07,4.74657e-07 -0.00452914,-0.000191861,0.00183171,0.00272568,0.00273042 0.00018776,6.07389e-05,0.00011711,0.000145699,0.000166465
460 rs1122525,rs62276843,rs7635933,rs9817399,rs9844300 1.20216e-16 112.034 inf 5 1.20216e-16 4.06825e-07 3.43762e-07,4.74944e-07 -0.00452912,-0.000191826,0.00183171,0.00272567,0.00273041 0.00018776,6.07389e-05,0.00011711,0.000145699,0.000166465
461 rs1122525,rs1713846,rs7635933,rs9817399,rs9844300 1.18775e-16 112.029 inf 5 1.18775e-16 4.06809e-07 3.45889e-07,4.7591e-07 -0.00452902,0.000191594,0.00183171,0.00272563,0.00273034 0.00018776,6.07389e-05,0.00011711,0.000145699,0.000166465
462 rs1122525,rs1713847,rs7635933,rs9817399,rs9844300 1.18566e-16 112.028 inf 5 1.18566e-16 4.06806e-07 3.45973e-07,4.78345e-07 -0.004529,0.00019156,0.00183171,0.00272562,0.00273033 0.00018776,6.07389e-05,0.00011711,0.000145699,0.000166465
463 rs1122525,rs61791545,rs7635933,rs9817399,rs9844300 1.18541e-16 112.028 inf 5 1.18541e-16 4.06801e-07 3.40284e-07,4.74501e-07 -0.00452138,-0.000187889,0.00183088,0.00271706,0.00271922 0.000187426,5.95982e-05,0.000117111,0.000145511,0.000166134
464 rs1122525,rs1609207,rs7635933,rs9817399,rs9844300 1.18522e-16 112.028 inf 5 1.18522e-16 4.06806e-07 3.40588e-07,4.77569e-07 -0.004529,0.000191553,0.00183171,0.00272562,0.00273033 0.00018776,6.07389e-05,0.00011711,0.000145699,0.000166465
465 rs1122525,rs1727919,rs7635933,rs9817399,rs9844300 1.18491e-16 112.028 inf 5 1.18491e-16 4.06805e-07 3.45624e-07,4.71459e-07 -0.004529,0.000191548,0.00183171,0.00272562,0.00273033 0.00018776,6.07389e-05,0.00011711,0.000145699,0.000166465
466 rs1122525,rs7635933,rs9817399,rs9840371,rs9844300 1.17351e-16 112.024 inf 5 1.17351e-16 4.06792e-07 3.40535e-07,4.76442e-07 -0.00452891,0.00183171,0.00272559,0.000191361,0.00273028 0.00018776,0.00011711,0.000145699,6.07389e-05,0.000166465
467 rs1122525,rs61791543,rs7635933,rs9817399,rs9844300 1.17114e-16 112.023 inf 5 1.17114e-16 4.06784e-07 3.44628e-07,4.73963e-07 -0.00452128,-0.00018766,0.00183088,0.00271703,0.00271917 0.000187426,5.95982e-05,0.000117111,0.000145511,0.000166134
468 rs1122525,rs60023390,rs7635933,rs9817399,rs9844300 1.14699e-16 112.014 inf 5 1.14699e-16 4.06754e-07 3.45759e-07,4.6889e-07 -0.00451888,-0.000186301,0.00183057,0.00271454,0.00271592 0.000187333,5.92983e-05,0.000117111,0.000145467,0.000166053
469 rs10935972,rs1122525,rs7635933,rs9817399,rs9844300 1.13064e-16 112.008 inf 5 1.13064e-16 4.06736e-07 3.4193e-07,4.73884e-07 -0.000186993,-0.004521,0.00183089,0.00271693,0.00271901 5.95982e-05,0.000187426,0.000117111,0.000145511,0.000166134
470 rs1122525,rs11929450,rs7635933,rs9817399,rs9844300 1.11396e-16 112.001 inf 5 1.11396e-16 4.06701e-07 3.38428e-07,4.70475e-07 -0.00451286,-0.000182344,0.0018187,0.00271744,0.00272082 0.000187107,5.8265e-05,0.00011719,0.000145523,0.000166186
471 rs1122525,rs11925207,rs7635933,rs9817399,rs9844300 1.10924e-16 111.999 inf 5 1.10924e-16 4.06696e-07 3.48204e-07,4.743e-07 -0.00451283,-0.000182265,0.00181871,0.00271743,0.0027208 0.000187107,5.8265e-05,0.00011719,0.000145523,0.000166186
472 rs1122525,rs1521324,rs7635933,rs9817399,rs9844300 1.09457e-16 111.994 inf 5 1.09457e-16 4.06691e-07 3.46955e-07,4.79102e-07 -0.00452075,-0.000186376,0.00183089,0.00271684,0.00271887 0.000187426,5.95982e-05,0.000117111,0.000145511,0.000166134
473 rs1122525,rs55681005,rs7635933,rs9817399,rs9844300 1.09237e-16 111.993 inf 5 1.09237e-16 4.06688e-07 3.46112e-07,4.73245e-07 -0.00452073,-0.000186337,0.00183089,0.00271683,0.00271886 0.000187426,5.95982e-05,0.000117111,0.000145511,0.000166134
474 rs10935970,rs1122525,rs7635933,rs9817399,rs9844300 1.08777e-16 111.991 inf 5 1.08777e-16 4.06681e-07 3.3943e-07,4.67931e-07 -0.000185298,-0.00451847,0.00183058,0.0027144,0.0027157 5.92983e-05,0.000187333,0.000117111,0.000145467,0.000166053
475 rs1122525,rs4680125,rs7635933,rs9817399,rs9844300 1.05795e-16 111.979 inf 5 1.05795e-16 4.06649e-07 3.45049e-07,4.6959e-07 -0.00452688,-0.000188807,0.00183155,0.00272399,0.00272813 0.000187708,6.05669e-05,0.00011711,0.000145669,0.000166413
476 rs1122525,rs62276839,rs7635933,rs9817399,rs9844300 1.01289e-16 111.96 inf 5 1.01289e-16 4.06593e-07 3.43707e-07,4.7577e-07 -0.00452859,-0.000185641,0.00183262,0.00272614,0.00274688 0.000187804,5.98017e-05,0.00011711,0.000145727,0.000167144
477 rs1122525,rs61791544,rs7635933,rs9817399,rs9844300 9.73642e-17 111.943 inf 5 9.73642e-17 4.06529e-07 3.43847e-07,4.74214e-07 -0.00451761,-0.000183182,0.0018306,0.00271412,0.00271524 0.000187333,5.92983e-05,0.000117111,0.000145467,0.000166053
478 rs1122525,rs7635933,rs7641039,rs9817399,rs9844300 8.87449e-17 111.903 inf 5 8.87449e-17 4.06401e-07 3.39805e-07,4.76503e-07 -0.00451689,0.00183062,-0.000181394,0.00271388,0.00271485 0.000187333,0.000117111,5.92983e-05,0.000145467,0.000166053
479 rs1122525,rs6787361,rs7635933,rs9817399,rs9844300 8.86687e-17 111.902 inf 5 8.86687e-17 4.06252e-07 3.47281e-07,4.74312e-07 -0.00450021,0.000154837,0.00183796,0.0026604,0.0026682 0.000186732,5.12114e-05,0.000117125,0.000145569,0.00016557
480 rs1122525,rs61791541,rs7635933,rs9817399,rs9844300 8.73795e-17 111.896 inf 5 8.73795e-17 4.0638e-07 3.44054e-07,4.7608e-07 -0.00451676,-0.000181094,0.00183062,0.00271384,0.00271479 0.000187333,5.92983e-05,0.000117111,0.000145467,0.000166053
481 rs1122525,rs13058971,rs7635933,rs9817399,rs9844300 8.70852e-17 111.894 inf 5 8.70852e-17 4.06228e-07 3.4347e-07,4.69394e-07 -0.00450009,0.000154531,0.00183795,0.00266045,0.00266821 0.000186732,5.12114e-05,0.000117125,0.000145569,0.00016557
482 rs1122525,rs61792349,rs7635933,rs9817399,rs9844300 8.47728e-17 111.883 inf 5 8.47728e-17 4.06326e-07 3.44236e-07,4.77856e-07 -0.00451089,-0.000177186,0.00181908,0.00271665,0.00271953 0.000187107,5.8265e-05,0.00011719,0.000145523,0.000166186
483 rs1122525,rs2418926,rs7635933,rs9817399,rs9844300 8.34398e-17 111.876 inf 5 8.34398e-17 4.06169e-07 3.43204e-07,4.74266e-07 -0.00449983,0.000153804,0.00183792,0.00266059,0.00266824 0.000186732,5.12114e-05,0.000117125,0.000145569,0.00016557
484 rs1122525,rs7635933,rs938989,rs9817399,rs9844300 7.72613e-17 111.842 inf 5 7.72613e-17 4.06217e-07 3.43757e-07,4.73984e-07 -0.00452522,0.00183174,0.000183126,0.00272403,0.00272792 0.00018776,0.00011711,6.07389e-05,0.000145699,0.000166465
485 rs1122525,rs140750756,rs7635933,rs9817399,rs9844300 7.29959e-17 111.818 inf 5 7.29959e-17 4.0612e-07 3.40843e-07,4.72284e-07 -0.00450978,-0.000174297,0.0018193,0.00271621,0.00271881 0.000187107,5.8265e-05,0.00011719,0.000145523,0.000166186
486 rs1122525,rs149254720,rs7635933,rs9817399,rs9844300 7.29215e-17 111.817 inf 5 7.29215e-17 4.06117e-07 3.44889e-07,4.74071e-07 -0.00450879,-0.000173877,0.00181924,0.00271504,0.0027173 0.000187068,5.81353e-05,0.000117191,0.000145499,0.000166143
487 rs1122525,rs6808706,rs7635933,rs9817399,rs9844300 6.62597e-17 111.776 inf 5 6.62597e-17 4.0539e-07 3.43259e-07,4.71671e-07 -0.00448754,0.000181282,0.00172965,0.00269091,0.00267693 0.000186447,6.45442e-05,0.000122678,0.00014525,0.000165554
488 rs1122525,rs7635933,rs883228,rs9817399,rs9844300 6.25459e-17 111.751 inf 5 6.25459e-17 4.05311e-07 3.41195e-07,4.69863e-07 -0.00448722,0.0017304,0.000179951,0.0026909,0.00267692 0.000186447,0.000122678,6.45442e-05,0.00014525,0.000165554
489 rs1122525,rs6808576,rs7635933,rs9817399,rs9844300 6.21141e-17 111.748 inf 5 6.21141e-17 4.05301e-07 3.3895e-07,4.71561e-07 -0.00448718,0.000179791,0.00173049,0.0026909,0.00267692 0.000186447,6.45442e-05,0.000122678,0.00014525,0.000165554
490 rs1122525,rs7635933,rs7640877,rs9817399,rs9844300 6.10232e-17 111.74 inf 5 6.10232e-17 4.05277e-07 3.39168e-07,4.77545e-07 -0.00448708,0.00173073,0.00017938,0.00269089,0.00267692 0.000186447,0.000122678,6.45442e-05,0.00014525,0.000165554
491 rs1122525,rs7611756,rs7635933,rs9817399,rs9844300 6.00305e-17 111.733 inf 5 6.00305e-17 4.05254e-07 3.41024e-07,4.72486e-07 -0.00448698,0.000178999,0.00173094,0.00269089,0.00267692 0.000186447,6.45442e-05,0.000122678,0.00014525,0.000165554
492 rs1122525,rs4292197,rs7635933,rs9817399,rs9844300 5.73683e-17 111.713 inf 5 5.73683e-17 4.05192e-07 3.39279e-07,4.7229e-07 -0.00448672,0.00017794,0.00173154,0.00269088,0.00267691 0.000186447,6.45442e-05,0.000122678,0.00014525,0.000165554
493 rs1122525,rs1521308,rs7635933,rs9817399,rs9844300 5.48526e-17 111.694 inf 5 5.48526e-17 4.05134e-07 3.41284e-07,4.78302e-07 -0.00448735,0.00017636,0.00173288,0.00269159,0.00267716 0.000186475,6.43303e-05,0.000122594,0.000145251,0.000165554
494 rs1122525,rs4491861,rs7635933,rs9817399,rs9844300 5.40943e-17 111.688 inf 5 5.40943e-17 4.05111e-07 3.4154e-07,4.73762e-07 -0.00448639,0.000176559,0.00173232,0.00269087,0.0026769 0.000186447,6.45442e-05,0.000122678,0.00014525,0.000165554
495 rs1122525,rs2900751,rs7635933,rs9817399,rs9844300 5.35832e-17 111.683 inf 5 5.35832e-17 4.05101e-07 3.36151e-07,4.72995e-07 -0.00448721,0.000175809,0.00173319,0.00269158,0.00267715 0.000186475,6.43303e-05,0.000122594,0.000145251,0.000165554
496 rs1122525,rs1521309,rs7635933,rs9817399,rs9844300 5.04534e-17 111.657 inf 5 5.04534e-17 4.05009e-07 3.46721e-07,4.75174e-07 -0.00448623,0.00017546,0.00173294,0.00269061,0.00267664 0.000186456,6.47845e-05,0.000122719,0.00014525,0.000165554
497 rs1122525,rs7635933,rs883098,rs9817399,rs9844300 4.77615e-17 111.633 inf 5 4.77615e-17 4.0494e-07 3.41538e-07,4.70886e-07 -0.00448566,0.001734,0.000173596,0.00269085,0.00267687 0.000186447,0.000122678,6.45442e-05,0.00014525,0.000165554
498 rs1122525,rs1949634,rs7635933,rs9817399,rs9844300 4.52966e-17 111.61 inf 5 4.52966e-17 4.05279e-07 3.42225e-07,4.74889e-07 -0.00451503,0.000389737,0.00182995,0.00276502,0.00257661 0.000187567,0.000140206,0.000117113,0.000147765,0.000169329
499 rs1122525,rs1402584,rs7635933,rs9817399,rs9844300 3.39252e-17 111.485 inf 5 3.39252e-17 4.04995e-07 3.45575e-07,4.71442e-07 -0.00448941,-0.000132734,0.00190838,0.00271823,0.00270927 0.000186562,4.90777e-05,0.000120443,0.000145636,0.000166024
500 rs1122525,rs1879554,rs7635933,rs9817399,rs9844300 3.33509e-17 111.478 inf 5 3.33509e-17 4.0497e-07 3.41978e-07,4.7075e-07 -0.0044891,-0.000132402,0.00190812,0.00271835,0.00270935 0.000186555,4.90777e-05,0.000120437,0.000145641,0.000166029
501 rs1122525,rs7620581,rs7635933,rs9817399,rs9844300 3.11457e-17 111.448 inf 5 3.11457e-17 4.04878e-07 3.42762e-07,4.8358e-07 -0.00448886,-0.000131174,0.00190748,0.00271789,0.00270887 0.000186562,4.90777e-05,0.000120443,0.000145636,0.000166024
502 rs1122525,rs9809290,rs9817399,rs9844300,rs9862527 2.94965e-17 111.424 inf 5 2.94965e-17 4.12075e-07 3.51394e-07,4.82396e-07 -0.00456405,0.000680383,0.00281938,0.00213947,0.00183431 0.000187984,0.000175371,0.000149028,0.000215632,0.000117126
503 rs1122525,rs7635933,rs78424510,rs9817399,rs9844300 2.91692e-17 111.419 inf 5 2.91692e-17 4.04925e-07 3.43601e-07,4.74532e-07 -0.00447869,0.00182403,-0.000187686,0.00269975,0.00269403 0.000186247,0.00011715,6.98872e-05,0.000145299,0.000165697
504 rs1122525,rs74589682,rs7635933,rs9817399,rs9844300 2.91545e-17 111.419 inf 5 2.91545e-17 4.04924e-07 3.42336e-07,4.68115e-07 -0.00447869,-0.000187673,0.00182403,0.00269975,0.00269403 0.000186247,6.98872e-05,0.00011715,0.000145299,0.000165697
505 rs10935965,rs1122525,rs7635933,rs9817399,rs9844300 2.90852e-17 111.418 inf 5 2.90852e-17 4.04921e-07 3.43019e-07,4.69969e-07 -0.000187611,-0.00447868,0.00182403,0.00269974,0.00269403 6.98872e-05,0.000186247,0.00011715,0.000145299,0.000165697
506 rs10935964,rs1122525,rs7635933,rs9817399,rs9844300 2.90797e-17 111.418 inf 5 2.90797e-17 4.04921e-07 3.40873e-07,4.7609e-07 -0.000187607,-0.00447868,0.00182403,0.00269974,0.00269403 6.98872e-05,0.000186247,0.00011715,0.000145299,0.000165697
507 rs1122525,rs61792310,rs7635933,rs9817399,rs9844300 2.79986e-17 111.402 inf 5 2.79986e-17 4.04868e-07 3.39876e-07,4.72325e-07 -0.00447849,-0.000186618,0.00182408,0.00269969,0.00269393 0.000186247,6.98872e-05,0.00011715,0.000145299,0.000165697
508 rs1122525,rs61792312,rs7635933,rs9817399,rs9844300 2.79676e-17 111.401 inf 5 2.79676e-17 4.04867e-07 3.42425e-07,4.73756e-07 -0.00447848,-0.000186589,0.00182408,0.00269969,0.00269392 0.000186247,6.98872e-05,0.00011715,0.000145299,0.000165697
509 rs1122525,rs61792314,rs7635933,rs9817399,rs9844300 2.78249e-17 111.399 inf 5 2.78249e-17 4.0486e-07 3.3911e-07,4.74301e-07 -0.00447846,-0.000186455,0.00182408,0.00269968,0.00269391 0.000186247,6.98872e-05,0.00011715,0.000145299,0.000165697
510 rs1122525,rs61792313,rs7635933,rs9817399,rs9844300 2.7411e-17 111.392 inf 5 2.7411e-17 4.04839e-07 3.39536e-07,4.69205e-07 -0.00447838,-0.000186062,0.0018241,0.00269966,0.00269387 0.000186247,6.98872e-05,0.00011715,0.000145299,0.000165697
511 rs1122525,rs61791508,rs7635933,rs9817399,rs9844300 2.60692e-17 111.371 inf 5 2.60692e-17 4.0471e-07 3.42131e-07,4.77939e-07 -0.00451218,-0.00015265,0.00183107,0.00271531,0.00271514 0.000187625,5.81108e-05,0.000117111,0.00014558,0.00016624
512 rs1122525,rs17817774,rs7635933,rs9817399,rs9844300 2.57655e-17 111.365 inf 5 2.57655e-17 4.04714e-07 3.38674e-07,4.72782e-07 -0.00450301,-0.000156086,0.00183226,0.0027083,0.00271939 0.000187167,5.93956e-05,0.00011711,0.000145425,0.000166395
513 rs1122525,rs7615725,rs7635933,rs9817399,rs9844300 2.41807e-17 111.338 inf 5 2.41807e-17 4.04466e-07 3.44258e-07,4.74188e-07 -0.00448128,0.000130685,0.00183716,0.00265491,0.00265907 0.000186373,5.10803e-05,0.000117125,0.000145879,0.000165677
514 rs1122525,rs13324254,rs7635933,rs9817399,rs9844300 2.37766e-17 111.331 inf 5 2.37766e-17 4.04214e-07 3.41051e-07,4.69825e-07 -0.00448713,0.000138646,0.00176797,0.0027018,0.0026864 0.000186617,5.57771e-05,0.000119933,0.000145333,0.000165611
515 rs1122525,rs61791503,rs9817399,rs9844300,rs9862527 2.21256e-17 111.299 inf 5 2.21256e-17 4.15705e-07 3.5346e-07,4.8528e-07 -0.00462849,-0.000468967,0.00279913,0.00282337,0.00187582 0.000189829,0.000104015,0.000147252,0.00016877,0.000117353
516 rs1122525,rs17766586,rs7635933,rs9817399,rs9844300 2.05194e-17 111.267 inf 5 2.05194e-17 4.04401e-07 3.39834e-07,4.66397e-07 -0.004501,-0.000150852,0.00183226,0.00270767,0.00271792 0.000187167,5.93956e-05,0.00011711,0.000145425,0.000166395
517 rs1122525,rs1521328,rs7635933,rs9817399,rs9844300 1.81135e-17 111.212 inf 5 1.81135e-17 4.04161e-07 3.37335e-07,4.66662e-07 -0.00449423,-0.000126308,0.00191965,0.0026992,0.00268907 0.000186923,5.11304e-05,0.000122335,0.000145302,0.000165645
518 rs1122525,rs61792318,rs7635933,rs9817399,rs9844300 1.77667e-17 111.204 inf 5 1.77667e-17 4.04242e-07 3.36866e-07,4.80055e-07 -0.00447616,-0.000174308,0.00182462,0.00269902,0.00269271 0.000186247,6.98872e-05,0.00011715,0.000145299,0.000165697
519 rs1122525,rs1818758,rs7635933,rs9817399,rs9844300 1.64173e-17 111.17 inf 5 1.64173e-17 4.03881e-07 3.43496e-07,4.67259e-07 -0.00448912,-0.000128283,0.00196026,0.00266814,0.00265551 0.000186772,5.37499e-05,0.000128804,0.000145526,0.000165764
520 rs1122525,rs73160504,rs7635933,rs9817399,rs9844300 1.63708e-17 111.168 inf 5 1.63708e-17 4.04076e-07 3.38418e-07,4.68054e-07 -0.00450383,-0.000145734,0.00183119,0.00271089,0.0027094 0.000187426,5.95982e-05,0.000117111,0.000145511,0.000166134
521 rs1122525,rs7635933,rs77292502,rs9817399,rs9844300 1.62886e-17 111.166 inf 5 1.62886e-17 4.04156e-07 3.37452e-07,4.66979e-07 -0.00450217,0.00184782,-0.000230251,0.00271428,0.00269896 0.000187307,0.000117279,9.32607e-05,0.000145595,0.000165826
522 rs1122525,rs13077097,rs7635933,rs9817399,rs9844300 1.46562e-17 111.12 inf 5 1.46562e-17 4.03776e-07 3.4201e-07,4.76513e-07 -0.00449018,-0.000124628,0.00183071,0.00267665,0.00266293 0.000186847,5.29375e-05,0.000117112,0.000145353,0.000165638
523 rs1122525,rs12491701,rs7635933,rs9817399,rs9844300 1.46303e-17 111.12 inf 5 1.46303e-17 4.03773e-07 3.41723e-07,4.70903e-07 -0.00449017,-0.000124588,0.00183071,0.00267665,0.00266293 0.000186847,5.29375e-05,0.000117112,0.000145353,0.000165638
524 rs1122525,rs4408839,rs7635933,rs9817399,rs9844300 1.42322e-17 111.108 inf 5 1.42322e-17 4.03735e-07 3.42278e-07,4.69048e-07 -0.00448993,-0.000123966,0.00183072,0.00267672,0.002663 0.000186847,5.29375e-05,0.000117112,0.000145353,0.000165638
525 rs1122525,rs4387932,rs7635933,rs9817399,rs9844300 1.39611e-17 111.099 inf 5 1.39611e-17 4.03709e-07 3.37138e-07,4.70157e-07 -0.00448977,-0.000123531,0.00183072,0.00267676,0.00266304 0.000186847,5.29375e-05,0.000117112,0.000145353,0.000165638
526 rs1122525,rs4515014,rs7635933,rs9817399,rs9844300 1.39068e-17 111.098 inf 5 1.39068e-17 4.03704e-07 3.42609e-07,4.77874e-07 -0.00448974,-0.000123442,0.00183072,0.00267677,0.00266305 0.000186847,5.29375e-05,0.000117112,0.000145353,0.000165638
527 rs1122525,rs4679726,rs7635933,rs9817399,rs9844300 1.3442e-17 111.083 inf 5 1.3442e-17 4.03595e-07 3.37997e-07,4.69759e-07 -0.00448582,-0.000123267,0.00195434,0.00267056,0.00265778 0.000186702,5.36431e-05,0.000128595,0.000145484,0.000165732
528 rs1122525,rs11925370,rs7635933,rs9817399,rs9844300 1.31076e-17 111.072 inf 5 1.31076e-17 4.03561e-07 3.42451e-07,4.7125e-07 -0.00448562,-0.000122678,0.00195376,0.00267065,0.00265787 0.000186702,5.36431e-05,0.000128595,0.000145484,0.000165732
529 rs1122525,rs7616575,rs7635933,rs9817399,rs9844300 1.30622e-17 111.07 inf 5 1.30622e-17 4.03617e-07 3.34292e-07,4.71462e-07 -0.0044892,-0.000122012,0.00183074,0.00267692,0.00266319 0.000186847,5.29375e-05,0.000117112,0.000145353,0.000165638
530 rs1122525,rs13095258,rs7635933,rs9817399,rs9844300 1.2879e-17 111.064 inf 5 1.2879e-17 4.03598e-07 3.43481e-07,4.74407e-07 -0.00448907,-0.000121687,0.00183075,0.00267695,0.00266323 0.000186847,5.29375e-05,0.000117112,0.000145353,0.000165638
531 rs1122525,rs12486823,rs7635933,rs9817399,rs9844300 1.25215e-17 111.052 inf 5 1.25215e-17 4.03559e-07 3.4333e-07,4.70249e-07 -0.00448883,-0.000121037,0.00183075,0.00267702,0.00266329 0.000186847,5.29375e-05,0.000117112,0.000145353,0.000165638
532 rs10935966,rs1122525,rs7635933,rs9817399,rs9844300 1.23603e-17 111.046 inf 5 1.23603e-17 4.0348e-07 3.42572e-07,4.71577e-07 -0.000121293,-0.00448514,0.00195239,0.00267086,0.00265807 5.36431e-05,0.000186702,0.000128595,0.000145484,0.000165732
533 rs1122525,rs13096479,rs7635933,rs9817399,rs9844300 1.18185e-17 111.027 inf 5 1.18185e-17 4.0348e-07 3.40069e-07,4.6846e-07 -0.00448832,-0.000119692,0.00183077,0.00267716,0.00266343 0.000186847,5.29375e-05,0.000117112,0.000145353,0.000165638
534 rs1122525,rs34103896,rs7635933,rs9817399,rs9844300 1.1489e-17 111.015 inf 5 1.1489e-17 4.03441e-07 3.37296e-07,4.66568e-07 -0.00448807,-0.000119028,0.00183078,0.00267723,0.00266349 0.000186847,5.29375e-05,0.000117112,0.000145353,0.000165638
535 rs1122525,rs16846891,rs7635933,rs9817399,rs9844300 1.12972e-17 111.007 inf 5 1.12972e-17 4.03418e-07 3.36454e-07,4.68395e-07 -0.00448792,-0.000118631,0.00183078,0.00267727,0.00266353 0.000186847,5.29375e-05,0.000117112,0.000145353,0.000165638
536 rs1122525,rs73158427,rs7635933,rs9817399,rs9844300 1.12459e-17 111.005 inf 5 1.12459e-17 4.03546e-07 3.3998e-07,4.65743e-07 -0.00450128,-0.000132583,0.00183049,0.00270938,0.00270739 0.000187514,5.80963e-05,0.000117113,0.000145509,0.000166143
537 rs1122525,rs36117336,rs7635933,rs9817399,rs9844300 1.11261e-17 111.001 inf 5 1.11261e-17 4.03398e-07 3.43103e-07,4.78308e-07 -0.00448778,-0.000118311,0.00183089,0.00267743,0.00266369 0.000186846,5.29418e-05,0.000117112,0.00014535,0.000165637
538 rs1122525,rs35288962,rs7635933,rs9817399,rs9844300 1.10961e-17 111 inf 5 1.10961e-17 4.03393e-07 3.40086e-07,4.68726e-07 -0.00448776,-0.000118205,0.00183079,0.00267731,0.00266358 0.000186847,5.29375e-05,0.000117112,0.000145353,0.000165638
539 rs1122525,rs35623343,rs7635933,rs9817399,rs9844300 1.08997e-17 110.992 inf 5 1.08997e-17 4.03368e-07 3.3969e-07,4.69025e-07 -0.0044876,-0.000117781,0.0018308,0.00267736,0.00266362 0.000186847,5.29375e-05,0.000117112,0.000145353,0.000165638
540 rs1122525,rs4386452,rs7635933,rs9817399,rs9844300 1.08185e-17 110.989 inf 5 1.08185e-17 4.03358e-07 3.41857e-07,4.70471e-07 -0.00448753,-0.000117603,0.0018308,0.00267738,0.00266364 0.000186847,5.29375e-05,0.000117112,0.000145353,0.000165638
541 rs1122525,rs34774506,rs7635933,rs9817399,rs9844300 1.07517e-17 110.986 inf 5 1.07517e-17 4.03349e-07 3.45576e-07,4.66616e-07 -0.00448748,-0.000117456,0.0018308,0.00267739,0.00266365 0.000186847,5.29375e-05,0.000117112,0.000145353,0.000165638
542 rs1122525,rs7635933,rs7644133,rs9817399,rs9844300 1.07268e-17 110.985 inf 5 1.07268e-17 4.03286e-07 3.41196e-07,4.7057e-07 -0.00448335,0.00194892,-0.00011792,0.00267062,0.00265781 0.000186674,0.000128573,5.36475e-05,0.000145504,0.000165748
543 rs1122525,rs7628771,rs7635933,rs9817399,rs9844300 1.06277e-17 110.981 inf 5 1.06277e-17 4.03333e-07 3.4086e-07,4.66935e-07 -0.00448737,-0.000117178,0.0018308,0.00267742,0.00266368 0.000186847,5.29375e-05,0.000117112,0.000145353,0.000165638
544 rs1122525,rs1357081,rs7635933,rs9817399,rs9844300 1.04674e-17 110.974 inf 5 1.04674e-17 4.03313e-07 3.44601e-07,4.69162e-07 -0.00448724,-0.000116815,0.00183081,0.00267746,0.00266372 0.000186847,5.29375e-05,0.000117112,0.000145353,0.000165638
545 rs1122525,rs4679729,rs7635933,rs9817399,rs9844300 1.02181e-17 110.964 inf 5 1.02181e-17 4.03279e-07 3.39785e-07,4.68188e-07 -0.00448702,-0.000116235,0.00183081,0.00267752,0.00266377 0.000186847,5.29375e-05,0.000117112,0.000145353,0.000165638
546 rs1122525,rs59097659,rs7635933,rs9817399,rs9844300 1.02156e-17 110.964 inf 5 1.02156e-17 4.03279e-07 3.37797e-07,4.74032e-07 -0.00448701,-0.000116229,0.00183081,0.00267752,0.00266377 0.000186847,5.29375e-05,0.000117112,0.000145353,0.000165638
547 rs10935969,rs1122525,rs7635933,rs9817399,rs9844300 1.01288e-17 110.96 inf 5 1.01288e-17 4.03267e-07 3.39826e-07,4.72961e-07 -0.000116023,-0.00448694,0.00183082,0.00267754,0.0026638 5.29375e-05,0.000186847,0.000117112,0.000145353,0.000165638
548 rs1122525,rs1521333,rs7635933,rs9817399,rs9844300 1.0111e-17 110.959 inf 5 1.0111e-17 4.03265e-07 3.44123e-07,4.6847e-07 -0.00448692,-0.00011598,0.00183082,0.00267754,0.0026638 0.000186847,5.29375e-05,0.000117112,0.000145353,0.000165638
549 rs1122525,rs35690365,rs7635933,rs9817399,rs9844300 1.00795e-17 110.958 inf 5 1.00795e-17 4.03261e-07 3.42023e-07,4.73601e-07 -0.00448689,-0.000115905,0.00183082,0.00267755,0.00266381 0.000186847,5.29375e-05,0.000117112,0.000145353,0.000165638
550 rs1122525,rs7635933,rs7639011,rs9817399,rs9844300 1.00419e-17 110.956 inf 5 1.00419e-17 4.03255e-07 3.43631e-07,4.68352e-07 -0.00448686,0.00183082,-0.000115815,0.00267756,0.00266382 0.000186847,0.000117112,5.29375e-05,0.000145353,0.000165638
551 rs1122525,rs6809873,rs7635933,rs9817399,rs9844300 9.9172e-18 110.951 inf 5 9.9172e-18 4.03238e-07 3.43261e-07,4.71215e-07 -0.00448674,-0.000115512,0.00183082,0.00267759,0.00266385 0.000186847,5.29375e-05,0.000117112,0.000145353,0.000165638
552 rs1122525,rs34654591,rs7635933,rs9817399,rs9844300 9.87743e-18 110.949 inf 5 9.87743e-18 4.03233e-07 3.41166e-07,4.73356e-07 -0.00448671,-0.000115414,0.00183082,0.0026776,0.00266386 0.000186847,5.29375e-05,0.000117112,0.000145353,0.000165638
553 rs1122525,rs114260157,rs7635933,rs9817399,rs9844300 9.54797e-18 110.934 inf 5 9.54797e-18 4.03414e-07 3.42231e-07,4.74183e-07 -0.00445191,-0.000203496,0.00184934,0.00270356,0.00266753 0.000185818,9.08557e-05,0.000117358,0.000145384,0.000165591
554 rs1122525,rs13073025,rs7635933,rs9817399,rs9844300 9.53013e-18 110.934 inf 5 9.53013e-18 4.03183e-07 3.41481e-07,4.67436e-07 -0.00448638,-0.000114542,0.00183084,0.00267769,0.00266394 0.000186847,5.29375e-05,0.000117112,0.000145353,0.000165638
555 rs1122525,rs7634965,rs7635933,rs9817399,rs9844300 9.37135e-18 110.926 inf 5 9.37135e-18 4.0316e-07 3.39855e-07,4.69401e-07 -0.00448622,-0.00011413,0.00183084,0.00267773,0.00266399 0.000186847,5.29375e-05,0.000117112,0.000145353,0.000165638
556 rs1122525,rs7635034,rs7635933,rs9817399,rs9844300 9.33229e-18 110.924 inf 5 9.33229e-18 4.03155e-07 3.37113e-07,4.7691e-07 -0.00448618,-0.000114028,0.00183084,0.00267775,0.002664 0.000186847,5.29375e-05,0.000117112,0.000145353,0.000165638
557 rs1122525,rs7635035,rs7635933,rs9817399,rs9844300 9.28582e-18 110.922 inf 5 9.28582e-18 4.03148e-07 3.45693e-07,4.66431e-07 -0.00448614,-0.000113905,0.00183084,0.00267776,0.00266401 0.000186847,5.29375e-05,0.000117112,0.000145353,0.000165638
558 rs1122525,rs11925809,rs7635933,rs9817399,rs9844300 9.28158e-18 110.922 inf 5 9.28158e-18 4.03147e-07 3.40892e-07,4.69976e-07 -0.00448613,-0.000113894,0.00183084,0.00267776,0.00266401 0.000186847,5.29375e-05,0.000117112,0.000145353,0.000165638
559 rs1122525,rs4680111,rs7635933,rs9817399,rs9844300 8.91675e-18 110.905 inf 5 8.91675e-18 4.03032e-07 3.41972e-07,4.70254e-07 -0.00448179,-0.000113319,0.00194437,0.00267136,0.0026585 0.000186674,5.36475e-05,0.000128573,0.000145504,0.000165748
560 rs1122525,rs11914514,rs7635933,rs9817399,rs9844300 8.24116e-18 110.87 inf 5 8.24116e-18 4.02983e-07 3.40804e-07,4.75178e-07 -0.00448502,-0.00011093,0.00183088,0.00267807,0.00266431 0.000186847,5.29375e-05,0.000117112,0.000145353,0.000165638
561 rs1122525,rs114049046,rs7635933,rs9817399,rs9844300 7.57585e-18 110.834 inf 5 7.57585e-18 4.03117e-07 3.36863e-07,4.69344e-07 -0.00444873,-0.00023033,0.00182848,0.00268358,0.0026698 0.000185795,0.000107567,0.000117123,0.000145276,0.000165574
562 rs1122525,rs7635933,rs77264317,rs9817399,rs9844300 7.56284e-18 110.833 inf 5 7.56284e-18 4.03047e-07 3.37308e-07,4.70619e-07 -0.00450135,0.00184312,-0.000137343,0.00270904,0.00269405 0.000187798,0.000117222,6.48682e-05,0.000145541,0.000165786
563 rs1122525,rs4256090,rs7635933,rs9817399,rs9844300 7.55939e-18 110.833 inf 5 7.55939e-18 4.02863e-07 3.38366e-07,4.69925e-07 -0.00448426,-0.000108684,0.00183086,0.00267822,0.00266446 0.000186852,5.29337e-05,0.000117112,0.000145354,0.00016564
564 rs1122525,rs13059788,rs7635933,rs9817399,rs9844300 7.13273e-18 110.808 inf 5 7.13273e-18 4.02783e-07 3.42442e-07,4.66463e-07 -0.00448369,-0.000107176,0.00183088,0.00267838,0.00266461 0.000186852,5.29337e-05,0.000117112,0.000145354,0.00016564
565 rs1122525,rs1474235,rs7635933,rs9817399,rs9844300 7.02482e-18 110.801 inf 5 7.02482e-18 4.02767e-07 3.40559e-07,4.71201e-07 -0.00446514,0.000103452,0.00179112,0.00270093,0.00268551 0.000186095,5.12368e-05,0.000118871,0.000145359,0.000165628
566 rs1122525,rs35238071,rs7635933,rs9817399,rs9844300 7.02357e-18 110.801 inf 5 7.02357e-18 4.02762e-07 3.43928e-07,4.69877e-07 -0.00448354,-0.000106772,0.00183088,0.00267842,0.00266465 0.000186852,5.29337e-05,0.000117112,0.000145354,0.00016564
567 rs1122525,rs73156603,rs7635933,rs9817399,rs9844300 5.65739e-18 110.707 inf 5 5.65739e-18 4.02622e-07 3.44281e-07,4.67359e-07 -0.00446906,-0.000117986,0.00182436,0.00269122,0.00268247 0.000186243,6.00059e-05,0.000117179,0.000145252,0.000165591
568 rs1122525,rs114774696,rs7635933,rs9817399,rs9844300 5.29992e-18 110.679 inf 5 5.29992e-18 4.0261e-07 3.3663e-07,4.70269e-07 -0.00445026,-0.000189375,0.00184613,0.00270092,0.00266902 0.000185812,9.65346e-05,0.000117323,0.000145365,0.000165585
569 rs1122525,rs17817202,rs7635933,rs9817399,rs9844300 5.12791e-18 110.664 inf 5 5.12791e-18 4.02579e-07 3.42466e-07,4.69112e-07 -0.00446788,-0.000209933,0.00183,0.00270346,0.00270361 0.000186208,0.000107651,0.000117116,0.000145424,0.000166181
570 rs1122525,rs34126568,rs7635933,rs9817399,rs9844300 4.43022e-18 110.601 inf 5 4.43022e-18 4.02324e-07 3.38953e-07,4.69444e-07 -0.00447539,-0.000124443,0.00183551,0.00269502,0.00268067 0.000186589,6.71677e-05,0.000117123,0.000145279,0.000165577
571 rs1122525,rs35102076,rs7635933,rs9817399,rs9844300 4.41335e-18 110.599 inf 5 4.41335e-18 4.02319e-07 3.36799e-07,4.68001e-07 -0.00447535,-0.000124305,0.00183551,0.00269501,0.00268067 0.000186589,6.71677e-05,0.000117123,0.000145279,0.000165577
572 rs1122525,rs12639034,rs7635933,rs9817399,rs9844300 4.23403e-18 110.581 inf 5 4.23403e-18 4.02314e-07 3.41497e-07,4.76471e-07 -0.0044482,-0.000190777,0.00182884,0.00268414,0.00267033 0.000185797,0.000103191,0.000117125,0.000145279,0.000165576
573 rs1122525,rs1464416,rs9817399,rs9844300,rs9862527 4.23021e-18 110.581 inf 5 4.23021e-18 4.12571e-07 3.47934e-07,4.79366e-07 -0.00455384,0.000204703,0.00267974,0.00269326,0.00184958 0.000187517,5.15432e-05,0.000145272,0.000165613,0.000117126
574 rs1122525,rs7635933,rs77615048,rs9817399,rs9844300 3.8985e-18 110.545 inf 5 3.8985e-18 4.02199e-07 3.37987e-07,4.72412e-07 -0.00444815,0.00182887,-0.000183678,0.00268419,0.00267038 0.000185797,0.000117125,0.00010186,0.00014528,0.000165577
575 rs1122525,rs12485516,rs7635933,rs9817399,rs9844300 3.87773e-18 110.543 inf 5 3.87773e-18 4.02137e-07 3.3858e-07,4.69358e-07 -0.00447462,-0.000117562,0.00183529,0.00269482,0.00268049 0.000186617,6.6128e-05,0.000117122,0.00014528,0.000165577
576 rs1122525,rs4557116,rs7635933,rs9817399,rs9844300 3.83195e-18 110.538 inf 5 3.83195e-18 4.0212e-07 3.41399e-07,4.6936e-07 -0.0044745,-0.000117119,0.00183528,0.0026948,0.00268047 0.000186617,6.6128e-05,0.000117122,0.00014528,0.000165577
577 rs1122525,rs4478043,rs7635933,rs9817399,rs9844300 3.82901e-18 110.537 inf 5 3.82901e-18 4.02119e-07 3.41421e-07,4.66283e-07 -0.00447449,-0.000117091,0.00183528,0.0026948,0.00268047 0.000186617,6.6128e-05,0.000117122,0.00014528,0.000165577
578 rs1122525,rs7427351,rs7635933,rs9817399,rs9844300 3.82642e-18 110.537 inf 5 3.82642e-18 4.02118e-07 3.34884e-07,4.71077e-07 -0.00447448,-0.000117066,0.00183528,0.0026948,0.00268047 0.000186617,6.6128e-05,0.000117122,0.00014528,0.000165577
579 rs1122525,rs1879556,rs7635933,rs9817399,rs9844300 3.80203e-18 110.534 inf 5 3.80203e-18 4.02114e-07 3.38251e-07,4.69621e-07 -0.00447422,-0.000119281,0.00183554,0.00269506,0.00268071 0.000186605,6.74421e-05,0.000117124,0.000145283,0.00016558
580 rs1122525,rs1357085,rs7635933,rs9817399,rs9844300 3.799e-18 110.534 inf 5 3.799e-18 4.02109e-07 3.42607e-07,4.70177e-07 -0.00447441,-0.000116797,0.00183527,0.00269479,0.00268046 0.000186617,6.6128e-05,0.000117122,0.00014528,0.000165577
581 rs1122525,rs4680119,rs7635933,rs9817399,rs9844300 3.7939e-18 110.533 inf 5 3.7939e-18 4.02107e-07 3.42604e-07,4.66295e-07 -0.0044744,-0.000116746,0.00183527,0.00269479,0.00268046 0.000186617,6.6128e-05,0.000117122,0.00014528,0.000165577
582 rs1122525,rs11922984,rs7635933,rs9817399,rs9844300 3.79281e-18 110.533 inf 5 3.79281e-18 4.02111e-07 3.40869e-07,4.63543e-07 -0.00447419,-0.000119189,0.00183553,0.00269506,0.00268071 0.000186605,6.74421e-05,0.000117124,0.000145283,0.00016558
583 rs1122525,rs34527048,rs7635933,rs9817399,rs9844300 3.78902e-18 110.533 inf 5 3.78902e-18 4.0211e-07 3.43353e-07,4.66161e-07 -0.00447418,-0.00011915,0.00183553,0.00269505,0.00268071 0.000186605,6.74421e-05,0.000117124,0.000145283,0.00016558
584 rs1122525,rs11923161,rs7635933,rs9817399,rs9844300 3.77661e-18 110.532 inf 5 3.77661e-18 4.021e-07 3.36913e-07,4.67755e-07 -0.00447435,-0.000116575,0.00183526,0.00269478,0.00268045 0.000186617,6.6128e-05,0.000117122,0.00014528,0.000165577
585 rs1122525,rs71308471,rs7635933,rs9817399,rs9844300 3.77386e-18 110.531 inf 5 3.77386e-18 4.02103e-07 3.36988e-07,4.72192e-07 -0.00447384,-0.000118488,0.00183536,0.00269476,0.00268042 0.000186589,6.71677e-05,0.000117123,0.000145279,0.000165577
586 rs1122525,rs6777440,rs7635933,rs9817399,rs9844300 3.75189e-18 110.529 inf 5 3.75189e-18 4.02091e-07 3.41395e-07,4.71756e-07 -0.00447429,-0.000116328,0.00183526,0.00269477,0.00268044 0.000186617,6.6128e-05,0.000117122,0.00014528,0.000165577
587 rs1122525,rs12636233,rs7635933,rs9817399,rs9844300 3.72274e-18 110.525 inf 5 3.72274e-18 4.02074e-07 3.38187e-07,4.7175e-07 -0.00444898,0.000112479,0.00183024,0.00272112,0.00270724 0.000185806,6.42035e-05,0.000117116,0.000146363,0.000166544
588 rs1122525,rs1521336,rs7635933,rs9817399,rs9844300 3.70739e-18 110.523 inf 5 3.70739e-18 4.02075e-07 3.39116e-07,4.76036e-07 -0.00447417,-0.000115879,0.00183525,0.00269475,0.00268042 0.000186617,6.6128e-05,0.000117122,0.00014528,0.000165577
589 rs1122525,rs6795117,rs7635933,rs9817399,rs9844300 3.65537e-18 110.517 inf 5 3.65537e-18 4.02049e-07 3.38002e-07,4.75912e-07 -0.00444895,0.000111808,0.00183026,0.00272093,0.00270705 0.000185806,6.42035e-05,0.000117116,0.000146363,0.000166544
590 rs1122525,rs35371307,rs7635933,rs9817399,rs9844300 3.65208e-18 110.517 inf 5 3.65208e-18 4.02059e-07 3.38805e-07,4.70259e-07 -0.00447339,-0.000117734,0.00183535,0.00269469,0.00268036 0.000186582,6.74398e-05,0.000117123,0.000145279,0.000165577
591 rs1122525,rs6773236,rs7635933,rs9817399,rs9844300 3.64797e-18 110.516 inf 5 3.64797e-18 4.02046e-07 3.33432e-07,4.72607e-07 -0.00444894,0.000111733,0.00183026,0.00272091,0.00270703 0.000185806,6.42035e-05,0.000117116,0.000146363,0.000166544
592 rs1122525,rs6440934,rs7635933,rs9817399,rs9844300 3.62705e-18 110.514 inf 5 3.62705e-18 4.02038e-07 3.39787e-07,4.76267e-07 -0.00444893,0.000111521,0.00183026,0.00272085,0.00270697 0.000185806,6.42035e-05,0.000117116,0.000146363,0.000166544
593 rs1122525,rs2900750,rs9817399,rs9844300,rs9862527 3.61181e-18 110.512 inf 5 3.61181e-18 4.12352e-07 3.45525e-07,4.77731e-07 -0.00455281,0.000202631,0.00267985,0.00269308,0.0018495 0.000187517,5.15432e-05,0.000145272,0.000165613,0.000117126
594 rs1122525,rs1474232,rs7635933,rs9817399,rs9844300 3.61082e-18 110.512 inf 5 3.61082e-18 4.01847e-07 3.37945e-07,4.67337e-07 -0.00445677,8.51586e-05,0.00179407,0.00269868,0.0026837 0.000185958,5.14461e-05,0.000119363,0.000145354,0.000165628
595 rs1122525,rs7635933,rs883097,rs9817399,rs9844300 3.57923e-18 110.508 inf 5 3.57923e-18 4.0203e-07 3.4037e-07,4.73072e-07 -0.00447332,0.00183531,-0.000116454,0.00269467,0.00268034 0.000186589,0.000117123,6.71677e-05,0.000145279,0.000165577
596 rs1122525,rs11714702,rs7635933,rs9817399,rs9844300 3.57606e-18 110.508 inf 5 3.57606e-18 4.02019e-07 3.35404e-07,4.76779e-07 -0.00444891,0.000110996,0.00183027,0.0027207,0.00270682 0.000185806,6.42035e-05,0.000117116,0.000146363,0.000166544
597 rs1122525,rs73158496,rs7635933,rs9817399,rs9844300 3.55032e-18 110.505 inf 5 3.55032e-18 4.02041e-07 3.40039e-07,4.66361e-07 -0.00446492,-0.000144193,0.00184674,0.00271584,0.00268279 0.000186198,8.29589e-05,0.000117405,0.000146035,0.000165607
598 rs1122525,rs13085632,rs7635933,rs9817399,rs9844300 3.51851e-18 110.501 inf 5 3.51851e-18 4.01996e-07 3.39444e-07,4.70412e-07 -0.00444888,0.000110392,0.00183028,0.00272053,0.00270665 0.000185806,6.42035e-05,0.000117116,0.000146363,0.000166544
599 rs1122525,rs13091447,rs7635933,rs9817399,rs9844300 3.48393e-18 110.496 inf 5 3.48393e-18 4.01983e-07 3.41581e-07,4.72237e-07 -0.00444886,0.000110022,0.00183029,0.00272043,0.00270655 0.000185806,6.42035e-05,0.000117116,0.000146363,0.000166544
600 rs1122525,rs1962139,rs7635933,rs9817399,rs9844300 3.47832e-18 110.496 inf 5 3.47832e-18 4.01486e-07 3.36959e-07,4.6777e-07 -0.00445885,-8.74961e-05,0.0019201,0.00267937,0.00266096 0.000186075,5.87907e-05,0.000131137,0.00014541,0.000165839
601 rs1122525,rs12487454,rs7635933,rs9817399,rs9844300 3.44481e-18 110.492 inf 5 3.44481e-18 4.01967e-07 3.42233e-07,4.74808e-07 -0.00444883,0.000109598,0.0018303,0.00272031,0.00270643 0.000185806,6.42035e-05,0.000117116,0.000146363,0.000166544
602 rs1122525,rs12485656,rs7635933,rs9817399,rs9844300 3.44074e-18 110.491 inf 5 3.44074e-18 4.01972e-07 3.39762e-07,4.64469e-07 -0.0044734,-0.000113027,0.00183517,0.00269462,0.0026803 0.000186617,6.6128e-05,0.000117122,0.00014528,0.000165577
603 rs1122525,rs13071307,rs7635933,rs9817399,rs9844300 3.37071e-18 110.482 inf 5 3.37071e-18 4.01937e-07 3.37648e-07,4.69618e-07 -0.00444879,0.000108778,0.00183031,0.00272008,0.00270619 0.000185806,6.42035e-05,0.000117116,0.000146363,0.000166544
604 rs1122525,rs6802191,rs7635933,rs9817399,rs9844300 3.34912e-18 110.479 inf 5 3.34912e-18 4.01928e-07 3.4197e-07,4.69299e-07 -0.00444878,0.000108534,0.00183031,0.00272001,0.00270613 0.000185806,6.42035e-05,0.000117116,0.000146363,0.000166544
605 rs1122525,rs35844324,rs7635933,rs9817399,rs9844300 3.31202e-18 110.474 inf 5 3.31202e-18 4.01968e-07 3.36256e-07,4.6841e-07 -0.0044485,-0.00015711,0.00182864,0.00268382,0.00267003 0.000185803,9.2021e-05,0.000117129,0.000145288,0.000165583
606 rs1122525,rs13073944,rs7635933,rs9817399,rs9844300 3.3063e-18 110.474 inf 5 3.3063e-18 4.01911e-07 3.39566e-07,4.66672e-07 -0.00444875,0.000108044,0.00183032,0.00271987,0.00270599 0.000185806,6.42035e-05,0.000117116,0.000146363,0.000166544
607 rs1122525,rs7635933,rs79451074,rs9817399,rs9844300 3.13122e-18 110.45 inf 5 3.13122e-18 4.01891e-07 3.45457e-07,4.73452e-07 -0.0044484,0.00182871,-0.000154054,0.00268393,0.00267014 0.000185803,0.000117129,9.2021e-05,0.000145288,0.000165583
608 rs1122525,rs13085480,rs7635933,rs9817399,rs9844300 3.11206e-18 110.447 inf 5 3.11206e-18 4.01827e-07 3.37265e-07,4.72924e-07 -0.00444863,0.000105709,0.00183037,0.00271922,0.00270533 0.000185806,6.42035e-05,0.000117116,0.000146363,0.000166544
609 rs1122525,rs73158449,rs7635933,rs9817399,rs9844300 3.10488e-18 110.446 inf 5 3.10488e-18 4.01871e-07 3.39934e-07,4.67112e-07 -0.00446911,-0.000146635,0.00182855,0.00270395,0.00269691 0.000186429,8.80394e-05,0.000117131,0.000145507,0.000166053
610 rs1122525,rs6789942,rs7635933,rs9817399,rs9844300 3.09471e-18 110.445 inf 5 3.09471e-18 4.0182e-07 3.3281e-07,4.69607e-07 -0.00444862,0.000105491,0.00183037,0.00271916,0.00270527 0.000185806,6.42035e-05,0.000117116,0.000146363,0.000166544
611 rs1122525,rs73158432,rs7635933,rs9817399,rs9844300 3.0711e-18 110.442 inf 5 3.0711e-18 4.01856e-07 3.4362e-07,4.73852e-07 -0.00446901,-0.000146056,0.00182857,0.0027039,0.00269683 0.000186429,8.80394e-05,0.000117131,0.000145507,0.000166053
612 rs1122525,rs13068190,rs7635933,rs9817399,rs9844300 3.04302e-18 110.438 inf 5 3.04302e-18 4.01796e-07 3.43648e-07,4.69287e-07 -0.00444859,0.00010483,0.00183038,0.00271897,0.00270508 0.000185806,6.42035e-05,0.000117116,0.000146363,0.000166544
613 rs1122525,rs13066595,rs7635933,rs9817399,rs9844300 3.0286e-18 110.436 inf 5 3.0286e-18 4.0179e-07 3.37564e-07,4.65496e-07 -0.00444858,0.000104643,0.00183039,0.00271892,0.00270503 0.000185806,6.42035e-05,0.000117116,0.000146363,0.000166544
614 rs1122525,rs13079099,rs7635933,rs9817399,rs9844300 3.0266e-18 110.435 inf 5 3.0266e-18 4.01794e-07 3.37076e-07,4.69383e-07 -0.00444937,0.00010706,0.00182929,0.00271991,0.00270609 0.000185816,6.56058e-05,0.000117124,0.000146437,0.000166614
615 rs1122525,rs1464417,rs7635933,rs9817399,rs9844300 3.01256e-18 110.433 inf 5 3.01256e-18 4.01789e-07 3.42046e-07,4.70618e-07 -0.00447199,-0.000107763,0.00183504,0.00269438,0.00268007 0.000186617,6.6128e-05,0.000117122,0.00014528,0.000165577
616 rs1122525,rs12489502,rs7635933,rs9817399,rs9844300 3.00513e-18 110.432 inf 5 3.00513e-18 4.01779e-07 3.4274e-07,4.69415e-07 -0.00444856,0.000104336,0.00183039,0.00271883,0.00270494 0.000185806,6.42035e-05,0.000117116,0.000146363,0.000166544
617 rs10935974,rs1122525,rs7635933,rs9817399,rs9844300 2.95463e-18 110.425 inf 5 2.95463e-18 4.01756e-07 3.3661e-07,4.7228e-07 0.000103665,-0.00444853,0.0018304,0.00271864,0.00270475 6.42035e-05,0.000185806,0.000117116,0.000146363,0.000166544
618 rs1122525,rs1521327,rs7635933,rs9817399,rs9844300 2.83592e-18 110.407 inf 5 2.83592e-18 4.01513e-07 3.41969e-07,4.7257e-07 -0.00445328,7.71669e-05,0.00183494,0.00265695,0.00265408 0.000185899,5.14019e-05,0.000117123,0.000146863,0.000166164
619 rs1122525,rs9289937,rs9817399,rs9844300,rs9862527 2.75322e-18 110.394 inf 5 2.75322e-18 4.11354e-07 3.48242e-07,4.83027e-07 -0.00458677,0.000546791,0.0028237,0.00256459,0.00184214 0.000189205,0.000146113,0.000149578,0.000168185,0.00011711
620 rs1122525,rs146824534,rs7635933,rs9817399,rs9844300 2.55605e-18 110.362 inf 5 2.55605e-18 4.0163e-07 3.36794e-07,4.70886e-07 -0.00444648,-0.00019979,0.00183001,0.00268599,0.00267209 0.000185789,0.00012834,0.000117119,0.000145267,0.000165567
621 rs1122525,rs1727903,rs7635933,rs9817399,rs9844300 2.55471e-18 110.362 inf 5 2.55471e-18 4.01591e-07 3.3583e-07,4.68395e-07 -0.00444583,-0.000116689,0.00183533,0.00267297,0.00265875 0.000185785,7.58494e-05,0.000117127,0.000145648,0.000165909
622 rs1122525,rs73871360,rs7635933,rs9817399,rs9844300 2.38827e-18 110.332 inf 5 2.38827e-18 4.01463e-07 3.39631e-07,4.71083e-07 -0.00444807,9.48261e-05,0.00183056,0.00271616,0.00270225 0.000185806,6.42035e-05,0.000117116,0.000146363,0.000166544
623 rs1122525,rs1521307,rs7635933,rs9817399,rs9844300 2.3445e-18 110.324 inf 5 2.3445e-18 4.00993e-07 3.38539e-07,4.7052e-07 -0.00445524,6.96083e-05,0.00183681,0.00264715,0.00264228 0.000186039,5.68682e-05,0.000117169,0.000149321,0.000167758
624 rs1122525,rs6440925,rs7635933,rs9817399,rs9844300 2.32091e-18 110.32 inf 5 2.32091e-18 4.01238e-07 3.38518e-07,4.6761e-07 -0.00445116,7.03775e-05,0.00179717,0.00269763,0.00268294 0.00018587,5.1683e-05,0.000119914,0.000145371,0.000165644
625 rs1122525,rs4552318,rs7635933,rs9817399,rs9844300 2.30426e-18 110.317 inf 5 2.30426e-18 4.01224e-07 3.41627e-07,4.73566e-07 -0.00445096,7.00121e-05,0.00179732,0.00269716,0.00268249 0.000185866,5.16874e-05,0.00011992,0.000145358,0.000165634
626 rs1122525,rs6440926,rs7635933,rs9817399,rs9844300 2.26309e-18 110.309 inf 5 2.26309e-18 4.01203e-07 3.35682e-07,4.7337e-07 -0.00445105,6.94134e-05,0.00179765,0.00269752,0.00268284 0.00018587,5.1683e-05,0.000119914,0.000145371,0.000165644
627 rs1122525,rs4613417,rs7635933,rs9817399,rs9844300 2.25264e-18 110.307 inf 5 2.25264e-18 4.01193e-07 3.37792e-07,4.69555e-07 -0.00445087,6.9142e-05,0.00179775,0.00269706,0.0026824 0.000185866,5.16874e-05,0.00011992,0.000145358,0.000165634
628 rs1122525,rs7614457,rs7635933,rs9817399,rs9844300 2.24921e-18 110.306 inf 5 2.24921e-18 4.01191e-07 3.39018e-07,4.70212e-07 -0.00445086,6.90832e-05,0.00179778,0.00269706,0.0026824 0.000185866,5.16874e-05,0.00011992,0.000145358,0.000165634
629 rs1122525,rs6440927,rs7635933,rs9817399,rs9844300 2.24681e-18 110.306 inf 5 2.24681e-18 4.01193e-07 3.38664e-07,4.70438e-07 -0.00445102,6.91349e-05,0.00179779,0.00269749,0.00268281 0.00018587,5.1683e-05,0.000119914,0.000145371,0.000165644
630 rs1122525,rs4368465,rs7635933,rs9817399,rs9844300 2.24402e-18 110.305 inf 5 2.24402e-18 4.01188e-07 3.35773e-07,4.70665e-07 -0.00445085,6.89938e-05,0.00179783,0.00269705,0.00268239 0.000185866,5.16874e-05,0.00011992,0.000145358,0.000165634
631 rs1122525,rs4680114,rs7635933,rs9817399,rs9844300 2.24369e-18 110.305 inf 5 2.24369e-18 4.01188e-07 3.41298e-07,4.69716e-07 -0.00445085,6.89881e-05,0.00179783,0.00269704,0.00268239 0.000185866,5.16874e-05,0.00011992,0.000145358,0.000165634
632 rs1122525,rs4607070,rs7635933,rs9817399,rs9844300 2.23203e-18 110.303 inf 5 2.23203e-18 4.01181e-07 3.3765e-07,4.72301e-07 -0.00445083,6.87859e-05,0.00179793,0.00269702,0.00268237 0.000185866,5.16874e-05,0.00011992,0.000145358,0.000165634
633 rs1122525,rs7635933,rs9817399,rs9831551,rs9844300 2.23186e-18 110.303 inf 5 2.23186e-18 4.01181e-07 3.33133e-07,4.7277e-07 -0.00445083,0.00179793,0.00269702,6.8783e-05,0.00268237 0.000185866,0.00011992,0.000145358,5.16874e-05,0.000165634
634 rs1122525,rs6794235,rs7635933,rs9817399,rs9844300 2.22166e-18 110.301 inf 5 2.22166e-18 4.01174e-07 3.41488e-07,4.66407e-07 -0.00445081,6.86049e-05,0.00179802,0.002697,0.00268235 0.000185866,5.16874e-05,0.00011992,0.000145358,0.000165634
635 rs1122525,rs6781219,rs7635933,rs9817399,rs9844300 2.21277e-18 110.299 inf 5 2.21277e-18 4.01169e-07 3.36599e-07,4.68187e-07 -0.00445079,6.84485e-05,0.0017981,0.00269699,0.00268233 0.000185866,5.16874e-05,0.00011992,0.000145358,0.000165634
636 rs1122525,rs6805002,rs7635933,rs9817399,rs9844300 2.20923e-18 110.299 inf 5 2.20923e-18 4.01167e-07 3.392e-07,4.70288e-07 -0.00445078,6.83861e-05,0.00179813,0.00269698,0.00268233 0.000185866,5.16874e-05,0.00011992,0.000145358,0.000165634
637 rs1122525,rs6790292,rs7635933,rs9817399,rs9844300 2.20339e-18 110.297 inf 5 2.20339e-18 4.01163e-07 3.3495e-07,4.66111e-07 -0.00445077,6.82825e-05,0.00179818,0.00269697,0.00268231 0.000185866,5.16874e-05,0.00011992,0.000145358,0.000165634
638 rs1122525,rs6777436,rs7635933,rs9817399,rs9844300 2.20235e-18 110.297 inf 5 2.20235e-18 4.01162e-07 3.37141e-07,4.69212e-07 -0.00445077,6.82641e-05,0.00179819,0.00269697,0.00268231 0.000185866,5.16874e-05,0.00011992,0.000145358,0.000165634
639 rs1122525,rs4402901,rs7635933,rs9817399,rs9844300 2.19493e-18 110.296 inf 5 2.19493e-18 4.01158e-07 3.36383e-07,4.69917e-07 -0.00445076,6.81319e-05,0.00179826,0.00269695,0.0026823 0.000185866,5.16874e-05,0.00011992,0.000145358,0.000165634
640 rs1122525,rs1521312,rs7635933,rs9817399,rs9844300 2.1949e-18 110.296 inf 5 2.1949e-18 4.01158e-07 3.39718e-07,4.70947e-07 -0.00445076,6.81313e-05,0.00179826,0.00269695,0.0026823 0.000185866,5.16874e-05,0.00011992,0.000145358,0.000165634
641 rs1122525,rs12492627,rs7635933,rs9817399,rs9844300 2.19484e-18 110.296 inf 5 2.19484e-18 4.01158e-07 3.39168e-07,4.67812e-07 -0.00445076,6.81303e-05,0.00179826,0.00269695,0.0026823 0.000185866,5.16874e-05,0.00011992,0.000145358,0.000165634
642 rs1122525,rs6793820,rs7635933,rs9817399,rs9844300 2.19331e-18 110.296 inf 5 2.19331e-18 4.01157e-07 3.38191e-07,4.68776e-07 -0.00445075,6.8103e-05,0.00179827,0.00269695,0.0026823 0.000185866,5.16874e-05,0.00011992,0.000145358,0.000165634
643 rs1122525,rs7611061,rs7635933,rs9817399,rs9844300 2.19216e-18 110.295 inf 5 2.19216e-18 4.01156e-07 3.37052e-07,4.71386e-07 -0.00445075,6.80824e-05,0.00179828,0.00269695,0.00268229 0.000185866,5.16874e-05,0.00011992,0.000145358,0.000165634
644 rs1122525,rs7611396,rs7635933,rs9817399,rs9844300 2.19214e-18 110.295 inf 5 2.19214e-18 4.01156e-07 3.42895e-07,4.7245e-07 -0.00445075,6.8082e-05,0.00179828,0.00269695,0.00268229 0.000185866,5.16874e-05,0.00011992,0.000145358,0.000165634
645 rs1122525,rs4638926,rs7635933,rs9817399,rs9844300 2.19213e-18 110.295 inf 5 2.19213e-18 4.01156e-07 3.33357e-07,4.68394e-07 -0.00445075,6.80819e-05,0.00179828,0.00269695,0.00268229 0.000185866,5.16874e-05,0.00011992,0.000145358,0.000165634
646 rs1122525,rs7428890,rs7635933,rs9817399,rs9844300 2.19109e-18 110.295 inf 5 2.19109e-18 4.01155e-07 3.38008e-07,4.67088e-07 -0.00445075,6.80632e-05,0.00179829,0.00269694,0.00268229 0.000185866,5.16874e-05,0.00011992,0.000145358,0.000165634
647 rs1122525,rs7610857,rs7635933,rs9817399,rs9844300 2.17808e-18 110.292 inf 5 2.17808e-18 4.01147e-07 3.40358e-07,4.71082e-07 -0.00445072,6.78291e-05,0.00179841,0.00269692,0.00268227 0.000185866,5.16874e-05,0.00011992,0.000145358,0.000165634
648 rs1122525,rs6440928,rs7635933,rs9817399,rs9844300 2.17509e-18 110.292 inf 5 2.17509e-18 4.01147e-07 3.37538e-07,4.69021e-07 -0.0044506,6.7821e-05,0.00179845,0.0026969,0.00268225 0.000185863,5.1683e-05,0.000119913,0.000145358,0.000165634
649 rs1122525,rs6440929,rs7635933,rs9817399,rs9844300 2.1676e-18 110.29 inf 5 2.1676e-18 4.01142e-07 3.39087e-07,4.6809e-07 -0.00445059,6.76851e-05,0.00179852,0.00269688,0.00268224 0.000185863,5.1683e-05,0.000119913,0.000145358,0.000165634
650 rs1122525,rs7635933,rs7653047,rs9817399,rs9844300 2.15665e-18 110.288 inf 5 2.15665e-18 4.01133e-07 3.41405e-07,4.74529e-07 -0.00445068,0.0017986,6.74384e-05,0.00269688,0.00268223 0.000185866,0.00011992,5.16874e-05,0.000145358,0.000165634
651 rs1122525,rs3982374,rs7635933,rs9817399,rs9844300 2.15116e-18 110.287 inf 5 2.15116e-18 4.0113e-07 3.40828e-07,4.71054e-07 -0.00445067,6.73374e-05,0.00179866,0.00269687,0.00268222 0.000185866,5.16874e-05,0.00011992,0.000145358,0.000165634
652 rs1122525,rs6440920,rs7635933,rs9817399,rs9844300 2.13183e-18 110.283 inf 5 2.13183e-18 4.00615e-07 3.35067e-07,4.63431e-07 -0.00445249,-6.4845e-05,0.00189623,0.0026865,0.00267266 0.000186023,6.65396e-05,0.000134245,0.000145283,0.000165578
653 rs1122525,rs7635933,rs9817399,rs9844300,rs9860920 2.13077e-18 110.283 inf 5 2.13077e-18 4.00615e-07 3.41023e-07,4.60598e-07 -0.00445248,0.0018962,0.0026865,0.00267266,-6.4811e-05 0.000186023,0.000134245,0.000145283,0.000165578,6.65396e-05
654 rs1122525,rs6794747,rs7635933,rs9817399,rs9844300 2.12786e-18 110.282 inf 5 2.12786e-18 4.01111e-07 3.37521e-07,4.68874e-07 -0.00445066,6.68119e-05,0.00179895,0.00269653,0.00268191 0.000185867,5.1698e-05,0.000119915,0.00014535,0.000165628
655 rs1122525,rs4234298,rs7635933,rs9817399,rs9844300 2.11686e-18 110.28 inf 5 2.11686e-18 4.01113e-07 3.37827e-07,4.6398e-07 -0.00445035,6.68402e-05,0.00179897,0.00269691,0.00268226 0.00018586,5.1677e-05,0.000119908,0.000145361,0.000165636
656 rs1122525,rs35793010,rs7635933,rs9817399,rs9844300 2.07546e-18 110.272 inf 5 2.07546e-18 4.01276e-07 3.41258e-07,4.64389e-07 -0.00446762,-9.14008e-05,0.00183462,0.00269365,0.00267937 0.000186617,6.6128e-05,0.000117122,0.00014528,0.000165577
657 rs1122525,rs6440923,rs7635933,rs9817399,rs9844300 2.02431e-18 110.261 inf 5 2.02431e-18 4.00544e-07 3.37833e-07,4.65965e-07 -0.00445197,-6.12097e-05,0.00189265,0.00268667,0.00267282 0.000186023,6.65396e-05,0.000134245,0.000145283,0.000165578
658 rs1122525,rs7617276,rs7635933,rs9817399,rs9844300 2.02391e-18 110.261 inf 5 2.02391e-18 4.00795e-07 3.38277e-07,4.7043e-07 -0.00445137,-6.23709e-05,0.00183651,0.00264893,0.00264361 0.000185926,5.66921e-05,0.000117173,0.000149866,0.000168065
659 rs1122525,rs6798506,rs7635933,rs9817399,rs9844300 1.98902e-18 110.253 inf 5 1.98902e-18 4.0052e-07 3.37677e-07,4.67102e-07 -0.00445178,-5.99239e-05,0.00189138,0.00268673,0.00267287 0.000186023,6.65396e-05,0.000134245,0.000145283,0.000165578
660 rs1122525,rs1357079,rs7635933,rs9817399,rs9844300 1.86436e-18 110.225 inf 5 1.86436e-18 4.00543e-07 3.36256e-07,4.69193e-07 -0.00444809,-5.57624e-05,0.00186668,0.00270446,0.00269071 0.000185854,6.06633e-05,0.000122945,0.000146153,0.000166382
661 rs1122525,rs6809612,rs7635933,rs9817399,rs9844300 1.85391e-18 110.222 inf 5 1.85391e-18 4.00423e-07 3.36468e-07,4.7133e-07 -0.004451,-5.44794e-05,0.00188601,0.00268698,0.00267311 0.000186023,6.65396e-05,0.000134245,0.000145283,0.000165578
662 rs1122525,rs4680110,rs7635933,rs9817399,rs9844300 1.82693e-18 110.216 inf 5 1.82693e-18 4.00391e-07 3.41206e-07,4.62275e-07 -0.00445068,-5.29768e-05,0.00188447,0.00268723,0.00267335 0.00018602,6.70484e-05,0.000134457,0.000145279,0.000165575
663 rs1122525,rs4680112,rs7635933,rs9817399,rs9844300 1.80448e-18 110.211 inf 5 1.80448e-18 4.0038e-07 3.35468e-07,4.63128e-07 -0.0044506,-5.20798e-05,0.00188362,0.00268718,0.0026733 0.000186021,6.67916e-05,0.00013435,0.000145281,0.000165576
664 rs1122525,rs2872191,rs7635933,rs9817399,rs9844300 1.80051e-18 110.21 inf 5 1.80051e-18 4.00897e-07 3.42828e-07,4.66316e-07 -0.00444765,-5.99514e-05,0.00183173,0.00266444,0.00265254 0.000185817,5.14327e-05,0.000117111,0.000146837,0.000166717
665 rs1122525,rs7615461,rs7635933,rs9817399,rs9844300 1.79404e-18 110.208 inf 5 1.79404e-18 4.01069e-07 3.42283e-07,4.74111e-07 -0.00444738,8.14454e-05,0.0018308,0.00271241,0.00269847 0.000185806,6.42035e-05,0.000117116,0.000146363,0.000166544
666 rs1122525,rs17766659,rs7635933,rs9817399,rs9844300 1.79369e-18 110.208 inf 5 1.79369e-18 4.01093e-07 3.38249e-07,4.70934e-07 -0.00444597,-9.11357e-05,0.00183409,0.00267563,0.0026615 0.00018579,7.1075e-05,0.000117118,0.000145654,0.00016591
667 rs1122525,rs34037193,rs7635933,rs9817399,rs9844300 1.78042e-18 110.205 inf 5 1.78042e-18 4.00949e-07 3.37774e-07,4.72585e-07 -0.00444169,-6.5594e-05,0.00183847,0.0027081,0.00266715 0.000185781,5.47591e-05,0.000117224,0.000146073,0.000165698
668 rs1122525,rs114421479,rs7635933,rs9817399,rs9844300 1.71729e-18 110.189 inf 5 1.71729e-18 4.01065e-07 3.39e-07,4.70572e-07 -0.00443931,0.000118947,0.00183491,0.00269368,0.00267939 0.000185802,9.39264e-05,0.000117128,0.000145286,0.000165582
669 rs1122525,rs71308473,rs7635933,rs9817399,rs9844300 1.69461e-18 110.183 inf 5 1.69461e-18 4.00997e-07 3.39571e-07,4.66779e-07 -0.00446487,-8.11237e-05,0.00183436,0.00269319,0.00267893 0.000186617,6.6128e-05,0.000117122,0.00014528,0.000165577
670 rs1122525,rs12497736,rs7635933,rs9817399,rs9844300 1.69055e-18 110.182 inf 5 1.69055e-18 4.00994e-07 3.38762e-07,4.62454e-07 -0.00446483,-8.09945e-05,0.00183435,0.00269318,0.00267893 0.000186617,6.6128e-05,0.000117122,0.00014528,0.000165577
671 rs1122525,rs7628156,rs7635933,rs9817399,rs9844300 1.66911e-18 110.177 inf 5 1.66911e-18 4.00975e-07 3.4188e-07,4.67928e-07 -0.00444778,7.96157e-05,0.00183005,0.00271212,0.00269824 0.000185816,6.56058e-05,0.000117124,0.000146437,0.000166614
672 rs1122525,rs35316930,rs7635933,rs9817399,rs9844300 1.64887e-18 110.172 inf 5 1.64887e-18 4.00963e-07 3.42399e-07,4.66123e-07 -0.00445814,-8.06881e-05,0.00182858,0.00269245,0.00267847 0.000186191,6.69135e-05,0.00011715,0.000145269,0.000165572
673 rs1122525,rs7632153,rs7635933,rs9817399,rs9844300 1.64809e-18 110.171 inf 5 1.64809e-18 4.00962e-07 3.35208e-07,4.68848e-07 -0.00445813,-8.0662e-05,0.00182858,0.00269245,0.00267847 0.000186191,6.69135e-05,0.00011715,0.000145269,0.000165572
674 rs1122525,rs13066115,rs7635933,rs9817399,rs9844300 1.58703e-18 110.155 inf 5 1.58703e-18 4.00906e-07 3.38608e-07,4.70697e-07 -0.00444762,7.68415e-05,0.00183013,0.00271134,0.00269745 0.000185816,6.56058e-05,0.000117124,0.000146437,0.000166614
675 rs1122525,rs71308468,rs7635933,rs9817399,rs9844300 1.57232e-18 110.151 inf 5 1.57232e-18 4.00897e-07 3.37519e-07,4.72604e-07 -0.00445764,-7.80056e-05,0.0018287,0.00269235,0.00267837 0.000186191,6.69135e-05,0.00011715,0.000145269,0.000165572
676 rs1122525,rs2204044,rs7635933,rs9817399,rs9844300 1.51653e-18 110.135 inf 5 1.51653e-18 4.00148e-07 3.37984e-07,4.65368e-07 -0.00444651,-3.45439e-05,0.0018648,0.00268798,0.00267409 0.000185888,6.63971e-05,0.000132752,0.00014528,0.000165574
677 rs1122525,rs6771461,rs7635933,rs9817399,rs9844300 1.47761e-18 110.124 inf 5 1.47761e-18 4.00604e-07 3.35793e-07,4.66435e-07 -0.00444583,5.04411e-05,0.00180426,0.00269479,0.00268055 0.000185797,5.2216e-05,0.000120648,0.000145351,0.000165637
678 rs1122525,rs7635933,rs7644373,rs9817399,rs9844300 1.46766e-18 110.121 inf 5 1.46766e-18 4.00595e-07 3.33399e-07,4.63622e-07 -0.00444582,0.00180446,5.00744e-05,0.00269475,0.00268051 0.000185797,0.000120648,5.2216e-05,0.000145351,0.000165637
679 rs1122525,rs1464419,rs7635933,rs9817399,rs9844300 1.4383e-18 110.112 inf 5 1.4383e-18 4.00486e-07 3.33269e-07,4.67697e-07 -0.004451,-4.44193e-05,0.00185805,0.00269923,0.00268463 0.000185994,5.09039e-05,0.000120776,0.000145673,0.000165886
680 rs1122525,rs12491470,rs7635933,rs9817399,rs9844300 1.42173e-18 110.107 inf 5 1.42173e-18 4.00759e-07 3.33897e-07,4.69756e-07 -0.00445652,-7.19951e-05,0.00182898,0.00269214,0.00267814 0.000186191,6.69135e-05,0.00011715,0.000145269,0.000165572
681 rs10804763,rs1122525,rs7635933,rs9817399,rs9844300 1.33282e-18 110.079 inf 5 1.33282e-18 4.00673e-07 3.34869e-07,4.67068e-07 -6.88286e-05,-0.00445588,0.00182923,0.0026923,0.00267829 6.77315e-05,0.000186198,0.000117148,0.000145275,0.000165576
682 rs1122525,rs61791506,rs9817399,rs9862527,rs9879061 1.32855e-18 110.078 inf 5 1.32855e-18 4.00195e-07 3.40921e-07,4.65365e-07 -0.00434178,0.00102832,0.00258412,0.00181781,0.00164437 0.000181867,0.000128183,0.000140601,0.000117129,0.000159622
683 rs1122525,rs16823657,rs7635933,rs9817399,rs9844300 1.31981e-18 110.075 inf 5 1.31981e-18 4.00702e-07 3.39818e-07,4.68251e-07 -0.00444626,9.53974e-05,0.00182618,0.00270636,0.00268991 0.000185801,9.1974e-05,0.000117257,0.000146152,0.000166138
684 rs1122525,rs7635064,rs7635933,rs9817399,rs9844300 1.22187e-18 110.041 inf 5 1.22187e-18 4.00357e-07 3.32922e-07,4.64345e-07 -0.00445829,-4.0091e-05,0.00183177,0.00268539,0.00267143 0.000186847,5.29375e-05,0.000117112,0.000145353,0.000165638
685 rs1122525,rs4679727,rs7635933,rs9817399,rs9844300 1.22036e-18 110.041 inf 5 1.22036e-18 4.00355e-07 3.38951e-07,4.67449e-07 -0.00445826,-4.00044e-05,0.00183177,0.0026854,0.00267144 0.000186847,5.29375e-05,0.000117112,0.000145353,0.000165638
686 rs1122525,rs1851224,rs7635933,rs9817399,rs9844300 1.21107e-18 110.038 inf 5 1.21107e-18 4.00539e-07 3.4426e-07,4.70974e-07 -0.00445447,-6.15109e-05,0.00182949,0.00269175,0.00267774 0.000186186,6.71802e-05,0.000117149,0.000145269,0.000165572
687 rs1122525,rs12633006,rs9817399,rs9844300,rs9862527 1.17097e-18 110.023 inf 5 1.17097e-18 4.11168e-07 3.48807e-07,4.79061e-07 -0.00450872,-0.000238464,0.00269916,0.00265862,0.00189209 0.000186393,6.43475e-05,0.00014527,0.000165616,0.000117893
688 rs1122525,rs1521303,rs7635933,rs9817399,rs9844300 1.15988e-18 110.019 inf 5 1.15988e-18 4.00482e-07 3.36202e-07,4.68725e-07 -0.00443814,5.74875e-05,0.0018348,0.00269322,0.00267917 0.000185867,6.61276e-05,0.000117146,0.000145311,0.000165608
689 rs1122525,rs2222367,rs7635933,rs9817399,rs9844300 1.15656e-18 110.018 inf 5 1.15656e-18 4.0048e-07 3.31271e-07,4.67325e-07 -0.0044382,5.78259e-05,0.00183476,0.00269316,0.00267911 0.000185865,6.66441e-05,0.000117145,0.000145309,0.000165606
690 rs1122525,rs1521325,rs7635933,rs9817399,rs9844300 1.14202e-18 110.012 inf 5 1.14202e-18 4.00464e-07 3.38195e-07,4.70282e-07 -0.00445325,-5.55934e-05,0.00183417,0.00268722,0.00267269 0.000186151,6.50914e-05,0.000117131,0.000145275,0.000165585
691 rs1122525,rs1521326,rs7635933,rs9817399,rs9844300 1.13784e-18 110.01 inf 5 1.13784e-18 4.00451e-07 3.41809e-07,4.64345e-07 -0.00444074,5.56813e-05,0.00183089,0.0026995,0.00268547 0.000185799,6.60508e-05,0.000117122,0.000145729,0.000165978
692 rs1122525,rs35727503,rs7635933,rs9817399,rs9844300 1.05726e-18 109.979 inf 5 1.05726e-18 4.00353e-07 3.38944e-07,4.63444e-07 -0.00445138,-4.94581e-05,0.0018337,0.00268669,0.00267242 0.000186096,6.56064e-05,0.000117125,0.000145299,0.000165602
693 rs1122525,rs75486840,rs7635933,rs9817399,rs9844300 1.05066e-18 109.976 inf 5 1.05066e-18 4.00267e-07 3.33732e-07,4.69539e-07 -0.00443736,4.05549e-05,0.00182251,0.00268071,0.00267893 0.000185982,6.09278e-05,0.000118026,0.000145854,0.000165635
694 rs1122525,rs4680123,rs7635933,rs9817399,rs9844300 1.02619e-18 109.966 inf 5 1.02619e-18 4.00312e-07 3.37805e-07,4.6647e-07 -0.00445094,-4.67907e-05,0.00183362,0.00268684,0.00267258 0.000186096,6.56064e-05,0.000117125,0.000145299,0.000165602
695 rs1122525,rs6800067,rs7635933,rs9817399,rs9844300 1.01936e-18 109.963 inf 5 1.01936e-18 4.00303e-07 3.38241e-07,4.66021e-07 -0.00445084,-4.6172e-05,0.00183361,0.00268688,0.00267262 0.000186096,6.56064e-05,0.000117125,0.000145299,0.000165602
696 rs1122525,rs6807046,rs7635933,rs9817399,rs9844300 9.86999e-19 109.949 inf 5 9.86999e-19 4.00256e-07 3.36951e-07,4.68672e-07 -0.00445128,-4.37625e-05,0.00183027,0.00269112,0.00267709 0.000186191,6.69135e-05,0.00011715,0.000145269,0.000165572
697 rs1122525,rs61792350,rs9817399,rs9844300,rs9862527 9.28263e-19 109.922 inf 5 9.28263e-19 4.10692e-07 3.51779e-07,4.77453e-07 -0.00454713,-0.000210758,0.00272422,0.00272967,0.00183932 0.000187612,5.83586e-05,0.000145558,0.000166231,0.000117112
698 rs1122525,rs1727910,rs7635933,rs9817399,rs9844300 9.22484e-19 109.919 inf 5 9.22484e-19 3.99998e-07 3.3599e-07,4.7065e-07 -0.00444555,1.19332e-05,0.00183224,0.00268635,0.00267253 0.000186072,5.24051e-05,0.00011711,0.000145922,0.000166053
699 rs1122525,rs1727904,rs7635933,rs9817399,rs9844300 9.10154e-19 109.914 inf 5 9.10154e-19 3.99975e-07 3.37276e-07,4.62597e-07 -0.00444187,-7.12164e-06,0.00183231,0.00269159,0.0026774 0.00018602,5.2421e-05,0.00011711,0.00014603,0.00016617
700 rs1122525,rs1727913,rs7635933,rs9817399,rs9844300 9.04692e-19 109.911 inf 5 9.04692e-19 3.99977e-07 3.35049e-07,4.70561e-07 -0.00444493,7.79614e-06,0.00183227,0.0026877,0.00267386 0.000186155,5.2398e-05,0.00011711,0.000145777,0.000165904
701 rs1122525,rs4680124,rs7635933,rs9817399,rs9844300 9.04271e-19 109.911 inf 5 9.04271e-19 3.99966e-07 3.42766e-07,4.66076e-07 -0.00444387,-3.88333e-06,0.00183226,0.00268842,0.0026744 0.00018602,5.2421e-05,0.00011711,0.00014603,0.00016617
702 rs1122525,rs1713851,rs7635933,rs9817399,rs9844300 9.02966e-19 109.91 inf 5 9.02966e-19 3.99964e-07 3.36734e-07,4.60891e-07 -0.00444268,-2.67257e-06,0.00183229,0.00269031,0.00267619 0.00018602,5.2421e-05,0.00011711,0.00014603,0.00016617
703 rs1122525,rs7635933,rs9817399,rs9840446,rs9844300 9.02921e-19 109.91 inf 5 9.02921e-19 3.99964e-07 3.33761e-07,4.70344e-07 -0.00444269,0.00183229,0.00269029,-2.62077e-06,0.00267618 0.00018602,0.00011711,0.00014603,5.2421e-05,0.00016617
704 rs1122525,rs7635933,rs7645651,rs9817399,rs9844300 9.02682e-19 109.91 inf 5 9.02682e-19 3.99978e-07 3.39229e-07,4.69398e-07 -0.00444492,0.00183228,-7.81634e-06,0.0026876,0.00267433 0.000186136,0.00011711,5.16508e-05,0.000145812,0.00016572
705 rs1122525,rs1713848,rs7635933,rs9817399,rs9844300 9.02494e-19 109.91 inf 5 9.02494e-19 3.99963e-07 3.35751e-07,4.65675e-07 -0.00444279,-2.06648e-06,0.00183229,0.00269013,0.00267602 0.00018602,5.2421e-05,0.00011711,0.00014603,0.00016617
706 rs1122525,rs1713797,rs7635933,rs9817399,rs9844300 9.02436e-19 109.91 inf 5 9.02436e-19 3.9997e-07 3.38044e-07,4.65821e-07 -0.00444432,5.51186e-06,0.00183226,0.00268812,0.00267418 0.000186099,5.24002e-05,0.00011711,0.000145871,0.000166001
707 rs1122525,rs1609206,rs7635933,rs9817399,rs9844300 9.02355e-19 109.91 inf 5 9.02355e-19 3.99963e-07 3.34308e-07,4.73279e-07 -0.00444283,-1.84974e-06,0.00183229,0.00269007,0.00267597 0.00018602,5.2421e-05,0.00011711,0.00014603,0.00016617
708 rs1122525,rs1713845,rs7635933,rs9817399,rs9844300 9.02036e-19 109.91 inf 5 9.02036e-19 3.99962e-07 3.36983e-07,4.68692e-07 -0.00444295,-1.21624e-06,0.00183228,0.00268989,0.00267579 0.00018602,5.2421e-05,0.00011711,0.00014603,0.00016617
709 rs1122525,rs1713835,rs7635933,rs9817399,rs9844300 9.01996e-19 109.91 inf 5 9.01996e-19 3.99962e-07 3.36817e-07,4.63478e-07 -0.00444296,1.11182e-06,0.00183228,0.00268986,0.00267576 0.00018602,5.2421e-05,0.00011711,0.00014603,0.00016617
710 rs1122525,rs1727909,rs7635933,rs9817399,rs9844300 9.01848e-19 109.91 inf 5 9.01848e-19 3.99962e-07 3.37535e-07,4.7174e-07 -0.00444306,-5.76207e-07,0.00183228,0.00268971,0.00267562 0.00018602,5.2421e-05,0.00011711,0.00014603,0.00016617
711 rs1122525,rs1713796,rs7635933,rs9817399,rs9844300 9.0181e-19 109.91 inf 5 9.0181e-19 3.99962e-07 3.36365e-07,4.68026e-07 -0.00444311,-3.19767e-07,0.00183228,0.00268963,0.00267555 0.00018602,5.2421e-05,0.00011711,0.00014603,0.00016617
712 rs1122525,rs1617481,rs7635933,rs9817399,rs9844300 9.01734e-19 109.909 inf 5 9.01734e-19 3.99964e-07 3.37962e-07,4.64277e-07 -0.00444372,2.90513e-06,0.00183226,0.00268874,0.00267471 0.000186045,5.24138e-05,0.00011711,0.000145973,0.000166109
713 rs1122525,rs2679237,rs7635933,rs9817399,rs9844300 9.00238e-19 109.909 inf 5 9.00238e-19 3.99964e-07 3.33456e-07,4.59153e-07 -0.00444374,2.88511e-06,0.00183227,0.00268877,0.00267475 0.000186072,5.24051e-05,0.00011711,0.000145922,0.000166053
714 rs1122525,rs1713794,rs7635933,rs9817399,rs9844300 8.99996e-19 109.909 inf 5 8.99996e-19 3.99964e-07 3.36469e-07,4.65867e-07 -0.00444264,-2.61662e-06,0.00183228,0.00269024,0.0026761 0.000186072,5.24051e-05,0.00011711,0.000145922,0.000166053
715 rs1122525,rs1881052,rs7635933,rs9817399,rs9844300 8.99839e-19 109.909 inf 5 8.99839e-19 3.99963e-07 3.38891e-07,4.67604e-07 -0.00444365,2.42577e-06,0.00183227,0.00268889,0.00267486 0.000186072,5.24051e-05,0.00011711,0.000145922,0.000166053
716 rs1122525,rs1727908,rs7635933,rs9817399,rs9844300 8.99768e-19 109.909 inf 5 8.99768e-19 3.99963e-07 3.37945e-07,4.66692e-07 -0.00444363,2.33556e-06,0.00183227,0.00268892,0.00267489 0.000186072,5.24051e-05,0.00011711,0.000145922,0.000166053
717 rs1122525,rs1713799,rs7635933,rs9817399,rs9844300 8.99753e-19 109.909 inf 5 8.99753e-19 3.99963e-07 3.38327e-07,4.65961e-07 -0.00444363,2.315e-06,0.00183227,0.00268892,0.00267489 0.000186072,5.24051e-05,0.00011711,0.000145922,0.000166053
718 rs1122525,rs1631318,rs7635933,rs9817399,rs9844300 8.99518e-19 109.908 inf 5 8.99518e-19 3.99963e-07 3.39051e-07,4.65543e-07 -0.00444356,1.98157e-06,0.00183227,0.00268901,0.00267497 0.000186072,5.24051e-05,0.00011711,0.000145922,0.000166053
719 rs1122525,rs1609208,rs7635933,rs9817399,rs9844300 8.99465e-19 109.908 inf 5 8.99465e-19 3.99963e-07 3.33036e-07,4.69911e-07 -0.00444276,-2.29031e-06,0.00183228,0.0026902,0.00267611 0.00018601,5.21593e-05,0.00011711,0.000146035,0.000166204
720 rs1122525,rs2695847,rs7635933,rs9817399,rs9844300 8.99431e-19 109.908 inf 5 8.99431e-19 3.99963e-07 3.36409e-07,4.67618e-07 -0.00444353,1.84181e-06,0.00183227,0.00268905,0.00267501 0.000186072,5.24051e-05,0.00011711,0.000145922,0.000166053
721 rs1122525,rs1727907,rs7635933,rs9817399,rs9844300 8.99419e-19 109.908 inf 5 8.99419e-19 3.99963e-07 3.42635e-07,4.62462e-07 -0.00444353,1.82284e-06,0.00183227,0.00268905,0.00267501 0.000186072,5.24051e-05,0.00011711,0.000145922,0.000166053
722 rs1122525,rs61791506,rs6440919,rs9809290,rs9817399 8.9922e-19 109.908 inf 5 8.9922e-19 3.99773e-07 3.36733e-07,4.69153e-07 -0.00430004,0.00128946,0.00171541,0.00141222,0.00264895 0.000180166,0.000123109,0.000115055,0.000138014,0.000143488
723 rs1122525,rs2695846,rs7635933,rs9817399,rs9844300 8.99136e-19 109.908 inf 5 8.99136e-19 3.99962e-07 3.35416e-07,4.60241e-07 -0.00444291,-1.26288e-06,0.00183228,0.00268988,0.00267577 0.000186072,5.24051e-05,0.00011711,0.000145922,0.000166053
724 rs1122525,rs1534385,rs7635933,rs9817399,rs9844300 8.99057e-19 109.908 inf 5 8.99057e-19 3.99962e-07 3.39104e-07,4.62778e-07 -0.00444338,1.05392e-06,0.00183227,0.00268926,0.0026752 0.000186072,5.24051e-05,0.00011711,0.000145922,0.000166053
725 rs1122525,rs1527798,rs7635933,rs9817399,rs9844300 8.99009e-19 109.908 inf 5 8.99009e-19 3.99962e-07 3.37834e-07,4.6226e-07 -0.00444335,9.04096e-07,0.00183227,0.0026893,0.00267524 0.000186072,5.24051e-05,0.00011711,0.000145922,0.000166053
726 rs1122525,rs7635933,rs79626018,rs9817399,rs9844300 8.52183e-19 109.885 inf 5 8.52183e-19 4.0011e-07 3.40987e-07,4.66732e-07 -0.00444437,0.00183145,-4.99028e-05,0.00268825,0.00267423 0.000185795,0.000117123,0.000107567,0.000145276,0.000165574
727 rs1122525,rs6797431,rs7635933,rs9817399,rs9844300 8.28974e-19 109.873 inf 5 8.28974e-19 4.00015e-07 3.3762e-07,4.7058e-07 -0.00444237,1.83592e-05,0.00183182,0.00269283,0.00267876 0.000185799,6.60508e-05,0.000117122,0.000145729,0.000165978
728 rs1122525,rs7646922,rs9817399,rs9844300,rs9862527 8.28694e-19 109.873 inf 5 8.28694e-19 4.09885e-07 3.47344e-07,4.75027e-07 -0.00454256,0.000194629,0.00262697,0.00263704,0.00185507 0.000187603,5.64946e-05,0.000146397,0.000165929,0.000117173
729 rs1122525,rs34956101,rs7635933,rs9817399,rs9844300 8.01278e-19 109.858 inf 5 8.01278e-19 4.00015e-07 3.36299e-07,4.67042e-07 -0.0044423,2.54914e-05,0.00183287,0.00269047,0.00267634 0.000185803,9.2021e-05,0.000117129,0.000145288,0.000165583
730 rs1122525,rs34257880,rs7635933,rs9817399,rs9844300 7.95002e-19 109.855 inf 5 7.95002e-19 3.99962e-07 3.38033e-07,4.66154e-07 -0.00444307,1.1409e-06,0.00183233,0.00268961,0.00267553 0.000185867,6.61276e-05,0.000117146,0.000145311,0.000165608
731 rs1122525,rs73158447,rs9817399,rs9844300,rs9862527 6.35651e-19 109.758 inf 5 6.35651e-19 4.10165e-07 3.53392e-07,4.75302e-07 -0.00454432,-0.000204478,0.0027232,0.00272806,0.00183939 0.000187612,5.83586e-05,0.000145558,0.000166231,0.000117112
732 rs1122525,rs61793488,rs9817399,rs9844300,rs9862527 6.24591e-19 109.75 inf 5 6.24591e-19 4.10141e-07 3.47793e-07,4.76684e-07 -0.00454419,-0.000204183,0.00272315,0.00272798,0.00183939 0.000187612,5.83586e-05,0.000145558,0.000166231,0.000117112
733 rs1122525,rs1357086,rs9817399,rs9844300,rs9862527 6.00614e-19 109.733 inf 5 6.00614e-19 4.09821e-07 3.461e-07,4.75535e-07 -0.00452612,0.000176164,0.00266749,0.00267679,0.00184871 0.000187008,5.13359e-05,0.000145397,0.000165553,0.000117127
734 rs1122525,rs4256089,rs9817399,rs9844300,rs9862527 5.96289e-19 109.73 inf 5 5.96289e-19 4.09811e-07 3.44473e-07,4.80082e-07 -0.00452608,0.000176055,0.0026675,0.00267679,0.00184871 0.000187008,5.13359e-05,0.000145397,0.000165553,0.000117127
735 rs1122525,rs61791507,rs9817399,rs9844300,rs9862527 5.0785e-19 109.66 inf 5 5.0785e-19 4.09876e-07 3.52451e-07,4.74457e-07 -0.00454612,-0.000202369,0.00272664,0.00273236,0.00183964 0.000187751,5.87707e-05,0.000145638,0.000166375,0.000117112
736 rs1122525,rs7614506,rs9817399,rs9844300,rs9862527 4.57174e-19 109.614 inf 5 4.57174e-19 4.08318e-07 3.42669e-07,4.77415e-07 -0.00451178,0.000200042,0.00269187,0.00267661,0.0017378 0.000186757,6.45919e-05,0.000145251,0.000165553,0.00012183
737 rs1122525,rs4680113,rs9817399,rs9844300,rs9862527 4.46255e-19 109.604 inf 5 4.46255e-19 4.09657e-07 3.44069e-07,4.77143e-07 -0.00453909,-0.000197333,0.00271954,0.00272302,0.00183914 0.000187514,5.80963e-05,0.000145509,0.000166143,0.000117113
738 rs1122525,rs11718315,rs9817399,rs9844300,rs9862527 4.39082e-19 109.597 inf 5 4.39082e-19 4.09634e-07 3.47197e-07,4.76124e-07 -0.00453897,-0.000197052,0.0027195,0.00272295,0.00183914 0.000187514,5.80963e-05,0.000145509,0.000166143,0.000117113
739 rs1122525,rs139020135,rs9817399,rs9844300,rs9862527 4.21813e-19 109.58 inf 5 4.21813e-19 4.09618e-07 3.44087e-07,4.78116e-07 -0.00454462,-0.000199134,0.00272605,0.00273146,0.00183967 0.000187751,5.87707e-05,0.000145638,0.000166375,0.000117112
740 rs1122525,rs61791510,rs9817399,rs9844300,rs9862527 4.10742e-19 109.568 inf 5 4.10742e-19 4.09581e-07 3.5018e-07,4.77259e-07 -0.00454441,-0.000198667,0.00272597,0.00273132,0.00183968 0.000187751,5.87707e-05,0.000145638,0.000166375,0.000117112
741 rs1122525,rs61791509,rs9817399,rs9844300,rs9862527 4.0756e-19 109.565 inf 5 4.0756e-19 4.0957e-07 3.45887e-07,4.72964e-07 -0.00454434,-0.00019853,0.00272594,0.00273129,0.00183968 0.000187751,5.87707e-05,0.000145638,0.000166375,0.000117112
742 rs1122525,rs61791468,rs9817399,rs9844300,rs9862527 3.9838e-19 109.555 inf 5 3.9838e-19 4.09507e-07 3.45239e-07,4.84433e-07 -0.00453947,-0.000195902,0.00272057,0.00272427,0.00183932 0.000187562,5.82262e-05,0.000145533,0.000166186,0.000117112
743 rs1122525,rs61791493,rs9817399,rs9844300,rs9862527 3.92152e-19 109.548 inf 5 3.92152e-19 4.09485e-07 3.46079e-07,4.72429e-07 -0.00453935,-0.000195626,0.00272053,0.0027242,0.00183933 0.000187562,5.82262e-05,0.000145533,0.000166186,0.000117112
744 rs1122525,rs11707232,rs9817399,rs9844300,rs9862527 3.91223e-19 109.547 inf 5 3.91223e-19 4.09482e-07 3.46919e-07,4.75794e-07 -0.00453933,-0.000195584,0.00272052,0.00272419,0.00183933 0.000187562,5.82262e-05,0.000145533,0.000166186,0.000117112
745 rs1122525,rs11718646,rs9817399,rs9844300,rs9862527 3.90216e-19 109.546 inf 5 3.90216e-19 4.09478e-07 3.5206e-07,4.78336e-07 -0.00453931,-0.000195539,0.00272051,0.00272418,0.00183933 0.000187562,5.82262e-05,0.000145533,0.000166186,0.000117112
746 rs1122525,rs61791506,rs7635933,rs9817399,rs9879061 3.77184e-19 109.531 inf 5 3.77184e-19 3.98463e-07 3.37177e-07,4.64815e-07 -0.00433246,0.00102851,0.00180829,0.00258376,0.0016443 0.000181867,0.000128183,0.000117129,0.000140601,0.000159622
747 rs1122525,rs73158489,rs9817399,rs9844300,rs9862527 3.6979e-19 109.522 inf 5 3.6979e-19 4.0941e-07 3.46826e-07,4.7336e-07 -0.00453984,-0.00019512,0.00272167,0.00272565,0.00183922 0.0001876,5.83588e-05,0.000145558,0.000166231,0.000117112
748 rs1122525,rs11711982,rs9817399,rs9844300,rs9862527 3.21447e-19 109.462 inf 5 3.21447e-19 4.09239e-07 3.45709e-07,4.76639e-07 -0.00454239,-0.000194301,0.00272518,0.0027301,0.00183972 0.000187751,5.87707e-05,0.000145638,0.000166375,0.000117112
749 rs1122525,rs56317418,rs9817399,rs9844300,rs9862527 3.19568e-19 109.459 inf 5 3.19568e-19 4.09506e-07 3.45556e-07,4.80775e-07 -0.00454034,-0.000565848,0.00276595,0.00277886,0.00183822 0.000187598,0.000168191,0.000146993,0.00016838,0.000117115
750 rs1122525,rs61791504,rs9817399,rs9844300,rs9862527 2.92924e-19 109.421 inf 5 2.92924e-19 4.09063e-07 3.45614e-07,4.73049e-07 -0.00453464,-0.000189395,0.00271714,0.00271956,0.00183908 0.000187466,5.79688e-05,0.000145487,0.000166101,0.000117113
751 rs1122525,rs6800048,rs9817399,rs9844300,rs9862527 2.46482e-19 109.346 inf 5 2.46482e-19 4.08834e-07 3.45686e-07,4.7951e-07 -0.0045301,-0.000190699,0.00271559,0.00271691,0.00184006 0.000187333,5.92983e-05,0.000145467,0.000166053,0.000117111
752 rs1122525,rs11710560,rs9817399,rs9844300,rs9862527 2.39322e-19 109.333 inf 5 2.39322e-19 4.08815e-07 3.48404e-07,4.81383e-07 -0.00453195,-0.000190127,0.00271812,0.00271901,0.00184124 0.000187412,5.92007e-05,0.000145513,0.000166107,0.00011711
753 rs1122525,rs1713843,rs9817399,rs9844300,rs9862527 2.39104e-19 109.333 inf 5 2.39104e-19 4.08845e-07 3.46308e-07,4.76418e-07 -0.00453787,-0.000194383,0.00272432,0.00272825,0.00184088 0.000187657,6.0398e-05,0.00014564,0.000166362,0.00011711
754 rs1122525,rs1612933,rs9817399,rs9844300,rs9862527 2.38207e-19 109.331 inf 5 2.38207e-19 4.0884e-07 3.38737e-07,4.7722e-07 -0.00453784,-0.000194311,0.00272431,0.00272823,0.00184088 0.000187657,6.0398e-05,0.00014564,0.000166362,0.00011711
755 rs1122525,rs62276842,rs9817399,rs9844300,rs9862527 2.36665e-19 109.329 inf 5 2.36665e-19 4.08831e-07 3.40641e-07,4.77158e-07 -0.00453779,-0.000194188,0.00272429,0.00272819,0.00184088 0.000187657,6.0398e-05,0.00014564,0.000166362,0.00011711
756 rs1122525,rs1609205,rs9817399,rs9844300,rs9862527 2.31235e-19 109.318 inf 5 2.31235e-19 4.08822e-07 3.44622e-07,4.82194e-07 -0.00454122,0.000195724,0.00272802,0.00273302,0.0018414 0.000187813,6.0914e-05,0.00014573,0.000166518,0.00011711
757 rs1122525,rs11718319,rs9817399,rs9844300,rs9862527 2.28968e-19 109.314 inf 5 2.28968e-19 4.08753e-07 3.46687e-07,4.78434e-07 -0.0045316,-0.0001893,0.002718,0.00271882,0.00184125 0.000187412,5.92007e-05,0.000145513,0.000166107,0.00011711
758 rs1122525,rs11710478,rs9817399,rs9844300,rs9862527 2.27306e-19 109.311 inf 5 2.27306e-19 4.08743e-07 3.44494e-07,4.77876e-07 -0.00453155,-0.000189164,0.00271798,0.00271879,0.00184125 0.000187412,5.92007e-05,0.000145513,0.000166107,0.00011711
759 rs10935971,rs1122525,rs9817399,rs9844300,rs9862527 2.26004e-19 109.309 inf 5 2.26004e-19 4.08729e-07 3.47566e-07,4.77687e-07 -0.000190244,-0.00453179,0.00271787,0.0027198,0.00184039 5.95982e-05,0.000187426,0.000145511,0.000166134,0.000117111
760 rs1122525,rs7612886,rs9817399,rs9844300,rs9862527 2.23031e-19 109.303 inf 5 2.23031e-19 4.08771e-07 3.49768e-07,4.75399e-07 -0.00454078,0.000195018,0.00272788,0.00273281,0.00184129 0.000187807,6.09141e-05,0.00014573,0.000166518,0.00011711
761 rs1122525,rs62276828,rs9817399,rs9844300,rs9862527 2.21351e-19 109.299 inf 5 2.21351e-19 4.087e-07 3.41378e-07,4.77504e-07 -0.00453163,-0.000189851,0.00271781,0.00271971,0.00184039 0.000187426,5.95982e-05,0.000145511,0.000166134,0.000117111
762 rs1122525,rs61792342,rs9817399,rs9844300,rs9862527 2.15933e-19 109.289 inf 5 2.15933e-19 4.08587e-07 3.43467e-07,4.75834e-07 -0.00452296,-0.000184088,0.00271817,0.00272129,0.0018281 0.000187107,5.8265e-05,0.000145523,0.000166186,0.00011719
763 rs1122525,rs1534386,rs9817399,rs9844300,rs9862527 2.15822e-19 109.289 inf 5 2.15822e-19 4.08725e-07 3.45327e-07,4.79763e-07 -0.00454049,0.000194382,0.00272775,0.00273263,0.00184129 0.000187807,6.09141e-05,0.00014573,0.000166518,0.00011711
764 rs1122525,rs73160508,rs9817399,rs9844300,rs9862527 2.13202e-19 109.283 inf 5 2.13202e-19 4.08935e-07 3.47658e-07,4.6966e-07 -0.00453707,-0.000544717,0.00276312,0.002775,0.00183836 0.000187598,0.000168191,0.000146993,0.00016838,0.000117115
765 rs1122525,rs1713798,rs9817399,rs9844300,rs9862527 2.11802e-19 109.28 inf 5 2.11802e-19 4.08691e-07 3.43494e-07,4.74189e-07 -0.00453924,0.000193361,0.00272643,0.00273088,0.00184123 0.00018776,6.07389e-05,0.000145699,0.000166465,0.00011711
766 rs1122525,rs11928425,rs9817399,rs9844300,rs9862527 2.06507e-19 109.269 inf 5 2.06507e-19 4.08588e-07 3.46038e-07,4.74588e-07 -0.00452875,-0.000187373,0.00271514,0.00271619,0.00184009 0.000187333,5.92983e-05,0.000145467,0.000166053,0.000117111
767 rs1122525,rs1727923,rs9817399,rs9844300,rs9862527 2.06143e-19 109.269 inf 5 2.06143e-19 4.08654e-07 3.47289e-07,4.78746e-07 -0.00453901,-0.000192836,0.00272633,0.00273073,0.00184123 0.00018776,6.07389e-05,0.000145699,0.000166465,0.00011711
768 rs1122525,rs62276840,rs9817399,rs9844300,rs9862527 2.03474e-19 109.263 inf 5 2.03474e-19 4.08635e-07 3.45603e-07,4.77356e-07 -0.0045389,-0.000192583,0.00272628,0.00273066,0.00184123 0.00018776,6.07389e-05,0.000145699,0.000166465,0.00011711
769 rs1122525,rs1713853,rs9817399,rs9844300,rs9862527 2.02207e-19 109.26 inf 5 2.02207e-19 4.08627e-07 3.43371e-07,4.69925e-07 -0.00453884,0.000192461,0.00272626,0.00273063,0.00184123 0.00018776,6.07389e-05,0.000145699,0.000166465,0.00011711
770 rs1122525,rs61791545,rs9817399,rs9844300,rs9862527 1.99472e-19 109.254 inf 5 1.99472e-19 4.08555e-07 3.4142e-07,4.76581e-07 -0.00453081,-0.000187871,0.00271752,0.00271925,0.0018404 0.000187426,5.95982e-05,0.000145511,0.000166134,0.000117111
771 rs1122525,rs1727920,rs9817399,rs9844300,rs9862527 1.9921e-19 109.254 inf 5 1.9921e-19 4.08606e-07 3.47257e-07,4.8327e-07 -0.00453871,0.00019217,0.0027262,0.00273054,0.00184124 0.00018776,6.07389e-05,0.000145699,0.000166465,0.00011711
772 rs1122525,rs1713852,rs9817399,rs9844300,rs9862527 1.9914e-19 109.254 inf 5 1.9914e-19 4.08605e-07 3.45268e-07,4.75174e-07 -0.00453871,0.000192164,0.0027262,0.00273054,0.00184124 0.00018776,6.07389e-05,0.000145699,0.000166465,0.00011711
773 rs1122525,rs1713804,rs9817399,rs9844300,rs9862527 1.99059e-19 109.253 inf 5 1.99059e-19 4.08605e-07 3.48088e-07,4.80654e-07 -0.0045387,0.000192156,0.0027262,0.00273054,0.00184124 0.00018776,6.07389e-05,0.000145699,0.000166465,0.00011711
774 rs1122525,rs9817399,rs9839821,rs9844300,rs9862527 1.98913e-19 109.253 inf 5 1.98913e-19 4.08604e-07 3.42566e-07,4.78827e-07 -0.0045387,0.0027262,0.000192141,0.00273053,0.00184124 0.00018776,0.000145699,6.07389e-05,0.000166465,0.00011711
775 rs1122525,rs62276841,rs9817399,rs9844300,rs9862527 1.977e-19 109.25 inf 5 1.977e-19 4.08595e-07 3.42473e-07,4.80204e-07 -0.00453864,-0.000192022,0.00272618,0.0027305,0.00184124 0.00018776,6.07389e-05,0.000145699,0.000166465,0.00011711
776 rs1122525,rs61791543,rs9817399,rs9844300,rs9862527 1.97098e-19 109.249 inf 5 1.97098e-19 4.08539e-07 3.47537e-07,4.78855e-07 -0.00453071,-0.000187642,0.00271749,0.0027192,0.00184041 0.000187426,5.95982e-05,0.000145511,0.000166134,0.000117111
777 rs1122525,rs1527799,rs9817399,rs9844300,rs9862527 1.96731e-19 109.248 inf 5 1.96731e-19 4.08588e-07 3.43108e-07,4.79681e-07 -0.0045386,0.000191926,0.00272616,0.00273047,0.00184124 0.00018776,6.07389e-05,0.000145699,0.000166465,0.00011711
778 rs1122525,rs1358405,rs9817399,rs9844300,rs9862527 1.96006e-19 109.247 inf 5 1.96006e-19 4.08583e-07 3.47154e-07,4.75901e-07 -0.00453857,0.000191854,0.00272614,0.00273045,0.00184124 0.00018776,6.07389e-05,0.000145699,0.000166465,0.00011711
779 rs1122525,rs1617267,rs9817399,rs9844300,rs9862527 1.96002e-19 109.247 inf 5 1.96002e-19 4.08583e-07 3.48742e-07,4.80765e-07 -0.00453857,-0.000191854,0.00272614,0.00273045,0.00184124 0.00018776,6.07389e-05,0.000145699,0.000166465,0.00011711
780 rs1122525,rs62276843,rs9817399,rs9844300,rs9862527 1.95645e-19 109.246 inf 5 1.95645e-19 4.0858e-07 3.44108e-07,4.74433e-07 -0.00453855,-0.000191818,0.00272614,0.00273044,0.00184124 0.00018776,6.07389e-05,0.000145699,0.000166465,0.00011711
781 rs1122525,rs60023390,rs9817399,rs9844300,rs9862527 1.94966e-19 109.244 inf 5 1.94966e-19 4.08508e-07 3.45128e-07,4.779e-07 -0.00452831,-0.000186279,0.002715,0.00271595,0.0018401 0.000187333,5.92983e-05,0.000145467,0.000166053,0.000117111
782 rs1122525,rs11929450,rs9817399,rs9844300,rs9862527 1.94831e-19 109.244 inf 5 1.94831e-19 4.08444e-07 3.49806e-07,4.72503e-07 -0.00452223,-0.000182168,0.00271788,0.00272081,0.00182824 0.000187107,5.8265e-05,0.000145523,0.000166186,0.00011719
783 rs1122525,rs11925207,rs9817399,rs9844300,rs9862527 1.94011e-19 109.242 inf 5 1.94011e-19 4.08438e-07 3.51597e-07,4.74777e-07 -0.0045222,-0.000182089,0.00271786,0.00272079,0.00182824 0.000187107,5.8265e-05,0.000145523,0.000166186,0.00011719
784 rs1122525,rs1713846,rs9817399,rs9844300,rs9862527 1.93334e-19 109.241 inf 5 1.93334e-19 4.08564e-07 3.41532e-07,4.75227e-07 -0.00453845,0.000191586,0.00272609,0.00273038,0.00184124 0.00018776,6.07389e-05,0.000145699,0.000166465,0.00011711
785 rs1122525,rs1713847,rs9817399,rs9844300,rs9862527 1.93e-19 109.24 inf 5 1.93e-19 4.08561e-07 3.45854e-07,4.76642e-07 -0.00453843,0.000191552,0.00272609,0.00273037,0.00184124 0.00018776,6.07389e-05,0.000145699,0.000166465,0.00011711
786 rs1122525,rs1609207,rs9817399,rs9844300,rs9862527 1.92928e-19 109.24 inf 5 1.92928e-19 4.08561e-07 3.43737e-07,4.76963e-07 -0.00453843,0.000191545,0.00272609,0.00273036,0.00184124 0.00018776,6.07389e-05,0.000145699,0.000166465,0.00011711
787 rs1122525,rs1727919,rs9817399,rs9844300,rs9862527 1.92879e-19 109.24 inf 5 1.92879e-19 4.08561e-07 3.44927e-07,4.7739e-07 -0.00453843,0.00019154,0.00272608,0.00273036,0.00184124 0.00018776,6.07389e-05,0.000145699,0.000166465,0.00011711
788 rs1122525,rs9817399,rs9840371,rs9844300,rs9862527 1.91051e-19 109.236 inf 5 1.91051e-19 4.08547e-07 3.49255e-07,4.75409e-07 -0.00453835,0.00272605,0.000191354,0.00273031,0.00184124 0.00018776,0.000145699,6.07389e-05,0.000166465,0.00011711
789 rs10935972,rs1122525,rs9817399,rs9844300,rs9862527 1.9036e-19 109.234 inf 5 1.9036e-19 4.0849e-07 3.44832e-07,4.78292e-07 -0.000186974,-0.00453043,0.00271739,0.00271904,0.00184041 5.95982e-05,0.000187426,0.000145511,0.000166134,0.000117111
790 rs10935970,rs1122525,rs9817399,rs9844300,rs9862527 1.85004e-19 109.222 inf 5 1.85004e-19 4.08435e-07 3.44671e-07,4.76598e-07 -0.000185275,-0.0045279,0.00271486,0.00271573,0.0018401 5.92983e-05,0.000187333,0.000145467,0.000166053,0.000117111
791 rs1122525,rs1521324,rs9817399,rs9844300,rs9862527 1.84358e-19 109.22 inf 5 1.84358e-19 4.08446e-07 3.36795e-07,4.76676e-07 -0.00453018,-0.000186358,0.0027173,0.0027189,0.00184042 0.000187426,5.95982e-05,0.000145511,0.000166134,0.000117111
792 rs1122525,rs55681005,rs9817399,rs9844300,rs9862527 1.83991e-19 109.219 inf 5 1.83991e-19 4.08443e-07 3.4804e-07,4.77441e-07 -0.00453016,-0.000186319,0.0027173,0.00271889,0.00184042 0.000187426,5.95982e-05,0.000145511,0.000166134,0.000117111
793 rs1122525,rs6440919,rs73160507,rs9817399,rs9879061 1.82636e-19 109.216 inf 5 1.82636e-19 3.97793e-07 3.37238e-07,4.69475e-07 -0.00444365,0.00186008,0.000847148,0.0026544,0.00214357 0.000186399,0.000115074,0.000115152,0.000143119,0.000150095
794 rs1122525,rs6808706,rs9817399,rs9844300,rs9862527 1.79669e-19 109.209 inf 5 1.79669e-19 4.07048e-07 3.45337e-07,4.76429e-07 -0.00449658,0.000179644,0.00269136,0.00267696,0.0017401 0.000186447,6.45442e-05,0.00014525,0.000165554,0.000122678
795 rs1122525,rs4680125,rs9817399,rs9844300,rs9862527 1.7335e-19 109.193 inf 5 1.7335e-19 4.08404e-07 3.4391e-07,4.75007e-07 -0.00453631,-0.000188797,0.00272446,0.00272816,0.00184108 0.000187708,6.05669e-05,0.000145669,0.000166413,0.00011711
796 rs1122525,rs883228,rs9817399,rs9844300,rs9862527 1.69159e-19 109.183 inf 5 1.69159e-19 4.0697e-07 3.44935e-07,4.73686e-07 -0.00449625,0.000178314,0.00269135,0.00267695,0.00174086 0.000186447,6.45442e-05,0.00014525,0.000165554,0.000122678
797 rs1122525,rs6808576,rs9817399,rs9844300,rs9862527 1.67938e-19 109.18 inf 5 1.67938e-19 4.0696e-07 3.49261e-07,4.82739e-07 -0.00449621,0.000178153,0.00269135,0.00267694,0.00174095 0.000186447,6.45442e-05,0.00014525,0.000165554,0.000122678
798 rs1122525,rs6787361,rs9817399,rs9844300,rs9862527 1.67485e-19 109.178 inf 5 1.67485e-19 4.08013e-07 3.42359e-07,4.69851e-07 -0.00450967,0.000154904,0.00266085,0.00266823,0.00184749 0.000186732,5.12114e-05,0.000145569,0.00016557,0.000117125
799 rs1122525,rs61791544,rs9817399,rs9844300,rs9862527 1.65792e-19 109.174 inf 5 1.65792e-19 4.08283e-07 3.43652e-07,4.81114e-07 -0.00452704,-0.00018316,0.00271458,0.00271527,0.00184012 0.000187333,5.92983e-05,0.000145467,0.000166053,0.000117111
800 rs1122525,rs7640877,rs9817399,rs9844300,rs9862527 1.64857e-19 109.172 inf 5 1.64857e-19 4.06936e-07 3.39255e-07,4.71595e-07 -0.00449611,0.000177742,0.00269135,0.00267694,0.00174118 0.000186447,6.45442e-05,0.00014525,0.000165554,0.000122678
801 rs1122525,rs13058971,rs9817399,rs9844300,rs9862527 1.64493e-19 109.171 inf 5 1.64493e-19 4.07989e-07 3.48739e-07,4.72241e-07 -0.00450956,0.000154598,0.00266091,0.00266824,0.00184748 0.000186732,5.12114e-05,0.000145569,0.00016557,0.000117125
802 rs1122525,rs7611756,rs9817399,rs9844300,rs9862527 1.62054e-19 109.164 inf 5 1.62054e-19 4.06914e-07 3.41631e-07,4.83749e-07 -0.00449602,0.000177361,0.00269134,0.00267694,0.0017414 0.000186447,6.45442e-05,0.00014525,0.000165554,0.000122678
803 rs1122525,rs2418926,rs9817399,rs9844300,rs9862527 1.57607e-19 109.152 inf 5 1.57607e-19 4.0793e-07 3.41676e-07,4.80177e-07 -0.00450929,0.000153871,0.00266104,0.00266828,0.00184745 0.000186732,5.12114e-05,0.000145569,0.00016557,0.000117125
804 rs1122525,rs62276839,rs9817399,rs9844300,rs9862527 1.57141e-19 109.151 inf 5 1.57142e-19 4.08349e-07 3.47384e-07,4.84262e-07 -0.00453803,-0.000185645,0.0027266,0.00274692,0.00184215 0.000187804,5.98017e-05,0.000145727,0.000167144,0.00011711
805 rs1122525,rs4292197,rs9817399,rs9844300,rs9862527 1.54547e-19 109.143 inf 5 1.54547e-19 4.06852e-07 3.44327e-07,4.719e-07 -0.00449576,0.000176302,0.00269134,0.00267693,0.00174199 0.000186447,6.45442e-05,0.00014525,0.000165554,0.000122678
806 rs1122525,rs7641039,rs9817399,rs9844300,rs9862527 1.51269e-19 109.134 inf 5 1.51269e-19 4.08155e-07 3.42929e-07,4.74433e-07 -0.00452631,-0.000181372,0.00271434,0.00271489,0.00184014 0.000187333,5.92983e-05,0.000145467,0.000166053,0.000117111
807 rs1122525,rs61791541,rs9817399,rs9844300,rs9862527 1.48967e-19 109.127 inf 5 1.48967e-19 4.08134e-07 3.47074e-07,4.74652e-07 -0.00452619,-0.000181071,0.0027143,0.00271482,0.00184014 0.000187333,5.92983e-05,0.000145467,0.000166053,0.000117111
808 rs1122525,rs61792349,rs9817399,rs9844300,rs9862527 1.48586e-19 109.126 inf 5 1.48586e-19 4.08069e-07 3.43935e-07,4.82063e-07 -0.00452026,-0.000177011,0.00271709,0.00271953,0.00182862 0.000187107,5.8265e-05,0.000145523,0.000166186,0.00011719
809 rs1122525,rs1521308,rs9817399,rs9844300,rs9862527 1.46968e-19 109.122 inf 5 1.46968e-19 4.06795e-07 3.4505e-07,4.73288e-07 -0.00449638,0.00017474,0.00269203,0.00267718,0.00174331 0.000186475,6.43303e-05,0.000145251,0.000165554,0.000122594
810 rs1122525,rs4491861,rs9817399,rs9844300,rs9862527 1.45335e-19 109.117 inf 5 1.45335e-19 4.06772e-07 3.4528e-07,4.74643e-07 -0.00449542,0.000174921,0.00269132,0.00267692,0.00174278 0.000186447,6.45442e-05,0.00014525,0.000165554,0.000122678
811 rs1122525,rs2900751,rs9817399,rs9844300,rs9862527 1.43413e-19 109.111 inf 5 1.43413e-19 4.06763e-07 3.45749e-07,4.70533e-07 -0.00449624,0.00017419,0.00269203,0.00267717,0.00174362 0.000186475,6.43303e-05,0.000145251,0.000165554,0.000122594
812 rs1122525,rs1521309,rs9817399,rs9844300,rs9862527 1.35363e-19 109.086 inf 5 1.35363e-19 4.06671e-07 3.42016e-07,4.71776e-07 -0.00449526,0.000173809,0.00269106,0.00267667,0.0017434 0.000186456,6.47845e-05,0.00014525,0.000165554,0.000122719
813 rs1122525,rs149254720,rs9817399,rs9844300,rs9862527 1.28525e-19 109.063 inf 5 1.28525e-19 4.07861e-07 3.44997e-07,4.71682e-07 -0.00451816,-0.000173701,0.00271548,0.00271729,0.00182878 0.000187068,5.81353e-05,0.000145499,0.000166143,0.000117191
814 rs1122525,rs140750756,rs9817399,rs9844300,rs9862527 1.28099e-19 109.062 inf 5 1.28099e-19 4.07863e-07 3.43788e-07,4.7164e-07 -0.00451915,-0.000174121,0.00271665,0.00271881,0.00182884 0.000187107,5.8265e-05,0.000145523,0.000166186,0.00011719
815 rs1122525,rs883098,rs9817399,rs9844300,rs9862527 1.2758e-19 109.06 inf 5 1.2758e-19 4.06602e-07 3.39342e-07,4.70803e-07 -0.0044947,0.000171958,0.0026913,0.00267689,0.00174445 0.000186447,6.45442e-05,0.00014525,0.000165554,0.000122678
816 rs1122525,rs938989,rs9817399,rs9844300,rs9862527 1.26595e-19 109.057 inf 5 1.26595e-19 4.07972e-07 3.45019e-07,4.75767e-07 -0.00453466,0.000183118,0.0027245,0.00272795,0.00184126 0.00018776,6.07389e-05,0.000145699,0.000166465,0.00011711
817 rs1122525,rs1949634,rs9817399,rs9844300,rs9862527 1.13867e-19 109.011 inf 5 1.13867e-19 4.07032e-07 3.45251e-07,4.756e-07 -0.00452445,0.000389655,0.00276547,0.00257667,0.00183948 0.000187567,0.000140206,0.000147765,0.000169329,0.000117113
818 rs1122525,rs13324254,rs9817399,rs9844300,rs9862527 5.47452e-20 108.693 inf 5 5.47452e-20 4.05908e-07 3.40716e-07,4.78374e-07 -0.00449625,0.000137644,0.00270218,0.00268636,0.00177796 0.000186617,5.57771e-05,0.000145333,0.000165611,0.000119933
819 rs1122525,rs78424510,rs9817399,rs9844300,rs9862527 5.38669e-20 108.686 inf 5 5.38669e-20 4.06673e-07 3.47134e-07,4.77039e-07 -0.0044881,-0.000187537,0.00270021,0.00269405,0.00183356 0.000186247,6.98872e-05,0.000145299,0.000165697,0.00011715
820 rs1122525,rs74589682,rs9817399,rs9844300,rs9862527 5.38398e-20 108.686 inf 5 5.38398e-20 4.06672e-07 3.42362e-07,4.74781e-07 -0.0044881,-0.000187524,0.00270021,0.00269405,0.00183356 0.000186247,6.98872e-05,0.000145299,0.000165697,0.00011715
821 rs10935965,rs1122525,rs9817399,rs9844300,rs9862527 5.37123e-20 108.684 inf 5 5.37123e-20 4.06669e-07 3.4325e-07,4.74372e-07 -0.000187462,-0.00448808,0.0027002,0.00269405,0.00183356 6.98872e-05,0.000186247,0.000145299,0.000165697,0.00011715
822 rs10935964,rs1122525,rs9817399,rs9844300,rs9862527 5.37022e-20 108.684 inf 5 5.37022e-20 4.06668e-07 3.40759e-07,4.7228e-07 -0.000187457,-0.00448808,0.0027002,0.00269405,0.00183356 6.98872e-05,0.000186247,0.000145299,0.000165697,0.00011715
823 rs1122525,rs61792310,rs9817399,rs9844300,rs9862527 5.17117e-20 108.668 inf 5 5.17117e-20 4.06616e-07 3.42536e-07,4.71773e-07 -0.0044879,-0.000186468,0.00270015,0.00269395,0.00183361 0.000186247,6.98872e-05,0.000145299,0.000165697,0.00011715
824 rs1122525,rs61792312,rs9817399,rs9844300,rs9862527 5.16547e-20 108.668 inf 5 5.16547e-20 4.06615e-07 3.45277e-07,4.7773e-07 -0.00448789,-0.00018644,0.00270015,0.00269395,0.00183361 0.000186247,6.98872e-05,0.000145299,0.000165697,0.00011715
825 rs1122525,rs61792314,rs9817399,rs9844300,rs9862527 5.13919e-20 108.665 inf 5 5.13919e-20 4.06608e-07 3.40908e-07,4.71693e-07 -0.00448787,-0.000186306,0.00270014,0.00269393,0.00183361 0.000186247,6.98872e-05,0.000145299,0.000165697,0.00011715
826 rs1122525,rs61792313,rs9817399,rs9844300,rs9862527 5.06297e-20 108.659 inf 5 5.06297e-20 4.06587e-07 3.43144e-07,4.76121e-07 -0.00448779,-0.000185913,0.00270012,0.00269389,0.00183363 0.000186247,6.98872e-05,0.000145299,0.000165697,0.00011715
827 rs1122525,rs7615725,rs9817399,rs9844300,rs9862527 4.69792e-20 108.626 inf 5 4.69792e-20 4.06226e-07 3.42666e-07,4.77144e-07 -0.00449073,0.000130753,0.00265535,0.00265909,0.00184668 0.000186373,5.10803e-05,0.000145879,0.000165677,0.000117125
828 rs1122525,rs1402584,rs9817399,rs9844300,rs9862527 4.49529e-20 108.607 inf 5 4.49529e-20 4.06824e-07 3.41655e-07,4.73473e-07 -0.00449918,-0.000133693,0.0027189,0.00270955,0.00191845 0.000186562,4.90777e-05,0.000145636,0.000166024,0.000120443
829 rs1122525,rs61791508,rs9817399,rs9844300,rs9862527 4.43398e-20 108.601 inf 5 4.43398e-20 4.06465e-07 3.40198e-07,4.73375e-07 -0.00452161,-0.000152631,0.00271577,0.00271517,0.0018406 0.000187625,5.81108e-05,0.00014558,0.00016624,0.000117111
830 rs1122525,rs1879554,rs9817399,rs9844300,rs9862527 4.42222e-20 108.6 inf 5 4.42222e-20 4.06799e-07 3.39257e-07,4.72113e-07 -0.00449887,-0.00013336,0.00271902,0.00270963,0.0019182 0.000186555,4.90777e-05,0.000145641,0.000166029,0.000120437
831 rs1122525,rs17817774,rs9817399,rs9844300,rs9862527 4.31401e-20 108.589 inf 5 4.31401e-20 4.0647e-07 3.44658e-07,4.72955e-07 -0.00451245,-0.000156085,0.00270876,0.00271943,0.00184178 0.000187167,5.93956e-05,0.000145425,0.000166395,0.00011711
832 rs1122525,rs7620581,rs9817399,rs9844300,rs9862527 4.14481e-20 108.572 inf 5 4.14481e-20 4.06705e-07 3.3831e-07,4.71413e-07 -0.00449863,-0.000132133,0.00271857,0.00270915,0.00191756 0.000186562,4.90777e-05,0.000145636,0.000166024,0.000120443
833 rs1122525,rs17766586,rs9817399,rs9844300,rs9862527 3.44964e-20 108.492 inf 5 3.44964e-20 4.06156e-07 3.42658e-07,4.73382e-07 -0.00451044,-0.000150852,0.00270813,0.00271795,0.00184179 0.000187167,5.93956e-05,0.000145425,0.000166395,0.00011711
834 rs1122525,rs61792318,rs9817399,rs9844300,rs9862527 3.28615e-20 108.471 inf 5 3.28615e-20 4.05991e-07 3.40096e-07,4.70894e-07 -0.00448557,-0.000174158,0.00269948,0.00269273,0.00183415 0.000186247,6.98872e-05,0.000145299,0.000165697,0.00011715
835 rs1122525,rs13077097,rs9817399,rs9844300,rs9862527 2.881e-20 108.414 inf 5 2.881e-20 4.0553e-07 3.43095e-07,4.73375e-07 -0.00449961,-0.000124604,0.00267712,0.00266297,0.00184023 0.000186847,5.29375e-05,0.000145353,0.000165638,0.000117112
836 rs1122525,rs12491701,rs9817399,rs9844300,rs9862527 2.87588e-20 108.413 inf 5 2.87588e-20 4.05528e-07 3.40907e-07,4.74371e-07 -0.0044996,-0.000124564,0.00267712,0.00266297,0.00184023 0.000186847,5.29375e-05,0.000145353,0.000165638,0.000117112
837 rs1122525,rs73160504,rs9817399,rs9844300,rs9862527 2.82729e-20 108.406 inf 5 2.82729e-20 4.05831e-07 3.40303e-07,4.76278e-07 -0.00451326,-0.000145715,0.00271135,0.00270943,0.00184072 0.000187426,5.95982e-05,0.000145511,0.000166134,0.000117111
838 rs1122525,rs4408839,rs9817399,rs9844300,rs9862527 2.79706e-20 108.401 inf 5 2.79706e-20 4.0549e-07 3.40391e-07,4.69554e-07 -0.00449936,-0.000123942,0.00267718,0.00266304,0.00184024 0.000186847,5.29375e-05,0.000145353,0.000165638,0.000117112
839 rs1122525,rs4387932,rs9817399,rs9844300,rs9862527 2.74341e-20 108.393 inf 5 2.74341e-20 4.05463e-07 3.46845e-07,4.73034e-07 -0.0044992,-0.000123506,0.00267723,0.00266308,0.00184025 0.000186847,5.29375e-05,0.000145353,0.000165638,0.000117112
840 rs1122525,rs4515014,rs9817399,rs9844300,rs9862527 2.73266e-20 108.391 inf 5 2.73266e-20 4.05458e-07 3.41508e-07,4.77948e-07 -0.00449916,-0.000123418,0.00267724,0.00266309,0.00184025 0.000186847,5.29375e-05,0.000145353,0.000165638,0.000117112
841 rs1122525,rs77292502,rs9817399,rs9844300,rs9862527 2.73172e-20 108.391 inf 5 2.73172e-20 4.05927e-07 3.44714e-07,4.69303e-07 -0.00451171,-0.000230659,0.00271479,0.00269904,0.00185737 0.000187307,9.32607e-05,0.000145595,0.000165826,0.000117279
842 rs1122525,rs7616575,rs9817399,rs9844300,rs9862527 2.56551e-20 108.364 inf 5 2.56551e-20 4.05372e-07 3.43979e-07,4.71358e-07 -0.00449862,-0.000121987,0.00267739,0.00266323,0.00184027 0.000186847,5.29375e-05,0.000145353,0.000165638,0.000117112
843 rs1122525,rs13095258,rs9817399,rs9844300,rs9862527 2.52928e-20 108.357 inf 5 2.52928e-20 4.05352e-07 3.42112e-07,4.68641e-07 -0.0044985,-0.000121662,0.00267742,0.00266326,0.00184027 0.000186847,5.29375e-05,0.000145353,0.000165638,0.000117112
844 rs1122525,rs12486823,rs9817399,rs9844300,rs9862527 2.45854e-20 108.345 inf 5 2.45854e-20 4.05313e-07 3.39077e-07,4.65155e-07 -0.00449826,-0.000121012,0.00267749,0.00266333,0.00184028 0.000186847,5.29375e-05,0.000145353,0.000165638,0.000117112
845 rs1122525,rs1521328,rs9817399,rs9844300,rs9862527 2.44731e-20 108.343 inf 5 2.44731e-20 4.06001e-07 3.45252e-07,4.6774e-07 -0.00450417,-0.000127564,0.00269976,0.00268924,0.00193005 0.000186923,5.11304e-05,0.000145302,0.000165645,0.000122335
846 rs1122525,rs73160507,rs7635933,rs9809290,rs9817399 2.39661e-20 108.334 inf 5 2.39661e-20 3.95002e-07 3.34398e-07,4.60643e-07 -0.00442197,0.00100844,0.00179341,0.00192206,0.00271493 0.000186134,0.00011556,0.000117132,0.000135423,0.000148153
847 rs1122525,rs13096479,rs9817399,rs9844300,rs9862527 2.31952e-20 108.32 inf 5 2.31952e-20 4.05234e-07 3.44842e-07,4.73097e-07 -0.00449775,-0.000119667,0.00267763,0.00266346,0.0018403 0.000186847,5.29375e-05,0.000145353,0.000165638,0.000117112
848 rs1122525,rs34103896,rs9817399,rs9844300,rs9862527 2.25436e-20 108.307 inf 5 2.25436e-20 4.05195e-07 3.39739e-07,4.73916e-07 -0.0044975,-0.000119003,0.0026777,0.00266353,0.0018403 0.000186847,5.29375e-05,0.000145353,0.000165638,0.000117112
849 rs1122525,rs16846891,rs9817399,rs9844300,rs9862527 2.21644e-20 108.3 inf 5 2.21644e-20 4.05172e-07 3.43374e-07,4.78184e-07 -0.00449735,-0.000118606,0.00267774,0.00266357,0.00184031 0.000186847,5.29375e-05,0.000145353,0.000165638,0.000117112
850 rs1122525,rs36117336,rs9817399,rs9844300,rs9862527 2.18115e-20 108.293 inf 5 2.18115e-20 4.05153e-07 3.47539e-07,4.76198e-07 -0.00449721,-0.000118288,0.0026779,0.00266373,0.00184041 0.000186846,5.29418e-05,0.00014535,0.000165637,0.000117112
851 rs1122525,rs35288962,rs9817399,rs9844300,rs9862527 2.17669e-20 108.292 inf 5 2.17669e-20 4.05147e-07 3.4296e-07,4.69285e-07 -0.00449719,-0.000118181,0.00267778,0.00266361,0.00184031 0.000186847,5.29375e-05,0.000145353,0.000165638,0.000117112
852 rs1122525,rs35623343,rs9817399,rs9844300,rs9862527 2.13788e-20 108.284 inf 5 2.13788e-20 4.05123e-07 3.41934e-07,4.7464e-07 -0.00449703,-0.000117757,0.00267782,0.00266366,0.00184032 0.000186847,5.29375e-05,0.000145353,0.000165638,0.000117112
853 rs1122525,rs1818758,rs9817399,rs9844300,rs9862527 2.1332e-20 108.283 inf 5 2.1332e-20 4.0576e-07 3.43378e-07,4.73895e-07 -0.00449927,-0.000130284,0.00266828,0.00265523,0.00197179 0.000186772,5.37499e-05,0.000145526,0.000165764,0.000128804
854 rs1122525,rs4386452,rs9817399,rs9844300,rs9862527 2.12182e-20 108.281 inf 5 2.12182e-20 4.05112e-07 3.45368e-07,4.68384e-07 -0.00449696,-0.000117579,0.00267784,0.00266367,0.00184032 0.000186847,5.29375e-05,0.000145353,0.000165638,0.000117112
855 rs1122525,rs34774506,rs9817399,rs9844300,rs9862527 2.10863e-20 108.278 inf 5 2.10863e-20 4.05104e-07 3.41724e-07,4.71845e-07 -0.0044969,-0.000117431,0.00267786,0.00266369,0.00184032 0.000186847,5.29375e-05,0.000145353,0.000165638,0.000117112
856 rs1122525,rs7628771,rs9817399,rs9844300,rs9862527 2.08411e-20 108.273 inf 5 2.08411e-20 4.05088e-07 3.40318e-07,4.69235e-07 -0.0044968,-0.000117154,0.00267789,0.00266372,0.00184033 0.000186847,5.29375e-05,0.000145353,0.000165638,0.000117112
857 rs1122525,rs1357081,rs9817399,rs9844300,rs9862527 2.05244e-20 108.267 inf 5 2.05244e-20 4.05067e-07 3.42856e-07,4.7338e-07 -0.00449666,-0.00011679,0.00267792,0.00266375,0.00184033 0.000186847,5.29375e-05,0.000145353,0.000165638,0.000117112
858 rs1122525,rs4679729,rs9817399,rs9844300,rs9862527 2.00319e-20 108.256 inf 5 2.00319e-20 4.05034e-07 3.42993e-07,4.71015e-07 -0.00449644,-0.00011621,0.00267798,0.00266381,0.00184034 0.000186847,5.29375e-05,0.000145353,0.000165638,0.000117112
859 rs1122525,rs59097659,rs9817399,rs9844300,rs9862527 2.00268e-20 108.256 inf 5 2.00268e-20 4.05033e-07 3.45287e-07,4.7294e-07 -0.00449644,-0.000116204,0.00267799,0.00266381,0.00184034 0.000186847,5.29375e-05,0.000145353,0.000165638,0.000117112
860 rs10935969,rs1122525,rs9817399,rs9844300,rs9862527 1.98554e-20 108.252 inf 5 1.98554e-20 4.05022e-07 3.44173e-07,4.68542e-07 -0.000115998,-0.00449636,0.00267801,0.00266383,0.00184034 5.29375e-05,0.000186847,0.000145353,0.000165638,0.000117112
861 rs1122525,rs1521333,rs9817399,rs9844300,rs9862527 1.98203e-20 108.252 inf 5 1.98203e-20 4.05019e-07 3.40972e-07,4.73269e-07 -0.00449635,-0.000115956,0.00267801,0.00266384,0.00184034 0.000186847,5.29375e-05,0.000145353,0.000165638,0.000117112
862 rs1122525,rs35690365,rs9817399,rs9844300,rs9862527 1.97581e-20 108.25 inf 5 1.97581e-20 4.05015e-07 3.37722e-07,4.70408e-07 -0.00449632,-0.000115881,0.00267802,0.00266385,0.00184034 0.000186847,5.29375e-05,0.000145353,0.000165638,0.000117112
863 rs1122525,rs7639011,rs9817399,rs9844300,rs9862527 1.96838e-20 108.249 inf 5 1.96838e-20 4.0501e-07 3.43698e-07,4.74072e-07 -0.00449629,-0.00011579,0.00267803,0.00266385,0.00184034 0.000186847,5.29375e-05,0.000145353,0.000165638,0.000117112
864 rs1122525,rs73158427,rs9817399,rs9844300,rs9862527 1.95786e-20 108.246 inf 5 1.95786e-20 4.053e-07 3.43108e-07,4.68014e-07 -0.0045107,-0.000132552,0.00270984,0.00270742,0.00184001 0.000187514,5.80963e-05,0.000145509,0.000166143,0.000117113
865 rs1122525,rs6809873,rs9817399,rs9844300,rs9862527 1.94375e-20 108.243 inf 5 1.94375e-20 4.04993e-07 3.42128e-07,4.6977e-07 -0.00449617,-0.000115487,0.00267806,0.00266389,0.00184035 0.000186847,5.29375e-05,0.000145353,0.000165638,0.000117112
866 rs1122525,rs34654591,rs9817399,rs9844300,rs9862527 1.93589e-20 108.241 inf 5 1.93589e-20 4.04987e-07 3.41139e-07,4.75426e-07 -0.00449613,-0.00011539,0.00267807,0.0026639,0.00184035 0.000186847,5.29375e-05,0.000145353,0.000165638,0.000117112
867 rs1122525,rs13073025,rs9817399,rs9844300,rs9862527 1.8673e-20 108.226 inf 5 1.8673e-20 4.04938e-07 3.45227e-07,4.69634e-07 -0.00449581,-0.000114517,0.00267816,0.00266398,0.00184036 0.000186847,5.29375e-05,0.000145353,0.000165638,0.000117112
868 rs1122525,rs7634965,rs9817399,rs9844300,rs9862527 1.83595e-20 108.218 inf 5 1.83595e-20 4.04915e-07 3.39304e-07,4.72792e-07 -0.00449565,-0.000114106,0.0026782,0.00266402,0.00184037 0.000186847,5.29375e-05,0.000145353,0.000165638,0.000117112
869 rs1122525,rs7635034,rs9817399,rs9844300,rs9862527 1.82823e-20 108.216 inf 5 1.82823e-20 4.04909e-07 3.38037e-07,4.71679e-07 -0.00449561,-0.000114003,0.00267821,0.00266403,0.00184037 0.000186847,5.29375e-05,0.000145353,0.000165638,0.000117112
870 rs1122525,rs7635035,rs9817399,rs9844300,rs9862527 1.81906e-20 108.214 inf 5 1.81906e-20 4.04902e-07 3.44388e-07,4.74044e-07 -0.00449557,-0.00011388,0.00267823,0.00266405,0.00184037 0.000186847,5.29375e-05,0.000145353,0.000165638,0.000117112
871 rs1122525,rs11925809,rs9817399,rs9844300,rs9862527 1.81822e-20 108.214 inf 5 1.81822e-20 4.04901e-07 3.42404e-07,4.76551e-07 -0.00449556,-0.000113869,0.00267823,0.00266405,0.00184037 0.000186847,5.29375e-05,0.000145353,0.000165638,0.000117112
872 rs1122525,rs4679726,rs9817399,rs9844300,rs9862527 1.77081e-20 108.203 inf 5 1.77081e-20 4.05469e-07 3.39071e-07,4.82542e-07 -0.00449594,-0.000125246,0.00267072,0.00265753,0.00196583 0.000186702,5.36431e-05,0.000145484,0.000165732,0.000128595
873 rs1122525,rs114260157,rs9817399,rs9844300,rs9862527 1.73706e-20 108.194 inf 5 1.73706e-20 4.05186e-07 3.4267e-07,4.76766e-07 -0.00446137,-0.000203977,0.00270406,0.00266755,0.00185891 0.000185818,9.08557e-05,0.000145384,0.000165591,0.000117358
874 rs1122525,rs11925370,rs9817399,rs9844300,rs9862527 1.72983e-20 108.192 inf 5 1.72983e-20 4.05434e-07 3.43411e-07,4.74972e-07 -0.00449574,-0.000124657,0.00267081,0.00265762,0.00196524 0.000186702,5.36431e-05,0.000145484,0.000165732,0.000128595
875 rs10935966,rs1122525,rs9817399,rs9844300,rs9862527 1.63801e-20 108.169 inf 5 1.63801e-20 4.05351e-07 3.4595e-07,4.76084e-07 -0.000123272,-0.00449526,0.00267102,0.00265782,0.00196387 5.36431e-05,0.000186702,0.000145484,0.000165732,0.000128595
876 rs1122525,rs11914514,rs9817399,rs9844300,rs9862527 1.61287e-20 108.162 inf 5 1.61287e-20 4.04738e-07 3.42281e-07,4.69917e-07 -0.00449444,-0.000110905,0.00267853,0.00266435,0.00184041 0.000186847,5.29375e-05,0.000145353,0.000165638,0.000117112
877 rs1122525,rs1474235,rs9817399,rs9844300,rs9862527 1.4929e-20 108.128 inf 5 1.4929e-20 4.04484e-07 3.3953e-07,4.76449e-07 -0.00447442,0.000102727,0.00270131,0.00268548,0.00180093 0.000186095,5.12368e-05,0.000145359,0.000165628,0.000118871
878 rs1122525,rs4256090,rs9817399,rs9844300,rs9862527 1.47896e-20 108.124 inf 5 1.47896e-20 4.04617e-07 3.41185e-07,4.73558e-07 -0.00449369,-0.000108659,0.00267869,0.0026645,0.00184038 0.000186852,5.29337e-05,0.000145354,0.00016564,0.000117112
879 rs1122525,rs114049046,rs9817399,rs9844300,rs9862527 1.47249e-20 108.122 inf 5 1.47249e-20 4.04869e-07 3.38023e-07,4.72369e-07 -0.00445816,-0.000230198,0.00268405,0.00266984,0.00183801 0.000185795,0.000107567,0.000145276,0.000165574,0.000117123
880 rs1122525,rs7644133,rs9817399,rs9844300,rs9862527 1.43955e-20 108.113 inf 5 1.43955e-20 4.05155e-07 3.43588e-07,4.67656e-07 -0.00449346,-0.000119897,0.00267077,0.00265755,0.0019604 0.000186674,5.36475e-05,0.000145504,0.000165748,0.000128573
881 rs1122525,rs13059788,rs9817399,rs9844300,rs9862527 1.3948e-20 108.099 inf 5 1.3948e-20 4.04537e-07 3.43452e-07,4.69352e-07 -0.00449312,-0.000107151,0.00267884,0.00266465,0.0018404 0.000186852,5.29337e-05,0.000145354,0.00016564,0.000117112
882 rs1122525,rs35238071,rs9817399,rs9844300,rs9862527 1.37328e-20 108.092 inf 5 1.37328e-20 4.04516e-07 3.42739e-07,4.74014e-07 -0.00449296,-0.000106747,0.00267889,0.00266469,0.00184041 0.000186852,5.29337e-05,0.000145354,0.00016564,0.000117112
883 rs1122525,rs77264317,rs9817399,rs9844300,rs9862527 1.3069e-20 108.071 inf 5 1.3069e-20 4.04813e-07 3.42416e-07,4.73101e-07 -0.00451088,-0.000137574,0.00270954,0.00269411,0.00185267 0.000187798,6.48682e-05,0.000145541,0.000165786,0.000117222
884 rs1122525,rs4680111,rs9817399,rs9844300,rs9862527 1.21321e-20 108.038 inf 5 1.21321e-20 4.04896e-07 3.37896e-07,4.71181e-07 -0.0044919,-0.000115296,0.00267151,0.00265824,0.00195585 0.000186674,5.36475e-05,0.000145504,0.000165748,0.000128573
885 rs1122525,rs73156603,rs9817399,rs9844300,rs9862527 1.07724e-20 107.987 inf 5 1.07724e-20 4.0437e-07 3.44929e-07,4.70297e-07 -0.00447846,-0.000117819,0.00269168,0.00268249,0.00183389 0.000186243,6.00059e-05,0.000145252,0.000165591,0.000117179
886 rs1122525,rs114774696,rs9817399,rs9844300,rs9862527 9.70966e-21 107.942 inf 5 9.70966e-21 4.04379e-07 3.42872e-07,4.75504e-07 -0.00445972,-0.000189848,0.00270141,0.00266904,0.00185569 0.000185812,9.65346e-05,0.000145365,0.000165585,0.000117323
887 rs1122525,rs17817202,rs9817399,rs9844300,rs9862527 9.03669e-21 107.91 inf 5 9.03669e-21 4.04332e-07 3.38492e-07,4.73048e-07 -0.0044773,-0.000209845,0.00270391,0.00270363,0.00183952 0.000186208,0.000107651,0.000145424,0.000166181,0.000117116
888 rs1122525,rs12639034,rs9817399,rs9844300,rs9862527 8.20732e-21 107.869 inf 5 8.20732e-21 4.04066e-07 3.4188e-07,4.70295e-07 -0.00445764,-0.000190644,0.00268461,0.00267037,0.00183837 0.000185797,0.000103191,0.000145279,0.000165576,0.000117125
889 rs1122525,rs34126568,rs9817399,rs9844300,rs9862527 8.15378e-21 107.866 inf 5 8.15378e-21 4.04083e-07 3.35664e-07,4.70268e-07 -0.00448484,-0.000124525,0.00269549,0.00268071,0.00184504 0.000186589,6.71677e-05,0.000145279,0.000165577,0.000117123
890 rs1122525,rs35102076,rs9817399,rs9844300,rs9862527 8.12297e-21 107.864 inf 5 8.12297e-21 4.04078e-07 3.4322e-07,4.71952e-07 -0.00448481,-0.000124387,0.00269548,0.00268071,0.00184504 0.000186589,6.71677e-05,0.000145279,0.000165577,0.000117123
891 rs1122525,rs1474232,rs9817399,rs9844300,rs9862527 7.63684e-21 107.837 inf 5 7.63684e-21 4.03567e-07 3.34143e-07,4.69839e-07 -0.00446607,8.43339e-05,0.00269905,0.00268365,0.00180396 0.000185958,5.14461e-05,0.000145354,0.000165628,0.000119363
892 rs1122525,rs77615048,rs9817399,rs9844300,rs9862527 7.55504e-21 107.833 inf 5 7.55504e-21 4.03952e-07 3.39701e-07,4.70677e-07 -0.00445759,-0.000183544,0.00268466,0.00267042,0.0018384 0.000185797,0.00010186,0.00014528,0.000165577,0.000117125
893 rs1122525,rs12485516,rs9817399,rs9844300,rs9862527 7.14609e-21 107.808 inf 5 7.14609e-21 4.03895e-07 3.47339e-07,4.80615e-07 -0.00448407,-0.00011764,0.00269529,0.00268053,0.00184482 0.000186617,6.6128e-05,0.00014528,0.000165577,0.000117122
894 rs1122525,rs4557116,rs9817399,rs9844300,rs9862527 7.06236e-21 107.803 inf 5 7.06236e-21 4.03879e-07 3.40956e-07,4.71217e-07 -0.00448396,-0.000117197,0.00269527,0.00268051,0.0018448 0.000186617,6.6128e-05,0.00014528,0.000165577,0.000117122
895 rs1122525,rs4478043,rs9817399,rs9844300,rs9862527 7.057e-21 107.803 inf 5 7.057e-21 4.03878e-07 3.3975e-07,4.70617e-07 -0.00448395,-0.000117169,0.00269527,0.00268051,0.0018448 0.000186617,6.6128e-05,0.00014528,0.000165577,0.000117122
896 rs1122525,rs7427351,rs9817399,rs9844300,rs9862527 7.05225e-21 107.803 inf 5 7.05225e-21 4.03877e-07 3.38987e-07,4.66268e-07 -0.00448394,-0.000117143,0.00269527,0.00268051,0.0018448 0.000186617,6.6128e-05,0.00014528,0.000165577,0.000117122
897 rs1122525,rs1357085,rs9817399,rs9844300,rs9862527 7.00211e-21 107.8 inf 5 7.00211e-21 4.03867e-07 3.44293e-07,4.74876e-07 -0.00448387,-0.000116874,0.00269526,0.0026805,0.0018448 0.000186617,6.6128e-05,0.00014528,0.000165577,0.000117122
898 rs1122525,rs1879556,rs9817399,rs9844300,rs9862527 6.99633e-21 107.799 inf 5 6.99633e-21 4.03873e-07 3.41911e-07,4.75468e-07 -0.00448368,-0.000119367,0.00269553,0.00268075,0.00184506 0.000186605,6.74421e-05,0.000145283,0.00016558,0.000117124
899 rs1122525,rs4680119,rs9817399,rs9844300,rs9862527 6.99278e-21 107.799 inf 5 6.99278e-21 4.03865e-07 3.41758e-07,4.70503e-07 -0.00448386,-0.000116824,0.00269525,0.0026805,0.00184479 0.000186617,6.6128e-05,0.00014528,0.000165577,0.000117122
900 rs1122525,rs11922984,rs9817399,rs9844300,rs9862527 6.97952e-21 107.798 inf 5 6.97952e-21 4.0387e-07 3.41698e-07,4.70941e-07 -0.00448365,-0.000119275,0.00269553,0.00268075,0.00184506 0.000186605,6.74421e-05,0.000145283,0.00016558,0.000117124
901 rs1122525,rs34527048,rs9817399,rs9844300,rs9862527 6.97259e-21 107.798 inf 5 6.97259e-21 4.03869e-07 3.36555e-07,4.7138e-07 -0.00448364,-0.000119237,0.00269552,0.00268075,0.00184506 0.000186605,6.74421e-05,0.000145283,0.00016558,0.000117124
902 rs1122525,rs11923161,rs9817399,rs9844300,rs9862527 6.96117e-21 107.797 inf 5 6.96117e-21 4.03859e-07 3.37579e-07,4.66846e-07 -0.00448381,-0.000116653,0.00269525,0.00268049,0.00184479 0.000186617,6.6128e-05,0.00014528,0.000165577,0.000117122
903 rs1122525,rs71308471,rs9817399,rs9844300,rs9862527 6.95432e-21 107.797 inf 5 6.95432e-21 4.03862e-07 3.39329e-07,4.69705e-07 -0.0044833,-0.000118569,0.00269522,0.00268046,0.00184488 0.000186589,6.71677e-05,0.000145279,0.000165577,0.000117123
904 rs1122525,rs6777440,rs9817399,rs9844300,rs9862527 6.91595e-21 107.794 inf 5 6.91595e-21 4.0385e-07 3.4281e-07,4.66778e-07 -0.00448374,-0.000116406,0.00269524,0.00268048,0.00184478 0.000186617,6.6128e-05,0.00014528,0.000165577,0.000117122
905 rs1122525,rs1521336,rs9817399,rs9844300,rs9862527 6.83457e-21 107.789 inf 5 6.83457e-21 4.03833e-07 3.43017e-07,4.72791e-07 -0.00448362,-0.000115957,0.00269522,0.00268046,0.00184477 0.000186617,6.6128e-05,0.00014528,0.000165577,0.000117122
906 rs1122525,rs35371307,rs9817399,rs9844300,rs9862527 6.73132e-21 107.783 inf 5 6.73132e-21 4.03818e-07 3.42242e-07,4.73568e-07 -0.00448285,-0.000117816,0.00269516,0.0026804,0.00184487 0.000186582,6.74398e-05,0.000145279,0.000165577,0.000117123
907 rs1122525,rs883097,rs9817399,rs9844300,rs9862527 6.59843e-21 107.774 inf 5 6.59843e-21 4.03789e-07 3.35275e-07,4.68506e-07 -0.00448278,-0.000116536,0.00269513,0.00268038,0.00184483 0.000186589,6.71677e-05,0.000145279,0.000165577,0.000117123
908 rs1122525,rs12636233,rs9817399,rs9844300,rs9862527 6.49216e-21 107.767 inf 5 6.49216e-21 4.03828e-07 3.4044e-07,4.68852e-07 -0.00445842,0.000112427,0.00272157,0.00270726,0.00183977 0.000185806,6.42035e-05,0.000146363,0.000166544,0.000117116
909 rs1122525,rs35844324,rs9817399,rs9844300,rs9862527 6.43012e-21 107.763 inf 5 6.43012e-21 4.0372e-07 3.37598e-07,4.72911e-07 -0.00445793,-0.000156973,0.00268429,0.00267007,0.00183817 0.000185803,9.2021e-05,0.000145288,0.000165583,0.000117129
910 rs1122525,rs6795117,rs9817399,rs9844300,rs9862527 6.37772e-21 107.759 inf 5 6.37772e-21 4.03803e-07 3.38361e-07,4.68568e-07 -0.00445838,0.000111756,0.00272138,0.00270707,0.00183978 0.000185806,6.42035e-05,0.000146363,0.000166544,0.000117116
911 rs1122525,rs6773236,rs9817399,rs9844300,rs9862527 6.36516e-21 107.758 inf 5 6.36516e-21 4.038e-07 3.41417e-07,4.72864e-07 -0.00445838,0.000111681,0.00272136,0.00270705,0.00183978 0.000185806,6.42035e-05,0.000146363,0.000166544,0.000117116
912 rs1122525,rs12485656,rs9817399,rs9844300,rs9862527 6.34676e-21 107.757 inf 5 6.34676e-21 4.03731e-07 3.46861e-07,4.80062e-07 -0.00448286,-0.000113105,0.00269509,0.00268034,0.0018447 0.000186617,6.6128e-05,0.00014528,0.000165577,0.000117122
913 rs1122525,rs6440934,rs9817399,rs9844300,rs9862527 6.32963e-21 107.756 inf 5 6.32963e-21 4.03792e-07 3.37924e-07,4.7399e-07 -0.00445837,0.000111469,0.0027213,0.00270699,0.00183979 0.000185806,6.42035e-05,0.000146363,0.000166544,0.000117116
914 rs1122525,rs73158496,rs9817399,rs9844300,rs9862527 6.25033e-21 107.75 inf 5 6.25033e-21 4.0381e-07 3.4298e-07,4.66305e-07 -0.00447443,-0.000144673,0.00271639,0.00268285,0.00185631 0.000186198,8.29589e-05,0.000146035,0.000165607,0.000117405
915 rs1122525,rs11714702,rs9817399,rs9844300,rs9862527 6.24298e-21 107.75 inf 5 6.24298e-21 4.03772e-07 3.40221e-07,4.6828e-07 -0.00445834,0.000110944,0.00272115,0.00270684,0.0018398 0.000185806,6.42035e-05,0.000146363,0.000166544,0.000117116
916 rs1122525,rs13085632,rs9817399,rs9844300,rs9862527 6.14516e-21 107.743 inf 5 6.14516e-21 4.0375e-07 3.42822e-07,4.67148e-07 -0.00445831,0.00011034,0.00272098,0.00270667,0.00183981 0.000185806,6.42035e-05,0.000146363,0.000166544,0.000117116
917 rs1122525,rs13091447,rs9817399,rs9844300,rs9862527 6.08638e-21 107.739 inf 5 6.08638e-21 4.03736e-07 3.39847e-07,4.72406e-07 -0.00445829,0.000109971,0.00272088,0.00270657,0.00183981 0.000185806,6.42035e-05,0.000146363,0.000166544,0.000117116
918 rs1122525,rs79451074,rs9817399,rs9844300,rs9862527 6.07584e-21 107.738 inf 5 6.07584e-21 4.03643e-07 3.42722e-07,4.75218e-07 -0.00445783,-0.000153918,0.0026844,0.00267018,0.00183824 0.000185803,9.2021e-05,0.000145288,0.000165583,0.000117129
919 rs1122525,rs12487454,rs9817399,rs9844300,rs9862527 6.01986e-21 107.734 inf 5 6.01986e-21 4.03721e-07 3.37683e-07,4.71662e-07 -0.00445827,0.000109547,0.00272076,0.00270645,0.00183982 0.000185806,6.42035e-05,0.000146363,0.000166544,0.000117116
920 rs1122525,rs13071307,rs9817399,rs9844300,rs9862527 5.89384e-21 107.725 inf 5 5.89384e-21 4.03691e-07 3.36459e-07,4.6992e-07 -0.00445823,0.000108726,0.00272053,0.00270622,0.00183984 0.000185806,6.42035e-05,0.000146363,0.000166544,0.000117116
921 rs1122525,rs6802191,rs9817399,rs9844300,rs9862527 5.85711e-21 107.722 inf 5 5.85711e-21 4.03682e-07 3.41324e-07,4.76218e-07 -0.00445821,0.000108482,0.00272046,0.00270615,0.00183984 0.000185806,6.42035e-05,0.000146363,0.000166544,0.000117116
922 rs1122525,rs13073944,rs9817399,rs9844300,rs9862527 5.78425e-21 107.717 inf 5 5.78425e-21 4.03664e-07 3.426e-07,4.72719e-07 -0.00445819,0.000107992,0.00272032,0.00270601,0.00183985 0.000185806,6.42035e-05,0.000146363,0.000166544,0.000117116
923 rs1122525,rs1521327,rs9817399,rs9844300,rs9862527 5.63223e-21 107.705 inf 5 5.63223e-21 4.03271e-07 3.43341e-07,4.73341e-07 -0.00446273,7.72303e-05,0.00265738,0.0026541,0.00184447 0.000185899,5.14019e-05,0.000146863,0.000166164,0.000117123
924 rs1122525,rs73158449,rs9817399,rs9844300,rs9862527 5.6007e-21 107.703 inf 5 5.6007e-21 4.03623e-07 3.43013e-07,4.68585e-07 -0.00447853,-0.000146499,0.00270441,0.00269693,0.00183808 0.000186429,8.80394e-05,0.000145507,0.000166053,0.000117131
925 rs1122525,rs1464417,rs9817399,rs9844300,rs9862527 5.56303e-21 107.7 inf 5 5.56303e-21 4.03548e-07 3.44247e-07,4.70489e-07 -0.00448145,-0.000107841,0.00269485,0.00268011,0.00184456 0.000186617,6.6128e-05,0.00014528,0.000165577,0.000117122
926 rs1122525,rs73158432,rs9817399,rs9844300,rs9862527 5.54078e-21 107.698 inf 5 5.54078e-21 4.03608e-07 3.40457e-07,4.68812e-07 -0.00447842,-0.000145919,0.00270435,0.00269684,0.0018381 0.000186429,8.80394e-05,0.000145507,0.000166053,0.000117131
927 rs1122525,rs13085480,rs9817399,rs9844300,rs9862527 5.45354e-21 107.691 inf 5 5.45354e-21 4.03581e-07 3.3552e-07,4.69758e-07 -0.00445807,0.000105657,0.00271967,0.00270535,0.00183989 0.000185806,6.42035e-05,0.000146363,0.000166544,0.000117116
928 rs1122525,rs6789942,rs9817399,rs9844300,rs9862527 5.42399e-21 107.689 inf 5 5.42399e-21 4.03574e-07 3.38973e-07,4.66323e-07 -0.00445806,0.000105439,0.00271961,0.00270529,0.0018399 0.000185806,6.42035e-05,0.000146363,0.000166544,0.000117116
929 rs1122525,rs13068190,rs9817399,rs9844300,rs9862527 5.33592e-21 107.682 inf 5 5.33592e-21 4.0355e-07 3.41436e-07,4.69246e-07 -0.00445802,0.000104779,0.00271942,0.0027051,0.00183991 0.000185806,6.42035e-05,0.000146363,0.000166544,0.000117116
930 rs1122525,rs13079099,rs9817399,rs9844300,rs9862527 5.31275e-21 107.68 inf 5 5.31275e-21 4.03547e-07 3.44435e-07,4.738e-07 -0.0044588,0.000106977,0.00272035,0.0027061,0.00183881 0.000185816,6.56058e-05,0.000146437,0.000166614,0.000117124
931 rs1122525,rs13066595,rs9817399,rs9844300,rs9862527 5.31134e-21 107.68 inf 5 5.31134e-21 4.03544e-07 3.40743e-07,4.74938e-07 -0.00445801,0.000104592,0.00271937,0.00270505,0.00183991 0.000185806,6.42035e-05,0.000146363,0.000166544,0.000117116
932 rs1122525,rs12489502,rs9817399,rs9844300,rs9862527 5.27134e-21 107.676 inf 5 5.27134e-21 4.03533e-07 3.40895e-07,4.71616e-07 -0.004458,0.000104285,0.00271928,0.00270496,0.00183992 0.000185806,6.42035e-05,0.000146363,0.000166544,0.000117116
933 rs10935974,rs1122525,rs9817399,rs9844300,rs9862527 5.18524e-21 107.669 inf 5 5.18524e-21 4.0351e-07 3.40694e-07,4.68532e-07 0.000103613,-0.00445796,0.00271909,0.00270477,0.00183993 6.42035e-05,0.000185806,0.000146363,0.000166544,0.000117116
934 rs1122525,rs1962139,rs9817399,rs9844300,rs9862527 5.12611e-21 107.664 inf 5 5.12611e-21 4.03327e-07 3.38553e-07,4.76308e-07 -0.00446872,-8.99054e-05,0.00267956,0.0026606,0.00193204 0.000186075,5.87907e-05,0.00014541,0.000165839,0.000131137
935 rs1122525,rs1727903,rs9817399,rs9844300,rs9862527 5.00036e-21 107.653 inf 5 5.00036e-21 4.03349e-07 3.40286e-07,4.744e-07 -0.00445527,-0.000116794,0.00267342,0.00265877,0.00184486 0.000185785,7.58494e-05,0.000145648,0.000165909,0.000117127
936 rs1122525,rs146824534,rs9817399,rs9844300,rs9862527 4.91051e-21 107.646 inf 5 4.91051e-21 4.03383e-07 3.37088e-07,4.70697e-07 -0.00445592,-0.00019966,0.00268645,0.00267212,0.00183954 0.000185789,0.00012834,0.000145267,0.000165567,0.000117119
937 rs1122525,rs6440925,rs9817399,rs9844300,rs9862527 4.86859e-21 107.642 inf 5 4.86859e-21 4.0296e-07 3.35215e-07,4.69182e-07 -0.00446049,6.94521e-05,0.00269799,0.00268288,0.00180716 0.00018587,5.1683e-05,0.000145371,0.000165644,0.000119914
938 rs1122525,rs4552318,rs9817399,rs9844300,rs9862527 4.83735e-21 107.639 inf 5 4.83735e-21 4.02947e-07 3.41314e-07,4.7198e-07 -0.0044603,6.90857e-05,0.00269752,0.00268243,0.00180731 0.000185866,5.16874e-05,0.000145358,0.000165634,0.00011992
939 rs1122525,rs1521307,rs9817399,rs9844300,rs9862527 4.78739e-21 107.635 inf 5 4.78739e-21 4.02753e-07 3.42844e-07,4.72429e-07 -0.0044647,6.97547e-05,0.00264753,0.00264224,0.00184635 0.000186039,5.68682e-05,0.000149321,0.000167758,0.000117169
940 rs1122525,rs6440926,rs9817399,rs9844300,rs9862527 4.74063e-21 107.63 inf 5 4.74063e-21 4.02926e-07 3.39992e-07,4.71559e-07 -0.00446038,6.8488e-05,0.00269788,0.00268278,0.00180764 0.00018587,5.1683e-05,0.000145371,0.000165644,0.000119914
941 rs1122525,rs4613417,rs9817399,rs9844300,rs9862527 4.72291e-21 107.629 inf 5 4.72291e-21 4.02916e-07 3.38144e-07,4.69368e-07 -0.0044602,6.82156e-05,0.00269743,0.00268234,0.00180774 0.000185866,5.16874e-05,0.000145358,0.000165634,0.00011992
942 rs1122525,rs7614457,rs9817399,rs9844300,rs9862527 4.71531e-21 107.628 inf 5 4.71531e-21 4.02914e-07 3.38508e-07,4.66223e-07 -0.00446019,6.81568e-05,0.00269742,0.00268234,0.00180777 0.000185866,5.16874e-05,0.000145358,0.000165634,0.00011992
943 rs1122525,rs6440927,rs9817399,rs9844300,rs9862527 4.70461e-21 107.627 inf 5 4.70461e-21 4.02916e-07 3.43699e-07,4.72821e-07 -0.00446035,6.82095e-05,0.00269785,0.00268275,0.00180778 0.00018587,5.1683e-05,0.000145371,0.000165644,0.000119914
944 rs1122525,rs4368465,rs9817399,rs9844300,rs9862527 4.70382e-21 107.627 inf 5 4.70382e-21 4.02911e-07 3.3654e-07,4.67969e-07 -0.00446019,6.80675e-05,0.00269741,0.00268233,0.00180782 0.000185866,5.16874e-05,0.000145358,0.000165634,0.00011992
945 rs1122525,rs4680114,rs9817399,rs9844300,rs9862527 4.70309e-21 107.627 inf 5 4.70309e-21 4.02911e-07 3.39141e-07,4.70096e-07 -0.00446018,6.80617e-05,0.00269741,0.00268233,0.00180782 0.000185866,5.16874e-05,0.000145358,0.000165634,0.00011992
946 rs1122525,rs4607070,rs9817399,rs9844300,rs9862527 4.67724e-21 107.624 inf 5 4.67724e-21 4.02904e-07 3.41837e-07,4.71986e-07 -0.00446016,6.78596e-05,0.00269739,0.00268231,0.00180792 0.000185866,5.16874e-05,0.000145358,0.000165634,0.00011992
947 rs1122525,rs9817399,rs9831551,rs9844300,rs9862527 4.67686e-21 107.624 inf 5 4.67686e-21 4.02904e-07 3.37518e-07,4.73533e-07 -0.00446016,0.00269739,6.78566e-05,0.00268231,0.00180792 0.000185866,0.000145358,5.16874e-05,0.000165634,0.00011992
948 rs1122525,rs6794235,rs9817399,rs9844300,rs9862527 4.65428e-21 107.622 inf 5 4.65428e-21 4.02897e-07 3.43839e-07,4.72835e-07 -0.00446014,6.76786e-05,0.00269737,0.00268229,0.00180801 0.000185866,5.16874e-05,0.000145358,0.000165634,0.00011992
949 rs1122525,rs6781219,rs9817399,rs9844300,rs9862527 4.63457e-21 107.62 inf 5 4.63457e-21 4.02892e-07 3.34759e-07,4.72673e-07 -0.00446012,6.75222e-05,0.00269735,0.00268227,0.00180809 0.000185866,5.16874e-05,0.000145358,0.000165634,0.00011992
950 rs1122525,rs6805002,rs9817399,rs9844300,rs9862527 4.62675e-21 107.62 inf 5 4.62675e-21 4.0289e-07 3.40783e-07,4.65134e-07 -0.00446012,6.74597e-05,0.00269734,0.00268227,0.00180812 0.000185866,5.16874e-05,0.000145358,0.000165634,0.00011992
951 rs1122525,rs6790292,rs9817399,rs9844300,rs9862527 4.6138e-21 107.618 inf 5 4.6138e-21 4.02886e-07 3.40554e-07,4.67179e-07 -0.00446011,6.73561e-05,0.00269733,0.00268226,0.00180817 0.000185866,5.16874e-05,0.000145358,0.000165634,0.00011992
952 rs1122525,rs6777436,rs9817399,rs9844300,rs9862527 4.6115e-21 107.618 inf 5 4.6115e-21 4.02886e-07 3.37307e-07,4.70535e-07 -0.0044601,6.73377e-05,0.00269733,0.00268226,0.00180818 0.000185866,5.16874e-05,0.000145358,0.000165634,0.00011992
953 rs1122525,rs4402901,rs9817399,rs9844300,rs9862527 4.59508e-21 107.617 inf 5 4.59508e-21 4.02881e-07 3.43513e-07,4.69413e-07 -0.00446009,6.72056e-05,0.00269732,0.00268224,0.00180825 0.000185866,5.16874e-05,0.000145358,0.000165634,0.00011992
954 rs1122525,rs1521312,rs9817399,rs9844300,rs9862527 4.59499e-21 107.617 inf 5 4.59499e-21 4.02881e-07 3.36026e-07,4.68235e-07 -0.00446009,6.72049e-05,0.00269732,0.00268224,0.00180825 0.000185866,5.16874e-05,0.000145358,0.000165634,0.00011992
955 rs1122525,rs12492627,rs9817399,rs9844300,rs9862527 4.59488e-21 107.617 inf 5 4.59488e-21 4.02881e-07 3.41292e-07,4.765e-07 -0.00446009,6.7204e-05,0.00269732,0.00268224,0.00180825 0.000185866,5.16874e-05,0.000145358,0.000165634,0.00011992
956 rs1122525,rs6793820,rs9817399,rs9844300,rs9862527 4.59149e-21 107.616 inf 5 4.59149e-21 4.0288e-07 3.42271e-07,4.70578e-07 -0.00446009,6.71767e-05,0.00269731,0.00268224,0.00180826 0.000185866,5.16874e-05,0.000145358,0.000165634,0.00011992
957 rs1122525,rs7611061,rs9817399,rs9844300,rs9862527 4.58893e-21 107.616 inf 5 4.58893e-21 4.02879e-07 3.38451e-07,4.70399e-07 -0.00446008,6.7156e-05,0.00269731,0.00268224,0.00180827 0.000185866,5.16874e-05,0.000145358,0.000165634,0.00011992
958 rs1122525,rs7611396,rs9817399,rs9844300,rs9862527 4.58889e-21 107.616 inf 5 4.58889e-21 4.02879e-07 3.4385e-07,4.68286e-07 -0.00446008,6.71556e-05,0.00269731,0.00268224,0.00180827 0.000185866,5.16874e-05,0.000145358,0.000165634,0.00011992
959 rs1122525,rs4638926,rs9817399,rs9844300,rs9862527 4.58887e-21 107.616 inf 5 4.58887e-21 4.02879e-07 3.38545e-07,4.69253e-07 -0.00446008,6.71555e-05,0.00269731,0.00268224,0.00180827 0.000185866,5.16874e-05,0.000145358,0.000165634,0.00011992
960 rs1122525,rs7428890,rs9817399,rs9844300,rs9862527 4.58656e-21 107.616 inf 5 4.58656e-21 4.02879e-07 3.39703e-07,4.65069e-07 -0.00446008,6.71368e-05,0.00269731,0.00268224,0.00180828 0.000185866,5.16874e-05,0.000145358,0.000165634,0.00011992
961 rs1122525,rs7610857,rs9817399,rs9844300,rs9862527 4.55777e-21 107.613 inf 5 4.55777e-21 4.02871e-07 3.42344e-07,4.6679e-07 -0.00446006,6.69027e-05,0.00269728,0.00268221,0.0018084 0.000185866,5.16874e-05,0.000145358,0.000165634,0.00011992
962 rs1122525,rs6440928,rs9817399,rs9844300,rs9862527 4.55101e-21 107.613 inf 5 4.55101e-21 4.02871e-07 3.33053e-07,4.64262e-07 -0.00445994,6.68959e-05,0.00269726,0.00268219,0.00180844 0.000185863,5.1683e-05,0.000145358,0.000165634,0.000119913
963 rs1122525,rs6440929,rs9817399,rs9844300,rs9862527 4.53445e-21 107.611 inf 5 4.53445e-21 4.02866e-07 3.41516e-07,4.68234e-07 -0.00445993,6.676e-05,0.00269725,0.00268218,0.00180851 0.000185863,5.1683e-05,0.000145358,0.000165634,0.000119913
964 rs1122525,rs7653047,rs9817399,rs9844300,rs9862527 4.51031e-21 107.609 inf 5 4.51031e-21 4.02857e-07 3.41177e-07,4.69544e-07 -0.00446001,6.65121e-05,0.00269724,0.00268217,0.00180859 0.000185866,5.16874e-05,0.000145358,0.000165634,0.00011992
965 rs1122525,rs3982374,rs9817399,rs9844300,rs9862527 4.49816e-21 107.607 inf 5 4.49816e-21 4.02854e-07 3.38987e-07,4.73595e-07 -0.00446,6.6411e-05,0.00269723,0.00268216,0.00180864 0.000185866,5.16874e-05,0.000145358,0.000165634,0.00011992
966 rs1122525,rs6794747,rs9817399,rs9844300,rs9862527 4.44871e-21 107.603 inf 5 4.44871e-21 4.02835e-07 3.4269e-07,4.64645e-07 -0.00446,6.58862e-05,0.0026969,0.00268185,0.00180894 0.000185867,5.1698e-05,0.00014535,0.000165628,0.000119915
967 rs1122525,rs4234298,rs9817399,rs9844300,rs9862527 4.42104e-21 107.6 inf 5 4.42104e-21 4.02837e-07 3.41747e-07,4.75502e-07 -0.00445969,6.59159e-05,0.00269727,0.0026822,0.00180895 0.00018586,5.1677e-05,0.000145361,0.000165636,0.000119908
968 rs1122525,rs73871360,rs9817399,rs9844300,rs9862527 4.21792e-21 107.58 inf 5 4.21792e-21 4.03217e-07 3.39427e-07,4.67751e-07 -0.0044575,9.47744e-05,0.00271661,0.00270227,0.00184009 0.000185806,6.42035e-05,0.000146363,0.000166544,0.000117116
969 rs1122525,rs7617276,rs9817399,rs9844300,rs9862527 4.12304e-21 107.57 inf 5 4.12304e-21 4.02555e-07 3.41488e-07,4.6556e-07 -0.00446082,-6.25225e-05,0.0026493,0.00264357,0.00184605 0.000185926,5.66921e-05,0.000149866,0.000168065,0.000117173
970 rs1122525,rs35793010,rs9817399,rs9844300,rs9862527 3.84563e-21 107.539 inf 5 3.84563e-21 4.03034e-07 3.37679e-07,4.70566e-07 -0.00447708,-9.14786e-05,0.00269412,0.00267941,0.00184414 0.000186617,6.6128e-05,0.00014528,0.000165577,0.000117122
971 rs1122525,rs2872191,rs9817399,rs9844300,rs9862527 3.63473e-21 107.515 inf 5 3.63473e-21 4.02652e-07 3.37794e-07,4.6628e-07 -0.00445709,-5.99346e-05,0.00266491,0.00265258,0.00184125 0.000185817,5.14327e-05,0.000146837,0.000166717,0.000117111
972 rs1122525,rs17766659,rs9817399,rs9844300,rs9862527 3.49936e-21 107.498 inf 5 3.49936e-21 4.02851e-07 3.43892e-07,4.70973e-07 -0.00445541,-9.12054e-05,0.00267608,0.00266153,0.00184361 0.00018579,7.1075e-05,0.000145654,0.00016591,0.000117118
973 rs1122525,rs34037193,rs9817399,rs9844300,rs9862527 3.36696e-21 107.482 inf 5 3.36696e-21 4.02711e-07 3.40031e-07,4.71747e-07 -0.00445112,-6.57907e-05,0.00270862,0.00266716,0.00184802 0.000185781,5.47591e-05,0.000146073,0.000165698,0.000117224
974 rs1122525,rs6440920,rs9817399,rs9844300,rs9862527 3.32723e-21 107.476 inf 5 3.32723e-21 4.02434e-07 3.4079e-07,4.71771e-07 -0.00446236,-6.78776e-05,0.00268682,0.00267256,0.00190875 0.000186023,6.65396e-05,0.000145283,0.000165578,0.000134245
975 rs1122525,rs9817399,rs9844300,rs9860920,rs9862527 3.32595e-21 107.476 inf 5 3.32595e-21 4.02433e-07 3.34043e-07,4.68399e-07 -0.00446236,0.00268682,0.00267257,-6.78436e-05,0.00190871 0.000186023,0.000145283,0.000165578,6.65396e-05,0.000134245
976 rs1122525,rs7615461,rs9817399,rs9844300,rs9862527 3.19897e-21 107.459 inf 5 3.19897e-21 4.02824e-07 3.41643e-07,4.67559e-07 -0.00445681,8.13937e-05,0.00271286,0.00269849,0.00184033 0.000185806,6.42035e-05,0.000146363,0.000166544,0.000117116
977 rs1122525,rs6440923,rs9817399,rs9844300,rs9862527 3.19772e-21 107.459 inf 5 3.19772e-21 4.02359e-07 3.41224e-07,4.7043e-07 -0.00446184,-6.42423e-05,0.00268699,0.00267272,0.00190516 0.000186023,6.65396e-05,0.000145283,0.000165578,0.000134245
978 rs1122525,rs114421479,rs9817399,rs9844300,rs9862527 3.1787e-21 107.457 inf 5 3.1787e-21 4.02824e-07 3.39104e-07,4.67323e-07 -0.00444874,0.000119082,0.00269415,0.00267943,0.00184444 0.000185802,9.39264e-05,0.000145286,0.000165582,0.000117128
979 rs1122525,rs6798506,rs9817399,rs9844300,rs9862527 3.15539e-21 107.453 inf 5 3.15539e-21 4.02334e-07 3.40256e-07,4.68872e-07 -0.00446165,-6.29565e-05,0.00268705,0.00267278,0.00190389 0.000186023,6.65396e-05,0.000145283,0.000165578,0.000134245
980 rs1122525,rs71308473,rs9817399,rs9844300,rs9862527 3.14666e-21 107.452 inf 5 3.14666e-21 4.02755e-07 3.41567e-07,4.6639e-07 -0.00447433,-8.12015e-05,0.00269365,0.00267897,0.00184388 0.000186617,6.6128e-05,0.00014528,0.000165577,0.000117122
981 rs1122525,rs12497736,rs9817399,rs9844300,rs9862527 3.13922e-21 107.451 inf 5 3.13922e-21 4.02752e-07 3.37545e-07,4.69736e-07 -0.00447429,-8.10723e-05,0.00269365,0.00267897,0.00184388 0.000186617,6.6128e-05,0.00014528,0.000165577,0.000117122
982 rs1122525,rs35316930,rs9817399,rs9844300,rs9862527 3.12788e-21 107.45 inf 5 3.12788e-21 4.02715e-07 3.40354e-07,4.72152e-07 -0.00446755,-8.05457e-05,0.00269291,0.0026785,0.00183811 0.000186191,6.69135e-05,0.000145269,0.000165572,0.00011715
983 rs1122525,rs7632153,rs9817399,rs9844300,rs9862527 3.12641e-21 107.449 inf 5 3.12641e-21 4.02714e-07 3.39365e-07,4.73361e-07 -0.00446754,-8.05196e-05,0.00269291,0.0026785,0.00183811 0.000186191,6.69135e-05,0.000145269,0.000165572,0.00011715
984 rs1122525,rs6771461,rs9817399,rs9844300,rs9862527 3.04634e-21 107.438 inf 5 3.04634e-21 4.02333e-07 3.40657e-07,4.71414e-07 -0.00445522,4.93894e-05,0.00269515,0.00268048,0.00181437 0.000185797,5.2216e-05,0.000145351,0.000165637,0.000120648
985 rs1122525,rs1357079,rs9817399,rs9844300,rs9862527 3.03589e-21 107.437 inf 5 3.03589e-21 4.02332e-07 3.44799e-07,4.68319e-07 -0.00445766,-5.73391e-05,0.00270534,0.00269118,0.00187718 0.000185854,6.06633e-05,0.000146153,0.000166382,0.000122945
986 rs1122525,rs7644373,rs9817399,rs9844300,rs9862527 3.02398e-21 107.435 inf 5 3.02398e-21 4.02324e-07 3.42669e-07,4.66586e-07 -0.0044552,4.90228e-05,0.00269511,0.00268044,0.00181457 0.000185797,5.2216e-05,0.000145351,0.000165637,0.000120648
987 rs1122525,rs6809612,rs9817399,rs9844300,rs9862527 2.99463e-21 107.431 inf 5 2.99463e-21 4.02232e-07 3.4287e-07,4.69708e-07 -0.00446087,-5.7512e-05,0.0026873,0.00267301,0.00189852 0.000186023,6.65396e-05,0.000145283,0.000165578,0.000134245
988 rs1122525,rs7628156,rs9817399,rs9844300,rs9862527 2.98595e-21 107.429 inf 5 2.98595e-21 4.02729e-07 3.41203e-07,4.7002e-07 -0.00445721,7.95322e-05,0.00271257,0.00269825,0.00183958 0.000185816,6.56058e-05,0.000146437,0.000166614,0.000117124
989 rs1122525,rs71308468,rs9817399,rs9844300,rs9862527 2.98221e-21 107.429 inf 5 2.98221e-21 4.02649e-07 3.37061e-07,4.70481e-07 -0.00446705,-7.78632e-05,0.00269281,0.0026784,0.00183824 0.000186191,6.69135e-05,0.000145269,0.000165572,0.00011715
990 rs1122525,rs4680110,rs9817399,rs9844300,rs9862527 2.96618e-21 107.427 inf 5 2.96618e-21 4.02199e-07 3.41779e-07,4.67167e-07 -0.00446055,-5.60528e-05,0.00268757,0.00267326,0.00189703 0.00018602,6.70484e-05,0.000145279,0.000165575,0.000134457
991 rs1122525,rs4680112,rs9817399,rs9844300,rs9862527 2.93826e-21 107.422 inf 5 2.93826e-21 4.02187e-07 3.45536e-07,4.68187e-07 -0.00446048,-5.51338e-05,0.00268751,0.00267321,0.00189615 0.000186021,6.67916e-05,0.000145281,0.000165576,0.00013435
992 rs1122525,rs13066115,rs9817399,rs9844300,rs9862527 2.84458e-21 107.408 inf 5 2.84458e-21 4.0266e-07 3.4083e-07,4.68419e-07 -0.00445705,7.6758e-05,0.00271178,0.00269746,0.00183966 0.000185816,6.56058e-05,0.000146437,0.000166614,0.000117124
993 rs1122525,rs12491470,rs9817399,rs9844300,rs9862527 2.69566e-21 107.385 inf 5 2.69566e-21 4.02511e-07 3.38227e-07,4.66891e-07 -0.00446593,-7.18527e-05,0.0026926,0.00267817,0.00183851 0.000186191,6.69135e-05,0.000145269,0.000165572,0.00011715
994 rs1122525,rs2204044,rs9817399,rs9844300,rs9862527 2.62448e-21 107.373 inf 5 2.62448e-21 4.01936e-07 3.31754e-07,4.68883e-07 -0.00445623,-3.74267e-05,0.00268831,0.00267401,0.00187704 0.000185888,6.63971e-05,0.00014528,0.000165574,0.000132752
995 rs10804763,rs1122525,rs9817399,rs9844300,rs9862527 2.52383e-21 107.356 inf 5 2.52383e-21 4.02425e-07 3.33759e-07,4.66131e-07 -6.86878e-05,-0.0044653,0.00269276,0.00267832,0.00183876 6.77315e-05,0.000186198,0.000145275,0.000165576,0.000117148
996 rs1122525,rs16823657,rs9817399,rs9844300,rs9862527 2.44706e-21 107.343 inf 5 2.44706e-21 4.02452e-07 3.38152e-07,4.71028e-07 -0.00445568,9.50222e-05,0.00270676,0.00268989,0.00183573 0.000185801,9.1974e-05,0.000146152,0.000166138,0.000117257
997 rs1122525,rs1464419,rs9817399,rs9844300,rs9862527 2.43973e-21 107.342 inf 5 2.43973e-21 4.02267e-07 3.3874e-07,4.72451e-07 -0.00446062,-4.54632e-05,0.00269992,0.00268488,0.00186818 0.000185994,5.09039e-05,0.000145673,0.000165886,0.000120776
998 rs1122525,rs7635064,rs9817399,rs9844300,rs9862527 2.33748e-21 107.323 inf 5 2.33748e-21 4.02112e-07 3.41109e-07,4.67917e-07 -0.00446772,-4.00665e-05,0.00268586,0.00267147,0.0018413 0.000186847,5.29375e-05,0.000145353,0.000165638,0.000117112
999 rs1122525,rs4679727,rs9817399,rs9844300,rs9862527 2.33453e-21 107.323 inf 5 2.33453e-21 4.0211e-07 3.39451e-07,4.6771e-07 -0.00446769,-3.99799e-05,0.00268587,0.00267148,0.0018413 0.000186847,5.29375e-05,0.000145353,0.000165638,0.000117112
1000 rs1122525,rs1851224,rs9817399,rs9844300,rs9862527 2.29473e-21 107.315 inf 5 2.29473e-21 4.02292e-07 3.46474e-07,4.672e-07 -0.00446388,-6.13689e-05,0.00269221,0.00267777,0.00183902 0.000186186,6.71802e-05,0.000145269,0.000165572,0.000117149
1001 rs1122525,rs1521325,rs9817399,rs9844300,rs9862527 2.15878e-21 107.289 inf 5 2.15878e-21 4.02221e-07 3.37506e-07,4.71166e-07 -0.0044627,-5.56935e-05,0.00268768,0.00267272,0.0018437 0.000186151,6.50914e-05,0.000145275,0.000165585,0.000117131
1002 rs1122525,rs1521303,rs9817399,rs9844300,rs9862527 2.14927e-21 107.287 inf 5 2.14927e-21 4.0224e-07 3.3238e-07,4.73959e-07 -0.00444756,5.7621e-05,0.0026937,0.00267921,0.00184433 0.000185867,6.61276e-05,0.000145311,0.000165608,0.000117146
1003 rs1122525,rs2222367,rs9817399,rs9844300,rs9862527 2.14378e-21 107.286 inf 5 2.14378e-21 4.02238e-07 3.3745e-07,4.66553e-07 -0.00444763,5.79582e-05,0.00269363,0.00267915,0.00184429 0.000185865,6.66441e-05,0.000145309,0.000165606,0.000117145
1004 rs1122525,rs1521326,rs9817399,rs9844300,rs9862527 2.10095e-21 107.277 inf 5 2.10095e-21 4.02205e-07 3.38743e-07,4.71241e-07 -0.00445018,5.56057e-05,0.00269995,0.00268549,0.00184041 0.000185799,6.60508e-05,0.000145729,0.000165978,0.000117122
1005 rs1122525,rs75486840,rs9817399,rs9844300,rs9862527 2.03482e-21 107.263 inf 5 2.03482e-21 4.02013e-07 3.37667e-07,4.70567e-07 -0.00444688,3.99338e-05,0.00268131,0.00267891,0.00183218 0.000185982,6.09278e-05,0.000145854,0.000165635,0.000118026
1006 rs1122525,rs35727503,rs9817399,rs9844300,rs9862527 2.00332e-21 107.256 inf 5 2.00332e-21 4.0211e-07 3.43044e-07,4.70778e-07 -0.00446083,-4.95442e-05,0.00268715,0.00267245,0.00184323 0.000186096,6.56064e-05,0.000145299,0.000165602,0.000117125
1007 rs1122525,rs4680123,rs9817399,rs9844300,rs9862527 1.9441e-21 107.243 inf 5 1.9441e-21 4.02069e-07 3.39453e-07,4.64332e-07 -0.00446039,-4.68767e-05,0.0026873,0.00267261,0.00184315 0.000186096,6.56064e-05,0.000145299,0.000165602,0.000117125
1008 rs1122525,rs6800067,rs9817399,rs9844300,rs9862527 1.93107e-21 107.24 inf 5 1.93107e-21 4.0206e-07 3.3866e-07,4.66936e-07 -0.00446029,-4.6258e-05,0.00268734,0.00267265,0.00184313 0.000186096,6.56064e-05,0.000145299,0.000165602,0.000117125
1009 rs1122525,rs6807046,rs9817399,rs9844300,rs9862527 1.86838e-21 107.226 inf 5 1.86838e-21 4.0201e-07 3.37473e-07,4.69671e-07 -0.0044607,-4.36201e-05,0.00269158,0.00267712,0.0018398 0.000186191,6.69135e-05,0.000145269,0.000165572,0.00011715
1010 rs1122525,rs1727910,rs9817399,rs9844300,rs9862527 1.75744e-21 107.199 inf 5 1.75744e-21 4.01753e-07 3.36667e-07,4.76e-07 -0.00445499,1.19274e-05,0.00268682,0.00267256,0.00184176 0.000186072,5.24051e-05,0.000145922,0.000166053,0.00011711
1011 rs1122525,rs1727913,rs9817399,rs9844300,rs9862527 1.71669e-21 107.189 inf 5 1.71669e-21 4.01733e-07 3.38628e-07,4.66677e-07 -0.00445437,7.79467e-06,0.00268816,0.00267389,0.0018418 0.000186155,5.2398e-05,0.000145777,0.000165904,0.00011711
1012 rs1122525,rs4680124,rs9817399,rs9844300,rs9862527 1.71402e-21 107.188 inf 5 1.71402e-21 4.01721e-07 3.37925e-07,4.64408e-07 -0.00445331,-3.8739e-06,0.00268889,0.00267444,0.00184178 0.00018602,5.2421e-05,0.00014603,0.00016617,0.00011711
1013 rs1122525,rs1713797,rs9817399,rs9844300,rs9862527 1.71114e-21 107.188 inf 5 1.71114e-21 4.01725e-07 3.41218e-07,4.65458e-07 -0.00445375,5.50775e-06,0.00268859,0.00267422,0.00184179 0.000186099,5.24002e-05,0.000145871,0.000166001,0.00011711
1014 rs1122525,rs1727904,rs9817399,rs9844300,rs9862527 1.71058e-21 107.188 inf 5 1.71058e-21 4.0173e-07 3.38542e-07,4.7026e-07 -0.00445131,-7.13107e-06,0.00269206,0.00267744,0.00184184 0.00018602,5.2421e-05,0.00014603,0.00016617,0.00011711
1015 rs1122525,rs7645651,rs9817399,rs9844300,rs9862527 1.71018e-21 107.187 inf 5 1.71018e-21 4.01733e-07 3.38012e-07,4.67884e-07 -0.00445435,-7.81605e-06,0.00268807,0.00267437,0.0018418 0.000186136,5.16508e-05,0.000145812,0.00016572,0.00011711
1016 rs1122525,rs1617481,rs9817399,rs9844300,rs9862527 1.70758e-21 107.187 inf 5 1.70758e-21 4.0172e-07 3.36906e-07,4.65843e-07 -0.00445316,2.89656e-06,0.0026892,0.00267475,0.00184179 0.000186045,5.24138e-05,0.000145973,0.000166109,0.00011711
1017 rs1122525,rs2679237,rs9817399,rs9844300,rs9862527 1.70439e-21 107.186 inf 5 1.70439e-21 4.0172e-07 3.38244e-07,4.69757e-07 -0.00445318,2.87922e-06,0.00268924,0.00267479,0.00184179 0.000186072,5.24051e-05,0.000145922,0.000166053,0.00011711
1018 rs1122525,rs1713796,rs9817399,rs9844300,rs9862527 1.70382e-21 107.186 inf 5 1.70382e-21 4.01718e-07 3.32145e-07,4.70061e-07 -0.00445254,-3.29191e-07,0.0026901,0.00267559,0.0018418 0.00018602,5.2421e-05,0.00014603,0.00016617,0.00011711
1019 rs1122525,rs1727909,rs9817399,rs9844300,rs9862527 1.70355e-21 107.186 inf 5 1.70355e-21 4.01718e-07 3.40507e-07,4.74049e-07 -0.0044525,-5.85631e-07,0.00269017,0.00267566,0.0018418 0.00018602,5.2421e-05,0.00014603,0.00016617,0.00011711
1020 rs1122525,rs1713835,rs9817399,rs9844300,rs9862527 1.70313e-21 107.186 inf 5 1.70313e-21 4.01718e-07 3.38773e-07,4.6762e-07 -0.0044524,1.12125e-06,0.00269033,0.0026758,0.00184181 0.00018602,5.2421e-05,0.00014603,0.00016617,0.00011711
1021 rs1122525,rs1881052,rs9817399,rs9844300,rs9862527 1.70309e-21 107.186 inf 5 1.70309e-21 4.01719e-07 3.4105e-07,4.64121e-07 -0.00445309,2.41987e-06,0.00268936,0.0026749,0.00184179 0.000186072,5.24051e-05,0.000145922,0.000166053,0.00011711
1022 rs1122525,rs1713845,rs9817399,rs9844300,rs9862527 1.70307e-21 107.186 inf 5 1.70307e-21 4.01718e-07 3.40026e-07,4.64825e-07 -0.00445238,-1.22567e-06,0.00269036,0.00267583,0.00184181 0.00018602,5.2421e-05,0.00014603,0.00016617,0.00011711
1023 rs1122525,rs1713851,rs9817399,rs9844300,rs9862527 1.70291e-21 107.186 inf 5 1.70291e-21 4.01719e-07 3.35479e-07,4.69926e-07 -0.00445212,-2.682e-06,0.00269078,0.00267623,0.00184181 0.00018602,5.2421e-05,0.00014603,0.00016617,0.00011711
1024 rs1122525,rs9817399,rs9840446,rs9844300,rs9862527 1.70289e-21 107.186 inf 5 1.70289e-21 4.01719e-07 3.40009e-07,4.68275e-07 -0.00445213,0.00269076,-2.63019e-06,0.00267621,0.00184181 0.00018602,0.00014603,5.2421e-05,0.00016617,0.00011711
1025 rs1122525,rs1727908,rs9817399,rs9844300,rs9862527 1.70285e-21 107.186 inf 5 1.70285e-21 4.01719e-07 3.38883e-07,4.69176e-07 -0.00445307,2.32966e-06,0.00268938,0.00267492,0.00184179 0.000186072,5.24051e-05,0.000145922,0.000166053,0.00011711
1026 rs1122525,rs1609206,rs9817399,rs9844300,rs9862527 1.70284e-21 107.186 inf 5 1.70284e-21 4.01719e-07 3.36562e-07,4.66208e-07 -0.00445227,-1.85916e-06,0.00269054,0.002676,0.00184181 0.00018602,5.2421e-05,0.00014603,0.00016617,0.00011711
1027 rs1122525,rs1713848,rs9817399,rs9844300,rs9862527 1.70282e-21 107.186 inf 5 1.70282e-21 4.01719e-07 3.37978e-07,4.67191e-07 -0.00445223,-2.07591e-06,0.0026906,0.00267606,0.00184181 0.00018602,5.2421e-05,0.00014603,0.00016617,0.00011711
1028 rs1122525,rs1713799,rs9817399,rs9844300,rs9862527 1.7028e-21 107.186 inf 5 1.7028e-21 4.01719e-07 3.39702e-07,4.63476e-07 -0.00445306,2.3091e-06,0.00268939,0.00267493,0.00184179 0.000186072,5.24051e-05,0.000145922,0.000166053,0.00011711
1029 rs1122525,rs1631318,rs9817399,rs9844300,rs9862527 1.70196e-21 107.185 inf 5 1.70196e-21 4.01719e-07 3.41396e-07,4.70274e-07 -0.004453,1.97568e-06,0.00268948,0.00267501,0.0018418 0.000186072,5.24051e-05,0.000145922,0.000166053,0.00011711
1030 rs1122525,rs2695847,rs9817399,rs9844300,rs9862527 1.70163e-21 107.185 inf 5 1.70163e-21 4.01719e-07 3.39284e-07,4.62249e-07 -0.00445297,1.83591e-06,0.00268952,0.00267505,0.0018418 0.000186072,5.24051e-05,0.000145922,0.000166053,0.00011711
1031 rs1122525,rs1727907,rs9817399,rs9844300,rs9862527 1.70159e-21 107.185 inf 5 1.70159e-21 4.01719e-07 3.42321e-07,4.676e-07 -0.00445297,1.81695e-06,0.00268952,0.00267505,0.0018418 0.000186072,5.24051e-05,0.000145922,0.000166053,0.00011711
1032 rs1122525,rs1534385,rs9817399,rs9844300,rs9862527 1.7e-21 107.185 inf 5 1.7e-21 4.01718e-07 3.34868e-07,4.6865e-07 -0.00445281,1.04803e-06,0.00268973,0.00267524,0.0018418 0.000186072,5.24051e-05,0.000145922,0.000166053,0.00011711
1033 rs1122525,rs1527798,rs9817399,rs9844300,rs9862527 1.69973e-21 107.185 inf 5 1.69973e-21 4.01718e-07 3.34355e-07,4.67536e-07 -0.00445278,8.98204e-07,0.00268977,0.00267528,0.0018418 0.000186072,5.24051e-05,0.000145922,0.000166053,0.00011711
1034 rs1122525,rs1713794,rs9817399,rs9844300,rs9862527 1.69747e-21 107.184 inf 5 1.69747e-21 4.01719e-07 3.39471e-07,4.67254e-07 -0.00445208,-2.62252e-06,0.00269071,0.00267614,0.00184181 0.000186072,5.24051e-05,0.000145922,0.000166053,0.00011711
1035 rs1122525,rs2695846,rs9817399,rs9844300,rs9862527 1.69743e-21 107.184 inf 5 1.69743e-21 4.01718e-07 3.39142e-07,4.7007e-07 -0.00445235,-1.26877e-06,0.00269034,0.00267581,0.00184181 0.000186072,5.24051e-05,0.000145922,0.000166053,0.00011711
1036 rs1122525,rs1609208,rs9817399,rs9844300,rs9862527 1.6968e-21 107.184 inf 5 1.6968e-21 4.01719e-07 3.40396e-07,4.67162e-07 -0.00445219,-2.29287e-06,0.00269067,0.00267614,0.0018418 0.00018601,5.21593e-05,0.000146035,0.000166204,0.00011711
1037 rs1122525,rs79626018,rs9817399,rs9844300,rs9862527 1.61937e-21 107.164 inf 5 1.61937e-21 4.01865e-07 3.36784e-07,4.64228e-07 -0.0044538,-4.97704e-05,0.00268872,0.00267427,0.00184098 0.000185795,0.000107567,0.000145276,0.000165574,0.000117123
1038 rs1122525,rs6797431,rs9817399,rs9844300,rs9862527 1.55421e-21 107.146 inf 5 1.55421e-21 4.0177e-07 3.37954e-07,4.71663e-07 -0.00445181,1.82836e-05,0.00269328,0.00267878,0.00184135 0.000185799,6.60508e-05,0.000145729,0.000165978,0.000117122
1039 rs1122525,rs34956101,rs9817399,rs9844300,rs9862527 1.50642e-21 107.132 inf 5 1.50642e-21 4.01771e-07 3.33729e-07,4.70232e-07 -0.00445173,2.56276e-05,0.00269094,0.00267638,0.00184239 0.000185803,9.2021e-05,0.000145288,0.000165583,0.000117129
1040 rs1122525,rs34257880,rs9817399,rs9844300,rs9862527 1.50093e-21 107.131 inf 5 1.50093e-21 4.01718e-07 3.40479e-07,4.68233e-07 -0.00445249,1.27441e-06,0.00269009,0.00267558,0.00184186 0.000185867,6.61276e-05,0.000145311,0.000165608,0.000117146
1041 rs1122525,rs6440919,rs73160507,rs9809290,rs9817399 6.13033e-23 105.742 inf 5 6.13033e-23 3.86812e-07 3.326e-07,4.52194e-07 -0.00432363,0.00171656,0.00110223,0.00185852,0.00268592 0.000183963,0.000115072,0.000115626,0.000135546,0.000148126
1042 rs1122525,rs73160507,rs7635933,rs9817399,rs9879061 4.18657e-24 104.576 inf 5 4.18657e-24 3.83066e-07 3.1875e-07,4.43665e-07 -0.00429105,0.000745798,0.001814,0.00254714,0.00203447 0.000183461,0.000115072,0.000117123,0.000142773,0.000149945
1043 rs1122525,rs7635933,rs9817399,rs9879061 1.80287e-27 98.6138 inf 4 6.26132e-19 3.53474e-07 2.94391e-07,4.15354e-07 -0.00393106,0.00182542,0.00219266,0.00208853 0.000174851,0.00011711,0.000131882,0.000149713
1044 rs1122525,rs7635933,rs9809290,rs9817399 3.95216e-31 94.9546 inf 4 1.37258e-22 3.41913e-07 2.83978e-07,4.06588e-07 -0.00378656,0.00181012,0.0017954,0.00208362 0.000171301,0.000117117,0.000134643,0.000129288
1045 rs1122525,rs61791506,rs6440919,rs73160507,rs9817399 6.86282e-35 93.7909 inf 5 6.86282e-35 3.49097e-07 2.9106e-07,4.0844e-07 -0.00375628,0.00141831,0.00180459,0.000654958,0.00198233 0.000168848,0.000122895,0.00011497,0.000117527,0.000120742
1046 rs1122525,rs1521332,rs61791506,rs6440919,rs9817399 5.88815e-35 93.7244 inf 5 5.88815e-35 3.48507e-07 2.90228e-07,4.1148e-07 -0.00377558,0.000370542,0.00156675,0.00177321,0.00174206 0.000170167,6.74293e-05,0.000120243,0.000114889,0.000112208
1047 rs1122525,rs1521332,rs61791506,rs9817399,rs9862527 3.89167e-35 93.5445 inf 5 3.89167e-35 3.4791e-07 2.92612e-07,4.08389e-07 -0.00377966,0.000370186,0.00149337,0.00171875,0.00180456 0.00017048,6.74296e-05,0.000120232,0.000112145,0.000117134
1048 rs1122525,rs1521332,rs61791506,rs7635933,rs9817399 1.11509e-35 93.0017 inf 5 1.11509e-35 3.4619e-07 2.83104e-07,4.15991e-07 -0.00377042,0.000370245,0.00149354,0.00179503,0.00171843 0.00017048,6.74296e-05,0.000120232,0.000117134,0.000112145
1049 rs1122525,rs61791506,rs6440919,rs9817399 6.90116e-36 90.1967 inf 4 2.39676e-27 3.27039e-07 2.68666e-07,3.85363e-07 -0.00347354,0.00155999,0.00177971,0.0017337 0.000161046,0.000120237,0.000114883,0.000112197
1050 rs1122525,rs61791506,rs9817399,rs9862527 4.69607e-36 90.0295 inf 4 1.63094e-27 3.26483e-07 2.67284e-07,3.85478e-07 -0.00347817,0.00148633,0.00171033,0.00181142 0.000161393,0.000120226,0.000112135,0.000117127
1051 rs1122525,rs73158425,rs73160507,rs9817399,rs9844300 2.17669e-36 92.2922 inf 5 2.17669e-36 3.44609e-07 2.92058e-07,4.0633e-07 -0.00387083,0.000807674,0.000950981,0.00313654,0.0033895 0.000174692,7.72588e-05,0.000115268,0.000157376,0.000179517
1052 rs1122525,rs61791506,rs6440919,rs7619626,rs9817399 2.16241e-36 92.2893 inf 5 2.16241e-36 3.44459e-07 2.88707e-07,4.08816e-07 -0.00363596,0.00157701,0.00178861,0.000261069,0.00175518 0.00016438,0.000120286,0.000114897,5.29444e-05,0.000112282
1053 rs1122525,rs1402585,rs61791506,rs6440919,rs9817399 1.90392e-36 92.2341 inf 5 1.90392e-36 3.44283e-07 2.84861e-07,4.08796e-07 -0.00363511,0.000259698,0.00157692,0.00178856,0.00175507 0.00016438,5.29444e-05,0.000120286,0.000114897,0.000112282
1054 rs1122525,rs2418924,rs61791506,rs6440919,rs9817399 1.85776e-36 92.2234 inf 5 1.85776e-36 3.4425e-07 2.85747e-07,4.05093e-07 -0.00363494,0.000259433,0.0015769,0.00178855,0.00175505 0.00016438,5.29444e-05,0.000120286,0.000114897,0.000112282
1055 rs1122525,rs4234300,rs61791506,rs6440919,rs9817399 1.84858e-36 92.2212 inf 5 1.84858e-36 3.44243e-07 2.86834e-07,4.02543e-07 -0.00363491,0.00025938,0.0015769,0.00178855,0.00175504 0.00016438,5.29444e-05,0.000120286,0.000114897,0.000112282
1056 rs1122525,rs61791506,rs6440919,rs7631280,rs9817399 1.84761e-36 92.221 inf 5 1.84761e-36 3.44242e-07 2.84973e-07,4.03309e-07 -0.00363491,0.0015769,0.00178855,0.000259374,0.00175504 0.00016438,0.000120286,0.000114897,5.29444e-05,0.000112282
1057 rs1122525,rs2139862,rs61791506,rs6440919,rs9817399 1.84583e-36 92.2206 inf 5 1.84583e-36 3.44241e-07 2.87279e-07,4.03166e-07 -0.0036349,0.000259364,0.00157689,0.00178855,0.00175504 0.00016438,5.29444e-05,0.000120286,0.000114897,0.000112282
1058 rs1122525,rs61791506,rs6440919,rs7641439,rs9817399 1.84414e-36 92.2202 inf 5 1.84414e-36 3.44239e-07 2.8602e-07,4.04433e-07 -0.0036349,0.00157689,0.00178855,0.000259354,0.00175504 0.00016438,0.000120286,0.000114897,5.29444e-05,0.000112282
1059 rs1122525,rs1521334,rs61791506,rs6440919,rs9817399 1.73754e-36 92.1943 inf 5 1.73754e-36 3.44157e-07 2.89127e-07,4.06959e-07 -0.00363449,0.000258709,0.00157685,0.00178853,0.00175499 0.00016438,5.29444e-05,0.000120286,0.000114897,0.000112282
1060 rs1122525,rs4346515,rs61791506,rs6440919,rs9817399 1.73726e-36 92.1943 inf 5 1.73726e-36 3.44157e-07 2.88191e-07,4.01327e-07 -0.00363449,0.000258708,0.00157685,0.00178853,0.00175499 0.00016438,5.29444e-05,0.000120286,0.000114897,0.000112282
1061 rs1122525,rs1402587,rs61791506,rs6440919,rs9817399 1.73447e-36 92.1936 inf 5 1.73447e-36 3.44155e-07 2.92023e-07,4.0546e-07 -0.00363448,0.00025869,0.00157685,0.00178853,0.00175499 0.00016438,5.29444e-05,0.000120286,0.000114897,0.000112282
1062 rs1122525,rs61791506,rs6440919,rs7619030,rs9817399 1.72658e-36 92.1916 inf 5 1.72658e-36 3.44149e-07 2.84514e-07,4.05661e-07 -0.00363445,0.00157685,0.00178852,0.000258641,0.00175498 0.00016438,0.000120286,0.000114897,5.29444e-05,0.000112282
1063 rs1122525,rs61791506,rs6440919,rs7632612,rs9817399 1.72434e-36 92.191 inf 5 1.72434e-36 3.44147e-07 2.86337e-07,4.08303e-07 -0.00363444,0.00157685,0.00178852,0.000258627,0.00175498 0.00016438,0.000120286,0.000114897,5.29444e-05,0.000112282
1064 rs1122525,rs61791506,rs6440919,rs6785896,rs9817399 1.71969e-36 92.1899 inf 5 1.71969e-36 3.44143e-07 2.87399e-07,4.09217e-07 -0.00363442,0.00157684,0.00178852,0.000258597,0.00175498 0.00016438,0.000120286,0.000114897,5.29444e-05,0.000112282
1065 rs1122525,rs4680116,rs61791506,rs6440919,rs9817399 1.69579e-36 92.1838 inf 5 1.69579e-36 3.44126e-07 2.8493e-07,4.02374e-07 -0.00363428,0.000258446,0.00157705,0.00178875,0.00175524 0.000164377,5.29413e-05,0.000120287,0.000114898,0.000112284
1066 rs1122525,rs61791506,rs6440919,rs6440931,rs9817399 1.68328e-36 92.1806 inf 5 1.68328e-36 3.44114e-07 2.8504e-07,4.10896e-07 -0.00363428,0.00157683,0.00178851,0.000258365,0.00175496 0.00016438,0.000120286,0.000114897,5.29444e-05,0.000112282
1067 rs1122525,rs4680115,rs61791506,rs6440919,rs9817399 1.68249e-36 92.1804 inf 5 1.68249e-36 3.44113e-07 2.86711e-07,4.05117e-07 -0.00363428,0.00025836,0.00157683,0.00178851,0.00175496 0.00016438,5.29444e-05,0.000120286,0.000114897,0.000112282
1068 rs1122525,rs61791506,rs6440919,rs7641245,rs9817399 1.67628e-36 92.1788 inf 5 1.67628e-36 3.44108e-07 2.87697e-07,4.02727e-07 -0.00363425,0.00157683,0.00178851,0.00025832,0.00175496 0.00016438,0.000120286,0.000114897,5.29444e-05,0.000112282
1069 rs1122525,rs1851225,rs61791506,rs6440919,rs9817399 1.52272e-36 92.137 inf 5 1.52272e-36 3.43976e-07 2.87601e-07,4.06851e-07 -0.0036336,0.000257275,0.00157676,0.00178848,0.00175487 0.00016438,5.29444e-05,0.000120286,0.000114897,0.000112282
1070 rs1122525,rs61791506,rs7619626,rs9817399,rs9862527 1.43364e-36 92.1108 inf 5 1.43364e-36 3.43866e-07 2.84076e-07,4.02195e-07 -0.00364027,0.00150297,0.000260788,0.00173166,0.0018203 0.000164714,0.000120273,5.29441e-05,0.000112218,0.000117141
1071 rs1122525,rs61791506,rs7635933,rs9817399 1.33918e-36 89.4846 inf 4 4.65094e-28 3.24756e-07 2.72529e-07,3.82658e-07 -0.00346888,0.0014865,0.0018019,0.00171001 0.000161393,0.000120226,0.000117127,0.000112135
1072 rs1122525,rs1402585,rs61791506,rs9817399,rs9862527 1.26245e-36 92.0556 inf 5 1.26245e-36 3.43691e-07 2.86944e-07,4.06068e-07 -0.00363942,0.000259417,0.00150288,0.00173155,0.00182025 0.000164714,5.29441e-05,0.000120273,0.000112218,0.000117141
1073 rs1122525,rs2418924,rs61791506,rs9817399,rs9862527 1.23187e-36 92.045 inf 5 1.23187e-36 3.43657e-07 2.86528e-07,4.01266e-07 -0.00363926,0.000259152,0.00150286,0.00173152,0.00182024 0.000164714,5.29441e-05,0.000120273,0.000112218,0.000117141
1074 rs1122525,rs4234300,rs61791506,rs9817399,rs9862527 1.22579e-36 92.0428 inf 5 1.22579e-36 3.43651e-07 2.86261e-07,4.04243e-07 -0.00363922,0.000259099,0.00150286,0.00173152,0.00182024 0.000164714,5.29441e-05,0.000120273,0.000112218,0.000117141
1075 rs1122525,rs61791506,rs7631280,rs9817399,rs9862527 1.22514e-36 92.0426 inf 5 1.22514e-36 3.4365e-07 2.83058e-07,4.06261e-07 -0.00363922,0.00150286,0.000259093,0.00173152,0.00182024 0.000164714,0.000120273,5.29441e-05,0.000112218,0.000117141
1076 rs1122525,rs2139862,rs61791506,rs9817399,rs9862527 1.22396e-36 92.0422 inf 5 1.22396e-36 3.43649e-07 2.84171e-07,4.10801e-07 -0.00363921,0.000259083,0.00150286,0.00173152,0.00182024 0.000164714,5.29441e-05,0.000120273,0.000112218,0.000117141
1077 rs1122525,rs61791506,rs7641439,rs9817399,rs9862527 1.22284e-36 92.0418 inf 5 1.22284e-36 3.43647e-07 2.87981e-07,4.0698e-07 -0.00363921,0.00150286,0.000259073,0.00173152,0.00182024 0.000164714,0.000120273,5.29441e-05,0.000112218,0.000117141
1078 rs1122525,rs1521334,rs61791506,rs9817399,rs9862527 1.15223e-36 92.0159 inf 5 1.15223e-36 3.43565e-07 2.86565e-07,4.05579e-07 -0.00363881,0.000258428,0.00150282,0.00173147,0.00182022 0.000164714,5.29441e-05,0.000120273,0.000112218,0.000117141
1079 rs1122525,rs4346515,rs61791506,rs9817399,rs9862527 1.15205e-36 92.0159 inf 5 1.15205e-36 3.43565e-07 2.8758e-07,4.03891e-07 -0.0036388,0.000258427,0.00150282,0.00173147,0.00182022 0.000164714,5.29441e-05,0.000120273,0.000112218,0.000117141
1080 rs1122525,rs1402587,rs61791506,rs9817399,rs9862527 1.1502e-36 92.0152 inf 5 1.1502e-36 3.43563e-07 2.82964e-07,4.02607e-07 -0.00363879,0.000258409,0.00150282,0.00173146,0.00182022 0.000164714,5.29441e-05,0.000120273,0.000112218,0.000117141
1081 rs1122525,rs61791506,rs7619030,rs9817399,rs9862527 1.14497e-36 92.0132 inf 5 1.14497e-36 3.43557e-07 2.85034e-07,4.05069e-07 -0.00363876,0.00150281,0.00025836,0.00173146,0.00182022 0.000164714,0.000120273,5.29441e-05,0.000112218,0.000117141
1082 rs1122525,rs61791506,rs7632612,rs9817399,rs9862527 1.14349e-36 92.0126 inf 5 1.14349e-36 3.43555e-07 2.853e-07,4.02617e-07 -0.00363875,0.00150281,0.000258346,0.00173146,0.00182022 0.000164714,0.000120273,5.29441e-05,0.000112218,0.000117141
1083 rs1122525,rs61791506,rs6785896,rs9817399,rs9862527 1.14041e-36 92.0115 inf 5 1.14041e-36 3.43551e-07 2.87272e-07,4.04212e-07 -0.00363874,0.00150281,0.000258317,0.00173146,0.00182022 0.000164714,0.000120273,5.29441e-05,0.000112218,0.000117141
1084 rs1122525,rs4680116,rs61791506,rs9817399,rs9862527 1.12448e-36 92.0054 inf 5 1.12448e-36 3.43534e-07 2.86513e-07,4.06916e-07 -0.0036386,0.000258164,0.00150301,0.00173171,0.00182044 0.000164712,5.29411e-05,0.000120274,0.00011222,0.000117142
1085 rs1122525,rs61791506,rs6440931,rs9817399,rs9862527 1.11629e-36 92.0022 inf 5 1.11629e-36 3.43522e-07 2.8585e-07,4.0484e-07 -0.00363859,0.0015028,0.000258084,0.00173144,0.00182021 0.000164714,0.000120273,5.29441e-05,0.000112218,0.000117141
1086 rs1122525,rs4680115,rs61791506,rs9817399,rs9862527 1.11577e-36 92.002 inf 5 1.11577e-36 3.43521e-07 2.80385e-07,4.02363e-07 -0.00363859,0.000258079,0.0015028,0.00173144,0.00182021 0.000164714,5.29441e-05,0.000120273,0.000112218,0.000117141
1087 rs1122525,rs61791506,rs7641245,rs9817399,rs9862527 1.11166e-36 92.0004 inf 5 1.11166e-36 3.43516e-07 2.82633e-07,4.04581e-07 -0.00363856,0.00150279,0.000258039,0.00173143,0.00182021 0.000164714,0.000120273,5.29441e-05,0.000112218,0.000117141
1088 rs1122525,rs1851225,rs61791506,rs9817399,rs9862527 1.00992e-36 91.9587 inf 5 1.00992e-36 3.43384e-07 2.83905e-07,4.00937e-07 -0.00363791,0.000256995,0.00150273,0.00173135,0.00182017 0.000164714,5.29441e-05,0.000120273,0.000112218,0.000117141
1089 rs1122525,rs61791506,rs73160507,rs9817399,rs9862527 7.94408e-37 91.8545 inf 5 7.94408e-37 3.42935e-07 2.82754e-07,4.05091e-07 -0.0036933,0.00136436,0.00056215,0.00192249,0.00180486 0.000167535,0.000122897,0.000117447,0.000120578,0.000117135
1090 rs1122525,rs61791506,rs7619626,rs7635933,rs9817399 4.06319e-37 91.5633 inf 5 4.06319e-37 3.42131e-07 2.83365e-07,4.04053e-07 -0.00363094,0.00150314,0.000260722,0.00181077,0.00173133 0.000164714,0.000120273,5.29441e-05,0.000117141,0.000112218
1091 rs1122525,rs1402585,rs61791506,rs7635933,rs9817399 3.57811e-37 91.5081 inf 5 3.57811e-37 3.41956e-07 2.80657e-07,4.05998e-07 -0.00363009,0.000259351,0.00150305,0.00181072,0.00173122 0.000164714,5.29441e-05,0.000120273,0.000117141,0.000112218
1092 rs1122525,rs2418924,rs61791506,rs7635933,rs9817399 3.49147e-37 91.4974 inf 5 3.49147e-37 3.41922e-07 2.83457e-07,4.03324e-07 -0.00362992,0.000259086,0.00150303,0.00181071,0.0017312 0.000164714,5.29441e-05,0.000120273,0.000117141,0.000112218
1093 rs1122525,rs4234300,rs61791506,rs7635933,rs9817399 3.47423e-37 91.4953 inf 5 3.47423e-37 3.41915e-07 2.80206e-07,4.00818e-07 -0.00362989,0.000259032,0.00150303,0.00181071,0.0017312 0.000164714,5.29441e-05,0.000120273,0.000117141,0.000112218
1094 rs1122525,rs61791506,rs7631280,rs7635933,rs9817399 3.47241e-37 91.495 inf 5 3.47241e-37 3.41915e-07 2.82275e-07,4.01231e-07 -0.00362989,0.00150303,0.000259027,0.00181071,0.00173119 0.000164714,0.000120273,5.29441e-05,0.000117141,0.000112218
1095 rs1122525,rs2139862,rs61791506,rs7635933,rs9817399 3.46907e-37 91.4946 inf 5 3.46907e-37 3.41913e-07 2.83052e-07,4.07339e-07 -0.00362988,0.000259016,0.00150303,0.00181071,0.00173119 0.000164714,5.29441e-05,0.000120273,0.000117141,0.000112218
1096 rs1122525,rs61791506,rs7635933,rs7641439,rs9817399 3.4659e-37 91.4942 inf 5 3.4659e-37 3.41912e-07 2.84402e-07,4.07186e-07 -0.00362987,0.00150303,0.00181071,0.000259006,0.00173119 0.000164714,0.000120273,0.000117141,5.29441e-05,0.000112218
1097 rs1122525,rs1521334,rs61791506,rs7635933,rs9817399 3.26581e-37 91.4684 inf 5 3.26581e-37 3.4183e-07 2.82749e-07,4.03208e-07 -0.00362947,0.000258362,0.00150298,0.00181069,0.00173114 0.000164714,5.29441e-05,0.000120273,0.000117141,0.000112218
1098 rs1122525,rs4346515,rs61791506,rs7635933,rs9817399 3.26528e-37 91.4683 inf 5 3.26528e-37 3.4183e-07 2.81535e-07,4.01556e-07 -0.00362947,0.00025836,0.00150298,0.00181069,0.00173114 0.000164714,5.29441e-05,0.000120273,0.000117141,0.000112218
1099 rs1122525,rs1402587,rs61791506,rs7635933,rs9817399 3.26006e-37 91.4676 inf 5 3.26006e-37 3.41828e-07 2.85579e-07,4.03001e-07 -0.00362946,0.000258343,0.00150298,0.00181069,0.00173114 0.000164714,5.29441e-05,0.000120273,0.000117141,0.000112218
1100 rs1122525,rs61791506,rs7619030,rs7635933,rs9817399 3.24524e-37 91.4657 inf 5 3.24524e-37 3.41822e-07 2.86147e-07,4.01316e-07 -0.00362943,0.00150298,0.000258294,0.00181069,0.00173114 0.000164714,0.000120273,5.29441e-05,0.000117141,0.000112218
1101 rs1122525,rs61791506,rs7632612,rs7635933,rs9817399 3.24105e-37 91.4651 inf 5 3.24105e-37 3.4182e-07 2.88812e-07,4.10624e-07 -0.00362942,0.00150298,0.00025828,0.00181069,0.00173113 0.000164714,0.000120273,5.29441e-05,0.000117141,0.000112218
1102 rs1122525,rs61791506,rs6785896,rs7635933,rs9817399 3.2323e-37 91.4639 inf 5 3.2323e-37 3.41816e-07 2.80503e-07,4.04806e-07 -0.0036294,0.00150298,0.00025825,0.00181069,0.00173113 0.000164714,0.000120273,5.29441e-05,0.000117141,0.000112218
1103 rs1122525,rs4680116,rs61791506,rs7635933,rs9817399 3.18667e-37 91.4577 inf 5 3.18667e-37 3.41798e-07 2.87679e-07,4.02386e-07 -0.00362926,0.000258096,0.00150317,0.00181091,0.00173139 0.000164712,5.29411e-05,0.000120274,0.000117142,0.00011222
1104 rs1122525,rs61791506,rs6440931,rs7635933,rs9817399 3.16396e-37 91.4546 inf 5 3.16396e-37 3.41787e-07 2.82802e-07,3.98729e-07 -0.00362926,0.00150296,0.000258018,0.00181068,0.00173111 0.000164714,0.000120273,5.29441e-05,0.000117141,0.000112218
1105 rs1122525,rs4680115,rs61791506,rs7635933,rs9817399 3.16249e-37 91.4544 inf 5 3.16249e-37 3.41786e-07 2.85434e-07,4.07606e-07 -0.00362926,0.000258013,0.00150296,0.00181068,0.00173111 0.000164714,5.29441e-05,0.000120273,0.000117141,0.000112218
1106 rs1122525,rs61791506,rs7635933,rs7641245,rs9817399 3.15083e-37 91.4528 inf 5 3.15083e-37 3.41781e-07 2.81672e-07,4.09581e-07 -0.00362923,0.00150296,0.00181068,0.000257973,0.00173111 0.000164714,0.000120273,0.000117141,5.29441e-05,0.000112218
1107 rs1122525,rs1851225,rs61791506,rs7635933,rs9817399 2.86256e-37 91.4112 inf 5 2.86256e-37 3.41649e-07 2.83905e-07,4.00099e-07 -0.00362858,0.000256928,0.00150289,0.00181064,0.00173102 0.000164714,5.29441e-05,0.000120273,0.000117141,0.000112218
1108 rs1122525,rs61791506,rs73160507,rs7635933,rs9817399 2.27576e-37 91.3115 inf 5 2.27576e-37 3.41215e-07 2.8254e-07,4.07544e-07 -0.00368406,0.00136451,0.000562262,0.00179533,0.00192221 0.000167535,0.000122897,0.000117447,0.000117135,0.000120578
1109 rs1122525,rs12633006,rs61791506,rs6440919,rs9817399 5.47404e-39 89.6927 inf 5 5.47404e-39 3.36511e-07 2.77086e-07,3.95613e-07 -0.00352548,-0.000229985,0.00154281,0.00182681,0.00174207 0.0001617,6.43721e-05,0.000120333,0.000115637,0.000112222
1110 rs1122525,rs12633006,rs61791506,rs9817399,rs9862527 4.13342e-39 89.5707 inf 5 4.13342e-39 3.36097e-07 2.77465e-07,4.00425e-07 -0.00353156,-0.000231902,0.00146703,0.00171817,0.00186069 0.000162072,6.43871e-05,0.000120345,0.000112156,0.000117923
1111 rs1122525,rs61791506,rs6440919,rs7614506,rs9817399 2.15325e-39 89.2875 inf 5 2.15325e-39 3.34503e-07 2.77395e-07,3.95826e-07 -0.00353502,0.00155598,0.00167838,0.00020239,0.00173364 0.000162233,0.000120243,0.000119335,6.44963e-05,0.000112197
1112 rs1122525,rs1949633,rs61791506,rs6440919,rs9817399 1.53583e-39 89.1407 inf 5 1.53583e-39 3.34066e-07 2.75601e-07,4.01494e-07 -0.00353752,0.000192273,0.00148671,0.00177799,0.0016478 0.000162419,6.33494e-05,0.000122636,0.000114884,0.000115712
1113 rs1122525,rs1949633,rs61791506,rs9817399,rs9862527 1.25259e-39 89.0522 inf 5 1.25259e-39 3.33759e-07 2.76323e-07,3.98307e-07 -0.00354472,0.000196014,0.00141168,0.00162282,0.00181101 0.00016282,6.33487e-05,0.000122622,0.000115646,0.000117127
1114 rs1122525,rs61791506,rs7614506,rs9817399,rs9862527 1.18589e-39 89.0285 inf 5 1.18589e-39 3.33654e-07 2.78361e-07,3.98124e-07 -0.00353614,0.00148655,0.000198257,0.0017115,0.00170834 0.000162494,0.000120226,6.45918e-05,0.000112135,0.000121847
1115 rs1122525,rs12633006,rs61791506,rs7635933,rs9817399 1.13913e-39 89.011 inf 5 1.13913e-39 3.34323e-07 2.75944e-07,3.94511e-07 -0.00352213,-0.000231291,0.00146725,0.00185103,0.00171783 0.000162072,6.43871e-05,0.000120345,0.000117923,0.000112156
1116 rs1122525,rs61791506,rs6440919,rs6780438,rs9817399 1.10007e-39 88.9958 inf 5 1.10007e-39 3.33618e-07 2.75105e-07,3.94171e-07 -0.00353436,0.00148989,0.00177835,0.00018405,0.00165154 0.000162382,0.0001226,0.000114884,6.29065e-05,0.000115658
1117 rs1122525,rs61791506,rs6780438,rs9817399,rs9862527 8.9094e-40 88.9043 inf 5 8.9094e-40 3.33301e-07 2.77037e-07,3.96245e-07 -0.0035415,0.00141486,0.000187755,0.00162657,0.00181134 0.000162782,0.000122587,6.2906e-05,0.000115592,0.000117127
1118 rs1122525,rs61791506,rs6440919,rs6808706,rs9817399 8.70512e-40 88.8942 inf 5 8.70512e-40 3.33261e-07 2.72235e-07,3.85962e-07 -0.00351997,0.00155661,0.0016801,0.000182712,0.00173327 0.000161876,0.000120242,0.000120133,6.44306e-05,0.000112197
1119 rs1122525,rs61791506,rs6440919,rs883228,rs9817399 8.21345e-40 88.8689 inf 5 8.21345e-40 3.33181e-07 2.75615e-07,3.95425e-07 -0.00351963,0.00155664,0.00168082,0.000181386,0.00173328 0.000161876,0.000120242,0.000120133,6.44306e-05,0.000112197
1120 rs1122525,rs61791506,rs6440919,rs6808576,rs9817399 8.1563e-40 88.8659 inf 5 8.1563e-40 3.33171e-07 2.80794e-07,3.95333e-07 -0.00351959,0.00155664,0.00168091,0.000181227,0.00173328 0.000161876,0.000120242,0.000120133,6.44306e-05,0.000112197
1121 rs1122525,rs61791506,rs6440919,rs7640877,rs9817399 8.01192e-40 88.8581 inf 5 8.01192e-40 3.33147e-07 2.76948e-07,3.94278e-07 -0.00351949,0.00155665,0.00168113,0.000180817,0.00173328 0.000161876,0.000120242,0.000120133,6.44306e-05,0.000112197
1122 rs1122525,rs61791506,rs6440919,rs7611756,rs9817399 7.88055e-40 88.851 inf 5 7.88055e-40 3.33124e-07 2.80331e-07,3.97219e-07 -0.00351939,0.00155666,0.00168134,0.000180437,0.00173328 0.000161876,0.000120242,0.000120133,6.44306e-05,0.000112197
1123 rs1122525,rs4292197,rs61791506,rs6440919,rs9817399 7.5283e-40 88.8311 inf 5 7.5283e-40 3.33061e-07 2.77982e-07,3.94621e-07 -0.00351912,0.000179382,0.00155667,0.00168191,0.00173328 0.000161876,6.44306e-05,0.000120242,0.000120133,0.000112197
1124 rs1122525,rs4491861,rs61791506,rs6440919,rs9817399 7.09526e-40 88.8054 inf 5 7.09526e-40 3.32979e-07 2.77309e-07,3.96455e-07 -0.00351877,0.000178006,0.0015567,0.00168266,0.00173328 0.000161876,6.44306e-05,0.000120242,0.000120133,0.000112197
1125 rs1122525,rs1464414,rs61791506,rs6440919,rs9817399 6.99079e-40 88.7989 inf 5 6.99079e-40 3.3342e-07 2.7828e-07,3.99518e-07 -0.0035256,0.000148335,0.00153492,0.00178566,0.00170557 0.00016206,5.15719e-05,0.000120552,0.000114902,0.000112623
1126 rs1122525,rs1521308,rs61791506,rs6440919,rs9817399 6.95725e-40 88.7968 inf 5 6.95725e-40 3.32956e-07 2.80619e-07,3.92599e-07 -0.00351928,0.000177021,0.00155667,0.00168363,0.00173376 0.000161898,6.42186e-05,0.000120243,0.000120055,0.000112197
1127 rs1122525,rs2900751,rs61791506,rs6440919,rs9817399 6.79565e-40 88.7866 inf 5 6.79565e-40 3.32924e-07 2.78447e-07,3.94348e-07 -0.00351914,0.000176473,0.00155668,0.00168392,0.00173376 0.000161898,6.42186e-05,0.000120243,0.000120055,0.000112197
1128 rs1122525,rs61791506,rs6440919,rs6810296,rs9817399 6.7739e-40 88.7852 inf 5 6.7739e-40 3.33377e-07 2.75965e-07,3.95982e-07 -0.0035254,0.00153502,0.00178564,0.000147768,0.00170568 0.00016206,0.000120552,0.000114902,5.15719e-05,0.000112623
1129 rs1122525,rs1521309,rs61791506,rs6440919,rs9817399 6.69384e-40 88.7801 inf 5 6.69384e-40 3.32894e-07 2.73153e-07,3.91851e-07 -0.00351878,0.000177201,0.0015566,0.0016831,0.00173313 0.00016189,6.46698e-05,0.000120243,0.000120172,0.000112197
1130 rs1122525,rs61791506,rs6440919,rs883098,rs9817399 6.25816e-40 88.7509 inf 5 6.25816e-40 3.32807e-07 2.74074e-07,3.93117e-07 -0.00351802,0.00155675,0.00168427,0.000175053,0.00173329 0.000161876,0.000120242,0.000120133,6.44306e-05,0.000112197
1131 rs1122525,rs61791506,rs6440919,rs9817399,rs9835642 6.12049e-40 88.7412 inf 5 6.12049e-40 3.328e-07 2.72822e-07,3.95754e-07 -0.00352401,0.00148873,0.00177829,0.00165023,0.000171903 0.000162115,0.000123067,0.000114884,0.000116333,6.33117e-05
1132 rs1122525,rs61791506,rs61792350,rs6440919,rs9817399 6.0404e-40 88.7355 inf 5 6.0404e-40 3.33357e-07 2.79373e-07,3.93329e-07 -0.00353006,0.00157878,-0.000166493,0.00177826,0.00174167 0.000162253,0.000120416,5.8207e-05,0.000114884,0.000112232
1133 rs1122525,rs13080778,rs61791506,rs6440919,rs9817399 5.85591e-40 88.722 inf 5 5.85591e-40 3.32739e-07 2.76991e-07,3.91717e-07 -0.0035237,0.00017087,0.00148916,0.0017783,0.00165073 0.000162115,6.33117e-05,0.000123067,0.000114884,0.000116333
1134 rs1122525,rs1464414,rs61791506,rs9817399,rs9862527 5.08472e-40 88.6607 inf 5 5.08472e-40 3.32955e-07 2.74005e-07,3.99614e-07 -0.00353117,0.000149528,0.00146081,0.00168191,0.00181805 0.000162425,5.15733e-05,0.000120547,0.000112562,0.00011715
1135 rs1122525,rs61791506,rs9817399,rs9835642,rs9862527 4.97183e-40 88.6509 inf 5 4.97183e-40 3.32487e-07 2.76442e-07,3.92761e-07 -0.00353114,0.00141342,0.00162493,0.000175983,0.00181129 0.000162514,0.000123054,0.000116267,6.3311e-05,0.000117127
1136 rs1122525,rs61791506,rs6440919,rs9289937,rs9817399 4.96653e-40 88.6505 inf 5 4.96653e-40 3.32776e-07 2.73405e-07,3.96053e-07 -0.00356199,0.00142581,0.00179729,0.000422138,0.00180866 0.000164322,0.00013004,0.000115066,0.000155839,0.000115559
1137 rs1122525,rs61791506,rs6810296,rs9817399,rs9862527 4.92571e-40 88.6469 inf 5 4.92571e-40 3.32911e-07 2.78691e-07,3.91103e-07 -0.00353097,0.0014609,0.000148962,0.00168202,0.00181802 0.000162425,0.000120547,5.15733e-05,0.000112562,0.00011715
1138 rs1122525,rs61791506,rs6808706,rs9817399,rs9862527 4.80796e-40 88.6364 inf 5 4.80796e-40 3.32415e-07 2.74694e-07,3.94983e-07 -0.00352123,0.0014871,0.00017818,0.00171111,0.00171054 0.000162145,0.000120226,6.45441e-05,0.000112135,0.000122696
1139 rs1122525,rs13080778,rs61791506,rs9817399,rs9862527 4.7519e-40 88.6313 inf 5 4.7519e-40 3.32425e-07 2.78823e-07,3.93556e-07 -0.00353083,0.00017495,0.00141385,0.00162544,0.00181129 0.000162514,6.3311e-05,0.000123054,0.000116267,0.000117127
1140 rs1122525,rs61791506,rs883228,rs9817399,rs9862527 4.54297e-40 88.6117 inf 5 4.54297e-40 3.32337e-07 2.75674e-07,3.97695e-07 -0.00352091,0.00148709,0.00017685,0.00171111,0.00171129 0.000162145,0.000120226,6.45441e-05,0.000112135,0.000122696
1141 rs1122525,rs61791506,rs6808576,rs9817399,rs9862527 4.51215e-40 88.6088 inf 5 4.51215e-40 3.32327e-07 2.79497e-07,3.9395e-07 -0.00352087,0.00148709,0.000176689,0.00171111,0.00171138 0.000162145,0.000120226,6.45441e-05,0.000112135,0.000122696
1142 rs1122525,rs61791506,rs6440919,rs73158447,rs9817399 4.46939e-40 88.6047 inf 5 4.46939e-40 3.32943e-07 2.78192e-07,3.92019e-07 -0.00352794,0.00157808,0.00177831,-0.000160247,0.00174137 0.000162253,0.000120416,0.000114884,5.8207e-05,0.000112232
1143 rs1122525,rs61791506,rs7640877,rs9817399,rs9862527 4.43426e-40 88.6012 inf 5 4.43426e-40 3.32303e-07 2.76608e-07,3.94249e-07 -0.00352077,0.00148709,0.000176278,0.0017111,0.00171161 0.000162145,0.000120226,6.45441e-05,0.000112135,0.000122696
1144 rs1122525,rs1818758,rs61791506,rs9817399,rs9862527 4.41928e-40 88.5998 inf 5 4.41928e-40 3.32711e-07 2.74194e-07,3.96584e-07 -0.00354289,-0.000152406,0.00147529,0.00169506,0.00196371 0.000162996,5.37096e-05,0.000120289,0.000112264,0.000128837
1145 rs1122525,rs1818758,rs61791506,rs6440919,rs9817399 4.41805e-40 88.5996 inf 5 4.41805e-40 3.32743e-07 2.7293e-07,3.94889e-07 -0.00353153,-0.000144426,0.00155532,0.0019185,0.00172096 0.000162472,5.34927e-05,0.000120249,0.000125858,0.000112296
1146 rs1122525,rs61791506,rs61793488,rs6440919,rs9817399 4.40767e-40 88.5986 inf 5 4.40767e-40 3.32923e-07 2.75268e-07,3.95408e-07 -0.00352784,0.00157805,-0.000159952,0.00177831,0.00174136 0.000162253,0.000120416,5.8207e-05,0.000114884,0.000112232
1147 rs1122525,rs61791506,rs7611756,rs9817399,rs9862527 4.36337e-40 88.5942 inf 5 4.36337e-40 3.32281e-07 2.72916e-07,3.92856e-07 -0.00352068,0.00148709,0.000175897,0.0017111,0.00171183 0.000162145,0.000120226,6.45441e-05,0.000112135,0.000122696
1148 rs1122525,rs4292197,rs61791506,rs9817399,rs9862527 4.17315e-40 88.5749 inf 5 4.17315e-40 3.3222e-07 2.78557e-07,3.92424e-07 -0.00352042,0.000174838,0.00148708,0.0017111,0.00171243 0.000162145,6.45441e-05,0.000120226,0.000112135,0.000122696
1149 rs1122525,rs4491861,rs61791506,rs9817399,rs9862527 3.93904e-40 88.5498 inf 5 3.93904e-40 3.3214e-07 2.72979e-07,3.95789e-07 -0.00352009,0.000173457,0.00148708,0.00171109,0.00171321 0.000162145,6.45441e-05,0.000120226,0.000112135,0.000122696
1150 rs1122525,rs1521308,rs61791506,rs9817399,rs9862527 3.8699e-40 88.5421 inf 5 3.8699e-40 3.3212e-07 2.7493e-07,3.89528e-07 -0.00352061,0.000172518,0.00148701,0.00171155,0.00171417 0.000162167,6.433e-05,0.000120226,0.000112136,0.000122613
1151 rs1122525,rs2900751,rs61791506,rs9817399,rs9862527 3.78228e-40 88.5322 inf 5 3.78228e-40 3.32088e-07 2.73806e-07,3.94453e-07 -0.00352047,0.000171968,0.001487,0.00171154,0.00171448 0.000162167,6.433e-05,0.000120226,0.000112136,0.000122613
1152 rs1122525,rs1521309,rs61791506,rs9817399,rs9862527 3.72053e-40 88.525 inf 5 3.72053e-40 3.32056e-07 2.77232e-07,3.97737e-07 -0.0035201,0.000172622,0.00148696,0.00171094,0.00171368 0.000162158,6.47844e-05,0.000120226,0.000112135,0.000122737
1153 rs1122525,rs61791506,rs61792350,rs9817399,rs9862527 3.6648e-40 88.5185 inf 5 3.6648e-40 3.32643e-07 2.76602e-07,3.89731e-07 -0.00353303,0.00150494,-0.000164144,0.00171817,0.00180909 0.000162561,0.000120407,5.82079e-05,0.000112169,0.00011713
1154 rs1122525,rs4680113,rs61791506,rs6440919,rs9817399 3.65827e-40 88.5177 inf 5 3.65827e-40 3.32665e-07 2.79453e-07,3.93445e-07 -0.0035254,-0.000155264,0.00157593,0.00177807,0.00173996 0.000162205,5.79606e-05,0.000120384,0.000114885,0.000112222
1155 rs1122525,rs61791506,rs7614506,rs7635933,rs9817399 3.63376e-40 88.5148 inf 5 3.63376e-40 3.32026e-07 2.73574e-07,3.95849e-07 -0.00352729,0.00148673,0.000199763,0.00169803,0.00171119 0.000162494,0.000120226,6.45918e-05,0.000121847,0.000112135
1156 rs1122525,rs11718315,rs61791506,rs6440919,rs9817399 3.61145e-40 88.5121 inf 5 3.61145e-40 3.32647e-07 2.76902e-07,3.95091e-07 -0.00352531,-0.000154985,0.0015759,0.00177807,0.00173995 0.000162205,5.79606e-05,0.000120384,0.000114885,0.000112222
1157 rs1122525,rs1949633,rs61791506,rs7635933,rs9817399 3.57303e-40 88.5074 inf 5 3.57303e-40 3.32033e-07 2.73326e-07,3.93552e-07 -0.00353544,0.00019602,0.00141185,0.00180148,0.0016225 0.00016282,6.33487e-05,0.000122622,0.000117127,0.000115646
1158 rs1122525,rs61791506,rs883098,rs9817399,rs9862527 3.48557e-40 88.4967 inf 5 3.48557e-40 3.31972e-07 2.74371e-07,3.96714e-07 -0.00351937,0.00148707,0.000170494,0.00171108,0.00171489 0.000162145,0.000120226,6.45441e-05,0.000112135,0.000122696
1159 rs1122525,rs61791506,rs61791507,rs6440919,rs9817399 3.32326e-40 88.476 inf 5 3.32326e-40 3.32538e-07 2.74133e-07,3.97446e-07 -0.00352715,0.00157981,-0.000154923,0.00177856,0.00174284 0.000162317,0.00012047,5.85939e-05,0.000114884,0.00011225
1160 rs1122525,rs13077097,rs61791506,rs6440919,rs9817399 3.29068e-40 88.4717 inf 5 3.29068e-40 3.32382e-07 2.72373e-07,3.94488e-07 -0.00353108,-0.000137645,0.00155321,0.00177803,0.00172519 0.000162558,5.29224e-05,0.000120265,0.000114885,0.000112245
1161 rs1122525,rs12491701,rs61791506,rs6440919,rs9817399 3.28426e-40 88.4708 inf 5 3.28426e-40 3.32379e-07 2.74052e-07,3.90729e-07 -0.00353107,-0.000137606,0.00155321,0.00177803,0.00172519 0.000162558,5.29224e-05,0.000120265,0.000114885,0.000112245
1162 rs1122525,rs4679726,rs61791506,rs6440919,rs9817399 3.25525e-40 88.467 inf 5 3.25525e-40 3.32312e-07 2.76569e-07,3.942e-07 -0.00352654,-0.000137828,0.00155629,0.00191117,0.00172259 0.000162349,5.33976e-05,0.000120245,0.000125665,0.00011228
1163 rs1122525,rs61791468,rs61791506,rs6440919,rs9817399 3.21502e-40 88.4616 inf 5 3.21502e-40 3.32488e-07 2.76522e-07,3.95068e-07 -0.00352499,-0.000152781,0.00157646,0.00177824,0.00174044 0.000162229,5.80827e-05,0.000120399,0.000114884,0.000112226
1164 rs1122525,rs4408839,rs61791506,rs6440919,rs9817399 3.18567e-40 88.4576 inf 5 3.18567e-40 3.32337e-07 2.77766e-07,3.94735e-07 -0.00353081,-0.000136984,0.00155324,0.00177804,0.00172523 0.000162558,5.29224e-05,0.000120265,0.000114885,0.000112245
1165 rs1122525,rs4679726,rs61791506,rs9817399,rs9862527 3.18039e-40 88.4569 inf 5 3.18039e-40 3.32247e-07 2.72576e-07,3.95502e-07 -0.00353749,-0.000145615,0.00147662,0.00169686,0.00195583 0.000162864,5.3609e-05,0.000120279,0.000112244,0.000128628
1166 rs1122525,rs61791493,rs61791506,rs6440919,rs9817399 3.17533e-40 88.4562 inf 5 3.17533e-40 3.32471e-07 2.74832e-07,3.90744e-07 -0.00352489,-0.000152506,0.00157643,0.00177824,0.00174043 0.000162229,5.80827e-05,0.000120399,0.000114884,0.000112226
1167 rs1122525,rs11707232,rs61791506,rs6440919,rs9817399 3.1694e-40 88.4554 inf 5 3.1694e-40 3.32469e-07 2.72425e-07,3.94821e-07 -0.00352488,-0.000152465,0.00157642,0.00177824,0.00174043 0.000162229,5.80827e-05,0.000120399,0.000114884,0.000112226
1168 rs1122525,rs11925370,rs61791506,rs6440919,rs9817399 3.16482e-40 88.4548 inf 5 3.16482e-40 3.32273e-07 2.74542e-07,3.88297e-07 -0.00352631,-0.000137244,0.0015563,0.00191061,0.00172264 0.000162349,5.33976e-05,0.000120245,0.000125665,0.00011228
1169 rs1122525,rs11718646,rs61791506,rs6440919,rs9817399 3.16296e-40 88.4545 inf 5 3.16296e-40 3.32466e-07 2.79147e-07,3.9083e-07 -0.00352487,-0.00015242,0.00157642,0.00177824,0.00174042 0.000162229,5.80827e-05,0.000120399,0.000114884,0.000112226
1170 rs1122525,rs4387932,rs61791506,rs6440919,rs9817399 3.11869e-40 88.4484 inf 5 3.11869e-40 3.32308e-07 2.78134e-07,3.93637e-07 -0.00353063,-0.000136549,0.00155326,0.00177805,0.00172525 0.000162558,5.29224e-05,0.000120265,0.000114885,0.000112245
1171 rs1122525,rs4515014,rs61791506,rs6440919,rs9817399 3.10528e-40 88.4465 inf 5 3.10528e-40 3.32302e-07 2.76908e-07,3.96835e-07 -0.00353059,-0.00013646,0.00155327,0.00177805,0.00172526 0.000162558,5.29224e-05,0.000120265,0.000114885,0.000112245
1172 rs1122525,rs11925370,rs61791506,rs9817399,rs9862527 3.08711e-40 88.444 inf 5 3.08711e-40 3.32207e-07 2.73814e-07,3.9282e-07 -0.00353725,-0.000145026,0.00147666,0.00169691,0.00195524 0.000162864,5.3609e-05,0.000120279,0.000112244,0.000128628
1173 rs10935966,rs1122525,rs61791506,rs6440919,rs9817399 2.96352e-40 88.4262 inf 5 2.96352e-40 3.32182e-07 2.73933e-07,3.90715e-07 -0.000135872,-0.00352579,0.00155634,0.0019093,0.00172275 5.33976e-05,0.000162349,0.000120245,0.000125665,0.00011228
1174 rs1122525,rs61791506,rs6440919,rs73158489,rs9817399 2.91776e-40 88.4195 inf 5 2.91776e-40 3.32356e-07 2.79542e-07,3.88341e-07 -0.00352457,0.00157703,0.00177818,-0.000150962,0.00174092 0.000162243,0.000120416,0.000114884,5.82072e-05,0.000112232
1175 rs1122525,rs61791506,rs6440919,rs7616575,rs9817399 2.89736e-40 88.4164 inf 5 2.89736e-40 3.32207e-07 2.724e-07,3.86996e-07 -0.00352999,0.00155334,0.00177806,-0.00013503,0.00172535 0.000162558,0.000120265,0.000114885,5.29224e-05,0.000112245
1176 rs10935966,rs1122525,rs61791506,rs9817399,rs9862527 2.87995e-40 88.4138 inf 5 2.87995e-40 3.32111e-07 2.76226e-07,3.85958e-07 -0.000143643,-0.00353668,0.00147675,0.00169704,0.00195387 5.3609e-05,0.000162864,0.000120279,0.000112244,0.000128628
1177 rs1122525,rs139020135,rs61791506,rs6440919,rs9817399 2.87881e-40 88.4136 inf 5 2.87881e-40 3.3234e-07 2.72564e-07,3.98956e-07 -0.00352603,-0.000151708,0.0015794,0.00177858,0.00174265 0.000162317,5.85939e-05,0.00012047,0.000114884,0.00011225
1178 rs1122525,rs13095258,rs61791506,rs6440919,rs9817399 2.85243e-40 88.4096 inf 5 2.85243e-40 3.32185e-07 2.71778e-07,3.9903e-07 -0.00352986,-0.000134706,0.00155336,0.00177807,0.00172537 0.000162558,5.29224e-05,0.000120265,0.000114885,0.000112245
1179 rs1122525,rs61791506,rs61791510,rs6440919,rs9817399 2.82036e-40 88.4047 inf 5 2.82036e-40 3.32312e-07 2.711e-07,3.93192e-07 -0.00352587,0.00157934,-0.000151243,0.00177858,0.00174263 0.000162317,0.00012047,5.85939e-05,0.000114884,0.00011225
1180 rs1122525,rs61791506,rs61791509,rs6440919,rs9817399 2.8035e-40 88.4021 inf 5 2.8035e-40 3.32304e-07 2.77811e-07,3.977e-07 -0.00352582,0.00157932,-0.000151107,0.00177859,0.00174262 0.000162317,0.00012047,5.85939e-05,0.000114884,0.00011225
1181 rs1122525,rs12486823,rs61791506,rs6440919,rs9817399 2.76488e-40 88.3961 inf 5 2.76488e-40 3.32142e-07 2.71986e-07,3.93388e-07 -0.00352958,-0.000134056,0.00155339,0.00177808,0.00172541 0.000162558,5.29224e-05,0.000120265,0.000114885,0.000112245
1182 rs1122525,rs61791506,rs73158447,rs9817399,rs9862527 2.72342e-40 88.3895 inf 5 2.72342e-40 3.32234e-07 2.77746e-07,3.94547e-07 -0.00353094,0.00150423,-0.000157897,0.00171787,0.00180918 0.000162561,0.000120407,5.82079e-05,0.000112169,0.00011713
1183 rs1122525,rs61791504,rs61791506,rs6440919,rs9817399 2.72294e-40 88.3894 inf 5 2.72294e-40 3.32258e-07 2.75926e-07,3.91659e-07 -0.0035227,-0.000148413,0.00157445,0.00177801,0.00173912 0.000162181,5.78408e-05,0.000120369,0.000114885,0.000112217
1184 rs1122525,rs61791506,rs61793488,rs9817399,rs9862527 2.68636e-40 88.3836 inf 5 2.68636e-40 3.32215e-07 2.73607e-07,3.90332e-07 -0.00353084,0.0015042,-0.000157603,0.00171786,0.00180919 0.000162561,0.000120407,5.82079e-05,0.000112169,0.00011713
1185 rs1122525,rs61791506,rs6440919,rs7644133,rs9817399 2.62734e-40 88.3739 inf 5 2.62734e-40 3.32018e-07 2.74799e-07,3.96116e-07 -0.00352446,0.001556,0.00190676,-0.00013335,0.00172244 0.000162331,0.000120247,0.000125644,5.33988e-05,0.000112288
1186 rs1122525,rs13096479,rs61791506,rs6440919,rs9817399 2.5934e-40 88.3683 inf 5 2.5934e-40 3.32054e-07 2.76647e-07,3.95746e-07 -0.00352902,-0.000132712,0.00155345,0.00177809,0.00172549 0.000162558,5.29224e-05,0.000120265,0.000114885,0.000112245
1187 rs1122525,rs61791506,rs6780438,rs7635933,rs9817399 2.54084e-40 88.3594 inf 5 2.54084e-40 3.31574e-07 2.69822e-07,3.95167e-07 -0.00353221,0.00141503,0.000187757,0.00180181,0.00162625 0.000162782,0.000122587,6.2906e-05,0.000117127,0.000115592
1188 rs1122525,rs61791506,rs7644133,rs9817399,rs9862527 2.53773e-40 88.3589 inf 5 2.53773e-40 3.31938e-07 2.7171e-07,3.96742e-07 -0.00353528,0.00147649,-0.000141117,0.00169674,0.00195122 0.000162845,0.000120284,5.36104e-05,0.000112253,0.000128606
1189 rs1122525,rs34103896,rs61791506,rs6440919,rs9817399 2.51332e-40 88.3547 inf 5 2.51332e-40 3.32011e-07 2.74945e-07,3.94144e-07 -0.00352874,-0.000132048,0.00155349,0.0017781,0.00172553 0.000162558,5.29224e-05,0.000120265,0.000114885,0.000112245
1190 rs1122525,rs16846891,rs61791506,rs6440919,rs9817399 2.4668e-40 88.3465 inf 5 2.4668e-40 3.31985e-07 2.76064e-07,3.90132e-07 -0.00352858,-0.000131651,0.00155351,0.00177811,0.00172556 0.000162558,5.29224e-05,0.000120265,0.000114885,0.000112245
1191 rs1122525,rs35288962,rs61791506,rs6440919,rs9817399 2.41811e-40 88.3379 inf 5 2.41811e-40 3.31958e-07 2.75797e-07,3.94832e-07 -0.0035284,-0.000131226,0.00155353,0.00177811,0.00172558 0.000162558,5.29224e-05,0.000120265,0.000114885,0.000112245
1192 rs1122525,rs36117336,rs61791506,rs6440919,rs9817399 2.40965e-40 88.3364 inf 5 2.40965e-40 3.31955e-07 2.73376e-07,3.8879e-07 -0.00352831,-0.000131191,0.0015536,0.00177822,0.00172567 0.000162554,5.2927e-05,0.000120264,0.000114885,0.000112244
1193 rs1122525,rs35623343,rs61791506,rs6440919,rs9817399 2.37064e-40 88.3293 inf 5 2.37064e-40 3.31931e-07 2.75645e-07,3.89425e-07 -0.00352822,-0.000130803,0.00155355,0.00177812,0.00172561 0.000162558,5.29224e-05,0.000120265,0.000114885,0.000112245
1194 rs1122525,rs4386452,rs61791506,rs6440919,rs9817399 2.35102e-40 88.3257 inf 5 2.35102e-40 3.31919e-07 2.75602e-07,3.94246e-07 -0.00352815,-0.000130624,0.00155356,0.00177812,0.00172562 0.000162558,5.29224e-05,0.000120265,0.000114885,0.000112245
1195 rs1122525,rs11711982,rs61791506,rs6440919,rs9817399 2.33606e-40 88.3229 inf 5 2.33606e-40 3.32053e-07 2.76137e-07,3.96434e-07 -0.00352437,-0.000146904,0.00157879,0.00177862,0.00174237 0.000162317,5.85939e-05,0.00012047,0.000114884,0.00011225
1196 rs1122525,rs34774506,rs61791506,rs6440919,rs9817399 2.33492e-40 88.3227 inf 5 2.33492e-40 3.3191e-07 2.72263e-07,3.94349e-07 -0.00352809,-0.000130477,0.00155356,0.00177812,0.00172563 0.000162558,5.29224e-05,0.000120265,0.000114885,0.000112245
1197 rs1122525,rs61791506,rs6440919,rs7628771,rs9817399 2.30501e-40 88.3171 inf 5 2.30501e-40 3.31892e-07 2.72003e-07,3.93656e-07 -0.00352797,0.00155358,0.00177812,-0.0001302,0.00172565 0.000162558,0.000120265,0.000114885,5.29224e-05,0.000112245
1198 rs1122525,rs13077097,rs61791506,rs9817399,rs9862527 2.27685e-40 88.3117 inf 5 2.27685e-40 3.31848e-07 2.75593e-07,3.90386e-07 -0.00353596,-0.000137984,0.00147961,0.00170181,0.00180983 0.000162908,5.29223e-05,0.000120253,0.000112182,0.000117129
1199 rs1122525,rs12491701,rs61791506,rs9817399,rs9862527 2.2724e-40 88.3109 inf 5 2.2724e-40 3.31846e-07 2.72001e-07,3.91705e-07 -0.00353594,-0.000137944,0.00147961,0.00170182,0.00180983 0.000162908,5.29223e-05,0.000120253,0.000112182,0.000117129
1200 rs1122525,rs1357081,rs61791506,rs6440919,rs9817399 2.26641e-40 88.3097 inf 5 2.26641e-40 3.31869e-07 2.75253e-07,3.92208e-07 -0.00352782,-0.000129836,0.0015536,0.00177813,0.00172567 0.000162558,5.29224e-05,0.000120265,0.000114885,0.000112245
1201 rs1122525,rs4680113,rs61791506,rs9817399,rs9862527 2.25214e-40 88.307 inf 5 2.25214e-40 3.31971e-07 2.78052e-07,3.94497e-07 -0.00352855,-0.000153084,0.00150213,0.00171649,0.00180902 0.000162516,5.79616e-05,0.000120374,0.000112159,0.000117131
1202 rs1122525,rs11718315,rs61791506,rs9817399,rs9862527 2.22372e-40 88.3015 inf 5 2.22372e-40 3.31953e-07 2.77994e-07,3.92256e-07 -0.00352846,-0.000152805,0.0015021,0.00171648,0.00180902 0.000162516,5.79616e-05,0.000120374,0.000112159,0.000117131
1203 rs1122525,rs4679729,rs61791506,rs6440919,rs9817399 2.20647e-40 88.2981 inf 5 2.20647e-40 3.31832e-07 2.7426e-07,3.93683e-07 -0.00352758,-0.000129257,0.00155362,0.00177813,0.00172571 0.000162558,5.29224e-05,0.000120265,0.000114885,0.000112245
1204 rs1122525,rs59097659,rs61791506,rs6440919,rs9817399 2.20587e-40 88.298 inf 5 2.20587e-40 3.31832e-07 2.75182e-07,3.89276e-07 -0.00352757,-0.000129251,0.00155362,0.00177813,0.00172571 0.000162558,5.29224e-05,0.000120265,0.000114885,0.000112245
1205 rs1122525,rs4408839,rs61791506,rs9817399,rs9862527 2.20402e-40 88.2976 inf 5 2.20402e-40 3.31804e-07 2.74664e-07,3.93484e-07 -0.00353568,-0.000137322,0.00147964,0.00170185,0.00180984 0.000162908,5.29223e-05,0.000120253,0.000112182,0.000117129
1206 rs10935969,rs1122525,rs61791506,rs6440919,rs9817399 2.18503e-40 88.2939 inf 5 2.18503e-40 3.31818e-07 2.7662e-07,3.89204e-07 -0.000129045,-0.00352749,0.00155363,0.00177814,0.00172572 5.29224e-05,0.000162558,0.000120265,0.000114885,0.000112245
1207 rs1122525,rs1521333,rs61791506,rs6440919,rs9817399 2.18077e-40 88.293 inf 5 2.18077e-40 3.31816e-07 2.7312e-07,3.91271e-07 -0.00352747,-0.000129003,0.00155364,0.00177814,0.00172572 0.000162558,5.29224e-05,0.000120265,0.000114885,0.000112245
1208 rs1122525,rs35690365,rs61791506,rs6440919,rs9817399 2.17322e-40 88.2915 inf 5 2.17322e-40 3.31811e-07 2.70768e-07,3.97802e-07 -0.00352744,-0.000128927,0.00155364,0.00177814,0.00172573 0.000162558,5.29224e-05,0.000120265,0.000114885,0.000112245
1209 rs1122525,rs61791506,rs6440919,rs7639011,rs9817399 2.1642e-40 88.2897 inf 5 2.1642e-40 3.31805e-07 2.74848e-07,3.9363e-07 -0.0035274,0.00155364,0.00177814,-0.000128837,0.00172573 0.000162558,0.000120265,0.000114885,5.29224e-05,0.000112245
1210 rs1122525,rs4387932,rs61791506,rs9817399,rs9862527 2.15756e-40 88.2884 inf 5 2.15756e-40 3.31774e-07 2.77328e-07,3.92235e-07 -0.0035355,-0.000136887,0.00147966,0.00170188,0.00180984 0.000162908,5.29223e-05,0.000120253,0.000112182,0.000117129
1211 rs1122525,rs4515014,rs61791506,rs9817399,rs9862527 2.14826e-40 88.2865 inf 5 2.14826e-40 3.31768e-07 2.77244e-07,3.97488e-07 -0.00353547,-0.000136799,0.00147966,0.00170189,0.00180984 0.000162908,5.29223e-05,0.000120253,0.000112182,0.000117129
1212 rs1122525,rs61791506,rs6440919,rs6809873,rs9817399 2.13432e-40 88.2837 inf 5 2.13432e-40 3.31786e-07 2.74298e-07,3.98027e-07 -0.00352728,0.00155366,0.00177814,-0.000128534,0.00172575 0.000162558,0.000120265,0.000114885,5.29224e-05,0.000112245
1213 rs1122525,rs4680111,rs61791506,rs6440919,rs9817399 2.13072e-40 88.2829 inf 5 2.13072e-40 3.3173e-07 2.74153e-07,3.88781e-07 -0.00352272,-0.000128792,0.00155613,0.00190242,0.00172282 0.000162331,5.33988e-05,0.000120247,0.000125644,0.000112288
1214 rs1122525,rs34654591,rs61791506,rs6440919,rs9817399 2.1248e-40 88.2817 inf 5 2.1248e-40 3.3178e-07 2.73538e-07,3.93275e-07 -0.00352723,-0.000128437,0.00155366,0.00177814,0.00172576 0.000162558,5.29224e-05,0.000120265,0.000114885,0.000112245
1215 rs1122525,rs13073025,rs61791506,rs6440919,rs9817399 2.04179e-40 88.2644 inf 5 2.04179e-40 3.31725e-07 2.73395e-07,3.94223e-07 -0.00352687,-0.000127565,0.00155371,0.00177816,0.00172581 0.000162558,5.29224e-05,0.000120265,0.000114885,0.000112245
1216 rs1122525,rs4680111,rs61791506,rs9817399,rs9862527 2.03271e-40 88.2625 inf 5 2.03271e-40 3.31633e-07 2.75974e-07,3.95135e-07 -0.00353342,-0.000136523,0.00147681,0.00169718,0.00194667 0.000162845,5.36104e-05,0.000120284,0.000112253,0.000128606
1217 rs1122525,rs61791506,rs61791507,rs9817399,rs9862527 2.01099e-40 88.2578 inf 5 2.01099e-40 3.3182e-07 2.73668e-07,3.95617e-07 -0.00352999,0.00150589,-0.000152302,0.0017193,0.00180938 0.00016262,0.000120461,5.85948e-05,0.000112188,0.00011713
1218 rs1122525,rs61791506,rs61792342,rs6440919,rs9817399 2.00453e-40 88.2564 inf 5 2.00453e-40 3.31837e-07 2.75251e-07,3.86653e-07 -0.00351305,0.0015751,-0.000142036,0.00176994,0.00173957 0.000161855,0.000120396,5.81172e-05,0.000114953,0.000112223
1219 rs1122525,rs61791506,rs7616575,rs9817399,rs9862527 2.00408e-40 88.2563 inf 5 2.00408e-40 3.31673e-07 2.74669e-07,3.96252e-07 -0.00353487,0.00147973,-0.000135369,0.00170197,0.00180986 0.000162908,0.000120253,5.29223e-05,0.000112182,0.000117129
1220 rs1122525,rs61791506,rs6440919,rs7634965,rs9817399 2.00394e-40 88.2563 inf 5 2.00394e-40 3.31699e-07 2.75226e-07,3.97752e-07 -0.0035267,0.00155373,0.00177816,-0.000127153,0.00172584 0.000162558,0.000120265,0.000114885,5.29224e-05,0.000112245
1221 rs1122525,rs61791506,rs6440919,rs7635034,rs9817399 1.99463e-40 88.2543 inf 5 1.99463e-40 3.31693e-07 2.7459e-07,3.87742e-07 -0.00352666,0.00155373,0.00177816,-0.000127051,0.00172584 0.000162558,0.000120265,0.000114885,5.29224e-05,0.000112245
1222 rs1122525,rs61791506,rs6440919,rs7635035,rs9817399 1.98357e-40 88.2519 inf 5 1.98357e-40 3.31685e-07 2.77585e-07,3.90391e-07 -0.0035266,0.00155374,0.00177816,-0.000126928,0.00172585 0.000162558,0.000120265,0.000114885,5.29224e-05,0.000112245
1223 rs1122525,rs11925809,rs61791506,rs6440919,rs9817399 1.98256e-40 88.2516 inf 5 1.98256e-40 3.31685e-07 2.72484e-07,3.94486e-07 -0.0035266,-0.000126917,0.00155374,0.00177816,0.00172585 0.000162558,5.29224e-05,0.000120265,0.000114885,0.000112245
1224 rs1122525,rs61791468,rs61791506,rs9817399,rs9862527 1.9758e-40 88.2502 inf 5 1.9758e-40 3.31791e-07 2.74867e-07,3.93042e-07 -0.00352809,-0.000150516,0.00150263,0.00171695,0.00180917 0.000162539,5.80836e-05,0.00012039,0.000112164,0.000117131
1225 rs1122525,rs13095258,rs61791506,rs9817399,rs9862527 1.97292e-40 88.2495 inf 5 1.97292e-40 3.31651e-07 2.75744e-07,3.9439e-07 -0.00353473,-0.000135044,0.00147975,0.00170199,0.00180986 0.000162908,5.29223e-05,0.000120253,0.000112182,0.000117129
1226 rs1122525,rs61791506,rs6440919,rs7646922,rs9817399 1.96469e-40 88.2477 inf 5 1.96469e-40 3.31399e-07 2.77753e-07,3.96335e-07 -0.00351823,0.00151029,0.00178844,0.000132293,0.00167587 0.000162204,0.000122146,0.000114945,5.72683e-05,0.000114957
1227 rs1122525,rs61791493,rs61791506,rs9817399,rs9862527 1.95177e-40 88.2448 inf 5 1.95177e-40 3.31775e-07 2.78725e-07,3.954e-07 -0.003528,-0.000150241,0.0015026,0.00171694,0.00180917 0.000162539,5.80836e-05,0.00012039,0.000112164,0.000117131
1228 rs1122525,rs11707232,rs61791506,rs9817399,rs9862527 1.94818e-40 88.244 inf 5 1.94818e-40 3.31772e-07 2.75687e-07,3.9264e-07 -0.00352799,-0.0001502,0.0015026,0.00171694,0.00180918 0.000162539,5.80836e-05,0.00012039,0.000112164,0.000117131
1229 rs1122525,rs11718646,rs61791506,rs9817399,rs9862527 1.94428e-40 88.2432 inf 5 1.94428e-40 3.31769e-07 2.74538e-07,3.91079e-07 -0.00352797,-0.000150155,0.00150259,0.00171694,0.00180918 0.000162539,5.80836e-05,0.00012039,0.000112164,0.000117131
1230 rs1122525,rs12486823,rs61791506,rs9817399,rs9862527 1.91221e-40 88.2359 inf 5 1.91221e-40 3.31608e-07 2.75697e-07,3.97773e-07 -0.00353446,-0.000134394,0.00147978,0.00170204,0.00180987 0.000162908,5.29223e-05,0.000120253,0.000112182,0.000117129
1231 rs1122525,rs11929450,rs61791506,rs6440919,rs9817399 1.85085e-40 88.2218 inf 5 1.85085e-40 3.31727e-07 2.76295e-07,3.94323e-07 -0.00351252,-0.000140127,0.0015749,0.00177007,0.00173949 0.000161855,5.81172e-05,0.000120396,0.000114953,0.000112223
1232 rs1122525,rs13324254,rs61791506,rs6440919,rs9817399 1.85076e-40 88.2218 inf 5 1.85076e-40 3.31363e-07 2.71925e-07,3.90692e-07 -0.00351108,0.000128063,0.00156209,0.00172252,0.00173984 0.000161872,5.57112e-05,0.00012024,0.000117546,0.000112229
1233 rs1122525,rs11925207,rs61791506,rs6440919,rs9817399 1.84482e-40 88.2204 inf 5 1.84482e-40 3.31723e-07 2.7421e-07,3.8844e-07 -0.0035125,-0.000140048,0.00157489,0.00177007,0.00173949 0.000161855,5.81172e-05,0.000120396,0.000114953,0.000112223
1234 rs1122525,rs13096479,rs61791506,rs9817399,rs9862527 1.79333e-40 88.2081 inf 5 1.79333e-40 3.3152e-07 2.74088e-07,3.92736e-07 -0.00353389,-0.00013305,0.00147985,0.00170212,0.00180989 0.000162908,5.29223e-05,0.000120253,0.000112182,0.000117129
1235 rs1122525,rs61791506,rs73158489,rs9817399,rs9862527 1.78823e-40 88.2068 inf 5 1.78823e-40 3.31655e-07 2.75957e-07,3.92353e-07 -0.00352762,0.00150318,-0.000148598,0.00171742,0.0018091 0.000162551,0.000120407,5.82082e-05,0.000112169,0.000117131
1236 rs1122525,rs139020135,rs61791506,rs9817399,rs9862527 1.74633e-40 88.1965 inf 5 1.74633e-40 3.31625e-07 2.74231e-07,3.8997e-07 -0.0035289,-0.000149087,0.00150547,0.00171911,0.00180942 0.00016262,5.85948e-05,0.000120461,0.000112188,0.00011713
1237 rs1122525,rs34103896,rs61791506,rs9817399,rs9862527 1.73781e-40 88.1944 inf 5 1.73781e-40 3.31477e-07 2.77274e-07,3.91274e-07 -0.00353362,-0.000132386,0.00147988,0.00170216,0.00180989 0.000162908,5.29223e-05,0.000120253,0.000112182,0.000117129
1238 rs1122525,rs11914514,rs61791506,rs6440919,rs9817399 1.73624e-40 88.194 inf 5 1.73624e-40 3.31502e-07 2.79099e-07,3.97046e-07 -0.00352536,-0.000123955,0.00155388,0.0017782,0.00172603 0.000162558,5.29224e-05,0.000120265,0.000114885,0.000112245
1239 rs1122525,rs61791506,rs61791510,rs9817399,rs9862527 1.71147e-40 88.1878 inf 5 1.71147e-40 3.31598e-07 2.74602e-07,3.92468e-07 -0.00352874,0.00150541,-0.000148622,0.00171908,0.00180943 0.00016262,0.000120461,5.85948e-05,0.000112188,0.00011713
1240 rs1122525,rs16846891,rs61791506,rs9817399,rs9862527 1.70557e-40 88.1863 inf 5 1.70557e-40 3.31451e-07 2.74774e-07,3.93905e-07 -0.00353345,-0.00013199,0.0014799,0.00170218,0.0018099 0.000162908,5.29223e-05,0.000120253,0.000112182,0.000117129
1241 rs1122525,rs61791506,rs61791509,rs9817399,rs9862527 1.70142e-40 88.1852 inf 5 1.70142e-40 3.3159e-07 2.74501e-07,3.91708e-07 -0.0035287,0.0015054,-0.000148486,0.00171907,0.00180943 0.00016262,0.000120461,5.85948e-05,0.000112188,0.00011713
1242 rs1122525,rs61791504,rs61791506,rs9817399,rs9862527 1.68937e-40 88.1821 inf 5 1.68937e-40 3.31574e-07 2.76733e-07,3.98576e-07 -0.00352594,-0.000146318,0.00150068,0.00171566,0.00180901 0.000162494,5.78417e-05,0.000120359,0.000112154,0.000117131
1243 rs1122525,rs35288962,rs61791506,rs9817399,rs9862527 1.67182e-40 88.1776 inf 5 1.67182e-40 3.31423e-07 2.75927e-07,3.94156e-07 -0.00353327,-0.000131565,0.00147992,0.00170221,0.0018099 0.000162908,5.29223e-05,0.000120253,0.000112182,0.000117129
1244 rs1122525,rs36117336,rs61791506,rs9817399,rs9862527 1.66617e-40 88.1761 inf 5 1.66617e-40 3.31421e-07 2.75626e-07,3.96536e-07 -0.00353318,-0.000131533,0.00147999,0.0017023,0.00181001 0.000162904,5.29269e-05,0.000120253,0.000112181,0.000117129
1245 rs1122525,rs35623343,rs61791506,rs9817399,rs9862527 1.63891e-40 88.169 inf 5 1.63891e-40 3.31396e-07 2.7693e-07,3.90823e-07 -0.0035331,-0.000131141,0.00147994,0.00170224,0.00180991 0.000162908,5.29223e-05,0.000120253,0.000112182,0.000117129
1246 rs1122525,rs4386452,rs61791506,rs9817399,rs9862527 1.62531e-40 88.1653 inf 5 1.62531e-40 3.31385e-07 2.76863e-07,3.87839e-07 -0.00353302,-0.000130963,0.00147995,0.00170225,0.00180991 0.000162908,5.29223e-05,0.000120253,0.000112182,0.000117129
1247 rs1122525,rs34774506,rs61791506,rs9817399,rs9862527 1.61415e-40 88.1624 inf 5 1.61415e-40 3.31375e-07 2.75108e-07,3.91611e-07 -0.00353296,-0.000130815,0.00147996,0.00170226,0.00180991 0.000162908,5.29223e-05,0.000120253,0.000112182,0.000117129
1248 rs1122525,rs61791506,rs7628771,rs9817399,rs9862527 1.59342e-40 88.1567 inf 5 1.59342e-40 3.31357e-07 2.74317e-07,3.8946e-07 -0.00353284,0.00147997,-0.000130538,0.00170227,0.00180991 0.000162908,0.000120253,5.29223e-05,0.000112182,0.000117129
1249 rs1122525,rs4256090,rs61791506,rs6440919,rs9817399 1.58259e-40 88.1538 inf 5 1.58259e-40 3.31373e-07 2.7341e-07,3.9188e-07 -0.0035246,-0.000121803,0.00155395,0.00177817,0.00172611 0.000162566,5.29185e-05,0.000120265,0.000114885,0.000112246
1250 rs1122525,rs1357081,rs61791506,rs9817399,rs9862527 1.56667e-40 88.1494 inf 5 1.56667e-40 3.31334e-07 2.74425e-07,3.95095e-07 -0.00353269,-0.000130175,0.00147999,0.0017023,0.00180992 0.000162908,5.29223e-05,0.000120253,0.000112182,0.000117129
1251 rs1122525,rs61791506,rs7646922,rs9817399,rs9862527 1.5312e-40 88.1394 inf 5 1.5312e-40 3.31029e-07 2.80001e-07,3.92708e-07 -0.00352504,0.00143499,0.000135629,0.00165095,0.00182159 0.000162602,0.000122165,5.72758e-05,0.000114904,0.000117206
1252 rs1122525,rs1962139,rs61791506,rs6440919,rs9817399 1.5306e-40 88.1393 inf 5 1.5306e-40 3.31011e-07 2.73442e-07,3.90725e-07 -0.00350767,-0.000129074,0.00155468,0.00190991,0.0017292 0.000161802,5.90847e-05,0.000120261,0.000129422,0.000112216
1253 rs1122525,rs4679729,rs61791506,rs9817399,rs9862527 1.52513e-40 88.1377 inf 5 1.52513e-40 3.31297e-07 2.75924e-07,3.93553e-07 -0.00353245,-0.000129595,0.00148002,0.00170233,0.00180993 0.000162908,5.29223e-05,0.000120253,0.000112182,0.000117129
1254 rs1122525,rs59097659,rs61791506,rs9817399,rs9862527 1.52471e-40 88.1376 inf 5 1.52471e-40 3.31297e-07 2.74005e-07,3.89937e-07 -0.00353245,-0.000129589,0.00148002,0.00170233,0.00180993 0.000162908,5.29223e-05,0.000120253,0.000112182,0.000117129
1255 rs10935969,rs1122525,rs61791506,rs9817399,rs9862527 1.51027e-40 88.1335 inf 5 1.51027e-40 3.31284e-07 2.76891e-07,3.97969e-07 -0.000129383,-0.00353236,0.00148003,0.00170234,0.00180993 5.29223e-05,0.000162908,0.000120253,0.000112182,0.000117129
1256 rs1122525,rs1521333,rs61791506,rs9817399,rs9862527 1.50732e-40 88.1326 inf 5 1.50732e-40 3.31281e-07 2.72278e-07,3.91016e-07 -0.00353234,-0.000129341,0.00148003,0.00170235,0.00180993 0.000162908,5.29223e-05,0.000120253,0.000112182,0.000117129
1257 rs1122525,rs35690365,rs61791506,rs9817399,rs9862527 1.50209e-40 88.1311 inf 5 1.50209e-40 3.31276e-07 2.78216e-07,3.95441e-07 -0.00353231,-0.000129266,0.00148003,0.00170235,0.00180993 0.000162908,5.29223e-05,0.000120253,0.000112182,0.000117129
1258 rs1122525,rs61791506,rs61792349,rs6440919,rs9817399 1.50177e-40 88.131 inf 5 1.50177e-40 3.3144e-07 2.75265e-07,3.94836e-07 -0.00351109,0.00157435,-0.000134995,0.00177042,0.00173928 0.000161855,0.000120396,5.81172e-05,0.000114953,0.000112223
1259 rs1122525,rs61791506,rs7639011,rs9817399,rs9862527 1.49584e-40 88.1293 inf 5 1.49584e-40 3.3127e-07 2.70582e-07,3.93832e-07 -0.00353227,0.00148004,-0.000129175,0.00170236,0.00180993 0.000162908,0.000120253,5.29223e-05,0.000112182,0.000117129
1260 rs1122525,rs13059788,rs61791506,rs6440919,rs9817399 1.48276e-40 88.1255 inf 5 1.48276e-40 3.31283e-07 2.75633e-07,3.93368e-07 -0.00352397,-0.000120296,0.00155402,0.00177819,0.00172621 0.000162566,5.29185e-05,0.000120265,0.000114885,0.000112246
1261 rs1122525,rs61791506,rs6809873,rs9817399,rs9862527 1.47513e-40 88.1232 inf 5 1.47513e-40 3.31251e-07 2.72248e-07,3.89267e-07 -0.00353215,0.00148005,-0.000128873,0.00170238,0.00180993 0.000162908,0.000120253,5.29223e-05,0.000112182,0.000117129
1262 rs1122525,rs61791506,rs6808706,rs7635933,rs9817399 1.47106e-40 88.122 inf 5 1.47106e-40 3.30785e-07 2.7759e-07,3.97432e-07 -0.00351233,0.00148728,0.000179818,0.00170008,0.0017108 0.000162145,0.000120226,6.45441e-05,0.000122696,0.000112135
1263 rs1122525,rs34654591,rs61791506,rs9817399,rs9862527 1.46853e-40 88.1213 inf 5 1.46853e-40 3.31245e-07 2.75182e-07,3.9708e-07 -0.0035321,-0.000128775,0.00148006,0.00170238,0.00180994 0.000162908,5.29223e-05,0.000120253,0.000112182,0.000117129
1264 rs1122525,rs35238071,rs61791506,rs6440919,rs9817399 1.4573e-40 88.118 inf 5 1.4573e-40 3.31259e-07 2.74751e-07,3.89775e-07 -0.0035238,-0.000119892,0.00155404,0.00177819,0.00172623 0.000162566,5.29185e-05,0.000120265,0.000114885,0.000112246
1265 rs1122525,rs1464414,rs61791506,rs7635933,rs9817399 1.44335e-40 88.1138 inf 5 1.44335e-40 3.31222e-07 2.73546e-07,3.91907e-07 -0.00352185,0.000149446,0.00146099,0.00180852,0.0016816 0.000162425,5.15733e-05,0.000120547,0.00011715,0.000112562
1266 rs1122525,rs11711982,rs61791506,rs9817399,rs9862527 1.42229e-40 88.1074 inf 5 1.42229e-40 3.31343e-07 2.75565e-07,3.9753e-07 -0.00352727,-0.000144283,0.00150486,0.00171882,0.00180949 0.00016262,5.85948e-05,0.000120461,0.000112188,0.00011713
1267 rs1122525,rs61791506,rs7635933,rs9817399,rs9835642 1.41794e-40 88.1061 inf 5 1.41794e-40 3.30761e-07 2.73383e-07,3.91209e-07 -0.00352185,0.00141359,0.00180177,0.00162461,0.000175985 0.000162514,0.000123054,0.000117127,0.000116267,6.3311e-05
1268 rs1122525,rs13073025,rs61791506,rs9817399,rs9862527 1.41102e-40 88.1039 inf 5 1.41102e-40 3.3119e-07 2.76042e-07,3.89942e-07 -0.00353174,-0.000127903,0.0014801,0.00170244,0.00180995 0.000162908,5.29223e-05,0.000120253,0.000112182,0.000117129
1269 rs1122525,rs61791506,rs6810296,rs7635933,rs9817399 1.39824e-40 88.1 inf 5 1.39824e-40 3.31178e-07 2.7817e-07,3.92122e-07 -0.00352165,0.00146109,0.00014888,0.00180849,0.00168171 0.000162425,0.000120547,5.15733e-05,0.00011715,0.000112562
1270 rs1122525,rs149254720,rs61791506,rs6440919,rs9817399 1.38977e-40 88.0974 inf 5 1.38977e-40 3.31332e-07 2.75777e-07,3.91421e-07 -0.00351014,-0.000132744,0.00157343,0.0017705,0.00173868 0.000161838,5.79954e-05,0.00012038,0.000114953,0.000112218
1271 rs1122525,rs61791506,rs7635933,rs883228,rs9817399 1.38926e-40 88.0972 inf 5 1.38926e-40 3.30706e-07 2.71354e-07,3.90217e-07 -0.00351201,0.00148727,0.00170084,0.000178488,0.0017108 0.000162145,0.000120226,0.000122696,6.45441e-05,0.000112135
1272 rs1122525,rs61791506,rs7634965,rs9817399,rs9862527 1.38479e-40 88.0958 inf 5 1.38479e-40 3.31164e-07 2.76282e-07,3.89207e-07 -0.00353157,0.00148012,-0.000127492,0.00170246,0.00180995 0.000162908,0.000120253,5.29223e-05,0.000112182,0.000117129
1273 rs1122525,rs61791506,rs6808576,rs7635933,rs9817399 1.37975e-40 88.0942 inf 5 1.37975e-40 3.30697e-07 2.7204e-07,3.90069e-07 -0.00351197,0.00148727,0.000178327,0.00170093,0.00171079 0.000162145,0.000120226,6.45441e-05,0.000122696,0.000112135
1274 rs1122525,rs61791506,rs7635034,rs9817399,rs9862527 1.37834e-40 88.0938 inf 5 1.37834e-40 3.31158e-07 2.73777e-07,3.9692e-07 -0.00353152,0.00148012,-0.000127389,0.00170247,0.00180995 0.000162908,0.000120253,5.29223e-05,0.000112182,0.000117129
1275 rs1122525,rs61791506,rs7635035,rs9817399,rs9862527 1.37067e-40 88.0913 inf 5 1.37067e-40 3.3115e-07 2.74319e-07,3.95328e-07 -0.00353147,0.00148013,-0.000127267,0.00170247,0.00180995 0.000162908,0.000120253,5.29223e-05,0.000112182,0.000117129
1276 rs1122525,rs11925809,rs61791506,rs9817399,rs9862527 1.36997e-40 88.0911 inf 5 1.36997e-40 3.31149e-07 2.74191e-07,3.90087e-07 -0.00353147,-0.000127255,0.00148013,0.00170248,0.00180995 0.000162908,5.29223e-05,0.000120253,0.000112182,0.000117129
1277 rs1122525,rs61791506,rs7635933,rs7640877,rs9817399 1.35571e-40 88.0866 inf 5 1.35571e-40 3.30673e-07 2.72539e-07,3.94882e-07 -0.00351187,0.00148727,0.00170116,0.000177916,0.00171079 0.000162145,0.000120226,0.000122696,6.45441e-05,0.000112135
1278 rs1122525,rs13080778,rs61791506,rs7635933,rs9817399 1.35522e-40 88.0864 inf 5 1.35522e-40 3.30699e-07 2.75692e-07,3.90803e-07 -0.00352154,0.000174952,0.00141402,0.00180177,0.00162511 0.000162514,6.3311e-05,0.000123054,0.000117127,0.000116267
1279 rs1122525,rs140750756,rs61791506,rs6440919,rs9817399 1.34041e-40 88.0816 inf 5 1.34041e-40 3.31283e-07 2.77042e-07,3.9359e-07 -0.00351029,-0.00013212,0.00157405,0.00177062,0.00173916 0.000161855,5.81172e-05,0.000120396,0.000114953,0.000112223
1280 rs1122525,rs61791506,rs7611756,rs7635933,rs9817399 1.33384e-40 88.0795 inf 5 1.33384e-40 3.3065e-07 2.7282e-07,3.84256e-07 -0.00351178,0.00148727,0.000177535,0.00170138,0.00171079 0.000162145,0.000120226,6.45441e-05,0.000122696,0.000112135
1281 rs1122525,rs1521328,rs61791506,rs6440919,rs9817399 1.30559e-40 88.0702 inf 5 1.30559e-40 3.31205e-07 2.72443e-07,3.97594e-07 -0.0035146,-0.000114785,0.00157092,0.00185632,0.00173951 0.000162078,5.10563e-05,0.000120335,0.000119829,0.000112227
1282 rs1122525,rs4292197,rs61791506,rs7635933,rs9817399 1.27516e-40 88.06 inf 5 1.27516e-40 3.30588e-07 2.73631e-07,3.86184e-07 -0.00351153,0.000176476,0.00148726,0.00170198,0.00171079 0.000162145,6.45441e-05,0.000120226,0.000122696,0.000112135
1283 rs1122525,rs1464416,rs61791506,rs6440919,rs9817399 1.25011e-40 88.0514 inf 5 1.25011e-40 3.31048e-07 2.78706e-07,3.942e-07 -0.00350199,0.00011383,0.00153188,0.00178387,0.001701 0.000161566,5.18172e-05,0.000120915,0.000114899,0.000113181
1284 rs1122525,rs114049046,rs61791506,rs6440919,rs9817399 1.22598e-40 88.0429 inf 5 1.22598e-40 3.31272e-07 2.75667e-07,3.92151e-07 -0.003482,-0.000244134,0.00155698,0.00177585,0.00172987 0.000161089,0.000107559,0.000120244,0.000114896,0.00011221
1285 rs1122525,rs61791506,rs61792342,rs9817399,rs9862527 1.21003e-40 88.0372 inf 5 1.21003e-40 3.31116e-07 2.74974e-07,3.95944e-07 -0.00351594,0.00150156,-0.000139172,0.00171617,0.00180074 0.000162162,0.000120394,5.81242e-05,0.000112161,0.000117212
1286 rs1122525,rs4491861,rs61791506,rs7635933,rs9817399 1.20297e-40 88.0347 inf 5 1.20297e-40 3.30508e-07 2.71872e-07,3.90213e-07 -0.00351119,0.000175095,0.00148726,0.00170276,0.00171078 0.000162145,6.45441e-05,0.000120226,0.000122696,0.000112135
1287 rs1122525,rs11914514,rs61791506,rs9817399,rs9862527 1.19934e-40 88.0333 inf 5 1.19934e-40 3.30966e-07 2.73003e-07,3.97908e-07 -0.00353023,-0.000124293,0.00148027,0.00170266,0.00180999 0.000162908,5.29223e-05,0.000120253,0.000112182,0.000117129
1288 rs1122525,rs61791506,rs6440919,rs6800048,rs9817399 1.19482e-40 88.0317 inf 5 1.19482e-40 3.31138e-07 2.80052e-07,3.92246e-07 -0.00350967,0.00156545,0.00177869,-0.00013165,0.00173371 0.000161861,0.000120262,0.000114884,5.9132e-05,0.000112197
1289 rs1122525,rs1521308,rs61791506,rs7635933,rs9817399 1.18106e-40 88.0267 inf 5 1.18106e-40 3.30486e-07 2.73911e-07,3.95229e-07 -0.00351172,0.000174138,0.00148718,0.00170373,0.00171124 0.000162167,6.433e-05,0.000120226,0.000122613,0.000112136
1290 rs1122525,rs1402584,rs61791506,rs6440919,rs9817399 1.16917e-40 88.0223 inf 5 1.16917e-40 3.31024e-07 2.746e-07,3.97419e-07 -0.00350018,-0.000107239,0.00157787,0.00183903,0.0017478 0.000161505,4.89906e-05,0.000120514,0.000118035,0.000112382
1291 rs1122525,rs2900751,rs61791506,rs7635933,rs9817399 1.15407e-40 88.0166 inf 5 1.15407e-40 3.30454e-07 2.74442e-07,3.92449e-07 -0.00351158,0.000173588,0.00148718,0.00170404,0.00171124 0.000162167,6.433e-05,0.000120226,0.000122613,0.000112136
1292 rs1122525,rs1879554,rs61791506,rs6440919,rs9817399 1.14523e-40 88.0133 inf 5 1.14523e-40 3.30994e-07 2.75442e-07,3.96128e-07 -0.00349985,-0.000106747,0.00157784,0.0018387,0.00174782 0.000161498,4.89899e-05,0.000120515,0.000118029,0.000112384
1293 rs1122525,rs2900750,rs61791506,rs6440919,rs9817399 1.14483e-40 88.0131 inf 5 1.14483e-40 3.30927e-07 2.77007e-07,3.89778e-07 -0.00350147,0.000111735,0.0015324,0.00178379,0.00170161 0.000161566,5.18172e-05,0.000120915,0.000114899,0.000113181
1294 rs1122525,rs1521309,rs61791506,rs7635933,rs9817399 1.13587e-40 88.0097 inf 5 1.13587e-40 3.30423e-07 2.74251e-07,3.93897e-07 -0.00351121,0.000174272,0.00148714,0.00170322,0.00171062 0.000162158,6.47844e-05,0.000120226,0.000122737,0.000112135
1295 rs1122525,rs1818758,rs61791506,rs7635933,rs9817399 1.13456e-40 88.0092 inf 5 1.13456e-40 3.3084e-07 2.77139e-07,3.90921e-07 -0.00353275,-0.000150404,0.00147561,0.00195218,0.00169495 0.000162996,5.37096e-05,0.000120289,0.000128837,0.000112264
1296 rs1122525,rs11929450,rs61791506,rs9817399,rs9862527 1.11907e-40 88.0033 inf 5 1.11907e-40 3.31008e-07 2.72887e-07,3.91399e-07 -0.00351542,-0.000137262,0.00150135,0.00171609,0.00180088 0.000162162,5.81242e-05,0.000120394,0.000112161,0.000117212
1297 rs1122525,rs11925207,rs61791506,rs9817399,rs9862527 1.11549e-40 88.0019 inf 5 1.11549e-40 3.31004e-07 2.73244e-07,3.9114e-07 -0.0035154,-0.000137183,0.00150134,0.00171608,0.00180089 0.000162162,5.81242e-05,0.000120394,0.000112161,0.000117212
1298 rs1122525,rs13324254,rs61791506,rs9817399,rs9862527 1.10005e-40 87.9958 inf 5 1.10005e-40 3.30619e-07 2.75406e-07,3.92097e-07 -0.0035134,0.000124837,0.00149071,0.001717,0.00175343 0.000162158,5.57647e-05,0.000120241,0.000112174,0.000119958
1299 rs1122525,rs4256090,rs61791506,rs9817399,rs9862527 1.09282e-40 87.993 inf 5 1.09282e-40 3.30836e-07 2.74887e-07,3.90989e-07 -0.00352946,-0.00012214,0.00148034,0.00170274,0.00180995 0.000162916,5.29183e-05,0.000120254,0.000112183,0.000117129
1300 rs1122525,rs61791506,rs6440919,rs7620581,rs9817399 1.09126e-40 87.9923 inf 5 1.09126e-40 3.30929e-07 2.76355e-07,3.8985e-07 -0.0034998,0.00157761,0.00183817,-0.000105685,0.00174759 0.000161505,0.000120514,0.000118035,4.89906e-05,0.000112382
1301 rs1122525,rs11710560,rs61791506,rs6440919,rs9817399 1.08573e-40 87.9901 inf 5 1.08573e-40 3.31013e-07 2.75171e-07,3.8961e-07 -0.00350964,-0.00012897,0.00156606,0.00177944,0.00173482 0.000161891,5.90191e-05,0.000120269,0.000114883,0.000112198
1302 rs1122525,rs61791506,rs7635933,rs883098,rs9817399 1.06324e-40 87.981 inf 5 1.06324e-40 3.30338e-07 2.76229e-07,3.91839e-07 -0.00351048,0.00148724,0.00170443,0.000172132,0.00171077 0.000162145,0.000120226,0.000122696,6.45441e-05,0.000112135
1303 rs1122525,rs11928425,rs61791506,rs6440919,rs9817399 1.05657e-40 87.9783 inf 5 1.05657e-40 3.30969e-07 2.74616e-07,3.93698e-07 -0.00350876,-0.000128342,0.00156531,0.00177872,0.00173371 0.000161861,5.9132e-05,0.000120262,0.000114884,0.000112197
1304 rs10935971,rs1122525,rs61791506,rs6440919,rs9817399 1.05357e-40 87.9771 inf 5 1.05357e-40 3.30967e-07 2.75473e-07,3.89214e-07 -0.000128908,-0.00350961,0.00156664,0.00177895,0.00173468 5.94091e-05,0.000161901,0.000120276,0.000114883,0.000112198
1305 rs1122525,rs11718319,rs61791506,rs6440919,rs9817399 1.05331e-40 87.977 inf 5 1.05331e-40 3.30971e-07 2.73159e-07,3.95854e-07 -0.00350941,-0.000128149,0.00156602,0.00177944,0.00173482 0.000161891,5.90191e-05,0.000120269,0.000114883,0.000112198
1306 rs1122525,rs11710478,rs61791506,rs6440919,rs9817399 1.04806e-40 87.9748 inf 5 1.04806e-40 3.30964e-07 2.76566e-07,3.90525e-07 -0.00350937,-0.000128013,0.00156601,0.00177945,0.00173482 0.000161891,5.90191e-05,0.000120269,0.000114883,0.000112198
1307 rs1122525,rs61791506,rs61792350,rs7635933,rs9817399 1.04678e-40 87.9743 inf 5 1.04678e-40 3.30918e-07 2.75673e-07,3.91606e-07 -0.00352375,0.00150511,-0.000164178,0.00179956,0.00171785 0.000162561,0.000120407,5.82079e-05,0.00011713,0.000112169
1308 rs1122525,rs61791506,rs62276828,rs6440919,rs9817399 1.03866e-40 87.9709 inf 5 1.03866e-40 3.30947e-07 2.76977e-07,3.90763e-07 -0.0035095,0.00156662,-0.000128517,0.00177895,0.00173467 0.000161901,0.000120276,5.94091e-05,0.000114883,0.000112198
1309 rs1122525,rs1521328,rs61791506,rs9817399,rs9862527 1.02656e-40 87.9658 inf 5 1.02656e-40 3.30846e-07 2.75648e-07,3.89428e-07 -0.00352192,-0.000118147,0.0014943,0.00171531,0.001893 0.000162499,5.1123e-05,0.000120275,0.000112155,0.00012233
1310 rs1122525,rs13059788,rs61791506,rs9817399,rs9862527 1.0237e-40 87.9646 inf 5 1.0237e-40 3.30747e-07 2.72873e-07,3.92995e-07 -0.00352883,-0.000120632,0.00148041,0.00170283,0.00180997 0.000162916,5.29183e-05,0.000120254,0.000112183,0.000117129
1311 rs1122525,rs60023390,rs61791506,rs6440919,rs9817399 1.01539e-40 87.961 inf 5 1.01539e-40 3.30914e-07 2.7441e-07,3.98815e-07 -0.00350846,-0.000127254,0.00156527,0.00177873,0.00173371 0.000161861,5.9132e-05,0.000120262,0.000114884,0.000112197
1312 rs1122525,rs35238071,rs61791506,rs9817399,rs9862527 1.00608e-40 87.957 inf 5 1.00608e-40 3.30723e-07 2.6962e-07,3.93254e-07 -0.00352866,-0.000120229,0.00148043,0.00170286,0.00180998 0.000162916,5.29183e-05,0.000120254,0.000112183,0.000117129
1313 rs10935970,rs1122525,rs61791506,rs6440919,rs9817399 9.79319e-41 87.9453 inf 5 9.79319e-41 3.30864e-07 2.72612e-07,3.86977e-07 -0.000126257,-0.00350819,0.00156523,0.00177874,0.00173371 5.9132e-05,0.000161861,0.000120262,0.000114884,0.000112197
1314 rs1122525,rs61791506,rs61791545,rs6440919,rs9817399 9.6738e-41 87.94 inf 5 9.6738e-41 3.30849e-07 2.75601e-07,3.89823e-07 -0.00350895,0.00156652,-0.000126549,0.00177896,0.00173466 0.000161901,0.000120276,5.94091e-05,0.000114883,0.000112198
1315 rs1122525,rs61791506,rs61791543,rs6440919,rs9817399 9.5952e-41 87.9365 inf 5 9.5952e-41 3.30838e-07 2.74304e-07,3.92869e-07 -0.00350888,0.00156651,-0.000126321,0.00177896,0.00173466 0.000161901,0.000120276,5.94091e-05,0.000114883,0.000112198
1316 rs10935972,rs1122525,rs61791506,rs6440919,rs9817399 9.37076e-41 87.9262 inf 5 9.37076e-41 3.30806e-07 2.73695e-07,3.95382e-07 -0.000125658,-0.0035087,0.00156648,0.00177897,0.00173465 5.94091e-05,0.000161901,0.000120276,0.000114883,0.000112198
1317 rs1122525,rs1713843,rs61791506,rs6440919,rs9817399 9.30476e-41 87.9231 inf 5 9.30476e-41 3.30801e-07 2.74766e-07,3.92698e-07 -0.00351057,-0.000127124,0.0015697,0.00177934,0.00173699 0.000161996,6.0148e-05,0.000120324,0.000114883,0.000112208
1318 rs1122525,rs1612933,rs61791506,rs6440919,rs9817399 9.28158e-41 87.922 inf 5 9.28158e-41 3.30797e-07 2.77497e-07,3.9325e-07 -0.00351055,-0.000127053,0.00156969,0.00177934,0.00173699 0.000161996,6.0148e-05,0.000120324,0.000114883,0.000112208
1319 rs1122525,rs61791506,rs62276842,rs6440919,rs9817399 9.24171e-41 87.9202 inf 5 9.24171e-41 3.30792e-07 2.75054e-07,3.90574e-07 -0.00351051,0.00156969,-0.00012693,0.00177934,0.00173699 0.000161996,0.000120324,6.0148e-05,0.000114883,0.000112208
1320 rs1122525,rs61791506,rs6440919,rs78424510,rs9817399 9.21359e-41 87.9188 inf 5 9.21359e-41 3.30833e-07 2.71157e-07,3.90894e-07 -0.00349232,0.0015618,0.00177354,-0.000148339,0.00173211 0.000161288,0.00012024,0.00011492,6.98265e-05,0.0001122
1321 rs1122525,rs61791506,rs6440919,rs74589682,rs9817399 9.20992e-41 87.9187 inf 5 9.20992e-41 3.30832e-07 2.71559e-07,3.9395e-07 -0.00349232,0.0015618,0.00177354,-0.000148326,0.00173211 0.000161288,0.00012024,0.00011492,6.98265e-05,0.0001122
1322 rs10935965,rs1122525,rs61791506,rs6440919,rs9817399 9.19262e-41 87.9178 inf 5 9.19262e-41 3.3083e-07 2.7256e-07,3.90756e-07 -0.000148264,-0.00349231,0.0015618,0.00177354,0.00173211 6.98265e-05,0.000161288,0.00012024,0.00011492,0.0001122
1323 rs10935964,rs1122525,rs61791506,rs6440919,rs9817399 9.19126e-41 87.9178 inf 5 9.19126e-41 3.30829e-07 2.75358e-07,3.91709e-07 -0.000148259,-0.00349231,0.0015618,0.00177354,0.00173211 6.98265e-05,0.000161288,0.00012024,0.00011492,0.0001122
1324 rs1122525,rs1521324,rs61791506,rs6440919,rs9817399 9.16897e-41 87.9167 inf 5 9.16897e-41 3.30776e-07 2.72345e-07,3.90595e-07 -0.00350853,-0.000125045,0.00156645,0.00177897,0.00173465 0.000161901,5.94091e-05,0.000120276,0.000114883,0.000112198
1325 rs1122525,rs55681005,rs61791506,rs6440919,rs9817399 9.15658e-41 87.9161 inf 5 9.15658e-41 3.30774e-07 2.74074e-07,4.0129e-07 -0.00350852,-0.000125007,0.00156644,0.00177897,0.00173465 0.000161901,5.94091e-05,0.000120276,0.000114883,0.000112198
1326 rs1122525,rs1464416,rs61791506,rs9817399,rs9862527 9.14544e-41 87.9156 inf 5 9.14544e-41 3.30591e-07 2.7578e-07,3.89329e-07 -0.0035076,0.000115528,0.00145762,0.0016771,0.00181628 0.000161932,5.18192e-05,0.000120913,0.000113121,0.000117148
1327 rs1122525,rs61791506,rs6440919,rs73156603,rs9817399 9.13328e-41 87.915 inf 5 9.13328e-41 3.30774e-07 2.74929e-07,3.96724e-07 -0.0035027,0.00156885,0.00177185,-0.000126302,0.00173616 0.000161641,0.00012031,0.000114944,6.00265e-05,0.000112203
1328 rs1122525,rs61791506,rs61792349,rs9817399,rs9862527 9.1197e-41 87.9144 inf 5 9.1197e-41 3.30727e-07 2.74681e-07,3.89875e-07 -0.00351403,0.00150079,-0.000132129,0.00171587,0.00180128 0.000162162,0.000120394,5.81242e-05,0.000112161,0.000117212
1329 rs1122525,rs61791506,rs61791544,rs6440919,rs9817399 9.08261e-41 87.9126 inf 5 9.08261e-41 3.30761e-07 2.75002e-07,3.89652e-07 -0.00350761,0.00156514,-0.000124153,0.00177875,0.00173371 0.000161861,0.000120262,5.9132e-05,0.000114884,0.000112197
1330 rs1122525,rs1949634,rs61791506,rs6440919,rs9817399 8.92326e-41 87.9049 inf 5 8.92326e-41 3.30451e-07 2.74263e-07,3.93143e-07 -0.00352239,0.000296732,0.0014581,0.00178894,0.00177736 0.000162906,0.00014915,0.000130689,0.000114977,0.000114323
1331 rs1122525,rs61791506,rs61792310,rs6440919,rs9817399 8.92033e-41 87.9048 inf 5 8.92033e-41 3.30788e-07 2.68786e-07,3.92628e-07 -0.00349218,0.00156179,-0.000147272,0.00177359,0.00173212 0.000161288,0.00012024,6.98265e-05,0.00011492,0.0001122
1332 rs1122525,rs61791506,rs61792312,rs6440919,rs9817399 8.91254e-41 87.9044 inf 5 8.91254e-41 3.30787e-07 2.77477e-07,3.93793e-07 -0.00349218,0.00156179,-0.000147243,0.00177359,0.00173213 0.000161288,0.00012024,6.98265e-05,0.00011492,0.0001122
1333 rs1122525,rs61791506,rs61792314,rs6440919,rs9817399 8.87663e-41 87.9027 inf 5 8.87663e-41 3.30781e-07 2.75027e-07,3.90454e-07 -0.00349216,0.00156179,-0.000147109,0.00177359,0.00173213 0.000161288,0.00012024,6.98265e-05,0.00011492,0.0001122
1334 rs1122525,rs61791506,rs61792313,rs6440919,rs9817399 8.77231e-41 87.8975 inf 5 8.77231e-41 3.30765e-07 2.71379e-07,3.90274e-07 -0.00349211,0.00156178,-0.000146717,0.00177361,0.00173213 0.000161288,0.00012024,6.98265e-05,0.00011492,0.0001122
1335 rs1122525,rs1402584,rs61791506,rs9817399,rs9862527 8.64746e-41 87.8913 inf 5 8.64746e-41 3.30582e-07 2.75157e-07,3.95051e-07 -0.00350623,-0.000109145,0.00150202,0.0017239,0.00187368 0.000161884,4.90223e-05,0.000120432,0.0001123,0.000120419
1336 rs1122525,rs61791506,rs6440919,rs7641039,rs9817399 8.5308e-41 87.8854 inf 5 8.5308e-41 3.30674e-07 2.70198e-07,3.92046e-07 -0.00350712,0.00156507,0.00177877,-0.000122375,0.00173371 0.000161861,0.000120262,0.000114884,5.9132e-05,0.000112197
1337 rs1122525,rs149254720,rs61791506,rs9817399,rs9862527 8.48191e-41 87.8829 inf 5 8.48191e-41 3.30626e-07 2.73853e-07,3.91895e-07 -0.00351315,-0.00012997,0.00149989,0.00171529,0.00180139 0.000162146,5.80022e-05,0.000120378,0.000112156,0.000117213
1338 rs1122525,rs1879554,rs61791506,rs9817399,rs9862527 8.46669e-41 87.8821 inf 5 8.46669e-41 3.30551e-07 2.76607e-07,3.86399e-07 -0.00350589,-0.000108651,0.001502,0.00172394,0.00187334 0.000161877,4.90215e-05,0.000120433,0.000112303,0.000120413
1339 rs1122525,rs61791506,rs61791541,rs6440919,rs9817399 8.44206e-41 87.8809 inf 5 8.44206e-41 3.3066e-07 2.71674e-07,3.94513e-07 -0.00350704,0.00156505,-0.000122076,0.00177877,0.00173371 0.000161861,0.000120262,5.9132e-05,0.000114884,0.000112197
1340 rs1122525,rs2900750,rs61791506,rs9817399,rs9862527 8.36414e-41 87.8768 inf 5 8.36414e-41 3.30468e-07 2.75552e-07,3.91609e-07 -0.00350706,0.000113434,0.00145814,0.0016777,0.00181619 0.000161932,5.18192e-05,0.000120913,0.000113121,0.000117148
1341 rs1122525,rs114049046,rs61791506,rs9817399,rs9862527 8.32934e-41 87.875 inf 5 8.32934e-41 3.30714e-07 2.77274e-07,3.93356e-07 -0.00348658,-0.000244059,0.00148349,0.00170654,0.00180746 0.000161435,0.000107559,0.000120232,0.000112147,0.00011714
1342 rs1122525,rs1609205,rs61791506,rs6440919,rs9817399 8.26464e-41 87.8716 inf 5 8.26464e-41 3.30641e-07 2.77335e-07,3.96818e-07 -0.00351083,0.000124746,0.00157133,0.0017797,0.00173827 0.000162062,6.06245e-05,0.000120363,0.000114883,0.000112219
1343 rs1122525,rs4679726,rs61791506,rs7635933,rs9817399 8.20972e-41 87.8687 inf 5 8.20972e-41 3.30384e-07 2.72318e-07,3.9505e-07 -0.00352739,-0.000143636,0.00147693,0.00194434,0.00169672 0.000162864,5.3609e-05,0.000120279,0.000128628,0.000112244
1344 rs1122525,rs140750756,rs61791506,rs9817399,rs9862527 8.1597e-41 87.8661 inf 5 8.1597e-41 3.30573e-07 2.74672e-07,3.92299e-07 -0.00351325,-0.000129254,0.00150047,0.00171575,0.0018015 0.000162162,5.81242e-05,0.000120394,0.000112161,0.000117212
1345 rs1122525,rs61791506,rs6440919,rs7612886,rs9817399 8.07473e-41 87.8615 inf 5 8.07473e-41 3.30609e-07 2.76213e-07,3.90418e-07 -0.00351055,0.00157126,0.00177963,0.000124059,0.00173824 0.000162058,0.000120363,0.000114883,6.06245e-05,0.000112219
1346 rs1122525,rs61791506,rs7620581,rs9817399,rs9862527 8.06122e-41 87.8608 inf 5 8.06122e-41 3.30485e-07 2.73288e-07,3.91975e-07 -0.00350583,0.00150179,-0.000107588,0.00172371,0.00187279 0.000161884,0.000120432,4.90223e-05,0.0001123,0.000120419
1347 rs1122525,rs1713798,rs61791506,rs6440919,rs9817399 8.05999e-41 87.8607 inf 5 8.05999e-41 3.30605e-07 2.75966e-07,3.88415e-07 -0.00351019,0.000123654,0.00157063,0.00177958,0.00173779 0.00016204,6.04628e-05,0.000120349,0.000114883,0.000112215
1348 rs1122525,rs11925370,rs61791506,rs7635933,rs9817399 7.97215e-41 87.856 inf 5 7.97215e-41 3.30343e-07 2.77319e-07,3.92726e-07 -0.00352715,-0.000143047,0.00147696,0.00194375,0.00169678 0.000162864,5.3609e-05,0.000120279,0.000128628,0.000112244
1349 rs1122525,rs1727923,rs61791506,rs6440919,rs9817399 7.91963e-41 87.8531 inf 5 7.91963e-41 3.30581e-07 2.75065e-07,3.96092e-07 -0.00351004,-0.000123133,0.00157059,0.00177958,0.00173777 0.00016204,6.04628e-05,0.000120349,0.000114883,0.000112215
1350 rs1122525,rs1534386,rs61791506,rs6440919,rs9817399 7.90531e-41 87.8523 inf 5 7.90531e-41 3.30579e-07 2.75074e-07,3.87898e-07 -0.00351036,0.000123429,0.00157121,0.00177963,0.00173822 0.000162058,6.06245e-05,0.000120363,0.000114883,0.000112219
1351 rs1122525,rs61791506,rs62276840,rs6440919,rs9817399 7.85304e-41 87.8494 inf 5 7.85304e-41 3.30569e-07 2.75138e-07,3.94567e-07 -0.00350996,0.00157057,-0.000122882,0.00177958,0.00173777 0.00016204,0.000120349,6.04628e-05,0.000114883,0.000112215
1352 rs1122525,rs1713853,rs61791506,rs6440919,rs9817399 7.82134e-41 87.8477 inf 5 7.82134e-41 3.30564e-07 2.70922e-07,3.92024e-07 -0.00350993,0.000122762,0.00157056,0.00177958,0.00173776 0.00016204,6.04628e-05,0.000120349,0.000114883,0.000112215
1353 rs1122525,rs61791506,rs6800048,rs9817399,rs9862527 7.80384e-41 87.8467 inf 5 7.80384e-41 3.30525e-07 2.72214e-07,3.9111e-07 -0.00351368,0.0014918,-0.000130557,0.00171033,0.00181008 0.000162193,0.000120251,5.91323e-05,0.000112135,0.000117129
1354 rs1122525,rs61791506,rs73158447,rs7635933,rs9817399 7.77847e-41 87.8453 inf 5 7.77847e-41 3.3051e-07 2.74251e-07,3.85634e-07 -0.00352166,0.00150441,-0.000157931,0.00179965,0.00171756 0.000162561,0.000120407,5.82079e-05,0.00011713,0.000112169
1355 rs1122525,rs1727920,rs61791506,rs6440919,rs9817399 7.74612e-41 87.8435 inf 5 7.74612e-41 3.30551e-07 2.73678e-07,3.906e-07 -0.00350984,0.000122474,0.00157053,0.00177958,0.00173775 0.00016204,6.04628e-05,0.000120349,0.000114883,0.000112215
1356 rs1122525,rs1713852,rs61791506,rs6440919,rs9817399 7.74436e-41 87.8434 inf 5 7.74436e-41 3.3055e-07 2.71937e-07,3.95516e-07 -0.00350984,0.000122467,0.00157053,0.00177958,0.00173775 0.00016204,6.04628e-05,0.000120349,0.000114883,0.000112215
1357 rs1122525,rs1713804,rs61791506,rs6440919,rs9817399 7.74231e-41 87.8433 inf 5 7.74231e-41 3.3055e-07 2.72696e-07,3.89652e-07 -0.00350984,0.000122459,0.00157053,0.00177958,0.00173775 0.00016204,6.04628e-05,0.000120349,0.000114883,0.000112215
1358 rs1122525,rs61791506,rs6440919,rs9817399,rs9839821 7.73865e-41 87.8431 inf 5 7.73865e-41 3.30549e-07 2.76477e-07,3.88831e-07 -0.00350983,0.00157053,0.00177958,0.00173775,0.000122445 0.00016204,0.000120349,0.000114883,0.000112215,6.04628e-05
1359 rs1122525,rs61791506,rs62276841,rs6440919,rs9817399 7.70808e-41 87.8414 inf 5 7.70808e-41 3.30544e-07 2.76633e-07,3.92791e-07 -0.0035098,0.00157052,-0.000122327,0.00177958,0.00173775 0.00016204,0.000120349,6.04628e-05,0.000114883,0.000112215
1360 rs1122525,rs1527799,rs61791506,rs6440919,rs9817399 7.68364e-41 87.84 inf 5 7.68364e-41 3.30539e-07 2.73147e-07,3.87245e-07 -0.00350977,0.000122232,0.00157051,0.00177958,0.00173774 0.00016204,6.04628e-05,0.000120349,0.000114883,0.000112215
1361 rs1122525,rs61791506,rs61793488,rs7635933,rs9817399 7.6726e-41 87.8393 inf 5 7.6726e-41 3.30491e-07 2.73457e-07,3.89394e-07 -0.00352157,0.00150437,-0.000157636,0.00179966,0.00171754 0.000162561,0.000120407,5.82079e-05,0.00011713,0.000112169
1362 rs1122525,rs1358405,rs61791506,rs6440919,rs9817399 7.66532e-41 87.8389 inf 5 7.66532e-41 3.30536e-07 2.72627e-07,3.91734e-07 -0.00350975,0.00012216,0.00157051,0.00177958,0.00173774 0.00016204,6.04628e-05,0.000120349,0.000114883,0.000112215
1363 rs1122525,rs1617267,rs61791506,rs6440919,rs9817399 7.66522e-41 87.8389 inf 5 7.66522e-41 3.30536e-07 2.74798e-07,3.93369e-07 -0.00350975,-0.00012216,0.00157051,0.00177958,0.00173774 0.00016204,6.04628e-05,0.000120349,0.000114883,0.000112215
1364 rs1122525,rs61791506,rs62276843,rs6440919,rs9817399 7.65618e-41 87.8384 inf 5 7.65618e-41 3.30534e-07 2.74831e-07,3.89962e-07 -0.00350974,0.0015705,-0.000122125,0.00177958,0.00173774 0.00016204,0.000120349,6.04628e-05,0.000114883,0.000112215
1365 rs1122525,rs1713846,rs61791506,rs6440919,rs9817399 7.59762e-41 87.8351 inf 5 7.59762e-41 3.30524e-07 2.71006e-07,3.90496e-07 -0.00350967,0.000121895,0.00157048,0.00177958,0.00173773 0.00016204,6.04628e-05,0.000120349,0.000114883,0.000112215
1366 rs1122525,rs1713847,rs61791506,rs6440919,rs9817399 7.58915e-41 87.8346 inf 5 7.58915e-41 3.30522e-07 2.72157e-07,3.89725e-07 -0.00350966,0.000121861,0.00157048,0.00177958,0.00173773 0.00016204,6.04628e-05,0.000120349,0.000114883,0.000112215
1367 rs1122525,rs1609207,rs61791506,rs6440919,rs9817399 7.58733e-41 87.8345 inf 5 7.58733e-41 3.30522e-07 2.71995e-07,3.95052e-07 -0.00350966,0.000121854,0.00157048,0.00177958,0.00173773 0.00016204,6.04628e-05,0.000120349,0.000114883,0.000112215
1368 rs1122525,rs1727919,rs61791506,rs6440919,rs9817399 7.58608e-41 87.8344 inf 5 7.58608e-41 3.30522e-07 2.76565e-07,3.9261e-07 -0.00350965,0.000121849,0.00157048,0.00177958,0.00173773 0.00016204,6.04628e-05,0.000120349,0.000114883,0.000112215
1369 rs1122525,rs61791506,rs6440919,rs9817399,rs9840371 7.53957e-41 87.8318 inf 5 7.53957e-41 3.30513e-07 2.7228e-07,3.93945e-07 -0.0035096,0.00157046,0.00177958,0.00173773,0.000121664 0.00016204,0.000120349,0.000114883,0.000112215,6.04628e-05
1370 rs10935966,rs1122525,rs61791506,rs7635933,rs9817399 7.44428e-41 87.8262 inf 5 7.44428e-41 3.30249e-07 2.74151e-07,3.91644e-07 -0.000141664,-0.00352659,0.00147706,0.00194238,0.00169691 5.3609e-05,0.000162864,0.000120279,0.000128628,0.000112244
1371 rs1122525,rs1727903,rs61791506,rs6440919,rs9817399 7.35681e-41 87.8211 inf 5 7.35681e-41 3.3054e-07 2.77116e-07,3.90211e-07 -0.0034856,-0.00015319,0.00154916,0.00178362,0.00172086 0.000161156,7.57626e-05,0.000120356,0.000114899,0.000112377
1372 rs1122525,rs56317418,rs61791506,rs6440919,rs9817399 7.33203e-41 87.8196 inf 5 7.33203e-41 3.30568e-07 2.75451e-07,3.86621e-07 -0.00350267,-0.000338753,0.00159126,0.00177823,0.00175444 0.000161682,0.000166716,0.000121218,0.000114885,0.000112661
1373 rs1122525,rs4680125,rs61791506,rs6440919,rs9817399 7.30283e-41 87.8179 inf 5 7.30283e-41 3.30468e-07 2.77233e-07,3.93277e-07 -0.00350891,-0.000120364,0.00156977,0.00177947,0.00173725 0.000162018,6.0304e-05,0.000120336,0.000114883,0.000112211
1374 rs1122525,rs11710560,rs61791506,rs9817399,rs9862527 7.13828e-41 87.808 inf 5 7.13828e-41 3.30409e-07 2.7397e-07,3.87945e-07 -0.00351374,-0.000128038,0.00149237,0.00171143,0.00181089 0.000162224,5.90192e-05,0.000120258,0.000112136,0.000117128
1375 rs1122525,rs61791506,rs6440919,rs77292502,rs9817399 7.06856e-41 87.8037 inf 5 7.06856e-41 3.30501e-07 2.78745e-07,3.89839e-07 -0.00351339,0.00156955,0.00179192,-0.00018708,0.0017459 0.000162264,0.000120331,0.000115044,9.31725e-05,0.000112362
1376 rs1122525,rs11718319,rs61791506,rs9817399,rs9862527 6.92664e-41 87.7949 inf 5 6.92664e-41 3.30368e-07 2.73557e-07,3.91024e-07 -0.00351351,-0.000127217,0.00149234,0.00171142,0.00181089 0.000162224,5.90192e-05,0.000120258,0.000112136,0.000117128
1377 rs1122525,rs11928425,rs61791506,rs9817399,rs9862527 6.90801e-41 87.7938 inf 5 6.90801e-41 3.30357e-07 2.75272e-07,3.94705e-07 -0.00351278,-0.000127249,0.00149166,0.00171033,0.00181012 0.000162193,5.91323e-05,0.000120251,0.000112135,0.000117129
1378 rs1122525,rs11710478,rs61791506,rs9817399,rs9862527 6.89241e-41 87.7928 inf 5 6.89241e-41 3.30361e-07 2.69314e-07,3.90654e-07 -0.00351348,-0.000127081,0.00149233,0.00171142,0.00181089 0.000162224,5.90192e-05,0.000120258,0.000112136,0.000117128
1379 rs10935971,rs1122525,rs61791506,rs9817399,rs9862527 6.84883e-41 87.79 inf 5 6.84883e-41 3.30347e-07 2.75356e-07,3.93127e-07 -0.00012765,-0.00351354,0.00149296,0.00171129,0.00181031 5.94094e-05,0.00016223,0.000120265,0.000112135,0.000117129
1380 rs1122525,rs1962139,rs61791506,rs9817399,rs9862527 6.76469e-41 87.7847 inf 5 6.76469e-41 3.29869e-07 2.74421e-07,3.92649e-07 -0.00350682,-0.000116307,0.00147674,0.00170465,0.00192836 0.00016204,5.87367e-05,0.000120323,0.000112171,0.000131173
1381 rs1122525,rs61791506,rs62276828,rs9817399,rs9862527 6.75286e-41 87.7839 inf 5 6.75286e-41 3.30328e-07 2.73244e-07,3.91367e-07 -0.00351343,0.00149294,-0.000127259,0.00171128,0.00181031 0.00016223,0.000120265,5.94094e-05,0.000112135,0.000117129
1382 rs1122525,rs12639034,rs61791506,rs6440919,rs9817399 6.68248e-41 87.7793 inf 5 6.68248e-41 3.30435e-07 2.76741e-07,3.87492e-07 -0.0034813,-0.000204675,0.00155723,0.00177617,0.00173019 0.000161093,0.000103183,0.000120245,0.000114897,0.000112211
1383 rs1122525,rs60023390,rs61791506,rs9817399,rs9862527 6.64099e-41 87.7766 inf 5 6.64099e-41 3.30303e-07 2.73603e-07,3.95446e-07 -0.00351249,-0.000126161,0.00149161,0.00171033,0.00181013 0.000162193,5.91323e-05,0.000120251,0.000112135,0.000117129
1384 rs1122525,rs61791506,rs7635933,rs7644133,rs9817399 6.57174e-41 87.7721 inf 5 6.57174e-41 3.30079e-07 2.74782e-07,3.92541e-07 -0.00352519,0.0014768,0.00193974,-0.00013914,0.00169661 0.000162845,0.000120284,0.000128606,5.36104e-05,0.000112253
1385 rs1122525,rs13077097,rs61791506,rs7635933,rs9817399 6.50008e-41 87.7673 inf 5 6.50008e-41 3.30123e-07 2.75474e-07,3.9039e-07 -0.00352668,-0.000138006,0.00147978,0.0018003,0.00170149 0.000162908,5.29223e-05,0.000120253,0.000117129,0.000112182
1386 rs1122525,rs12491701,rs61791506,rs7635933,rs9817399 6.48738e-41 87.7665 inf 5 6.48738e-41 3.30121e-07 2.75095e-07,3.8528e-07 -0.00352666,-0.000137967,0.00147978,0.0018003,0.0017015 0.000162908,5.29223e-05,0.000120253,0.000117129,0.000112182
1387 rs1122525,rs4680113,rs61791506,rs7635933,rs9817399 6.43318e-41 87.7628 inf 5 6.43318e-41 3.30246e-07 2.72268e-07,3.93764e-07 -0.00351927,-0.00015312,0.0015023,0.00179949,0.00171617 0.000162516,5.79616e-05,0.000120374,0.000117131,0.000112159
1388 rs10935970,rs1122525,rs61791506,rs9817399,rs9862527 6.40709e-41 87.7611 inf 5 6.40709e-41 3.30254e-07 2.74987e-07,3.94764e-07 -0.000125163,-0.00351222,0.00149157,0.00171033,0.00181014 5.91323e-05,0.000162193,0.000120251,0.000112135,0.000117129
1389 rs1122525,rs11718315,rs61791506,rs7635933,rs9817399 6.35198e-41 87.7573 inf 5 6.35198e-41 3.30229e-07 2.75801e-07,3.86278e-07 -0.00351918,-0.000152841,0.00150227,0.00179949,0.00171616 0.000162516,5.79616e-05,0.000120374,0.000117131,0.000112159
1390 rs1122525,rs61791506,rs61791545,rs9817399,rs9862527 6.29384e-41 87.7533 inf 5 6.29384e-41 3.30231e-07 2.7545e-07,3.88366e-07 -0.00351288,0.00149284,-0.000125292,0.00171127,0.00181033 0.00016223,0.000120265,5.94094e-05,0.000112135,0.000117129
1391 rs1122525,rs4408839,rs61791506,rs7635933,rs9817399 6.29213e-41 87.7532 inf 5 6.29213e-41 3.30079e-07 2.6889e-07,3.86738e-07 -0.0035264,-0.000137345,0.00147981,0.00180031,0.00170153 0.000162908,5.29223e-05,0.000120253,0.000117129,0.000112182
1392 rs1122525,rs1357086,rs61791506,rs6440919,rs9817399 6.25365e-41 87.7505 inf 5 6.25365e-41 3.30095e-07 2.75012e-07,3.91632e-07 -0.00349319,9.5955e-05,0.00153258,0.00178335,0.00170183 0.000161394,5.17242e-05,0.000121141,0.0001149,0.000113505
1393 rs1122525,rs61791506,rs61792318,rs6440919,rs9817399 6.25037e-41 87.7503 inf 5 6.25037e-41 3.30299e-07 2.75369e-07,3.96456e-07 -0.00349063,0.00156164,-0.000134983,0.0017741,0.00173226 0.000161288,0.00012024,6.98265e-05,0.00011492,0.0001122
1394 rs1122525,rs61791506,rs61791543,rs9817399,rs9862527 6.24321e-41 87.7498 inf 5 6.24321e-41 3.3022e-07 2.72728e-07,3.88517e-07 -0.00351282,0.00149283,-0.000125064,0.00171127,0.00181033 0.00016223,0.000120265,5.94094e-05,0.000112135,0.000117129
1395 rs1122525,rs4256089,rs61791506,rs6440919,rs9817399 6.22903e-41 87.7488 inf 5 6.22903e-41 3.3009e-07 2.75093e-07,3.94526e-07 -0.00349316,9.58449e-05,0.00153261,0.00178334,0.00170187 0.000161394,5.17242e-05,0.000121141,0.0001149,0.000113505
1396 rs1122525,rs4387932,rs61791506,rs7635933,rs9817399 6.15949e-41 87.744 inf 5 6.15949e-41 3.30049e-07 2.72075e-07,3.91793e-07 -0.00352622,-0.00013691,0.00147983,0.00180031,0.00170156 0.000162908,5.29223e-05,0.000120253,0.000117129,0.000112182
1397 rs1122525,rs61791506,rs6440919,rs77615048,rs9817399 6.13977e-41 87.7426 inf 5 6.13977e-41 3.30317e-07 2.73346e-07,3.90978e-07 -0.00348124,0.00155725,0.00177619,-0.000197606,0.00173021 0.000161095,0.000120245,0.000114897,0.000101851,0.000112212
1398 rs1122525,rs4515014,rs61791506,rs7635933,rs9817399 6.13293e-41 87.7421 inf 5 6.13293e-41 3.30043e-07 2.7008e-07,3.95071e-07 -0.00352618,-0.000136821,0.00147983,0.00180032,0.00170157 0.000162908,5.29223e-05,0.000120253,0.000117129,0.000112182
1399 rs10935972,rs1122525,rs61791506,rs9817399,rs9862527 6.09861e-41 87.7396 inf 5 6.09861e-41 3.30188e-07 2.73284e-07,3.94413e-07 -0.000124401,-0.00351264,0.00149279,0.00171126,0.00181033 5.94094e-05,0.00016223,0.000120265,0.000112135,0.000117129
1400 rs1122525,rs61791506,rs78424510,rs9817399,rs9862527 6.04482e-41 87.7358 inf 5 6.04482e-41 3.30226e-07 2.73122e-07,3.88214e-07 -0.00349648,0.00148839,-0.000147137,0.00170882,0.0018049 0.000161627,0.00012023,6.98286e-05,0.000112137,0.000117168
1401 rs1122525,rs61791506,rs74589682,rs9817399,rs9862527 6.04243e-41 87.7356 inf 5 6.04243e-41 3.30225e-07 2.73785e-07,3.89686e-07 -0.00349648,0.00148839,-0.000147124,0.00170882,0.0018049 0.000161627,0.00012023,6.98286e-05,0.000112137,0.000117168
1402 rs10935965,rs1122525,rs61791506,rs9817399,rs9862527 6.03117e-41 87.7348 inf 5 6.03117e-41 3.30223e-07 2.72721e-07,3.91228e-07 -0.000147062,-0.00349647,0.00148839,0.00170882,0.0018049 6.98286e-05,0.000161627,0.00012023,0.000112137,0.000117168
1403 rs10935964,rs1122525,rs61791506,rs9817399,rs9862527 6.03029e-41 87.7347 inf 5 6.03029e-41 3.30223e-07 2.76096e-07,3.89906e-07 -0.000147057,-0.00349647,0.00148839,0.00170882,0.0018049 6.98286e-05,0.000161627,0.00012023,0.000112137,0.000117168
1404 rs1122525,rs114260157,rs61791506,rs6440919,rs9817399 6.02092e-41 87.7341 inf 5 6.02092e-41 3.30271e-07 2.77942e-07,3.91169e-07 -0.00347727,-0.000174834,0.00154888,0.00179364,0.00174292 0.000161057,9.09334e-05,0.000120375,0.000115111,0.0001123
1405 rs1122525,rs1521324,rs61791506,rs9817399,rs9862527 5.96859e-41 87.7303 inf 5 5.96859e-41 3.30158e-07 2.71138e-07,3.86689e-07 -0.00351247,-0.000123788,0.00149276,0.00171126,0.00181034 0.00016223,5.94094e-05,0.000120265,0.000112135,0.000117129
1406 rs1122525,rs1713843,rs61791506,rs9817399,rs9862527 5.96847e-41 87.7303 inf 5 5.96847e-41 3.30163e-07 2.72723e-07,3.94492e-07 -0.00351427,-0.000125432,0.00149594,0.00171356,0.0018106 0.000162319,6.01483e-05,0.000120314,0.000112145,0.000117128
1407 rs1122525,rs55681005,rs61791506,rs9817399,rs9862527 5.96061e-41 87.7297 inf 5 5.96061e-41 3.30156e-07 2.73523e-07,3.88191e-07 -0.00351246,-0.00012375,0.00149276,0.00171126,0.00181034 0.00016223,5.94094e-05,0.000120265,0.000112135,0.000117129
1408 rs1122525,rs1612933,rs61791506,rs9817399,rs9862527 5.9538e-41 87.7292 inf 5 5.9538e-41 3.3016e-07 2.73384e-07,3.9218e-07 -0.00351424,-0.000125361,0.00149593,0.00171356,0.0018106 0.000162319,6.01483e-05,0.000120314,0.000112145,0.000117128
1409 rs1122525,rs61791506,rs61791544,rs9817399,rs9862527 5.94612e-41 87.7286 inf 5 5.94612e-41 3.30151e-07 2.76809e-07,3.91928e-07 -0.00351164,0.00149148,-0.00012306,0.00171033,0.00181016 0.000162193,0.000120251,5.91323e-05,0.000112135,0.000117129
1410 rs1122525,rs61791506,rs62276842,rs9817399,rs9862527 5.92857e-41 87.7274 inf 5 5.92857e-41 3.30154e-07 2.77281e-07,3.88512e-07 -0.00351421,0.00149592,-0.000125238,0.00171355,0.0018106 0.000162319,0.000120314,6.01483e-05,0.000112145,0.000117128
1411 rs1122525,rs61791506,rs9289937,rs9817399,rs9862527 5.912e-41 87.7261 inf 5 5.912e-41 3.29823e-07 2.73251e-07,3.94474e-07 -0.00353149,0.00138891,0.000305464,0.00176403,0.00181339 0.000163663,0.000130064,0.000155596,0.000115423,0.000117132
1412 rs1122525,rs61791506,rs61792310,rs9817399,rs9862527 5.85396e-41 87.7219 inf 5 5.85396e-41 3.30182e-07 2.7473e-07,3.91115e-07 -0.00349635,0.00148838,-0.00014607,0.00170883,0.00180494 0.000161627,0.00012023,6.98286e-05,0.000112137,0.000117168
1413 rs1122525,rs61791506,rs61792312,rs9817399,rs9862527 5.84889e-41 87.7215 inf 5 5.84889e-41 3.30181e-07 2.71235e-07,3.92247e-07 -0.00349635,0.00148838,-0.000146041,0.00170883,0.00180494 0.000161627,0.00012023,6.98286e-05,0.000112137,0.000117168
1414 rs1122525,rs61791506,rs61792314,rs9817399,rs9862527 5.82552e-41 87.7197 inf 5 5.82552e-41 3.30175e-07 2.72973e-07,3.90741e-07 -0.00349633,0.00148837,-0.000145907,0.00170883,0.00180495 0.000161627,0.00012023,6.98286e-05,0.000112137,0.000117168
1415 rs1122525,rs61791506,rs6440919,rs938989,rs9817399 5.79902e-41 87.7178 inf 5 5.79902e-41 3.30152e-07 2.75122e-07,3.89825e-07 -0.00350718,0.00156976,0.00177959,0.000113504,0.00173746 0.00016204,0.000120349,0.000114883,6.04628e-05,0.000112215
1416 rs1122525,rs61791506,rs61792313,rs9817399,rs9862527 5.75761e-41 87.7146 inf 5 5.75761e-41 3.30159e-07 2.74538e-07,3.93716e-07 -0.00349628,0.00148837,-0.000145515,0.00170883,0.00180497 0.000161627,0.00012023,6.98286e-05,0.000112137,0.000117168
1417 rs1122525,rs61791506,rs61791507,rs7635933,rs9817399 5.74287e-41 87.7135 inf 5 5.74287e-41 3.30095e-07 2.70409e-07,3.94307e-07 -0.00352072,0.00150606,-0.000152334,0.00179985,0.00171898 0.00016262,0.000120461,5.85948e-05,0.00011713,0.000112188
1418 rs1122525,rs61791506,rs73156603,rs9817399,rs9862527 5.73869e-41 87.7132 inf 5 5.73869e-41 3.30107e-07 2.736e-07,3.89262e-07 -0.00350616,0.00149536,-0.000124015,0.00171282,0.00180293 0.000161961,0.000120305,6.00317e-05,0.000112141,0.000117199
1419 rs1122525,rs61791506,rs6440919,rs73160508,rs9817399 5.73717e-41 87.7131 inf 5 5.73717e-41 3.30231e-07 2.71539e-07,3.90187e-07 -0.00350088,0.00158934,0.00177832,-0.000317991,0.00175317 0.000161682,0.000121218,0.000114885,0.000166716,0.000112661
1420 rs1122525,rs61791506,rs7616575,rs7635933,rs9817399 5.72124e-41 87.7119 inf 5 5.72124e-41 3.29948e-07 2.73585e-07,3.92472e-07 -0.00352559,0.0014799,-0.000135391,0.00180033,0.00170165 0.000162908,0.000120253,5.29223e-05,0.000117129,0.000112182
1421 rs1122525,rs61791506,rs61791508,rs6440919,rs9817399 5.67987e-41 87.7087 inf 5 5.67987e-41 3.30109e-07 2.74857e-07,3.89382e-07 -0.00351024,0.00157216,-0.000107837,0.00177914,0.00173932 0.000162249,0.000120414,5.7956e-05,0.000114883,0.000112238
1422 rs1122525,rs61791468,rs61791506,rs7635933,rs9817399 5.64321e-41 87.7059 inf 5 5.64321e-41 3.30067e-07 2.72771e-07,3.88809e-07 -0.00351881,-0.000150551,0.00150281,0.00179964,0.00171664 0.000162539,5.80836e-05,0.00012039,0.000117131,0.000112164
1423 rs1122525,rs13095258,rs61791506,rs7635933,rs9817399 5.63227e-41 87.7051 inf 5 5.63227e-41 3.29926e-07 2.72966e-07,3.88877e-07 -0.00352545,-0.000135067,0.00147992,0.00180034,0.00170167 0.000162908,5.29223e-05,0.000120253,0.000117129,0.000112182
1424 rs1122525,rs61791506,rs7641039,rs9817399,rs9862527 5.58796e-41 87.7017 inf 5 5.58796e-41 3.30065e-07 2.74518e-07,3.95084e-07 -0.00351116,0.00149141,-0.000121282,0.00171033,0.00181018 0.000162193,0.000120251,5.91323e-05,0.000112135,0.000117129
1425 rs1122525,rs61791493,rs61791506,rs7635933,rs9817399 5.57455e-41 87.7006 inf 5 5.57455e-41 3.3005e-07 2.73653e-07,3.91647e-07 -0.00351872,-0.000150276,0.00150278,0.00179965,0.00171662 0.000162539,5.80836e-05,0.00012039,0.000117131,0.000112164
1426 rs1122525,rs1474235,rs61791506,rs6440919,rs9817399 5.56455e-41 87.6998 inf 5 5.56455e-41 3.2994e-07 2.77195e-07,3.90282e-07 -0.00348995,9.18067e-05,0.00156243,0.00174455,0.00173939 0.000161305,5.11902e-05,0.000120244,0.000116544,0.000112242
1427 rs1122525,rs11707232,rs61791506,rs7635933,rs9817399 5.5643e-41 87.6998 inf 5 5.5643e-41 3.30048e-07 2.73781e-07,3.90609e-07 -0.00351871,-0.000150235,0.00150277,0.00179965,0.00171662 0.000162539,5.80836e-05,0.00012039,0.000117131,0.000112164
1428 rs1122525,rs11718646,rs61791506,rs7635933,rs9817399 5.55316e-41 87.6989 inf 5 5.55316e-41 3.30045e-07 2.74009e-07,3.94674e-07 -0.00351869,-0.00015019,0.00150277,0.00179965,0.00171662 0.000162539,5.80836e-05,0.00012039,0.000117131,0.000112164
1429 rs1122525,rs61791506,rs61791541,rs9817399,rs9862527 5.53036e-41 87.6972 inf 5 5.53036e-41 3.30051e-07 2.76881e-07,3.93221e-07 -0.00351108,0.0014914,-0.000120983,0.00171033,0.00181018 0.000162193,0.000120251,5.91323e-05,0.000112135,0.000117129
1430 rs1122525,rs12486823,rs61791506,rs7635933,rs9817399 5.45894e-41 87.6915 inf 5 5.45894e-41 3.29883e-07 2.76606e-07,3.94288e-07 -0.00352518,-0.000134417,0.00147995,0.00180034,0.00170171 0.000162908,5.29223e-05,0.000120253,0.000117129,0.000112182
1431 rs1122525,rs35844324,rs61791506,rs6440919,rs9817399 5.3194e-41 87.6803 inf 5 5.3194e-41 3.30113e-07 2.68499e-07,3.87799e-07 -0.00348189,-0.000171316,0.00155702,0.0017759,0.00172992 0.000161108,9.20111e-05,0.000120247,0.000114901,0.000112216
1432 rs1122525,rs61791503,rs61791506,rs6440919,rs9817399 5.29217e-41 87.678 inf 5 5.29217e-41 3.30109e-07 2.70167e-07,3.87645e-07 -0.00350684,-0.000190032,0.0015718,0.00179227,0.00174087 0.000162037,0.000102142,0.000120404,0.000115081,0.000112263
1433 rs1122525,rs4680111,rs61791506,rs7635933,rs9817399 5.2806e-41 87.6771 inf 5 5.2806e-41 3.29778e-07 2.7423e-07,3.85953e-07 -0.00352333,-0.000134546,0.00147712,0.00193519,0.00169705 0.000162845,5.36104e-05,0.000120284,0.000128606,0.000112253
1434 rs1122525,rs1609205,rs61791506,rs9817399,rs9862527 5.26759e-41 87.676 inf 5 5.26759e-41 3.29994e-07 2.74607e-07,3.89749e-07 -0.00351439,0.000122802,0.0014975,0.00171481,0.00181091 0.000162381,6.06246e-05,0.000120352,0.000112156,0.000117128
1435 rs1122525,rs1727903,rs61791506,rs9817399,rs9862527 5.17197e-41 87.6681 inf 5 5.17197e-41 3.30029e-07 2.7325e-07,3.86359e-07 -0.00349059,-0.000154408,0.00147525,0.00169733,0.0018157 0.000161508,7.5764e-05,0.000120349,0.000112316,0.000117146
1436 rs1122525,rs1713798,rs61791506,rs9817399,rs9862527 5.15271e-41 87.6664 inf 5 5.15271e-41 3.29963e-07 2.73953e-07,3.97388e-07 -0.0035138,0.000121794,0.00149683,0.00171434,0.00181082 0.00016236,6.0463e-05,0.000120339,0.000112152,0.000117128
1437 rs1122525,rs61791506,rs7612886,rs9817399,rs9862527 5.14709e-41 87.666 inf 5 5.14709e-41 3.29962e-07 2.78173e-07,3.94342e-07 -0.00351411,0.00149744,0.000122108,0.00171478,0.00181084 0.000162377,0.000120352,6.06247e-05,0.000112156,0.000117128
1438 rs1122525,rs13096479,rs61791506,rs7635933,rs9817399 5.11949e-41 87.6636 inf 5 5.11949e-41 3.29795e-07 2.74706e-07,3.88332e-07 -0.00352461,-0.000133072,0.00148002,0.00180036,0.0017018 0.000162908,5.29223e-05,0.000120253,0.000117129,0.000112182
1439 rs1122525,rs61791506,rs73158489,rs7635933,rs9817399 5.10776e-41 87.6626 inf 5 5.10776e-41 3.29931e-07 2.75577e-07,3.95063e-07 -0.00351834,0.00150336,-0.000148634,0.00179957,0.0017171 0.000162551,0.000120407,5.82082e-05,0.000117131,0.000112169
1440 rs1122525,rs1727923,rs61791506,rs9817399,rs9862527 5.06432e-41 87.6589 inf 5 5.06432e-41 3.29939e-07 2.77944e-07,3.88442e-07 -0.00351365,-0.000121274,0.00149679,0.00171432,0.00181082 0.00016236,6.0463e-05,0.000120339,0.000112152,0.000117128
1441 rs1122525,rs1534386,rs61791506,rs9817399,rs9862527 5.04077e-41 87.6569 inf 5 5.04077e-41 3.29934e-07 2.74393e-07,3.89686e-07 -0.00351393,0.000121478,0.00149739,0.00171476,0.00181085 0.000162377,6.06247e-05,0.000120352,0.000112156,0.000117128
1442 rs1122525,rs61791506,rs62276839,rs6440919,rs9817399 5.03695e-41 87.6566 inf 5 5.03695e-41 3.29965e-07 2.71374e-07,3.87059e-07 -0.00350351,0.00157565,-0.000107094,0.00178036,0.00173475 0.000161901,0.00012055,5.93868e-05,0.000114883,0.000112199
1443 rs1122525,rs61791506,rs62276840,rs9817399,rs9862527 5.02238e-41 87.6553 inf 5 5.02238e-41 3.29928e-07 2.75275e-07,3.85567e-07 -0.00351358,0.00149677,-0.000121023,0.00171431,0.00181082 0.00016236,0.000120339,6.0463e-05,0.000112152,0.000117128
1444 rs1122525,rs61791506,rs6440919,rs79451074,rs9817399 5.00331e-41 87.6537 inf 5 5.00331e-41 3.30028e-07 2.74488e-07,3.90209e-07 -0.00348174,0.00155708,0.00177597,-0.000168261,0.00172999 0.000161108,0.000120247,0.000114901,9.20111e-05,0.000112216
1445 rs1122525,rs1713853,rs61791506,rs9817399,rs9862527 5.00241e-41 87.6536 inf 5 5.00241e-41 3.29922e-07 2.73659e-07,3.93136e-07 -0.00351354,0.000120903,0.00149676,0.00171431,0.00181082 0.00016236,6.0463e-05,0.000120339,0.000112152,0.000117128
1446 rs1122525,rs139020135,rs61791506,rs7635933,rs9817399 4.98692e-41 87.6522 inf 5 4.98692e-41 3.29901e-07 2.70856e-07,3.90632e-07 -0.00351962,-0.000149119,0.00150565,0.0017999,0.00171879 0.00016262,5.85948e-05,0.000120461,0.00011713,0.000112188
1447 rs1122525,rs34103896,rs61791506,rs7635933,rs9817399 4.96098e-41 87.65 inf 5 4.96098e-41 3.29751e-07 2.74419e-07,3.92865e-07 -0.00352434,-0.000132409,0.00148005,0.00180037,0.00170184 0.000162908,5.29223e-05,0.000120253,0.000117129,0.000112182
1448 rs1122525,rs1727920,rs61791506,rs9817399,rs9862527 4.95502e-41 87.6495 inf 5 4.95502e-41 3.29909e-07 2.73766e-07,3.90563e-07 -0.00351346,0.000120614,0.00149673,0.0017143,0.00181083 0.00016236,6.0463e-05,0.000120339,0.000112152,0.000117128
1449 rs1122525,rs1713852,rs61791506,rs9817399,rs9862527 4.95391e-41 87.6494 inf 5 4.95391e-41 3.29909e-07 2.73895e-07,3.92222e-07 -0.00351346,0.000120608,0.00149673,0.0017143,0.00181083 0.00016236,6.0463e-05,0.000120339,0.000112152,0.000117128
1450 rs1122525,rs1713804,rs61791506,rs9817399,rs9862527 4.95262e-41 87.6492 inf 5 4.95262e-41 3.29908e-07 2.72509e-07,3.93884e-07 -0.00351345,0.0001206,0.00149673,0.0017143,0.00181083 0.00016236,6.0463e-05,0.000120339,0.000112152,0.000117128
1451 rs1122525,rs61791506,rs9817399,rs9839821,rs9862527 4.95032e-41 87.649 inf 5 4.95032e-41 3.29908e-07 2.75023e-07,3.89445e-07 -0.00351345,0.00149673,0.0017143,0.000120586,0.00181083 0.00016236,0.000120339,0.000112152,6.0463e-05,0.000117128
1452 rs1122525,rs61791506,rs62276841,rs9817399,rs9862527 4.93106e-41 87.6473 inf 5 4.93106e-41 3.29902e-07 2.77826e-07,3.92959e-07 -0.00351341,0.00149672,-0.000120467,0.00171429,0.00181083 0.00016236,0.000120339,6.0463e-05,0.000112152,0.000117128
1453 rs1122525,rs1527799,rs61791506,rs9817399,rs9862527 4.91566e-41 87.646 inf 5 4.91566e-41 3.29898e-07 2.74164e-07,3.89535e-07 -0.00351339,0.000120372,0.00149671,0.00171429,0.00181083 0.00016236,6.0463e-05,0.000120339,0.000112152,0.000117128
1454 rs1122525,rs1358405,rs61791506,rs9817399,rs9862527 4.90412e-41 87.645 inf 5 4.90412e-41 3.29895e-07 2.72031e-07,3.93807e-07 -0.00351337,0.000120301,0.0014967,0.00171429,0.00181083 0.00016236,6.0463e-05,0.000120339,0.000112152,0.000117128
1455 rs1122525,rs1617267,rs61791506,rs9817399,rs9862527 4.90406e-41 87.645 inf 5 4.90406e-41 3.29895e-07 2.68852e-07,3.91764e-07 -0.00351337,-0.000120301,0.0014967,0.00171429,0.00181083 0.00016236,6.0463e-05,0.000120339,0.000112152,0.000117128
1456 rs1122525,rs61791506,rs62276843,rs9817399,rs9862527 4.89836e-41 87.6445 inf 5 4.89836e-41 3.29893e-07 2.75692e-07,3.90504e-07 -0.00351336,0.0014967,-0.000120265,0.00171429,0.00181083 0.00016236,0.000120339,6.0463e-05,0.000112152,0.000117128
1457 rs1122525,rs61791506,rs61791510,rs7635933,rs9817399 4.88737e-41 87.6435 inf 5 4.88737e-41 3.29873e-07 2.74931e-07,3.93122e-07 -0.00351946,0.00150559,-0.000148654,0.0017999,0.00171876 0.00016262,0.000120461,5.85948e-05,0.00011713,0.000112188
1458 rs1122525,rs16846891,rs61791506,rs7635933,rs9817399 4.86891e-41 87.6418 inf 5 4.86891e-41 3.29726e-07 2.76893e-07,3.89318e-07 -0.00352417,-0.000132012,0.00148007,0.00180037,0.00170186 0.000162908,5.29223e-05,0.000120253,0.000117129,0.000112182
1459 rs1122525,rs1713846,rs61791506,rs9817399,rs9862527 4.86146e-41 87.6412 inf 5 4.86146e-41 3.29883e-07 2.75388e-07,3.93833e-07 -0.00351329,0.000120035,0.00149668,0.00171428,0.00181083 0.00016236,6.0463e-05,0.000120339,0.000112152,0.000117128
1460 rs1122525,rs61791506,rs61791509,rs7635933,rs9817399 4.85866e-41 87.6409 inf 5 4.85866e-41 3.29865e-07 2.77087e-07,3.95292e-07 -0.00351942,0.00150557,-0.000148518,0.0017999,0.00171875 0.00016262,0.000120461,5.85948e-05,0.00011713,0.000112188
1461 rs1122525,rs1713847,rs61791506,rs9817399,rs9862527 4.85613e-41 87.6407 inf 5 4.85613e-41 3.29881e-07 2.7257e-07,3.8945e-07 -0.00351328,0.000120002,0.00149668,0.00171428,0.00181083 0.00016236,6.0463e-05,0.000120339,0.000112152,0.000117128
1462 rs1122525,rs1609207,rs61791506,rs9817399,rs9862527 4.85498e-41 87.6406 inf 5 4.85498e-41 3.29881e-07 2.74353e-07,3.92914e-07 -0.00351328,0.000119995,0.00149668,0.00171428,0.00181083 0.00016236,6.0463e-05,0.000120339,0.000112152,0.000117128
1463 rs1122525,rs1727919,rs61791506,rs9817399,rs9862527 4.85419e-41 87.6405 inf 5 4.85419e-41 3.29881e-07 2.71667e-07,3.90913e-07 -0.00351327,0.00011999,0.00149668,0.00171428,0.00181083 0.00016236,6.0463e-05,0.000120339,0.000112152,0.000117128
1464 rs1122525,rs61791504,rs61791506,rs7635933,rs9817399 4.82563e-41 87.638 inf 5 4.82563e-41 3.2985e-07 2.74239e-07,3.97832e-07 -0.00351666,-0.000146356,0.00150085,0.00179949,0.00171534 0.000162494,5.78417e-05,0.000120359,0.000117131,0.000112154
1465 rs1122525,rs61791506,rs9817399,rs9840371,rs9862527 4.82488e-41 87.6379 inf 5 4.82488e-41 3.29872e-07 2.74995e-07,3.91517e-07 -0.00351322,0.00149666,0.00171427,0.000119805,0.00181083 0.00016236,0.000120339,0.000112152,6.0463e-05,0.000117128
1466 rs1122525,rs61791506,rs77292502,rs9817399,rs9862527 4.79472e-41 87.6352 inf 5 4.79472e-41 3.29941e-07 2.73595e-07,3.93156e-07 -0.00351803,0.00149538,-0.000186933,0.00172235,0.00182385 0.000162611,0.00012031,9.31725e-05,0.000112295,0.000117291
1467 rs1122525,rs35288962,rs61791506,rs7635933,rs9817399 4.77256e-41 87.6332 inf 5 4.77256e-41 3.29698e-07 2.67845e-07,3.91319e-07 -0.00352399,-0.000131587,0.00148009,0.00180038,0.00170189 0.000162908,5.29223e-05,0.000120253,0.000117129,0.000112182
1468 rs1122525,rs36117336,rs61791506,rs7635933,rs9817399 4.75606e-41 87.6317 inf 5 4.75606e-41 3.29695e-07 2.74667e-07,3.94521e-07 -0.0035239,-0.000131553,0.00148016,0.00180049,0.00170198 0.000162904,5.29269e-05,0.000120253,0.000117129,0.000112181
1469 rs1122525,rs4680125,rs61791506,rs9817399,rs9862527 4.68775e-41 87.6254 inf 5 4.68775e-41 3.29832e-07 2.70408e-07,3.9185e-07 -0.00351258,-0.000118588,0.00149599,0.00171381,0.00181074 0.000162339,6.03042e-05,0.000120326,0.000112149,0.000117128
1470 rs1122525,rs35623343,rs61791506,rs7635933,rs9817399 4.67861e-41 87.6245 inf 5 4.67861e-41 3.29671e-07 2.72574e-07,3.88607e-07 -0.00352381,-0.000131163,0.00148011,0.00180038,0.00170191 0.000162908,5.29223e-05,0.000120253,0.000117129,0.000112182
1471 rs1122525,rs4386452,rs61791506,rs7635933,rs9817399 4.63978e-41 87.6209 inf 5 4.63978e-41 3.29659e-07 2.7248e-07,3.85365e-07 -0.00352374,-0.000130985,0.00148012,0.00180038,0.00170193 0.000162908,5.29223e-05,0.000120253,0.000117129,0.000112182
1472 rs1122525,rs114774696,rs61791506,rs6440919,rs9817399 4.6149e-41 87.6186 inf 5 4.6149e-41 3.29912e-07 2.69889e-07,3.90356e-07 -0.00347814,-0.000172069,0.00155235,0.00179171,0.00174294 0.000161066,9.65712e-05,0.000120313,0.00011508,0.000112317
1473 rs1122525,rs34774506,rs61791506,rs7635933,rs9817399 4.60791e-41 87.6179 inf 5 4.60791e-41 3.2965e-07 2.77824e-07,3.88753e-07 -0.00352368,-0.000130838,0.00148013,0.00180038,0.00170194 0.000162908,5.29223e-05,0.000120253,0.000117129,0.000112182
1474 rs1122525,rs17766659,rs61791506,rs6440919,rs9817399 4.56719e-41 87.6141 inf 5 4.56719e-41 3.29874e-07 2.75414e-07,3.86205e-07 -0.0034849,-0.000125393,0.00155044,0.00178215,0.00172232 0.000161174,7.09943e-05,0.000120358,0.000114891,0.000112382
1475 rs1122525,rs1357086,rs61791506,rs9817399,rs9862527 4.56383e-41 87.6137 inf 5 4.56383e-41 3.29635e-07 2.7295e-07,3.89166e-07 -0.00349875,9.78893e-05,0.00145821,0.00167778,0.00181574 0.000161759,5.17265e-05,0.000121141,0.000113446,0.00011715
1476 rs1122525,rs61791506,rs7628771,rs7635933,rs9817399 4.54872e-41 87.6123 inf 5 4.54872e-41 3.29632e-07 2.71941e-07,3.87755e-07 -0.00352356,0.00148014,-0.000130561,0.00180039,0.00170195 0.000162908,0.000120253,5.29223e-05,0.000117129,0.000112182
1477 rs1122525,rs4256089,rs61791506,rs9817399,rs9862527 4.5455e-41 87.612 inf 5 4.5455e-41 3.2963e-07 2.72723e-07,3.92913e-07 -0.00349872,9.77792e-05,0.00145824,0.00167782,0.00181574 0.000161759,5.17265e-05,0.000121141,0.000113446,0.00011715
1478 rs1122525,rs12639034,rs61791506,rs9817399,rs9862527 4.54068e-41 87.6115 inf 5 4.54068e-41 3.29876e-07 2.72884e-07,3.9288e-07 -0.00348588,-0.0002046,0.00148373,0.00170686,0.00180779 0.00016144,0.000103183,0.000120233,0.000112148,0.000117142
1479 rs1122525,rs114260157,rs61791506,rs9817399,rs9862527 4.47549e-41 87.6052 inf 5 4.47549e-41 3.29836e-07 2.76e-07,3.87247e-07 -0.00348272,-0.000178989,0.00147436,0.0017196,0.00182665 0.000161409,9.09511e-05,0.000120379,0.000112234,0.000117383
1480 rs1122525,rs1357081,rs61791506,rs7635933,rs9817399 4.47234e-41 87.6049 inf 5 4.47234e-41 3.29609e-07 2.67312e-07,3.91355e-07 -0.00352341,-0.000130197,0.00148016,0.00180039,0.00170197 0.000162908,5.29223e-05,0.000120253,0.000117129,0.000112182
1481 rs1122525,rs4679729,rs61791506,rs7635933,rs9817399 4.35375e-41 87.5933 inf 5 4.35375e-41 3.29572e-07 2.73907e-07,3.93866e-07 -0.00352317,-0.000129618,0.00148019,0.0018004,0.00170201 0.000162908,5.29223e-05,0.000120253,0.000117129,0.000112182
1482 rs1122525,rs59097659,rs61791506,rs7635933,rs9817399 4.35254e-41 87.5932 inf 5 4.35254e-41 3.29571e-07 2.7297e-07,3.92872e-07 -0.00352316,-0.000129612,0.00148019,0.0018004,0.00170201 0.000162908,5.29223e-05,0.000120253,0.000117129,0.000112182
1483 rs1122525,rs61791506,rs7635933,rs7646922,rs9817399 4.33582e-41 87.5915 inf 5 4.33582e-41 3.29293e-07 2.66041e-07,3.90332e-07 -0.00351569,0.00143523,0.00181205,0.000135459,0.0016507 0.000162602,0.000122165,0.000117206,5.72758e-05,0.000114904
1484 rs10935969,rs1122525,rs61791506,rs7635933,rs9817399 4.31132e-41 87.589 inf 5 4.31132e-41 3.29558e-07 2.76559e-07,3.91454e-07 -0.000129406,-0.00352308,0.0014802,0.0018004,0.00170202 5.29223e-05,0.000162908,0.000120253,0.000117129,0.000112182
1485 rs1122525,rs1521333,rs61791506,rs7635933,rs9817399 4.30288e-41 87.5882 inf 5 4.30288e-41 3.29556e-07 2.73626e-07,3.90016e-07 -0.00352306,-0.000129363,0.0014802,0.0018004,0.00170203 0.000162908,5.29223e-05,0.000120253,0.000117129,0.000112182
1486 rs1122525,rs35690365,rs61791506,rs7635933,rs9817399 4.28795e-41 87.5867 inf 5 4.28795e-41 3.29551e-07 2.75873e-07,3.90514e-07 -0.00352303,-0.000129288,0.0014802,0.0018004,0.00170203 0.000162908,5.29223e-05,0.000120253,0.000117129,0.000112182
1487 rs1122525,rs61791506,rs7635933,rs7639011,rs9817399 4.27011e-41 87.5848 inf 5 4.27011e-41 3.29545e-07 2.73273e-07,3.92527e-07 -0.00352299,0.00148021,0.0018004,-0.000129198,0.00170204 0.000162908,0.000120253,0.000117129,5.29223e-05,0.000112182
1488 rs1122525,rs34126568,rs61791506,rs6440919,rs9817399 4.24381e-41 87.5822 inf 5 4.24381e-41 3.29758e-07 2.71792e-07,3.9074e-07 -0.00350138,-0.000115369,0.0015624,0.00178262,0.00173678 0.000161859,6.71622e-05,0.000120245,0.000114895,0.000112212
1489 rs1122525,rs56317418,rs61791506,rs9817399,rs9862527 4.22966e-41 87.5807 inf 5 4.22966e-41 3.29784e-07 2.7041e-07,3.87581e-07 -0.0035049,-0.00032493,0.00151641,0.0017302,0.00180874 0.000161975,0.000166725,0.000121212,0.000112597,0.000117135
1490 rs1122525,rs35102076,rs61791506,rs6440919,rs9817399 4.22883e-41 87.5806 inf 5 4.22883e-41 3.29753e-07 2.72178e-07,3.91638e-07 -0.00350134,-0.00011523,0.0015624,0.00178262,0.00173678 0.000161859,6.71622e-05,0.000120245,0.000114895,0.000112212
1491 rs1122525,rs61791506,rs6809873,rs7635933,rs9817399 4.21098e-41 87.5788 inf 5 4.21098e-41 3.29526e-07 2.73154e-07,3.93047e-07 -0.00352286,0.00148022,-0.000128895,0.00180041,0.00170205 0.000162908,0.000120253,5.29223e-05,0.000117129,0.000112182
1492 rs1122525,rs34654591,rs61791506,rs7635933,rs9817399 4.19214e-41 87.5768 inf 5 4.19214e-41 3.2952e-07 2.74442e-07,3.93119e-07 -0.00352282,-0.000128798,0.00148023,0.00180041,0.00170206 0.000162908,5.29223e-05,0.000120253,0.000117129,0.000112182
1493 rs1122525,rs61791506,rs77615048,rs9817399,rs9862527 4.17195e-41 87.5747 inf 5 4.17195e-41 3.29759e-07 2.72689e-07,3.92996e-07 -0.00348583,0.00148374,-0.000197531,0.00170688,0.00180782 0.000161441,0.000120233,0.000101851,0.000112149,0.000117142
1494 rs1122525,rs61791506,rs61792318,rs9817399,rs9862527 4.11425e-41 87.5687 inf 5 4.11425e-41 3.29696e-07 2.7461e-07,3.90858e-07 -0.00349482,0.0014882,-0.000133781,0.00170895,0.00180549 0.000161627,0.00012023,6.98286e-05,0.000112137,0.000117168
1495 rs1122525,rs61791506,rs6440919,rs77264317,rs9817399 4.10556e-41 87.5678 inf 5 4.10556e-41 3.297e-07 2.73295e-07,3.88803e-07 -0.00351375,0.0015674,0.00178807,-0.000109739,0.00174314 0.000162788,0.000120316,0.000114989,6.48162e-05,0.000112336
1496 rs1122525,rs11711982,rs61791506,rs7635933,rs9817399 4.0614e-41 87.5631 inf 5 4.0614e-41 3.29618e-07 2.73977e-07,3.91617e-07 -0.00351799,-0.000144315,0.00150503,0.00179996,0.00171851 0.00016262,5.85948e-05,0.000120461,0.00011713,0.000112188
1497 rs1122525,rs13073025,rs61791506,rs7635933,rs9817399 4.02793e-41 87.5595 inf 5 4.02793e-41 3.29465e-07 2.74107e-07,3.91198e-07 -0.00352246,-0.000127926,0.00148027,0.00180042,0.00170211 0.000162908,5.29223e-05,0.000120253,0.000117129,0.000112182
1498 rs1122525,rs61791506,rs7634965,rs7635933,rs9817399 3.95304e-41 87.5513 inf 5 3.95304e-41 3.29439e-07 2.75999e-07,3.87022e-07 -0.00352229,0.00148029,-0.000127514,0.00180042,0.00170214 0.000162908,0.000120253,5.29223e-05,0.000117129,0.000112182
1499 rs1122525,rs61791503,rs61791506,rs9817399,rs9862527 3.93603e-41 87.5495 inf 5 3.93603e-41 3.29675e-07 2.70447e-07,3.92094e-07 -0.00351305,-0.000194879,0.0014979,0.00171753,0.00182525 0.000162425,0.000102162,0.000120378,0.000112198,0.000117351
1500 rs1122525,rs61791506,rs7635034,rs7635933,rs9817399 3.93463e-41 87.5493 inf 5 3.93463e-41 3.29432e-07 2.76615e-07,3.90239e-07 -0.00352224,0.00148029,-0.000127412,0.00180042,0.00170215 0.000162908,0.000120253,5.29223e-05,0.000117129,0.000112182
1501 rs1122525,rs61791506,rs7635035,rs7635933,rs9817399 3.91274e-41 87.5469 inf 5 3.91274e-41 3.29425e-07 2.76904e-07,3.90988e-07 -0.00352219,0.0014803,-0.000127289,0.00180043,0.00170215 0.000162908,0.000120253,5.29223e-05,0.000117129,0.000112182
1502 rs1122525,rs11925809,rs61791506,rs7635933,rs9817399 3.91075e-41 87.5467 inf 5 3.91075e-41 3.29424e-07 2.69133e-07,3.89048e-07 -0.00352219,-0.000127278,0.0014803,0.00180043,0.00170215 0.000162908,5.29223e-05,0.000120253,0.000117129,0.000112182
1503 rs1122525,rs12485516,rs61791506,rs6440919,rs9817399 3.74949e-41 87.5284 inf 5 3.74949e-41 3.29583e-07 2.65945e-07,3.88944e-07 -0.00350064,-0.000108598,0.00156231,0.00178241,0.00173666 0.000161889,6.61226e-05,0.000120245,0.000114895,0.000112212
1504 rs1122525,rs61791506,rs938989,rs9817399,rs9862527 3.72647e-41 87.5257 inf 5 3.72647e-41 3.29517e-07 2.69602e-07,3.89846e-07 -0.00351083,0.00149596,0.000111644,0.001714,0.00181087 0.00016236,0.000120339,6.0463e-05,0.000112152,0.000117128
1505 rs1122525,rs4557116,rs61791506,rs6440919,rs9817399 3.70858e-41 87.5236 inf 5 3.70858e-41 3.29568e-07 2.70937e-07,3.90216e-07 -0.00350053,-0.000108155,0.0015623,0.0017824,0.00173665 0.000161889,6.61226e-05,0.000120245,0.000114895,0.000112212
1506 rs1122525,rs4478043,rs61791506,rs6440919,rs9817399 3.70595e-41 87.5233 inf 5 3.70595e-41 3.29567e-07 2.72845e-07,3.87717e-07 -0.00350052,-0.000108127,0.0015623,0.0017824,0.00173665 0.000161889,6.61226e-05,0.000120245,0.000114895,0.000112212
1507 rs1122525,rs61791506,rs6440919,rs7427351,rs9817399 3.70363e-41 87.523 inf 5 3.70363e-41 3.29566e-07 2.75815e-07,3.99442e-07 -0.00350052,0.0015623,0.0017824,-0.000108101,0.00173665 0.000161889,0.000120245,0.000114895,6.61226e-05,0.000112212
1508 rs1122525,rs146824534,rs61791506,rs6440919,rs9817399 3.69203e-41 87.5217 inf 5 3.69203e-41 3.29628e-07 2.73033e-07,3.93684e-07 -0.00347862,-0.000213313,0.00155818,0.00177739,0.0017314 0.000161075,0.000128333,0.000120241,0.000114891,0.000112206
1509 rs1122525,rs1357085,rs61791506,rs6440919,rs9817399 3.67913e-41 87.5202 inf 5 3.67913e-41 3.29557e-07 2.73526e-07,3.90425e-07 -0.00350045,-0.000107832,0.00156229,0.00178239,0.00173664 0.000161889,6.61226e-05,0.000120245,0.000114895,0.000112212
1510 rs1122525,rs4680119,rs61791506,rs6440919,rs9817399 3.67456e-41 87.5196 inf 5 3.67456e-41 3.29555e-07 2.68413e-07,3.94343e-07 -0.00350044,-0.000107782,0.00156229,0.00178239,0.00173664 0.000161889,6.61226e-05,0.000120245,0.000114895,0.000112212
1511 rs1122525,rs2872191,rs61791506,rs6440919,rs9817399 3.66378e-41 87.5183 inf 5 3.66378e-41 3.29367e-07 2.72399e-07,3.91102e-07 -0.00348611,-7.94234e-05,0.00153728,0.00177907,0.00170752 0.000161252,5.14541e-05,0.000121133,0.000114884,0.000113473
1512 rs1122525,rs11923161,rs61791506,rs6440919,rs9817399 3.6591e-41 87.5178 inf 5 3.6591e-41 3.2955e-07 2.72015e-07,3.95077e-07 -0.0035004,-0.000107611,0.00156229,0.00178239,0.00173663 0.000161889,6.61226e-05,0.000120245,0.000114895,0.000112212
1513 rs1122525,rs61791506,rs6440919,rs71308471,rs9817399 3.65864e-41 87.5177 inf 5 3.65864e-41 3.29553e-07 2.74787e-07,3.87497e-07 -0.00349994,0.00156228,0.00178247,-0.000109414,0.00173662 0.000161859,0.000120245,0.000114895,6.71622e-05,0.000112212
1514 rs1122525,rs1879556,rs61791506,rs6440919,rs9817399 3.63864e-41 87.5153 inf 5 3.63864e-41 3.29547e-07 2.69382e-07,3.9106e-07 -0.00350005,-0.000109661,0.0015624,0.00178261,0.00173678 0.000161869,6.7436e-05,0.000120246,0.000114897,0.000112213
1515 rs1122525,rs61791506,rs6440919,rs6777440,rs9817399 3.63699e-41 87.5151 inf 5 3.63699e-41 3.29541e-07 2.75879e-07,3.90659e-07 -0.00350033,0.00156228,0.00178238,-0.000107364,0.00173663 0.000161889,0.000120245,0.000114895,6.61226e-05,0.000112212
1516 rs1122525,rs11922984,rs61791506,rs6440919,rs9817399 3.63053e-41 87.5144 inf 5 3.63053e-41 3.29544e-07 2.73234e-07,3.91627e-07 -0.00350003,-0.000109568,0.0015624,0.00178261,0.00173678 0.000161869,6.7436e-05,0.000120246,0.000114897,0.000112213
1517 rs1122525,rs34527048,rs61791506,rs6440919,rs9817399 3.62719e-41 87.514 inf 5 3.62719e-41 3.29542e-07 2.71608e-07,3.92613e-07 -0.00350002,-0.00010953,0.0015624,0.00178261,0.00173678 0.000161869,6.7436e-05,0.000120246,0.000114897,0.000112213
1518 rs1122525,rs35844324,rs61791506,rs9817399,rs9862527 3.61408e-41 87.5124 inf 5 3.61408e-41 3.29554e-07 2.7134e-07,3.93782e-07 -0.00348647,-0.000171239,0.00148353,0.00170659,0.00180752 0.000161455,9.20113e-05,0.000120235,0.000112153,0.000117146
1519 rs1122525,rs61791506,rs61791508,rs9817399,rs9862527 3.61072e-41 87.512 inf 5 3.61072e-41 3.29459e-07 2.70374e-07,3.86442e-07 -0.00351363,0.0014983,-0.000105696,0.00171582,0.00181034 0.00016256,0.000120404,5.79565e-05,0.000112175,0.000117129
1520 rs1122525,rs1521336,rs61791506,rs6440919,rs9817399 3.59717e-41 87.5104 inf 5 3.59717e-41 3.29526e-07 2.71316e-07,3.92707e-07 -0.00350022,-0.000106915,0.00156227,0.00178237,0.00173661 0.000161889,6.61226e-05,0.000120245,0.000114895,0.000112212
1521 rs1122525,rs35371307,rs61791506,rs6440919,rs9817399 3.55056e-41 87.5047 inf 5 3.55056e-41 3.29513e-07 2.72551e-07,3.91807e-07 -0.00349952,-0.000108638,0.00156225,0.00178246,0.00173659 0.000161851,6.74343e-05,0.000120245,0.000114896,0.000112212
1522 rs1122525,rs61791506,rs6440919,rs6787361,rs9817399 3.4945e-41 87.4978 inf 5 3.4945e-41 3.29281e-07 2.69189e-07,3.88671e-07 -0.00348653,0.00153458,0.00178247,7.77145e-05,0.00170414 0.000161278,0.000121419,0.000114898,5.17122e-05,0.000113909
1523 rs1122525,rs61791506,rs6440919,rs883097,rs9817399 3.48417e-41 87.4965 inf 5 3.48417e-41 3.29486e-07 2.69125e-07,3.85239e-07 -0.00349945,0.00156223,0.00178242,-0.000107381,0.00173657 0.000161859,0.000120245,0.000114895,6.71622e-05,0.000112212
1524 rs1122525,rs61791506,rs61792342,rs7635933,rs9817399 3.47635e-41 87.4955 inf 5 3.47635e-41 3.29399e-07 2.74013e-07,3.89029e-07 -0.0035067,0.00150175,-0.000139352,0.0017912,0.00171585 0.000162162,0.000120394,5.81242e-05,0.000117212,0.000112161
1525 rs1122525,rs1474235,rs61791506,rs9817399,rs9862527 3.46652e-41 87.4943 inf 5 3.46652e-41 3.29262e-07 2.74383e-07,3.89658e-07 -0.00349326,8.92881e-05,0.00149014,0.00171628,0.00177582 0.000161625,5.12221e-05,0.000120245,0.000112187,0.000118895
1526 rs1122525,rs13058971,rs61791506,rs6440919,rs9817399 3.46307e-41 87.4939 inf 5 3.46307e-41 3.29269e-07 2.70114e-07,3.89286e-07 -0.00348648,7.74029e-05,0.00153469,0.00178246,0.00170426 0.000161278,5.17122e-05,0.000121419,0.000114898,0.000113909
1527 rs1122525,rs61791506,rs6440919,rs73158427,rs9817399 3.44986e-41 87.4922 inf 5 3.44986e-41 3.29415e-07 2.72273e-07,3.94514e-07 -0.00350386,0.00156931,0.00177875,-9.0785e-05,0.00173736 0.000162205,0.000120384,0.000114885,5.79606e-05,0.000112222
1528 rs1122525,rs17817774,rs61791506,rs6440919,rs9817399 3.44002e-41 87.491 inf 5 3.44002e-41 3.29441e-07 2.71146e-07,3.91947e-07 -0.00349587,-9.33571e-05,0.00156835,0.00178,0.001731 0.000161666,5.91525e-05,0.000120353,0.000114883,0.00011221
1529 rs1122525,rs11914514,rs61791506,rs7635933,rs9817399 3.42356e-41 87.4889 inf 5 3.42356e-41 3.29241e-07 2.74638e-07,3.90031e-07 -0.00352095,-0.000124316,0.00148044,0.00180046,0.00170234 0.000162908,5.29223e-05,0.000120253,0.000117129,0.000112182
1530 rs1122525,rs61791506,rs79451074,rs9817399,rs9862527 3.39942e-41 87.4858 inf 5 3.39942e-41 3.2947e-07 2.72658e-07,3.87876e-07 -0.00348632,0.00148358,-0.000168185,0.00170666,0.00180759 0.000161455,0.000120235,9.20113e-05,0.000112153,0.000117146
1531 rs1122525,rs2418926,rs61791506,rs6440919,rs9817399 3.38986e-41 87.4846 inf 5 3.38986e-41 3.29239e-07 2.72753e-07,3.89456e-07 -0.00348636,7.66612e-05,0.00153493,0.00178244,0.00170454 0.000161278,5.17122e-05,0.000121419,0.000114898,0.000113909
1532 rs1122525,rs12485656,rs61791506,rs6440919,rs9817399 3.35802e-41 87.4805 inf 5 3.35802e-41 3.29432e-07 2.7032e-07,3.86672e-07 -0.00349951,-0.000104064,0.00156221,0.0017823,0.00173654 0.000161889,6.61226e-05,0.000120245,0.000114895,0.000112212
1533 rs1122525,rs114774696,rs61791506,rs9817399,rs9862527 3.35386e-41 87.48 inf 5 3.35386e-41 3.29446e-07 2.7594e-07,3.93077e-07 -0.00348342,-0.000175616,0.00147802,0.0017196,0.00182442 0.000161419,9.65853e-05,0.000120312,0.000112251,0.000117345
1534 rs1122525,rs61791506,rs73160508,rs9817399,rs9862527 3.34398e-41 87.4787 inf 5 3.34398e-41 3.29461e-07 2.77234e-07,3.87562e-07 -0.00350319,0.00151449,-0.000304166,0.00172893,0.00180892 0.000161975,0.000121212,0.000166725,0.000112597,0.000117135
1535 rs1122525,rs13324254,rs61791506,rs7635933,rs9817399 3.26644e-41 87.4685 inf 5 3.26644e-41 3.28948e-07 2.76335e-07,3.88513e-07 -0.00350439,0.000125841,0.00149091,0.00174344,0.00171674 0.000162158,5.57647e-05,0.000120241,0.000119958,0.000112174
1536 rs1122525,rs11929450,rs61791506,rs7635933,rs9817399 3.2147e-41 87.4615 inf 5 3.2147e-41 3.29292e-07 2.74261e-07,3.86196e-07 -0.00350618,-0.000137442,0.00150154,0.00179134,0.00171577 0.000162162,5.81242e-05,0.000120394,0.000117212,0.000112161
1537 rs1122525,rs11925207,rs61791506,rs7635933,rs9817399 3.20443e-41 87.4602 inf 5 3.20443e-41 3.29287e-07 2.7335e-07,3.85768e-07 -0.00350616,-0.000137363,0.00150153,0.00179135,0.00171577 0.000162162,5.81242e-05,0.000120394,0.000117212,0.000112161
1538 rs1122525,rs17766659,rs61791506,rs9817399,rs9862527 3.19085e-41 87.4583 inf 5 3.19085e-41 3.29354e-07 2.74166e-07,3.87114e-07 -0.00348982,-0.000126449,0.0014766,0.00169882,0.00181414 0.000161525,7.09952e-05,0.00012035,0.00011232,0.000117137
1539 rs1122525,rs1474232,rs61791506,rs6440919,rs9817399 3.14604e-41 87.4522 inf 5 3.14604e-41 3.29152e-07 2.71842e-07,3.88141e-07 -0.00348301,7.39479e-05,0.00156186,0.00174777,0.0017381 0.00016118,5.13915e-05,0.000120244,0.000117009,0.000112239
1540 rs1122525,rs4256090,rs61791506,rs7635933,rs9817399 3.11958e-41 87.4485 inf 5 3.11958e-41 3.29111e-07 2.75506e-07,3.94115e-07 -0.00352018,-0.000122163,0.00148051,0.00180042,0.00170242 0.000162916,5.29183e-05,0.000120254,0.000117129,0.000112183
1541 rs1122525,rs61791506,rs62276839,rs9817399,rs9862527 3.08917e-41 87.4442 inf 5 3.08917e-41 3.29265e-07 2.71043e-07,3.90957e-07 -0.00350641,0.00150147,-0.000103614,0.0017113,0.00181128 0.000162203,0.000120538,5.93865e-05,0.000112136,0.000117127
1542 rs1122525,rs17766586,rs61791506,rs6440919,rs9817399 3.00668e-41 87.4325 inf 5 3.00668e-41 3.29256e-07 2.73678e-07,3.88318e-07 -0.00349463,-8.81665e-05,0.00156788,0.00177999,0.00173115 0.000161666,5.91525e-05,0.000120353,0.000114883,0.00011221
1543 rs1122525,rs1464417,rs61791506,rs6440919,rs9817399 2.97203e-41 87.4275 inf 5 2.97203e-41 3.29263e-07 2.74375e-07,3.93374e-07 -0.0034982,-9.88003e-05,0.0015621,0.00178217,0.00173639 0.000161889,6.61226e-05,0.000120245,0.000114895,0.000112212
1544 rs1122525,rs13059788,rs61791506,rs7635933,rs9817399 2.92223e-41 87.4201 inf 5 2.92223e-41 3.29021e-07 2.72129e-07,3.98471e-07 -0.00351955,-0.000120656,0.00148058,0.00180044,0.00170251 0.000162916,5.29183e-05,0.000120254,0.000117129,0.000112183
1545 rs1122525,rs61791506,rs6440919,rs75486840,rs9817399 2.91088e-41 87.4184 inf 5 2.91088e-41 3.29157e-07 2.73642e-07,3.90994e-07 -0.00346815,0.00157607,0.00175955,8.81396e-05,0.00172036 0.000161089,0.000120753,0.000115731,6.11436e-05,0.000112579
1546 rs1122525,rs34126568,rs61791506,rs9817399,rs9862527 2.88205e-41 87.4141 inf 5 2.88205e-41 3.29198e-07 2.70044e-07,3.87081e-07 -0.00350598,-0.000115291,0.00148863,0.00171336,0.00181437 0.000162204,6.71622e-05,0.000120233,0.000112149,0.00011714
1547 rs1122525,rs35238071,rs61791506,rs7635933,rs9817399 2.87192e-41 87.4126 inf 5 2.87192e-41 3.28997e-07 2.72271e-07,3.86747e-07 -0.00351938,-0.000120252,0.0014806,0.00180045,0.00170254 0.000162916,5.29183e-05,0.000120254,0.000117129,0.000112183
1548 rs1122525,rs35102076,rs61791506,rs9817399,rs9862527 2.87189e-41 87.4126 inf 5 2.87189e-41 3.29193e-07 2.67798e-07,3.87661e-07 -0.00350595,-0.000115152,0.00148862,0.00171336,0.00181437 0.000162204,6.71622e-05,0.000120233,0.000112149,0.00011714
1549 rs1122525,rs61791506,rs77264317,rs9817399,rs9862527 2.78838e-41 87.3998 inf 5 2.78838e-41 3.29141e-07 2.735e-07,3.90074e-07 -0.00351838,0.00149339,-0.000109666,0.00171964,0.00181994 0.000163134,0.000120298,6.48162e-05,0.00011227,0.000117235
1550 rs1122525,rs1521328,rs61791506,rs7635933,rs9817399 2.76705e-41 87.3964 inf 5 2.76705e-41 3.29042e-07 2.66399e-07,3.91733e-07 -0.00351216,-0.000116894,0.00149438,0.0018826,0.00171494 0.000162499,5.1123e-05,0.000120275,0.00012233,0.000112155
1551 rs1122525,rs61791506,rs6440919,rs73160504,rs9817399 2.76233e-41 87.3957 inf 5 2.76233e-41 3.29125e-07 2.68085e-07,3.91686e-07 -0.00349723,0.00156436,0.00177921,-8.46609e-05,0.00173434 0.000161901,0.000120276,0.000114883,5.94091e-05,0.000112198
1552 rs1122525,rs61791506,rs6440919,rs6440920,rs9817399 2.68322e-41 87.3831 inf 5 2.68322e-41 3.28433e-07 2.73731e-07,3.87489e-07 -0.00348296,0.00156132,0.00184334,-6.69869e-05,0.0017326 0.000161314,0.000120244,0.000130944,6.61528e-05,0.000112203
1553 rs1122525,rs61791506,rs6440919,rs9817399,rs9860920 2.68185e-41 87.3828 inf 5 2.68185e-41 3.28432e-07 2.70744e-07,3.88207e-07 -0.00348295,0.00156131,0.00184331,0.0017326,-6.69533e-05 0.000161314,0.000120244,0.000130944,0.000112203,6.61528e-05
1554 rs1122525,rs61791506,rs61792349,rs7635933,rs9817399 2.61907e-41 87.3726 inf 5 2.61907e-41 3.2901e-07 2.74245e-07,3.89772e-07 -0.00350479,0.00150098,-0.000132309,0.00179174,0.00171556 0.000162162,0.000120394,5.81242e-05,0.000117212,0.000112161
1555 rs1122525,rs2872191,rs61791506,rs9817399,rs9862527 2.61836e-41 87.3724 inf 5 2.61836e-41 3.28878e-07 2.73601e-07,3.89359e-07 -0.00349135,-8.10405e-05,0.00146319,0.00168363,0.00181113 0.00016161,5.14538e-05,0.00012112,0.000113409,0.000117128
1556 rs1122525,rs1464416,rs61791506,rs7635933,rs9817399 2.59922e-41 87.3693 inf 5 2.59922e-41 3.2886e-07 2.71089e-07,3.87218e-07 -0.00349829,0.00011545,0.00145781,0.00180675,0.0016768 0.000161932,5.18192e-05,0.000120913,0.000117148,0.000113121
1557 rs1122525,rs12485516,rs61791506,rs9817399,rs9862527 2.54545e-41 87.3602 inf 5 2.54545e-41 3.29024e-07 2.75731e-07,3.9269e-07 -0.00350524,-0.000108503,0.00148854,0.00171324,0.00181416 0.000162234,6.61225e-05,0.000120233,0.000112149,0.000117139
1558 rs1122525,rs61791506,rs6440919,rs6440923,rs9817399 2.54338e-41 87.3598 inf 5 2.54338e-41 3.28359e-07 2.74979e-07,3.90098e-07 -0.00348245,0.00156124,0.00183993,-6.33937e-05,0.00173266 0.000161314,0.000120244,0.000130944,6.61528e-05,0.000112203
1559 rs1122525,rs61791506,rs6787361,rs9817399,rs9862527 2.53442e-41 87.3583 inf 5 2.53442e-41 3.28812e-07 2.71743e-07,3.94893e-07 -0.00349201,0.00146009,7.98798e-05,0.00167992,0.00181481 0.000161642,0.00012142,5.17146e-05,0.000113849,0.000117148
1560 rs1122525,rs4557116,rs61791506,rs9817399,rs9862527 2.5177e-41 87.3554 inf 5 2.5177e-41 3.29008e-07 2.75384e-07,3.93449e-07 -0.00350513,-0.000108061,0.00148853,0.00171323,0.00181415 0.000162234,6.61225e-05,0.000120233,0.000112149,0.000117139
1561 rs1122525,rs4478043,rs61791506,rs9817399,rs9862527 2.51592e-41 87.3551 inf 5 2.51592e-41 3.29008e-07 2.72485e-07,3.90297e-07 -0.00350512,-0.000108032,0.00148853,0.00171323,0.00181415 0.000162234,6.61225e-05,0.000120233,0.000112149,0.000117139
1562 rs1122525,rs61791506,rs7427351,rs9817399,rs9862527 2.51435e-41 87.3548 inf 5 2.51435e-41 3.29007e-07 2.71795e-07,3.88439e-07 -0.00350512,0.00148853,-0.000108007,0.00171323,0.00181414 0.000162234,0.000120233,6.61225e-05,0.000112149,0.000117139
1563 rs1122525,rs13058971,rs61791506,rs9817399,rs9862527 2.51099e-41 87.3543 inf 5 2.51099e-41 3.288e-07 2.72249e-07,3.92969e-07 -0.00349196,7.95682e-05,0.0014602,0.00168004,0.0018148 0.000161642,5.17146e-05,0.00012142,0.000113849,0.000117148
1564 rs1122525,rs146824534,rs61791506,rs9817399,rs9862527 2.50995e-41 87.3541 inf 5 2.50995e-41 3.29071e-07 2.71004e-07,3.90267e-07 -0.00348322,-0.00021324,0.00148463,0.00170805,0.00180905 0.000161422,0.000128333,0.00012023,0.000112143,0.000117136
1565 rs1122525,rs1357085,rs61791506,rs9817399,rs9862527 2.49772e-41 87.352 inf 5 2.49772e-41 3.28998e-07 2.7131e-07,3.88366e-07 -0.00350505,-0.000107738,0.00148852,0.00171322,0.00181414 0.000162234,6.61225e-05,0.000120233,0.000112149,0.000117139
1566 rs1122525,rs61791506,rs6440919,rs6798506,rs9817399 2.49745e-41 87.3519 inf 5 2.49745e-41 3.28334e-07 2.66983e-07,3.92878e-07 -0.00348227,0.00156122,0.00183872,-6.21229e-05,0.00173268 0.000161314,0.000120244,0.000130944,6.61528e-05,0.000112203
1567 rs1122525,rs4680119,rs61791506,rs9817399,rs9862527 2.49463e-41 87.3514 inf 5 2.49463e-41 3.28996e-07 2.76155e-07,3.89185e-07 -0.00350504,-0.000107687,0.00148852,0.00171322,0.00181414 0.000162234,6.61225e-05,0.000120233,0.000112149,0.000117139
1568 rs1122525,rs61791506,rs71308471,rs9817399,rs9862527 2.4849e-41 87.3497 inf 5 2.4849e-41 3.28994e-07 2.76415e-07,3.89711e-07 -0.00350455,0.00148851,-0.000109336,0.00171321,0.00181422 0.000162204,0.000120233,6.71622e-05,0.000112149,0.00011714
1569 rs1122525,rs11923161,rs61791506,rs9817399,rs9862527 2.48414e-41 87.3496 inf 5 2.48414e-41 3.2899e-07 2.76175e-07,3.89919e-07 -0.00350499,-0.000107516,0.00148852,0.00171322,0.00181413 0.000162234,6.61225e-05,0.000120233,0.000112149,0.000117139
1570 rs1122525,rs1879556,rs61791506,rs9817399,rs9862527 2.47112e-41 87.3473 inf 5 2.47112e-41 3.28988e-07 2.70525e-07,3.87495e-07 -0.00350466,-0.000109579,0.00148862,0.00171336,0.00181437 0.000162214,6.74359e-05,0.000120234,0.00011215,0.000117141
1571 rs1122525,rs61791506,rs6777440,rs9817399,rs9862527 2.46914e-41 87.347 inf 5 2.46914e-41 3.28982e-07 2.73302e-07,3.92833e-07 -0.00350493,0.00148851,-0.00010727,0.00171321,0.00181413 0.000162234,0.000120233,6.61225e-05,0.000112149,0.000117139
1572 rs1122525,rs11922984,rs61791506,rs9817399,rs9862527 2.46562e-41 87.3463 inf 5 2.46562e-41 3.28985e-07 2.76271e-07,3.96471e-07 -0.00350464,-0.000109486,0.00148862,0.00171336,0.00181437 0.000162214,6.74359e-05,0.000120234,0.00011215,0.000117141
1573 rs1122525,rs34527048,rs61791506,rs9817399,rs9862527 2.46335e-41 87.3459 inf 5 2.46335e-41 3.28983e-07 2.74189e-07,3.87069e-07 -0.00350463,-0.000109448,0.00148862,0.00171336,0.00181437 0.000162214,6.74359e-05,0.000120234,0.00011215,0.000117141
1574 rs1122525,rs2418926,rs61791506,rs9817399,rs9862527 2.45643e-41 87.3447 inf 5 2.45643e-41 3.28769e-07 2.73814e-07,3.90736e-07 -0.00349183,7.88264e-05,0.00146044,0.00168032,0.00181476 0.000161642,5.17146e-05,0.00012142,0.000113849,0.000117148
1575 rs1122525,rs1521336,rs61791506,rs9817399,rs9862527 2.44213e-41 87.3422 inf 5 2.44213e-41 3.28967e-07 2.70628e-07,3.92165e-07 -0.00350482,-0.00010682,0.00148851,0.0017132,0.00181411 0.000162234,6.61225e-05,0.000120233,0.000112149,0.000117139
1576 rs1122525,rs149254720,rs61791506,rs7635933,rs9817399 2.43571e-41 87.341 inf 5 2.43571e-41 3.28909e-07 2.76749e-07,3.91946e-07 -0.00350391,-0.00013015,0.00150008,0.00179185,0.00171498 0.000162146,5.80022e-05,0.000120378,0.000117213,0.000112156
1577 rs1122525,rs35371307,rs61791506,rs9817399,rs9862527 2.41181e-41 87.3368 inf 5 2.41181e-41 3.28954e-07 2.73973e-07,3.95616e-07 -0.00350413,-0.000108564,0.00148848,0.00171317,0.00181421 0.000162197,6.74343e-05,0.000120233,0.000112149,0.00011714
1578 rs1122525,rs61791506,rs6440919,rs7615725,rs9817399 2.40076e-41 87.3348 inf 5 2.40076e-41 3.28764e-07 2.73267e-07,3.94346e-07 -0.00348129,0.00153683,0.00178201,6.34285e-05,0.00170677 0.000161169,0.000121707,0.000114898,5.16692e-05,0.000114323
1579 rs1122525,rs114049046,rs61791506,rs7635933,rs9817399 2.38182e-41 87.3313 inf 5 2.38182e-41 3.28991e-07 2.72767e-07,3.88278e-07 -0.0034773,-0.00024419,0.00148366,0.00179793,0.00170622 0.000161435,0.000107559,0.000120232,0.00011714,0.000112147
1580 rs1122525,rs2900750,rs61791506,rs7635933,rs9817399 2.37731e-41 87.3305 inf 5 2.37731e-41 3.28737e-07 2.68086e-07,3.86126e-07 -0.00349775,0.000113355,0.00145833,0.00180666,0.00167741 0.000161932,5.18192e-05,0.000120913,0.000117148,0.000113121
1581 rs1122525,rs61791506,rs883097,rs9817399,rs9862527 2.36649e-41 87.3285 inf 5 2.36649e-41 3.28927e-07 2.70386e-07,3.87504e-07 -0.00350406,0.00148847,-0.000107303,0.00171315,0.00181417 0.000162204,0.000120233,6.71622e-05,0.000112149,0.00011714
1582 rs1122525,rs1402584,rs61791506,rs7635933,rs9817399 2.36209e-41 87.3277 inf 5 2.36209e-41 3.28796e-07 2.73063e-07,3.86793e-07 -0.0034967,-0.000108193,0.00150205,0.00186361,0.00172347 0.000161884,4.90223e-05,0.000120432,0.000120419,0.0001123
1583 rs1122525,rs140750756,rs61791506,rs7635933,rs9817399 2.34301e-41 87.3242 inf 5 2.34301e-41 3.28856e-07 2.71676e-07,3.91137e-07 -0.00350401,-0.000129434,0.00150066,0.00179196,0.00171544 0.000162162,5.81242e-05,0.000120394,0.000117212,0.000112161
1584 rs1122525,rs61791506,rs6440919,rs6809612,rs9817399 2.32143e-41 87.3202 inf 5 2.32143e-41 3.28233e-07 2.74118e-07,3.8977e-07 -0.00348152,0.00156111,0.00183361,-5.67414e-05,0.00173277 0.000161314,0.000120244,0.000130944,6.61528e-05,0.000112203
1585 rs1122525,rs1879554,rs61791506,rs7635933,rs9817399 2.31326e-41 87.3186 inf 5 2.31326e-41 3.28765e-07 2.7435e-07,3.88956e-07 -0.00349635,-0.0001077,0.00150204,0.00186328,0.0017235 0.000161877,4.90215e-05,0.000120433,0.000120413,0.000112303
1586 rs1122525,rs12485656,rs61791506,rs9817399,rs9862527 2.27991e-41 87.3123 inf 5 2.27991e-41 3.28872e-07 2.70089e-07,3.90119e-07 -0.00350411,-0.000103969,0.00148845,0.00171312,0.00181404 0.000162234,6.61225e-05,0.000120233,0.000112149,0.000117139
1587 rs1122525,rs4680110,rs61791506,rs6440919,rs9817399 2.26663e-41 87.3098 inf 5 2.26663e-41 3.28189e-07 2.74129e-07,3.90839e-07 -0.00348104,-5.46128e-05,0.00156115,0.00183153,0.00173292 0.000161305,6.66549e-05,0.000120245,0.000131142,0.000112201
1588 rs1122525,rs4680112,rs61791506,rs6440919,rs9817399 2.24733e-41 87.3061 inf 5 2.24733e-41 3.28183e-07 2.7205e-07,3.89391e-07 -0.00348105,-5.40496e-05,0.0015611,0.00183103,0.00173287 0.00016131,6.64015e-05,0.000120244,0.000131042,0.000112202
1589 rs1122525,rs61791506,rs6800048,rs7635933,rs9817399 2.2275e-41 87.3022 inf 5 2.2275e-41 3.288e-07 2.76075e-07,3.90971e-07 -0.0035044,0.00149197,-0.000130582,0.00180055,0.00171001 0.000162193,0.000120251,5.91323e-05,0.000117129,0.000112135
1590 rs1122525,rs61791506,rs73158427,rs9817399,rs9862527 2.21464e-41 87.2997 inf 5 2.21464e-41 3.28779e-07 2.71301e-07,3.90031e-07 -0.00350733,0.00149548,-8.86029e-05,0.00171389,0.00181003 0.000162516,0.000120374,5.79616e-05,0.000112159,0.000117131
1591 rs1122525,rs61791506,rs7620581,rs7635933,rs9817399 2.20332e-41 87.2975 inf 5 2.20332e-41 3.287e-07 2.73821e-07,3.86463e-07 -0.0034963,0.00150183,-0.000106636,0.00186272,0.00172327 0.000161884,0.000120432,4.90223e-05,0.000120419,0.0001123
1592 rs1122525,rs17817774,rs61791506,rs9817399,rs9862527 2.19341e-41 87.2955 inf 5 2.19341e-41 3.28795e-07 2.74094e-07,3.89715e-07 -0.00349943,-9.08861e-05,0.00149447,0.00170767,0.00181123 0.000161985,5.91524e-05,0.000120342,0.000112148,0.000117127
1593 rs1122525,rs61791506,rs6440920,rs9817399,rs9862527 2.16748e-41 87.2904 inf 5 2.16748e-41 3.28104e-07 2.71806e-07,3.88412e-07 -0.00349075,0.0014848,-7.75027e-05,0.00170814,0.0018879 0.000161754,0.000120233,6.65336e-05,0.00011215,0.000134271
1594 rs1122525,rs61791506,rs9817399,rs9860920,rs9862527 2.16619e-41 87.2901 inf 5 2.16619e-41 3.28104e-07 2.6956e-07,3.88546e-07 -0.00349075,0.0014848,0.00170814,-7.74688e-05,0.00188786 0.000161754,0.000120233,0.00011215,6.65336e-05,0.000134271
1595 rs1122525,rs1949634,rs61791506,rs9817399,rs9862527 2.14471e-41 87.2858 inf 5 2.14471e-41 3.28463e-07 2.75702e-07,3.8714e-07 -0.00350558,0.000204245,0.00141605,0.00174008,0.0018115 0.000162627,0.000149028,0.000130705,0.000114217,0.000117127
1596 rs1122525,rs4552318,rs61791506,rs6440919,rs9817399 2.14047e-41 87.2849 inf 5 2.14047e-41 3.28617e-07 2.7172e-07,3.88129e-07 -0.00347824,5.87161e-05,0.00156152,0.00175148,0.0017372 0.000161099,5.16222e-05,0.000120244,0.000117534,0.000112239
1597 rs1122525,rs61791506,rs6440919,rs6440925,rs9817399 2.11737e-41 87.2802 inf 5 2.11737e-41 3.28606e-07 2.70404e-07,3.92237e-07 -0.0034782,0.00156168,0.00175169,5.83331e-05,0.00173739 0.000161098,0.000120246,0.000117528,5.16159e-05,0.000112245
1598 rs1122525,rs35793010,rs61791506,rs6440919,rs9817399 2.11735e-41 87.2802 inf 5 2.11735e-41 3.28797e-07 2.69619e-07,3.87568e-07 -0.00349411,-8.24407e-05,0.00156175,0.00178176,0.00173595 0.000161889,6.61226e-05,0.000120245,0.000114895,0.000112212
1599 rs1122525,rs4613417,rs61791506,rs6440919,rs9817399 2.10022e-41 87.2767 inf 5 2.10022e-41 3.28591e-07 2.73938e-07,3.91051e-07 -0.00347817,5.78482e-05,0.0015615,0.0017519,0.00173714 0.000161099,5.16222e-05,0.000120244,0.000117534,0.000112239
1600 rs1122525,rs61791506,rs6440919,rs7614457,rs9817399 2.09755e-41 87.2761 inf 5 2.09755e-41 3.2859e-07 2.68927e-07,3.87588e-07 -0.00347817,0.0015615,0.00175193,5.77895e-05,0.00173714 0.000161099,0.000120244,0.000117534,5.16222e-05,0.000112239
1601 rs1122525,rs4368465,rs61791506,rs6440919,rs9817399 2.0935e-41 87.2753 inf 5 2.0935e-41 3.28587e-07 2.73539e-07,3.87235e-07 -0.00347816,5.77004e-05,0.0015615,0.00175197,0.00173714 0.000161099,5.16222e-05,0.000120244,0.000117534,0.000112239
1602 rs1122525,rs4680114,rs61791506,rs6440919,rs9817399 2.09325e-41 87.2752 inf 5 2.09325e-41 3.28587e-07 2.72167e-07,3.89494e-07 -0.00347816,5.76947e-05,0.0015615,0.00175197,0.00173714 0.000161099,5.16222e-05,0.000120244,0.000117534,0.000112239
1603 rs1122525,rs4607070,rs61791506,rs6440919,rs9817399 2.08414e-41 87.2733 inf 5 2.08414e-41 3.28581e-07 2.72253e-07,3.88421e-07 -0.00347814,5.7493e-05,0.00156149,0.00175207,0.00173712 0.000161099,5.16222e-05,0.000120244,0.000117534,0.000112239
1604 rs1122525,rs61791506,rs6440919,rs9817399,rs9831551 2.08401e-41 87.2733 inf 5 2.08401e-41 3.28581e-07 2.70216e-07,3.84234e-07 -0.00347814,0.00156149,0.00175207,0.00173712,5.74901e-05 0.000161099,0.000120244,0.000117534,0.000112239,5.16222e-05
1605 rs1122525,rs61791506,rs6440919,rs6794235,rs9817399 2.07605e-41 87.2716 inf 5 2.07605e-41 3.28575e-07 2.74137e-07,3.86019e-07 -0.00347813,0.00156149,0.00175216,5.73125e-05,0.00173711 0.000161099,0.000120244,0.000117534,5.16222e-05,0.000112239
1606 rs1122525,rs61791506,rs6440919,rs6440926,rs9817399 2.07361e-41 87.2711 inf 5 2.07361e-41 3.28577e-07 2.67016e-07,3.91289e-07 -0.00347812,0.00156165,0.00175215,5.73714e-05,0.00173733 0.000161098,0.000120246,0.000117528,5.16159e-05,0.000112245
1607 rs1122525,rs61791506,rs6440919,rs6781219,rs9817399 2.06911e-41 87.2702 inf 5 2.06911e-41 3.28571e-07 2.72382e-07,3.88752e-07 -0.00347812,0.00156148,0.00175223,5.71565e-05,0.0017371 0.000161099,0.000120244,0.000117534,5.16222e-05,0.000112239
1608 rs1122525,rs61791506,rs6440919,rs6805002,rs9817399 2.06635e-41 87.2696 inf 5 2.06635e-41 3.28569e-07 2.69797e-07,3.89699e-07 -0.00347811,0.00156148,0.00175226,5.70942e-05,0.0017371 0.000161099,0.000120244,0.000117534,5.16222e-05,0.000112239
1609 rs1122525,rs61791506,rs6440919,rs6790292,rs9817399 2.06178e-41 87.2687 inf 5 2.06178e-41 3.28566e-07 2.7515e-07,3.90737e-07 -0.0034781,0.00156148,0.00175231,5.69909e-05,0.00173709 0.000161099,0.000120244,0.000117534,5.16222e-05,0.000112239
1610 rs1122525,rs61791506,rs6440919,rs6440927,rs9817399 2.06128e-41 87.2685 inf 5 2.06128e-41 3.28569e-07 2.71339e-07,3.8714e-07 -0.0034781,0.00156164,0.00175229,5.70937e-05,0.00173731 0.000161098,0.000120246,0.000117528,5.16159e-05,0.000112245
1611 rs1122525,rs61791506,rs6440919,rs6777436,rs9817399 2.06097e-41 87.2685 inf 5 2.06097e-41 3.28565e-07 2.72426e-07,3.90949e-07 -0.0034781,0.00156148,0.00175232,5.69725e-05,0.00173709 0.000161099,0.000120244,0.000117534,5.16222e-05,0.000112239
1612 rs1122525,rs4402901,rs61791506,rs6440919,rs9817399 2.05518e-41 87.2673 inf 5 2.05518e-41 3.28561e-07 2.74114e-07,3.88396e-07 -0.00347809,5.68407e-05,0.00156147,0.00175238,0.00173708 0.000161099,5.16222e-05,0.000120244,0.000117534,0.000112239
1613 rs1122525,rs1521312,rs61791506,rs6440919,rs9817399 2.05515e-41 87.2673 inf 5 2.05515e-41 3.28561e-07 2.72932e-07,3.88492e-07 -0.00347809,5.68401e-05,0.00156147,0.00175238,0.00173708 0.000161099,5.16222e-05,0.000120244,0.000117534,0.000112239
1614 rs1122525,rs12492627,rs61791506,rs6440919,rs9817399 2.05511e-41 87.2672 inf 5 2.05511e-41 3.28561e-07 2.72336e-07,3.83516e-07 -0.00347809,5.68391e-05,0.00156147,0.00175238,0.00173708 0.000161099,5.16222e-05,0.000120244,0.000117534,0.000112239
1615 rs1122525,rs61791506,rs6440919,rs6793820,rs9817399 2.05392e-41 87.267 inf 5 2.05392e-41 3.28561e-07 2.70269e-07,3.86198e-07 -0.00347809,0.00156147,0.0017524,5.68119e-05,0.00173708 0.000161099,0.000120244,0.000117534,5.16222e-05,0.000112239
1616 rs1122525,rs61791506,rs6440919,rs7611061,rs9817399 2.05301e-41 87.2668 inf 5 2.05301e-41 3.2856e-07 2.68889e-07,3.92913e-07 -0.00347809,0.00156147,0.00175241,5.67912e-05,0.00173708 0.000161099,0.000120244,0.000117534,5.16222e-05,0.000112239
1617 rs1122525,rs61791506,rs6440919,rs7611396,rs9817399 2.053e-41 87.2668 inf 5 2.053e-41 3.2856e-07 2.76233e-07,3.86945e-07 -0.00347809,0.00156147,0.00175241,5.67909e-05,0.00173708 0.000161099,0.000120244,0.000117534,5.16222e-05,0.000112239
1618 rs1122525,rs4638926,rs61791506,rs6440919,rs9817399 2.05299e-41 87.2668 inf 5 2.05299e-41 3.2856e-07 2.74427e-07,3.89993e-07 -0.00347809,5.67908e-05,0.00156147,0.00175241,0.00173708 0.000161099,5.16222e-05,0.000120244,0.000117534,0.000112239
1619 rs1122525,rs61791506,rs6440919,rs7428890,rs9817399 2.05218e-41 87.2666 inf 5 2.05218e-41 3.28559e-07 2.74272e-07,3.93296e-07 -0.00347808,0.00156147,0.00175242,5.67721e-05,0.00173708 0.000161099,0.000120244,0.000117534,5.16222e-05,0.000112239
1620 rs1122525,rs61791506,rs6440919,rs7610857,rs9817399 2.04202e-41 87.2645 inf 5 2.04202e-41 3.28553e-07 2.75861e-07,3.86165e-07 -0.00347807,0.00156147,0.00175253,5.65386e-05,0.00173707 0.000161099,0.000120244,0.000117534,5.16222e-05,0.000112239
1621 rs1122525,rs61791506,rs6440919,rs6440928,rs9817399 2.04064e-41 87.2642 inf 5 2.04064e-41 3.28553e-07 2.68541e-07,3.90054e-07 -0.00347798,0.00156146,0.00175255,5.65641e-05,0.00173706 0.000161097,0.000120244,0.000117527,5.1618e-05,0.000112239
1622 rs1122525,rs61791506,rs6440923,rs9817399,rs9862527 2.03689e-41 87.2634 inf 5 2.03689e-41 3.28019e-07 2.70307e-07,3.83992e-07 -0.00349016,0.00148487,-7.38681e-05,0.00170824,0.00188431 0.000161754,0.000120233,6.65336e-05,0.00011215,0.000134271
1623 rs1122525,rs11710560,rs61791506,rs7635933,rs9817399 2.03638e-41 87.2633 inf 5 2.03638e-41 3.28683e-07 2.74579e-07,3.9022e-07 -0.00350446,-0.000128048,0.00149255,0.00180136,0.00171111 0.000162224,5.90192e-05,0.000120258,0.000117128,0.000112136
1624 rs1122525,rs61791506,rs6440919,rs6440929,rs9817399 2.03478e-41 87.2629 inf 5 2.03478e-41 3.2855e-07 2.74226e-07,3.9402e-07 -0.00347797,0.00156146,0.00175261,5.64286e-05,0.00173705 0.000161097,0.000120244,0.000117527,5.1618e-05,0.000112239
1625 rs1122525,rs61791506,rs6440919,rs7653047,rs9817399 2.02526e-41 87.2609 inf 5 2.02526e-41 3.28541e-07 2.7081e-07,3.84956e-07 -0.00347803,0.00156145,0.00175272,5.61489e-05,0.00173704 0.000161099,0.000120244,0.000117534,5.16222e-05,0.000112239
1626 rs1122525,rs61791506,rs6440919,rs6794747,rs9817399 2.02443e-41 87.2607 inf 5 2.02443e-41 3.28537e-07 2.71877e-07,3.91214e-07 -0.00347816,0.00156135,0.00175281,5.60155e-05,0.0017369 0.000161102,0.000120243,0.000117529,5.16342e-05,0.000112236
1627 rs1122525,rs3982374,rs61791506,rs6440919,rs9817399 2.02097e-41 87.26 inf 5 2.02097e-41 3.28538e-07 2.71999e-07,3.90892e-07 -0.00347803,5.60481e-05,0.00156145,0.00175276,0.00173704 0.000161099,5.16222e-05,0.000120244,0.000117534,0.000112239
1628 rs1122525,rs1464417,rs61791506,rs9817399,rs9862527 2.01808e-41 87.2593 inf 5 2.01808e-41 3.28704e-07 2.75252e-07,3.8539e-07 -0.00350279,-9.87057e-05,0.00148834,0.00171298,0.00181391 0.000162234,6.61225e-05,0.000120233,0.000112149,0.000117139
1629 rs1122525,rs61791506,rs6798506,rs9817399,rs9862527 1.99403e-41 87.2541 inf 5 1.99403e-41 3.2799e-07 2.7283e-07,3.86388e-07 -0.00348995,0.00148489,-7.25826e-05,0.00170828,0.00188304 0.000161754,0.000120233,6.65336e-05,0.00011215,0.000134271
1630 rs1122525,rs4234298,rs61791506,rs6440919,rs9817399 1.98534e-41 87.2522 inf 5 1.98534e-41 3.28519e-07 2.75515e-07,3.88685e-07 -0.00347773,5.53739e-05,0.00156147,0.00175314,0.00173705 0.000161093,5.16116e-05,0.000120245,0.000117523,0.000112241
1631 rs1122525,rs1474232,rs61791506,rs9817399,rs9862527 1.98e-41 87.2511 inf 5 1.98e-41 3.28487e-07 2.74173e-07,3.91098e-07 -0.00348651,7.11311e-05,0.00148942,0.00171493,0.00177944 0.000161506,5.14318e-05,0.000120246,0.000112184,0.000119388
1632 rs1122525,rs11718319,rs61791506,rs7635933,rs9817399 1.976e-41 87.2502 inf 5 1.976e-41 3.28642e-07 2.7201e-07,3.9364e-07 -0.00350423,-0.000127227,0.00149251,0.00180137,0.00171111 0.000162224,5.90192e-05,0.000120258,0.000117128,0.000112136
1633 rs1122525,rs11928425,rs61791506,rs7635933,rs9817399 1.97175e-41 87.2493 inf 5 1.97175e-41 3.28632e-07 2.69237e-07,3.89622e-07 -0.0035035,-0.000127274,0.00149183,0.00180059,0.00171001 0.000162193,5.91323e-05,0.000120251,0.000117129,0.000112135
[truncated: 1,265,360 more chars]
