# Supplementary material for: Precision medicine for atherosclerotic cardiovascular disease: Integrative genomics maps risk loci and AI‐predicted functional consequences
Source: Clin Transl Med. 2026 Jul 10;16(7):e70732. doi: 10.1002/ctm2.70732 (PMC13351343; doi:10.1002/ctm2.70732)
Supplement: Supplementary file 6 — Supporting Information [file CTM2-16-e70732-s005.zip › ARHGEF26/FINEMAP/data.ld]

1 1 0.998013335926363 -0.324920858116257 -0.311262511951879 -0.311262511951879 0.500271471680057 -0.572970826269082 -0.404223819488246 -0.400801476521959 -0.400801476521959 -0.329558506743705 0.998013335926363 -0.184530014872776 0.217454359791391 -0.2151258455126 0.202468173792732 -0.419467877275373 -0.39373393950833 -0.39373393950833 -0.412723128582221 -0.329558506743705 -0.421146883730549 -0.39373393950833 -0.419467877275373 -0.572970826269082 -0.32684211612892 -0.336345374696629 -0.419467877275373 0.500271471680057 -0.572970826269082 -0.404223819488246 -0.419467877275373 -0.336345374696629 -0.336345374696629 -0.572970826269082 -0.329558506743705 -0.329558506743705 -0.330663627943123 -0.572970826269082 0.542258107582935 -0.336345374696629 -0.949930017363785 -0.0176416637936682 -0.329558506743705 -0.949930017363785 -0.193284003790383 0.994028108391078 0.562014971058567 -0.574529553986443 -0.316972491656989 -0.329558506743705 -0.329558506743705 -0.329558506743705 -0.572970826269082 -0.329558506743705 -0.572970826269082 -0.316972491656989 0.782141661215778 -0.329558506743705 -0.329558506743705 -0.329558506743705 -0.572970826269082 -0.572970826269082 0.698808625641892 0.998013335926363 0.758164357662204 -0.572970826269082 -0.336345374696629 0.554681770587701 0.388713150018064 -0.412723128582221 0.459499382260991 0.584278764155824 0.584278764155824 -0.419467877275373 0.562188991698877 0.558890024238681 -0.336345374696629 0.608812528460396 0.998013335926363 -0.152224759723123 0.543876823448698 0.974484166636709 0.545496595610345 -0.421146883730549 -0.322992433709146 0.998013335926363 0.710808099831115 0.785594699688377 0.788297380606396 0.542258107582935 -0.400801476521959 -0.317287927832743 -0.324720315416139 0.55289294236172 0.392561550084135 0.998013335926363 0.824387383899646 -0.572970826269082 0.584278764155824 1 -0.336345374696629 0.543060499830015 0.388713150018064 0.543060499830015 0.386971453713381 0.386971453713381 0.546342047425956 0.388713150018064 0.541714460819159 -0.392185135472343 -0.388713150018064 0.544758410324569 0.543060499830015 -0.18180721083646 -0.572970826269082 0.543060499830015 0.546342047425956 0.541417579460545 0.388713150018064 0.543060499830015 0.388713150018064 -0.546342047425956 -0.392185135472343 0.546342047425956 0.388713150018064 0.388713150018064 0.546342047425956 0.546342047425956 0.388713150018064 0.388713150018064 -0.255227991439559 0.546342047425956 0.543060499830015 0.543060499830015 0.546342047425956 0.543060499830015 0.538187267255773 0.388713150018064 0.388713150018064 -0.388713150018064 -0.37072121698991 -0.281243352049571 0.966276612120452 -0.16249098082554 -0.37072121698991 0.485208998386741 0.998013335926363 -0.328756327376118 0.584278764155824 0.461605576592951 -0.32684211612892 0.543060499830015 0.784846792119516 0.146544839843765 0.675956201212715 0.584278764155824 0.762047902742691 -0.319039987416689 0.584278764155824 0.976190221779846 0.562014971058567 0.543060499830015 0.543060499830015 0.543060499830015 0.970313974952347 -0.548870861665236 0.558890024238681 0.785594699688377 0.437556627415151 -0.572970826269082 -0.328756327376118 -0.322992433709146 -0.32684211612892 -0.572970826269082 -0.572970826269082 -0.220300797377216 -0.328756327376118 -0.574529553986443 -0.572970826269082 -0.330663627943123 -0.32684211612892 -0.572970826269082 -0.572970826269082 -0.326602844320271 -0.336345374696629 -0.220300797377216 -0.571411938352524 0.96223202099528 0.542258107582935 0.537243409142325 0.584278764155824 0.554681770587701 -0.574529553986443 0.786485447554007 0.584278764155824 0.542258107582935 0.998013335926363 -0.572970826269082 0.998013335926363 -0.572970826269082 0.542258107582935 -0.572970826269082 -0.336345374696629 0.786485447554007 -0.572970826269082 0.542258107582935 -0.336345374696629 0.542258107582935 0.542258107582935 0.542258107582935 0.500271471680057 -0.572970826269082 -0.572970826269082 0.760204707098142 0.498629143997389 0.758308845821018 -0.421146883730549 0.542258107582935 0.584278764155824 0.582700028421676 -0.336345374696629 -0.326602844320271 -0.546342047425956 -0.390451022509452 -0.400801476521959 -0.116484612136446 -0.572970826269082 0.970196423235658 -0.404223819488246 -0.419467877275373 -0.419467877275373 -0.196126775985436 -0.422823113437662 0.249561453979114 -0.412723128582221 -0.409304395763225 -0.412723128582221 -0.412723128582221 -0.404223819488246 -0.400801476521959 -0.404223819488246 -0.400801476521959 -0.311262511951879 -0.311262511951879 -0.311262511951879 -0.311262511951879 -0.311262511951879 -0.419467877275373 -0.419467877275373 -0.417786046875271 -0.417786046875271 -0.400801476521959 -0.359614157631222 -0.388713150018064 -0.388713150018064 -0.392185135472343 -0.388713150018064 0.94431138647045 0.756413829364727 0.756413829364727 0.53886032340669 0.53886032340669 0.53886032340669 0.540640446308608 0.540640446308608 0.970616784593375 0.584278764155824 -0.329558506743705 0.976190221779846 0.968363239825639 0.994028108391078 0.542759471350098 -0.329558506743705 0.974133901636367 0.542258107582935 -0.336345374696629 0.976190221779846 0.781235253868272 0.542258107582935 0.974227676699916 0.584278764155824 0.998013335926363 0.562014971058567 -0.329558506743705 0.542258107582935 0.542258107582935 0.542258107582935 0.545810160124076 -0.329558506743705 0.968127862328705 -0.324720315416139 0.756413829364727 -0.404223819488246 -0.326602844320271 -0.329558506743705 0.542258107582935 0.994028108391078 -0.330663627943123 0.786485447554007 0.786485447554007 0.756413829364727 -0.572970826269082 0.562188991698877 -0.330663627943123 -0.328756327376118 -0.336345374696629 -0.393915552011888 0.780247481660274 -0.421146883730549 0.970313974952347 -0.232823901228912 -0.417786046875271 -0.232823901228912 -0.417786046875271 0.228749293770775 -0.400801476521959 0.219870193248004 -0.116484612136446 0.980313727824066 -0.329558506743705 -0.336345374696629 0.542258107582935 -0.311262511951879 0.386710799612984 0.542258107582935 0.542258107582935 0.542258107582935 0.786485447554007 0.998013335926363 0.964003721724405 0.386971453713381 0.542258107582935 0.79106681068229 -0.329558506743705 0.558021147690157 -0.572970826269082 -0.70583519397379 0.970313974952347 0.584278764155824 0.584278764155824 0.968234894828552 0.459499382260991 -0.316972491656989 -0.572970826269082 0.584278764155824 -0.330663627943123 0.584278764155824 -0.572970826269082 -0.572970826269082 -0.572970826269082 -0.572970826269082 0.946262755764162 -0.572970826269082 0.786485447554007 -0.404223819488246 0.584278764155824 0.584278764155824 1 0.498629143997389 0.542759471350098 -0.532256814270605 0.720850509366831 0.542258107582935 -0.34753917038423 -0.21772600718847 -0.196126775985436 -0.311262511951879 -0.220300797377216 -0.184530014872776 -0.328756327376118 0.786485447554007 0.786485447554007 0.998013335926363 0.166202702883581 0.388713150018064 0.190686649199748 0.998013335926363 0.865315038627538 0.955981954183797 0.970313974952347 1 0.542258107582935 0.782141661215778 0.388713150018064 0.388713150018064 0.546342047425956 0.231643425436044 0.970313974952347 0.998013335926363 0.756413829364727 0.946262755764162 1 0.21514887561533 0.949833236919373
1 1 0.998013335926363 -0.324920858116257 -0.311262511951879 -0.311262511951879 0.500271471680057 -0.572970826269082 -0.404223819488246 -0.400801476521959 -0.400801476521959 -0.329558506743705 0.998013335926363 -0.184530014872776 0.217454359791391 -0.2151258455126 0.202468173792732 -0.419467877275373 -0.39373393950833 -0.39373393950833 -0.412723128582221 -0.329558506743705 -0.421146883730549 -0.39373393950833 -0.419467877275373 -0.572970826269082 -0.32684211612892 -0.336345374696629 -0.419467877275373 0.500271471680057 -0.572970826269082 -0.404223819488246 -0.419467877275373 -0.336345374696629 -0.336345374696629 -0.572970826269082 -0.329558506743705 -0.329558506743705 -0.330663627943123 -0.572970826269082 0.542258107582935 -0.336345374696629 -0.949930017363785 -0.0176416637936682 -0.329558506743705 -0.949930017363785 -0.193284003790383 0.994028108391078 0.562014971058567 -0.574529553986443 -0.316972491656989 -0.329558506743705 -0.329558506743705 -0.329558506743705 -0.572970826269082 -0.329558506743705 -0.572970826269082 -0.316972491656989 0.782141661215778 -0.329558506743705 -0.329558506743705 -0.329558506743705 -0.572970826269082 -0.572970826269082 0.698808625641892 0.998013335926363 0.758164357662204 -0.572970826269082 -0.336345374696629 0.554681770587701 0.388713150018064 -0.412723128582221 0.459499382260991 0.584278764155824 0.584278764155824 -0.419467877275373 0.562188991698877 0.558890024238681 -0.336345374696629 0.608812528460396 0.998013335926363 -0.152224759723123 0.543876823448698 0.974484166636709 0.545496595610345 -0.421146883730549 -0.322992433709146 0.998013335926363 0.710808099831115 0.785594699688377 0.788297380606396 0.542258107582935 -0.400801476521959 -0.317287927832743 -0.324720315416139 0.55289294236172 0.392561550084135 0.998013335926363 0.824387383899646 -0.572970826269082 0.584278764155824 1 -0.336345374696629 0.543060499830015 0.388713150018064 0.543060499830015 0.386971453713381 0.386971453713381 0.546342047425956 0.388713150018064 0.541714460819159 -0.392185135472343 -0.388713150018064 0.544758410324569 0.543060499830015 -0.18180721083646 -0.572970826269082 0.543060499830015 0.546342047425956 0.541417579460545 0.388713150018064 0.543060499830015 0.388713150018064 -0.546342047425956 -0.392185135472343 0.546342047425956 0.388713150018064 0.388713150018064 0.546342047425956 0.546342047425956 0.388713150018064 0.388713150018064 -0.255227991439559 0.546342047425956 0.543060499830015 0.543060499830015 0.546342047425956 0.543060499830015 0.538187267255773 0.388713150018064 0.388713150018064 -0.388713150018064 -0.37072121698991 -0.281243352049571 0.966276612120452 -0.16249098082554 -0.37072121698991 0.485208998386741 0.998013335926363 -0.328756327376118 0.584278764155824 0.461605576592951 -0.32684211612892 0.543060499830015 0.784846792119516 0.146544839843765 0.675956201212715 0.584278764155824 0.762047902742691 -0.319039987416689 0.584278764155824 0.976190221779846 0.562014971058567 0.543060499830015 0.543060499830015 0.543060499830015 0.970313974952347 -0.548870861665236 0.558890024238681 0.785594699688377 0.437556627415151 -0.572970826269082 -0.328756327376118 -0.322992433709146 -0.32684211612892 -0.572970826269082 -0.572970826269082 -0.220300797377216 -0.328756327376118 -0.574529553986443 -0.572970826269082 -0.330663627943123 -0.32684211612892 -0.572970826269082 -0.572970826269082 -0.326602844320271 -0.336345374696629 -0.220300797377216 -0.571411938352524 0.96223202099528 0.542258107582935 0.537243409142325 0.584278764155824 0.554681770587701 -0.574529553986443 0.786485447554007 0.584278764155824 0.542258107582935 0.998013335926363 -0.572970826269082 0.998013335926363 -0.572970826269082 0.542258107582935 -0.572970826269082 -0.336345374696629 0.786485447554007 -0.572970826269082 0.542258107582935 -0.336345374696629 0.542258107582935 0.542258107582935 0.542258107582935 0.500271471680057 -0.572970826269082 -0.572970826269082 0.760204707098142 0.498629143997389 0.758308845821018 -0.421146883730549 0.542258107582935 0.584278764155824 0.582700028421676 -0.336345374696629 -0.326602844320271 -0.546342047425956 -0.390451022509452 -0.400801476521959 -0.116484612136446 -0.572970826269082 0.970196423235658 -0.404223819488246 -0.419467877275373 -0.419467877275373 -0.196126775985436 -0.422823113437662 0.249561453979114 -0.412723128582221 -0.409304395763225 -0.412723128582221 -0.412723128582221 -0.404223819488246 -0.400801476521959 -0.404223819488246 -0.400801476521959 -0.311262511951879 -0.311262511951879 -0.311262511951879 -0.311262511951879 -0.311262511951879 -0.419467877275373 -0.419467877275373 -0.417786046875271 -0.417786046875271 -0.400801476521959 -0.359614157631222 -0.388713150018064 -0.388713150018064 -0.392185135472343 -0.388713150018064 0.94431138647045 0.756413829364727 0.756413829364727 0.53886032340669 0.53886032340669 0.53886032340669 0.540640446308608 0.540640446308608 0.970616784593375 0.584278764155824 -0.329558506743705 0.976190221779846 0.968363239825639 0.994028108391078 0.542759471350098 -0.329558506743705 0.974133901636367 0.542258107582935 -0.336345374696629 0.976190221779846 0.781235253868272 0.542258107582935 0.974227676699916 0.584278764155824 0.998013335926363 0.562014971058567 -0.329558506743705 0.542258107582935 0.542258107582935 0.542258107582935 0.545810160124076 -0.329558506743705 0.968127862328705 -0.324720315416139 0.756413829364727 -0.404223819488246 -0.326602844320271 -0.329558506743705 0.542258107582935 0.994028108391078 -0.330663627943123 0.786485447554007 0.786485447554007 0.756413829364727 -0.572970826269082 0.562188991698877 -0.330663627943123 -0.328756327376118 -0.336345374696629 -0.393915552011888 0.780247481660274 -0.421146883730549 0.970313974952347 -0.232823901228912 -0.417786046875271 -0.232823901228912 -0.417786046875271 0.228749293770775 -0.400801476521959 0.219870193248004 -0.116484612136446 0.980313727824066 -0.329558506743705 -0.336345374696629 0.542258107582935 -0.311262511951879 0.386710799612984 0.542258107582935 0.542258107582935 0.542258107582935 0.786485447554007 0.998013335926363 0.964003721724405 0.386971453713381 0.542258107582935 0.79106681068229 -0.329558506743705 0.558021147690157 -0.572970826269082 -0.70583519397379 0.970313974952347 0.584278764155824 0.584278764155824 0.968234894828552 0.459499382260991 -0.316972491656989 -0.572970826269082 0.584278764155824 -0.330663627943123 0.584278764155824 -0.572970826269082 -0.572970826269082 -0.572970826269082 -0.572970826269082 0.946262755764162 -0.572970826269082 0.786485447554007 -0.404223819488246 0.584278764155824 0.584278764155824 1 0.498629143997389 0.542759471350098 -0.532256814270605 0.720850509366831 0.542258107582935 -0.34753917038423 -0.21772600718847 -0.196126775985436 -0.311262511951879 -0.220300797377216 -0.184530014872776 -0.328756327376118 0.786485447554007 0.786485447554007 0.998013335926363 0.166202702883581 0.388713150018064 0.190686649199748 0.998013335926363 0.865315038627538 0.955981954183797 0.970313974952347 1 0.542258107582935 0.782141661215778 0.388713150018064 0.388713150018064 0.546342047425956 0.231643425436044 0.970313974952347 0.998013335926363 0.756413829364727 0.946262755764162 1 0.21514887561533 0.949833236919373
0.998013335926363 0.998013335926363 1 -0.324275349520662 -0.310644137901915 -0.310644137901915 0.504697953480494 -0.571832525713291 -0.403420762548361 -0.400005218627893 -0.400005218627893 -0.328795105660139 1 -0.184163415721721 0.217887228520397 -0.214698462724009 0.202871210738681 -0.418634535513546 -0.392913313537721 -0.392913313537721 -0.411903186370308 -0.328795105660139 -0.420310206346918 -0.392913313537721 -0.418634535513546 -0.571832525713291 -0.326192790639056 -0.335677169424386 -0.418634535513546 0.504697953480494 -0.571832525713291 -0.403420762548361 -0.418634535513546 -0.335677169424386 -0.335677169424386 -0.571832525713291 -0.328795105660139 -0.328795105660139 -0.33000671039303 -0.571832525713291 0.546746524148414 -0.335677169424386 -0.951916315317621 -0.0164137487742192 -0.328795105660139 -0.951916315317621 -0.192900013404044 0.992041732377562 0.566463624983272 -0.573388156762296 -0.316220357965426 -0.328795105660139 -0.328795105660139 -0.328795105660139 -0.571832525713291 -0.328795105660139 -0.571832525713291 -0.316220357965426 0.784936736217988 -0.328795105660139 -0.328795105660139 -0.328795105660139 -0.571832525713291 -0.571832525713291 0.702109884597234 0.996019086611922 0.760681633537513 -0.571832525713291 -0.335677169424386 0.559228836350077 0.387940907567973 -0.411903186370308 0.463960487654328 0.588939418347172 0.588939418347172 -0.418634535513546 0.566719530376061 0.563451461184371 -0.335677169424386 0.612250906397611 1 -0.151922340261864 0.548358109464449 0.976423993104446 0.549970657762102 -0.420310206346918 -0.322291971038902 1 0.714049745413311 0.788384354462307 0.791094367738535 0.546746524148414 -0.400005218627893 -0.316539300413265 -0.324013880688961 0.557366024203108 0.397752429648736 1 0.827184427017453 -0.571832525713291 0.588939418347172 0.998013335926363 -0.335677169424386 0.541906239238283 0.387940907567973 0.541906239238283 0.386202671428766 0.386202671428765 0.545182544103189 0.387940907567973 0.540540198758861 -0.391405995353486 -0.387940907567973 0.543602088648074 0.541906239238283 -0.181218193516886 -0.571832525713291 0.541906239238283 0.545182544103189 0.54026592643925 0.387940907567973 0.541906239238283 0.387940907567973 -0.545182544103189 -0.391405995353486 0.545182544103189 0.387940907567973 0.387940907567973 0.545182544103189 0.545182544103189 0.387940907567973 0.387940907567973 -0.266086295439503 0.545182544103189 0.541906239238283 0.541906239238283 0.545182544103189 0.541906239238283 0.537041396960869 0.387940907567973 0.387940907567973 -0.387940907567973 -0.369868690694068 -0.291522424884686 0.96823577280365 -0.162042704174687 -0.369868690694068 0.489779253393648 1 -0.32810319899154 0.588939418347172 0.466044716943753 -0.326192790639056 0.541906239238283 0.787649419285905 0.146961622920871 0.67916424094606 0.588939418347172 0.764805656076194 -0.318346283171056 0.588939418347172 0.97815716174041 0.566463624983272 0.541906239238283 0.541906239238283 0.541906239238283 0.972269301783048 -0.553411132604871 0.563451461184371 0.788384354462307 0.438389699730361 -0.571832525713291 -0.32810319899154 -0.322291971038902 -0.326192790639056 -0.571832525713291 -0.571832525713291 -0.219863133697673 -0.32810319899154 -0.573388156762296 -0.571832525713291 -0.33000671039303 -0.326192790639056 -0.571832525713291 -0.571832525713291 -0.325892217221134 -0.335677169424386 -0.219863133697673 -0.570276734783353 0.964194978486783 0.546746524148414 0.541768199893013 0.588939418347172 0.559228836350077 -0.573388156762296 0.789293388120256 0.588939418347172 0.546746524148414 1 -0.571832525713291 1 -0.571832525713291 0.546746524148414 -0.571832525713291 -0.335677169424386 0.789293388120256 -0.571832525713291 0.546746524148414 -0.335677169424386 0.546746524148414 0.546746524148414 0.546746524148414 0.504697953480494 -0.571832525713291 -0.571832525713291 0.762970338608935 0.503060344868349 0.761085326053541 -0.420310206346918 0.546746524148414 0.588939418347172 0.587384453952124 -0.335677169424386 -0.325892217221134 -0.545182544103189 -0.389675327490518 -0.400005218627893 -0.116253196342383 -0.571832525713291 0.972163463236594 -0.403420762548361 -0.418634535513546 -0.418634535513546 -0.195737137965708 -0.421983105948693 0.250058235692281 -0.411903186370308 -0.40845429944521 -0.411903186370308 -0.411903186370308 -0.403420762548361 -0.400005218627893 -0.403420762548361 -0.400005218627893 -0.310644137901915 -0.310644137901915 -0.310644137901915 -0.310644137901915 -0.310644137901915 -0.418634535513546 -0.418634535513546 -0.416956046345477 -0.416956046345477 -0.400005218627893 -0.367683367362665 -0.387940907567973 -0.387940907567973 -0.391405995353486 -0.387940907567973 0.946263181532202 0.759201225650725 0.759201225650725 0.54337815334511 0.54337815334511 0.54337815334511 0.545135898925681 0.545135898925681 0.972548912577847 0.588939418347172 -0.328795105660139 0.97815716174041 0.970314675998432 0.992041732377562 0.547323250217156 -0.328795105660139 0.976108642219322 0.546746524148414 -0.335677169424386 0.97815716174041 0.784059602949581 0.546746524148414 0.976190737790607 0.588939418347172 1 0.566463624983272 -0.328795105660139 0.546746524148414 0.546746524148414 0.546746524148414 0.550254579372864 -0.328795105660139 0.970102749004146 -0.324013880688961 0.759201225650725 -0.403420762548361 -0.325892217221134 -0.328795105660139 0.546746524148414 0.992041732377562 -0.33000671039303 0.789293388120256 0.789293388120256 0.759201225650725 -0.571832525713291 0.566719530376061 -0.33000671039303 -0.32810319899154 -0.335677169424386 -0.393132974136659 0.78181607518714 -0.420310206346918 0.972269301783048 -0.232361358348857 -0.416956046345477 -0.232361358348857 -0.416956046345477 0.229272406650563 -0.400005218627893 0.22030787098042 -0.116253196342383 0.982265158725691 -0.328795105660139 -0.335677169424386 0.546746524148414 -0.310644137901915 0.387480593387097 0.546746524148414 0.546746524148414 0.546746524148414 0.789293388120256 1 0.965994185770537 0.386202671428766 0.546746524148414 0.793824142158027 -0.328795105660139 0.562442568688806 -0.571832525713291 -0.709089754593572 0.972269301783048 0.588939418347172 0.588939418347172 0.970197965553634 0.463960487654328 -0.316220357965426 -0.571832525713291 0.588939418347172 -0.33000671039303 0.588939418347172 -0.571832525713291 -0.571832525713291 -0.571832525713291 -0.571832525713291 0.948218463693612 -0.571832525713291 0.789293388120256 -0.403420762548361 0.588939418347172 0.588939418347172 0.998013335926363 0.503060344868349 0.547323250217156 -0.531050575236189 0.724058274192056 0.546746524148414 -0.346848726800246 -0.217293458752092 -0.195737137965708 -0.310644137901915 -0.219863133697673 -0.184163415721721 -0.32810319899154 0.789293388120256 0.789293388120256 1 0.166533549102638 0.387940907567973 0.189488236781829 1 0.867117745908984 0.957968232426972 0.972269301783048 0.998013335926363 0.546746524148414 0.784936736217988 0.387940907567973 0.387940907567973 0.545182544103189 0.232104539185371 0.972269301783048 1 0.759201225650725 0.948218463693612 0.998013335926363 0.215109404800077 0.951831416589592
-0.324920858116257 -0.324920858116257 -0.324275349520662 1 -0.0975801311455389 -0.0975801311455389 0.191351135604638 0.567080980775217 -0.0938216831851949 -0.0916671307160381 -0.0916671307160381 0.879731062590529 -0.324275349520662 0.00189412880430595 -0.0706554571845396 0.662086905592339 -0.0657861327699663 -0.102793132121989 -0.0927524033948637 -0.0927524033948637 -0.0989427288304335 0.879731062590529 -0.132028646457481 -0.0927524033948637 -0.102793132121989 0.567080980775217 0.982305667907486 0.954426247134036 -0.131502281528203 0.191351135604638 0.567080980775217 -0.0938216831851949 -0.131502281528203 0.954426247134036 0.954426247134036 0.567080980775217 0.879731062590529 0.879731062590529 0.970902576906689 0.567080980775217 0.189884516408027 0.954426247134036 0.307213727184734 0.0276474820777608 0.879731062590529 0.307213727184734 -0.0605941214055234 -0.325567697750955 0.192329233864433 0.565542461413437 0.932282450458418 0.879731062590529 0.879731062590529 0.879731062590529 0.567080980775217 0.879731062590529 0.567080980775217 0.932282450458418 0.246739542292992 0.879731062590529 0.879731062590529 0.879731062590529 0.567080980775217 0.567080980775217 -0.429390147440886 -0.324275349520662 -0.271337858922283 0.567080980775217 0.954426247134036 0.188418414837996 0.0835865952613741 -0.0989427288304335 0.160726364986178 0.184998777273693 0.184998777273693 -0.131502281528203 0.188907065979226 0.187929806521679 0.954426247134036 0.213311678839244 -0.324275349520662 0.140171427479604 0.190373325475608 -0.316630231644305 0.19086219692905 -0.132028646457481 0.818096029737193 -0.324275349520662 -0.403051315155506 0.263081239239076 0.262538788663926 0.189884516408027 -0.0916671307160381 0.943837936671515 0.942794040118451 0.191351135604639 0.168851978155405 -0.324275349520662 0.24469799248476 0.567080980775217 0.184998777273693 -0.324920858116257 0.954426247134036 -0.559046195714597 0.0835865952613741 -0.559046195714597 0.0823580111277319 0.0823580111277319 -0.555855685994515 0.0835865952613741 -0.544791929154135 -0.0859859655559115 -0.0835865952613758 -0.547891471209181 -0.559046195714597 0.62531532498345 0.567080980775217 -0.559046195714597 -0.555855685994515 -0.560654758551974 0.0835865952613741 -0.559046195714597 0.0835865952613741 0.555855685994514 -0.0859859655559115 -0.555855685994515 0.0835865952613741 0.0835865952613741 -0.555855685994515 -0.555855685994515 0.0835865952613741 0.0835865952613741 -0.082588778775528 -0.555855685994515 -0.559046195714597 -0.559046195714597 -0.555855685994515 -0.559046195714597 -0.563853771272084 0.0835865952613741 0.0835865952613741 -0.0835865952613758 -0.0894469089953169 -0.0818404774501595 -0.317891751634955 -0.05784976462041 -0.0894469089953169 0.187441236083774 -0.324275349520662 0.976560774979901 0.184998777273693 0.161609181287667 0.982305667907486 -0.559046195714597 0.246113735737351 -0.0549867184989155 0.2434324049905 0.184998777273693 0.266898051189112 0.828165484159981 0.184998777273693 -0.319793399092714 0.192329233864433 -0.559046195714597 -0.559046195714597 -0.559046195714597 -0.317891751634955 -0.188418414837996 0.187929806521679 0.263081239239076 -0.154006058701837 0.567080980775217 0.988333397898458 0.818096029737193 0.982305667907486 0.567080980775217 0.567080980775217 0.642972435738636 0.988333397898458 0.565542461413437 0.567080980775217 0.970902576906689 0.994121755068111 0.567080980775217 0.567080980775217 0.949093307614312 0.954426247134036 -0.0655165852850008 0.568628053262341 -0.306055491233102 0.189884516408027 0.188418414837996 0.184998777273693 0.188418414837996 0.565542461413437 0.261997025736775 0.184998777273693 0.189884516408027 -0.324275349520662 0.567080980775217 -0.324275349520662 0.567080980775217 0.189884516408027 0.567080980775217 0.954426247134036 0.261997025736775 0.567080980775217 0.189884516408027 0.954426247134036 0.189884516408027 0.189884516408027 0.189884516408027 0.191351135604638 0.567080980775217 0.567080980775217 0.266350652259967 0.19086219692905 0.265803974796428 -0.132028646457481 0.189884516408027 0.184998777273693 0.184510328881844 0.954426247134036 0.949093307614312 0.555855685994514 -0.078722320258053 -0.0916671307160381 -0.0365176765342987 0.567080980775217 -0.31915825765325 -0.0938216831851949 -0.102793132121989 -0.102793132121989 -0.0314632382593798 -0.104644529239766 -0.0810877217796332 -0.0989427288304335 -0.101849528244883 -0.0989427288304335 -0.0989427288304335 -0.0938216831851949 -0.0916671307160381 -0.0938216831851949 -0.0916671307160381 -0.0975801311455389 -0.0975801311455389 -0.0975801311455389 -0.0975801311455389 -0.0975801311455389 -0.131502281528203 -0.131502281528203 -0.130975031298238 -0.130975031298238 -0.0916671307160381 -0.0883111050818784 -0.0835865952613758 -0.0835865952613758 -0.0859859655559115 -0.0835865952613758 -0.314747171304133 0.265258013918379 0.265258013918379 0.188907065979226 0.188907065979226 0.188907065979226 0.189395764868895 0.189395764868895 -0.315373638552121 0.184998777273693 0.879731062590529 -0.319793399092714 -0.317260372098081 -0.325567697750955 0.188418414837996 0.879731062590529 -0.320429809532239 0.189884516408027 0.954426247134036 -0.319793399092714 0.244860207467428 0.189884516408027 -0.31915825765325 0.184998777273693 -0.324275349520662 0.192329233864433 0.879731062590529 0.189884516408027 0.189884516408027 0.189884516408027 0.19086219692905 0.879731062590529 -0.319793399092714 0.942794040118451 0.265258013918379 -0.0938216831851949 0.949093307614312 0.879731062590529 0.189884516408027 -0.325567697750955 0.970902576906689 0.261997025736775 0.261997025736775 0.265258013918379 0.567080980775217 0.188907065979226 0.970902576906689 0.988333397898458 0.954426247134036 -0.123491682260566 -0.255014534374948 -0.132028646457481 -0.317891751634955 -0.0613365715976462 -0.130975031298238 -0.0613365715976462 -0.0977973655553032 -0.0547304718879981 -0.0916671307160381 -0.0714404118643267 -0.0365176765342987 -0.318524377667742 0.879731062590529 0.954426247134036 0.189884516408027 -0.0975801311455389 -0.125650404853074 0.189884516408027 0.189884516408027 0.189884516408027 0.261997025736775 -0.324275349520662 -0.309237449015336 0.0823580111277319 0.189884516408027 0.26471276476242 0.879731062590529 0.192818403019562 0.567080980775217 0.402918095691109 -0.317891751634955 0.184998777273693 0.184998777273693 -0.318524377667742 0.160726364986178 0.932282450458418 0.567080980775217 0.184998777273693 0.970902576906689 0.184998777273693 0.567080980775217 0.567080980775217 0.567080980775217 0.567080980775217 -0.315373638552121 0.567080980775217 0.261997025736775 -0.0938216831851949 0.184998777273693 0.184998777273693 -0.324920858116257 0.19086219692905 0.188418414837996 0.551135037919459 -0.410238858241675 0.189884516408027 -0.108952785902943 0.652358158339816 -0.0614853244028611 -0.0975801311455389 -0.0655165852850008 -0.043626800946385 0.988333397898458 0.261997025736775 0.261997025736775 -0.324275349520662 -0.0540027248421743 0.0835865952613741 -0.0824936488829509 -0.324275349520662 -0.276403279532264 -0.308068328420768 -0.317891751634955 -0.324920858116257 0.189884516408027 0.246739542292992 0.0835865952613741 0.0835865952613741 -0.555855685994515 -0.075265780569669 -0.317891751634955 -0.324275349520662 0.265258013918379 -0.315373638552121 -0.324920858116257 -0.075265780569669 -0.308562039944405
-0.311262511951879 -0.311262511951879 -0.310644137901915 -0.0975801311455389 1 1 0.159402171043162 0.523363675944376 0.659710854612937 0.665848870295113 0.665848870295113 -0.0711828197070072 -0.310644137901915 -0.0343180117134683 -0.0676853902635555 -0.064606527077444 -0.0630207523650353 0.709723290046863 0.662764639540046 0.662764639540046 0.721622379137088 -0.0711828197070072 0.706787890627498 0.662764639540046 0.709723290046863 0.523363675944376 -0.0981571227549029 -0.101011138414972 0.720499321498779 0.159402171043162 0.523363675944376 0.659710854612937 0.720499321498779 -0.101011138414972 -0.101011138414972 0.523363675944376 -0.0711828197070072 -0.0711828197070072 -0.0993047979954702 0.523363675944376 0.157240849755218 -0.101011138414972 0.305742147682594 -0.0981571227549029 -0.0711828197070072 0.305742147682594 -0.0445424873276869 -0.311882161089498 0.0903853686908326 0.521888110927924 -0.10213902532742 -0.0711828197070072 -0.0711828197070072 -0.0711828197070072 0.523363675944376 -0.0711828197070072 0.523363675944376 -0.10213902532742 -0.362265803149874 -0.0711828197070072 -0.0711828197070072 -0.0711828197070072 0.523363675944376 0.523363675944376 0.20952776950545 -0.310644137901915 -0.330767097994851 0.523363675944376 -0.101011138414972 0.14707529111881 -0.585275551277315 0.721622379137088 0.18237080820145 0.149630621929265 0.149630621929265 0.720499321498779 0.148009402810992 0.146129226438058 -0.101011138414972 -0.418574926320365 -0.310644137901915 -0.0457160925386539 0.157966868900514 -0.303320389564676 0.158687254159883 0.717597095023649 -0.10044432984403 -0.310644137901915 0.168530245467689 -0.360319219182489 -0.361104647854355 0.157240849755218 0.665848870295113 -0.10213902532742 -0.101011138414972 0.0876976941609118 0.161754130447022 -0.310644137901915 -0.365154706893417 0.523363675944376 0.149630621929265 -0.311262511951879 -0.101011138414972 -0.403795374726771 -0.585275551277315 -0.403795374726771 -0.576814796948514 -0.588141547016848 -0.400757184370963 -0.585275551277315 -0.399247643105795 0.579130811063145 0.585275551277316 -0.392219845912036 -0.403795374726771 -0.0661606670133951 0.523363675944376 -0.403795374726771 -0.400757184370963 -0.405324194981623 -0.585275551277315 -0.403795374726771 -0.585275551277315 0.400757184370963 0.579130811063145 -0.400757184370963 -0.585275551277315 -0.585275551277315 -0.400757184370963 -0.400757184370963 -0.585275551277315 -0.585275551277315 -0.0677770218956962 -0.400757184370963 -0.403795374726771 -0.403795374726771 -0.400757184370963 -0.403795374726771 -0.387601598065134 -0.585275551277315 -0.585275551277315 0.585275551277316 0.570138314968122 -0.0910806775195976 -0.304528880405934 0.154320482593363 0.570138314968122 0.155557654146533 -0.310644137901915 -0.0987319980818509 0.149630621929265 0.182839129495141 -0.0981571227549029 -0.403795374726771 -0.363052058488663 -0.0233309881770066 -0.39061649210111 0.149630621929265 -0.354875525986842 -0.0993047979954702 0.149630621929265 -0.30635059036934 0.0903853686908326 -0.403795374726771 -0.403795374726771 -0.403795374726771 -0.304528880405934 -0.0926501866888349 0.146129226438058 -0.360319219182489 -0.147532272828699 0.523363675944376 -0.0987319980818509 -0.10044432984403 -0.0981571227549029 0.523363675944376 0.523363675944376 -0.0661606670133951 -0.0987319980818509 0.521888110927924 0.523363675944376 -0.0993047979954702 -0.0981571227549029 0.523363675944376 0.523363675944376 -0.101576024915825 -0.101011138414972 -0.0661606670133951 0.524788279630846 -0.304528880405934 0.157240849755218 0.155027257378668 0.149630621929265 0.14707529111881 0.521888110927924 -0.361892064544189 0.149630621929265 0.157240849755218 -0.310644137901915 0.523363675944376 -0.310644137901915 0.523363675944376 0.157240849755218 0.523363675944376 -0.101011138414972 -0.361892064544189 0.523363675944376 0.157240849755218 -0.101011138414972 0.157240849755218 0.157240849755218 0.157240849755218 0.159402171043162 0.523363675944376 0.523363675944376 -0.355647489765863 0.160437404533472 -0.356421329297375 0.706787890627498 0.157240849755218 0.149630621929265 0.148830181240112 -0.101011138414972 -0.101576024915825 0.400757184370963 0.582187811698801 0.665848870295113 -0.0349826225210969 0.523363675944376 -0.305742147682594 0.659710854612937 0.709723290046863 0.709723290046863 0.549047056354084 0.703942581434148 -0.0615226714028542 0.721622379137088 0.712655126110198 0.721622379137088 0.721622379137088 0.659710854612937 0.665848870295113 0.659710854612937 0.665848870295113 1 1 1 1 1 0.720499321498779 0.720499321498779 0.712624774506183 0.712624774506183 0.665848870295113 0.573106640018245 0.585275551277316 0.585275551277316 0.579130811063145 0.585275551277316 -0.301516485392328 -0.357197060391499 -0.357197060391499 0.155771222377175 0.155771222377175 0.155771222377175 0.156509026160026 0.156509026160026 -0.30211661851519 0.149630621929265 -0.0711828197070072 -0.30635059036934 -0.303924041486753 -0.311882161089498 0.155027257378668 -0.0711828197070072 -0.306960248712568 0.157240849755218 -0.101011138414972 -0.30635059036934 -0.364630749346494 0.157240849755218 -0.305742147682594 0.149630621929265 -0.310644137901915 0.0903853686908326 -0.0711828197070072 0.157240849755218 0.157240849755218 0.157240849755218 0.158687254159883 -0.0711828197070072 -0.30635059036934 -0.101011138414972 -0.357197060391499 0.659710854612937 -0.101576024915825 -0.0711828197070072 0.157240849755218 -0.311882161089498 -0.0993047979954702 -0.361892064544189 -0.361892064544189 -0.357197060391499 0.523363675944376 0.148009402810992 -0.0993047979954702 -0.0987319980818509 -0.101011138414972 0.689683371148129 -0.244294764620448 0.706787890627498 -0.304528880405934 -0.0299135632348845 0.712624774506183 -0.0299135632348845 0.712655126110198 -0.071686196278211 0.665848870295113 -0.063163096257152 -0.0349826225210969 -0.30513491342343 -0.0711828197070072 -0.101011138414972 0.157240849755218 1 -0.120368574886458 0.157240849755218 0.157240849755218 0.157240849755218 -0.361892064544189 -0.310644137901915 -0.307571129984594 -0.576814796948514 0.157240849755218 -0.357974698931086 -0.0711828197070072 0.0917148426781884 0.523363675944376 -0.165475136261308 -0.304528880405934 0.149630621929265 0.149630621929265 -0.30513491342343 0.18237080820145 -0.10213902532742 0.523363675944376 0.149630621929265 -0.0993047979954702 0.149630621929265 0.523363675944376 0.523363675944376 0.523363675944376 0.523363675944376 -0.30211661851519 0.523363675944376 -0.361892064544189 0.659710854612937 0.149630621929265 0.149630621929265 -0.311262511951879 0.160437404533472 0.155027257378668 0.396247248350411 0.17136680432198 0.157240849755218 -0.104372855657581 -0.0653874068239843 -0.0478080251094662 1 -0.0661606670133951 0.571382770832311 -0.0987319980818509 -0.361892064544189 -0.361892064544189 -0.310644137901915 -0.0194662159554757 -0.585275551277315 -0.0790259527204514 -0.310644137901915 -0.277276906127625 -0.30635059036934 -0.304528880405934 -0.311262511951879 0.157240849755218 -0.362265803149874 -0.585275551277315 -0.585275551277315 -0.400757184370963 -0.0389432752192507 -0.304528880405934 -0.310644137901915 -0.357197060391499 -0.30211661851519 -0.311262511951879 -0.0389432752192507 -0.306960248712568
-0.311262511951879 -0.311262511951879 -0.310644137901915 -0.0975801311455389 1 1 0.159402171043162 0.523363675944376 0.659710854612937 0.665848870295113 0.665848870295113 -0.0711828197070072 -0.310644137901915 -0.0343180117134683 -0.0676853902635555 -0.064606527077444 -0.0630207523650353 0.709723290046863 0.662764639540046 0.662764639540046 0.721622379137088 -0.0711828197070072 0.706787890627498 0.662764639540046 0.709723290046863 0.523363675944376 -0.0981571227549029 -0.101011138414972 0.720499321498779 0.159402171043162 0.523363675944376 0.659710854612937 0.720499321498779 -0.101011138414972 -0.101011138414972 0.523363675944376 -0.0711828197070072 -0.0711828197070072 -0.0993047979954702 0.523363675944376 0.157240849755218 -0.101011138414972 0.305742147682594 -0.0981571227549029 -0.0711828197070072 0.305742147682594 -0.0445424873276869 -0.311882161089498 0.0903853686908326 0.521888110927924 -0.10213902532742 -0.0711828197070072 -0.0711828197070072 -0.0711828197070072 0.523363675944376 -0.0711828197070072 0.523363675944376 -0.10213902532742 -0.362265803149874 -0.0711828197070072 -0.0711828197070072 -0.0711828197070072 0.523363675944376 0.523363675944376 0.20952776950545 -0.310644137901915 -0.330767097994851 0.523363675944376 -0.101011138414972 0.14707529111881 -0.585275551277315 0.721622379137088 0.18237080820145 0.149630621929265 0.149630621929265 0.720499321498779 0.148009402810992 0.146129226438058 -0.101011138414972 -0.418574926320365 -0.310644137901915 -0.0457160925386539 0.157966868900514 -0.303320389564676 0.158687254159883 0.717597095023649 -0.10044432984403 -0.310644137901915 0.168530245467689 -0.360319219182489 -0.361104647854355 0.157240849755218 0.665848870295113 -0.10213902532742 -0.101011138414972 0.0876976941609118 0.161754130447022 -0.310644137901915 -0.365154706893417 0.523363675944376 0.149630621929265 -0.311262511951879 -0.101011138414972 -0.403795374726771 -0.585275551277315 -0.403795374726771 -0.576814796948514 -0.588141547016848 -0.400757184370963 -0.585275551277315 -0.399247643105795 0.579130811063145 0.585275551277316 -0.392219845912036 -0.403795374726771 -0.0661606670133951 0.523363675944376 -0.403795374726771 -0.400757184370963 -0.405324194981623 -0.585275551277315 -0.403795374726771 -0.585275551277315 0.400757184370963 0.579130811063145 -0.400757184370963 -0.585275551277315 -0.585275551277315 -0.400757184370963 -0.400757184370963 -0.585275551277315 -0.585275551277315 -0.0677770218956962 -0.400757184370963 -0.403795374726771 -0.403795374726771 -0.400757184370963 -0.403795374726771 -0.387601598065134 -0.585275551277315 -0.585275551277315 0.585275551277316 0.570138314968122 -0.0910806775195976 -0.304528880405934 0.154320482593363 0.570138314968122 0.155557654146533 -0.310644137901915 -0.0987319980818509 0.149630621929265 0.182839129495141 -0.0981571227549029 -0.403795374726771 -0.363052058488663 -0.0233309881770066 -0.39061649210111 0.149630621929265 -0.354875525986842 -0.0993047979954702 0.149630621929265 -0.30635059036934 0.0903853686908326 -0.403795374726771 -0.403795374726771 -0.403795374726771 -0.304528880405934 -0.0926501866888349 0.146129226438058 -0.360319219182489 -0.147532272828699 0.523363675944376 -0.0987319980818509 -0.10044432984403 -0.0981571227549029 0.523363675944376 0.523363675944376 -0.0661606670133951 -0.0987319980818509 0.521888110927924 0.523363675944376 -0.0993047979954702 -0.0981571227549029 0.523363675944376 0.523363675944376 -0.101576024915825 -0.101011138414972 -0.0661606670133951 0.524788279630846 -0.304528880405934 0.157240849755218 0.155027257378668 0.149630621929265 0.14707529111881 0.521888110927924 -0.361892064544189 0.149630621929265 0.157240849755218 -0.310644137901915 0.523363675944376 -0.310644137901915 0.523363675944376 0.157240849755218 0.523363675944376 -0.101011138414972 -0.361892064544189 0.523363675944376 0.157240849755218 -0.101011138414972 0.157240849755218 0.157240849755218 0.157240849755218 0.159402171043162 0.523363675944376 0.523363675944376 -0.355647489765863 0.160437404533472 -0.356421329297375 0.706787890627498 0.157240849755218 0.149630621929265 0.148830181240112 -0.101011138414972 -0.101576024915825 0.400757184370963 0.582187811698801 0.665848870295113 -0.0349826225210969 0.523363675944376 -0.305742147682594 0.659710854612937 0.709723290046863 0.709723290046863 0.549047056354084 0.703942581434148 -0.0615226714028542 0.721622379137088 0.712655126110198 0.721622379137088 0.721622379137088 0.659710854612937 0.665848870295113 0.659710854612937 0.665848870295113 1 1 1 1 1 0.720499321498779 0.720499321498779 0.712624774506183 0.712624774506183 0.665848870295113 0.573106640018245 0.585275551277316 0.585275551277316 0.579130811063145 0.585275551277316 -0.301516485392328 -0.357197060391499 -0.357197060391499 0.155771222377175 0.155771222377175 0.155771222377175 0.156509026160026 0.156509026160026 -0.30211661851519 0.149630621929265 -0.0711828197070072 -0.30635059036934 -0.303924041486753 -0.311882161089498 0.155027257378668 -0.0711828197070072 -0.306960248712568 0.157240849755218 -0.101011138414972 -0.30635059036934 -0.364630749346494 0.157240849755218 -0.305742147682594 0.149630621929265 -0.310644137901915 0.0903853686908326 -0.0711828197070072 0.157240849755218 0.157240849755218 0.157240849755218 0.158687254159883 -0.0711828197070072 -0.30635059036934 -0.101011138414972 -0.357197060391499 0.659710854612937 -0.101576024915825 -0.0711828197070072 0.157240849755218 -0.311882161089498 -0.0993047979954702 -0.361892064544189 -0.361892064544189 -0.357197060391499 0.523363675944376 0.148009402810992 -0.0993047979954702 -0.0987319980818509 -0.101011138414972 0.689683371148129 -0.244294764620448 0.706787890627498 -0.304528880405934 -0.0299135632348845 0.712624774506183 -0.0299135632348845 0.712655126110198 -0.071686196278211 0.665848870295113 -0.063163096257152 -0.0349826225210969 -0.30513491342343 -0.0711828197070072 -0.101011138414972 0.157240849755218 1 -0.120368574886458 0.157240849755218 0.157240849755218 0.157240849755218 -0.361892064544189 -0.310644137901915 -0.307571129984594 -0.576814796948514 0.157240849755218 -0.357974698931086 -0.0711828197070072 0.0917148426781884 0.523363675944376 -0.165475136261308 -0.304528880405934 0.149630621929265 0.149630621929265 -0.30513491342343 0.18237080820145 -0.10213902532742 0.523363675944376 0.149630621929265 -0.0993047979954702 0.149630621929265 0.523363675944376 0.523363675944376 0.523363675944376 0.523363675944376 -0.30211661851519 0.523363675944376 -0.361892064544189 0.659710854612937 0.149630621929265 0.149630621929265 -0.311262511951879 0.160437404533472 0.155027257378668 0.396247248350411 0.17136680432198 0.157240849755218 -0.104372855657581 -0.0653874068239843 -0.0478080251094662 1 -0.0661606670133951 0.571382770832311 -0.0987319980818509 -0.361892064544189 -0.361892064544189 -0.310644137901915 -0.0194662159554757 -0.585275551277315 -0.0790259527204514 -0.310644137901915 -0.277276906127625 -0.30635059036934 -0.304528880405934 -0.311262511951879 0.157240849755218 -0.362265803149874 -0.585275551277315 -0.585275551277315 -0.400757184370963 -0.0389432752192507 -0.304528880405934 -0.310644137901915 -0.357197060391499 -0.30211661851519 -0.311262511951879 -0.0389432752192507 -0.306960248712568
0.500271471680057 0.500271471680057 0.504697953480494 0.191351135604638 0.159402171043162 0.159402171043162 1 0.327259475228335 0.223198583626599 0.22183690227025 0.22183690227025 0.134303664038604 0.504697953480494 -0.30232255710223 0.132728621479893 0.126691081254056 0.123581433947063 0.233363909132203 0.223029694361966 0.223029694361966 0.22915829612709 0.134303664038604 0.233605846856214 0.223029694361966 0.233363909132203 0.327259475228335 0.192482595445795 0.198079217741508 0.247031400605223 1 0.327259475228335 0.223198583626599 0.247031400605223 0.198079217741508 0.198079217741508 0.327259475228335 0.134303664038604 0.134303664038604 0.194733145409296 0.327259475228335 0.950869137219142 0.198079217741508 -0.463699270047111 -0.0423509367167801 0.134303664038604 -0.463699270047111 -0.285163638185523 0.489722758620639 0.8587154904688 0.328096286137042 0.200290963503652 0.134303664038604 0.134303664038604 0.134303664038604 0.327259475228335 0.134303664038604 0.327259475228335 0.200290963503652 0.605802136003112 0.134303664038604 0.134303664038604 0.134303664038604 0.327259475228335 0.327259475228335 0.749335379774205 0.498872339095174 0.335837831023939 0.327259475228335 0.198079217741508 0.884473203067287 -0.190505674361238 0.22915829612709 0.57002421740624 0.919062010053597 0.919062010053597 0.247031400605223 0.892612602266511 0.887079510119285 0.198079217741508 0.420823862741318 0.504697953480494 -0.12673924784968 0.948296290288368 0.542177644252695 0.945735699712172 0.234932108997372 0.0830773766371885 0.504697953480494 0.651234755779426 0.679143214530361 0.680637281900692 0.950869137219142 0.22183690227025 0.200290963503652 0.198079217741508 0.847582865572826 0.729828593381347 0.504697953480494 0.634295061588228 0.327259475228335 0.919062010053597 0.500271471680057 0.198079217741508 -0.261799294390161 -0.190505674361238 -0.261799294390161 -0.189050893426243 -0.189050893426243 -0.262379667373128 -0.190505674361238 -0.263762174156025 0.190874313584321 0.190505674361238 -0.259849238298624 -0.261799294390161 0.12973869389959 0.327259475228335 -0.261799294390161 -0.262379667373128 -0.260429711238094 -0.190505674361238 -0.261799294390161 -0.190505674361238 0.262379667373128 0.190874313584321 -0.262379667373128 -0.190505674361238 -0.190505674361238 -0.262379667373128 -0.262379667373128 -0.190505674361238 -0.190505674361238 -0.413086097808092 -0.262379667373128 -0.261799294390161 -0.261799294390161 -0.262379667373128 -0.261799294390161 -0.258774678487426 -0.190505674361238 -0.190505674361238 0.190505674361238 0.195265468820244 -0.457318193574428 0.473454380940492 -0.16116904191111 0.195265468820244 0.97956688624549 0.504697953480494 0.193609905333077 0.919062010053597 0.573815460393292 0.192482595445795 -0.261799294390161 0.60725874642563 0.0851359877648215 0.578728315011168 0.919062010053597 0.71694467139086 0.082244408731699 0.919062010053597 0.483552893938882 0.8587154904688 -0.261799294390161 -0.261799294390161 -0.261799294390161 0.544735799451486 -0.846668331143733 0.887079510119285 0.679143214530361 0.212368648893233 0.327259475228335 0.193609905333077 0.0830773766371885 0.192482595445795 0.327259475228335 0.327259475228335 0.0749274446523507 0.193609905333077 0.328096286137042 0.327259475228335 0.194733145409296 0.192482595445795 0.327259475228335 0.327259475228335 0.199186939899257 0.198079217741508 -0.319953948873859 0.326268752120428 0.473834267359399 0.950869137219142 0.942936227699073 0.919062010053597 0.884473203067287 0.328096286137042 0.682192300604951 0.919062010053597 0.950869137219142 0.504697953480494 0.327259475228335 0.504697953480494 0.327259475228335 0.950869137219142 0.327259475228335 0.198079217741508 0.682192300604951 0.327259475228335 0.950869137219142 0.198079217741508 0.950869137219142 0.950869137219142 0.950869137219142 1 0.327259475228335 0.327259475228335 0.718418122805547 0.997444809125155 0.719895689111457 0.233605846856214 0.950869137219142 0.919062010053597 0.916402684302593 0.198079217741508 0.199186939899257 0.262379667373128 0.190702775312842 0.22183690227025 0.0685996674451711 0.327259475228335 0.547029528978884 0.223198583626599 0.233363909132203 0.233363909132203 0.11550222267929 0.234779813698874 0.152325976784012 0.22915829612709 0.23173476328857 0.22915829612709 0.22915829612709 0.223198583626599 0.22183690227025 0.223198583626599 0.22183690227025 0.159402171043162 0.159402171043162 0.159402171043162 0.159402171043162 0.159402171043162 0.247031400605223 0.247031400605223 0.232203328626041 0.232203328626041 0.22183690227025 0.1950379018509 0.190505674361238 0.190505674361238 0.190874313584321 0.190505674361238 0.591263008217208 0.721377396965349 0.721377396965349 0.945580694650468 0.945580694650468 0.945580694650468 0.94822498864622 0.94822498864622 0.539767001204203 0.919062010053597 0.134303664038604 0.483552893938882 0.477948283606349 0.489722758620639 0.95865931957455 0.134303664038604 0.484608607307285 0.950869137219142 0.198079217741508 0.483552893938882 0.61018991274147 0.950869137219142 0.482151302555123 0.919062010053597 0.504697953480494 0.8587154904688 0.134303664038604 0.950869137219142 0.950869137219142 0.950869137219142 0.945741996768374 0.134303664038604 0.548316291630377 0.198079217741508 0.721377396965349 0.223198583626599 0.199186939899257 0.134303664038604 0.950869137219142 0.489722758620639 0.194733145409296 0.682192300604951 0.682192300604951 0.721377396965349 0.327259475228335 0.892612602266511 0.194733145409296 0.193609905333077 0.198079217741508 0.215738997139851 0.430822053145624 0.233605846856214 0.544735799451486 0.137113751805106 0.232203328626041 0.137113751805106 0.231233929370389 0.148297826720309 0.22183690227025 0.134203184899678 0.0685996674451711 0.492843707174534 0.134303664038604 0.198079217741508 0.950869137219142 0.159402171043162 0.236038456038583 0.950869137219142 0.950869137219142 0.950869137219142 0.682192300604951 0.504697953480494 0.550894242554431 -0.189050893426243 0.950869137219142 0.67468962932414 0.134303664038604 0.856238735346776 0.327259475228335 -0.645477158832549 0.544735799451486 0.919062010053597 0.919062010053597 0.540178752507508 0.57002421740624 0.200290963503652 0.327259475228335 0.919062010053597 0.194733145409296 0.919062010053597 0.327259475228335 0.327259475228335 0.327259475228335 0.327259475228335 0.592439847735925 0.327259475228335 0.682192300604951 0.223198583626599 0.919062010053597 0.919062010053597 0.500271471680057 0.997444809125155 0.95865931957455 0.266502991553577 0.662143454564181 0.950869137219142 -0.551991355909508 0.128222358415878 -0.290167486441657 0.159402171043162 -0.319953948873859 0.0813884945773527 0.193609905333077 0.682192300604951 0.682192300604951 0.504697953480494 0.101445911046035 -0.190505674361238 0.0821404902141379 0.504697953480494 0.411934343850375 0.46555846059298 0.544735799451486 0.500271471680057 0.950869137219142 0.605802136003112 -0.190505674361238 -0.190505674361238 -0.262379667373128 0.141389266982283 0.544735799451486 0.504697953480494 0.721377396965349 0.592439847735925 0.500271471680057 0.122507928225342 0.466157275742507
-0.572970826269082 -0.572970826269082 -0.571832525713291 0.567080980775217 0.523363675944376 0.523363675944376 0.327259475228335 1 0.705487611158779 0.699514631716577 0.699514631716577 0.52358186659792 -0.571832525713291 -0.0714277062766906 -0.124595004205487 0.375456891781732 -0.116008356831213 0.732092906032846 0.694948256863903 0.694948256863903 0.720321366568839 0.52358186659792 0.735023258466512 0.694948256863903 0.732092906032846 1 0.570434132322518 0.577767432606305 0.72480600536956 0.327259475228335 1 0.705487611158779 0.72480600536956 0.577767432606305 0.577767432606305 1 0.52358186659792 0.52358186659792 0.548887878697414 1 0.334845503279706 0.577767432606305 0.556523225507959 -0.0572967027569137 0.52358186659792 0.556523225507959 -0.106852677941501 -0.574111474001287 0.316653828329966 0.997286949458829 0.566037646332004 0.52358186659792 0.52358186659792 0.52358186659792 1 0.52358186659792 1 0.566037646332004 -0.246710274292854 0.52358186659792 0.52358186659792 0.52358186659792 1 1 -0.0236765251052867 -0.571832525713291 -0.551364938764087 1 0.577767432606305 0.332260155472721 -0.66279562379149 0.720321366568839 -0.0384854807975347 0.326229909916559 0.326229909916559 0.72480600536956 0.333121850993812 0.33139853546979 0.577767432606305 -0.332253285698594 -0.571832525713291 0.0881780584133943 0.335707477290743 -0.558350998143973 0.336569561314041 0.720501402180686 0.441323576824687 -0.571832525713291 -0.0534816586914111 -0.24722312621543 -0.249344615638138 0.334845503279706 0.699514631716577 0.566101466635976 0.568490097757337 0.314962306943612 0.228892686998313 -0.571832525713291 -0.263529335068618 1 0.326229909916559 -0.572970826269082 0.577767432606305 -0.90804036003507 -0.66279562379149 -0.90804036003507 -0.659693848509863 -0.659672114098556 -0.913843205301036 -0.66279562379149 -0.91110353604671 0.668977700504694 0.662795623791489 -0.905267043961559 -0.90804036003507 0.355219358969588 1 -0.90804036003507 -0.913843205301036 -0.905127035921788 -0.66279562379149 -0.90804036003507 -0.66279562379149 0.913843205301035 0.668977700504694 -0.913843205301036 -0.66279562379149 -0.66279562379149 -0.913843205301036 -0.913843205301036 -0.66279562379149 -0.66279562379149 -0.15391186451878 -0.913843205301036 -0.90804036003507 -0.90804036003507 -0.913843205301036 -0.90804036003507 -0.899314160698305 -0.66279562379149 -0.66279562379149 0.662795623791489 0.655115531878906 -0.167660958360509 -0.560575583403251 0.0271578617241047 0.655115531878906 0.320298552951868 -0.571832525713291 0.545404984032241 0.326229909916559 -0.03577674612868 0.570434132322518 -0.90804036003507 -0.248751356875601 -0.0868326767514483 -0.28892302363953 0.326229909916559 -0.236434041104842 0.433204816404249 0.326229909916559 -0.563928980047165 0.316653828329966 -0.90804036003507 -0.90804036003507 -0.90804036003507 -0.560575583403251 -0.309519923936226 0.33139853546979 -0.24722312621543 -0.271576836329985 1 0.573774985223639 0.441323576824687 0.570434132322518 1 1 0.35545331658062 0.573774985223639 0.997286949458829 1 0.548887878697414 0.570434132322518 1 1 0.571871847962719 0.577767432606305 -0.121788299552881 0.997279289197483 -0.554282713790898 0.334845503279706 0.332260155472721 0.326229909916559 0.332260155472721 0.997286949458829 -0.24517264636124 0.326229909916559 0.334845503279706 -0.571832525713291 1 -0.571832525713291 1 0.334845503279706 1 0.577767432606305 -0.24517264636124 1 0.334845503279706 0.577767432606305 0.334845503279706 0.334845503279706 0.334845503279706 0.327259475228335 1 1 -0.232328592090457 0.326483703446705 -0.2323668903387 0.735023258466512 0.334845503279706 0.326229909916559 0.325368571927088 0.577767432606305 0.571871847962719 0.913843205301035 0.665890201657697 0.699514631716577 0.203299377203791 1 -0.562808961106316 0.705487611158779 0.732092906032846 0.732092906032846 0.342298014128438 0.737948764670775 -0.142991432491326 0.720321366568839 0.721851187213193 0.720321366568839 0.720321366568839 0.705487611158779 0.699514631716577 0.705487611158779 0.699514631716577 0.523363675944376 0.523363675944376 0.523363675944376 0.523363675944376 0.523363675944376 0.72480600536956 0.72480600536956 0.729157624997591 0.729157624997591 0.699514631716577 0.644209902476138 0.662795623791489 0.662795623791489 0.668977700504694 0.662795623791489 -0.542222725453933 -0.232407694553035 -0.232407694553035 0.333121850993812 0.333121850993812 0.333121850993812 0.333983630715291 0.333983630715291 -0.556135101059105 0.326229909916559 0.52358186659792 -0.563928980047165 -0.559462198263776 -0.574111474001287 0.332260155472721 0.52358186659792 -0.565051236763756 0.334845503279706 0.577767432606305 -0.563928980047165 -0.249112862211389 0.334845503279706 -0.562808961106316 0.326229909916559 -0.571832525713291 0.316653828329966 0.52358186659792 0.334845503279706 0.334845503279706 0.334845503279706 0.31601803797959 0.52358186659792 -0.563928980047165 0.568490097757337 -0.232407694553035 0.705487611158779 0.571871847962719 0.52358186659792 0.334845503279706 -0.574111474001287 0.548887878697414 -0.24517264636124 -0.24517264636124 -0.232407694553035 1 0.333121850993812 0.548887878697414 0.573774985223639 0.577767432606305 0.672038265701594 -0.44969685639313 0.735023258466512 -0.560575583403251 0.406345123616418 0.729157624997591 0.406345123616418 0.729157624997591 -0.116155327162959 0.699514631716577 -0.111244783549146 0.203299377203791 -0.561691166634279 0.52358186659792 0.577767432606305 0.334845503279706 0.523363675944376 -0.221574006381429 0.334845503279706 0.334845503279706 0.334845503279706 -0.24517264636124 -0.571832525713291 -0.553597613019129 -0.659693848509863 0.334845503279706 -0.244815851407892 0.52358186659792 0.317686334017418 1 0.0547880493165283 -0.560575583403251 0.326229909916559 0.326229909916559 -0.561691166634279 -0.0384854807975347 0.566037646332004 1 0.326229909916559 0.548887878697414 0.326229909916559 1 1 1 1 -0.543315062319363 1 -0.24517264636124 0.705487611158779 0.326229909916559 0.326229909916559 -0.572970826269082 0.326483703446705 0.332260155472721 0.905640767114918 -0.0573392650480097 0.334845503279706 -0.192129148387239 0.379994926803168 -0.108424240077331 0.523363675944376 -0.121788299552881 0.322058308054441 0.573774985223639 -0.24517264636124 -0.24517264636124 -0.571832525713291 -0.0772230199627526 -0.66279562379149 -0.14547066764641 -0.571832525713291 -0.503742182597537 -0.557656012218317 -0.560575583403251 -0.572970826269082 0.334845503279706 -0.246710274292854 -0.66279562379149 -0.66279562379149 -0.913843205301036 -0.132724924871892 -0.560575583403251 -0.571832525713291 -0.232407694553035 -0.543315062319363 -0.572970826269082 -0.132724924871892 -0.558754471640735
-0.404223819488246 -0.404223819488246 -0.403420762548361 -0.0938216831851949 0.659710854612937 0.659710854612937 0.223198583626599 0.705487611158779 1 0.991533544533273 0.991533544533273 -0.105674587485007 -0.403420762548361 -0.0719690725517874 -0.087900231879247 -0.083901838918374 -0.0818424585353088 0.947029826626397 0.987278939781321 0.987278939781321 0.962648874338125 -0.105674587485007 0.951524985177424 0.987278939781321 0.947029826626397 0.705487611158779 -0.127472617313123 -0.131179010041749 0.921961740787482 0.223198583626599 0.705487611158779 1 0.921961740787482 -0.131179010041749 -0.131179010041749 0.705487611158779 -0.105674587485007 -0.105674587485007 -0.0982126092850688 0.705487611158779 0.236229354216059 -0.131179010041749 0.397054749509649 -0.127472617313123 -0.105674587485007 0.397054749509649 -0.0753832405068674 -0.405028532332014 0.239270750307179 0.703573587613536 -0.132643750375694 -0.105674587485007 -0.105674587485007 -0.105674587485007 0.705487611158779 -0.105674587485007 0.705487611158779 -0.132643750375694 -0.483682216201052 -0.105674587485007 -0.105674587485007 -0.105674587485007 0.705487611158779 0.705487611158779 0.283227129799174 -0.403420762548361 -0.419107295359013 0.705487611158779 -0.131179010041749 0.234405423367694 -0.935246821057803 0.962648874338125 -0.15564689354316 0.230151159835577 0.230151159835577 0.921961740787482 0.235013338882415 0.2337975611301 -0.131179010041749 -0.520548583839051 -0.403420762548361 0.00019300391214105 0.236837466201987 -0.393909711868712 0.237445655800201 0.918202545830549 -0.104417150480708 -0.403420762548361 0.299617939372087 -0.473674021769285 -0.474681396465411 0.236229354216059 0.991533544533273 -0.132643750375694 -0.131179010041749 0.238053929027373 0.173292519573918 -0.403420762548361 -0.487703527015081 0.705487611158779 0.230151159835577 -0.404223819488246 -0.131179010041749 -0.65090631783264 -0.935246821057803 -0.65090631783264 -0.930825598852409 -0.930822333179255 -0.662233824637822 -0.935246821057803 -0.660281257470236 0.944057450835073 0.935246821057803 -0.656573325277042 -0.65090631783264 -0.0859201365186516 0.705487611158779 -0.65090631783264 -0.662233824637822 -0.64513708283248 -0.935246821057803 -0.65090631783264 -0.935246821057803 0.662233824637822 0.944057450835073 -0.662233824637822 -0.935246821057803 -0.935246821057803 -0.662233824637822 -0.662233824637822 -0.935246821057803 -0.935246821057803 -0.108582913628347 -0.662233824637822 -0.65090631783264 -0.65090631783264 -0.662233824637822 -0.65090631783264 -0.641442632753747 -0.935246821057803 -0.935246821057803 0.935246821057803 0.931214437403036 -0.118282728998346 -0.395479129209099 -0.0353623460011288 0.931214437403036 0.217949932775139 -0.403420762548361 -0.0967805209392584 0.230151159835577 -0.153790541996187 -0.127472617313123 -0.65090631783264 -0.484683190937159 -0.0408708394963529 -0.505107945254209 0.230151159835577 -0.466773628542889 -0.10495347456314 0.230151159835577 -0.397844908996681 0.239270750307179 -0.65090631783264 -0.65090631783264 -0.65090631783264 -0.395479129209099 -0.234405423367694 0.2337975611301 -0.473674021769285 -0.191594093508499 0.705487611158779 -0.0967805209392584 -0.104417150480708 -0.127472617313123 0.705487611158779 0.705487611158779 -0.0859201365186516 -0.0967805209392584 0.703573587613536 0.705487611158779 -0.0982126092850688 -0.0953173218901058 0.705487611158779 0.705487611158779 -0.131912604901985 -0.131179010041749 -0.0859201365186516 0.699874868892443 -0.395479129209099 0.236229354216059 0.234405423367694 0.230151159835577 0.234405423367694 0.703573587613536 -0.475691489566186 0.230151159835577 0.236229354216059 -0.403420762548361 0.705487611158779 -0.403420762548361 0.705487611158779 0.236229354216059 0.705487611158779 -0.131179010041749 -0.475691489566186 0.705487611158779 0.236229354216059 -0.131179010041749 0.236229354216059 0.236229354216059 0.236229354216059 0.223198583626599 0.705487611158779 0.705487611158779 -0.459751143788025 0.223009816007612 -0.460677801393729 0.951524985177424 0.236229354216059 0.230151159835577 0.229543496554984 -0.131179010041749 -0.131912604901985 0.662233824637822 0.930868029598019 0.991533544533273 0.288168599969979 0.705487611158779 -0.397054749509649 1 0.947029826626397 0.947029826626397 0.485193515398809 0.956011643265671 -0.0738882417259318 0.962648874338125 0.967537864204752 0.962648874338125 0.962648874338125 1 0.991533544533273 1 0.991533544533273 0.659710854612937 0.659710854612937 0.659710854612937 0.659710854612937 0.659710854612937 0.921961740787482 0.921961740787482 0.94252119555075 0.94252119555075 0.991533544533273 0.918008830785788 0.935246821057803 0.935246821057803 0.944057450835073 0.935246821057803 -0.382734247552064 -0.461607525997905 -0.461607525997905 0.235013338882415 0.235013338882415 0.235013338882415 0.235621313799467 0.235621313799467 -0.392346423927734 0.230151159835577 -0.105674587485007 -0.397844908996681 -0.394693649786751 -0.405028532332014 0.234405423367694 -0.105674587485007 -0.398636647206776 0.236229354216059 -0.131179010041749 -0.397844908996681 -0.48669382726295 0.236229354216059 -0.397054749509649 0.230151159835577 -0.403420762548361 0.239270750307179 -0.105674587485007 0.236229354216059 0.236229354216059 0.236229354216059 0.209838155289299 -0.105674587485007 -0.397844908996681 -0.131179010041749 -0.461607525997905 1 -0.131912604901985 -0.105674587485007 0.236229354216059 -0.405028532332014 -0.0982126092850688 -0.475691489566186 -0.475691489566186 -0.461607525997905 0.705487611158779 0.235013338882415 -0.0982126092850688 -0.0967805209392584 -0.131179010041749 0.878244819787351 -0.317255560962402 0.951524985177424 -0.395479129209099 0.57597768860744 0.94252119555075 0.57597768860744 0.967537864204752 -0.0982110204307246 0.991533544533273 -0.0361249857411511 0.288168599969979 -0.396266159357805 -0.105674587485007 -0.131179010041749 0.236229354216059 0.659710854612937 -0.156317716456914 0.236229354216059 0.236229354216059 0.236229354216059 -0.475691489566186 -0.403420762548361 -0.399429973584192 -0.930825598852409 0.236229354216059 -0.470742099876709 -0.105674587485007 0.239879310266698 0.705487611158779 -0.299617939372087 -0.395479129209099 0.230151159835577 0.230151159835577 -0.396266159357805 -0.15564689354316 -0.132643750375694 0.705487611158779 0.230151159835577 -0.0982126092850688 0.230151159835577 0.705487611158779 0.705487611158779 0.705487611158779 0.705487611158779 -0.383460463741496 0.705487611158779 -0.475691489566186 1 0.230151159835577 0.230151159835577 -0.404223819488246 0.223009816007612 0.234405423367694 0.656407040521231 0.301553216584236 0.236229354216059 -0.135544733929683 -0.0849159353212082 -0.0764919581238639 0.659710854612937 -0.0859201365186516 0.456504555091269 -0.0967805209392584 -0.475691489566186 -0.475691489566186 -0.403420762548361 -0.0355335529943374 -0.935246821057803 -0.0979095449254544 -0.403420762548361 -0.360088111311394 -0.397844908996681 -0.395479129209099 -0.404223819488246 0.236229354216059 -0.483682216201052 -0.935246821057803 -0.935246821057803 -0.662233824637822 -0.040858157968782 -0.395479129209099 -0.403420762548361 -0.461607525997905 -0.383460463741496 -0.404223819488246 -0.040858157968782 -0.398636647206776
-0.400801476521959 -0.400801476521959 -0.400005218627893 -0.0916671307160381 0.665848870295113 0.665848870295113 0.22183690227025 0.699514631716577 0.991533544533273 1 1 -0.103416721582938 -0.400005218627893 -0.0713597496040474 -0.0871560284805275 -0.0831914877355971 -0.0811495430048314 0.955499808770436 0.995744643546197 0.995744643546197 0.971114649907759 -0.103416721582938 0.943331405719673 0.995744643546197 0.955499808770436 0.699514631716577 -0.126393376075414 -0.130068388795062 0.930327463672373 0.22183690227025 0.699514631716577 0.991533544533273 0.930327463672373 -0.130068388795062 -0.130068388795062 0.699514631716577 -0.103416721582938 -0.103416721582938 -0.0961321146366074 0.699514631716577 0.234229328908655 -0.130068388795062 0.393693103155074 -0.126393376075414 -0.103416721582938 0.393693103155074 -0.074745011658179 -0.401599376300271 0.237244975155213 0.697616813166441 -0.131520727970199 -0.103416721582938 -0.103416721582938 -0.103416721582938 0.699514631716577 -0.103416721582938 0.699514631716577 -0.131520727970199 -0.479587142257539 -0.103416721582938 -0.103416721582938 -0.103416721582938 0.699514631716577 0.699514631716577 0.280934451452405 -0.400005218627893 -0.41496045428636 0.699514631716577 -0.130068388795062 0.232420840289593 -0.943343459335119 0.971114649907759 -0.144684636316931 0.228202595290214 0.228202595290214 0.930327463672373 0.233023608914681 0.231818124490563 -0.130068388795062 -0.515727930615698 -0.400005218627893 -0.0220592382692919 0.234832292341535 -0.390574692835264 0.235435332729601 0.926568120097939 -0.105563277665121 -0.400005218627893 0.297081237431361 -0.469556182494443 -0.470555038339563 0.234229328908655 1 -0.131520727970199 -0.130068388795062 0.236038456038583 0.189641801965534 -0.400005218627893 -0.483574406822643 0.699514631716577 0.228202595290214 -0.400801476521959 -0.130068388795062 -0.659684802699535 -0.943343459335119 -0.659684802699535 -0.938884953575945 -0.93888219016703 -0.655782504197562 -0.943343459335119 -0.653846949179442 0.934631294924418 0.943343459335117 -0.650049471620844 -0.659684802699535 -0.0851926975091213 0.699514631716577 -0.659684802699535 -0.655782504197562 -0.653891305657523 -0.943343459335119 -0.659684802699535 -0.943343459335119 0.655782504197561 0.934631294924418 -0.655782504197562 -0.943343459335119 -0.943343459335119 -0.655782504197562 -0.655782504197562 -0.943343459335119 -0.943343459335119 -0.107663601225666 -0.655782504197562 -0.659684802699535 -0.659684802699535 -0.655782504197562 -0.659684802699535 -0.650140905080201 -0.943343459335119 -0.943343459335119 0.943343459335117 0.921906847062211 -0.117281293540799 -0.39213082277363 -0.0328209036229695 0.921906847062211 0.216698600085341 -0.400005218627893 -0.0946762184356099 0.228202595290214 -0.142836859468789 -0.126393376075414 -0.659684802699535 -0.480579642285618 -0.0384856329753743 -0.500497956839379 0.228202595290214 -0.462638035206425 -0.10323410058326 0.228202595290214 -0.394476572791997 0.237244975155213 -0.659684802699535 -0.659684802699535 -0.659684802699535 -0.39213082277363 -0.232420840289593 0.231818124490563 -0.469556182494443 -0.189971970648122 0.699514631716577 -0.0946762184356099 -0.105563277665121 -0.126393376075414 0.699514631716577 0.699514631716577 -0.0851926975091213 -0.0946762184356099 0.697616813166441 0.699514631716577 -0.0961321146366074 -0.0931883284743333 0.699514631716577 0.699514631716577 -0.130795772707084 -0.130068388795062 -0.0851926975091213 0.693827716094306 -0.39213082277363 0.234229328908655 0.232420840289593 0.228202595290214 0.232420840289593 0.697616813166441 -0.471556589342868 0.228202595290214 0.234229328908655 -0.400005218627893 0.699514631716577 -0.400005218627893 0.699514631716577 0.234229328908655 0.699514631716577 -0.130068388795062 -0.471556589342868 0.699514631716577 0.234229328908655 -0.130068388795062 0.234229328908655 0.234229328908655 0.234229328908655 0.22183690227025 0.699514631716577 0.699514631716577 -0.455492230808037 0.22162699086647 -0.456488049328271 0.943331405719673 0.234229328908655 0.228202595290214 0.227600076763725 -0.130068388795062 -0.130795772707084 0.655782504197561 0.938963865858177 1 0.290629199141843 0.699514631716577 -0.393693103155074 0.991533544533273 0.955499808770436 0.955499808770436 0.489336460752013 0.94791761326229 -0.0701257158168035 0.971114649907759 0.959346247965092 0.971114649907759 0.971114649907759 0.991533544533273 1 0.991533544533273 1 0.665848870295113 0.665848870295113 0.665848870295113 0.665848870295113 0.665848870295113 0.930327463672373 0.930327463672373 0.950955841179709 0.950955841179709 1 0.926103649156575 0.943343459335117 0.943343459335117 0.934631294924418 0.943343459335117 -0.379268427285431 -0.457486310077797 -0.457486310077797 0.233023608914681 0.233023608914681 0.233023608914681 0.233626436439172 0.233626436439172 -0.389024640402021 0.228202595290214 -0.103416721582938 -0.394476572791997 -0.391351993577832 -0.401599376300271 0.232420840289593 -0.103416721582938 -0.395261607785795 0.234229328908655 -0.130068388795062 -0.394476572791997 -0.482573255648497 0.234229328908655 -0.393693103155074 0.228202595290214 -0.400005218627893 0.237244975155213 -0.103416721582938 0.234229328908655 0.234229328908655 0.234229328908655 0.235435332729601 -0.103416721582938 -0.394476572791997 -0.130068388795062 -0.457486310077797 0.991533544533273 -0.130795772707084 -0.103416721582938 0.234229328908655 -0.401599376300271 -0.0961321146366074 -0.471556589342868 -0.471556589342868 -0.457486310077797 0.699514631716577 0.233023608914681 -0.0961321146366074 -0.0946762184356099 -0.130068388795062 0.868362176259829 -0.314569530883942 0.943331405719673 -0.39213082277363 0.580895817174355 0.950955841179709 0.580895817174355 0.959346247965092 -0.0973795211999064 1 -0.0328699883504545 0.290629199141843 -0.392911189566631 -0.103416721582938 -0.130068388795062 0.234229328908655 0.665848870295113 -0.154994259471871 0.234229328908655 0.234229328908655 0.234229328908655 -0.471556589342868 -0.400005218627893 -0.396048217500766 -0.938884953575945 0.234229328908655 -0.466575591666217 -0.103416721582938 0.237848382768936 0.699514631716577 -0.297081237431361 -0.39213082277363 0.228202595290214 0.228202595290214 -0.392911189566631 -0.144684636316931 -0.131520727970199 0.699514631716577 0.228202595290214 -0.0961321146366074 0.228202595290214 0.699514631716577 0.699514631716577 0.699514631716577 0.699514631716577 -0.379985339061471 0.699514631716577 -0.471556589342868 0.991533544533273 0.228202595290214 0.228202595290214 -0.400801476521959 0.22162699086647 0.232420840289593 0.65000646254699 0.299000129705177 0.234229328908655 -0.134397150476119 -0.0841969983363959 -0.075844342366844 0.665848870295113 -0.0851926975091213 0.460402532630552 -0.0946762184356099 -0.471556589342868 -0.471556589342868 -0.400005218627893 -0.0331854469866826 -0.943343459335119 -0.0940791714794703 -0.400005218627893 -0.357039441352878 -0.394476572791997 -0.39213082277363 -0.400801476521959 0.234229328908655 -0.479587142257539 -0.943343459335119 -0.943343459335119 -0.655782504197562 -0.0373976958728138 -0.39213082277363 -0.400005218627893 -0.457486310077797 -0.379985339061471 -0.400801476521959 -0.0373976958728138 -0.395261607785795
-0.400801476521959 -0.400801476521959 -0.400005218627893 -0.0916671307160381 0.665848870295113 0.665848870295113 0.22183690227025 0.699514631716577 0.991533544533273 1 1 -0.103416721582938 -0.400005218627893 -0.0713597496040474 -0.0871560284805275 -0.0831914877355971 -0.0811495430048314 0.955499808770436 0.995744643546197 0.995744643546197 0.971114649907759 -0.103416721582938 0.943331405719673 0.995744643546197 0.955499808770436 0.699514631716577 -0.126393376075414 -0.130068388795062 0.930327463672373 0.22183690227025 0.699514631716577 0.991533544533273 0.930327463672373 -0.130068388795062 -0.130068388795062 0.699514631716577 -0.103416721582938 -0.103416721582938 -0.0961321146366074 0.699514631716577 0.234229328908655 -0.130068388795062 0.393693103155074 -0.126393376075414 -0.103416721582938 0.393693103155074 -0.074745011658179 -0.401599376300271 0.237244975155213 0.697616813166441 -0.131520727970199 -0.103416721582938 -0.103416721582938 -0.103416721582938 0.699514631716577 -0.103416721582938 0.699514631716577 -0.131520727970199 -0.479587142257539 -0.103416721582938 -0.103416721582938 -0.103416721582938 0.699514631716577 0.699514631716577 0.280934451452405 -0.400005218627893 -0.41496045428636 0.699514631716577 -0.130068388795062 0.232420840289593 -0.943343459335119 0.971114649907759 -0.144684636316931 0.228202595290214 0.228202595290214 0.930327463672373 0.233023608914681 0.231818124490563 -0.130068388795062 -0.515727930615698 -0.400005218627893 -0.0220592382692919 0.234832292341535 -0.390574692835264 0.235435332729601 0.926568120097939 -0.105563277665121 -0.400005218627893 0.297081237431361 -0.469556182494443 -0.470555038339563 0.234229328908655 1 -0.131520727970199 -0.130068388795062 0.236038456038583 0.189641801965534 -0.400005218627893 -0.483574406822643 0.699514631716577 0.228202595290214 -0.400801476521959 -0.130068388795062 -0.659684802699535 -0.943343459335119 -0.659684802699535 -0.938884953575945 -0.93888219016703 -0.655782504197562 -0.943343459335119 -0.653846949179442 0.934631294924418 0.943343459335117 -0.650049471620844 -0.659684802699535 -0.0851926975091213 0.699514631716577 -0.659684802699535 -0.655782504197562 -0.653891305657523 -0.943343459335119 -0.659684802699535 -0.943343459335119 0.655782504197561 0.934631294924418 -0.655782504197562 -0.943343459335119 -0.943343459335119 -0.655782504197562 -0.655782504197562 -0.943343459335119 -0.943343459335119 -0.107663601225666 -0.655782504197562 -0.659684802699535 -0.659684802699535 -0.655782504197562 -0.659684802699535 -0.650140905080201 -0.943343459335119 -0.943343459335119 0.943343459335117 0.921906847062211 -0.117281293540799 -0.39213082277363 -0.0328209036229695 0.921906847062211 0.216698600085341 -0.400005218627893 -0.0946762184356099 0.228202595290214 -0.142836859468789 -0.126393376075414 -0.659684802699535 -0.480579642285618 -0.0384856329753743 -0.500497956839379 0.228202595290214 -0.462638035206425 -0.10323410058326 0.228202595290214 -0.394476572791997 0.237244975155213 -0.659684802699535 -0.659684802699535 -0.659684802699535 -0.39213082277363 -0.232420840289593 0.231818124490563 -0.469556182494443 -0.189971970648122 0.699514631716577 -0.0946762184356099 -0.105563277665121 -0.126393376075414 0.699514631716577 0.699514631716577 -0.0851926975091213 -0.0946762184356099 0.697616813166441 0.699514631716577 -0.0961321146366074 -0.0931883284743333 0.699514631716577 0.699514631716577 -0.130795772707084 -0.130068388795062 -0.0851926975091213 0.693827716094306 -0.39213082277363 0.234229328908655 0.232420840289593 0.228202595290214 0.232420840289593 0.697616813166441 -0.471556589342868 0.228202595290214 0.234229328908655 -0.400005218627893 0.699514631716577 -0.400005218627893 0.699514631716577 0.234229328908655 0.699514631716577 -0.130068388795062 -0.471556589342868 0.699514631716577 0.234229328908655 -0.130068388795062 0.234229328908655 0.234229328908655 0.234229328908655 0.22183690227025 0.699514631716577 0.699514631716577 -0.455492230808037 0.22162699086647 -0.456488049328271 0.943331405719673 0.234229328908655 0.228202595290214 0.227600076763725 -0.130068388795062 -0.130795772707084 0.655782504197561 0.938963865858177 1 0.290629199141843 0.699514631716577 -0.393693103155074 0.991533544533273 0.955499808770436 0.955499808770436 0.489336460752013 0.94791761326229 -0.0701257158168035 0.971114649907759 0.959346247965092 0.971114649907759 0.971114649907759 0.991533544533273 1 0.991533544533273 1 0.665848870295113 0.665848870295113 0.665848870295113 0.665848870295113 0.665848870295113 0.930327463672373 0.930327463672373 0.950955841179709 0.950955841179709 1 0.926103649156575 0.943343459335117 0.943343459335117 0.934631294924418 0.943343459335117 -0.379268427285431 -0.457486310077797 -0.457486310077797 0.233023608914681 0.233023608914681 0.233023608914681 0.233626436439172 0.233626436439172 -0.389024640402021 0.228202595290214 -0.103416721582938 -0.394476572791997 -0.391351993577832 -0.401599376300271 0.232420840289593 -0.103416721582938 -0.395261607785795 0.234229328908655 -0.130068388795062 -0.394476572791997 -0.482573255648497 0.234229328908655 -0.393693103155074 0.228202595290214 -0.400005218627893 0.237244975155213 -0.103416721582938 0.234229328908655 0.234229328908655 0.234229328908655 0.235435332729601 -0.103416721582938 -0.394476572791997 -0.130068388795062 -0.457486310077797 0.991533544533273 -0.130795772707084 -0.103416721582938 0.234229328908655 -0.401599376300271 -0.0961321146366074 -0.471556589342868 -0.471556589342868 -0.457486310077797 0.699514631716577 0.233023608914681 -0.0961321146366074 -0.0946762184356099 -0.130068388795062 0.868362176259829 -0.314569530883942 0.943331405719673 -0.39213082277363 0.580895817174355 0.950955841179709 0.580895817174355 0.959346247965092 -0.0973795211999064 1 -0.0328699883504545 0.290629199141843 -0.392911189566631 -0.103416721582938 -0.130068388795062 0.234229328908655 0.665848870295113 -0.154994259471871 0.234229328908655 0.234229328908655 0.234229328908655 -0.471556589342868 -0.400005218627893 -0.396048217500766 -0.938884953575945 0.234229328908655 -0.466575591666217 -0.103416721582938 0.237848382768936 0.699514631716577 -0.297081237431361 -0.39213082277363 0.228202595290214 0.228202595290214 -0.392911189566631 -0.144684636316931 -0.131520727970199 0.699514631716577 0.228202595290214 -0.0961321146366074 0.228202595290214 0.699514631716577 0.699514631716577 0.699514631716577 0.699514631716577 -0.379985339061471 0.699514631716577 -0.471556589342868 0.991533544533273 0.228202595290214 0.228202595290214 -0.400801476521959 0.22162699086647 0.232420840289593 0.65000646254699 0.299000129705177 0.234229328908655 -0.134397150476119 -0.0841969983363959 -0.075844342366844 0.665848870295113 -0.0851926975091213 0.460402532630552 -0.0946762184356099 -0.471556589342868 -0.471556589342868 -0.400005218627893 -0.0331854469866826 -0.943343459335119 -0.0940791714794703 -0.400005218627893 -0.357039441352878 -0.394476572791997 -0.39213082277363 -0.400801476521959 0.234229328908655 -0.479587142257539 -0.943343459335119 -0.943343459335119 -0.655782504197562 -0.0373976958728138 -0.39213082277363 -0.400005218627893 -0.457486310077797 -0.379985339061471 -0.400801476521959 -0.0373976958728138 -0.395261607785795
-0.329558506743705 -0.329558506743705 -0.328795105660139 0.879731062590529 -0.0711828197070072 -0.0711828197070072 0.134303664038604 0.52358186659792 -0.105674587485007 -0.103416721582938 -0.103416721582938 1 -0.328795105660139 -0.0175926976466744 -0.0763750782766884 0.595350999334056 -0.0711115777894381 -0.103030535177857 -0.104554571050613 -0.104554571050613 -0.111025795879818 1 -0.104332378504325 -0.104554571050613 -0.103030535177857 0.52358186659792 0.88546600139694 0.902766037086616 -0.0909950897134585 0.134303664038604 0.52358186659792 -0.105674587485007 -0.0909950897134585 0.902766037086616 0.902766037086616 0.52358186659792 1 1 0.863158566620392 0.52358186659792 0.111068557697039 0.902766037086616 0.344994397916826 0.0286735545544022 1 0.344994397916826 -0.0654992685613357 -0.330322613751327 0.133011179643403 0.53094896277803 0.924961374789812 1 1 1 0.52358186659792 1 0.52358186659792 0.924961374789812 0.204110396430699 1 1 1 0.52358186659792 0.52358186659792 -0.400672811353984 -0.328795105660139 -0.26879478053355 0.52358186659792 0.902766037086616 0.127977330595663 0.131725473950588 -0.111025795879818 0.0931644894024793 0.116144078956755 0.116144078956755 -0.0909950897134585 0.129049745725982 0.126897466914453 0.902766037086616 0.137474667815286 -0.328795105660139 0.147765293702615 0.112225497398384 -0.320280668935606 0.113375107927424 -0.0925997565255212 0.739274473809815 -0.328795105660139 -0.42056546049259 0.17677923574501 0.175728038795642 0.111068557697039 -0.103416721582938 0.90314421734422 0.913788304742609 0.130864647422717 0.0579590829801652 -0.328795105660139 0.184378917658802 0.52358186659792 0.116144078956755 -0.329558506743705 0.902766037086616 -0.624892483592923 0.131725473950588 -0.624892483592923 0.131135255247666 0.131135255247666 -0.621442627142924 0.131725473950588 -0.610946099604124 -0.132902045747794 -0.131725473950588 -0.614359019811679 -0.624892483592923 0.627238229225059 0.52358186659792 -0.624892483592923 -0.621442627142924 -0.626632281880461 0.131725473950588 -0.624892483592923 0.131725473950588 0.621442627142924 -0.132902045747794 -0.621442627142924 0.131725473950588 0.131725473950588 -0.621442627142924 -0.621442627142924 0.131725473950588 0.131725473950588 -0.094345923219731 -0.621442627142924 -0.624892483592923 -0.624892483592923 -0.621442627142924 -0.624892483592923 -0.630142150683393 0.131725473950588 0.131725473950588 -0.131725473950588 -0.13465756025912 -0.0987105063347785 -0.332500222064567 -0.0625327536927852 -0.13465756025912 0.132674055928315 -0.328795105660139 0.868601939296744 0.116144078956755 0.0945378044691854 0.88546600139694 -0.624892483592923 0.203177804348733 -0.0594379414822002 0.162896711929597 0.116144078956755 0.195214083311069 0.749154946225838 0.116144078956755 -0.323469454910036 0.133011179643403 -0.624892483592923 -0.624892483592923 -0.624892483592923 -0.321781072709057 -0.127977330595664 0.126897466914453 0.17677923574501 -0.166472983929837 0.52358186659792 0.879901803378896 0.739274473809815 0.88546600139694 0.52358186659792 0.52358186659792 0.593760273679791 0.879901803378896 0.53094896277803 0.52358186659792 0.863158566620392 0.88546600139694 0.52358186659792 0.52358186659792 0.908424141595417 0.902766037086616 -0.0677386128540969 0.525263669600555 -0.332500222064567 0.111068557697039 0.111772100541858 0.116144078956755 0.127977330595663 0.53094896277803 0.177271346223159 0.116144078956755 0.111068557697039 -0.328795105660139 0.52358186659792 -0.328795105660139 0.52358186659792 0.111068557697039 0.52358186659792 0.902766037086616 0.177271346223159 0.52358186659792 0.111068557697039 0.902766037086616 0.111068557697039 0.111068557697039 0.111068557697039 0.134303664038604 0.52358186659792 0.52358186659792 0.194213167715517 0.133266962463516 0.193208435109928 -0.104332378504325 0.111068557697039 0.116144078956755 0.119121274758437 0.902766037086616 0.908424141595417 0.621442627142924 -0.132314396855777 -0.103416721582938 -0.0394738144076458 0.52358186659792 -0.323283816899987 -0.105674587485007 -0.103030535177857 -0.103030535177857 -0.039821134895768 -0.105612494832594 -0.0876518438203945 -0.111025795879818 -0.11405560494806 -0.111025795879818 -0.111025795879818 -0.105674587485007 -0.103416721582938 -0.105674587485007 -0.103416721582938 -0.0711828197070072 -0.0711828197070072 -0.0711828197070072 -0.0711828197070072 -0.0711828197070072 -0.0909950897134585 -0.0909950897134585 -0.101706477117385 -0.101706477117385 -0.103416721582938 -0.134073606642686 -0.131725473950588 -0.131725473950588 -0.132902045747794 -0.131725473950588 -0.306683529842578 0.192199821499804 0.192199821499804 0.112901282503604 0.112901282503604 0.112901282503604 0.109904215128881 0.109904215128881 -0.318782453149757 0.116144078956755 1 -0.323469454910036 -0.331781273069199 -0.330322613751327 0.111772100541858 1 -0.323936660955179 0.111068557697039 0.902766037086616 -0.323469454910036 0.201302678951093 0.111068557697039 -0.32271100658359 0.116144078956755 -0.328795105660139 0.133011179643403 1 0.111068557697039 0.111068557697039 0.111068557697039 0.113375107927424 1 -0.323756579079152 0.913788304742609 0.192199821499804 -0.105674587485007 0.908424141595417 1 0.111068557697039 -0.330322613751327 0.863158566620392 0.177271346223159 0.177271346223159 0.192199821499804 0.52358186659792 0.129049745725982 0.863158566620392 0.879901803378896 0.902766037086616 -0.0935911695782079 -0.275658184104731 -0.104332378504325 -0.321781072709057 -0.0788983823546448 -0.101706477117385 -0.0788983823546448 -0.110635877370751 -0.0853339543328449 -0.103416721582938 -0.0772235757247473 -0.0394738144076458 -0.321953087899719 1 0.902766037086616 0.111068557697039 -0.0711828197070072 -0.134487481060771 0.111068557697039 0.111068557697039 0.111068557697039 0.177271346223159 -0.328795105660139 -0.303960173059184 0.131135255247666 0.111068557697039 0.179908507603472 1 0.13407345219392 0.52358186659792 0.4387809617329 -0.321781072709057 0.116144078956755 0.116144078956755 -0.322532142832698 0.0931644894024793 0.924961374789812 0.52358186659792 0.116144078956755 0.863158566620392 0.116144078956755 0.52358186659792 0.52358186659792 0.52358186659792 0.52358186659792 -0.307469387145471 0.52358186659792 0.177271346223159 -0.105674587485007 0.116144078956755 0.116144078956755 -0.329558506743705 0.133266962463516 0.111772100541858 0.616340642755688 -0.417477905351387 0.111068557697039 -0.0418307475979946 0.585969430643442 -0.0664626152212286 -0.0711828197070072 -0.0677386128540969 -0.0175926976466744 0.879901803378896 0.177271346223159 0.177271346223159 -0.328795105660139 -0.0583742926778209 0.131725473950588 -0.0891715819531028 -0.328795105660139 -0.312874688723154 -0.334662682529913 -0.321781072709057 -0.329558506743705 0.111068557697039 0.204110396430699 0.131725473950588 0.131725473950588 -0.621442627142924 -0.0813586113745 -0.321781072709057 -0.328795105660139 0.192199821499804 -0.307469387145471 -0.329558506743705 -0.0813586113745 -0.346368883033199
0.998013335926363 0.998013335926363 1 -0.324275349520662 -0.310644137901915 -0.310644137901915 0.504697953480494 -0.571832525713291 -0.403420762548361 -0.400005218627893 -0.400005218627893 -0.328795105660139 1 -0.184163415721721 0.217887228520397 -0.214698462724009 0.202871210738681 -0.418634535513546 -0.392913313537721 -0.392913313537721 -0.411903186370308 -0.328795105660139 -0.420310206346918 -0.392913313537721 -0.418634535513546 -0.571832525713291 -0.326192790639056 -0.335677169424386 -0.418634535513546 0.504697953480494 -0.571832525713291 -0.403420762548361 -0.418634535513546 -0.335677169424386 -0.335677169424386 -0.571832525713291 -0.328795105660139 -0.328795105660139 -0.33000671039303 -0.571832525713291 0.546746524148414 -0.335677169424386 -0.951916315317621 -0.0164137487742192 -0.328795105660139 -0.951916315317621 -0.192900013404044 0.992041732377562 0.566463624983272 -0.573388156762296 -0.316220357965426 -0.328795105660139 -0.328795105660139 -0.328795105660139 -0.571832525713291 -0.328795105660139 -0.571832525713291 -0.316220357965426 0.784936736217988 -0.328795105660139 -0.328795105660139 -0.328795105660139 -0.571832525713291 -0.571832525713291 0.702109884597234 0.996019086611922 0.760681633537513 -0.571832525713291 -0.335677169424386 0.559228836350077 0.387940907567973 -0.411903186370308 0.463960487654328 0.588939418347172 0.588939418347172 -0.418634535513546 0.566719530376061 0.563451461184371 -0.335677169424386 0.612250906397611 1 -0.151922340261864 0.548358109464449 0.976423993104446 0.549970657762102 -0.420310206346918 -0.322291971038902 1 0.714049745413311 0.788384354462307 0.791094367738535 0.546746524148414 -0.400005218627893 -0.316539300413265 -0.324013880688961 0.557366024203108 0.397752429648736 1 0.827184427017453 -0.571832525713291 0.588939418347172 0.998013335926363 -0.335677169424386 0.541906239238283 0.387940907567973 0.541906239238283 0.386202671428766 0.386202671428765 0.545182544103189 0.387940907567973 0.540540198758861 -0.391405995353486 -0.387940907567973 0.543602088648074 0.541906239238283 -0.181218193516886 -0.571832525713291 0.541906239238283 0.545182544103189 0.54026592643925 0.387940907567973 0.541906239238283 0.387940907567973 -0.545182544103189 -0.391405995353486 0.545182544103189 0.387940907567973 0.387940907567973 0.545182544103189 0.545182544103189 0.387940907567973 0.387940907567973 -0.266086295439503 0.545182544103189 0.541906239238283 0.541906239238283 0.545182544103189 0.541906239238283 0.537041396960869 0.387940907567973 0.387940907567973 -0.387940907567973 -0.369868690694068 -0.291522424884686 0.96823577280365 -0.162042704174687 -0.369868690694068 0.489779253393648 1 -0.32810319899154 0.588939418347172 0.466044716943753 -0.326192790639056 0.541906239238283 0.787649419285905 0.146961622920871 0.67916424094606 0.588939418347172 0.764805656076194 -0.318346283171056 0.588939418347172 0.97815716174041 0.566463624983272 0.541906239238283 0.541906239238283 0.541906239238283 0.972269301783048 -0.553411132604871 0.563451461184371 0.788384354462307 0.438389699730361 -0.571832525713291 -0.32810319899154 -0.322291971038902 -0.326192790639056 -0.571832525713291 -0.571832525713291 -0.219863133697673 -0.32810319899154 -0.573388156762296 -0.571832525713291 -0.33000671039303 -0.326192790639056 -0.571832525713291 -0.571832525713291 -0.325892217221134 -0.335677169424386 -0.219863133697673 -0.570276734783353 0.964194978486783 0.546746524148414 0.541768199893013 0.588939418347172 0.559228836350077 -0.573388156762296 0.789293388120256 0.588939418347172 0.546746524148414 1 -0.571832525713291 1 -0.571832525713291 0.546746524148414 -0.571832525713291 -0.335677169424386 0.789293388120256 -0.571832525713291 0.546746524148414 -0.335677169424386 0.546746524148414 0.546746524148414 0.546746524148414 0.504697953480494 -0.571832525713291 -0.571832525713291 0.762970338608935 0.503060344868349 0.761085326053541 -0.420310206346918 0.546746524148414 0.588939418347172 0.587384453952124 -0.335677169424386 -0.325892217221134 -0.545182544103189 -0.389675327490518 -0.400005218627893 -0.116253196342383 -0.571832525713291 0.972163463236594 -0.403420762548361 -0.418634535513546 -0.418634535513546 -0.195737137965708 -0.421983105948693 0.250058235692281 -0.411903186370308 -0.40845429944521 -0.411903186370308 -0.411903186370308 -0.403420762548361 -0.400005218627893 -0.403420762548361 -0.400005218627893 -0.310644137901915 -0.310644137901915 -0.310644137901915 -0.310644137901915 -0.310644137901915 -0.418634535513546 -0.418634535513546 -0.416956046345477 -0.416956046345477 -0.400005218627893 -0.367683367362665 -0.387940907567973 -0.387940907567973 -0.391405995353486 -0.387940907567973 0.946263181532202 0.759201225650725 0.759201225650725 0.54337815334511 0.54337815334511 0.54337815334511 0.545135898925681 0.545135898925681 0.972548912577847 0.588939418347172 -0.328795105660139 0.97815716174041 0.970314675998432 0.992041732377562 0.547323250217156 -0.328795105660139 0.976108642219322 0.546746524148414 -0.335677169424386 0.97815716174041 0.784059602949581 0.546746524148414 0.976190737790607 0.588939418347172 1 0.566463624983272 -0.328795105660139 0.546746524148414 0.546746524148414 0.546746524148414 0.550254579372864 -0.328795105660139 0.970102749004146 -0.324013880688961 0.759201225650725 -0.403420762548361 -0.325892217221134 -0.328795105660139 0.546746524148414 0.992041732377562 -0.33000671039303 0.789293388120256 0.789293388120256 0.759201225650725 -0.571832525713291 0.566719530376061 -0.33000671039303 -0.32810319899154 -0.335677169424386 -0.393132974136659 0.78181607518714 -0.420310206346918 0.972269301783048 -0.232361358348857 -0.416956046345477 -0.232361358348857 -0.416956046345477 0.229272406650563 -0.400005218627893 0.22030787098042 -0.116253196342383 0.982265158725691 -0.328795105660139 -0.335677169424386 0.546746524148414 -0.310644137901915 0.387480593387097 0.546746524148414 0.546746524148414 0.546746524148414 0.789293388120256 1 0.965994185770537 0.386202671428766 0.546746524148414 0.793824142158027 -0.328795105660139 0.562442568688806 -0.571832525713291 -0.709089754593572 0.972269301783048 0.588939418347172 0.588939418347172 0.970197965553634 0.463960487654328 -0.316220357965426 -0.571832525713291 0.588939418347172 -0.33000671039303 0.588939418347172 -0.571832525713291 -0.571832525713291 -0.571832525713291 -0.571832525713291 0.948218463693612 -0.571832525713291 0.789293388120256 -0.403420762548361 0.588939418347172 0.588939418347172 0.998013335926363 0.503060344868349 0.547323250217156 -0.531050575236189 0.724058274192056 0.546746524148414 -0.346848726800246 -0.217293458752092 -0.195737137965708 -0.310644137901915 -0.219863133697673 -0.184163415721721 -0.32810319899154 0.789293388120256 0.789293388120256 1 0.166533549102638 0.387940907567973 0.189488236781829 1 0.867117745908984 0.957968232426972 0.972269301783048 0.998013335926363 0.546746524148414 0.784936736217988 0.387940907567973 0.387940907567973 0.545182544103189 0.232104539185371 0.972269301783048 1 0.759201225650725 0.948218463693612 0.998013335926363 0.215109404800077 0.951831416589592
-0.184530014872776 -0.184530014872776 -0.184163415721721 0.00189412880430595 -0.0343180117134683 -0.0343180117134683 -0.30232255710223 -0.0714277062766906 -0.0719690725517874 -0.0713597496040474 -0.0713597496040474 -0.0175926976466744 -0.184163415721721 1 -0.0290336056038299 0.00803620630010936 -0.037361455121237 -0.0673023363150778 -0.0716647084838042 -0.0716647084838042 -0.0734823119091299 -0.0175926976466744 -0.0685458887265572 -0.0716647084838042 -0.0673023363150778 -0.0714277062766906 0.000449523838512435 0.0155998426792542 -0.0746831647154984 -0.30232255710223 -0.0714277062766906 -0.0719690725517874 -0.0746831647154984 0.0155998426792542 0.0155998426792542 -0.0714277062766906 -0.0175926976466744 -0.0175926976466744 -0.00241220358389003 -0.0714277062766906 -0.304657618823967 0.0155998426792542 0.181257301771777 -0.0581918304528493 -0.0175926976466744 0.181257301771777 -0.00753568200384481 -0.184897369951495 -0.300785083255656 -0.0728986195591111 0.0126987803439498 -0.0175926976466744 -0.0175926976466744 -0.0175926976466744 -0.0714277062766906 -0.0175926976466744 -0.0714277062766906 0.0126987803439498 -0.22080313491242 -0.0175926976466744 -0.0175926976466744 -0.0175926976466744 -0.0714277062766906 -0.0714277062766906 -0.243860522691158 -0.184163415721721 -0.202697154998483 -0.0714277062766906 0.0155998426792542 -0.30702818867333 0.0448137288606825 -0.0734823119091299 -0.269918660526079 -0.312703497141633 -0.312703497141633 -0.0746831647154984 -0.306233990351486 -0.307826446965115 0.0155998426792542 -0.230449018508069 -0.184163415721721 -0.0271024968062596 -0.303875369492467 -0.179821577762757 -0.303097027862016 -0.0749820994431646 0.0170641494097874 -0.184163415721721 -0.240202815300761 -0.219893158431715 -0.220347495754097 -0.304657618823967 -0.0713597496040474 0.0126987803439498 0.0155998426792542 -0.30232255710223 -0.308959216866301 -0.184163415721721 -0.222638881616462 -0.0714277062766906 -0.312703497141633 -0.184530014872776 0.0155998426792542 0.061327449679869 0.0448137288606825 0.061327449679869 0.0435506863613962 0.0435506863613962 0.0641798218853453 0.0448137288606825 0.0656157174593089 -0.0473333995837355 -0.0448137288606837 0.0627504505501217 0.061327449679869 0.00409037030634178 -0.0714277062766906 0.061327449679869 0.0641798218853453 0.0599106678977309 0.0448137288606825 0.061327449679869 0.0448137288606825 -0.0641798218853453 -0.0473333995837355 0.0641798218853453 0.0448137288606825 0.0448137288606825 0.0641798218853453 0.0641798218853453 0.0448137288606825 0.0448137288606825 0.593160391841765 0.0641798218853453 0.061327449679869 0.061327449679869 0.0641798218853453 0.061327449679869 0.057095167589595 0.0448137288606825 0.0448137288606825 -0.0448137288606837 -0.0510989244525327 0.586618524513228 -0.180538023927483 -0.0328542094455882 -0.0510989244525327 -0.308628804574009 -0.184163415721721 -0.000985815328435638 -0.312703497141633 -0.269120965012782 0.000449523838512435 0.061327449679869 -0.221260084438984 -0.0312282198232441 -0.237642004246179 -0.312703497141633 -0.216748546355703 0.0200218724824451 -0.312703497141633 -0.181618013176856 -0.300785083255656 0.061327449679869 0.061327449679869 0.061327449679869 -0.180538023927483 0.307028188673328 -0.307826446965115 -0.219893158431715 -0.0874635764152135 -0.0714277062766906 -0.000985815328435638 0.0170641494097874 0.000449523838512435 -0.0714277062766906 -0.0714277062766906 0.00409037030634178 -0.000985815328435638 -0.0728986195591111 -0.0714277062766906 -0.00241220358389003 0.000449523838512435 -0.0714277062766906 -0.0714277062766906 0.0141448203716099 0.0155998426792542 0.00409037030634178 -0.0699641250830529 -0.180538023927483 -0.304657618823967 -0.30702818867333 -0.312703497141633 -0.30702818867333 -0.0728986195591111 -0.22080313491242 -0.312703497141633 -0.304657618823967 -0.184163415721721 -0.0714277062766906 -0.184163415721721 -0.0714277062766906 -0.304657618823967 -0.0714277062766906 0.0155998426792542 -0.22080313491242 -0.0714277062766906 -0.304657618823967 0.0155998426792542 -0.304657618823967 -0.304657618823967 -0.304657618823967 -0.30232255710223 -0.0714277062766906 -0.0714277062766906 -0.217194003955158 -0.303097027862016 -0.217640705579048 -0.0685458887265572 -0.304657618823967 -0.312703497141633 -0.31353130727687 0.0155998426792542 0.0141448203716099 -0.0641798218853453 -0.0460745868991023 -0.0713597496040474 0.00909455466139848 -0.0714277062766906 -0.181257301771778 -0.0719690725517874 -0.0673023363150778 -0.0673023363150778 -0.0349189273113955 -0.0697896093644201 -0.0460515788144378 -0.0734823119091299 -0.0743837272052823 -0.0734823119091299 -0.0734823119091299 -0.0719690725517874 -0.0713597496040474 -0.0719690725517874 -0.0713597496040474 -0.0343180117134683 -0.0343180117134683 -0.0343180117134683 -0.0343180117134683 -0.0343180117134683 -0.0746831647154984 -0.0746831647154984 -0.0660588397532801 -0.0660588397532801 -0.0713597496040474 -0.0498454345129583 -0.0448137288606837 -0.0448137288606837 -0.0473333995837355 -0.0448137288606837 -0.178752144564184 -0.218088659286315 -0.218088659286315 -0.306233990351486 -0.306233990351486 -0.306233990351486 -0.305443813173199 -0.305443813173199 -0.179107929696781 -0.312703497141633 -0.0175926976466744 -0.181618013176856 -0.18017944899325 -0.184897369951495 -0.30702818867333 -0.0175926976466744 -0.181979445276204 -0.304657618823967 0.0155998426792542 -0.181618013176856 -0.22217794908034 -0.304657618823967 -0.181257301771778 -0.312703497141633 -0.184163415721721 -0.300785083255656 -0.0175926976466744 -0.304657618823967 -0.304657618823967 -0.304657618823967 -0.303097027862016 -0.0175926976466744 -0.181618013176856 0.0155998426792542 -0.218088659286315 -0.0719690725517874 0.0141448203716099 -0.0175926976466744 -0.304657618823967 -0.184897369951495 -0.00241220358389003 -0.22080313491242 -0.22080313491242 -0.218088659286315 -0.0714277062766906 -0.306233990351486 -0.00241220358389003 -0.000985815328435638 0.0155998426792542 -0.0695603266607639 -0.144828608707373 -0.0685458887265572 -0.180538023927483 -0.0414525800596017 -0.0660588397532801 -0.0414525800596017 -0.0743837272052823 -0.0448337781867894 -0.0713597496040474 -0.0306323390329132 0.00909455466139848 -0.18089730677536 -0.0175926976466744 0.0155998426792542 -0.304657618823967 -0.0343180117134683 -0.0713597496040474 -0.304657618823967 -0.304657618823967 -0.304657618823967 -0.22080313491242 -0.184163415721721 -0.182341602381169 0.0435506863613962 -0.304657618823967 -0.218537873201279 -0.0175926976466744 -0.300022008866761 -0.0714277062766906 0.24020281530076 -0.180538023927483 -0.312703497141633 -0.312703497141633 -0.18089730677536 -0.269918660526079 0.0126987803439498 -0.0714277062766906 -0.312703497141633 -0.00241220358389003 -0.312703497141633 -0.0714277062766906 -0.0714277062766906 -0.0714277062766906 -0.0714277062766906 -0.179107929696781 -0.0714277062766906 -0.22080313491242 -0.0719690725517874 -0.312703497141633 -0.312703497141633 -0.184530014872776 -0.303097027862016 -0.30702818867333 -0.0685077089084126 -0.238661266382759 -0.304657618823967 -0.0148942968499775 0.00604394628099462 -0.00953300391158083 -0.0343180117134683 0.00409037030634178 -0.00123775120010978 -0.000985815328435638 -0.22080313491242 -0.22080313491242 -0.184163415721721 -0.0306693872350034 0.0448137288606825 -0.0468500370937537 -0.184163415721721 -0.164381863047862 -0.181618013176856 -0.180538023927483 -0.184530014872776 -0.304657618823967 -0.22080313491242 0.0448137288606825 0.0448137288606825 0.0641798218853453 -0.0427451647408966 -0.180538023927483 -0.184163415721721 -0.218088659286315 -0.179107929696781 -0.184530014872776 -0.0427451647408966 -0.181979445276204
0.217454359791391 0.217454359791391 0.217887228520397 -0.0706554571845396 -0.0676853902635555 -0.0676853902635555 0.132728621479893 -0.124595004205487 -0.087900231879247 -0.0871560284805275 -0.0871560284805275 -0.0763750782766884 0.217887228520397 -0.0290336056038299 0.999999999999999 -0.0467800530105237 0.907085672343947 -0.0912151187059702 -0.0875284934198938 -0.0875284934198938 -0.0897484436969461 -0.0763750782766883 -0.0915802259797665 -0.0875284934198938 -0.0912151187059702 -0.124595004205487 -0.0710732431156776 -0.0731397681234504 -0.0912151187059702 0.132728621479893 -0.124595004205487 -0.087900231879247 -0.0912151187059702 -0.0731397681234504 -0.0731397681234504 -0.124595004205487 -0.0763750782766883 -0.0763750782766883 -0.0719042475206708 -0.124595004205487 0.131711317121666 -0.0731397681234504 -0.221380633244663 -0.0710732431156776 -0.0763750782766883 -0.221380633244663 -0.0358222852230775 0.217022320311975 0.133407068635611 -0.124933956343355 -0.0739564442696704 -0.0763750782766883 -0.0763750782766883 -0.0763750782766883 -0.124595004205487 -0.0763750782766883 -0.124595004205487 -0.0739564442696704 0.181731370174482 -0.0763750782766883 -0.0763750782766883 -0.0763750782766883 -0.124595004205487 -0.124595004205487 0.16454838939747 0.217887228520397 0.120091647093927 -0.124595004205487 -0.0731397681234504 0.130694371809454 0.0845273691796729 -0.0897484436969461 0.0210368798888812 0.128322377630079 0.128322377630079 -0.0912151187059702 0.131033319326829 0.130355453997111 -0.0731397681234504 0.0647163076991058 0.217887228520397 -0.0331019376699919 0.132050374182926 0.223148171346799 0.132389474517457 -0.0915802259797665 -0.0727293554887693 0.217887228520397 0.167054063026746 0.18248342300707 0.182107158101021 0.131711317121666 -0.0871560284805275 -0.0739564442696704 -0.0731397681234504 0.132728621479893 0.00679240374210479 0.217887228520397 0.180232922278065 -0.124595004205487 0.128322377630079 0.217454359791391 -0.0731397681234504 0.122221150489053 0.0845273691796729 0.122221150489053 0.0841486297247798 0.0841486297247798 0.122899645020848 0.0845273691796729 0.123238809375347 -0.0852823675538377 -0.0845273691796735 0.122560426692415 0.122221150489053 -0.0479053688551956 -0.124595004205487 0.122221150489053 0.122899645020848 0.12188181248418 0.0845273691796729 0.122221150489053 0.0845273691796729 -0.122899645020849 -0.0852823675538377 0.122899645020848 0.0845273691796729 0.0845273691796729 0.122899645020848 0.122899645020848 0.0845273691796729 0.0845273691796729 -0.060541157631991 0.122899645020848 0.122221150489053 0.122221150489053 0.122899645020848 0.122221150489053 0.121202935232723 0.0845273691796729 0.0845273691796729 -0.0845273691796735 -0.0864088696551305 -0.0659493570594468 0.222262631292415 0.000291096108225793 -0.0864088696551305 0.130016562458715 0.217887228520397 -0.0714894966969429 0.128322377630079 0.0221894386406165 -0.0710732431156776 0.122221150489053 0.181356055920339 0.00887947322400438 0.168854224124817 0.128322377630079 0.185130912853291 -0.0719042475206708 0.128322377630079 0.220940949328525 0.133407068635611 0.122221150489053 0.122221150489053 0.122221150489053 0.222262631292415 -0.130694371809454 0.130355453997111 0.18248342300707 0.444691236535771 -0.124595004205487 -0.0714894966969429 -0.0727293554887693 -0.0710732431156776 -0.124595004205487 -0.124595004205487 -0.0479053688551956 -0.0714894966969429 -0.124933956343355 -0.124595004205487 -0.0719042475206708 -0.0710732431156776 -0.124595004205487 -0.124595004205487 -0.0735487890327959 -0.0731397681234504 -0.0304934841624764 -0.124256017231606 0.222262631292415 0.131711317121666 0.130694371809454 0.128322377630079 0.130694371809454 -0.124933956343355 0.181731370174482 0.128322377630079 0.131711317121666 0.217887228520397 -0.124595004205487 0.217887228520397 -0.124595004205487 0.131711317121666 -0.124595004205487 -0.0731397681234504 0.181731370174482 -0.124595004205487 0.131711317121666 -0.0731397681234504 0.131711317121666 0.131711317121666 0.131711317121666 0.132728621479893 -0.124595004205487 -0.124595004205487 0.184751215575638 0.132389474517457 0.184372018734708 -0.0915802259797665 0.131711317121666 0.128322377630079 0.127983570747595 -0.0731397681234504 -0.0735487890327959 -0.122899645020849 -0.0849052771296861 -0.0871560284805275 -0.00955673646675171 -0.124595004205487 0.221380633244663 -0.087900231879247 -0.0912151187059702 -0.0912151187059702 -0.0379907351802475 -0.0919447294375887 -0.0562456109640925 -0.0897484436969461 -0.0908493973530381 -0.0897484436969461 -0.0897484436969461 -0.087900231879247 -0.0871560284805275 -0.087900231879247 -0.0871560284805275 -0.0676853902635555 -0.0676853902635555 -0.0676853902635555 -0.0676853902635555 -0.0676853902635555 -0.0912151187059702 -0.0912151187059702 -0.0908493973530381 -0.0908493973530381 -0.0871560284805275 -0.0860341504649862 -0.0845273691796735 -0.0845273691796735 -0.0852823675538377 -0.0845273691796735 0.224483215819809 0.183993318945462 0.183993318945462 0.131033319326829 0.131033319326829 0.131033319326829 0.131372299964385 0.131372299964385 0.207283246929152 0.128322377630079 -0.0763750782766883 0.220940949328525 0.222704955924016 0.217022320311975 0.130694371809454 -0.0763750782766883 0.220502135202971 0.131711317121666 -0.0731397681234504 0.220940949328525 0.180606835253238 0.131711317121666 0.221380633244663 0.128322377630079 0.217887228520397 0.133407068635611 -0.0763750782766883 0.131711317121666 0.131711317121666 0.131711317121666 0.132389474517457 -0.0763750782766883 0.220940949328525 -0.0731397681234504 0.183993318945462 -0.087900231879247 -0.0735487890327959 -0.0763750782766883 0.131711317121666 0.217022320311975 -0.0719042475206708 0.181731370174482 0.181731370174482 0.183993318945462 -0.124595004205487 0.131033319326829 -0.0719042475206708 -0.0714894966969429 -0.0731397681234504 -0.0856586541746171 0.277064432259595 -0.0915802259797665 0.222262631292415 -0.0162684660398388 -0.0908493973530381 -0.0162684660398388 -0.0908493973530381 -0.0547582365439761 -0.0871560284805275 -0.0366077668213762 -0.00955673646675171 0.221821192154535 -0.0763750782766883 -0.0731397681234504 0.131711317121666 -0.0676853902635555 -0.0817790447874229 0.131711317121666 0.131711317121666 0.131711317121666 0.181731370174482 0.217887228520397 0.220064185695668 0.0841486297247798 0.131711317121666 0.183615112834457 -0.0763750782766883 0.133746375467658 -0.124595004205487 -0.167054063026746 0.222262631292415 0.128322377630079 0.128322377630079 0.221821192154535 0.0210368798888812 -0.0739564442696704 -0.124595004205487 0.128322377630079 -0.0719042475206708 0.128322377630079 -0.124595004205487 -0.124595004205487 -0.124595004205487 -0.124595004205487 0.224037295916421 -0.124595004205487 0.181731370174482 -0.087900231879247 0.128322377630079 0.128322377630079 0.217454359791391 0.132389474517457 0.130694371809454 -0.123916991641524 0.168133090277417 0.131711317121666 -0.0755739077983349 -0.0473454695031045 -0.0379907351802475 -0.0676853902635555 -0.0304934841624764 -0.0401268562464554 -0.0714894966969429 0.181731370174482 0.181731370174482 0.217887228520397 0.0119237776532519 0.0845273691796729 -0.0572208169158887 0.217887228520397 0.244107564560035 0.220940949328525 0.222262631292415 0.217454359791391 0.131711317121666 0.181731370174482 0.0845273691796729 0.0845273691796729 0.122899645020848 -0.0522072851465151 0.222262631292415 0.217887228520397 0.183993318945462 0.224037295916421 0.217454359791391 -0.0522072851465151 0.220502135202971
-0.2151258455126 -0.2151258455126 -0.214698462724009 0.662086905592339 -0.064606527077444 -0.064606527077444 0.126691081254056 0.375456891781732 -0.083901838918374 -0.0831914877355971 -0.0831914877355971 0.595350999334056 -0.214698462724009 0.00803620630010936 -0.0467800530105237 1 -0.043556137076552 -0.0870659386553394 -0.0835470100439836 -0.0835470100439836 -0.0856659795457701 0.595350999334056 -0.0874144379825771 -0.0835470100439836 -0.0870659386553394 0.375456891781732 0.65819499659507 0.6395980491976 -0.087065938655341 0.126691081254056 0.375456891781732 -0.083901838918374 -0.087065938655341 0.6395980491976 0.6395980491976 0.375456891781732 0.595350999334056 0.595350999334056 0.650588172792938 0.375456891781732 0.125720051888488 0.6395980491976 0.211310503203883 -0.000712841145966246 0.595350999334056 0.211310503203883 -0.0401185743384703 -0.215554109564751 0.127338667304247 0.374438258258298 0.632535183005124 0.595350999334056 0.595350999334056 0.595350999334056 0.375456891781732 0.595350999334056 0.375456891781732 0.632535183005124 0.173464800044458 0.595350999334056 0.595350999334056 0.595350999334056 0.375456891781732 0.375456891781732 -0.284293594010974 -0.214698462724009 -0.236305171720227 0.375456891781732 0.6395980491976 0.124749365236703 0.0806824005066291 -0.0856659795457701 0.126043685971469 0.122485267983506 0.122485267983506 -0.087065938655341 0.125072894758713 0.124425864068505 0.6395980491976 0.154348774890536 -0.214698462724009 -0.0315962015445967 0.126043685971469 -0.209636730286364 0.126367361359311 -0.0874144379825771 0.643207308742716 -0.214698462724009 -0.280029423786205 0.174182643607198 0.17382349418446 0.125720051888488 -0.0831914877355971 0.632535183005124 0.6395980491976 0.126691081254051 0.111794683720058 -0.214698462724009 0.172034513327973 0.375456891781732 0.122485267983506 -0.2151258455126 0.6395980491976 -0.367839876114986 0.0806824005066291 -0.367839876114986 0.0803208890969718 0.0803208890969718 -0.365715563036514 0.0806824005066291 -0.349946485974583 -0.0814030556245795 -0.0806824005066289 -0.366774840575317 -0.367839876114986 0.928764188422118 0.375456891781732 -0.367839876114986 -0.365715563036514 -0.36891073392964 0.0806824005066291 -0.367839876114986 0.0806824005066291 0.365715563036515 -0.0814030556245795 -0.365715563036514 0.0806824005066291 0.0806824005066291 -0.365715563036514 -0.365715563036514 0.0806824005066291 0.0806824005066291 -0.0217015026088094 -0.365715563036514 -0.367839876114986 -0.367839876114986 -0.365715563036514 -0.367839876114986 -0.371070178088638 0.0806824005066291 0.0806824005066291 -0.0806824005066289 -0.0824783155621614 -0.0210636883170414 -0.210471966153316 -0.0383015716467739 -0.0824783155621614 0.124102387979109 -0.214698462724009 0.654362601108153 0.122485267983506 0.126367361359311 0.65819499659507 -0.367839876114986 0.17310655803051 -0.036405986299623 0.161173407741061 0.122485267983506 0.176709704820425 0.650588172792938 0.122485267983506 -0.21173102203415 0.127338667304247 -0.367839876114986 -0.367839876114986 -0.367839876114986 -0.210471966153316 -0.124749365236703 0.124425864068505 0.174182643607198 -0.0940806549027923 0.375456891781732 0.654362601108153 0.643207308742716 0.65819499659507 0.375456891781732 0.375456891781732 0.976509609015378 0.654362601108153 0.374438258258298 0.375456891781732 0.650588172792938 0.65819499659507 0.375456891781732 0.375456891781732 0.636041104492754 0.6395980491976 -0.0222394137268551 0.376481188217459 -0.210471966153316 0.125720051888488 0.124749365236703 0.122485267983506 0.124749365236703 0.374438258258298 0.173464800044458 0.122485267983506 0.125720051888488 -0.214698462724009 0.375456891781732 -0.214698462724009 0.375456891781732 0.125720051888488 0.375456891781732 0.6395980491976 0.173464800044458 0.375456891781732 0.125720051888488 0.6395980491976 0.125720051888488 0.125720051888488 0.125720051888488 0.126691081254056 0.375456891781732 0.375456891781732 0.176347279157303 0.126367361359311 0.175985331167111 -0.0874144379825771 0.125720051888488 0.122485267983506 0.122161872699203 0.6395980491976 0.636041104492754 0.365715563036515 -0.0810431182347851 -0.0831914877355971 -0.0241778754560131 0.375456891781732 -0.211310503203883 -0.083901838918374 -0.0870659386553394 -0.0870659386553394 -0.0407086281732286 -0.0877623609601368 -0.053687118794609 -0.0856659795457701 -0.08671685318211 -0.0856659795457701 -0.0856659795457701 -0.083901838918374 -0.0831914877355971 -0.083901838918374 -0.0831914877355971 -0.064606527077444 -0.064606527077444 -0.064606527077444 -0.064606527077444 -0.064606527077444 -0.087065938655341 -0.087065938655341 -0.08671685318211 -0.08671685318211 -0.0831914877355971 -0.0821206415440267 -0.0806824005066289 -0.0806824005066289 -0.0814030556245795 -0.0806824005066289 -0.208389980692695 0.17562385761879 0.17562385761879 0.125072894758713 0.125072894758713 0.125072894758713 0.125396455894341 0.125396455894341 -0.208804756454371 0.122485267983506 0.595350999334056 -0.21173102203415 -0.210053938029492 -0.215554109564751 0.124749365236703 0.595350999334056 -0.212152381052743 0.125720051888488 0.6395980491976 -0.21173102203415 0.172391417804125 0.125720051888488 -0.211310503203883 0.122485267983506 -0.214698462724009 0.127338667304247 0.595350999334056 0.125720051888488 0.125720051888488 0.125720051888488 0.126367361359311 0.595350999334056 -0.21173102203415 0.6395980491976 0.17562385761879 -0.083901838918374 0.636041104492754 0.595350999334056 0.125720051888488 -0.215554109564751 0.650588172792938 0.173464800044458 0.173464800044458 0.17562385761879 0.375456891781732 0.125072894758713 0.650588172792938 0.654362601108153 0.6395980491976 -0.0817622257742893 -0.16884178394538 -0.0874144379825771 -0.210471966153316 -0.0483255872501211 -0.08671685318211 -0.0483255872501211 -0.08671685318211 -0.052267401845746 -0.0831914877355971 -0.0472997612254922 -0.0241778754560131 -0.21089081956576 0.595350999334056 0.6395980491976 0.125720051888488 -0.064606527077444 -0.0831914877355971 0.125720051888488 0.125720051888488 0.125720051888488 0.173464800044458 -0.214698462724009 -0.212574585285846 0.0803208890969718 0.125720051888488 0.175262855292344 0.595350999334056 0.127662539796478 0.375456891781732 0.280029423786205 -0.210471966153316 0.122485267983506 0.122485267983506 -0.21089081956576 0.126043685971469 0.632535183005124 0.375456891781732 0.122485267983506 0.650588172792938 0.122485267983506 0.375456891781732 0.375456891781732 0.375456891781732 0.375456891781732 -0.208804756454371 0.375456891781732 0.173464800044458 -0.083901838918374 0.122485267983506 0.122485267983506 -0.2151258455126 0.126367361359311 0.124749365236703 0.36257164908037 -0.27823227975729 0.125720051888488 -0.0721362128741445 0.939848558423641 -0.0311478405582545 -0.064606527077444 -0.0222394137268551 -0.0383015716467739 0.654362601108153 0.173464800044458 0.173464800044458 -0.214698462724009 -0.0357544969843061 0.0806824005066291 -0.0318071743937107 -0.214698462724009 -0.191637047769649 -0.21173102203415 -0.210471966153316 -0.2151258455126 0.125720051888488 0.173464800044458 0.0806824005066291 0.0806824005066291 -0.365715563036514 -0.0498324877543643 -0.210471966153316 -0.214698462724009 0.17562385761879 -0.208804756454371 -0.2151258455126 -0.0498324877543643 -0.212152381052743
0.202468173792732 0.202468173792732 0.202871210738681 -0.0657861327699663 -0.0630207523650353 -0.0630207523650353 0.123581433947063 -0.116008356831213 -0.0818424585353088 -0.0811495430048314 -0.0811495430048314 -0.0711115777894381 0.202871210738681 -0.037361455121237 0.907085672343947 -0.043556137076552 1 -0.0849288950766588 -0.0814963389768576 -0.0814963389768576 -0.0835632981260655 -0.0711115777894381 -0.0852688404474212 -0.0814963389768576 -0.0849288950766588 -0.116008356831213 -0.0661751263711743 -0.0680992337784581 -0.0849288950766588 0.123581433947063 -0.116008356831213 -0.0818424585353088 -0.0849288950766588 -0.0680992337784581 -0.0680992337784581 -0.116008356831213 -0.0711115777894381 -0.0711115777894381 -0.0669488608893223 -0.116008356831213 0.122634238610078 -0.0680992337784581 -0.206123862354955 -0.0338758259245989 -0.0711115777894381 -0.206123862354955 -0.0254647427382423 0.20206590894742 0.124213124922424 -0.116323949585587 -0.0688596274907937 -0.0711115777894381 -0.0711115777894381 -0.0711115777894381 -0.116008356831213 -0.0711115777894381 -0.116008356831213 -0.0688596274907937 0.169207086376086 -0.0711115777894381 -0.0711115777894381 -0.0711115777894381 -0.116008356831213 -0.116008356831213 0.153208295910009 0.202871210738681 0.106712712941844 -0.116008356831213 -0.0680992337784581 0.121687377574924 0.0787020416133774 -0.0835632981260655 0.030842229154469 0.119478852851825 0.119478852851825 -0.0849288950766588 0.122002966027233 0.121371816780481 -0.0680992337784581 0.0609864536770736 0.202871210738681 -0.0292174886752869 0.122949929056895 0.207769587977526 0.123265659794741 -0.0852688404474212 -0.0677171053321722 0.202871210738681 0.155541287367743 0.169907310385187 0.169556976326753 0.122634238610078 -0.0811495430048314 -0.0688596274907937 -0.0680992337784581 0.123581433947063 0.0113770612084168 0.202871210738681 0.167811906213213 -0.116008356831213 0.119478852851825 0.202468173792732 -0.0680992337784581 0.113798100723777 0.0787020416133774 0.113798100723777 0.0783494035432667 0.0783494035432667 0.114429835810222 0.0787020416133774 0.114745626156007 -0.0794050081677407 -0.078702041613377 0.114113995210197 0.113798100723777 -0.0446039001300473 -0.116008356831213 0.113798100723777 0.114429835810222 0.113482148694988 0.0787020416133774 0.113798100723777 0.0787020416133774 -0.114429835810223 -0.0794050081677407 0.114429835810222 0.0787020416133774 0.0787020416133774 0.114429835810222 0.114429835810222 0.0787020416133774 0.0787020416133774 -0.0563688749989012 0.114429835810222 0.113798100723777 0.113798100723777 0.114429835810222 0.113798100723777 0.112850057264567 0.0787020416133774 0.0787020416133774 -0.078702041613377 -0.0804538757252419 -0.061404360434254 0.206945076214214 -0.0188918240982235 -0.0804538757252419 0.121056280449277 0.202871210738681 -0.0665626932266458 0.119478852851825 0.0317873094313013 -0.0661751263711743 0.113798100723777 0.168857637453987 0.0206125830333598 0.157217387724658 0.119478852851825 0.172372344587368 -0.0669488608893223 0.119478852851825 0.205714479900485 0.124213124922424 0.113798100723777 0.113798100723777 0.113798100723777 0.206945076214214 -0.121687377574925 0.121371816780481 0.169907310385187 0.397031537400373 -0.116008356831213 -0.0665626932266458 -0.0677171053321722 -0.0661751263711743 -0.116008356831213 -0.116008356831213 -0.0446039001300473 -0.0665626932266458 -0.116323949585587 -0.116008356831213 -0.0669488608893223 -0.0661751263711743 -0.116008356831213 -0.116008356831213 -0.0684800664121983 -0.0680992337784581 -0.017895481515165 -0.115692731641601 0.206945076214214 0.122634238610078 0.121687377574924 0.119478852851825 0.121687377574924 -0.116323949585587 0.169207086376086 0.119478852851825 0.122634238610078 0.202871210738681 -0.116008356831213 0.202871210738681 -0.116008356831213 0.122634238610078 -0.116008356831213 -0.0680992337784581 0.169207086376086 -0.116008356831213 0.122634238610078 -0.0680992337784581 0.122634238610078 0.122634238610078 0.122634238610078 0.123581433947063 -0.116008356831213 -0.116008356831213 0.172018814704251 0.123265659794741 0.171665750769525 -0.0852688404474212 0.122634238610078 0.119478852851825 0.119163395342346 -0.0680992337784581 -0.0684800664121983 -0.114429835810223 -0.0790539054829943 -0.0811495430048314 -0.0235844266942201 -0.116008356831213 0.206123862354955 -0.0818424585353088 -0.0849288950766588 -0.0849288950766588 -0.0275590126375547 -0.0856082236150801 -0.0468101858400127 -0.0835632981260655 -0.08458837794692 -0.0835632981260655 -0.0835632981260655 -0.0818424585353088 -0.0811495430048314 -0.0818424585353088 -0.0811495430048314 -0.0630207523650353 -0.0630207523650353 -0.0630207523650353 -0.0630207523650353 -0.0630207523650353 -0.0849288950766588 -0.0849288950766588 -0.08458837794692 -0.08458837794692 -0.0811495430048314 -0.0801049808574332 -0.078702041613377 -0.078702041613377 -0.0794050081677407 -0.078702041613377 0.209012625903469 0.171313149631439 0.171313149631439 0.122002966027233 0.122002966027233 0.122002966027233 0.122318585317199 0.122318585317199 0.190571463830112 0.119478852851825 -0.0711115777894381 0.205714479900485 0.207356917395369 0.20206590894742 0.121687377574924 -0.0711115777894381 0.205305907293706 0.122634238610078 -0.0680992337784581 0.205714479900485 0.168160050427536 0.122634238610078 0.206123862354955 0.119478852851825 0.202871210738681 0.124213124922424 -0.0711115777894381 0.122634238610078 0.122634238610078 0.122634238610078 0.123265659794741 -0.0711115777894381 0.205714479900485 -0.0680992337784581 0.171313149631439 -0.0818424585353088 -0.0684800664121983 -0.0711115777894381 0.122634238610078 0.20206590894742 -0.0669488608893223 0.169207086376086 0.169207086376086 0.171313149631439 -0.116008356831213 0.122002966027233 -0.0669488608893223 -0.0665626932266458 -0.0680992337784581 -0.079755362444401 0.257970130726904 -0.0852688404474212 0.206945076214214 -0.0275970590353169 -0.08458837794692 -0.0275970590353169 -0.08458837794692 -0.0509844923955762 -0.0811495430048314 -0.0238055792014254 -0.0235844266942201 0.206534059501682 -0.0711115777894381 -0.0680992337784581 0.122634238610078 -0.0630207523650353 -0.0748888074576037 0.122634238610078 0.122634238610078 0.122634238610078 0.169207086376086 0.202871210738681 0.204898139718744 0.0783494035432667 0.122634238610078 0.170961008149034 -0.0711115777894381 0.124529047926708 -0.116008356831213 -0.155541287367742 0.206945076214214 0.119478852851825 0.119478852851825 0.206534059501682 0.030842229154469 -0.0688596274907937 -0.116008356831213 0.119478852851825 -0.0669488608893223 0.119478852851825 -0.116008356831213 -0.116008356831213 -0.116008356831213 -0.116008356831213 0.208597437223953 -0.116008356831213 0.169207086376086 -0.0818424585353088 0.119478852851825 0.119478852851825 0.202468173792732 0.123265659794741 0.121687377574924 -0.115377070497079 0.156545951873552 0.122634238610078 -0.0703656211491366 -0.0440825870626333 -0.0275590126375547 -0.0630207523650353 -0.017895481515165 -0.037361455121237 -0.0665626932266458 0.169207086376086 0.169207086376086 0.202871210738681 0.0236226237475193 0.0787020416133774 -0.0500682451563272 0.202871210738681 0.227284533880468 0.205714479900485 0.206945076214214 0.202468173792732 0.122634238610078 0.169207086376086 0.0787020416133774 0.0787020416133774 0.114429835810222 -0.0486093435534289 0.206945076214214 0.202871210738681 0.171313149631439 0.208597437223953 0.202468173792732 -0.0486093435534289 0.205305907293706
-0.419467877275373 -0.419467877275373 -0.418634535513546 -0.102793132121989 0.709723290046863 0.709723290046863 0.233363909132203 0.732092906032846 0.947029826626397 0.955499808770436 0.955499808770436 -0.103030535177857 -0.418634535513546 -0.0673023363150778 -0.0912151187059702 -0.0870659386553394 -0.0849288950766588 1 0.951243270028541 0.951243270028541 0.983920702731847 -0.103030535177857 0.988008341268722 0.951243270028541 1 0.732092906032846 -0.13227985491495 -0.13612602284289 0.975893847711661 0.233363909132203 0.732092906032846 0.947029826626397 0.975893847711661 -0.13612602284289 -0.13612602284289 0.732092906032846 -0.103030535177857 -0.103030535177857 -0.106896177842059 0.732092906032846 0.245138017568071 -0.13612602284289 0.41202844787765 -0.13227985491495 -0.103030535177857 0.41202844787765 -0.0782260875115849 -0.420302937388403 0.216684969591376 0.730106700977947 -0.137646001352364 -0.103030535177857 -0.103030535177857 -0.103030535177857 0.732092906032846 -0.103030535177857 0.732092906032846 -0.137646001352364 -0.478960242873337 -0.103030535177857 -0.103030535177857 -0.103030535177857 0.732092906032846 0.732092906032846 0.295283321881319 -0.418634535513546 -0.436361205179723 0.732092906032846 -0.13612602284289 0.243245302778949 -0.900771022617598 0.983920702731847 -0.151525521726715 0.238830602785648 0.238830602785648 0.975893847711661 0.243876143957101 0.242614516887108 -0.13612602284289 -0.541809036188423 -0.418634535513546 -0.0333550449921333 0.245769062626735 -0.408764804817561 0.246400188224596 0.971952635741863 -0.114492484152198 -0.418634535513546 0.275128189694318 -0.492116665917821 -0.493161015681841 0.245138017568071 0.955499808770436 -0.137646001352364 -0.13612602284289 0.216018818778409 0.178922623683464 -0.418634535513546 -0.506095765152397 0.732092906032846 0.238830602785648 -0.419467877275373 -0.13612602284289 -0.635553658031597 -0.900771022617598 -0.635553658031597 -0.8965084144301 -0.896502879866115 -0.631498534805224 -0.900771022617598 -0.629486097963225 0.892055444386154 0.900771022617597 -0.626035822947208 -0.635553658031597 -0.0891603501404674 0.732092906032846 -0.635553658031597 -0.631498534805224 -0.629961716810624 -0.900771022617598 -0.635553658031597 -0.900771022617598 0.631498534805224 0.892055444386154 -0.631498534805224 -0.900771022617598 -0.900771022617598 -0.631498534805224 -0.631498534805224 -0.900771022617598 -0.900771022617598 -0.112677784168487 -0.631498534805224 -0.635553658031597 -0.635553658031597 -0.631498534805224 -0.635553658031597 -0.626558957321672 -0.900771022617598 -0.900771022617598 0.900771022617597 0.879316932625 -0.122743398234397 -0.410393407904744 0.100859366351788 0.879316932625 0.227963301165581 -0.418634535513546 -0.105555874709691 0.238830602785648 -0.149555825909914 -0.13227985491495 -0.635553658031597 -0.48003106407271 -0.00886023771935727 -0.5251838017377 0.238830602785648 -0.484883822613725 -0.11226112104777 0.238830602785648 -0.412848405798867 0.216684969591376 -0.635553658031597 -0.635553658031597 -0.635553658031597 -0.410393407904744 -0.211794640139691 0.242614516887108 -0.492116665917821 -0.198819475320025 0.732092906032846 -0.105555874709691 -0.114492484152198 -0.13227985491495 0.732092906032846 0.732092906032846 -0.0891603501404674 -0.105555874709691 0.730106700977947 0.732092906032846 -0.106896177842059 -0.104188625392281 0.732092906032846 0.732092906032846 -0.136887282976431 -0.13612602284289 -0.0891603501404674 0.726801690445594 -0.410393407904744 0.245138017568071 0.243245302778949 0.238830602785648 0.243245302778949 0.730106700977947 -0.494208197352718 0.238830602785648 0.245138017568071 -0.418634535513546 0.732092906032846 -0.418634535513546 0.732092906032846 0.245138017568071 0.732092906032846 -0.13612602284289 -0.494208197352718 0.732092906032846 0.245138017568071 -0.13612602284289 0.245138017568071 0.245138017568071 0.245138017568071 0.233363909132203 0.732092906032846 0.732092906032846 -0.478095761741027 0.233068105676555 -0.479135843519598 0.988008341268722 0.245138017568071 0.238830602785648 0.238200023353859 -0.13612602284289 -0.136887282976431 0.631498534805224 0.896390329904088 0.955499808770436 0.277696144203137 0.732092906032846 -0.41202844787765 0.947029826626397 1 1 0.467560894672949 0.992064681291875 -0.0586585719943217 0.983920702731847 0.9717929871638 0.983920702731847 0.983920702731847 0.947029826626397 0.955499808770436 0.947029826626397 0.955499808770436 0.709723290046863 0.709723290046863 0.709723290046863 0.709723290046863 0.709723290046863 0.975893847711661 0.975893847711661 0.995990562111631 0.995990562111631 0.955499808770436 0.883519592717568 0.900771022617597 0.900771022617597 0.892055444386154 0.900771022617597 -0.397576120854104 -0.480178503908977 -0.480178503908977 0.243876143957101 0.243876143957101 0.243876143957101 0.244507046777759 0.244507046777759 -0.40714256228123 0.238830602785648 -0.103030535177857 -0.412848405798867 -0.409578306542452 -0.420302937388403 0.243245302778949 -0.103030535177857 -0.413670001979832 0.245138017568071 -0.13612602284289 -0.412848405798867 -0.482180652079005 0.245138017568071 -0.41202844787765 0.238830602785648 -0.418634535513546 0.216684969591376 -0.103030535177857 0.245138017568071 0.245138017568071 0.245138017568071 0.246400188224596 -0.103030535177857 -0.412848405798867 -0.13612602284289 -0.480178503908977 0.947029826626397 -0.136887282976431 -0.103030535177857 0.245138017568071 -0.420302937388403 -0.106896177842059 -0.494208197352718 -0.494208197352718 -0.480178503908977 0.732092906032846 0.243876143957101 -0.106896177842059 -0.105555874709691 -0.13612602284289 0.88775505542838 -0.329219878430681 0.988008341268722 -0.410393407904744 0.555045842225641 0.995990562111631 0.555045842225641 0.9717929871638 -0.101914746927284 0.955499808770436 -0.0160359394141532 0.277696144203137 -0.411210118474269 -0.103030535177857 -0.13612602284289 0.245138017568071 0.709723290046863 -0.16221275823312 0.245138017568071 0.245138017568071 0.245138017568071 -0.494208197352718 -0.418634535513546 -0.414493246220962 -0.8965084144301 0.245138017568071 -0.489000405708134 -0.103030535177857 0.217582461810698 0.732092906032846 -0.27442192092825 -0.410393407904744 0.238830602785648 0.238830602785648 -0.411210118474269 -0.151525521726715 -0.137646001352364 0.732092906032846 0.238830602785648 -0.106896177842059 0.238830602785648 0.732092906032846 0.732092906032846 0.732092906032846 0.732092906032846 -0.398338684013146 0.732092906032846 -0.494208197352718 0.947029826626397 0.238830602785648 0.238830602785648 -0.419467877275373 0.233068105676555 0.243245302778949 0.625490897316126 0.277016901344926 0.245138017568071 -0.140656386576431 -0.0881182785842126 -0.0793766170026174 0.709723290046863 -0.0891603501404674 0.439914531885917 -0.105555874709691 -0.494208197352718 -0.494208197352718 -0.418634535513546 -0.00274058555682448 -0.900771022617598 -0.0991130561187473 -0.418634535513546 -0.373667726644893 -0.412848405798867 -0.410393407904744 -0.419467877275373 0.245138017568071 -0.478960242873337 -0.900771022617598 -0.900771022617598 -0.631498534805224 -0.039599772823598 -0.410393407904744 -0.418634535513546 -0.480178503908977 -0.398338684013146 -0.419467877275373 -0.039599772823598 -0.413670001979832
-0.39373393950833 -0.39373393950833 -0.392913313537721 -0.0927524033948637 0.662764639540046 0.662764639540046 0.223029694361966 0.694948256863903 0.987278939781321 0.995744643546197 0.995744643546197 -0.104554571050613 -0.392913313537721 -0.0716647084838042 -0.0875284934198938 -0.0835470100439836 -0.0814963389768576 0.951243270028541 1 1 0.966860012099234 -0.104554571050613 0.939090993364843 1 0.951243270028541 0.694948256863903 -0.126933523463691 -0.130624241504171 0.926123501055902 0.223029694361966 0.694948256863903 0.987278939781321 0.926123501055902 -0.130624241504171 -0.130624241504171 0.694948256863903 -0.104554571050613 -0.104554571050613 -0.0971799127699884 0.694948256863903 0.235230317759463 -0.130624241504171 0.386619332948327 -0.126933523463691 -0.104554571050613 0.386619332948327 -0.0750644375971598 -0.394555997041139 0.238258851496605 0.693044013796292 -0.132082787311622 -0.104554571050613 -0.104554571050613 -0.104554571050613 0.694948256863903 -0.104554571050613 0.694948256863903 -0.132082787311622 -0.473733258906059 -0.104554571050613 -0.104554571050613 -0.104554571050613 0.694948256863903 0.694948256863903 0.282319305951275 -0.392913313537721 -0.416882508545475 0.694948256863903 -0.130624241504171 0.233414100488515 -0.939274147196587 0.966860012099234 -0.148570404014785 0.229177828642396 0.229177828642396 0.926123501055902 0.234019445070577 0.232808808958266 -0.130624241504171 -0.518104152282895 -0.392913313537721 -0.023094519129127 0.235835857981836 -0.383250855224397 0.236441475488267 0.922364279945141 -0.106416747612452 -0.392913313537721 0.298350826546604 -0.463583844839881 -0.464598941265916 0.235230317759463 0.995744643546197 -0.132082787311622 -0.130624241504171 0.237047176269979 0.190837440482141 -0.392913313537721 -0.477676778735277 0.694948256863903 0.229177828642396 -0.39373393950833 -0.130624241504171 -0.655277749469738 -0.939274147196587 -0.655277749469738 -0.934834381369491 -0.934831366875038 -0.651363106630678 -0.939274147196587 -0.649421290818998 0.930562783576201 0.939274147196586 -0.645652072317686 -0.655277749469738 -0.0855567720713232 0.694948256863903 -0.655277749469738 -0.651363106630678 -0.64949651045636 -0.939274147196587 -0.655277749469738 -0.939274147196587 0.651363106630678 0.930562783576201 -0.651363106630678 -0.939274147196587 -0.939274147196587 -0.651363106630678 -0.651363106630678 -0.939274147196587 -0.939274147196587 -0.108123706136383 -0.651363106630678 -0.655277749469738 -0.655277749469738 -0.651363106630678 -0.655277749469738 -0.645774175671759 -0.939274147196587 -0.939274147196587 0.939274147196586 0.917838672234443 -0.117782500062586 -0.385008358689334 -0.0340926005845256 0.917838672234443 0.217877191691632 -0.392913313537721 -0.0957360737200616 0.229177828642396 -0.146703371888368 -0.126933523463691 -0.655277749469738 -0.474740888406592 -0.0396790552326365 -0.494932413441706 0.229177828642396 -0.456548549206729 -0.104098604162358 0.229177828642396 -0.387426835322018 0.238258851496605 -0.655277749469738 -0.655277749469738 -0.655277749469738 -0.384859447138729 -0.233414100488516 0.232808808958266 -0.463583844839881 -0.190783823824114 0.694948256863903 -0.0957360737200616 -0.106416747612452 -0.126933523463691 0.694948256863903 0.694948256863903 -0.0855567720713232 -0.0957360737200616 0.693044013796292 0.694948256863903 -0.0971799127699884 -0.0942606781520246 0.694948256863903 0.694948256863903 -0.131354733921816 -0.130624241504171 -0.0855567720713232 0.689273571571972 -0.385008358689334 0.235230317759463 0.233414100488515 0.229177828642396 0.233414100488515 0.693044013796292 -0.465616612767196 0.229177828642396 0.235230317759463 -0.392913313537721 0.694948256863903 -0.392913313537721 0.694948256863903 0.235230317759463 0.694948256863903 -0.130624241504171 -0.465616612767196 0.694948256863903 0.235230317759463 -0.130624241504171 0.235230317759463 0.235230317759463 0.235230317759463 0.223029694361966 0.694948256863903 0.694948256863903 -0.449442546423643 0.222804938617574 -0.450455278360035 0.939090993364843 0.235230317759463 0.229177828642396 0.22857273522774 -0.130624241504171 -0.131354733921816 0.651363106630678 0.934895012899438 0.995744643546197 0.289392468303615 0.694948256863903 -0.386473258928846 0.987278939781321 0.951243270028541 0.951243270028541 0.48725415968567 0.94365952723931 -0.0720071771223161 0.966860012099234 0.955090335459663 0.966860012099234 0.966860012099234 0.987278939781321 0.995744643546197 0.987278939781321 0.995744643546197 0.662764639540046 0.662764639540046 0.662764639540046 0.662764639540046 0.662764639540046 0.926123501055902 0.926123501055902 0.946717069787733 0.946717069787733 0.995744643546197 0.922035475215704 0.939274147196586 0.939274147196586 0.930562783576201 0.939274147196586 -0.372002185885482 -0.451470326107743 -0.451470326107743 0.234019445070577 0.234019445070577 0.234019445070577 0.234624848803752 0.234624848803752 -0.381647385345242 0.229177828642396 -0.104554571050613 -0.387426835322018 -0.384204862991603 -0.394555997041139 0.233414100488515 -0.104554571050613 -0.388235697081566 0.235230317759463 -0.130624241504171 -0.387426835322018 -0.476764434099427 0.235230317759463 -0.386619332948327 0.229177828642396 -0.392913313537721 0.238258851496605 -0.104554571050613 0.235230317759463 0.235230317759463 0.235230317759463 0.236441475488267 -0.104554571050613 -0.387282152847179 -0.130624241504171 -0.451470326107743 0.987278939781321 -0.131354733921816 -0.104554571050613 0.235230317759463 -0.394555997041139 -0.0971799127699884 -0.465616612767196 -0.465616612767196 -0.451470326107743 0.694948256863903 0.234019445070577 -0.0971799127699884 -0.0957360737200616 -0.130624241504171 0.8644258159661 -0.306036772188844 0.939090993364843 -0.384859447138729 0.578423898409755 0.946717069787733 0.578423898409755 0.955090335459663 -0.0977956766637528 0.995744643546197 -0.034498583781281 0.289392468303615 -0.385813178040827 -0.104554571050613 -0.130624241504171 0.235230317759463 0.662764639540046 -0.140881560197365 0.235230317759463 0.235230317759463 0.235230317759463 -0.465616612767196 -0.392913313537721 -0.388903977886993 -0.934834381369491 0.235230317759463 -0.460553799815591 -0.104554571050613 0.238864837798047 0.694948256863903 -0.298350826546604 -0.384859447138729 0.229177828642396 0.229177828642396 -0.38566569443548 -0.148570404014785 -0.132082787311622 0.694948256863903 0.229177828642396 -0.0971799127699884 0.229177828642396 0.694948256863903 0.694948256863903 0.694948256863903 0.694948256863903 -0.372665952629484 0.694948256863903 -0.465616612767196 0.987278939781321 0.229177828642396 0.229177828642396 -0.39373393950833 0.222804938617574 0.233414100488515 0.645568105015128 0.300277919286949 0.235230317759463 -0.134971502329637 -0.0845568177364637 -0.0761684663416681 0.662764639540046 -0.0855567720713232 0.458443355741975 -0.0957360737200616 -0.465616612767196 -0.465616612767196 -0.392913313537721 -0.0343604056262533 -0.939274147196587 -0.0959939576929917 -0.392913313537721 -0.349338771302898 -0.387355097324255 -0.384859447138729 -0.39373393950833 0.235230317759463 -0.473733258906059 -0.939274147196587 -0.939274147196587 -0.651363106630678 -0.0391289236951157 -0.384859447138729 -0.392913313537721 -0.451470326107743 -0.372665952629484 -0.39373393950833 -0.0391289236951157 -0.388092388421459
-0.39373393950833 -0.39373393950833 -0.392913313537721 -0.0927524033948637 0.662764639540046 0.662764639540046 0.223029694361966 0.694948256863903 0.987278939781321 0.995744643546197 0.995744643546197 -0.104554571050613 -0.392913313537721 -0.0716647084838042 -0.0875284934198938 -0.0835470100439836 -0.0814963389768576 0.951243270028541 1 1 0.966860012099234 -0.104554571050613 0.939090993364843 1 0.951243270028541 0.694948256863903 -0.126933523463691 -0.130624241504171 0.926123501055902 0.223029694361966 0.694948256863903 0.987278939781321 0.926123501055902 -0.130624241504171 -0.130624241504171 0.694948256863903 -0.104554571050613 -0.104554571050613 -0.0971799127699884 0.694948256863903 0.235230317759463 -0.130624241504171 0.386619332948327 -0.126933523463691 -0.104554571050613 0.386619332948327 -0.0750644375971598 -0.394555997041139 0.238258851496605 0.693044013796292 -0.132082787311622 -0.104554571050613 -0.104554571050613 -0.104554571050613 0.694948256863903 -0.104554571050613 0.694948256863903 -0.132082787311622 -0.473733258906059 -0.104554571050613 -0.104554571050613 -0.104554571050613 0.694948256863903 0.694948256863903 0.282319305951275 -0.392913313537721 -0.416882508545475 0.694948256863903 -0.130624241504171 0.233414100488515 -0.939274147196587 0.966860012099234 -0.148570404014785 0.229177828642396 0.229177828642396 0.926123501055902 0.234019445070577 0.232808808958266 -0.130624241504171 -0.518104152282895 -0.392913313537721 -0.023094519129127 0.235835857981836 -0.383250855224397 0.236441475488267 0.922364279945141 -0.106416747612452 -0.392913313537721 0.298350826546604 -0.463583844839881 -0.464598941265916 0.235230317759463 0.995744643546197 -0.132082787311622 -0.130624241504171 0.237047176269979 0.190837440482141 -0.392913313537721 -0.477676778735277 0.694948256863903 0.229177828642396 -0.39373393950833 -0.130624241504171 -0.655277749469738 -0.939274147196587 -0.655277749469738 -0.934834381369491 -0.934831366875038 -0.651363106630678 -0.939274147196587 -0.649421290818998 0.930562783576201 0.939274147196586 -0.645652072317686 -0.655277749469738 -0.0855567720713232 0.694948256863903 -0.655277749469738 -0.651363106630678 -0.64949651045636 -0.939274147196587 -0.655277749469738 -0.939274147196587 0.651363106630678 0.930562783576201 -0.651363106630678 -0.939274147196587 -0.939274147196587 -0.651363106630678 -0.651363106630678 -0.939274147196587 -0.939274147196587 -0.108123706136383 -0.651363106630678 -0.655277749469738 -0.655277749469738 -0.651363106630678 -0.655277749469738 -0.645774175671759 -0.939274147196587 -0.939274147196587 0.939274147196586 0.917838672234443 -0.117782500062586 -0.385008358689334 -0.0340926005845256 0.917838672234443 0.217877191691632 -0.392913313537721 -0.0957360737200616 0.229177828642396 -0.146703371888368 -0.126933523463691 -0.655277749469738 -0.474740888406592 -0.0396790552326365 -0.494932413441706 0.229177828642396 -0.456548549206729 -0.104098604162358 0.229177828642396 -0.387426835322018 0.238258851496605 -0.655277749469738 -0.655277749469738 -0.655277749469738 -0.384859447138729 -0.233414100488516 0.232808808958266 -0.463583844839881 -0.190783823824114 0.694948256863903 -0.0957360737200616 -0.106416747612452 -0.126933523463691 0.694948256863903 0.694948256863903 -0.0855567720713232 -0.0957360737200616 0.693044013796292 0.694948256863903 -0.0971799127699884 -0.0942606781520246 0.694948256863903 0.694948256863903 -0.131354733921816 -0.130624241504171 -0.0855567720713232 0.689273571571972 -0.385008358689334 0.235230317759463 0.233414100488515 0.229177828642396 0.233414100488515 0.693044013796292 -0.465616612767196 0.229177828642396 0.235230317759463 -0.392913313537721 0.694948256863903 -0.392913313537721 0.694948256863903 0.235230317759463 0.694948256863903 -0.130624241504171 -0.465616612767196 0.694948256863903 0.235230317759463 -0.130624241504171 0.235230317759463 0.235230317759463 0.235230317759463 0.223029694361966 0.694948256863903 0.694948256863903 -0.449442546423643 0.222804938617574 -0.450455278360035 0.939090993364843 0.235230317759463 0.229177828642396 0.22857273522774 -0.130624241504171 -0.131354733921816 0.651363106630678 0.934895012899438 0.995744643546197 0.289392468303615 0.694948256863903 -0.386473258928846 0.987278939781321 0.951243270028541 0.951243270028541 0.48725415968567 0.94365952723931 -0.0720071771223161 0.966860012099234 0.955090335459663 0.966860012099234 0.966860012099234 0.987278939781321 0.995744643546197 0.987278939781321 0.995744643546197 0.662764639540046 0.662764639540046 0.662764639540046 0.662764639540046 0.662764639540046 0.926123501055902 0.926123501055902 0.946717069787733 0.946717069787733 0.995744643546197 0.922035475215704 0.939274147196586 0.939274147196586 0.930562783576201 0.939274147196586 -0.372002185885482 -0.451470326107743 -0.451470326107743 0.234019445070577 0.234019445070577 0.234019445070577 0.234624848803752 0.234624848803752 -0.381647385345242 0.229177828642396 -0.104554571050613 -0.387426835322018 -0.384204862991603 -0.394555997041139 0.233414100488515 -0.104554571050613 -0.388235697081566 0.235230317759463 -0.130624241504171 -0.387426835322018 -0.476764434099427 0.235230317759463 -0.386619332948327 0.229177828642396 -0.392913313537721 0.238258851496605 -0.104554571050613 0.235230317759463 0.235230317759463 0.235230317759463 0.236441475488267 -0.104554571050613 -0.387282152847179 -0.130624241504171 -0.451470326107743 0.987278939781321 -0.131354733921816 -0.104554571050613 0.235230317759463 -0.394555997041139 -0.0971799127699884 -0.465616612767196 -0.465616612767196 -0.451470326107743 0.694948256863903 0.234019445070577 -0.0971799127699884 -0.0957360737200616 -0.130624241504171 0.8644258159661 -0.306036772188844 0.939090993364843 -0.384859447138729 0.578423898409755 0.946717069787733 0.578423898409755 0.955090335459663 -0.0977956766637528 0.995744643546197 -0.034498583781281 0.289392468303615 -0.385813178040827 -0.104554571050613 -0.130624241504171 0.235230317759463 0.662764639540046 -0.140881560197365 0.235230317759463 0.235230317759463 0.235230317759463 -0.465616612767196 -0.392913313537721 -0.388903977886993 -0.934834381369491 0.235230317759463 -0.460553799815591 -0.104554571050613 0.238864837798047 0.694948256863903 -0.298350826546604 -0.384859447138729 0.229177828642396 0.229177828642396 -0.38566569443548 -0.148570404014785 -0.132082787311622 0.694948256863903 0.229177828642396 -0.0971799127699884 0.229177828642396 0.694948256863903 0.694948256863903 0.694948256863903 0.694948256863903 -0.372665952629484 0.694948256863903 -0.465616612767196 0.987278939781321 0.229177828642396 0.229177828642396 -0.39373393950833 0.222804938617574 0.233414100488515 0.645568105015128 0.300277919286949 0.235230317759463 -0.134971502329637 -0.0845568177364637 -0.0761684663416681 0.662764639540046 -0.0855567720713232 0.458443355741975 -0.0957360737200616 -0.465616612767196 -0.465616612767196 -0.392913313537721 -0.0343604056262533 -0.939274147196587 -0.0959939576929917 -0.392913313537721 -0.349338771302898 -0.387355097324255 -0.384859447138729 -0.39373393950833 0.235230317759463 -0.473733258906059 -0.939274147196587 -0.939274147196587 -0.651363106630678 -0.0391289236951157 -0.384859447138729 -0.392913313537721 -0.451470326107743 -0.372665952629484 -0.39373393950833 -0.0391289236951157 -0.388092388421459
-0.412723128582221 -0.412723128582221 -0.411903186370308 -0.0989427288304335 0.721622379137088 0.721622379137088 0.22915829612709 0.720321366568839 0.962648874338125 0.971114649907759 0.971114649907759 -0.111025795879818 -0.411903186370308 -0.0734823119091299 -0.0897484436969461 -0.0856659795457701 -0.0835632981260655 0.983920702731847 0.966860012099234 0.966860012099234 1 -0.111025795879818 0.971868820377478 0.966860012099234 0.983920702731847 0.720321366568839 -0.130152887805183 -0.133937212055668 0.959440212335875 0.229158296127091 0.720321366568839 0.962648874338125 0.959440212335875 -0.133937212055668 -0.133937212055668 0.720321366568839 -0.111025795879818 -0.111025795879818 -0.103164479670903 0.720321366568839 0.241196370511868 -0.133937212055668 0.40540331998129 -0.130152887805183 -0.111025795879818 0.40540331998129 -0.0769682669963609 -0.413544761515457 0.211976399249199 0.718367098295452 -0.135432750378847 -0.111025795879818 -0.111025795879818 -0.111025795879818 0.720321366568839 -0.111025795879818 0.720321366568839 -0.135432750378847 -0.493852237017628 -0.111025795879818 -0.111025795879818 -0.111025795879818 0.720321366568839 0.720321366568839 0.290091164251188 -0.411903186370308 -0.428644143823319 0.720321366568839 -0.133937212055668 0.239334089246485 -0.915714066592032 1 -0.132789236598341 0.234990374526725 0.234990374526725 0.959440212335875 0.239954786941804 0.238713445948511 -0.133937212055668 -0.532400047808816 -0.411903186370308 -0.0292681128893069 0.241817268809445 -0.402192154008141 0.242438246351204 0.955564614260877 -0.111354966918165 -0.411903186370308 0.282406226008995 -0.483970010188882 -0.4849979009904 0.241196370511868 0.971114649907759 -0.135432750378847 -0.133937212055668 0.211386045075528 0.195998547425758 -0.411903186370308 -0.497958100898359 0.720321366568839 0.234990374526725 -0.412723128582221 -0.133937212055668 -0.629559790542372 -0.915714066592032 -0.629559790542372 -0.91138273855206 -0.911378214710454 -0.625569444074307 -0.915714066592032 -0.623589252594948 0.907002760375999 0.915714066592033 -0.619985922252664 -0.629559790542372 -0.0877267143660246 0.720321366568839 -0.629559790542372 -0.625569444074307 -0.623846876043128 -0.915714066592032 -0.629559790542372 -0.915714066592032 0.625569444074307 0.907002760375999 -0.625569444074307 -0.915714066592032 -0.915714066592032 -0.625569444074307 -0.625569444074307 -0.915714066592032 -0.915714066592032 -0.110866004581326 -0.625569444074307 -0.629559790542372 -0.629559790542372 -0.625569444074307 -0.629559790542372 -0.620289285035257 -0.915714066592032 -0.915714066592032 0.915714066592033 0.894273769679085 -0.120769770646482 -0.403794570302153 0.106099879413835 0.894273769679085 0.223847567140416 -0.411903186370308 -0.101786477986213 0.234990374526725 -0.13086657819653 -0.130152887805183 -0.629559790542372 -0.494874258493851 -0.00398209562357385 -0.516274086871375 0.234990374526725 -0.476851026701174 -0.109093706647812 0.234990374526725 -0.406210093555344 0.211976399249199 -0.629559790542372 -0.629559790542372 -0.629559790542372 -0.403794570302153 -0.208435354070806 0.238713445948511 -0.483970010188882 -0.195622597873656 0.720321366568839 -0.101786477986213 -0.111354966918165 -0.130152887805183 0.720321366568839 0.720321366568839 -0.0877267143660246 -0.101786477986213 0.718367098295452 0.720321366568839 -0.103164479670903 -0.100379670621832 0.720321366568839 0.720321366568839 -0.134686231661222 -0.133937212055668 -0.0877267143660246 0.714889655648506 -0.403794570302153 0.241196370511868 0.239334089246485 0.234990374526725 0.239334089246485 0.718367098295452 -0.486028574500144 0.234990374526725 0.241196370511868 -0.411903186370308 0.720321366568839 -0.411903186370308 0.720321366568839 0.241196370511868 0.720321366568839 -0.133937212055668 -0.486028574500144 0.720321366568839 0.241196370511868 -0.133937212055668 0.241196370511868 0.241196370511868 0.241196370511868 0.229158296127091 0.720321366568839 0.720321366568839 -0.469938835283738 0.228894517238181 -0.470962880716878 0.971868820377478 0.241196370511868 0.234990374526725 0.234369934369071 -0.133937212055668 -0.134686231661222 0.625569444074307 0.911335298448718 0.971114649907759 0.282234272977606 0.720321366568839 -0.40540331998129 0.962648874338125 0.983920702731847 0.983920702731847 0.475201805770294 0.976112978372148 -0.0511012973530409 1 0.987881552457492 1 1 0.962648874338125 0.971114649907759 0.962648874338125 0.971114649907759 0.721622379137088 0.721622379137088 0.721622379137088 0.721622379137088 0.721622379137088 0.959440212335875 0.959440212335875 0.979721781430848 0.979721781430848 0.971114649907759 0.898472848629833 0.915714066592033 0.915714066592033 0.907002760375999 0.915714066592033 -0.390965814164448 -0.47198945592564 -0.47198945592564 0.239954786941804 0.239954786941804 0.239954786941804 0.240575545288461 0.240575545288461 -0.400595995991793 0.234990374526725 -0.111025795879818 -0.406210093555344 -0.402992575196969 -0.413544761515457 0.239334089246485 -0.111025795879818 -0.40701847904708 0.241196370511868 -0.133937212055668 -0.406210093555344 -0.496927170951786 0.241196370511868 -0.40540331998129 0.234990374526725 -0.411903186370308 0.211976399249199 -0.111025795879818 0.241196370511868 0.241196370511868 0.241196370511868 0.242438246351204 -0.111025795879818 -0.406210093555344 -0.133937212055668 -0.47198945592564 0.962648874338125 -0.134686231661222 -0.111025795879818 0.241196370511868 -0.413544761515457 -0.103164479670903 -0.486028574500144 -0.486028574500144 -0.47198945592564 0.720321366568839 0.239954786941804 -0.103164479670903 -0.101786477986213 -0.133937212055668 0.902707132519706 -0.32392625413881 0.971868820377478 -0.403794570302153 0.564116438128155 0.979721781430848 0.564116438128155 0.987881552457492 -0.10027602941543 0.971114649907759 -0.00950170575836595 0.282234272977606 -0.404598148739648 -0.111025795879818 -0.133937212055668 0.241196370511868 0.721622379137088 -0.159604491072804 0.241196370511868 0.241196370511868 0.241196370511868 -0.486028574500144 -0.411903186370308 -0.407828486099333 -0.91138273855206 0.241196370511868 -0.48090283463512 -0.111025795879818 0.212871972630319 0.720321366568839 -0.281942160559611 -0.403794570302153 0.234990374526725 0.234990374526725 -0.404598148739648 -0.132789236598341 -0.135432750378847 0.720321366568839 0.234990374526725 -0.103164479670903 0.234990374526725 0.720321366568839 0.720321366568839 0.720321366568839 0.720321366568839 -0.39171206778391 0.720321366568839 -0.486028574500144 0.962648874338125 0.234990374526725 0.234990374526725 -0.412723128582221 0.228894517238181 0.239334089246485 0.619658265208125 0.284289896676054 0.241196370511868 -0.138394730724003 -0.0867013985880995 -0.0781002967816909 0.721622379137088 -0.0877267143660246 0.447103644292165 -0.101786477986213 -0.486028574500144 -0.486028574500144 -0.411903186370308 0.00206388834539763 -0.915714066592032 -0.0913997816298153 -0.411903186370308 -0.367659412188655 -0.406210093555344 -0.403794570302153 -0.412723128582221 0.241196370511868 -0.493852237017628 -0.915714066592032 -0.915714066592032 -0.625569444074307 -0.032692149079225 -0.403794570302153 -0.411903186370308 -0.47198945592564 -0.39171206778391 -0.412723128582221 -0.032692149079225 -0.40701847904708
-0.329558506743705 -0.329558506743705 -0.328795105660139 0.879731062590529 -0.0711828197070072 -0.0711828197070072 0.134303664038604 0.52358186659792 -0.105674587485007 -0.103416721582938 -0.103416721582938 1 -0.328795105660139 -0.0175926976466744 -0.0763750782766883 0.595350999334056 -0.0711115777894381 -0.103030535177857 -0.104554571050613 -0.104554571050613 -0.111025795879818 1 -0.104332378504325 -0.104554571050613 -0.103030535177857 0.52358186659792 0.88546600139694 0.902766037086616 -0.0909950897134585 0.134303664038604 0.52358186659792 -0.105674587485007 -0.0909950897134585 0.902766037086616 0.902766037086616 0.52358186659792 1 1 0.863158566620392 0.52358186659792 0.111068557697039 0.902766037086616 0.344994397916826 0.0286735545544022 1 0.344994397916826 -0.0654992685613357 -0.330322613751327 0.133011179643403 0.53094896277803 0.924961374789812 1 1 1 0.52358186659792 1 0.52358186659792 0.924961374789812 0.204110396430699 1 1 1 0.52358186659792 0.52358186659792 -0.400672811353984 -0.328795105660139 -0.26879478053355 0.52358186659792 0.902766037086616 0.127977330595663 0.131725473950588 -0.111025795879818 0.0931644894024793 0.116144078956755 0.116144078956755 -0.0909950897134585 0.129049745725982 0.126897466914453 0.902766037086616 0.137474667815286 -0.328795105660139 0.147765293702615 0.112225497398384 -0.320280668935606 0.113375107927424 -0.0925997565255212 0.739274473809815 -0.328795105660139 -0.42056546049259 0.17677923574501 0.175728038795642 0.111068557697039 -0.103416721582938 0.90314421734422 0.913788304742609 0.130864647422717 0.0579590829801652 -0.328795105660139 0.184378917658802 0.52358186659792 0.116144078956755 -0.329558506743705 0.902766037086616 -0.624892483592923 0.131725473950588 -0.624892483592923 0.131135255247666 0.131135255247666 -0.621442627142924 0.131725473950588 -0.610946099604124 -0.132902045747794 -0.131725473950588 -0.614359019811679 -0.624892483592923 0.627238229225059 0.52358186659792 -0.624892483592923 -0.621442627142924 -0.626632281880461 0.131725473950588 -0.624892483592923 0.131725473950588 0.621442627142924 -0.132902045747794 -0.621442627142924 0.131725473950588 0.131725473950588 -0.621442627142924 -0.621442627142924 0.131725473950588 0.131725473950588 -0.094345923219731 -0.621442627142924 -0.624892483592923 -0.624892483592923 -0.621442627142924 -0.624892483592923 -0.630142150683393 0.131725473950588 0.131725473950588 -0.131725473950588 -0.13465756025912 -0.0987105063347785 -0.332500222064567 -0.0625327536927852 -0.13465756025912 0.132674055928315 -0.328795105660139 0.868601939296744 0.116144078956755 0.0945378044691854 0.88546600139694 -0.624892483592923 0.203177804348733 -0.0594379414822002 0.162896711929597 0.116144078956755 0.195214083311069 0.749154946225838 0.116144078956755 -0.323469454910036 0.133011179643403 -0.624892483592923 -0.624892483592923 -0.624892483592923 -0.321781072709057 -0.127977330595664 0.126897466914453 0.17677923574501 -0.166472983929837 0.52358186659792 0.879901803378896 0.739274473809815 0.88546600139694 0.52358186659792 0.52358186659792 0.593760273679791 0.879901803378896 0.53094896277803 0.52358186659792 0.863158566620392 0.88546600139694 0.52358186659792 0.52358186659792 0.908424141595417 0.902766037086616 -0.0677386128540969 0.525263669600555 -0.332500222064567 0.111068557697039 0.111772100541858 0.116144078956755 0.127977330595663 0.53094896277803 0.177271346223159 0.116144078956755 0.111068557697039 -0.328795105660139 0.52358186659792 -0.328795105660139 0.52358186659792 0.111068557697039 0.52358186659792 0.902766037086616 0.177271346223159 0.52358186659792 0.111068557697039 0.902766037086616 0.111068557697039 0.111068557697039 0.111068557697039 0.134303664038604 0.52358186659792 0.52358186659792 0.194213167715517 0.133266962463516 0.193208435109928 -0.104332378504325 0.111068557697039 0.116144078956755 0.119121274758437 0.902766037086616 0.908424141595417 0.621442627142924 -0.132314396855777 -0.103416721582938 -0.0394738144076458 0.52358186659792 -0.323283816899987 -0.105674587485007 -0.103030535177857 -0.103030535177857 -0.039821134895768 -0.105612494832594 -0.0876518438203945 -0.111025795879818 -0.11405560494806 -0.111025795879818 -0.111025795879818 -0.105674587485007 -0.103416721582938 -0.105674587485007 -0.103416721582938 -0.0711828197070072 -0.0711828197070072 -0.0711828197070072 -0.0711828197070072 -0.0711828197070072 -0.0909950897134585 -0.0909950897134585 -0.101706477117385 -0.101706477117385 -0.103416721582938 -0.134073606642686 -0.131725473950588 -0.131725473950588 -0.132902045747794 -0.131725473950588 -0.306683529842578 0.192199821499804 0.192199821499804 0.112901282503604 0.112901282503604 0.112901282503604 0.109904215128881 0.109904215128881 -0.318782453149757 0.116144078956755 1 -0.323469454910036 -0.331781273069199 -0.330322613751327 0.111772100541858 1 -0.323936660955179 0.111068557697039 0.902766037086616 -0.323469454910036 0.201302678951093 0.111068557697039 -0.32271100658359 0.116144078956755 -0.328795105660139 0.133011179643403 1 0.111068557697039 0.111068557697039 0.111068557697039 0.113375107927424 1 -0.323756579079152 0.913788304742609 0.192199821499804 -0.105674587485007 0.908424141595417 1 0.111068557697039 -0.330322613751327 0.863158566620392 0.177271346223159 0.177271346223159 0.192199821499804 0.52358186659792 0.129049745725982 0.863158566620392 0.879901803378896 0.902766037086616 -0.0935911695782079 -0.275658184104731 -0.104332378504325 -0.321781072709057 -0.0788983823546448 -0.101706477117385 -0.0788983823546448 -0.110635877370751 -0.0853339543328449 -0.103416721582938 -0.0772235757247473 -0.0394738144076458 -0.321953087899719 1 0.902766037086616 0.111068557697039 -0.0711828197070072 -0.134487481060771 0.111068557697039 0.111068557697039 0.111068557697039 0.177271346223159 -0.328795105660139 -0.303960173059184 0.131135255247666 0.111068557697039 0.179908507603472 1 0.13407345219392 0.52358186659792 0.4387809617329 -0.321781072709057 0.116144078956755 0.116144078956755 -0.322532142832698 0.0931644894024793 0.924961374789812 0.52358186659792 0.116144078956755 0.863158566620392 0.116144078956755 0.52358186659792 0.52358186659792 0.52358186659792 0.52358186659792 -0.307469387145471 0.52358186659792 0.177271346223159 -0.105674587485007 0.116144078956755 0.116144078956755 -0.329558506743705 0.133266962463516 0.111772100541858 0.616340642755688 -0.417477905351387 0.111068557697039 -0.0418307475979946 0.585969430643442 -0.0664626152212286 -0.0711828197070072 -0.0677386128540969 -0.0175926976466744 0.879901803378896 0.177271346223159 0.177271346223159 -0.328795105660139 -0.0583742926778209 0.131725473950588 -0.0891715819531028 -0.328795105660139 -0.312874688723154 -0.334662682529913 -0.321781072709057 -0.329558506743705 0.111068557697039 0.204110396430699 0.131725473950588 0.131725473950588 -0.621442627142924 -0.0813586113745 -0.321781072709057 -0.328795105660139 0.192199821499804 -0.307469387145471 -0.329558506743705 -0.0813586113745 -0.346368883033199
-0.421146883730549 -0.421146883730549 -0.420310206346918 -0.132028646457481 0.706787890627498 0.706787890627498 0.233605846856214 0.735023258466512 0.951524985177424 0.943331405719673 0.943331405719673 -0.104332378504325 -0.420310206346918 -0.0685458887265572 -0.0915802259797665 -0.0874144379825771 -0.0852688404474212 0.988008341268722 0.939090993364843 0.939090993364843 0.971868820377478 -0.104332378504325 1 0.939090993364843 0.988008341268722 0.735023258466512 -0.132809332241638 -0.136670895247793 0.971951047729253 0.233605846856214 0.735023258466512 0.951524985177424 0.971951047729253 -0.136670895247793 -0.136670895247793 0.735023258466512 -0.104332378504325 -0.104332378504325 -0.134362168939091 0.735023258466512 0.246119232903508 -0.136670895247793 0.413677676486516 -0.132809332241638 -0.104332378504325 0.413677676486516 -0.0785392035164333 -0.421985286343437 0.215765343222258 0.733029103217356 -0.138196957783882 -0.104332378504325 -0.104332378504325 -0.104332378504325 0.735023258466512 -0.104332378504325 0.735023258466512 -0.138196957783882 -0.481115321432597 -0.104332378504325 -0.104332378504325 -0.104332378504325 0.735023258466512 0.735023258466512 0.307479450202471 -0.420310206346918 -0.438381803042936 0.735023258466512 -0.136670895247793 0.244218942134149 -0.888463585659286 0.971868820377478 -0.166251061699945 0.239786571396106 0.239786571396106 0.971951047729253 0.244852308383867 0.243585631392035 -0.136670895247793 -0.551548979243131 -0.420310206346918 -0.0103035457919406 0.246752803849814 -0.410400970023812 0.24738645565769 0.96800855643038 -0.13590398739941 -0.420310206346918 0.275391343883591 -0.501855042341122 -0.502891961715 0.246119232903508 0.943331405719673 -0.138196957783882 -0.136670895247793 0.215141903260513 0.160361283491962 -0.420310206346918 -0.508121517546473 0.735023258466512 0.239786571396106 -0.421146883730549 -0.136670895247793 -0.623833031781069 -0.888463585659286 -0.623833031781069 -0.884180482939724 -0.884172317467746 -0.634719457537744 -0.888463585659286 -0.632696878443706 0.896998029143164 0.888463585659286 -0.629279256528147 -0.623833031781069 -0.0895172327804527 0.735023258466512 -0.623833031781069 -0.634719457537744 -0.618212720196008 -0.888463585659286 -0.623833031781069 -0.888463585659286 0.634719457537744 0.896998029143164 -0.634719457537744 -0.888463585659286 -0.888463585659286 -0.634719457537744 -0.634719457537744 -0.888463585659286 -0.888463585659286 -0.11312880017525 -0.634719457537744 -0.623833031781069 -0.623833031781069 -0.634719457537744 -0.623833031781069 -0.614810328401132 -0.888463585659286 -0.888463585659286 0.888463585659286 0.884194011233742 -0.123234703931759 -0.412036091929823 0.0995662490854162 0.884194011233742 0.228111279711626 -0.420310206346918 -0.133587154636501 0.239786571396106 -0.164282736064198 -0.132809332241638 -0.623833031781069 -0.482189616927568 -0.0100744338679038 -0.534903983844474 0.239786571396106 -0.494678195922577 -0.134362168939091 0.239786571396106 -0.414500916457963 0.215765343222258 -0.623833031781069 -0.623833031781069 -0.623833031781069 -0.412036091929823 -0.210791826112857 0.243585631392035 -0.501855042341122 -0.199615291163291 0.735023258466512 -0.133587154636501 -0.13590398739941 -0.132809332241638 0.735023258466512 0.735023258466512 -0.0895172327804527 -0.133587154636501 0.733029103217356 0.735023258466512 -0.134362168939091 -0.132809332241638 0.735023258466512 0.735023258466512 -0.137435202481594 -0.136670895247793 -0.0895172327804527 0.737028499867865 -0.412036091929823 0.246119232903508 0.244218942134149 0.239786571396106 0.244218942134149 0.733029103217356 -0.503931852226937 0.239786571396106 0.246119232903508 -0.420310206346918 0.735023258466512 -0.420310206346918 0.735023258466512 0.246119232903508 0.735023258466512 -0.136670895247793 -0.503931852226937 0.735023258466512 0.246119232903508 -0.136670895247793 0.246119232903508 0.246119232903508 0.246119232903508 0.233605846856214 0.735023258466512 0.735023258466512 -0.487936829515743 0.233338118248871 -0.488935915428881 1 0.246119232903508 0.239786571396106 0.239153467940443 -0.136670895247793 -0.137435202481594 0.634719457537744 0.884100308129919 0.943331405719673 0.276589039682822 0.735023258466512 -0.413677676486516 0.951524985177424 0.988008341268722 0.988008341268722 0.448491633517538 0.996035624227152 -0.0605479830140318 0.971868820377478 0.975933123570509 0.971868820377478 0.971868820377478 0.951524985177424 0.943331405719673 0.951524985177424 0.943331405719673 0.706787890627498 0.706787890627498 0.706787890627498 0.706787890627498 0.706787890627498 0.971951047729253 0.971951047729253 0.992019798827649 0.992019798827649 0.943331405719673 0.871279180254541 0.888463585659286 0.888463585659286 0.896998029143164 0.888463585659286 -0.399273161187641 -0.489938034139668 -0.489938034139668 0.244852308383867 0.244852308383867 0.244852308383867 0.24548573652283 0.24548573652283 -0.408772234128066 0.239786571396106 -0.104332378504325 -0.414500916457963 -0.411217727956678 -0.421985286343437 0.244218942134149 -0.104332378504325 -0.415325801246628 0.246119232903508 -0.136670895247793 -0.414500916457963 -0.48416391882223 0.246119232903508 -0.413677676486516 0.239786571396106 -0.420310206346918 0.215765343222258 -0.104332378504325 0.246119232903508 0.246119232903508 0.246119232903508 0.220395213370836 -0.104332378504325 -0.414500916457963 -0.136670895247793 -0.489938034139668 0.951524985177424 -0.137435202481594 -0.104332378504325 0.246119232903508 -0.421985286343437 -0.134362168939091 -0.503931852226937 -0.503931852226937 -0.489938034139668 0.735023258466512 0.244852308383867 -0.134362168939091 -0.133587154636501 -0.136670895247793 0.901243269616923 -0.330537648708225 1 -0.412036091929823 0.552833014378595 0.992019798827649 0.552833014378595 0.975933123570509 -0.10232268166374 0.943331405719673 -0.0176644657406471 0.276589039682822 -0.412856071551384 -0.104332378504325 -0.136670895247793 0.246119232903508 0.706787890627498 -0.162862048161957 0.246119232903508 0.246119232903508 0.246119232903508 -0.503931852226937 -0.420310206346918 -0.416152340692159 -0.884180482939724 0.246119232903508 -0.498761918700737 -0.104332378504325 0.216705356022261 0.735023258466512 -0.274648528421398 -0.412036091929823 0.239786571396106 0.239786571396106 -0.412856071551384 -0.166251061699945 -0.138196957783882 0.735023258466512 0.239786571396106 -0.134362168939091 0.239786571396106 0.735023258466512 0.735023258466512 0.735023258466512 0.735023258466512 -0.400040061452828 0.735023258466512 -0.503931852226937 0.951524985177424 0.239786571396106 0.239786571396106 -0.421146883730549 0.233338118248871 0.244218942134149 0.628681512017464 0.277299973458686 0.246119232903508 -0.141219392693984 -0.0884709901184616 -0.0796943382383954 0.706787890627498 -0.0895172327804527 0.43816070354883 -0.133587154636501 -0.503931852226937 -0.503931852226937 -0.420310206346918 -0.00393587942436782 -0.888463585659286 -0.101046283618574 -0.420310206346918 -0.375163408576971 -0.414500916457963 -0.412036091929823 -0.421146883730549 0.246119232903508 -0.481115321432597 -0.888463585659286 -0.888463585659286 -0.634719457537744 -0.0413241719244707 -0.412036091929823 -0.420310206346918 -0.489938034139668 -0.400040061452828 -0.421146883730549 -0.0413241719244707 -0.415325801246628
-0.39373393950833 -0.39373393950833 -0.392913313537721 -0.0927524033948637 0.662764639540046 0.662764639540046 0.223029694361966 0.694948256863903 0.987278939781321 0.995744643546197 0.995744643546197 -0.104554571050613 -0.392913313537721 -0.0716647084838042 -0.0875284934198938 -0.0835470100439836 -0.0814963389768576 0.951243270028541 1 1 0.966860012099234 -0.104554571050613 0.939090993364843 1 0.951243270028541 0.694948256863903 -0.126933523463691 -0.130624241504171 0.926123501055902 0.223029694361966 0.694948256863903 0.987278939781321 0.926123501055902 -0.130624241504171 -0.130624241504171 0.694948256863903 -0.104554571050613 -0.104554571050613 -0.0971799127699884 0.694948256863903 0.235230317759463 -0.130624241504171 0.386619332948327 -0.126933523463691 -0.104554571050613 0.386619332948327 -0.0750644375971598 -0.394555997041139 0.238258851496605 0.693044013796292 -0.132082787311622 -0.104554571050613 -0.104554571050613 -0.104554571050613 0.694948256863903 -0.104554571050613 0.694948256863903 -0.132082787311622 -0.473733258906059 -0.104554571050613 -0.104554571050613 -0.104554571050613 0.694948256863903 0.694948256863903 0.282319305951275 -0.392913313537721 -0.416882508545475 0.694948256863903 -0.130624241504171 0.233414100488515 -0.939274147196587 0.966860012099234 -0.148570404014785 0.229177828642396 0.229177828642396 0.926123501055902 0.234019445070577 0.232808808958266 -0.130624241504171 -0.518104152282895 -0.392913313537721 -0.023094519129127 0.235835857981836 -0.383250855224397 0.236441475488267 0.922364279945141 -0.106416747612452 -0.392913313537721 0.298350826546604 -0.463583844839881 -0.464598941265916 0.235230317759463 0.995744643546197 -0.132082787311622 -0.130624241504171 0.237047176269979 0.190837440482141 -0.392913313537721 -0.477676778735277 0.694948256863903 0.229177828642396 -0.39373393950833 -0.130624241504171 -0.655277749469738 -0.939274147196587 -0.655277749469738 -0.934834381369491 -0.934831366875038 -0.651363106630678 -0.939274147196587 -0.649421290818998 0.930562783576201 0.939274147196586 -0.645652072317686 -0.655277749469738 -0.0855567720713232 0.694948256863903 -0.655277749469738 -0.651363106630678 -0.64949651045636 -0.939274147196587 -0.655277749469738 -0.939274147196587 0.651363106630678 0.930562783576201 -0.651363106630678 -0.939274147196587 -0.939274147196587 -0.651363106630678 -0.651363106630678 -0.939274147196587 -0.939274147196587 -0.108123706136383 -0.651363106630678 -0.655277749469738 -0.655277749469738 -0.651363106630678 -0.655277749469738 -0.645774175671759 -0.939274147196587 -0.939274147196587 0.939274147196586 0.917838672234443 -0.117782500062586 -0.385008358689334 -0.0340926005845256 0.917838672234443 0.217877191691632 -0.392913313537721 -0.0957360737200616 0.229177828642396 -0.146703371888368 -0.126933523463691 -0.655277749469738 -0.474740888406592 -0.0396790552326365 -0.494932413441706 0.229177828642396 -0.456548549206729 -0.104098604162358 0.229177828642396 -0.387426835322018 0.238258851496605 -0.655277749469738 -0.655277749469738 -0.655277749469738 -0.384859447138729 -0.233414100488516 0.232808808958266 -0.463583844839881 -0.190783823824114 0.694948256863903 -0.0957360737200616 -0.106416747612452 -0.126933523463691 0.694948256863903 0.694948256863903 -0.0855567720713232 -0.0957360737200616 0.693044013796292 0.694948256863903 -0.0971799127699884 -0.0942606781520246 0.694948256863903 0.694948256863903 -0.131354733921816 -0.130624241504171 -0.0855567720713232 0.689273571571972 -0.385008358689334 0.235230317759463 0.233414100488515 0.229177828642396 0.233414100488515 0.693044013796292 -0.465616612767196 0.229177828642396 0.235230317759463 -0.392913313537721 0.694948256863903 -0.392913313537721 0.694948256863903 0.235230317759463 0.694948256863903 -0.130624241504171 -0.465616612767196 0.694948256863903 0.235230317759463 -0.130624241504171 0.235230317759463 0.235230317759463 0.235230317759463 0.223029694361966 0.694948256863903 0.694948256863903 -0.449442546423643 0.222804938617574 -0.450455278360035 0.939090993364843 0.235230317759463 0.229177828642396 0.22857273522774 -0.130624241504171 -0.131354733921816 0.651363106630678 0.934895012899438 0.995744643546197 0.289392468303615 0.694948256863903 -0.386473258928846 0.987278939781321 0.951243270028541 0.951243270028541 0.48725415968567 0.94365952723931 -0.0720071771223161 0.966860012099234 0.955090335459663 0.966860012099234 0.966860012099234 0.987278939781321 0.995744643546197 0.987278939781321 0.995744643546197 0.662764639540046 0.662764639540046 0.662764639540046 0.662764639540046 0.662764639540046 0.926123501055902 0.926123501055902 0.946717069787733 0.946717069787733 0.995744643546197 0.922035475215704 0.939274147196586 0.939274147196586 0.930562783576201 0.939274147196586 -0.372002185885482 -0.451470326107743 -0.451470326107743 0.234019445070577 0.234019445070577 0.234019445070577 0.234624848803752 0.234624848803752 -0.381647385345242 0.229177828642396 -0.104554571050613 -0.387426835322018 -0.384204862991603 -0.394555997041139 0.233414100488515 -0.104554571050613 -0.388235697081566 0.235230317759463 -0.130624241504171 -0.387426835322018 -0.476764434099427 0.235230317759463 -0.386619332948327 0.229177828642396 -0.392913313537721 0.238258851496605 -0.104554571050613 0.235230317759463 0.235230317759463 0.235230317759463 0.236441475488267 -0.104554571050613 -0.387282152847179 -0.130624241504171 -0.451470326107743 0.987278939781321 -0.131354733921816 -0.104554571050613 0.235230317759463 -0.394555997041139 -0.0971799127699884 -0.465616612767196 -0.465616612767196 -0.451470326107743 0.694948256863903 0.234019445070577 -0.0971799127699884 -0.0957360737200616 -0.130624241504171 0.8644258159661 -0.306036772188844 0.939090993364843 -0.384859447138729 0.578423898409755 0.946717069787733 0.578423898409755 0.955090335459663 -0.0977956766637528 0.995744643546197 -0.034498583781281 0.289392468303615 -0.385813178040827 -0.104554571050613 -0.130624241504171 0.235230317759463 0.662764639540046 -0.140881560197365 0.235230317759463 0.235230317759463 0.235230317759463 -0.465616612767196 -0.392913313537721 -0.388903977886993 -0.934834381369491 0.235230317759463 -0.460553799815591 -0.104554571050613 0.238864837798047 0.694948256863903 -0.298350826546604 -0.384859447138729 0.229177828642396 0.229177828642396 -0.38566569443548 -0.148570404014785 -0.132082787311622 0.694948256863903 0.229177828642396 -0.0971799127699884 0.229177828642396 0.694948256863903 0.694948256863903 0.694948256863903 0.694948256863903 -0.372665952629484 0.694948256863903 -0.465616612767196 0.987278939781321 0.229177828642396 0.229177828642396 -0.39373393950833 0.222804938617574 0.233414100488515 0.645568105015128 0.300277919286949 0.235230317759463 -0.134971502329637 -0.0845568177364637 -0.0761684663416681 0.662764639540046 -0.0855567720713232 0.458443355741975 -0.0957360737200616 -0.465616612767196 -0.465616612767196 -0.392913313537721 -0.0343604056262533 -0.939274147196587 -0.0959939576929917 -0.392913313537721 -0.349338771302898 -0.387355097324255 -0.384859447138729 -0.39373393950833 0.235230317759463 -0.473733258906059 -0.939274147196587 -0.939274147196587 -0.651363106630678 -0.0391289236951157 -0.384859447138729 -0.392913313537721 -0.451470326107743 -0.372665952629484 -0.39373393950833 -0.0391289236951157 -0.388092388421459
-0.419467877275373 -0.419467877275373 -0.418634535513546 -0.102793132121989 0.709723290046863 0.709723290046863 0.233363909132203 0.732092906032846 0.947029826626397 0.955499808770436 0.955499808770436 -0.103030535177857 -0.418634535513546 -0.0673023363150778 -0.0912151187059702 -0.0870659386553394 -0.0849288950766588 1 0.951243270028541 0.951243270028541 0.983920702731847 -0.103030535177857 0.988008341268722 0.951243270028541 1 0.732092906032846 -0.13227985491495 -0.13612602284289 0.975893847711661 0.233363909132203 0.732092906032846 0.947029826626397 0.975893847711661 -0.13612602284289 -0.13612602284289 0.732092906032846 -0.103030535177857 -0.103030535177857 -0.106896177842059 0.732092906032846 0.245138017568071 -0.13612602284289 0.41202844787765 -0.13227985491495 -0.103030535177857 0.41202844787765 -0.0782260875115849 -0.420302937388403 0.216684969591376 0.730106700977947 -0.137646001352364 -0.103030535177857 -0.103030535177857 -0.103030535177857 0.732092906032846 -0.103030535177857 0.732092906032846 -0.137646001352364 -0.478960242873337 -0.103030535177857 -0.103030535177857 -0.103030535177857 0.732092906032846 0.732092906032846 0.295283321881319 -0.418634535513546 -0.436361205179723 0.732092906032846 -0.13612602284289 0.243245302778949 -0.900771022617598 0.983920702731847 -0.151525521726715 0.238830602785648 0.238830602785648 0.975893847711661 0.243876143957101 0.242614516887108 -0.13612602284289 -0.541809036188423 -0.418634535513546 -0.0333550449921333 0.245769062626735 -0.408764804817561 0.246400188224596 0.971952635741863 -0.114492484152198 -0.418634535513546 0.275128189694318 -0.492116665917821 -0.493161015681841 0.245138017568071 0.955499808770436 -0.137646001352364 -0.13612602284289 0.216018818778409 0.178922623683464 -0.418634535513546 -0.506095765152397 0.732092906032846 0.238830602785648 -0.419467877275373 -0.13612602284289 -0.635553658031597 -0.900771022617598 -0.635553658031597 -0.8965084144301 -0.896502879866115 -0.631498534805224 -0.900771022617598 -0.629486097963225 0.892055444386154 0.900771022617597 -0.626035822947208 -0.635553658031597 -0.0891603501404674 0.732092906032846 -0.635553658031597 -0.631498534805224 -0.629961716810624 -0.900771022617598 -0.635553658031597 -0.900771022617598 0.631498534805224 0.892055444386154 -0.631498534805224 -0.900771022617598 -0.900771022617598 -0.631498534805224 -0.631498534805224 -0.900771022617598 -0.900771022617598 -0.112677784168487 -0.631498534805224 -0.635553658031597 -0.635553658031597 -0.631498534805224 -0.635553658031597 -0.626558957321672 -0.900771022617598 -0.900771022617598 0.900771022617597 0.879316932625 -0.122743398234397 -0.410393407904744 0.100859366351788 0.879316932625 0.227963301165581 -0.418634535513546 -0.105555874709691 0.238830602785648 -0.149555825909914 -0.13227985491495 -0.635553658031597 -0.48003106407271 -0.00886023771935727 -0.5251838017377 0.238830602785648 -0.484883822613725 -0.11226112104777 0.238830602785648 -0.412848405798867 0.216684969591376 -0.635553658031597 -0.635553658031597 -0.635553658031597 -0.410393407904744 -0.211794640139691 0.242614516887108 -0.492116665917821 -0.198819475320025 0.732092906032846 -0.105555874709691 -0.114492484152198 -0.13227985491495 0.732092906032846 0.732092906032846 -0.0891603501404674 -0.105555874709691 0.730106700977947 0.732092906032846 -0.106896177842059 -0.104188625392281 0.732092906032846 0.732092906032846 -0.136887282976431 -0.13612602284289 -0.0891603501404674 0.726801690445594 -0.410393407904744 0.245138017568071 0.243245302778949 0.238830602785648 0.243245302778949 0.730106700977947 -0.494208197352718 0.238830602785648 0.245138017568071 -0.418634535513546 0.732092906032846 -0.418634535513546 0.732092906032846 0.245138017568071 0.732092906032846 -0.13612602284289 -0.494208197352718 0.732092906032846 0.245138017568071 -0.13612602284289 0.245138017568071 0.245138017568071 0.245138017568071 0.233363909132203 0.732092906032846 0.732092906032846 -0.478095761741027 0.233068105676555 -0.479135843519598 0.988008341268722 0.245138017568071 0.238830602785648 0.238200023353859 -0.13612602284289 -0.136887282976431 0.631498534805224 0.896390329904088 0.955499808770436 0.277696144203137 0.732092906032846 -0.41202844787765 0.947029826626397 1 1 0.467560894672949 0.992064681291875 -0.0586585719943217 0.983920702731847 0.9717929871638 0.983920702731847 0.983920702731847 0.947029826626397 0.955499808770436 0.947029826626397 0.955499808770436 0.709723290046863 0.709723290046863 0.709723290046863 0.709723290046863 0.709723290046863 0.975893847711661 0.975893847711661 0.995990562111631 0.995990562111631 0.955499808770436 0.883519592717568 0.900771022617597 0.900771022617597 0.892055444386154 0.900771022617597 -0.397576120854104 -0.480178503908977 -0.480178503908977 0.243876143957101 0.243876143957101 0.243876143957101 0.244507046777759 0.244507046777759 -0.40714256228123 0.238830602785648 -0.103030535177857 -0.412848405798867 -0.409578306542452 -0.420302937388403 0.243245302778949 -0.103030535177857 -0.413670001979832 0.245138017568071 -0.13612602284289 -0.412848405798867 -0.482180652079005 0.245138017568071 -0.41202844787765 0.238830602785648 -0.418634535513546 0.216684969591376 -0.103030535177857 0.245138017568071 0.245138017568071 0.245138017568071 0.246400188224596 -0.103030535177857 -0.412848405798867 -0.13612602284289 -0.480178503908977 0.947029826626397 -0.136887282976431 -0.103030535177857 0.245138017568071 -0.420302937388403 -0.106896177842059 -0.494208197352718 -0.494208197352718 -0.480178503908977 0.732092906032846 0.243876143957101 -0.106896177842059 -0.105555874709691 -0.13612602284289 0.88775505542838 -0.329219878430681 0.988008341268722 -0.410393407904744 0.555045842225641 0.995990562111631 0.555045842225641 0.9717929871638 -0.101914746927284 0.955499808770436 -0.0160359394141532 0.277696144203137 -0.411210118474269 -0.103030535177857 -0.13612602284289 0.245138017568071 0.709723290046863 -0.16221275823312 0.245138017568071 0.245138017568071 0.245138017568071 -0.494208197352718 -0.418634535513546 -0.414493246220962 -0.8965084144301 0.245138017568071 -0.489000405708134 -0.103030535177857 0.217582461810698 0.732092906032846 -0.27442192092825 -0.410393407904744 0.238830602785648 0.238830602785648 -0.411210118474269 -0.151525521726715 -0.137646001352364 0.732092906032846 0.238830602785648 -0.106896177842059 0.238830602785648 0.732092906032846 0.732092906032846 0.732092906032846 0.732092906032846 -0.398338684013146 0.732092906032846 -0.494208197352718 0.947029826626397 0.238830602785648 0.238830602785648 -0.419467877275373 0.233068105676555 0.243245302778949 0.625490897316126 0.277016901344926 0.245138017568071 -0.140656386576431 -0.0881182785842126 -0.0793766170026174 0.709723290046863 -0.0891603501404674 0.439914531885917 -0.105555874709691 -0.494208197352718 -0.494208197352718 -0.418634535513546 -0.00274058555682448 -0.900771022617598 -0.0991130561187473 -0.418634535513546 -0.373667726644893 -0.412848405798867 -0.410393407904744 -0.419467877275373 0.245138017568071 -0.478960242873337 -0.900771022617598 -0.900771022617598 -0.631498534805224 -0.039599772823598 -0.410393407904744 -0.418634535513546 -0.480178503908977 -0.398338684013146 -0.419467877275373 -0.039599772823598 -0.413670001979832
-0.572970826269082 -0.572970826269082 -0.571832525713291 0.567080980775217 0.523363675944376 0.523363675944376 0.327259475228335 1 0.705487611158779 0.699514631716577 0.699514631716577 0.52358186659792 -0.571832525713291 -0.0714277062766906 -0.124595004205487 0.375456891781732 -0.116008356831213 0.732092906032846 0.694948256863903 0.694948256863903 0.720321366568839 0.52358186659792 0.735023258466512 0.694948256863903 0.732092906032846 1 0.570434132322518 0.577767432606305 0.72480600536956 0.327259475228335 1 0.705487611158779 0.72480600536956 0.577767432606305 0.577767432606305 1 0.52358186659792 0.52358186659792 0.548887878697414 1 0.334845503279706 0.577767432606305 0.556523225507959 -0.0572967027569137 0.52358186659792 0.556523225507959 -0.106852677941501 -0.574111474001287 0.316653828329966 0.997286949458829 0.566037646332004 0.52358186659792 0.52358186659792 0.52358186659792 1 0.52358186659792 1 0.566037646332004 -0.246710274292854 0.52358186659792 0.52358186659792 0.52358186659792 1 1 -0.0236765251052867 -0.571832525713291 -0.551364938764087 1 0.577767432606305 0.332260155472721 -0.66279562379149 0.720321366568839 -0.0384854807975347 0.326229909916559 0.326229909916559 0.72480600536956 0.333121850993812 0.33139853546979 0.577767432606305 -0.332253285698594 -0.571832525713291 0.0881780584133943 0.335707477290743 -0.558350998143973 0.336569561314041 0.720501402180686 0.441323576824687 -0.571832525713291 -0.0534816586914111 -0.24722312621543 -0.249344615638138 0.334845503279706 0.699514631716577 0.566101466635976 0.568490097757337 0.314962306943612 0.228892686998313 -0.571832525713291 -0.263529335068618 1 0.326229909916559 -0.572970826269082 0.577767432606305 -0.90804036003507 -0.66279562379149 -0.90804036003507 -0.659693848509863 -0.659672114098556 -0.913843205301036 -0.66279562379149 -0.91110353604671 0.668977700504694 0.662795623791489 -0.905267043961559 -0.90804036003507 0.355219358969588 1 -0.90804036003507 -0.913843205301036 -0.905127035921788 -0.66279562379149 -0.90804036003507 -0.66279562379149 0.913843205301035 0.668977700504694 -0.913843205301036 -0.66279562379149 -0.66279562379149 -0.913843205301036 -0.913843205301036 -0.66279562379149 -0.66279562379149 -0.15391186451878 -0.913843205301036 -0.90804036003507 -0.90804036003507 -0.913843205301036 -0.90804036003507 -0.899314160698305 -0.66279562379149 -0.66279562379149 0.662795623791489 0.655115531878906 -0.167660958360509 -0.560575583403251 0.0271578617241047 0.655115531878906 0.320298552951868 -0.571832525713291 0.545404984032241 0.326229909916559 -0.03577674612868 0.570434132322518 -0.90804036003507 -0.248751356875601 -0.0868326767514483 -0.28892302363953 0.326229909916559 -0.236434041104842 0.433204816404249 0.326229909916559 -0.563928980047165 0.316653828329966 -0.90804036003507 -0.90804036003507 -0.90804036003507 -0.560575583403251 -0.309519923936226 0.33139853546979 -0.24722312621543 -0.271576836329985 1 0.573774985223639 0.441323576824687 0.570434132322518 1 1 0.35545331658062 0.573774985223639 0.997286949458829 1 0.548887878697414 0.570434132322518 1 1 0.571871847962719 0.577767432606305 -0.121788299552881 0.997279289197483 -0.554282713790898 0.334845503279706 0.332260155472721 0.326229909916559 0.332260155472721 0.997286949458829 -0.24517264636124 0.326229909916559 0.334845503279706 -0.571832525713291 1 -0.571832525713291 1 0.334845503279706 1 0.577767432606305 -0.24517264636124 1 0.334845503279706 0.577767432606305 0.334845503279706 0.334845503279706 0.334845503279706 0.327259475228335 1 1 -0.232328592090457 0.326483703446705 -0.2323668903387 0.735023258466512 0.334845503279706 0.326229909916559 0.325368571927088 0.577767432606305 0.571871847962719 0.913843205301035 0.665890201657697 0.699514631716577 0.203299377203791 1 -0.562808961106316 0.705487611158779 0.732092906032846 0.732092906032846 0.342298014128438 0.737948764670775 -0.142991432491326 0.720321366568839 0.721851187213193 0.720321366568839 0.720321366568839 0.705487611158779 0.699514631716577 0.705487611158779 0.699514631716577 0.523363675944376 0.523363675944376 0.523363675944376 0.523363675944376 0.523363675944376 0.72480600536956 0.72480600536956 0.729157624997591 0.729157624997591 0.699514631716577 0.644209902476138 0.662795623791489 0.662795623791489 0.668977700504694 0.662795623791489 -0.542222725453933 -0.232407694553035 -0.232407694553035 0.333121850993812 0.333121850993812 0.333121850993812 0.333983630715291 0.333983630715291 -0.556135101059105 0.326229909916559 0.52358186659792 -0.563928980047165 -0.559462198263776 -0.574111474001287 0.332260155472721 0.52358186659792 -0.565051236763756 0.334845503279706 0.577767432606305 -0.563928980047165 -0.249112862211389 0.334845503279706 -0.562808961106316 0.326229909916559 -0.571832525713291 0.316653828329966 0.52358186659792 0.334845503279706 0.334845503279706 0.334845503279706 0.31601803797959 0.52358186659792 -0.563928980047165 0.568490097757337 -0.232407694553035 0.705487611158779 0.571871847962719 0.52358186659792 0.334845503279706 -0.574111474001287 0.548887878697414 -0.24517264636124 -0.24517264636124 -0.232407694553035 1 0.333121850993812 0.548887878697414 0.573774985223639 0.577767432606305 0.672038265701594 -0.44969685639313 0.735023258466512 -0.560575583403251 0.406345123616418 0.729157624997591 0.406345123616418 0.729157624997591 -0.116155327162959 0.699514631716577 -0.111244783549146 0.203299377203791 -0.561691166634279 0.52358186659792 0.577767432606305 0.334845503279706 0.523363675944376 -0.221574006381429 0.334845503279706 0.334845503279706 0.334845503279706 -0.24517264636124 -0.571832525713291 -0.553597613019129 -0.659693848509863 0.334845503279706 -0.244815851407892 0.52358186659792 0.317686334017418 1 0.0547880493165283 -0.560575583403251 0.326229909916559 0.326229909916559 -0.561691166634279 -0.0384854807975347 0.566037646332004 1 0.326229909916559 0.548887878697414 0.326229909916559 1 1 1 1 -0.543315062319363 1 -0.24517264636124 0.705487611158779 0.326229909916559 0.326229909916559 -0.572970826269082 0.326483703446705 0.332260155472721 0.905640767114918 -0.0573392650480097 0.334845503279706 -0.192129148387239 0.379994926803168 -0.108424240077331 0.523363675944376 -0.121788299552881 0.322058308054441 0.573774985223639 -0.24517264636124 -0.24517264636124 -0.571832525713291 -0.0772230199627526 -0.66279562379149 -0.14547066764641 -0.571832525713291 -0.503742182597537 -0.557656012218317 -0.560575583403251 -0.572970826269082 0.334845503279706 -0.246710274292854 -0.66279562379149 -0.66279562379149 -0.913843205301036 -0.132724924871892 -0.560575583403251 -0.571832525713291 -0.232407694553035 -0.543315062319363 -0.572970826269082 -0.132724924871892 -0.558754471640735
-0.32684211612892 -0.32684211612892 -0.326192790639056 0.982305667907486 -0.0981571227549029 -0.0981571227549029 0.192482595445795 0.570434132322518 -0.127472617313123 -0.126393376075414 -0.126393376075414 0.88546600139694 -0.326192790639056 0.000449523838512435 -0.0710732431156776 0.65819499659507 -0.0661751263711743 -0.13227985491495 -0.126933523463691 -0.126933523463691 -0.130152887805183 0.88546600139694 -0.132809332241638 -0.126933523463691 -0.13227985491495 0.570434132322518 1 0.971745535147376 -0.13227985491495 0.192482595445795 0.570434132322518 -0.127472617313123 -0.13227985491495 0.971745535147376 0.971745535147376 0.570434132322518 0.88546600139694 0.88546600139694 0.965094987631873 0.570434132322518 0.191007304125456 0.971745535147376 0.30890351531313 0.0368693674562901 0.88546600139694 0.30890351531313 -0.0609524146278991 -0.327492780528326 0.193466477203545 0.568886515691118 0.949553168593388 0.88546600139694 0.88546600139694 0.88546600139694 0.570434132322518 0.88546600139694 0.570434132322518 0.949553168593388 0.263546214939059 0.88546600139694 0.88546600139694 0.88546600139694 0.570434132322518 0.570434132322518 -0.431929132675974 -0.326192790639056 -0.262100616488399 0.570434132322518 0.971745535147376 0.189532533492426 0.122581303297666 -0.130152887805182 0.162822706237712 0.186092675600906 0.186092675600906 -0.13227985491495 0.190024074029326 0.189041036033663 0.971745535147376 0.216028458642877 -0.326192790639056 0.138677436096939 0.191499003522526 -0.318502467157669 0.191990765674345 -0.132809332241638 0.812825104642509 -0.326192790639056 -0.415539206465118 0.264636839399065 0.26409118131203 0.191007304125456 -0.126393376075414 0.961014875952128 0.960206233407437 0.192482595445795 0.1698504004108 -0.326192790639056 0.261373170896058 0.570434132322518 0.186092675600906 -0.32684211612892 0.971745535147376 -0.552995752525291 0.122581303297666 -0.552995752525291 0.122032056628326 0.122032056628326 -0.549785243947256 0.122581303297666 -0.548264996180604 -0.123676199372054 -0.122581303297671 -0.541836778472412 -0.552995752525291 0.639065355874719 0.570434132322518 -0.552995752525291 -0.549785243947256 -0.55461416604295 0.122581303297666 -0.552995752525291 0.122581303297666 0.549785243947255 -0.123676199372054 -0.549785243947256 0.122581303297666 0.122581303297666 -0.549785243947256 -0.549785243947256 0.122581303297666 0.122581303297666 -0.0846733941550429 -0.549785243947256 -0.552995752525291 -0.552995752525291 -0.549785243947256 -0.552995752525291 -0.557809510349741 0.122581303297666 0.122581303297666 -0.122581303297671 -0.125309848887992 -0.0841977161838525 -0.319771446519823 -0.0581918304528493 -0.125309848887992 0.188549576677288 -0.326192790639056 0.958990944960152 0.186092675600906 0.163686561803724 1 -0.552995752525291 0.263001935484184 -0.0553118551310127 0.244871821534397 0.186092675600906 0.268476220169657 0.810861843396508 0.186092675600906 -0.321684338424727 0.193466477203545 -0.552995752525291 -0.552995752525291 -0.552995752525291 -0.319771446519823 -0.189532533492427 0.189041036033663 0.264636839399065 -0.15491669699079 0.570434132322518 0.994177416256969 0.812825104642509 1 0.570434132322518 0.570434132322518 0.639113862993808 0.994177416256969 0.568886515691118 0.570434132322518 0.965094987631873 0.98825285773779 0.570434132322518 0.570434132322518 0.966341445594508 0.971745535147376 -0.0670736720793981 0.571990352653919 -0.307737188692702 0.191007304125456 0.189532533492426 0.186092675600906 0.189532533492426 0.568886515691118 0.263546214939059 0.186092675600906 0.191007304125456 -0.326192790639056 0.570434132322518 -0.326192790639056 0.570434132322518 0.191007304125456 0.570434132322518 0.971745535147376 0.263546214939059 0.570434132322518 0.191007304125456 0.971745535147376 0.191007304125456 0.191007304125456 0.191007304125456 0.192482595445795 0.570434132322518 0.570434132322518 0.267925584468995 0.191990765674345 0.267375674499968 -0.132809332241638 0.191007304125456 0.186092675600906 0.185601339012245 0.971745535147376 0.966341445594508 0.549785243947255 -0.123129344121474 -0.126393376075414 -0.0367336056656323 0.570434132322518 -0.32104544139202 -0.127472617313123 -0.13227985491495 -0.13227985491495 -0.0618488873112423 -0.133337933916459 -0.0815671937227442 -0.130152887805182 -0.131749487052785 -0.130152887805182 -0.130152887805182 -0.127472617313123 -0.126393376075414 -0.127472617313123 -0.126393376075414 -0.0981571227549029 -0.0981571227549029 -0.0981571227549029 -0.0981571227549029 -0.0981571227549029 -0.13227985491495 -0.13227985491495 -0.131749487052785 -0.131749487052785 -0.126393376075414 -0.124766432392906 -0.122581303297671 -0.122581303297671 -0.123676199372054 -0.122581303297671 -0.304163115309611 0.266826485353603 0.266826485353603 0.190024074029326 0.190024074029326 0.190024074029326 0.190515662597002 0.190515662597002 -0.317238443826747 0.186092675600906 0.88546600139694 -0.321684338424727 -0.319136333633846 -0.327492780528326 0.189532533492426 0.88546600139694 -0.322324511961099 0.191007304125456 0.971745535147376 -0.321684338424727 0.261915418220935 0.191007304125456 -0.32104544139202 0.186092675600906 -0.326192790639056 0.193466477203545 0.88546600139694 0.191007304125456 0.191007304125456 0.191007304125456 0.191990765674345 0.88546600139694 -0.321684338424727 0.960206233407437 0.266826485353603 -0.127472617313123 0.966341445594508 0.88546600139694 0.191007304125456 -0.327492780528326 0.965094987631873 0.263546214939059 0.263546214939059 0.266826485353603 0.570434132322518 0.190024074029326 0.965094987631873 0.994177416256969 0.971745535147376 -0.124221888949716 -0.256522436084779 -0.132809332241638 -0.319771446519823 -0.0630227032240017 -0.131749487052785 -0.0630227032240017 -0.131749487052785 -0.0554443691341703 -0.126393376075414 -0.0718628392348525 -0.0367336056656323 -0.320407813272248 0.88546600139694 0.971745535147376 0.191007304125456 -0.0981571227549029 -0.126393376075414 0.191007304125456 0.191007304125456 0.191007304125456 0.263546214939059 -0.326192790639056 -0.299092830931512 0.122032056628326 0.191007304125456 0.266278012137743 0.88546600139694 0.193958538817362 0.570434132322518 0.415475193288268 -0.319771446519823 0.186092675600906 0.186092675600906 -0.320407813272248 0.162822706237712 0.949553168593388 0.570434132322518 0.186092675600906 0.965094987631873 0.186092675600906 0.570434132322518 0.570434132322518 0.570434132322518 0.570434132322518 -0.30483818860551 0.570434132322518 0.263546214939059 -0.127472617313123 0.186092675600906 0.186092675600906 -0.32684211612892 0.191990765674345 0.189532533492426 0.545033849391201 -0.422720137947907 0.191007304125456 -0.10959702405414 0.666150402424239 -0.0618488873112423 -0.0981571227549029 -0.0670736720793981 -0.0449300325325952 0.994177416256969 0.263546214939059 0.263546214939059 -0.326192790639056 -0.0543220431168154 0.122581303297666 -0.0829814340772584 -0.326192790639056 -0.277778808866752 -0.309769093543568 -0.319771446519823 -0.32684211612892 0.191007304125456 0.263546214939059 0.122581303297666 0.122581303297666 -0.549785243947256 -0.0757108273568697 -0.319771446519823 -0.326192790639056 0.266826485353603 -0.30483818860551 -0.32684211612892 -0.0757108273568697 -0.310264667791423
-0.336345374696629 -0.336345374696629 -0.335677169424386 0.954426247134036 -0.101011138414972 -0.101011138414972 0.198079217741508 0.577767432606305 -0.131179010041749 -0.130068388795062 -0.130068388795062 0.902766037086616 -0.335677169424386 0.0155998426792542 -0.0731397681234504 0.6395980491976 -0.0680992337784581 -0.13612602284289 -0.130624241504171 -0.130624241504171 -0.133937212055668 0.902766037086616 -0.136670895247793 -0.130624241504171 -0.13612602284289 0.577767432606305 0.971745535147376 1 -0.136030710944966 0.198079217741508 0.577767432606305 -0.131179010041749 -0.136030710944966 1 1 0.577767432606305 0.902766037086616 0.902766037086616 0.937332584406324 0.577767432606305 0.196561030863381 1 0.318394194724356 0.0489961657097693 0.902766037086616 0.318394194724356 -0.0627246665132909 -0.337014957808536 0.199091706836815 0.585427455146312 0.97781752414777 0.902766037086616 0.902766037086616 0.902766037086616 0.577767432606305 0.902766037086616 0.577767432606305 0.97781752414777 0.271209082426182 0.902766037086616 0.902766037086616 0.902766037086616 0.577767432606305 0.577767432606305 -0.415640276853651 -0.335677169424386 -0.2638598330153 0.577767432606305 1 0.195043379812064 0.126145476221899 -0.133937212055668 0.140006043982509 0.191503504641967 0.191503504641967 -0.136030710944966 0.195549212377402 0.194537591577401 1 0.204287058119094 -0.335677169424386 0.155523648749296 0.197067026907907 -0.327763242163356 0.197573087531838 -0.136670895247794 0.787584187079777 -0.335677169424386 -0.428167727828851 0.25727311681676 0.256625224333576 0.196561030863381 -0.130068388795062 0.988957336249948 0.988784567664175 0.198079217741508 0.11966063534758 -0.335677169424386 0.253820885360372 0.577767432606305 0.191503504641967 -0.336345374696629 1 -0.561368673447284 0.126145476221899 -0.561368673447284 0.125580259661106 0.125580259661106 -0.55806408718892 0.126145476221899 -0.556512457821321 -0.127272207485159 -0.1261454762219 -0.55039245520049 -0.561368673447284 0.62061381322559 0.577767432606305 -0.561368673447284 -0.55806408718892 -0.563034321280372 0.126145476221899 -0.561368673447284 0.126145476221899 0.558064087188918 -0.127272207485159 -0.55806408718892 0.126145476221899 0.126145476221899 -0.55806408718892 -0.55806408718892 0.126145476221899 0.126145476221899 -0.0783813792057424 -0.55806408718892 -0.561368673447284 -0.561368673447284 -0.55806408718892 -0.561368673447284 -0.566310018874282 0.126145476221899 0.126145476221899 -0.1261454762219 -0.128953356980421 -0.0800683966586337 -0.32906911835857 -0.059883815616424 -0.128953356980421 0.194031842552991 -0.335677169424386 0.93139774640091 0.191503504641967 0.141168301227432 0.971745535147376 -0.561368673447284 0.270648977506542 -0.0569201021568095 0.235837697071364 0.191503504641967 0.261792883235327 0.785781731208041 0.191503504641967 -0.331037629492108 0.199091706836815 -0.561368673447284 -0.561368673447284 -0.561368673447284 -0.32906911835857 -0.195043379812064 0.194537591577401 0.25727311681676 -0.159421053544943 0.577767432606305 0.965964215849206 0.787584187079777 0.971745535147376 0.577767432606305 0.577767432606305 0.620666794577898 0.965964215849206 0.585427455146312 0.577767432606305 0.937332584406324 0.960206233407437 0.577767432606305 0.577767432606305 0.994438781185603 1 -0.0714921761610649 0.579369906879168 -0.31717720469039 0.196561030863381 0.195043379812064 0.191503504641967 0.195043379812064 0.585427455146312 0.256395642824776 0.191503504641967 0.196561030863381 -0.335677169424386 0.577767432606305 -0.335677169424386 0.577767432606305 0.196561030863381 0.577767432606305 1 0.256395642824776 0.577767432606305 0.196561030863381 1 0.196561030863381 0.196561030863381 0.196561030863381 0.198079217741508 0.577767432606305 0.577767432606305 0.261148636459493 0.197573087531838 0.260503963234749 -0.136670895247793 0.196561030863381 0.191503504641967 0.190997881954865 1 0.994438781185603 0.558064087188918 -0.126709451876 -0.130068388795062 -0.0378016716691775 0.577767432606305 -0.330380155894752 -0.131179010041749 -0.13612602284289 -0.13612602284289 -0.0636472050286914 -0.137214866540381 -0.0839388407484403 -0.133937212055668 -0.135580234009311 -0.133937212055668 -0.133937212055668 -0.131179010041749 -0.130068388795062 -0.131179010041749 -0.130068388795062 -0.101011138414972 -0.101011138414972 -0.101011138414972 -0.101011138414972 -0.101011138414972 -0.136030710944966 -0.136030710944966 -0.135580234009311 -0.135580234009311 -0.130068388795062 -0.128394140111983 -0.1261454762219 -0.1261454762219 -0.127272207485159 -0.1261454762219 -0.313518974672823 0.259858833320519 0.259858833320519 0.195549212377402 0.195549212377402 0.195549212377402 0.196055094370058 0.196055094370058 -0.326462466100896 0.191503504641967 0.902766037086616 -0.331037629492108 -0.328415538935762 -0.337014957808536 0.195043379812064 0.902766037086616 -0.331696416708737 0.196561030863381 1 -0.331037629492108 0.269530868676657 0.196561030863381 -0.330380155894752 0.191503504641967 -0.335677169424386 0.199091706836815 0.902766037086616 0.196561030863381 0.196561030863381 0.196561030863381 0.197573087531838 0.902766037086616 -0.331037629492108 0.988784567664175 0.259858833320519 -0.131179010041749 0.994438781185603 0.902766037086616 0.196561030863381 -0.337014957808536 0.937332584406324 0.256395642824776 0.256395642824776 0.259858833320519 0.577767432606305 0.195549212377402 0.937332584406324 0.965964215849206 1 -0.127833763528305 -0.263981080238125 -0.136670895247793 -0.32906911835857 -0.0713596668894545 -0.135580234009311 -0.0713596668894545 -0.135580234009311 -0.0589018651028151 -0.130068388795062 -0.0739523225326206 -0.0378016716691775 -0.329723988105234 0.902766037086616 1 0.196561030863381 -0.101011138414972 -0.130068388795062 0.196561030863381 0.196561030863381 0.196561030863381 0.256395642824776 -0.335677169424386 -0.308770560752777 0.125580259661106 0.196561030863381 0.259213215773459 0.902766037086616 0.199598075629899 0.577767432606305 0.428109863801161 -0.32906911835857 0.191503504641967 0.191503504641967 -0.329723988105234 0.140006043982509 0.97781752414777 0.577767432606305 0.191503504641967 0.937332584406324 0.191503504641967 0.577767432606305 0.577767432606305 0.577767432606305 0.577767432606305 -0.31421325892131 0.577767432606305 0.256395642824776 -0.131179010041749 0.191503504641967 0.191503504641967 -0.336345374696629 0.197573087531838 0.195043379812064 0.553172515271145 -0.435011145056403 0.196561030863381 -0.112783666186352 0.647328679292382 -0.0636472050286914 -0.101011138414972 -0.0714921761610649 -0.0513625719992273 0.965964215849206 0.256395642824776 0.256395642824776 -0.335677169424386 -0.0559015103769711 0.126145476221899 -0.0853942015433825 -0.335677169424386 -0.286257963780045 -0.319267308698755 -0.32906911835857 -0.336345374696629 0.196561030863381 0.271209082426182 0.126145476221899 0.126145476221899 -0.55806408718892 -0.0779121947242979 -0.32906911835857 -0.335677169424386 0.259858833320519 -0.31421325892131 -0.336345374696629 -0.0779121947242979 -0.31979403174313
-0.419467877275373 -0.419467877275373 -0.418634535513546 -0.131502281528203 0.720499321498779 0.720499321498779 0.247031400605223 0.72480600536956 0.921961740787482 0.930327463672373 0.930327463672373 -0.0909950897134585 -0.418634535513546 -0.0746831647154984 -0.0912151187059702 -0.087065938655341 -0.0849288950766588 0.975893847711661 0.926123501055902 0.926123501055902 0.959440212335875 -0.0909950897134585 0.971951047729253 0.926123501055902 0.975893847711661 0.72480600536956 -0.13227985491495 -0.136030710944966 1 0.247031400605223 0.72480600536956 0.921961740787482 1 -0.136030710944966 -0.136030710944966 0.72480600536956 -0.0909950897134585 -0.0909950897134585 -0.133826500843955 0.72480600536956 0.245138017568071 -0.136030710944966 0.41202844787765 -0.13227985491495 -0.0909950897134585 0.41202844787765 -0.0782260875115849 -0.420302937388403 0.215505231828151 0.722821259876263 -0.129392029526369 -0.0909950897134585 -0.0909950897134585 -0.0909950897134585 0.72480600536956 -0.0909950897134585 0.72480600536956 -0.129392029526369 -0.471047703021187 -0.0909950897134585 -0.0909950897134585 -0.0909950897134585 0.72480600536956 0.72480600536956 0.294873677368219 -0.418634535513546 -0.436224838689201 0.72480600536956 -0.136030710944966 0.243245302778949 -0.874700989171953 0.959440212335875 -0.148245519732227 0.238830602785648 0.238830602785648 1 0.243876143957101 0.242614516887108 -0.136030710944966 -0.549163233744568 -0.418634535513546 -0.0333550449921333 0.245769062626735 -0.408764804817561 0.246400188224596 0.996013252097927 -0.135362172462762 -0.418634535513546 0.262063934550433 -0.492052925358882 -0.493097844236283 0.245138017568071 0.930327463672373 -0.137646001352364 -0.136030710944966 0.214873861977034 0.197700646208079 -0.418634535513546 -0.498365241689005 0.72480600536956 0.238830602785648 -0.419467877275373 -0.136030710944966 -0.627919316225469 -0.874700989171953 -0.627919316225469 -0.870326966180349 -0.87031386382922 -0.623864876833338 -0.874700989171953 -0.621852603235643 0.866101266912044 0.874700989171953 -0.618377356692854 -0.627919316225469 -0.0891603501404674 0.72480600536956 -0.627919316225469 -0.623864876833338 -0.622289334708718 -0.874700989171953 -0.627919316225469 -0.874700989171953 0.623864876833338 0.866101266912044 -0.623864876833338 -0.874700989171953 -0.874700989171953 -0.623864876833338 -0.623864876833338 -0.874700989171953 -0.874700989171953 -0.112677784168487 -0.623864876833338 -0.627919316225469 -0.627919316225469 -0.623864876833338 -0.627919316225469 -0.618860988435346 -0.874700989171953 -0.874700989171953 0.874700989171953 0.853529009052997 -0.122743398234397 -0.410393407904744 0.100859366351788 0.853529009052997 0.24198377989572 -0.418634535513546 -0.133054576328012 0.238830602785648 -0.146243660229749 -0.13227985491495 -0.627919316225469 -0.472131322992864 -0.00886023771935727 -0.540200395807353 0.238830602785648 -0.492706038662782 -0.133826500843955 0.238830602785648 -0.412848405798867 0.215505231828151 -0.627919316225469 -0.627919316225469 -0.627919316225469 -0.410393407904744 -0.210592267008126 0.242614516887108 -0.492052925358882 -0.198819475320025 0.72480600536956 -0.133054576328012 -0.135362172462762 -0.13227985491495 0.72480600536956 0.72480600536956 -0.0891603501404674 -0.133054576328012 0.722821259876263 0.72480600536956 -0.133826500843955 -0.13227985491495 0.72480600536956 0.72480600536956 -0.136887282976431 -0.136030710944966 -0.0891603501404674 0.726794700802139 -0.410393407904744 0.245138017568071 0.243245302778949 0.238830602785648 0.243245302778949 0.722821259876263 -0.494145589133929 0.238830602785648 0.245138017568071 -0.418634535513546 0.72480600536956 -0.418634535513546 0.72480600536956 0.245138017568071 0.72480600536956 -0.136030710944966 -0.494145589133929 0.72480600536956 0.245138017568071 -0.136030710944966 0.245138017568071 0.245138017568071 0.245138017568071 0.247031400605223 0.72480600536956 0.72480600536956 -0.49371863899118 0.246400188224596 -0.494734067197144 0.971951047729253 0.245138017568071 0.238830602785648 0.238200023353859 -0.136030710944966 -0.136887282976431 0.623864876833338 0.870378737990782 0.930327463672373 0.277696144203137 0.72480600536956 -0.41202844787765 0.921961740787482 0.975893847711661 0.975893847711661 0.433061377431386 0.968047280094043 -0.0586585719943217 0.959440212335875 0.947452268854864 0.959440212335875 0.959440212335875 0.921961740787482 0.930327463672373 0.921961740787482 0.930327463672373 0.720499321498779 0.720499321498779 0.720499321498779 0.720499321498779 0.720499321498779 1 1 0.979873543272565 0.979873543272565 0.930327463672373 0.857677232585346 0.874700989171953 0.874700989171953 0.866101266912044 0.874700989171953 -0.406333802609046 -0.495752341600007 -0.495752341600007 0.243876143957101 0.243876143957101 0.243876143957101 0.244507046777759 0.244507046777759 -0.40714256228123 0.238830602785648 -0.0909950897134585 -0.412848405798867 -0.409578306542452 -0.420302937388403 0.243245302778949 -0.0909950897134585 -0.413670001979832 0.245138017568071 -0.136030710944966 -0.412848405798867 -0.474306089679263 0.245138017568071 -0.41202844787765 0.238830602785648 -0.418634535513546 0.215505231828151 -0.0909950897134585 0.245138017568071 0.245138017568071 0.245138017568071 0.246400188224596 -0.0909950897134585 -0.412848405798867 -0.136030710944966 -0.495752341600007 0.921961740787482 -0.136887282976431 -0.0909950897134585 0.245138017568071 -0.420302937388403 -0.133826500843955 -0.494145589133929 -0.494145589133929 -0.495752341600007 0.72480600536956 0.243876143957101 -0.133826500843955 -0.133054576328012 -0.136030710944966 0.913489202264618 -0.329219878430681 0.971951047729253 -0.410393407904744 0.555045842225641 0.979873543272565 0.555045842225641 0.947452268854864 -0.101914746927284 0.930327463672373 -0.0160359394141532 0.277696144203137 -0.411210118474269 -0.0909950897134585 -0.136030710944966 0.245138017568071 0.720499321498779 -0.16221275823312 0.245138017568071 0.245138017568071 0.245138017568071 -0.494145589133929 -0.418634535513546 -0.414493246220962 -0.870326966180349 0.245138017568071 -0.488934921624297 -0.0909950897134585 0.216426155236089 0.72480600536956 -0.261068950405702 -0.410393407904744 0.238830602785648 0.238830602785648 -0.411210118474269 -0.148245519732227 -0.129392029526369 0.72480600536956 0.238830602785648 -0.133826500843955 0.238830602785648 0.72480600536956 0.72480600536956 0.72480600536956 0.72480600536956 -0.40714256228123 0.72480600536956 -0.494145589133929 0.921961740787482 0.238830602785648 0.238830602785648 -0.419467877275373 0.246400188224596 0.243245302778949 0.617857373111036 0.263899103322016 0.245138017568071 -0.140656386576431 -0.0881182785842126 -0.0793766170026174 0.720499321498779 -0.0891603501404674 0.422060198164613 -0.133054576328012 -0.494145589133929 -0.494145589133929 -0.418634535513546 -0.00274058555682448 -0.874700989171953 -0.0991130561187473 -0.418634535513546 -0.373667726644893 -0.412848405798867 -0.410393407904744 -0.419467877275373 0.245138017568071 -0.471047703021187 -0.874700989171953 -0.874700989171953 -0.623864876833338 -0.039599772823598 -0.410393407904744 -0.418634535513546 -0.495752341600007 -0.40714256228123 -0.419467877275373 -0.039599772823598 -0.413670001979832
0.500271471680057 0.500271471680057 0.504697953480494 0.191351135604638 0.159402171043162 0.159402171043162 1 0.327259475228335 0.223198583626599 0.22183690227025 0.22183690227025 0.134303664038604 0.504697953480494 -0.30232255710223 0.132728621479893 0.126691081254056 0.123581433947063 0.233363909132203 0.223029694361966 0.223029694361966 0.229158296127091 0.134303664038604 0.233605846856214 0.223029694361966 0.233363909132203 0.327259475228335 0.192482595445795 0.198079217741508 0.247031400605223 1 0.327259475228335 0.223198583626599 0.247031400605223 0.198079217741508 0.198079217741508 0.327259475228335 0.134303664038604 0.134303664038604 0.194733145409296 0.327259475228335 0.950869137219142 0.198079217741508 -0.463699270047111 -0.0423509367167801 0.134303664038604 -0.463699270047111 -0.285163638185523 0.489722758620639 0.8587154904688 0.328096286137042 0.200290963503652 0.134303664038604 0.134303664038604 0.134303664038604 0.327259475228335 0.134303664038604 0.327259475228335 0.200290963503652 0.605802136003112 0.134303664038604 0.134303664038604 0.134303664038604 0.327259475228335 0.327259475228335 0.749335379774205 0.498872339095174 0.335837831023939 0.327259475228335 0.198079217741508 0.884473203067287 -0.190505674361238 0.22915829612709 0.57002421740624 0.919062010053597 0.919062010053597 0.247031400605223 0.892612602266511 0.887079510119285 0.198079217741508 0.420823862741318 0.504697953480494 -0.12673924784968 0.948296290288368 0.542177644252695 0.945735699712172 0.234932108997372 0.0830773766371885 0.504697953480494 0.651234755779426 0.679143214530361 0.680637281900692 0.950869137219142 0.22183690227025 0.200290963503652 0.198079217741508 0.847582865572826 0.729828593381347 0.504697953480494 0.634295061588228 0.327259475228335 0.919062010053597 0.500271471680057 0.198079217741508 -0.261799294390161 -0.190505674361238 -0.261799294390161 -0.189050893426243 -0.189050893426243 -0.262379667373128 -0.190505674361238 -0.263762174156025 0.190874313584321 0.190505674361238 -0.259849238298624 -0.261799294390161 0.12973869389959 0.327259475228335 -0.261799294390161 -0.262379667373128 -0.260429711238094 -0.190505674361238 -0.261799294390161 -0.190505674361238 0.262379667373128 0.190874313584321 -0.262379667373128 -0.190505674361238 -0.190505674361238 -0.262379667373128 -0.262379667373128 -0.190505674361238 -0.190505674361238 -0.413086097808092 -0.262379667373128 -0.261799294390161 -0.261799294390161 -0.262379667373128 -0.261799294390161 -0.258774678487426 -0.190505674361238 -0.190505674361238 0.190505674361238 0.195265468820244 -0.457318193574428 0.473454380940492 -0.16116904191111 0.195265468820244 0.97956688624549 0.504697953480494 0.193609905333077 0.919062010053597 0.573815460393292 0.192482595445795 -0.261799294390161 0.60725874642563 0.0851359877648215 0.578728315011168 0.919062010053597 0.71694467139086 0.082244408731699 0.919062010053597 0.483552893938882 0.8587154904688 -0.261799294390161 -0.261799294390161 -0.261799294390161 0.544735799451486 -0.846668331143733 0.887079510119285 0.679143214530361 0.212368648893233 0.327259475228335 0.193609905333077 0.0830773766371885 0.192482595445795 0.327259475228335 0.327259475228335 0.0749274446523507 0.193609905333077 0.328096286137042 0.327259475228335 0.194733145409296 0.192482595445795 0.327259475228335 0.327259475228335 0.199186939899257 0.198079217741508 -0.319953948873859 0.326268752120428 0.473834267359399 0.950869137219142 0.942936227699073 0.919062010053597 0.884473203067287 0.328096286137042 0.682192300604951 0.919062010053597 0.950869137219142 0.504697953480494 0.327259475228335 0.504697953480494 0.327259475228335 0.950869137219142 0.327259475228335 0.198079217741508 0.682192300604951 0.327259475228335 0.950869137219142 0.198079217741508 0.950869137219142 0.950869137219142 0.950869137219142 1 0.327259475228335 0.327259475228335 0.718418122805547 0.997444809125155 0.719895689111457 0.233605846856214 0.950869137219142 0.919062010053597 0.916402684302593 0.198079217741508 0.199186939899257 0.262379667373128 0.190702775312842 0.22183690227025 0.0685996674451711 0.327259475228335 0.547029528978884 0.223198583626599 0.233363909132203 0.233363909132203 0.11550222267929 0.234779813698874 0.152325976784012 0.22915829612709 0.23173476328857 0.22915829612709 0.22915829612709 0.223198583626599 0.22183690227025 0.223198583626599 0.22183690227025 0.159402171043162 0.159402171043162 0.159402171043162 0.159402171043162 0.159402171043162 0.247031400605223 0.247031400605223 0.232203328626041 0.232203328626041 0.22183690227025 0.1950379018509 0.190505674361238 0.190505674361238 0.190874313584321 0.190505674361238 0.591263008217208 0.721377396965349 0.721377396965349 0.945580694650468 0.945580694650468 0.945580694650468 0.94822498864622 0.94822498864622 0.539767001204203 0.919062010053597 0.134303664038604 0.483552893938882 0.477948283606349 0.489722758620639 0.95865931957455 0.134303664038604 0.484608607307285 0.950869137219142 0.198079217741508 0.483552893938882 0.61018991274147 0.950869137219142 0.482151302555123 0.919062010053597 0.504697953480494 0.8587154904688 0.134303664038604 0.950869137219142 0.950869137219142 0.950869137219142 0.945741996768374 0.134303664038604 0.548316291630377 0.198079217741508 0.721377396965349 0.223198583626599 0.199186939899257 0.134303664038604 0.950869137219142 0.489722758620639 0.194733145409296 0.682192300604951 0.682192300604951 0.721377396965349 0.327259475228335 0.892612602266511 0.194733145409296 0.193609905333077 0.198079217741508 0.215738997139851 0.430822053145624 0.233605846856214 0.544735799451486 0.137113751805106 0.232203328626041 0.137113751805106 0.231233929370389 0.148297826720309 0.22183690227025 0.134203184899678 0.0685996674451711 0.492843707174534 0.134303664038604 0.198079217741508 0.950869137219142 0.159402171043162 0.236038456038583 0.950869137219142 0.950869137219142 0.950869137219142 0.682192300604951 0.504697953480494 0.550894242554431 -0.189050893426243 0.950869137219142 0.67468962932414 0.134303664038604 0.856238735346776 0.327259475228335 -0.645477158832549 0.544735799451486 0.919062010053597 0.919062010053597 0.540178752507508 0.57002421740624 0.200290963503652 0.327259475228335 0.919062010053597 0.194733145409296 0.919062010053597 0.327259475228335 0.327259475228335 0.327259475228335 0.327259475228335 0.592439847735925 0.327259475228335 0.682192300604951 0.223198583626599 0.919062010053597 0.919062010053597 0.500271471680057 0.997444809125155 0.95865931957455 0.266502991553577 0.662143454564181 0.950869137219142 -0.551991355909508 0.128222358415878 -0.290167486441657 0.159402171043162 -0.319953948873859 0.0813884945773527 0.193609905333077 0.682192300604951 0.682192300604951 0.504697953480494 0.101445911046035 -0.190505674361238 0.0821404902141379 0.504697953480494 0.411934343850375 0.46555846059298 0.544735799451486 0.500271471680057 0.950869137219142 0.605802136003112 -0.190505674361238 -0.190505674361238 -0.262379667373128 0.141389266982283 0.544735799451486 0.504697953480494 0.721377396965349 0.592439847735925 0.500271471680057 0.122507928225342 0.466157275742507
-0.572970826269082 -0.572970826269082 -0.571832525713291 0.567080980775217 0.523363675944376 0.523363675944376 0.327259475228335 1 0.705487611158779 0.699514631716577 0.699514631716577 0.52358186659792 -0.571832525713291 -0.0714277062766906 -0.124595004205487 0.375456891781732 -0.116008356831213 0.732092906032846 0.694948256863903 0.694948256863903 0.720321366568839 0.52358186659792 0.735023258466512 0.694948256863903 0.732092906032846 1 0.570434132322518 0.577767432606305 0.72480600536956 0.327259475228335 1 0.705487611158779 0.72480600536956 0.577767432606305 0.577767432606305 1 0.52358186659792 0.52358186659792 0.548887878697414 1 0.334845503279706 0.577767432606305 0.556523225507959 -0.0572967027569137 0.52358186659792 0.556523225507959 -0.106852677941501 -0.574111474001287 0.316653828329966 0.997286949458829 0.566037646332004 0.52358186659792 0.52358186659792 0.52358186659792 1 0.52358186659792 1 0.566037646332004 -0.246710274292854 0.52358186659792 0.52358186659792 0.52358186659792 1 1 -0.0236765251052867 -0.571832525713291 -0.551364938764087 1 0.577767432606305 0.332260155472721 -0.66279562379149 0.720321366568839 -0.0384854807975347 0.326229909916559 0.326229909916559 0.72480600536956 0.333121850993812 0.33139853546979 0.577767432606305 -0.332253285698594 -0.571832525713291 0.0881780584133943 0.335707477290743 -0.558350998143973 0.336569561314041 0.720501402180686 0.441323576824687 -0.571832525713291 -0.0534816586914111 -0.24722312621543 -0.249344615638138 0.334845503279706 0.699514631716577 0.566101466635976 0.568490097757337 0.314962306943612 0.228892686998313 -0.571832525713291 -0.263529335068618 1 0.326229909916559 -0.572970826269082 0.577767432606305 -0.90804036003507 -0.66279562379149 -0.90804036003507 -0.659693848509863 -0.659672114098556 -0.913843205301036 -0.66279562379149 -0.91110353604671 0.668977700504694 0.662795623791489 -0.905267043961559 -0.90804036003507 0.355219358969588 1 -0.90804036003507 -0.913843205301036 -0.905127035921788 -0.66279562379149 -0.90804036003507 -0.66279562379149 0.913843205301035 0.668977700504694 -0.913843205301036 -0.66279562379149 -0.66279562379149 -0.913843205301036 -0.913843205301036 -0.66279562379149 -0.66279562379149 -0.15391186451878 -0.913843205301036 -0.90804036003507 -0.90804036003507 -0.913843205301036 -0.90804036003507 -0.899314160698305 -0.66279562379149 -0.66279562379149 0.662795623791489 0.655115531878906 -0.167660958360509 -0.560575583403251 0.0271578617241047 0.655115531878906 0.320298552951868 -0.571832525713291 0.545404984032241 0.326229909916559 -0.03577674612868 0.570434132322518 -0.90804036003507 -0.248751356875601 -0.0868326767514483 -0.28892302363953 0.326229909916559 -0.236434041104842 0.433204816404249 0.326229909916559 -0.563928980047165 0.316653828329966 -0.90804036003507 -0.90804036003507 -0.90804036003507 -0.560575583403251 -0.309519923936226 0.33139853546979 -0.24722312621543 -0.271576836329985 1 0.573774985223639 0.441323576824687 0.570434132322518 1 1 0.35545331658062 0.573774985223639 0.997286949458829 1 0.548887878697414 0.570434132322518 1 1 0.571871847962719 0.577767432606305 -0.121788299552881 0.997279289197483 -0.554282713790898 0.334845503279706 0.332260155472721 0.326229909916559 0.332260155472721 0.997286949458829 -0.24517264636124 0.326229909916559 0.334845503279706 -0.571832525713291 1 -0.571832525713291 1 0.334845503279706 1 0.577767432606305 -0.24517264636124 1 0.334845503279706 0.577767432606305 0.334845503279706 0.334845503279706 0.334845503279706 0.327259475228335 1 1 -0.232328592090457 0.326483703446705 -0.2323668903387 0.735023258466512 0.334845503279706 0.326229909916559 0.325368571927088 0.577767432606305 0.571871847962719 0.913843205301035 0.665890201657697 0.699514631716577 0.203299377203791 1 -0.562808961106316 0.705487611158779 0.732092906032846 0.732092906032846 0.342298014128438 0.737948764670775 -0.142991432491326 0.720321366568839 0.721851187213193 0.720321366568839 0.720321366568839 0.705487611158779 0.699514631716577 0.705487611158779 0.699514631716577 0.523363675944376 0.523363675944376 0.523363675944376 0.523363675944376 0.523363675944376 0.72480600536956 0.72480600536956 0.729157624997591 0.729157624997591 0.699514631716577 0.644209902476138 0.662795623791489 0.662795623791489 0.668977700504694 0.662795623791489 -0.542222725453933 -0.232407694553035 -0.232407694553035 0.333121850993812 0.333121850993812 0.333121850993812 0.333983630715291 0.333983630715291 -0.556135101059105 0.326229909916559 0.52358186659792 -0.563928980047165 -0.559462198263776 -0.574111474001287 0.332260155472721 0.52358186659792 -0.565051236763756 0.334845503279706 0.577767432606305 -0.563928980047165 -0.249112862211389 0.334845503279706 -0.562808961106316 0.326229909916559 -0.571832525713291 0.316653828329966 0.52358186659792 0.334845503279706 0.334845503279706 0.334845503279706 0.31601803797959 0.52358186659792 -0.563928980047165 0.568490097757337 -0.232407694553035 0.705487611158779 0.571871847962719 0.52358186659792 0.334845503279706 -0.574111474001287 0.548887878697414 -0.24517264636124 -0.24517264636124 -0.232407694553035 1 0.333121850993812 0.548887878697414 0.573774985223639 0.577767432606305 0.672038265701594 -0.44969685639313 0.735023258466512 -0.560575583403251 0.406345123616418 0.729157624997591 0.406345123616418 0.729157624997591 -0.116155327162959 0.699514631716577 -0.111244783549146 0.203299377203791 -0.561691166634279 0.52358186659792 0.577767432606305 0.334845503279706 0.523363675944376 -0.221574006381429 0.334845503279706 0.334845503279706 0.334845503279706 -0.24517264636124 -0.571832525713291 -0.553597613019129 -0.659693848509863 0.334845503279706 -0.244815851407892 0.52358186659792 0.317686334017418 1 0.0547880493165283 -0.560575583403251 0.326229909916559 0.326229909916559 -0.561691166634279 -0.0384854807975347 0.566037646332004 1 0.326229909916559 0.548887878697414 0.326229909916559 1 1 1 1 -0.543315062319363 1 -0.24517264636124 0.705487611158779 0.326229909916559 0.326229909916559 -0.572970826269082 0.326483703446705 0.332260155472721 0.905640767114918 -0.0573392650480097 0.334845503279706 -0.192129148387239 0.379994926803168 -0.108424240077331 0.523363675944376 -0.121788299552881 0.322058308054441 0.573774985223639 -0.24517264636124 -0.24517264636124 -0.571832525713291 -0.0772230199627526 -0.66279562379149 -0.14547066764641 -0.571832525713291 -0.503742182597537 -0.557656012218317 -0.560575583403251 -0.572970826269082 0.334845503279706 -0.246710274292854 -0.66279562379149 -0.66279562379149 -0.913843205301036 -0.132724924871892 -0.560575583403251 -0.571832525713291 -0.232407694553035 -0.543315062319363 -0.572970826269082 -0.132724924871892 -0.558754471640735
-0.404223819488246 -0.404223819488246 -0.403420762548361 -0.0938216831851949 0.659710854612937 0.659710854612937 0.223198583626599 0.705487611158779 1 0.991533544533273 0.991533544533273 -0.105674587485007 -0.403420762548361 -0.0719690725517874 -0.087900231879247 -0.083901838918374 -0.0818424585353088 0.947029826626397 0.987278939781321 0.987278939781321 0.962648874338125 -0.105674587485007 0.951524985177424 0.987278939781321 0.947029826626397 0.705487611158779 -0.127472617313123 -0.131179010041749 0.921961740787482 0.223198583626599 0.705487611158779 1 0.921961740787482 -0.131179010041749 -0.131179010041749 0.705487611158779 -0.105674587485007 -0.105674587485007 -0.0982126092850688 0.705487611158779 0.236229354216059 -0.131179010041749 0.397054749509649 -0.127472617313123 -0.105674587485007 0.397054749509649 -0.0753832405068674 -0.405028532332014 0.239270750307179 0.703573587613536 -0.132643750375694 -0.105674587485007 -0.105674587485007 -0.105674587485007 0.705487611158779 -0.105674587485007 0.705487611158779 -0.132643750375694 -0.483682216201052 -0.105674587485007 -0.105674587485007 -0.105674587485007 0.705487611158779 0.705487611158779 0.283227129799174 -0.403420762548361 -0.419107295359013 0.705487611158779 -0.131179010041749 0.234405423367694 -0.935246821057803 0.962648874338125 -0.15564689354316 0.230151159835577 0.230151159835577 0.921961740787482 0.235013338882415 0.2337975611301 -0.131179010041749 -0.520548583839051 -0.403420762548361 0.00019300391214105 0.236837466201987 -0.393909711868712 0.237445655800201 0.918202545830549 -0.104417150480708 -0.403420762548361 0.299617939372087 -0.473674021769285 -0.474681396465411 0.236229354216059 0.991533544533273 -0.132643750375694 -0.131179010041749 0.238053929027373 0.173292519573918 -0.403420762548361 -0.487703527015081 0.705487611158779 0.230151159835577 -0.404223819488246 -0.131179010041749 -0.65090631783264 -0.935246821057803 -0.65090631783264 -0.930825598852409 -0.930822333179255 -0.662233824637822 -0.935246821057803 -0.660281257470236 0.944057450835073 0.935246821057803 -0.656573325277042 -0.65090631783264 -0.0859201365186516 0.705487611158779 -0.65090631783264 -0.662233824637822 -0.64513708283248 -0.935246821057803 -0.65090631783264 -0.935246821057803 0.662233824637822 0.944057450835073 -0.662233824637822 -0.935246821057803 -0.935246821057803 -0.662233824637822 -0.662233824637822 -0.935246821057803 -0.935246821057803 -0.108582913628347 -0.662233824637822 -0.65090631783264 -0.65090631783264 -0.662233824637822 -0.65090631783264 -0.641442632753747 -0.935246821057803 -0.935246821057803 0.935246821057803 0.931214437403036 -0.118282728998346 -0.395479129209099 -0.0353623460011288 0.931214437403036 0.217949932775139 -0.403420762548361 -0.0967805209392584 0.230151159835577 -0.153790541996187 -0.127472617313123 -0.65090631783264 -0.484683190937159 -0.0408708394963529 -0.505107945254209 0.230151159835577 -0.466773628542889 -0.10495347456314 0.230151159835577 -0.397844908996681 0.239270750307179 -0.65090631783264 -0.65090631783264 -0.65090631783264 -0.395479129209099 -0.234405423367694 0.2337975611301 -0.473674021769285 -0.191594093508499 0.705487611158779 -0.0967805209392584 -0.104417150480708 -0.127472617313123 0.705487611158779 0.705487611158779 -0.0859201365186516 -0.0967805209392584 0.703573587613536 0.705487611158779 -0.0982126092850688 -0.0953173218901058 0.705487611158779 0.705487611158779 -0.131912604901985 -0.131179010041749 -0.0859201365186516 0.699874868892443 -0.395479129209099 0.236229354216059 0.234405423367694 0.230151159835577 0.234405423367694 0.703573587613536 -0.475691489566186 0.230151159835577 0.236229354216059 -0.403420762548361 0.705487611158779 -0.403420762548361 0.705487611158779 0.236229354216059 0.705487611158779 -0.131179010041749 -0.475691489566186 0.705487611158779 0.236229354216059 -0.131179010041749 0.236229354216059 0.236229354216059 0.236229354216059 0.223198583626599 0.705487611158779 0.705487611158779 -0.459751143788025 0.223009816007612 -0.460677801393729 0.951524985177424 0.236229354216059 0.230151159835577 0.229543496554984 -0.131179010041749 -0.131912604901985 0.662233824637822 0.930868029598019 0.991533544533273 0.288168599969979 0.705487611158779 -0.397054749509649 1 0.947029826626397 0.947029826626397 0.485193515398809 0.956011643265671 -0.0738882417259318 0.962648874338125 0.967537864204752 0.962648874338125 0.962648874338125 1 0.991533544533273 1 0.991533544533273 0.659710854612937 0.659710854612937 0.659710854612937 0.659710854612937 0.659710854612937 0.921961740787482 0.921961740787482 0.94252119555075 0.94252119555075 0.991533544533273 0.918008830785788 0.935246821057803 0.935246821057803 0.944057450835073 0.935246821057803 -0.382734247552064 -0.461607525997905 -0.461607525997905 0.235013338882415 0.235013338882415 0.235013338882415 0.235621313799467 0.235621313799467 -0.392346423927734 0.230151159835577 -0.105674587485007 -0.397844908996681 -0.394693649786751 -0.405028532332014 0.234405423367694 -0.105674587485007 -0.398636647206776 0.236229354216059 -0.131179010041749 -0.397844908996681 -0.48669382726295 0.236229354216059 -0.397054749509649 0.230151159835577 -0.403420762548361 0.239270750307179 -0.105674587485007 0.236229354216059 0.236229354216059 0.236229354216059 0.209838155289299 -0.105674587485007 -0.397844908996681 -0.131179010041749 -0.461607525997905 1 -0.131912604901985 -0.105674587485007 0.236229354216059 -0.405028532332014 -0.0982126092850688 -0.475691489566186 -0.475691489566186 -0.461607525997905 0.705487611158779 0.235013338882415 -0.0982126092850688 -0.0967805209392584 -0.131179010041749 0.878244819787351 -0.317255560962402 0.951524985177424 -0.395479129209099 0.57597768860744 0.94252119555075 0.57597768860744 0.967537864204752 -0.0982110204307246 0.991533544533273 -0.0361249857411511 0.288168599969979 -0.396266159357805 -0.105674587485007 -0.131179010041749 0.236229354216059 0.659710854612937 -0.156317716456914 0.236229354216059 0.236229354216059 0.236229354216059 -0.475691489566186 -0.403420762548361 -0.399429973584192 -0.930825598852409 0.236229354216059 -0.470742099876709 -0.105674587485007 0.239879310266698 0.705487611158779 -0.299617939372087 -0.395479129209099 0.230151159835577 0.230151159835577 -0.396266159357805 -0.15564689354316 -0.132643750375694 0.705487611158779 0.230151159835577 -0.0982126092850688 0.230151159835577 0.705487611158779 0.705487611158779 0.705487611158779 0.705487611158779 -0.383460463741496 0.705487611158779 -0.475691489566186 1 0.230151159835577 0.230151159835577 -0.404223819488246 0.223009816007612 0.234405423367694 0.656407040521231 0.301553216584236 0.236229354216059 -0.135544733929683 -0.0849159353212082 -0.0764919581238639 0.659710854612937 -0.0859201365186516 0.456504555091269 -0.0967805209392584 -0.475691489566186 -0.475691489566186 -0.403420762548361 -0.0355335529943374 -0.935246821057803 -0.0979095449254544 -0.403420762548361 -0.360088111311394 -0.397844908996681 -0.395479129209099 -0.404223819488246 0.236229354216059 -0.483682216201052 -0.935246821057803 -0.935246821057803 -0.662233824637822 -0.040858157968782 -0.395479129209099 -0.403420762548361 -0.461607525997905 -0.383460463741496 -0.404223819488246 -0.040858157968782 -0.398636647206776
-0.419467877275373 -0.419467877275373 -0.418634535513546 -0.131502281528203 0.720499321498779 0.720499321498779 0.247031400605223 0.72480600536956 0.921961740787482 0.930327463672373 0.930327463672373 -0.0909950897134585 -0.418634535513546 -0.0746831647154984 -0.0912151187059702 -0.087065938655341 -0.0849288950766588 0.975893847711661 0.926123501055902 0.926123501055902 0.959440212335875 -0.0909950897134585 0.971951047729253 0.926123501055902 0.975893847711661 0.72480600536956 -0.13227985491495 -0.136030710944966 1 0.247031400605223 0.72480600536956 0.921961740787482 1 -0.136030710944966 -0.136030710944966 0.72480600536956 -0.0909950897134585 -0.0909950897134585 -0.133826500843955 0.72480600536956 0.245138017568071 -0.136030710944966 0.41202844787765 -0.13227985491495 -0.0909950897134585 0.41202844787765 -0.0782260875115849 -0.420302937388403 0.215505231828151 0.722821259876263 -0.129392029526369 -0.0909950897134585 -0.0909950897134585 -0.0909950897134585 0.72480600536956 -0.0909950897134585 0.72480600536956 -0.129392029526369 -0.471047703021187 -0.0909950897134585 -0.0909950897134585 -0.0909950897134585 0.72480600536956 0.72480600536956 0.294873677368219 -0.418634535513546 -0.436224838689201 0.72480600536956 -0.136030710944966 0.243245302778949 -0.874700989171953 0.959440212335875 -0.148245519732227 0.238830602785648 0.238830602785648 1 0.243876143957101 0.242614516887108 -0.136030710944966 -0.549163233744568 -0.418634535513546 -0.0333550449921333 0.245769062626735 -0.408764804817561 0.246400188224596 0.996013252097927 -0.135362172462762 -0.418634535513546 0.262063934550433 -0.492052925358882 -0.493097844236283 0.245138017568071 0.930327463672373 -0.137646001352364 -0.136030710944966 0.214873861977034 0.197700646208079 -0.418634535513546 -0.498365241689005 0.72480600536956 0.238830602785648 -0.419467877275373 -0.136030710944966 -0.627919316225469 -0.874700989171953 -0.627919316225469 -0.870326966180349 -0.87031386382922 -0.623864876833338 -0.874700989171953 -0.621852603235643 0.866101266912044 0.874700989171953 -0.618377356692854 -0.627919316225469 -0.0891603501404674 0.72480600536956 -0.627919316225469 -0.623864876833338 -0.622289334708718 -0.874700989171953 -0.627919316225469 -0.874700989171953 0.623864876833338 0.866101266912044 -0.623864876833338 -0.874700989171953 -0.874700989171953 -0.623864876833338 -0.623864876833338 -0.874700989171953 -0.874700989171953 -0.112677784168487 -0.623864876833338 -0.627919316225469 -0.627919316225469 -0.623864876833338 -0.627919316225469 -0.618860988435346 -0.874700989171953 -0.874700989171953 0.874700989171953 0.853529009052997 -0.122743398234397 -0.410393407904744 0.100859366351788 0.853529009052997 0.24198377989572 -0.418634535513546 -0.133054576328012 0.238830602785648 -0.146243660229749 -0.13227985491495 -0.627919316225469 -0.472131322992864 -0.00886023771935727 -0.540200395807353 0.238830602785648 -0.492706038662782 -0.133826500843955 0.238830602785648 -0.412848405798867 0.215505231828151 -0.627919316225469 -0.627919316225469 -0.627919316225469 -0.410393407904744 -0.210592267008126 0.242614516887108 -0.492052925358882 -0.198819475320025 0.72480600536956 -0.133054576328012 -0.135362172462762 -0.13227985491495 0.72480600536956 0.72480600536956 -0.0891603501404674 -0.133054576328012 0.722821259876263 0.72480600536956 -0.133826500843955 -0.13227985491495 0.72480600536956 0.72480600536956 -0.136887282976431 -0.136030710944966 -0.0891603501404674 0.726794700802139 -0.410393407904744 0.245138017568071 0.243245302778949 0.238830602785648 0.243245302778949 0.722821259876263 -0.494145589133929 0.238830602785648 0.245138017568071 -0.418634535513546 0.72480600536956 -0.418634535513546 0.72480600536956 0.245138017568071 0.72480600536956 -0.136030710944966 -0.494145589133929 0.72480600536956 0.245138017568071 -0.136030710944966 0.245138017568071 0.245138017568071 0.245138017568071 0.247031400605223 0.72480600536956 0.72480600536956 -0.49371863899118 0.246400188224596 -0.494734067197144 0.971951047729253 0.245138017568071 0.238830602785648 0.238200023353859 -0.136030710944966 -0.136887282976431 0.623864876833338 0.870378737990782 0.930327463672373 0.277696144203137 0.72480600536956 -0.41202844787765 0.921961740787482 0.975893847711661 0.975893847711661 0.433061377431386 0.968047280094043 -0.0586585719943217 0.959440212335875 0.947452268854864 0.959440212335875 0.959440212335875 0.921961740787482 0.930327463672373 0.921961740787482 0.930327463672373 0.720499321498779 0.720499321498779 0.720499321498779 0.720499321498779 0.720499321498779 1 1 0.979873543272565 0.979873543272565 0.930327463672373 0.857677232585346 0.874700989171953 0.874700989171953 0.866101266912044 0.874700989171953 -0.406333802609046 -0.495752341600007 -0.495752341600007 0.243876143957101 0.243876143957101 0.243876143957101 0.244507046777759 0.244507046777759 -0.40714256228123 0.238830602785648 -0.0909950897134585 -0.412848405798867 -0.409578306542452 -0.420302937388403 0.243245302778949 -0.0909950897134585 -0.413670001979832 0.245138017568071 -0.136030710944966 -0.412848405798867 -0.474306089679263 0.245138017568071 -0.41202844787765 0.238830602785648 -0.418634535513546 0.215505231828151 -0.0909950897134585 0.245138017568071 0.245138017568071 0.245138017568071 0.246400188224596 -0.0909950897134585 -0.412848405798867 -0.136030710944966 -0.495752341600007 0.921961740787482 -0.136887282976431 -0.0909950897134585 0.245138017568071 -0.420302937388403 -0.133826500843955 -0.494145589133929 -0.494145589133929 -0.495752341600007 0.72480600536956 0.243876143957101 -0.133826500843955 -0.133054576328012 -0.136030710944966 0.913489202264618 -0.329219878430681 0.971951047729253 -0.410393407904744 0.555045842225641 0.979873543272565 0.555045842225641 0.947452268854864 -0.101914746927284 0.930327463672373 -0.0160359394141532 0.277696144203137 -0.411210118474269 -0.0909950897134585 -0.136030710944966 0.245138017568071 0.720499321498779 -0.16221275823312 0.245138017568071 0.245138017568071 0.245138017568071 -0.494145589133929 -0.418634535513546 -0.414493246220962 -0.870326966180349 0.245138017568071 -0.488934921624297 -0.0909950897134585 0.216426155236089 0.72480600536956 -0.261068950405702 -0.410393407904744 0.238830602785648 0.238830602785648 -0.411210118474269 -0.148245519732227 -0.129392029526369 0.72480600536956 0.238830602785648 -0.133826500843955 0.238830602785648 0.72480600536956 0.72480600536956 0.72480600536956 0.72480600536956 -0.40714256228123 0.72480600536956 -0.494145589133929 0.921961740787482 0.238830602785648 0.238830602785648 -0.419467877275373 0.246400188224596 0.243245302778949 0.617857373111036 0.263899103322016 0.245138017568071 -0.140656386576431 -0.0881182785842126 -0.0793766170026174 0.720499321498779 -0.0891603501404674 0.422060198164613 -0.133054576328012 -0.494145589133929 -0.494145589133929 -0.418634535513546 -0.00274058555682448 -0.874700989171953 -0.0991130561187473 -0.418634535513546 -0.373667726644893 -0.412848405798867 -0.410393407904744 -0.419467877275373 0.245138017568071 -0.471047703021187 -0.874700989171953 -0.874700989171953 -0.623864876833338 -0.039599772823598 -0.410393407904744 -0.418634535513546 -0.495752341600007 -0.40714256228123 -0.419467877275373 -0.039599772823598 -0.413670001979832
-0.336345374696629 -0.336345374696629 -0.335677169424386 0.954426247134036 -0.101011138414972 -0.101011138414972 0.198079217741508 0.577767432606305 -0.131179010041749 -0.130068388795062 -0.130068388795062 0.902766037086616 -0.335677169424386 0.0155998426792542 -0.0731397681234504 0.6395980491976 -0.0680992337784581 -0.13612602284289 -0.130624241504171 -0.130624241504171 -0.133937212055668 0.902766037086616 -0.136670895247793 -0.130624241504171 -0.13612602284289 0.577767432606305 0.971745535147376 1 -0.136030710944966 0.198079217741508 0.577767432606305 -0.131179010041749 -0.136030710944966 1 1 0.577767432606305 0.902766037086616 0.902766037086616 0.937332584406324 0.577767432606305 0.196561030863381 1 0.318394194724356 0.0489961657097693 0.902766037086616 0.318394194724356 -0.0627246665132909 -0.337014957808536 0.199091706836815 0.585427455146312 0.97781752414777 0.902766037086616 0.902766037086616 0.902766037086616 0.577767432606305 0.902766037086616 0.577767432606305 0.97781752414777 0.271209082426182 0.902766037086616 0.902766037086616 0.902766037086616 0.577767432606305 0.577767432606305 -0.415640276853651 -0.335677169424386 -0.2638598330153 0.577767432606305 1 0.195043379812064 0.126145476221899 -0.133937212055668 0.140006043982509 0.191503504641967 0.191503504641967 -0.136030710944966 0.195549212377402 0.194537591577401 1 0.204287058119094 -0.335677169424386 0.155523648749296 0.197067026907907 -0.327763242163356 0.197573087531838 -0.136670895247794 0.787584187079777 -0.335677169424386 -0.428167727828851 0.25727311681676 0.256625224333576 0.196561030863381 -0.130068388795062 0.988957336249948 0.988784567664175 0.198079217741508 0.11966063534758 -0.335677169424386 0.253820885360372 0.577767432606305 0.191503504641967 -0.336345374696629 1 -0.561368673447284 0.126145476221899 -0.561368673447284 0.125580259661106 0.125580259661106 -0.55806408718892 0.126145476221899 -0.556512457821321 -0.127272207485159 -0.1261454762219 -0.55039245520049 -0.561368673447284 0.62061381322559 0.577767432606305 -0.561368673447284 -0.55806408718892 -0.563034321280372 0.126145476221899 -0.561368673447284 0.126145476221899 0.558064087188918 -0.127272207485159 -0.55806408718892 0.126145476221899 0.126145476221899 -0.55806408718892 -0.55806408718892 0.126145476221899 0.126145476221899 -0.0783813792057424 -0.55806408718892 -0.561368673447284 -0.561368673447284 -0.55806408718892 -0.561368673447284 -0.566310018874282 0.126145476221899 0.126145476221899 -0.1261454762219 -0.128953356980421 -0.0800683966586337 -0.32906911835857 -0.059883815616424 -0.128953356980421 0.194031842552991 -0.335677169424386 0.93139774640091 0.191503504641967 0.141168301227432 0.971745535147376 -0.561368673447284 0.270648977506542 -0.0569201021568095 0.235837697071364 0.191503504641967 0.261792883235327 0.785781731208041 0.191503504641967 -0.331037629492108 0.199091706836815 -0.561368673447284 -0.561368673447284 -0.561368673447284 -0.32906911835857 -0.195043379812064 0.194537591577401 0.25727311681676 -0.159421053544943 0.577767432606305 0.965964215849206 0.787584187079777 0.971745535147376 0.577767432606305 0.577767432606305 0.620666794577898 0.965964215849206 0.585427455146312 0.577767432606305 0.937332584406324 0.960206233407437 0.577767432606305 0.577767432606305 0.994438781185603 1 -0.0714921761610649 0.579369906879168 -0.31717720469039 0.196561030863381 0.195043379812064 0.191503504641967 0.195043379812064 0.585427455146312 0.256395642824776 0.191503504641967 0.196561030863381 -0.335677169424386 0.577767432606305 -0.335677169424386 0.577767432606305 0.196561030863381 0.577767432606305 1 0.256395642824776 0.577767432606305 0.196561030863381 1 0.196561030863381 0.196561030863381 0.196561030863381 0.198079217741508 0.577767432606305 0.577767432606305 0.261148636459493 0.197573087531838 0.260503963234749 -0.136670895247793 0.196561030863381 0.191503504641967 0.190997881954865 1 0.994438781185603 0.558064087188918 -0.126709451876 -0.130068388795062 -0.0378016716691775 0.577767432606305 -0.330380155894752 -0.131179010041749 -0.13612602284289 -0.13612602284289 -0.0636472050286914 -0.137214866540381 -0.0839388407484403 -0.133937212055668 -0.135580234009311 -0.133937212055668 -0.133937212055668 -0.131179010041749 -0.130068388795062 -0.131179010041749 -0.130068388795062 -0.101011138414972 -0.101011138414972 -0.101011138414972 -0.101011138414972 -0.101011138414972 -0.136030710944966 -0.136030710944966 -0.135580234009311 -0.135580234009311 -0.130068388795062 -0.128394140111983 -0.1261454762219 -0.1261454762219 -0.127272207485159 -0.1261454762219 -0.313518974672823 0.259858833320519 0.259858833320519 0.195549212377402 0.195549212377402 0.195549212377402 0.196055094370058 0.196055094370058 -0.326462466100896 0.191503504641967 0.902766037086616 -0.331037629492108 -0.328415538935762 -0.337014957808536 0.195043379812064 0.902766037086616 -0.331696416708737 0.196561030863381 1 -0.331037629492108 0.269530868676657 0.196561030863381 -0.330380155894752 0.191503504641967 -0.335677169424386 0.199091706836815 0.902766037086616 0.196561030863381 0.196561030863381 0.196561030863381 0.197573087531838 0.902766037086616 -0.331037629492108 0.988784567664175 0.259858833320519 -0.131179010041749 0.994438781185603 0.902766037086616 0.196561030863381 -0.337014957808536 0.937332584406324 0.256395642824776 0.256395642824776 0.259858833320519 0.577767432606305 0.195549212377402 0.937332584406324 0.965964215849206 1 -0.127833763528305 -0.263981080238125 -0.136670895247793 -0.32906911835857 -0.0713596668894545 -0.135580234009311 -0.0713596668894545 -0.135580234009311 -0.0589018651028151 -0.130068388795062 -0.0739523225326206 -0.0378016716691775 -0.329723988105234 0.902766037086616 1 0.196561030863381 -0.101011138414972 -0.130068388795062 0.196561030863381 0.196561030863381 0.196561030863381 0.256395642824776 -0.335677169424386 -0.308770560752777 0.125580259661106 0.196561030863381 0.259213215773459 0.902766037086616 0.199598075629899 0.577767432606305 0.428109863801161 -0.32906911835857 0.191503504641967 0.191503504641967 -0.329723988105234 0.140006043982509 0.97781752414777 0.577767432606305 0.191503504641967 0.937332584406324 0.191503504641967 0.577767432606305 0.577767432606305 0.577767432606305 0.577767432606305 -0.31421325892131 0.577767432606305 0.256395642824776 -0.131179010041749 0.191503504641967 0.191503504641967 -0.336345374696629 0.197573087531838 0.195043379812064 0.553172515271145 -0.435011145056403 0.196561030863381 -0.112783666186352 0.647328679292382 -0.0636472050286914 -0.101011138414972 -0.0714921761610649 -0.0513625719992273 0.965964215849206 0.256395642824776 0.256395642824776 -0.335677169424386 -0.0559015103769711 0.126145476221899 -0.0853942015433825 -0.335677169424386 -0.286257963780045 -0.319267308698755 -0.32906911835857 -0.336345374696629 0.196561030863381 0.271209082426182 0.126145476221899 0.126145476221899 -0.55806408718892 -0.0779121947242979 -0.32906911835857 -0.335677169424386 0.259858833320519 -0.31421325892131 -0.336345374696629 -0.0779121947242979 -0.31979403174313
-0.336345374696629 -0.336345374696629 -0.335677169424386 0.954426247134036 -0.101011138414972 -0.101011138414972 0.198079217741508 0.577767432606305 -0.131179010041749 -0.130068388795062 -0.130068388795062 0.902766037086616 -0.335677169424386 0.0155998426792542 -0.0731397681234504 0.6395980491976 -0.0680992337784581 -0.13612602284289 -0.130624241504171 -0.130624241504171 -0.133937212055668 0.902766037086616 -0.136670895247793 -0.130624241504171 -0.13612602284289 0.577767432606305 0.971745535147376 1 -0.136030710944966 0.198079217741508 0.577767432606305 -0.131179010041749 -0.136030710944966 1 1 0.577767432606305 0.902766037086616 0.902766037086616 0.937332584406324 0.577767432606305 0.196561030863381 1 0.318394194724356 0.0489961657097693 0.902766037086616 0.318394194724356 -0.0627246665132909 -0.337014957808536 0.199091706836815 0.585427455146312 0.97781752414777 0.902766037086616 0.902766037086616 0.902766037086616 0.577767432606305 0.902766037086616 0.577767432606305 0.97781752414777 0.271209082426182 0.902766037086616 0.902766037086616 0.902766037086616 0.577767432606305 0.577767432606305 -0.415640276853651 -0.335677169424386 -0.2638598330153 0.577767432606305 1 0.195043379812064 0.126145476221899 -0.133937212055668 0.140006043982509 0.191503504641967 0.191503504641967 -0.136030710944966 0.195549212377402 0.194537591577401 1 0.204287058119094 -0.335677169424386 0.155523648749296 0.197067026907907 -0.327763242163356 0.197573087531838 -0.136670895247794 0.787584187079777 -0.335677169424386 -0.428167727828851 0.25727311681676 0.256625224333576 0.196561030863381 -0.130068388795062 0.988957336249948 0.988784567664175 0.198079217741508 0.11966063534758 -0.335677169424386 0.253820885360372 0.577767432606305 0.191503504641967 -0.336345374696629 1 -0.561368673447284 0.126145476221899 -0.561368673447284 0.125580259661106 0.125580259661106 -0.55806408718892 0.126145476221899 -0.556512457821321 -0.127272207485159 -0.1261454762219 -0.55039245520049 -0.561368673447284 0.62061381322559 0.577767432606305 -0.561368673447284 -0.55806408718892 -0.563034321280372 0.126145476221899 -0.561368673447284 0.126145476221899 0.558064087188918 -0.127272207485159 -0.55806408718892 0.126145476221899 0.126145476221899 -0.55806408718892 -0.55806408718892 0.126145476221899 0.126145476221899 -0.0783813792057424 -0.55806408718892 -0.561368673447284 -0.561368673447284 -0.55806408718892 -0.561368673447284 -0.566310018874282 0.126145476221899 0.126145476221899 -0.1261454762219 -0.128953356980421 -0.0800683966586337 -0.32906911835857 -0.059883815616424 -0.128953356980421 0.194031842552991 -0.335677169424386 0.93139774640091 0.191503504641967 0.141168301227432 0.971745535147376 -0.561368673447284 0.270648977506542 -0.0569201021568095 0.235837697071364 0.191503504641967 0.261792883235327 0.785781731208041 0.191503504641967 -0.331037629492108 0.199091706836815 -0.561368673447284 -0.561368673447284 -0.561368673447284 -0.32906911835857 -0.195043379812064 0.194537591577401 0.25727311681676 -0.159421053544943 0.577767432606305 0.965964215849206 0.787584187079777 0.971745535147376 0.577767432606305 0.577767432606305 0.620666794577898 0.965964215849206 0.585427455146312 0.577767432606305 0.937332584406324 0.960206233407437 0.577767432606305 0.577767432606305 0.994438781185603 1 -0.0714921761610649 0.579369906879168 -0.31717720469039 0.196561030863381 0.195043379812064 0.191503504641967 0.195043379812064 0.585427455146312 0.256395642824776 0.191503504641967 0.196561030863381 -0.335677169424386 0.577767432606305 -0.335677169424386 0.577767432606305 0.196561030863381 0.577767432606305 1 0.256395642824776 0.577767432606305 0.196561030863381 1 0.196561030863381 0.196561030863381 0.196561030863381 0.198079217741508 0.577767432606305 0.577767432606305 0.261148636459493 0.197573087531838 0.260503963234749 -0.136670895247793 0.196561030863381 0.191503504641967 0.190997881954865 1 0.994438781185603 0.558064087188918 -0.126709451876 -0.130068388795062 -0.0378016716691775 0.577767432606305 -0.330380155894752 -0.131179010041749 -0.13612602284289 -0.13612602284289 -0.0636472050286914 -0.137214866540381 -0.0839388407484403 -0.133937212055668 -0.135580234009311 -0.133937212055668 -0.133937212055668 -0.131179010041749 -0.130068388795062 -0.131179010041749 -0.130068388795062 -0.101011138414972 -0.101011138414972 -0.101011138414972 -0.101011138414972 -0.101011138414972 -0.136030710944966 -0.136030710944966 -0.135580234009311 -0.135580234009311 -0.130068388795062 -0.128394140111983 -0.1261454762219 -0.1261454762219 -0.127272207485159 -0.1261454762219 -0.313518974672823 0.259858833320519 0.259858833320519 0.195549212377402 0.195549212377402 0.195549212377402 0.196055094370058 0.196055094370058 -0.326462466100896 0.191503504641967 0.902766037086616 -0.331037629492108 -0.328415538935762 -0.337014957808536 0.195043379812064 0.902766037086616 -0.331696416708737 0.196561030863381 1 -0.331037629492108 0.269530868676657 0.196561030863381 -0.330380155894752 0.191503504641967 -0.335677169424386 0.199091706836815 0.902766037086616 0.196561030863381 0.196561030863381 0.196561030863381 0.197573087531838 0.902766037086616 -0.331037629492108 0.988784567664175 0.259858833320519 -0.131179010041749 0.994438781185603 0.902766037086616 0.196561030863381 -0.337014957808536 0.937332584406324 0.256395642824776 0.256395642824776 0.259858833320519 0.577767432606305 0.195549212377402 0.937332584406324 0.965964215849206 1 -0.127833763528305 -0.263981080238125 -0.136670895247793 -0.32906911835857 -0.0713596668894545 -0.135580234009311 -0.0713596668894545 -0.135580234009311 -0.0589018651028151 -0.130068388795062 -0.0739523225326206 -0.0378016716691775 -0.329723988105234 0.902766037086616 1 0.196561030863381 -0.101011138414972 -0.130068388795062 0.196561030863381 0.196561030863381 0.196561030863381 0.256395642824776 -0.335677169424386 -0.308770560752777 0.125580259661106 0.196561030863381 0.259213215773459 0.902766037086616 0.199598075629899 0.577767432606305 0.428109863801161 -0.32906911835857 0.191503504641967 0.191503504641967 -0.329723988105234 0.140006043982509 0.97781752414777 0.577767432606305 0.191503504641967 0.937332584406324 0.191503504641967 0.577767432606305 0.577767432606305 0.577767432606305 0.577767432606305 -0.31421325892131 0.577767432606305 0.256395642824776 -0.131179010041749 0.191503504641967 0.191503504641967 -0.336345374696629 0.197573087531838 0.195043379812064 0.553172515271145 -0.435011145056403 0.196561030863381 -0.112783666186352 0.647328679292382 -0.0636472050286914 -0.101011138414972 -0.0714921761610649 -0.0513625719992273 0.965964215849206 0.256395642824776 0.256395642824776 -0.335677169424386 -0.0559015103769711 0.126145476221899 -0.0853942015433825 -0.335677169424386 -0.286257963780045 -0.319267308698755 -0.32906911835857 -0.336345374696629 0.196561030863381 0.271209082426182 0.126145476221899 0.126145476221899 -0.55806408718892 -0.0779121947242979 -0.32906911835857 -0.335677169424386 0.259858833320519 -0.31421325892131 -0.336345374696629 -0.0779121947242979 -0.31979403174313
-0.572970826269082 -0.572970826269082 -0.571832525713291 0.567080980775217 0.523363675944376 0.523363675944376 0.327259475228335 1 0.705487611158779 0.699514631716577 0.699514631716577 0.52358186659792 -0.571832525713291 -0.0714277062766906 -0.124595004205487 0.375456891781732 -0.116008356831213 0.732092906032846 0.694948256863903 0.694948256863903 0.720321366568839 0.52358186659792 0.735023258466512 0.694948256863903 0.732092906032846 1 0.570434132322518 0.577767432606305 0.72480600536956 0.327259475228335 1 0.705487611158779 0.72480600536956 0.577767432606305 0.577767432606305 1 0.52358186659792 0.52358186659792 0.548887878697414 1 0.334845503279706 0.577767432606305 0.556523225507959 -0.0572967027569137 0.52358186659792 0.556523225507959 -0.106852677941501 -0.574111474001287 0.316653828329966 0.997286949458829 0.566037646332004 0.52358186659792 0.52358186659792 0.52358186659792 1 0.52358186659792 1 0.566037646332004 -0.246710274292854 0.52358186659792 0.52358186659792 0.52358186659792 1 1 -0.0236765251052867 -0.571832525713291 -0.551364938764087 1 0.577767432606305 0.332260155472721 -0.66279562379149 0.720321366568839 -0.0384854807975347 0.326229909916559 0.326229909916559 0.72480600536956 0.333121850993812 0.33139853546979 0.577767432606305 -0.332253285698594 -0.571832525713291 0.0881780584133943 0.335707477290743 -0.558350998143973 0.336569561314041 0.720501402180686 0.441323576824687 -0.571832525713291 -0.0534816586914111 -0.24722312621543 -0.249344615638138 0.334845503279706 0.699514631716577 0.566101466635976 0.568490097757337 0.314962306943612 0.228892686998313 -0.571832525713291 -0.263529335068618 1 0.326229909916559 -0.572970826269082 0.577767432606305 -0.90804036003507 -0.66279562379149 -0.90804036003507 -0.659693848509863 -0.659672114098556 -0.913843205301036 -0.66279562379149 -0.91110353604671 0.668977700504694 0.662795623791489 -0.905267043961559 -0.90804036003507 0.355219358969588 1 -0.90804036003507 -0.913843205301036 -0.905127035921788 -0.66279562379149 -0.90804036003507 -0.66279562379149 0.913843205301035 0.668977700504694 -0.913843205301036 -0.66279562379149 -0.66279562379149 -0.913843205301036 -0.913843205301036 -0.66279562379149 -0.66279562379149 -0.15391186451878 -0.913843205301036 -0.90804036003507 -0.90804036003507 -0.913843205301036 -0.90804036003507 -0.899314160698305 -0.66279562379149 -0.66279562379149 0.662795623791489 0.655115531878906 -0.167660958360509 -0.560575583403251 0.0271578617241047 0.655115531878906 0.320298552951868 -0.571832525713291 0.545404984032241 0.326229909916559 -0.03577674612868 0.570434132322518 -0.90804036003507 -0.248751356875601 -0.0868326767514483 -0.28892302363953 0.326229909916559 -0.236434041104842 0.433204816404249 0.326229909916559 -0.563928980047165 0.316653828329966 -0.90804036003507 -0.90804036003507 -0.90804036003507 -0.560575583403251 -0.309519923936226 0.33139853546979 -0.24722312621543 -0.271576836329985 1 0.573774985223639 0.441323576824687 0.570434132322518 1 1 0.35545331658062 0.573774985223639 0.997286949458829 1 0.548887878697414 0.570434132322518 1 1 0.571871847962719 0.577767432606305 -0.121788299552881 0.997279289197483 -0.554282713790898 0.334845503279706 0.332260155472721 0.326229909916559 0.332260155472721 0.997286949458829 -0.24517264636124 0.326229909916559 0.334845503279706 -0.571832525713291 1 -0.571832525713291 1 0.334845503279706 1 0.577767432606305 -0.24517264636124 1 0.334845503279706 0.577767432606305 0.334845503279706 0.334845503279706 0.334845503279706 0.327259475228335 1 1 -0.232328592090457 0.326483703446705 -0.2323668903387 0.735023258466512 0.334845503279706 0.326229909916559 0.325368571927088 0.577767432606305 0.571871847962719 0.913843205301035 0.665890201657697 0.699514631716577 0.203299377203791 1 -0.562808961106316 0.705487611158779 0.732092906032846 0.732092906032846 0.342298014128438 0.737948764670775 -0.142991432491326 0.720321366568839 0.721851187213193 0.720321366568839 0.720321366568839 0.705487611158779 0.699514631716577 0.705487611158779 0.699514631716577 0.523363675944376 0.523363675944376 0.523363675944376 0.523363675944376 0.523363675944376 0.72480600536956 0.72480600536956 0.729157624997591 0.729157624997591 0.699514631716577 0.644209902476138 0.662795623791489 0.662795623791489 0.668977700504694 0.662795623791489 -0.542222725453933 -0.232407694553035 -0.232407694553035 0.333121850993812 0.333121850993812 0.333121850993812 0.333983630715291 0.333983630715291 -0.556135101059105 0.326229909916559 0.52358186659792 -0.563928980047165 -0.559462198263776 -0.574111474001287 0.332260155472721 0.52358186659792 -0.565051236763756 0.334845503279706 0.577767432606305 -0.563928980047165 -0.249112862211389 0.334845503279706 -0.562808961106316 0.326229909916559 -0.571832525713291 0.316653828329966 0.52358186659792 0.334845503279706 0.334845503279706 0.334845503279706 0.31601803797959 0.52358186659792 -0.563928980047165 0.568490097757337 -0.232407694553035 0.705487611158779 0.571871847962719 0.52358186659792 0.334845503279706 -0.574111474001287 0.548887878697414 -0.24517264636124 -0.24517264636124 -0.232407694553035 1 0.333121850993812 0.548887878697414 0.573774985223639 0.577767432606305 0.672038265701594 -0.44969685639313 0.735023258466512 -0.560575583403251 0.406345123616418 0.729157624997591 0.406345123616418 0.729157624997591 -0.116155327162959 0.699514631716577 -0.111244783549146 0.203299377203791 -0.561691166634279 0.52358186659792 0.577767432606305 0.334845503279706 0.523363675944376 -0.221574006381429 0.334845503279706 0.334845503279706 0.334845503279706 -0.24517264636124 -0.571832525713291 -0.553597613019129 -0.659693848509863 0.334845503279706 -0.244815851407892 0.52358186659792 0.317686334017418 1 0.0547880493165283 -0.560575583403251 0.326229909916559 0.326229909916559 -0.561691166634279 -0.0384854807975347 0.566037646332004 1 0.326229909916559 0.548887878697414 0.326229909916559 1 1 1 1 -0.543315062319363 1 -0.24517264636124 0.705487611158779 0.326229909916559 0.326229909916559 -0.572970826269082 0.326483703446705 0.332260155472721 0.905640767114918 -0.0573392650480097 0.334845503279706 -0.192129148387239 0.379994926803168 -0.108424240077331 0.523363675944376 -0.121788299552881 0.322058308054441 0.573774985223639 -0.24517264636124 -0.24517264636124 -0.571832525713291 -0.0772230199627526 -0.66279562379149 -0.14547066764641 -0.571832525713291 -0.503742182597537 -0.557656012218317 -0.560575583403251 -0.572970826269082 0.334845503279706 -0.246710274292854 -0.66279562379149 -0.66279562379149 -0.913843205301036 -0.132724924871892 -0.560575583403251 -0.571832525713291 -0.232407694553035 -0.543315062319363 -0.572970826269082 -0.132724924871892 -0.558754471640735
-0.329558506743705 -0.329558506743705 -0.328795105660139 0.879731062590529 -0.0711828197070072 -0.0711828197070072 0.134303664038604 0.52358186659792 -0.105674587485007 -0.103416721582938 -0.103416721582938 1 -0.328795105660139 -0.0175926976466744 -0.0763750782766883 0.595350999334056 -0.0711115777894381 -0.103030535177857 -0.104554571050613 -0.104554571050613 -0.111025795879818 1 -0.104332378504325 -0.104554571050613 -0.103030535177857 0.52358186659792 0.88546600139694 0.902766037086616 -0.0909950897134585 0.134303664038604 0.52358186659792 -0.105674587485007 -0.0909950897134585 0.902766037086616 0.902766037086616 0.52358186659792 1 1 0.863158566620392 0.52358186659792 0.111068557697039 0.902766037086616 0.344994397916826 0.0286735545544022 1 0.344994397916826 -0.0654992685613357 -0.330322613751327 0.133011179643403 0.53094896277803 0.924961374789812 1 1 1 0.52358186659792 1 0.52358186659792 0.924961374789812 0.204110396430699 1 1 1 0.52358186659792 0.52358186659792 -0.400672811353984 -0.328795105660139 -0.26879478053355 0.52358186659792 0.902766037086616 0.127977330595663 0.131725473950588 -0.111025795879818 0.0931644894024793 0.116144078956755 0.116144078956755 -0.0909950897134585 0.129049745725982 0.126897466914453 0.902766037086616 0.137474667815286 -0.328795105660139 0.147765293702615 0.112225497398384 -0.320280668935606 0.113375107927424 -0.0925997565255212 0.739274473809815 -0.328795105660139 -0.42056546049259 0.17677923574501 0.175728038795642 0.111068557697039 -0.103416721582938 0.90314421734422 0.913788304742609 0.130864647422717 0.0579590829801652 -0.328795105660139 0.184378917658802 0.52358186659792 0.116144078956755 -0.329558506743705 0.902766037086616 -0.624892483592923 0.131725473950588 -0.624892483592923 0.131135255247666 0.131135255247666 -0.621442627142924 0.131725473950588 -0.610946099604124 -0.132902045747794 -0.131725473950588 -0.614359019811679 -0.624892483592923 0.627238229225059 0.52358186659792 -0.624892483592923 -0.621442627142924 -0.626632281880461 0.131725473950588 -0.624892483592923 0.131725473950588 0.621442627142924 -0.132902045747794 -0.621442627142924 0.131725473950588 0.131725473950588 -0.621442627142924 -0.621442627142924 0.131725473950588 0.131725473950588 -0.094345923219731 -0.621442627142924 -0.624892483592923 -0.624892483592923 -0.621442627142924 -0.624892483592923 -0.630142150683393 0.131725473950588 0.131725473950588 -0.131725473950588 -0.13465756025912 -0.0987105063347785 -0.332500222064567 -0.0625327536927852 -0.13465756025912 0.132674055928315 -0.328795105660139 0.868601939296744 0.116144078956755 0.0945378044691854 0.88546600139694 -0.624892483592923 0.203177804348733 -0.0594379414822002 0.162896711929597 0.116144078956755 0.195214083311069 0.749154946225838 0.116144078956755 -0.323469454910036 0.133011179643403 -0.624892483592923 -0.624892483592923 -0.624892483592923 -0.321781072709057 -0.127977330595664 0.126897466914453 0.17677923574501 -0.166472983929837 0.52358186659792 0.879901803378896 0.739274473809815 0.88546600139694 0.52358186659792 0.52358186659792 0.593760273679791 0.879901803378896 0.53094896277803 0.52358186659792 0.863158566620392 0.88546600139694 0.52358186659792 0.52358186659792 0.908424141595417 0.902766037086616 -0.0677386128540969 0.525263669600555 -0.332500222064567 0.111068557697039 0.111772100541858 0.116144078956755 0.127977330595663 0.53094896277803 0.177271346223159 0.116144078956755 0.111068557697039 -0.328795105660139 0.52358186659792 -0.328795105660139 0.52358186659792 0.111068557697039 0.52358186659792 0.902766037086616 0.177271346223159 0.52358186659792 0.111068557697039 0.902766037086616 0.111068557697039 0.111068557697039 0.111068557697039 0.134303664038604 0.52358186659792 0.52358186659792 0.194213167715517 0.133266962463516 0.193208435109928 -0.104332378504325 0.111068557697039 0.116144078956755 0.119121274758437 0.902766037086616 0.908424141595417 0.621442627142924 -0.132314396855777 -0.103416721582938 -0.0394738144076458 0.52358186659792 -0.323283816899987 -0.105674587485007 -0.103030535177857 -0.103030535177857 -0.039821134895768 -0.105612494832594 -0.0876518438203945 -0.111025795879818 -0.11405560494806 -0.111025795879818 -0.111025795879818 -0.105674587485007 -0.103416721582938 -0.105674587485007 -0.103416721582938 -0.0711828197070072 -0.0711828197070072 -0.0711828197070072 -0.0711828197070072 -0.0711828197070072 -0.0909950897134585 -0.0909950897134585 -0.101706477117385 -0.101706477117385 -0.103416721582938 -0.134073606642686 -0.131725473950588 -0.131725473950588 -0.132902045747794 -0.131725473950588 -0.306683529842578 0.192199821499804 0.192199821499804 0.112901282503604 0.112901282503604 0.112901282503604 0.109904215128881 0.109904215128881 -0.318782453149757 0.116144078956755 1 -0.323469454910036 -0.331781273069199 -0.330322613751327 0.111772100541858 1 -0.323936660955179 0.111068557697039 0.902766037086616 -0.323469454910036 0.201302678951093 0.111068557697039 -0.32271100658359 0.116144078956755 -0.328795105660139 0.133011179643403 1 0.111068557697039 0.111068557697039 0.111068557697039 0.113375107927424 1 -0.323756579079152 0.913788304742609 0.192199821499804 -0.105674587485007 0.908424141595417 1 0.111068557697039 -0.330322613751327 0.863158566620392 0.177271346223159 0.177271346223159 0.192199821499804 0.52358186659792 0.129049745725982 0.863158566620392 0.879901803378896 0.902766037086616 -0.0935911695782079 -0.275658184104731 -0.104332378504325 -0.321781072709057 -0.0788983823546448 -0.101706477117385 -0.0788983823546448 -0.110635877370751 -0.0853339543328449 -0.103416721582938 -0.0772235757247473 -0.0394738144076458 -0.321953087899719 1 0.902766037086616 0.111068557697039 -0.0711828197070072 -0.134487481060771 0.111068557697039 0.111068557697039 0.111068557697039 0.177271346223159 -0.328795105660139 -0.303960173059184 0.131135255247666 0.111068557697039 0.179908507603472 1 0.13407345219392 0.52358186659792 0.4387809617329 -0.321781072709057 0.116144078956755 0.116144078956755 -0.322532142832698 0.0931644894024793 0.924961374789812 0.52358186659792 0.116144078956755 0.863158566620392 0.116144078956755 0.52358186659792 0.52358186659792 0.52358186659792 0.52358186659792 -0.307469387145471 0.52358186659792 0.177271346223159 -0.105674587485007 0.116144078956755 0.116144078956755 -0.329558506743705 0.133266962463516 0.111772100541858 0.616340642755688 -0.417477905351387 0.111068557697039 -0.0418307475979946 0.585969430643442 -0.0664626152212286 -0.0711828197070072 -0.0677386128540969 -0.0175926976466744 0.879901803378896 0.177271346223159 0.177271346223159 -0.328795105660139 -0.0583742926778209 0.131725473950588 -0.0891715819531028 -0.328795105660139 -0.312874688723154 -0.334662682529913 -0.321781072709057 -0.329558506743705 0.111068557697039 0.204110396430699 0.131725473950588 0.131725473950588 -0.621442627142924 -0.0813586113745 -0.321781072709057 -0.328795105660139 0.192199821499804 -0.307469387145471 -0.329558506743705 -0.0813586113745 -0.346368883033199
-0.329558506743705 -0.329558506743705 -0.328795105660139 0.879731062590529 -0.0711828197070072 -0.0711828197070072 0.134303664038604 0.52358186659792 -0.105674587485007 -0.103416721582938 -0.103416721582938 1 -0.328795105660139 -0.0175926976466744 -0.0763750782766883 0.595350999334056 -0.0711115777894381 -0.103030535177857 -0.104554571050613 -0.104554571050613 -0.111025795879818 1 -0.104332378504325 -0.104554571050613 -0.103030535177857 0.52358186659792 0.88546600139694 0.902766037086616 -0.0909950897134585 0.134303664038604 0.52358186659792 -0.105674587485007 -0.0909950897134585 0.902766037086616 0.902766037086616 0.52358186659792 1 1 0.863158566620392 0.52358186659792 0.111068557697039 0.902766037086616 0.344994397916826 0.0286735545544022 1 0.344994397916826 -0.0654992685613357 -0.330322613751327 0.133011179643403 0.53094896277803 0.924961374789812 1 1 1 0.52358186659792 1 0.52358186659792 0.924961374789812 0.204110396430699 1 1 1 0.52358186659792 0.52358186659792 -0.400672811353984 -0.328795105660139 -0.26879478053355 0.52358186659792 0.902766037086616 0.127977330595663 0.131725473950588 -0.111025795879818 0.0931644894024793 0.116144078956755 0.116144078956755 -0.0909950897134585 0.129049745725982 0.126897466914453 0.902766037086616 0.137474667815286 -0.328795105660139 0.147765293702615 0.112225497398384 -0.320280668935606 0.113375107927424 -0.0925997565255212 0.739274473809815 -0.328795105660139 -0.42056546049259 0.17677923574501 0.175728038795642 0.111068557697039 -0.103416721582938 0.90314421734422 0.913788304742609 0.130864647422717 0.0579590829801652 -0.328795105660139 0.184378917658802 0.52358186659792 0.116144078956755 -0.329558506743705 0.902766037086616 -0.624892483592923 0.131725473950588 -0.624892483592923 0.131135255247666 0.131135255247666 -0.621442627142924 0.131725473950588 -0.610946099604124 -0.132902045747794 -0.131725473950588 -0.614359019811679 -0.624892483592923 0.627238229225059 0.52358186659792 -0.624892483592923 -0.621442627142924 -0.626632281880461 0.131725473950588 -0.624892483592923 0.131725473950588 0.621442627142924 -0.132902045747794 -0.621442627142924 0.131725473950588 0.131725473950588 -0.621442627142924 -0.621442627142924 0.131725473950588 0.131725473950588 -0.094345923219731 -0.621442627142924 -0.624892483592923 -0.624892483592923 -0.621442627142924 -0.624892483592923 -0.630142150683393 0.131725473950588 0.131725473950588 -0.131725473950588 -0.13465756025912 -0.0987105063347785 -0.332500222064567 -0.0625327536927852 -0.13465756025912 0.132674055928315 -0.328795105660139 0.868601939296744 0.116144078956755 0.0945378044691854 0.88546600139694 -0.624892483592923 0.203177804348733 -0.0594379414822002 0.162896711929597 0.116144078956755 0.195214083311069 0.749154946225838 0.116144078956755 -0.323469454910036 0.133011179643403 -0.624892483592923 -0.624892483592923 -0.624892483592923 -0.321781072709057 -0.127977330595664 0.126897466914453 0.17677923574501 -0.166472983929837 0.52358186659792 0.879901803378896 0.739274473809815 0.88546600139694 0.52358186659792 0.52358186659792 0.593760273679791 0.879901803378896 0.53094896277803 0.52358186659792 0.863158566620392 0.88546600139694 0.52358186659792 0.52358186659792 0.908424141595417 0.902766037086616 -0.0677386128540969 0.525263669600555 -0.332500222064567 0.111068557697039 0.111772100541858 0.116144078956755 0.127977330595663 0.53094896277803 0.177271346223159 0.116144078956755 0.111068557697039 -0.328795105660139 0.52358186659792 -0.328795105660139 0.52358186659792 0.111068557697039 0.52358186659792 0.902766037086616 0.177271346223159 0.52358186659792 0.111068557697039 0.902766037086616 0.111068557697039 0.111068557697039 0.111068557697039 0.134303664038604 0.52358186659792 0.52358186659792 0.194213167715517 0.133266962463516 0.193208435109928 -0.104332378504325 0.111068557697039 0.116144078956755 0.119121274758437 0.902766037086616 0.908424141595417 0.621442627142924 -0.132314396855777 -0.103416721582938 -0.0394738144076458 0.52358186659792 -0.323283816899987 -0.105674587485007 -0.103030535177857 -0.103030535177857 -0.039821134895768 -0.105612494832594 -0.0876518438203945 -0.111025795879818 -0.11405560494806 -0.111025795879818 -0.111025795879818 -0.105674587485007 -0.103416721582938 -0.105674587485007 -0.103416721582938 -0.0711828197070072 -0.0711828197070072 -0.0711828197070072 -0.0711828197070072 -0.0711828197070072 -0.0909950897134585 -0.0909950897134585 -0.101706477117385 -0.101706477117385 -0.103416721582938 -0.134073606642686 -0.131725473950588 -0.131725473950588 -0.132902045747794 -0.131725473950588 -0.306683529842578 0.192199821499804 0.192199821499804 0.112901282503604 0.112901282503604 0.112901282503604 0.109904215128881 0.109904215128881 -0.318782453149757 0.116144078956755 1 -0.323469454910036 -0.331781273069199 -0.330322613751327 0.111772100541858 1 -0.323936660955179 0.111068557697039 0.902766037086616 -0.323469454910036 0.201302678951093 0.111068557697039 -0.32271100658359 0.116144078956755 -0.328795105660139 0.133011179643403 1 0.111068557697039 0.111068557697039 0.111068557697039 0.113375107927424 1 -0.323756579079152 0.913788304742609 0.192199821499804 -0.105674587485007 0.908424141595417 1 0.111068557697039 -0.330322613751327 0.863158566620392 0.177271346223159 0.177271346223159 0.192199821499804 0.52358186659792 0.129049745725982 0.863158566620392 0.879901803378896 0.902766037086616 -0.0935911695782079 -0.275658184104731 -0.104332378504325 -0.321781072709057 -0.0788983823546448 -0.101706477117385 -0.0788983823546448 -0.110635877370751 -0.0853339543328449 -0.103416721582938 -0.0772235757247473 -0.0394738144076458 -0.321953087899719 1 0.902766037086616 0.111068557697039 -0.0711828197070072 -0.134487481060771 0.111068557697039 0.111068557697039 0.111068557697039 0.177271346223159 -0.328795105660139 -0.303960173059184 0.131135255247666 0.111068557697039 0.179908507603472 1 0.13407345219392 0.52358186659792 0.4387809617329 -0.321781072709057 0.116144078956755 0.116144078956755 -0.322532142832698 0.0931644894024793 0.924961374789812 0.52358186659792 0.116144078956755 0.863158566620392 0.116144078956755 0.52358186659792 0.52358186659792 0.52358186659792 0.52358186659792 -0.307469387145471 0.52358186659792 0.177271346223159 -0.105674587485007 0.116144078956755 0.116144078956755 -0.329558506743705 0.133266962463516 0.111772100541858 0.616340642755688 -0.417477905351387 0.111068557697039 -0.0418307475979946 0.585969430643442 -0.0664626152212286 -0.0711828197070072 -0.0677386128540969 -0.0175926976466744 0.879901803378896 0.177271346223159 0.177271346223159 -0.328795105660139 -0.0583742926778209 0.131725473950588 -0.0891715819531028 -0.328795105660139 -0.312874688723154 -0.334662682529913 -0.321781072709057 -0.329558506743705 0.111068557697039 0.204110396430699 0.131725473950588 0.131725473950588 -0.621442627142924 -0.0813586113745 -0.321781072709057 -0.328795105660139 0.192199821499804 -0.307469387145471 -0.329558506743705 -0.0813586113745 -0.346368883033199
-0.330663627943123 -0.330663627943123 -0.33000671039303 0.970902576906689 -0.0993047979954702 -0.0993047979954702 0.194733145409296 0.548887878697414 -0.0982126092850688 -0.0961321146366074 -0.0961321146366074 0.863158566620392 -0.33000671039303 -0.00241220358389003 -0.0719042475206708 0.650588172792938 -0.0669488608893223 -0.106896177842059 -0.0971799127699884 -0.0971799127699884 -0.103164479670903 0.863158566620392 -0.134362168939091 -0.0971799127699884 -0.106896177842059 0.548887878697414 0.965094987631873 0.937332584406324 -0.133826500843955 0.194733145409296 0.548887878697414 -0.0982126092850688 -0.133826500843955 0.937332584406324 0.937332584406324 0.548887878697414 0.863158566620392 0.863158566620392 0.999999999999998 0.548887878697414 0.16598273061323 0.937332584406324 0.313007856041683 0.0213579458703399 0.863158566620392 0.313007856041683 -0.0364003788098179 -0.33132190005759 0.170095811968209 0.547319138126468 0.915354185254427 0.863158566620392 0.863158566620392 0.863158566620392 0.548887878697414 0.863158566620392 0.548887878697414 0.915354185254427 0.23599927019569 0.863158566620392 0.863158566620392 0.863158566620392 0.548887878697414 0.548887878697414 -0.436979345613552 -0.33000671039303 -0.279792342276374 0.548887878697414 0.937332584406324 0.165616018396661 0.0883368509144323 -0.103164479670903 0.164525183448204 0.159698899071688 0.159698899071688 -0.133826500843955 0.166427447547296 0.164796664468874 0.937332584406324 0.218029776059133 -0.33000671039303 0.135743130503438 0.166821875922911 -0.322226469913225 0.16765248621039 -0.134362168939091 0.849666045182519 -0.33000671039303 -0.410887951854568 0.252208883511693 0.251565652872825 0.16598273061323 -0.0961321146366074 0.926788472105241 0.925826650957457 0.168474836299435 0.171836329640192 -0.33000671039303 0.234021343517908 0.548887878697414 0.159698899071688 -0.330663627943123 0.937332584406324 -0.541307870837484 0.0883368509144323 -0.541307870837484 0.0871518814637061 0.0871518814637061 -0.538061207646199 0.0883368509144323 -0.536570444691666 -0.0906509301222632 -0.088336850914434 -0.530218479248186 -0.541307870837484 0.596627428152648 0.548887878697414 -0.541307870837484 -0.538061207646199 -0.542944088728121 0.0883368509144323 -0.541307870837484 0.0883368509144323 0.538061207646198 -0.0906509301222632 -0.538061207646199 0.0883368509144323 0.0883368509144323 -0.538061207646199 -0.538061207646199 0.0883368509144323 0.0883368509144323 -0.088823118336865 -0.538061207646199 -0.541307870837484 -0.541307870837484 -0.538061207646199 -0.541307870837484 -0.546129134779622 0.0883368509144323 0.0883368509144323 -0.088336850914434 -0.0939894410906652 -0.0888906423835632 -0.323510286468584 -0.0588722224726976 -0.0939894410906652 0.190754140897374 -0.33000671039303 0.994231900923399 0.159698899071688 0.16541430886899 0.965094987631873 -0.541307870837484 0.235276886604007 -0.0559585738291782 0.247734918157446 0.159698899071688 0.271615304750807 0.848201079644115 0.159698899071688 -0.32544554433752 0.170095811968209 -0.541307870837484 -0.541307870837484 -0.541307870837484 -0.323510286468584 -0.16561601839666 0.164796664468874 0.252208883511693 -0.156728017988154 0.548887878697414 0.971019024979257 0.849666045182519 0.965094987631873 0.548887878697414 0.548887878697414 0.631570271776142 0.971019024979257 0.547319138126468 0.548887878697414 0.999999999999998 0.965094987631873 0.548887878697414 0.548887878697414 0.932020295322937 0.937332584406324 -0.0114415378302986 0.550393789061722 -0.311818551662732 0.16598273061323 0.165616018396661 0.159698899071688 0.165616018396661 0.547319138126468 0.251376497947628 0.159698899071688 0.16598273061323 -0.33000671039303 0.548887878697414 -0.33000671039303 0.548887878697414 0.16598273061323 0.548887878697414 0.937332584406324 0.251376497947628 0.548887878697414 0.16598273061323 0.937332584406324 0.16598273061323 0.16598273061323 0.16598273061323 0.194733145409296 0.548887878697414 0.548887878697414 0.271058230893214 0.194235565053116 0.270501891252673 -0.134362168939091 0.16598273061323 0.159698899071688 0.161155160166788 0.937332584406324 0.932020295322937 0.538061207646198 -0.0840159554889926 -0.0961321146366074 -0.0371631032765639 0.548887878697414 -0.32479917717646 -0.0982126092850688 -0.106896177842059 -0.106896177842059 -0.0333593141074791 -0.108693662933752 -0.0825208957674937 -0.103164479670903 -0.105980876987954 -0.103164479670903 -0.103164479670903 -0.0982126092850688 -0.0961321146366074 -0.0982126092850688 -0.0961321146366074 -0.0993047979954702 -0.0993047979954702 -0.0993047979954702 -0.0993047979954702 -0.0993047979954702 -0.133826500843955 -0.133826500843955 -0.133289931801003 -0.133289931801003 -0.0961321146366074 -0.0928936634151104 -0.088336850914434 -0.088336850914434 -0.0906509301222632 -0.088336850914434 -0.320310127677374 0.269946280862817 0.269946280862817 0.166427447547296 0.166427447547296 0.166427447547296 0.165134766617657 0.165134766617657 -0.320947667336133 0.159698899071688 0.863158566620392 -0.32544554433752 -0.322867747699352 -0.33132190005759 0.165616018396661 0.863158566620392 -0.326093202927414 0.16598273061323 0.937332584406324 -0.32544554433752 0.233826378865769 0.16598273061323 -0.32479917717646 0.159698899071688 -0.33000671039303 0.170095811968209 0.863158566620392 0.16598273061323 0.16598273061323 0.16598273061323 0.16765248621039 0.863158566620392 -0.32544554433752 0.925826650957457 0.269946280862817 -0.0982126092850688 0.932020295322937 0.863158566620392 0.16598273061323 -0.33132190005759 0.999999999999998 0.251376497947628 0.251376497947628 0.269946280862817 0.548887878697414 0.166427447547296 0.999999999999998 0.971019024979257 0.937332584406324 -0.125674319321378 -0.259521754323556 -0.134362168939091 -0.323510286468584 -0.0663753412040332 -0.133289931801003 -0.0663753412040332 -0.102372711720337 -0.056849086811964 -0.0961321146366074 -0.0727030757759397 -0.0371631032765639 -0.324154093764752 0.863158566620392 0.937332584406324 0.16598273061323 -0.0993047979954702 -0.127871195964815 0.16598273061323 0.16598273061323 0.16598273061323 0.251376497947628 -0.33000671039303 -0.315064726390315 0.0871518814637061 0.16598273061323 0.254134364597184 0.863158566620392 0.170894944527354 0.548887878697414 0.410763285065611 -0.323510286468584 0.159698899071688 0.159698899071688 -0.324154093764752 0.164525183448204 0.915354185254427 0.548887878697414 0.159698899071688 0.999999999999998 0.159698899071688 0.548887878697414 0.548887878697414 0.548887878697414 0.548887878697414 -0.320947667336133 0.548887878697414 0.251376497947628 -0.0982126092850688 0.159698899071688 0.159698899071688 -0.330663627943123 0.194235565053116 0.165616018396661 0.533254209997559 -0.417849441286657 0.16598273061323 -0.110878457203529 0.623320241871162 -0.0186122857484168 -0.0993047979954702 -0.0114415378302986 -0.0475190839353837 0.971019024979257 0.251376497947628 0.251376497947628 -0.33000671039303 -0.0549571887094368 0.0883368509144323 -0.0839516717395303 -0.33000671039303 -0.281874319171505 -0.3138646511394 -0.323510286468584 -0.330663627943123 0.16598273061323 0.23599927019569 0.0883368509144323 0.0883368509144323 -0.538061207646199 -0.0765960554438544 -0.323510286468584 -0.33000671039303 0.269946280862817 -0.320947667336133 -0.330663627943123 -0.0765960554438544 -0.314378244867754
-0.572970826269082 -0.572970826269082 -0.571832525713291 0.567080980775217 0.523363675944376 0.523363675944376 0.327259475228335 1 0.705487611158779 0.699514631716577 0.699514631716577 0.52358186659792 -0.571832525713291 -0.0714277062766906 -0.124595004205487 0.375456891781732 -0.116008356831213 0.732092906032846 0.694948256863903 0.694948256863903 0.720321366568839 0.52358186659792 0.735023258466512 0.694948256863903 0.732092906032846 1 0.570434132322518 0.577767432606305 0.72480600536956 0.327259475228335 1 0.705487611158779 0.72480600536956 0.577767432606305 0.577767432606305 1 0.52358186659792 0.52358186659792 0.548887878697414 1 0.334845503279706 0.577767432606305 0.556523225507959 -0.0572967027569137 0.52358186659792 0.556523225507959 -0.106852677941501 -0.574111474001287 0.316653828329966 0.997286949458829 0.566037646332004 0.52358186659792 0.52358186659792 0.52358186659792 1 0.52358186659792 1 0.566037646332004 -0.246710274292854 0.52358186659792 0.52358186659792 0.52358186659792 1 1 -0.0236765251052867 -0.571832525713291 -0.551364938764087 1 0.577767432606305 0.332260155472721 -0.66279562379149 0.720321366568839 -0.0384854807975347 0.326229909916559 0.326229909916559 0.72480600536956 0.333121850993812 0.33139853546979 0.577767432606305 -0.332253285698594 -0.571832525713291 0.0881780584133943 0.335707477290743 -0.558350998143973 0.336569561314041 0.720501402180686 0.441323576824687 -0.571832525713291 -0.0534816586914111 -0.24722312621543 -0.249344615638138 0.334845503279706 0.699514631716577 0.566101466635976 0.568490097757337 0.314962306943612 0.228892686998313 -0.571832525713291 -0.263529335068618 1 0.326229909916559 -0.572970826269082 0.577767432606305 -0.90804036003507 -0.66279562379149 -0.90804036003507 -0.659693848509863 -0.659672114098556 -0.913843205301036 -0.66279562379149 -0.91110353604671 0.668977700504694 0.662795623791489 -0.905267043961559 -0.90804036003507 0.355219358969588 1 -0.90804036003507 -0.913843205301036 -0.905127035921788 -0.66279562379149 -0.90804036003507 -0.66279562379149 0.913843205301035 0.668977700504694 -0.913843205301036 -0.66279562379149 -0.66279562379149 -0.913843205301036 -0.913843205301036 -0.66279562379149 -0.66279562379149 -0.15391186451878 -0.913843205301036 -0.90804036003507 -0.90804036003507 -0.913843205301036 -0.90804036003507 -0.899314160698305 -0.66279562379149 -0.66279562379149 0.662795623791489 0.655115531878906 -0.167660958360509 -0.560575583403251 0.0271578617241047 0.655115531878906 0.320298552951868 -0.571832525713291 0.545404984032241 0.326229909916559 -0.03577674612868 0.570434132322518 -0.90804036003507 -0.248751356875601 -0.0868326767514483 -0.28892302363953 0.326229909916559 -0.236434041104842 0.433204816404249 0.326229909916559 -0.563928980047165 0.316653828329966 -0.90804036003507 -0.90804036003507 -0.90804036003507 -0.560575583403251 -0.309519923936226 0.33139853546979 -0.24722312621543 -0.271576836329985 1 0.573774985223639 0.441323576824687 0.570434132322518 1 1 0.35545331658062 0.573774985223639 0.997286949458829 1 0.548887878697414 0.570434132322518 1 1 0.571871847962719 0.577767432606305 -0.121788299552881 0.997279289197483 -0.554282713790898 0.334845503279706 0.332260155472721 0.326229909916559 0.332260155472721 0.997286949458829 -0.24517264636124 0.326229909916559 0.334845503279706 -0.571832525713291 1 -0.571832525713291 1 0.334845503279706 1 0.577767432606305 -0.24517264636124 1 0.334845503279706 0.577767432606305 0.334845503279706 0.334845503279706 0.334845503279706 0.327259475228335 1 1 -0.232328592090457 0.326483703446705 -0.2323668903387 0.735023258466512 0.334845503279706 0.326229909916559 0.325368571927088 0.577767432606305 0.571871847962719 0.913843205301035 0.665890201657697 0.699514631716577 0.203299377203791 1 -0.562808961106316 0.705487611158779 0.732092906032846 0.732092906032846 0.342298014128438 0.737948764670775 -0.142991432491326 0.720321366568839 0.721851187213193 0.720321366568839 0.720321366568839 0.705487611158779 0.699514631716577 0.705487611158779 0.699514631716577 0.523363675944376 0.523363675944376 0.523363675944376 0.523363675944376 0.523363675944376 0.72480600536956 0.72480600536956 0.729157624997591 0.729157624997591 0.699514631716577 0.644209902476138 0.662795623791489 0.662795623791489 0.668977700504694 0.662795623791489 -0.542222725453933 -0.232407694553035 -0.232407694553035 0.333121850993812 0.333121850993812 0.333121850993812 0.333983630715291 0.333983630715291 -0.556135101059105 0.326229909916559 0.52358186659792 -0.563928980047165 -0.559462198263776 -0.574111474001287 0.332260155472721 0.52358186659792 -0.565051236763756 0.334845503279706 0.577767432606305 -0.563928980047165 -0.249112862211389 0.334845503279706 -0.562808961106316 0.326229909916559 -0.571832525713291 0.316653828329966 0.52358186659792 0.334845503279706 0.334845503279706 0.334845503279706 0.31601803797959 0.52358186659792 -0.563928980047165 0.568490097757337 -0.232407694553035 0.705487611158779 0.571871847962719 0.52358186659792 0.334845503279706 -0.574111474001287 0.548887878697414 -0.24517264636124 -0.24517264636124 -0.232407694553035 1 0.333121850993812 0.548887878697414 0.573774985223639 0.577767432606305 0.672038265701594 -0.44969685639313 0.735023258466512 -0.560575583403251 0.406345123616418 0.729157624997591 0.406345123616418 0.729157624997591 -0.116155327162959 0.699514631716577 -0.111244783549146 0.203299377203791 -0.561691166634279 0.52358186659792 0.577767432606305 0.334845503279706 0.523363675944376 -0.221574006381429 0.334845503279706 0.334845503279706 0.334845503279706 -0.24517264636124 -0.571832525713291 -0.553597613019129 -0.659693848509863 0.334845503279706 -0.244815851407892 0.52358186659792 0.317686334017418 1 0.0547880493165283 -0.560575583403251 0.326229909916559 0.326229909916559 -0.561691166634279 -0.0384854807975347 0.566037646332004 1 0.326229909916559 0.548887878697414 0.326229909916559 1 1 1 1 -0.543315062319363 1 -0.24517264636124 0.705487611158779 0.326229909916559 0.326229909916559 -0.572970826269082 0.326483703446705 0.332260155472721 0.905640767114918 -0.0573392650480097 0.334845503279706 -0.192129148387239 0.379994926803168 -0.108424240077331 0.523363675944376 -0.121788299552881 0.322058308054441 0.573774985223639 -0.24517264636124 -0.24517264636124 -0.571832525713291 -0.0772230199627526 -0.66279562379149 -0.14547066764641 -0.571832525713291 -0.503742182597537 -0.557656012218317 -0.560575583403251 -0.572970826269082 0.334845503279706 -0.246710274292854 -0.66279562379149 -0.66279562379149 -0.913843205301036 -0.132724924871892 -0.560575583403251 -0.571832525713291 -0.232407694553035 -0.543315062319363 -0.572970826269082 -0.132724924871892 -0.558754471640735
0.542258107582935 0.542258107582935 0.546746524148414 0.189884516408027 0.157240849755218 0.157240849755218 0.950869137219142 0.334845503279706 0.236229354216059 0.234229328908655 0.234229328908655 0.111068557697039 0.546746524148414 -0.304657618823967 0.131711317121666 0.125720051888488 0.122634238610078 0.245138017568071 0.235230317759463 0.235230317759463 0.241196370511868 0.111068557697039 0.246119232903508 0.235230317759463 0.245138017568071 0.334845503279706 0.191007304125456 0.196561030863381 0.245138017568071 0.950869137219142 0.334845503279706 0.236229354216059 0.245138017568071 0.196561030863381 0.196561030863381 0.334845503279706 0.111068557697039 0.111068557697039 0.16598273061323 0.334845503279706 1 0.196561030863381 -0.506778987869461 -0.0389004692544274 0.111068557697039 -0.506778987869461 -0.319110386416755 0.531815002596281 0.903756391383103 0.335756427436865 0.198755824602834 0.111068557697039 0.111068557697039 0.111068557697039 0.334845503279706 0.111068557697039 0.334845503279706 0.198755824602834 0.643693656108246 0.111068557697039 0.111068557697039 0.111068557697039 0.334845503279706 0.334845503279706 0.800441241655149 0.54095012561515 0.314566289154504 0.334845503279706 0.196561030863381 0.92938100153758 -0.200879617269406 0.241196370511868 0.516787202195592 0.963724086661723 0.963724086661723 0.245138017568071 0.937380992815461 0.931978721412958 0.196561030863381 0.376411621864639 0.546746524148414 -0.128819630239094 0.997432365766787 0.590241525739284 0.994877558066737 0.232321963063955 0.0463037369432888 0.546746524148414 0.698719878309543 0.716430057259837 0.712567724401804 1 0.234229328908655 0.198755824602834 0.196561030863381 0.892811034797741 0.669573995026926 0.546746524148414 0.671782437460482 0.334845503279706 0.963724086661723 0.542258107582935 0.196561030863381 -0.256900329522675 -0.200879617269406 -0.256900329522675 -0.199552185496543 -0.199552185496543 -0.257360486229249 -0.200879617269406 -0.258774059775851 0.201694159728593 0.200879617269406 -0.254700606498207 -0.256900329522675 0.128744305972834 0.334845503279706 -0.256900329522675 -0.257360486229249 -0.255501319597729 -0.200879617269406 -0.256900329522675 -0.200879617269406 0.257360486229249 0.201694159728593 -0.257360486229249 -0.200879617269406 -0.200879617269406 -0.257360486229249 -0.257360486229249 -0.200879617269406 -0.200879617269406 -0.438121363622486 -0.257360486229249 -0.256900329522675 -0.256900329522675 -0.257360486229249 -0.256900329522675 -0.253876878744924 -0.200879617269406 -0.200879617269406 0.200879617269406 0.205691633790508 -0.480867001860896 0.516366543732513 -0.16382682071795 0.205691633790508 0.929268504819151 0.546746524148414 0.163997218655021 0.963724086661723 0.520808319926908 0.191007304125456 -0.256900329522675 0.645166619048246 0.0841915932159339 0.536940391231828 0.963724086661723 0.679087313825632 0.0457833610112435 0.963724086661723 0.526157684771757 0.903756391383103 -0.256900329522675 -0.256900329522675 -0.256900329522675 0.59259316942209 -0.892040739730248 0.931978721412958 0.716430057259837 0.199895694908433 0.334845503279706 0.192125973696515 0.0463037369432888 0.191007304125456 0.334845503279706 0.334845503279706 0.059233782096367 0.192125973696515 0.335756427436865 0.334845503279706 0.16598273061323 0.191007304125456 0.334845503279706 0.334845503279706 0.197660262835923 0.196561030863381 -0.363714902425154 0.333934485501759 0.516580923738742 1 0.992278983048414 0.963724086661723 0.92938100153758 0.335756427436865 0.708714671929647 0.963724086661723 1 0.546746524148414 0.334845503279706 0.546746524148414 0.334845503279706 1 0.334845503279706 0.196561030863381 0.708714671929647 0.334845503279706 1 0.196561030863381 1 1 1 0.950869137219142 0.334845503279706 0.334845503279706 0.680582873464809 0.95340125507448 0.682042603053178 0.246119232903508 1 0.963724086661723 0.961128120882656 0.196561030863381 0.197660262835923 0.257360486229249 0.201297223359797 0.234229328908655 0.068073882276254 0.334845503279706 0.583346840256902 0.236229354216059 0.245138017568071 0.245138017568071 0.11461695081248 0.247098825500823 0.151158467633944 0.241196370511868 0.244155151912554 0.241196370511868 0.241196370511868 0.236229354216059 0.234229328908655 0.236229354216059 0.234229328908655 0.157240849755218 0.157240849755218 0.157240849755218 0.157240849755218 0.157240849755218 0.245138017568071 0.245138017568071 0.244155151912554 0.244155151912554 0.234229328908655 0.205252844792502 0.200879617269406 0.200879617269406 0.201694159728593 0.200879617269406 0.575007901372366 0.683506788161331 0.683506788161331 0.994852395301681 0.994852395301681 0.994852395301681 0.997426059015359 0.997426059015359 0.5878990664608 0.963724086661723 0.111068557697039 0.526157684771757 0.52094250806944 0.531815002596281 0.992278983048414 0.111068557697039 0.527275264872571 1 0.196561030863381 0.526157684771757 0.648128419704397 1 0.52485218200947 0.963724086661723 0.546746524148414 0.903756391383103 0.111068557697039 1 1 1 0.994877558066737 0.111068557697039 0.584523299606051 0.196561030863381 0.683506788161331 0.236229354216059 0.197660262835923 0.111068557697039 1 0.531815002596281 0.16598273061323 0.708714671929647 0.708714671929647 0.683506788161331 0.334845503279706 0.937380992815461 0.16598273061323 0.192125973696515 0.196561030863381 0.212789248452656 0.475381542291429 0.246119232903508 0.59259316942209 0.136062837422594 0.244155151912554 0.136062837422594 0.244155151912554 0.147161191503609 0.234229328908655 0.133174578685252 0.068073882276254 0.535440470744289 0.111068557697039 0.196561030863381 1 0.157240849755218 0.234229328908655 1 1 1 0.708714671929647 0.546746524148414 0.586938360530455 -0.199552185496543 1 0.717322855882858 0.111068557697039 0.901278415218039 0.334845503279706 -0.693179399213366 0.59259316942209 0.963724086661723 0.963724086661723 0.587989500983138 0.516787202195592 0.198755824602834 0.334845503279706 0.963724086661723 0.16598273061323 0.963724086661723 0.334845503279706 0.334845503279706 0.334845503279706 0.334845503279706 0.576196861422384 0.334845503279706 0.708714671929647 0.236229354216059 0.963724086661723 0.963724086661723 0.542258107582935 0.95340125507448 0.992278983048414 0.261574399346866 0.709555772889786 1 -0.565116859895741 0.127239592509141 -0.323803781192672 0.157240849755218 -0.363714902425154 0.1078397762459 0.192125973696515 0.708714671929647 0.708714671929647 0.546746524148414 0.100668374398093 -0.200879617269406 0.0752389510371263 0.546746524148414 0.458266154498663 0.508368753847503 0.59259316942209 0.542258107582935 1 0.643693656108246 -0.200879617269406 -0.200879617269406 -0.257360486229249 0.140305582725611 0.59259316942209 0.546746524148414 0.683506788161331 0.576196861422384 0.542258107582935 0.12112261418674 0.509210534232257
-0.336345374696629 -0.336345374696629 -0.335677169424386 0.954426247134036 -0.101011138414972 -0.101011138414972 0.198079217741508 0.577767432606305 -0.131179010041749 -0.130068388795062 -0.130068388795062 0.902766037086616 -0.335677169424386 0.0155998426792542 -0.0731397681234504 0.6395980491976 -0.0680992337784581 -0.13612602284289 -0.130624241504171 -0.130624241504171 -0.133937212055668 0.902766037086616 -0.136670895247793 -0.130624241504171 -0.13612602284289 0.577767432606305 0.971745535147376 1 -0.136030710944966 0.198079217741508 0.577767432606305 -0.131179010041749 -0.136030710944966 1 1 0.577767432606305 0.902766037086616 0.902766037086616 0.937332584406324 0.577767432606305 0.196561030863381 1 0.318394194724356 0.0489961657097693 0.902766037086616 0.318394194724356 -0.0627246665132909 -0.337014957808536 0.199091706836815 0.585427455146312 0.97781752414777 0.902766037086616 0.902766037086616 0.902766037086616 0.577767432606305 0.902766037086616 0.577767432606305 0.97781752414777 0.271209082426182 0.902766037086616 0.902766037086616 0.902766037086616 0.577767432606305 0.577767432606305 -0.415640276853651 -0.335677169424386 -0.2638598330153 0.577767432606305 1 0.195043379812064 0.126145476221899 -0.133937212055668 0.140006043982509 0.191503504641967 0.191503504641967 -0.136030710944966 0.195549212377402 0.194537591577401 1 0.204287058119094 -0.335677169424386 0.155523648749296 0.197067026907907 -0.327763242163356 0.197573087531838 -0.136670895247794 0.787584187079777 -0.335677169424386 -0.428167727828851 0.25727311681676 0.256625224333576 0.196561030863381 -0.130068388795062 0.988957336249948 0.988784567664175 0.198079217741508 0.11966063534758 -0.335677169424386 0.253820885360372 0.577767432606305 0.191503504641967 -0.336345374696629 1 -0.561368673447284 0.126145476221899 -0.561368673447284 0.125580259661106 0.125580259661106 -0.55806408718892 0.126145476221899 -0.556512457821321 -0.127272207485159 -0.1261454762219 -0.55039245520049 -0.561368673447284 0.62061381322559 0.577767432606305 -0.561368673447284 -0.55806408718892 -0.563034321280372 0.126145476221899 -0.561368673447284 0.126145476221899 0.558064087188918 -0.127272207485159 -0.55806408718892 0.126145476221899 0.126145476221899 -0.55806408718892 -0.55806408718892 0.126145476221899 0.126145476221899 -0.0783813792057424 -0.55806408718892 -0.561368673447284 -0.561368673447284 -0.55806408718892 -0.561368673447284 -0.566310018874282 0.126145476221899 0.126145476221899 -0.1261454762219 -0.128953356980421 -0.0800683966586337 -0.32906911835857 -0.059883815616424 -0.128953356980421 0.194031842552991 -0.335677169424386 0.93139774640091 0.191503504641967 0.141168301227432 0.971745535147376 -0.561368673447284 0.270648977506542 -0.0569201021568095 0.235837697071364 0.191503504641967 0.261792883235327 0.785781731208041 0.191503504641967 -0.331037629492108 0.199091706836815 -0.561368673447284 -0.561368673447284 -0.561368673447284 -0.32906911835857 -0.195043379812064 0.194537591577401 0.25727311681676 -0.159421053544943 0.577767432606305 0.965964215849206 0.787584187079777 0.971745535147376 0.577767432606305 0.577767432606305 0.620666794577898 0.965964215849206 0.585427455146312 0.577767432606305 0.937332584406324 0.960206233407437 0.577767432606305 0.577767432606305 0.994438781185603 1 -0.0714921761610649 0.579369906879168 -0.31717720469039 0.196561030863381 0.195043379812064 0.191503504641967 0.195043379812064 0.585427455146312 0.256395642824776 0.191503504641967 0.196561030863381 -0.335677169424386 0.577767432606305 -0.335677169424386 0.577767432606305 0.196561030863381 0.577767432606305 1 0.256395642824776 0.577767432606305 0.196561030863381 1 0.196561030863381 0.196561030863381 0.196561030863381 0.198079217741508 0.577767432606305 0.577767432606305 0.261148636459493 0.197573087531838 0.260503963234749 -0.136670895247793 0.196561030863381 0.191503504641967 0.190997881954865 1 0.994438781185603 0.558064087188918 -0.126709451876 -0.130068388795062 -0.0378016716691775 0.577767432606305 -0.330380155894752 -0.131179010041749 -0.13612602284289 -0.13612602284289 -0.0636472050286914 -0.137214866540381 -0.0839388407484403 -0.133937212055668 -0.135580234009311 -0.133937212055668 -0.133937212055668 -0.131179010041749 -0.130068388795062 -0.131179010041749 -0.130068388795062 -0.101011138414972 -0.101011138414972 -0.101011138414972 -0.101011138414972 -0.101011138414972 -0.136030710944966 -0.136030710944966 -0.135580234009311 -0.135580234009311 -0.130068388795062 -0.128394140111983 -0.1261454762219 -0.1261454762219 -0.127272207485159 -0.1261454762219 -0.313518974672823 0.259858833320519 0.259858833320519 0.195549212377402 0.195549212377402 0.195549212377402 0.196055094370058 0.196055094370058 -0.326462466100896 0.191503504641967 0.902766037086616 -0.331037629492108 -0.328415538935762 -0.337014957808536 0.195043379812064 0.902766037086616 -0.331696416708737 0.196561030863381 1 -0.331037629492108 0.269530868676657 0.196561030863381 -0.330380155894752 0.191503504641967 -0.335677169424386 0.199091706836815 0.902766037086616 0.196561030863381 0.196561030863381 0.196561030863381 0.197573087531838 0.902766037086616 -0.331037629492108 0.988784567664175 0.259858833320519 -0.131179010041749 0.994438781185603 0.902766037086616 0.196561030863381 -0.337014957808536 0.937332584406324 0.256395642824776 0.256395642824776 0.259858833320519 0.577767432606305 0.195549212377402 0.937332584406324 0.965964215849206 1 -0.127833763528305 -0.263981080238125 -0.136670895247793 -0.32906911835857 -0.0713596668894545 -0.135580234009311 -0.0713596668894545 -0.135580234009311 -0.0589018651028151 -0.130068388795062 -0.0739523225326206 -0.0378016716691775 -0.329723988105234 0.902766037086616 1 0.196561030863381 -0.101011138414972 -0.130068388795062 0.196561030863381 0.196561030863381 0.196561030863381 0.256395642824776 -0.335677169424386 -0.308770560752777 0.125580259661106 0.196561030863381 0.259213215773459 0.902766037086616 0.199598075629899 0.577767432606305 0.428109863801161 -0.32906911835857 0.191503504641967 0.191503504641967 -0.329723988105234 0.140006043982509 0.97781752414777 0.577767432606305 0.191503504641967 0.937332584406324 0.191503504641967 0.577767432606305 0.577767432606305 0.577767432606305 0.577767432606305 -0.31421325892131 0.577767432606305 0.256395642824776 -0.131179010041749 0.191503504641967 0.191503504641967 -0.336345374696629 0.197573087531838 0.195043379812064 0.553172515271145 -0.435011145056403 0.196561030863381 -0.112783666186352 0.647328679292382 -0.0636472050286914 -0.101011138414972 -0.0714921761610649 -0.0513625719992273 0.965964215849206 0.256395642824776 0.256395642824776 -0.335677169424386 -0.0559015103769711 0.126145476221899 -0.0853942015433825 -0.335677169424386 -0.286257963780045 -0.319267308698755 -0.32906911835857 -0.336345374696629 0.196561030863381 0.271209082426182 0.126145476221899 0.126145476221899 -0.55806408718892 -0.0779121947242979 -0.32906911835857 -0.335677169424386 0.259858833320519 -0.31421325892131 -0.336345374696629 -0.0779121947242979 -0.31979403174313
-0.949930017363785 -0.949930017363785 -0.951916315317621 0.307213727184734 0.305742147682594 0.305742147682594 -0.463699270047111 0.556523225507959 0.397054749509649 0.393693103155074 0.393693103155074 0.344994397916826 -0.951916315317621 0.181257301771777 -0.221380633244663 0.211310503203883 -0.206123862354955 0.41202844787765 0.386619332948327 0.386619332948327 0.40540331998129 0.344994397916826 0.413677676486516 0.386619332948327 0.41202844787765 0.556523225507959 0.30890351531313 0.318394194724356 0.41202844787765 -0.463699270047111 0.556523225507959 0.397054749509649 0.41202844787765 0.318394194724356 0.318394194724356 0.556523225507959 0.344994397916826 0.344994397916826 0.313007856041683 0.556523225507959 -0.506778987869461 0.318394194724356 1 0.0269194530705982 0.344994397916826 1 0.189856035219231 -0.956084186537846 -0.591124514011806 0.558062357352656 0.334069169401714 0.344994397916826 0.344994397916826 0.344994397916826 0.556523225507959 0.344994397916826 0.556523225507959 0.334069169401714 -0.807510774661039 0.344994397916826 0.344994397916826 0.344994397916826 0.556523225507959 0.556523225507959 -0.654770503948829 -0.951916315317621 -0.740627636571485 0.556523225507959 0.318394194724356 -0.572842096187038 -0.381819167922678 0.40540331998129 -0.446253466487581 -0.549911226037756 -0.549911226037756 0.41202844787765 -0.562771632525571 -0.571292989552793 0.318394194724356 -0.594530354641196 -0.951916315317621 0.149524993152435 -0.508377025633899 -0.927209620375072 -0.509976708531319 0.413677676486516 0.316721117221591 -0.951916315317621 -0.749830614328131 -0.747276317182422 -0.750054109060265 -0.506778987869461 0.393693103155074 0.310567987879423 0.330380155894752 -0.599549380334481 -0.372923174115369 -0.951916315317621 -0.787091184465464 0.556523225507959 -0.549911226037756 -0.949930017363785 0.318394194724356 -0.552086009953622 -0.381819167922678 -0.552086009953622 -0.380108361293684 -0.380108361293684 -0.55515084232785 -0.381819167922678 -0.550384848534846 0.385229576336005 0.381819167922678 -0.553618556854362 -0.552086009953622 0.216393675241915 0.556523225507959 -0.552086009953622 -0.55515084232785 -0.550553183888855 -0.381819167922678 -0.552086009953622 -0.381819167922678 0.55515084232785 0.385229576336005 -0.55515084232785 -0.381819167922678 -0.381819167922678 -0.55515084232785 -0.55515084232785 -0.381819167922678 -0.381819167922678 0.273470884714122 -0.55515084232785 -0.552086009953622 -0.552086009953622 -0.55515084232785 -0.552086009953622 -0.547486622728979 -0.381819167922678 -0.381819167922678 0.381819167922678 0.36379423005947 0.297900300007551 -0.984046488647217 0.181257301771777 0.36379423005947 -0.448179513000021 -0.951916315317621 0.311143051942286 -0.549911226037756 -0.448361353628569 0.30890351531313 -0.552086009953622 -0.805793190486581 -0.172286685932016 -0.641527838111469 -0.549911226037756 -0.722965198911956 0.312828562561765 -0.549911226037756 -0.973997876510197 -0.591124514011806 -0.552086009953622 -0.552086009953622 -0.552086009953622 -0.923059666758611 0.572885539380383 -0.571292989552793 -0.747276317182422 -0.468078466559804 0.556523225507959 0.310962562317755 0.316721117221591 0.30890351531313 0.556523225507959 0.556523225507959 0.216393675241915 0.310962562317755 0.558062357352656 0.556523225507959 0.313007856041683 0.309090988060983 0.556523225507959 0.556523225507959 0.320238958484889 0.318394194724356 0.216393675241915 0.554965316444995 -0.988049310526203 -0.506778987869461 -0.501994786902969 -0.549911226037756 -0.572842096187038 0.558062357352656 -0.748228264290593 -0.549911226037756 -0.506778987869461 -0.951916315317621 0.556523225507959 -0.951916315317621 0.556523225507959 -0.506778987869461 0.556523225507959 0.318394194724356 -0.748228264290593 0.556523225507959 -0.506778987869461 0.318394194724356 -0.506778987869461 -0.506778987869461 -0.506778987869461 -0.463699270047111 0.556523225507959 0.556523225507959 -0.721134854400753 -0.462094886335454 -0.71922171637185 0.413677676486516 -0.506778987869461 -0.549911226037756 -0.548270503397504 0.318394194724356 0.320238958484889 0.55515084232785 0.383526218555225 0.393693103155074 0.114418711277627 0.556523225507959 -0.923041875893285 0.397054749509649 0.41202844787765 0.41202844787765 0.192648389720381 0.415324177594048 -0.254067440948785 0.40540331998129 0.401900291093203 0.40540331998129 0.40540331998129 0.397054749509649 0.393693103155074 0.397054749509649 0.393693103155074 0.305742147682594 0.305742147682594 0.305742147682594 0.305742147682594 0.305742147682594 0.41202844787765 0.41202844787765 0.410376445407643 0.410376445407643 0.393693103155074 0.361636498286482 0.381819167922678 0.381819167922678 0.385229576336005 0.381819167922678 -0.896156600346494 -0.717308892832971 -0.717308892832971 -0.503329951172502 -0.503329951172502 -0.503329951172502 -0.50518259941508 -0.50518259941508 -0.923142693658544 -0.549911226037756 0.344994397916826 -0.973997876510197 -0.982056558546575 -0.956084186537846 -0.5071703001349 0.344994397916826 -0.971992285632016 -0.506778987869461 0.318394194724356 -0.973997876510197 -0.802363771169769 -0.506778987869461 -0.976006569098083 -0.549911226037756 -0.951916315317621 -0.591124514011806 0.344994397916826 -0.506778987869461 -0.506778987869461 -0.506778987869461 -0.510471998941774 0.344994397916826 -0.920976659013844 0.330380155894752 -0.717308892832971 0.397054749509649 0.320238958484889 0.344994397916826 -0.506778987869461 -0.956084186537846 0.313007856041683 -0.748228264290593 -0.748228264290593 -0.717308892832971 0.556523225507959 -0.562771632525571 0.313007856041683 0.310962562317755 0.318394194724356 0.386929303250976 -0.77150776106233 0.413677676486516 -0.923059666758611 0.228694676873174 0.410376445407643 0.228694676873174 0.410376445407643 -0.247348811598431 0.393693103155074 -0.223840086073991 0.114418711277627 -0.969968341214936 0.344994397916826 0.318394194724356 -0.506778987869461 0.305742147682594 -0.393693103155074 -0.506778987869461 -0.506778987869461 -0.506778987869461 -0.748228264290593 -0.951916315317621 -0.916871069958424 -0.380108361293684 -0.506778987869461 -0.75278762129485 0.344994397916826 -0.592696073294388 0.556523225507959 0.75460107136889 -0.923059666758611 -0.549911226037756 -0.549911226037756 -0.920990628813143 -0.446253466487581 0.334069169401714 0.556523225507959 -0.549911226037756 0.313007856041683 -0.549911226037756 0.556523225507959 0.556523225507959 0.556523225507959 0.556523225507959 -0.898205365589564 0.556523225507959 -0.748228264290593 0.397054749509649 -0.549911226037756 -0.549911226037756 -0.949930017363785 -0.462094886335454 -0.5071703001349 0.540816698421018 -0.740400432049958 -0.506778987869461 0.319969161330549 0.193397170800499 0.192648389720381 0.305742147682594 0.216393675241915 0.181257301771777 0.310962562317755 -0.748228264290593 -0.748228264290593 -0.951916315317621 -0.16920359585634 -0.381819167922678 -0.0920129512855291 -0.951916315317621 -0.902708180868941 -0.994030234706867 -0.923059666758611 -0.949930017363785 -0.506778987869461 -0.807510774661039 -0.381819167922678 -0.381819167922678 -0.55515084232785 -0.132128728291541 -0.923059666758611 -0.951916315317621 -0.717308892832971 -0.898205365589564 -0.949930017363785 -0.118220590143456 -0.996031730378501
-0.0176416637936682 -0.0176416637936682 -0.0164137487742192 0.0276474820777608 -0.0981571227549029 -0.0981571227549029 -0.0423509367167801 -0.0572967027569137 -0.127472617313123 -0.126393376075414 -0.126393376075414 0.0286735545544022 -0.0164137487742192 -0.0581918304528493 -0.0710732431156776 -0.000712841145966246 -0.0338758259245989 -0.13227985491495 -0.126933523463691 -0.126933523463691 -0.130152887805183 0.0286735545544022 -0.132809332241638 -0.126933523463691 -0.13227985491495 -0.0572967027569137 0.0368693674562901 0.0489961657097693 -0.13227985491495 -0.0423509367167801 -0.0572967027569137 -0.127472617313123 -0.13227985491495 0.0489961657097693 0.0489961657097693 -0.0572967027569137 0.0286735545544022 0.0286735545544022 0.0213579458703399 -0.0572967027569137 -0.0389004692544274 0.0489961657097693 0.0269194530705982 1 0.0286735545544022 0.0269194530705982 0.492338130591491 -0.0188692962451782 -0.0677810374446102 -0.051937175705877 0.0444861317428009 0.0286735545544022 0.0286735545544022 0.0286735545544022 -0.0572967027569137 0.0286735545544022 -0.0572967027569137 0.0444861317428009 -0.00203680648897383 0.0286735545544022 0.0286735545544022 0.0286735545544022 -0.0572967027569137 -0.0572967027569137 -0.0577386021110778 -0.0164137487742192 0.287087554106432 -0.0572967027569137 0.0489961657097693 -0.0659007865462699 0.113003242750126 -0.130152887805183 0.191499003522526 -0.0676101277846969 -0.0676101277846969 -0.13227985491495 -0.0566363376696026 -0.0593588079792539 0.0489961657097693 0.234503111827046 -0.0164137487742192 0.440771489231308 -0.0449850711579831 -0.00166213287091684 -0.0512323790722913 -0.132809332241638 -0.105471863969439 -0.0164137487742192 -0.0964894127292027 0.0254166910455637 0.024263258397867 -0.0389004692544274 -0.126393376075414 0.0444861317428009 0.0489961657097693 -0.0704935038297682 0.1698504004108 -0.0164137487742192 0.0061368653123503 -0.0572967027569137 -0.0676101277846969 -0.0176416637936682 0.0489961657097693 0.0376599664814287 0.113003242750126 0.0376599664814287 0.122032056628328 0.110407880318499 0.0403372924568645 0.113003242750126 0.041666246394046 -0.118201810295166 -0.113003242750127 0.045599246508333 0.0376599664814287 0.0115287825113535 -0.0572967027569137 0.0376599664814287 0.0403372924568645 0.0363115735082907 0.113003242750126 0.0376599664814287 0.113003242750126 -0.0403372924568652 -0.118201810295166 0.0403372924568645 0.113003242750126 0.113003242750126 0.0403372924568645 0.0403372924568645 0.113003242750126 0.113003242750126 -0.0846733941550429 0.0403372924568645 0.0376599664814287 0.0376599664814287 0.0403372924568645 0.0376599664814287 0.0335952787358129 0.113003242750126 0.113003242750126 -0.113003242750127 -0.125309848887994 -0.0956395333067392 -0.0304353681170475 -0.0581918304528493 -0.125309848887994 0.00156263848012172 -0.0164137487742192 0.023430244417359 -0.0676101277846969 0.163686561803724 0.0368693674562901 0.0376599664814287 0.00332359559302762 -0.0553118551310127 0.244871821534397 -0.0676101277846969 0.0277701172636753 -0.104275295200381 -0.0676101277846969 -0.014723566904399 -0.0677810374446102 0.0376599664814287 0.0376599664814287 0.0376599664814287 0.0086500994567369 0.0579958492476223 -0.0593588079792539 0.0254166910455637 0.256453593357386 -0.0572967027569137 0.0346697462197862 -0.105471863969439 0.0368693674562901 -0.0572967027569137 -0.0572967027569137 -0.00801123116694544 0.0346697462197862 -0.051937175705877 -0.0572967027569137 0.0213579458703399 0.0368693674562901 -0.0572967027569137 -0.0572967027569137 0.0467299246816967 0.0489961657097693 0.392621772583916 -0.0559507319097319 -0.0304353681170475 -0.0389004692544274 -0.0355291604571079 -0.0676101277846969 -0.0659007865462699 -0.051937175705877 0.0231081936396851 -0.0676101277846969 -0.0389004692544274 -0.0164137487742192 -0.0572967027569137 -0.0164137487742192 -0.0572967027569137 -0.0389004692544274 -0.0572967027569137 0.0489961657097693 0.0231081936396851 -0.0572967027569137 -0.0389004692544274 0.0489961657097693 -0.0389004692544274 -0.0389004692544274 -0.0389004692544274 -0.0423509367167801 -0.0572967027569137 -0.0572967027569137 0.0323027804197446 -0.0436662747193292 0.0311592263475296 -0.132809332241638 -0.0389004692544274 -0.0676101277846969 -0.0689978186628153 0.0489961657097693 0.0467299246816967 -0.0403372924568652 -0.10101311949594 -0.126393376075414 0.0195344353371426 -0.0572967027569137 0.00629723503043751 -0.127472617313123 -0.13227985491495 -0.13227985491495 -0.0588766213665425 -0.133337933916455 -0.0815671937227442 -0.130152887805183 -0.131749487052785 -0.130152887805183 -0.130152887805183 -0.127472617313123 -0.126393376075414 -0.127472617313123 -0.126393376075414 -0.0981571227549029 -0.0981571227549029 -0.0981571227549029 -0.0981571227549029 -0.0981571227549029 -0.13227985491495 -0.13227985491495 -0.131749487052785 -0.131749487052785 -0.126393376075414 -0.123413337450424 -0.113003242750127 -0.113003242750127 -0.118201810295166 -0.113003242750127 0.0203770515303062 0.0300140162917804 0.0300140162917804 -0.0414996637080051 -0.0414996637080051 -0.0414996637080051 -0.0401982669663522 -0.0401982669663522 -0.00565802081534307 -0.0676101277846969 0.0286735545544022 -0.014723566904399 -0.0292127379123606 -0.0188692962451782 -0.0428046785800902 0.0286735545544022 -0.00251708140198644 -0.0389004692544274 0.0489961657097693 -0.014723566904399 0.000835100995885516 -0.0389004692544274 -0.0206733760809269 -0.0676101277846969 -0.0164137487742192 -0.0677810374446102 0.0286735545544022 -0.0389004692544274 -0.0389004692544274 -0.0389004692544274 -0.0363155967973472 0.0286735545544022 0.0051206238908328 0.0489961657097693 0.0300140162917804 -0.127472617313123 0.0467299246816967 0.0286735545544022 -0.0389004692544274 -0.0188692962451782 0.0213579458703399 0.0231081936396851 0.0231081936396851 0.0300140162917804 -0.0572967027569137 -0.0566363376696026 0.0213579458703399 0.0346697462197862 0.0489961657097693 -0.124221888949716 0.0954821720735347 -0.132809332241638 0.0086500994567369 -0.044089850281147 -0.131749487052785 -0.044089850281147 -0.131749487052785 -0.0683445663815027 -0.126393376075414 -0.0718628392348525 0.0195344353371426 -0.0122097522411236 0.0286735545544022 0.0489961657097693 -0.0389004692544274 -0.0981571227549029 -0.0931883284743333 -0.0389004692544274 -0.0389004692544274 -0.0389004692544274 0.0231081936396851 -0.0164137487742192 0.0088732483806192 0.122032056628328 -0.0389004692544274 0.0288671538856153 0.0286735545544022 -0.0664294475654124 -0.0572967027569137 0.0878202220578695 0.0086500994567369 -0.0676101277846969 -0.0676101277846969 0.00747373008119439 0.191499003522526 0.0444861317428009 -0.0572967027569137 -0.0676101277846969 0.0213579458703399 -0.0676101277846969 -0.0572967027569137 -0.0572967027569137 -0.0572967027569137 -0.0572967027569137 0.019227696458386 -0.0572967027569137 0.0231081936396851 -0.127472617313123 -0.0676101277846969 -0.0676101277846969 -0.0176416637936682 -0.0436662747193292 -0.0428046785800902 -0.0443047923524245 -0.0927845133499514 -0.0389004692544274 -0.0829561834561818 0.0153142203983278 0.502426196496263 -0.0981571227549029 0.392621772583916 -0.0449300325325952 0.0346697462197862 0.0231081936396851 0.0231081936396851 -0.0164137487742192 -0.0543220431168154 0.113003242750126 -0.0829814340772584 -0.0164137487742192 0.0204823245713248 -0.0340990397240701 0.0086500994567369 -0.0176416637936682 -0.0389004692544274 -0.00203680648897383 0.113003242750126 0.113003242750126 0.0403372924568645 -0.0757108273568697 0.0086500994567369 -0.0164137487742192 0.0300140162917804 0.019227696458386 -0.0176416637936682 -0.0757108273568697 -0.0294221311487056
-0.329558506743705 -0.329558506743705 -0.328795105660139 0.879731062590529 -0.0711828197070072 -0.0711828197070072 0.134303664038604 0.52358186659792 -0.105674587485007 -0.103416721582938 -0.103416721582938 1 -0.328795105660139 -0.0175926976466744 -0.0763750782766883 0.595350999334056 -0.0711115777894381 -0.103030535177857 -0.104554571050613 -0.104554571050613 -0.111025795879818 1 -0.104332378504325 -0.104554571050613 -0.103030535177857 0.52358186659792 0.88546600139694 0.902766037086616 -0.0909950897134585 0.134303664038604 0.52358186659792 -0.105674587485007 -0.0909950897134585 0.902766037086616 0.902766037086616 0.52358186659792 1 1 0.863158566620392 0.52358186659792 0.111068557697039 0.902766037086616 0.344994397916826 0.0286735545544022 1 0.344994397916826 -0.0654992685613357 -0.330322613751327 0.133011179643403 0.53094896277803 0.924961374789812 1 1 1 0.52358186659792 1 0.52358186659792 0.924961374789812 0.204110396430699 1 1 1 0.52358186659792 0.52358186659792 -0.400672811353984 -0.328795105660139 -0.26879478053355 0.52358186659792 0.902766037086616 0.127977330595663 0.131725473950588 -0.111025795879818 0.0931644894024793 0.116144078956755 0.116144078956755 -0.0909950897134585 0.129049745725982 0.126897466914453 0.902766037086616 0.137474667815286 -0.328795105660139 0.147765293702615 0.112225497398384 -0.320280668935606 0.113375107927424 -0.0925997565255212 0.739274473809815 -0.328795105660139 -0.42056546049259 0.17677923574501 0.175728038795642 0.111068557697039 -0.103416721582938 0.90314421734422 0.913788304742609 0.130864647422717 0.0579590829801652 -0.328795105660139 0.184378917658802 0.52358186659792 0.116144078956755 -0.329558506743705 0.902766037086616 -0.624892483592923 0.131725473950588 -0.624892483592923 0.131135255247666 0.131135255247666 -0.621442627142924 0.131725473950588 -0.610946099604124 -0.132902045747794 -0.131725473950588 -0.614359019811679 -0.624892483592923 0.627238229225059 0.52358186659792 -0.624892483592923 -0.621442627142924 -0.626632281880461 0.131725473950588 -0.624892483592923 0.131725473950588 0.621442627142924 -0.132902045747794 -0.621442627142924 0.131725473950588 0.131725473950588 -0.621442627142924 -0.621442627142924 0.131725473950588 0.131725473950588 -0.094345923219731 -0.621442627142924 -0.624892483592923 -0.624892483592923 -0.621442627142924 -0.624892483592923 -0.630142150683393 0.131725473950588 0.131725473950588 -0.131725473950588 -0.13465756025912 -0.0987105063347785 -0.332500222064567 -0.0625327536927852 -0.13465756025912 0.132674055928315 -0.328795105660139 0.868601939296744 0.116144078956755 0.0945378044691854 0.88546600139694 -0.624892483592923 0.203177804348733 -0.0594379414822002 0.162896711929597 0.116144078956755 0.195214083311069 0.749154946225838 0.116144078956755 -0.323469454910036 0.133011179643403 -0.624892483592923 -0.624892483592923 -0.624892483592923 -0.321781072709057 -0.127977330595664 0.126897466914453 0.17677923574501 -0.166472983929837 0.52358186659792 0.879901803378896 0.739274473809815 0.88546600139694 0.52358186659792 0.52358186659792 0.593760273679791 0.879901803378896 0.53094896277803 0.52358186659792 0.863158566620392 0.88546600139694 0.52358186659792 0.52358186659792 0.908424141595417 0.902766037086616 -0.0677386128540969 0.525263669600555 -0.332500222064567 0.111068557697039 0.111772100541858 0.116144078956755 0.127977330595663 0.53094896277803 0.177271346223159 0.116144078956755 0.111068557697039 -0.328795105660139 0.52358186659792 -0.328795105660139 0.52358186659792 0.111068557697039 0.52358186659792 0.902766037086616 0.177271346223159 0.52358186659792 0.111068557697039 0.902766037086616 0.111068557697039 0.111068557697039 0.111068557697039 0.134303664038604 0.52358186659792 0.52358186659792 0.194213167715517 0.133266962463516 0.193208435109928 -0.104332378504325 0.111068557697039 0.116144078956755 0.119121274758437 0.902766037086616 0.908424141595417 0.621442627142924 -0.132314396855777 -0.103416721582938 -0.0394738144076458 0.52358186659792 -0.323283816899987 -0.105674587485007 -0.103030535177857 -0.103030535177857 -0.039821134895768 -0.105612494832594 -0.0876518438203945 -0.111025795879818 -0.11405560494806 -0.111025795879818 -0.111025795879818 -0.105674587485007 -0.103416721582938 -0.105674587485007 -0.103416721582938 -0.0711828197070072 -0.0711828197070072 -0.0711828197070072 -0.0711828197070072 -0.0711828197070072 -0.0909950897134585 -0.0909950897134585 -0.101706477117385 -0.101706477117385 -0.103416721582938 -0.134073606642686 -0.131725473950588 -0.131725473950588 -0.132902045747794 -0.131725473950588 -0.306683529842578 0.192199821499804 0.192199821499804 0.112901282503604 0.112901282503604 0.112901282503604 0.109904215128881 0.109904215128881 -0.318782453149757 0.116144078956755 1 -0.323469454910036 -0.331781273069199 -0.330322613751327 0.111772100541858 1 -0.323936660955179 0.111068557697039 0.902766037086616 -0.323469454910036 0.201302678951093 0.111068557697039 -0.32271100658359 0.116144078956755 -0.328795105660139 0.133011179643403 1 0.111068557697039 0.111068557697039 0.111068557697039 0.113375107927424 1 -0.323756579079152 0.913788304742609 0.192199821499804 -0.105674587485007 0.908424141595417 1 0.111068557697039 -0.330322613751327 0.863158566620392 0.177271346223159 0.177271346223159 0.192199821499804 0.52358186659792 0.129049745725982 0.863158566620392 0.879901803378896 0.902766037086616 -0.0935911695782079 -0.275658184104731 -0.104332378504325 -0.321781072709057 -0.0788983823546448 -0.101706477117385 -0.0788983823546448 -0.110635877370751 -0.0853339543328449 -0.103416721582938 -0.0772235757247473 -0.0394738144076458 -0.321953087899719 1 0.902766037086616 0.111068557697039 -0.0711828197070072 -0.134487481060771 0.111068557697039 0.111068557697039 0.111068557697039 0.177271346223159 -0.328795105660139 -0.303960173059184 0.131135255247666 0.111068557697039 0.179908507603472 1 0.13407345219392 0.52358186659792 0.4387809617329 -0.321781072709057 0.116144078956755 0.116144078956755 -0.322532142832698 0.0931644894024793 0.924961374789812 0.52358186659792 0.116144078956755 0.863158566620392 0.116144078956755 0.52358186659792 0.52358186659792 0.52358186659792 0.52358186659792 -0.307469387145471 0.52358186659792 0.177271346223159 -0.105674587485007 0.116144078956755 0.116144078956755 -0.329558506743705 0.133266962463516 0.111772100541858 0.616340642755688 -0.417477905351387 0.111068557697039 -0.0418307475979946 0.585969430643442 -0.0664626152212286 -0.0711828197070072 -0.0677386128540969 -0.0175926976466744 0.879901803378896 0.177271346223159 0.177271346223159 -0.328795105660139 -0.0583742926778209 0.131725473950588 -0.0891715819531028 -0.328795105660139 -0.312874688723154 -0.334662682529913 -0.321781072709057 -0.329558506743705 0.111068557697039 0.204110396430699 0.131725473950588 0.131725473950588 -0.621442627142924 -0.0813586113745 -0.321781072709057 -0.328795105660139 0.192199821499804 -0.307469387145471 -0.329558506743705 -0.0813586113745 -0.346368883033199
-0.949930017363785 -0.949930017363785 -0.951916315317621 0.307213727184734 0.305742147682594 0.305742147682594 -0.463699270047111 0.556523225507959 0.397054749509649 0.393693103155074 0.393693103155074 0.344994397916826 -0.951916315317621 0.181257301771777 -0.221380633244663 0.211310503203883 -0.206123862354955 0.41202844787765 0.386619332948327 0.386619332948327 0.40540331998129 0.344994397916826 0.413677676486516 0.386619332948327 0.41202844787765 0.556523225507959 0.30890351531313 0.318394194724356 0.41202844787765 -0.463699270047111 0.556523225507959 0.397054749509649 0.41202844787765 0.318394194724356 0.318394194724356 0.556523225507959 0.344994397916826 0.344994397916826 0.313007856041683 0.556523225507959 -0.506778987869461 0.318394194724356 1 0.0269194530705982 0.344994397916826 1 0.189856035219231 -0.956084186537846 -0.591124514011806 0.558062357352656 0.334069169401714 0.344994397916826 0.344994397916826 0.344994397916826 0.556523225507959 0.344994397916826 0.556523225507959 0.334069169401714 -0.807510774661039 0.344994397916826 0.344994397916826 0.344994397916826 0.556523225507959 0.556523225507959 -0.654770503948829 -0.951916315317621 -0.740627636571485 0.556523225507959 0.318394194724356 -0.572842096187038 -0.381819167922678 0.40540331998129 -0.446253466487581 -0.549911226037756 -0.549911226037756 0.41202844787765 -0.562771632525571 -0.571292989552793 0.318394194724356 -0.594530354641196 -0.951916315317621 0.149524993152435 -0.508377025633899 -0.927209620375072 -0.509976708531319 0.413677676486516 0.316721117221591 -0.951916315317621 -0.749830614328131 -0.747276317182422 -0.750054109060265 -0.506778987869461 0.393693103155074 0.310567987879423 0.330380155894752 -0.599549380334481 -0.372923174115369 -0.951916315317621 -0.787091184465464 0.556523225507959 -0.549911226037756 -0.949930017363785 0.318394194724356 -0.552086009953622 -0.381819167922678 -0.552086009953622 -0.380108361293684 -0.380108361293684 -0.55515084232785 -0.381819167922678 -0.550384848534846 0.385229576336005 0.381819167922678 -0.553618556854362 -0.552086009953622 0.216393675241915 0.556523225507959 -0.552086009953622 -0.55515084232785 -0.550553183888855 -0.381819167922678 -0.552086009953622 -0.381819167922678 0.55515084232785 0.385229576336005 -0.55515084232785 -0.381819167922678 -0.381819167922678 -0.55515084232785 -0.55515084232785 -0.381819167922678 -0.381819167922678 0.273470884714122 -0.55515084232785 -0.552086009953622 -0.552086009953622 -0.55515084232785 -0.552086009953622 -0.547486622728979 -0.381819167922678 -0.381819167922678 0.381819167922678 0.36379423005947 0.297900300007551 -0.984046488647217 0.181257301771777 0.36379423005947 -0.448179513000021 -0.951916315317621 0.311143051942286 -0.549911226037756 -0.448361353628569 0.30890351531313 -0.552086009953622 -0.805793190486581 -0.172286685932016 -0.641527838111469 -0.549911226037756 -0.722965198911956 0.312828562561765 -0.549911226037756 -0.973997876510197 -0.591124514011806 -0.552086009953622 -0.552086009953622 -0.552086009953622 -0.923059666758611 0.572885539380383 -0.571292989552793 -0.747276317182422 -0.468078466559804 0.556523225507959 0.310962562317755 0.316721117221591 0.30890351531313 0.556523225507959 0.556523225507959 0.216393675241915 0.310962562317755 0.558062357352656 0.556523225507959 0.313007856041683 0.309090988060983 0.556523225507959 0.556523225507959 0.320238958484889 0.318394194724356 0.216393675241915 0.554965316444995 -0.988049310526203 -0.506778987869461 -0.501994786902969 -0.549911226037756 -0.572842096187038 0.558062357352656 -0.748228264290593 -0.549911226037756 -0.506778987869461 -0.951916315317621 0.556523225507959 -0.951916315317621 0.556523225507959 -0.506778987869461 0.556523225507959 0.318394194724356 -0.748228264290593 0.556523225507959 -0.506778987869461 0.318394194724356 -0.506778987869461 -0.506778987869461 -0.506778987869461 -0.463699270047111 0.556523225507959 0.556523225507959 -0.721134854400753 -0.462094886335454 -0.71922171637185 0.413677676486516 -0.506778987869461 -0.549911226037756 -0.548270503397504 0.318394194724356 0.320238958484889 0.55515084232785 0.383526218555225 0.393693103155074 0.114418711277627 0.556523225507959 -0.923041875893285 0.397054749509649 0.41202844787765 0.41202844787765 0.192648389720381 0.415324177594048 -0.254067440948785 0.40540331998129 0.401900291093203 0.40540331998129 0.40540331998129 0.397054749509649 0.393693103155074 0.397054749509649 0.393693103155074 0.305742147682594 0.305742147682594 0.305742147682594 0.305742147682594 0.305742147682594 0.41202844787765 0.41202844787765 0.410376445407643 0.410376445407643 0.393693103155074 0.361636498286482 0.381819167922678 0.381819167922678 0.385229576336005 0.381819167922678 -0.896156600346494 -0.717308892832971 -0.717308892832971 -0.503329951172502 -0.503329951172502 -0.503329951172502 -0.50518259941508 -0.50518259941508 -0.923142693658544 -0.549911226037756 0.344994397916826 -0.973997876510197 -0.982056558546575 -0.956084186537846 -0.5071703001349 0.344994397916826 -0.971992285632016 -0.506778987869461 0.318394194724356 -0.973997876510197 -0.802363771169769 -0.506778987869461 -0.976006569098083 -0.549911226037756 -0.951916315317621 -0.591124514011806 0.344994397916826 -0.506778987869461 -0.506778987869461 -0.506778987869461 -0.510471998941774 0.344994397916826 -0.920976659013844 0.330380155894752 -0.717308892832971 0.397054749509649 0.320238958484889 0.344994397916826 -0.506778987869461 -0.956084186537846 0.313007856041683 -0.748228264290593 -0.748228264290593 -0.717308892832971 0.556523225507959 -0.562771632525571 0.313007856041683 0.310962562317755 0.318394194724356 0.386929303250976 -0.77150776106233 0.413677676486516 -0.923059666758611 0.228694676873174 0.410376445407643 0.228694676873174 0.410376445407643 -0.247348811598431 0.393693103155074 -0.223840086073991 0.114418711277627 -0.969968341214936 0.344994397916826 0.318394194724356 -0.506778987869461 0.305742147682594 -0.393693103155074 -0.506778987869461 -0.506778987869461 -0.506778987869461 -0.748228264290593 -0.951916315317621 -0.916871069958424 -0.380108361293684 -0.506778987869461 -0.75278762129485 0.344994397916826 -0.592696073294388 0.556523225507959 0.75460107136889 -0.923059666758611 -0.549911226037756 -0.549911226037756 -0.920990628813143 -0.446253466487581 0.334069169401714 0.556523225507959 -0.549911226037756 0.313007856041683 -0.549911226037756 0.556523225507959 0.556523225507959 0.556523225507959 0.556523225507959 -0.898205365589564 0.556523225507959 -0.748228264290593 0.397054749509649 -0.549911226037756 -0.549911226037756 -0.949930017363785 -0.462094886335454 -0.5071703001349 0.540816698421018 -0.740400432049958 -0.506778987869461 0.319969161330549 0.193397170800499 0.192648389720381 0.305742147682594 0.216393675241915 0.181257301771777 0.310962562317755 -0.748228264290593 -0.748228264290593 -0.951916315317621 -0.16920359585634 -0.381819167922678 -0.0920129512855291 -0.951916315317621 -0.902708180868941 -0.994030234706867 -0.923059666758611 -0.949930017363785 -0.506778987869461 -0.807510774661039 -0.381819167922678 -0.381819167922678 -0.55515084232785 -0.132128728291541 -0.923059666758611 -0.951916315317621 -0.717308892832971 -0.898205365589564 -0.949930017363785 -0.118220590143456 -0.996031730378501
-0.193284003790383 -0.193284003790383 -0.192900013404044 -0.0605941214055234 -0.0445424873276869 -0.0445424873276869 -0.285163638185523 -0.106852677941501 -0.0753832405068674 -0.074745011658179 -0.074745011658179 -0.0654992685613357 -0.192900013404044 -0.00753568200384481 -0.0358222852230775 -0.0401185743384703 -0.0254647427382423 -0.0782260875115849 -0.0750644375971598 -0.0750644375971598 -0.0769682669963609 -0.0654992685613357 -0.0785392035164333 -0.0750644375971598 -0.0782260875115849 -0.106852677941501 -0.0609524146278991 -0.0627246665132909 -0.0782260875115849 -0.285163638185523 -0.106852677941501 -0.0753832405068674 -0.0782260875115849 -0.0627246665132909 -0.0627246665132909 -0.106852677941501 -0.0654992685613357 -0.0654992685613357 -0.0364003788098179 -0.106852677941501 -0.319110386416755 -0.0627246665132909 0.189856035219231 0.492338130591491 -0.0654992685613357 0.189856035219231 0.999999999999999 -0.193668785965124 -0.315054140174212 -0.107143363301286 -0.0634250479915903 -0.0654992685613357 -0.0654992685613357 -0.0654992685613357 -0.106852677941501 -0.0654992685613357 -0.106852677941501 -0.0634250479915903 -0.231277898041492 -0.0654992685613357 -0.0654992685613357 -0.0654992685613357 -0.106852677941501 -0.106852677941501 -0.255429113928482 -0.192900013404044 0.115367450349525 -0.106852677941501 -0.0627246665132909 -0.321593414622574 0.0724906733924968 -0.0769682669963609 0.113246403373863 -0.327537956188105 -0.327537956188105 -0.0782260875115849 -0.320761540027238 -0.322429541790296 -0.0627246665132909 0.138677661532937 -0.192900013404044 0.409089135551203 -0.318291027664417 -0.188352201357879 -0.317475761992033 -0.0785392035164299 -0.039181290567609 -0.192900013404044 -0.251597887178747 -0.230324752843584 -0.230800643645424 -0.319110386416755 -0.074745011658179 -0.0634250479915903 -0.0627246665132909 -0.316664550822008 0.100444109913453 -0.192900013404044 -0.233200731425247 -0.106852677941501 -0.327537956188105 -0.193284003790383 -0.0627246665132909 0.104816860949799 0.0724906733924968 0.104816860949799 0.0721658664288976 0.0721658664288976 0.105398737872981 0.0724906733924968 0.105689605229756 -0.0731381600123395 -0.0724906733925075 0.105107824228161 0.104816860949799 -0.0410836452279504 -0.106852677941501 0.104816860949799 0.105398737872981 0.104525844670462 0.0724906733924968 0.104816860949799 0.0724906733924968 -0.105398737872983 -0.0731381600123395 0.105398737872981 0.0724906733924968 0.0724906733924968 0.105398737872981 0.105398737872981 0.0724906733924968 0.0724906733924968 0.00310713010779826 0.105398737872981 0.104816860949799 0.104816860949799 0.105398737872981 0.104816860949799 0.103943639526891 0.0724906733924968 0.0724906733924968 -0.0724906733925075 -0.074104248235518 -0.0160642657960302 -0.189102635282212 -0.0344127926689298 -0.074104248235518 -0.210451306820923 -0.192900013404044 -0.0350001573561128 -0.327537956188105 0.06007596020088 -0.0609524146278991 0.104816860949799 -0.231756524968852 -0.0327096671121178 0.144809385773721 -0.327537956188105 -0.193417143483186 -0.0364003788098179 -0.327537956188105 -0.190233858548593 -0.315054140174212 0.104816860949799 0.104816860949799 0.104816860949799 -0.189102635282212 0.321593414622574 -0.322429541790296 -0.230324752843584 -0.0916127939783349 -0.106852677941501 -0.0613093937069891 -0.039181290567609 -0.0609524146278991 -0.106852677941501 -0.106852677941501 -0.0410836452279504 -0.0613093937069891 -0.107143363301286 -0.106852677941501 -0.0364003788098179 -0.0609524146278991 -0.106852677941501 -0.106852677941501 -0.063075442852809 -0.0627246665132909 0.824255845657889 -0.106561962706346 -0.189102635282212 -0.319110386416755 -0.321593414622574 -0.327537956188105 -0.321593414622574 -0.107143363301286 -0.231277898041492 -0.327537956188105 -0.319110386416755 -0.192900013404044 -0.106852677941501 -0.192900013404044 -0.106852677941501 -0.319110386416755 -0.106852677941501 -0.0627246665132909 -0.231277898041492 -0.106852677941501 -0.319110386416755 -0.0627246665132909 -0.319110386416755 -0.319110386416755 -0.319110386416755 -0.285163638185523 -0.106852677941501 -0.106852677941501 -0.193944584378406 -0.285986224039998 -0.19447270388483 -0.0785392035164299 -0.319110386416755 -0.327537956188105 -0.328405037120316 -0.0627246665132909 -0.063075442852809 -0.105398737872983 -0.05988068884952 -0.074745011658179 0.0552858911226086 -0.106852677941501 -0.189856035219231 -0.0753832405068674 -0.0782260875115849 -0.0782260875115849 -0.0365754594636797 -0.0788518016886957 -0.0482362370168312 -0.0769682669963609 -0.0779124448724565 -0.0769682669963609 -0.0769682669963609 -0.0753832405068674 -0.074745011658179 -0.0753832405068674 -0.074745011658179 -0.0445424873276869 -0.0445424873276869 -0.0445424873276869 -0.0445424873276869 -0.0445424873276869 -0.0782260875115849 -0.0782260875115849 -0.0779124448724565 -0.0779124448724565 -0.074745011658179 -0.0737828890510259 -0.0724906733925075 -0.0724906733925075 -0.0731381600123395 -0.0724906733925075 -0.187232034914772 -0.195001515804491 -0.195001515804491 -0.320761540027238 -0.320761540027238 -0.320761540027238 -0.319933877336005 -0.319933877336005 -0.187604698272355 -0.327537956188105 -0.0654992685613357 -0.190233858548593 -0.188727049776543 -0.193668785965124 -0.321593414622574 -0.0654992685613357 -0.190612436761512 -0.319110386416755 -0.0627246665132909 -0.190233858548593 -0.232717932536836 -0.319110386416755 -0.189856035219231 -0.327537956188105 -0.192900013404044 -0.315054140174212 -0.0654992685613357 -0.319110386416755 -0.319110386416755 -0.319110386416755 -0.317475761992033 -0.0654992685613357 -0.190233858548593 -0.0627246665132909 -0.195001515804491 -0.0753832405068674 -0.063075442852809 -0.0654992685613357 -0.319110386416755 -0.193668785965124 -0.0364003788098179 -0.231277898041492 -0.231277898041492 -0.195001515804491 -0.106852677941501 -0.320761540027238 -0.0364003788098179 -0.0613093937069891 -0.0627246665132909 -0.0625044949723611 -0.151699187656012 -0.0785392035164299 -0.189102635282212 -0.0131539505823792 -0.0779124448724565 -0.0131539505823792 -0.0779124448724565 -0.0469606646862704 -0.074745011658179 -0.0374587914804078 0.0552858911226086 -0.189478962284511 -0.0654992685613357 -0.0627246665132909 -0.319110386416755 -0.0445424873276869 -0.074745011658179 -0.319110386416755 -0.319110386416755 -0.319110386416755 -0.231277898041492 -0.192900013404044 -0.190991774373861 0.0721658664288976 -0.319110386416755 -0.228905173726349 -0.0654992685613357 -0.314254866011811 -0.106852677941501 0.251597887178746 -0.189102635282212 -0.327537956188105 -0.327537956188105 -0.189478962284511 0.113246403373863 -0.0634250479915903 -0.106852677941501 -0.327537956188105 -0.0364003788098179 -0.327537956188105 -0.106852677941501 -0.106852677941501 -0.106852677941501 -0.106852677941501 -0.187604698272355 -0.106852677941501 -0.231277898041492 -0.0753832405068674 -0.327537956188105 -0.327537956188105 -0.193284003790383 -0.285986224039998 -0.321593414622574 -0.106271214353938 -0.249983208140675 -0.319110386416755 -0.0487348880990546 -0.040603475533101 0.985505435549171 -0.0445424873276869 0.824255845657889 -0.0344127926689298 -0.0613093937069891 -0.231277898041492 -0.231277898041492 -0.192900013404044 -0.0321243238541214 0.0724906733924968 -0.0490725736593703 -0.192900013404044 -0.172180036198009 -0.190233858548593 -0.189102635282212 -0.193284003790383 -0.319110386416755 -0.231277898041492 0.0724906733924968 0.0724906733924968 0.105398737872981 -0.0447729687199994 -0.189102635282212 -0.192900013404044 -0.195001515804491 -0.187604698272355 -0.193284003790383 -0.0447729687199994 -0.190612436761512
0.994028108391078 0.994028108391078 0.992041732377562 -0.325567697750955 -0.311882161089498 -0.311882161089498 0.489722758620639 -0.574111474001287 -0.405028532332014 -0.401599376300271 -0.401599376300271 -0.330322613751327 0.992041732377562 -0.184897369951495 0.217022320311975 -0.215554109564751 0.20206590894742 -0.420302937388403 -0.394555997041139 -0.394555997041139 -0.413544761515457 -0.330322613751327 -0.421985286343437 -0.394555997041139 -0.420302937388403 -0.574111474001287 -0.327492780528326 -0.337014957808536 -0.420302937388403 0.489722758620639 -0.574111474001287 -0.405028532332014 -0.420302937388403 -0.337014957808536 -0.337014957808536 -0.574111474001287 -0.330322613751327 -0.330322613751327 -0.33132190005759 -0.574111474001287 0.531815002596281 -0.337014957808536 -0.956084186537846 -0.0188692962451782 -0.330322613751327 -0.956084186537846 -0.193668785965124 1 0.568949751395718 -0.575673304772336 -0.317725133383897 -0.330322613751327 -0.330322613751327 -0.330322613751327 -0.574111474001287 -0.330322613751327 -0.574111474001287 -0.317725133383897 0.788347732263897 -0.330322613751327 -0.330322613751327 -0.330322613751327 -0.574111474001287 -0.574111474001287 0.690553415884331 0.996030477718704 0.760086229077353 -0.574111474001287 -0.337014957808536 0.561653851462496 0.389486984832541 -0.413544761515457 0.46051423958067 0.573758677344798 0.573758677344798 -0.420302937388403 0.557562665824207 0.565865465970285 -0.337014957808536 0.610307859548109 0.992041732377562 -0.15252780277349 0.533445144100633 0.968513394109621 0.535076544431647 -0.421985286343437 -0.323693856435596 0.992041732377562 0.717202727105476 0.778244883568586 0.780944087974954 0.531815002596281 -0.401599376300271 -0.31803711653181 -0.325427683560887 0.559842462775335 0.393261944619949 0.992041732377562 0.817131819451835 -0.574111474001287 0.573758677344798 0.994028108391079 -0.337014957808536 0.544216687132016 0.389486984832541 0.544216687132016 0.387741821227519 0.387741821227519 0.547503500949245 0.389486984832541 0.54289056378789 -0.392965882178583 -0.389486984832541 0.545916676904166 0.544216687132016 -0.182395343522326 -0.574111474001287 0.544216687132016 0.547503500949245 0.542571147244787 0.389486984832541 0.544216687132016 0.389486984832541 -0.547503500949245 -0.392965882178583 0.547503500949245 0.389486984832541 0.389486984832541 0.547503500949245 0.547503500949245 0.389486984832541 0.389486984832541 -0.255828129756543 0.547503500949245 0.544216687132016 0.544216687132016 0.547503500949245 0.544216687132016 0.539335034976063 0.389486984832541 0.389486984832541 -0.389486984832541 -0.371574724121259 -0.281894822783085 0.972396516309294 -0.162939059315317 -0.371574724121259 0.474354476613506 0.992041732377562 -0.32941080251181 0.573758677344798 0.462627312227015 -0.327492780528326 0.544216687132016 0.791046077929953 0.146127798229418 0.672644681853353 0.573758677344798 0.754668516129338 -0.319734626078611 0.573758677344798 0.982263907942554 0.568949751395718 0.544216687132016 0.544216687132016 0.544216687132016 0.964319649851105 -0.555839437685961 0.565865465970285 0.778244883568586 0.443957899579695 -0.574111474001287 -0.32941080251181 -0.323693856435596 -0.327492780528326 -0.574111474001287 -0.574111474001287 -0.220739363519522 -0.32941080251181 -0.575673304772336 -0.574111474001287 -0.33132190005759 -0.327492780528326 -0.574111474001287 -0.574111474001287 -0.327314404684701 -0.337014957808536 -0.220739363519522 -0.572549482712123 0.968362837460031 0.531815002596281 0.526732787296393 0.573758677344798 0.561653851462496 -0.575673304772336 0.77911268169771 0.573758677344798 0.531815002596281 0.992041732377562 -0.574111474001287 0.992041732377562 -0.574111474001287 0.531815002596281 -0.574111474001287 -0.337014957808536 0.77911268169771 -0.574111474001287 0.531815002596281 -0.337014957808536 0.531815002596281 0.531815002596281 0.531815002596281 0.489722758620639 -0.574111474001287 -0.574111474001287 0.752812297770497 0.488073471301759 0.750896388616416 -0.421985286343437 0.531815002596281 0.573758677344798 0.572134988569255 -0.337014957808536 -0.327314404684701 -0.547503500949245 -0.391228317011971 -0.401599376300271 -0.116716505110013 -0.574111474001287 0.964189876997922 -0.405028532332014 -0.420302937388403 -0.420302937388403 -0.19651721743899 -0.423664853022568 0.249065623954078 -0.413544761515457 -0.410155995514305 -0.413544761515457 -0.413544761515457 -0.405028532332014 -0.401599376300271 -0.405028532332014 -0.401599376300271 -0.311882161089498 -0.311882161089498 -0.311882161089498 -0.311882161089498 -0.311882161089498 -0.420302937388403 -0.420302937388403 -0.418617758866645 -0.418617758866645 -0.401599376300271 -0.360488412974548 -0.389486984832541 -0.389486984832541 -0.392965882178583 -0.389486984832541 0.93826514553841 0.748981163515108 0.748981163515108 0.528360759580201 0.528360759580201 0.528360759580201 0.530186120766488 0.530186120766488 0.964645747045846 0.573758677344798 -0.330322613751327 0.982263907942554 0.970453197683381 1 0.532189931313172 -0.330322613751327 0.980207620378147 0.531815002596281 -0.337014957808536 0.982263907942554 0.787443317088805 0.531815002596281 0.980313034302906 0.573758677344798 0.992041732377562 0.568949751395718 -0.330322613751327 0.531815002596281 0.531815002596281 0.531815002596281 0.535455807310941 -0.330322613751327 0.962109095430837 -0.325427683560887 0.748981163515108 -0.405028532332014 -0.327314404684701 -0.330322613751327 0.531815002596281 1 -0.33132190005759 0.77911268169771 0.77911268169771 0.748981163515108 -0.574111474001287 0.557562665824207 -0.33132190005759 -0.32941080251181 -0.337014957808536 -0.394699743563155 0.774061841434094 -0.421985286343437 0.964319649851105 -0.233287397872657 -0.418617758866645 -0.233287397872657 -0.418617758866645 0.228226684923719 -0.401599376300271 0.219433353977818 -0.116716505110013 0.978366035291988 -0.330322613751327 -0.337014957808536 0.531815002596281 -0.311882161089498 0.385942480538077 0.531815002596281 0.531815002596281 0.531815002596281 0.77911268169771 0.992041732377562 0.957961202616149 0.387741821227519 0.531815002596281 0.78377446366844 -0.330322613751327 0.564938811303997 -0.574111474001287 -0.712253782096514 0.964319649851105 0.573758677344798 0.573758677344798 0.962228793793376 0.46051423958067 -0.317725133383897 -0.574111474001287 0.573758677344798 -0.33132190005759 0.573758677344798 -0.574111474001287 -0.574111474001287 -0.574111474001287 -0.574111474001287 0.94021660879666 -0.574111474001287 0.77911268169771 -0.405028532332014 0.573758677344798 0.573758677344798 0.994028108391079 0.488073471301759 0.532189931313172 -0.533464646503259 0.727222796023299 0.531815002596281 -0.338004653192192 -0.218159447539978 -0.19651721743899 -0.311882161089498 -0.220739363519522 -0.184897369951495 -0.32941080251181 0.77911268169771 0.77911268169771 0.992041732377562 0.165872490468892 0.389486984832541 0.189951477131389 0.992041732377562 0.872059433370641 0.962112653430162 0.964319649851105 0.994028108391079 0.531815002596281 0.788347732263897 0.389486984832541 0.389486984832541 0.547503500949245 0.231183195045485 0.964319649851105 0.992041732377562 0.748981163515108 0.94021660879666 0.994028108391079 0.214630041089722 0.955976426032527
0.562014971058567 0.562014971058567 0.566463624983272 0.192329233864433 0.0903853686908326 0.0903853686908326 0.8587154904688 0.316653828329966 0.239270750307179 0.237244975155213 0.237244975155213 0.133011179643403 0.566463624983272 -0.300785083255656 0.133407068635611 0.127338667304247 0.124213124922424 0.216684969591376 0.238258851496605 0.238258851496605 0.211976399249199 0.133011179643403 0.215765343222258 0.238258851496605 0.216684969591376 0.316653828329966 0.193466477203545 0.199091706836815 0.215505231828151 0.8587154904688 0.316653828329966 0.239270750307179 0.215505231828151 0.199091706836815 0.199091706836815 0.316653828329966 0.133011179643403 0.133011179643403 0.170095811968209 0.316653828329966 0.903756391383103 0.199091706836815 -0.591124514011806 -0.0677810374446102 0.133011179643403 -0.591124514011806 -0.315054140174212 0.568949751395718 1 0.317761476964101 0.201314758017526 0.133011179643403 0.133011179643403 0.133011179643403 0.316653828329966 0.133011179643403 0.316653828329966 0.201314758017526 0.734089378776627 0.133011179643403 0.133011179643403 0.133011179643403 0.316653828329966 0.316653828329966 0.706231268296488 0.566463624983272 0.329195044596915 0.316653828329966 0.199091706836815 0.974486007779108 -0.202779615102575 0.211976399249199 0.485280235417333 0.940781256051098 0.940781256051098 0.215505231828151 0.966671781371432 0.971934184685837 0.199091706836815 0.401614965159855 0.566463624983272 -0.10640918920729 0.906477258190472 0.551293205109002 0.909197666370936 0.203067241754898 0.0631344580794276 0.566463624983272 0.783136261178673 0.666826950093975 0.668324560482518 0.903756391383103 0.237244975155213 0.201314758017526 0.199091706836815 0.989801534085401 0.627342687874478 0.566463624983272 0.69249193814411 0.316653828329966 0.940781256051098 0.562014971058567 0.199091706836815 -0.271377421262851 -0.202779615102575 -0.271377421262851 -0.201405282342031 -0.201405282342031 -0.272120423547324 -0.202779615102575 -0.273483648436348 0.203584324622072 0.202779615102575 -0.269712576554603 -0.271377421262851 0.130401857932197 0.316653828329966 -0.271377421262851 -0.272120423547324 -0.270025621817825 -0.202779615102575 -0.271377421262851 -0.202779615102575 0.272120423547323 0.203584324622072 -0.272120423547324 -0.202779615102575 -0.202779615102575 -0.272120423547324 -0.272120423547324 -0.202779615102575 -0.202779615102575 -0.453807719869427 -0.272120423547324 -0.271377421262851 -0.271377421262851 -0.272120423547324 -0.271377421262851 -0.268307009505834 -0.202779615102575 -0.202779615102575 0.202779615102575 0.207721096064551 -0.494346796867124 0.600222663881346 -0.300785083255656 0.207721096064551 0.835935762728261 0.566463624983272 0.168187060418281 0.940781256051098 0.489372107481843 0.193466477203545 -0.271377421262851 0.730347361631061 0.103822368733279 0.503089254203406 0.940781256051098 0.63421979511865 0.0623813261541275 0.940781256051098 0.592369427307215 1 -0.271377421262851 -0.271377421262851 -0.271377421262851 0.542195965884323 -0.958889275804189 0.971934184685837 0.666826950093975 0.267027845534882 0.316653828329966 0.194599549376144 0.0631344580794276 0.193466477203545 0.316653828329966 0.316653828329966 0.0844432181821532 0.194599549376144 0.317761476964101 0.316653828329966 0.170095811968209 0.193466477203545 0.316653828329966 0.316653828329966 0.200205091156493 0.199091706836815 -0.359091683410302 0.315542021959957 0.600222663881346 0.903756391383103 0.895590760862254 0.940781256051098 0.974486007779108 0.317761476964101 0.664484813447731 0.940781256051098 0.903756391383103 0.566463624983272 0.316653828329966 0.566463624983272 0.316653828329966 0.903756391383103 0.316653828329966 0.199091706836815 0.664484813447731 0.316653828329966 0.903756391383103 0.199091706836815 0.903756391383103 0.903756391383103 0.903756391383103 0.8587154904688 0.316653828329966 0.316653828329966 0.635793266834896 0.861262033997788 0.637252426254817 0.215765343222258 0.903756391383103 0.940781256051098 0.93819445474016 0.199091706836815 0.200205091156493 0.272120423547323 0.203192443211615 0.237244975155213 0.0689503171297872 0.316653828329966 0.538652486644077 0.239270750307179 0.216684969591376 0.216684969591376 0.116092616473651 0.217271857040823 0.153104596531123 0.211976399249199 0.214001606391933 0.211976399249199 0.211976399249199 0.239270750307179 0.237244975155213 0.239270750307179 0.237244975155213 0.0903853686908326 0.0903853686908326 0.0903853686908326 0.0903853686908326 0.0903853686908326 0.215505231828151 0.215505231828151 0.215221702140795 0.215221702140795 0.237244975155213 0.20728365629701 0.202779615102575 0.202779615102575 0.203584324622072 0.202779615102575 0.529675496642625 0.638716788185918 0.638716788185918 0.898313170643232 0.898313170643232 0.898313170643232 0.901035038160227 0.901035038160227 0.548872936909713 0.940781256051098 0.133011179643403 0.592369427307215 0.599030533838357 0.568949751395718 0.90090007995901 0.133011179643403 0.593564616170236 0.903756391383103 0.199091706836815 0.592369427307215 0.733398266594934 0.903756391383103 0.596885802981573 0.940781256051098 0.566463624983272 1 0.133011179643403 0.903756391383103 0.903756391383103 0.903756391383103 0.898641658054584 0.133011179643403 0.539799424951048 0.199091706836815 0.638716788185918 0.239270750307179 0.200205091156493 0.133011179643403 0.903756391383103 0.568949751395718 0.170095811968209 0.664484813447731 0.664484813447731 0.638716788185918 0.316653828329966 0.966671781371432 0.170095811968209 0.194599549376144 0.199091706836815 0.178581907802002 0.461232487252435 0.215765343222258 0.542195965884323 0.137814613713297 0.215221702140795 0.137814613713297 0.214001606391933 0.149055856432483 0.237244975155213 0.134889169339721 0.0689503171297872 0.589960574583737 0.133011179643403 0.199091706836815 0.903756391383103 0.0903853686908326 0.237244975155213 0.903756391383103 0.903756391383103 0.903756391383103 0.664484813447731 0.566463624983272 0.542432027643347 -0.201405282342031 0.903756391383103 0.667769824333607 0.133011179643403 0.997463057739984 0.316653828329966 -0.777938292891292 0.542195965884323 0.940781256051098 0.940781256051098 0.537676199486345 0.485280235417333 0.201314758017526 0.316653828329966 0.940781256051098 0.170095811968209 0.940781256051098 0.316653828329966 0.316653828329966 0.316653828329966 0.316653828329966 0.530978201459698 0.316653828329966 0.664484813447731 0.239270750307179 0.940781256051098 0.940781256051098 0.562014971058567 0.861262033997788 0.90090007995901 0.27618575513597 0.793461111167891 0.903756391383103 -0.557796445504273 0.128877771644742 -0.319687876707293 0.0903853686908326 -0.359091683410302 0.109228187415333 0.194599549376144 0.664484813447731 0.664484813447731 0.566463624983272 0.101964455494406 -0.202779615102575 -0.0119773759380258 0.566463624983272 0.534386327973573 0.592369427307215 0.542195965884323 0.562014971058567 0.903756391383103 0.734089378776627 -0.202779615102575 -0.202779615102575 -0.272120423547324 0.0651851880059363 0.542195965884323 0.566463624983272 0.638716788185918 0.530978201459698 0.562014971058567 0.0523153198563596 0.593538782168555
-0.574529553986443 -0.574529553986443 -0.573388156762296 0.565542461413437 0.521888110927924 0.521888110927924 0.328096286137042 0.997286949458829 0.703573587613536 0.697616813166441 0.697616813166441 0.53094896277803 -0.573388156762296 -0.0728986195591111 -0.124933956343355 0.374438258258298 -0.116323949585587 0.730106700977947 0.693044013796292 0.693044013796292 0.718367098295452 0.53094896277803 0.733029103217356 0.693044013796292 0.730106700977947 0.997286949458829 0.568886515691118 0.585427455146312 0.722821259876263 0.328096286137042 0.997286949458829 0.703573587613536 0.722821259876263 0.585427455146312 0.585427455146312 0.997286949458829 0.53094896277803 0.53094896277803 0.547319138126468 0.997286949458829 0.335756427436865 0.585427455146312 0.558062357352656 -0.051937175705877 0.53094896277803 0.558062357352656 -0.107143363301286 -0.575673304772336 0.317761476964101 1 0.573628641085761 0.53094896277803 0.53094896277803 0.53094896277803 0.997286949458829 0.53094896277803 0.997286949458829 0.573628641085761 -0.242715429237842 0.53094896277803 0.53094896277803 0.53094896277803 0.997286949458829 0.997286949458829 -0.0252874305388426 -0.573388156762296 -0.547132452021984 0.997286949458829 0.585427455146312 0.333164046369021 -0.660958495606726 0.718367098295452 -0.0355215076170541 0.327117395944653 0.327117395944653 0.722821259876263 0.3340280860735 0.332300082388144 0.585427455146312 -0.328635183882657 -0.573388156762296 0.105341091720388 0.336620746388902 -0.559869953624639 0.337485175652482 0.71851028940495 0.439710970904545 -0.573388156762296 -0.0552726828618237 -0.249336462960206 -0.251469859898498 0.335756427436865 0.697616813166441 0.573670517784253 0.576173666382494 0.316063583304724 0.230324411474973 -0.573388156762296 -0.26569100378948 0.997286949458829 0.327117395944653 -0.574529553986443 0.585427455146312 -0.911081041848199 -0.660958495606726 -0.911081041848199 -0.657865013732085 -0.657843042602155 -0.91684129776007 -0.660958495606726 -0.914093327346633 0.667124044972192 0.660958495606727 -0.908300016756355 -0.911081041848199 0.354161463826903 0.997286949458829 -0.911081041848199 -0.91684129776007 -0.908189942744345 -0.660958495606726 -0.911081041848199 -0.660958495606726 0.91684129776007 0.667124044972192 -0.91684129776007 -0.660958495606726 -0.660958495606726 -0.91684129776007 -0.91684129776007 -0.660958495606726 -0.660958495606726 -0.154330571158381 -0.91684129776007 -0.911081041848199 -0.911081041848199 -0.91684129776007 -0.911081041848199 -0.902420196993324 -0.660958495606726 -0.660958495606726 0.660958495606727 0.653241966953495 -0.168117068464085 -0.562100590715082 0.026079199013063 0.653241966953495 0.321108611812706 -0.573388156762296 0.543845294379899 0.327117395944653 -0.0328110426958934 0.568886515691118 -0.911081041848199 -0.24476850836119 -0.0882565679685226 -0.285173252807171 0.327117395944653 -0.238441941972814 0.431610781490517 0.327117395944653 -0.56546311004388 0.317761476964101 -0.911081041848199 -0.911081041848199 -0.911081041848199 -0.562100590715082 -0.310609743425744 0.332300082388144 -0.249336462960206 -0.272315642431051 0.997286949458829 0.572218304689468 0.439710970904545 0.568886515691118 0.997286949458829 0.997286949458829 0.354397491353058 0.572218304689468 1 0.997286949458829 0.547319138126467 0.568886515691118 0.997286949458829 0.997286949458829 0.579497090762734 0.585427455146312 -0.122119616243818 0.994573620082228 -0.555815555963886 0.335756427436865 0.333164046369021 0.327117395944653 0.333164046369021 1 -0.247288168566893 0.327117395944653 0.335756427436865 -0.573388156762296 0.997286949458829 -0.573388156762296 0.997286949458829 0.335756427436865 0.997286949458829 0.585427455146312 -0.247288168566893 0.997286949458829 0.335756427436865 0.585427455146312 0.335756427436865 0.335756427436865 0.335756427436865 0.328096286137042 0.997286949458829 0.997286949458829 -0.234325246755775 0.327318297103395 -0.234385436653802 0.733029103217356 0.335756427436865 0.327117395944653 0.326253714744434 0.585427455146312 0.579497090762734 0.91684129776007 0.664044800008302 0.697616813166441 0.202747815718447 0.997286949458829 -0.564340044168551 0.703573587613536 0.730106700977947 0.730106700977947 0.341369342315965 0.735946672375429 -0.143380430846828 0.718367098295452 0.719874505742613 0.718367098295452 0.718367098295452 0.703573587613536 0.697616813166441 0.703573587613536 0.697616813166441 0.521888110927924 0.521888110927924 0.521888110927924 0.521888110927924 0.521888110927924 0.722821259876263 0.722821259876263 0.727179383508493 0.727179383508493 0.697616813166441 0.642346187724632 0.660958495606727 0.660958495606727 0.667124044972192 0.660958495606727 -0.543748339307957 -0.234448494868746 -0.234448494868746 0.3340280860735 0.3340280860735 0.3340280860735 0.334892210207428 0.334892210207428 -0.557648028344186 0.327117395944653 0.53094896277803 -0.56546311004388 -0.560984176687927 -0.575673304772336 0.333164046369021 0.53094896277803 -0.566588419782668 0.335756427436865 0.585427455146312 -0.56546311004388 -0.245085022827392 0.335756427436865 -0.564340044168551 0.327117395944653 -0.573388156762296 0.317761476964101 0.53094896277803 0.335756427436865 0.335756427436865 0.335756427436865 0.316763925741396 0.53094896277803 -0.56546311004388 0.576173666382494 -0.234448494868746 0.703573587613536 0.579497090762734 0.53094896277803 0.335756427436865 -0.575673304772336 0.547319138126467 -0.247288168566893 -0.247288168566893 -0.234448494868746 0.997286949458829 0.3340280860735 0.547319138126467 0.572218304689468 0.585427455146312 0.670176151636134 -0.45092022575564 0.733029103217356 -0.562100590715082 0.40524268875889 0.727179383508493 0.40524268875889 0.727179383508493 -0.116704343456184 0.697616813166441 -0.113255272866006 0.202747815718447 -0.563219208813548 0.53094896277803 0.585427455146312 0.335756427436865 0.521888110927924 -0.222176783223388 0.335756427436865 0.335756427436865 0.335756427436865 -0.247288168566893 -0.573388156762296 -0.555154365260286 -0.657865013732085 0.335756427436865 -0.246873023699859 0.53094896277803 0.318793270727355 0.997286949458829 0.0566274400216019 -0.562100590715082 0.327117395944653 0.327117395944653 -0.563219208813548 -0.0355215076170541 0.573628641085761 0.997286949458829 0.327117395944653 0.547319138126467 0.327117395944653 0.997286949458829 0.997286949458829 0.997286949458829 0.997286949458829 -0.544844089396253 0.997286949458829 -0.247288168566893 0.703573587613536 0.327117395944653 0.327117395944653 -0.574529553986443 0.327318297103395 0.333164046369021 0.908616167690618 -0.0591522595038808 0.335756427436865 -0.19265182251858 0.378963981361363 -0.1087192007638 0.521888110927924 -0.122119616243818 0.321184547587485 0.572218304689468 -0.247288168566893 -0.247288168566893 -0.573388156762296 -0.0785980358117054 -0.660958495606726 -0.1458664105906 -0.573388156762296 -0.505133963182337 -0.559198213227022 -0.562100590715082 -0.574529553986443 0.335756427436865 -0.242715429237842 -0.660958495606726 -0.660958495606726 -0.91684129776007 -0.133085993899662 -0.562100590715082 -0.573388156762296 -0.234448494868746 -0.544844089396253 -0.574529553986443 -0.133085993899662 -0.560300080860553
-0.316972491656989 -0.316972491656989 -0.316220357965426 0.932282450458418 -0.10213902532742 -0.10213902532742 0.200290963503652 0.566037646332004 -0.132643750375694 -0.131520727970199 -0.131520727970199 0.924961374789812 -0.316220357965426 0.0126987803439498 -0.0739564442696704 0.632535183005124 -0.0688596274907937 -0.137646001352364 -0.132082787311622 -0.132082787311622 -0.135432750378847 0.924961374789812 -0.138196957783882 -0.132082787311622 -0.137646001352364 0.566037646332004 0.949553168593388 0.97781752414777 -0.129392029526369 0.200290963503652 0.566037646332004 -0.132643750375694 -0.129392029526369 0.97781752414777 0.97781752414777 0.566037646332004 0.924961374789812 0.924961374789812 0.915354185254427 0.566037646332004 0.198755824602834 0.97781752414777 0.334069169401714 0.0444861317428009 0.924961374789812 0.334069169401714 -0.0634250479915903 -0.317725133383897 0.201314758017526 0.573628641085761 1 0.924961374789812 0.924961374789812 0.924961374789812 0.566037646332004 0.924961374789812 0.566037646332004 1 0.274237393753088 0.924961374789812 0.924961374789812 0.924961374789812 0.566037646332004 0.566037646332004 -0.392195344382048 -0.316220357965426 -0.258076395356993 0.566037646332004 0.97781752414777 0.197221227511849 0.127554012289583 -0.135432750378847 0.145281658853578 0.193641826216825 0.193641826216825 -0.129392029526369 0.197732708186291 0.196709791663079 0.97781752414777 0.207148678821695 -0.316220357965426 0.152556612654913 0.199267470581866 -0.307591888890925 0.199779181861394 -0.132231028484859 0.777972899512663 -0.316220357965426 -0.423552323967575 0.260471054656215 0.259817804098419 0.198755824602834 -0.131520727970199 0.977941588599603 0.988957336249947 0.200290963503652 0.125890423281822 -0.316220357965426 0.256971757409223 0.566037646332004 0.193641826216825 -0.316972491656989 0.97781752414777 -0.577698833607418 0.127554012289583 -0.577698833607418 0.126982484540027 0.126982484540027 -0.574358922119007 0.127554012289583 -0.572763244736242 -0.128693324595544 -0.127554012289583 -0.566845695642255 -0.577698833607418 0.647751109835893 0.566037646332004 -0.577698833607418 -0.574358922119007 -0.579382539636784 0.127554012289583 -0.577698833607418 0.127554012289583 0.574358922119006 -0.128693324595544 -0.574358922119007 0.127554012289583 0.127554012289583 -0.574358922119007 -0.574358922119007 0.127554012289583 0.127554012289583 -0.0825447274109454 -0.574358922119007 -0.577698833607418 -0.577698833607418 -0.574358922119007 -0.577698833607418 -0.582720542953987 0.127554012289583 0.127554012289583 -0.127554012289583 -0.130393245748502 -0.0847591485195293 -0.320842355111298 -0.0605524762508941 -0.130393245748502 0.196198395462382 -0.316220357965426 0.909417433510079 0.193641826216825 0.146398555250642 0.949553168593388 -0.577698833607418 0.273671034721095 -0.0575556700682823 0.238752886195243 0.193641826216825 0.265028900158543 0.776232700194273 0.193641826216825 -0.31096780611262 0.201314758017526 -0.577698833607418 -0.577698833607418 -0.577698833607418 -0.309079290425109 -0.197221227511849 0.196709791663079 0.260471054656215 -0.161201143569505 0.566037646332004 0.943827853008822 0.777972899512663 0.949553168593388 0.566037646332004 0.566037646332004 0.613656510667419 0.943827853008822 0.573628641085761 0.566037646332004 0.915354185254427 0.938066558642968 0.566037646332004 0.566037646332004 0.983409607293758 0.97781752414777 -0.07229045535185 0.567660275608647 -0.320842355111298 0.198755824602834 0.197221227511849 0.193641826216825 0.197221227511849 0.573628641085761 0.259568521275842 0.193641826216825 0.198755824602834 -0.316220357965426 0.566037646332004 -0.316220357965426 0.566037646332004 0.198755824602834 0.566037646332004 0.97781752414777 0.259568521275842 0.566037646332004 0.198755824602834 0.97781752414777 0.198755824602834 0.198755824602834 0.198755824602834 0.200290963503652 0.566037646332004 0.566037646332004 0.264379153271503 0.199779181861394 0.263728999763821 -0.138196957783882 0.198755824602834 0.193641826216825 0.193130557764114 0.97781752414777 0.983409607293758 0.574358922119006 -0.128124285276524 -0.131520727970199 -0.0382237638405323 0.566037646332004 -0.310567987879423 -0.132643750375694 -0.137646001352364 -0.137646001352364 -0.0643578875404661 -0.138747003041294 -0.0848760989697784 -0.135432750378847 -0.13709411825936 -0.135432750378847 -0.135432750378847 -0.132643750375694 -0.131520727970199 -0.132643750375694 -0.131520727970199 -0.10213902532742 -0.10213902532742 -0.10213902532742 -0.10213902532742 -0.10213902532742 -0.129392029526369 -0.129392029526369 -0.13709411825936 -0.13709411825936 -0.131520727970199 -0.129827784683658 -0.127554012289583 -0.127554012289583 -0.128693324595544 -0.127554012289583 -0.292988377550756 0.263078409542263 0.263078409542263 0.197732708186291 0.197732708186291 0.197732708186291 0.198244238839953 0.198244238839953 -0.306105597663304 0.193641826216825 0.924961374789812 -0.31096780611262 -0.320138879746865 -0.317725133383897 0.197221227511849 0.924961374789812 -0.311365295902522 0.198755824602834 0.97781752414777 -0.31096780611262 0.272540441126306 0.198755824602834 -0.310218940315746 0.193641826216825 -0.316220357965426 0.201314758017526 0.924961374789812 0.198755824602834 0.198755824602834 0.198755824602834 0.199779181861394 0.924961374789812 -0.31096780611262 0.988957336249947 0.263078409542263 -0.132643750375694 0.983409607293758 0.924961374789812 0.198755824602834 -0.317725133383897 0.915354185254427 0.259568521275842 0.259568521275842 0.263078409542263 0.566037646332004 0.197732708186291 0.915354185254427 0.943827853008822 0.97781752414777 -0.129261150954237 -0.266928683940119 -0.138196957783882 -0.309079290425109 -0.0746560632634661 -0.13709411825936 -0.0746560632634661 -0.13709411825936 -0.0826316120431886 -0.131520727970199 -0.0747780716335444 -0.0382237638405323 -0.309470379626761 0.924961374789812 0.97781752414777 0.198755824602834 -0.10213902532742 -0.112911411182082 0.198755824602834 0.198755824602834 0.198755824602834 0.259568521275842 -0.316220357965426 -0.289425371114544 0.126982484540027 0.198755824602834 0.262427351814922 0.924961374789812 0.201826780907212 0.566037646332004 0.442709640997055 -0.309079290425109 0.193641826216825 0.193641826216825 -0.309823465736974 0.145281658853578 1 0.566037646332004 0.193641826216825 0.915354185254427 0.193641826216825 0.566037646332004 0.566037646332004 0.566037646332004 0.566037646332004 -0.2937774364691 0.566037646332004 0.259568521275842 -0.132643750375694 0.193641826216825 0.193641826216825 -0.316972491656989 0.199779181861394 0.197221227511849 0.569416319947054 -0.420623553118559 0.198755824602834 -0.114043004740749 0.622924455193509 -0.0643578875404661 -0.10213902532742 -0.07229045535185 -0.0539006979024906 0.943827853008822 0.259568521275842 0.259568521275842 -0.316220357965426 -0.0565257047275111 0.127554012289583 -0.078760170567914 -0.316220357965426 -0.302966622124 -0.322957596189061 -0.309079290425109 -0.316972491656989 0.198755824602834 0.274237393753088 0.127554012289583 0.127554012289583 -0.574358922119007 -0.0787821596225107 -0.309079290425109 -0.316220357965426 0.263078409542263 -0.2937774364691 -0.316972491656989 -0.0787821596225107 -0.335400127538873
-0.329558506743705 -0.329558506743705 -0.328795105660139 0.879731062590529 -0.0711828197070072 -0.0711828197070072 0.134303664038604 0.52358186659792 -0.105674587485007 -0.103416721582938 -0.103416721582938 1 -0.328795105660139 -0.0175926976466744 -0.0763750782766883 0.595350999334056 -0.0711115777894381 -0.103030535177857 -0.104554571050613 -0.104554571050613 -0.111025795879818 1 -0.104332378504325 -0.104554571050613 -0.103030535177857 0.52358186659792 0.88546600139694 0.902766037086616 -0.0909950897134585 0.134303664038604 0.52358186659792 -0.105674587485007 -0.0909950897134585 0.902766037086616 0.902766037086616 0.52358186659792 1 1 0.863158566620392 0.52358186659792 0.111068557697039 0.902766037086616 0.344994397916826 0.0286735545544022 1 0.344994397916826 -0.0654992685613357 -0.330322613751327 0.133011179643403 0.53094896277803 0.924961374789812 1 1 1 0.52358186659792 1 0.52358186659792 0.924961374789812 0.204110396430699 1 1 1 0.52358186659792 0.52358186659792 -0.400672811353984 -0.328795105660139 -0.26879478053355 0.52358186659792 0.902766037086616 0.127977330595663 0.131725473950588 -0.111025795879818 0.0931644894024793 0.116144078956755 0.116144078956755 -0.0909950897134585 0.129049745725982 0.126897466914453 0.902766037086616 0.137474667815286 -0.328795105660139 0.147765293702615 0.112225497398384 -0.320280668935606 0.113375107927424 -0.0925997565255212 0.739274473809815 -0.328795105660139 -0.42056546049259 0.17677923574501 0.175728038795642 0.111068557697039 -0.103416721582938 0.90314421734422 0.913788304742609 0.130864647422717 0.0579590829801652 -0.328795105660139 0.184378917658802 0.52358186659792 0.116144078956755 -0.329558506743705 0.902766037086616 -0.624892483592923 0.131725473950588 -0.624892483592923 0.131135255247666 0.131135255247666 -0.621442627142924 0.131725473950588 -0.610946099604124 -0.132902045747794 -0.131725473950588 -0.614359019811679 -0.624892483592923 0.627238229225059 0.52358186659792 -0.624892483592923 -0.621442627142924 -0.626632281880461 0.131725473950588 -0.624892483592923 0.131725473950588 0.621442627142924 -0.132902045747794 -0.621442627142924 0.131725473950588 0.131725473950588 -0.621442627142924 -0.621442627142924 0.131725473950588 0.131725473950588 -0.094345923219731 -0.621442627142924 -0.624892483592923 -0.624892483592923 -0.621442627142924 -0.624892483592923 -0.630142150683393 0.131725473950588 0.131725473950588 -0.131725473950588 -0.13465756025912 -0.0987105063347785 -0.332500222064567 -0.0625327536927852 -0.13465756025912 0.132674055928315 -0.328795105660139 0.868601939296744 0.116144078956755 0.0945378044691854 0.88546600139694 -0.624892483592923 0.203177804348733 -0.0594379414822002 0.162896711929597 0.116144078956755 0.195214083311069 0.749154946225838 0.116144078956755 -0.323469454910036 0.133011179643403 -0.624892483592923 -0.624892483592923 -0.624892483592923 -0.321781072709057 -0.127977330595664 0.126897466914453 0.17677923574501 -0.166472983929837 0.52358186659792 0.879901803378896 0.739274473809815 0.88546600139694 0.52358186659792 0.52358186659792 0.593760273679791 0.879901803378896 0.53094896277803 0.52358186659792 0.863158566620392 0.88546600139694 0.52358186659792 0.52358186659792 0.908424141595417 0.902766037086616 -0.0677386128540969 0.525263669600555 -0.332500222064567 0.111068557697039 0.111772100541858 0.116144078956755 0.127977330595663 0.53094896277803 0.177271346223159 0.116144078956755 0.111068557697039 -0.328795105660139 0.52358186659792 -0.328795105660139 0.52358186659792 0.111068557697039 0.52358186659792 0.902766037086616 0.177271346223159 0.52358186659792 0.111068557697039 0.902766037086616 0.111068557697039 0.111068557697039 0.111068557697039 0.134303664038604 0.52358186659792 0.52358186659792 0.194213167715517 0.133266962463516 0.193208435109928 -0.104332378504325 0.111068557697039 0.116144078956755 0.119121274758437 0.902766037086616 0.908424141595417 0.621442627142924 -0.132314396855777 -0.103416721582938 -0.0394738144076458 0.52358186659792 -0.323283816899987 -0.105674587485007 -0.103030535177857 -0.103030535177857 -0.039821134895768 -0.105612494832594 -0.0876518438203945 -0.111025795879818 -0.11405560494806 -0.111025795879818 -0.111025795879818 -0.105674587485007 -0.103416721582938 -0.105674587485007 -0.103416721582938 -0.0711828197070072 -0.0711828197070072 -0.0711828197070072 -0.0711828197070072 -0.0711828197070072 -0.0909950897134585 -0.0909950897134585 -0.101706477117385 -0.101706477117385 -0.103416721582938 -0.134073606642686 -0.131725473950588 -0.131725473950588 -0.132902045747794 -0.131725473950588 -0.306683529842578 0.192199821499804 0.192199821499804 0.112901282503604 0.112901282503604 0.112901282503604 0.109904215128881 0.109904215128881 -0.318782453149757 0.116144078956755 1 -0.323469454910036 -0.331781273069199 -0.330322613751327 0.111772100541858 1 -0.323936660955179 0.111068557697039 0.902766037086616 -0.323469454910036 0.201302678951093 0.111068557697039 -0.32271100658359 0.116144078956755 -0.328795105660139 0.133011179643403 1 0.111068557697039 0.111068557697039 0.111068557697039 0.113375107927424 1 -0.323756579079152 0.913788304742609 0.192199821499804 -0.105674587485007 0.908424141595417 1 0.111068557697039 -0.330322613751327 0.863158566620392 0.177271346223159 0.177271346223159 0.192199821499804 0.52358186659792 0.129049745725982 0.863158566620392 0.879901803378896 0.902766037086616 -0.0935911695782079 -0.275658184104731 -0.104332378504325 -0.321781072709057 -0.0788983823546448 -0.101706477117385 -0.0788983823546448 -0.110635877370751 -0.0853339543328449 -0.103416721582938 -0.0772235757247473 -0.0394738144076458 -0.321953087899719 1 0.902766037086616 0.111068557697039 -0.0711828197070072 -0.134487481060771 0.111068557697039 0.111068557697039 0.111068557697039 0.177271346223159 -0.328795105660139 -0.303960173059184 0.131135255247666 0.111068557697039 0.179908507603472 1 0.13407345219392 0.52358186659792 0.4387809617329 -0.321781072709057 0.116144078956755 0.116144078956755 -0.322532142832698 0.0931644894024793 0.924961374789812 0.52358186659792 0.116144078956755 0.863158566620392 0.116144078956755 0.52358186659792 0.52358186659792 0.52358186659792 0.52358186659792 -0.307469387145471 0.52358186659792 0.177271346223159 -0.105674587485007 0.116144078956755 0.116144078956755 -0.329558506743705 0.133266962463516 0.111772100541858 0.616340642755688 -0.417477905351387 0.111068557697039 -0.0418307475979946 0.585969430643442 -0.0664626152212286 -0.0711828197070072 -0.0677386128540969 -0.0175926976466744 0.879901803378896 0.177271346223159 0.177271346223159 -0.328795105660139 -0.0583742926778209 0.131725473950588 -0.0891715819531028 -0.328795105660139 -0.312874688723154 -0.334662682529913 -0.321781072709057 -0.329558506743705 0.111068557697039 0.204110396430699 0.131725473950588 0.131725473950588 -0.621442627142924 -0.0813586113745 -0.321781072709057 -0.328795105660139 0.192199821499804 -0.307469387145471 -0.329558506743705 -0.0813586113745 -0.346368883033199
-0.329558506743705 -0.329558506743705 -0.328795105660139 0.879731062590529 -0.0711828197070072 -0.0711828197070072 0.134303664038604 0.52358186659792 -0.105674587485007 -0.103416721582938 -0.103416721582938 1 -0.328795105660139 -0.0175926976466744 -0.0763750782766883 0.595350999334056 -0.0711115777894381 -0.103030535177857 -0.104554571050613 -0.104554571050613 -0.111025795879818 1 -0.104332378504325 -0.104554571050613 -0.103030535177857 0.52358186659792 0.88546600139694 0.902766037086616 -0.0909950897134585 0.134303664038604 0.52358186659792 -0.105674587485007 -0.0909950897134585 0.902766037086616 0.902766037086616 0.52358186659792 1 1 0.863158566620392 0.52358186659792 0.111068557697039 0.902766037086616 0.344994397916826 0.0286735545544022 1 0.344994397916826 -0.0654992685613357 -0.330322613751327 0.133011179643403 0.53094896277803 0.924961374789812 1 1 1 0.52358186659792 1 0.52358186659792 0.924961374789812 0.204110396430699 1 1 1 0.52358186659792 0.52358186659792 -0.400672811353984 -0.328795105660139 -0.26879478053355 0.52358186659792 0.902766037086616 0.127977330595663 0.131725473950588 -0.111025795879818 0.0931644894024793 0.116144078956755 0.116144078956755 -0.0909950897134585 0.129049745725982 0.126897466914453 0.902766037086616 0.137474667815286 -0.328795105660139 0.147765293702615 0.112225497398384 -0.320280668935606 0.113375107927424 -0.0925997565255212 0.739274473809815 -0.328795105660139 -0.42056546049259 0.17677923574501 0.175728038795642 0.111068557697039 -0.103416721582938 0.90314421734422 0.913788304742609 0.130864647422717 0.0579590829801652 -0.328795105660139 0.184378917658802 0.52358186659792 0.116144078956755 -0.329558506743705 0.902766037086616 -0.624892483592923 0.131725473950588 -0.624892483592923 0.131135255247666 0.131135255247666 -0.621442627142924 0.131725473950588 -0.610946099604124 -0.132902045747794 -0.131725473950588 -0.614359019811679 -0.624892483592923 0.627238229225059 0.52358186659792 -0.624892483592923 -0.621442627142924 -0.626632281880461 0.131725473950588 -0.624892483592923 0.131725473950588 0.621442627142924 -0.132902045747794 -0.621442627142924 0.131725473950588 0.131725473950588 -0.621442627142924 -0.621442627142924 0.131725473950588 0.131725473950588 -0.094345923219731 -0.621442627142924 -0.624892483592923 -0.624892483592923 -0.621442627142924 -0.624892483592923 -0.630142150683393 0.131725473950588 0.131725473950588 -0.131725473950588 -0.13465756025912 -0.0987105063347785 -0.332500222064567 -0.0625327536927852 -0.13465756025912 0.132674055928315 -0.328795105660139 0.868601939296744 0.116144078956755 0.0945378044691854 0.88546600139694 -0.624892483592923 0.203177804348733 -0.0594379414822002 0.162896711929597 0.116144078956755 0.195214083311069 0.749154946225838 0.116144078956755 -0.323469454910036 0.133011179643403 -0.624892483592923 -0.624892483592923 -0.624892483592923 -0.321781072709057 -0.127977330595664 0.126897466914453 0.17677923574501 -0.166472983929837 0.52358186659792 0.879901803378896 0.739274473809815 0.88546600139694 0.52358186659792 0.52358186659792 0.593760273679791 0.879901803378896 0.53094896277803 0.52358186659792 0.863158566620392 0.88546600139694 0.52358186659792 0.52358186659792 0.908424141595417 0.902766037086616 -0.0677386128540969 0.525263669600555 -0.332500222064567 0.111068557697039 0.111772100541858 0.116144078956755 0.127977330595663 0.53094896277803 0.177271346223159 0.116144078956755 0.111068557697039 -0.328795105660139 0.52358186659792 -0.328795105660139 0.52358186659792 0.111068557697039 0.52358186659792 0.902766037086616 0.177271346223159 0.52358186659792 0.111068557697039 0.902766037086616 0.111068557697039 0.111068557697039 0.111068557697039 0.134303664038604 0.52358186659792 0.52358186659792 0.194213167715517 0.133266962463516 0.193208435109928 -0.104332378504325 0.111068557697039 0.116144078956755 0.119121274758437 0.902766037086616 0.908424141595417 0.621442627142924 -0.132314396855777 -0.103416721582938 -0.0394738144076458 0.52358186659792 -0.323283816899987 -0.105674587485007 -0.103030535177857 -0.103030535177857 -0.039821134895768 -0.105612494832594 -0.0876518438203945 -0.111025795879818 -0.11405560494806 -0.111025795879818 -0.111025795879818 -0.105674587485007 -0.103416721582938 -0.105674587485007 -0.103416721582938 -0.0711828197070072 -0.0711828197070072 -0.0711828197070072 -0.0711828197070072 -0.0711828197070072 -0.0909950897134585 -0.0909950897134585 -0.101706477117385 -0.101706477117385 -0.103416721582938 -0.134073606642686 -0.131725473950588 -0.131725473950588 -0.132902045747794 -0.131725473950588 -0.306683529842578 0.192199821499804 0.192199821499804 0.112901282503604 0.112901282503604 0.112901282503604 0.109904215128881 0.109904215128881 -0.318782453149757 0.116144078956755 1 -0.323469454910036 -0.331781273069199 -0.330322613751327 0.111772100541858 1 -0.323936660955179 0.111068557697039 0.902766037086616 -0.323469454910036 0.201302678951093 0.111068557697039 -0.32271100658359 0.116144078956755 -0.328795105660139 0.133011179643403 1 0.111068557697039 0.111068557697039 0.111068557697039 0.113375107927424 1 -0.323756579079152 0.913788304742609 0.192199821499804 -0.105674587485007 0.908424141595417 1 0.111068557697039 -0.330322613751327 0.863158566620392 0.177271346223159 0.177271346223159 0.192199821499804 0.52358186659792 0.129049745725982 0.863158566620392 0.879901803378896 0.902766037086616 -0.0935911695782079 -0.275658184104731 -0.104332378504325 -0.321781072709057 -0.0788983823546448 -0.101706477117385 -0.0788983823546448 -0.110635877370751 -0.0853339543328449 -0.103416721582938 -0.0772235757247473 -0.0394738144076458 -0.321953087899719 1 0.902766037086616 0.111068557697039 -0.0711828197070072 -0.134487481060771 0.111068557697039 0.111068557697039 0.111068557697039 0.177271346223159 -0.328795105660139 -0.303960173059184 0.131135255247666 0.111068557697039 0.179908507603472 1 0.13407345219392 0.52358186659792 0.4387809617329 -0.321781072709057 0.116144078956755 0.116144078956755 -0.322532142832698 0.0931644894024793 0.924961374789812 0.52358186659792 0.116144078956755 0.863158566620392 0.116144078956755 0.52358186659792 0.52358186659792 0.52358186659792 0.52358186659792 -0.307469387145471 0.52358186659792 0.177271346223159 -0.105674587485007 0.116144078956755 0.116144078956755 -0.329558506743705 0.133266962463516 0.111772100541858 0.616340642755688 -0.417477905351387 0.111068557697039 -0.0418307475979946 0.585969430643442 -0.0664626152212286 -0.0711828197070072 -0.0677386128540969 -0.0175926976466744 0.879901803378896 0.177271346223159 0.177271346223159 -0.328795105660139 -0.0583742926778209 0.131725473950588 -0.0891715819531028 -0.328795105660139 -0.312874688723154 -0.334662682529913 -0.321781072709057 -0.329558506743705 0.111068557697039 0.204110396430699 0.131725473950588 0.131725473950588 -0.621442627142924 -0.0813586113745 -0.321781072709057 -0.328795105660139 0.192199821499804 -0.307469387145471 -0.329558506743705 -0.0813586113745 -0.346368883033199
-0.329558506743705 -0.329558506743705 -0.328795105660139 0.879731062590529 -0.0711828197070072 -0.0711828197070072 0.134303664038604 0.52358186659792 -0.105674587485007 -0.103416721582938 -0.103416721582938 1 -0.328795105660139 -0.0175926976466744 -0.0763750782766883 0.595350999334056 -0.0711115777894381 -0.103030535177857 -0.104554571050613 -0.104554571050613 -0.111025795879818 1 -0.104332378504325 -0.104554571050613 -0.103030535177857 0.52358186659792 0.88546600139694 0.902766037086616 -0.0909950897134585 0.134303664038604 0.52358186659792 -0.105674587485007 -0.0909950897134585 0.902766037086616 0.902766037086616 0.52358186659792 1 1 0.863158566620392 0.52358186659792 0.111068557697039 0.902766037086616 0.344994397916826 0.0286735545544022 1 0.344994397916826 -0.0654992685613357 -0.330322613751327 0.133011179643403 0.53094896277803 0.924961374789812 1 1 1 0.52358186659792 1 0.52358186659792 0.924961374789812 0.204110396430699 1 1 1 0.52358186659792 0.52358186659792 -0.400672811353984 -0.328795105660139 -0.26879478053355 0.52358186659792 0.902766037086616 0.127977330595663 0.131725473950588 -0.111025795879818 0.0931644894024793 0.116144078956755 0.116144078956755 -0.0909950897134585 0.129049745725982 0.126897466914453 0.902766037086616 0.137474667815286 -0.328795105660139 0.147765293702615 0.112225497398384 -0.320280668935606 0.113375107927424 -0.0925997565255212 0.739274473809815 -0.328795105660139 -0.42056546049259 0.17677923574501 0.175728038795642 0.111068557697039 -0.103416721582938 0.90314421734422 0.913788304742609 0.130864647422717 0.0579590829801652 -0.328795105660139 0.184378917658802 0.52358186659792 0.116144078956755 -0.329558506743705 0.902766037086616 -0.624892483592923 0.131725473950588 -0.624892483592923 0.131135255247666 0.131135255247666 -0.621442627142924 0.131725473950588 -0.610946099604124 -0.132902045747794 -0.131725473950588 -0.614359019811679 -0.624892483592923 0.627238229225059 0.52358186659792 -0.624892483592923 -0.621442627142924 -0.626632281880461 0.131725473950588 -0.624892483592923 0.131725473950588 0.621442627142924 -0.132902045747794 -0.621442627142924 0.131725473950588 0.131725473950588 -0.621442627142924 -0.621442627142924 0.131725473950588 0.131725473950588 -0.094345923219731 -0.621442627142924 -0.624892483592923 -0.624892483592923 -0.621442627142924 -0.624892483592923 -0.630142150683393 0.131725473950588 0.131725473950588 -0.131725473950588 -0.13465756025912 -0.0987105063347785 -0.332500222064567 -0.0625327536927852 -0.13465756025912 0.132674055928315 -0.328795105660139 0.868601939296744 0.116144078956755 0.0945378044691854 0.88546600139694 -0.624892483592923 0.203177804348733 -0.0594379414822002 0.162896711929597 0.116144078956755 0.195214083311069 0.749154946225838 0.116144078956755 -0.323469454910036 0.133011179643403 -0.624892483592923 -0.624892483592923 -0.624892483592923 -0.321781072709057 -0.127977330595664 0.126897466914453 0.17677923574501 -0.166472983929837 0.52358186659792 0.879901803378896 0.739274473809815 0.88546600139694 0.52358186659792 0.52358186659792 0.593760273679791 0.879901803378896 0.53094896277803 0.52358186659792 0.863158566620392 0.88546600139694 0.52358186659792 0.52358186659792 0.908424141595417 0.902766037086616 -0.0677386128540969 0.525263669600555 -0.332500222064567 0.111068557697039 0.111772100541858 0.116144078956755 0.127977330595663 0.53094896277803 0.177271346223159 0.116144078956755 0.111068557697039 -0.328795105660139 0.52358186659792 -0.328795105660139 0.52358186659792 0.111068557697039 0.52358186659792 0.902766037086616 0.177271346223159 0.52358186659792 0.111068557697039 0.902766037086616 0.111068557697039 0.111068557697039 0.111068557697039 0.134303664038604 0.52358186659792 0.52358186659792 0.194213167715517 0.133266962463516 0.193208435109928 -0.104332378504325 0.111068557697039 0.116144078956755 0.119121274758437 0.902766037086616 0.908424141595417 0.621442627142924 -0.132314396855777 -0.103416721582938 -0.0394738144076458 0.52358186659792 -0.323283816899987 -0.105674587485007 -0.103030535177857 -0.103030535177857 -0.039821134895768 -0.105612494832594 -0.0876518438203945 -0.111025795879818 -0.11405560494806 -0.111025795879818 -0.111025795879818 -0.105674587485007 -0.103416721582938 -0.105674587485007 -0.103416721582938 -0.0711828197070072 -0.0711828197070072 -0.0711828197070072 -0.0711828197070072 -0.0711828197070072 -0.0909950897134585 -0.0909950897134585 -0.101706477117385 -0.101706477117385 -0.103416721582938 -0.134073606642686 -0.131725473950588 -0.131725473950588 -0.132902045747794 -0.131725473950588 -0.306683529842578 0.192199821499804 0.192199821499804 0.112901282503604 0.112901282503604 0.112901282503604 0.109904215128881 0.109904215128881 -0.318782453149757 0.116144078956755 1 -0.323469454910036 -0.331781273069199 -0.330322613751327 0.111772100541858 1 -0.323936660955179 0.111068557697039 0.902766037086616 -0.323469454910036 0.201302678951093 0.111068557697039 -0.32271100658359 0.116144078956755 -0.328795105660139 0.133011179643403 1 0.111068557697039 0.111068557697039 0.111068557697039 0.113375107927424 1 -0.323756579079152 0.913788304742609 0.192199821499804 -0.105674587485007 0.908424141595417 1 0.111068557697039 -0.330322613751327 0.863158566620392 0.177271346223159 0.177271346223159 0.192199821499804 0.52358186659792 0.129049745725982 0.863158566620392 0.879901803378896 0.902766037086616 -0.0935911695782079 -0.275658184104731 -0.104332378504325 -0.321781072709057 -0.0788983823546448 -0.101706477117385 -0.0788983823546448 -0.110635877370751 -0.0853339543328449 -0.103416721582938 -0.0772235757247473 -0.0394738144076458 -0.321953087899719 1 0.902766037086616 0.111068557697039 -0.0711828197070072 -0.134487481060771 0.111068557697039 0.111068557697039 0.111068557697039 0.177271346223159 -0.328795105660139 -0.303960173059184 0.131135255247666 0.111068557697039 0.179908507603472 1 0.13407345219392 0.52358186659792 0.4387809617329 -0.321781072709057 0.116144078956755 0.116144078956755 -0.322532142832698 0.0931644894024793 0.924961374789812 0.52358186659792 0.116144078956755 0.863158566620392 0.116144078956755 0.52358186659792 0.52358186659792 0.52358186659792 0.52358186659792 -0.307469387145471 0.52358186659792 0.177271346223159 -0.105674587485007 0.116144078956755 0.116144078956755 -0.329558506743705 0.133266962463516 0.111772100541858 0.616340642755688 -0.417477905351387 0.111068557697039 -0.0418307475979946 0.585969430643442 -0.0664626152212286 -0.0711828197070072 -0.0677386128540969 -0.0175926976466744 0.879901803378896 0.177271346223159 0.177271346223159 -0.328795105660139 -0.0583742926778209 0.131725473950588 -0.0891715819531028 -0.328795105660139 -0.312874688723154 -0.334662682529913 -0.321781072709057 -0.329558506743705 0.111068557697039 0.204110396430699 0.131725473950588 0.131725473950588 -0.621442627142924 -0.0813586113745 -0.321781072709057 -0.328795105660139 0.192199821499804 -0.307469387145471 -0.329558506743705 -0.0813586113745 -0.346368883033199
-0.572970826269082 -0.572970826269082 -0.571832525713291 0.567080980775217 0.523363675944376 0.523363675944376 0.327259475228335 1 0.705487611158779 0.699514631716577 0.699514631716577 0.52358186659792 -0.571832525713291 -0.0714277062766906 -0.124595004205487 0.375456891781732 -0.116008356831213 0.732092906032846 0.694948256863903 0.694948256863903 0.720321366568839 0.52358186659792 0.735023258466512 0.694948256863903 0.732092906032846 1 0.570434132322518 0.577767432606305 0.72480600536956 0.327259475228335 1 0.705487611158779 0.72480600536956 0.577767432606305 0.577767432606305 1 0.52358186659792 0.52358186659792 0.548887878697414 1 0.334845503279706 0.577767432606305 0.556523225507959 -0.0572967027569137 0.52358186659792 0.556523225507959 -0.106852677941501 -0.574111474001287 0.316653828329966 0.997286949458829 0.566037646332004 0.52358186659792 0.52358186659792 0.52358186659792 1 0.52358186659792 1 0.566037646332004 -0.246710274292854 0.52358186659792 0.52358186659792 0.52358186659792 1 1 -0.0236765251052867 -0.571832525713291 -0.551364938764087 1 0.577767432606305 0.332260155472721 -0.66279562379149 0.720321366568839 -0.0384854807975347 0.326229909916559 0.326229909916559 0.72480600536956 0.333121850993812 0.33139853546979 0.577767432606305 -0.332253285698594 -0.571832525713291 0.0881780584133943 0.335707477290743 -0.558350998143973 0.336569561314041 0.720501402180686 0.441323576824687 -0.571832525713291 -0.0534816586914111 -0.24722312621543 -0.249344615638138 0.334845503279706 0.699514631716577 0.566101466635976 0.568490097757337 0.314962306943612 0.228892686998313 -0.571832525713291 -0.263529335068618 1 0.326229909916559 -0.572970826269082 0.577767432606305 -0.90804036003507 -0.66279562379149 -0.90804036003507 -0.659693848509863 -0.659672114098556 -0.913843205301036 -0.66279562379149 -0.91110353604671 0.668977700504694 0.662795623791489 -0.905267043961559 -0.90804036003507 0.355219358969588 1 -0.90804036003507 -0.913843205301036 -0.905127035921788 -0.66279562379149 -0.90804036003507 -0.66279562379149 0.913843205301035 0.668977700504694 -0.913843205301036 -0.66279562379149 -0.66279562379149 -0.913843205301036 -0.913843205301036 -0.66279562379149 -0.66279562379149 -0.15391186451878 -0.913843205301036 -0.90804036003507 -0.90804036003507 -0.913843205301036 -0.90804036003507 -0.899314160698305 -0.66279562379149 -0.66279562379149 0.662795623791489 0.655115531878906 -0.167660958360509 -0.560575583403251 0.0271578617241047 0.655115531878906 0.320298552951868 -0.571832525713291 0.545404984032241 0.326229909916559 -0.03577674612868 0.570434132322518 -0.90804036003507 -0.248751356875601 -0.0868326767514483 -0.28892302363953 0.326229909916559 -0.236434041104842 0.433204816404249 0.326229909916559 -0.563928980047165 0.316653828329966 -0.90804036003507 -0.90804036003507 -0.90804036003507 -0.560575583403251 -0.309519923936226 0.33139853546979 -0.24722312621543 -0.271576836329985 1 0.573774985223639 0.441323576824687 0.570434132322518 1 1 0.35545331658062 0.573774985223639 0.997286949458829 1 0.548887878697414 0.570434132322518 1 1 0.571871847962719 0.577767432606305 -0.121788299552881 0.997279289197483 -0.554282713790898 0.334845503279706 0.332260155472721 0.326229909916559 0.332260155472721 0.997286949458829 -0.24517264636124 0.326229909916559 0.334845503279706 -0.571832525713291 1 -0.571832525713291 1 0.334845503279706 1 0.577767432606305 -0.24517264636124 1 0.334845503279706 0.577767432606305 0.334845503279706 0.334845503279706 0.334845503279706 0.327259475228335 1 1 -0.232328592090457 0.326483703446705 -0.2323668903387 0.735023258466512 0.334845503279706 0.326229909916559 0.325368571927088 0.577767432606305 0.571871847962719 0.913843205301035 0.665890201657697 0.699514631716577 0.203299377203791 1 -0.562808961106316 0.705487611158779 0.732092906032846 0.732092906032846 0.342298014128438 0.737948764670775 -0.142991432491326 0.720321366568839 0.721851187213193 0.720321366568839 0.720321366568839 0.705487611158779 0.699514631716577 0.705487611158779 0.699514631716577 0.523363675944376 0.523363675944376 0.523363675944376 0.523363675944376 0.523363675944376 0.72480600536956 0.72480600536956 0.729157624997591 0.729157624997591 0.699514631716577 0.644209902476138 0.662795623791489 0.662795623791489 0.668977700504694 0.662795623791489 -0.542222725453933 -0.232407694553035 -0.232407694553035 0.333121850993812 0.333121850993812 0.333121850993812 0.333983630715291 0.333983630715291 -0.556135101059105 0.326229909916559 0.52358186659792 -0.563928980047165 -0.559462198263776 -0.574111474001287 0.332260155472721 0.52358186659792 -0.565051236763756 0.334845503279706 0.577767432606305 -0.563928980047165 -0.249112862211389 0.334845503279706 -0.562808961106316 0.326229909916559 -0.571832525713291 0.316653828329966 0.52358186659792 0.334845503279706 0.334845503279706 0.334845503279706 0.31601803797959 0.52358186659792 -0.563928980047165 0.568490097757337 -0.232407694553035 0.705487611158779 0.571871847962719 0.52358186659792 0.334845503279706 -0.574111474001287 0.548887878697414 -0.24517264636124 -0.24517264636124 -0.232407694553035 1 0.333121850993812 0.548887878697414 0.573774985223639 0.577767432606305 0.672038265701594 -0.44969685639313 0.735023258466512 -0.560575583403251 0.406345123616418 0.729157624997591 0.406345123616418 0.729157624997591 -0.116155327162959 0.699514631716577 -0.111244783549146 0.203299377203791 -0.561691166634279 0.52358186659792 0.577767432606305 0.334845503279706 0.523363675944376 -0.221574006381429 0.334845503279706 0.334845503279706 0.334845503279706 -0.24517264636124 -0.571832525713291 -0.553597613019129 -0.659693848509863 0.334845503279706 -0.244815851407892 0.52358186659792 0.317686334017418 1 0.0547880493165283 -0.560575583403251 0.326229909916559 0.326229909916559 -0.561691166634279 -0.0384854807975347 0.566037646332004 1 0.326229909916559 0.548887878697414 0.326229909916559 1 1 1 1 -0.543315062319363 1 -0.24517264636124 0.705487611158779 0.326229909916559 0.326229909916559 -0.572970826269082 0.326483703446705 0.332260155472721 0.905640767114918 -0.0573392650480097 0.334845503279706 -0.192129148387239 0.379994926803168 -0.108424240077331 0.523363675944376 -0.121788299552881 0.322058308054441 0.573774985223639 -0.24517264636124 -0.24517264636124 -0.571832525713291 -0.0772230199627526 -0.66279562379149 -0.14547066764641 -0.571832525713291 -0.503742182597537 -0.557656012218317 -0.560575583403251 -0.572970826269082 0.334845503279706 -0.246710274292854 -0.66279562379149 -0.66279562379149 -0.913843205301036 -0.132724924871892 -0.560575583403251 -0.571832525713291 -0.232407694553035 -0.543315062319363 -0.572970826269082 -0.132724924871892 -0.558754471640735
-0.329558506743705 -0.329558506743705 -0.328795105660139 0.879731062590529 -0.0711828197070072 -0.0711828197070072 0.134303664038604 0.52358186659792 -0.105674587485007 -0.103416721582938 -0.103416721582938 1 -0.328795105660139 -0.0175926976466744 -0.0763750782766883 0.595350999334056 -0.0711115777894381 -0.103030535177857 -0.104554571050613 -0.104554571050613 -0.111025795879818 1 -0.104332378504325 -0.104554571050613 -0.103030535177857 0.52358186659792 0.88546600139694 0.902766037086616 -0.0909950897134585 0.134303664038604 0.52358186659792 -0.105674587485007 -0.0909950897134585 0.902766037086616 0.902766037086616 0.52358186659792 1 1 0.863158566620392 0.52358186659792 0.111068557697039 0.902766037086616 0.344994397916826 0.0286735545544022 1 0.344994397916826 -0.0654992685613357 -0.330322613751327 0.133011179643403 0.53094896277803 0.924961374789812 1 1 1 0.52358186659792 1 0.52358186659792 0.924961374789812 0.204110396430699 1 1 1 0.52358186659792 0.52358186659792 -0.400672811353984 -0.328795105660139 -0.26879478053355 0.52358186659792 0.902766037086616 0.127977330595663 0.131725473950588 -0.111025795879818 0.0931644894024793 0.116144078956755 0.116144078956755 -0.0909950897134585 0.129049745725982 0.126897466914453 0.902766037086616 0.137474667815286 -0.328795105660139 0.147765293702615 0.112225497398384 -0.320280668935606 0.113375107927424 -0.0925997565255212 0.739274473809815 -0.328795105660139 -0.42056546049259 0.17677923574501 0.175728038795642 0.111068557697039 -0.103416721582938 0.90314421734422 0.913788304742609 0.130864647422717 0.0579590829801652 -0.328795105660139 0.184378917658802 0.52358186659792 0.116144078956755 -0.329558506743705 0.902766037086616 -0.624892483592923 0.131725473950588 -0.624892483592923 0.131135255247666 0.131135255247666 -0.621442627142924 0.131725473950588 -0.610946099604124 -0.132902045747794 -0.131725473950588 -0.614359019811679 -0.624892483592923 0.627238229225059 0.52358186659792 -0.624892483592923 -0.621442627142924 -0.626632281880461 0.131725473950588 -0.624892483592923 0.131725473950588 0.621442627142924 -0.132902045747794 -0.621442627142924 0.131725473950588 0.131725473950588 -0.621442627142924 -0.621442627142924 0.131725473950588 0.131725473950588 -0.094345923219731 -0.621442627142924 -0.624892483592923 -0.624892483592923 -0.621442627142924 -0.624892483592923 -0.630142150683393 0.131725473950588 0.131725473950588 -0.131725473950588 -0.13465756025912 -0.0987105063347785 -0.332500222064567 -0.0625327536927852 -0.13465756025912 0.132674055928315 -0.328795105660139 0.868601939296744 0.116144078956755 0.0945378044691854 0.88546600139694 -0.624892483592923 0.203177804348733 -0.0594379414822002 0.162896711929597 0.116144078956755 0.195214083311069 0.749154946225838 0.116144078956755 -0.323469454910036 0.133011179643403 -0.624892483592923 -0.624892483592923 -0.624892483592923 -0.321781072709057 -0.127977330595664 0.126897466914453 0.17677923574501 -0.166472983929837 0.52358186659792 0.879901803378896 0.739274473809815 0.88546600139694 0.52358186659792 0.52358186659792 0.593760273679791 0.879901803378896 0.53094896277803 0.52358186659792 0.863158566620392 0.88546600139694 0.52358186659792 0.52358186659792 0.908424141595417 0.902766037086616 -0.0677386128540969 0.525263669600555 -0.332500222064567 0.111068557697039 0.111772100541858 0.116144078956755 0.127977330595663 0.53094896277803 0.177271346223159 0.116144078956755 0.111068557697039 -0.328795105660139 0.52358186659792 -0.328795105660139 0.52358186659792 0.111068557697039 0.52358186659792 0.902766037086616 0.177271346223159 0.52358186659792 0.111068557697039 0.902766037086616 0.111068557697039 0.111068557697039 0.111068557697039 0.134303664038604 0.52358186659792 0.52358186659792 0.194213167715517 0.133266962463516 0.193208435109928 -0.104332378504325 0.111068557697039 0.116144078956755 0.119121274758437 0.902766037086616 0.908424141595417 0.621442627142924 -0.132314396855777 -0.103416721582938 -0.0394738144076458 0.52358186659792 -0.323283816899987 -0.105674587485007 -0.103030535177857 -0.103030535177857 -0.039821134895768 -0.105612494832594 -0.0876518438203945 -0.111025795879818 -0.11405560494806 -0.111025795879818 -0.111025795879818 -0.105674587485007 -0.103416721582938 -0.105674587485007 -0.103416721582938 -0.0711828197070072 -0.0711828197070072 -0.0711828197070072 -0.0711828197070072 -0.0711828197070072 -0.0909950897134585 -0.0909950897134585 -0.101706477117385 -0.101706477117385 -0.103416721582938 -0.134073606642686 -0.131725473950588 -0.131725473950588 -0.132902045747794 -0.131725473950588 -0.306683529842578 0.192199821499804 0.192199821499804 0.112901282503604 0.112901282503604 0.112901282503604 0.109904215128881 0.109904215128881 -0.318782453149757 0.116144078956755 1 -0.323469454910036 -0.331781273069199 -0.330322613751327 0.111772100541858 1 -0.323936660955179 0.111068557697039 0.902766037086616 -0.323469454910036 0.201302678951093 0.111068557697039 -0.32271100658359 0.116144078956755 -0.328795105660139 0.133011179643403 1 0.111068557697039 0.111068557697039 0.111068557697039 0.113375107927424 1 -0.323756579079152 0.913788304742609 0.192199821499804 -0.105674587485007 0.908424141595417 1 0.111068557697039 -0.330322613751327 0.863158566620392 0.177271346223159 0.177271346223159 0.192199821499804 0.52358186659792 0.129049745725982 0.863158566620392 0.879901803378896 0.902766037086616 -0.0935911695782079 -0.275658184104731 -0.104332378504325 -0.321781072709057 -0.0788983823546448 -0.101706477117385 -0.0788983823546448 -0.110635877370751 -0.0853339543328449 -0.103416721582938 -0.0772235757247473 -0.0394738144076458 -0.321953087899719 1 0.902766037086616 0.111068557697039 -0.0711828197070072 -0.134487481060771 0.111068557697039 0.111068557697039 0.111068557697039 0.177271346223159 -0.328795105660139 -0.303960173059184 0.131135255247666 0.111068557697039 0.179908507603472 1 0.13407345219392 0.52358186659792 0.4387809617329 -0.321781072709057 0.116144078956755 0.116144078956755 -0.322532142832698 0.0931644894024793 0.924961374789812 0.52358186659792 0.116144078956755 0.863158566620392 0.116144078956755 0.52358186659792 0.52358186659792 0.52358186659792 0.52358186659792 -0.307469387145471 0.52358186659792 0.177271346223159 -0.105674587485007 0.116144078956755 0.116144078956755 -0.329558506743705 0.133266962463516 0.111772100541858 0.616340642755688 -0.417477905351387 0.111068557697039 -0.0418307475979946 0.585969430643442 -0.0664626152212286 -0.0711828197070072 -0.0677386128540969 -0.0175926976466744 0.879901803378896 0.177271346223159 0.177271346223159 -0.328795105660139 -0.0583742926778209 0.131725473950588 -0.0891715819531028 -0.328795105660139 -0.312874688723154 -0.334662682529913 -0.321781072709057 -0.329558506743705 0.111068557697039 0.204110396430699 0.131725473950588 0.131725473950588 -0.621442627142924 -0.0813586113745 -0.321781072709057 -0.328795105660139 0.192199821499804 -0.307469387145471 -0.329558506743705 -0.0813586113745 -0.346368883033199
[truncated: 2,420,718 more chars]
