# Supplementary material for: Precision medicine for atherosclerotic cardiovascular disease: Integrative genomics maps risk loci and AI‐predicted functional consequences
Source: Clin Transl Med. 2026 Jul 10;16(7):e70732. doi: 10.1002/ctm2.70732 (PMC13351343; doi:10.1002/ctm2.70732)
Supplement: Supplementary file 6 — Supporting Information [file CTM2-16-e70732-s005.zip › ARHGEF26/FINEMAP/data.snp]

index rsid chromosome position allele1 allele2 maf beta se z prob log10bf mean sd mean_incl sd_incl
380 rs9817399 3 153768984 A C 0.451292 0.000743208 0.000506384 1.46768 1 12.3983 0.00326901 0.000158232 0.00326901 0.000158232
13 rs1122525 3 153736999 C T 0.492048 -0.00284698 0.000988773 -2.87931 1 12.3983 -0.00510826 0.000200009 -0.00510826 0.000200009
389 rs9844300 3 153713874 A G 0.0526839 0.000785595 0.00100382 0.782604 1 12.3982 0.00282341 0.00016727 0.00282341 0.00016727
260 rs6440919 3 153699976 C T 0.493042 0.0011337 0.000548997 2.06505 0.999999 8.42005 0.00190145 0.000115188 0.00190145 0.000115173
319 rs73160507 3 153780474 C T 0.0477137 0.000152654 0.00108029 0.141309 0.997532 5.00484 0.000930668 0.000123822 0.000932971 0.000114985
236 rs61791506 3 153748218 T G 0.0606362 0.00183569 0.00107159 1.71305 0.00211562 -0.275407 1.9887e-06 4.35966e-05 0.000940006 0.000129041
155 rs1949633 3 153758806 T C 0.40159 0.000990733 0.000538964 1.83822 0.000224471 -1.25051 9.75262e-08 6.57531e-06 0.000434471 6.23257e-05
280 rs6780438 3 153758490 C T 0.399602 0.000961742 0.000537508 1.78926 0.000117872 -1.5303 5.02056e-08 4.67266e-06 0.000425935 6.19179e-05
385 rs9835642 3 153760117 C T 0.402584 0.000996849 0.000539829 1.8466 4.87726e-06 -2.91359 1.93361e-09 8.86176e-07 0.000396455 6.19556e-05
59 rs13080778 3 153761914 T C 0.402584 0.000989926 0.000538926 1.83685 4.40389e-06 -2.95793 1.74159e-09 8.40022e-07 0.000395465 6.19556e-05
393 rs9862527 3 153710810 G A 0.494036 0.00111808 0.00054354 2.05704 7.21076e-07 -3.74378 1.31841e-09 1.55578e-06 0.00182839 0.000117134
310 rs73158425 3 153720177 A C 0.389662 0.000994144 0.000549492 1.8092 4.91366e-07 -3.91036 2.33896e-10 3.38292e-07 0.000476012 7.94788e-05
354 rs7635933 3 153707270 G A 0.494036 0.00109989 0.00054148 2.03127 2.29931e-07 -4.24017 4.1848e-10 8.74529e-07 0.00182002 0.000117196
99 rs1521332 3 153741170 A G 0.398608 0.0013878 0.00204351 0.679128 4.87426e-08 -4.91386 1.84679e-11 8.49641e-08 0.000378887 6.74334e-05
342 rs7619626 3 153731925 C A 0.251491 0.000998509 0.00061008 1.63669 5.9034e-09 -5.83066 1.65686e-12 2.1945e-08 0.000280662 5.29721e-05
74 rs1402585 3 153733951 T C 0.251491 0.000984234 0.000609137 1.61578 5.14819e-09 -5.89011 1.43784e-12 2.03966e-08 0.00027929 5.29721e-05
161 rs2418924 3 153733504 C T 0.251491 0.000981359 0.000608881 1.61174 5.01407e-09 -5.90157 1.39905e-12 2.01107e-08 0.000279025 5.29721e-05
193 rs4234300 3 153732649 C T 0.251491 0.000980759 0.000608817 1.61093 4.98742e-09 -5.90389 1.39135e-12 2.00534e-08 0.000278971 5.29721e-05
347 rs7631280 3 153731885 T C 0.251491 0.000980701 0.000608814 1.61084 4.98459e-09 -5.90414 1.39053e-12 2.00474e-08 0.000278966 5.29721e-05
158 rs2139862 3 153732242 T C 0.251491 0.000980581 0.000608799 1.61068 4.97943e-09 -5.90459 1.38904e-12 2.00363e-08 0.000278955 5.29721e-05
359 rs7641439 3 153731791 A G 0.251491 0.000980784 0.000608983 1.61053 4.97453e-09 -5.90501 1.38762e-12 2.00257e-08 0.000278945 5.29721e-05
101 rs1521334 3 153741628 C T 0.251491 0.000973259 0.00060802 1.6007 4.66592e-09 -5.93283 1.29853e-12 1.93513e-08 0.0002783 5.29721e-05
197 rs4346515 3 153733014 T C 0.251491 0.000972168 0.000607349 1.60067 4.66511e-09 -5.9329 1.29829e-12 1.93495e-08 0.000278298 5.29721e-05
222 rs4680116 3 153737559 C T 0.250497 0.000969566 0.000607813 1.59517 4.66117e-09 -5.93327 1.29716e-12 1.93408e-08 0.000278291 5.29698e-05
75 rs1402587 3 153744759 T G 0.251491 0.00097357 0.000608326 1.60041 4.65706e-09 -5.93365 1.29597e-12 1.93316e-08 0.000278281 5.29721e-05
341 rs7619030 3 153738619 A G 0.251491 0.000972737 0.000608092 1.59966 4.63426e-09 -5.93578 1.2894e-12 1.9281e-08 0.000278232 5.29721e-05
349 rs7632612 3 153736335 G A 0.251491 0.000972792 0.000608207 1.59944 4.62782e-09 -5.93639 1.28754e-12 1.92666e-08 0.000278217 5.29721e-05
283 rs6785896 3 153740874 C G 0.251491 0.000972455 0.000608166 1.59899 4.61437e-09 -5.93765 1.28366e-12 1.92366e-08 0.000278188 5.29721e-05
269 rs6440931 3 153736191 C T 0.251491 0.000969985 0.000607967 1.59546 4.50936e-09 -5.94765 1.2534e-12 1.90012e-08 0.000277956 5.29721e-05
221 rs4680115 3 153737431 C T 0.251491 0.000969718 0.000607829 1.59538 4.5071e-09 -5.94787 1.25275e-12 1.89961e-08 0.000277951 5.29721e-05
358 rs7641245 3 153738567 G A 0.251491 0.000969264 0.000607778 1.59477 4.4892e-09 -5.9496 1.2476e-12 1.89557e-08 0.000277911 5.29721e-05
151 rs1851225 3 153741680 C T 0.251491 0.000957996 0.000606775 1.57883 4.04829e-09 -5.99449 1.12083e-12 1.79354e-08 0.000276865 5.29721e-05
77 rs1464414 3 153748023 A C 0.259443 0.000956016 0.000602509 1.58673 2.31907e-09 -6.23645 6.12782e-13 1.2965e-08 0.000264235 5.15874e-05
305 rs6810296 3 153748350 G A 0.259443 0.000949945 0.000602101 1.57772 2.19236e-09 -6.26085 5.78057e-13 1.25798e-08 0.000263669 5.15874e-05
234 rs61791503 3 153745224 T C 0.0357853 0.000247667 0.00129467 0.191297 1.85222e-10 -7.33407 -8.93574e-14 6.71673e-09 -0.000482433 0.000104057
376 rs9289937 3 153777246 T G 0.027833 -0.000171756 0.0012906 -0.133082 1.64382e-10 -7.38591 1.09731e-13 8.76176e-09 0.000667538 0.000146304
78 rs1464416 3 153748759 A G 0.257455 0.000965461 0.000603297 1.60031 1.61284e-11 -8.39417 3.35708e-15 8.61174e-10 0.000208147 5.15467e-05
169 rs2900750 3 153752139 A G 0.257455 0.000944279 0.000602521 1.56721 1.37223e-11 -8.46434 2.82782e-15 7.86894e-10 0.000206075 5.15467e-05
44 rs12633006 3 153690297 G A 0.0934394 -0.00153628 0.000899667 -1.70761 4.05742e-12 -8.99352 -9.73777e-16 5.00499e-10 -0.000239999 6.4335e-05
252 rs61792350 3 153712959 A G 0.144135 -0.000667876 0.000668629 -0.998874 3.94064e-12 -9.0062 -8.50474e-16 4.43814e-10 -0.000215821 5.83576e-05
314 rs73158447 3 153729792 A G 0.144135 -0.000599049 0.000664502 -0.901501 2.66234e-12 -9.1765 -5.57872e-16 3.54915e-10 -0.000209542 5.83576e-05
253 rs61793488 3 153730551 T C 0.144135 -0.000595757 0.00066423 -0.896914 2.61436e-12 -9.1844 -5.47045e-16 3.51241e-10 -0.000209246 5.83576e-05
237 rs61791507 3 153748886 C A 0.141153 -0.000475362 0.000658729 -0.721634 2.20595e-12 -9.25817 -4.58727e-16 3.20954e-10 -0.00020795 5.87699e-05
364 rs7646922 3 153766961 T C 0.365805 0.0007249 0.000523669 1.38427 2.17502e-12 -9.2643 4.24262e-16 2.99498e-10 0.000195061 5.64937e-05
228 rs56317418 3 153750121 C T 0.0129225 -0.000374109 0.00173369 -0.215788 2.01266e-12 -9.298 -1.19608e-15 8.76205e-10 -0.000594279 0.000168185
70 rs1357086 3 153755023 A G 0.258449 0.000949588 0.000601723 1.57812 1.98365e-12 -9.3043 3.54535e-16 2.61904e-10 0.000178728 5.13383e-05
194 rs4256089 3 153755609 C T 0.258449 0.000947142 0.000600836 1.57637 1.96912e-12 -9.30749 3.51724e-16 2.60796e-10 0.00017862 5.13383e-05
156 rs1949634 3 153769557 G T 0.028827 8.71473e-05 0.00129057 0.0675264 1.84257e-12 -9.33634 8.91146e-16 6.83563e-10 0.000483644 0.000140286
72 rs139020135 3 153751700 A C 0.141153 -0.000439651 0.000654487 -0.671748 1.81838e-12 -9.34208 -3.72251e-16 2.87204e-10 -0.000204715 5.87699e-05
219 rs4680113 3 153727337 C T 0.146123 -0.000583891 0.000652607 -0.894706 1.78979e-12 -9.34896 -3.61633e-16 2.81264e-10 -0.000202053 5.80951e-05
240 rs61791510 3 153754666 G T 0.141153 -0.000434814 0.000654315 -0.664533 1.76872e-12 -9.35411 -3.61256e-16 2.82657e-10 -0.000204248 5.87699e-05
23 rs11718315 3 153724197 A G 0.146123 -0.000578213 0.000649426 -0.890345 1.76003e-12 -9.35624 -3.55126e-16 2.78559e-10 -0.000201773 5.80951e-05
239 rs61791509 3 153753178 T C 0.141153 -0.000433291 0.000654103 -0.66242 1.75445e-12 -9.35762 -3.58102e-16 2.8134e-10 -0.000204111 5.87699e-05
232 rs61791468 3 153739520 G C 0.145129 -0.000540016 0.000658083 -0.820588 1.61557e-12 -9.39344 -3.24396e-16 2.65732e-10 -0.000200793 5.82251e-05
233 rs61791493 3 153743573 A G 0.145129 -0.00053712 0.000657991 -0.816303 1.5894e-12 -9.40053 -3.18703e-16 2.63237e-10 -0.000200517 5.82251e-05
18 rs11707232 3 153742077 T A 0.145129 -0.000536663 0.000657951 -0.815657 1.5855e-12 -9.4016 -3.17855e-16 2.62864e-10 -0.000200476 5.82251e-05
25 rs11718646 3 153741996 C T 0.145129 -0.000536123 0.000657855 -0.814955 1.58127e-12 -9.40276 -3.16935e-16 2.62458e-10 -0.000200431 5.82251e-05
316 rs73158489 3 153757862 C T 0.144135 -0.000495929 0.000646805 -0.766737 1.51583e-12 -9.42111 -3.03438e-16 2.56718e-10 -0.000200179 5.83576e-05
21 rs11711982 3 153756867 T C 0.141153 -0.000389518 0.000652234 -0.597206 1.3701e-12 -9.46501 -2.73859e-16 2.43869e-10 -0.000199883 5.87699e-05
320 rs73160508 3 153781194 G A 0.0129225 -0.000163203 0.00175287 -0.0931064 1.30139e-12 -9.48736 -7.45891e-16 6.81409e-10 -0.00057315 0.000168185
235 rs61791504 3 153745537 C G 0.147117 -0.000534629 0.000649857 -0.822687 1.14071e-12 -9.54459 -2.21235e-16 2.16196e-10 -0.000193946 5.79675e-05
108 rs1609205 3 153793923 G A 0.126243 0.000274618 0.000672805 0.408169 1.01486e-12 -9.59536 2.04942e-16 2.12489e-10 0.00020194 6.09149e-05
125 rs1713843 3 153786394 C G 0.129225 -0.000364078 0.00065872 -0.552705 1.00641e-12 -9.59899 -2.01331e-16 2.09636e-10 -0.000200048 6.03983e-05
112 rs1612933 3 153786119 G A 0.129225 -0.000363325 0.00065865 -0.55162 1.00247e-12 -9.60069 -2.00471e-16 2.09157e-10 -0.000199977 6.03983e-05
258 rs62276842 3 153784048 A T 0.129225 -0.000361986 0.000658462 -0.549746 9.957e-13 -9.60364 -1.98994e-16 2.08331e-10 -0.000199853 6.03983e-05
333 rs7612886 3 153821176 T A 0.126243 0.000270584 0.000673008 0.402051 9.76622e-13 -9.61204 1.96528e-16 2.07778e-10 0.000201233 6.09148e-05
107 rs1534386 3 153819035 C G 0.126243 0.000264078 0.000672844 0.392481 9.4357e-13 -9.62699 1.89277e-16 2.03641e-10 0.000200597 6.09148e-05
295 rs6800048 3 153766181 T C 0.136183 -0.000571587 0.000665898 -0.858371 9.41175e-13 -9.62809 -1.83652e-16 1.97853e-10 -0.000195131 5.92977e-05
20 rs11710560 3 153777276 A G 0.135189 -0.000512924 0.000673179 -0.761943 9.25358e-13 -9.63546 -1.80068e-16 1.9566e-10 -0.000194592 5.92009e-05
121 rs1713798 3 153807407 G A 0.127237 0.000288064 0.000673327 0.427822 9.1248e-13 -9.64154 1.81941e-16 1.99108e-10 0.000199392 6.07395e-05
142 rs1727923 3 153786303 C T 0.127237 -0.000282601 0.000673026 -0.419897 8.86973e-13 -9.65385 -1.76389e-16 1.95832e-10 -0.000198867 6.07395e-05
10 rs10935971 3 153773945 C T 0.134195 -0.00050189 0.000672878 -0.745885 8.85102e-13 -9.65477 -1.72616e-16 1.91854e-10 -0.000195024 5.95979e-05
24 rs11718319 3 153776944 G A 0.135189 -0.000504013 0.000672779 -0.74915 8.83939e-13 -9.65534 -1.71277e-16 1.90488e-10 -0.000193766 5.92009e-05
19 rs11710478 3 153777037 A C 0.135189 -0.000502529 0.000672696 -0.747037 8.77294e-13 -9.65862 -1.6987e-16 1.89648e-10 -0.000193629 5.92009e-05
256 rs62276840 3 153783622 G C 0.127237 -0.000279994 0.000672939 -0.416076 8.74955e-13 -9.65978 -1.73778e-16 1.94275e-10 -0.000198613 6.07395e-05
132 rs1713853 3 153795595 A G 0.127237 0.000278737 0.000672883 0.414243 8.69253e-13 -9.66262 1.7254e-16 1.93532e-10 0.000198492 6.07395e-05
254 rs62276828 3 153775941 C T 0.134195 -0.000497608 0.000672571 -0.739859 8.66212e-13 -9.66414 -1.68592e-16 1.89446e-10 -0.000194631 5.95979e-05
141 rs1727920 3 153788588 C T 0.127237 0.000275766 0.000672838 0.409856 8.5577e-13 -9.66941 1.69615e-16 1.91768e-10 0.000198201 6.07395e-05
131 rs1713852 3 153795487 C G 0.127237 0.000275696 0.000672835 0.409753 8.55455e-13 -9.66957 1.69546e-16 1.91727e-10 0.000198194 6.07395e-05
123 rs1713804 3 153799122 A G 0.127237 0.000275614 0.000672833 0.409632 8.55088e-13 -9.66975 1.69467e-16 1.91678e-10 0.000198186 6.07395e-05
386 rs9839821 3 153796323 G A 0.127237 0.000275467 0.000672827 0.409417 8.54435e-13 -9.67009 1.69325e-16 1.91593e-10 0.000198172 6.07395e-05
257 rs62276841 3 153783645 C T 0.127237 -0.00027422 0.00067274 -0.407617 8.48977e-13 -9.67287 -1.68142e-16 1.90875e-10 -0.000198053 6.07395e-05
105 rs1527799 3 153811226 A G 0.127237 0.000273328 0.000672937 0.406172 8.44623e-13 -9.6751 1.67199e-16 1.903e-10 0.000197957 6.07395e-05
71 rs1358405 3 153810992 A G 0.127237 0.000272585 0.000672909 0.405084 8.41364e-13 -9.67678 1.66493e-16 1.8987e-10 0.000197885 6.07395e-05
113 rs1617267 3 153785625 G A 0.127237 -0.000272489 0.000672682 -0.405078 8.41346e-13 -9.67679 -1.66489e-16 1.89867e-10 -0.000197885 6.07395e-05
259 rs62276843 3 153784258 T G 0.127237 -0.000272122 0.00067267 -0.404541 8.39739e-13 -9.67762 -1.66141e-16 1.89655e-10 -0.000197849 6.07395e-05
127 rs1713846 3 153787632 C T 0.127237 0.000269751 0.000672633 0.401038 8.29355e-13 -9.68302 1.63894e-16 1.88276e-10 0.000197617 6.07395e-05
128 rs1713847 3 153791107 C A 0.127237 0.000269403 0.00067262 0.400528 8.27856e-13 -9.68381 1.6357e-16 1.88077e-10 0.000197583 6.07395e-05
110 rs1609207 3 153793448 T C 0.127237 0.000261329 0.00065264 0.400419 8.27534e-13 -9.68398 1.63501e-16 1.88034e-10 0.000197576 6.07395e-05
140 rs1727919 3 153788757 G A 0.127237 0.000269273 0.000672606 0.400343 8.27312e-13 -9.6841 1.63453e-16 1.88004e-10 0.000197571 6.07395e-05
387 rs9840371 3 153796829 C T 0.127237 0.000267356 0.000672541 0.397532 8.19102e-13 -9.68843 1.61678e-16 1.86908e-10 0.000197384 6.07395e-05
255 rs62276839 3 153780407 C T 0.131213 -0.0001724 0.000666535 -0.258652 8.08235e-13 -9.69423 -1.56914e-16 1.82633e-10 -0.000194144 5.98045e-05
250 rs61792342 3 153699653 C T 0.145129 -0.000723672 0.000676115 -1.07034 8.05483e-13 -9.69571 -1.52042e-16 1.77292e-10 -0.000188758 5.8253e-05
32 rs11928425 3 153773565 G T 0.136183 -0.000533506 0.000660923 -0.807213 7.83773e-13 -9.70757 -1.50331e-16 1.77736e-10 -0.000191805 5.92977e-05
244 rs61791545 3 153768888 G A 0.134195 -0.000474447 0.000668684 -0.709523 7.77576e-13 -9.71102 -1.49801e-16 1.77823e-10 -0.000192651 5.95979e-05
242 rs61791543 3 153766797 C G 0.134195 -0.00047199 0.00066853 -0.706012 7.67976e-13 -9.71642 -1.47775e-16 1.7653e-10 -0.000192422 5.95979e-05
11 rs10935972 3 153774029 G A 0.134195 -0.000464952 0.000668237 -0.695789 7.40756e-13 -9.73209 -1.42043e-16 1.72825e-10 -0.000191754 5.95979e-05
231 rs60023390 3 153771056 C T 0.136183 -0.000521924 0.000660339 -0.790388 7.38497e-13 -9.73342 -1.40839e-16 1.71628e-10 -0.000190711 5.92977e-05
226 rs4680125 3 153784698 G A 0.128231 -0.000278346 0.000672883 -0.413662 7.29487e-13 -9.73875 -1.4199e-16 1.74108e-10 -0.000194644 6.05673e-05
33 rs11929450 3 153700444 T C 0.145129 -0.000698949 0.000671702 -1.04056 7.2434e-13 -9.74182 -1.35335e-16 1.66565e-10 -0.00018684 5.8253e-05
29 rs11925207 3 153699886 C T 0.145129 -0.000698008 0.00067159 -1.03934 7.21195e-13 -9.74371 -1.34691e-16 1.66139e-10 -0.000186761 5.8253e-05
93 rs1521324 3 153758863 G T 0.134195 -0.000458458 0.000667976 -0.686338 7.16533e-13 -9.74653 -1.36956e-16 1.69477e-10 -0.000191137 5.95979e-05
227 rs55681005 3 153759257 G T 0.134195 -0.000458049 0.000667953 -0.68575 7.15054e-13 -9.74743 -1.36646e-16 1.69271e-10 -0.000191099 5.95979e-05
9 rs10935970 3 153770237 C G 0.136183 -0.000511489 0.000660024 -0.774956 6.99484e-13 -9.75699 -1.32697e-16 1.66232e-10 -0.000189708 5.92977e-05
335 rs7614506 3 153724880 G A 0.407555 0.00110951 0.000550444 2.01567 6.71974e-13 -9.77441 1.31944e-16 1.69419e-10 0.000196352 6.44987e-05
243 rs61791544 3 153767504 T A 0.136183 -0.000488947 0.000658585 -0.74242 6.24436e-13 -9.80628 -1.17139e-16 1.55467e-10 -0.000187592 5.92977e-05
357 rs7641039 3 153768638 C A 0.136183 -0.000469983 0.000657391 -0.714921 5.67882e-13 -9.84751 -1.05515e-16 1.46976e-10 -0.000185804 5.92977e-05
241 rs61791541 3 153758155 G T 0.136183 -0.000466943 0.000657394 -0.710294 5.58934e-13 -9.8544 -1.03684e-16 1.45599e-10 -0.000185503 5.92977e-05
251 rs61792349 3 153710151 A G 0.145129 -0.000640508 0.00066681 -0.960556 5.47473e-13 -9.8634 -9.9467e-17 1.41171e-10 -0.000181684 5.8253e-05
377 rs938989 3 153788222 A G 0.127237 0.000183079 0.000669932 0.27328 5.32078e-13 -9.87579 1.00642e-16 1.44911e-10 0.000189149 6.07395e-05
285 rs6787361 3 153766298 G A 0.266402 0.000903258 0.000593131 1.52286 5.1175e-13 -9.89271 8.03347e-17 1.18124e-10 0.00015698 5.12132e-05
49 rs13058971 3 153762100 G A 0.266402 0.000894921 0.000589549 1.51798 5.02485e-13 -9.90064 7.87268e-17 1.16844e-10 0.000156675 5.12132e-05
163 rs2418926 3 153764360 T C 0.266402 0.000888308 0.000589714 1.50634 4.81165e-13 -9.91947 7.50364e-17 1.13858e-10 0.000155947 5.12132e-05
76 rs140750756 3 153703490 G A 0.145129 -0.000609759 0.000665867 -0.915737 4.69615e-13 -9.93002 -8.39652e-17 1.28865e-10 -0.000178796 5.8253e-05
86 rs149254720 3 153706607 C T 0.146123 -0.000638294 0.000667028 -0.956922 4.65149e-13 -9.93417 -8.28923e-17 1.27841e-10 -0.000178206 5.81235e-05
302 rs6808706 3 153713715 T C 0.402584 0.0011605 0.000556456 2.08552 2.67589e-13 -10.1743 4.70041e-17 9.67863e-11 0.000175658 6.44338e-05
374 rs883228 3 153712602 C T 0.402584 0.0011507 0.00055497 2.07344 2.53044e-13 -10.1986 4.41138e-17 9.34934e-11 0.000174332 6.44338e-05
301 rs6808576 3 153713564 T A 0.402584 0.00115052 0.000555276 2.07198 2.51352e-13 -10.2015 4.37785e-17 9.3105e-11 0.000174172 6.44338e-05
356 rs7640877 3 153714221 C T 0.402584 0.00114773 0.000554929 2.06825 2.47075e-13 -10.2089 4.29323e-17 9.21185e-11 0.000173763 6.44338e-05
330 rs7611756 3 153715341 T C 0.402584 0.00114508 0.000554575 2.06479 2.4318e-13 -10.2158 4.21632e-17 9.12139e-11 0.000173383 6.44338e-05
73 rs1402584 3 153688694 T C 0.262425 0.000334034 0.000556773 0.599946 2.39162e-13 -10.2231 -3.31301e-17 7.18697e-11 -0.000138526 4.90703e-05
152 rs1879554 3 153693658 C A 0.263419 0.000335123 0.000556666 0.602018 2.35002e-13 -10.2307 -3.24772e-17 7.10929e-11 -0.0001382 4.90704e-05
196 rs4292197 3 153715031 C T 0.402584 0.00113805 0.000553748 2.05518 2.32728e-13 -10.2349 4.01053e-17 8.87551e-11 0.000172327 6.44338e-05
90 rs1521308 3 153719773 C A 0.404573 0.00111285 0.000550556 2.02133 2.23577e-13 -10.2523 3.8199e-17 8.63049e-11 0.000170853 6.42212e-05
206 rs4491861 3 153715067 G A 0.402584 0.00112908 0.000552757 2.04264 2.19854e-13 -10.2596 3.75843e-17 8.56612e-11 0.000170951 6.44338e-05
344 rs7620581 3 153692081 C T 0.262425 0.000349563 0.000557286 0.627259 2.18745e-13 -10.2618 -2.99607e-17 6.80464e-11 -0.000136966 4.90703e-05
170 rs2900751 3 153720162 A G 0.404573 0.00111002 0.000550523 2.0163 2.18564e-13 -10.2622 3.72225e-17 8.50917e-11 0.000170305 6.42212e-05
91 rs1521309 3 153719878 C T 0.403579 0.00111258 0.00055052 2.02095 2.05168e-13 -10.2897 3.48358e-17 8.22981e-11 0.000169792 6.46733e-05
373 rs883098 3 153713088 A G 0.402584 0.00110937 0.000550353 2.01574 1.94891e-13 -10.312 3.27414e-17 7.94332e-11 0.000167998 6.44338e-05
147 rs17817774 3 153779868 A G 0.132207 -0.0002532 0.0006501 -0.389479 1.74619e-13 -10.3597 -2.83691e-17 7.2284e-11 -0.000162463 5.9397e-05
238 rs61791508 3 153750816 A G 0.144135 -0.00021193 0.00275973 -0.0767937 1.66033e-13 -10.3816 -2.61603e-17 6.84289e-11 -0.000157561 5.81104e-05
369 rs78424510 3 153689100 G A 0.0854871 -0.00128704 0.000840944 -1.53047 1.63825e-13 -10.3874 -3.11687e-17 8.20368e-11 -0.000190255 6.98818e-05
325 rs74589682 3 153689125 C T 0.0854871 -0.00128687 0.000840926 -1.5303 1.63742e-13 -10.3876 -3.11506e-17 8.20109e-11 -0.000190242 6.98818e-05
6 rs10935965 3 153689330 G A 0.0854871 -0.00128604 0.00084085 -1.52946 1.63347e-13 -10.3887 -3.10654e-17 8.18886e-11 -0.00019018 6.98818e-05
5 rs10935964 3 153689185 A G 0.0854871 -0.00128589 0.000840789 -1.52939 1.63316e-13 -10.3887 -3.10587e-17 8.18789e-11 -0.000190175 6.98818e-05
245 rs61792310 3 153691223 T G 0.0854871 -0.0012731 0.000839799 -1.51596 1.57163e-13 -10.4054 -2.97331e-17 7.99537e-11 -0.000189187 6.98818e-05
246 rs61792312 3 153693444 T G 0.0854871 -0.00127271 0.000839759 -1.51556 1.56987e-13 -10.4059 -2.96952e-17 7.98981e-11 -0.000189158 6.98818e-05
248 rs61792314 3 153693655 G A 0.0854871 -0.00127187 0.000840217 -1.51374 1.56174e-13 -10.4082 -2.95206e-17 7.96415e-11 -0.000189024 6.98818e-05
247 rs61792313 3 153693616 T C 0.0854871 -0.00126585 0.000839195 -1.5084 1.53819e-13 -10.4148 -2.9015e-17 7.88942e-11 -0.000188631 6.98818e-05
378 rs9809290 3 153697473 A G 0.0626243 0.000716661 0.00093978 0.762584 1.38407e-13 -10.4606 5.95457e-17 1.78814e-10 0.000430221 0.000214308
143 rs17766586 3 153778918 C T 0.132207 -0.000200901 0.000651766 -0.308241 1.37756e-13 -10.4627 -2.16592e-17 6.23816e-11 -0.000157229 5.9397e-05
337 rs7615725 3 153767518 A G 0.267396 0.000920481 0.000593177 1.55178 1.31173e-13 -10.4839 1.73124e-17 5.12561e-11 0.000131981 5.10812e-05
97 rs1521328 3 153697021 G A 0.218688 0.000698996 0.000624064 1.12007 1.19693e-13 -10.5237 -1.57414e-17 4.88108e-11 -0.000131515 5.10781e-05
65 rs13324254 3 153723151 A G 0.355865 0.000860847 0.000540332 1.59318 1.09563e-13 -10.5621 1.49338e-17 4.87405e-11 0.000136303 5.57154e-05
318 rs73160504 3 153773384 C T 0.134195 -0.000181813 0.00285502 -0.0636816 1.01485e-13 -10.5954 -1.5273e-17 5.15654e-11 -0.000150496 5.95979e-05
249 rs61792318 3 153696399 G A 0.0854871 -0.00111671 0.000827955 -1.34876 9.90846e-14 -10.6058 -1.75259e-17 5.98652e-11 -0.000176878 6.98818e-05
148 rs1818758 3 153699418 A G 0.256461 0.00074308 0.000583393 1.27372 9.84694e-14 -10.6085 -1.29444e-17 4.45367e-11 -0.000131456 5.35042e-05
367 rs77292502 3 153741556 A C 0.0437376 0.00026934 0.00129044 0.20872 9.57465e-14 -10.6206 -2.25675e-17 7.84352e-11 -0.0002357 9.32699e-05
213 rs4679726 3 153698866 G A 0.264414 0.00075824 0.000584965 1.29621 8.06053e-14 -10.6954 -1.02053e-17 3.90124e-11 -0.000126608 5.34061e-05
30 rs11925370 3 153700427 C T 0.264414 0.00076358 0.000585195 1.30483 7.85463e-14 -10.7066 -9.89868e-18 3.83601e-11 -0.000126024 5.34061e-05
7 rs10935966 3 153700614 C A 0.264414 0.000777118 0.000586473 1.32507 7.39485e-14 -10.7328 -9.21776e-18 3.68771e-11 -0.000124651 5.34061e-05
57 rs13077097 3 153728097 A G 0.240557 -0.00049491 0.000545527 -0.907213 7.02368e-14 -10.7552 -8.6602e-18 3.55617e-11 -0.0001233 5.29379e-05
40 rs12491701 3 153728715 T A 0.240557 -0.000494554 0.000545505 -0.906598 7.01142e-14 -10.756 -8.64229e-18 3.5521e-11 -0.00012326 5.29379e-05
311 rs73158427 3 153721493 T A 0.146123 0.000311925 0.00275609 0.113177 6.89546e-14 -10.7632 -9.46573e-18 3.91424e-11 -0.000137275 5.80951e-05
204 rs4408839 3 153729768 A G 0.240557 -0.000489001 0.000545173 -0.896964 6.82263e-14 -10.7678 -8.36714e-18 3.48902e-11 -0.000122638 5.29379e-05
202 rs4387932 3 153722821 G A 0.240557 -0.000485214 0.000545049 -0.890221 6.69409e-14 -10.7761 -8.18035e-18 3.44566e-11 -0.000122203 5.29379e-05
207 rs4515014 3 153722790 C T 0.240557 -0.000484425 0.000545001 -0.888851 6.66832e-14 -10.7777 -8.14296e-18 3.43693e-11 -0.000122114 5.29379e-05
361 rs7644133 3 153706134 T C 0.263419 0.000784127 0.000583577 1.34366 6.36918e-14 -10.7977 -7.7207e-18 3.34303e-11 -0.00012122 5.34089e-05
338 rs7616575 3 153738336 A C 0.240557 -0.00047144 0.000543951 -0.866695 6.26757e-14 -10.8047 -7.56392e-18 3.29922e-11 -0.000120683 5.29379e-05
63 rs13095258 3 153731020 C T 0.240557 -0.000468769 0.000544027 -0.861666 6.18064e-14 -10.8107 -7.43893e-18 3.26887e-11 -0.000120359 5.29379e-05
36 rs12486823 3 153739154 A T 0.240557 -0.000463375 0.000544124 -0.851598 6.0109e-14 -10.8228 -7.19556e-18 3.20908e-11 -0.000119709 5.29379e-05
64 rs13096479 3 153731493 G T 0.240557 -0.000451788 0.000543821 -0.830767 5.67707e-14 -10.8476 -6.71957e-18 3.08941e-11 -0.000118363 5.29379e-05
172 rs34103896 3 153732015 T C 0.240557 -0.000445145 0.000542539 -0.820484 5.52051e-14 -10.8598 -6.4976e-18 3.03228e-11 -0.000117699 5.29379e-05
117 rs16846891 3 153735619 C A 0.240557 -0.000439433 0.000539621 -0.814336 5.42936e-14 -10.867 -6.36876e-18 2.99871e-11 -0.000117302 5.29379e-05
189 rs36117336 3 153732232 T C 0.239563 -0.000434883 0.000539275 -0.806421 5.35166e-14 -10.8733 -6.26138e-18 2.97082e-11 -0.000116999 5.29422e-05
181 rs35288962 3 153732022 G A 0.240557 -0.000435716 0.000539417 -0.807754 5.3338e-14 -10.8747 -6.23399e-18 2.96325e-11 -0.000116877 5.29379e-05
217 rs4680111 3 153709552 A G 0.263419 0.000827964 0.000586806 1.41097 5.26641e-14 -10.8803 -6.1438e-18 2.94442e-11 -0.00011666 5.34089e-05
184 rs35623343 3 153732089 G A 0.240557 -0.000432013 0.000539217 -0.801187 5.24046e-14 -10.8824 -6.10267e-18 2.92837e-11 -0.000116453 5.29379e-05
200 rs4386452 3 153733275 G A 0.240557 -0.000430456 0.00053913 -0.798427 5.20183e-14 -10.8856 -6.04842e-18 2.91386e-11 -0.000116275 5.29379e-05
177 rs34774506 3 153732117 A G 0.240557 -0.000429201 0.000539101 -0.796142 5.1701e-14 -10.8883 -6.0039e-18 2.9019e-11 -0.000116127 5.29379e-05
346 rs7628771 3 153734474 G A 0.240557 -0.000426786 0.000538973 -0.791849 5.11111e-14 -10.8932 -5.92123e-18 2.8796e-11 -0.00011585 5.29379e-05
68 rs1357081 3 153737872 C G 0.240557 -0.000423567 0.000538743 -0.786213 5.03491e-14 -10.8998 -5.81462e-18 2.85063e-11 -0.000115486 5.29379e-05
215 rs4679729 3 153744233 C T 0.240557 -0.000418523 0.000538477 -0.777235 4.91633e-14 -10.9101 -5.64918e-18 2.80518e-11 -0.000114906 5.29379e-05
229 rs59097659 3 153735632 C G 0.240557 -0.000418522 0.000538539 -0.777143 4.91513e-14 -10.9102 -5.64751e-18 2.80472e-11 -0.0001149 5.29379e-05
8 rs10935969 3 153742413 C T 0.240557 -0.000416646 0.000538334 -0.773954 4.87384e-14 -10.9139 -5.59003e-18 2.78878e-11 -0.000114695 5.29379e-05
100 rs1521333 3 153741289 A T 0.240557 -0.000416298 0.000538342 -0.773297 4.86539e-14 -10.9146 -5.57827e-18 2.78551e-11 -0.000114652 5.29379e-05
185 rs35690365 3 153743926 C T 0.240557 -0.000415646 0.000538311 -0.77213 4.85042e-14 -10.916 -5.55745e-18 2.77972e-11 -0.000114577 5.29379e-05
15 rs114260157 3 153758688 G A 0.0467197 -0.00159061 0.00125834 -1.26406 4.84878e-14 -10.9161 -9.86436e-18 4.90607e-11 -0.00020344 9.08431e-05
355 rs7639011 3 153738429 G A 0.240557 -0.000414858 0.000538266 -0.77073 4.83253e-14 -10.9176 -5.53259e-18 2.77279e-11 -0.000114486 5.29379e-05
304 rs6809873 3 153740944 A G 0.240557 -0.000412205 0.000538098 -0.766041 4.7732e-14 -10.923 -5.45021e-18 2.74971e-11 -0.000114184 5.29379e-05
176 rs34654591 3 153743782 G C 0.240557 -0.000411384 0.000538086 -0.764531 4.75428e-14 -10.9247 -5.42397e-18 2.74232e-11 -0.000114086 5.29379e-05
55 rs13073025 3 153735892 T C 0.240557 -0.000403851 0.000537736 -0.751021 4.58901e-14 -10.94 -5.19539e-18 2.6773e-11 -0.000113214 5.29379e-05
350 rs7634965 3 153736584 C A 0.240557 -0.000400309 0.000537584 -0.744644 4.51344e-14 -10.9473 -5.09124e-18 2.64724e-11 -0.000112802 5.29379e-05
351 rs7635034 3 153736468 G A 0.240557 -0.000399386 0.000537492 -0.743055 4.49484e-14 -10.9491 -5.06565e-18 2.63981e-11 -0.000112699 5.29379e-05
352 rs7635035 3 153736473 G T 0.240557 -0.000398326 0.00053744 -0.741154 4.47272e-14 -10.9512 -5.03523e-18 2.63096e-11 -0.000112576 5.29379e-05
31 rs11925809 3 153737122 T C 0.240557 -0.00039826 0.000537477 -0.74098 4.4707e-14 -10.9514 -5.03246e-18 2.63015e-11 -0.000112565 5.29379e-05
366 rs77264317 3 153748102 G A 0.104374 0.000577288 0.000832844 0.693152 4.27985e-14 -10.9703 -6.01768e-18 3.20349e-11 -0.000140605 6.48729e-05
26 rs11914514 3 153746544 T C 0.240557 -0.00037297 0.000536585 -0.695082 3.97514e-14 -11.0024 -4.3568e-18 2.42675e-11 -0.000109601 5.29379e-05
157 rs1962139 3 153698053 T C 0.367793 0.000765922 0.000532213 1.43913 3.8153e-14 -11.0202 -4.36237e-18 2.51406e-11 -0.000114339 5.90998e-05
14 rs114049046 3 153790254 C T 0.0318091 -0.00413078 0.00193613 -2.13352 3.72925e-14 -11.0301 -8.52952e-18 4.88095e-11 -0.00022872 0.000107568
195 rs4256090 3 153755820 C A 0.241551 -0.000353468 0.000535998 -0.659459 3.64879e-14 -11.0396 -3.91683e-18 2.28626e-11 -0.000107346 5.29342e-05
50 rs13059788 3 153753583 T C 0.241551 -0.000340152 0.000534719 -0.636132 3.44533e-14 -11.0645 -3.64646e-18 2.19653e-11 -0.000105838 5.29342e-05
85 rs1474235 3 153731237 T G 0.263419 0.000997733 0.000600477 1.66157 3.40632e-14 -11.0695 3.48102e-18 2.10956e-11 0.000102193 5.11977e-05
180 rs35238071 3 153750543 C T 0.241551 -0.000336601 0.000534386 -0.629884 3.39325e-14 -11.0711 -3.57764e-18 2.17321e-11 -0.000105434 5.29342e-05
146 rs17817202 3 153764585 G T 0.0318091 -0.0010144 0.0016834 -0.602588 3.19369e-14 -11.0975 -7.05362e-18 4.39084e-11 -0.000220861 0.000107647
309 rs73156603 3 153697660 C T 0.130219 -0.00070068 0.000695015 -1.00815 2.9813e-14 -11.1274 -3.55009e-18 2.30233e-11 -0.000119079 6.00014e-05
17 rs114774696 3 153732179 C A 0.0407555 -0.00155848 0.0014621 -1.06592 2.69216e-14 -11.1717 -5.09707e-18 3.4869e-11 -0.00018933 9.65231e-05
173 rs34126568 3 153723414 T C 0.0944334 -0.000198202 0.000793226 -0.249869 2.32554e-14 -11.2352 -2.9211e-18 2.17218e-11 -0.000125609 6.71683e-05
179 rs35102076 3 153729563 C T 0.0944334 -0.000196638 0.00079314 -0.247923 2.31661e-14 -11.2369 -2.90667e-18 2.16614e-11 -0.000125471 6.71683e-05
45 rs12636233 3 153796411 T C 0.106362 0.000472235 0.000744271 0.634493 2.1347e-14 -11.2724 2.49363e-18 1.94751e-11 0.000116814 6.42013e-05
291 rs6795117 3 153813560 G T 0.106362 0.000464794 0.000744035 0.624694 2.09459e-14 -11.2807 2.43271e-18 1.92062e-11 0.000116143 6.42013e-05
47 rs12639034 3 153775743 T C 0.0347913 -0.00264908 0.00143632 -1.84435 2.09054e-14 -11.2815 -3.95438e-18 3.11546e-11 -0.000189156 0.000103192
275 rs6773236 3 153792136 G T 0.106362 0.000463829 0.000743788 0.623604 2.09018e-14 -11.2816 2.42604e-18 1.91765e-11 0.000116068 6.42013e-05
270 rs6440934 3 153814468 C T 0.106362 0.000461655 0.000744 0.620504 2.07774e-14 -11.2842 2.40718e-18 1.90926e-11 0.000115856 6.42013e-05
22 rs11714702 3 153793568 G A 0.106362 0.00045597 0.000744019 0.612847 2.04739e-14 -11.2906 2.36128e-18 1.8887e-11 0.000115331 6.42013e-05
34 rs12485516 3 153749890 C A 0.0984095 -0.000123866 0.000780477 -0.158706 2.03321e-14 -11.2936 -2.41374e-18 1.93768e-11 -0.000118716 6.61286e-05
61 rs13085632 3 153804943 G A 0.106362 0.000449107 0.000743519 0.604029 2.01316e-14 -11.2979 2.30964e-18 1.86536e-11 0.000114727 6.42013e-05
209 rs4557116 3 153751836 C G 0.0984095 -0.000118946 0.000780476 -0.152402 2.00897e-14 -11.2988 -2.37607e-18 1.92062e-11 -0.000118273 6.61286e-05
205 rs4478043 3 153751820 C G 0.0984095 -0.000118628 0.000780473 -0.151995 2.00741e-14 -11.2991 -2.37366e-18 1.91952e-11 -0.000118245 6.61286e-05
323 rs7427351 3 153755326 G A 0.0984095 -0.000118349 0.000780492 -0.151634 2.00604e-14 -11.2994 -2.37152e-18 1.91855e-11 -0.000118219 6.61286e-05
153 rs1879556 3 153739503 T C 0.0934394 -0.000115192 0.000789263 -0.145948 1.99626e-14 -11.3015 -2.4058e-18 1.95125e-11 -0.000120516 6.74428e-05
62 rs13091447 3 153805856 C T 0.106362 0.000444961 0.000743289 0.598638 1.99261e-14 -11.3023 2.2787e-18 1.85126e-11 0.000114358 6.42013e-05
69 rs1357085 3 153754773 G T 0.0984095 -0.000115358 0.000780473 -0.147805 1.99152e-14 -11.3026 -2.34901e-18 1.90829e-11 -0.00011795 6.61286e-05
27 rs11922984 3 153738630 C A 0.0934394 -0.000114186 0.000789386 -0.144652 1.99137e-14 -11.3026 -2.39807e-18 1.94772e-11 -0.000120423 6.74428e-05
175 rs34527048 3 153738266 A G 0.0934394 -0.000113747 0.000789269 -0.144117 1.98936e-14 -11.3031 -2.39488e-18 1.94626e-11 -0.000120385 6.74428e-05
223 rs4680119 3 153751576 A G 0.0984095 -0.000114792 0.00078043 -0.147088 1.98882e-14 -11.3032 -2.34482e-18 1.90637e-11 -0.0001179 6.61286e-05
28 rs11923161 3 153754091 T C 0.0984095 -0.000112889 0.000780431 -0.14465 1.97967e-14 -11.3052 -2.33064e-18 1.89988e-11 -0.000117729 6.61286e-05
307 rs71308471 3 153731294 A C 0.0944334 -0.000131149 0.000789422 -0.166133 1.97796e-14 -11.3055 -2.36669e-18 1.92982e-11 -0.000119653 6.71683e-05
37 rs12487454 3 153782186 G A 0.106362 0.000440282 0.000743155 0.59245 1.96935e-14 -11.3074 2.24376e-18 1.83525e-11 0.000113934 6.42013e-05
278 rs6777440 3 153750779 A G 0.0984095 -0.000110144 0.000780396 -0.141138 1.96658e-14 -11.3081 -2.31038e-18 1.89057e-11 -0.000117482 6.61286e-05
103 rs1521336 3 153749097 C A 0.0984095 -0.000106045 0.000787042 -0.134739 1.94303e-14 -11.3133 -2.27398e-18 1.87376e-11 -0.000117033 6.61286e-05
368 rs77615048 3 153768852 G A 0.0357853 -0.00256617 0.00142635 -1.79911 1.92543e-14 -11.3172 -3.50529e-18 2.89469e-11 -0.000182053 0.000101861
54 rs13071307 3 153794472 G C 0.106362 0.000431046 0.000742582 0.580469 1.92533e-14 -11.3173 2.1778e-18 1.8047e-11 0.000113113 6.42013e-05
317 rs73158496 3 153767370 G A 0.0576541 0.000360011 0.00115794 0.310907 1.92186e-14 -11.318 -2.82841e-18 2.34205e-11 -0.00014717 8.29581e-05
183 rs35371307 3 153728566 G A 0.0934394 -0.000122374 0.000792732 -0.15437 1.9134e-14 -11.32 -2.27507e-18 1.89086e-11 -0.000118902 6.74404e-05
297 rs6802191 3 153816050 C A 0.106362 0.000428531 0.000742803 0.57691 1.91251e-14 -11.3202 2.15863e-18 1.79575e-11 0.000112869 6.42013e-05
56 rs13073944 3 153803809 T C 0.106362 0.000423002 0.00074242 0.569761 1.88708e-14 -11.326 2.12069e-18 1.77793e-11 0.000112379 6.42013e-05
372 rs883097 3 153713121 C A 0.0944334 -0.000108978 0.000792331 -0.137541 1.87496e-14 -11.3288 -2.20532e-18 1.85467e-11 -0.00011762 6.71683e-05
35 rs12485656 3 153750362 C T 0.0984095 -7.34364e-05 0.000780177 -0.0941278 1.80192e-14 -11.346 -2.05745e-18 1.77121e-11 -0.000114181 6.61286e-05
315 rs73158449 3 153730807 C T 0.0497018 -0.000123991 0.00109513 -0.113221 1.7775e-14 -11.352 -2.71581e-18 2.35095e-11 -0.000152788 8.80321e-05
60 rs13085480 3 153804999 C T 0.106362 0.000397372 0.000741811 0.535678 1.77186e-14 -11.3533 1.94983e-18 1.69588e-11 0.000110044 6.42013e-05
286 rs6789942 3 153807263 G A 0.106362 0.000394957 0.000741713 0.532493 1.76158e-14 -11.3559 1.93467e-18 1.68845e-11 0.000109826 6.42013e-05
313 rs73158432 3 153722660 A G 0.0497018 -0.000116937 0.00109449 -0.106841 1.75735e-14 -11.3569 -2.67485e-18 2.33094e-11 -0.000152209 8.80321e-05
83 rs1474232 3 153730922 T C 0.262425 0.000992023 0.000600108 1.65307 1.74688e-14 -11.3595 1.45974e-18 1.29664e-11 8.3563e-05 5.1398e-05
53 rs13068190 3 153809485 G A 0.106362 0.000387947 0.000741975 0.522857 1.73096e-14 -11.3635 1.88961e-18 1.66622e-11 0.000109166 6.42013e-05
67 rs1357079 3 153691949 T C 0.444334 0.000730714 0.00050736 1.44023 1.7292e-14 -11.3639 -1.50633e-18 1.39897e-11 -8.71114e-05 6.10711e-05
52 rs13066595 3 153802047 T C 0.106362 0.000385928 0.000741986 0.520128 1.72241e-14 -11.3656 1.87707e-18 1.65999e-11 0.000108979 6.42013e-05
58 rs13079099 3 153776149 A G 0.100398 0.00164822 0.00332125 0.496265 1.72098e-14 -11.366 1.91849e-18 1.69685e-11 0.000111477 6.56017e-05
38 rs12489502 3 153802230 A T 0.106362 0.000382582 0.000741944 0.515648 1.70851e-14 -11.3691 1.85668e-18 1.64982e-11 0.000108672 6.42013e-05
12 rs10935974 3 153785955 G A 0.106362 0.000376388 0.00074408 0.505843 1.67861e-14 -11.3768 1.81291e-18 1.62783e-11 0.000108 6.42013e-05
188 rs35844324 3 153754652 G A 0.0447316 -0.00219138 0.00128902 -1.70004 1.63257e-14 -11.3889 -2.53786e-18 2.30816e-11 -0.000155452 9.20219e-05
79 rs1464417 3 153748846 G A 0.0984095 -1.5068e-05 0.000786304 -0.0191631 1.5755e-14 -11.4043 -1.71598e-18 1.59936e-11 -0.000108917 6.61286e-05
370 rs79451074 3 153747490 A T 0.0447316 -0.00214892 0.00128858 -1.66766 1.54438e-14 -11.413 -2.35357e-18 2.21236e-11 -0.000152396 9.20219e-05
96 rs1521327 3 153769758 G A 0.264414 0.000903242 0.00059028 1.53019 1.42718e-14 -11.4473 1.09646e-18 1.10429e-11 7.68272e-05 5.14012e-05
322 rs73871360 3 153782784 G T 0.106362 0.000275703 0.000731623 0.376837 1.34429e-14 -11.4733 1.33303e-18 1.36966e-11 9.91624e-05 6.42013e-05
82 rs146824534 3 153694539 C T 0.0218688 -0.00249196 0.00159468 -1.56267 1.27457e-14 -11.4964 -2.52636e-18 2.66588e-11 -0.000198212 0.00012834
261 rs6440920 3 153704356 A G 0.408549 0.000982072 0.00053934 1.82088 1.22579e-14 -11.5133 -8.91305e-19 1.08837e-11 -7.27128e-05 6.61549e-05
392 rs9860920 3 153706844 T C 0.408549 0.000980702 0.000538502 1.82117 1.22511e-14 -11.5136 -8.90397e-19 1.0878e-11 -7.26793e-05 6.61549e-05
133 rs1727903 3 153815547 T C 0.0695825 -0.00206848 0.00118139 -1.75089 1.22449e-14 -11.5138 -1.39296e-18 1.51295e-11 -0.000113759 7.58459e-05
80 rs1464419 3 153691260 C A 0.347913 0.000817018 0.000540152 1.51257 1.18274e-14 -11.5289 -7.92048e-19 9.16427e-12 -6.69671e-05 5.11487e-05
262 rs6440923 3 153710050 G A 0.408549 0.00100089 0.000540478 1.85186 1.15645e-14 -11.5386 -7.99334e-19 1.02889e-11 -6.91195e-05 6.61549e-05
294 rs6798506 3 153710466 T C 0.408549 0.00100838 0.000541319 1.86282 1.13368e-14 -11.5473 -7.69185e-19 1.00898e-11 -6.78485e-05 6.61549e-05
263 rs6440925 3 153725155 T C 0.259443 0.000998768 0.000600342 1.66366 1.12594e-14 -11.5502 7.71874e-19 9.10608e-12 6.85535e-05 5.16234e-05
208 rs4552318 3 153730017 T C 0.261431 0.00100622 0.000600885 1.67456 1.11621e-14 -11.554 7.60382e-19 9.03056e-12 6.81215e-05 5.16285e-05
89 rs1521307 3 153771490 C G 0.362823 0.000662115 0.000520641 1.27173 1.11581e-14 -11.5542 7.41826e-19 9.24093e-12 6.64832e-05 5.68608e-05
264 rs6440926 3 153725166 G A 0.259443 0.000987287 0.00059894 1.64839 1.09862e-14 -11.5609 7.42573e-19 8.91457e-12 6.75916e-05 5.16234e-05
211 rs4613417 3 153730237 T C 0.261431 0.000997532 0.000600629 1.66081 1.09188e-14 -11.5636 7.34325e-19 8.85945e-12 6.72534e-05 5.16285e-05
265 rs6440927 3 153725172 C T 0.259443 0.000984032 0.000598567 1.64398 1.09092e-14 -11.564 7.34338e-19 8.86023e-12 6.73137e-05 5.16234e-05
334 rs7614457 3 153725002 C T 0.261431 0.00099545 0.000599711 1.65988 1.09026e-14 -11.5642 7.32598e-19 8.84803e-12 6.71946e-05 5.16285e-05
198 rs4368465 3 153730097 G A 0.261431 0.000995139 0.000600034 1.65847 1.08782e-14 -11.5652 7.29985e-19 8.83073e-12 6.71055e-05 5.16285e-05
220 rs4680114 3 153727576 C T 0.261431 0.000994539 0.000599705 1.65838 1.08766e-14 -11.5653 7.29818e-19 8.82962e-12 6.70998e-05 5.16285e-05
210 rs4607070 3 153729845 C T 0.261431 0.000992614 0.000599699 1.65519 1.08216e-14 -11.5675 7.23944e-19 8.79065e-12 6.68981e-05 5.16285e-05
384 rs9831551 3 153729591 G C 0.261431 0.000992571 0.00059969 1.65514 1.08208e-14 -11.5675 7.23859e-19 8.79008e-12 6.68951e-05 5.16285e-05
187 rs35793010 3 153757206 G A 0.0984095 0.000163424 0.000764224 0.213843 1.08074e-14 -11.568 -1.00027e-18 1.18254e-11 -9.2554e-05 6.61286e-05
289 rs6794235 3 153729160 T C 0.261431 0.000990428 0.000599414 1.65233 1.07727e-14 -11.5694 7.1873e-19 8.75595e-12 6.67175e-05 5.16285e-05
281 rs6781219 3 153728966 G T 0.261431 0.000988433 0.000599103 1.64985 1.07308e-14 -11.5711 7.14257e-19 8.7261e-12 6.65615e-05 5.16285e-05
298 rs6805002 3 153728810 A G 0.261431 0.000987707 0.000599021 1.64887 1.07141e-14 -11.5718 7.1248e-19 8.71423e-12 6.64992e-05 5.16285e-05
287 rs6790292 3 153727643 T C 0.261431 0.000986458 0.000598858 1.64723 1.06865e-14 -11.5729 7.09542e-19 8.69457e-12 6.63958e-05 5.16285e-05
277 rs6777436 3 153727669 G A 0.261431 0.000986251 0.000598838 1.64694 1.06817e-14 -11.5731 7.09021e-19 8.69109e-12 6.63775e-05 5.16285e-05
203 rs4402901 3 153726705 A T 0.261431 0.00098468 0.000598643 1.64485 1.06467e-14 -11.5746 7.05296e-19 8.66611e-12 6.62456e-05 5.16285e-05
92 rs1521312 3 153726259 C G 0.261431 0.000984674 0.000598644 1.64484 1.06465e-14 -11.5746 7.05277e-19 8.66598e-12 6.62449e-05 5.16285e-05
41 rs12492627 3 153725851 A G 0.261431 0.000984662 0.000598642 1.64483 1.06462e-14 -11.5746 7.0525e-19 8.6658e-12 6.6244e-05 5.16285e-05
288 rs6793820 3 153728757 T C 0.261431 0.00098445 0.00059867 1.6444 1.0639e-14 -11.5749 7.04483e-19 8.66065e-12 6.62167e-05 5.16285e-05
328 rs7611061 3 153723732 C T 0.261431 0.000984117 0.000598587 1.64407 1.06336e-14 -11.5751 7.03903e-19 8.65676e-12 6.61961e-05 5.16285e-05
329 rs7611396 3 153723936 G A 0.261431 0.000984115 0.000598587 1.64406 1.06335e-14 -11.5751 7.03893e-19 8.6567e-12 6.61958e-05 5.16285e-05
212 rs4638926 3 153724085 G A 0.261431 0.000984111 0.000598585 1.64406 1.06335e-14 -11.5751 7.03889e-19 8.65667e-12 6.61956e-05 5.16285e-05
324 rs7428890 3 153724411 T C 0.261431 0.000984169 0.000598728 1.64377 1.06285e-14 -11.5753 7.03364e-19 8.65314e-12 6.6177e-05 5.16285e-05
327 rs7610857 3 153723516 C T 0.261431 0.000981377 0.000598376 1.64007 1.05672e-14 -11.5778 6.96838e-19 8.60923e-12 6.59434e-05 5.16285e-05
266 rs6440928 3 153725251 T C 0.260437 0.000986271 0.00059884 1.64697 1.05528e-14 -11.5784 6.95813e-19 8.60251e-12 6.59362e-05 5.16243e-05
267 rs6440929 3 153725296 T C 0.260437 0.000984656 0.000598641 1.64482 1.05175e-14 -11.5799 6.92061e-19 8.57718e-12 6.58006e-05 5.16243e-05
365 rs7653047 3 153723444 G T 0.261431 0.000977126 0.000598035 1.63389 1.04661e-14 -11.582 6.86091e-19 8.53657e-12 6.55537e-05 5.16285e-05
303 rs6809612 3 153710571 A G 0.408549 0.00103974 0.000544591 1.90922 1.04639e-14 -11.5821 -6.53645e-19 9.30731e-12 -6.24667e-05 6.61549e-05
191 rs3982374 3 153726587 T C 0.261431 0.000975713 0.000597754 1.6323 1.04402e-14 -11.5831 6.8334e-19 8.51792e-12 6.54528e-05 5.16285e-05
290 rs6794747 3 153725622 A G 0.263419 0.000958035 0.000589894 1.62408 1.03208e-14 -11.5881 6.69689e-19 8.42476e-12 6.48876e-05 5.16398e-05
216 rs4680110 3 153709531 G A 0.410537 0.00104645 0.00054335 1.92592 1.02919e-14 -11.5893 -6.29445e-19 9.17746e-12 -6.11593e-05 6.66577e-05
192 rs4234298 3 153726512 C T 0.258449 0.000980051 0.00059816 1.63844 1.02826e-14 -11.5897 6.68147e-19 8.41501e-12 6.49785e-05 5.16182e-05
218 rs4680112 3 153709614 C A 0.409543 0.00105098 0.000544113 1.93154 1.01448e-14 -11.5955 -6.10544e-19 9.0265e-12 -6.01829e-05 6.64039e-05
336 rs7615461 3 153780353 C A 0.106362 0.000135713 0.000747583 0.181536 9.95703e-15 -11.6036 8.5414e-19 1.06917e-11 8.57826e-05 6.42013e-05
339 rs7617276 3 153776826 T C 0.362823 -0.000729509 0.000526248 -1.38625 9.65851e-15 -11.6169 -5.7019e-19 8.0433e-12 -5.90349e-05 5.6684e-05
345 rs7628156 3 153777436 A G 0.100398 8.0589e-05 0.000784581 0.102716 9.22723e-15 -11.6367 7.75416e-19 1.02407e-11 8.40356e-05 6.56017e-05
16 rs114421479 3 153710374 A G 0.0427435 0.00624513 0.0051956 1.202 8.92648e-15 -11.6511 1.07655e-18 1.44426e-11 0.000120602 9.39272e-05
171 rs34037193 3 153800866 C A 0.188867 -0.000275657 0.000683777 -0.403139 8.90786e-15 -11.652 -5.7785e-19 8.0119e-12 -6.48696e-05 5.47538e-05
308 rs71308473 3 153748311 T C 0.0984095 0.00119379 0.00331431 0.360193 8.80034e-15 -11.6573 -7.24063e-19 9.90239e-12 -8.22767e-05 6.61286e-05
42 rs12497736 3 153749642 G A 0.0984095 0.00119953 0.00331332 0.362033 8.77898e-15 -11.6583 -7.21172e-19 9.88094e-12 -8.21475e-05 6.61286e-05
51 rs13066115 3 153777683 T C 0.100398 4.93615e-05 0.00078433 0.0629346 8.74855e-15 -11.6598 7.10923e-19 9.76837e-12 8.12618e-05 6.56017e-05
144 rs17766659 3 153780016 T C 0.0815109 -0.00149885 0.001004 -1.49288 8.66911e-15 -11.6638 -7.65498e-19 1.05539e-11 -8.83019e-05 7.10729e-05
168 rs2872191 3 153778017 T C 0.258449 -0.000954279 0.000601436 -1.58667 8.50545e-15 -11.6721 -4.81675e-19 7.0554e-12 -5.66314e-05 5.14339e-05
182 rs35316930 3 153707420 T C 0.0954274 -0.000219522 0.000797532 -0.275251 8.41422e-15 -11.6768 -6.80801e-19 9.63099e-12 -8.09108e-05 6.69116e-05
348 rs7632153 3 153705945 C G 0.0954274 -0.000218342 0.000794311 -0.274883 8.41025e-15 -11.677 -6.8026e-19 9.62687e-12 -8.08846e-05 6.69116e-05
159 rs2204044 3 153711349 T C 0.411531 0.000995695 0.00053818 1.85011 8.22897e-15 -11.6864 -3.48891e-19 7.11975e-12 -4.23979e-05 6.60489e-05
306 rs71308468 3 153708539 A C 0.0954274 -0.000188429 0.000793632 -0.237427 8.02251e-15 -11.6975 -6.27589e-19 9.22027e-12 -7.82284e-05 6.69116e-05
39 rs12491470 3 153706904 C T 0.0954274 -0.000121472 0.000795619 -0.152676 7.25196e-15 -11.7413 -5.23724e-19 8.38395e-12 -7.22183e-05 6.69116e-05
274 rs6771461 3 153713580 A T 0.258449 0.00101972 0.000605381 1.68443 7.20351e-15 -11.7442 3.46836e-19 6.02376e-12 4.81482e-05 5.21438e-05
362 rs7644373 3 153715350 G C 0.258449 0.00101041 0.000601888 1.67873 7.15719e-15 -11.747 3.41989e-19 5.98342e-12 4.77826e-05 5.21438e-05
116 rs16823657 3 153807987 G C 0.0447316 0.000455163 0.00130354 0.349175 6.83788e-15 -11.7668 6.63839e-19 1.10578e-11 9.70827e-05 9.19614e-05
4 rs10804763 3 153712168 T G 0.0924453 -5.68754e-05 0.000792732 -0.0717461 6.8065e-15 -11.7688 -4.70645e-19 7.98541e-12 -6.91464e-05 6.77296e-05
150 rs1851224 3 153699667 C G 0.0944334 -2.76012e-07 4.91874e-05 -0.00561142 6.1743e-15 -11.8112 -3.81185e-19 7.16921e-12 -6.17373e-05 6.71784e-05
353 rs7635064 3 153736543 G A 0.240557 0.00091974 0.0022884 0.401914 6.09509e-15 -11.8168 -2.36254e-19 5.12236e-12 -3.87613e-05 5.29379e-05
214 rs4679727 3 153732398 A G 0.240557 0.000922789 0.00228835 0.403255 6.08781e-15 -11.8173 -2.35444e-19 5.11531e-12 -3.86748e-05 5.29379e-05
87 rs1521303 3 153688870 G A 0.0974155 0.00298301 0.00331247 0.90054 6.01183e-15 -11.8228 3.54458e-19 6.86939e-12 5.89601e-05 6.61285e-05
95 rs1521326 3 153768287 A C 0.0984095 0.00181839 0.00332768 0.546444 5.99411e-15 -11.824 3.50193e-19 6.82699e-12 5.84228e-05 6.60483e-05
160 rs2222367 3 153693834 G A 0.0954274 0.00306062 0.00339776 0.900778 5.99229e-15 -11.8242 3.55247e-19 6.90474e-12 5.92839e-05 6.6645e-05
94 rs1521325 3 153762941 T G 0.100398 3.34655e-05 0.00078048 0.0428781 5.79142e-15 -11.839 -3.20985e-19 6.50593e-12 -5.54242e-05 6.50904e-05
186 rs35727503 3 153765993 G A 0.0994036 6.05631e-06 0.000780324 0.00776127 5.3396e-15 -11.8743 -2.61132e-19 5.97934e-12 -4.89048e-05 6.56053e-05
326 rs75486840 3 153751177 G A 0.134195 0.00207431 0.000886507 2.33987 5.30549e-15 -11.877 2.12117e-19 5.30641e-12 3.99806e-05 6.09006e-05
224 rs4680123 3 153765752 G A 0.0994036 3.6045e-05 0.000780516 0.046181 5.18448e-15 -11.8871 -2.39717e-19 5.77911e-12 -4.62374e-05 6.56053e-05
296 rs6800067 3 153766252 T C 0.0994036 4.30336e-05 0.000781122 0.055092 5.15037e-15 -11.8899 -2.34953e-19 5.73461e-12 -4.56187e-05 6.56053e-05
300 rs6807046 3 153708394 T C 0.0954274 0.000833761 0.00339735 0.245415 5.02739e-15 -11.9004 -2.21141e-19 5.67766e-12 -4.39872e-05 6.69116e-05
134 rs1727904 3 153813875 T A 0.235586 -5.70854e-05 0.000523113 -0.109126 4.67127e-15 -11.9323 -4.77158e-20 3.65024e-12 -1.02147e-05 5.24218e-05
138 rs1727910 3 153801532 T C 0.233598 4.26821e-05 0.000528361 0.0807821 4.64039e-15 -11.9352 4.29508e-20 3.62514e-12 9.25587e-06 5.24056e-05
130 rs1713851 3 153795149 T C 0.235586 -2.00794e-05 0.000523471 -0.0383583 4.61123e-15 -11.9379 -2.65862e-20 3.58122e-12 -5.76554e-06 5.24218e-05
388 rs9840446 3 153796660 G A 0.235586 -1.96481e-05 0.000523471 -0.0375343 4.61073e-15 -11.938 -2.63445e-20 3.58064e-12 -5.71374e-06 5.24218e-05
129 rs1713848 3 153793313 G A 0.235586 -1.50337e-05 0.000523499 -0.0287176 4.60568e-15 -11.9385 -2.37627e-20 3.5748e-12 -5.15943e-06 5.24218e-05
109 rs1609206 3 153793672 C T 0.235586 -1.3229e-05 0.000523504 -0.0252701 4.60384e-15 -11.9386 -2.27553e-20 3.57268e-12 -4.94268e-06 5.24218e-05
126 rs1713845 3 153787426 C T 0.235586 -7.95485e-06 0.000523568 -0.0151935 4.59894e-15 -11.9391 -1.98176e-20 3.567e-12 -4.30917e-06 5.24218e-05
124 rs1713835 3 153785608 T C 0.235586 7.08506e-06 0.000523557 0.0135326 4.59819e-15 -11.9392 1.93342e-20 3.56614e-12 4.20474e-06 5.24218e-05
137 rs1727909 3 153802287 C T 0.235586 -2.62499e-06 0.000523642 -0.00501294 4.59467e-15 -11.9395 -1.68583e-20 3.56205e-12 -3.66911e-06 5.24218e-05
119 rs1713796 3 153808831 C T 0.235586 -4.8906e-07 0.000523653 -0.000933938 4.59315e-15 -11.9397 -1.56749e-20 3.56029e-12 -3.41267e-06 5.24218e-05
111 rs1609208 3 153791656 G A 0.236581 -1.26844e-05 0.000522932 -0.0242563 4.59273e-15 -11.9397 -2.53122e-20 3.55453e-12 -5.51136e-06 5.21598e-05
118 rs1713794 3 153811649 T C 0.233598 -8.03563e-05 0.000530498 -0.151473 4.59194e-15 -11.9398 -2.4311e-20 3.56928e-12 -5.29427e-06 5.24056e-05
225 rs4680124 3 153783105 A G 0.235586 -3.45456e-05 0.000524042 -0.0659215 4.58395e-15 -11.9405 -3.62385e-21 3.54961e-12 -7.90552e-07 5.24218e-05
363 rs7645651 3 153780682 C T 0.238569 7.53142e-05 0.000522985 0.144008 4.58378e-15 -11.9405 -3.4402e-20 3.53367e-12 -7.50517e-06 5.16508e-05
165 rs2695846 3 153806014 A T 0.233598 -6.85236e-05 0.000527657 -0.129864 4.5815e-15 -11.9408 -1.80534e-20 3.55718e-12 -3.94049e-06 5.24056e-05
114 rs1617481 3 153818962 C T 0.234592 -3.12876e-06 0.000523522 -0.00597637 4.57608e-15 -11.9413 9.83739e-23 3.54566e-12 2.14974e-08 5.24144e-05
139 rs1727913 3 153794115 T C 0.230616 -8.03278e-05 0.000531006 -0.151275 4.5747e-15 -11.9414 2.61797e-20 3.5651e-12 5.72272e-06 5.23982e-05
104 rs1527798 3 153811399 T C 0.233598 -5.05404e-05 0.000530479 -0.0952731 4.57119e-15 -11.9417 -8.1069e-21 3.5452e-12 -1.77348e-06 5.24056e-05
106 rs1534385 3 153810234 A G 0.233598 -4.93214e-05 0.000531015 -0.0928814 4.57076e-15 -11.9418 -7.42131e-21 3.54471e-12 -1.62365e-06 5.24056e-05
135 rs1727907 3 153807639 A G 0.233598 -4.27625e-05 0.000530502 -0.0806075 4.56918e-15 -11.9419 -3.90537e-21 3.54287e-12 -8.5472e-07 5.24056e-05
166 rs2695847 3 153805975 A G 0.233598 -4.26435e-05 0.000531022 -0.0803047 4.56915e-15 -11.9419 -3.81868e-21 3.54283e-12 -8.35752e-07 5.24056e-05
120 rs1713797 3 153808734 A T 0.232604 -4.12812e-05 0.000530502 -0.0778152 4.56903e-15 -11.9419 1.3881e-20 3.54794e-12 3.03807e-06 5.24006e-05
115 rs1631318 3 153805099 C T 0.233598 -4.14182e-05 0.000530502 -0.0780737 4.56897e-15 -11.9419 -3.17993e-21 3.54263e-12 -6.95983e-07 5.24056e-05
122 rs1713799 3 153804975 C T 0.233598 -3.85948e-05 0.000530503 -0.0727513 4.56868e-15 -11.942 -1.65638e-21 3.54229e-12 -3.62552e-07 5.24056e-05
136 rs1727908 3 153804371 A T 0.233598 -3.84207e-05 0.000530503 -0.0724231 4.56867e-15 -11.942 -1.56245e-21 3.54227e-12 -3.41992e-07 5.24056e-05
154 rs1881052 3 153806887 G C 0.233598 -3.76958e-05 0.000531052 -0.0709831 4.56862e-15 -11.942 -1.15029e-21 3.54222e-12 -2.51781e-07 5.24056e-05
164 rs2679237 3 153805988 T C 0.233598 -3.38038e-05 0.000531082 -0.0636508 4.56861e-15 -11.942 9.48307e-22 3.5422e-12 2.0757e-07 5.24056e-05
371 rs79626018 3 153719317 G T 0.0318091 -0.000548113 0.00112936 -0.48533 4.30169e-15 -11.9681 -2.07727e-19 7.73337e-12 -4.82896e-05 0.000107568
293 rs6797431 3 153768987 G A 0.0984095 1.07105e-05 0.000780781 0.0137176 4.26573e-15 -11.9718 9.00216e-20 4.52863e-12 2.11035e-05 6.60483e-05
178 rs34956101 3 153694368 C A 0.0447316 0.000301954 0.00128523 0.234941 4.09361e-15 -11.9897 1.11153e-19 6.13864e-12 2.71528e-05 9.20219e-05
174 rs34257880 3 153691086 T C 0.0974155 7.27544e-05 0.000769957 0.0944915 4.0432e-15 -11.995 1.05606e-20 4.20814e-12 2.61194e-06 6.61285e-05
395 rs9879061 3 153731329 A C 0.0526839 0.000735414 0.00100867 0.72909 8.83009e-16 -12.6558 1.53457e-18 5.18604e-11 0.00173789 0.000159917
332 rs7612035 3 153711586 A C 0.497018 0.00118682 0.000551069 2.15367 1.44223e-120 -117.443 1.1523e-124 1.0579e-64 7.98976e-05 3.70984e-05
230 rs59726600 3 153718328 C A 0.5 0.00118528 0.000551984 2.14731 1.42265e-120 -117.449 1.13329e-124 1.04813e-64 7.96605e-05 3.70978e-05
292 rs6796162 3 153713645 C A 0.499006 0.00116659 0.000547819 2.12952 1.36954e-120 -117.465 1.08194e-124 1.02138e-64 7.90005e-05 3.70978e-05
382 rs9826062 3 153728565 C T 0.498012 0.00115514 0.000544635 2.12094 1.3448e-120 -117.473 1.05813e-124 1.00878e-64 7.86828e-05 3.7098e-05
167 rs28662989 3 153725814 C T 0.498012 0.00114971 0.000543975 2.11353 1.32387e-120 -117.48 1.03802e-124 9.98044e-65 7.8408e-05 3.7098e-05
340 rs7617417 3 153725942 C T 0.498012 0.00114924 0.000543902 2.11295 1.32225e-120 -117.48 1.03646e-124 9.97208e-65 7.83864e-05 3.7098e-05
312 rs73158429 3 153722190 C T 0.498012 0.00115562 0.000547325 2.11139 1.3179e-120 -117.482 1.03229e-124 9.94968e-65 7.83286e-05 3.7098e-05
390 rs9851326 3 153729644 T C 0.498012 0.00114797 0.00054383 2.1109 1.31654e-120 -117.482 1.03099e-124 9.94265e-65 7.83104e-05 3.7098e-05
343 rs7620113 3 153726504 C T 0.499006 0.00114696 0.000543724 2.10945 1.3125e-120 -117.484 1.02711e-124 9.92173e-65 7.82559e-05 3.70978e-05
84 rs1474234 3 153731173 C T 0.496024 0.00114439 0.000543453 2.10578 1.30239e-120 -117.487 1.01745e-124 9.86968e-65 7.81221e-05 3.70989e-05
268 rs6440930 3 153731357 T C 0.494036 0.00112938 0.000544285 2.07498 1.22118e-120 -117.515 9.40093e-125 9.44349e-65 7.69825e-05 3.71004e-05
391 rs9855943 3 153739298 C A 0.492048 0.00110485 0.000543043 2.03455 1.12384e-120 -117.551 8.48354e-125 8.91686e-65 7.54869e-05 3.71024e-05
375 rs9289935 3 153733729 C T 0.492048 0.00109326 0.000538669 2.02956 1.11249e-120 -117.555 8.37722e-125 8.85416e-65 7.53015e-05 3.71024e-05
88 rs1521306 3 153735132 A G 0.492048 0.00107814 0.000537042 2.00755 1.06415e-120 -117.575 7.92628e-125 8.58416e-65 7.44849e-05 3.71024e-05
201 rs4386453 3 153733419 G T 0.492048 0.00107842 0.000537263 2.00725 1.06351e-120 -117.575 7.92038e-125 8.58058e-65 7.44739e-05 3.71024e-05
81 rs1464421 3 153732275 A G 0.492048 0.00107666 0.00053689 2.00537 1.05951e-120 -117.577 7.88319e-125 8.558e-65 7.44042e-05 3.71024e-05
199 rs4386451 3 153733188 G A 0.492048 0.00106935 0.000535966 1.99518 1.03812e-120 -117.586 7.68476e-125 8.43669e-65 7.40259e-05 3.71024e-05
2 rs1060650 3 153743109 A G 0.491054 0.00106136 0.00053382 1.98824 1.02387e-120 -117.592 7.55322e-125 8.35562e-65 7.3771e-05 3.71037e-05
331 rs7611942 3 153741637 A C 0.492048 0.00106063 0.000534205 1.98544 1.01819e-120 -117.594 7.50044e-125 8.32273e-65 7.36645e-05 3.71024e-05
149 rs1829635 3 153742295 G A 0.492048 0.00105963 0.000534089 1.98399 1.01528e-120 -117.595 7.47355e-125 8.30601e-65 7.3611e-05 3.71024e-05
394 rs9878030 3 153743842 C T 0.491054 0.0010586 0.000533898 1.98278 1.01283e-120 -117.596 7.45126e-125 8.29224e-65 7.35684e-05 3.71037e-05
3 rs1060651 3 153742983 T C 0.492048 0.00105851 0.000533958 1.98238 1.01203e-120 -117.597 7.44361e-125 8.28735e-65 7.35511e-05 3.71024e-05
383 rs9827003 3 153744207 T C 0.491054 0.00105656 0.000533729 1.97958 1.00644e-120 -117.599 7.39224e-125 8.25538e-65 7.34497e-05 3.71037e-05
98 rs1521330 3 153740853 C T 0.492048 0.00105558 0.000533661 1.978 1.0033e-120 -117.6 7.3631e-125 8.237e-65 7.33887e-05 3.71024e-05
360 rs7643718 3 153744907 C T 0.491054 0.00105409 0.000533477 1.97589 9.99127e-121 -117.602 7.3249e-125 8.21315e-65 7.3313e-05 3.71037e-05
1 rs1060649 3 153743125 T C 0.491054 0.00105125 0.000533468 1.97059 9.88726e-121 -117.607 7.22919e-125 8.15283e-65 7.31162e-05 3.71037e-05
284 rs6787201 3 153736248 C T 0.492048 0.00105038 0.000533131 1.97021 9.87993e-121 -117.607 7.2222e-125 8.1483e-65 7.30998e-05 3.71024e-05
379 rs9812997 3 153738419 A G 0.492048 0.00104861 0.000532908 1.9677 9.83123e-121 -117.609 7.17745e-125 8.11996e-65 7.30066e-05 3.71024e-05
273 rs6771058 3 153747349 T C 0.49006 0.00102085 0.000530248 1.92524 9.05125e-121 -117.645 6.46586e-125 7.65841e-65 7.14361e-05 3.71051e-05
321 rs7356128 3 153747919 C T 0.499006 0.00102058 0.000530282 1.9246 9.04018e-121 -117.646 6.45456e-125 7.65024e-65 7.13985e-05 3.70978e-05
276 rs6777127 3 153748512 T C 0.498012 0.00101908 0.000529626 1.92414 9.03215e-121 -117.646 6.44731e-125 7.64544e-65 7.13818e-05 3.7098e-05
299 rs6806815 3 153747376 C T 0.49006 0.00101899 0.000530215 1.92185 8.99245e-121 -117.648 6.41255e-125 7.62291e-65 7.13104e-05 3.71051e-05
48 rs12696015 3 153746685 T C 0.49006 0.00101738 0.000529632 1.92091 8.97626e-121 -117.649 6.39788e-125 7.61312e-65 7.12756e-05 3.71051e-05
102 rs1521335 3 153746271 C T 0.491054 0.00101488 0.000529037 1.91835 8.93225e-121 -117.651 6.35779e-125 7.58619e-65 7.11779e-05 3.71037e-05
66 rs13324486 3 153746611 G A 0.492048 0.00100916 0.000529132 1.90719 8.74362e-121 -117.66 6.18711e-125 7.4711e-65 7.07615e-05 3.71024e-05
279 rs6777771 3 153751112 A G 0.499006 0.00100364 0.000527801 1.90154 8.65004e-121 -117.665 6.102e-125 7.41283e-65 7.05431e-05 3.70978e-05
271 rs6766612 3 153751223 T C 0.499006 0.00100066 0.000527854 1.89571 8.55484e-121 -117.67 6.01635e-125 7.35423e-65 7.03268e-05 3.70978e-05
162 rs2418925 3 153751912 C T 0.499006 0.000998752 0.000527423 1.89365 8.5214e-121 -117.671 5.98629e-125 7.33358e-65 7.02501e-05 3.70978e-05
282 rs6784438 3 153752793 A G 0.5 0.000996098 0.000527333 1.88894 8.44583e-121 -117.675 5.91844e-125 7.28678e-65 7.00753e-05 3.70978e-05
396 rs9882680 3 153774462 C A 0.498012 0.000995471 0.000529241 1.88094 8.31952e-121 -117.682 5.8053e-125 7.20825e-65 6.97793e-05 3.7098e-05
190 rs3962377 3 153767385 C A 0.498012 0.000966335 0.00052344 1.84612 7.79684e-121 -117.71 5.33986e-125 6.87764e-65 6.84876e-05 3.7098e-05
43 rs12631484 3 153776006 A G 0.5 -0.000962151 0.00052444 -1.83463 7.63362e-121 -117.719 -5.19548e-125 6.77248e-65 -6.80605e-05 3.70978e-05
46 rs12636984 3 153776299 G T 0.5 -0.000960908 0.000524793 -1.83102 7.58338e-121 -117.722 -5.15115e-125 6.73994e-65 -6.79269e-05 3.70978e-05
145 rs17817130 3 153762242 T C 0.498012 0.000949248 0.000521627 1.81978 7.42936e-121 -117.731 5.01559e-125 6.63967e-65 6.75104e-05 3.7098e-05
272 rs6770182 3 153761370 G A 0.497018 0.000947683 0.000521706 1.81651 7.38525e-121 -117.733 4.97689e-125 6.61085e-65 6.73896e-05 3.70984e-05
381 rs9818079 3 153769374 A G 0.499006 0.00093314 0.000518792 1.79868 7.15103e-121 -117.747 4.77167e-125 6.45613e-65 6.67271e-05 3.70978e-05
