# Supplementary material for: Precision medicine for atherosclerotic cardiovascular disease: Integrative genomics maps risk loci and AI‐predicted functional consequences
Source: Clin Transl Med. 2026 Jul 10;16(7):e70732. doi: 10.1002/ctm2.70732 (PMC13351343; doi:10.1002/ctm2.70732)
Supplement: Supplementary file 6 — Supporting Information [file CTM2-16-e70732-s005.zip › C15orf26/FINEMAP/data.bf5]

index rsid bf1 bf2 bf3 bf4 bf5
1 rs1012540 -3.09369 -3.27473 -3.02632 -2.75901 -3.18277 
2 rs1012541 -3.1368 -3.26657 -3.07733 -2.83372 -3.21287 
3 rs10220834 -3.27376 -3.2571 -2.6174 -2.93343 -2.67228 
4 rs1105039 -3.11613 -2.69453 -2.90995 -2.91733 -2.68486 
5 rs11072956 -2.63271 -inf -inf -inf -inf 
6 rs11072957 -2.6355 -inf -inf -inf -inf 
7 rs11072958 -2.63303 -inf -inf -inf -inf 
8 rs11072963 -3.05943 -3.17072 -0.450243 -1.99014 -2.85611 
9 rs11072968 -3.25814 -3.13867 -3.18234 -3.20467 -3.10812 
10 rs11072969 -3.25813 -3.13867 -3.18234 -3.20467 -3.10811 
11 rs11072970 -3.26107 -3.14633 -3.18869 -3.21024 -3.11658 
12 rs111845410 -3.27883 -3.25962 -3.25588 -3.2316 -3.27152 
13 rs112213447 -3.25817 -3.13876 -3.18241 -3.20473 -3.10821 
14 rs112619564 -3.26261 -3.21308 -3.2129 -3.2408 -3.19293 
15 rs113596309 -3.27961 -3.21264 -3.25685 -3.17561 -3.13648 
16 rs115287348 -3.15939 -2.90612 -3.22163 -3.25728 -3.13084 
17 rs11629743 -3.22499 -2.80756 -3.26979 -3.23938 -3.2201 
18 rs11629889 -3.2143 -2.68608 -3.26913 -3.20666 -3.18423 
19 rs11631636 -3.10727 -2.43114 -3.21316 -3.04076 -2.96492 
20 rs11632140 -inf 20.1193 -inf -inf -inf 
21 rs11632182 -3.14072 -2.31689 -3.09647 -2.78513 -2.68253 
22 rs11633917 -3.07178 -2.88723 -3.03606 -3.26278 -3.02176 
23 rs11636663 -2.7801 -1.84547 -2.43794 -3.17562 -2.28067 
24 rs11637685 -2.83309 -2.80981 -2.90748 -2.54114 -2.77138 
25 rs11637878 -3.1518 -2.93348 -3.24922 -3.17563 -3.08072 
26 rs11637911 -2.61942 -inf -inf -inf -inf 
27 rs116483143 -3.1448 -3.24676 -2.93038 -2.95696 -3.07104 
28 rs116791225 -3.07259 -3.25516 -2.93911 -2.56462 -3.02576 
29 rs117210658 -2.99666 -2.85085 -3.2214 -3.17719 -3.2173 
30 rs117309418 -3.10514 -3.22914 -2.85059 -2.92929 -3.03955 
31 rs117505832 -3.06489 -2.82414 -2.94603 -2.47425 -2.62048 
32 rs117935981 -3.12869 -3.27743 -2.94301 -3.06302 -3.18967 
33 rs117939237 -2.77053 -2.55918 -3.19092 -3.21467 -3.23433 
34 rs118064823 -2.94378 -3.18282 -2.80863 -2.67626 -2.98987 
35 rs11854045 -2.97634 -3.27086 -3.04888 -2.24882 -3.08933 
36 rs11855057 -3.07739 -3.25676 -2.94528 -2.5736 -3.03108 
37 rs11855085 -3.09368 -3.26189 -2.9664 -2.6045 -3.04919 
38 rs11855135 -3.10188 -3.2643 -2.97712 -2.62031 -3.05835 
39 rs11857576 -3.07791 -3.25693 -2.94596 -2.57459 -3.03166 
40 rs12438255 -3.11142 -3.18078 -3.27661 -3.2123 -3.25483 
41 rs12439898 -3.19459 -2.62627 -3.27156 -3.18575 -3.16015 
42 rs12441164 -3.062 -3.10894 -0.376608 -1.30074 -2.59456 
43 rs12442871 -3.26493 -3.17824 -3.26799 -3.27338 -3.27617 
44 rs12546 -3.10721 -3.26578 -2.98411 -2.63067 -3.06432 
45 rs12592704 -3.25504 -3.13093 -3.17589 -3.19899 -3.09959 
46 rs12593210 -3.26523 -3.15785 -3.19815 -3.21848 -3.12934 
47 rs12593609 -2.63414 -inf -inf -inf -inf 
48 rs12593754 -2.62259 -inf -inf -inf -inf 
49 rs12594357 -2.62002 -inf -inf -inf -inf 
50 rs12594360 -2.63411 -inf -inf -inf -inf 
51 rs12594845 -3.07903 -3.14127 -3.24909 -3.19151 -3.2361 
52 rs12595345 -3.27863 -3.26557 -3.27934 -3.18045 -3.2277 
53 rs12898298 -3.26725 -3.14695 -3.25531 -3.13806 -3.06532 
54 rs12900140 -3.08554 -2.72171 -3.26596 -2.9909 -3.09803 
55 rs12904559 -2.63518 -inf -inf -inf -inf 
56 rs12904562 -3.26232 -2.88975 -3.12388 -2.50118 -2.60082 
57 rs12905383 -3.19086 -3.1097 -3.27175 -3.21472 -3.21784 
58 rs12905722 -2.60713 -inf -inf -inf -inf 
59 rs12906003 -3.26711 -3.07002 -3.26481 -3.27428 -3.26652 
60 rs12911628 -3.21305 -3.0113 -3.1423 -3.14757 -2.98497 
61 rs12911697 -3.17848 -2.94104 -3.0978 -3.09991 -2.91013 
62 rs12911777 -3.13756 -2.91012 -3.24233 -3.16278 -3.06296 
63 rs12915985 -3.26021 -2.62087 -3.26938 -3.20584 -3.11022 
64 rs12916361 -3.27072 -3.0226 -3.23433 -2.91889 -2.99851 
65 rs138846566 -3.1649 -3.25912 -2.94332 -3.0267 -3.11618 
66 rs140037094 -3.10329 -3.27386 -3.02892 -2.78307 -3.18907 
67 rs141168705 -3.10449 -3.27507 -2.90716 -3.03414 -3.17088 
68 rs141332842 -3.07875 -3.2572 -2.94704 -2.57615 -3.03258 
69 rs146305567 -3.10432 -3.27505 -2.90691 -3.03393 -3.17074 
70 rs147732649 -3.06929 -3.20913 -2.79521 -2.8791 -2.99775 
71 rs1507659 -3.15245 -3.00848 -3.24374 -3.26497 -3.24201 
72 rs1507661 -2.63407 -inf -inf -inf -inf 
73 rs1507662 -2.60886 -inf -inf -inf -inf 
74 rs1553648 42.1875 -inf -inf -inf -inf 
75 rs1553649 -2.6022 -inf -inf -inf -inf 
76 rs16972495 -3.27747 -3.25796 -3.27742 -3.2787 -3.27679 
77 rs16972538 -3.14415 -3.10561 -3.27876 -3.10178 -3.22421 
78 rs16972618 -3.05706 -3.24973 -2.91919 -2.53585 -3.00857 
79 rs16972622 -3.26142 -3.14725 -3.18945 -3.2109 -3.1176 
80 rs16972624 -3.26853 -3.16778 -3.20624 -3.22547 -3.1404 
81 rs16972625 -3.26216 -3.14927 -3.19111 -3.21235 -3.11982 
82 rs17248476 -3.24355 -3.27471 -3.26929 -3.18482 -3.27696 
83 rs17248736 -3.26448 -3.24243 -3.24893 -2.98853 -3.22387 
84 rs1876435 -3.18979 -2.79363 -3.27105 -3.22642 -3.20572 
85 rs2135881 -3.25429 -3.27755 -3.27954 -3.27126 -3.27016 
86 rs2271159 -2.83721 -2.97004 -3.26138 -3.11508 -3.25913 
87 rs2271160 -inf -inf 15.5666 -inf -inf 
88 rs2271162 -3.05212 -3.23463 -2.2168 -2.40598 -2.42575 
89 rs2271163 -2.87379 -3.05585 -3.18682 -2.93792 -3.10222 
90 rs2271164 -2.44064 -2.79665 -2.15438 -1.74709 -2.54061 
91 rs2280441 -2.71177 -3.27184 -2.95025 -2.29524 -3.17051 
92 rs25431 -3.24427 -3.24622 -3.25014 -3.20224 -3.18226 
93 rs28441296 -3.07881 -3.25722 -2.94712 -2.57627 -3.03265 
94 rs28546756 -3.07944 -3.25743 -2.94793 -2.57745 -3.03335 
95 rs28562234 -3.07206 -3.25498 -2.93842 -2.56363 -3.02517 
96 rs28576249 -3.11418 -3.23279 -2.87039 -2.93123 -3.04424 
97 rs28576300 -3.0391 -2.52317 -3.23436 -3.23513 -3.05886 
98 rs28588248 -2.93705 -2.74519 0.80176 -0.719768 -1.82643 
99 rs28593334 -3.11655 -3.23517 -2.86862 -2.94556 -3.05298 
100 rs2866982 -3.26756 -3.12576 -3.26875 -3.27465 -3.27404 
101 rs2866983 -3.27394 -3.20478 -3.22032 -3.22714 -3.2697 
102 rs2866984 -3.27522 -3.27642 -2.74173 -2.96199 -2.85599 
103 rs28685158 -3.11525 -3.2266 -2.88954 -3.09395 -3.12393 
104 rs28711936 -2.98291 -3.27524 -2.94257 -2.57419 -3.12503 
105 rs2903448 -3.26237 -3.26675 -2.8881 -3.04023 -2.97396 
106 rs34084353 -3.22432 -3.19928 -3.20147 -3.01926 -3.17463 
107 rs34388060 -3.23197 -3.21899 -3.25557 -3.13744 -3.24685 
108 rs34866076 -3.20964 -3.23904 -3.19942 -3.16175 -3.25089 
109 rs34997291 -3.20945 -3.17625 -3.19635 -2.96123 -3.15306 
110 rs35092028 -3.08268 -3.2461 -2.9303 -2.89904 -3.08703 
111 rs35477444 -3.27583 -3.25106 -3.22817 -3.05522 -3.13199 
112 rs35617389 -3.18698 -3.2607 -3.26239 -3.24877 -3.27308 
113 rs35712296 -3.21884 -3.27472 -3.27776 -3.22337 -3.26278 
114 rs3743040 -2.94803 -2.63183 -3.13278 -2.99297 -2.85634 
115 rs3743041 -3.26233 -3.14971 -3.19147 -3.21267 -3.12032 
116 rs4145805 -3.21379 -3.00949 -3.27207 -3.27084 -3.25442 
117 rs4353448 -3.22749 -2.98882 -3.27312 -3.27069 -3.24673 
118 rs4778863 -3.26441 -3.24179 -3.19673 -3.26929 -3.24017 
119 rs4778864 -3.21878 -3.23571 -3.23674 -3.1216 -3.24428 
120 rs4778868 -3.06669 -0.605751 0.0567945 -0.548478 -0.628379 
121 rs4993545 -3.014 -2.438 -3.26583 -3.17468 -3.2387 
122 rs55633831 -3.27486 -3.25321 -3.27249 -3.27953 -3.27931 
123 rs55811683 -2.62841 -1.29775 -2.00575 -2.34482 -2.96223 
124 rs56291746 -2.56396 -2.15199 -2.18836 -3.11632 -2.38513 
125 rs57967327 -3.26211 -3.161 -3.19953 -3.21392 -3.13816 
126 rs58931576 -3.26385 -3.1525 -3.19214 -3.2142 -3.12243 
127 rs59424533 -3.25626 -3.13394 -3.1784 -3.20121 -3.1029 
128 rs59864009 -inf 1.89085 -inf -inf -inf 
129 rs60065485 -3.27655 -3.24717 -3.25158 -3.26671 -3.23472 
130 rs60391279 -2.94373 -3.24574 -3.12595 -2.6138 -3.25448 
131 rs61021444 -3.26355 -3.15308 -3.19424 -3.21509 -3.12405 
132 rs61066974 -3.24709 -3.18278 -3.24014 -3.17512 -3.19566 
133 rs61164129 -3.2175 -2.92992 -3.27033 -3.27085 -3.25867 
134 rs62035082 -3.27796 -3.27709 -3.28001 -3.26802 -3.27674 
135 rs62035088 -3.26369 -3.27779 -3.21147 -3.2612 -3.26016 
136 rs62035115 -3.05052 -2.49592 -3.26415 -3.15824 -3.24857 
137 rs6495528 -2.73501 -2.75999 -3.09904 -2.91597 -3.10953 
138 rs6495529 -2.91393 -3.00592 -3.26194 -3.09722 -3.26265 
139 rs6495530 -3.25622 -3.19351 -3.18366 -3.23799 -3.21327 
140 rs6495533 -inf -inf -inf 6.01505 -inf 
141 rs6495535 -3.13609 -3.26676 -3.07649 -2.83245 -3.21239 
142 rs67081620 -2.64282 -inf -inf -inf -inf 
143 rs67997873 -2.64195 -inf -inf -inf -inf 
144 rs7163915 -2.93144 -3.1807 -2.80484 -2.66444 -2.98453 
145 rs7164719 -3.21796 -2.92634 -3.27189 -3.26091 -3.25259 
146 rs7171268 -3.27435 -3.26259 -3.18779 -3.22183 -3.25999 
147 rs7179951 -inf 12.4746 -inf -inf -inf 
148 rs7181726 -3.26509 -3.03314 -3.10895 -2.75448 -2.89892 
149 rs7182025 -inf 16.529 -inf -inf -inf 
150 rs7182458 -3.09636 -2.99394 -3.24187 -3.2576 -3.22403 
151 rs7182549 -3.09372 -3.26191 -2.96646 -2.60458 -3.04924 
152 rs72740112 -2.5738 -2.79161 -2.89719 -2.65814 -2.8194 
153 rs72740126 -3.25356 -3.22898 -3.19689 -3.22024 -3.23495 
154 rs72740128 -3.08063 -3.22373 -3.02316 -3.09994 -3.21005 
155 rs72740129 -3.11712 -3.01956 -2.99447 -3.14017 -3.08591 
156 rs73505494 -inf -inf -inf -inf 0.404427 
157 rs73507450 -3.01827 -3.27612 -2.93908 -2.63638 -3.12691 
158 rs74028147 -3.25926 -3.13479 -3.18866 -3.22529 -3.12365 
159 rs74028151 -3.26718 -3.22238 -3.22222 -3.24784 -3.20359 
160 rs74734598 -3.27221 -3.20646 -3.25285 -3.26901 -3.27836 
161 rs74787527 -3.10389 -3.27499 -2.90629 -3.03343 -3.17041 
162 rs74843640 -3.09706 -3.27404 -2.89633 -3.02534 -3.16503 
163 rs74931956 -3.02616 -2.92587 -3.23755 -2.97169 -3.10401 
164 rs75367314 -3.07078 -3.25454 -2.93677 -2.56123 -3.02374 
165 rs75578357 -3.27653 -3.26211 -3.26217 -3.25904 -3.25121 
166 rs75759710 -3.08792 -3.21971 -2.82376 -2.90502 -3.01941 
167 rs76877681 -3.05863 -3.2503 -2.9212 -2.53874 -3.0103 
168 rs77213986 -2.97394 -3.16098 -2.7114 -2.73082 -2.91097 
169 rs77519341 -3.10309 -3.27489 -2.90512 -3.03248 -3.16978 
170 rs78083652 -3.21245 -3.24819 -3.15692 -3.05351 -3.25316 
171 rs78138185 -3.10313 -3.27489 -2.90518 -3.03253 -3.16981 
172 rs78278423 -3.10183 -3.27472 -2.90328 -3.03099 -3.16879 
173 rs78776023 -2.91276 -3.17067 -2.78305 -2.63968 -2.96732 
174 rs79015069 -3.12831 -3.15529 -2.93053 -3.21765 -3.09423 
175 rs79077633 -3.2695 -3.25797 -3.14804 -3.26133 -3.04739 
176 rs79170539 -3.25182 -3.18021 -3.26082 -3.07734 -3.17438 
177 rs79422455 -2.98721 -2.71101 0.0997632 1.80606 -2.93345 
178 rs79754687 -3.26255 -3.21355 -3.21505 -3.24166 -3.19418 
179 rs79779522 -2.91497 -3.25312 -3.10666 -2.57353 -3.24715 
180 rs80042818 -3.10302 -3.27488 -2.90501 -3.03239 -3.16972 
181 rs80200469 -3.27587 -3.26097 -3.21307 -3.09845 -3.17498 
182 rs8026419 -3.27626 -3.26135 -3.2605 -3.25765 -3.24983 
183 rs8027238 -3.27084 -3.27743 -3.27853 -3.2109 -3.26279 
184 rs8028511 -3.25683 -3.1756 -3.19669 -3.25604 -3.23271 
185 rs8029184 -3.00606 -2.89976 -3.22923 -2.95243 -3.08479 
186 rs8029934 -3.25878 -3.14032 -3.1837 -3.20587 -3.10993 
187 rs8030638 -2.96385 -3.04051 -0.106474 -1.75806 -2.5749 
188 rs8039384 -3.25355 -3.12732 -3.17287 -3.19633 -3.09562 
189 rs8039607 -3.26399 -3.21525 -3.21339 -3.24196 -3.19471 
190 rs8864 -3.08697 -3.21918 -2.82229 -2.90368 -3.0183 
191 rs906428 -3.26348 -3.27858 -3.21512 -3.24865 -3.25788 
192 rs9673075 -3.24913 -3.23871 -3.24755 -3.26879 -3.24526 
193 rs9806321 5.07909 -inf -inf -inf -inf 
194 rs991789 -3.16688 -3.20629 -3.15119 -3.1098 -3.22272 
