# Supplementary material for: Precision medicine for atherosclerotic cardiovascular disease: Integrative genomics maps risk loci and AI‐predicted functional consequences
Source: Clin Transl Med. 2026 Jul 10;16(7):e70732. doi: 10.1002/ctm2.70732 (PMC13351343; doi:10.1002/ctm2.70732)
Supplement: Supplementary file 6 — Supporting Information [file CTM2-16-e70732-s005.zip › C15orf26/FINEMAP/data.config]

rank config prob log10bf odds k prob_norm_k h2 h2_0.95CI mean sd
1 rs1553648,rs2271160,rs6495533,rs7179951,rs73505494 1 43.4744 1 5 1 1.2215e-07 9.25602e-08,1.59085e-07 -0.0028262,-0.00116174,-0.000738829,0.00147753,0.000322022 0.000215821,0.000151848,0.000114392,0.000176179,0.000132363
2 rs11632140,rs1553648,rs2271160,rs6495533 3.35528e-12 29.7146 inf 4 0.99123 1.34949e-07 1.00834e-07,1.76246e-07 0.00153836,-0.00313289,-0.00115342,-0.000746313 0.000155782,0.000226441,0.000138189,0.00011375
3 rs11632140,rs1553648,rs2271160,rs6495533,rs73505494 4.41163e-14 30.119 inf 5 4.41163e-14 1.46226e-07 1.0869e-07,1.9026e-07 0.00199366,-0.00342646,-0.00145503,-0.000732835,0.000535676 0.000194264,0.000238487,0.000158138,0.000113802,0.000136553
4 rs1553648,rs2271160,rs6495533,rs7182025 2.96678e-14 27.6612 inf 4 0.00876458 1.28418e-07 9.43922e-08,1.69542e-07 -0.00295813,-0.00106543,-0.000676197,0.00148179 0.000219316,0.000137823,0.00011275,0.000157935
5 rs11632140,rs1553648,rs2271160,rs4778868,rs6495533 4.09065e-15 29.0862 inf 5 4.09065e-15 1.43382e-07 1.08029e-07,1.8755e-07 0.00153576,-0.00333668,-0.0011274,0.000249689,-0.000745938 0.000155784,0.000234447,0.000138406,7.44255e-05,0.00011375
6 rs11632140,rs1553648,rs2271160 2.84218e-16 23.357 inf 3 0.764923 1.04639e-07 7.1792e-08,1.39158e-07 0.00135009,-0.00242875,-0.00121082 0.000153116,0.000199393,0.000137912
7 rs11632140,rs1553648,rs2271160,rs28588248,rs6495533 2.59266e-16 27.8882 inf 5 2.59266e-16 1.39991e-07 1.07035e-07,1.82175e-07 0.00155941,-0.00318697,-0.00107839,-0.000136738,-0.000770669 0.000156007,0.00022746,0.000141371,5.43582e-05,0.000114161
8 rs11632140,rs11636663,rs1553648,rs2271160,rs6495533 9.1097e-17 27.4339 inf 5 9.1097e-17 1.3877e-07 1.0267e-07,1.76333e-07 0.00152553,-0.00010494,-0.00315641,-0.00116104,-0.000792801 0.000155898,4.9178e-05,0.000226709,0.000138235,0.000115817
9 rs1553648,rs2271160,rs7182025 8.73446e-17 22.8445 inf 3 0.235072 1.0298e-07 7.20022e-08,1.3766e-07 -0.00237159,-0.00112866,0.0013593 0.000196302,0.00013742,0.000156609
10 rs11632140,rs1553648,rs2271160,rs56291746,rs6495533 7.16218e-17 27.3295 inf 5 7.16218e-17 1.38452e-07 1.00693e-07,1.79463e-07 0.00153223,-0.00314098,-0.0011468,-0.000109757,-0.000781428 0.000155811,0.000226477,0.000138228,5.42673e-05,0.000115067
11 rs11632140,rs1553648,rs2271160,rs2271162,rs6495533 6.52259e-17 27.2888 inf 5 6.52259e-17 1.38308e-07 1.00268e-07,1.73969e-07 0.0015998,-0.00316546,-0.00114642,-9.26617e-05,-0.000739319 0.000158873,0.000227044,0.000138234,4.70323e-05,0.000113805
12 rs11632140,rs1553648,rs2271160,rs2271164,rs6495533 5.0068e-17 27.174 inf 5 5.0068e-17 1.37944e-07 1.0329e-07,1.76955e-07 0.00154832,-0.00312868,-0.00113921,-7.0008e-05,-0.000723468 0.000155877,0.000226453,0.000138406,3.82289e-05,0.000114432
13 rs11632140,rs1553648,rs2271160,rs6495533,rs8030638 4.62667e-17 27.1397 inf 5 4.62667e-17 1.37614e-07 1.01589e-07,1.76533e-07 0.00154827,-0.00314856,-0.00109201,-0.000754382,-9.14232e-05 0.000155892,0.00022663,0.000142859,0.00011385,5.39331e-05
14 rs11632140,rs12441164,rs1553648,rs2271160,rs6495533 4.42189e-17 27.12 inf 5 4.42189e-17 1.3755e-07 1.02663e-07,1.77279e-07 0.00155047,-9.18685e-05,-0.00315423,-0.00109842,-0.000751571 0.000155951,5.50913e-05,0.000226803,0.000142071,0.000113794
15 rs11632140,rs12904562,rs1553648,rs2271160,rs6495533 4.35868e-17 27.1138 inf 5 4.35868e-17 1.37775e-07 1.01922e-07,1.76226e-07 0.00155129,0.000161589,-0.00317625,-0.00118086,-0.000744741 0.000155955,9.16722e-05,0.000227773,0.000139063,0.000113754
16 rs11632140,rs117505832,rs1553648,rs2271160,rs6495533 4.16574e-17 27.0941 inf 5 4.16574e-17 1.37722e-07 1.01739e-07,1.80117e-07 0.00154813,0.000226717,-0.00315448,-0.00116842,-0.000740449 0.000155883,0.000130242,0.000226781,0.000138457,0.0001138
17 rs1553648,rs2271160,rs4778868,rs6495533,rs7182025 4.12121e-17 27.0895 inf 5 4.12121e-17 1.3703e-07 9.89318e-08,1.79077e-07 -0.00316643,-0.00103929,0.000252565,-0.000676117,0.00148119 0.000227743,0.000138039,7.44246e-05,0.00011275,0.000157935
18 rs10220834,rs11632140,rs1553648,rs2271160,rs6495533 3.69737e-17 27.0423 inf 5 3.69737e-17 1.37539e-07 1.02779e-07,1.75856e-07 -7.93848e-05,0.0015857,-0.00318095,-0.00115227,-0.000751584 4.77443e-05,0.000158362,0.000228278,0.00013819,0.000113794
19 rs11632140,rs11632182,rs1553648,rs2271160,rs6495533 3.61114e-17 27.0321 inf 5 3.61114e-17 1.37496e-07 1.00805e-07,1.75471e-07 0.00153362,6.37797e-05,-0.00315929,-0.00117714,-0.000735581 0.000155809,3.88025e-05,0.00022701,0.00013894,0.000113937
20 rs1105039,rs11632140,rs1553648,rs2271160,rs6495533 3.59182e-17 27.0297 inf 5 3.59182e-17 1.37518e-07 1.021e-07,1.76064e-07 6.43752e-05,0.00153876,-0.00315445,-0.00116334,-0.000756888 3.89323e-05,0.000155782,0.000226816,0.000138319,0.00011393
21 rs11632140,rs11637685,rs1553648,rs2271160,rs6495533 2.94299e-17 26.9432 inf 5 2.94299e-17 1.37248e-07 1.04111e-07,1.79181e-07 0.00153809,9.71347e-05,-0.00313488,-0.00115876,-0.00074131 0.000155782,6.34817e-05,0.000226445,0.000138233,0.000113797
22 rs11632140,rs1553648,rs2271160,rs6495533,rs72740112 2.63492e-17 26.8952 inf 5 2.63492e-17 1.37092e-07 1.02215e-07,1.77017e-07 0.00153711,-0.00312448,-0.00115662,-0.000740306,-0.000159112 0.000155784,0.000226515,0.000138206,0.000113825,0.000109396
23 rs11632140,rs1553648,rs2271160,rs2866984,rs6495533 2.42202e-17 26.8586 inf 5 2.42202e-17 1.3696e-07 1.01888e-07,1.76807e-07 0.00157497,-0.00316537,-0.00114943,6.23787e-05,-0.000748865 0.000158002,0.000227649,0.000138219,4.4985e-05,0.000113765
24 rs11072963,rs11632140,rs1553648,rs2271160,rs6495533 2.42139e-17 26.8585 inf 5 2.42139e-17 1.3671e-07 1.01675e-07,1.77064e-07 -6.90118e-05,0.00154669,-0.00314044,-0.00110346,-0.000750737 5.52516e-05,0.000155925,0.000226522,0.00014386,0.000113805
25 rs11632140,rs1553648,rs2271160,rs3743040,rs6495533 2.42007e-17 26.8583 inf 5 2.42007e-17 1.36973e-07 1.01185e-07,1.76572e-07 0.00153463,-0.00313792,-0.00116848,-7.29093e-05,-0.000744024 0.000155805,0.00022647,0.00013861,5.23099e-05,0.000113762
26 rs11632140,rs1553648,rs2271160,rs6495533,rs7181726 2.19406e-17 26.8157 inf 5 2.19406e-17 1.36822e-07 9.99995e-08,1.75707e-07 0.00154255,-0.00315643,-0.00116284,-0.000744972,6.2848e-05 0.000155815,0.00022715,0.000138375,0.000113755,4.78777e-05
27 rs11632140,rs12911697,rs1553648,rs2271160,rs6495533 2.13816e-17 26.8045 inf 5 2.13816e-17 1.36806e-07 9.92562e-08,1.78414e-07 0.00154292,6.20405e-05,-0.00314714,-0.00116292,-0.000750072 0.000155821,4.75861e-05,0.000226705,0.000138381,0.000113787
28 rs11632140,rs1553648,rs2271160,rs6495533,rs77213986 2.13403e-17 26.8036 inf 5 2.13403e-17 1.36802e-07 9.96701e-08,1.75164e-07 0.00155036,-0.003135,-0.00114598,-0.000742912,0.000102277 0.000156055,0.000226447,0.000138307,0.00011378,7.861e-05
29 rs11632140,rs1553648,rs2271160,rs6495533,rs79422455 2.02639e-17 26.7811 inf 5 2.02639e-17 1.36138e-07 1.03082e-07,1.74235e-07 0.00155869,-0.00313417,-0.00111106,-0.000714164,-8.88073e-05 0.000157592,0.000226446,0.000146836,0.000119828,0.000104082
30 rs11632140,rs1553648,rs2271160,rs55811683,rs6495533 1.89646e-17 26.7524 inf 5 1.89646e-17 1.35917e-07 1.00253e-07,1.76529e-07 0.00158858,-0.00315326,-0.00118157,6.99815e-05,-0.000737617 0.000174542,0.000228681,0.000145065,0.000109707,0.000114564
31 rs11631636,rs11632140,rs1553648,rs2271160,rs6495533 1.88474e-17 26.7497 inf 5 1.88474e-17 1.3661e-07 9.95083e-08,1.78226e-07 4.5977e-05,0.00152741,-0.00314104,-0.00116899,-0.000738545 3.86501e-05,0.000156054,0.000226545,0.000138807,0.000113937
32 rs11632140,rs1553648,rs2271160,rs6495533,rs78776023 1.87434e-17 26.7473 inf 5 1.87434e-17 1.36622e-07 1.00743e-07,1.75461e-07 0.00154705,-0.00313037,-0.00114647,-0.000739567,0.000116931 0.000155951,0.000226451,0.000138311,0.00011389,9.77215e-05
33 rs11632140,rs1553648,rs2271160,rs2903448,rs6495533 1.8459e-17 26.7406 inf 5 1.8459e-17 1.36585e-07 1.01733e-07,1.74516e-07 0.00157028,-0.0031607,-0.00115049,5.57583e-05,-0.000747242 0.000158138,0.000227677,0.000138211,4.75082e-05,0.000113753
34 rs11632140,rs1553648,rs2271160,rs6495533,rs7163915 1.80153e-17 26.7301 inf 5 1.80153e-17 1.36567e-07 9.94365e-08,1.77106e-07 0.00154681,-0.00313044,-0.00114667,-0.000739756,0.00011365 0.000155951,0.000226451,0.000138311,0.00011389,9.77215e-05
35 rs11632140,rs12911628,rs1553648,rs2271160,rs6495533 1.79969e-17 26.7296 inf 5 1.79969e-17 1.3657e-07 1.00331e-07,1.7832e-07 0.00154237,5.50574e-05,-0.00314542,-0.00116151,-0.000749482 0.00015582,4.72873e-05,0.000226697,0.000138363,0.000113783
36 rs11632140,rs118064823,rs1553648,rs2271160,rs6495533 1.77952e-17 26.7247 inf 5 1.77952e-17 1.3655e-07 1.01246e-07,1.78887e-07 0.0015467,0.000111219,-0.0031307,-0.00114664,-0.000739868 0.00015595,9.65223e-05,0.000226449,0.000138314,0.000113888
37 rs11632140,rs147732649,rs1553648,rs2271160,rs6495533 1.74752e-17 26.7168 inf 5 1.74752e-17 1.36526e-07 1.01434e-07,1.76592e-07 0.00154935,8.55115e-05,-0.00313555,-0.00114621,-0.00074406 0.000156082,7.52184e-05,0.000226453,0.000138334,0.000113767
38 rs11632140,rs12916361,rs1553648,rs2271160,rs6495533 1.74447e-17 26.7161 inf 5 1.74447e-17 1.36515e-07 1.01357e-07,1.81451e-07 0.00153903,7.87094e-05,-0.00315087,-0.00116663,-0.000743984 0.000155783,6.96723e-05,0.000227,0.000138683,0.000113769
39 rs11632140,rs1553648,rs16972618,rs2271160,rs6495533 1.70453e-17 26.706 inf 5 1.70453e-17 1.3649e-07 9.9923e-08,1.7428e-07 0.00154995,-0.00313399,8.27137e-05,-0.00114934,-0.000739245 0.000156129,0.000226444,7.42785e-05,0.000138237,0.000113927
40 rs11632140,rs1553648,rs2271160,rs6495533,rs76877681 1.69773e-17 26.7043 inf 5 1.69773e-17 1.36484e-07 1.01462e-07,1.76798e-07 0.00154992,-0.00313399,-0.00114935,-0.000739268,8.24467e-05 0.000156129,0.000226444,0.000138237,0.000113927,7.42785e-05
41 rs11632140,rs1553648,rs2271160,rs6495533,rs8864 1.66676e-17 26.6963 inf 5 1.66676e-17 1.36461e-07 9.9228e-08,1.77128e-07 0.00154894,-0.00313545,-0.00114648,-0.000744144,8.23216e-05 0.000156082,0.000226453,0.000138334,0.000113767,7.52184e-05
42 rs11632140,rs1553648,rs2271160,rs6495533,rs75759710 1.66251e-17 26.6952 inf 5 1.66251e-17 1.36457e-07 1.02195e-07,1.7875e-07 0.00154892,-0.00313544,-0.00114649,-0.000744149,8.21457e-05 0.000156082,0.000226453,0.000138334,0.000113767,7.52184e-05
43 rs11632140,rs11633917,rs1553648,rs2271160,rs6495533 1.65353e-17 26.6928 inf 5 1.65353e-17 1.36432e-07 1.00765e-07,1.75782e-07 0.00153269,-5.3035e-05,-0.00313481,-0.0011539,-0.000762647 0.000155871,4.93197e-05,0.000226448,0.000138189,0.00011476
44 rs11632140,rs1553648,rs2271160,rs6495533,rs75367314 1.646e-17 26.6909 inf 5 1.646e-17 1.36442e-07 1.02274e-07,1.76973e-07 0.00154962,-0.00313396,-0.00114946,-0.000739447,8.03493e-05 0.000156129,0.000226444,0.000138237,0.000113927,7.42785e-05
45 rs11632140,rs1553648,rs2271160,rs28562234,rs6495533 1.64061e-17 26.6894 inf 5 1.64061e-17 1.36437e-07 1.01581e-07,1.75075e-07 0.00154959,-0.00313396,-0.00114947,8.01236e-05,-0.000739466 0.000156129,0.000226444,0.000138237,7.42785e-05,0.000113927
46 rs11632140,rs116791225,rs1553648,rs2271160,rs6495533 1.63838e-17 26.6888 inf 5 1.63838e-17 1.36436e-07 1.01258e-07,1.76021e-07 0.00154958,8.00299e-05,-0.00313396,-0.00114947,-0.000739474 0.000156129,7.42785e-05,0.000226444,0.000138237,0.000113927
47 rs11632140,rs11855057,rs1553648,rs2271160,rs6495533 1.61844e-17 26.6835 inf 5 1.61844e-17 1.36419e-07 1.00675e-07,1.76624e-07 0.00154946,7.91812e-05,-0.00313395,-0.00114951,-0.000739547 0.000156129,7.42785e-05,0.000226444,0.000138237,0.000113927
48 rs11632140,rs11857576,rs1553648,rs2271160,rs6495533 1.61626e-17 26.6829 inf 5 1.61626e-17 1.36417e-07 1.01968e-07,1.73904e-07 0.00154945,7.90875e-05,-0.00313395,-0.00114952,-0.000739555 0.000156129,7.42785e-05,0.000226444,0.000138237,0.000113927
49 rs11632140,rs141332842,rs1553648,rs2271160,rs6495533 1.61282e-17 26.682 inf 5 1.61282e-17 1.36414e-07 1.01185e-07,1.782e-07 0.00154943,7.89387e-05,-0.00313394,-0.00114953,-0.000739568 0.000156129,7.42785e-05,0.000226444,0.000138237,0.000113927
50 rs11632140,rs1553648,rs2271160,rs28441296,rs6495533 1.61257e-17 26.6819 inf 5 1.61257e-17 1.36414e-07 1.00864e-07,1.72996e-07 0.00154942,-0.00313394,-0.00114953,7.89278e-05,-0.000739568 0.000156129,0.000226444,0.000138237,7.42785e-05,0.000113927
51 rs11632140,rs1553648,rs2271160,rs28546756,rs6495533 1.60999e-17 26.6812 inf 5 1.60999e-17 1.36411e-07 1.01464e-07,1.75429e-07 0.00154941,-0.00313394,-0.00114953,7.88157e-05,-0.000739578 0.000156129,0.000226444,0.000138237,7.42785e-05,0.000113927
52 rs11632140,rs117309418,rs1553648,rs2271160,rs6495533 1.58715e-17 26.675 inf 5 1.58715e-17 1.36394e-07 1.00382e-07,1.76056e-07 0.0015485,7.88859e-05,-0.00313534,-0.00114677,-0.000744235 0.000156082,7.52184e-05,0.000226453,0.000138334,0.000113767
53 rs11632140,rs1553648,rs2271160,rs28576249,rs6495533 1.5701e-17 26.6704 inf 5 1.5701e-17 1.36379e-07 1.00617e-07,1.76854e-07 0.00154852,-0.00313554,-0.00114723,7.86634e-05,-0.000744168 0.000156089,0.000226456,0.000138317,7.57444e-05,0.000113769
54 rs11632140,rs1553648,rs2271160,rs6495533,rs79077633 1.55875e-17 26.6672 inf 5 1.55875e-17 1.36346e-07 1.00364e-07,1.75675e-07 0.00155445,-0.00315218,-0.00115834,-0.00075781,0.000134456 0.000156586,0.000227237,0.000138274,0.000114312,0.000132413
55 rs11632140,rs11855085,rs1553648,rs2271160,rs6495533 1.55231e-17 26.6654 inf 5 1.55231e-17 1.36361e-07 1.01468e-07,1.75796e-07 0.00154904,7.62188e-05,-0.00313391,-0.00114966,-0.0007398 0.000156129,7.42785e-05,0.000226444,0.000138237,0.000113927
56 rs11632140,rs1553648,rs2271160,rs6495533,rs7182549 1.55212e-17 26.6654 inf 5 1.55212e-17 1.36361e-07 1.01419e-07,1.74648e-07 0.00154904,-0.00313391,-0.00114966,-0.000739801,7.62104e-05 0.000156129,0.000226444,0.000138237,0.000113927,7.42785e-05
57 rs11632140,rs1553648,rs2271160,rs28593334,rs6495533 1.53884e-17 26.6616 inf 5 1.53884e-17 1.36351e-07 1.00124e-07,1.75845e-07 0.00154821,-0.00313527,-0.00114695,7.66369e-05,-0.000744294 0.000156082,0.000226453,0.000138334,7.52184e-05,0.000113767
58 rs11632140,rs11855135,rs1553648,rs2271160,rs6495533 1.51991e-17 26.6562 inf 5 1.51991e-17 1.36332e-07 1.01602e-07,1.76427e-07 0.00154883,7.46765e-05,-0.00313389,-0.00114974,-0.000739932 0.000156129,7.42785e-05,0.000226444,0.000138237,0.000113927
59 rs11632140,rs1553648,rs2271160,rs28576300,rs6495533 1.51813e-17 26.6557 inf 5 1.51813e-17 1.36327e-07 1.00264e-07,1.77147e-07 0.00152587,-0.00313321,-0.00116416,-4.38735e-05,-0.000749603 0.000156281,0.000226442,0.000138604,4.3816e-05,0.000113798
60 rs11632140,rs12911777,rs1553648,rs2271160,rs6495533 1.50388e-17 26.6516 inf 5 1.50388e-17 1.36318e-07 1.00738e-07,1.76285e-07 0.00153611,-5.13814e-05,-0.00313697,-0.00116444,-0.000745115 0.000155799,5.16384e-05,0.000226478,0.000138632,0.000113756
61 rs11632140,rs12546,rs1553648,rs2271160,rs6495533 1.49919e-17 26.6503 inf 5 1.49919e-17 1.36313e-07 1.00836e-07,1.74191e-07 0.00154868,7.36552e-05,-0.00313387,-0.00114979,-0.000740019 0.000156129,7.42785e-05,0.000226444,0.000138237,0.000113927
62 rs11632140,rs12898298,rs1553648,rs2271160,rs6495533 1.49571e-17 26.6493 inf 5 1.49571e-17 1.36309e-07 1.0001e-07,1.7495e-07 0.00154327,4.39271e-05,-0.00314568,-0.00116489,-0.000747993 0.000155861,4.44296e-05,0.000226811,0.000138675,0.000113763
63 rs11632140,rs116483143,rs1553648,rs2271160,rs6495533 1.47614e-17 26.6436 inf 5 1.47614e-17 1.36294e-07 1.00447e-07,1.7791e-07 0.00154815,7.5113e-05,-0.00313576,-0.00114832,-0.000744131 0.000156103,7.68395e-05,0.00022646,0.000138287,0.000113772
64 rs11632140,rs11637878,rs1553648,rs2271160,rs6495533 1.44363e-17 26.6339 inf 5 1.44363e-17 1.36262e-07 1.01834e-07,1.73191e-07 0.0015362,-4.92136e-05,-0.00313679,-0.00116398,-0.000745166 0.000155799,5.16384e-05,0.000226478,0.000138632,0.000113756
65 rs11632140,rs1553648,rs2271160,rs6495533,rs8029184 1.43015e-17 26.6298 inf 5 1.43015e-17 1.36251e-07 1.00994e-07,1.77771e-07 0.00153134,-0.00313007,-0.00116089,-0.000742082,-6.69528e-05 0.000155959,0.000226461,0.000138415,0.000113838,7.08531e-05
66 rs11632140,rs1553648,rs2271160,rs6495533,rs72740129 1.42647e-17 26.6287 inf 5 1.42647e-17 1.36243e-07 1.00941e-07,1.77129e-07 0.00153779,-0.00313466,-0.00115064,-0.000745138,6.67306e-05 0.000155783,0.000226449,0.000138221,0.000113757,7.10878e-05
67 rs11632140,rs1553648,rs2271160,rs35092028,rs6495533 1.42278e-17 26.6276 inf 5 1.42278e-17 1.36245e-07 9.98944e-08,1.77503e-07 0.00154567,-0.00313221,-0.00114765,0.000104502,-0.000744283 0.000155976,0.000226443,0.000138325,0.000111185,0.000113771
68 rs11632140,rs11854045,rs1553648,rs2271160,rs6495533 1.41528e-17 26.6253 inf 5 1.41528e-17 1.36225e-07 1.01079e-07,1.76706e-07 0.00154771,7.27201e-05,-0.00312827,-0.00115109,-0.00073337 0.00015611,7.86592e-05,0.000226497,0.000138212,0.000114608
69 rs11632140,rs1553648,rs2271160,rs6495533,rs79015069 1.3994e-17 26.6204 inf 5 1.3994e-17 1.36221e-07 1.00184e-07,1.7951e-07 0.00154091,-0.00313417,-0.00114786,-0.000753261,-7.35896e-05 0.000155807,0.000226446,0.00013832,0.000114,7.98483e-05
70 rs11632140,rs1553648,rs2271160,rs6495533,rs8039384 1.39493e-17 26.619 inf 5 1.39493e-17 1.36219e-07 1.01729e-07,1.73206e-07 0.00154012,-0.0031417,-0.00115696,-0.000750648,-4.90963e-05 0.000155794,0.000226644,0.000138242,0.000113848,5.33483e-05
71 rs11632140,rs12900140,rs1553648,rs2271160,rs6495533 1.38721e-17 26.6166 inf 5 1.38721e-17 1.36189e-07 1.00131e-07,1.77128e-07 0.00153212,3.44186e-05,-0.00313398,-0.00116707,-0.000733078 0.000155938,3.84272e-05,0.000226445,0.000139026,0.000114706
72 rs11632140,rs12592704,rs1553648,rs2271160,rs6495533 1.38224e-17 26.615 inf 5 1.38224e-17 1.36207e-07 1.00651e-07,1.75565e-07 0.0015401,-4.85636e-05,-0.00314161,-0.00115692,-0.000750601 0.000155794,5.33483e-05,0.000226644,0.000138242,0.000113848
73 rs11632140,rs1553648,rs2271160,rs2271163,rs6495533 1.37389e-17 26.6124 inf 5 1.37389e-17 1.36192e-07 9.7937e-08,1.76392e-07 0.00153628,-0.0031259,-0.00115726,5.73372e-05,-0.000740988 0.000155799,0.000226575,0.000138255,6.3807e-05,0.000113904
74 rs11632140,rs1553648,rs2271160,rs59424533,rs6495533 1.37174e-17 26.6117 inf 5 1.37174e-17 1.36196e-07 1.01931e-07,1.77408e-07 0.00154008,-0.00314153,-0.00115688,-4.81147e-05,-0.000750561 0.000155794,0.000226644,0.000138242,5.33483e-05,0.000113848
75 rs11632140,rs1553648,rs2271160,rs6495533,rs74931956 1.36823e-17 26.6106 inf 5 1.36823e-17 1.3619e-07 1.01425e-07,1.77165e-07 0.00153162,-0.00313012,-0.00116041,-0.00074219,-6.39414e-05 0.000155963,0.000226463,0.000138408,0.000113843,7.12918e-05
76 rs11072969,rs11632140,rs1553648,rs2271160,rs6495533 1.35538e-17 26.6065 inf 5 1.35538e-17 1.3618e-07 1.01408e-07,1.76684e-07 -4.73996e-05,0.00154006,-0.0031414,-0.00115683,-0.000750498 5.33483e-05,0.000155794,0.000226644,0.000138242,0.000113848
77 rs11072968,rs11632140,rs1553648,rs2271160,rs6495533 1.35536e-17 26.6065 inf 5 1.35536e-17 1.3618e-07 1.00878e-07,1.74033e-07 -4.73987e-05,0.00154006,-0.0031414,-0.00115683,-0.000750498 5.33483e-05,0.000155794,0.000226644,0.000138242,0.000113848
78 rs112213447,rs11632140,rs1553648,rs2271160,rs6495533 1.35506e-17 26.6064 inf 5 1.35506e-17 1.3618e-07 9.96798e-08,1.76312e-07 -4.73857e-05,0.00154006,-0.0031414,-0.00115683,-0.000750497 5.33483e-05,0.000155794,0.000226644,0.000138242,0.000113848
79 rs11632140,rs1553648,rs2271160,rs6495528,rs6495533 1.35095e-17 26.6051 inf 5 1.35095e-17 1.36154e-07 1.01742e-07,1.77097e-07 0.00153027,-0.00312343,-0.00115376,-3.67025e-05,-0.000734724 0.000156061,0.000226704,0.000138189,4.23297e-05,0.000114533
80 rs11632140,rs1553648,rs2271160,rs6495533,rs8029934 1.34972e-17 26.6047 inf 5 1.34972e-17 1.36174e-07 1.00681e-07,1.78477e-07 0.00154005,-0.00314135,-0.00115681,-0.000750476,-4.71476e-05 0.000155794,0.000226644,0.000138242,0.000113848,5.33483e-05
81 rs11632140,rs12915985,rs1553648,rs2271160,rs6495533 1.34881e-17 26.6044 inf 5 1.34881e-17 1.36145e-07 9.87966e-08,1.76364e-07 0.00152631,3.42598e-05,-0.00314266,-0.00116795,-0.000747204 0.000156412,3.98515e-05,0.000226726,0.000139219,0.000113755
82 rs11632140,rs138846566,rs1553648,rs2271160,rs6495533 1.33044e-17 26.5984 inf 5 1.33044e-17 1.36151e-07 1.02498e-07,1.77528e-07 0.00154661,6.45563e-05,-0.00313471,-0.00114759,-0.000744673 0.000156074,7.47061e-05,0.000226451,0.000138353,0.000113766
83 rs11072970,rs11632140,rs1553648,rs2271160,rs6495533 1.32921e-17 26.598 inf 5 1.32921e-17 1.36153e-07 1.01073e-07,1.7583e-07 -4.62143e-05,0.00154002,-0.00314119,-0.00115675,-0.000750394 5.33483e-05,0.000155794,0.000226644,0.000138242,0.000113848
84 rs11632140,rs1553648,rs16972622,rs2271160,rs6495533 1.3261e-17 26.597 inf 5 1.3261e-17 1.3615e-07 1.01053e-07,1.76232e-07 0.00154001,-0.00314116,-4.60696e-05,-0.00115674,-0.000750381 0.000155794,0.000226644,5.33483e-05,0.000138242,0.000113848
85 rs11632140,rs1553648,rs16972625,rs2271160,rs6495533 1.31931e-17 26.5948 inf 5 1.31931e-17 1.36143e-07 9.82234e-08,1.73608e-07 0.00154,-0.0031411,-4.57515e-05,-0.00115671,-0.000750353 0.000155794,0.000226644,5.33483e-05,0.000138242,0.000113848
86 rs11632140,rs1553648,rs2271160,rs3743041,rs6495533 1.31781e-17 26.5943 inf 5 1.31781e-17 1.36141e-07 9.88099e-08,1.77166e-07 0.00154,-0.00314109,-0.00115671,-4.56807e-05,-0.000750346 0.000155794,0.000226644,0.000138242,5.33483e-05,0.000113848
87 rs11632140,rs1553648,rs2271160,rs58931576,rs6495533 1.31142e-17 26.5922 inf 5 1.31142e-17 1.36135e-07 9.93742e-08,1.72325e-07 0.00154003,-0.00314113,-0.00115664,-4.55106e-05,-0.000750328 0.000155794,0.000226649,0.000138241,5.35072e-05,0.000113848
88 rs11632140,rs1553648,rs2271160,rs6495533,rs74028147 1.30773e-17 26.5909 inf 5 1.30773e-17 1.36131e-07 1.00524e-07,1.75844e-07 0.00153969,-0.00314069,-0.00115653,-0.000750058,-4.50685e-05 0.00015579,0.000226628,0.000138238,0.000113836,5.3189e-05
89 rs11632140,rs1553648,rs2271160,rs28685158,rs6495533 1.30691e-17 26.5907 inf 5 1.30691e-17 1.36127e-07 1.02713e-07,1.74438e-07 0.00154112,-0.00313197,-0.00114568,3.44132e-05,-0.000750374 0.000155816,0.000226444,0.000138493,4.07536e-05,0.000113852
90 rs11632140,rs1553648,rs2271160,rs61021444,rs6495533 1.30654e-17 26.5905 inf 5 1.30654e-17 1.36129e-07 9.87478e-08,1.77278e-07 0.00153998,-0.00314099,-0.00115667,-4.51424e-05,-0.000750299 0.000155794,0.000226644,0.000138242,5.33483e-05,0.000113848
91 rs11632140,rs1553648,rs2271160,rs28711936,rs6495533 1.30358e-17 26.5896 inf 5 1.30358e-17 1.36117e-07 9.98697e-08,1.76906e-07 0.00154645,-0.00312763,-0.00114692,6.40028e-05,-0.000738797 0.000156082,0.000226529,0.000138408,7.66456e-05,0.000114106
92 rs11632140,rs1553648,rs2271160,rs6495533,rs73507450 1.29796e-17 26.5877 inf 5 1.29796e-17 1.36111e-07 1.00844e-07,1.77813e-07 0.00154687,-0.00312863,-0.00114684,-0.000739405,6.14258e-05 0.000156119,0.000226499,0.000138416,0.000114054,7.39974e-05
93 rs11632140,rs12593210,rs1553648,rs2271160,rs6495533 1.29071e-17 26.5853 inf 5 1.29071e-17 1.36113e-07 1.02247e-07,1.76095e-07 0.00153995,-4.43672e-05,-0.00314086,-0.00115661,-0.00075023 0.000155794,5.33483e-05,0.000226644,0.000138242,0.000113848
94 rs115287348,rs11632140,rs1553648,rs2271160,rs6495533 1.28626e-17 26.5838 inf 5 1.28626e-17 1.36104e-07 1.00026e-07,1.77238e-07 -7.95071e-05,0.00153241,-0.00313446,-0.00115827,-0.000750921 9.65223e-05,0.00015595,0.000226449,0.000138314,0.000113888
95 rs11632140,rs1553648,rs2271160,rs35477444,rs6495533 1.28287e-17 26.5826 inf 5 1.28287e-17 1.36101e-07 1.01919e-07,1.73538e-07 0.00154331,-0.00314522,-0.00115771,5.44114e-05,-0.000747557 0.000155898,0.000226939,0.000138287,6.62442e-05,0.00011376
96 rs113596309,rs11632140,rs1553648,rs2271160,rs6495533 1.26967e-17 26.5781 inf 5 1.26967e-17 1.36089e-07 1.00101e-07,1.76939e-07 -0.00013342,0.00154253,-0.00314423,-0.00116024,-0.000747632 0.000164628,0.000155867,0.000226873,0.000138445,0.000113762
97 rs11632140,rs1553648,rs2271160,rs57967327,rs6495533 1.26477e-17 26.5764 inf 5 1.26477e-17 1.36085e-07 1.01285e-07,1.75187e-07 0.00153957,-0.00313991,-0.00115622,-4.2924e-05,-0.000749667 0.000155789,0.000226608,0.000138232,5.31811e-05,0.000113826
98 rs11632140,rs1553648,rs16972624,rs2271160,rs6495533 1.25826e-17 26.5742 inf 5 1.25826e-17 1.36078e-07 9.78462e-08,1.77112e-07 0.00153989,-0.00314056,-4.27027e-05,-0.00115649,-0.000750084 0.000155794,0.000226644,5.33483e-05,0.000138242,0.000113848
99 rs11632140,rs1553648,rs2271160,rs34997291,rs6495533 1.22212e-17 26.5615 inf 5 1.22212e-17 1.36035e-07 1.00181e-07,1.7774e-07 0.00153696,-0.00313485,-0.0011548,4.50108e-05,-0.000744781 0.000155793,0.000226456,0.000138201,5.91575e-05,0.000113768
100 rs11632140,rs12439898,rs1553648,rs2271160,rs6495533 1.20232e-17 26.5544 inf 5 1.20232e-17 1.3599e-07 9.95263e-08,1.7503e-07 0.00152605,-2.73154e-05,-0.00313472,-0.00116291,-0.000744805 0.000156729,3.81413e-05,0.000226456,0.000138823,0.00011377
101 rs11632140,rs1553648,rs2271160,rs6495533,rs74843640 1.18889e-17 26.5496 inf 5 1.18889e-17 1.35992e-07 9.93695e-08,1.76296e-07 0.00154523,-0.00313037,-0.00114568,-0.000743625,5.34654e-05 0.000156075,0.000226469,0.000138608,0.000113812,7.43849e-05
102 rs11632140,rs1553648,rs2271160,rs6495533,rs78278423 1.17864e-17 26.5458 inf 5 1.17864e-17 1.3598e-07 1.00594e-07,1.74986e-07 0.00154511,-0.00313041,-0.00114581,-0.00074367,5.25619e-05 0.000156075,0.000226469,0.000138608,0.000113812,7.43849e-05
103 rs11632140,rs1553648,rs2271160,rs6495533,rs80042818 1.17612e-17 26.5449 inf 5 1.17612e-17 1.35977e-07 1.00783e-07,1.77043e-07 0.00154508,-0.00313042,-0.00114584,-0.000743682,5.23355e-05 0.000156075,0.000226469,0.000138608,0.000113812,7.43849e-05
104 rs11632140,rs1553648,rs2271160,rs6495533,rs77519341 1.17595e-17 26.5448 inf 5 1.17595e-17 1.35977e-07 1.00518e-07,1.74729e-07 0.00154508,-0.00313042,-0.00114585,-0.000743682,5.23208e-05 0.000156075,0.000226469,0.000138608,0.000113812,7.43849e-05
105 rs11632140,rs1553648,rs2271160,rs6495533,rs78138185 1.17587e-17 26.5448 inf 5 1.17587e-17 1.35977e-07 1.02578e-07,1.75904e-07 0.00154508,-0.00313042,-0.00114585,-0.000743683,5.23133e-05 0.000156075,0.000226469,0.000138608,0.000113812,7.43849e-05
106 rs11632140,rs1553648,rs2271160,rs6495533,rs74787527 1.17426e-17 26.5442 inf 5 1.17426e-17 1.35975e-07 1.01277e-07,1.74584e-07 0.00154506,-0.00313043,-0.00114587,-0.00074369,5.21683e-05 0.000156075,0.000226469,0.000138608,0.000113812,7.43849e-05
107 rs11632140,rs1553648,rs2271160,rs2280441,rs6495533 1.17398e-17 26.5441 inf 5 1.17398e-17 1.35963e-07 9.96693e-08,1.75172e-07 0.00154278,-0.00312169,-0.00114647,-6.41341e-05,-0.000735673 0.000155914,0.000227024,0.000138557,9.30988e-05,0.000114794
108 rs11632140,rs146305567,rs1553648,rs2271160,rs6495533 1.17335e-17 26.5439 inf 5 1.17335e-17 1.35974e-07 9.7934e-08,1.79237e-07 0.00154505,5.20862e-05,-0.00313043,-0.00114588,-0.000743694 0.000156075,7.43849e-05,0.000226469,0.000138608,0.000113812
109 rs11632140,rs141168705,rs1553648,rs2271160,rs6495533 1.17299e-17 26.5437 inf 5 1.17299e-17 1.35974e-07 1.00055e-07,1.72705e-07 0.00154505,5.20534e-05,-0.00313043,-0.00114588,-0.000743696 0.000156075,7.43849e-05,0.000226469,0.000138608,0.000113812
110 rs11632140,rs1553648,rs2271160,rs6495533,rs79170539 1.16356e-17 26.5402 inf 5 1.16356e-17 1.3597e-07 1.00043e-07,1.7375e-07 0.00153713,-0.00313647,-0.00115785,-0.000745695,-3.30834e-05 0.000155792,0.0002265,0.000138336,0.000113754,4.75627e-05
111 rs11632140,rs1553648,rs2271160,rs34084353,rs6495533 1.16289e-17 26.54 inf 5 1.16289e-17 1.35966e-07 9.91265e-08,1.72497e-07 0.00153792,-0.00313475,-0.00115422,4.15932e-05,-0.000744261 0.000155783,0.000226457,0.000138194,6.01506e-05,0.000113789
112 rs11632140,rs1553648,rs2271160,rs6495533,rs80200469 1.16196e-17 26.5396 inf 5 1.16196e-17 1.35966e-07 1.01007e-07,1.74046e-07 0.00154274,-0.0031392,-0.0011549,-0.000745152,-3.58446e-05 0.00015591,0.000226625,0.000138205,0.000113762,5.17877e-05
113 rs11632140,rs1553648,rs2271160,rs25431,rs6495533 1.14264e-17 26.5323 inf 5 1.14264e-17 1.35938e-07 1.00845e-07,1.7428e-07 0.0015429,-0.00313612,-0.00115716,2.65637e-05,-0.0007455 0.000155933,0.000226494,0.000138304,4.01574e-05,0.000113757
114 rs1012540,rs11632140,rs1553648,rs2271160,rs6495533 1.14131e-17 26.5318 inf 5 1.14131e-17 1.35934e-07 1.02074e-07,1.74583e-07 4.86276e-05,0.0015451,-0.00312952,-0.00114821,-0.000740845 7.39974e-05,0.000156119,0.000226499,0.000138416,0.000114054
115 rs11629889,rs11632140,rs1553648,rs2271160,rs6495533 1.13747e-17 26.5304 inf 5 1.13747e-17 1.35913e-07 1.00367e-07,1.78139e-07 -2.41826e-05,0.00152746,-0.00313451,-0.00116183,-0.000744978 3.81413e-05,0.000156729,0.000226456,0.000138823,0.00011377
116 rs1553648,rs2271160,rs6495533,rs7182025,rs73505494 1.13309e-17 26.5287 inf 5 1.13309e-17 1.34879e-07 9.87885e-08,1.73123e-07 -0.00312106,-0.00126092,-0.000651073,0.00178396,0.00038014 0.000226414,0.00015346,0.000113084,0.000189278,0.000131235
117 rs11632140,rs140037094,rs1553648,rs2271160,rs6495533 1.12487e-17 26.5255 inf 5 1.12487e-17 1.35914e-07 1.00006e-07,1.74127e-07 0.00154484,4.66571e-05,-0.00312966,-0.00114821,-0.000741152 0.000156116,7.35026e-05,0.000226499,0.000138433,0.00011404
118 rs11632140,rs117935981,rs1553648,rs2271160,rs6495533 1.12331e-17 26.5249 inf 5 1.12331e-17 1.35914e-07 1.01346e-07,1.74679e-07 0.00154443,4.72292e-05,-0.00313066,-0.00114658,-0.000743938 0.000156075,7.43849e-05,0.000226469,0.000138608,0.000113812
119 rs112619564,rs11632140,rs1553648,rs2271160,rs6495533 1.1149e-17 26.5217 inf 5 1.1149e-17 1.35912e-07 1.00658e-07,1.76301e-07 -3.39325e-05,0.00153939,-0.00313659,-0.00115428,-0.000748476 5.36214e-05,0.00015579,0.000226517,0.000138195,0.000113801
120 rs11632140,rs1553648,rs2271160,rs6495533,rs79754687 1.11172e-17 26.5204 inf 5 1.11172e-17 1.35908e-07 9.79491e-08,1.74438e-07 0.00153935,-0.00313651,-0.00115432,-0.000748462,-3.35895e-05 0.00015579,0.000226515,0.000138196,0.000113802,5.34612e-05
121 rs11632140,rs1553648,rs2271160,rs6495533,rs8039607 1.11036e-17 26.5199 inf 5 1.11036e-17 1.35907e-07 1.01606e-07,1.71852e-07 0.00153941,-0.0031366,-0.00115422,-0.000748453,-3.36853e-05 0.000155791,0.000226519,0.000138195,0.000113801,5.37836e-05
122 rs11632140,rs1553648,rs2271160,rs61066974,rs6495533 1.10792e-17 26.5189 inf 5 1.10792e-17 1.35894e-07 9.88669e-08,1.75331e-07 0.00154056,-0.00313612,-0.00115627,2.70836e-05,-0.000741014 0.000155823,0.000226503,0.000138268,4.43092e-05,0.00011408
123 rs11632140,rs1553648,rs2271160,rs6495533,rs74028151 1.08787e-17 26.511 inf 5 1.08787e-17 1.35878e-07 1.01271e-07,1.73849e-07 0.00153932,-0.00313635,-0.00115423,-0.000748339,-3.1785e-05 0.00015579,0.000226517,0.000138195,0.000113801,5.36214e-05
124 rs11632140,rs1553648,rs1876435,rs2271160,rs6495533 1.08255e-17 26.5089 inf 5 1.08255e-17 1.35851e-07 9.82369e-08,1.74238e-07 0.00152934,-0.00313254,-2.12396e-05,-0.001158,-0.000745687 0.000156618,0.000226442,3.80492e-05,0.000138432,0.000113756
125 rs11632140,rs1553648,rs2271160,rs6495533,rs72740128 1.07182e-17 26.5045 inf 5 1.07182e-17 1.35848e-07 1.0131e-07,1.72551e-07 0.00153848,-0.00312913,-0.00114827,-0.00074379,3.8743e-05 0.000155782,0.000226543,0.000138501,0.000113841,6.98991e-05
126 rs11632140,rs1553648,rs2271160,rs6495533,rs6495535 1.06607e-17 26.5022 inf 5 1.06607e-17 1.3584e-07 1.01762e-07,1.78171e-07 0.00154394,-0.0031301,-0.00114911,-0.00074179,4.02214e-05 0.000156119,0.000226499,0.000138416,0.000114054,7.39974e-05
127 rs1012541,rs11632140,rs1553648,rs2271160,rs6495533 1.06489e-17 26.5017 inf 5 1.06489e-17 1.35838e-07 9.94618e-08,1.7605e-07 4.00709e-05,0.00154392,-0.00313011,-0.00114913,-0.000741807 7.39974e-05,0.000156119,0.000226499,0.000138416,0.000114054
128 rs11632140,rs1553648,rs2271160,rs6495530,rs6495533 1.0639e-17 26.5013 inf 5 1.0639e-17 1.35823e-07 9.71182e-08,1.75775e-07 0.00154757,-0.00313922,-0.00115199,1.97034e-05,-0.000750943 0.000156784,0.000226768,0.000138216,3.78657e-05,0.000114098
129 rs11632140,rs117210658,rs1553648,rs2271160,rs6495533 1.05406e-17 26.4973 inf 5 1.05406e-17 1.35741e-07 1.02176e-07,1.74381e-07 0.00154884,4.27758e-05,-0.00314175,-0.00115783,-0.000749683 0.000158093,0.000109984,0.000227583,0.000138653,0.00011408
130 rs11632140,rs12905383,rs1553648,rs2271160,rs6495533 1.05275e-17 26.4968 inf 5 1.05275e-17 1.35822e-07 1.00253e-07,1.73519e-07 0.0015361,-2.34675e-05,-0.00313227,-0.00115961,-0.00074405 0.000155843,4.51864e-05,0.000226445,0.000138702,0.000113834
131 rs11629743,rs11632140,rs1553648,rs2271160,rs6495533 1.04729e-17 26.4945 inf 5 1.04729e-17 1.35804e-07 1.00708e-07,1.74767e-07 -1.87314e-05,0.00153013,-0.00313332,-0.00115881,-0.000745592 3.80185e-05,0.000156676,0.000226443,0.000138621,0.00011376
132 rs11632140,rs1553648,rs2271160,rs6495533,rs991789 1.04101e-17 26.4919 inf 5 1.04101e-17 1.35807e-07 9.98338e-08,1.75715e-07 0.00153704,-0.00313099,-0.00115104,-0.000744138,2.60036e-05 0.000155805,0.000226474,0.000138272,0.000113834,5.22206e-05
133 rs11632140,rs1553648,rs17248736,rs2271160,rs6495533 1.03824e-17 26.4907 inf 5 1.03824e-17 1.35791e-07 1.02777e-07,1.74454e-07 0.00153846,-0.00313492,2.20678e-05,-0.00115441,-0.000742099 0.000155782,0.000226482,4.66088e-05,0.000138205,0.000114098
134 rs11632140,rs1553648,rs2271160,rs6495533,rs7182458 1.03787e-17 26.4906 inf 5 1.03787e-17 1.35769e-07 9.98418e-08,1.72721e-07 0.00155075,-0.00314239,-0.00115406,-0.00074947,-2.33353e-05 0.000158327,0.000227477,0.000138197,0.000113978,5.32534e-05
135 rs11632140,rs1553648,rs16972538,rs2271160,rs6495533 1.03745e-17 26.4904 inf 5 1.03745e-17 1.35808e-07 1.01307e-07,1.76007e-07 0.0015346,-0.0031305,-3.62872e-05,-0.00115752,-0.000742798 0.000155964,0.000226492,7.27399e-05,0.000138433,0.000113968
136 rs11632140,rs12595345,rs1553648,rs2271160,rs6495533 1.02914e-17 26.4869 inf 5 1.02914e-17 1.35801e-07 1.01158e-07,1.76229e-07 0.00154004,2.09523e-05,-0.0031373,-0.00115694,-0.000745565 0.00015582,4.2938e-05,0.000226622,0.000138377,0.00011376
137 rs11632140,rs1553648,rs2271160,rs6495533,rs8028511 1.01732e-17 26.4819 inf 5 1.01732e-17 1.35759e-07 9.96771e-08,1.78757e-07 0.00154564,-0.00313726,-0.00115195,-0.000750067,-1.59639e-05 0.000156738,0.000226679,0.000138233,0.000114099,3.79023e-05
138 rs11632140,rs117939237,rs1553648,rs2271160,rs6495533 1.01355e-17 26.4803 inf 5 1.01355e-17 1.35736e-07 9.95149e-08,1.73452e-07 0.00152876,-2.48404e-05,-0.00312591,-0.00115227,-0.000744128 0.00015781,6.52533e-05,0.000227182,0.000138222,0.000113895
139 rs11632140,rs1553648,rs2271160,rs60065485,rs6495533 1.01263e-17 26.4799 inf 5 1.01263e-17 1.3578e-07 9.83443e-08,1.74733e-07 0.00153901,-0.00313541,-0.00115418,-2.41708e-05,-0.000747875 0.000155789,0.000226508,0.000138199,5.29933e-05,0.000113802
140 rs11632140,rs1553648,rs2271160,rs6495533,rs72740126 1.0121e-17 26.4796 inf 5 1.0121e-17 1.35771e-07 1.01906e-07,1.75061e-07 0.0015381,-0.0031337,-0.00115215,-0.000745776,3.22299e-05 0.000155783,0.000226449,0.000138219,0.000113757,7.28785e-05
141 rs11632140,rs12594845,rs1553648,rs2271160,rs6495533 1.00942e-17 26.4785 inf 5 1.00942e-17 1.35717e-07 9.8493e-08,1.74988e-07 0.00154504,1.46094e-05,-0.00313996,-0.00115394,-0.000752674 0.000157009,4.28503e-05,0.000227388,0.000138197,0.00011527
142 rs11632140,rs1553648,rs2271160,rs4993545,rs6495533 1.00339e-17 26.4759 inf 5 1.00339e-17 1.35741e-07 9.88264e-08,1.74696e-07 0.00152918,-0.00312908,-0.00115688,1.5843e-05,-0.000748935 0.000157557,0.000226653,0.000138474,4.06832e-05,0.000113949
143 rs11632140,rs1553648,rs2271160,rs4778863,rs6495533 1.00001e-17 26.4744 inf 5 1.00001e-17 1.3574e-07 9.76497e-08,1.76387e-07 0.00154194,-0.003136,-0.00115171,1.46444e-05,-0.000751709 0.000156054,0.000226583,0.000138259,3.77321e-05,0.000114596
144 rs11632140,rs1507659,rs1553648,rs2271160,rs6495533 9.9577e-18 26.4726 inf 5 9.9577e-18 1.35713e-07 1.00506e-07,1.73048e-07 0.00154706,-1.68113e-05,-0.00313866,-0.00115341,-0.000748455 0.000157961,5.05478e-05,0.000227105,0.000138189,0.000113932
145 rs11632140,rs1553648,rs2271160,rs4778864,rs6495533 9.90593e-18 26.4703 inf 5 9.90593e-18 1.35745e-07 1.00484e-07,1.7579e-07 0.00153717,-0.00313187,-0.00115296,2.36414e-05,-0.000744664 0.000155811,0.000226456,0.000138194,5.96836e-05,0.000113826
146 rs11632140,rs1553648,rs2271160,rs6495533,rs9673075 9.88351e-18 26.4693 inf 5 9.88351e-18 1.35746e-07 1.00816e-07,1.74692e-07 0.00153822,-0.00313308,-0.00115354,-0.000747299,-1.99607e-05 0.000155782,0.000226442,0.000138189,0.000113777,5.0003e-05
147 rs11632140,rs1553648,rs2271160,rs4353448,rs6495533 9.85016e-18 26.4679 inf 5 9.85016e-18 1.3573e-07 1.01837e-07,1.73114e-07 0.00153391,-0.00313252,-0.00115537,-1.38218e-05,-0.000745957 0.00015625,0.000226444,0.00013829,3.75162e-05,0.000113754
148 rs11632140,rs1553648,rs2271160,rs34388060,rs6495533 9.84734e-18 26.4677 inf 5 9.84734e-18 1.35737e-07 1.01047e-07,1.75242e-07 0.00153621,-0.00313215,-0.00115357,2.1051e-05,-0.000745534 0.000155884,0.00022645,0.000138189,5.51462e-05,0.000113768
149 rs11632140,rs1553648,rs2271160,rs6495533,rs79779522 9.84054e-18 26.4674 inf 5 9.84054e-18 1.3572e-07 1.01943e-07,1.7331e-07 0.0015406,-0.00312712,-0.00114992,-0.000740892,3.27862e-05 0.000155915,0.000227047,0.000138554,0.000114811,9.41709e-05
150 rs11632140,rs1553648,rs2271160,rs62035115,rs6495533 9.80846e-18 26.466 inf 5 9.80846e-18 1.3571e-07 1.00991e-07,1.76191e-07 0.00153069,-0.00312978,-0.00115632,1.32761e-05,-0.000748485 0.000157536,0.000226641,0.000138472,4.05623e-05,0.000113943
151 rs11632140,rs1553648,rs2271160,rs6495533,rs8026419 9.78014e-18 26.4648 inf 5 9.78014e-18 1.35732e-07 9.79771e-08,1.77535e-07 0.00153905,-0.00313441,-0.00115392,-0.000746432,-2.07613e-05 0.000155793,0.000226478,0.000138195,0.000113751,5.56777e-05
152 rs11632140,rs1553648,rs2271160,rs34866076,rs6495533 9.75621e-18 26.4637 inf 5 9.75621e-18 1.35718e-07 1.01368e-07,1.77871e-07 0.00153743,-0.00313158,-0.00115183,1.80301e-05,-0.000744804 0.000155806,0.000226473,0.000138266,5.23523e-05,0.000113835
153 rs11632140,rs1553648,rs2271160,rs6495533,rs75578357 9.74901e-18 26.4634 inf 5 9.74901e-18 1.35728e-07 1.0146e-07,1.77219e-07 0.00153902,-0.00313435,-0.00115393,-0.00074644,-2.02169e-05 0.000155792,0.000226477,0.000138196,0.000113751,5.54912e-05
154 rs11632140,rs1553648,rs2271160,rs6495533,rs7164719 9.71802e-18 26.462 inf 5 9.71802e-18 1.35705e-07 1.03093e-07,1.771e-07 0.00153313,-0.003132,-0.00115579,-0.000745832,1.19535e-05 0.000156663,0.000226459,0.000138392,0.00011376,3.78977e-05
155 rs11632140,rs1553648,rs2271160,rs6495533,rs78083652 9.70545e-18 26.4614 inf 5 9.70545e-18 1.35712e-07 1.02098e-07,1.76768e-07 0.00154178,-0.00313152,-0.00115088,-0.000744042,2.55689e-05 0.000156123,0.000226479,0.000138402,0.000113956,7.71069e-05
156 rs11632140,rs1553648,rs2271160,rs4145805,rs6495533 9.67717e-18 26.4602 inf 5 9.67717e-18 1.35706e-07 1.00643e-07,1.7378e-07 0.00153445,-0.00313196,-0.00115468,-1.18958e-05,-0.000745771 0.000156271,0.00022646,0.000138246,3.75343e-05,0.000113763
157 rs11632140,rs1553648,rs2271160,rs60391279,rs6495533 9.67581e-18 26.4601 inf 5 9.67581e-18 1.35697e-07 9.89744e-08,1.75976e-07 0.00154027,-0.00312799,-0.00115045,2.78481e-05,-0.000741709 0.000155915,0.000227047,0.000138554,9.41709e-05,0.000114811
158 rs11632140,rs12438255,rs1553648,rs2271160,rs6495533 9.66808e-18 26.4598 inf 5 9.66808e-18 1.35709e-07 9.99084e-08,1.78129e-07 0.00154363,1.30563e-05,-0.00313916,-0.00115469,-0.000746609 0.000156627,4.02986e-05,0.000227268,0.000138244,0.000113754
159 rs11632140,rs1553648,rs2271160,rs6495533,rs906428 9.6005e-18 26.4567 inf 5 9.6005e-18 1.35706e-07 1.00648e-07,1.74617e-07 0.00153952,-0.00313306,-0.00115211,-0.000746474,-1.61568e-05 0.000155825,0.000226442,0.00013825,0.000113751,5.08919e-05
160 rs11632140,rs1553648,rs2271160,rs61164129,rs6495533 9.58311e-18 26.4559 inf 5 9.58311e-18 1.35688e-07 1.02876e-07,1.76364e-07 0.00153386,-0.00313196,-0.00115546,1.02475e-05,-0.000745911 0.000156657,0.000226467,0.000138392,3.76465e-05,0.00011376
161 rs11632140,rs1553648,rs2271159,rs2271160,rs6495533 9.57292e-18 26.4555 inf 5 9.57292e-18 1.35646e-07 1.01314e-07,1.75784e-07 0.00154113,-0.00313587,4.98634e-06,-0.00115351,-0.000748588 0.000157522,0.000227831,4.20992e-05,0.000138191,0.00011536
162 rs11632140,rs1553648,rs2271160,rs6495533,rs7171268 9.55387e-18 26.4546 inf 5 9.55387e-18 1.35695e-07 9.88587e-08,1.77584e-07 0.00154118,-0.00313357,-0.00115157,-0.000745736,2.18962e-05 0.000156082,0.000226453,0.000138334,0.000113767,7.52184e-05
163 rs11632140,rs1553648,rs2271160,rs62035088,rs6495533 9.55025e-18 26.4544 inf 5 9.55025e-18 1.35699e-07 9.88909e-08,1.77762e-07 0.00153948,-0.00313302,-0.00115206,-1.53801e-05,-0.000746434 0.000155826,0.000226442,0.000138263,5.12985e-05,0.000113751
164 rs11632140,rs1553648,rs2271160,rs6495529,rs6495533 9.49566e-18 26.452 inf 5 9.49566e-18 1.35637e-07 1.01992e-07,1.75821e-07 0.00153877,-0.00313333,-0.00115344,8.63161e-07,-0.000746689 0.000157063,0.000227436,0.000138193,4.20839e-05,0.000115219
165 rs11632140,rs1553648,rs2271160,rs35712296,rs6495533 9.49278e-18 26.4518 inf 5 9.49278e-18 1.35688e-07 1.01803e-07,1.78195e-07 0.00153992,-0.00313637,-0.00115492,2.20705e-05,-0.000746201 0.000155887,0.000226803,0.000138299,8.11437e-05,0.000113751
166 rs11632140,rs1553648,rs2271160,rs6495533,rs8027238 9.49261e-18 26.4518 inf 5 9.49261e-18 1.35688e-07 1.00672e-07,1.77641e-07 0.001539,-0.00313495,-0.00115493,-0.00074551,1.38449e-05 0.000155799,0.000226566,0.000138298,0.000113788,5.05913e-05
167 rs11632140,rs12906003,rs1553648,rs2271160,rs6495533 9.4113e-18 26.4481 inf 5 9.4113e-18 1.35666e-07 9.82958e-08,1.7312e-07 0.00153601,7.68234e-06,-0.00313312,-0.00115503,-0.00074582 0.000156203,3.74967e-05,0.000226444,0.000138411,0.000113776
168 rs11632140,rs1553648,rs2271160,rs2866983,rs6495533 9.34269e-18 26.4449 inf 5 9.34269e-18 1.35662e-07 1.00459e-07,1.75551e-07 0.0015367,-0.00313303,-0.00115571,1.53192e-05,-0.000745791 0.000156025,0.000226443,0.000138706,8.0035e-05,0.000113783
169 rs11632140,rs1553648,rs2135881,rs2271160,rs6495533 9.33275e-18 26.4444 inf 5 9.33275e-18 1.35666e-07 1.01594e-07,1.77063e-07 0.00153967,-0.00313482,-9.83295e-06,-0.00115413,-0.000746184 0.000155909,0.000226631,4.72639e-05,0.000138231,0.000113752
170 rs111845410,rs11632140,rs1553648,rs2271160,rs6495533 9.30364e-18 26.4431 inf 5 9.30364e-18 1.35661e-07 1.0173e-07,1.74486e-07 -1.49063e-05,0.00153764,-0.00313337,-0.00115502,-0.000745971 7.97688e-05,0.00015583,0.000226456,0.000138452,0.000113765
171 rs11632140,rs1553648,rs2271160,rs35617389,rs6495533 9.27024e-18 26.4415 inf 5 9.27024e-18 1.35648e-07 1.00358e-07,1.78688e-07 0.00153963,-0.0031346,-0.00115432,-6.32267e-06,-0.000746864 0.000156095,0.000226833,0.000138368,4.93271e-05,0.000113831
172 rs11632140,rs1553648,rs2271160,rs2866982,rs6495533 9.24969e-18 26.4406 inf 5 9.24969e-18 1.35644e-07 1.02469e-07,1.74332e-07 0.00153722,-0.00313281,-0.00115397,-3.84263e-06,-0.000746104 0.000156177,0.000226443,0.000138294,3.74349e-05,0.000113768
173 rs11632140,rs12442871,rs1553648,rs2271160,rs6495533 9.20462e-18 26.4384 inf 5 9.20462e-18 1.35638e-07 1.00521e-07,1.73491e-07 0.00153883,1.56463e-06,-0.00313305,-0.00115329,-0.00074645 0.000156176,3.74273e-05,0.000226474,0.000138224,0.000113797
174 rs11632140,rs1553648,rs2271160,rs62035082,rs6495533 9.19243e-18 26.4379 inf 5 9.19243e-18 1.35647e-07 1.0051e-07,1.77231e-07 0.00153826,-0.00313292,-0.00115362,-5.54417e-06,-0.00074629 0.000155784,0.000226442,0.000138198,4.46614e-05,0.00011375
175 rs11632140,rs1553648,rs16972495,rs2271160,rs6495533 9.19135e-18 26.4378 inf 5 9.19135e-18 1.35646e-07 9.90887e-08,1.78465e-07 0.00153792,-0.00313292,5.61912e-06,-0.00115387,-0.000746418 0.000155829,0.000226442,4.82296e-05,0.000138242,0.000113754
176 rs11632140,rs1553648,rs17248476,rs2271160,rs6495533 9.18769e-18 26.4376 inf 5 9.18769e-18 1.35642e-07 1.0254e-07,1.76172e-07 0.00153808,-0.0031324,5.08374e-06,-0.00115321,-0.000745859 0.000155818,0.000226515,5.96569e-05,0.000138212,0.000113875
177 rs11632140,rs1553648,rs2271160,rs6495533,rs74734598 9.15817e-18 26.4362 inf 5 9.15817e-18 1.35637e-07 1.02063e-07,1.75572e-07 0.00153825,-0.00313286,-0.0011535,-0.000746337,-8.8732e-07 0.000156082,0.000226453,0.000138334,0.000113767,7.52184e-05
178 rs11632140,rs1553648,rs2271160,rs55633831,rs6495533 9.13825e-18 26.4353 inf 5 9.13825e-18 1.35637e-07 1.02517e-07,1.74699e-07 0.00153817,-0.00313283,-0.00115354,1.52121e-06,-0.00074634 0.000155901,0.00022645,0.000138237,4.78477e-05,0.000113753
179 rs1553648,rs2271160,rs6495533,rs7179951 8.92963e-18 24.1397 inf 4 2.63803e-06 1.17389e-07 8.51937e-08,1.53261e-07 -0.00270597,-0.00100722,-0.000743925,0.00123674 0.000210087,0.000137925,0.000114372,0.000145752
180 rs11632140,rs1553648,rs2271160,rs73505494 8.22449e-18 24.104 inf 4 2.42971e-06 1.17003e-07 8.56258e-08,1.53964e-07 0.00183152,-0.00275022,-0.0015263,0.000562224 0.000192625,0.000214122,0.000157751,0.000136491
181 rs11632140,rs1553648,rs2271160,rs73505494,rs79422455 2.72657e-18 25.91 inf 5 2.72657e-18 1.3318e-07 9.99735e-08,1.70528e-07 0.00221525,-0.00307825,-0.0014169,0.00082156,-0.000504954 0.000208917,0.000225008,0.000159427,0.000147029,0.000106431
182 rs1553648,rs2271160,rs28588248,rs6495533,rs7182025 2.3988e-18 25.8544 inf 5 2.3988e-18 1.33522e-07 9.75086e-08,1.7507e-07 -0.00301302,-0.000988666,-0.000137745,-0.000700037,0.00150514 0.000220384,0.000141115,5.43723e-05,0.000113142,0.000158204
183 rs11636663,rs1553648,rs2271160,rs6495533,rs7182025 7.163e-19 25.3295 inf 5 7.163e-19 1.32077e-07 9.7388e-08,1.74357e-07 -0.000102227,-0.0029793,-0.00107355,-0.00072175,0.00146646 4.9195e-05,0.000219552,0.000137879,0.000114862,0.000158107
184 rs1553648,rs2271160,rs2271162,rs6495533,rs7182025 6.34338e-19 25.2767 inf 5 6.34338e-19 1.31903e-07 9.74242e-08,1.67144e-07 -0.00299202,-0.0010547,-9.51276e-05,-0.000666873,0.00155045 0.000219959,0.000137926,4.71773e-05,0.000112845,0.000161565
185 rs1553648,rs2271160,rs6495533,rs7182025,rs8030638 4.71289e-19 25.1477 inf 5 4.71289e-19 1.31277e-07 9.93906e-08,1.67977e-07 -0.00297674,-0.00100048,-0.000684505,0.00149528,-9.58498e-05 0.000219566,0.000142591,0.000112847,0.000158118,5.39574e-05
186 rs1105039,rs1553648,rs2271160,rs6495533,rs7182025 4.56546e-19 25.1339 inf 5 4.56546e-19 1.31486e-07 9.64702e-08,1.68338e-07 7.2432e-05,-0.00298859,-0.00107662,-0.000688674,0.00148871 3.89431e-05,0.000219926,0.000137954,0.00011295,0.000157979
187 rs1553648,rs2271160,rs2271164,rs6495533,rs7182025 4.42439e-19 25.1203 inf 5 4.42439e-19 1.31413e-07 9.71526e-08,1.71024e-07 -0.00295377,-0.00105067,-6.99985e-05,-0.000652996,0.00149239 0.000219329,0.000138059,3.82313e-05,0.00011346,0.000158041
188 rs10220834,rs1553648,rs2271160,rs6495533,rs7182025 4.42146e-19 25.12 inf 5 4.42146e-19 1.31416e-07 9.79597e-08,1.71649e-07 -8.79505e-05,-0.00301544,-0.00106125,-0.000680608,0.00154271 4.79959e-05,0.000221534,0.000137842,0.000112776,0.000161397
189 rs1553648,rs2271160,rs56291746,rs6495533,rs7182025 3.95615e-19 25.0717 inf 5 3.95615e-19 1.31272e-07 9.68395e-08,1.72453e-07 -0.0029581,-0.00105987,-9.63704e-05,-0.000706533,0.00146857 0.000219316,0.000137859,5.43173e-05,0.000114039,0.000158111
190 rs11632140,rs1553648,rs2271160,rs4778868 3.54091e-19 22.738 inf 4 1.04607e-07 1.13102e-07 7.84387e-08,1.49292e-07 0.00134758,-0.00263328,-0.00118473,0.000250169 0.000153118,0.000208471,0.00013813,7.44255e-05
191 rs117505832,rs1553648,rs2271160,rs6495533,rs7182025 3.37659e-19 25.0029 inf 5 3.37659e-19 1.31071e-07 9.68936e-08,1.73344e-07 0.000220097,-0.00297758,-0.00107945,-0.000670031,0.00149047 0.000130226,0.000219617,0.000138072,0.000112809,0.000158019
192 rs1553648,rs2271160,rs59864009,rs6495533,rs73505494 3.29309e-19 24.992 inf 5 3.29309e-19 8.8641e-08 5.91866e-08,1.22763e-07 -0.00199825,-0.000948887,-0.000820992,-0.000548124,0.000156548 0.000180284,0.00014898,0.0001765,0.00011307,0.000147279
193 rs12904562,rs1553648,rs2271160,rs6495533,rs7182025 3.20222e-19 24.9799 inf 5 3.20222e-19 1.30989e-07 9.71016e-08,1.6981e-07 0.000151611,-0.00299576,-0.00109047,-0.000674008,0.00149174 9.16371e-05,0.000220492,0.000138652,0.000112758,0.00015805
194 rs11632182,rs1553648,rs2271160,rs6495533,rs7182025 3.0914e-19 24.9646 inf 5 3.0914e-19 1.3092e-07 9.58531e-08,1.73312e-07 6.3014e-05,-0.00298375,-0.00108913,-0.000665712,0.00147624 3.88049e-05,0.000219882,0.000138594,0.000112935,0.000157972
195 rs11631636,rs1553648,rs2271160,rs6495533,rs7182025 2.96346e-19 24.9462 inf 5 2.96346e-19 1.30874e-07 9.48261e-08,1.68926e-07 6.18566e-05,-0.00298008,-0.0010873,-0.00066731,0.00147727 3.85889e-05,0.000219743,0.000138497,0.000112887,0.00015796
196 rs12441164,rs1553648,rs2271160,rs6495533,rs7182025 2.81648e-19 24.9241 inf 5 2.81648e-19 1.30569e-07 9.34331e-08,1.69594e-07 -8.0273e-05,-0.00297171,-0.00101674,-0.000679939,0.00148796 5.50514e-05,0.000219513,0.000141812,0.00011278,0.000157992
197 rs11637685,rs1553648,rs2271160,rs6495533,rs7182025 2.44796e-19 24.8632 inf 5 2.44796e-19 1.30633e-07 9.64269e-08,1.7015e-07 9.4566e-05,-0.00295909,-0.00107064,-0.000671242,0.00148048 6.34827e-05,0.000219317,0.000137868,0.000112799,0.000157938
198 rs1553648,rs2271160,rs6495533,rs7182025,rs72740112 2.37492e-19 24.8501 inf 5 2.37492e-19 1.30588e-07 9.72172e-08,1.68714e-07 -0.00294997,-0.00106874,-0.000670211,0.00148076,-0.000160546 0.000219386,0.000137842,0.000112824,0.000157937,0.000109396
199 rs1553648,rs2271160,rs2866984,rs6495533,rs7182025 2.31397e-19 24.8388 inf 5 2.31397e-19 1.30532e-07 9.44402e-08,1.69193e-07 -0.00299257,-0.00105915,6.49261e-05,-0.000677593,0.00152364 0.000220616,0.000137893,4.50979e-05,0.000112755,0.000160588
200 rs1553648,rs2271160,rs3743040,rs6495533,rs7182025 2.17605e-19 24.8121 inf 5 2.17605e-19 1.30466e-07 9.56126e-08,1.69222e-07 -0.00296353,-0.00108084,-7.35358e-05,-0.00067405,0.00147805 0.000219349,0.000138258,5.23096e-05,0.000112761,0.000157957
201 rs12900140,rs1553648,rs2271160,rs6495533,rs7182025 1.99081e-19 24.7735 inf 5 1.99081e-19 1.30326e-07 9.41552e-08,1.69517e-07 5.11142e-05,-0.0029693,-0.0010863,-0.000657779,0.00148167 3.83887e-05,0.000219476,0.000138711,0.000113596,0.000157935
202 rs1553648,rs2271160,rs6495533,rs7182025,rs77213986 1.86471e-19 24.745 inf 5 1.86471e-19 1.30254e-07 9.63388e-08,1.69618e-07 -0.00295987,-0.00105737,-0.000672372,0.0014943,0.000101564 0.00021932,0.000137965,0.000112789,0.000158232,7.862e-05
203 rs11072963,rs1553648,rs2271160,rs6495533,rs7182025 1.74144e-19 24.7153 inf 5 1.74144e-19 1.29896e-07 9.57726e-08,1.69307e-07 -5.91684e-05,-0.00296143,-0.00102218,-0.000679439,0.00148622 5.522e-05,0.000219337,0.000143615,0.000112791,0.000157989
204 rs1553648,rs2271160,rs2903448,rs6495533,rs7182025 1.71841e-19 24.7096 inf 5 1.71841e-19 1.30121e-07 9.40005e-08,1.6893e-07 -0.00298728,-0.00106053,5.785e-05,-0.000676041,0.0015179 0.000220625,0.000137882,4.76226e-05,0.00011275,0.000160709
205 rs1553648,rs2271160,rs6495533,rs7181726,rs7182025 1.6899e-19 24.7023 inf 5 1.6899e-19 1.30102e-07 9.57274e-08,1.6742e-07 -0.00297751,-0.00107383,-0.000674626,5.75914e-05,0.00148367 0.000219907,0.000138,0.000112758,4.787e-05,0.000157943
206 rs1553648,rs2271160,rs6495533,rs7182025,rs78776023 1.68966e-19 24.7022 inf 5 1.68966e-19 1.30117e-07 9.4826e-08,1.68073e-07 -0.00295577,-0.0010579,-0.000669073,0.0014915,0.000118507 0.000219324,0.000137963,0.000112903,0.000158138,9.77411e-05
207 rs1553648,rs2271160,rs6495533,rs7163915,rs7182025 1.62315e-19 24.6848 inf 5 1.62315e-19 1.30062e-07 9.67835e-08,1.67188e-07 -0.00295583,-0.00105811,-0.00066927,0.000115224,0.00149123 0.000219324,0.000137963,0.000112903,9.77411e-05,0.000158138
208 rs118064823,rs1553648,rs2271160,rs6495533,rs7182025 1.60365e-19 24.6795 inf 5 1.60365e-19 1.30045e-07 9.50912e-08,1.66826e-07 0.000112806,-0.0029561,-0.00105809,-0.000669385,0.00149112 9.65416e-05,0.000219323,0.000137967,0.000112901,0.000158137
209 rs12439898,rs1553648,rs2271160,rs6495533,rs7182025 1.57178e-19 24.6708 inf 5 1.57178e-19 1.30002e-07 9.58256e-08,1.6809e-07 -4.33668e-05,-0.0029692,-0.00108168,-0.000675265,0.00146913 3.80043e-05,0.00021953,0.000138556,0.000112753,0.000158324
210 rs147732649,rs1553648,rs2271160,rs6495533,rs7182025 1.52515e-19 24.6577 inf 5 1.52515e-19 1.29977e-07 9.57855e-08,1.72269e-07 8.46462e-05,-0.00296039,-0.00105768,-0.000673555,0.00149317 7.52279e-05,0.000219325,0.000137996,0.000112775,0.000158259
211 rs1553648,rs2271160,rs6495533,rs7182025,rs8039384 1.51683e-19 24.6554 inf 5 1.51683e-19 1.29972e-07 9.66526e-08,1.65631e-07 -0.00297252,-0.00106966,-0.000681761,0.00148788,-5.99045e-05 0.00021969,0.000137875,0.000112859,0.000158028,5.33758e-05
212 rs12592704,rs1553648,rs2271160,rs6495533,rs7182025 1.49999e-19 24.6505 inf 5 1.49999e-19 1.29957e-07 9.57137e-08,1.73168e-07 -5.93713e-05,-0.00297239,-0.00106962,-0.000681711,0.00148782 5.33758e-05,0.00021969,0.000137875,0.000112859,0.000158028
213 rs1553648,rs16972618,rs2271160,rs6495533,rs7182025 1.49565e-19 24.6493 inf 5 1.49565e-19 1.29948e-07 9.6497e-08,1.69956e-07 -0.00295894,8.22032e-05,-0.00106073,-0.000668745,0.00149394 0.000219317,7.42923e-05,0.000137889,0.000112951,0.000158317
214 rs1553648,rs2271160,rs6495533,rs7182025,rs76877681 1.48972e-19 24.6475 inf 5 1.48972e-19 1.29943e-07 9.63765e-08,1.69653e-07 -0.00295893,-0.00106075,-0.00066877,0.0014939,8.19362e-05 0.000219317,0.000137889,0.000112951,0.000158317,7.42923e-05
215 rs1553648,rs2271160,rs59424533,rs6495533,rs7182025 1.48607e-19 24.6465 inf 5 1.48607e-19 1.29944e-07 9.34971e-08,1.67931e-07 -0.00297228,-0.00106959,-5.89219e-05,-0.000681669,0.00148778 0.00021969,0.000137875,5.33758e-05,0.000112859,0.000158028
216 rs12916361,rs1553648,rs2271160,rs6495533,rs7182025 1.46673e-19 24.6408 inf 5 1.46673e-19 1.29915e-07 9.72583e-08,1.68595e-07 7.55399e-05,-0.00297458,-0.00107807,-0.000673862,0.00148164 6.96718e-05,0.00021984,0.000138315,0.000112771,0.000157935
217 rs11072969,rs1553648,rs2271160,rs6495533,rs7182025 1.46436e-19 24.6401 inf 5 1.46436e-19 1.29924e-07 9.50212e-08,1.65974e-07 -5.82061e-05,-0.00297211,-0.00106954,-0.000681603,0.00148771 5.33758e-05,0.00021969,0.000137875,0.000112859,0.000158028
218 rs11072968,rs1553648,rs2271160,rs6495533,rs7182025 1.46433e-19 24.6401 inf 5 1.46433e-19 1.29924e-07 9.46407e-08,1.69338e-07 -5.82052e-05,-0.00297211,-0.00106954,-0.000681603,0.00148771 5.33758e-05,0.00021969,0.000137875,0.000112859,0.000158028
219 rs112213447,rs1553648,rs2271160,rs6495533,rs7182025 1.46394e-19 24.64 inf 5 1.46394e-19 1.29924e-07 9.69056e-08,1.67559e-07 -5.81922e-05,-0.00297211,-0.00106954,-0.000681602,0.0014877 5.33758e-05,0.00021969,0.000137875,0.000112859,0.000158028
220 rs1553648,rs2271160,rs6495528,rs6495533,rs7182025 1.46278e-19 24.6396 inf 5 1.46278e-19 1.29903e-07 9.62914e-08,1.66057e-07 -0.0029502,-0.00106645,-4.55249e-05,-0.000662535,0.00147488 0.000219439,0.000137827,4.22887e-05,0.000113462,0.000158065
221 rs1553648,rs2271160,rs6495533,rs7182025,rs8029934 1.45685e-19 24.6378 inf 5 1.45685e-19 1.29917e-07 9.37919e-08,1.67102e-07 -0.00297205,-0.00106952,-0.00068158,0.00148768,-5.79538e-05 0.00021969,0.000137875,0.000112859,0.000158028,5.33758e-05
222 rs1553648,rs2271160,rs6495533,rs7182025,rs8864 1.45538e-19 24.6374 inf 5 1.45538e-19 1.29912e-07 9.71024e-08,1.68002e-07 -0.00296031,-0.00105797,-0.000673654,0.00149274,8.14555e-05 0.000219325,0.000137996,0.000112775,0.000158259,7.52279e-05
223 rs1553648,rs2271160,rs6495533,rs7182025,rs75759710 1.45171e-19 24.6363 inf 5 1.45171e-19 1.29909e-07 9.7069e-08,1.70586e-07 -0.0029603,-0.00105799,-0.00067366,0.00149272,8.12795e-05 0.000219325,0.000137996,0.000112775,0.000158259,7.52279e-05
224 rs1553648,rs2271160,rs6495533,rs7182025,rs79422455 1.44929e-19 24.6356 inf 5 1.44929e-19 1.29319e-07 9.46545e-08,1.67453e-07 -0.00295613,-0.0010371,-0.000654546,0.00149315,-5.77927e-05 0.000219345,0.000146909,0.000119261,0.000159246,0.00010374
225 rs1553648,rs2271160,rs6495533,rs7182025,rs75367314 1.44461e-19 24.6342 inf 5 1.44461e-19 1.299e-07 9.72365e-08,1.69318e-07 -0.00295891,-0.00106087,-0.00066896,0.00149359,7.98379e-05 0.000219317,0.000137889,0.000112951,0.000158317,7.42923e-05
226 rs1553648,rs2271160,rs28562234,rs6495533,rs7182025 1.43991e-19 24.6328 inf 5 1.43991e-19 1.29896e-07 9.34384e-08,1.69326e-07 -0.00295891,-0.00106088,7.96122e-05,-0.00066898,0.00149356 0.000219317,0.000137889,7.42923e-05,0.000112951,0.000158317
227 rs116791225,rs1553648,rs2271160,rs6495533,rs7182025 1.43796e-19 24.6322 inf 5 1.43796e-19 1.29894e-07 9.29063e-08,1.67946e-07 7.95185e-05,-0.00295891,-0.00106088,-0.000668989,0.00149355 7.42923e-05,0.000219317,0.000137889,0.000112951,0.000158317
228 rs11629889,rs1553648,rs2271160,rs6495533,rs7182025 1.43644e-19 24.6317 inf 5 1.43644e-19 1.29878e-07 9.4947e-08,1.69945e-07 -4.02564e-05,-0.00296841,-0.00108051,-0.000675332,0.00147004 3.80043e-05,0.00021953,0.000138556,0.000112753,0.000158324
229 rs11633917,rs1553648,rs2271160,rs6495533,rs7182025 1.43311e-19 24.6307 inf 5 1.43311e-19 1.29874e-07 9.54198e-08,1.66739e-07 -5.21098e-05,-0.00295976,-0.00106622,-0.000692415,0.0014755 4.93264e-05,0.000219321,0.000137825,0.000113791,0.000158047
230 rs11072970,rs1553648,rs2271160,rs6495533,rs7182025 1.42964e-19 24.6297 inf 5 1.42964e-19 1.29891e-07 9.45387e-08,1.71527e-07 -5.70196e-05,-0.00297183,-0.00106945,-0.000681493,0.00148758 5.33758e-05,0.00021969,0.000137875,0.000112859,0.000158028
231 rs1553648,rs16972622,rs2271160,rs6495533,rs7182025 1.42551e-19 24.6284 inf 5 1.42551e-19 1.29887e-07 9.57884e-08,1.68813e-07 -0.00297179,-5.68748e-05,-0.00106944,-0.000681479,0.00148757 0.00021969,5.33758e-05,0.000137875,0.000112859,0.000158028
232 rs11855057,rs1553648,rs2271160,rs6495533,rs7182025 1.42057e-19 24.6269 inf 5 1.42057e-19 1.29877e-07 9.65741e-08,1.6918e-07 7.86695e-05,-0.0029589,-0.00106093,-0.000669066,0.00149342 7.42923e-05,0.000219317,0.000137889,0.000112951,0.000158317
233 rs11857576,rs1553648,rs2271160,rs6495533,rs7182025 1.41868e-19 24.6263 inf 5 1.41868e-19 1.29875e-07 9.36084e-08,1.70373e-07 7.85757e-05,-0.0029589,-0.00106094,-0.000669074,0.00149341 7.42923e-05,0.000219317,0.000137889,0.000112951,0.000158317
234 rs1553648,rs2271160,rs6495533,rs7182025,rs74028147 1.41782e-19 24.626 inf 5 1.41782e-19 1.2988e-07 9.69462e-08,1.69076e-07 -0.00297153,-0.00106927,-0.000681177,0.00148736,-5.6437e-05 0.000219679,0.000137871,0.000112848,0.000158023,5.32157e-05
235 rs1553648,rs16972625,rs2271160,rs6495533,rs7182025 1.4165e-19 24.6256 inf 5 1.4165e-19 1.29878e-07 9.37537e-08,1.70958e-07 -0.00297172,-5.65563e-05,-0.00106942,-0.00068145,0.00148754 0.00021969,5.33758e-05,0.000137875,0.000112859,0.000158028
236 rs141332842,rs1553648,rs2271160,rs6495533,rs7182025 1.41568e-19 24.6254 inf 5 1.41568e-19 1.29873e-07 9.56935e-08,1.65732e-07 7.84269e-05,-0.0029589,-0.00106095,-0.000669088,0.00149338 7.42923e-05,0.000219317,0.000137889,0.000112951,0.000158317
237 rs1553648,rs2271160,rs28441296,rs6495533,rs7182025 1.41546e-19 24.6253 inf 5 1.41546e-19 1.29872e-07 9.50759e-08,1.73868e-07 -0.0029589,-0.00106095,7.84159e-05,-0.000669089,0.00149338 0.000219317,0.000137889,7.42923e-05,0.000112951,0.000158317
238 rs1553648,rs2271160,rs3743041,rs6495533,rs7182025 1.41451e-19 24.625 inf 5 1.41451e-19 1.29876e-07 9.33449e-08,1.70653e-07 -0.0029717,-0.00106942,-5.64855e-05,-0.000681443,0.00148753 0.00021969,0.000137875,5.33758e-05,0.000112859,0.000158028
239 rs1553648,rs2271160,rs28546756,rs6495533,rs7182025 1.4132e-19 24.6246 inf 5 1.4132e-19 1.2987e-07 9.54423e-08,1.69525e-07 -0.0029589,-0.00106095,7.83038e-05,-0.000669099,0.00149337 0.000219317,0.000137889,7.42923e-05,0.000112951,0.000158317
240 rs1553648,rs2271160,rs58931576,rs6495533,rs7182025 1.40923e-19 24.6234 inf 5 1.40923e-19 1.29871e-07 9.47505e-08,1.6495e-07 -0.00297181,-0.00106934,-5.64632e-05,-0.000681437,0.00148761 0.000219699,0.000137873,5.35356e-05,0.00011286,0.000158032
241 rs1553648,rs2271160,rs61021444,rs6495533,rs7182025 1.39955e-19 24.6204 inf 5 1.39955e-19 1.29862e-07 9.36142e-08,1.71374e-07 -0.00297157,-0.00106938,-5.59466e-05,-0.000681393,0.00148748 0.00021969,0.000137875,5.33758e-05,0.000112859,0.000158028
242 rs1553648,rs2271160,rs28576300,rs6495533,rs7182025 1.39476e-19 24.6189 inf 5 1.39476e-19 1.29848e-07 9.3934e-08,1.6555e-07 -0.00295927,-0.00107731,-4.55188e-05,-0.000680137,0.00146861 0.000219318,0.000138297,4.38168e-05,0.000112814,0.000158444
243 rs117309418,rs1553648,rs2271160,rs6495533,rs7182025 1.38659e-19 24.6164 inf 5 1.38659e-19 1.29846e-07 9.35833e-08,1.68563e-07 7.80189e-05,-0.00296022,-0.00105829,-0.000673762,0.00149228 7.52279e-05,0.000219325,0.000137996,0.000112775,0.000158259
244 rs12593210,rs1553648,rs2271160,rs6495533,rs7182025 1.37853e-19 24.6138 inf 5 1.37853e-19 1.29841e-07 9.59967e-08,1.70029e-07 -5.51706e-05,-0.00297138,-0.00106932,-0.000681321,0.0014874 5.33758e-05,0.00021969,0.000137875,0.000112859,0.000158028
245 rs1553648,rs2271160,rs28576249,rs6495533,rs7182025 1.36924e-19 24.6109 inf 5 1.36924e-19 1.29829e-07 9.4886e-08,1.67946e-07 -0.00296038,-0.00105876,7.76493e-05,-0.000673697,0.00149225 0.000219327,0.000137977,7.57533e-05,0.000112777,0.000158265
246 rs11855085,rs1553648,rs2271160,rs6495533,rs7182025 1.3629e-19 24.6089 inf 5 1.3629e-19 1.2982e-07 9.60083e-08,1.68606e-07 7.57059e-05,-0.00295887,-0.0010611,-0.000669334,0.00149298 7.42923e-05,0.000219317,0.000137889,0.000112951,0.000158317
247 rs1553648,rs2271160,rs6495533,rs7182025,rs7182549 1.36274e-19 24.6088 inf 5 1.36274e-19 1.2982e-07 9.55731e-08,1.70823e-07 -0.00295887,-0.0010611,-0.000669335,0.00149298,7.56975e-05 0.000219317,0.000137889,0.000112951,0.000158317,7.42923e-05
248 rs1553648,rs2271160,rs7182025,rs73505494 1.36189e-19 22.323 inf 4 4.02334e-08 1.11381e-07 7.76133e-08,1.46218e-07 -0.00258448,-0.00135125,0.00171279,0.000438095 0.000206343,0.000152656,0.000188874,0.000130848
249 rs1553648,rs2271160,rs55811683,rs6495533,rs7182025 1.35612e-19 24.6067 inf 5 1.35612e-19 1.29113e-07 9.40089e-08,1.68113e-07 -0.00296046,-0.00106958,1.14739e-05,-0.000674389,0.00148964 0.00022041,0.00014325,0.00010813,0.000114031,0.00017441
250 rs1553648,rs2271160,rs28593334,rs6495533,rs7182025 1.34485e-19 24.6031 inf 5 1.34485e-19 1.29804e-07 9.46415e-08,1.66798e-07 -0.00296016,-0.00105849,7.57694e-05,-0.000673832,0.00149198 0.000219325,0.000137996,7.52279e-05,0.000112775,0.000158259
251 rs1553648,rs2271160,rs57967327,rs6495533,rs7182025 1.34214e-19 24.6022 inf 5 1.34214e-19 1.29804e-07 9.39751e-08,1.70253e-07 -0.00297014,-0.00106888,-5.36139e-05,-0.000680645,0.00148679 0.00021964,0.000137866,5.32049e-05,0.000112837,0.000158013
252 rs12911777,rs1553648,rs2271160,rs6495533,rs7182025 1.33775e-19 24.6008 inf 5 1.33775e-19 1.29795e-07 9.48239e-08,1.70118e-07 -5.16917e-05,-0.00296236,-0.00107665,-0.000675083,0.00147947 5.16385e-05,0.000219356,0.000138278,0.000112756,0.000157952
253 rs1553648,rs16972624,rs2271160,rs6495533,rs7182025 1.33541e-19 24.6 inf 5 1.33541e-19 1.29797e-07 9.43241e-08,1.68227e-07 -0.00297098,-5.35044e-05,-0.00106921,-0.000681166,0.00148723 0.00021969,5.33758e-05,0.000137875,0.000112859,0.000158028
254 rs11855135,rs1553648,rs2271160,rs6495533,rs7182025 1.33465e-19 24.5998 inf 5 1.33465e-19 1.29791e-07 9.8252e-08,1.68133e-07 7.41631e-05,-0.00295886,-0.00106119,-0.000669474,0.00149275 7.42923e-05,0.000219317,0.000137889,0.000112951,0.000158317
255 rs1553648,rs1876435,rs2271160,rs6495533,rs7182025 1.32574e-19 24.5969 inf 5 1.32574e-19 1.29773e-07 9.41618e-08,1.71676e-07 -0.00296456,-3.73435e-05,-0.00107444,-0.000676323,0.00147196 0.000219413,3.79215e-05,0.000138126,0.00011275,0.00015825
256 rs12546,rs1553648,rs2271160,rs6495533,rs7182025 1.31658e-19 24.5939 inf 5 1.31658e-19 1.29773e-07 9.57899e-08,1.71993e-07 7.31414e-05,-0.00295885,-0.00106125,-0.000669567,0.0014926 7.42923e-05,0.000219317,0.000137889,0.000112951,0.000158317
257 rs1553648,rs2271160,rs6495533,rs7182025,rs8029184 1.31423e-19 24.5931 inf 5 1.31423e-19 1.29773e-07 9.68981e-08,1.69572e-07 -0.00295593,-0.00107364,-0.000672112,0.00147464,-6.97824e-05 0.000219327,0.000138075,0.000112827,0.000158102,7.08472e-05
258 rs12911697,rs1553648,rs2271160,rs6495533,rs7182025 1.31149e-19 24.5922 inf 5 1.31149e-19 1.29772e-07 9.61014e-08,1.688e-07 4.68264e-05,-0.00296375,-0.00107237,-0.000678423,0.00148016 4.75767e-05,0.00021939,0.000138003,0.000112773,0.000157944
259 rs1553648,rs2271160,rs6495533,rs7182025,rs72740129 1.28769e-19 24.5842 inf 5 1.28769e-19 1.29741e-07 9.59324e-08,1.69302e-07 -0.00296029,-0.00106262,-0.000675048,0.00148151,6.82805e-05 0.000219327,0.000137854,0.000112757,0.000157935,7.10874e-05
260 rs116483143,rs1553648,rs2271160,rs6495533,rs7182025 1.28393e-19 24.583 inf 5 1.28393e-19 1.29741e-07 9.6408e-08,1.66505e-07 7.38083e-05,-0.00296055,-0.00105988,-0.000673682,0.00149177 7.68472e-05,0.00021933,0.000137945,0.000112781,0.000158277
261 rs11637878,rs1553648,rs2271160,rs6495533,rs7182025 1.28383e-19 24.5829 inf 5 1.28383e-19 1.29739e-07 9.56793e-08,1.69457e-07 -4.95238e-05,-0.00296218,-0.00107618,-0.00067513,0.00147956 5.16385e-05,0.000219356,0.000138278,0.000112756,0.000157952
262 rs1553648,rs2271160,rs6495533,rs7182025,rs79015069 1.27273e-19 24.5792 inf 5 1.27273e-19 1.29729e-07 9.83401e-08,1.70581e-07 -0.00295988,-0.00105955,-0.000683321,0.00148507,-7.59907e-05 0.000219323,0.000137962,0.000112999,0.000157973,7.98548e-05
263 rs1553648,rs2271160,rs6495533,rs7182025,rs74931956 1.25687e-19 24.5737 inf 5 1.25687e-19 1.29712e-07 9.55096e-08,1.69957e-07 -0.00295596,-0.00107315,-0.000672198,0.00147492,-6.69071e-05 0.000219328,0.000138068,0.000112831,0.000158104,7.12854e-05
264 rs1553648,rs2271160,rs35092028,rs6495533,rs7182025 1.25676e-19 24.5737 inf 5 1.25676e-19 1.29712e-07 9.47267e-08,1.6894e-07 -0.00295733,-0.00105926,0.00010438,-0.000673904,0.00148955 0.000219317,0.00013798,0.000111199,0.000112777,0.000158152
265 rs1553648,rs2271160,rs2271163,rs6495533,rs7182025 1.25523e-19 24.5731 inf 5 1.25523e-19 1.29706e-07 9.52958e-08,1.69608e-07 -0.00295143,-0.00106955,5.96165e-05,-0.00067079,0.00148004 0.000219433,0.000137894,6.38044e-05,0.000112899,0.000157946
266 rs1553648,rs2271160,rs28685158,rs6495533,rs7182025 1.2535e-19 24.5726 inf 5 1.2535e-19 1.29708e-07 9.29111e-08,1.71336e-07 -0.00295844,-0.00105669,3.81355e-05,-0.000680719,0.00148648 0.000219316,0.00013814,4.07652e-05,0.000112854,0.000158015
267 rs11629743,rs1553648,rs2271160,rs6495533,rs7182025 1.24712e-19 24.5703 inf 5 1.24712e-19 1.29687e-07 9.56263e-08,1.69383e-07 -3.48284e-05,-0.00296552,-0.00107637,-0.000676019,0.00147208 3.7886e-05,0.000219463,0.000138336,0.000112751,0.000158288
268 rs1553648,rs2271160,rs4778868,rs7182025 1.21853e-19 22.2747 inf 4 3.59982e-08 1.11598e-07 7.87707e-08,1.46723e-07 -0.00258004,-0.0011025,0.000252659,0.00135872 0.000205681,0.000137635,7.44246e-05,0.000156609
269 rs1553648,rs2271160,rs6495533,rs7182025,rs79170539 1.21682e-19 24.5597 inf 5 1.21682e-19 1.2967e-07 9.59764e-08,1.68401e-07 -0.00296589,-0.00107132,-0.000675745,0.00148326,-4.30559e-05 0.000219483,0.000137977,0.000112751,0.000157944,4.75621e-05
270 rs1553648,rs2271160,rs6495533,rs7182025,rs79077633 1.19277e-19 24.551 inf 5 1.19277e-19 1.29618e-07 9.5281e-08,1.69283e-07 -0.00297219,-0.00106882,-0.000685259,0.00149415,0.000114101 0.000219921,0.000137879,0.000113239,0.000158584,0.000132275
271 rs1553648,rs2271160,rs6495533,rs7182025,rs73507450 1.16933e-19 24.5424 inf 5 1.16933e-19 1.29605e-07 9.71472e-08,1.67424e-07 -0.00295394,-0.00105819,-0.000668819,0.00149142,6.3061e-05 0.000219371,0.000138086,0.000113083,0.000158339,7.40266e-05
272 rs138846566,rs1553648,rs2271160,rs6495533,rs7182025 1.16671e-19 24.5414 inf 5 1.16671e-19 1.29608e-07 9.68392e-08,1.67293e-07 6.38344e-05,-0.00295968,-0.00105921,-0.000674269,0.00149035 7.47162e-05,0.000219323,0.000138016,0.000112773,0.000158253
273 rs12911628,rs1553648,rs2271160,rs6495533,rs7182025 1.16095e-19 24.5392 inf 5 1.16095e-19 1.29605e-07 9.4143e-08,1.682e-07 4.02668e-05,-0.00296294,-0.00107115,-0.000677996,0.00148043 4.72781e-05,0.000219388,0.000137987,0.00011277,0.000157943
274 rs12898298,rs1553648,rs2271160,rs6495533,rs7182025 1.15764e-19 24.538 inf 5 1.15764e-19 1.29596e-07 9.46408e-08,1.67027e-07 3.74736e-05,-0.00296701,-0.00107496,-0.00067729,0.0014842 4.44143e-05,0.000219568,0.000138285,0.000112758,0.000157961
275 rs12915985,rs1553648,rs2271160,rs6495533,rs7182025 1.14468e-19 24.5331 inf 5 1.14468e-19 1.29556e-07 9.42886e-08,1.65784e-07 3.22852e-05,-0.00296682,-0.00107976,-0.000677381,0.00146897 3.98901e-05,0.000219578,0.000138956,0.00011276,0.000158727
276 rs1553648,rs2271160,rs4353448,rs6495533,rs7182025 1.13185e-19 24.5282 inf 5 1.13185e-19 1.29563e-07 9.56494e-08,1.69643e-07 -0.00296336,-0.00107034,-3.05105e-05,-0.000676332,0.00147745 0.00021941,0.000137955,3.74252e-05,0.000112751,0.000158025
277 rs12595345,rs1553648,rs2271160,rs6495533,rs7182025 1.13104e-19 24.5279 inf 5 1.13104e-19 1.29567e-07 9.41891e-08,1.69409e-07 3.5201e-05,-0.00296988,-0.00107123,-0.000675259,0.00148933 4.30006e-05,0.000219785,0.000138005,0.000112756,0.000158204
278 rs115287348,rs1553648,rs2271160,rs6495533,rs7182025 1.12298e-19 24.5248 inf 5 1.12298e-19 1.29555e-07 9.2995e-08,1.68851e-07 -7.79975e-05,-0.00295953,-0.00107052,-0.000680908,0.00147533 9.65416e-05,0.000219323,0.000137967,0.000112901,0.000158137
279 rs113596309,rs1553648,rs2271160,rs6495533,rs7182025 1.08525e-19 24.51 inf 5 1.08525e-19 1.29511e-07 9.30969e-08,1.69802e-07 -0.000126355,-0.00296828,-0.00107167,-0.000677253,0.00148544 0.000164614,0.000219714,0.000138063,0.000112759,0.000158007
280 rs1553648,rs2271160,rs6495533,rs7182025,rs80200469 1.07214e-19 24.5047 inf 5 1.07214e-19 1.29493e-07 9.39101e-08,1.67384e-07 -0.00296561,-0.00106678,-0.000674834,0.00148759,-3.88904e-05 0.000219542,0.000137835,0.000112765,0.000158124,5.1807e-05
281 rs1553648,rs2271160,rs35477444,rs6495533,rs7182025 1.06951e-19 24.5036 inf 5 1.06951e-19 1.29489e-07 9.17765e-08,1.68322e-07 -0.00296837,-0.00106907,4.94466e-05,-0.000677079,0.00148564 0.000219744,0.000137909,6.62302e-05,0.000112757,0.00015802
282 rs1553648,rs2271160,rs34997291,rs6495533,rs7182025 1.06747e-19 24.5028 inf 5 1.06747e-19 1.29487e-07 9.47099e-08,1.67937e-07 -0.00295987,-0.00106686,4.40478e-05,-0.000674728,0.00148012 0.000219328,0.000137837,5.91593e-05,0.000112768,0.000157951
283 rs1553648,rs2271160,rs61164129,rs6495533,rs7182025 1.0561e-19 24.4981 inf 5 1.0561e-19 1.29465e-07 9.56312e-08,1.67164e-07 -0.00296112,-0.00107154,2.7095e-05,-0.000676067,0.00147457 0.000219355,0.000138082,3.7511e-05,0.000112751,0.000158251
284 rs12905383,rs1553648,rs2271160,rs6495533,rs7182025 1.0436e-19 24.493 inf 5 1.0436e-19 1.29449e-07 9.45792e-08,1.71136e-07 -3.19106e-05,-0.00295947,-0.00107405,-0.000673437,0.00148072 4.51707e-05,0.000219324,0.000138362,0.000112818,0.000157942
285 rs1553648,rs2271160,rs4145805,rs6495533,rs7182025 1.02613e-19 24.4856 inf 5 1.02613e-19 1.29428e-07 9.42273e-08,1.67716e-07 -0.00296032,-0.00106866,-2.56252e-05,-0.000675724,0.00147702 0.000219339,0.000137904,3.74531e-05,0.000112753,0.000158089
286 rs1553648,rs2271160,rs6495533,rs7164719,rs7182025 1.02105e-19 24.4835 inf 5 1.02105e-19 1.29416e-07 9.42143e-08,1.70169e-07 -0.00296027,-0.00107111,-0.000675949,2.53576e-05,0.00147397 0.000219339,0.000138083,0.000112751,3.77869e-05,0.000158364
287 rs1553648,rs2271160,rs34084353,rs6495533,rs7182025 1.02069e-19 24.4833 inf 5 1.02069e-19 1.29425e-07 9.26806e-08,1.67829e-07 -0.00295985,-0.00106625,4.09468e-05,-0.000674181,0.0014812 0.00021933,0.000137828,6.0151e-05,0.000112789,0.000157937
288 rs12906003,rs1553648,rs2271160,rs6495533,rs7182025 1.01565e-19 24.4812 inf 5 1.01565e-19 1.29412e-07 9.54052e-08,1.64494e-07 2.49592e-05,-0.00296397,-0.00107113,-0.00067535,0.00147884 3.74102e-05,0.00021949,0.000138087,0.000112758,0.000157997
289 rs112619564,rs1553648,rs2271160,rs6495533,rs7182025 1.0033e-19 24.4759 inf 5 1.0033e-19 1.29405e-07 9.54814e-08,1.69519e-07 -3.53891e-05,-0.00296226,-0.00106628,-0.000678443,0.00148323 5.36236e-05,0.000219405,0.000137829,0.000112802,0.00015795
290 rs1553648,rs2271160,rs6495533,rs7182025,rs79754687 9.999e-20 24.4744 inf 5 9.999e-20 1.29401e-07 9.55108e-08,1.71549e-07 -0.00296216,-0.00106632,-0.000678427,0.00148317,-3.50084e-05 0.000219402,0.00013783,0.000112802,0.000157949,5.34634e-05
291 rs1553648,rs2271160,rs6495533,rs7182025,rs8039607 9.99445e-20 24.4742 inf 5 9.99445e-20 1.294e-07 9.41829e-08,1.70454e-07 -0.00296228,-0.00106622,-0.000678421,0.00148325,-3.51799e-05 0.000219407,0.000137828,0.000112802,0.000157951,5.3786e-05
292 rs1553648,rs2271160,rs6495533,rs7182025,rs72740128 9.8134e-20 24.4662 inf 5 9.8134e-20 1.29365e-07 9.34874e-08,1.71049e-07 -0.00295455,-0.00105973,-0.000673455,0.00148254,4.29128e-05 0.000219393,0.000138136,0.000112839,0.00015794,6.99012e-05
293 rs1553648,rs2271160,rs6495533,rs7182025,rs74028151 9.7791e-20 24.4647 inf 5 9.7791e-20 1.2937e-07 9.46396e-08,1.67165e-07 -0.00296201,-0.00106622,-0.000678306,0.00148314,-3.32414e-05 0.000219405,0.000137829,0.000112802,0.00015795,5.36236e-05
294 rs117939237,rs1553648,rs2271160,rs6495533,rs7182025 9.6582e-20 24.4593 inf 5 9.6582e-20 1.2931e-07 9.50275e-08,1.67775e-07 -3.55362e-05,-0.00294979,-0.00106457,-0.000673706,0.00146865 6.51597e-05,0.000219848,0.000137832,0.000112843,0.000159761
295 rs1553648,rs2271160,rs35617389,rs6495533,rs7182025 9.51132e-20 24.4527 inf 5 9.51132e-20 1.29316e-07 9.4329e-08,1.70694e-07 -0.00296925,-0.00106907,-2.73755e-05,-0.000678749,0.00149158 0.000220236,0.00013798,4.95371e-05,0.000112845,0.000158926
296 rs1553648,rs2271160,rs4993545,rs6495533,rs7182025 9.49198e-20 24.4518 inf 5 9.49198e-20 1.29305e-07 9.44985e-08,1.66302e-07 -0.00295434,-0.00107093,2.1847e-05,-0.000680392,0.00146962 0.000219429,0.000138202,4.06358e-05,0.00011302,0.000159548
297 rs1553648,rs2271160,rs2866982,rs6495533,rs7182025 9.4915e-20 24.4518 inf 5 9.4915e-20 1.29321e-07 9.42046e-08,1.72728e-07 -0.0029619,-0.00106883,-2.0886e-05,-0.000675682,0.00147947 0.000219419,0.000137957,3.73529e-05,0.000112754,0.000157989
298 rs1553648,rs16972538,rs2271160,rs6495533,rs7182025 9.42026e-20 24.4485 inf 5 9.42026e-20 1.29314e-07 9.65416e-08,1.66274e-07 -0.00295601,-3.99869e-05,-0.00107019,-0.000672517,0.00147783 0.00021935,7.27301e-05,0.000138094,0.000112949,0.000158099
299 rs11854045,rs1553648,rs2271160,rs6495533,rs7182025 9.35889e-20 24.4457 inf 5 9.35889e-20 1.29296e-07 9.5163e-08,1.65704e-07 4.13384e-05,-0.00295205,-0.00106378,-0.000668324,0.00148394 7.85204e-05,0.00021962,0.000137859,0.000113738,0.000157988
300 rs1553648,rs2271160,rs6495533,rs7182025,rs8027238 9.32277e-20 24.444 inf 5 9.32277e-20 1.29301e-07 9.46458e-08,1.67054e-07 -0.00296435,-0.00106832,-0.000674803,0.00148542,2.69476e-05 0.000219627,0.00013793,0.000112781,0.000158083,5.0633e-05
301 rs1553648,rs17248736,rs2271160,rs6495533,rs7182025 9.26871e-20 24.4414 inf 5 9.26871e-20 1.29273e-07 9.5961e-08,1.70777e-07 -0.0029604,2.29922e-05,-0.00106646,-0.000671818,0.00148206 0.000219364,4.66091e-05,0.000137839,0.000113099,0.000157936
302 rs1553648,rs2271160,rs2866983,rs6495533,rs7182025 9.21643e-20 24.439 inf 5 9.21643e-20 1.29283e-07 9.40157e-08,1.65175e-07 -0.00296118,-0.00107177,4.06049e-05,-0.000675222,0.00147978 0.000219398,0.000138387,7.99352e-05,0.000112767,0.000157985
303 rs1553648,rs2271160,rs62035115,rs6495533,rs7182025 9.17851e-20 24.4372 inf 5 9.17851e-20 1.29259e-07 9.58155e-08,1.67714e-07 -0.00295491,-0.00107024,1.91206e-05,-0.000679829,0.00147114 0.000219422,0.000138199,4.05174e-05,0.000113013,0.000159537
304 rs1553648,rs2271160,rs28711936,rs6495533,rs7182025 9.15848e-20 24.4362 inf 5 9.15848e-20 1.29271e-07 9.41676e-08,1.69447e-07 -0.00295225,-0.00106134,3.75235e-05,-0.000671359,0.00148401 0.000219643,0.000138077,7.65296e-05,0.000113181,0.000158
305 rs111845410,rs1553648,rs2271160,rs6495533,rs7182025 9.08915e-20 24.4329 inf 5 9.08915e-20 1.29267e-07 9.35603e-08,1.69429e-07 -3.86554e-05,-0.00296174,-0.0010697,-0.0006756,0.00148223 7.97458e-05,0.000219442,0.000138104,0.000112757,0.000157938
306 rs1553648,rs2271160,rs25431,rs6495533,rs7182025 9.06685e-20 24.4319 inf 5 9.06685e-20 1.29259e-07 9.5215e-08,1.67924e-07 -0.00295894,-0.0010679,1.89235e-05,-0.000675362,0.00148373 0.000219322,0.000137923,4.01323e-05,0.000112764,0.000157989
307 rs1553648,rs2271160,rs60065485,rs6495533,rs7182025 9.05811e-20 24.4315 inf 5 9.05811e-20 1.29265e-07 9.54823e-08,1.6719e-07 -0.00296096,-0.0010662,-2.54787e-05,-0.000677837,0.00148272 0.000219395,0.000137832,5.29951e-05,0.000112802,0.000157947
308 rs1553648,rs2271160,rs6495533,rs7182025,rs72740126 9.03522e-20 24.4304 inf 5 9.03522e-20 1.29254e-07 9.56474e-08,1.63167e-07 -0.00295914,-0.00106412,-0.000675659,0.00148166,3.37724e-05 0.000219326,0.000137853,0.000112756,0.000157935,7.28781e-05
309 rs1553648,rs2271160,rs6495533,rs7182025,rs991789 8.96527e-20 24.427 inf 5 8.96527e-20 1.2924e-07 9.2911e-08,1.68225e-07 -0.00295605,-0.00106338,-0.000674271,0.00148011,2.30608e-05 0.000219366,0.000137902,0.000112835,0.00015798,5.2228e-05
310 rs1553648,rs2271160,rs6495533,rs7182025,rs9673075 8.87772e-20 24.4227 inf 5 8.87772e-20 1.29237e-07 9.39285e-08,1.68237e-07 -0.0029586,-0.00106558,-0.000677307,0.0014819,-2.1843e-05 0.000219318,0.000137824,0.000112779,0.000157935,5.0003e-05
311 rs12442871,rs1553648,rs2271160,rs6495533,rs7182025 8.87145e-20 24.4224 inf 5 8.87145e-20 1.29229e-07 9.46134e-08,1.66647e-07 -1.57799e-05,-0.00295975,-0.00106703,-0.000675296,0.0014801 3.73447e-05,0.000219349,0.000137875,0.000112771,0.000157986
312 rs1553648,rs2271160,rs61066974,rs6495533,rs7182025 8.86907e-20 24.4223 inf 5 8.86907e-20 1.29226e-07 9.54637e-08,1.69096e-07 -0.00295901,-0.00106729,1.8544e-05,-0.00067239,0.00148203 0.000219326,0.000137895,4.42978e-05,0.000113117,0.000157936
313 rs1553648,rs2135881,rs2271160,rs6495533,rs7182025 8.83661e-20 24.4207 inf 5 8.83661e-20 1.29228e-07 9.52914e-08,1.65911e-07 -0.00296345,-1.99401e-05,-0.00106674,-0.000675979,0.00148613 0.00021968,4.73259e-05,0.000137858,0.000112752,0.000158271
314 rs1553648,rs2271160,rs6495533,rs7182025,rs8026419 8.79227e-20 24.4185 inf 5 8.79227e-20 1.29224e-07 9.1979e-08,1.67911e-07 -0.00296009,-0.00106595,-0.000676329,0.0014829,-2.30962e-05 0.000219367,0.000137829,0.000112751,0.000157958,5.56818e-05
315 rs1553648,rs2271160,rs6495533,rs7182025,rs75578357 8.75837e-20 24.4168 inf 5 8.75837e-20 1.29219e-07 9.42601e-08,1.68017e-07 -0.00296002,-0.00106597,-0.000676338,0.00148285,-2.25011e-05 0.000219365,0.00013783,0.000112751,0.000157957,5.54951e-05
316 rs1553648,rs2271160,rs6495533,rs7182025,rs74843640 8.74716e-20 24.4163 inf 5 8.74716e-20 1.2921e-07 9.54709e-08,1.65487e-07 -0.00295464,-0.00106102,-0.000674409,0.0014836,2.89464e-05 0.000219498,0.000138289,0.000112844,0.000158004,7.42777e-05
317 rs117210658,rs1553648,rs2271160,rs6495533,rs7182025 8.73696e-20 24.4158 inf 5 8.73696e-20 1.29124e-07 9.40573e-08,1.65906e-07 1.80042e-05,-0.0029612,-0.00106704,-0.0006774,0.00148587 0.000109715,0.000220113,0.000138169,0.000112988,0.000159886
318 rs1553648,rs2271160,rs6495533,rs7182025,rs78278423 8.70655e-20 24.4143 inf 5 8.70655e-20 1.29204e-07 9.3388e-08,1.68288e-07 -0.00295475,-0.00106115,-0.000674465,0.00148354,2.80454e-05 0.000219498,0.000138289,0.000112844,0.000158004,7.42777e-05
319 rs1553648,rs2271160,rs6495533,rs7182025,rs906428 8.69793e-20 24.4138 inf 5 8.69793e-20 1.29208e-07 9.32236e-08,1.68028e-07 -0.00295874,-0.00106377,-0.000676383,0.00148373,-1.96474e-05 0.000219321,0.000137891,0.000112751,0.000158015,5.09039e-05
320 rs1553648,rs2271160,rs6495533,rs7182025,rs80042818 8.69661e-20 24.4138 inf 5 8.69661e-20 1.29202e-07 9.43447e-08,1.66217e-07 -0.00295478,-0.00106119,-0.000674479,0.00148353,2.78197e-05 0.000219498,0.000138289,0.000112844,0.000158004,7.42777e-05
321 rs1553648,rs2271160,rs6495533,rs7182025,rs77519341 8.69596e-20 24.4137 inf 5 8.69596e-20 1.29202e-07 9.44279e-08,1.67152e-07 -0.00295478,-0.00106119,-0.00067448,0.00148353,2.7805e-05 0.000219498,0.000138289,0.000112844,0.000158004,7.42777e-05
322 rs1553648,rs2271160,rs6495533,rs7182025,rs78138185 8.69564e-20 24.4137 inf 5 8.69564e-20 1.29202e-07 9.57024e-08,1.66766e-07 -0.00295478,-0.00106119,-0.00067448,0.00148353,2.77976e-05 0.000219498,0.000138289,0.000112844,0.000158004,7.42777e-05
323 rs1553648,rs2271160,rs6495533,rs7182025,rs74787527 8.68932e-20 24.4134 inf 5 8.68932e-20 1.29201e-07 9.44634e-08,1.67769e-07 -0.0029548,-0.00106121,-0.000674489,0.00148352,2.76529e-05 0.000219498,0.000138289,0.000112844,0.000158004,7.42777e-05
324 rs146305567,rs1553648,rs2271160,rs6495533,rs7182025 8.68576e-20 24.4132 inf 5 8.68576e-20 1.29201e-07 9.49672e-08,1.73027e-07 2.7571e-05,-0.00295481,-0.00106123,-0.000674494,0.00148351 7.42777e-05,0.000219498,0.000138289,0.000112844,0.000158004
325 rs141168705,rs1553648,rs2271160,rs6495533,rs7182025 8.68434e-20 24.4132 inf 5 8.68434e-20 1.292e-07 9.38186e-08,1.66161e-07 2.75384e-05,-0.00295481,-0.00106123,-0.000674496,0.00148351 7.42777e-05,0.000219498,0.000138289,0.000112844,0.000158004
326 rs1553648,rs2271160,rs6495529,rs6495533,rs7182025 8.663e-20 24.4121 inf 5 8.663e-20 1.29153e-07 9.76406e-08,1.67651e-07 -0.00295385,-0.00106546,-1.09797e-05,-0.000671716,0.00147745 0.000219924,0.000137823,4.19694e-05,0.000114044,0.000158801
327 rs1553648,rs2271160,rs62035088,rs6495533,rs7182025 8.65246e-20 24.4116 inf 5 8.65246e-20 1.29201e-07 9.51892e-08,1.67378e-07 -0.00295871,-0.00106368,-1.90652e-05,-0.000676339,0.00148371 0.000219321,0.000137904,5.13114e-05,0.000112751,0.00015802
328 rs12438255,rs1553648,rs2271160,rs6495533,rs7182025 8.63427e-20 24.4107 inf 5 8.63427e-20 1.2919e-07 9.34545e-08,1.67915e-07 1.41518e-05,-0.002965,-0.00106649,-0.000676326,0.00148803 4.03349e-05,0.000220189,0.000137856,0.000112751,0.000158935
329 rs1553648,rs2271160,rs6495533,rs7182025,rs78083652 8.62395e-20 24.4101 inf 5 8.62395e-20 1.29188e-07 9.44007e-08,1.65866e-07 -0.00295673,-0.00106259,-0.000673711,0.00148566,2.66208e-05 0.000219353,0.00013807,0.00011298,0.000158334,7.71329e-05
330 rs1553648,rs2271160,rs6495533,rs7182025,rs7182458 8.60209e-20 24.409 inf 5 8.60209e-20 1.29151e-07 9.45224e-08,1.66317e-07 -0.00296284,-0.0010654,-0.000677713,0.00148875,-1.36645e-05 0.000220081,0.000137823,0.000112904,0.00016024,5.31621e-05
331 rs1012540,rs1553648,rs2271160,rs6495533,rs7182025 8.5381e-20 24.4058 inf 5 8.5381e-20 1.29175e-07 9.36804e-08,1.66296e-07 2.34494e-05,-0.00295472,-0.00106272,-0.000673276,0.00148344 7.3878e-05,0.000219579,0.000138088,0.000113125,0.000158021
332 rs1553648,rs2271160,rs2280441,rs6495533,rs7182025 8.51858e-20 24.4048 inf 5 8.51858e-20 1.29161e-07 9.16526e-08,1.6556e-07 -0.00295162,-0.00106245,-2.64566e-05,-0.000671564,0.0014818 0.000220505,0.000138223,9.30201e-05,0.000113921,0.000157935
333 rs1553648,rs2271159,rs2271160,rs6495533,rs7182025 8.50097e-20 24.4039 inf 5 8.50097e-20 1.29126e-07 9.28591e-08,1.67985e-07 -0.00295472,-7.14195e-06,-0.00106553,-0.000673158,0.00147838 0.000220231,4.19662e-05,0.000137824,0.000114156,0.000159194
334 rs117935981,rs1553648,rs2271160,rs6495533,rs7182025 8.49611e-20 24.4036 inf 5 8.49611e-20 1.2917e-07 9.74717e-08,1.70524e-07 2.27281e-05,-0.00295539,-0.00106197,-0.000674793,0.00148321 7.42777e-05,0.000219498,0.000138289,0.000112844,0.000158004
335 rs140037094,rs1553648,rs2271160,rs6495533,rs7182025 8.4894e-20 24.4033 inf 5 8.4894e-20 1.29167e-07 9.59386e-08,1.68216e-07 2.1937e-05,-0.00295495,-0.0010628,-0.000673506,0.00148335 7.33857e-05,0.000219574,0.000138105,0.000113109,0.000158022
336 rs1553648,rs2271160,rs62035082,rs6495533,rs7182025 8.4858e-20 24.4031 inf 5 8.4858e-20 1.29175e-07 9.26698e-08,1.67507e-07 -0.00295921,-0.00106598,-1.42202e-05,-0.000676243,0.00148254 0.000219342,0.000137834,4.46658e-05,0.00011275,0.000157953
337 rs1553648,rs2271160,rs34866076,rs6495533,rs7182025 8.46852e-20 24.4022 inf 5 8.46852e-20 1.29162e-07 9.72849e-08,1.66839e-07 -0.00295678,-0.00106416,1.4932e-05,-0.000674949,0.00148068 0.000219367,0.000137896,5.23602e-05,0.000112835,0.000157983
338 rs1553648,rs2271160,rs4778864,rs6495533,rs7182025 8.45675e-20 24.4016 inf 5 8.45675e-20 1.29165e-07 9.47808e-08,1.67439e-07 -0.0029569,-0.00106514,1.75154e-05,-0.00067496,0.00148033 0.000219356,0.000137827,5.97018e-05,0.000112829,0.000158013
339 rs1507659,rs1553648,rs2271160,rs6495533,rs7182025 8.42295e-20 24.3999 inf 5 8.42295e-20 1.29123e-07 9.49915e-08,1.66133e-07 -7.99839e-06,-0.00296037,-0.00106519,-0.000677025,0.00148574 5.0468e-05,0.000219772,0.000137832,0.000112871,0.000159891
340 rs1553648,rs2271160,rs6495533,rs7171268,rs7182025 8.42044e-20 24.3998 inf 5 8.42044e-20 1.29159e-07 9.64079e-08,1.67326e-07 -0.00295869,-0.00106351,-0.000675541,2.10148e-05,0.00148461 0.000219325,0.000137996,0.000112775,7.52279e-05,0.000158259
341 rs12594845,rs1553648,rs2271160,rs6495533,rs7182025 8.41125e-20 24.3993 inf 5 8.41125e-20 1.29108e-07 9.61999e-08,1.66899e-07 2.33841e-06,-0.00295899,-0.00106546,-0.000677153,0.00148266 4.27343e-05,0.000219883,0.000137824,0.000114094,0.000158748
342 rs1553648,rs2271160,rs4778863,rs6495533,rs7182025 8.41106e-20 24.3993 inf 5 8.41106e-20 1.29143e-07 9.40592e-08,1.69035e-07 -0.00295864,-0.0010666,-8.76391e-06,-0.00067327,0.00148193 0.000219327,0.000137914,3.76666e-05,0.00011345,0.000157936
343 rs1553648,rs2271160,rs34388060,rs6495533,rs7182025 8.33317e-20 24.3952 inf 5 8.33317e-20 1.29145e-07 9.65121e-08,1.65509e-07 -0.00295713,-0.0010656,1.31027e-05,-0.000675707,0.00147978 0.000219356,0.000137825,5.5189e-05,0.000112769,0.000158162
344 rs1553648,rs2271160,rs6495533,rs6495535,rs7182025 8.28934e-20 24.3929 inf 5 8.28934e-20 1.29134e-07 9.53698e-08,1.67573e-07 -0.00295594,-0.00106369,-0.00067432,1.50703e-05,0.00148285 0.000219579,0.000138088,0.000113125,7.3878e-05,0.000158021
345 rs1012541,rs1553648,rs2271160,rs6495533,rs7182025 8.28593e-20 24.3928 inf 5 8.28593e-20 1.29134e-07 9.37969e-08,1.67285e-07 1.49203e-05,-0.00295596,-0.00106371,-0.000674339,0.00148284 7.3878e-05,0.000219579,0.000138088,0.000113125,0.000158021
346 rs1553648,rs2271160,rs35712296,rs6495533,rs7182025 8.28449e-20 24.3927 inf 5 8.28449e-20 1.29139e-07 9.54601e-08,1.66946e-07 -0.00296073,-0.00106657,1.77866e-05,-0.000676044,0.00148293 0.000219636,0.000137921,8.11333e-05,0.000112753,0.000158021
347 rs1553648,rs2271160,rs6495533,rs7182025,rs8028511 8.25118e-20 24.3909 inf 5 8.25118e-20 1.29115e-07 9.30099e-08,1.70611e-07 -0.00295796,-0.00106596,-0.000675337,0.0014807,4.3762e-06 0.00021932,0.000137897,0.000112994,0.000158212,3.77371e-05
348 rs1553648,rs2271160,rs60391279,rs6495533,rs7182025 8.23448e-20 24.3901 inf 5 8.23448e-20 1.29114e-07 9.5141e-08,1.65287e-07 -0.00296075,-0.00106661,-1.05917e-05,-0.000678046,0.00148179 0.000220546,0.00013822,9.40907e-05,0.00011394,0.000157935
349 rs1553648,rs2271160,rs6495533,rs7182025,rs79779522 8.1973e-20 24.3881 inf 5 8.1973e-20 1.29108e-07 9.35684e-08,1.67355e-07 -0.00295953,-0.00106606,-0.000677186,0.00148179,-5.66195e-06 0.000220546,0.00013822,0.00011394,0.000157935,9.40907e-05
350 rs1553648,rs2271160,rs6495530,rs6495533,rs7182025 8.18146e-20 24.3873 inf 5 8.18146e-20 1.29106e-07 9.7863e-08,1.66719e-07 -0.00295805,-0.00106553,-9.7484e-07,-0.000676007,0.00148154 0.000219337,0.000137876,3.76937e-05,0.000112992,0.000158229
351 rs1553648,rs17248476,rs2271160,rs6495533,rs7182025 8.14021e-20 24.3851 inf 5 8.14021e-20 1.29114e-07 9.65576e-08,1.6897e-07 -0.00295756,6.34905e-06,-0.00106519,-0.000675646,0.00148144 0.000219382,5.96555e-05,0.000137843,0.000112869,0.000157967
352 rs1553648,rs2271160,rs6495533,rs7182025,rs74734598 8.10048e-20 24.3829 inf 5 8.10048e-20 1.29106e-07 9.62534e-08,1.70874e-07 -0.00295808,-0.0010656,-0.000676253,0.00148155,-1.77445e-06 0.000219325,0.000137996,0.000112775,0.000158259,7.52279e-05
353 rs1553648,rs2271160,rs55633831,rs6495533,rs7182025 8.08758e-20 24.3822 inf 5 8.08758e-20 1.29107e-07 9.56328e-08,1.66468e-07 -0.00295827,-0.00106526,-2.11434e-06,-0.000676156,0.00148213 0.000219337,0.000137881,4.78692e-05,0.000112754,0.000158127
354 rs1553648,rs16972495,rs2271160,rs6495533,rs7182025 8.07994e-20 24.3818 inf 5 8.07994e-20 1.29107e-07 9.45355e-08,1.72115e-07 -0.00295809,1.77516e-06,-0.00106558,-0.000676231,0.00148159 0.000219318,4.82436e-05,0.000137882,0.000112754,0.000158029
355 rs11632140,rs1553648,rs2271160,rs79422455 7.01968e-20 22.0352 inf 4 2.07378e-08 1.11007e-07 7.64081e-08,1.48795e-07 0.00144098,-0.0025298,-0.00106752,-0.00028386 0.00015635,0.000202471,0.000146654,9.88024e-05
356 rs11632140,rs1553648,rs2271160,rs2271164 1.96235e-20 21.4816 inf 4 5.79726e-09 1.09752e-07 7.68614e-08,1.45757e-07 0.00137173,-0.00245262,-0.00118885,-9.63561e-05 0.000153354,0.000199615,0.000138184,3.8001e-05
357 rs11632140,rs1553648,rs2271160,rs4778868,rs73505494 1.20524e-20 23.5555 inf 5 1.20524e-20 1.25689e-07 9.41524e-08,1.64388e-07 0.00183359,-0.00296076,-0.00150285,0.000253753,0.000567614 0.000192626,0.00022285,0.0001579,7.44305e-05,0.0001365
358 rs11632140,rs1553648,rs2271160,rs2271162 8.42253e-21 21.1143 inf 4 2.48822e-09 1.08579e-07 7.7456e-08,1.39967e-07 0.0014198,-0.00247195,-0.00120251,-0.000102193 0.000156438,0.000200381,0.000137965,4.70094e-05
359 rs11632140,rs1553648,rs2271160,rs28588248,rs73505494 8.12426e-21 23.3842 inf 5 8.12426e-21 1.2549e-07 9.14591e-08,1.63834e-07 0.00197838,-0.00287789,-0.00150643,-0.000191461,0.000709366 0.000197503,0.000217455,0.000157861,5.68715e-05,0.000143318
360 rs1553648,rs2271160,rs7182025,rs79422455 7.50025e-21 21.0639 inf 4 2.21575e-09 1.07904e-07 7.66415e-08,1.44563e-07 -0.00244227,-0.00100083,0.00142365,-0.00024334 0.000198358,0.00014676,0.000158742,9.8077e-05
361 rs11632140,rs1553648,rs2271160,rs28588248 6.19077e-21 20.9806 inf 4 1.8289e-09 1.07944e-07 7.58941e-08,1.45126e-07 0.00136161,-0.00245277,-0.00115432,-0.000105616 0.00015323,0.000199773,0.000140923,5.41623e-05
362 rs11632140,rs11632182,rs1553648,rs2271160 6.04758e-21 20.9705 inf 4 1.7866e-09 1.08127e-07 7.67862e-08,1.4847e-07 0.00134759,7.81355e-05,-0.00247349,-0.00123887 0.000153121,3.87388e-05,0.000200623,0.000138611
363 rs1553648,rs2271160,rs2271164,rs7182025 5.36666e-21 20.9186 inf 4 1.58544e-09 1.07932e-07 7.63052e-08,1.42818e-07 -0.00239289,-0.00110578,-9.45732e-05,0.00137931 0.000196488,0.000137727,3.79921e-05,0.000156815
364 rs11632140,rs117505832,rs1553648,rs2271160 5.03272e-21 20.8907 inf 4 1.48679e-09 1.07902e-07 7.76476e-08,1.4333e-07 0.00136259,0.000251803,-0.00245887,-0.00122698 0.000153253,0.000130185,0.0002,0.000138164
365 rs11632140,rs12904562,rs1553648,rs2271160 4.04757e-21 20.7961 inf 4 1.19575e-09 1.07592e-07 7.48351e-08,1.46635e-07 0.00136381,0.000166296,-0.0024749,-0.00123894 0.000153303,9.16694e-05,0.000201009,0.00013878
366 rs11632140,rs1553648,rs2271160,rs55811683 3.53721e-21 20.7375 inf 4 1.04498e-09 1.06704e-07 7.49841e-08,1.43142e-07 0.00146545,-0.00249163,-0.00127132,0.000154039 0.000173491,0.000204292,0.000144394,0.000108928
367 rs11632140,rs12900140,rs1553648,rs2271160 3.50533e-21 20.7336 inf 4 1.03556e-09 1.07395e-07 7.47325e-08,1.4255e-07 0.00134451,6.60569e-05,-0.00245481,-0.00123506 0.00015315,3.8107e-05,0.000199959,0.000138618
368 rs11632140,rs11854045,rs1553648,rs2271160 3.40109e-21 20.7205 inf 4 1.00476e-09 1.07361e-07 7.6525e-08,1.42425e-07 0.00137337,0.000134208,-0.00244276,-0.00120469 0.000153714,7.807e-05,0.000199559,0.000137958
369 rs11632140,rs11637685,rs1553648,rs2271160 3.38109e-21 20.7179 inf 4 9.98855e-10 1.07359e-07 7.70746e-08,1.43716e-07 0.0013512,0.000109017,-0.00243628,-0.00121638 0.000153118,6.34555e-05,0.000199441,0.00013795
370 rs11632140,rs1553648,rs2271160,rs72740112 3.23888e-21 20.6993 inf 4 9.56844e-10 1.07297e-07 7.71954e-08,1.43981e-07 0.0013504,-0.00242556,-0.00121401,-0.00018493 0.000153116,0.000199402,0.000137924,0.000109324
371 rs1553648,rs2271160,rs2271162,rs7182025 3.14473e-21 20.6865 inf 4 9.2903e-10 1.07184e-07 7.40822e-08,1.39316e-07 -0.00241862,-0.00111567,-0.000106553,0.00143811 0.000197401,0.00013754,4.71377e-05,0.000160443
372 rs11632140,rs1553648,rs2271160,rs6495528 2.93116e-21 20.6559 inf 4 8.65934e-10 1.07149e-07 7.44559e-08,1.42679e-07 0.00134046,-0.0024315,-0.00120979,-6.83931e-05 0.000153231,0.0001994,0.000137913,4.20404e-05
373 rs11632140,rs12441164,rs1553648,rs2271160 2.80855e-21 20.6374 inf 4 8.29713e-10 1.06845e-07 7.53376e-08,1.39941e-07 0.00135969,-8.17876e-05,-0.00244333,-0.00116221 0.000153253,5.50701e-05,0.000199634,0.000141742
374 rs11631636,rs11632140,rs1553648,rs2271160 2.66765e-21 20.615 inf 4 7.88088e-10 1.0701e-07 7.80448e-08,1.42762e-07 6.03371e-05,0.00133829,-0.00244905,-0.00123047 3.85866e-05,0.000153302,0.000199815,0.000138483
375 rs11632140,rs1553648,rs2271160,rs2280441 2.64679e-21 20.6116 inf 4 7.81926e-10 1.07014e-07 7.45064e-08,1.44704e-07 0.00136608,-0.00242614,-0.00119332,-0.000144417 0.000153457,0.0001994,0.000138364,9.22522e-05
376 rs11632140,rs1553648,rs2271160,rs8030638 2.54859e-21 20.5952 inf 4 7.52916e-10 1.06714e-07 7.52884e-08,1.4347e-07 0.00135668,-0.00243549,-0.00115996,-7.64824e-05 0.000153187,0.00019945,0.000142491,5.38859e-05
377 rs11632140,rs1553648,rs2271160,rs78776023 2.46014e-21 20.5798 inf 4 7.26785e-10 1.06917e-07 7.58309e-08,1.45398e-07 0.00136327,-0.00243363,-0.00120135,0.000148345 0.000153362,0.000199419,0.000138052,9.76017e-05
378 rs11632140,rs1553648,rs2271160,rs3743040 2.34906e-21 20.5598 inf 4 6.93967e-10 1.06852e-07 7.53536e-08,1.4228e-07 0.00134672,-0.00243642,-0.00122671,-7.78481e-05 0.000153133,0.00019946,0.000138324,5.23045e-05
379 rs10220834,rs11632140,rs1553648,rs2271160 2.34696e-21 20.5594 inf 4 6.93349e-10 1.06833e-07 7.37176e-08,1.40269e-07 -7.06002e-05,0.00139101,-0.00246706,-0.00121016 4.77257e-05,0.000155594,0.000201068,0.000137912
380 rs11632140,rs1553648,rs2271160,rs7163915 2.33919e-21 20.5579 inf 4 6.91054e-10 1.06848e-07 7.51964e-08,1.41067e-07 0.00136298,-0.00243352,-0.00120156,0.000145071 0.000153362,0.000199419,0.000138052,9.76017e-05
381 rs11632140,rs1553648,rs16972618,rs2271160 2.30965e-21 20.5524 inf 4 6.82328e-10 1.0683e-07 7.56462e-08,1.39601e-07 0.00136781,-0.00243904,0.000109568,-0.0012047 0.000153585,0.000199515,7.41631e-05,0.000137974
382 rs11632140,rs1553648,rs2271160,rs76877681 2.29746e-21 20.5501 inf 4 6.78724e-10 1.06822e-07 7.40306e-08,1.45078e-07 0.00136777,-0.00243902,-0.00120471,0.000109301 0.000153585,0.000199515,0.000137974,7.41631e-05
383 rs11632140,rs118064823,rs1553648,rs2271160 2.29415e-21 20.5495 inf 4 6.77748e-10 1.06821e-07 7.63439e-08,1.41586e-07 0.00136281,0.000142018,-0.00243372,-0.00120153 0.000153359,9.64058e-05,0.000199422,0.000138056
384 rs11632140,rs1553648,rs2271160,rs77213986 2.22284e-21 20.5358 inf 4 6.56681e-10 1.06777e-07 7.64783e-08,1.43338e-07 0.00136444,-0.00243468,-0.00120223,0.00011407 0.000153435,0.000199435,0.000138038,7.85893e-05
385 rs1553648,rs2271160,rs28588248,rs7182025 2.21274e-21 20.5338 inf 4 6.53697e-10 1.06492e-07 7.62457e-08,1.4153e-07 -0.00239886,-0.00106926,-0.000109765,0.00137447 0.000196763,0.000140513,5.4184e-05,0.000156788
386 rs11632140,rs1553648,rs2271160,rs75367314 2.20482e-21 20.5322 inf 4 6.51358e-10 1.06766e-07 7.44786e-08,1.4045e-07 0.00136743,-0.00243882,-0.00120483,0.000107211 0.000153585,0.000199515,0.000137974,7.41631e-05
387 rs11632140,rs1553648,rs2271160,rs28562234 2.19519e-21 20.5303 inf 4 6.48511e-10 1.0676e-07 7.6004e-08,1.4419e-07 0.00136739,-0.0024388,-0.00120484,0.000106986 0.000153585,0.000199515,0.000137974,7.41631e-05
388 rs11632140,rs116791225,rs1553648,rs2271160 2.19121e-21 20.5296 inf 4 6.47335e-10 1.06757e-07 7.5017e-08,1.3924e-07 0.00136738,0.000106892,-0.00243879,-0.00120485 0.000153585,7.41631e-05,0.000199515,0.000137974
389 rs11632140,rs11855057,rs1553648,rs2271160 2.15561e-21 20.5224 inf 4 6.3682e-10 1.06735e-07 7.45969e-08,1.43686e-07 0.00136724,0.000106046,-0.00243871,-0.00120489 0.000153585,7.41631e-05,0.000199515,0.000137974
390 rs11632140,rs11857576,rs1553648,rs2271160 2.15173e-21 20.5217 inf 4 6.35674e-10 1.06732e-07 7.48349e-08,1.41206e-07 0.00136723,0.000105953,-0.0024387,-0.0012049 0.000153585,7.41631e-05,0.000199515,0.000137974
391 rs11632140,rs141332842,rs1553648,rs2271160 2.1456e-21 20.5204 inf 4 6.33861e-10 1.06728e-07 7.8044e-08,1.40577e-07 0.0013672,0.000105804,-0.00243869,-0.00120491 0.000153585,7.41631e-05,0.000199515,0.000137974
392 rs11632140,rs1553648,rs2271160,rs28441296 2.14515e-21 20.5203 inf 4 6.33728e-10 1.06728e-07 7.68488e-08,1.38855e-07 0.0013672,-0.00243869,-0.00120491,0.000105793 0.000153585,0.000199515,0.000137974,7.41631e-05
393 rs11632140,rs1553648,rs2271160,rs28546756 2.14054e-21 20.5194 inf 4 6.32368e-10 1.06725e-07 7.51878e-08,1.38666e-07 0.00136718,-0.00243868,-0.00120491,0.000105682 0.000153585,0.000199515,0.000137974,7.41631e-05
394 rs11632140,rs12441164,rs1553648,rs2271160,rs73505494 2.1321e-21 22.8032 inf 5 2.1321e-21 1.23632e-07 8.98953e-08,1.59716e-07 0.001966,-0.000170573,-0.00285705,-0.00149993,0.000695907 0.000197987,5.80487e-05,0.000217187,0.000158005,0.000143873
395 rs11632140,rs11855085,rs1553648,rs2271160 2.03792e-21 20.4981 inf 4 6.02049e-10 1.06657e-07 7.7661e-08,1.42018e-07 0.00136676,0.000103093,-0.00243843,-0.00120506 0.000153585,7.41631e-05,0.000199515,0.000137974
396 rs11632140,rs1553648,rs2271160,rs7182549 2.03759e-21 20.498 inf 4 6.01954e-10 1.06657e-07 7.68469e-08,1.40236e-07 0.00136676,-0.00243843,-0.00120506,0.000103084 0.000153585,0.000199515,0.000137974,7.41631e-05
397 rs11632140,rs1553648,rs2271160,rs7181726 2.01125e-21 20.4923 inf 4 5.94173e-10 1.06622e-07 7.58152e-08,1.42846e-07 0.00135483,-0.00245466,-0.00122056,6.56639e-05 0.000153155,0.000200286,0.000138094,4.78757e-05
398 rs11632140,rs11855135,rs1553648,rs2271160 1.98045e-21 20.4856 inf 4 5.85073e-10 1.06618e-07 7.4897e-08,1.42506e-07 0.00136651,0.000101555,-0.00243829,-0.00120515 0.000153585,7.41631e-05,0.000199515,0.000137974
399 rs12900140,rs1553648,rs2271160,rs7182025 1.96799e-21 20.4829 inf 4 5.8139e-10 1.06565e-07 7.40419e-08,1.40649e-07 7.81837e-05,-0.00241312,-0.00115794,0.00136423 3.8103e-05,0.000197342,0.000138159,0.000156627
400 rs11632140,rs12546,rs1553648,rs2271160 1.94375e-21 20.4775 inf 4 5.7423e-10 1.06592e-07 7.71328e-08,1.41951e-07 0.00136635,0.000100537,-0.00243819,-0.0012052 0.000153585,7.41631e-05,0.000199515,0.000137974
401 rs11632140,rs1553648,rs2271160,rs28711936 1.93209e-21 20.4749 inf 4 5.70786e-10 1.06582e-07 7.6124e-08,1.39904e-07 0.00136618,-0.0024317,-0.00119942,0.000103148 0.000153579,0.000199405,0.00013817,7.64068e-05
402 rs11632140,rs1553648,rs2271160,rs73507450 1.82438e-21 20.45 inf 4 5.38967e-10 1.06502e-07 7.50692e-08,1.40294e-07 0.00136619,-0.0024323,-0.00119966,9.64283e-05 0.000153611,0.000199411,0.000138176,7.38001e-05
403 rs11632140,rs1553648,rs2271160,rs2866984 1.78027e-21 20.4394 inf 4 5.25933e-10 1.06456e-07 7.51612e-08,1.4026e-07 0.00138329,-0.00245651,-0.00120732,5.75895e-05 0.000155296,0.000200568,0.000137939,4.49791e-05
404 rs1105039,rs11632140,rs1553648,rs2271160 1.76234e-21 20.435 inf 4 5.20637e-10 1.0646e-07 7.60648e-08,1.41362e-07 4.98572e-05,0.00134834,-0.00243772,-0.00121913 3.8871e-05,0.000153122,0.000199516,0.000138064
405 rs11632140,rs12916361,rs1553648,rs2271160 1.70148e-21 20.4197 inf 4 5.02657e-10 1.064e-07 7.64456e-08,1.41802e-07 0.00135148,8.69669e-05,-0.00245104,-0.00122523 0.00015312,6.96609e-05,0.000200191,0.000138393
406 rs11632140,rs147732649,rs1553648,rs2271160 1.69614e-21 20.4183 inf 4 5.0108e-10 1.06404e-07 7.33812e-08,1.42936e-07 0.00136281,9.40825e-05,-0.00243401,-0.00120269 0.000153453,7.5207e-05,0.000199437,0.000138064
407 rs11632182,rs1553648,rs2271160,rs7182025 1.6729e-21 20.4123 inf 4 4.94215e-10 1.06322e-07 7.39078e-08,1.40261e-07 7.60918e-05,-0.00241351,-0.00115609,0.00135489 3.87415e-05,0.000197459,0.000138127,0.000156625
408 rs11632140,rs1553648,rs2271160,rs2271163 1.67166e-21 20.412 inf 4 4.93848e-10 1.06383e-07 7.50605e-08,1.42397e-07 0.00134908,-0.00242604,-0.00121554,7.8933e-05 0.000153119,0.000199405,0.000137964,6.37206e-05
409 rs11632140,rs1553648,rs2271160,rs79779522 1.66602e-21 20.4105 inf 4 4.92182e-10 1.06377e-07 7.32106e-08,1.4102e-07 0.00136277,-0.00242645,-0.00119706,0.000115208 0.00015346,0.000199402,0.000138361,9.33007e-05
410 rs11072963,rs11632140,rs1553648,rs2271160 1.62103e-21 20.3987 inf 4 4.78891e-10 1.06078e-07 7.69768e-08,1.40361e-07 -5.76683e-05,0.00135612,-0.00243157,-0.00116936 5.52248e-05,0.000153225,0.000199411,0.000143513
411 rs11632140,rs1553648,rs2271160,rs8864 1.60996e-21 20.3957 inf 4 4.7562e-10 1.06333e-07 7.5322e-08,1.39992e-07 0.00136238,-0.00243383,-0.00120297,9.08935e-05 0.000153453,0.000199437,0.000138064,7.5207e-05
412 rs11632140,rs1553648,rs2271160,rs75759710 1.60542e-21 20.3945 inf 4 4.7428e-10 1.06329e-07 7.49754e-08,1.43246e-07 0.00136236,-0.00243382,-0.00120299,9.07177e-05 0.000153453,0.000199437,0.000138064,7.5207e-05
413 rs11632140,rs1553648,rs2271160,rs8029184 1.59572e-21 20.3918 inf 4 4.71413e-10 1.06322e-07 7.59862e-08,1.42966e-07 0.00134252,-0.00243024,-0.00121991,-8.51199e-05 0.000153246,0.000199397,0.000138119,7.07982e-05
414 rs11632140,rs1553648,rs2271160,rs60391279 1.56461e-21 20.3833 inf 4 4.62223e-10 1.0629e-07 7.56096e-08,1.44184e-07 0.00136224,-0.00242654,-0.00119764,0.00011036 0.00015346,0.000199402,0.000138361,9.33007e-05
415 rs11632140,rs117309418,rs1553648,rs2271160 1.52509e-21 20.3722 inf 4 4.5055e-10 1.06258e-07 7.49789e-08,1.42286e-07 0.00136191,8.74589e-05,-0.00243364,-0.00120327 0.000153453,7.5207e-05,0.000199437,0.000138064
416 rs11632140,rs1553648,rs2271160,rs74931956 1.51984e-21 20.3707 inf 4 4.48996e-10 1.06255e-07 7.49624e-08,1.37306e-07 0.00134272,-0.00243019,-0.00121945,-8.27091e-05 0.000153248,0.000199397,0.000138112,7.12337e-05
417 rs11632140,rs1553648,rs2271160,rs28576249 1.51535e-21 20.3694 inf 4 4.47671e-10 1.0625e-07 7.31155e-08,1.39826e-07 0.00136202,-0.00243396,-0.00120374,8.76605e-05 0.000153463,0.000199444,0.000138047,7.57319e-05
418 rs11632140,rs1553648,rs2271160,rs2903448 1.48356e-21 20.3602 inf 4 4.3828e-10 1.06203e-07 7.53563e-08,1.403e-07 0.00138054,-0.00245463,-0.00120807,5.35883e-05 0.000155477,0.000200709,0.000137933,4.7507e-05
419 rs1012540,rs11632140,rs1553648,rs2271160 1.47807e-21 20.3586 inf 4 4.36658e-10 1.06213e-07 7.54824e-08,1.4312e-07 8.36983e-05,0.00136407,-0.00243183,-0.00120113 7.38001e-05,0.000153611,0.000199411,0.000138176
420 rs11632140,rs12911697,rs1553648,rs2271160 1.47736e-21 20.3584 inf 4 4.36447e-10 1.06217e-07 7.23551e-08,1.4079e-07 0.00135324,5.40919e-05,-0.00243808,-0.00121936 0.000153141,4.75708e-05,0.000199562,0.000138116
421 rs11632140,rs1553648,rs2271160,rs28593334 1.47364e-21 20.3573 inf 4 4.3535e-10 1.06211e-07 7.40476e-08,1.41217e-07 0.00136161,-0.00243351,-0.00120346,8.52106e-05 0.000153453,0.000199437,0.000138064,7.5207e-05
422 rs11631636,rs1553648,rs2271160,rs7182025 1.45386e-21 20.3514 inf 4 4.29505e-10 1.0614e-07 7.50948e-08,1.40677e-07 7.306e-05,-0.00240662,-0.00115351,0.00135586 3.85424e-05,0.00019717,0.000138043,0.000156619
423 rs11632140,rs1553648,rs2271160,rs61066974 1.43441e-21 20.3455 inf 4 4.23759e-10 1.06173e-07 7.36435e-08,1.39702e-07 0.00135648,-0.00244362,-0.00121524,4.89566e-05 0.000153225,0.000199844,0.000137969,4.41811e-05
424 rs11632140,rs116483143,rs1553648,rs2271160 1.4293e-21 20.344 inf 4 4.2225e-10 1.06169e-07 7.53002e-08,1.39144e-07 0.00136178,8.49734e-05,-0.00243433,-0.00120487 0.000153481,7.68247e-05,0.000199457,0.000138017
425 rs11632140,rs140037094,rs1553648,rs2271160 1.42435e-21 20.3425 inf 4 4.20787e-10 1.06162e-07 7.46386e-08,1.43045e-07 0.00136355,8.07151e-05,-0.00243158,-0.00120112 0.000153603,7.33156e-05,0.00019941,0.000138193
426 rs117505832,rs1553648,rs2271160,rs7182025 1.4029e-21 20.3359 inf 4 4.14451e-10 1.06108e-07 7.40289e-08,1.4514e-07 0.000245114,-0.00239921,-0.00114362,0.00137022 0.000130158,0.000196849,0.000137649,0.000156716
427 rs11632140,rs12911777,rs1553648,rs2271160 1.36818e-21 20.325 inf 4 4.04193e-10 1.06107e-07 7.53889e-08,1.44198e-07 0.001348,-5.49614e-05,-0.00243431,-0.00122251 0.000153129,5.16356e-05,0.000199462,0.000138348
428 rs11632140,rs1553648,rs2271160,rs35092028 1.36501e-21 20.324 inf 4 4.03256e-10 1.06107e-07 7.63034e-08,1.43742e-07 0.00135894,-0.00243015,-0.00120411,0.000118315 0.000153342,0.000199397,0.000138056,0.000111165
429 rs11632140,rs1553648,rs2271160,rs6495529 1.34114e-21 20.3163 inf 4 3.96204e-10 1.06049e-07 7.39167e-08,1.41361e-07 0.00133453,-0.00242476,-0.00120832,-4.25439e-05 0.000153869,0.000199431,0.000137933,4.15475e-05
430 rs11632140,rs11637878,rs1553648,rs2271160 1.30955e-21 20.306 inf 4 3.86871e-10 1.06047e-07 7.52427e-08,1.40001e-07 0.00134809,-5.27939e-05,-0.0024341,-0.00122205 0.000153129,5.16356e-05,0.000199462,0.000138348
431 rs11632140,rs1553648,rs2271160,rs6495535 1.30821e-21 20.3055 inf 4 3.86477e-10 1.06045e-07 7.44292e-08,1.4363e-07 0.00136267,-0.00243152,-0.0012021,7.53369e-05 0.000153611,0.000199411,0.000138176,7.38001e-05
432 rs1012541,rs11632140,rs1553648,rs2271160 1.30551e-21 20.3046 inf 4 3.85678e-10 1.06042e-07 7.52983e-08,1.43193e-07 7.51871e-05,0.00136265,-0.00243151,-0.00120212 7.38001e-05,0.000153611,0.000199411,0.000138176
433 rs11632140,rs1553648,rs2271160,rs72740129 1.29632e-21 20.3016 inf 4 3.82964e-10 1.06031e-07 7.40994e-08,1.43798e-07 0.0013498,-0.00243185,-0.00120773,7.18566e-05 0.000153117,0.000199417,0.000137945,7.10835e-05
434 rs11632140,rs1553648,rs2271160,rs56291746 1.29109e-21 20.2998 inf 4 3.81419e-10 1.06029e-07 7.46505e-08,1.41052e-07 0.0013427,-0.00241639,-0.00120889,-5.41516e-05 0.000153291,0.000199768,0.000137925,5.3646e-05
435 rs11632140,rs12911628,rs1553648,rs2271160 1.28483e-21 20.2977 inf 4 3.79571e-10 1.06025e-07 7.53496e-08,1.40878e-07 0.00135287,4.76073e-05,-0.00243699,-0.00121803 0.000153141,4.72737e-05,0.000199561,0.000138097
436 rs11632140,rs1553648,rs2271159,rs2271160 1.2776e-21 20.2953 inf 4 3.77434e-10 1.05982e-07 7.65987e-08,1.39599e-07 0.0013323,-0.00242201,-4.04888e-05,-0.00120864 0.0001542,0.000199513,4.15119e-05,0.00013793
437 rs11632140,rs1553648,rs17248736,rs2271160 1.27175e-21 20.2933 inf 4 3.75705e-10 1.05994e-07 7.34192e-08,1.42188e-07 0.0013525,-0.00244119,4.57157e-05,-0.0012122 0.000153136,0.000199794,4.64668e-05,0.000137919
438 rs11632140,rs138846566,rs1553648,rs2271160 1.24591e-21 20.2844 inf 4 3.68072e-10 1.0598e-07 7.67279e-08,1.43905e-07 0.00135985,7.27142e-05,-0.00243254,-0.00120412 0.000153444,7.46958e-05,0.000199431,0.000138083
439 rs11632140,rs1553648,rs2271160,rs74843640 1.2025e-21 20.269 inf 4 3.55248e-10 1.05928e-07 7.46185e-08,1.41902e-07 0.00135989,-0.00242876,-0.0012005,6.94395e-05 0.000153475,0.000199393,0.000138354,7.43447e-05
440 rs11632140,rs1553648,rs2271160,rs78278423 1.18903e-21 20.2641 inf 4 3.51268e-10 1.05912e-07 7.63343e-08,1.41639e-07 0.00135976,-0.00242876,-0.00120063,6.85369e-05 0.000153475,0.000199393,0.000138354,7.43447e-05
441 rs11632140,rs1553648,rs2271160,rs80042818 1.18571e-21 20.2628 inf 4 3.50286e-10 1.05909e-07 7.54871e-08,1.39534e-07 0.00135973,-0.00242876,-0.00120067,6.83108e-05 0.000153475,0.000199393,0.000138354,7.43447e-05
442 rs11632140,rs1553648,rs2271160,rs77519341 1.18549e-21 20.2628 inf 4 3.50223e-10 1.05908e-07 7.49407e-08,1.39719e-07 0.00135973,-0.00242876,-0.00120067,6.82961e-05 0.000153475,0.000199393,0.000138354,7.43447e-05
443 rs11632140,rs1553648,rs2271160,rs78138185 1.18538e-21 20.2627 inf 4 3.5019e-10 1.05908e-07 7.35142e-08,1.41127e-07 0.00135973,-0.00242876,-0.00120067,6.82886e-05 0.000153475,0.000199393,0.000138354,7.43447e-05
444 rs11632140,rs1553648,rs2271160,rs74787527 1.18326e-21 20.262 inf 4 3.49565e-10 1.05906e-07 7.36688e-08,1.40118e-07 0.00135971,-0.00242876,-0.00120069,6.81437e-05 0.000153475,0.000199393,0.000138354,7.43447e-05
445 rs11632140,rs146305567,rs1553648,rs2271160 1.18207e-21 20.2615 inf 4 3.49212e-10 1.05904e-07 7.60143e-08,1.40397e-07 0.0013597,6.80617e-05,-0.00242876,-0.00120071 0.000153475,7.43447e-05,0.000199393,0.000138354
446 rs11632140,rs141168705,rs1553648,rs2271160 1.18159e-21 20.2613 inf 4 3.49071e-10 1.05904e-07 7.54361e-08,1.41778e-07 0.00135969,6.8029e-05,-0.00242876,-0.00120071 0.000153475,7.43447e-05,0.000199393,0.000138354
447 rs11632140,rs1553648,rs16972538,rs2271160 1.16492e-21 20.2552 inf 4 3.44144e-10 1.05889e-07 7.58732e-08,1.42097e-07 0.0013449,-0.00243043,-6.55979e-05,-0.00121774 0.000153224,0.000199402,7.26008e-05,0.000138124
448 rs11632140,rs12898298,rs1553648,rs2271160 1.15528e-21 20.2516 inf 4 3.41297e-10 1.05873e-07 7.58126e-08,1.42971e-07 0.00135413,3.95636e-05,-0.00243884,-0.00122127 0.000153184,4.44246e-05,0.000199715,0.000138409
449 rs11632140,rs1553648,rs2271160,rs34997291 1.13824e-21 20.2451 inf 4 3.36264e-10 1.05857e-07 7.19587e-08,1.40545e-07 0.00134893,-0.00243267,-0.00121227,5.18667e-05 0.000153122,0.000199443,0.000137921,5.91482e-05
450 rs11632140,rs11636663,rs1553648,rs2271160 1.12736e-21 20.2409 inf 4 3.33048e-10 1.05839e-07 7.72193e-08,1.42195e-07 0.00134035,-4.16187e-05,-0.00242068,-0.00121526 0.000153533,4.83002e-05,0.000199613,0.000138008
451 rs11632140,rs1553648,rs2271160,rs34084353 1.12453e-21 20.2398 inf 4 3.32214e-10 1.05839e-07 7.53385e-08,1.41579e-07 0.00135019,-0.00243348,-0.00121162,5.18544e-05 0.000153116,0.000199469,0.000137915,6.01301e-05
452 rs11632140,rs12439898,rs1553648,rs2271160 1.11891e-21 20.2377 inf 4 3.30552e-10 1.0581e-07 7.34657e-08,1.40843e-07 0.00133614,-3.19366e-05,-0.00243255,-0.00122179 0.000154021,3.81347e-05,0.000199445,0.000138532
453 rs11632140,rs117935981,rs1553648,rs2271160 1.11589e-21 20.2365 inf 4 3.29661e-10 1.05825e-07 7.49807e-08,1.42391e-07 0.00135901,6.321e-05,-0.00242876,-0.00120143 0.000153475,7.43447e-05,0.000199393,0.000138354
454 rs1553648,rs2271160,rs6495528,rs7182025 1.0905e-21 20.2265 inf 4 3.22159e-10 1.05753e-07 7.50423e-08,1.45136e-07 -0.0023779,-0.00112824,-7.31455e-05,0.00135219 0.000196335,0.00013742,4.20233e-05,0.000156662
455 rs1553648,rs2271160,rs7179951 1.08869e-21 17.9402 inf 3 2.93001e-06 8.75888e-08 6.14157e-08,1.17728e-07 -0.00201519,-0.00108335,0.00103695 0.000181266,0.000137428,0.000142478
456 rs11632140,rs12915985,rs1553648,rs2271160 1.0872e-21 20.2252 inf 4 3.21184e-10 1.05768e-07 7.61271e-08,1.38852e-07 0.00133867,3.18756e-05,-0.00243705,-0.00122441 0.000153781,3.98499e-05,0.000199663,0.000138953
457 rs11632140,rs1553648,rs2271160,rs72740128 1.08555e-21 20.2245 inf 4 3.20698e-10 1.05786e-07 7.51956e-08,1.4121e-07 0.0013512,-0.00242671,-0.00120296,5.70066e-05 0.000153122,0.000199409,0.000138247,6.98432e-05
458 rs11632140,rs1553648,rs2271160,rs28576300 1.08226e-21 20.2232 inf 4 3.19727e-10 1.05781e-07 7.61887e-08,1.41864e-07 0.0013393,-0.00242649,-0.00121973,-3.55421e-05 0.000153693,0.000199412,0.000138347,4.37978e-05
459 rs12904562,rs1553648,rs2271160,rs7182025 1.06151e-21 20.2148 inf 4 3.13594e-10 1.05715e-07 7.47674e-08,1.40798e-07 0.000158038,-0.0024128,-0.00115455,0.00137009 9.16308e-05,0.00019775,0.000138237,0.000156734
460 rs11632140,rs1553648,rs2271160,rs80200469 1.05723e-21 20.213 inf 4 3.12332e-10 1.05756e-07 7.50894e-08,1.42775e-07 0.00135542,-0.00243718,-0.00121241,-4.08487e-05 0.000153265,0.000199679,0.000137926,5.1782e-05
461 rs11629889,rs11632140,rs1553648,rs2271160 1.04807e-21 20.2093 inf 4 3.09625e-10 1.0572e-07 7.47103e-08,1.41719e-07 -2.88049e-05,0.00133751,-0.00243217,-0.00122071 3.81347e-05,0.000154021,0.000199445,0.000138532
462 rs11632140,rs12905383,rs1553648,rs2271160 1.04749e-21 20.209 inf 4 3.09454e-10 1.05736e-07 7.62284e-08,1.40424e-07 0.00134758,-3.47735e-05,-0.00243099,-0.00121974 0.000153151,4.51532e-05,0.000199414,0.000138397
463 rs10220834,rs1553648,rs2271160,rs7182025 1.03706e-21 20.2047 inf 4 3.06372e-10 1.05666e-07 7.51628e-08,1.4078e-07 -8.17685e-05,-0.00242132,-0.00112515,0.0014152 4.7985e-05,0.000198459,0.000137435,0.000160008
464 rs11632140,rs12594845,rs1553648,rs2271160 1.03574e-21 20.2041 inf 4 3.05982e-10 1.0569e-07 7.47238e-08,1.40251e-07 0.00133944,-3.06732e-05,-0.00242651,-0.00120871 0.000153819,4.22854e-05,0.000199417,0.000137942
465 rs11632140,rs1553648,rs2271160,rs991789 1.03078e-21 20.202 inf 4 3.04518e-10 1.05714e-07 7.35773e-08,1.38482e-07 0.00134893,-0.00242897,-0.00120698,3.91058e-05 0.000153124,0.000199393,0.000138007,5.21821e-05
466 rs11632140,rs117939237,rs1553648,rs2271160 1.02676e-21 20.2003 inf 4 3.03331e-10 1.05675e-07 7.57722e-08,1.3929e-07 0.00133322,-4.63256e-05,-0.00241958,-0.00120836 0.000154945,6.51704e-05,0.00019981,0.000137955
467 rs11632140,rs1553648,rs2271160,rs79170539 1.02273e-21 20.1986 inf 4 3.02139e-10 1.05711e-07 7.51124e-08,1.41577e-07 0.00134893,-0.00243322,-0.00121553,-3.55214e-05 0.000153124,0.000199483,0.000138056,4.75612e-05
468 rs11632140,rs1553648,rs2271160,rs25431 1.01688e-21 20.1961 inf 4 3.0041e-10 1.05697e-07 7.51466e-08,1.435e-07 0.00135534,-0.00243317,-0.00121489,2.94094e-05 0.000153284,0.000199484,0.000138023,4.01551e-05
469 rs11632140,rs1553648,rs2271160,rs35477444 1.0152e-21 20.1954 inf 4 2.99914e-10 1.05698e-07 7.53445e-08,1.37739e-07 0.00135423,-0.00243872,-0.00121474,4.86175e-05 0.00015322,0.000199855,0.000138015,6.62383e-05
470 rs11632140,rs1553648,rs2271160,rs78083652 1.01052e-21 20.1934 inf 4 2.98531e-10 1.0569e-07 7.41968e-08,1.4016e-07 0.00135881,-0.00243043,-0.00120489,5.5833e-05 0.000153587,0.000199406,0.000138154,7.69675e-05
471 rs113596309,rs11632140,rs1553648,rs2271160 1.00098e-21 20.1893 inf 4 2.95712e-10 1.05681e-07 7.4134e-08,1.41672e-07 -0.000117943,0.00135348,-0.00243767,-0.00121694 0.000164611,0.000153189,0.000199781,0.000138176
472 rs1553648,rs2271160,rs7182025,rs72740112 9.81787e-22 20.1809 inf 4 2.90043e-10 1.05618e-07 7.40895e-08,1.42563e-07 -0.00236819,-0.00113181,0.00135937,-0.000184041 0.000196312,0.000137432,0.000156609,0.000109324
473 rs11632140,rs1553648,rs2271160,rs8039384 9.53657e-22 20.1683 inf 4 2.81733e-10 1.05617e-07 7.323e-08,1.39921e-07 0.00135056,-0.00243207,-0.00121354,-3.45438e-05 0.000153118,0.000199459,0.000137975,5.33026e-05
474 rs11632140,rs1553648,rs1876435,rs2271160 9.52654e-22 20.1678 inf 4 2.81437e-10 1.05595e-07 7.54417e-08,1.39976e-07 0.0013402,-0.00242901,-2.36988e-05,-0.00121588 0.000153937,0.000199393,3.80474e-05,0.00013815
475 rs11637685,rs1553648,rs2271160,rs7182025 9.51267e-22 20.1672 inf 4 2.81027e-10 1.05577e-07 7.42827e-08,1.39079e-07 0.000105706,-0.00237747,-0.00113396,0.00135885 6.3455e-05,0.000196334,0.000137456,0.000156609
476 rs11632140,rs1553648,rs2271160,rs4778864 9.49006e-22 20.1661 inf 4 2.80359e-10 1.05606e-07 7.20307e-08,1.39907e-07 0.00134884,-0.00242961,-0.00120988,3.79284e-05 0.000153129,0.000199398,0.000137919,5.96437e-05
477 rs11632140,rs12592704,rs1553648,rs2271160 9.47558e-22 20.1655 inf 4 2.79931e-10 1.05608e-07 7.52318e-08,1.40004e-07 0.00135055,-3.40121e-05,-0.00243202,-0.0012135 0.000153118,5.33026e-05,0.000199459,0.000137975
478 rs11632140,rs1553648,rs2271160,rs59424533 9.42521e-22 20.1632 inf 4 2.78443e-10 1.056e-07 7.36951e-08,1.42839e-07 0.00135055,-0.00243198,-0.00121347,-3.35639e-05 0.000153118,0.000199459,0.000137975,5.33026e-05
479 rs11072969,rs11632140,rs1553648,rs2271160 9.34691e-22 20.1595 inf 4 2.7613e-10 1.05589e-07 7.38529e-08,1.44693e-07 -3.28501e-05,0.00135054,-0.00243191,-0.00121341 5.33026e-05,0.000153118,0.000199459,0.000137975
480 rs11072968,rs11632140,rs1553648,rs2271160 9.34681e-22 20.1595 inf 4 2.76127e-10 1.05589e-07 7.60179e-08,1.3698e-07 -3.28492e-05,0.00135054,-0.00243191,-0.00121341 5.33026e-05,0.000153118,0.000199459,0.000137975
481 rs112213447,rs11632140,rs1553648,rs2271160 9.34541e-22 20.1595 inf 4 2.76086e-10 1.05589e-07 7.37258e-08,1.38026e-07 -3.28362e-05,0.00135054,-0.00243191,-0.00121341 5.33026e-05,0.000153118,0.000199459,0.000137975
482 rs11632140,rs1553648,rs2271160,rs8029934 9.31986e-22 20.1583 inf 4 2.75331e-10 1.05585e-07 7.41303e-08,1.38856e-07 0.00135053,-0.00243188,-0.00121339,-3.25985e-05 0.000153118,0.000199459,0.000137975,5.33026e-05
483 rs11632140,rs1553648,rs2271160,rs34866076 9.29941e-22 20.1573 inf 4 2.74727e-10 1.05573e-07 7.58719e-08,1.4129e-07 0.00134914,-0.00242895,-0.00120786,3.12181e-05 0.000153125,0.000199393,0.000138001,5.23135e-05
484 rs11629743,rs11632140,rs1553648,rs2271160 9.28039e-22 20.1564 inf 4 2.74165e-10 1.05557e-07 7.33728e-08,1.40161e-07 -2.1939e-05,0.00134066,-0.00243005,-0.00121707 3.80153e-05,0.000153986,0.000199406,0.000138336
485 rs11072970,rs11632140,rs1553648,rs2271160 9.22217e-22 20.1537 inf 4 2.72445e-10 1.0557e-07 7.45295e-08,1.40994e-07 -3.16668e-05,0.00135052,-0.00243179,-0.00121332 5.33026e-05,0.000153118,0.000199459,0.000137975
486 rs11632140,rs1553648,rs2271160,rs74028147 9.2111e-22 20.1532 inf 4 2.72118e-10 1.05569e-07 7.46692e-08,1.41658e-07 0.00135036,-0.00243173,-0.00121319,-3.14641e-05 0.000153117,0.000199456,0.00013797,5.31489e-05
487 rs11632140,rs1553648,rs16972622,rs2271160 9.20737e-22 20.153 inf 4 2.72008e-10 1.05568e-07 7.3908e-08,1.44567e-07 0.00135052,-0.00243178,-3.15224e-05,-0.00121331 0.000153118,0.000199459,5.33026e-05,0.000137975
488 rs11632140,rs1553648,rs16972625,rs2271160 9.17515e-22 20.1515 inf 4 2.71056e-10 1.05563e-07 7.64285e-08,1.40877e-07 0.00135051,-0.00243175,-3.12048e-05,-0.00121328 0.000153118,0.000199459,5.33026e-05,0.000137975
489 rs1553648,rs2271160,rs7182025,rs8030638 9.17327e-22 20.1514 inf 4 2.71e-10 1.05271e-07 7.63017e-08,1.42752e-07 -0.00238138,-0.00107357,0.00136959,-8.22862e-05 0.000196407,0.000142081,0.000156754,5.39111e-05
490 rs11632140,rs1553648,rs2271160,rs3743041 9.16804e-22 20.1511 inf 4 2.70846e-10 1.05562e-07 7.24358e-08,1.44769e-07 0.00135051,-0.00243174,-0.00121328,-3.11342e-05 0.000153118,0.000199459,0.000137975,5.33026e-05
491 rs11632140,rs12595345,rs1553648,rs2271160 9.1365e-22 20.1496 inf 4 2.69914e-10 1.05556e-07 7.3952e-08,1.4121e-07 0.00135229,2.4744e-05,-0.00243479,-0.00121491 0.000153164,4.29341e-05,0.000199669,0.000138094
492 rs11632140,rs1553648,rs2271160,rs58931576 9.13486e-22 20.1496 inf 4 2.69866e-10 1.05557e-07 7.52174e-08,1.41048e-07 0.00135054,-0.00243177,-0.00121322,-3.08917e-05 0.000153118,0.000199462,0.000137974,5.34612e-05
493 rs11632140,rs1553648,rs2271160,rs61021444 9.11467e-22 20.1486 inf 4 2.69269e-10 1.05554e-07 7.43869e-08,1.41179e-07 0.00135051,-0.00243169,-0.00121323,-3.05967e-05 0.000153118,0.000199459,0.000137975,5.33026e-05
494 rs11632140,rs1553648,rs2271160,rs28685158 9.09167e-22 20.1475 inf 4 2.6859e-10 1.05548e-07 7.38038e-08,1.39716e-07 0.00135126,-0.00242556,-0.00120584,2.30681e-05 0.00015313,0.000199472,0.000138191,4.07172e-05
495 rs11632140,rs1553648,rs2271160,rs57967327 9.07859e-22 20.1469 inf 4 2.68204e-10 1.05549e-07 7.4153e-08,1.44063e-07 0.00135035,-0.00243145,-0.00121297,-3.01391e-05 0.000153117,0.00019945,0.000137964,5.31456e-05
496 rs11632140,rs12593210,rs1553648,rs2271160 9.03998e-22 20.145 inf 4 2.67063e-10 1.05543e-07 7.59391e-08,1.40508e-07 0.0013505,-2.98229e-05,-0.00243162,-0.00121317 0.000153118,5.33026e-05,0.000199459,0.000137975
497 rs11632140,rs1553648,rs16972624,rs2271160 8.88799e-22 20.1377 inf 4 2.62573e-10 1.0552e-07 7.34572e-08,1.41239e-07 0.00135047,-0.00243146,-2.81612e-05,-0.00121304 0.000153118,0.000199459,5.33026e-05,0.000137975
498 rs11632140,rs1553648,rs2271160,rs72740126 8.86431e-22 20.1365 inf 4 2.61873e-10 1.05508e-07 7.34698e-08,1.38126e-07 0.00134995,-0.00243027,-0.0012093,3.73344e-05 0.000153117,0.000199415,0.000137944,7.28743e-05
499 rs115287348,rs11632140,rs1553648,rs2271160 8.78578e-22 20.1326 inf 4 2.59553e-10 1.055e-07 7.37798e-08,1.39956e-07 -4.82485e-05,0.00134577,-0.00242706,-0.00121398 9.64058e-05,0.000153359,0.000199422,0.000138056
500 rs11632140,rs1553648,rs2271160,rs34388060 8.78372e-22 20.1325 inf 4 2.59492e-10 1.05499e-07 7.61476e-08,1.42935e-07 0.00134753,-0.00242874,-0.00121094,2.75334e-05 0.000153202,0.000199393,0.000137912,5.51373e-05
501 rs11632140,rs1553648,rs2271160,rs79015069 8.70384e-22 20.1286 inf 4 2.57132e-10 1.0549e-07 7.27846e-08,1.38787e-07 0.00135051,-0.00242598,-0.00120818,-3.87015e-05 0.000153119,0.000199475,0.000138019,7.96736e-05
502 rs11632140,rs1553648,rs2271160,rs8027238 8.54055e-22 20.1204 inf 4 2.52308e-10 1.05463e-07 7.54303e-08,1.41857e-07 0.00135145,-0.0024333,-0.00121316,2.23962e-05 0.000153147,0.000199658,0.000138012,5.05745e-05
503 rs11632140,rs1553648,rs2271160,rs4353448 8.53e-22 20.1198 inf 4 2.51997e-10 1.05451e-07 7.46895e-08,1.42766e-07 0.00134507,-0.00242871,-0.00121304,-1.59132e-05 0.000153573,0.000199393,0.00013801,3.75149e-05
504 rs11632140,rs1553648,rs2271160,rs4145805 8.49793e-22 20.1182 inf 4 2.51049e-10 1.05446e-07 7.15162e-08,1.39839e-07 0.00134514,-0.0024282,-0.00121242,-1.55966e-05 0.00015358,0.000199397,0.000137965,3.75301e-05
505 rs112619564,rs11632140,rs1553648,rs2271160 8.49543e-22 20.1181 inf 4 2.50975e-10 1.05458e-07 7.25907e-08,1.41101e-07 -2.334e-05,0.00135042,-0.00242989,-0.00121153 5.35972e-05,0.000153118,0.00019941,0.000137921
506 rs11632140,rs1553648,rs2271160,rs7164719 8.49536e-22 20.1181 inf 4 2.50973e-10 1.0544e-07 7.33256e-08,1.4111e-07 0.00134356,-0.00242819,-0.0012138,1.52836e-05 0.000153972,0.000199398,0.000138109,3.78943e-05
507 rs11632140,rs1553648,rs2271160,rs4778863 8.4843e-22 20.1175 inf 4 2.50647e-10 1.05444e-07 7.56032e-08,1.40589e-07 0.00134777,-0.00243084,-0.00121218,-1.53802e-05 0.000153221,0.000199458,0.000137951,3.74535e-05
508 rs11632140,rs1553648,rs2271160,rs79754687 8.47838e-22 20.1172 inf 4 2.50472e-10 1.05455e-07 7.53593e-08,1.39876e-07 0.0013504,-0.00242984,-0.00121155,-2.30236e-05 0.000153118,0.000199409,0.000137922,5.34371e-05
509 rs11632140,rs1553648,rs2271160,rs8039607 8.47209e-22 20.1169 inf 4 2.50286e-10 1.05454e-07 7.4622e-08,1.44309e-07 0.00135044,-0.0024299,-0.00121149,-2.30666e-05 0.000153118,0.000199411,0.00013792,5.37594e-05
510 rs11632140,rs1553648,rs2271160,rs7171268 8.42012e-22 20.1142 inf 4 2.48751e-10 1.05441e-07 7.52574e-08,1.40838e-07 0.00135421,-0.00243045,-0.00120819,3.04864e-05 0.000153453,0.000199437,0.000138064,7.5207e-05
511 rs11632140,rs1553648,rs2271160,rs79077633 8.37334e-22 20.1118 inf 4 2.47369e-10 1.05417e-07 7.47185e-08,1.39413e-07 0.00135475,-0.00243173,-0.00121287,4.75145e-05 0.000153661,0.000199565,0.000138029,0.000131762
512 rs11632140,rs1553648,rs17248476,rs2271160 8.36652e-22 20.1114 inf 4 2.47167e-10 1.05434e-07 7.67972e-08,1.41681e-07 0.00134931,-0.00242846,2.33952e-05,-0.00120967 0.000153129,0.000199394,5.95914e-05,0.000137943
513 rs11632140,rs1553648,rs2271160,rs74028151 8.35531e-22 20.1108 inf 4 2.46836e-10 1.05435e-07 7.53201e-08,1.43172e-07 0.00135039,-0.00242978,-0.00121146,-2.11945e-05 0.000153118,0.00019941,0.000137921,5.35972e-05
514 rs11632140,rs1553648,rs2271160,rs61164129 8.33787e-22 20.1099 inf 4 2.46321e-10 1.05416e-07 7.5495e-08,1.42196e-07 0.00134432,-0.00242803,-0.00121346,1.34572e-05 0.000153967,0.000199403,0.000138109,3.76433e-05
515 rs11632140,rs117210658,rs1553648,rs2271160 8.30495e-22 20.1082 inf 4 2.45348e-10 1.05336e-07 7.45078e-08,1.39145e-07 0.00134737,-1.21132e-05,-0.00242714,-0.0012095 0.000155092,0.000109666,0.000199923,0.00013843
516 rs11632140,rs12906003,rs1553648,rs2271160 8.27934e-22 20.1069 inf 4 2.44591e-10 1.05409e-07 7.48067e-08,1.38903e-07 0.00134636,1.28804e-05,-0.0024299,-0.00121345 0.000153501,3.74883e-05,0.000199421,0.000138124
517 rs11632140,rs1553648,rs2271160,rs2866983 8.25511e-22 20.1056 inf 4 2.43876e-10 1.05411e-07 7.54846e-08,1.40649e-07 0.0013473,-0.00242991,-0.00121492,2.79024e-05 0.000153326,0.000199421,0.000138411,8.0012e-05
518 rs11632140,rs1553648,rs2271160,rs8026419 8.22923e-22 20.1042 inf 4 2.43111e-10 1.05414e-07 7.58911e-08,1.40746e-07 0.00135072,-0.00243009,-0.0012113,-1.9736e-05 0.000153127,0.000199429,0.000137918,5.56775e-05
519 rs11632140,rs1553648,rs2271160,rs75578357 8.19963e-22 20.1027 inf 4 2.42237e-10 1.05409e-07 7.45081e-08,1.42461e-07 0.00135068,-0.00243002,-0.00121132,-1.91031e-05 0.000153126,0.000199427,0.000137919,5.5491e-05
520 rs11632140,rs1553648,rs2271160,rs35712296 8.09563e-22 20.0971 inf 4 2.39164e-10 1.05388e-07 7.47639e-08,1.38518e-07 0.00135182,-0.00243265,-0.00121245,2.40028e-05 0.000153227,0.000199829,0.000138021,8.11432e-05
521 rs111845410,rs11632140,rs1553648,rs2271160 8.08231e-22 20.0964 inf 4 2.38771e-10 1.05387e-07 7.39814e-08,1.39539e-07 -2.33419e-05,0.0013491,-0.00243001,-0.00121328 7.97585e-05,0.000153154,0.000199439,0.000138167
522 rs11632140,rs12438255,rs1553648,rs2271160 8.06223e-22 20.0953 inf 4 2.38178e-10 1.05378e-07 7.61563e-08,1.40214e-07 0.00135444,1.09382e-05,-0.00243377,-0.00121191 0.000153951,4.02973e-05,0.000200249,0.000137969
523 rs11632140,rs1553648,rs2271160,rs906428 8.06061e-22 20.0952 inf 4 2.3813e-10 1.05385e-07 7.34516e-08,1.38896e-07 0.00135111,-0.00242876,-0.00120965,-1.46687e-05 0.000153157,0.000199393,0.000137972,5.08914e-05
524 rs11632140,rs1553648,rs2271160,rs62035088 8.0358e-22 20.0939 inf 4 2.37397e-10 1.0538e-07 7.41943e-08,1.40776e-07 0.00135109,-0.00242876,-0.00120958,-1.4189e-05 0.000153159,0.000199393,0.000137985,5.12982e-05
525 rs11632140,rs1553648,rs2271160,rs60065485 7.98932e-22 20.0914 inf 4 2.36024e-10 1.05374e-07 7.42933e-08,1.40807e-07 0.00135024,-0.00242934,-0.00121132,-1.36919e-05 0.000153117,0.000199406,0.000137925,5.29693e-05
526 rs11632140,rs1553648,rs2271160,rs9673075 7.98815e-22 20.0913 inf 4 2.35989e-10 1.05373e-07 7.14031e-08,1.40528e-07 0.00134984,-0.00242827,-0.00121095,-1.28362e-05 0.000153119,0.000199402,0.000137912,4.99913e-05
527 rs11632140,rs1553648,rs2271160,rs2866982 7.98369e-22 20.0911 inf 4 2.35857e-10 1.05361e-07 7.40438e-08,1.43579e-07 0.00134776,-0.00242899,-0.00121197,-8.23463e-06 0.000153482,0.000199396,0.000138011,3.74289e-05
528 rs11632140,rs1507659,rs1553648,rs2271160 7.97437e-22 20.0906 inf 4 2.35582e-10 1.05329e-07 7.6938e-08,1.40646e-07 0.00134914,1.96008e-06,-0.00242831,-0.0012108 0.000155061,5.0467e-05,0.00019971,0.000137912
529 rs11632140,rs1553648,rs2271160,rs7182458 7.97281e-22 20.0905 inf 4 2.35536e-10 1.05328e-07 7.35336e-08,1.39513e-07 0.00135069,-0.00242908,-0.00121087,-1.20157e-06 0.000155376,0.000199946,0.000137926,5.31469e-05
530 rs11632140,rs1553648,rs2135881,rs2271160 7.96987e-22 20.0903 inf 4 2.35449e-10 1.05369e-07 7.3433e-08,1.4094e-07 0.00135167,-0.00243115,-1.15301e-05,-0.00121165 0.000153252,0.000199636,4.72632e-05,0.000137953
531 rs11632140,rs11633917,rs1553648,rs2271160 7.94095e-22 20.0887 inf 4 2.34595e-10 1.05354e-07 7.17918e-08,1.39206e-07 0.00134831,-9.65433e-06,-0.00242629,-0.00121114 0.000153382,4.88858e-05,0.00019978,0.000137921
532 rs11632140,rs1553648,rs2271160,rs8028511 7.89571e-22 20.0863 inf 4 2.33258e-10 1.05333e-07 7.48264e-08,1.4378e-07 0.00134871,-0.00242857,-0.00121108,3.49781e-06 0.000153848,0.000199403,0.00013794,3.77865e-05
533 rs11632140,rs1553648,rs2271160,rs62035115 7.87387e-22 20.0851 inf 4 2.32613e-10 1.0533e-07 7.5245e-08,1.41305e-07 0.00135148,-0.00242962,-0.00121031,-2.23855e-06 0.000155156,0.000200013,0.000138228,4.04935e-05
534 rs11632140,rs12442871,rs1553648,rs2271160 7.8707e-22 20.0849 inf 4 2.32519e-10 1.05342e-07 7.197e-08,1.3991e-07 0.00134859,-5.46986e-06,-0.00242864,-0.00121124 0.00015346,3.74119e-05,0.000199394,0.000137941
535 rs11632140,rs1553648,rs2271160,rs4993545 7.86513e-22 20.0846 inf 4 2.32355e-10 1.05328e-07 7.28764e-08,1.41351e-07 0.00135006,-0.00242873,-0.00121083,4.67795e-08 0.000155182,0.000200043,0.00013823,4.06121e-05
536 rs11632140,rs1553648,rs2271160,rs6495530 7.84722e-22 20.0836 inf 4 2.31826e-10 1.05328e-07 7.32316e-08,1.41797e-07 0.0013502,-0.00242878,-0.00121081,2.69448e-07 0.000153889,0.000199428,0.000137927,3.77503e-05
537 rs11632140,rs1553648,rs2271160,rs35617389 7.83869e-22 20.0831 inf 4 2.31574e-10 1.05337e-07 7.40571e-08,1.41042e-07 0.00134904,-0.00242764,-0.00120994,5.89545e-06 0.000153368,0.000199608,0.000138108,4.92919e-05
538 rs11632140,rs1553648,rs2271160,rs62035082 7.7977e-22 20.0808 inf 4 2.30363e-10 1.0534e-07 7.31467e-08,1.38297e-07 0.00134999,-0.0024288,-0.00121104,-6.03094e-06 0.000153118,0.000199393,0.000137921,4.46613e-05
539 rs11632140,rs1553648,rs2271160,rs74734598 7.79683e-22 20.0808 inf 4 2.30337e-10 1.05335e-07 7.53041e-08,1.42484e-07 0.00135114,-0.00242918,-0.00121016,7.70987e-06 0.000153453,0.000199437,0.000138064,7.5207e-05
540 rs11632140,rs1553648,rs16972495,rs2271160 7.7492e-22 20.0781 inf 4 2.2893e-10 1.0533e-07 7.50847e-08,1.41351e-07 0.00134983,-0.00242871,3.12987e-06,-0.00121107 0.00015317,0.000199394,4.82281e-05,0.000137966
541 rs11632140,rs1553648,rs2271160,rs55633831 7.73774e-22 20.0775 inf 4 2.28591e-10 1.05328e-07 7.51553e-08,1.40369e-07 0.0013502,-0.00242879,-0.00121076,-7.85987e-07 0.000153246,0.000199411,0.000137962,4.78464e-05
542 rs11632140,rs1553648,rs2271160,rs2271164,rs73505494 7.62897e-22 22.3569 inf 5 7.62897e-22 1.22521e-07 8.72008e-08,1.61596e-07 0.00186261,-0.00278083,-0.00150888,-0.000100716,0.000572126 0.000192982,0.000214433,0.000157887,3.80153e-05,0.000136542
543 rs1553648,rs2271160,rs7182025,rs78776023 7.59605e-22 20.0695 inf 4 2.24406e-10 1.05264e-07 7.50901e-08,1.39642e-07 -0.00237638,-0.00111837,0.0013731,0.000148653 0.000196327,0.000137585,0.000156871,9.76086e-05
544 rs11632140,rs1553648,rs2271160,rs73505494,rs8030638 7.43855e-22 22.3459 inf 5 7.43855e-22 1.22211e-07 8.67835e-08,1.59329e-07 0.00192341,-0.00281595,-0.00148342,0.000655163,-0.000142898 0.000195933,0.000215653,0.000158635,0.000141226,5.57553e-05
545 rs1105039,rs1553648,rs2271160,rs7182025 7.33441e-22 20.0542 inf 4 2.16676e-10 1.05217e-07 7.43553e-08,1.39761e-07 5.83302e-05,-0.00238741,-0.00113861,0.00136306 3.88744e-05,0.000196585,0.000137579,0.000156629
546 rs1553648,rs2271160,rs7163915,rs7182025 7.22184e-22 20.0475 inf 4 2.13351e-10 1.05194e-07 7.51546e-08,1.41169e-07 -0.00237627,-0.0011186,0.000145379,0.0013728 0.000196327,0.000137585,9.76086e-05,0.000156871
547 rs1553648,rs2271160,rs3743040,rs7182025 7.2031e-22 20.0464 inf 4 2.12797e-10 1.05189e-07 7.65339e-08,1.40194e-07 -0.00237927,-0.00114474,-7.77708e-05,0.00135576 0.00019637,0.000137844,5.23048e-05,0.000156627
548 rs118064823,rs1553648,rs2271160,rs7182025 7.08714e-22 20.0393 inf 4 2.09371e-10 1.05168e-07 7.34092e-08,1.38257e-07 0.000142364,-0.00237649,-0.00111858,0.00137263 9.64128e-05,0.00019633,0.000137589,0.000156869
549 rs1553648,rs16972618,rs2271160,rs7182025 6.94003e-22 20.0302 inf 4 2.05025e-10 1.05139e-07 7.51281e-08,1.40352e-07 -0.00238119,0.00010843,-0.00112154,0.00137712 0.000196412,7.41602e-05,0.000137506,0.000157082
550 rs1553648,rs2271160,rs7182025,rs76877681 6.90375e-22 20.028 inf 4 2.03953e-10 1.05132e-07 7.38215e-08,1.4075e-07 -0.00238116,-0.00112155,0.00137707,0.000108164 0.000196412,0.000137506,0.000157082,7.41602e-05
551 rs12441164,rs1553648,rs2271160,rs7182025 6.85436e-22 20.0248 inf 4 2.02494e-10 1.04869e-07 7.31856e-08,1.42439e-07 -7.27221e-05,-0.00238095,-0.00108486,0.00136428 5.50371e-05,0.00019643,0.000141361,0.000156654
552 rs1553648,rs2271160,rs7182025,rs77213986 6.80543e-22 20.0217 inf 4 2.01049e-10 1.05112e-07 7.47255e-08,1.43814e-07 -0.00237726,-0.00111922,0.0013741,0.000113869 0.000196341,0.000137574,0.000156942,7.85929e-05
553 rs1553648,rs2271160,rs7182025,rs75367314 6.62826e-22 20.0103 inf 4 1.95815e-10 1.05076e-07 7.26324e-08,1.38175e-07 -0.00238098,-0.00112169,0.00137673,0.000106073 0.000196412,0.000137506,0.000157082,7.41602e-05
554 rs1553648,rs2271160,rs28562234,rs7182025 6.5996e-22 20.0084 inf 4 1.94968e-10 1.0507e-07 7.52525e-08,1.40298e-07 -0.00238096,-0.00112171,0.000105848,0.00137669 0.000196412,0.000137506,7.41602e-05,0.000157082
555 rs116791225,rs1553648,rs2271160,rs7182025 6.58776e-22 20.0076 inf 4 1.94618e-10 1.05067e-07 7.34134e-08,1.42717e-07 0.000105755,-0.00238095,-0.00112171,0.00137668 7.41602e-05,0.000196412,0.000137506,0.000157082
556 rs11855057,rs1553648,rs2271160,rs7182025 6.48188e-22 20.0006 inf 4 1.9149e-10 1.05045e-07 7.66717e-08,1.38764e-07 0.000104909,-0.00238087,-0.00112177,0.00137654 7.41602e-05,0.000196412,0.000137506,0.000157082
557 rs1553648,rs2271160,rs55811683,rs7182025 6.48001e-22 20.0004 inf 4 1.91435e-10 1.04358e-07 7.3363e-08,1.40814e-07 -0.00240795,-0.00116575,0.000107046,0.00143561 0.000199632,0.000142324,0.000106915,0.00017417
558 rs11857576,rs1553648,rs2271160,rs7182025 6.47034e-22 19.9998 inf 4 1.91149e-10 1.05042e-07 7.50854e-08,1.38808e-07 0.000104816,-0.00238087,-0.00112177,0.00137652 7.41602e-05,0.000196412,0.000137506,0.000157082
559 rs141332842,rs1553648,rs2271160,rs7182025 6.45209e-22 19.9986 inf 4 1.9061e-10 1.05038e-07 7.27335e-08,1.41963e-07 0.000104667,-0.00238085,-0.00112178,0.0013765 7.41602e-05,0.000196412,0.000137506,0.000157082
560 rs1553648,rs2271160,rs28441296,rs7182025 6.45075e-22 19.9985 inf 4 1.90571e-10 1.05038e-07 7.33025e-08,1.39452e-07 -0.00238085,-0.00112179,0.000104656,0.0013765 0.000196412,0.000137506,7.41602e-05,0.000157082
561 rs1553648,rs2271160,rs28546756,rs7182025 6.43705e-22 19.9976 inf 4 1.90166e-10 1.05035e-07 7.24111e-08,1.39961e-07 -0.00238084,-0.00112179,0.000104545,0.00137648 0.000196412,0.000137506,7.41602e-05,0.000157082
562 rs1553648,rs2271160,rs2866984,rs7182025 6.33296e-22 19.9905 inf 4 1.87091e-10 1.04994e-07 7.45203e-08,1.39838e-07 -0.00240363,-0.00112273,6.25966e-05,0.00139941 0.000197654,0.000137486,4.50962e-05,0.000159252
563 rs11855085,rs1553648,rs2271160,rs7182025 6.13171e-22 19.9765 inf 4 1.81145e-10 1.04968e-07 7.20653e-08,1.41027e-07 0.000101956,-0.00238061,-0.00112196,0.00137605 7.41602e-05,0.000196412,0.000137506,0.000157082
564 rs1553648,rs2271160,rs7182025,rs7182549 6.13075e-22 19.9764 inf 4 1.81117e-10 1.04968e-07 7.27819e-08,1.40309e-07 -0.00238061,-0.00112196,0.00137605,0.000101948 0.000196412,0.000137506,0.000157082,7.41602e-05
565 rs11855135,rs1553648,rs2271160,rs7182025 5.9607e-22 19.9642 inf 4 1.76093e-10 1.04929e-07 7.43018e-08,1.40937e-07 0.000100419,-0.00238048,-0.00112206,0.0013758 7.41602e-05,0.000196412,0.000137506,0.000157082
566 rs1553648,rs2271160,rs7182025,rs73505494,rs79422455 5.89672e-22 22.245 inf 5 5.89672e-22 1.21629e-07 8.84935e-08,1.60346e-07 -0.00277511,-0.00123124,0.00194544,0.000600171,-0.000385211 0.000212587,0.000156014,0.000198921,0.000137885,0.000103351
567 rs12546,rs1553648,rs2271160,rs7182025 5.85147e-22 19.9561 inf 4 1.72867e-10 1.04904e-07 7.49388e-08,1.40281e-07 9.94005e-05,-0.00238039,-0.00112213,0.00137563 7.41602e-05,0.000196412,0.000137506,0.000157082
568 rs1553648,rs2271160,rs7182025,rs73507450 5.62263e-22 19.9388 inf 4 1.66106e-10 1.04846e-07 7.23925e-08,1.41491e-07 -0.00237497,-0.00111651,0.0013761,9.65943e-05 0.000196319,0.000137733,0.000157134,7.38091e-05
569 rs11854045,rs1553648,rs2271160,rs7182025 5.612e-22 19.938 inf 4 1.65792e-10 1.0485e-07 7.32954e-08,1.39399e-07 0.000102006,-0.00237344,-0.00112277,0.00136814 7.78387e-05,0.000196307,0.000137493,0.000156754
570 rs1553648,rs2271160,rs7181726,rs7182025 5.42111e-22 19.923 inf 4 1.60153e-10 1.04782e-07 7.37043e-08,1.41313e-07 -0.00239354,-0.00113739,6.09093e-05,0.00136159 0.000197058,0.00013759,4.78667e-05,0.000156619
571 rs147732649,rs1553648,rs2271160,rs7182025 5.20546e-22 19.9053 inf 4 1.53782e-10 1.04743e-07 7.41056e-08,1.39169e-07 9.40035e-05,-0.00237665,-0.00111977,0.00137247 7.52116e-05,0.000196344,0.000137603,0.000156963
572 rs1553648,rs2271160,rs2271163,rs7182025 5.14875e-22 19.9006 inf 4 1.52106e-10 1.04727e-07 7.21151e-08,1.40952e-07 -0.00236893,-0.00113345,7.90479e-05,0.00135828 0.000196314,0.000137474,6.37206e-05,0.000156611
573 rs1553648,rs2271160,rs2903448,rs7182025 5.1015e-22 19.8966 inf 4 1.50711e-10 1.04695e-07 7.47352e-08,1.42694e-07 -0.00240105,-0.00112372,5.81759e-05,0.00139565 0.000197777,0.000137479,4.76225e-05,0.00015941
574 rs1553648,rs2271160,rs7182025,rs8864 4.9412e-22 19.8827 inf 4 1.45975e-10 1.04671e-07 7.19618e-08,1.40679e-07 -0.00237648,-0.00112008,0.00137203,9.08141e-05 0.000196344,0.000137603,0.000156963,7.52116e-05
575 rs1553648,rs2271160,rs7182025,rs75759710 4.92728e-22 19.8815 inf 4 1.45564e-10 1.04667e-07 7.18338e-08,1.37272e-07 -0.00237647,-0.00112009,0.001372,9.06382e-05 0.000196344,0.000137603,0.000156963,7.52116e-05
576 rs12916361,rs1553648,rs2271160,rs7182025 4.91929e-22 19.8808 inf 4 1.45328e-10 1.04656e-07 7.42118e-08,1.39518e-07 8.34911e-05,-0.00239201,-0.00114239,0.0013596 6.96591e-05,0.00019704,0.000137896,0.000156609
577 rs1553648,rs2271160,rs7182025,rs8029184 4.91857e-22 19.8807 inf 4 1.45306e-10 1.04667e-07 7.54399e-08,1.3867e-07 -0.00237324,-0.00113823,0.00135147,-8.52963e-05 0.000196307,0.000137649,0.000156744,7.07993e-05
578 rs12439898,rs1553648,rs2271160,rs7182025 4.86696e-22 19.8761 inf 4 1.43782e-10 1.04633e-07 7.3793e-08,1.38478e-07 -4.50156e-05,-0.00238393,-0.00114543,0.00134634 3.80033e-05,0.000196578,0.000138147,0.000156991
579 rs1553648,rs2271160,rs6495529,rs7182025 4.77257e-22 19.8676 inf 4 1.40993e-10 1.04593e-07 7.25293e-08,1.38895e-07 -0.00236989,-0.00112695,-4.81121e-05,0.00134387 0.000196307,0.000137427,4.14932e-05,0.000157173
580 rs1553648,rs2271160,rs7182025,rs74931956 4.68876e-22 19.8599 inf 4 1.38517e-10 1.04601e-07 7.33991e-08,1.43274e-07 -0.0023732,-0.00113776,0.00135169,-8.2946e-05 0.000196307,0.000137642,0.000156745,7.12345e-05
581 rs117309418,rs1553648,rs2271160,rs7182025 4.68096e-22 19.8592 inf 4 1.38287e-10 1.04597e-07 7.33151e-08,1.40189e-07 8.7379e-05,-0.0023763,-0.0011204,0.00137155 7.52116e-05,0.000196344,0.000137603,0.000156963
582 rs1553648,rs2271160,rs28576249,rs7182025 4.64105e-22 19.8555 inf 4 1.37108e-10 1.04585e-07 7.28897e-08,1.38851e-07 -0.00237657,-0.00112088,8.74383e-05,0.0013716 0.000196349,0.000137585,7.57356e-05,0.000156971
583 rs1553648,rs2271160,rs2280441,rs7182025 4.56092e-22 19.8479 inf 4 1.34741e-10 1.04561e-07 7.22745e-08,1.41157e-07 -0.00236173,-0.0011151,-0.000104875,0.00136267 0.000196493,0.000137934,9.2064e-05,0.000156637
584 rs1553648,rs6495533,rs7182025 4.54721e-22 17.5611 inf 3 1.2238e-06 8.66079e-08 5.73672e-08,1.19656e-07 -0.00202576,-0.00074287,0.00147046 0.000183174,0.00011242,0.000157928
585 rs1553648,rs2271160,rs28593334,rs7182025 4.52319e-22 19.8443 inf 4 1.33626e-10 1.04549e-07 7.32897e-08,1.41069e-07 -0.00237618,-0.00112061,8.51304e-05,0.00137123 0.000196344,0.000137603,7.52116e-05,0.000156963
586 rs1553648,rs2271159,rs2271160,rs7182025 4.49231e-22 19.8413 inf 4 1.32714e-10 1.0451e-07 7.35502e-08,1.42288e-07 -0.0023666,-4.58515e-05,-0.00112745,0.001341 0.000196354,4.14496e-05,0.000137424,0.00015748
587 rs11629889,rs1553648,rs2271160,rs7182025 4.43212e-22 19.8355 inf 4 1.30936e-10 1.04504e-07 7.20532e-08,1.38494e-07 -4.19055e-05,-0.00238307,-0.00114427,0.00134723 3.80033e-05,0.000196578,0.000138147,0.000156991
588 rs11072963,rs1553648,rs2271160,rs7182025 4.36833e-22 19.8292 inf 4 1.29051e-10 1.04238e-07 7.28742e-08,1.39416e-07 -5.02466e-05,-0.00237201,-0.00109218,0.00136256 5.52001e-05,0.000196303,0.000143144,0.00015665
589 rs116483143,rs1553648,rs2271160,rs7182025 4.36078e-22 19.8284 inf 4 1.28828e-10 1.045e-07 7.56612e-08,1.43729e-07 8.44695e-05,-0.00237686,-0.00112204,0.00137124 7.68265e-05,0.000196361,0.000137552,0.000156985
590 rs11072963,rs11632140,rs1553648,rs2271160,rs73505494 4.35923e-22 22.1138 inf 5 4.35923e-22 1.21449e-07 8.60243e-08,1.59892e-07 -0.000134834,0.00192823,-0.00281197,-0.0014835,0.000658711 5.76961e-05,0.000197021,0.000215746,0.00015881,0.000142599
591 rs1553648,rs2271160,rs35092028,rs7182025 4.21327e-22 19.8135 inf 4 1.2447e-10 1.04453e-07 7.34647e-08,1.3999e-07 -0.00237295,-0.00112139,0.000118772,0.00136861 0.000196306,0.000137588,0.000111173,0.000156851
592 rs12911777,rs1553648,rs2271160,rs7182025 4.18584e-22 19.8107 inf 4 1.2366e-10 1.04441e-07 7.50429e-08,1.38203e-07 -5.47438e-05,-0.00237709,-0.00114043,0.00135706 5.1636e-05,0.000196371,0.000137867,0.000156623
593 rs1553648,rs2271160,rs7182025,rs72740129 4.03773e-22 19.795 inf 4 1.19284e-10 1.04389e-07 7.30477e-08,1.39787e-07 -0.00237496,-0.00112555,0.00135923,7.27962e-05 0.00019633,0.000137453,0.000156609,7.10834e-05
594 rs11637878,rs1553648,rs2271160,rs7182025 4.00716e-22 19.7917 inf 4 1.18381e-10 1.04381e-07 7.53277e-08,1.39868e-07 -5.25762e-05,-0.00237687,-0.00113997,0.00135715 5.1636e-05,0.000196371,0.000137867,0.000156623
595 rs1553648,rs2271160,rs28711936,rs7182025 3.97216e-22 19.7879 inf 4 1.17347e-10 1.04372e-07 7.30369e-08,1.38577e-07 -0.00236814,-0.00111931,7.71049e-05,0.00136567 0.000196332,0.00013773,7.62381e-05,0.000156735
596 rs1553648,rs1876435,rs2271160,rs7182025 3.87719e-22 19.7774 inf 4 1.14541e-10 1.04326e-07 7.34373e-08,1.36056e-07 -0.00237787,-3.7086e-05,-0.00113762,0.00134952 0.000196407,3.79215e-05,0.000137724,0.000156928
597 rs138846566,rs1553648,rs2271160,rs7182025 3.83197e-22 19.7723 inf 4 1.13205e-10 1.04321e-07 7.36542e-08,1.37512e-07 7.27759e-05,-0.00237527,-0.00112136,0.00136946 7.47013e-05,0.000196338,0.000137624,0.000156956
598 rs1553648,rs17248736,rs2271160,rs7182025 3.82786e-22 19.7718 inf 4 1.13084e-10 1.04305e-07 7.28523e-08,1.37505e-07 -0.0023834,4.47231e-05,-0.00112987,0.00136137 0.000196685,4.64653e-05,0.000137425,0.000156624
599 rs11629743,rs1553648,rs2271160,rs7182025 3.70689e-22 19.7579 inf 4 1.0951e-10 1.04262e-07 7.08099e-08,1.41652e-07 -3.522e-05,-0.00237922,-0.00113971,0.00134952 3.78859e-05,0.000196473,0.000137932,0.000156962
600 rs1553648,rs2271160,rs7182025,rs79170539 3.67089e-22 19.7536 inf 4 1.08447e-10 1.04265e-07 7.52623e-08,1.40248e-07 -0.00237998,-0.00113468,0.0013609,-4.4319e-05 0.000196508,0.000137571,0.000156618,4.75617e-05
601 rs12905383,rs1553648,rs2271160,rs7182025 3.63214e-22 19.749 inf 4 1.07302e-10 1.04242e-07 7.25403e-08,1.40131e-07 -4.12505e-05,-0.00237643,-0.00113946,0.00135857 4.51436e-05,0.000196373,0.000137927,0.000156611
602 rs11632140,rs1553648,rs6495533 3.61916e-22 17.4619 inf 3 9.74031e-07 8.63213e-08 5.90307e-08,1.18503e-07 0.0014431,-0.00204142,-0.000806424 0.000155363,0.000184867,0.000113522
603 rs1553648,rs16972538,rs2271160,rs7182025 3.58247e-22 19.7431 inf 4 1.05835e-10 1.04231e-07 7.14983e-08,1.3828e-07 -0.00237335,-6.56537e-05,-0.0011359,0.00135391 0.000196312,7.26022e-05,0.000137652,0.000156723
604 rs1553648,rs2271160,rs4778863,rs7182025 3.57963e-22 19.7427 inf 4 1.05751e-10 1.04221e-07 7.27258e-08,1.39051e-07 -0.00238327,-0.00113207,-3.35555e-05,0.00136189 0.000196734,0.000137472,3.74342e-05,0.000156636
605 rs1553648,rs2271160,rs61066974,rs7182025 3.57328e-22 19.7419 inf 4 1.05563e-10 1.04225e-07 7.23412e-08,1.38401e-07 -0.00238056,-0.00113188,3.97176e-05,0.00136131 0.000196555,0.000137466,4.41543e-05,0.000156625
606 rs11636663,rs1553648,rs2271160,rs7182025 3.56744e-22 19.7412 inf 4 1.05391e-10 1.04219e-07 7.44886e-08,1.37025e-07 -4.32304e-05,-0.00236384,-0.00113389,0.00134933 4.82907e-05,0.000196493,0.000137544,0.000157005
607 rs12594845,rs1553648,rs2271160,rs7182025 3.54789e-22 19.7388 inf 4 1.04813e-10 1.04181e-07 6.97603e-08,1.3752e-07 -3.64712e-05,-0.00237105,-0.00112695,0.00134831 4.22311e-05,0.000196303,0.000137434,0.000157125
608 rs12595345,rs1553648,rs2271160,rs7182025 3.50641e-22 19.7337 inf 4 1.03588e-10 1.042e-07 7.25567e-08,1.40081e-07 3.78178e-05,-0.00238509,-0.00113479,0.00136759 4.29984e-05,0.000196901,0.000137596,0.000156892
609 rs12911697,rs1553648,rs2271160,rs7182025 3.45381e-22 19.7272 inf 4 1.02034e-10 1.04181e-07 7.36355e-08,1.37305e-07 4.10884e-05,-0.00237483,-0.00113493,0.00135752 4.75672e-05,0.000196338,0.000137611,0.000156622
610 rs1553648,rs2271160,rs56291746,rs7182025 3.4393e-22 19.7253 inf 4 1.01605e-10 1.04171e-07 7.29775e-08,1.3946e-07 -0.00235904,-0.00112736,-4.59143e-05,0.00135039 0.00019685,0.000137428,5.37033e-05,0.000156956
611 rs1553648,rs2271160,rs7182025,rs72740128 3.43405e-22 19.7247 inf 4 1.0145e-10 1.04166e-07 7.2862e-08,1.40705e-07 -0.00236993,-0.00112041,0.00136103,5.94312e-05 0.000196312,0.000137762,0.000156622,6.98464e-05
612 rs1553648,rs2271160,rs7182025,rs8039384 3.43353e-22 19.7246 inf 4 1.01435e-10 1.04174e-07 7.51397e-08,1.3733e-07 -0.0023789,-0.00113228,0.00136318,-4.57426e-05 0.000196487,0.000137484,0.000156674,5.33243e-05
613 rs1553648,rs2271160,rs34997291,rs7182025 3.41606e-22 19.7224 inf 4 1.00919e-10 1.04164e-07 7.15772e-08,1.38177e-07 -0.00237503,-0.00113013,5.02419e-05,0.0013577 0.000196344,0.00013743,5.91502e-05,0.00015662
614 rs1553648,rs2271160,rs7182025,rs80200469 3.40898e-22 19.7215 inf 4 1.00709e-10 1.04162e-07 7.19594e-08,1.40016e-07 -0.00238137,-0.00113004,0.00136613,-4.38837e-05 0.000196641,0.000137429,0.000156816,5.18003e-05
615 rs12592704,rs1553648,rs2271160,rs7182025 3.40442e-22 19.7209 inf 4 1.00575e-10 1.04162e-07 7.49319e-08,1.40743e-07 -4.52104e-05,-0.00237881,-0.00113224,0.00136314 5.33243e-05,0.000196487,0.000137484,0.000156674
616 rs1553648,rs2271160,rs28576300,rs7182025 3.39516e-22 19.7197 inf 4 1.00301e-10 1.04149e-07 7.21391e-08,1.38655e-07 -0.00236976,-0.00113852,-3.66386e-05,0.00134812 0.000196314,0.000137924,4.3792e-05,0.000157178
617 rs1553648,rs2271160,rs34084353,rs7182025 3.38493e-22 19.7184 inf 4 9.9999e-11 1.04151e-07 7.3059e-08,1.3986e-07 -0.00237586,-0.00112943,5.03876e-05,0.00135903 0.000196368,0.000137423,6.01302e-05,0.000156609
618 rs1553648,rs2271160,rs59424533,rs7182025 3.38035e-22 19.7178 inf 4 9.98637e-11 1.04153e-07 7.4738e-08,1.39406e-07 -0.00237874,-0.00113221,-4.47619e-05,0.0013631 0.000196487,0.000137484,5.33243e-05,0.000156674
619 rs11072969,rs1553648,rs2271160,rs7182025 3.34285e-22 19.713 inf 4 9.87559e-11 1.04137e-07 7.41878e-08,1.38352e-07 -4.40475e-05,-0.00237863,-0.00113215,0.00136304 5.33243e-05,0.000196487,0.000137484,0.000156674
620 rs11072968,rs1553648,rs2271160,rs7182025 3.3428e-22 19.713 inf 4 9.87544e-11 1.04137e-07 7.25311e-08,1.41114e-07 -4.40466e-05,-0.00237863,-0.00113215,0.00136304 5.33243e-05,0.000196487,0.000137484,0.000156674
621 rs112213447,rs1553648,rs2271160,rs7182025 3.34213e-22 19.7129 inf 4 9.87346e-11 1.04137e-07 7.12639e-08,1.37856e-07 -4.40336e-05,-0.00237862,-0.00113215,0.00136304 5.33243e-05,0.000196487,0.000137484,0.000156674
622 rs117939237,rs1553648,rs2271160,rs7182025 3.33925e-22 19.7125 inf 4 9.86494e-11 1.04095e-07 7.34684e-08,1.38169e-07 -5.12861e-05,-0.00236268,-0.00112708,0.00134099 6.51063e-05,0.000196628,0.000137434,0.000158324
623 rs1553648,rs2271160,rs7182025,rs8029934 3.32987e-22 19.7113 inf 4 9.83725e-11 1.04132e-07 7.41238e-08,1.37897e-07 -0.00237859,-0.00113213,0.00136302,-4.37957e-05 0.000196487,0.000137484,0.000156674,5.33243e-05
624 rs1553648,rs2271160,rs4353448,rs7182025 3.30866e-22 19.7085 inf 4 9.77459e-11 1.04115e-07 7.41315e-08,1.37786e-07 -0.00237666,-0.00113353,-3.01823e-05,0.00135498 0.000196402,0.000137552,3.74251e-05,0.0001567
625 rs1553648,rs2271160,rs7182025,rs74028147 3.2996e-22 19.7073 inf 4 9.7478e-11 1.04119e-07 7.42942e-08,1.40576e-07 -0.00237852,-0.00113194,0.00136287,-4.30716e-05 0.000196488,0.000137479,0.000156671,5.31697e-05
626 rs1553648,rs2271160,rs7182025,rs79779522 3.29585e-22 19.7068 inf 4 9.73674e-11 1.04114e-07 7.2629e-08,1.36893e-07 -0.00236441,-0.00111911,0.00136166,7.49453e-05 0.000196505,0.000137931,0.000156636,9.31081e-05
627 rs1012540,rs1553648,rs2271160,rs7182025 3.29194e-22 19.7063 inf 4 9.72519e-11 1.04113e-07 7.29223e-08,1.39575e-07 5.92203e-05,-0.00236937,-0.00112113,0.00136482 7.36331e-05,0.000196321,0.000137738,0.000156759
628 rs11072970,rs1553648,rs2271160,rs7182025 3.2829e-22 19.7051 inf 4 9.69846e-11 1.04112e-07 7.6511e-08,1.40415e-07 -4.28633e-05,-0.00237844,-0.00113206,0.00136294 5.33243e-05,0.000196487,0.000137484,0.000156674
629 rs1553648,rs16972622,rs2271160,rs7182025 3.27576e-22 19.7042 inf 4 9.67739e-11 1.04109e-07 7.31846e-08,1.40209e-07 -0.00237841,-4.27187e-05,-0.00113205,0.00136293 0.000196487,5.33243e-05,0.000137484,0.000156674
630 rs1553648,rs16972625,rs2271160,rs7182025 3.26021e-22 19.7021 inf 4 9.63146e-11 1.04103e-07 7.46554e-08,1.3915e-07 -0.00237836,-4.24008e-05,-0.00113202,0.0013629 0.000196487,5.33243e-05,0.000137484,0.000156674
631 rs1553648,rs2271160,rs3743041,rs7182025 3.25678e-22 19.7017 inf 4 9.62132e-11 1.04101e-07 7.32407e-08,1.39685e-07 -0.00237835,-0.00113201,-4.23302e-05,0.00136289 0.000196487,0.000137484,5.33243e-05,0.000156674
632 rs1553648,rs2271160,rs58931576,rs7182025 3.24617e-22 19.7002 inf 4 9.58996e-11 1.04097e-07 7.34421e-08,1.39971e-07 -0.00237843,-0.00113195,-4.22341e-05,0.00136294 0.000196493,0.000137483,5.34838e-05,0.000156677
633 rs1553648,rs2271160,rs61021444,rs7182025 3.23097e-22 19.6982 inf 4 9.54507e-11 1.0409e-07 7.27534e-08,1.38378e-07 -0.00237827,-0.00113197,-4.17923e-05,0.00136285 0.000196487,0.000137484,5.33243e-05,0.000156674
634 rs12898298,rs1553648,rs2271160,rs7182025 3.22303e-22 19.6971 inf 4 9.52161e-11 1.04081e-07 7.51881e-08,1.40792e-07 3.4409e-05,-0.00237887,-0.00113751,0.00136134 4.44114e-05,0.000196527,0.000137893,0.000156631
635 rs140037094,rs1553648,rs2271160,rs7182025 3.21818e-22 19.6965 inf 4 9.50728e-11 1.04082e-07 7.31313e-08,1.40432e-07 5.67244e-05,-0.0023694,-0.00112119,0.00136461 7.31528e-05,0.000196322,0.000137757,0.000156758
636 rs1553648,rs2271160,rs57967327,rs7182025 3.20212e-22 19.6943 inf 4 9.45984e-11 1.04078e-07 7.37728e-08,1.35598e-07 -0.00237784,-0.00113162,-4.10592e-05,0.00136251 0.000196469,0.000137473,5.31642e-05,0.000156664
637 rs12593210,rs1553648,rs2271160,rs7182025 3.19474e-22 19.6933 inf 4 9.43804e-11 1.04075e-07 7.12092e-08,1.38616e-07 -4.10178e-05,-0.00237814,-0.00113191,0.00136278 5.33243e-05,0.000196487,0.000137484,0.000156674
638 rs12915985,rs1553648,rs2271160,rs7182025 3.17358e-22 19.6904 inf 4 9.37551e-11 1.04036e-07 7.36256e-08,1.38719e-07 2.91769e-05,-0.00237851,-0.00114171,0.00134752 3.98868e-05,0.00019653,0.000138573,0.000157434
639 rs1553648,rs2271160,rs60391279,rs7182025 3.16539e-22 19.6893 inf 4 9.35133e-11 1.04058e-07 7.19765e-08,1.39775e-07 -0.00236487,-0.00111972,7.0118e-05,0.00136151 0.000196505,0.000137931,9.31081e-05,0.000156636
640 rs12906003,rs1553648,rs2271160,rs7182025 3.13483e-22 19.6851 inf 4 9.26103e-11 1.04039e-07 7.53254e-08,1.41791e-07 2.74823e-05,-0.00237883,-0.00113485,0.00135623 3.74078e-05,0.000196549,0.000137677,0.000156665
641 rs1553648,rs2271160,rs61164129,rs7182025 3.13094e-22 19.6845 inf 4 9.24954e-11 1.04036e-07 7.36848e-08,1.41509e-07 -0.00237474,-0.00113484,2.74538e-05,0.00135201 0.000196349,0.000137678,3.7511e-05,0.000156925
642 rs12911628,rs1553648,rs2271160,rs7182025 3.12493e-22 19.6837 inf 4 9.2318e-11 1.04044e-07 7.33081e-08,1.37817e-07 3.4944e-05,-0.00237441,-0.00113377,0.00135784 4.72698e-05,0.000196339,0.000137593,0.000156621
643 rs1553648,rs16972624,rs2271160,rs7182025 3.12053e-22 19.6831 inf 4 9.2188e-11 1.04043e-07 7.22225e-08,1.38217e-07 -0.00237788,-3.93548e-05,-0.00113178,0.00136264 0.000196487,5.33243e-05,0.000137484,0.000156674
644 rs1553648,rs2271160,rs7182025,rs78083652 3.10889e-22 19.6815 inf 4 9.18442e-11 1.04031e-07 7.19125e-08,1.37426e-07 -0.00237318,-0.00112219,0.00136839,5.59445e-05 0.000196314,0.000137708,0.000157108,7.6976e-05
645 rs1553648,rs2271160,rs4145805,rs7182025 3.10006e-22 19.6802 inf 4 9.15832e-11 1.04025e-07 7.51527e-08,1.36116e-07 -0.00237433,-0.00113201,-2.70023e-05,0.00135437 0.000196339,0.000137498,3.74524e-05,0.000156758
646 rs1553648,rs2271160,rs7164719,rs7182025 3.04668e-22 19.6727 inf 4 9.00062e-11 1.03996e-07 7.14388e-08,1.41916e-07 -0.00237402,-0.00113448,2.61024e-05,0.0013513 0.000196333,0.000137678,3.77867e-05,0.000157037
647 rs113596309,rs1553648,rs2271160,rs7182025 3.0283e-22 19.6701 inf 4 8.94633e-11 1.04e-07 7.36346e-08,1.39505e-07 -0.000114292,-0.00237994,-0.00113439,0.00136243 0.000164601,0.00019667,0.000137667,0.000156674
648 rs1553648,rs2271160,rs6495535,rs7182025 3.02512e-22 19.6696 inf 4 8.93694e-11 1.03997e-07 7.13452e-08,1.37378e-07 -0.00236969,-0.00112219,5.08967e-05,0.00136405 0.000196321,0.000137738,7.36331e-05,0.000156759
649 rs1012541,rs1553648,rs2271160,rs7182025 3.0209e-22 19.669 inf 4 8.92446e-11 1.03995e-07 7.29143e-08,1.39916e-07 5.07476e-05,-0.00236969,-0.00112221,0.00136403 7.36331e-05,0.000196321,0.000137738,0.000156759
650 rs1553648,rs2271160,rs35477444,rs7182025 3.01014e-22 19.6675 inf 4 8.89268e-11 1.03989e-07 7.29983e-08,1.38695e-07 -0.00238027,-0.00113207,4.52806e-05,0.00136269 0.000196712,0.00013751,6.62266e-05,0.000156687
651 rs1553648,rs2271160,rs7182025,rs991789 3.00069e-22 19.6661 inf 4 8.86476e-11 1.0398e-07 7.53666e-08,1.38305e-07 -0.00237097,-0.00112526,0.00135728,3.51258e-05 0.000196304,0.000137512,0.000156638,5.21889e-05
652 rs1553648,rs2271160,rs28685158,rs7182025 2.99494e-22 19.6653 inf 4 8.84778e-11 1.03984e-07 7.25382e-08,1.40614e-07 -0.00236898,-0.00112264,2.76035e-05,0.0013621 0.00019634,0.000137706,4.07278e-05,0.000156664
653 rs1553648,rs2271160,rs7182025,rs8027238 2.98373e-22 19.6636 inf 4 8.81464e-11 1.03978e-07 7.36302e-08,1.39252e-07 -0.00238096,-0.00113213,0.0013642,3.39863e-05 0.000196797,0.000137517,0.000156779,5.06193e-05
654 rs1553648,rs2271160,rs7182025,rs74843640 2.91444e-22 19.6534 inf 4 8.60995e-11 1.03944e-07 7.4863e-08,1.3878e-07 -0.00236844,-0.00112122,0.00136277,4.69966e-05 0.000196365,0.000137921,0.000156705,7.42162e-05
655 rs1553648,rs2271160,rs7182025,rs78278423 2.89237e-22 19.6501 inf 4 8.54475e-11 1.03933e-07 7.32346e-08,1.39719e-07 -0.00236851,-0.00112136,0.00136271,4.60971e-05 0.000196365,0.000137921,0.000156705,7.42162e-05
656 rs1553648,rs2271160,rs7182025,rs80042818 2.88693e-22 19.6493 inf 4 8.52869e-11 1.03931e-07 7.4687e-08,1.39574e-07 -0.00236852,-0.0011214,0.00136269,4.58718e-05 0.000196365,0.000137921,0.000156705,7.42162e-05
657 rs1553648,rs2271160,rs7182025,rs77519341 2.88658e-22 19.6493 inf 4 8.52765e-11 1.03931e-07 7.33698e-08,1.38806e-07 -0.00236852,-0.0011214,0.00136269,4.58571e-05 0.000196365,0.000137921,0.000156705,7.42162e-05
658 rs1553648,rs2271160,rs7182025,rs78138185 2.8864e-22 19.6492 inf 4 8.52712e-11 1.0393e-07 7.34953e-08,1.36899e-07 -0.00236852,-0.0011214,0.00136269,4.58497e-05 0.000196365,0.000137921,0.000156705,7.42162e-05
659 rs1553648,rs2271160,rs7182025,rs74787527 2.88294e-22 19.6487 inf 4 8.51689e-11 1.03929e-07 7.51138e-08,1.37346e-07 -0.00236853,-0.00112142,0.00136268,4.57053e-05 0.000196365,0.000137921,0.000156705,7.42162e-05
660 rs146305567,rs1553648,rs2271160,rs7182025 2.88099e-22 19.6484 inf 4 8.51112e-11 1.03928e-07 7.32837e-08,1.36189e-07 4.56236e-05,-0.00236854,-0.00112144,0.00136267 7.42162e-05,0.000196365,0.000137921,0.000156705
661 rs141168705,rs1553648,rs2271160,rs7182025 2.88021e-22 19.6483 inf 4 8.50883e-11 1.03927e-07 7.37087e-08,1.3712e-07 4.5591e-05,-0.00236854,-0.00112144,0.00136267 7.42162e-05,0.000196365,0.000137921,0.000156705
662 rs1553648,rs2271160,rs2866982,rs7182025 2.87541e-22 19.6476 inf 4 8.49466e-11 1.03922e-07 7.35486e-08,1.37659e-07 -0.00237618,-0.0011323,-2.27167e-05,0.00135689 0.000196447,0.00013755,3.73517e-05,0.000156659
663 rs1553648,rs2271160,rs2866983,rs7182025 2.87228e-22 19.6471 inf 4 8.48542e-11 1.03924e-07 7.26877e-08,1.37439e-07 -0.00237627,-0.00113617,4.87559e-05,0.0013571 0.000196451,0.000137969,7.99236e-05,0.00015665
664 rs1553648,rs2271160,rs25431,rs7182025 2.80252e-22 19.6364 inf 4 8.27931e-11 1.03888e-07 7.29243e-08,1.37675e-07 -0.00237343,-0.00113153,2.26975e-05,0.00136181 0.000196329,0.000137513,4.01273e-05,0.000156672
665 rs117935981,rs1553648,rs2271160,rs7182025 2.77377e-22 19.6319 inf 4 8.19437e-11 1.03876e-07 7.34375e-08,1.37146e-07 4.07886e-05,-0.00236886,-0.0011222,0.00136231 7.42162e-05,0.000196365,0.000137921,0.000156705
666 rs1553648,rs2271160,rs7182025,rs79015069 2.76889e-22 19.6312 inf 4 8.17997e-11 1.03878e-07 7.41303e-08,1.39477e-07 -0.00236903,-0.00112564,0.00136045,-4.39998e-05 0.000196357,0.000137528,0.000156623,7.96794e-05
667 rs111845410,rs1553648,rs2271160,rs7182025 2.76808e-22 19.631 inf 4 8.17756e-11 1.03876e-07 7.39403e-08,1.38034e-07 -4.38793e-05,-0.00237629,-0.00113344,0.00135992 7.97411e-05,0.000196487,0.000137693,0.000156613
668 rs12442871,rs1553648,rs2271160,rs7182025 2.75721e-22 19.6293 inf 4 8.14547e-11 1.03865e-07 7.2916e-08,1.38574e-07 -2.00112e-05,-0.00237464,-0.00113058,0.00135737 3.7338e-05,0.000196384,0.000137466,0.00015665
669 rs1553648,rs2271160,rs7182025,rs72740126 2.74232e-22 19.627 inf 4 8.10148e-11 1.03858e-07 7.4063e-08,1.4035e-07 -0.00237327,-0.00112711,0.00135927,3.82694e-05 0.000196328,0.000137451,0.000156609,7.28742e-05
670 rs1553648,rs2271160,rs7182025,rs8028511 2.74163e-22 19.6269 inf 4 8.09944e-11 1.03847e-07 7.26506e-08,1.36747e-07 -0.00237414,-0.00113061,0.00135523,1.9191e-05 0.000196366,0.000137473,0.000156813,3.76556e-05
671 rs1553648,rs2271160,rs34866076,rs7182025 2.73503e-22 19.6258 inf 4 8.07993e-11 1.03852e-07 7.40742e-08,1.3844e-07 -0.00237111,-0.00112613,2.70847e-05,0.0013577 0.000196304,0.000137506,5.23208e-05,0.000156639
672 rs1553648,rs2271160,rs4778864,rs7182025 2.72444e-22 19.6241 inf 4 8.04864e-11 1.03852e-07 7.52739e-08,1.38841e-07 -0.00237131,-0.00112794,3.08643e-05,0.00135713 0.000196303,0.000137427,5.96601e-05,0.000156665
673 rs115287348,rs1553648,rs2271160,rs7182025 2.6957e-22 19.6195 inf 4 7.96375e-11 1.03838e-07 7.28602e-08,1.38201e-07 -4.79299e-05,-0.00236994,-0.00113206,0.00135481 9.64128e-05,0.00019633,0.000137589,0.000156869
674 rs112619564,rs1553648,rs2271160,rs7182025 2.66307e-22 19.6143 inf 4 7.86736e-11 1.03826e-07 7.43263e-08,1.38566e-07 -2.56621e-05,-0.00237317,-0.00112942,0.00136005 5.35992e-05,0.00019633,0.000137429,0.000156617
675 rs1553648,rs2271160,rs7182025,rs79754687 2.65636e-22 19.6132 inf 4 7.84754e-11 1.03822e-07 7.28323e-08,1.38062e-07 -0.00237311,-0.00112945,0.00136001,-2.53037e-05 0.000196328,0.00013743,0.000156616,5.3439e-05
676 rs1553648,rs2271160,rs7182025,rs8039607 2.65585e-22 19.6131 inf 4 7.84603e-11 1.03822e-07 7.26776e-08,1.36733e-07 -0.0023732,-0.00112938,0.00136007,-2.54311e-05 0.000196331,0.000137428,0.000156617,5.37615e-05
677 rs1553648,rs2135881,rs2271160,rs7182025 2.63301e-22 19.6093 inf 4 7.77853e-11 1.03806e-07 7.46819e-08,1.37852e-07 -0.00237747,-2.12471e-05,-0.00113004,0.00136397 0.000196738,4.73254e-05,0.000137454,0.000156954
678 rs1553648,rs2271160,rs6495530,rs7182025 2.62144e-22 19.6074 inf 4 7.74438e-11 1.03788e-07 7.46924e-08,1.41467e-07 -0.00237298,-0.00112996,-1.56998e-05,0.00135584 0.00019633,0.000137454,3.76133e-05,0.000156828
679 rs1553648,rs2271160,rs7182025,rs74028151 2.61461e-22 19.6063 inf 4 7.72419e-11 1.038e-07 7.33992e-08,1.39097e-07 -0.00237304,-0.00112936,0.00135999,-2.35164e-05 0.00019633,0.000137429,0.000156617,5.35992e-05
680 rs117210658,rs1553648,rs2271160,rs7182025 2.59752e-22 19.6034 inf 4 7.6737e-11 1.03703e-07 7.25971e-08,1.41829e-07 -2.4653e-05,-0.00236882,-0.00112631,0.001354 0.000109484,0.000196689,0.000137815,0.000158366
681 rs1553648,rs2271160,rs7171268,rs7182025 2.58655e-22 19.6016 inf 4 7.6413e-11 1.0378e-07 7.47681e-08,1.37742e-07 -0.00237323,-0.00112579,3.03996e-05,0.00136356 0.000196344,0.000137603,7.52116e-05,0.000156963
682 rs1553648,rs2271160,rs7182025,rs8026419 2.5708e-22 19.5989 inf 4 7.59477e-11 1.03777e-07 7.18453e-08,1.36731e-07 -0.00237337,-0.00112917,0.00136034,-2.21554e-05 0.000196353,0.000137425,0.000156631,5.56816e-05
683 rs1553648,rs17248476,rs2271160,rs7182025 2.56043e-22 19.5972 inf 4 7.56412e-11 1.03768e-07 7.30501e-08,1.36704e-07 -0.00237125,2.27491e-05,-0.00112759,0.00135844 0.000196304,5.95926e-05,0.000137448,0.000156625
684 rs1553648,rs2271160,rs7182025,rs75578357 2.55974e-22 19.5971 inf 4 7.5621e-11 1.03771e-07 7.37948e-08,1.40555e-07 -0.00237328,-0.00112918,0.00136029,-2.14768e-05 0.00019635,0.000137426,0.00015663,5.54949e-05
685 rs1553648,rs2271160,rs7182025,rs906428 2.53633e-22 19.5931 inf 4 7.49292e-11 1.03757e-07 7.40119e-08,1.37561e-07 -0.00237201,-0.00112712,0.00136108,-1.83413e-05 0.000196305,0.000137486,0.000156687,5.09034e-05
686 rs1553648,rs2271160,rs34388060,rs7182025 2.53288e-22 19.5925 inf 4 7.48274e-11 1.03751e-07 7.48543e-08,1.35468e-07 -0.00237075,-0.00112884,1.91546e-05,0.00135649 0.000196317,0.00013742,5.51798e-05,0.000156818
687 rs1553648,rs2271160,rs62035088,rs7182025 2.5288e-22 19.5918 inf 4 7.47067e-11 1.03753e-07 7.18512e-08,1.36713e-07 -0.00237202,-0.00112701,-1.80276e-05,0.00136109 0.000196306,0.0001375,5.13111e-05,0.000156692
688 rs12438255,rs1553648,rs2271160,rs7182025 2.52508e-22 19.5911 inf 4 7.45969e-11 1.03743e-07 7.32314e-08,1.34595e-07 1.33623e-05,-0.00237798,-0.00112967,0.00136517 4.03347e-05,0.000197245,0.000137453,0.000157609
689 rs1553648,rs2271160,rs7182025,rs79077633 2.52309e-22 19.5908 inf 4 7.45381e-11 1.03731e-07 7.44399e-08,1.38444e-07 -0.00237376,-0.00113014,0.00136305,3.98466e-05 0.000196433,0.000137506,0.000157098,0.000131705
690 rs1553648,rs2271160,rs35617389,rs7182025 2.51737e-22 19.5898 inf 4 7.43691e-11 1.03733e-07 7.2538e-08,1.37246e-07 -0.00237653,-0.00113081,-1.51835e-05,0.00136447 0.000196961,0.000137598,4.94957e-05,0.000157515
691 rs1553648,rs2271160,rs62035082,rs7182025 2.49231e-22 19.5855 inf 4 7.36289e-11 1.03734e-07 7.14425e-08,1.36144e-07 -0.00237261,-0.0011292,-1.38798e-05,0.00136003 0.000196329,0.00013743,4.46657e-05,0.000156627
692 rs1553648,rs2271160,rs7182025,rs9673075 2.48582e-22 19.5843 inf 4 7.3437e-11 1.0373e-07 7.3581e-08,1.39154e-07 -0.00237125,-0.00112883,0.00135924,-1.50816e-05 0.000196305,0.000137421,0.000156609,4.99903e-05
693 rs1553648,rs2271160,rs60065485,rs7182025 2.48333e-22 19.5839 inf 4 7.33636e-11 1.03729e-07 7.2755e-08,1.41818e-07 -0.00237247,-0.00112923,-1.58482e-05,0.00135969 0.000196324,0.000137433,5.29709e-05,0.000156615
694 rs1507659,rs1553648,rs2271160,rs7182025 2.46364e-22 19.5804 inf 4 7.27817e-11 1.03678e-07 7.08345e-08,1.39037e-07 6.00459e-06,-0.00237045,-0.00112879,0.00135645 5.0414e-05,0.000196537,0.000137423,0.000158431
695 rs11633917,rs1553648,rs2271160,rs7182025 2.46129e-22 19.58 inf 4 7.27123e-11 1.03707e-07 7.22278e-08,1.38495e-07 -1.16166e-05,-0.00236882,-0.00112917,0.00135724 4.88755e-05,0.000196648,0.000137436,0.000156848
696 rs1553648,rs2271160,rs35712296,rs7182025 2.4607e-22 19.5799 inf 4 7.2695e-11 1.03713e-07 7.2301e-08,1.38827e-07 -0.00237479,-0.00112998,2.08104e-05,0.00136067 0.000196698,0.000137515,8.11317e-05,0.0001567
697 rs1553648,rs2271160,rs7182025,rs7182458 2.45081e-22 19.5782 inf 4 7.24027e-11 1.0367e-07 7.41913e-08,1.38975e-07 -0.00237085,-0.00112864,0.00135783,2.99908e-06 0.000196746,0.00013742,0.000158749,5.30896e-05
698 rs1553648,rs2271160,rs4993545,rs7182025 2.43083e-22 19.5746 inf 4 7.18124e-11 1.03678e-07 7.08083e-08,1.3893e-07 -0.00236991,-0.00113,4.9585e-06,0.00135637 0.000196785,0.000137853,4.05389e-05,0.000158436
699 rs1553648,rs2271160,rs62035115,rs7182025 2.41659e-22 19.5721 inf 4 7.13917e-11 1.0367e-07 7.35673e-08,1.39417e-07 -0.00237075,-0.00112934,2.52406e-06,0.00135781 0.000196763,0.000137849,4.04233e-05,0.00015842
700 rs11632140,rs11854045,rs1553648,rs2271160,rs73505494 2.40288e-22 21.8552 inf 5 2.40288e-22 1.20945e-07 8.60418e-08,1.59037e-07 0.00188863,0.000170759,-0.00278639,-0.00153651,0.000594324 0.000194407,7.85253e-05,0.000214767,0.00015782,0.000137287
701 rs1553648,rs2271160,rs7182025,rs74734598 2.39594e-22 19.5683 inf 4 7.07818e-11 1.03675e-07 7.55944e-08,1.38713e-07 -0.002372,-0.00112794,0.00136037,7.62026e-06 0.000196344,0.000137603,0.000156963,7.52116e-05
702 rs1553648,rs2271160,rs55633831,rs7182025 2.3892e-22 19.5671 inf 4 7.05827e-11 1.03674e-07 7.37618e-08,1.38714e-07 -0.00237196,-0.00112828,-4.50242e-06,0.00136005 0.000196341,0.00013748,4.78676e-05,0.000156811
703 rs1553648,rs16972495,rs2271160,rs7182025 2.37728e-22 19.5649 inf 4 7.02305e-11 1.03668e-07 7.19713e-08,1.39761e-07 -0.00237161,-5.58125e-07,-0.00112861,0.00135936 0.00019631,4.8242e-05,0.000137481,0.000156709
704 rs1553648,rs2271160,rs4778868,rs7182025,rs73505494 2.23124e-22 21.823 inf 5 2.23124e-22 1.20221e-07 8.69337e-08,1.5848e-07 -0.00279888,-0.0013279,0.000256181,0.00171727,0.000444371 0.000215541,0.000152806,7.44319e-05,0.000188879,0.000130861
705 rs11632140,rs1553648,rs2271160,rs2280441,rs73505494 2.1593e-22 21.8087 inf 5 2.1593e-22 1.20792e-07 8.88328e-08,1.58132e-07 0.00188614,-0.00276852,-0.00152382,-0.000197533,0.000600474 0.000194336,0.000214295,0.000157755,9.30525e-05,0.000137675
706 rs11632140,rs1553648,rs2271160,rs55811683,rs73505494 1.92634e-22 21.7592 inf 5 1.92634e-22 1.19562e-07 8.54298e-08,1.56052e-07 0.00181892,-0.00276346,-0.00154116,-0.000235893,0.000753813 0.000192777,0.000214272,0.000158008,0.000143045,0.000179241
707 rs11632140,rs1553648,rs2271160,rs2271162,rs73505494 1.67328e-22 21.698 inf 5 1.67328e-22 1.20424e-07 8.82649e-08,1.57338e-07 0.00188513,-0.00278294,-0.00151188,-9.37772e-05,0.000550131 0.000194494,0.000214751,0.000157916,4.70559e-05,0.000136626
708 rs11632140,rs117505832,rs1553648,rs2271160,rs73505494 1.42989e-22 21.6297 inf 5 1.42989e-22 1.2024e-07 8.56501e-08,1.56102e-07 0.00184343,0.000250567,-0.00277984,-0.00154203,0.000561618 0.000192725,0.000130185,0.000214674,0.000157962,0.000136491
709 rs11632140,rs12904562,rs1553648,rs2271160,rs73505494 1.34392e-22 21.6028 inf 5 1.34392e-22 1.20145e-07 8.62476e-08,1.59624e-07 0.00184976,0.000173126,-0.0028009,-0.00155816,0.000566848 0.000192867,9.16841e-05,0.000215798,0.00015865,0.000136513
710 rs11632140,rs1553648,rs16972618,rs2271160,rs73505494 1.2408e-22 21.5681 inf 5 1.2408e-22 1.20039e-07 8.73951e-08,1.60173e-07 0.00187284,-0.00277588,0.000137531,-0.00153111,0.00058451 0.00019392,0.000214572,7.44523e-05,0.000157772,0.000137023
711 rs11632140,rs1553648,rs2271160,rs73505494,rs76877681 1.23257e-22 21.5652 inf 5 1.23257e-22 1.2003e-07 8.52197e-08,1.55765e-07 0.00187276,-0.00277583,-0.0015311,0.000584466,0.000137263 0.00019392,0.000214572,0.000157772,0.000137023,7.44523e-05
712 rs11632140,rs11637685,rs1553648,rs2271160,rs73505494 1.22577e-22 21.5628 inf 5 1.22577e-22 1.20032e-07 8.70427e-08,1.61117e-07 0.00183927,0.000117086,-0.00276269,-0.00153657,0.000569893 0.000192671,6.3485e-05,0.000214229,0.000157849,0.000136554
713 rs11632140,rs1553648,rs2271160,rs73505494,rs75367314 1.17037e-22 21.5428 inf 5 1.17037e-22 1.19959e-07 8.70137e-08,1.57416e-07 0.00187213,-0.00277544,-0.00153103,0.000584125,0.000135155 0.00019392,0.000214572,0.000157772,0.000137023,7.44523e-05
714 rs11632140,rs1553648,rs2271160,rs28562234,rs73505494 1.16393e-22 21.5404 inf 5 1.16393e-22 1.19951e-07 8.5837e-08,1.58885e-07 0.00187206,-0.00277539,-0.00153102,0.000134929,0.000584088 0.00019392,0.000214572,0.000157772,7.44523e-05,0.000137023
715 rs11632140,rs116791225,rs1553648,rs2271160,rs73505494 1.16126e-22 21.5394 inf 5 1.16126e-22 1.19948e-07 8.77108e-08,1.5495e-07 0.00187203,0.000134835,-0.00277538,-0.00153102,0.000584073 0.00019392,7.44523e-05,0.000214572,0.000157772,0.000137023
716 rs11632140,rs1553648,rs2271160,rs73505494,rs79779522 1.1377e-22 21.5305 inf 5 1.1377e-22 1.1991e-07 8.70913e-08,1.59766e-07 0.00187813,-0.00276555,-0.00152446,0.000594942,0.00016902 0.000194366,0.000214292,0.000157754,0.000137702,9.41284e-05
717 rs11632140,rs11855057,rs1553648,rs2271160,rs73505494 1.1375e-22 21.5304 inf 5 1.1375e-22 1.19919e-07 8.52867e-08,1.57142e-07 0.00187177,0.000133982,-0.00277522,-0.00153099,0.000583935 0.00019392,7.44523e-05,0.000214572,0.000157772,0.000137023
718 rs11632140,rs1553648,rs2271160,rs28711936,rs73505494 1.13594e-22 21.5298 inf 5 1.13594e-22 1.19913e-07 8.7479e-08,1.58775e-07 0.00187544,-0.00276912,-0.00152571,0.000138076,0.000588381 0.00019417,0.00021438,0.000157751,7.68401e-05,0.000137265
719 rs11632140,rs11857576,rs1553648,rs2271160,rs73505494 1.13492e-22 21.5294 inf 5 1.13492e-22 1.19916e-07 8.72037e-08,1.59462e-07 0.00187174,0.000133888,-0.0027752,-0.00153099,0.00058392 0.00019392,7.44523e-05,0.000214572,0.000157772,0.000137023
720 rs11632140,rs141332842,rs1553648,rs2271160,rs73505494 1.13083e-22 21.5278 inf 5 1.13083e-22 1.19911e-07 8.72092e-08,1.57287e-07 0.0018717,0.000133738,-0.00277517,-0.00153098,0.000583895 0.00019392,7.44523e-05,0.000214572,0.000157772,0.000137023
721 rs11632140,rs1553648,rs2271160,rs28441296,rs73505494 1.13053e-22 21.5277 inf 5 1.13053e-22 1.19911e-07 8.62751e-08,1.56902e-07 0.0018717,-0.00277517,-0.00153098,0.000133727,0.000583894 0.00019392,0.000214572,0.000157772,7.44523e-05,0.000137023
722 rs11632140,rs1553648,rs2271160,rs28546756,rs73505494 1.12746e-22 21.5265 inf 5 1.12746e-22 1.19907e-07 8.60517e-08,1.61306e-07 0.00187166,-0.00277515,-0.00153098,0.000133615,0.000583875 0.00019392,0.000214572,0.000157772,7.44523e-05,0.000137023
723 rs11632140,rs11855085,rs1553648,rs2271160,rs73505494 1.05939e-22 21.4995 inf 5 1.05939e-22 1.19822e-07 8.70284e-08,1.59344e-07 0.00187088,0.000131006,-0.00277466,-0.00153088,0.000583453 0.00019392,7.44523e-05,0.000214572,0.000157772,0.000137023
724 rs11632140,rs1553648,rs2271160,rs7182549,rs73505494 1.05918e-22 21.4994 inf 5 1.05918e-22 1.19821e-07 8.78587e-08,1.59852e-07 0.00187088,-0.00277466,-0.00153088,0.000130997,0.000583451 0.00019392,0.000214572,0.000157772,7.44523e-05,0.000137023
725 rs11632140,rs1553648,rs2271160,rs60391279,rs73505494 1.03693e-22 21.4902 inf 5 1.03693e-22 1.19782e-07 8.70704e-08,1.56261e-07 0.00187677,-0.0027651,-0.00152452,0.000164086,0.000593987 0.000194366,0.000214292,0.000157754,9.41284e-05,0.000137702
726 rs11632140,rs11855135,rs1553648,rs2271160,rs73505494 1.02152e-22 21.4837 inf 5 1.02152e-22 1.19771e-07 8.82928e-08,1.54435e-07 0.00187041,0.000129456,-0.00277437,-0.00153083,0.000583201 0.00019392,7.44523e-05,0.000214572,0.000157772,0.000137023
727 rs11632140,rs12546,rs1553648,rs2271160,rs73505494 9.97423e-23 21.4733 inf 5 9.97423e-23 1.19739e-07 8.34151e-08,1.62715e-07 0.0018701,0.00012843,-0.00277418,-0.00153079,0.000583035 0.00019392,7.44523e-05,0.000214572,0.000157772,0.000137023
728 rs11632140,rs1553648,rs2271160,rs73505494,rs73507450 9.84389e-23 21.4676 inf 5 9.84389e-23 1.19717e-07 8.61101e-08,1.5524e-07 0.00187237,-0.00276799,-0.00152442,0.000585131,0.000127228 0.000194091,0.000214372,0.000157754,0.000137142,7.41523e-05
729 rs11632140,rs1553648,rs2271160,rs73505494,rs78776023 9.76943e-23 21.4643 inf 5 9.76943e-23 1.19715e-07 8.56619e-08,1.54901e-07 0.00185581,-0.00276201,-0.00152176,0.00057321,0.000167562 0.000193145,0.000214232,0.000157773,0.000136641,9.77091e-05
730 rs11632140,rs1553648,rs2271160,rs72740112,rs73505494 9.36295e-23 21.4458 inf 5 9.36295e-23 1.19659e-07 8.32769e-08,1.60229e-07 0.0018318,-0.002747,-0.00152946,-0.000184865,0.000562191 0.000192625,0.00021413,0.000157762,0.000109324,0.000136491
731 rs11632140,rs1553648,rs2271160,rs7163915,rs73505494 9.22801e-23 21.4395 inf 5 9.22801e-23 1.19636e-07 8.68466e-08,1.58672e-07 0.00185534,-0.00276178,-0.00152185,0.000164281,0.000572995 0.000193145,0.000214232,0.000157773,9.77091e-05,0.000136641
732 rs11632140,rs118064823,rs1553648,rs2271160,rs73505494 8.98035e-23 21.4277 inf 5 8.98035e-23 1.19599e-07 8.68263e-08,1.55828e-07 0.0018549,0.000160687,-0.00276185,-0.00152168,0.000572723 0.000193136,9.65086e-05,0.000214236,0.000157775,0.000136636
733 rs11632140,rs1553648,rs2271160,rs73505494,rs77213986 7.92011e-23 21.3732 inf 5 7.92011e-23 1.19426e-07 8.58991e-08,1.56699e-07 0.00185334,-0.0027608,-0.0015209,0.000569368,0.00012487 0.000193114,0.000214225,0.000157787,0.000136565,7.86319e-05
734 rs11632140,rs1553648,rs2271160,rs7181726,rs73505494 7.50013e-23 21.3495 inf 5 7.50013e-23 1.19333e-07 8.61393e-08,1.57049e-07 0.0018444,-0.00278447,-0.00154221,7.40266e-05,0.000571036 0.000192805,0.000215267,0.000158087,4.79175e-05,0.00013661
735 rs1012540,rs11632140,rs1553648,rs2271160,rs73505494 7.42239e-23 21.345 inf 5 7.42239e-23 1.19328e-07 8.43398e-08,1.54775e-07 0.000114376,0.00186825,-0.0027662,-0.00152461,0.000582817 7.41523e-05,0.000194091,0.000214372,0.000157754,0.000137142
736 rs11632140,rs140037094,rs1553648,rs2271160,rs73505494 7.02239e-23 21.3209 inf 5 7.02239e-23 1.19252e-07 8.50975e-08,1.57433e-07 0.00186711,0.00011094,-0.00276552,-0.00152416,0.000582186 0.000194069,7.36604e-05,0.000214363,0.000157757,0.000137133
737 rs11632140,rs11632182,rs1553648,rs2271160,rs73505494 6.98903e-23 21.3188 inf 5 6.98903e-23 1.19215e-07 8.70403e-08,1.54308e-07 0.00180659,5.81603e-05,-0.00276812,-0.00153206,0.000535281 0.000193352,3.9078e-05,0.000214459,0.000157798,0.000137686
738 rs1553648,rs2271160,rs28588248,rs7182025,rs73505494 6.85231e-23 21.3103 inf 5 6.85231e-23 1.18943e-07 8.22015e-08,1.57714e-07 -0.00269141,-0.00131944,-0.000179316,0.00184118,0.000566484 0.000209098,0.000152987,5.6735e-05,0.000193193,0.000137009
739 rs11632140,rs1553648,rs2271160,rs6495535,rs73505494 6.26757e-23 21.2715 inf 5 6.26757e-23 1.19095e-07 8.78638e-08,1.5347e-07 0.00186553,-0.00276502,-0.00152473,0.000105935,0.000581297 0.000194091,0.000214372,0.000157754,7.41523e-05,0.000137142
740 rs1012541,rs11632140,rs1553648,rs2271160,rs73505494 6.24936e-23 21.2703 inf 5 6.24936e-23 1.19091e-07 8.50577e-08,1.55355e-07 0.000105784,0.00186549,-0.002765,-0.00152473,0.00058127 7.41523e-05,0.000194091,0.000214372,0.000157754,0.000137142
741 rs11632140,rs147732649,rs1553648,rs2271160,rs73505494 5.62931e-23 21.2249 inf 5 5.62931e-23 1.18956e-07 8.28445e-08,1.57195e-07 0.00184933,0.000102007,-0.0027586,-0.00152012,0.00056692 0.000193072,7.52312e-05,0.000214211,0.000157816,0.000136535
742 rs11632140,rs1553648,rs2271160,rs35092028,rs73505494 5.37665e-23 21.2049 inf 5 5.37665e-23 1.18892e-07 8.6156e-08,1.55042e-07 0.00185208,-0.00275834,-0.00152421,0.000147157,0.000573383 0.000193253,0.00021421,0.000157758,0.000111377,0.000136752
743 rs11632140,rs1553648,rs2271160,rs73505494,rs8864 5.31947e-23 21.2003 inf 5 5.31947e-23 1.18878e-07 8.67684e-08,1.55444e-07 0.00184877,-0.00275834,-0.00152031,0.000566773,9.88156e-05 0.000193072,0.000214211,0.000157816,0.000136535,7.52312e-05
744 rs11632140,rs1553648,rs2271160,rs73505494,rs75759710 5.30317e-23 21.199 inf 5 5.30317e-23 1.18874e-07 8.56731e-08,1.55555e-07 0.00184874,-0.00275833,-0.00152032,0.000566765,9.86396e-05 0.000193072,0.000214211,0.000157816,0.000136535,7.52312e-05
745 rs11632140,rs1553648,rs2271160,rs6495528,rs73505494 5.17114e-23 21.188 inf 5 5.17114e-23 1.18826e-07 8.61269e-08,1.56255e-07 0.0018112,-0.00274392,-0.00151716,-5.41912e-05,0.000547404 0.000193274,0.000214178,0.000157911,4.21904e-05,0.000136978
746 rs1105039,rs11632140,rs1553648,rs2271160,rs73505494 5.15496e-23 21.1867 inf 5 5.15496e-23 1.18838e-07 8.53223e-08,1.5497e-07 5.01828e-05,0.00183006,-0.00275945,-0.00153486,0.000562582 3.8871e-05,0.000192628,0.000214241,0.00015789,0.000136491
747 rs11632140,rs12916361,rs1553648,rs2271160,rs73505494 5.13643e-23 21.1851 inf 5 5.13643e-23 1.18822e-07 8.606e-08,1.54572e-07 0.00183415,8.92981e-05,-0.00277392,-0.00154188,0.000563642 0.000192636,6.96631e-05,0.000214919,0.000158218,0.000136495
748 rs11632140,rs117309418,rs1553648,rs2271160,rs73505494 5.01489e-23 21.1747 inf 5 5.01489e-23 1.18797e-07 8.4914e-08,1.55251e-07 0.00184817,9.53788e-05,-0.00275806,-0.00152052,0.000566615 0.000193072,7.52312e-05,0.000214211,0.000157816,0.000136535
749 rs11632140,rs1553648,rs2271160,rs28576249,rs73505494 4.99257e-23 21.1728 inf 5 4.99257e-23 1.18791e-07 8.47961e-08,1.52424e-07 0.00184837,-0.00275846,-0.00152106,9.57868e-05,0.000566686 0.000193086,0.000214221,0.000157805,7.57572e-05,0.000136536
750 rs10220834,rs11632140,rs1553648,rs2271160,rs73505494 4.96727e-23 21.1705 inf 5 4.96727e-23 1.18764e-07 8.44855e-08,1.55504e-07 -5.96955e-05,0.00185786,-0.0027771,-0.00152033,0.000552589 4.78019e-05,0.000193777,0.000215202,0.000157823,0.000136709
751 rs11632140,rs1553648,rs2271160,rs2271163,rs73505494 4.91618e-23 21.1661 inf 5 4.91618e-23 1.18769e-07 8.42228e-08,1.56515e-07 0.00183095,-0.00274779,-0.00153137,7.97607e-05,0.000562762 0.000192626,0.000214131,0.000157803,6.37209e-05,0.000136491
752 rs11632140,rs1553648,rs2271160,rs28593334,rs73505494 4.83048e-23 21.1584 inf 5 4.83048e-23 1.18745e-07 8.52634e-08,1.56249e-07 0.00184778,-0.00275787,-0.00152066,9.3129e-05,0.000566512 0.000193072,0.000214211,0.000157816,7.52312e-05,0.000136535
753 rs11632140,rs1553648,rs2271160,rs73505494,rs8029184 4.7547e-23 21.1515 inf 5 4.7547e-23 1.18726e-07 8.52175e-08,1.56472e-07 0.00182463,-0.0027523,-0.00153612,0.000563202,-8.68267e-05 0.000192707,0.000214129,0.000157954,0.000136493,7.07994e-05
754 rs11632140,rs116483143,rs1553648,rs2271160,rs73505494 4.70539e-23 21.147 inf 5 4.70539e-23 1.1871e-07 8.53815e-08,1.55343e-07 0.00184819,9.35146e-05,-0.0027589,-0.00152224,0.000566673 0.000193112,7.68523e-05,0.000214241,0.000157786,0.00013654
755 rs11632140,rs1553648,rs2271160,rs34997291,rs73505494 4.65927e-23 21.1427 inf 5 4.65927e-23 1.18693e-07 8.70623e-08,1.55965e-07 0.00184111,-0.00276311,-0.00153564,7.16036e-05,0.000575305 0.000192789,0.000214388,0.00015794,5.93344e-05,0.000136921
756 rs11632140,rs1553648,rs2271160,rs2866984,rs73505494 4.65111e-23 21.142 inf 5 4.65111e-23 1.18678e-07 8.88019e-08,1.56693e-07 0.00185976,-0.00277431,-0.00152117,5.38831e-05,0.000558934 0.000194063,0.000215065,0.000157808,4.49882e-05,0.000136518
757 rs11632140,rs1553648,rs2271160,rs73505494,rs74931956 4.54848e-23 21.1323 inf 5 4.54848e-23 1.18665e-07 8.51342e-08,1.53531e-07 0.00182493,-0.00275234,-0.00153577,0.000563351,-8.47489e-05 0.000192705,0.000214129,0.000157951,0.000136494,7.12354e-05
758 rs11632140,rs1553648,rs17248736,rs2271160,rs73505494 4.37545e-23 21.1154 inf 5 4.37545e-23 1.18594e-07 8.66602e-08,1.5541e-07 0.00183956,-0.00276821,5.32762e-05,-0.00153134,0.000568339 0.000192753,0.000214697,4.65023e-05,0.000157812,0.000136595
759 rs11632140,rs12900140,rs1553648,rs2271160,rs73505494 4.3516e-23 21.1131 inf 5 4.3516e-23 1.18579e-07 8.64212e-08,1.54483e-07 0.00180794,4.37662e-05,-0.00275421,-0.00152932,0.000539004 0.000193741,3.8532e-05,0.000214151,0.000157773,0.000138013
760 rs11632140,rs1553648,rs2271160,rs3743040,rs73505494 4.33094e-23 21.111 inf 5 4.33094e-23 1.1859e-07 8.44616e-08,1.56612e-07 0.00181755,-0.00274854,-0.00153109,-6.00006e-05,0.00054894 0.000193013,0.000214127,0.000157806,5.24938e-05,0.000136985
761 rs11632140,rs1553648,rs2271160,rs34084353,rs73505494 4.07657e-23 21.0847 inf 5 4.07657e-23 1.18511e-07 8.60486e-08,1.56527e-07 0.00183869,-0.00276093,-0.00153193,6.57308e-05,0.000570463 0.000192737,0.000214347,0.000157835,6.0222e-05,0.000136699
762 rs11632140,rs1553648,rs2271160,rs73505494,rs74843640 4.0199e-23 21.0786 inf 5 4.0199e-23 1.18489e-07 8.50125e-08,1.58254e-07 0.00184717,-0.00275314,-0.00151724,0.000567305,8.01133e-05 0.000193173,0.000214139,0.000157975,0.000136572,7.43891e-05
763 rs11632140,rs138846566,rs1553648,rs2271160,rs73505494 4.00725e-23 21.0773 inf 5 4.00725e-23 1.18488e-07 8.50117e-08,1.56364e-07 0.00184544,8.04198e-05,-0.0027565,-0.00152093,0.000565881 0.000193059,7.47189e-05,0.000214201,0.000157829,0.000136533
764 rs11632140,rs1553648,rs2271160,rs73505494,rs78278423 3.96795e-23 21.073 inf 5 3.96795e-23 1.18471e-07 8.60072e-08,1.55806e-07 0.001847,-0.00275311,-0.00151734,0.000567247,7.92097e-05 0.000193173,0.000214139,0.000157975,0.000136572,7.43891e-05
765 rs11632140,rs1553648,rs2271160,rs73505494,rs80042818 3.95513e-23 21.0716 inf 5 3.95513e-23 1.18467e-07 8.63993e-08,1.56406e-07 0.00184695,-0.0027531,-0.00151737,0.000567233,7.89833e-05 0.000193173,0.000214139,0.000157975,0.000136572,7.43891e-05
766 rs11632140,rs1553648,rs2271160,rs73505494,rs77519341 3.9543e-23 21.0715 inf 5 3.9543e-23 1.18466e-07 8.26568e-08,1.54177e-07 0.00184695,-0.0027531,-0.00151737,0.000567232,7.89685e-05 0.000193173,0.000214139,0.000157975,0.000136572,7.43891e-05
767 rs11632140,rs1553648,rs2271160,rs73505494,rs78138185 3.95388e-23 21.0714 inf 5 3.95388e-23 1.18466e-07 8.65841e-08,1.52404e-07 0.00184695,-0.0027531,-0.00151737,0.000567232,7.89611e-05 0.000193173,0.000214139,0.000157975,0.000136572,7.43891e-05
768 rs11632140,rs1553648,rs2271160,rs73505494,rs74787527 3.94571e-23 21.0706 inf 5 3.94571e-23 1.18463e-07 8.55943e-08,1.55012e-07 0.00184692,-0.00275309,-0.00151739,0.000567222,7.8816e-05 0.000193173,0.000214139,0.000157975,0.000136572,7.43891e-05
769 rs11632140,rs146305567,rs1553648,rs2271160,rs73505494 3.9411e-23 21.07 inf 5 3.9411e-23 1.18462e-07 8.46699e-08,1.55047e-07 0.0018469,7.87339e-05,-0.00275309,-0.00151739,0.000567217 0.000193173,7.43891e-05,0.000214139,0.000157975,0.000136572
770 rs11632140,rs141168705,rs1553648,rs2271160,rs73505494 3.93926e-23 21.0698 inf 5 3.93926e-23 1.18461e-07 8.49071e-08,1.57076e-07 0.0018469,7.87012e-05,-0.00275309,-0.0015174,0.000567215 0.000193173,7.43891e-05,0.000214139,0.000157975,0.000136572
771 rs11632140,rs1553648,rs2271160,rs2903448,rs73505494 3.88435e-23 21.0637 inf 5 3.88435e-23 1.18429e-07 8.62556e-08,1.52461e-07 0.00185674,-0.00277215,-0.00152198,4.91961e-05,0.000559034 0.000194159,0.000215168,0.000157806,4.75191e-05,0.000136526
772 rs11631636,rs11632140,rs1553648,rs2271160,rs73505494 3.87962e-23 21.0632 inf 5 3.87962e-23 1.18414e-07 8.50729e-08,1.58107e-07 3.99176e-05,0.00180764,-0.00275292,-0.00152876,0.000543458 3.8932e-05,0.000194028,0.000214138,0.000157769,0.000137712
773 rs11632140,rs1553648,rs2271160,rs73505494,rs78083652 3.7674e-23 21.0505 inf 5 3.7674e-23 1.18398e-07 8.66699e-08,1.54873e-07 0.00185198,-0.00275808,-0.00152339,0.000571861,7.82321e-05 0.000193679,0.000214262,0.000157777,0.000136821,7.71538e-05
774 rs11632140,rs1553648,rs2271160,rs35477444,rs73505494 3.75255e-23 21.0488 inf 5 3.75255e-23 1.18396e-07 8.40509e-08,1.54688e-07 0.00184517,-0.00276929,-0.0015369,6.71743e-05,0.000571486 0.000193097,0.00021495,0.000158098,6.63871e-05,0.000136797
775 rs11632140,rs117935981,rs1553648,rs2271160,rs73505494 3.68577e-23 21.041 inf 5 3.68577e-23 1.1837e-07 8.5437e-08,1.55948e-07 0.00184595,7.38764e-05,-0.00275291,-0.00151794,0.000566909 0.000193173,7.43891e-05,0.000214139,0.000157975,0.000136572
776 rs11632140,rs1553648,rs2271160,rs73505494,rs79170539 3.56621e-23 21.0266 inf 5 3.56621e-23 1.1833e-07 8.5404e-08,1.54066e-07 0.00183591,-0.00275993,-0.00153624,0.000569102,-4.58805e-05 0.000192679,0.000214359,0.000158088,0.000136677,4.76263e-05
777 rs11632140,rs1553648,rs2271160,rs28685158,rs73505494 3.43243e-23 21.01 inf 5 3.43243e-23 1.18273e-07 8.57944e-08,1.56656e-07 0.00184257,-0.00275114,-0.00152418,3.75787e-05,0.000572919 0.000193,0.000214124,0.000157767,4.08648e-05,0.000136985
778 rs11632140,rs1553648,rs2271160,rs6495529,rs73505494 3.40671e-23 21.0068 inf 5 3.40671e-23 1.18232e-07 8.54619e-08,1.56331e-07 0.00181457,-0.00274445,-0.00152186,-3.68738e-05,0.000558182 0.000193571,0.000214221,0.00015783,4.15707e-05,0.000136567
779 rs11632140,rs1553648,rs2271160,rs73505494,rs80200469 3.39706e-23 21.0055 inf 5 3.39706e-23 1.18263e-07 8.59772e-08,1.55418e-07 0.00184084,-0.00276208,-0.0015302,0.000565918,-4.72204e-05 0.000192896,0.000214517,0.000157809,0.000136551,5.18048e-05
780 rs11632140,rs12911697,rs1553648,rs2271160,rs73505494 3.38563e-23 21.0041 inf 5 3.38563e-23 1.18258e-07 8.37724e-08,1.54185e-07 0.00182807,4.32314e-05,-0.0027537,-0.00152921,0.000555263 0.000192663,4.76459e-05,0.000214156,0.000157783,0.000136706
781 rs11632140,rs1553648,rs2271160,rs72740128,rs73505494 3.3854e-23 21.004 inf 5 3.3854e-23 1.18252e-07 8.60872e-08,1.55589e-07 0.00183497,-0.00274945,-0.00151905,6.30836e-05,0.000564816 0.000192663,0.000214124,0.000157954,6.98587e-05,0.000136521
782 rs11632140,rs1553648,rs16972538,rs2271160,rs73505494 3.37108e-23 21.0022 inf 5 3.37108e-23 1.18253e-07 8.45997e-08,1.55626e-07 0.00182632,-0.00275189,-6.56013e-05,-0.00153322,0.000562226 0.000192711,0.00021413,7.26008e-05,0.000157936,0.000136491
783 rs11632140,rs1553648,rs2271160,rs73505494,rs991789 3.30944e-23 20.9942 inf 5 3.30944e-23 1.1822e-07 8.3553e-08,1.55812e-07 0.00183331,-0.00275258,-0.00152387,0.00056591,4.57668e-05 0.000192636,0.000214139,0.000157775,0.000136556,5.22068e-05
784 rs11632140,rs1553648,rs2271159,rs2271160,rs73505494 3.26943e-23 20.9889 inf 5 3.26943e-23 1.18176e-07 8.67116e-08,1.52787e-07 0.00181294,-0.00274224,-3.48592e-05,-0.00152228,0.000558425 0.000193892,0.000214333,4.15347e-05,0.000157823,0.000136566
785 rs11632140,rs1553648,rs2271160,rs56291746,rs73505494 3.2601e-23 20.9877 inf 5 3.2601e-23 1.18204e-07 8.29593e-08,1.56185e-07 0.00182159,-0.00273724,-0.00152229,-4.63369e-05,0.000558024 0.000192968,0.000214649,0.000157819,5.36801e-05,0.000136577
786 rs11632140,rs1553648,rs2271160,rs4778864,rs73505494 3.2207e-23 20.9824 inf 5 3.2207e-23 1.18187e-07 8.55736e-08,1.57012e-07 0.00183495,-0.00275478,-0.00152839,5.06952e-05,0.000568189 0.000192667,0.000214189,0.00015777,5.97227e-05,0.000136672
787 rs11632140,rs1553648,rs2271160,rs34388060,rs73505494 3.10534e-23 20.9665 inf 5 3.10534e-23 1.18135e-07 8.53887e-08,1.56272e-07 0.00183427,-0.00275479,-0.001531,4.43845e-05,0.000570261 0.000192656,0.000214198,0.000157859,5.52854e-05,0.000136857
788 rs11632140,rs12898298,rs1553648,rs2271160,rs73505494 3.10095e-23 20.9659 inf 5 3.10095e-23 1.18133e-07 8.64557e-08,1.54419e-07 0.00183312,3.56122e-05,-0.00275794,-0.00153437,0.000559851 0.000192635,4.44351e-05,0.000214339,0.000158071,0.000136523
789 rs11632140,rs1553648,rs2271160,rs72740129,rs73505494 3.08589e-23 20.9638 inf 5 3.08589e-23 1.18124e-07 8.7278e-08,1.55402e-07 0.00182635,-0.00274936,-0.00152063,5.64367e-05,0.000556458 0.000192735,0.000214125,0.000157912,7.11844e-05,0.000136684
790 rs11632140,rs12911628,rs1553648,rs2271160,rs73505494 3.03376e-23 20.9564 inf 5 3.03376e-23 1.18107e-07 8.72663e-08,1.53685e-07 0.00182856,3.68062e-05,-0.00275318,-0.00152852,0.000556267 0.000192663,4.73482e-05,0.000214156,0.000157777,0.000136706
791 rs11632140,rs1553648,rs2271160,rs62035115,rs73505494 2.96013e-23 20.9457 inf 5 2.96013e-23 1.18036e-07 8.72632e-08,1.57222e-07 0.00186261,-0.00277025,-0.00152818,-2.90404e-05,0.000577536 0.000197564,0.000215982,0.000157773,4.09982e-05,0.000138192
792 rs11632140,rs1553648,rs2271160,rs34866076,rs73505494 2.93633e-23 20.9422 inf 5 2.93633e-23 1.18055e-07 8.27929e-08,1.54061e-07 0.00183305,-0.00275226,-0.00152445,3.80899e-05,0.000565376 0.000192637,0.00021414,0.000157771,5.23398e-05,0.000136559
793 rs11632140,rs12911777,rs1553648,rs2271160,rs73505494 2.92936e-23 20.9412 inf 5 2.92936e-23 1.18051e-07 8.36649e-08,1.55618e-07 0.00182302,-3.7491e-05,-0.00274929,-0.00152964,0.000553963 0.000192983,5.18159e-05,0.000214126,0.000157818,0.000136968
794 rs11632140,rs1553648,rs2271160,rs4993545,rs73505494 2.85018e-23 20.9293 inf 5 2.85018e-23 1.17984e-07 8.49989e-08,1.55026e-07 0.00186026,-0.00276892,-0.00152802,-2.68111e-05,0.000576337 0.000197605,0.000216035,0.000157773,4.11196e-05,0.000138196
795 rs11632140,rs1553648,rs2271160,rs61066974,rs73505494 2.84727e-23 20.9289 inf 5 2.84727e-23 1.1801e-07 8.58999e-08,1.5662e-07 0.00182709,-0.0027538,-0.00152354,3.02276e-05,0.000552444 0.000192735,0.000214187,0.000157803,4.44254e-05,0.000137246
796 rs113596309,rs11632140,rs1553648,rs2271160,rs73505494 2.84407e-23 20.9284 inf 5 2.84407e-23 1.18019e-07 8.82947e-08,1.57621e-07 -0.000113662,0.00183427,-0.00275847,-0.00153186,0.000561629 0.000164615,0.000192666,0.000214455,0.000157956,0.000136493
797 rs11632140,rs11636663,rs1553648,rs2271160,rs73505494 2.84404e-23 20.9284 inf 5 2.84404e-23 1.18012e-07 8.50984e-08,1.55206e-07 0.00182031,-3.30095e-05,-0.00274149,-0.00152754,0.000558158 0.000193323,4.83462e-05,0.000214503,0.000157761,0.000136621
798 rs11632140,rs11637878,rs1553648,rs2271160,rs73505494 2.84394e-23 20.9283 inf 5 2.84394e-23 1.18011e-07 8.45913e-08,1.56411e-07 0.00182351,-3.53082e-05,-0.00274934,-0.00152944,0.000554444 0.000192983,5.18159e-05,0.000214126,0.000157818,0.000136968
799 rs11632140,rs117210658,rs1553648,rs2271160,rs73505494 2.83377e-23 20.9268 inf 5 2.83377e-23 1.17908e-07 8.5375e-08,1.57338e-07 0.00185629,6.24081e-05,-0.00276566,-0.00154014,0.000574758 0.000197612,0.000111123,0.000215881,0.000159666,0.000138303
800 rs11632140,rs12595345,rs1553648,rs2271160,rs73505494 2.81254e-23 20.9235 inf 5 2.81254e-23 1.18004e-07 8.849e-08,1.57137e-07 0.00183597,2.89779e-05,-0.00275855,-0.00153232,0.000564421 0.000192738,4.29463e-05,0.000214478,0.000158003,0.00013653
801 rs11632140,rs1553648,rs17248476,rs2271160,rs73505494 2.7844e-23 20.9192 inf 5 2.7844e-23 1.17987e-07 8.6199e-08,1.56128e-07 0.00183509,-0.00275298,3.9145e-05,-0.00152757,0.000567919 0.000192702,0.000214163,5.97119e-05,0.000157762,0.000136767
802 rs11632140,rs12439898,rs1553648,rs2271160,rs73505494 2.77844e-23 20.9182 inf 5 2.77844e-23 1.17961e-07 8.56298e-08,1.56652e-07 0.00181729,-2.39289e-05,-0.00275055,-0.00153204,0.000557824 0.000193958,3.81852e-05,0.000214122,0.000158017,0.000136671
803 rs11632140,rs12594845,rs1553648,rs2271160,rs73505494 2.74181e-23 20.9125 inf 5 2.74181e-23 1.1793e-07 8.45362e-08,1.5136e-07 0.00182058,-2.49229e-05,-0.00274687,-0.00152308,0.000559556 0.000193518,4.23087e-05,0.000214197,0.000157845,0.000136566
804 rs11632140,rs1553648,rs2271160,rs73505494,rs8039384 2.7116e-23 20.9077 inf 5 2.7116e-23 1.17956e-07 8.66763e-08,1.55941e-07 0.00183148,-0.00275307,-0.00152858,0.000561654,-3.30675e-05 0.000192625,0.000214171,0.000157794,0.000136494,5.33038e-05
805 rs11632140,rs12592704,rs1553648,rs2271160,rs73505494 2.695e-23 20.905 inf 5 2.695e-23 1.17947e-07 8.4609e-08,1.56024e-07 0.00183148,-3.25357e-05,-0.00275303,-0.00152855,0.000561663 0.000192625,5.33038e-05,0.000214171,0.000157794,0.000136494
806 rs11632140,rs1553648,rs2271160,rs59424533,rs73505494 2.6813e-23 20.9028 inf 5 2.6813e-23 1.1794e-07 8.49628e-08,1.55191e-07 0.00183148,-0.00275299,-0.00152851,-3.20875e-05,0.000561671 0.000192625,0.000214171,0.000157794,5.33038e-05,0.000136494
807 rs11632140,rs1553648,rs2271160,rs25431,rs73505494 2.67495e-23 20.9017 inf 5 2.67495e-23 1.17928e-07 8.61435e-08,1.54366e-07 0.0018333,-0.00275214,-0.00152797,2.35816e-05,0.000559386 0.000192649,0.000214147,0.000157776,4.01803e-05,0.000136576
808 rs11072969,rs11632140,rs1553648,rs2271160,rs73505494 2.66001e-23 20.8993 inf 5 2.66001e-23 1.17929e-07 8.60757e-08,1.56054e-07 -3.13737e-05,0.00183148,-0.00275292,-0.00152846,0.000561683 5.33038e-05,0.000192625,0.000214171,0.000157794,0.000136494
809 rs11072968,rs11632140,rs1553648,rs2271160,rs73505494 2.65999e-23 20.8993 inf 5 2.65999e-23 1.17929e-07 8.46334e-08,1.55268e-07 -3.13727e-05,0.00183148,-0.00275292,-0.00152846,0.000561683 5.33038e-05,0.000192625,0.000214171,0.000157794,0.000136494
810 rs112213447,rs11632140,rs1553648,rs2271160,rs73505494 2.6596e-23 20.8992 inf 5 2.6596e-23 1.17929e-07 8.42293e-08,1.52499e-07 -3.13598e-05,0.00183148,-0.00275292,-0.00152846,0.000561684 5.33038e-05,0.000192625,0.000214171,0.000157794,0.000136494
811 rs11632140,rs12915985,rs1553648,rs2271160,rs73505494 2.65286e-23 20.8981 inf 5 2.65286e-23 1.17894e-07 8.45689e-08,1.56036e-07 0.00181977,2.16824e-05,-0.00275321,-0.00153293,0.000557574 0.000193837,3.99282e-05,0.000214193,0.000158223,0.000136759
812 rs11632140,rs1553648,rs2271160,rs73505494,rs8029934 2.65266e-23 20.8981 inf 5 2.65266e-23 1.17926e-07 8.64316e-08,1.53673e-07 0.00183148,-0.0027529,-0.00152845,0.000561688,-3.1122e-05 0.000192625,0.000214171,0.000157794,0.000136494,5.33038e-05
813 rs11629889,rs11632140,rs1553648,rs2271160,rs73505494 2.64783e-23 20.8973 inf 5 2.64783e-23 1.17895e-07 8.58375e-08,1.55533e-07 -2.07889e-05,0.00181916,-0.0027505,-0.00153129,0.000558401 3.81852e-05,0.000193958,0.000214122,0.000158017,0.000136671
814 rs11072970,rs11632140,rs1553648,rs2271160,rs73505494 2.62613e-23 20.8937 inf 5 2.62613e-23 1.17912e-07 8.51162e-08,1.54081e-07 -3.01903e-05,0.00183148,-0.00275282,-0.00152838,0.000561704 5.33038e-05,0.000192625,0.000214171,0.000157794,0.000136494
815 rs11632140,rs1553648,rs2271160,rs73505494,rs8027238 2.62213e-23 20.8931 inf 5 2.62213e-23 1.17907e-07 8.55105e-08,1.55659e-07 0.0018351,-0.00275722,-0.00153047,0.000564397,2.83377e-05 0.000192731,0.000214487,0.000157927,0.000136546,5.05949e-05
816 rs11632140,rs1553648,rs16972622,rs2271160,rs73505494 2.62211e-23 20.8931 inf 5 2.62211e-23 1.1791e-07 8.58771e-08,1.53344e-07 0.00183148,-0.00275281,-3.00459e-05,-0.00152837,0.000561706 0.000192625,0.000214171,5.33038e-05,0.000157794,0.000136494
817 rs11632140,rs12438255,rs1553648,rs2271160,rs73505494 2.61366e-23 20.8917 inf 5 2.61366e-23 1.17895e-07 8.45511e-08,1.5332e-07 0.00184447,2.19911e-05,-0.00276312,-0.00153123,0.000567141 0.000194087,4.03853e-05,0.00021543,0.000158011,0.000136789
818 rs11632140,rs1553648,rs16972625,rs2271160,rs73505494 2.61337e-23 20.8916 inf 5 2.61337e-23 1.17905e-07 8.34439e-08,1.52845e-07 0.00183148,-0.00275278,-2.97283e-05,-0.00152835,0.000561712 0.000192625,0.000214171,5.33038e-05,0.000157794,0.000136494
819 rs11632140,rs1553648,rs2271160,rs3743041,rs73505494 2.61144e-23 20.8913 inf 5 2.61144e-23 1.17904e-07 8.14244e-08,1.56133e-07 0.00183148,-0.00275278,-0.00152835,-2.96576e-05,0.000561713 0.000192625,0.000214171,0.000157794,5.33038e-05,0.000136494
820 rs11632140,rs1553648,rs2271160,rs57967327,rs73505494 2.60394e-23 20.8901 inf 5 2.60394e-23 1.179e-07 8.48277e-08,1.5784e-07 0.00183152,-0.00275268,-0.00152822,-2.92973e-05,0.000561935 0.000192625,0.000214169,0.000157789,5.3146e-05,0.000136492
821 rs11632140,rs1553648,rs2271160,rs58931576,rs73505494 2.60227e-23 20.8898 inf 5 2.60227e-23 1.17899e-07 8.35945e-08,1.52471e-07 0.00183151,-0.0027528,-0.00152829,-2.94044e-05,0.000561717 0.000192625,0.000214174,0.000157792,5.34624e-05,0.000136494
822 rs11632140,rs117939237,rs1553648,rs2271160,rs73505494 2.59945e-23 20.8893 inf 5 2.59945e-23 1.17853e-07 8.53262e-08,1.55802e-07 0.00181687,-3.16368e-05,-0.00274187,-0.00152257,0.000558575 0.000194981,6.52694e-05,0.000214814,0.000157938,0.000136698
823 rs11632140,rs12905383,rs1553648,rs2271160,rs73505494 2.59912e-23 20.8893 inf 5 2.59912e-23 1.17885e-07 8.41184e-08,1.55908e-07 0.00182616,-2.40258e-05,-0.00274935,-0.00153009,0.000557996 0.000192889,4.523e-05,0.000214128,0.000157912,0.000136723
824 rs11632140,rs1553648,rs2271160,rs61021444,rs73505494 2.59696e-23 20.8889 inf 5 2.59696e-23 1.17896e-07 8.5826e-08,1.55539e-07 0.00183148,-0.00275273,-0.00152831,-2.91202e-05,0.000561722 0.000192625,0.000214171,0.000157794,5.33038e-05,0.000136494
825 rs11632140,rs1553648,rs2271160,rs73505494,rs79015069 2.58169e-23 20.8863 inf 5 2.58169e-23 1.17887e-07 8.64469e-08,1.58723e-07 0.00183271,-0.00274766,-0.00152387,0.000563079,-4.25563e-05 0.000192638,0.000214175,0.000157816,0.0001365,7.9679e-05
826 rs11632140,rs12593210,rs1553648,rs2271160,rs73505494 2.57672e-23 20.8855 inf 5 2.57672e-23 1.17886e-07 8.53463e-08,1.55785e-07 0.00183148,-2.83463e-05,-0.00275266,-0.00152826,0.000561736 0.000192625,5.33038e-05,0.000214171,0.000157794,0.000136494
827 rs11632140,rs1553648,rs2271160,rs72740126,rs73505494 2.56632e-23 20.8837 inf 5 2.56632e-23 1.17872e-07 8.49855e-08,1.53051e-07 0.00183139,-0.00275175,-0.00152478,3.74032e-05,0.00056224 0.000192625,0.000214143,0.000157778,7.28743e-05,0.000136491
828 rs11632140,rs1553648,rs2271160,rs7171268,rs73505494 2.55692e-23 20.8821 inf 5 2.55692e-23 1.1787e-07 8.51932e-08,1.57142e-07 0.00183822,-0.00275337,-0.00152397,3.83696e-05,0.000563991 0.000193072,0.000214211,0.000157816,7.52312e-05,0.000136535
829 rs11632140,rs1553648,rs2271160,rs35712296,rs73505494 2.5479e-23 20.8806 inf 5 2.5479e-23 1.17865e-07 8.59608e-08,1.54378e-07 0.0018374,-0.00275883,-0.001531,4.08622e-05,0.00056567 0.00019298,0.000214805,0.000158027,8.12453e-05,0.000136663
830 rs11632140,rs1553648,rs2271160,rs73505494,rs74028147 2.53667e-23 20.8787 inf 5 2.53667e-23 1.17864e-07 8.48288e-08,1.52918e-07 0.00183045,-0.00275187,-0.00152746,0.00056071,-2.66309e-05 0.000192637,0.000214147,0.000157767,0.000136524,5.31619e-05
831 rs11632140,rs1553648,rs16972624,rs2271160,rs73505494 2.53558e-23 20.8785 inf 5 2.53558e-23 1.17863e-07 8.37341e-08,1.53514e-07 0.00183148,-0.00275252,-2.66846e-05,-0.00152814,0.000561764 0.000192625,0.000214171,5.33038e-05,0.000157794,0.000136494
832 rs11632140,rs1553648,rs1876435,rs2271160,rs73505494 2.53004e-23 20.8776 inf 5 2.53004e-23 1.17839e-07 8.41384e-08,1.56321e-07 0.00182205,-0.00274901,-1.76494e-05,-0.00152869,0.00055977 0.000193705,0.000214138,3.8076e-05,0.000157835,0.000136593
833 rs11632140,rs1553648,rs2271160,rs2866983,rs73505494 2.52587e-23 20.8768 inf 5 2.52587e-23 1.17851e-07 8.47488e-08,1.57494e-07 0.00182947,-0.00275303,-0.00153315,3.85726e-05,0.000564346 0.000192672,0.000214201,0.000158391,8.00537e-05,0.000136562
834 rs111845410,rs11632140,rs1553648,rs2271160,rs73505494 2.50006e-23 20.8724 inf 5 2.50006e-23 1.1784e-07 8.5597e-08,1.52411e-07 -3.72076e-05,0.00183223,-0.00275375,-0.00153171,0.000564899 7.98289e-05,0.000192631,0.000214256,0.000158178,0.000136611
835 rs11632140,rs1553648,rs2271160,rs28576300,rs73505494 2.47985e-23 20.8689 inf 5 2.47985e-23 1.17817e-07 8.3729e-08,1.5651e-07 0.0018211,-0.00274588,-0.00152793,-1.88153e-05,0.000556734 0.000194158,0.000214361,0.000157797,4.3991e-05,0.000137093
836 rs11632140,rs1553648,rs2271160,rs6495530,rs73505494 2.46358e-23 20.866 inf 5 2.46358e-23 1.17797e-07 8.3829e-08,1.5741e-07 0.00184189,-0.00275457,-0.0015283,1.48944e-05,0.000567244 0.000194428,0.000214409,0.000157833,3.79154e-05,0.000137088
837 rs11629743,rs11632140,rs1553648,rs2271160,rs73505494 2.4557e-23 20.8646 inf 5 2.4557e-23 1.17796e-07 8.48126e-08,1.56851e-07 -1.48404e-05,0.00182306,-0.00274971,-0.00152916,0.000559798 3.80548e-05,0.000193842,0.000214126,0.000157921,0.000136632
838 rs112619564,rs11632140,rs1553648,rs2271160,rs73505494 2.44768e-23 20.8632 inf 5 2.44768e-23 1.17816e-07 8.5758e-08,1.57032e-07 -2.27983e-05,0.00183172,-0.00275124,-0.00152691,0.000562082 5.35973e-05,0.000192626,0.000214135,0.000157757,0.000136491
839 rs11632140,rs1553648,rs2271160,rs73505494,rs79754687 2.44284e-23 20.8623 inf 5 2.44284e-23 1.17813e-07 8.56383e-08,1.5787e-07 0.00183169,-0.0027512,-0.00152693,0.000562083,-2.24819e-05 0.000192626,0.000214135,0.000157758,0.000136491,5.34373e-05
840 rs11632140,rs1553648,rs2271160,rs73505494,rs8039607 2.44114e-23 20.862 inf 5 2.44114e-23 1.17812e-07 8.5326e-08,1.55474e-07 0.00183174,-0.00275126,-0.00152687,0.000562084,-2.25249e-05 0.000192626,0.000214136,0.000157756,0.000136491,5.37595e-05
841 rs11632140,rs1553648,rs2271160,rs73505494,rs74028151 2.40828e-23 20.8561 inf 5 2.40828e-23 1.17793e-07 8.41521e-08,1.55488e-07 0.0018317,-0.00275115,-0.00152685,0.000562095,-2.06528e-05 0.000192626,0.000214135,0.000157757,0.000136491,5.35973e-05
842 rs11632140,rs1553648,rs2271160,rs73505494,rs906428 2.40383e-23 20.8553 inf 5 2.40383e-23 1.17789e-07 8.45833e-08,1.54424e-07 0.00183381,-0.00275088,-0.00152538,0.000563347,-1.92387e-05 0.00019272,0.000214129,0.000157769,0.000136523,5.09035e-05
843 rs11632140,rs1553648,rs2271160,rs35617389,rs73505494 2.40313e-23 20.8552 inf 5 2.40313e-23 1.17778e-07 8.69977e-08,1.56265e-07 0.00183077,-0.0027485,-0.00152523,1.75612e-05,0.000565004 0.000192637,0.000214176,0.000157779,4.93727e-05,0.000136714
844 rs11632140,rs1553648,rs2271160,rs73505494,rs8028511 2.36328e-23 20.8479 inf 5 2.36328e-23 1.17738e-07 8.71315e-08,1.56331e-07 0.0018381,-0.0027525,-0.00152729,0.000565308,-9.94146e-06 0.000194256,0.000214298,0.000157796,0.000136997,3.79266e-05
845 rs115287348,rs11632140,rs1553648,rs2271160,rs73505494 2.35653e-23 20.8467 inf 5 2.35653e-23 1.17757e-07 8.47316e-08,1.58152e-07 -2.99855e-05,0.00182716,-0.00274805,-0.00152716,0.000560265 9.65086e-05,0.000193136,0.000214236,0.000157775,0.000136636
846 rs11632140,rs1553648,rs2271160,rs7182458,rs73505494 2.35481e-23 20.8464 inf 5 2.35481e-23 1.17718e-07 8.47928e-08,1.54432e-07 0.00183777,-0.00275384,-0.00152735,-1.0587e-05,0.000563387 0.000195173,0.000214895,0.00015784,5.31956e-05,0.000136616
847 rs11632140,rs1553648,rs2271160,rs73505494,rs8026419 2.35451e-23 20.8463 inf 5 2.35451e-23 1.17762e-07 8.3467e-08,1.53444e-07 0.00183178,-0.00275122,-0.00152653,0.000561867,-1.78654e-05 0.000192627,0.000214145,0.000157752,0.000136495,5.56794e-05
848 rs11632140,rs1553648,rs2271160,rs73505494,rs75578357 2.34698e-23 20.8449 inf 5 2.34698e-23 1.17757e-07 8.59491e-08,1.57268e-07 0.00183176,-0.00275116,-0.00152655,0.00056188,-1.72483e-05 0.000192627,0.000214144,0.000157753,0.000136495,5.54928e-05
849 rs11632140,rs1553648,rs2271160,rs7164719,rs73505494 2.33693e-23 20.8431 inf 5 2.33693e-23 1.17732e-07 8.19185e-08,1.53654e-07 0.00182645,-0.00274914,-0.00152738,9.28154e-06,0.000560936 0.000193737,0.000214167,0.000157813,3.79224e-05,0.000136592
850 rs11632140,rs1553648,rs2271160,rs62035088,rs73505494 2.33537e-23 20.8428 inf 5 2.33537e-23 1.1775e-07 8.5036e-08,1.55821e-07 0.0018327,-0.00275032,-0.00152507,-1.49651e-05,0.00056237 0.000192668,0.000214122,0.000157807,5.12985e-05,0.000136492
851 rs11632140,rs1553648,rs2271160,rs73505494,rs79077633 2.33464e-23 20.8426 inf 5 2.33464e-23 1.17729e-07 8.29036e-08,1.56287e-07 0.0018337,-0.00275159,-0.00152708,0.000561241,3.08561e-05 0.000192851,0.000214202,0.000157786,0.000136555,0.000131825
852 rs11632140,rs11633917,rs1553648,rs2271160,rs73505494 2.32689e-23 20.8412 inf 5 2.32689e-23 1.17735e-07 8.65172e-08,1.56898e-07 0.00182963,-1.23593e-05,-0.00274734,-0.00152696,0.000562687 0.000192769,4.88902e-05,0.000214425,0.000157772,0.000136503
853 rs11632140,rs1507659,rs1553648,rs2271160,rs73505494 2.31514e-23 20.839 inf 5 2.31514e-23 1.17696e-07 8.6912e-08,1.54118e-07 0.00183389,-4.27619e-06,-0.00275137,-0.00152653,0.000562571 0.000194649,5.04897e-05,0.000214554,0.000157775,0.000136552
854 rs11632140,rs1553648,rs2271160,rs60065485,rs73505494 2.3059e-23 20.8373 inf 5 2.3059e-23 1.17733e-07 8.44229e-08,1.56057e-07 0.00183159,-0.00275073,-0.00152673,-1.31494e-05,0.00056214 0.000192625,0.000214132,0.00015776,5.29695e-05,0.000136491
855 rs11632140,rs1553648,rs2271160,rs62035082,rs73505494 2.29897e-23 20.836 inf 5 2.29897e-23 1.17729e-07 8.51881e-08,1.57379e-07 0.00183199,-0.00275075,-0.00152711,-1.04771e-05,0.000562997 0.000192636,0.000214134,0.000157789,4.46744e-05,0.000136531
856 rs11632140,rs1553648,rs2271160,rs73505494,rs9673075 2.29491e-23 20.8352 inf 5 2.29491e-23 1.17726e-07 8.49091e-08,1.52588e-07 0.0018311,-0.00274966,-0.00152628,0.000561999,-1.13377e-05 0.000192634,0.000214136,0.000157751,0.000136494,4.99926e-05
857 rs11632140,rs1553648,rs2271160,rs73505494,rs74734598 2.29374e-23 20.835 inf 5 2.29374e-23 1.17721e-07 8.61738e-08,1.54141e-07 0.00183424,-0.0027515,-0.00152535,0.000562941,1.55784e-05 0.000193072,0.000214211,0.000157816,0.000136535,7.52312e-05
858 rs11632140,rs1553648,rs2271160,rs4778863,rs73505494 2.29226e-23 20.8347 inf 5 2.29226e-23 1.17701e-07 8.38097e-08,1.56085e-07 0.00183404,-0.00275082,-0.0015271,4.56799e-06,0.000564368 0.000193755,0.000214181,0.000157889,3.77681e-05,0.000137637
859 rs11632140,rs1553648,rs2271160,rs4353448,rs73505494 2.28485e-23 20.8333 inf 5 2.28485e-23 1.17705e-07 8.45189e-08,1.58369e-07 0.00182866,-0.00274944,-0.0015263,-5.42285e-06,0.000560882 0.000193644,0.00021419,0.000157751,3.76021e-05,0.000136808
860 rs11632140,rs1553648,rs2271160,rs4145805,rs73505494 2.2841e-23 20.8331 inf 5 2.2841e-23 1.17705e-07 8.61138e-08,1.5485e-07 0.00182868,-0.00274928,-0.00152612,-5.41406e-06,0.000560924 0.000193628,0.00021422,0.000157755,3.76121e-05,0.000136789
861 rs11632140,rs1553648,rs2271160,rs61164129,rs73505494 2.28402e-23 20.8331 inf 5 2.28402e-23 1.17701e-07 8.42221e-08,1.51387e-07 0.00182873,-0.00274942,-0.00152666,4.5964e-06,0.00056127 0.00019398,0.00021422,0.000157779,3.77052e-05,0.000136715
862 rs11632140,rs1553648,rs2135881,rs2271160,rs73505494 2.28186e-23 20.8327 inf 5 2.28186e-23 1.17717e-07 8.57223e-08,1.52978e-07 0.00183251,-0.00275196,-9.22693e-06,-0.00152678,0.000561909 0.000192692,0.000214308,4.72665e-05,0.00015777,0.0001365
863 rs11632140,rs12442871,rs1553648,rs2271160,rs73505494 2.27077e-23 20.8306 inf 5 2.27077e-23 1.17699e-07 8.53702e-08,1.54446e-07 0.0018334,4.03831e-06,-0.00275082,-0.0015265,0.000563132 0.000193418,3.74831e-05,0.000214195,0.000157762,0.00013675
864 rs11632140,rs12906003,rs1553648,rs2271160,rs73505494 2.26605e-23 20.8297 inf 5 2.26605e-23 1.17692e-07 8.44984e-08,1.55146e-07 0.00183095,1.07006e-06,-0.00275014,-0.00152635,0.000561926 0.000193646,3.75986e-05,0.000214138,0.000157761,0.000136892
865 rs11632140,rs1553648,rs2271160,rs2866982,rs73505494 2.26412e-23 20.8293 inf 5 2.26412e-23 1.17693e-07 8.38296e-08,1.56199e-07 0.00183261,-0.00275046,-0.00152629,2.20917e-06,0.000562769 0.000193516,0.000214163,0.000157751,3.75149e-05,0.000136804
866 rs11632140,rs1553648,rs16972495,rs2271160,rs73505494 2.24311e-23 20.8253 inf 5 2.24311e-23 1.17694e-07 8.61751e-08,1.53772e-07 0.00183124,-0.00275018,3.35521e-06,-0.00152657,0.000562235 0.000192665,0.000214122,4.82282e-05,0.000157801,0.000136491
867 rs11632140,rs1553648,rs2271160,rs55633831,rs73505494 2.23884e-23 20.8245 inf 5 2.23884e-23 1.17691e-07 8.18947e-08,1.5492e-07 0.00183156,-0.00275023,-0.00152627,-3.38752e-07,0.000562222 0.00019272,0.000214137,0.000157798,4.78466e-05,0.000136491
868 rs1553648,rs2271160,rs2271164,rs7182025,rs73505494 9.92884e-24 20.4713 inf 5 9.92884e-24 1.16569e-07 8.49122e-08,1.57199e-07 -0.00260962,-0.00133115,-9.71655e-05,0.00173877,0.000444811 0.000206577,0.000152858,3.79998e-05,0.000189147,0.000130875
869 rs1553648,rs2271160,rs7182025,rs73505494,rs8030638 9.35934e-24 20.4457 inf 5 9.35934e-24 1.16212e-07 8.25398e-08,1.53123e-07 -0.00264156,-0.00130237,0.00179767,0.000522092,-0.000136732 0.00020765,0.00015395,0.000192016,0.000135252,5.57256e-05
870 rs11632140,rs1553648,rs28588248,rs6495533 8.50049e-24 18.1183 inf 4 2.51125e-12 9.92628e-08 7.21567e-08,1.34247e-07 0.00148778,-0.00224651,-0.00022422,-0.00083995 0.000155724,0.000191149,5.31346e-05,0.0001138
871 rs12441164,rs1553648,rs2271160,rs7182025,rs73505494 8.072e-24 20.3814 inf 5 8.072e-24 1.15994e-07 8.58161e-08,1.53782e-07 -0.000137263,-0.00264786,-0.00131638,0.00179811,0.000532185 5.74781e-05,0.000208043,0.000153352,0.000192224,0.000136652
872 rs1553648,rs28588248,rs6495533,rs7182025 7.46685e-24 18.062 inf 4 2.20589e-12 9.90576e-08 6.94702e-08,1.33028e-07 -0.00222033,-0.000219547,-0.00077321,0.00150899 0.000189123,5.31039e-05,0.000112659,0.000158203
873 rs1553648,rs2271160,rs2271162,rs7182025,rs73505494 3.51666e-24 20.0206 inf 5 3.51666e-24 1.15127e-07 8.26822e-08,1.49906e-07 -0.00262216,-0.00133262,-9.94627e-05,0.00177605,0.000425318 0.000207116,0.000152911,4.71882e-05,0.000191243,0.000130989
874 rs1553648,rs2271160,rs55811683,rs7182025,rs73505494 3.12808e-24 19.9697 inf 5 3.12808e-24 1.13914e-07 8.04255e-08,1.56232e-07 -0.00259749,-0.00136687,-0.000234212,0.00169951,0.000628555 0.000206496,0.000152954,0.000143064,0.000189048,0.000175089
875 rs1553648,rs4778868,rs6495533,rs7182025 2.93389e-24 17.6563 inf 4 8.66743e-13 9.73363e-08 6.61454e-08,1.31082e-07 -0.00228558,0.000283844,-0.000740941,0.00147011 0.000195395,7.43086e-05,0.000112421,0.000157928
876 rs11072963,rs1553648,rs2271160,rs7182025,rs73505494 2.6591e-24 19.8992 inf 5 2.6591e-24 1.14464e-07 8.16005e-08,1.5148e-07 -0.000106796,-0.00261799,-0.00130783,0.00177392,0.000505257 5.72517e-05,0.000207123,0.000154419,0.000191696,0.000135712
877 rs11632140,rs1553648,rs4778868,rs6495533 2.31258e-24 17.553 inf 4 6.83191e-13 9.70363e-08 6.81418e-08,1.30901e-07 0.00144259,-0.00230089,0.000283655,-0.000804458 0.000155363,0.000196968,7.43086e-05,0.000113523
878 rs117505832,rs1553648,rs2271160,rs7182025,rs73505494 2.07934e-24 19.7924 inf 5 2.07934e-24 1.1444e-07 8.13377e-08,1.50599e-07 0.000241592,-0.00261074,-0.00136499,0.00172196,0.000436123 0.000130162,0.000206827,0.000152835,0.000188939,0.000130853
879 rs12904562,rs1553648,rs2271160,rs7182025,rs73505494 1.73415e-24 19.7135 inf 5 1.73415e-24 1.14181e-07 8.24096e-08,1.52119e-07 0.0001605,-0.00262721,-0.00137846,0.00172523,0.000439927 9.16337e-05,0.00020778,0.000153445,0.000189008,0.000130853
880 rs11637685,rs1553648,rs2271160,rs7182025,rs73505494 1.71275e-24 19.7081 inf 5 1.71275e-24 1.14177e-07 8.14494e-08,1.47228e-07 0.000111075,-0.00259343,-0.00135972,0.00171693,0.000443808 6.34748e-05,0.000206406,0.000152732,0.000188889,0.000130889
881 rs1553648,rs16972618,rs2271160,rs7182025,rs73505494 1.67611e-24 19.6987 inf 5 1.67611e-24 1.14138e-07 8.21681e-08,1.49318e-07 -0.00260469,0.000128998,-0.00135197,0.0017486,0.0004562 0.000206672,7.43959e-05,0.000152656,0.00019,0.000131264
882 rs1553648,rs2271160,rs7182025,rs73505494,rs76877681 1.66569e-24 19.696 inf 5 1.66569e-24 1.1413e-07 8.27836e-08,1.47893e-07 -0.00260464,-0.00135197,0.00174852,0.000456163,0.000128731 0.000206672,0.000152656,0.00019,0.000131264,7.43959e-05
883 rs1553648,rs2271160,rs7182025,rs73505494,rs75367314 1.58677e-24 19.6749 inf 5 1.58677e-24 1.14063e-07 8.28754e-08,1.49618e-07 -0.00260431,-0.00135195,0.00174794,0.000455868,0.000126626 0.000206672,0.000152656,0.00019,0.000131264,7.43959e-05
884 rs1553648,rs2271160,rs28562234,rs7182025,rs73505494 1.57858e-24 19.6727 inf 5 1.57858e-24 1.14056e-07 8.27524e-08,1.49815e-07 -0.00260428,-0.00135195,0.0001264,0.00174788,0.000455836 0.000206672,0.000152656,7.43959e-05,0.00019,0.000131264
885 rs116791225,rs1553648,rs2271160,rs7182025,rs73505494 1.5752e-24 19.6718 inf 5 1.5752e-24 1.14053e-07 8.47838e-08,1.50392e-07 0.000126306,-0.00260426,-0.00135195,0.00174785,0.000455823 7.43959e-05,0.000206672,0.000152656,0.00019,0.000131264
886 rs11855057,rs1553648,rs2271160,rs7182025,rs73505494 1.54499e-24 19.6634 inf 5 1.54499e-24 1.14026e-07 8.2225e-08,1.49423e-07 0.000125455,-0.00260413,-0.00135195,0.00174761,0.000455703 7.43959e-05,0.000206672,0.000152656,0.00019,0.000131264
887 rs11857576,rs1553648,rs2271160,rs7182025,rs73505494 1.5417e-24 19.6624 inf 5 1.5417e-24 1.14023e-07 8.38306e-08,1.50188e-07 0.000125361,-0.00260412,-0.00135195,0.00174759,0.00045569 7.43959e-05,0.000206672,0.000152656,0.00019,0.000131264
888 rs141332842,rs1553648,rs2271160,rs7182025,rs73505494 1.5365e-24 19.661 inf 5 1.5365e-24 1.14019e-07 8.31865e-08,1.53205e-07 0.000125211,-0.00260409,-0.00135195,0.00174755,0.000455669 7.43959e-05,0.000206672,0.000152656,0.00019,0.000131264
889 rs1553648,rs2271160,rs28441296,rs7182025,rs73505494 1.53612e-24 19.6609 inf 5 1.53612e-24 1.14018e-07 8.3791e-08,1.52648e-07 -0.00260409,-0.00135195,0.0001252,0.00174754,0.000455667 0.000206672,0.000152656,7.43959e-05,0.00019,0.000131264
890 rs1553648,rs2271160,rs28546756,rs7182025,rs73505494 1.53222e-24 19.6597 inf 5 1.53222e-24 1.14015e-07 7.91224e-08,1.51382e-07 -0.00260407,-0.00135195,0.000125088,0.00174751,0.000455652 0.000206672,0.000152656,7.43959e-05,0.00019,0.000131264
891 rs12900140,rs1553648,rs2271160,rs7182025,rs73505494 1.52809e-24 19.6586 inf 5 1.52809e-24 1.13998e-07 8.06482e-08,1.51498e-07 6.42208e-05,-0.00260613,-0.00136227,0.00169616,0.000412456 3.83631e-05,0.000206748,0.000152798,0.000189136,0.000131742
892 rs1553648,rs2271160,rs7182025,rs72740112,rs73505494 1.52371e-24 19.6573 inf 5 1.52371e-24 1.14013e-07 8.10655e-08,1.5087e-07 -0.00258099,-0.00135429,0.00171272,-0.000183738,0.000437913 0.000206353,0.000152666,0.000188874,0.000109324,0.000130848
893 rs1553648,rs2271160,rs7182025,rs73505494,rs78776023 1.49121e-24 19.648 inf 5 1.49121e-24 1.13981e-07 8.1826e-08,1.52069e-07 -0.00259423,-0.00134469,0.00173541,0.000447377,0.000162843 0.000206426,0.000152706,0.000189361,0.000130967,9.7697e-05
894 rs11855085,rs1553648,rs2271160,rs7182025,rs73505494 1.4455e-24 19.6344 inf 5 1.4455e-24 1.13935e-07 8.10497e-08,1.49552e-07 0.000122483,-0.00260367,-0.00135193,0.00174679,0.000455286 7.43959e-05,0.000206672,0.000152656,0.00019,0.000131264
895 rs1553648,rs2271160,rs7182025,rs7182549,rs73505494 1.44523e-24 19.6344 inf 5 1.44523e-24 1.13934e-07 8.11449e-08,1.53291e-07 -0.00260366,-0.00135193,0.00174679,0.000122474,0.000455285 0.000206672,0.000152656,0.00019,7.43959e-05,0.000131264
896 rs1553648,rs2271160,rs7163915,rs7182025,rs73505494 1.41085e-24 19.6239 inf 5 1.41085e-24 1.13905e-07 8.28113e-08,1.50047e-07 -0.00259403,-0.00134482,0.000159563,0.00173495,0.00044719 0.000206426,0.000152706,9.7697e-05,0.000189361,0.000130967
897 rs11855135,rs1553648,rs2271160,rs7182025,rs73505494 1.39715e-24 19.6197 inf 5 1.39715e-24 1.13888e-07 7.8918e-08,1.47442e-07 0.000120936,-0.00260342,-0.00135192,0.00174636,0.000455069 7.43959e-05,0.000206672,0.000152656,0.00019,0.000131264
898 rs1553648,rs2271160,rs7182025,rs73505494,rs73507450 1.37872e-24 19.6139 inf 5 1.37872e-24 1.13866e-07 8.21641e-08,1.49791e-07 -0.00259792,-0.00134585,0.00174898,0.000457137,0.000119728 0.00020651,0.000152692,0.000190198,0.000131378,7.4108e-05
899 rs118064823,rs1553648,rs2271160,rs7182025,rs73505494 1.37692e-24 19.6133 inf 5 1.37692e-24 1.13871e-07 8.24833e-08,1.51164e-07 0.000156152,-0.00259416,-0.0013447,0.00173458,0.000446967 9.64974e-05,0.000206429,0.000152709,0.000189354,0.000130963
900 rs12546,rs1553648,rs2271160,rs7182025,rs73505494 1.36635e-24 19.61 inf 5 1.36635e-24 1.13857e-07 8.14521e-08,1.50375e-07 0.000119911,-0.00260326,-0.00135192,0.00174608,0.000454925 7.43959e-05,0.000206672,0.000152656,0.00019,0.000131264
901 rs1553648,rs6495533,rs7182025,rs8030638 1.35034e-24 17.3193 inf 4 3.98922e-13 9.6713e-08 6.61416e-08,1.31012e-07 -0.00217763,-0.000751411,0.00149901,-0.000192933 0.000187718,0.000112444,0.000158117,5.21532e-05
902 rs11632140,rs1553648,rs6495533,rs8030638 1.33037e-24 17.3128 inf 4 3.93023e-13 9.67196e-08 6.58002e-08,1.34724e-07 0.00147522,-0.00219959,-0.000816859,-0.000195976 0.000155598,0.000189601,0.000113556,5.21698e-05
903 rs11631636,rs1553648,rs2271160,rs7182025,rs73505494 1.29934e-24 19.5881 inf 5 1.29934e-24 1.13769e-07 8.09077e-08,1.53846e-07 6.08765e-05,-0.00260372,-0.00136155,0.00169341,0.000417626 3.87328e-05,0.000206705,0.000152796,0.000189276,0.000131495
904 rs1105039,rs1553648,rs2271160,rs7182025,rs73505494 1.26333e-24 19.5759 inf 5 1.26333e-24 1.13756e-07 7.97338e-08,1.49665e-07 6.08622e-05,-0.0026029,-0.00136363,0.0017199,0.000442044 3.88816e-05,0.000206678,0.00015286,0.000188929,0.000130873
905 rs10220834,rs1553648,rs2271160,rs7182025,rs73505494 1.26262e-24 19.5757 inf 5 1.26262e-24 1.13726e-07 7.71537e-08,1.47483e-07 -7.45236e-05,-0.00262524,-0.00134329,0.00175618,0.00042873 4.8036e-05,0.000208009,0.000152742,0.000190934,0.000130988
906 rs11632182,rs1553648,rs2271160,rs7182025,rs73505494 1.25629e-24 19.5735 inf 5 1.25629e-24 1.13707e-07 8.0654e-08,1.53746e-07 6.02713e-05,-0.00260484,-0.00135955,0.00168798,0.000411673 3.9072e-05,0.000206764,0.00015275,0.000189558,0.000131965
907 rs1553648,rs2271160,rs7182025,rs73505494,rs77213986 1.22469e-24 19.5625 inf 5 1.22469e-24 1.13711e-07 8.16479e-08,1.51121e-07 -0.00259331,-0.00134409,0.0017332,0.000443825,0.000121426 0.000206422,0.000152726,0.000189336,0.000130901,7.86245e-05
908 rs11854045,rs1553648,rs2271160,rs7182025,rs73505494 1.21507e-24 19.559 inf 5 1.21507e-24 1.137e-07 8.0821e-08,1.52289e-07 0.000120088,-0.00259325,-0.00135121,0.00173417,0.00045168 7.80155e-05,0.000206421,0.000152656,0.000189384,0.000131146
909 rs1553648,rs2271160,rs6495528,rs7182025,rs73505494 1.17151e-24 19.5432 inf 5 1.17151e-24 1.13638e-07 8.10726e-08,1.48011e-07 -0.00258322,-0.00134383,-6.3606e-05,0.00169542,0.000424228 0.000206344,0.000152735,4.21267e-05,0.000189224,0.00013117
910 rs1553648,rs2271160,rs2280441,rs7182025,rs73505494 1.05796e-24 19.4989 inf 5 1.05796e-24 1.13504e-07 8.10791e-08,1.53589e-07 -0.00258015,-0.00134259,-0.000133441,0.00173073,0.000455017 0.000206364,0.000152773,9.24327e-05,0.000189283,0.000131372
911 rs11632140,rs1553648,rs6495533,rs79422455 1.02024e-24 17.1976 inf 4 3.01402e-13 9.6052e-08 6.69091e-08,1.28067e-07 0.00153835,-0.00220681,-0.000669053,-0.000355083 0.00015757,0.000190414,0.00011968,9.79521e-05
912 rs1553648,rs2271160,rs7181726,rs7182025,rs73505494 9.72479e-25 19.4623 inf 5 9.72479e-25 1.13376e-07 8.1477e-08,1.50357e-07 -0.00261099,-0.00136357,6.5988e-05,0.00171983,0.000443738 0.000207238,0.000152917,4.78902e-05,0.000188943,0.000130912
913 rs1553648,rs2271160,rs2866984,rs7182025,rs73505494 9.055e-25 19.4313 inf 5 9.055e-25 1.13276e-07 8.04888e-08,1.50007e-07 -0.00261342,-0.00134389,5.97205e-05,0.00174837,0.000434769 0.000207498,0.000152757,4.51046e-05,0.000190776,0.000130873
914 rs147732649,rs1553648,rs2271160,rs7182025,rs73505494 8.8938e-25 19.4235 inf 5 8.8938e-25 1.1327e-07 8.06296e-08,1.50408e-07 9.93646e-05,-0.0025916,-0.00134371,0.00172966,0.000441744 7.52284e-05,0.000206413,0.000152762,0.000189306,0.000130878
915 rs1553648,rs2271160,rs7182025,rs73505494,rs8864 8.4168e-25 19.3996 inf 5 8.4168e-25 1.13194e-07 8.18783e-08,1.47462e-07 -0.00259137,-0.00134395,0.00172912,0.000441627,9.61738e-05 0.000206413,0.000152762,0.000189306,0.000130878,7.52284e-05
916 rs1553648,rs2271160,rs7182025,rs73505494,rs75759710 8.3917e-25 19.3983 inf 5 8.3917e-25 1.1319e-07 7.94277e-08,1.49574e-07 -0.00259136,-0.00134396,0.00172909,0.000441621,9.59979e-05 0.000206413,0.000152762,0.000189306,0.000130878,7.52284e-05
917 rs1553648,rs2271160,rs35092028,rs7182025,rs73505494 8.23677e-25 19.3902 inf 5 8.23677e-25 1.13164e-07 8.14067e-08,1.47938e-07 -0.00259065,-0.00134743,0.000140434,0.0017314,0.000447511 0.000206401,0.000152686,0.000111353,0.00018945,0.000131061
918 rs1553648,rs2271160,rs28711936,rs7182025,rs73505494 8.1812e-25 19.3872 inf 5 8.1812e-25 1.13153e-07 8.19098e-08,1.50241e-07 -0.00258592,-0.00134561,9.59072e-05,0.00173024,0.000449901 0.000206346,0.000152722,7.6435e-05,0.000189385,0.000131186
919 rs1553648,rs2271160,rs2271163,rs7182025,rs73505494 8.14321e-25 19.3852 inf 5 8.14321e-25 1.13148e-07 8.19726e-08,1.50641e-07 -0.00258206,-0.00135636,7.97767e-05,0.00171222,0.000438653 0.000206352,0.00015271,6.37209e-05,0.000188875,0.000130849
920 rs117309418,rs1553648,rs2271160,rs7182025,rs73505494 7.94762e-25 19.3747 inf 5 7.94762e-25 1.13115e-07 8.26579e-08,1.48165e-07 9.27372e-05,-0.00259112,-0.00134421,0.00172854,0.000441501 7.52284e-05,0.000206413,0.000152762,0.000189306,0.000130878
921 rs1553648,rs2271160,rs7182025,rs73505494,rs8029184 7.91493e-25 19.3729 inf 5 7.91493e-25 1.13112e-07 8.19342e-08,1.47113e-07 -0.00258676,-0.00136165,0.00170579,0.000439338,-8.71317e-05 0.000206351,0.000152889,0.00018896,0.000130852,7.08014e-05
922 rs1553648,rs2271160,rs28576249,rs7182025,rs73505494 7.88471e-25 19.3712 inf 5 7.88471e-25 1.13104e-07 7.93598e-08,1.48058e-07 -0.00259143,-0.00134472,9.29037e-05,0.00172863,0.000441527 0.000206421,0.000152748,7.57529e-05,0.000189315,0.000130878
923 rs1553648,rs2271160,rs3743040,rs7182025,rs73505494 7.85648e-25 19.3697 inf 5 7.85648e-25 1.13094e-07 8.23461e-08,1.48361e-07 -0.00258451,-0.00135791,-6.40458e-05,0.00169944,0.000425155 0.000206343,0.000152753,5.24762e-05,0.000189191,0.000131277
924 rs12916361,rs1553648,rs2271160,rs7182025,rs73505494 7.7812e-25 19.3655 inf 5 7.7812e-25 1.13078e-07 7.96943e-08,1.46801e-07 8.4322e-05,-0.00260537,-0.0013654,0.00171355,0.000438658 6.96596e-05,0.000207063,0.000153103,0.000188875,0.000130849
925 rs1553648,rs2271160,rs28593334,rs7182025,rs73505494 7.66341e-25 19.3588 inf 5 7.66341e-25 1.13065e-07 8.08528e-08,1.51037e-07 -0.00259096,-0.00134438,9.04876e-05,0.00172816,0.000441418 0.000206413,0.000152762,7.52284e-05,0.000189306,0.000130878
926 rs1553648,rs2271160,rs7182025,rs73505494,rs74931956 7.57149e-25 19.3536 inf 5 7.57149e-25 1.13051e-07 7.88508e-08,1.49386e-07 -0.0025868,-0.00136128,0.0017061,0.000439478,-8.50638e-05 0.000206352,0.000152887,0.000188957,0.000130854,7.12373e-05
927 rs116483143,rs1553648,rs2271160,rs7182025,rs73505494 7.39495e-25 19.3434 inf 5 7.39495e-25 1.13017e-07 8.14446e-08,1.49548e-07 9.01518e-05,-0.00259174,-0.00134589,0.00172826,0.000441461 7.6845e-05,0.000206435,0.000152724,0.000189334,0.00013088
928 rs1553648,rs2271160,rs2903448,rs7182025,rs73505494 7.26829e-25 19.3359 inf 5 7.26829e-25 1.12972e-07 8.19473e-08,1.48181e-07 -0.00261042,-0.00134486,5.455e-05,0.0017441,0.000434659 0.000207583,0.000152757,4.7635e-05,0.000190843,0.000130883
929 rs1553648,rs2271160,rs7182025,rs73505494,rs79170539 7.21155e-25 19.3325 inf 5 7.21155e-25 1.12982e-07 8.00365e-08,1.50841e-07 -0.00259963,-0.00136368,0.00172269,0.000447898,-5.48883e-05 0.000206762,0.000153037,0.00018907,0.000131125,4.76622e-05
930 rs12439898,rs1553648,rs2271160,rs7182025,rs73505494 7.11248e-25 19.3264 inf 5 7.11248e-25 1.12946e-07 7.99694e-08,1.49875e-07 -4.28876e-05,-0.00259502,-0.00136596,0.00169844,0.000435611 3.80086e-05,0.000206554,0.000153212,0.000189302,0.000130867
931 rs1553648,rs2271160,rs6495529,rs7182025,rs73505494 6.98814e-25 19.3188 inf 5 6.98814e-25 1.12908e-07 8.15656e-08,1.53304e-07 -0.00258168,-0.00134839,-4.5809e-05,0.00169616,0.000435686 0.000206358,0.000152678,4.14989e-05,0.000189474,0.000130867
932 rs1553648,rs2271160,rs7182025,rs73505494,rs79779522 6.92322e-25 19.3147 inf 5 6.92322e-25 1.1292e-07 8.09506e-08,1.47549e-07 -0.00258092,-0.00134469,0.00172671,0.000451278,0.000103929 0.000206367,0.000152769,0.000189289,0.000131385,9.34897e-05
933 rs1553648,rs2271160,rs34997291,rs7182025,rs73505494 6.82441e-25 19.3085 inf 5 6.82441e-25 1.12903e-07 8.43142e-08,1.51838e-07 -0.00259415,-0.00135859,6.52889e-05,0.00171936,0.000448806 0.00020653,0.000152801,5.93136e-05,0.000188969,0.00013121
934 rs1553648,rs17248736,rs2271160,rs7182025,rs73505494 6.73743e-25 19.3029 inf 5 6.73743e-25 1.12873e-07 8.24012e-08,1.49047e-07 -0.00260015,5.02386e-05,-0.00135512,0.00171912,0.000443054 0.000206852,4.64938e-05,0.000152698,0.000188965,0.000130929
935 rs1553648,rs2271159,rs2271160,rs7182025,rs73505494 6.61562e-25 19.295 inf 5 6.61562e-25 1.12833e-07 7.99026e-08,1.51466e-07 -0.00257866,-4.36596e-05,-0.00134898,0.0016936,0.000435907 0.000206416,4.14548e-05,0.000152671,0.000189751,0.000130865
936 rs1553648,rs2271160,rs60391279,rs7182025,rs73505494 6.54279e-25 19.2902 inf 5 6.54279e-25 1.12842e-07 8.16555e-08,1.52057e-07 -0.00258109,-0.001345,9.90623e-05,0.00172605,0.00045066 0.000206367,0.000152769,9.34897e-05,0.000189289,0.000131385
937 rs11632140,rs12441164,rs1553648,rs6495533 6.52261e-25 17.0033 inf 4 1.92694e-13 9.57296e-08 6.7919e-08,1.2977e-07 0.00147767,-0.000190758,-0.00219379,-0.000811388 0.000155667,5.35859e-05,0.000189757,0.00011353
938 rs11629889,rs1553648,rs2271160,rs7182025,rs73505494 6.50677e-25 19.2878 inf 5 6.50677e-25 1.12823e-07 8.11104e-08,1.49293e-07 -3.97766e-05,-0.00259425,-0.00136489,0.00169948,0.000435791 3.80086e-05,0.000206554,0.000153212,0.000189302,0.000130867
939 rs138846566,rs1553648,rs2271160,rs7182025,rs73505494 6.41358e-25 19.2815 inf 5 6.41358e-25 1.1282e-07 8.02881e-08,1.50076e-07 7.80217e-05,-0.0025898,-0.00134487,0.00172598,0.000440942 7.47175e-05,0.000206406,0.000152778,0.000189296,0.000130877
940 rs12595345,rs1553648,rs2271160,rs7182025,rs73505494 6.33106e-25 19.2759 inf 5 6.33106e-25 1.12802e-07 8.10301e-08,1.48816e-07 4.4417e-05,-0.0026033,-0.00136155,0.00172746,0.000444205 4.30424e-05,0.000207147,0.000152982,0.000189408,0.000130982
941 rs1012540,rs1553648,rs2271160,rs7182025,rs73505494 6.26443e-25 19.2713 inf 5 6.26443e-25 1.12786e-07 8.19779e-08,1.50572e-07 7.52887e-05,-0.00258581,-0.00134601,0.00172672,0.000446648 7.3784e-05,0.000206347,0.000152742,0.000189367,0.000131117
942 rs1553648,rs2271160,rs34084353,rs7182025,rs73505494 6.1955e-25 19.2665 inf 5 6.1955e-25 1.12771e-07 8.19063e-08,1.50157e-07 -0.00259291,-0.0013556,6.08141e-05,0.00171791,0.000444844 0.000206511,0.000152716,6.02086e-05,0.000188942,0.000131019
943 rs140037094,rs1553648,rs2271160,rs7182025,rs73505494 6.07925e-25 19.2583 inf 5 6.07925e-25 1.12745e-07 7.95825e-08,1.49578e-07 7.26015e-05,-0.00258568,-0.00134588,0.00172625,0.000446357 7.33013e-05,0.000206346,0.000152751,0.000189362,0.000131114
944 rs1553648,rs2271160,rs28685158,rs7182025,rs73505494 6.02951e-25 19.2547 inf 5 6.02951e-25 1.12732e-07 7.96404e-08,1.51156e-07 -0.00258628,-0.00134835,4.01164e-05,0.00172617,0.000449618 0.000206351,0.000152684,4.08916e-05,0.000189366,0.000131375
945 rs1553648,rs1876435,rs2271160,rs7182025,rs73505494 5.95856e-25 19.2496 inf 5 5.95856e-25 1.12708e-07 8.12175e-08,1.46727e-07 -0.00259039,-3.65209e-05,-0.00135978,0.00170271,0.000437533 0.000206434,3.79219e-05,0.000152913,0.000189164,0.00013085
946 rs1553648,rs2271160,rs7182025,rs73505494,rs80200469 5.83865e-25 19.2407 inf 5 5.83865e-25 1.12692e-07 7.98607e-08,1.51444e-07 -0.00259733,-0.00135475,0.00172357,0.000441942,-4.92899e-05 0.000206785,0.0001527,0.000189214,0.000130911,5.18251e-05
947 rs1553648,rs2271160,rs7182025,rs73505494,rs78083652 5.7996e-25 19.2378 inf 5 5.7996e-25 1.12677e-07 8.06543e-08,1.48679e-07 -0.0025903,-0.0013468,0.00173083,0.000445858,7.24733e-05 0.000206436,0.000152729,0.000189848,0.000131109,7.71293e-05
948 rs1553648,rs2271160,rs7182025,rs72740128,rs73505494 5.72655e-25 19.2323 inf 5 5.72655e-25 1.1266e-07 7.94154e-08,1.49474e-07 -0.00258399,-0.00134364,0.00171688,6.47095e-05,0.000440814 0.000206343,0.000152876,0.000188926,6.9864e-05,0.000130881
949 rs11072963,rs11632140,rs1553648,rs6495533 5.64666e-25 16.9407 inf 4 1.66816e-13 9.55372e-08 6.55269e-08,1.27821e-07 -0.000186837,0.00147682,-0.00218983,-0.000811353 5.30733e-05,0.000155658,0.000189613,0.000113531
950 rs1553648,rs16972538,rs2271160,rs7182025,rs73505494 5.61697e-25 19.2239 inf 5 5.61697e-25 1.1264e-07 8.11969e-08,1.47629e-07 -0.00258635,-6.60987e-05,-0.00135864,0.00170754,0.000438312 0.000206353,7.26023e-05,0.000152872,0.000188962,0.000130849
951 rs1553648,rs2271160,rs6495535,rs7182025,rs73505494 5.61656e-25 19.2239 inf 5 5.61656e-25 1.12636e-07 7.90988e-08,1.50261e-07 -0.00258566,-0.00134659,6.69309e-05,0.00172517,0.000445698 0.000206347,0.000152742,7.3784e-05,0.000189367,0.000131117
952 rs1012541,rs1553648,rs2271160,rs7182025,rs73505494 5.60625e-25 19.2231 inf 5 5.60625e-25 1.12633e-07 8.12719e-08,1.51664e-07 6.67812e-05,-0.00258566,-0.0013466,0.00172514,0.000445681 7.3784e-05,0.000206347,0.000152742,0.000189367,0.000131117
953 rs11629743,rs1553648,rs2271160,rs7182025,rs73505494 5.59004e-25 19.2218 inf 5 5.59004e-25 1.12618e-07 8.07257e-08,1.47208e-07 -3.38315e-05,-0.00259118,-0.0013612,0.00170236,0.000436812 3.78882e-05,0.000206479,0.000153062,0.000189235,0.000130856
954 rs1553648,rs2271160,rs7182025,rs73505494,rs8039384 5.50648e-25 19.2153 inf 5 5.50648e-25 1.12615e-07 7.94682e-08,1.5004e-07 -0.0025926,-0.00135557,0.00171772,0.000439212,-4.74602e-05 0.000206544,0.000152733,0.000188956,0.000130854,5.33267e-05
955 rs1553648,rs2271160,rs35477444,rs7182025,rs73505494 5.48681e-25 19.2137 inf 5 5.48681e-25 1.12604e-07 7.8655e-08,1.474e-07 -0.00259896,-0.00135907,5.8455e-05,0.00172262,0.000444852 0.000206997,0.000152914,6.63402e-05,0.000189203,0.000131073
956 rs12592704,rs1553648,rs2271160,rs7182025,rs73505494 5.45806e-25 19.2115 inf 5 5.45806e-25 1.12602e-07 8.07282e-08,1.4995e-07 -4.69279e-05,-0.00259251,-0.00135552,0.00171767,0.0004392 5.33267e-05,0.000206544,0.000152733,0.000188956,0.000130854
957 rs1553648,rs2271160,rs59424533,rs7182025,rs73505494 5.418e-25 19.2083 inf 5 5.418e-25 1.12592e-07 7.88232e-08,1.47768e-07 -0.00259243,-0.00135548,-4.64793e-05,0.00171762,0.000439189 0.000206544,0.000152733,5.33267e-05,0.000188956,0.000130854
958 rs1553648,rs2271160,rs7182025,rs72740129,rs73505494 5.39196e-25 19.2062 inf 5 5.39196e-25 1.12576e-07 7.81384e-08,1.47524e-07 -0.00258457,-0.00134578,0.00170821,6.10742e-05,0.000432486 0.000206343,0.000152788,0.00018895,7.1172e-05,0.000131012
959 rs11072969,rs1553648,rs2271160,rs7182025,rs73505494 5.35558e-25 19.2032 inf 5 5.35558e-25 1.12576e-07 8.08155e-08,1.49746e-07 -4.57649e-05,-0.00259231,-0.00135542,0.00171755,0.000439172 5.33267e-05,0.000206544,0.000152733,0.000188956,0.000130854
960 rs11072968,rs1553648,rs2271160,rs7182025,rs73505494 5.3555e-25 19.2032 inf 5 5.3555e-25 1.12576e-07 8.05778e-08,1.51879e-07 -4.5764e-05,-0.00259231,-0.00135542,0.00171755,0.000439172 5.33267e-05,0.000206544,0.000152733,0.000188956,0.000130854
961 rs112213447,rs1553648,rs2271160,rs7182025,rs73505494 5.35438e-25 19.2031 inf 5 5.35438e-25 1.12576e-07 8.12648e-08,1.48093e-07 -4.5751e-05,-0.0025923,-0.00135542,0.00171755,0.000439172 5.33267e-05,0.000206544,0.000152733,0.000188956,0.000130854
962 rs1553648,rs2271160,rs7182025,rs73505494,rs8029934 5.33398e-25 19.2015 inf 5 5.33398e-25 1.12571e-07 8.03431e-08,1.48668e-07 -0.00259226,-0.00135539,0.00171752,0.000439166,-4.55131e-05 0.000206544,0.000152733,0.000188956,0.000130854,5.33267e-05
963 rs12594845,rs1553648,rs2271160,rs7182025,rs73505494 5.28401e-25 19.1974 inf 5 5.28401e-25 1.12519e-07 8.04789e-08,1.49825e-07 -3.41533e-05,-0.00258312,-0.00134876,0.00170109,0.000436353 4.22368e-05,0.000206349,0.000152687,0.000189428,0.000130866
964 rs11072970,rs1553648,rs2271160,rs7182025,rs73505494 5.25576e-25 19.1951 inf 5 5.25576e-25 1.1255e-07 7.84627e-08,1.46919e-07 -4.45805e-05,-0.0025921,-0.00135531,0.00171742,0.000439144 5.33267e-05,0.000206544,0.000152733,0.000188956,0.000130854
965 rs1553648,rs16972622,rs2271160,rs7182025,rs73505494 5.24388e-25 19.1941 inf 5 5.24388e-25 1.12547e-07 8.14545e-08,1.49646e-07 -0.00259208,-4.4436e-05,-0.0013553,0.00171741,0.000439141 0.000206544,5.33267e-05,0.000152733,0.000188956,0.000130854
966 rs1553648,rs16972625,rs2271160,rs7182025,rs73505494 5.21799e-25 19.1919 inf 5 5.21799e-25 1.1254e-07 7.93935e-08,1.47177e-07 -0.00259202,-4.41181e-05,-0.00135527,0.00171738,0.000439133 0.000206544,5.33267e-05,0.000152733,0.000188956,0.000130854
967 rs1553648,rs2271160,rs3743041,rs7182025,rs73505494 5.21228e-25 19.1915 inf 5 5.21228e-25 1.12539e-07 8.03102e-08,1.51163e-07 -0.00259201,-0.00135526,-4.40474e-05,0.00171737,0.000439132 0.000206544,0.000152733,5.33267e-05,0.000188956,0.000130854
968 rs1553648,rs2271160,rs7182025,rs73505494,rs8027238 5.20104e-25 19.1905 inf 5 5.20104e-25 1.12532e-07 8.12083e-08,1.45151e-07 -0.00259822,-0.00135789,0.0017226,0.000442823,4.15315e-05 0.000207023,0.000152871,0.000189253,0.000130975,5.06685e-05
969 rs1553648,rs2271160,rs58931576,rs7182025,rs73505494 5.19632e-25 19.1901 inf 5 5.19632e-25 1.12535e-07 8.33366e-08,1.49501e-07 -0.0025921,-0.0013552,-4.3978e-05,0.00171743,0.00043914 0.000206551,0.000152731,5.34863e-05,0.000188959,0.000130855
970 rs1553648,rs2271160,rs61021444,rs7182025,rs73505494 5.16929e-25 19.1879 inf 5 5.16929e-25 1.12528e-07 8.11074e-08,1.47664e-07 -0.00259192,-0.00135521,-4.35095e-05,0.00171731,0.000439119 0.000206544,0.000152733,5.33267e-05,0.000188956,0.000130854
971 rs1553648,rs2271160,rs57967327,rs7182025,rs73505494 5.15629e-25 19.1868 inf 5 5.15629e-25 1.12524e-07 7.98304e-08,1.5046e-07 -0.00259168,-0.00135501,-4.32188e-05,0.00171722,0.000439381 0.000206533,0.000152726,5.31681e-05,0.000188953,0.000130858
972 rs12911777,rs1553648,rs2271160,rs7182025,rs73505494 5.12392e-25 19.184 inf 5 5.12392e-25 1.12506e-07 8.09337e-08,1.50694e-07 -4.12359e-05,-0.00258457,-0.00135588,0.00170439,0.000429772 5.18006e-05,0.000206343,0.000152767,0.000189169,0.000131265
973 rs12593210,rs1553648,rs2271160,rs7182025,rs73505494 5.10894e-25 19.1828 inf 5 5.10894e-25 1.12511e-07 8.04105e-08,1.51654e-07 -4.27349e-05,-0.00259179,-0.00135514,0.00171723,0.000439101 5.33267e-05,0.000206544,0.000152733,0.000188956,0.000130854
974 rs1553648,rs2271160,rs2866983,rs7182025,rs73505494 5.09052e-25 19.1812 inf 5 5.09052e-25 1.125e-07 8.05742e-08,1.46922e-07 -0.00259325,-0.00136381,6.32986e-05,0.00171443,0.000443656 0.00020664,0.00015348,8.00389e-05,0.000188886,0.000131037
975 rs1553648,rs2271160,rs7182025,rs73505494,rs74028147 5.08373e-25 19.1806 inf 5 5.08373e-25 1.12505e-07 8.0465e-08,1.50335e-07 -0.00259105,-0.00135423,0.00171592,0.000437632,-4.22807e-05 0.000206508,0.000152702,0.000188915,0.00013085,5.31702e-05
976 rs11636663,rs1553648,rs2271160,rs7182025,rs73505494 5.03895e-25 19.1768 inf 5 5.03895e-25 1.12484e-07 7.99104e-08,1.46108e-07 -3.75065e-05,-0.00257598,-0.00135394,0.00170122,0.000434467 4.83215e-05,0.000206633,0.000152695,0.000189462,0.000130932
977 rs12905383,rs1553648,rs2271160,rs7182025,rs73505494 5.01629e-25 19.1748 inf 5 5.01629e-25 1.12476e-07 8.13766e-08,1.52057e-07 -3.47212e-05,-0.00258641,-0.00135811,0.00170864,0.000433703 4.51866e-05,0.000206358,0.000152916,0.000188952,0.000130973
978 rs1553648,rs16972624,rs2271160,rs7182025,rs73505494 4.98525e-25 19.1721 inf 5 4.98525e-25 1.12478e-07 8.02174e-08,1.48438e-07 -0.0025915,-4.10718e-05,-0.00135499,0.00171706,0.000439062 0.000206544,5.33267e-05,0.000152733,0.000188956,0.000130854
979 rs11637878,rs1553648,rs2271160,rs7182025,rs73505494 4.95939e-25 19.1699 inf 5 4.95939e-25 1.12461e-07 8.33933e-08,1.49369e-07 -3.90544e-05,-0.00258457,-0.00135564,0.00170483,0.000430212 5.18006e-05,0.000206343,0.000152767,0.000189169,0.000131265
980 rs1553648,rs2271160,rs7182025,rs73505494,rs991789 4.95763e-25 19.1697 inf 5 4.95763e-25 1.1246e-07 8.05845e-08,1.47766e-07 -0.00258493,-0.00134864,0.00171245,0.000440468,3.93519e-05 0.000206344,0.000152695,0.000188875,0.000130886,5.22041e-05
981 rs111845410,rs1553648,rs2271160,rs7182025,rs73505494 4.94965e-25 19.169 inf 5 4.94965e-25 1.12464e-07 7.93928e-08,1.47591e-07 -6.04753e-05,-0.0025939,-0.00136092,0.00171856,0.000444179 7.98914e-05,0.000206718,0.000153189,0.000189028,0.000131095
982 rs1553648,rs2271160,rs56291746,rs7182025,rs73505494 4.78619e-25 19.1544 inf 5 4.78619e-25 1.12415e-07 7.96489e-08,1.48885e-07 -0.00257209,-0.00134809,-3.80713e-05,0.00170211,0.00043401 0.000207083,0.000152721,5.37555e-05,0.000189476,0.000130975
983 rs1553648,rs2271160,rs4353448,rs7182025,rs73505494 4.76611e-25 19.1526 inf 5 4.76611e-25 1.12407e-07 7.97239e-08,1.4677e-07 -0.00258746,-0.001354,-2.62376e-05,0.00170669,0.000435187 0.000206387,0.000152706,3.7444e-05,0.000189075,0.000130914
984 rs117939237,rs1553648,rs2271160,rs7182025,rs73505494 4.73839e-25 19.1501 inf 5 4.73839e-25 1.12366e-07 8.03979e-08,1.44214e-07 -4.27513e-05,-0.0025754,-0.00134821,0.0016948,0.000434704 6.5157e-05,0.000206806,0.000152726,0.000190855,0.00013095
985 rs12898298,rs1553648,rs2271160,rs7182025,rs73505494 4.6639e-25 19.1432 inf 5 4.6639e-25 1.12379e-07 8.04159e-08,1.47677e-07 2.98069e-05,-0.00258945,-0.00135752,0.00171235,0.000435359 4.4433e-05,0.000206476,0.000152942,0.000188876,0.000130912
986 rs1553648,rs2271160,rs61164129,rs7182025,rs73505494 4.65422e-25 19.1423 inf 5 4.65422e-25 1.12372e-07 8.0853e-08,1.48492e-07 -0.00258646,-0.00135593,2.48804e-05,0.00170475,0.000436309 0.000206364,0.000152819,3.75189e-05,0.000189263,0.000130876
987 rs1553648,rs2271160,rs7164719,rs7182025,rs73505494 4.65006e-25 19.1419 inf 5 4.65006e-25 1.12368e-07 7.94997e-08,1.48363e-07 -0.00258639,-0.00135638,2.49056e-05,0.0017045,0.000437277 0.000206363,0.000152855,3.77884e-05,0.000189293,0.000130854
988 rs113596309,rs1553648,rs2271160,rs7182025,rs73505494 4.6241e-25 19.1395 inf 5 4.6241e-25 1.12372e-07 7.81247e-08,1.51791e-07 -0.000109219,-0.00259207,-0.00135631,0.00171514,0.000437294 0.000164608,0.00020666,0.000152847,0.000188908,0.000130854
989 rs1553648,rs2271160,rs7182025,rs73505494,rs74843640 4.60967e-25 19.1381 inf 5 4.60967e-25 1.12365e-07 8.16782e-08,1.47647e-07 -0.00258149,-0.00134383,0.00171684,0.000438662,4.86422e-05 0.000206393,0.000153074,0.000188975,0.000130851,7.42179e-05
990 rs1553648,rs2271160,rs4778864,rs7182025,rs73505494 4.60608e-25 19.1378 inf 5 4.60608e-25 1.12364e-07 8.26952e-08,1.49629e-07 -0.00258581,-0.0013521,3.90563e-05,0.00171286,0.00044158 0.000206353,0.000152661,5.97095e-05,0.000188874,0.000130957
991 rs1553648,rs2271160,rs7182025,rs73505494,rs78278423 4.57353e-25 19.1347 inf 5 4.57353e-25 1.12354e-07 8.02586e-08,1.48294e-07 -0.00258155,-0.00134397,0.00171677,0.000438651,4.77427e-05 0.000206393,0.000153074,0.000188975,0.000130851,7.42179e-05
992 rs1553648,rs2271160,rs7182025,rs73505494,rs80042818 4.56463e-25 19.1338 inf 5 4.56463e-25 1.12352e-07 7.96273e-08,1.48622e-07 -0.00258156,-0.001344,0.00171675,0.000438649,4.75173e-05 0.000206393,0.000153074,0.000188975,0.000130851,7.42179e-05
993 rs1553648,rs2271160,rs7182025,rs73505494,rs77519341 4.56405e-25 19.1338 inf 5 4.56405e-25 1.12351e-07 7.99564e-08,1.49273e-07 -0.00258156,-0.001344,0.00171675,0.000438648,4.75027e-05 0.000206393,0.000153074,0.000188975,0.000130851,7.42179e-05
994 rs1553648,rs2271160,rs7182025,rs73505494,rs78138185 4.56376e-25 19.1337 inf 5 4.56376e-25 1.12351e-07 8.04899e-08,1.47216e-07 -0.00258156,-0.001344,0.00171675,0.000438648,4.74952e-05 0.000206393,0.000153074,0.000188975,0.000130851,7.42179e-05
995 rs1553648,rs2271160,rs7182025,rs73505494,rs74787527 4.55809e-25 19.1332 inf 5 4.55809e-25 1.1235e-07 8.22865e-08,1.47864e-07 -0.00258157,-0.00134403,0.00171674,0.000438647,4.73508e-05 0.000206393,0.000153074,0.000188975,0.000130851,7.42179e-05
996 rs146305567,rs1553648,rs2271160,rs7182025,rs73505494 4.55489e-25 19.1329 inf 5 4.55489e-25 1.12349e-07 7.93865e-08,1.50385e-07 4.72691e-05,-0.00258158,-0.00134404,0.00171673,0.000438646 7.42179e-05,0.000206393,0.000153074,0.000188975,0.000130851
997 rs141168705,rs1553648,rs2271160,rs7182025,rs73505494 4.55362e-25 19.1328 inf 5 4.55362e-25 1.12348e-07 7.96922e-08,1.47992e-07 4.72365e-05,-0.00258158,-0.00134404,0.00171673,0.000438645 7.42179e-05,0.000206393,0.000153074,0.000188975,0.000130851
998 rs1553648,rs2271160,rs4778863,rs7182025,rs73505494 4.53526e-25 19.131 inf 5 4.53526e-25 1.12332e-07 8.17057e-08,1.49143e-07 -0.00258924,-0.00135014,-2.31979e-05,0.00170909,0.000431288 0.000206487,0.000152666,3.75668e-05,0.00018897,0.000131312
999 rs12911697,rs1553648,rs2271160,rs7182025,rs73505494 4.48383e-25 19.1261 inf 5 4.48383e-25 1.12327e-07 8.07864e-08,1.50112e-07 2.91746e-05,-0.00258381,-0.0013526,0.00170662,0.000432006 4.77046e-05,0.000206345,0.000152672,0.000189144,0.000131227
1000 rs12906003,rs1553648,rs2271160,rs7182025,rs73505494 4.47944e-25 19.1257 inf 5 4.47944e-25 1.1232e-07 8.17018e-08,1.50112e-07 2.25763e-05,-0.00258891,-0.00135474,0.00170775,0.000434979 3.7437e-05,0.000206473,0.000152766,0.000189059,0.00013095
1001 rs1553648,rs2271160,rs4145805,rs7182025,rs73505494 4.46996e-25 19.1247 inf 5 4.46996e-25 1.12319e-07 8.02269e-08,1.47805e-07 -0.0025854,-0.00135261,-2.25509e-05,0.0017064,0.00043528 0.000206348,0.000152672,3.74764e-05,0.000189173,0.000130932
1002 rs1553648,rs2271160,rs34866076,rs7182025,rs73505494 4.46854e-25 19.1246 inf 5 4.46854e-25 1.12318e-07 8.05442e-08,1.52439e-07 -0.00258486,-0.0013493,3.14388e-05,0.00171251,0.00044004 0.000206344,0.00015269,5.23368e-05,0.000188875,0.000130888
1003 rs1553648,rs2271160,rs7182025,rs73505494,rs79015069 4.45535e-25 19.1233 inf 5 4.45535e-25 1.12322e-07 8.01731e-08,1.46056e-07 -0.00258228,-0.00134858,0.00171509,0.000439375,-4.83181e-05 0.000206374,0.000152719,0.000188913,0.000130865,7.96898e-05
1004 rs1553648,rs17248476,rs2271160,rs7182025,rs73505494 4.41489e-25 19.1193 inf 5 4.41489e-25 1.12306e-07 8.08873e-08,1.5125e-07 -0.00258622,3.49807e-05,-0.00135196,0.00171523,0.000442754 0.000206364,5.97025e-05,0.00015266,0.00018892,0.00013109
1005 rs117935981,rs1553648,rs2271160,rs7182025,rs73505494 4.37905e-25 19.1158 inf 5 4.37905e-25 1.12294e-07 7.98236e-08,1.503e-07 4.2434e-05,-0.00258187,-0.00134478,0.00171633,0.000438589 7.42179e-05,0.000206393,0.000153074,0.000188975,0.000130851
1006 rs1553648,rs2271160,rs28576300,rs7182025,rs73505494 4.37505e-25 19.1154 inf 5 4.37505e-25 1.12284e-07 8.08744e-08,1.48093e-07 -0.00258026,-0.00135473,-2.45364e-05,0.00170035,0.000431957 0.00020648,0.000152783,4.39463e-05,0.000190184,0.000131309
1007 rs12915985,rs1553648,rs2271160,rs7182025,rs73505494 4.36122e-25 19.114 inf 5 4.36122e-25 1.12261e-07 8.13808e-08,1.47431e-07 2.10991e-05,-0.00258743,-0.00135853,0.00170087,0.000433867 3.99614e-05,0.000206418,0.000153279,0.00019022,0.000131093
1008 rs1553648,rs2271160,rs34388060,rs7182025,rs73505494 4.33014e-25 19.1109 inf 5 4.33014e-25 1.12277e-07 7.74458e-08,1.47854e-07 -0.00258523,-0.00135371,3.03295e-05,0.00171182,0.000442402 0.000206347,0.000152722,5.52791e-05,0.000188883,0.000131084
1009 rs12438255,rs1553648,rs2271160,rs7182025,rs73505494 4.32871e-25 19.1108 inf 5 4.32871e-25 1.12273e-07 8.02982e-08,1.49395e-07 2.19658e-05,-0.00259715,-0.00135519,0.00172607,0.000442588 4.04151e-05,0.000207657,0.000152828,0.000190448,0.000131109
1010 rs1553648,rs2271160,rs7182025,rs72740126,rs73505494 4.28572e-25 19.1064 inf 5 4.28572e-25 1.12262e-07 7.81407e-08,1.48259e-07 -0.00258621,-0.00134973,0.00171283,3.85875e-05,0.000438185 0.000206369,0.000152682,0.000188874,7.28743e-05,0.000130849
1011 rs1553648,rs2271160,rs61066974,rs7182025,rs73505494 4.25773e-25 19.1036 inf 5 4.25773e-25 1.12246e-07 7.98115e-08,1.47265e-07 -0.00258573,-0.00134906,2.25506e-05,0.00170756,0.000430192 0.000206357,0.000152717,4.44663e-05,0.000189156,0.000131773
1012 rs1553648,rs2271160,rs55811683,rs6495533,rs73505494 4.23954e-25 19.1017 inf 5 4.23954e-25 7.89305e-08 5.35763e-08,1.08062e-07 -0.00170379,-0.000924575,-0.00039568,-0.000623502,2.33544e-05 0.000164314,0.000148876,0.000144244,0.000113878,0.000161314
1013 rs1553648,rs2271160,rs2866982,rs7182025,rs73505494 4.23216e-25 19.101 inf 5 4.23216e-25 1.12244e-07 7.9628e-08,1.46809e-07 -0.00258728,-0.00135321,-1.88183e-05,0.00170913,0.00043603 0.000206418,0.000152705,3.737e-05,0.000189015,0.000130913
1014 rs12911628,rs1553648,rs2271160,rs7182025,rs73505494 4.18874e-25 19.0965 inf 5 4.18874e-25 1.12234e-07 8.20492e-08,1.49728e-07 2.31459e-05,-0.00258399,-0.00135217,0.00170793,0.000433265 4.74047e-05,0.000206345,0.000152667,0.000189137,0.000131222
1015 rs1553648,rs2271160,rs7171268,rs7182025,rs73505494 4.1614e-25 19.0937 inf 5 4.1614e-25 1.12225e-07 7.82451e-08,1.49394e-07 -0.00258704,-0.00134853,3.57324e-05,0.00171886,0.000439407 0.000206413,0.000152762,7.52284e-05,0.000189306,0.000130878
1016 rs112619564,rs1553648,rs2271160,rs7182025,rs73505494 4.15749e-25 19.0933 inf 5 4.15749e-25 1.12229e-07 7.96267e-08,1.47587e-07 -2.58017e-05,-0.00258609,-0.00135204,0.00171359,0.000438144 5.35992e-05,0.00020637,0.000152664,0.000188882,0.000130848
1017 rs1553648,rs2271160,rs7182025,rs73505494,rs79754687 4.14668e-25 19.0921 inf 5 4.14668e-25 1.12225e-07 7.93588e-08,1.48257e-07 -0.00258603,-0.00135206,0.00171355,0.00043814,-2.54351e-05 0.000206368,0.000152665,0.000188881,0.000130848,5.3439e-05
1018 rs1553648,rs2271160,rs7182025,rs73505494,rs8039607 4.14644e-25 19.0921 inf 5 4.14644e-25 1.12225e-07 8.0627e-08,1.50542e-07 -0.00258612,-0.00135199,0.00171361,0.000438146,-2.55789e-05 0.000206371,0.000152664,0.000188882,0.000130848,5.37616e-05
1019 rs12442871,rs1553648,rs2271160,rs7182025,rs73505494 4.12337e-25 19.0897 inf 5 4.12337e-25 1.12209e-07 7.93081e-08,1.46689e-07 -1.68336e-05,-0.00258631,-0.0013521,0.00170995,0.00043659 3.73502e-05,0.000206383,0.000152667,0.000188979,0.000130891
1020 rs1553648,rs2135881,rs2271160,rs7182025,rs73505494 4.12139e-25 19.0895 inf 5 4.12139e-25 1.12213e-07 7.79782e-08,1.48977e-07 -0.00259054,-2.16523e-05,-0.00135272,0.00171768,0.000438248 0.000206768,4.73256e-05,0.00015269,0.000189176,0.000130849
1021 rs117210658,rs1553648,rs2271160,rs7182025,rs73505494 4.1024e-25 19.0875 inf 5 4.1024e-25 1.12109e-07 7.96839e-08,1.47301e-07 2.64264e-05,-0.00258957,-0.00135598,0.00172199,0.000442452 0.000110541,0.00020744,0.000153934,0.000192751,0.000132112
1022 rs1553648,rs2271160,rs7182025,rs73505494,rs906428 4.09395e-25 19.0866 inf 5 4.09395e-25 1.12206e-07 7.97905e-08,1.49468e-07 -0.00258572,-0.00135009,0.00171619,0.000439574,-2.26814e-05 0.000206361,0.000152677,0.000189028,0.000130891,5.09198e-05
1023 rs1553648,rs2271160,rs62035115,rs7182025,rs73505494 4.08765e-25 19.0859 inf 5 4.08765e-25 1.12172e-07 8.18456e-08,1.44444e-07 -0.00259301,-0.00135045,-1.57404e-05,0.00172756,0.000444866 0.000207524,0.00015267,4.07851e-05,0.00019271,0.000132019
1024 rs1553648,rs2271160,rs7182025,rs73505494,rs74028151 4.08141e-25 19.0852 inf 5 4.08141e-25 1.12203e-07 7.98627e-08,1.47799e-07 -0.00258595,-0.00135197,0.00171352,0.000438139,-2.3656e-05 0.00020637,0.000152664,0.000188882,0.000130848,5.35992e-05
1025 rs1553648,rs2271160,rs62035082,rs7182025,rs73505494 4.07316e-25 19.0844 inf 5 4.07316e-25 1.122e-07 8.06439e-08,1.47792e-07 -0.00258692,-0.00135307,-1.94443e-05,0.00171551,0.000440204 0.000206419,0.000152713,4.46964e-05,0.000188978,0.000130938
1026 rs1553648,rs2271160,rs25431,rs7182025,rs73505494 4.0419e-25 19.081 inf 5 4.0419e-25 1.12181e-07 7.981e-08,1.48657e-07 -0.00258453,-0.00135197,1.61489e-05,0.0017125,0.000435513 0.000206343,0.000152666,4.01756e-05,0.000188876,0.000131006
1027 rs1553648,rs2271160,rs35712296,rs7182025,rs73505494 4.02812e-25 19.0795 inf 5 4.02812e-25 1.1218e-07 7.95873e-08,1.45731e-07 -0.00259059,-0.00135446,3.26115e-05,0.00171678,0.000440368 0.000206904,0.000152866,8.12076e-05,0.000189135,0.000130971
1028 rs1553648,rs2271160,rs7182025,rs73505494,rs8028511 4.00839e-25 19.0774 inf 5 4.00839e-25 1.12158e-07 8.01604e-08,1.50899e-07 -0.00258525,-0.00135154,0.00170821,0.000435975,1.35395e-05 0.000206354,0.000152658,0.000189305,0.000130981,3.76939e-05
1029 rs1553648,rs2271160,rs4993545,rs7182025,rs73505494 4.00138e-25 19.0766 inf 5 4.00138e-25 1.12142e-07 8.10245e-08,1.4984e-07 -0.00259176,-0.00135056,-1.32935e-05,0.00172526,0.000443791 0.000207557,0.00015267,4.09009e-05,0.000192727,0.000132017
1030 rs1553648,rs2271160,rs62035088,rs7182025,rs73505494 3.98287e-25 19.0746 inf 5 3.98287e-25 1.12168e-07 7.86765e-08,1.51386e-07 -0.00258514,-0.00134967,-1.94399e-05,0.00171506,0.000438502 0.00020635,0.000152712,5.13129e-05,0.000188969,0.000130853
1031 rs1553648,rs2271160,rs7182025,rs73505494,rs8026419 3.98244e-25 19.0746 inf 5 3.98244e-25 1.12169e-07 7.88706e-08,1.50442e-07 -0.00258605,-0.0013516,0.00171359,0.000437845,-2.12243e-05 0.000206384,0.000152658,0.000188886,0.00013085,5.56823e-05
1032 rs1553648,rs2271160,rs7182025,rs73505494,rs75578357 3.96606e-25 19.0728 inf 5 3.96606e-25 1.12164e-07 8.05674e-08,1.47993e-07 -0.00258597,-0.00135162,0.00171354,0.000437853,-2.05498e-05 0.000206382,0.000152659,0.000188885,0.00013085,5.54956e-05
1033 rs115287348,rs1553648,rs2271160,rs7182025,rs73505494 3.96287e-25 19.0724 inf 5 3.96287e-25 1.12157e-07 7.9977e-08,1.45695e-07 -3.44761e-05,-0.00258234,-0.00135269,0.00170798,0.000436136 9.64974e-05,0.000206429,0.000152709,0.000189354,0.000130963
1034 rs11633917,rs1553648,rs2271160,rs7182025,rs73505494 3.9038e-25 19.0659 inf 5 3.9038e-25 1.12132e-07 8.10384e-08,1.50096e-07 -1.46905e-05,-0.00258133,-0.00135227,0.00171079,0.000438832 4.88841e-05,0.000206608,0.000152693,0.000188992,0.000130871
1035 rs1553648,rs2271160,rs60065485,rs7182025,rs73505494 3.8744e-25 19.0626 inf 5 3.8744e-25 1.12132e-07 8.08053e-08,1.49979e-07 -0.00258537,-0.00135183,-1.59555e-05,0.00171321,0.000438118 0.000206364,0.000152668,5.29709e-05,0.000188879,0.000130848
1036 rs1553648,rs2271160,rs6495530,rs7182025,rs73505494 3.86634e-25 19.0617 inf 5 3.86634e-25 1.12111e-07 8.10324e-08,1.48149e-07 -0.00258449,-0.00135117,-9.25513e-06,0.00170942,0.000436441 0.000206343,0.000152656,3.7663e-05,0.000189373,0.000131021
1037 rs1553648,rs2271160,rs7182025,rs73505494,rs9673075 3.86368e-25 19.0614 inf 5 3.86368e-25 1.12128e-07 7.98323e-08,1.51724e-07 -0.00258409,-0.00135135,0.00171264,0.000437973,-1.45476e-05 0.000206347,0.000152656,0.000188875,0.000130849,4.99905e-05
1038 rs1553648,rs2271160,rs35617389,rs7182025,rs73505494 3.84145e-25 19.0589 inf 5 3.84145e-25 1.12104e-07 7.93655e-08,1.49776e-07 -0.00258774,-0.00135245,-1.11166e-05,0.001716,0.000437372 0.000206854,0.00015275,4.95106e-05,0.000189413,0.000130888
1039 rs1507659,rs1553648,rs2271160,rs7182025,rs73505494 3.82368e-25 19.0569 inf 5 3.82368e-25 1.12073e-07 8.21773e-08,1.49465e-07 3.47595e-06,-0.00258375,-0.00135125,0.00171103,0.000437959 5.04196e-05,0.000206613,0.000152656,0.000190594,0.000130863
1040 rs1553648,rs2271160,rs7182025,rs73505494,rs79077633 3.81925e-25 19.0564 inf 5 3.81925e-25 1.12091e-07 7.93494e-08,1.47468e-07 -0.00258531,-0.00135166,0.00171427,0.000437222,2.31601e-05 0.000206397,0.000152674,0.00018906,0.000130943,0.0001318
1041 rs1553648,rs2271160,rs7182025,rs7182458,rs73505494 3.81869e-25 19.0563 inf 5 3.81869e-25 1.1207e-07 8.02986e-08,1.49382e-07 -0.00258497,-0.00135132,0.00171375,-1.75738e-06,0.00043821 0.000206881,0.000152671,0.00019106,5.31086e-05,0.000130895
1042 rs1553648,rs2271160,rs7182025,rs73505494,rs74734598 3.77291e-25 19.0511 inf 5 3.77291e-25 1.1209e-07 8.07723e-08,1.49727e-07 -0.0025854,-0.00135026,0.00171499,0.00043857,1.29429e-05 0.000206413,0.000152762,0.000189306,0.000130878,7.52284e-05
1043 rs1553648,rs2271160,rs55633831,rs7182025,rs73505494 3.7276e-25 19.0459 inf 5 3.7276e-25 1.12076e-07 8.16269e-08,1.46033e-07 -0.00258488,-0.00135085,-4.81003e-06,0.00171361,0.00043812 0.000206382,0.000152707,4.78677e-05,0.000189051,0.000130849
1044 rs1553648,rs16972495,rs2271160,rs7182025,rs73505494 3.70749e-25 19.0435 inf 5 3.70749e-25 1.1207e-07 7.92581e-08,1.4682e-07 -0.00258452,-1.14095e-06,-0.00135115,0.00171293,0.000438106 0.000206353,4.82423e-05,0.000152705,0.000188969,0.000130849
1045 rs1553648,rs6495533,rs7182025,rs79422455 2.97634e-25 16.6626 inf 4 8.79284e-14 9.43379e-08 6.55374e-08,1.27167e-07 -0.00214859,-0.000616677,0.00153329,-0.000311341 0.000187155,0.00011914,0.000159145,9.73247e-05
1046 rs12441164,rs1553648,rs6495533,rs7182025 2.73763e-25 16.6262 inf 4 8.08761e-14 9.45094e-08 6.69756e-08,1.25555e-07 -0.000173227,-0.00214702,-0.000744368,0.00148491 5.35029e-05,0.000186963,0.000112421,0.000157991
1047 rs11072963,rs1553648,rs6495533,rs7182025 2.42558e-25 16.5737 inf 4 7.16575e-14 9.43489e-08 6.41133e-08,1.28312e-07 -0.000169656,-0.00214377,-0.000744403,0.00148449 5.29931e-05,0.000186846,0.000112421,0.000157989
1048 rs11632140,rs1553648,rs79422455 2.99008e-26 13.379 inf 3 8.04726e-11 7.38588e-08 4.80111e-08,1.03006e-07 0.00142855,-0.00167334,-0.000528468 0.000156341,0.000164775,9.29123e-05
1049 rs1553648,rs7182025 2.86005e-26 11.0741 inf 2 0.957401 5.58728e-08 3.36082e-08,7.92358e-08 -0.00131646,0.00133437 0.000148427,0.00015658
1050 rs1553648,rs2271162,rs6495533,rs7182025 1.84695e-26 15.4553 inf 4 5.45633e-15 9.09779e-08 6.14849e-08,1.22466e-07 -0.00207538,-0.000109047,-0.000731412,0.00154931 0.000184425,4.71422e-05,0.000112529,0.000161565
1051 rs1553648,rs2271164,rs6495533,rs7182025 1.70172e-26 15.4198 inf 4 5.0273e-15 9.08714e-08 6.31396e-08,1.22012e-07 -0.0020364,-8.69968e-05,-0.000712886,0.00148384 0.000183233,3.8166e-05,0.000113187,0.000158037
1052 rs1553648,rs55811683,rs6495533,rs7182025 1.48583e-26 15.3608 inf 4 4.3895e-15 9.00639e-08 6.13923e-08,1.20493e-07 -0.00204938,-0.000208646,-0.000771038,0.00132848 0.000183552,0.000104033,0.000113294,0.000173069
1053 rs11632140,rs1553648,rs2271164,rs6495533 1.40785e-26 15.3374 inf 4 4.15913e-15 9.06379e-08 6.34546e-08,1.24205e-07 0.00145703,-0.00205298,-8.76474e-05,-0.000776896 0.000155482,0.000184935,3.81688e-05,0.000114248
1054 rs11632140,rs1553648,rs56291746,rs6495533 1.17299e-26 15.2582 inf 4 3.4653e-15 9.03994e-08 6.09134e-08,1.2138e-07 0.00143698,-0.00205716,-0.000120416,-0.000844571 0.000155388,0.000185002,5.42521e-05,0.000114816
1055 rs11632140,rs1553648,rs2271162,rs6495533 1.09676e-26 15.229 inf 4 3.24009e-15 9.02918e-08 6.23347e-08,1.25707e-07 0.00151183,-0.00208485,-0.000102688,-0.000798269 0.000158518,0.000185933,4.70168e-05,0.000113583
1056 rs11632140,rs1553648,rs55811683,rs6495533 1.02725e-26 15.2005 inf 4 3.03476e-15 8.95772e-08 6.00934e-08,1.21629e-07 0.00130495,-0.00205952,-0.000201879,-0.000827279 0.000171033,0.000185104,0.000104507,0.000114034
1057 rs10220834,rs1553648,rs6495533,rs7182025 8.63565e-27 15.1252 inf 4 2.55118e-15 8.99404e-08 6.23484e-08,1.23861e-07 -9.40757e-05,-0.00209098,-0.000747308,0.00153568 4.79893e-05,0.00018617,0.000112443,0.000161394
1058 rs1553648,rs56291746,rs6495533,rs7182025 8.40546e-27 15.1134 inf 4 2.48317e-15 8.99119e-08 6.23745e-08,1.23489e-07 -0.00203109,-0.000105877,-0.000775816,0.00145601 0.000183194,5.43032e-05,0.000113683,0.000158102
1059 rs11636663,rs1553648,rs6495533,rs7182025 7.12154e-27 15.0414 inf 4 2.10387e-15 8.96722e-08 6.03621e-08,1.21773e-07 -9.1381e-05,-0.00203834,-0.000784044,0.00145669 4.91752e-05,0.000183299,0.000114583,0.000158102
1060 rs11632140,rs11636663,rs1553648,rs6495533 6.33724e-27 14.9908 inf 4 1.87217e-15 8.95395e-08 6.19544e-08,1.2149e-07 0.001431,-9.42688e-05,-0.00205606,-0.000848541 0.000155491,4.91616e-05,0.000185024,0.000115627
1061 rs1553648,rs2866984,rs6495533,rs7182025 5.19021e-27 14.9041 inf 4 1.53331e-15 8.9247e-08 5.96375e-08,1.22199e-07 -0.00207245,7.58979e-05,-0.000744042,0.00151947 0.000185261,4.50753e-05,0.000112422,0.000160587
1062 rs1553648,rs6495533,rs7182025,rs77213986 4.75809e-27 14.8663 inf 4 1.40565e-15 8.91473e-08 5.93874e-08,1.24654e-07 -0.00203692,-0.000737378,0.00148644,0.000128821 0.0001833,0.00011247,0.000158229,7.85395e-05
1063 rs10220834,rs11632140,rs1553648,rs6495533 4.278e-27 14.8201 inf 4 1.26382e-15 8.90083e-08 5.7789e-08,1.21208e-07 -8.13738e-05,0.00149172,-0.00209179,-0.000811766 4.77437e-05,0.00015796,0.000187214,0.000113565
1064 rs1553648,rs6495533,rs7182025,rs78776023 4.18487e-27 14.8106 inf 4 1.23631e-15 8.89695e-08 5.96341e-08,1.22028e-07 -0.0020312,-0.00073311,0.00148305,0.000152268 0.000183207,0.000112594,0.000158134,9.76419e-05
1065 rs1553648,rs6495533,rs7163915,rs7182025 3.97377e-27 14.7881 inf 4 1.17395e-15 8.88982e-08 6.1661e-08,1.2154e-07 -0.00203108,-0.00073332,0.000148992,0.00148278 0.000183207,0.000112594,9.76419e-05,0.000158134
1066 rs1105039,rs1553648,rs6495533,rs7182025 3.94309e-27 14.7847 inf 4 1.16488e-15 8.88884e-08 6e-08,1.21349e-07 5.91847e-05,-0.00204265,-0.000753637,0.00147603 3.89061e-05,0.00018351,0.000112643,0.000157971
1067 rs118064823,rs1553648,rs6495533,rs7182025 3.93638e-27 14.784 inf 4 1.1629e-15 8.88851e-08 5.96672e-08,1.19774e-07 0.000146555,-0.00203148,-0.000733422,0.00148269 9.64413e-05,0.000183212,0.000112592,0.000158133
1068 rs147732649,rs1553648,rs6495533,rs7182025 3.87591e-27 14.7772 inf 4 1.14504e-15 8.88649e-08 6.02864e-08,1.22226e-07 0.000113447,-0.00203789,-0.000738678,0.00148583 7.5134e-05,0.00018335,0.000112454,0.000158256
1069 rs11632140,rs1553648,rs6495533,rs77213986 3.81772e-27 14.7707 inf 4 1.12785e-15 8.88717e-08 6.06412e-08,1.23905e-07 0.00145904,-0.00205298,-0.000801637,0.000129211 0.000155665,0.000185,0.000113559,7.85428e-05
1070 rs1553648,rs6495533,rs7182025,rs8864 3.63902e-27 14.7499 inf 4 1.07506e-15 8.87781e-08 6.12217e-08,1.19925e-07 -0.00203755,-0.000738796,0.0014854,0.000110264 0.00018335,0.000112454,0.000158256,7.5134e-05
1071 rs1553648,rs6495533,rs7182025,rs75759710 3.62658e-27 14.7484 inf 4 1.07138e-15 8.87733e-08 6.14791e-08,1.22611e-07 -0.00203753,-0.000738802,0.00148538,0.000110088 0.00018335,0.000112454,0.000158256,7.5134e-05
1072 rs1553648,rs28685158,rs6495533,rs7182025 3.57304e-27 14.7419 inf 4 1.05556e-15 8.87553e-08 6.18375e-08,1.23206e-07 -0.00203813,5.92276e-05,-0.000749044,0.00147789 0.00018337,4.06718e-05,0.0001125,0.000158011
1073 rs1553648,rs2903448,rs6495533,rs7182025 3.55329e-27 14.7395 inf 4 1.04973e-15 8.87241e-08 5.80633e-08,1.199e-07 -0.00206541,6.85764e-05,-0.000742321,0.00151334 0.000185229,4.76021e-05,0.000112421,0.000160708
1074 rs117309418,rs1553648,rs6495533,rs7182025 3.40689e-27 14.7212 inf 4 1.00648e-15 8.86873e-08 6.16443e-08,1.1898e-07 0.000106836,-0.00203719,-0.000738922,0.00148494 7.5134e-05,0.00018335,0.000112454,0.000158256
1075 rs11632140,rs1553648,rs2866984,rs6495533 3.37207e-27 14.7168 inf 4 9.9619e-16 8.8684e-08 5.87218e-08,1.21279e-07 0.00148464,-0.00208219,7.01627e-05,-0.00080906 0.000157629,0.000186705,4.49753e-05,0.000113534
1076 rs1553648,rs28593334,rs6495533,rs7182025 3.26669e-27 14.703 inf 4 9.65059e-16 8.86295e-08 6.15029e-08,1.20169e-07 -0.00203695,0.000104592,-0.000739005,0.00148463 0.00018335,7.5134e-05,0.000112454,0.000158256
1077 rs11632140,rs1553648,rs6495533,rs78776023 3.26132e-27 14.7023 inf 4 9.63471e-16 8.86539e-08 5.90147e-08,1.19847e-07 0.00145506,-0.00204665,-0.000797248,0.000150937 0.000155556,0.000184898,0.000113677,9.76354e-05
1078 rs1553648,rs28576249,rs6495533,rs7182025 3.25194e-27 14.701 inf 4 9.607e-16 8.86233e-08 6.23189e-08,1.20021e-07 -0.00203672,0.000105091,-0.000738921,0.00148472 0.000183343,7.56689e-05,0.000112456,0.000158262
1079 rs1553648,rs6495533,rs7182025,rs73505494 3.23155e-27 14.6983 inf 4 9.54678e-16 8.77344e-08 5.84112e-08,1.22564e-07 -0.00202778,-0.000746061,0.0013962,-9.40731e-05 0.000183191,0.000112491,0.000183301,0.000117863
1080 rs11632140,rs147732649,rs1553648,rs6495533 3.1255e-27 14.6838 inf 4 9.23348e-16 8.85961e-08 5.96779e-08,1.20669e-07 0.00145856,0.0001141,-0.00205407,-0.000802916 0.000155697,7.51392e-05,0.000185054,0.000113545
1081 rs11632140,rs1553648,rs6495533,rs7163915 3.09822e-27 14.68 inf 4 9.15289e-16 8.85833e-08 6.16992e-08,1.20012e-07 0.0014548,-0.00204654,-0.000797447,0.000147662 0.000155556,0.000184898,0.000113677,9.76354e-05
1082 rs11632140,rs118064823,rs1553648,rs6495533 3.0698e-27 14.676 inf 4 9.06891e-16 8.85705e-08 5.8726e-08,1.20587e-07 0.00145471,0.000145251,-0.00204694,-0.000797545 0.000155555,9.64349e-05,0.000184903,0.000113675
1083 rs1553648,rs16972618,rs6495533,rs7182025 3.06672e-27 14.6755 inf 4 9.05982e-16 8.85397e-08 6.15684e-08,1.19416e-07 -0.00203174,9.98275e-05,-0.000733463,0.00148529 0.000183228,7.4257e-05,0.000112638,0.000158313
1084 rs1553648,rs6495533,rs7182025,rs76877681 3.05196e-27 14.6734 inf 4 9.01622e-16 8.8533e-08 5.93218e-08,1.22002e-07 -0.00203173,-0.000733488,0.00148525,9.95606e-05 0.000183228,0.000112638,0.000158313,7.4257e-05
1085 rs1553648,rs6495533,rs7182025,rs72740112 3.04718e-27 14.6728 inf 4 9.00211e-16 8.85336e-08 5.97067e-08,1.18383e-07 -0.00201566,-0.00073759,0.0014695,-0.000146688 0.000183328,0.000112489,0.00015793,0.000109381
1086 rs1553648,rs6495533,rs7182025,rs73507450 2.99958e-27 14.6659 inf 4 8.86147e-16 8.85068e-08 6.01539e-08,1.21457e-07 -0.0020291,-0.000730699,0.00148555,9.80067e-05 0.000183191,0.000112794,0.000158337,7.3886e-05
1087 rs1553648,rs6495533,rs7182025,rs75367314 2.93978e-27 14.6572 inf 4 8.6848e-16 8.84815e-08 5.73464e-08,1.20217e-07 -0.0020316,-0.000733686,0.00148494,9.74644e-05 0.000183228,0.000112638,0.000158313,7.4257e-05
1088 rs11632140,rs1553648,rs6495533,rs8864 2.9334e-27 14.6562 inf 4 8.66595e-16 8.85088e-08 6.01385e-08,1.21046e-07 0.00145813,-0.00205372,-0.000803013,0.000110917 0.000155697,0.000185054,0.000113545,7.51392e-05
1089 rs1553648,rs28562234,rs6495533,rs7182025 2.92809e-27 14.6555 inf 4 8.65029e-16 8.8476e-08 5.99489e-08,1.19769e-07 -0.00203159,9.72389e-05,-0.000733707,0.0014849 0.000183228,7.4257e-05,0.000112638,0.000158313
1090 rs11632140,rs1553648,rs6495533,rs75759710 2.92331e-27 14.6547 inf 4 8.63615e-16 8.85041e-08 6.08709e-08,1.22243e-07 0.0014581,-0.0020537,-0.000803019,0.000110742 0.000155697,0.000185054,0.000113545,7.51392e-05
1091 rs116791225,rs1553648,rs6495533,rs7182025 2.92327e-27 14.6547 inf 4 8.63603e-16 8.84737e-08 6.16965e-08,1.19724e-07 9.71453e-05,-0.00203158,-0.000733716,0.00148489 7.4257e-05,0.000183228,0.000112638,0.000158313
1092 rs1553648,rs35092028,rs6495533,rs7182025 2.90741e-27 14.6524 inf 4 8.58918e-16 8.84705e-08 6.09268e-08,1.20549e-07 -0.00203217,0.000145108,-0.000739145,0.00148135 0.000183239,0.000111072,0.000112456,0.000158148
1093 rs11855057,rs1553648,rs6495533,rs7182025 2.8801e-27 14.6483 inf 4 8.50849e-16 8.84532e-08 6.00404e-08,1.20332e-07 9.62971e-05,-0.00203153,-0.000733796,0.00148476 7.4257e-05,0.000183228,0.000112638,0.000158313
1094 rs11857576,rs1553648,rs6495533,rs7182025 2.87539e-27 14.6476 inf 4 8.49459e-16 8.8451e-08 6.30719e-08,1.23299e-07 9.62034e-05,-0.00203153,-0.000733805,0.00148475 7.4257e-05,0.000183228,0.000112638,0.000158313
1095 rs1553648,rs6495533,rs7182025,rs79015069 2.87422e-27 14.6474 inf 4 8.49114e-16 8.8454e-08 6.00886e-08,1.22362e-07 -0.00203516,-0.00075207,0.00147502,-0.000103484 0.000183317,0.000112643,0.000157967,7.97746e-05
1096 rs141332842,rs1553648,rs6495533,rs7182025 2.86794e-27 14.6464 inf 4 8.4726e-16 8.84474e-08 5.89339e-08,1.22762e-07 9.60547e-05,-0.00203152,-0.000733819,0.00148473 7.4257e-05,0.000183228,0.000112638,0.000158313
1097 rs1553648,rs28441296,rs6495533,rs7182025 2.8674e-27 14.6464 inf 4 8.47099e-16 8.84472e-08 5.81903e-08,1.19724e-07 -0.00203152,9.60438e-05,-0.00073382,0.00148472 0.000183228,7.4257e-05,0.000112638,0.000158313
1098 rs1553648,rs28546756,rs6495533,rs7182025 2.86181e-27 14.6455 inf 4 8.45448e-16 8.84445e-08 5.97471e-08,1.21267e-07 -0.00203151,9.59317e-05,-0.00073383,0.00148471 0.000183228,7.4257e-05,0.000112638,0.000158313
1099 rs11637685,rs1553648,rs6495533,rs7182025 2.85386e-27 14.6443 inf 4 8.43098e-16 8.84469e-08 6.06108e-08,1.22394e-07 8.20707e-05,-0.00202264,-0.000738853,0.00146928 6.34623e-05,0.00018319,0.000112463,0.000157931
1100 rs116483143,rs1553648,rs6495533,rs7182025 2.82548e-27 14.64 inf 4 8.34714e-16 8.84298e-08 6.08684e-08,1.2199e-07 9.85553e-05,-0.00203549,-0.000739047,0.00148387 7.67797e-05,0.00018333,0.000112459,0.000158273
1101 rs138846566,rs1553648,rs6495533,rs7182025 2.74542e-27 14.6275 inf 4 8.11064e-16 8.83902e-08 5.93812e-08,1.20236e-07 9.40865e-05,-0.00203607,-0.000739454,0.00148318 7.46122e-05,0.000183356,0.000112453,0.00015825
1102 rs11632140,rs117309418,rs1553648,rs6495533 2.74518e-27 14.6274 inf 4 8.10993e-16 8.84176e-08 5.8776e-08,1.20162e-07 0.00145766,0.000107489,-0.00205334,-0.000803119 0.000155697,7.51392e-05,0.000185054,0.000113545
1103 rs11855085,rs1553648,rs6495533,rs7182025 2.73714e-27 14.6262 inf 4 8.08616e-16 8.83832e-08 6.13152e-08,1.22844e-07 9.33364e-05,-0.00203135,-0.000734075,0.00148432 7.4257e-05,0.000183228,0.000112638,0.000158313
1104 rs1553648,rs6495533,rs7182025,rs7182549 2.73675e-27 14.6261 inf 4 8.08501e-16 8.8383e-08 6.05542e-08,1.19335e-07 -0.00203135,-0.000734076,0.00148432,9.33279e-05 0.000183228,0.000112638,0.000158313,7.4257e-05
1105 rs11855135,rs1553648,rs6495533,rs7182025 2.66722e-27 14.6149 inf 4 7.87962e-16 8.83476e-08 5.89568e-08,1.2113e-07 9.1795e-05,-0.00203126,-0.00073422,0.00148409 7.4257e-05,0.000183228,0.000112638,0.000158313
1106 rs11632140,rs1553648,rs28593334,rs6495533 2.63153e-27 14.6091 inf 4 7.77418e-16 8.83594e-08 6.02307e-08,1.21386e-07 0.00145736,-0.00205309,0.000105244,-0.000803188 0.000155697,0.000185054,7.51392e-05,0.000113545
1107 rs12546,rs1553648,rs6495533,rs7182025 2.62253e-27 14.6076 inf 4 7.74758e-16 8.83243e-08 6.06115e-08,1.20182e-07 9.07742e-05,-0.0020312,-0.000734316,0.00148394 7.4257e-05,0.000183228,0.000112638,0.000158313
1108 rs11632140,rs1553648,rs28576249,rs6495533 2.61882e-27 14.607 inf 4 7.73663e-16 8.83527e-08 6.02697e-08,1.19861e-07 0.00145745,-0.00205285,0.000105732,-0.000803106 0.000155702,0.000185047,7.56741e-05,0.000113547
1109 rs117505832,rs1553648,rs6495533,rs7182025 2.61584e-27 14.6065 inf 4 7.72783e-16 8.83251e-08 6.05012e-08,1.19588e-07 0.000158965,-0.00203095,-0.00073905,0.00147663 0.000129991,0.000183223,0.000112463,0.000158009
1110 rs11632140,rs1553648,rs28685158,rs6495533 2.60628e-27 14.6049 inf 4 7.69957e-16 8.83488e-08 6.04755e-08,1.20014e-07 0.0014487,-0.00205198,5.67341e-05,-0.000812453 0.000155415,0.000185021,4.06642e-05,0.000113604
1111 rs11632140,rs1553648,rs6495533,rs74843640 2.50713e-27 14.588 inf 4 7.40665e-16 8.82917e-08 5.89089e-08,1.22766e-07 0.00145731,-0.0020505,-0.000800569,0.000101236 0.000155712,0.000184986,0.000113603,7.416e-05
1112 rs11632140,rs1553648,rs6495533,rs78278423 2.4662e-27 14.5809 inf 4 7.28575e-16 8.8269e-08 6.07806e-08,1.20319e-07 0.00145719,-0.00205042,-0.000800621,0.000100338 0.000155712,0.000184986,0.000113603,7.416e-05
1113 rs11632140,rs1553648,rs6495533,rs80042818 2.45611e-27 14.5791 inf 4 7.25593e-16 8.82634e-08 5.95921e-08,1.23309e-07 0.00145715,-0.0020504,-0.000800634,0.000100113 0.000155712,0.000184986,0.000113603,7.416e-05
1114 rs11632140,rs1553648,rs6495533,rs77519341 2.45545e-27 14.579 inf 4 7.254e-16 8.8263e-08 6.12887e-08,1.20665e-07 0.00145715,-0.0020504,-0.000800635,0.000100098 0.000155712,0.000184986,0.000113603,7.416e-05
1115 rs11632140,rs1553648,rs6495533,rs78138185 2.45512e-27 14.5789 inf 4 7.25302e-16 8.82628e-08 6.15689e-08,1.2183e-07 0.00145715,-0.0020504,-0.000800635,0.000100091 0.000155712,0.000184986,0.000113603,7.416e-05
1116 rs11632140,rs1553648,rs6495533,rs74787527 2.44869e-27 14.5778 inf 4 7.23403e-16 8.82592e-08 5.96105e-08,1.20984e-07 0.00145713,-0.00205039,-0.000800644,9.99465e-05 0.000155712,0.000184986,0.000113603,7.416e-05
1117 rs11632140,rs146305567,rs1553648,rs6495533 2.44507e-27 14.5772 inf 4 7.22331e-16 8.82572e-08 6.13878e-08,1.2143e-07 0.00145712,9.98649e-05,-0.00205038,-0.000800648 0.000155712,7.416e-05,0.000184986,0.000113603
1118 rs11632140,rs141168705,rs1553648,rs6495533 2.44362e-27 14.5769 inf 4 7.21905e-16 8.82564e-08 5.94295e-08,1.19267e-07 0.00145711,9.98323e-05,-0.00205038,-0.00080065 0.000155712,7.416e-05,0.000184986,0.000113603
1119 rs11632140,rs1553648,rs16972618,rs6495533 2.40834e-27 14.5706 inf 4 7.11481e-16 8.82347e-08 5.85618e-08,1.2063e-07 0.00145739,-0.00204736,9.9082e-05,-0.000797702 0.000155732,0.00018492,7.42524e-05,0.00011371
1120 rs11632140,rs1553648,rs2903448,rs6495533 2.40347e-27 14.5697 inf 4 7.10043e-16 8.82165e-08 6.01619e-08,1.22476e-07 0.00147939,-0.00207592,6.29139e-05,-0.000807299 0.00015776,0.000186693,4.75004e-05,0.000113524
1121 rs11632140,rs1553648,rs6495533,rs76877681 2.39683e-27 14.5685 inf 4 7.08082e-16 8.82281e-08 5.88835e-08,1.19653e-07 0.00145735,-0.00204735,-0.000797725,9.88152e-05 0.000155732,0.00018492,0.00011371,7.42524e-05
1122 rs11632140,rs1553648,rs6495533,rs72740112 2.36226e-27 14.5622 inf 4 6.97869e-16 8.82107e-08 5.80105e-08,1.18863e-07 0.00144172,-0.00203102,-0.000801119,-0.000144526 0.000155367,0.000185034,0.000113593,0.000109382
1123 rs1553648,rs6495533,rs7182025,rs72740128 2.36051e-27 14.5619 inf 4 6.9735e-16 8.81787e-08 5.99238e-08,1.21488e-07 -0.00202837,-0.000737165,0.00147197,7.89903e-05 0.000183188,0.000112533,0.000157934,6.97428e-05
1124 rs11632140,rs11637685,rs1553648,rs6495533 2.34892e-27 14.5597 inf 4 6.93926e-16 8.82064e-08 5.93038e-08,1.20939e-07 0.00144248,8.37007e-05,-0.00203878,-0.000802352 0.000155364,6.34615e-05,0.000184877,0.000113564
1125 rs1553648,rs6495533,rs7182025,rs72740129 2.34095e-27 14.5583 inf 4 6.91573e-16 8.81661e-08 5.94318e-08,1.21817e-07 -0.00203117,-0.00074132,0.00147018,7.9916e-05 0.000183237,0.000112428,0.000157929,7.10714e-05
1126 rs11632140,rs1553648,rs6495533,rs73507450 2.32612e-27 14.5555 inf 4 6.87191e-16 8.81845e-08 6.16393e-08,1.20679e-07 0.00145733,-0.00204451,-0.000795028,9.65422e-05 0.000155745,0.000184882,0.000113856,7.38759e-05
1127 rs11632140,rs1553648,rs35092028,rs6495533 2.32401e-27 14.5551 inf 4 6.8657e-16 8.81897e-08 5.94053e-08,1.19714e-07 0.00145394,-0.00204808,0.000145476,-0.000803178 0.000155583,0.000184936,0.000111075,0.000113549
1128 rs11632140,rs1553648,rs28711936,rs6495533 2.31513e-27 14.5534 inf 4 6.83944e-16 8.81776e-08 6.08884e-08,1.20781e-07 0.00145653,-0.0020428,9.97096e-05,-0.000794187 0.000155705,0.00018487,7.65244e-05,0.00011391
1129 rs11632140,rs1553648,rs6495533,rs73505494 2.30959e-27 14.5524 inf 4 6.8231e-16 8.72827e-08 5.86034e-08,1.1573e-07 0.00138268,-0.00204027,-0.000806109,-7.51982e-05 0.000182563,0.000184875,0.000113523,0.000119327
1130 rs11632140,rs1553648,rs6495533,rs75367314 2.30939e-27 14.5524 inf 4 6.82248e-16 8.81769e-08 5.96906e-08,1.22575e-07 0.00145705,-0.00204722,-0.00079791,9.67192e-05 0.000155732,0.00018492,0.00011371,7.42524e-05
1131 rs11632140,rs1553648,rs2280441,rs6495533 2.30453e-27 14.5515 inf 4 6.80812e-16 8.81637e-08 5.67966e-08,1.21173e-07 0.00145246,-0.00203276,-0.000120257,-0.000785792 0.000155531,0.000184987,9.28514e-05,0.000114634
1132 rs11632140,rs1553648,rs28562234,rs6495533 2.30028e-27 14.5506 inf 4 6.79558e-16 8.81715e-08 6.11803e-08,1.21167e-07 0.00145702,-0.00204721,9.64937e-05,-0.00079793 0.000155732,0.00018492,7.42524e-05,0.00011371
1133 rs11632140,rs116791225,rs1553648,rs6495533 2.29652e-27 14.5499 inf 4 6.78446e-16 8.81692e-08 5.98384e-08,1.21484e-07 0.001457,9.64001e-05,-0.0020472,-0.000797938 0.000155732,7.42524e-05,0.00018492,0.00011371
1134 rs1553648,rs2271160,rs59864009,rs6495533 2.29437e-27 14.5495 inf 4 6.77813e-16 8.71755e-08 6.00401e-08,1.17417e-07 -0.00197156,-0.000897515,-0.000695533,-0.00056529 0.000178526,0.000140922,0.000131229,0.00011191
1135 rs11632140,rs116483143,rs1553648,rs6495533 2.27216e-27 14.5453 inf 4 6.71252e-16 8.81573e-08 5.9884e-08,1.19205e-07 0.00145657,9.91738e-05,-0.00205158,-0.000803192 0.000155713,7.67849e-05,0.000185034,0.000113549
1136 rs1105039,rs11632140,rs1553648,rs6495533 2.26712e-27 14.5443 inf 4 6.69763e-16 8.81546e-08 5.8667e-08,1.22168e-07 5.01782e-05,0.00144277,-0.00205091,-0.000815069 3.88957e-05,0.000155364,0.000185013,0.00011372
1137 rs11632140,rs11855057,rs1553648,rs6495533 2.26286e-27 14.5435 inf 4 6.68503e-16 8.81489e-08 6.10665e-08,1.18783e-07 0.00145688,9.5552e-05,-0.00204715,-0.000798013 0.000155732,7.42524e-05,0.00018492,0.00011371
1138 rs11632140,rs11857576,rs1553648,rs6495533 2.25919e-27 14.5428 inf 4 6.6742e-16 8.81467e-08 6.01726e-08,1.1859e-07 0.00145687,9.54584e-05,-0.00204714,-0.000798021 0.000155732,7.42524e-05,0.00018492,0.00011371
1139 rs11632140,rs141332842,rs1553648,rs6495533 2.25339e-27 14.5417 inf 4 6.65705e-16 8.81431e-08 5.94278e-08,1.19984e-07 0.00145685,9.53096e-05,-0.00204714,-0.000798034 0.000155732,7.42524e-05,0.00018492,0.00011371
1140 rs11632140,rs1553648,rs28441296,rs6495533 2.25296e-27 14.5416 inf 4 6.65579e-16 8.81429e-08 5.94338e-08,1.18361e-07 0.00145684,-0.00204713,9.52987e-05,-0.000798035 0.000155732,0.00018492,7.42524e-05,0.00011371
1141 rs11632140,rs1553648,rs6495533,rs79015069 2.25111e-27 14.5413 inf 4 6.65033e-16 8.81452e-08 5.99718e-08,1.19148e-07 0.00144729,-0.00205053,-0.000815696,-0.000102489 0.000155398,0.000185003,0.000113751,7.97723e-05
1142 rs11632140,rs1553648,rs28546756,rs6495533 2.24861e-27 14.5408 inf 4 6.64292e-16 8.81402e-08 6.17941e-08,1.1986e-07 0.00145683,-0.00204713,9.51867e-05,-0.000798045 0.000155732,0.00018492,7.42524e-05,0.00011371
1143 rs11632140,rs117935981,rs1553648,rs6495533 2.24461e-27 14.54 inf 4 6.63111e-16 8.81395e-08 6.06754e-08,1.21108e-07 0.00145644,9.50373e-05,-0.00204995,-0.000800928 0.000155712,7.416e-05,0.000184986,0.000113603
1144 rs11632140,rs138846566,rs1553648,rs6495533 2.20968e-27 14.5332 inf 4 6.52792e-16 8.81189e-08 5.98452e-08,1.20761e-07 0.00145592,9.47485e-05,-0.00205218,-0.000803571 0.000155691,7.46174e-05,0.000185061,0.000113544
1145 rs11632140,rs11855085,rs1553648,rs6495533 2.1514e-27 14.5216 inf 4 6.35576e-16 8.80794e-08 6.18322e-08,1.21746e-07 0.00145645,9.25917e-05,-0.00204697,-0.000798273 0.000155732,7.42524e-05,0.00018492,0.00011371
1146 rs11632140,rs1553648,rs6495533,rs7182549 2.1511e-27 14.5215 inf 4 6.35485e-16 8.80792e-08 5.98775e-08,1.21246e-07 0.00145645,-0.00204697,-0.000798274,9.25832e-05 0.000155732,0.00018492,0.00011371,7.42524e-05
1147 rs1553648,rs6495528,rs6495533,rs7182025 2.12085e-27 14.5154 inf 4 6.2655e-16 8.80171e-08 6.16444e-08,1.21011e-07 -0.00201738,-4.32875e-05,-0.00072994,0.00146389 0.000183357,4.22877e-05,0.000113127,0.000158059
1148 rs11633917,rs1553648,rs6495533,rs7182025 2.10413e-27 14.5119 inf 4 6.21611e-16 8.80049e-08 6.08522e-08,1.20151e-07 -5.00629e-05,-0.00202667,-0.000758498,0.00146442 4.93257e-05,0.000183176,0.00011347,0.000158041
1149 rs11632140,rs11855135,rs1553648,rs6495533 2.09688e-27 14.5104 inf 4 6.1947e-16 8.80441e-08 6.10107e-08,1.19447e-07 0.00145623,9.10505e-05,-0.00204688,-0.000798409 0.000155732,7.42524e-05,0.00018492,0.00011371
1150 rs1553648,rs6495533,rs7182025,rs74843640 2.08799e-27 14.5086 inf 4 6.16841e-16 8.80149e-08 6.03318e-08,1.19445e-07 -0.00202674,-0.000737474,0.00147533,7.56623e-05 0.000183176,0.000112544,0.000158,7.40277e-05
1151 rs11632140,rs117505832,rs1553648,rs6495533 2.06966e-27 14.5048 inf 4 6.11426e-16 8.80303e-08 5.96959e-08,1.22299e-07 0.00144906,0.000158332,-0.00204658,-0.000802874 0.00015544,0.000129989,0.000184915,0.000113559
1152 rs1553648,rs6495533,rs7182025,rs78278423 2.0625e-27 14.5033 inf 4 6.09311e-16 8.7998e-08 5.83316e-08,1.20793e-07 -0.00202673,-0.000737538,0.00147527,7.47674e-05 0.000183176,0.000112544,0.000158,7.40277e-05
1153 rs11632140,rs12546,rs1553648,rs6495533 2.06203e-27 14.5032 inf 4 6.09174e-16 8.8021e-08 5.81415e-08,1.19316e-07 0.00145608,9.00298e-05,-0.00204682,-0.000798499 0.000155732,7.42524e-05,0.00018492,0.00011371
1154 rs1553648,rs6495533,rs7182025,rs80042818 2.05621e-27 14.5019 inf 4 6.07453e-16 8.79938e-08 5.8879e-08,1.1865e-07 -0.00202673,-0.000737554,0.00147526,7.45432e-05 0.000183176,0.000112544,0.000158,7.40277e-05
1155 rs1553648,rs6495533,rs7182025,rs77519341 2.0558e-27 14.5018 inf 4 6.07333e-16 8.79935e-08 5.93841e-08,1.19026e-07 -0.00202673,-0.000737555,0.00147526,7.45286e-05 0.000183176,0.000112544,0.000158,7.40277e-05
1156 rs1553648,rs6495533,rs7182025,rs78138185 2.05559e-27 14.5018 inf 4 6.07272e-16 8.79934e-08 6.04065e-08,1.21792e-07 -0.00202673,-0.000737555,0.00147526,7.45213e-05 0.000183176,0.000112544,0.000158,7.40277e-05
1157 rs1553648,rs6495533,rs7182025,rs74787527 2.05159e-27 14.501 inf 4 6.06088e-16 8.79907e-08 5.99887e-08,1.21107e-07 -0.00202673,-0.000737566,0.00147525,7.43776e-05 0.000183176,0.000112544,0.000158,7.40277e-05
1158 rs146305567,rs1553648,rs6495533,rs7182025 2.04932e-27 14.5005 inf 4 6.05419e-16 8.79892e-08 6.02135e-08,1.21751e-07 7.42963e-05,-0.00202673,-0.000737571,0.00147524 7.40277e-05,0.000183176,0.000112544,0.000158
1159 rs141168705,rs1553648,rs6495533,rs7182025 2.04842e-27 14.5003 inf 4 6.05153e-16 8.79885e-08 6.12771e-08,1.2289e-07 7.42638e-05,-0.00202673,-0.000737574,0.00147524 7.40277e-05,0.000183176,0.000112544,0.000158
1160 rs1553648,rs28711936,rs6495533,rs7182025 1.96503e-27 14.4822 inf 4 5.80517e-16 8.79269e-08 5.79567e-08,1.21709e-07 -0.0020213,7.31436e-05,-0.000732938,0.00147488 0.000183233,7.63891e-05,0.000112898,0.000157996
1161 rs117935981,rs1553648,rs6495533,rs7182025 1.924e-27 14.4731 inf 4 5.68395e-16 8.79023e-08 5.94363e-08,1.2147e-07 6.94859e-05,-0.00202666,-0.000737915,0.00147493 7.40277e-05,0.000183176,0.000112544,0.000158
1162 rs1012540,rs11632140,rs1553648,rs6495533 1.88412e-27 14.464 inf 4 5.56614e-16 8.78945e-08 6.07807e-08,1.20682e-07 8.37861e-05,0.00145545,-0.0020441,-0.000796533 7.38759e-05,0.000155745,0.000184882,0.000113856
1163 rs1553648,rs6495533,rs7182025,rs8039384 1.87456e-27 14.4618 inf 4 5.53791e-16 8.7867e-08 6.03398e-08,1.20161e-07 -0.00203444,-0.000747599,0.00147537,-4.86028e-05 0.000183421,0.00011254,0.00015802,5.33559e-05
1164 rs11632140,rs140037094,rs1553648,rs6495533 1.87254e-27 14.4613 inf 4 5.53192e-16 8.78863e-08 6.16916e-08,1.21011e-07 0.00145536,8.28269e-05,-0.00204444,-0.00079678 0.000155743,7.33731e-05,0.000184886,0.000113843
1165 rs12592704,rs1553648,rs6495533,rs7182025 1.85768e-27 14.4578 inf 4 5.48804e-16 8.78546e-08 6.1778e-08,1.23832e-07 -4.807e-05,-0.00203434,-0.000747547,0.00147532 5.33559e-05,0.000183421,0.00011254,0.00015802
1166 rs11632140,rs1553648,rs6495533,rs72740129 1.84875e-27 14.4557 inf 4 5.46167e-16 8.78687e-08 6.00365e-08,1.16804e-07 0.00144269,-0.00204666,-0.000804852,7.94233e-05 0.000155364,0.000184926,0.000113531,7.10715e-05
1167 rs1553648,rs59424533,rs6495533,rs7182025 1.84372e-27 14.4546 inf 4 5.44678e-16 8.78442e-08 5.88251e-08,1.1868e-07 -0.00203426,-4.76209e-05,-0.000747503,0.00147527 0.000183421,5.33559e-05,0.00011254,0.00015802
1168 rs11632140,rs1553648,rs6495533,rs72740128 1.83749e-27 14.4531 inf 4 5.42838e-16 8.78615e-08 6.13157e-08,1.20741e-07 0.00144419,-0.00204364,-0.000800832,7.76108e-05 0.000155366,0.000184877,0.000113633,6.97418e-05
1169 rs1553648,rs2280441,rs6495533,rs7182025 1.82693e-27 14.4506 inf 4 5.39718e-16 8.7818e-08 5.96457e-08,1.18202e-07 -0.00201388,-8.07815e-05,-0.000728152,0.00147059 0.000183681,9.27512e-05,0.000113683,0.000157928
1170 rs11072969,rs1553648,rs6495533,rs7182025 1.82195e-27 14.4494 inf 4 5.38248e-16 8.78278e-08 6.01538e-08,1.22794e-07 -4.69057e-05,-0.00203414,-0.000747434,0.0014752 5.33559e-05,0.000183421,0.00011254,0.00015802
1171 rs11072968,rs1553648,rs6495533,rs7182025 1.82192e-27 14.4494 inf 4 5.3824e-16 8.78278e-08 5.95933e-08,1.19302e-07 -4.69048e-05,-0.00203414,-0.000747433,0.0014752 5.33559e-05,0.000183421,0.00011254,0.00015802
1172 rs112213447,rs1553648,rs6495533,rs7182025 1.82153e-27 14.4493 inf 4 5.38125e-16 8.78275e-08 5.96229e-08,1.21335e-07 -4.68918e-05,-0.00203413,-0.000747432,0.0014752 5.33559e-05,0.000183421,0.00011254,0.00015802
1173 rs1553648,rs6495533,rs7182025,rs8029934 1.81442e-27 14.4476 inf 4 5.36023e-16 8.78221e-08 5.79498e-08,1.19398e-07 -0.00203409,-0.000747409,0.00147517,-4.66536e-05 0.000183421,0.00011254,0.00015802,5.33559e-05
1174 rs1553648,rs6495533,rs7182025,rs74028147 1.78807e-27 14.4413 inf 4 5.28238e-16 8.78021e-08 5.90802e-08,1.21647e-07 -0.00203388,-0.000747089,0.00147494,-4.5619e-05 0.000183418,0.000112528,0.000158014,5.31975e-05
1175 rs11072970,rs1553648,rs6495533,rs7182025 1.78715e-27 14.441 inf 4 5.27966e-16 8.78013e-08 6.00647e-08,1.2414e-07 -4.572e-05,-0.00203392,-0.000747318,0.00147508 5.33559e-05,0.000183421,0.00011254,0.00015802
1176 rs1553648,rs16972622,rs6495533,rs7182025 1.783e-27 14.44 inf 4 5.26742e-16 8.77981e-08 6.16593e-08,1.18896e-07 -0.0020339,-4.55753e-05,-0.000747304,0.00147506 0.000183421,5.33559e-05,0.00011254,0.00015802
1177 rs11632140,rs11854045,rs1553648,rs6495533 1.77668e-27 14.4385 inf 4 5.24874e-16 8.78065e-08 5.98083e-08,1.19572e-07 0.00145421,8.46478e-05,-0.0020386,-0.000791216 0.000155706,7.86461e-05,0.000184885,0.000114398
1178 rs1553648,rs16972625,rs6495533,rs7182025 1.77397e-27 14.4378 inf 4 5.24075e-16 8.77911e-08 6.08868e-08,1.22005e-07 -0.00203384,-4.52571e-05,-0.000747273,0.00147503 0.000183421,5.33559e-05,0.00011254,0.00015802
1179 rs1553648,rs3743041,rs6495533,rs7182025 1.77198e-27 14.4373 inf 4 5.23486e-16 8.77896e-08 5.73032e-08,1.1957e-07 -0.00203383,-4.51863e-05,-0.000747266,0.00147502 0.000183421,5.33559e-05,0.00011254,0.00015802
1180 rs1553648,rs58931576,rs6495533,rs7182025 1.77162e-27 14.4372 inf 4 5.23379e-16 8.77892e-08 6.01849e-08,1.22504e-07 -0.002034,-4.53063e-05,-0.000747271,0.0014751 0.000183432,5.35163e-05,0.00011254,0.000158023
1181 rs11631636,rs1553648,rs6495533,rs7182025 1.77069e-27 14.437 inf 4 5.23104e-16 8.77744e-08 5.97295e-08,1.21641e-07 3.20182e-05,-0.00202722,-0.000738979,0.001468 3.84013e-05,0.000183182,0.000112517,0.000157956
1182 rs1553648,rs61021444,rs6495533,rs7182025 1.75699e-27 14.4336 inf 4 5.19057e-16 8.77779e-08 5.95263e-08,1.1898e-07 -0.00203373,-4.46478e-05,-0.000747214,0.00147497 0.000183421,5.33559e-05,0.00011254,0.00015802
1183 rs1553648,rs6495533,rs7181726,rs7182025 1.74233e-27 14.43 inf 4 5.14727e-16 8.77481e-08 6.20098e-08,1.21125e-07 -0.00203386,-0.000742167,3.87516e-05,0.00147167 0.000183446,0.000112423,4.78087e-05,0.000157935
1184 rs11632182,rs1553648,rs6495533,rs7182025 1.73728e-27 14.4287 inf 4 5.13234e-16 8.77374e-08 6.13077e-08,1.21738e-07 3.09053e-05,-0.00202816,-0.000738455,0.00146762 3.85892e-05,0.000183198,0.000112555,0.000157968
1185 rs12593210,rs1553648,rs6495533,rs7182025 1.73594e-27 14.4284 inf 4 5.12837e-16 8.77613e-08 6.05803e-08,1.19065e-07 -4.38724e-05,-0.00203359,-0.000747138,0.00147489 5.33559e-05,0.000183421,0.00011254,0.00015802
1186 rs11632140,rs11633917,rs1553648,rs6495533 1.73342e-27 14.4278 inf 4 5.12094e-16 8.77658e-08 5.96827e-08,1.22398e-07 0.00143753,-5.17102e-05,-0.00204285,-0.000822374 0.000155454,4.93194e-05,0.000184872,0.000114537
1187 rs1553648,rs57967327,rs6495533,rs7182025 1.72623e-27 14.426 inf 4 5.09969e-16 8.77538e-08 6.10629e-08,1.21493e-07 -0.00203304,-4.33843e-05,-0.000746644,0.00147448 0.000183391,5.31885e-05,0.000112515,0.000158005
1188 rs1553648,rs6495533,rs7182025,rs78083652 1.72105e-27 14.4247 inf 4 5.08438e-16 8.77437e-08 6.04284e-08,1.20753e-07 -0.0020283,-0.000736655,0.00147957,6.21024e-05 0.000183201,0.000112684,0.000158332,7.6995e-05
1189 rs12904562,rs1553648,rs6495533,rs7182025 1.71075e-27 14.4221 inf 4 5.05398e-16 8.77374e-08 6.09548e-08,1.19592e-07 7.29492e-05,-0.00203333,-0.000742571,0.00147512 9.10896e-05,0.000183417,0.000112421,0.000158036
1190 rs1012540,rs1553648,rs6495533,rs7182025 1.70327e-27 14.4202 inf 4 5.03186e-16 8.77307e-08 6.07517e-08,1.21283e-07 5.86052e-05,-0.00202316,-0.000735146,0.00147468 7.37366e-05,0.000183203,0.000112839,0.000158017
1191 rs140037094,rs1553648,rs6495533,rs7182025 1.69923e-27 14.4191 inf 4 5.01992e-16 8.77277e-08 5.9711e-08,1.19978e-07 5.80022e-05,-0.00202344,-0.000735317,0.00147467 7.32359e-05,0.000183197,0.000112824,0.000158018
1192 rs1553648,rs16972624,rs6495533,rs7182025 1.69279e-27 14.4175 inf 4 5.00089e-16 8.77266e-08 5.89238e-08,1.17936e-07 -0.0020333,-4.22074e-05,-0.000746977,0.00147472 0.000183421,5.33559e-05,0.00011254,0.00015802
1193 rs1553648,rs3743040,rs6495533,rs7182025 1.68948e-27 14.4166 inf 4 4.99112e-16 8.77242e-08 5.95464e-08,1.18386e-07 -0.00202124,-4.11338e-05,-0.000742209,0.00146828 0.000183263,5.21451e-05,0.000112423,0.000157952
1194 rs11632140,rs1553648,rs6495533,rs6495535 1.66739e-27 14.4109 inf 4 4.92588e-16 8.77263e-08 5.83581e-08,1.20256e-07 0.00145422,-0.00204383,-0.000797522,7.54074e-05 0.000155745,0.000184882,0.000113856,7.38759e-05
1195 rs1012541,rs11632140,rs1553648,rs6495533 1.66394e-27 14.41 inf 4 4.91569e-16 8.77235e-08 5.99503e-08,1.19103e-07 7.52574e-05,0.0014542,-0.00204383,-0.00079754 7.38759e-05,0.000155745,0.000184882,0.000113856
1196 rs11854045,rs1553648,rs6495533,rs7182025 1.59747e-27 14.3923 inf 4 4.71932e-16 8.76353e-08 5.9746e-08,1.21031e-07 5.51164e-05,-0.00201958,-0.000732235,0.00147336 7.85001e-05,0.000183385,0.000113436,0.000157982
1197 rs1553648,rs6495533,rs7182025,rs991789 1.59369e-27 14.3913 inf 4 4.70815e-16 8.7635e-08 5.95106e-08,1.20881e-07 -0.00202531,-0.000739607,0.00146784,3.6635e-05 0.000183175,0.000112516,0.000157972,5.21983e-05
1198 rs1553648,rs2271163,rs6495533,rs7182025 1.57323e-27 14.3857 inf 4 4.64771e-16 8.76206e-08 5.94553e-08,1.18047e-07 -0.00201819,4.37948e-05,-0.000739088,0.00146915 0.000183505,6.37718e-05,0.000112555,0.00015794
1199 rs11632140,rs1553648,rs6495533,rs79779522 1.56887e-27 14.3845 inf 4 4.63482e-16 8.76342e-08 5.97909e-08,1.21765e-07 0.00145,-0.00203471,-0.000791128,8.94949e-05 0.000155532,0.000185001,0.000114651,9.39226e-05
1200 rs1553648,rs6495533,rs6495535,rs7182025 1.56672e-27 14.3839 inf 4 4.62847e-16 8.76157e-08 6.00062e-08,1.2006e-07 -0.00202353,-0.000736246,5.02581e-05,0.00147408 0.000183203,0.000112839,7.37366e-05,0.000158017
1201 rs1012541,rs1553648,rs6495533,rs7182025 1.56456e-27 14.3833 inf 4 4.62208e-16 8.76138e-08 5.96282e-08,1.17251e-07 5.01086e-05,-0.00202354,-0.000736266,0.00147407 7.37366e-05,0.000183203,0.000112839,0.000158017
1202 rs117939237,rs1553648,rs6495533,rs7182025 1.55957e-27 14.3819 inf 4 4.60735e-16 8.75726e-08 5.94945e-08,1.18388e-07 -4.13039e-05,-0.00201695,-0.000739912,0.0014552 6.51554e-05,0.000183701,0.000112517,0.000159752
1203 rs1553648,rs6495533,rs7182025,rs79077633 1.54824e-27 14.3787 inf 4 4.57387e-16 8.75799e-08 5.77945e-08,1.21403e-07 -0.00203402,-0.000749772,0.00147964,8.49202e-05 0.000183625,0.000112932,0.000158573,0.000132222
1204 rs1553648,rs6495533,rs7171268,rs7182025 1.54658e-27 14.3782 inf 4 4.56897e-16 8.76005e-08 6.06435e-08,1.20849e-07 -0.00203111,-0.000741024,4.99739e-05,0.00147723 0.00018335,0.000112454,7.5134e-05,0.000158256
1205 rs1553648,rs6495533,rs7182025,rs80200469 1.53127e-27 14.3739 inf 4 4.52373e-16 8.75868e-08 6.01764e-08,1.1807e-07 -0.00203122,-0.000741763,0.00147548,-3.36717e-05 0.000183366,0.000112433,0.000158117,5.18026e-05
1206 rs1553648,rs34997291,rs6495533,rs7182025 1.51922e-27 14.3705 inf 4 4.48814e-16 8.75756e-08 5.90347e-08,1.18022e-07 -0.00202618,3.77055e-05,-0.000741689,0.00146902 0.000183175,5.91536e-05,0.000112435,0.000157944
1207 rs1553648,rs62035088,rs6495533,rs7182025 1.51466e-27 14.3692 inf 4 4.47468e-16 8.75747e-08 5.83631e-08,1.19083e-07 -0.00202938,-3.26364e-05,-0.000742924,0.00147379 0.000183262,5.12812e-05,0.00011242,0.000158015
1208 rs1553648,rs6495533,rs7182025,rs72740126 1.50957e-27 14.3677 inf 4 4.45963e-16 8.75628e-08 5.87007e-08,1.18961e-07 -0.00202867,-0.000742037,0.00147031,4.53659e-05 0.000183233,0.000112428,0.000157929,7.28626e-05
1209 rs1553648,rs6495533,rs7182025,rs906428 1.5063e-27 14.3668 inf 4 4.44998e-16 8.75673e-08 5.76462e-08,1.19518e-07 -0.00202913,-0.000743004,0.00147365,-3.19443e-05 0.000183252,0.00011242,0.00015801,5.08789e-05
1210 rs1553648,rs34084353,rs6495533,rs7182025 1.49807e-27 14.3644 inf 4 4.42567e-16 8.75553e-08 5.94761e-08,1.17975e-07 -0.00202667,3.69217e-05,-0.000741098,0.00146993 0.00018318,6.01487e-05,0.000112457,0.000157931
1211 rs11632140,rs1553648,rs60391279,rs6495533 1.49464e-27 14.3634 inf 4 4.41554e-16 8.75675e-08 5.83703e-08,1.19908e-07 0.00144962,-0.00203507,8.45828e-05,-0.000791967 0.000155532,0.000185001,9.39226e-05,0.000114651
1212 rs112619564,rs1553648,rs6495533,rs7182025 1.4706e-27 14.3564 inf 4 4.34452e-16 8.75343e-08 5.67751e-08,1.20013e-07 -3.15552e-05,-0.00202879,-0.000744919,0.00147174 5.36213e-05,0.000183246,0.000112474,0.000157943
1213 rs12911697,rs1553648,rs6495533,rs7182025 1.47051e-27 14.3563 inf 4 4.34423e-16 8.75342e-08 5.7762e-08,1.21224e-07 2.79544e-05,-0.00202549,-0.000744458,0.00146945 4.75147e-05,0.000183174,0.000112452,0.000157938
1214 rs1553648,rs6495533,rs7182025,rs8039607 1.46941e-27 14.356 inf 4 4.341e-16 8.75332e-08 6.1327e-08,1.19224e-07 -0.00202887,-0.00074491,0.00147177,-3.15749e-05 0.00018325,0.000112474,0.000157944,5.3784e-05
1215 rs11632140,rs1553648,rs6495533,rs7181726 1.46824e-27 14.3557 inf 4 4.33754e-16 8.75399e-08 5.87933e-08,1.20149e-07 0.00144538,-0.00205119,-0.000805856,4.19841e-05 0.000155385,0.000185201,0.000113524,4.78132e-05
1216 rs1553648,rs6495533,rs7182025,rs79754687 1.46238e-27 14.3539 inf 4 4.32023e-16 8.75266e-08 6.0285e-08,1.18301e-07 -0.00202864,-0.00074489,0.00147168,-3.09489e-05 0.000183241,0.000112474,0.000157942,5.34608e-05
1217 rs1553648,rs34866076,rs6495533,rs7182025 1.43818e-27 14.3467 inf 4 4.24873e-16 8.74939e-08 5.99623e-08,1.19535e-07 -0.00202533,2.80615e-05,-0.000740374,0.00146841 0.000183175,5.23326e-05,0.000112516,0.000157975
1218 rs1553648,rs6495533,rs7182025,rs74028151 1.4375e-27 14.3465 inf 4 4.24673e-16 8.7503e-08 5.90604e-08,1.18107e-07 -0.00202858,-0.00074478,0.00147165,-2.94077e-05 0.000183246,0.000112474,0.000157943,5.36213e-05
1219 rs1553648,rs6495533,rs7182025,rs79779522 1.43543e-27 14.3459 inf 4 4.24059e-16 8.74858e-08 6.01493e-08,1.20372e-07 -0.00201837,-0.000733928,0.00147052,4.92694e-05 0.000183713,0.000113703,0.000157928,9.38207e-05
1220 rs1553648,rs6495533,rs7182025,rs79170539 1.43068e-27 14.3444 inf 4 4.22659e-16 8.74966e-08 5.82327e-08,1.19926e-07 -0.00202732,-0.000742821,0.00147131,-2.56486e-05 0.000183196,0.00011242,0.000157936,4.75093e-05
1221 rs11632140,rs1553648,rs6495528,rs6495533 1.42822e-27 14.3437 inf 4 4.2193e-16 8.74991e-08 5.84048e-08,1.19568e-07 0.0014352,-0.0020319,-3.57084e-05,-0.000795165 0.000155645,0.00018521,4.23295e-05,0.000114304
1222 rs11632140,rs12911697,rs1553648,rs6495533 1.42802e-27 14.3436 inf 4 4.21873e-16 8.75212e-08 5.86048e-08,1.20884e-07 0.00144559,4.09838e-05,-0.00204489,-0.000809234 0.00015539,4.75201e-05,0.00018491,0.000113569
1223 rs117210658,rs1553648,rs6495533,rs7182025 1.41817e-27 14.3406 inf 4 4.18963e-16 8.73969e-08 6.01562e-08,1.1728e-07 -4.19104e-05,-0.00202188,-0.000739838,0.00146099 0.00010944,0.000183454,0.000112699,0.000159854
1224 rs1553648,rs6495533,rs7182025,rs8029184 1.41456e-27 14.3395 inf 4 4.17896e-16 8.74797e-08 5.91801e-08,1.18441e-07 -0.00202085,-0.000741001,0.00146667,-3.65331e-05 0.00018342,0.000112478,0.000158098,7.0718e-05
1225 rs1553648,rs60391279,rs6495533,rs7182025 1.39849e-27 14.3345 inf 4 4.13147e-16 8.74499e-08 5.94971e-08,1.19747e-07 -0.00201911,4.4368e-05,-0.000734817,0.00147051 0.000183713,9.38207e-05,0.000113703,0.000157928
1226 rs1553648,rs1876435,rs6495533,rs7182025 1.39477e-27 14.3334 inf 4 4.12049e-16 8.74485e-08 5.76129e-08,1.18415e-07 -0.00202507,-1.78112e-05,-0.000743199,0.00146573 0.00018318,3.78383e-05,0.000112422,0.000158248
1227 rs1553648,rs4353448,rs6495533,rs7182025 1.39296e-27 14.3328 inf 4 4.11513e-16 8.74526e-08 5.85286e-08,1.19247e-07 -0.00202631,-1.78374e-05,-0.000743129,0.0014679 0.000183177,3.73895e-05,0.000112421,0.00015802
1228 rs1553648,rs6495533,rs7182025,rs74931956 1.38683e-27 14.3309 inf 4 4.09703e-16 8.74524e-08 5.87112e-08,1.19693e-07 -0.00202124,-0.000741088,0.00146694,-3.39183e-05 0.000183419,0.000112482,0.000158101,7.11589e-05
1229 rs1553648,rs35477444,rs6495533,rs7182025 1.38672e-27 14.3309 inf 4 4.09671e-16 8.74502e-08 5.90281e-08,1.18586e-07 -0.00203024,3.13297e-05,-0.000743573,0.00147288 0.000183417,6.6189e-05,0.00011243,0.000158011
1230 rs12911628,rs1553648,rs6495533,rs7182025 1.38418e-27 14.3301 inf 4 4.08921e-16 8.74511e-08 6.00386e-08,1.18896e-07 2.24203e-05,-0.00202565,-0.000744071,0.00146968 4.72222e-05,0.000183174,0.000112448,0.000157937
1231 rs12900140,rs1553648,rs6495533,rs7182025 1.38237e-27 14.3295 inf 4 4.08384e-16 8.74351e-08 5.87436e-08,1.22984e-07 1.71492e-05,-0.00202338,-0.000737129,0.00147035 3.81429e-05,0.00018325,0.000113143,0.000157929
1232 rs11632140,rs12904562,rs1553648,rs6495533 1.37989e-27 14.3287 inf 4 4.07652e-16 8.7469e-08 5.87515e-08,1.19858e-07 0.00144802,7.44486e-05,-0.00204943,-0.000806358 0.00015548,9.1096e-05,0.000185126,0.000113522
1233 rs115287348,rs1553648,rs6495533,rs7182025 1.37575e-27 14.3274 inf 4 4.06428e-16 8.74383e-08 5.89785e-08,1.20499e-07 -4.38515e-05,-0.00202405,-0.000745698,0.0014668 9.64413e-05,0.000183212,0.000112592,0.000158133
1234 rs12916361,rs1553648,rs6495533,rs7182025 1.36435e-27 14.3238 inf 4 4.03061e-16 8.74226e-08 5.92247e-08,1.21123e-07 2.97694e-05,-0.00202788,-0.000742262,0.00147035 6.94239e-05,0.00018324,0.000112429,0.000157929
1235 rs1553648,rs4145805,rs6495533,rs7182025 1.35841e-27 14.3219 inf 4 4.01307e-16 8.74173e-08 5.78986e-08,1.20485e-07 -0.00202537,-1.57144e-05,-0.000742704,0.00146752 0.000183176,3.74313e-05,0.000112421,0.000158084
1236 rs11632140,rs1553648,rs6495533,rs78083652 1.35565e-27 14.321 inf 4 4.0049e-16 8.74429e-08 5.84393e-08,1.20014e-07 0.00145177,-0.00204389,-0.000800678,6.11065e-05 0.000155747,0.000184893,0.000113752,7.69884e-05
1237 rs12595345,rs1553648,rs6495533,rs7182025 1.3531e-27 14.3202 inf 4 3.9974e-16 8.7418e-08 6.04575e-08,1.20356e-07 1.80785e-05,-0.00202919,-0.000742575,0.00147431 4.2944e-05,0.000183355,0.000112422,0.000158192
1238 rs11632140,rs1553648,rs6495533,rs991789 1.35096e-27 14.3195 inf 4 3.99105e-16 8.74353e-08 5.92341e-08,1.1689e-07 0.00144132,-0.00204197,-0.000802792,4.10606e-05 0.00015538,0.000184868,0.000113616,5.21892e-05
1239 rs1553648,rs17248736,rs6495533,rs7182025 1.35004e-27 14.3192 inf 4 3.98833e-16 8.73935e-08 6.02353e-08,1.19019e-07 -0.00202681,1.75395e-05,-0.000739579,0.00147066 0.000183195,4.66037e-05,0.00011276,0.000157929
1240 rs1553648,rs6495533,rs7182025,rs9673075 1.34989e-27 14.3192 inf 4 3.98791e-16 8.74164e-08 5.95424e-08,1.21706e-07 -0.00202609,-0.000743941,0.00147057,-2.09109e-05 0.000183175,0.000112449,0.000157929,5.00028e-05
1241 rs11632140,rs11632182,rs1553648,rs6495533 1.34744e-27 14.3184 inf 4 3.98065e-16 8.74151e-08 5.8884e-08,1.20903e-07 0.00143999,2.96322e-05,-0.00204325,-0.000802012 0.000155416,3.85926e-05,0.000184882,0.000113667
1242 rs1553648,rs28576300,rs6495533,rs7182025 1.3434e-27 14.3171 inf 4 3.96873e-16 8.7404e-08 6.04901e-08,1.1632e-07 -0.00202224,-1.72991e-05,-0.00074465,0.00146541 0.000183389,4.36667e-05,0.00011251,0.000158443
1243 rs1553648,rs60065485,rs6495533,rs7182025 1.3354e-27 14.3145 inf 4 3.94509e-16 8.74017e-08 6.10574e-08,1.22421e-07 -0.00202753,-2.07624e-05,-0.000744246,0.00147121 0.000183229,5.29916e-05,0.000112475,0.00015794
1244 rs12911777,rs1553648,rs6495533,rs7182025 1.3266e-27 14.3116 inf 4 3.9191e-16 8.73909e-08 6.01773e-08,1.20895e-07 -1.91088e-05,-0.00202369,-0.000742718,0.00146956 5.14687e-05,0.000183258,0.000112421,0.000157947
1245 rs1553648,rs6495529,rs6495533,rs7182025 1.32579e-27 14.3113 inf 4 3.9167e-16 8.73411e-08 5.96482e-08,1.16785e-07 -0.00202156,-1.07355e-05,-0.00073849,0.00146623 0.00018391,4.19694e-05,0.000113717,0.000158794
1246 rs12439898,rs1553648,rs6495533,rs7182025 1.32446e-27 14.3109 inf 4 3.91278e-16 8.7376e-08 5.89812e-08,1.18497e-07 -1.28888e-05,-0.00202483,-0.000742896,0.00146665 3.78032e-05,0.000183194,0.00011242,0.000158324
1247 rs1553648,rs6495533,rs7182025,rs74734598 1.32389e-27 14.3107 inf 4 3.9111e-16 8.73865e-08 5.97119e-08,1.21444e-07 -0.00202867,-0.000741864,0.00147415,2.72415e-05 0.00018335,0.000112454,0.000158256,7.5134e-05
1248 rs1553648,rs6495533,rs7182025,rs7182458 1.3213e-27 14.3099 inf 4 3.90344e-16 8.73445e-08 5.89509e-08,1.19284e-07 -0.00203066,-0.000744432,0.00147765,-1.41041e-05 0.000184103,0.000112574,0.000160234,5.31621e-05
1249 rs1553648,rs4778864,rs6495533,rs7182025 1.31972e-27 14.3094 inf 4 3.89877e-16 8.73801e-08 5.93841e-08,1.17171e-07 -0.0020246,2.08636e-05,-0.000741375,0.00146873 0.000183204,5.97002e-05,0.000112501,0.000158006
1250 rs1507659,rs1553648,rs6495533,rs7182025 1.3135e-27 14.3073 inf 4 3.88039e-16 8.73372e-08 5.88336e-08,1.22632e-07 -1.23412e-05,-0.00202955,-0.000744124,0.00147656 5.04649e-05,0.000183828,0.000112537,0.000159887
1251 rs1553648,rs6495533,rs7182025,rs8026419 1.31249e-27 14.307 inf 4 3.8774e-16 8.73781e-08 6.04119e-08,1.20131e-07 -0.00202702,-0.000743007,0.00147139,-1.92337e-05 0.00018321,0.000112421,0.000157951,5.56796e-05
1252 rs11637878,rs1553648,rs6495533,rs7182025 1.3073e-27 14.3052 inf 4 3.86207e-16 8.73707e-08 5.99101e-08,1.19637e-07 -1.69552e-05,-0.00202393,-0.000742735,0.00146966 5.14687e-05,0.000183258,0.000112421,0.000157947
1253 rs1553648,rs6495533,rs7182025,rs75578357 1.30634e-27 14.3049 inf 4 3.85925e-16 8.73717e-08 5.80843e-08,1.19743e-07 -0.00202692,-0.000743013,0.00147133,-1.8407e-05 0.000183207,0.000112421,0.00015795,5.54926e-05
1254 rs11632140,rs1553648,rs6495533,rs79077633 1.30274e-27 14.3037 inf 4 3.84861e-16 8.73686e-08 5.91628e-08,1.21235e-07 0.00145426,-0.00205183,-0.000814782,9.56163e-05 0.000156128,0.000185427,0.00011411,0.000132332
1255 rs113596309,rs1553648,rs6495533,rs7182025 1.29824e-27 14.3022 inf 4 3.8353e-16 8.73628e-08 5.7587e-08,1.21023e-07 -5.11751e-05,-0.00202766,-0.000743456,0.00147192 0.000164328,0.000183275,0.000112436,0.000157997
1256 rs11632140,rs12911628,rs1553648,rs6495533 1.29798e-27 14.3021 inf 4 3.83456e-16 8.739e-08 6.02891e-08,1.19684e-07 0.00144523,3.51249e-05,-0.00204452,-0.000808714 0.00015539,4.72276e-05,0.000184914,0.000113564
1257 rs1553648,rs2271159,rs6495533,rs7182025 1.29664e-27 14.3017 inf 4 3.83058e-16 8.73093e-08 6.07924e-08,1.17911e-07 -0.00202291,-5.82424e-06,-0.000740397,0.00146769 0.000184322,4.19658e-05,0.000113824,0.000159188
1258 rs11632140,rs1553648,rs3743040,rs6495533 1.29464e-27 14.301 inf 4 3.82468e-16 8.73852e-08 6.06338e-08,1.21484e-07 0.00144047,-0.00203654,-3.85428e-05,-0.000805629 0.000155404,0.000184984,5.21508e-05,0.000113527
1259 rs11629889,rs1553648,rs6495533,rs7182025 1.29248e-27 14.3003 inf 4 3.81831e-16 8.73424e-08 5.9695e-08,1.21447e-07 -9.81135e-06,-0.00202505,-0.00074289,0.00146756 3.78032e-05,0.000183194,0.00011242,0.000158324
1260 rs11629743,rs1553648,rs6495533,rs7182025 1.28805e-27 14.2988 inf 4 3.80521e-16 8.73394e-08 5.80055e-08,1.18154e-07 -9.47685e-06,-0.00202517,-0.000743008,0.00146779 3.77456e-05,0.000183189,0.000112421,0.000158287
1261 rs12594845,rs1553648,rs6495533,rs7182025 1.288e-27 14.2988 inf 4 3.80507e-16 8.72968e-08 5.9274e-08,1.19272e-07 1.4459e-06,-0.00202628,-0.000743462,0.00147101 4.27342e-05,0.000183825,0.000113771,0.000158741
1262 rs1553648,rs61164129,rs6495533,rs7182025 1.28348e-27 14.2973 inf 4 3.7917e-16 8.73383e-08 5.88361e-08,1.20589e-07 -0.00202496,9.27862e-06,-0.000742957,0.00146797 0.000183202,3.74407e-05,0.000112421,0.000158248
1263 rs1553648,rs55633831,rs6495533,rs7182025 1.28298e-27 14.2971 inf 4 3.79023e-16 8.73453e-08 5.86916e-08,1.1813e-07 -0.00202752,-1.28031e-05,-0.000742553,0.00147256 0.000183291,4.78492e-05,0.000112426,0.000158122
1264 rs1553648,rs2135881,rs6495533,rs7182025 1.27743e-27 14.2952 inf 4 3.77384e-16 8.7338e-08 5.739e-08,1.1766e-07 -0.00202821,-1.16877e-05,-0.00074279,0.001473 0.000183442,4.73139e-05,0.00011242,0.000158262
1265 rs1553648,rs17248476,rs6495533,rs7182025 1.27582e-27 14.2947 inf 4 3.76907e-16 8.73347e-08 5.9412e-08,1.16959e-07 -0.00202497,1.41469e-05,-0.000741607,0.00146971 0.000183204,5.9647e-05,0.000112546,0.00015796
1266 rs1553648,rs6495530,rs6495533,rs7182025 1.27519e-27 14.2944 inf 4 3.76722e-16 8.73201e-08 5.80278e-08,1.17835e-07 -0.00202695,7.04645e-06,-0.000744205,0.00147227 0.000183285,3.76794e-05,0.000112646,0.000158225
1267 rs12915985,rs1553648,rs6495533,rs7182025 1.27514e-27 14.2944 inf 4 3.76707e-16 8.73189e-08 5.7767e-08,1.18132e-07 -7.20885e-06,-0.00202662,-0.000742406,0.00147336 3.9565e-05,0.000183235,0.000112449,0.000158726
1268 rs1553648,rs2866982,rs6495533,rs7182025 1.27312e-27 14.2937 inf 4 3.76111e-16 8.73289e-08 6.11507e-08,1.18348e-07 -0.00202608,-8.1617e-06,-0.000742752,0.00146954 0.000183179,3.73168e-05,0.000112421,0.000157984
1269 rs1553648,rs6495533,rs7182025,rs8027238 1.272e-27 14.2934 inf 4 3.7578e-16 8.73319e-08 5.98015e-08,1.2132e-07 -0.00202735,-0.00074235,0.00147201,1.15541e-05 0.000183305,0.000112443,0.000158073,5.0594e-05
1270 rs1553648,rs6495533,rs7164719,rs7182025 1.27133e-27 14.2931 inf 4 3.75582e-16 8.73225e-08 6.038e-08,1.22473e-07 -0.00202494,-0.000742902,7.39839e-06,0.00146816 0.000183222,0.00011242,3.77159e-05,0.000158362
1271 rs1553648,rs35617389,rs6495533,rs7182025 1.27121e-27 14.2931 inf 4 3.75545e-16 8.73192e-08 5.9684e-08,1.20504e-07 -0.0020284,-9.08778e-06,-0.000743793,0.0014737 0.000183735,4.94809e-05,0.000112532,0.000158909
1272 rs12442871,rs1553648,rs6495533,rs7182025 1.27093e-27 14.293 inf 4 3.75462e-16 8.73265e-08 6.10979e-08,1.22382e-07 -7.84919e-06,-0.00202587,-0.000742472,0.00146962 3.73307e-05,0.000183174,0.000112436,0.00015798
1273 rs11632140,rs1553648,rs6495530,rs6495533 1.26777e-27 14.2919 inf 4 3.74529e-16 8.73331e-08 5.79646e-08,1.17902e-07 0.00145539,-0.00205154,2.59647e-05,-0.000812427 0.000156393,0.000185455,3.78582e-05,0.000113859
1274 rs1553648,rs6495533,rs7182025,rs8028511 1.26743e-27 14.2918 inf 4 3.74431e-16 8.7309e-08 5.83937e-08,1.20521e-07 -0.0020265,-0.000743851,0.00147175,-5.18453e-06 0.000183252,0.000112646,0.000158207,3.77169e-05
1275 rs1553648,rs62035082,rs6495533,rs7182025 1.26718e-27 14.2917 inf 4 3.74355e-16 8.733e-08 5.97051e-08,1.1827e-07 -0.00202618,-9.92741e-06,-0.000742926,0.00147098 0.000183183,4.46623e-05,0.00011242,0.000157946
1276 rs1553648,rs34388060,rs6495533,rs7182025 1.26642e-27 14.2914 inf 4 3.7413e-16 8.73231e-08 5.78949e-08,1.20557e-07 -0.0020248,1.09517e-05,-0.00074247,0.00146878 0.000183237,5.51883e-05,0.000112438,0.000158155
1277 rs12898298,rs1553648,rs6495533,rs7182025 1.2663e-27 14.2914 inf 4 3.74095e-16 8.73263e-08 6.05492e-08,1.18237e-07 9.27654e-06,-0.00202589,-0.000743289,0.00147104 4.4266e-05,0.000183175,0.000112438,0.000157952
1278 rs1553648,rs2271160,rs59864009 1.26626e-27 12.0058 inf 3 3.40792e-12 6.89298e-08 4.39163e-08,9.77547e-08 -0.00155561,-0.000958496,-0.0006666 0.000158401,0.000140404,0.000131104
1279 rs12906003,rs1553648,rs6495533,rs7182025 1.2659e-27 14.2913 inf 4 3.73978e-16 8.73204e-08 5.85474e-08,1.2098e-07 7.02376e-06,-0.002026,-0.000742732,0.00146962 3.73387e-05,0.000183178,0.000112422,0.000157992
1280 rs12438255,rs1553648,rs6495533,rs7182025 1.26484e-27 14.2909 inf 4 3.73665e-16 8.73188e-08 5.92427e-08,1.17954e-07 7.33531e-06,-0.00202884,-0.000742972,0.00147369 4.03253e-05,0.000183956,0.000112421,0.000158924
1281 rs1553648,rs61066974,rs6495533,rs7182025 1.26271e-27 14.2902 inf 4 3.73034e-16 8.73158e-08 6.00373e-08,1.21704e-07 -0.00202546,7.50757e-06,-0.000741376,0.00147056 0.000183182,4.42748e-05,0.000112765,0.000157929
1282 rs1553648,rs25431,rs6495533,rs7182025 1.26238e-27 14.2901 inf 4 3.72937e-16 8.73178e-08 5.9579e-08,1.21995e-07 -0.00202525,7.13116e-06,-0.000742614,0.00147119 0.000183196,4.01033e-05,0.000112429,0.000157981
1283 rs1553648,rs62035115,rs6495533,rs7182025 1.26131e-27 14.2897 inf 4 3.72621e-16 8.73028e-08 5.67932e-08,1.1935e-07 -0.00202732,-4.00242e-06,-0.000742047,0.0014727 0.000183844,4.04072e-05,0.000112727,0.000159536
1284 rs1553648,rs2866983,rs6495533,rs7182025 1.2594e-27 14.289 inf 4 3.72057e-16 8.73212e-08 5.92545e-08,1.20421e-07 -0.0020267,-1.52293e-05,-0.000743088,0.00147124 0.000183239,7.96094e-05,0.000112426,0.000157981
1285 rs1553648,rs16972495,rs6495533,rs7182025 1.25935e-27 14.289 inf 4 3.72042e-16 8.73206e-08 5.8438e-08,1.18116e-07 -0.00202662,-9.11491e-06,-0.000742651,0.0014715 0.00018323,4.8223e-05,0.000112426,0.000158023
1286 rs1553648,rs4993545,rs6495533,rs7182025 1.25642e-27 14.288 inf 4 3.71176e-16 8.72969e-08 5.9859e-08,1.17394e-07 -0.00202633,-1.43869e-06,-0.000742572,0.00147127 0.000183867,4.05246e-05,0.000112735,0.000159548
1287 rs1553648,rs4778863,rs6495533,rs7182025 1.25536e-27 14.2876 inf 4 3.70864e-16 8.72976e-08 6.0654e-08,1.21682e-07 -0.00202587,1.80416e-06,-0.000743458,0.00147044 0.000183187,3.76418e-05,0.000113087,0.000157929
1288 rs11632140,rs1553648,rs6495533,rs8039384 1.2478e-27 14.285 inf 4 3.68631e-16 8.73351e-08 5.99548e-08,1.19712e-07 0.00144419,-0.0020455,-0.000809801,-3.66911e-05 0.000155372,0.000184962,0.000113628,5.33277e-05
1289 rs1553648,rs35712296,rs6495533,rs7182025 1.24198e-27 14.283 inf 4 3.66911e-16 8.72996e-08 5.96078e-08,1.20171e-07 -0.00202523,-5.85793e-06,-0.000742898,0.00147009 0.000183319,8.10756e-05,0.000112421,0.000158013
1290 rs12905383,rs1553648,rs6495533,rs7182025 1.24176e-27 14.2829 inf 4 3.66847e-16 8.72964e-08 5.82143e-08,1.18206e-07 -1.00967e-06,-0.00202557,-0.0007428,0.00147043 4.49949e-05,0.000183382,0.000112464,0.000157937
1291 rs1553648,rs16972538,rs6495533,rs7182025 1.24149e-27 14.2828 inf 4 3.66767e-16 8.72989e-08 6.03151e-08,1.19338e-07 -0.00202502,-4.70662e-06,-0.000742472,0.00146999 0.000183528,7.25874e-05,0.000112588,0.000158095
1292 rs11632140,rs12592704,rs1553648,rs6495533 1.23932e-27 14.2821 inf 4 3.66126e-16 8.73257e-08 5.96752e-08,1.18906e-07 0.00144418,-3.61588e-05,-0.00204544,-0.000809752 0.000155372,5.33277e-05,0.000184962,0.000113628
1293 rs11632140,rs1553648,rs4778863,rs6495533 1.23834e-27 14.2817 inf 4 3.65836e-16 8.73037e-08 6.0987e-08,1.17701e-07 0.00144936,-0.00204937,2.46658e-05,-0.000815361 0.000155658,0.000185266,3.77129e-05,0.000114341
1294 rs11632140,rs1553648,rs6495533,rs7171268 1.23808e-27 14.2816 inf 4 3.65757e-16 8.73217e-08 5.89488e-08,1.17461e-07 0.00144996,-0.00204703,-0.000804868,5.06188e-05 0.000155697,0.000185054,0.000113545,7.51392e-05
1295 rs111845410,rs1553648,rs6495533,rs7182025 1.23622e-27 14.281 inf 4 3.65208e-16 8.72961e-08 5.67272e-08,1.19325e-07 6.7546e-07,-0.00202576,-0.000742876,0.00147046 7.9584e-05,0.000183174,0.000112422,0.00015793
1296 rs11632140,rs1553648,rs59424533,rs6495533 1.23232e-27 14.2796 inf 4 3.64057e-16 8.73179e-08 5.97201e-08,1.18353e-07 0.00144417,-0.00204539,-3.57103e-05,-0.000809711 0.000155372,0.000184962,5.33277e-05,0.000113628
1297 rs11632140,rs1553648,rs6495533,rs8028511 1.2257e-27 14.2773 inf 4 3.62102e-16 8.72842e-08 6.1469e-08,1.18811e-07 0.0014542,-0.00205006,-0.000811939,-2.39432e-05 0.000156353,0.000185372,0.000113857,3.78902e-05
1298 rs11072969,rs11632140,rs1553648,rs6495533 1.22142e-27 14.2757 inf 4 3.60837e-16 8.73057e-08 6.03781e-08,1.19025e-07 -3.49958e-05,0.00144414,-0.00204531,-0.000809645 5.33277e-05,0.000155372,0.000184962,0.000113628
1299 rs11072968,rs11632140,rs1553648,rs6495533 1.22141e-27 14.2757 inf 4 3.60833e-16 8.73057e-08 6.05931e-08,1.19372e-07 -3.49949e-05,0.00144414,-0.00204531,-0.000809645 5.33277e-05,0.000155372,0.000184962,0.000113628
1300 rs112213447,rs11632140,rs1553648,rs6495533 1.22121e-27 14.2757 inf 4 3.60776e-16 8.73055e-08 6.00572e-08,1.2003e-07 -3.49819e-05,0.00144414,-0.00204531,-0.000809644 5.33277e-05,0.000155372,0.000184962,0.000113628
1301 rs11632140,rs1553648,rs34997291,rs6495533 1.22025e-27 14.2753 inf 4 3.60491e-16 8.73016e-08 6.07669e-08,1.19065e-07 0.00144181,-0.00204198,3.85447e-05,-0.000805173 0.000155376,0.000184869,5.91524e-05,0.000113538
1302 rs11632140,rs1553648,rs6495533,rs8029934 1.21766e-27 14.2744 inf 4 3.59725e-16 8.73015e-08 6.00643e-08,1.2106e-07 0.00144414,-0.00204529,-0.000809622,-3.4744e-05 0.000155372,0.000184962,0.000113628,5.33277e-05
1303 rs11632140,rs1553648,rs2271163,rs6495533 1.21416e-27 14.2731 inf 4 3.58691e-16 8.72914e-08 5.7594e-08,1.1792e-07 0.00144139,-0.00203385,4.08291e-05,-0.000802774 0.000155386,0.000185244,6.37765e-05,0.000113665
1304 rs11072970,rs11632140,rs1553648,rs6495533 1.20405e-27 14.2695 inf 4 3.55704e-16 8.7286e-08 5.88557e-08,1.19811e-07 -3.38114e-05,0.00144411,-0.00204518,-0.000809536 5.33277e-05,0.000155372,0.000184962,0.000113628
1305 rs11632140,rs1553648,rs34866076,rs6495533 1.20377e-27 14.2694 inf 4 3.55621e-16 8.72768e-08 5.92085e-08,1.18811e-07 0.00144165,-0.00204177,3.26166e-05,-0.000803543 0.000155381,0.000184867,5.2323e-05,0.000113616
1306 rs11632140,rs1553648,rs16972622,rs6495533 1.20198e-27 14.2688 inf 4 3.55094e-16 8.72836e-08 6.0275e-08,1.17607e-07 0.0014441,-0.00204517,-3.36668e-05,-0.000809523 0.000155372,0.000184962,5.33277e-05,0.000113628
1307 rs11632140,rs1553648,rs34084353,rs6495533 1.198e-27 14.2673 inf 4 3.53918e-16 8.72752e-08 6.16322e-08,1.19692e-07 0.00144265,-0.00204241,3.73842e-05,-0.000804617 0.000155365,0.000184873,6.01485e-05,0.000113559
1308 rs11632140,rs1553648,rs16972625,rs6495533 1.19749e-27 14.2671 inf 4 3.53767e-16 8.72785e-08 5.91443e-08,1.16871e-07 0.0014441,-0.00204513,-3.33489e-05,-0.000809493 0.000155372,0.000184962,5.33277e-05,0.000113628
1309 rs11632140,rs1553648,rs6495533,rs74028147 1.19745e-27 14.2671 inf 4 3.53755e-16 8.72785e-08 5.90495e-08,1.19329e-07 0.00144389,-0.002045,-0.000809306,-3.325e-05 0.000155369,0.000184955,0.000113615,5.31702e-05
1310 rs11632140,rs1553648,rs3743041,rs6495533 1.1965e-27 14.2668 inf 4 3.53474e-16 8.72773e-08 5.89435e-08,1.19781e-07 0.00144409,-0.00204512,-3.32782e-05,-0.000809487 0.000155372,0.000184962,5.33277e-05,0.000113628
1311 rs11632140,rs1553648,rs6495533,rs72740126 1.19648e-27 14.2668 inf 4 3.53469e-16 8.72704e-08 5.90686e-08,1.2028e-07 0.00144288,-0.00204422,-0.000805583,4.48756e-05 0.000155364,0.000184923,0.00011353,7.28627e-05
1312 rs11632140,rs1553648,rs58931576,rs6495533 1.19478e-27 14.2662 inf 4 3.52968e-16 8.72753e-08 5.83169e-08,1.23038e-07 0.00144412,-0.00204521,-3.3252e-05,-0.00080948 0.000155372,0.000184967,5.34871e-05,0.000113628
1313 rs11632140,rs117939237,rs1553648,rs6495533 1.19138e-27 14.2649 inf 4 3.51961e-16 8.72277e-08 6.03612e-08,1.21325e-07 0.00142904,-3.67471e-05,-0.0020327,-0.000803103 0.000157356,6.52376e-05,0.000185512,0.000113675
1314 rs11632140,rs1553648,rs61021444,rs6495533 1.18905e-27 14.2641 inf 4 3.51274e-16 8.72688e-08 6.19661e-08,1.18969e-07 0.00144408,-0.00204506,-3.27403e-05,-0.000809437 0.000155372,0.000184962,5.33277e-05,0.000113628
1315 rs11632140,rs12593210,rs1553648,rs6495533 1.17862e-27 14.2602 inf 4 3.48192e-16 8.72566e-08 5.87328e-08,1.19155e-07 0.00144405,-3.19657e-05,-0.00204498,-0.000809366 0.000155372,5.33277e-05,0.000184962,0.000113628
1316 rs11632140,rs1553648,rs57967327,rs6495533 1.17681e-27 14.2596 inf 4 3.47658e-16 8.72547e-08 5.836e-08,1.17195e-07 0.00144382,-0.00204464,-3.17437e-05,-0.000809012 0.000155368,0.000184946,5.31643e-05,0.000113605
1317 rs11632140,rs1553648,rs62035088,rs6495533 1.15994e-27 14.2533 inf 4 3.42673e-16 8.72353e-08 5.95732e-08,1.1979e-07 0.00144544,-0.00204412,-2.93778e-05,-0.000806519 0.000155417,0.000184927,5.1271e-05,0.000113522
1318 rs11632140,rs1553648,rs16972624,rs6495533 1.15735e-27 14.2523 inf 4 3.41909e-16 8.72316e-08 5.9771e-08,1.20322e-07 0.001444,-0.00204479,-3.03025e-05,-0.000809213 0.000155372,0.000184962,5.33277e-05,0.000113628
1319 rs11632140,rs1553648,rs6495533,rs80200469 1.15544e-27 14.2516 inf 4 3.41344e-16 8.72273e-08 5.98893e-08,1.19426e-07 0.00144656,-0.0020454,-0.000805543,-2.91374e-05 0.000155485,0.000185002,0.000113533,5.17814e-05
1320 rs11632140,rs1553648,rs6495533,rs906428 1.15529e-27 14.2516 inf 4 3.413e-16 8.72299e-08 5.99668e-08,1.17859e-07 0.00144535,-0.00204392,-0.000806589,-2.87988e-05 0.000155414,0.000184919,0.000113522,5.08693e-05
1321 rs112619564,rs11632140,rs1553648,rs6495533 1.14541e-27 14.2478 inf 4 3.38381e-16 8.7218e-08 5.77654e-08,1.18941e-07 -2.95208e-05,0.00144393,-0.00204392,-0.000808345 5.36188e-05,0.000155371,0.000184922,0.000113576
1322 rs11632140,rs1553648,rs6495533,rs8039607 1.14426e-27 14.2474 inf 4 3.38042e-16 8.72166e-08 5.89332e-08,1.16703e-07 0.00144396,-0.002044,-0.000808335,-2.95104e-05 0.000155371,0.000184926,0.000113575,5.37813e-05
1323 rs11632140,rs1553648,rs6495533,rs79754687 1.13969e-27 14.2457 inf 4 3.36693e-16 8.72111e-08 5.84859e-08,1.1897e-07 0.00144389,-0.0020438,-0.000808316,-2.89444e-05 0.00015537,0.000184919,0.000113576,5.34584e-05
1324 rs11632140,rs1553648,rs2866983,rs6495533 1.1339e-27 14.2434 inf 4 3.34983e-16 8.72021e-08 5.80337e-08,1.18381e-07 0.00144822,-0.00204699,-4.21932e-05,-0.000807534 0.000155664,0.000185167,7.97368e-05,0.000113541
1325 rs11632140,rs1553648,rs35477444,rs6495533 1.12158e-27 14.2387 inf 4 3.31342e-16 8.71855e-08 5.97054e-08,1.18347e-07 0.00144593,-0.00204651,3.34896e-05,-0.000807327 0.000155464,0.000185141,6.6197e-05,0.000113536
1326 rs11632140,rs1553648,rs6495533,rs74028151 1.12133e-27 14.2386 inf 4 3.31267e-16 8.71887e-08 5.91357e-08,1.17613e-07 0.00144387,-0.00204374,-0.000808205,-2.73736e-05 0.000155371,0.000184922,0.000113576,5.36188e-05
1327 rs115287348,rs11632140,rs1553648,rs6495533 1.10163e-27 14.2309 inf 4 3.25448e-16 8.71601e-08 5.88109e-08,1.19551e-07 -4.51307e-05,0.00143949,-0.0020397,-0.000809183 9.64349e-05,0.000155555,0.000184903,0.000113675
1328 rs11632140,rs1553648,rs4778864,rs6495533 1.10111e-27 14.2307 inf 4 3.25293e-16 8.71588e-08 6.0241e-08,1.19792e-07 0.00144174,-0.00204073,2.78078e-05,-0.000804455 0.000155391,0.000184872,5.96816e-05,0.000113601
1329 rs11632140,rs1553648,rs6495533,rs8029184 1.09873e-27 14.2298 inf 4 3.24593e-16 8.71591e-08 5.94028e-08,1.21401e-07 0.00143934,-0.00203654,-0.000804531,-3.29939e-05 0.000155573,0.000185162,0.000113594,7.07373e-05
1330 rs11632140,rs117210658,rs1553648,rs6495533 1.09739e-27 14.2292 inf 4 3.24196e-16 8.70693e-08 5.8602e-08,1.2136e-07 0.00143545,-3.23574e-05,-0.00203788,-0.000803701 0.000157509,0.000109615,0.000185255,0.000113896
1331 rs11632140,rs12916361,rs1553648,rs6495533 1.08261e-27 14.2233 inf 4 3.19828e-16 8.71317e-08 5.83177e-08,1.17012e-07 0.00144294,2.92741e-05,-0.00204345,-0.000805814 0.000155364,6.9424e-05,0.00018493,0.000113531
1332 rs11632140,rs1553648,rs6495533,rs7182458 1.08095e-27 14.2227 inf 4 3.19338e-16 8.70934e-08 5.80988e-08,1.18502e-07 0.00145294,-0.00204851,-0.000808968,-1.8604e-05 0.000157893,0.000185977,0.000113755,5.32504e-05
1333 rs11631636,rs11632140,rs1553648,rs6495533 1.07943e-27 14.2221 inf 4 3.18889e-16 8.7118e-08 6.13364e-08,1.20587e-07 1.52883e-05,0.00143903,-0.00203923,-0.00080411 3.8478e-05,0.000155701,0.000184949,0.000113671
1334 rs11632140,rs1553648,rs6495533,rs74931956 1.07895e-27 14.2219 inf 4 3.18747e-16 8.7134e-08 5.9826e-08,1.19841e-07 0.00143964,-0.00203697,-0.000804643,-3.0292e-05 0.000155577,0.000185162,0.000113599,7.11788e-05
1335 rs11632140,rs1507659,rs1553648,rs6495533 1.07495e-27 14.2203 inf 4 3.17566e-16 8.70866e-08 5.95917e-08,1.19699e-07 0.00145186,-1.69337e-05,-0.00204724,-0.000808581 0.000157548,5.05478e-05,0.000185683,0.000113704
1336 rs11632140,rs1553648,rs17248736,rs6495533 1.06315e-27 14.2155 inf 4 3.14081e-16 8.70922e-08 5.81447e-08,1.19015e-07 0.00144311,-0.00204222,1.61717e-05,-0.000803374 0.000155363,0.000184881,4.66035e-05,0.000113862
1337 rs11632140,rs12594845,rs1553648,rs6495533 1.0597e-27 14.2141 inf 4 3.13062e-16 8.70522e-08 5.87666e-08,1.18317e-07 0.00144795,1.06839e-05,-0.00204623,-0.000811095 0.000156578,4.28478e-05,0.000185871,0.000115057
1338 rs11632140,rs1553648,rs6495533,rs9673075 1.05839e-27 14.2135 inf 4 3.12673e-16 8.71091e-08 5.88363e-08,1.17086e-07 0.00144296,-0.00204148,-0.000807369,-1.90323e-05 0.000155364,0.000184867,0.000113549,5.00029e-05
1339 rs11632140,rs1553648,rs6495533,rs74734598 1.05707e-27 14.213 inf 4 3.12283e-16 8.71041e-08 5.69573e-08,1.20605e-07 0.00144688,-0.00204451,-0.000805567,2.78833e-05 0.000155697,0.000185054,0.000113545,7.51392e-05
1340 rs11632140,rs1553648,rs34388060,rs6495533 1.05283e-27 14.2112 inf 4 3.1103e-16 8.70975e-08 5.97726e-08,1.17257e-07 0.00144107,-0.00204058,1.97324e-05,-0.000805701 0.000155467,0.000184881,5.51459e-05,0.00011354
1341 rs11632140,rs1553648,rs28576300,rs6495533 1.05229e-27 14.211 inf 4 3.10873e-16 8.70949e-08 5.85393e-08,1.18995e-07 0.00143841,-0.00203796,-1.53959e-05,-0.000807775 0.000155934,0.000185126,4.36846e-05,0.000113587
1342 rs11632140,rs1553648,rs60065485,rs6495533 1.04855e-27 14.2095 inf 4 3.09766e-16 8.70964e-08 5.70533e-08,1.18785e-07 0.00144356,-0.00204282,-1.88459e-05,-0.000807673 0.000155369,0.000184908,5.29895e-05,0.000113576
1343 rs11632140,rs1553648,rs61066974,rs6495533 1.04598e-27 14.2084 inf 4 3.09009e-16 8.70839e-08 5.98386e-08,1.2166e-07 0.00144416,-0.0020417,1.45725e-05,-0.000803653 0.000155396,0.000184869,4.4284e-05,0.000113834
1344 rs11632140,rs1553648,rs25431,rs6495533 1.04145e-27 14.2065 inf 4 3.0767e-16 8.70798e-08 5.84847e-08,1.20733e-07 0.00144515,-0.00204127,1.28384e-05,-0.000806125 0.000155495,0.000184867,4.01239e-05,0.000113526
1345 rs11632140,rs12911777,rs1553648,rs6495533 1.03904e-27 14.2055 inf 4 3.06958e-16 8.7082e-08 5.91054e-08,1.20568e-07 0.00144207,-1.67237e-05,-0.00203935,-0.000806221 0.000155396,5.14733e-05,0.000184976,0.000113524
1346 rs111845410,rs11632140,rs1553648,rs6495533 1.03877e-27 14.2054 inf 4 3.06877e-16 8.70835e-08 5.99887e-08,1.1603e-07 2.61348e-05,0.00144459,-0.00204322,-0.000806879 7.9617e-05,0.00015543,0.000184948,0.00011353
1347 rs11632140,rs1553648,rs35617389,rs6495533 1.03512e-27 14.2039 inf 4 3.058e-16 8.70701e-08 5.91055e-08,1.19779e-07 0.00144034,-0.00203944,1.4631e-05,-0.00080504 0.000155641,0.000184986,4.92631e-05,0.000113617
1348 rs11632140,rs1553648,rs6495533,rs79170539 1.03285e-27 14.2029 inf 4 3.05129e-16 8.70756e-08 5.86835e-08,1.18747e-07 0.00144239,-0.00204114,-0.000806251,-1.47378e-05 0.00015538,0.000184869,0.000113523,4.75122e-05
1349 rs113596309,rs11632140,rs1553648,rs6495533 1.03006e-27 14.2017 inf 4 3.04303e-16 8.70719e-08 5.84669e-08,1.20836e-07 -4.95159e-05,0.00144444,-0.00204323,-0.000807045 0.000164324,0.000155427,0.000184964,0.000113541
1350 rs11632140,rs12906003,rs1553648,rs6495533 1.0289e-27 14.2012 inf 4 3.03962e-16 8.7059e-08 6.03478e-08,1.187e-07 0.00144635,-1.00533e-05,-0.00204311,-0.000806959 0.000155833,3.74364e-05,0.000184975,0.000113539
1351 rs11632140,rs1553648,rs2271159,rs6495533 1.0279e-27 14.2008 inf 4 3.03665e-16 8.70128e-08 5.90484e-08,1.22659e-07 0.00144474,-0.00204313,2.96822e-06,-0.000807781 0.000157098,0.000186466,4.20985e-05,0.000115141
1352 rs11632140,rs12898298,rs1553648,rs6495533 1.02766e-27 14.2007 inf 4 3.03597e-16 8.70661e-08 5.93759e-08,1.18108e-07 0.00144425,1.27156e-05,-0.00204198,-0.000807083 0.000155415,4.4274e-05,0.000184877,0.000113545
1353 rs11632140,rs1553648,rs6495533,rs8026419 1.02697e-27 14.2004 inf 4 3.03391e-16 8.70682e-08 6.01844e-08,1.19719e-07 0.00144361,-0.00204224,-0.000806538,-1.62706e-05 0.000155373,0.000184888,0.000113523,5.56751e-05
1354 rs11632140,rs11637878,rs1553648,rs6495533 1.02591e-27 14.2 inf 4 3.03078e-16 8.70645e-08 5.84129e-08,1.19457e-07 0.0014422,-1.45697e-05,-0.00203961,-0.000806247 0.000155396,5.14733e-05,0.000184976,0.000113524
1355 rs11632140,rs1553648,rs6495529,rs6495533 1.02498e-27 14.1996 inf 4 3.02803e-16 8.70107e-08 5.85344e-08,1.18217e-07 0.00144223,-0.00204053,-1.83839e-06,-0.00080562 0.000156637,0.000185971,4.20827e-05,0.000115002
1356 rs11632140,rs1553648,rs6495533,rs75578357 1.02308e-27 14.1988 inf 4 3.02243e-16 8.7063e-08 5.77001e-08,1.19921e-07 0.00144357,-0.00204216,-0.000806542,-1.54872e-05 0.000155373,0.000184886,0.000113523,5.54883e-05
1357 rs11632140,rs1553648,rs62035115,rs6495533 1.02245e-27 14.1985 inf 4 3.02056e-16 8.70389e-08 5.8717e-08,1.18404e-07 0.0014481,-0.00204511,-8.38335e-06,-0.000804957 0.000157225,0.000185725,4.04793e-05,0.000113743
1358 rs11632140,rs12442871,rs1553648,rs6495533 1.01813e-27 14.1967 inf 4 3.00779e-16 8.70455e-08 6.00008e-08,1.17539e-07 0.0014457,8.576e-06,-0.00204297,-0.000807134 0.000155777,3.74178e-05,0.000184991,0.000113564
1359 rs11632140,rs1553648,rs2866982,rs6495533 1.01664e-27 14.196 inf 4 3.00339e-16 8.70435e-08 5.80442e-08,1.20243e-07 0.00144567,-0.00204273,8.33385e-06,-0.000806815 0.000155792,0.000184961,3.74064e-05,0.000113535
1360 rs11632140,rs1553648,rs17248476,rs6495533 1.01552e-27 14.1956 inf 4 3.00009e-16 8.70482e-08 5.94362e-08,1.1888e-07 0.00144236,-0.00204061,1.41681e-05,-0.000805125 0.000155395,0.000184898,5.9647e-05,0.000113653
1361 rs11629889,rs11632140,rs1553648,rs6495533 1.01278e-27 14.1944 inf 4 2.99201e-16 8.70283e-08 5.88768e-08,1.19657e-07 6.30038e-06,0.00144612,-0.00204307,-0.000806658 3.7967e-05,0.000156427,0.000185134,0.000113531
1362 rs11632140,rs1553648,rs4993545,rs6495533 1.01205e-27 14.1941 inf 4 2.98985e-16 8.70242e-08 5.80751e-08,1.19909e-07 0.00144666,-0.00204408,-5.9595e-06,-0.00080537 0.000157247,0.000185756,4.05994e-05,0.000113749
1363 rs11629743,rs11632140,rs1553648,rs6495533 1.01151e-27 14.1938 inf 4 2.98823e-16 8.70287e-08 5.73405e-08,1.19064e-07 6.34673e-06,0.00144604,-0.002043,-0.000806573 3.78999e-05,0.000156353,0.000185108,0.000113525
1364 rs11632140,rs12915985,rs1553648,rs6495533 1.01086e-27 14.1936 inf 4 2.98632e-16 8.7027e-08 6.08613e-08,1.20866e-07 0.00144555,-6.33579e-06,-0.00204215,-0.000806119 0.000156115,3.95567e-05,0.000184924,0.000113538
1365 rs11632140,rs1553648,rs61164129,rs6495533 1.01084e-27 14.1936 inf 4 2.98626e-16 8.70316e-08 5.74307e-08,1.18272e-07 0.00144618,-0.0020433,-6.76032e-06,-0.000806619 0.000156305,0.000185163,3.75914e-05,0.000113527
1366 rs11632140,rs12905383,rs1553648,rs6495533 1.00863e-27 14.1926 inf 4 2.97973e-16 8.7037e-08 5.89366e-08,1.19349e-07 0.00144417,9.01494e-06,-0.00204391,-0.000807169 0.000155455,4.5019e-05,0.000185284,0.000113583
1367 rs11632140,rs1553648,rs6495533,rs7164719 1.00535e-27 14.1912 inf 4 2.97005e-16 8.70224e-08 6.10962e-08,1.16042e-07 0.00144546,-0.00204278,-0.00080658,-5.20229e-06 0.000156311,0.000185132,0.000113528,3.78419e-05
1368 rs11632140,rs1553648,rs55633831,rs6495533 1.00252e-27 14.19 inf 4 2.96169e-16 8.70339e-08 5.77304e-08,1.18192e-07 0.00144431,-0.00204243,-9.02016e-06,-0.00080623 0.000155495,0.000184945,4.78311e-05,0.000113527
1369 rs11632140,rs12439898,rs1553648,rs6495533 1.00248e-27 14.1899 inf 4 2.96157e-16 8.70143e-08 5.87732e-08,1.2111e-07 0.00144463,3.19617e-06,-0.00204225,-0.000806542 0.000156427,3.7967e-05,0.000185134,0.000113531
1370 rs11632140,rs1553648,rs1876435,rs6495533 9.9941e-28 14.1886 inf 4 2.9525e-16 8.70121e-08 5.89564e-08,1.21288e-07 0.00144205,-0.00204089,-2.36833e-06,-0.000806381 0.00015627,0.000185057,3.79823e-05,0.000113524
1371 rs11632140,rs12900140,rs1553648,rs6495533 9.9614e-28 14.1872 inf 4 2.94284e-16 8.70098e-08 5.69758e-08,1.17598e-07 0.0014433,-9.29399e-07,-0.00204174,-0.000806762 0.000155579,3.81958e-05,0.000185331,0.00011437
1372 rs11632140,rs1553648,rs4145805,rs6495533 9.95226e-28 14.1868 inf 4 2.94014e-16 8.70135e-08 5.90066e-08,1.21461e-07 0.00144213,-0.0020409,-2.88704e-06,-0.000806308 0.00015588,0.000184988,3.75188e-05,0.000113532
1373 rs11632140,rs1553648,rs4353448,rs6495533 9.93215e-28 14.1859 inf 4 2.9342e-16 8.7011e-08 6.16491e-08,1.17962e-07 0.00144249,-0.00204112,-1.82354e-06,-0.00080639 0.000155866,0.000184964,3.74888e-05,0.000113524
1374 rs11632140,rs12438255,rs1553648,rs6495533 9.92887e-28 14.1858 inf 4 2.93323e-16 8.70146e-08 5.93262e-08,1.19774e-07 0.00144449,3.51076e-06,-0.00204278,-0.000806521 0.000156176,4.02823e-05,0.000185527,0.000113527
1375 rs11632140,rs1553648,rs16972495,rs6495533 9.90781e-28 14.1848 inf 4 2.92701e-16 8.70184e-08 5.9539e-08,1.16071e-07 0.00144358,-0.0020418,-5.50685e-06,-0.000806299 0.000155419,0.000184898,4.82112e-05,0.000113527
1376 rs11632140,rs1553648,rs35712296,rs6495533 9.87851e-28 14.1836 inf 4 2.91835e-16 8.7012e-08 5.84135e-08,1.19791e-07 0.00144278,-0.00204095,-5.01544e-06,-0.000806432 0.000155453,0.000185021,8.10789e-05,0.000113522
1377 rs11632140,rs1553648,rs6495533,rs8027238 9.87209e-28 14.1833 inf 4 2.91645e-16 8.70118e-08 5.70557e-08,1.20088e-07 0.00144299,-0.00204128,-0.00080658,-2.97358e-06 0.000155375,0.000184881,0.000113553,5.05512e-05
1378 rs11632140,rs1553648,rs16972538,rs6495533 9.86372e-28 14.1829 inf 4 2.91398e-16 8.70094e-08 5.81044e-08,1.16946e-07 0.00144308,-0.00204138,-2.01613e-07,-0.000806406 0.00015558,0.000185291,7.26118e-05,0.000113714
1379 rs11632140,rs12595345,rs1553648,rs6495533 9.85471e-28 14.1825 inf 4 2.91132e-16 8.70112e-08 6.11098e-08,1.19906e-07 0.00144325,2.22812e-06,-0.00204153,-0.000806364 0.000155389,4.28796e-05,0.00018488,0.000113528
1380 rs11632140,rs1553648,rs2135881,rs6495533 9.84819e-28 14.1822 inf 4 2.90939e-16 8.70094e-08 5.95448e-08,1.20212e-07 0.00144311,-0.00204142,-4.56192e-08,-0.000806424 0.00015548,0.000184964,4.72494e-05,0.000113523
1381 rs11632140,rs1553648,rs62035082,rs6495533 9.84169e-28 14.1819 inf 4 2.90747e-16 8.70098e-08 5.97641e-08,1.18525e-07 0.00144308,-0.00204138,-1.12368e-06,-0.000806421 0.000155366,0.000184871,4.46583e-05,0.000113522
1382 rs11632140,rs1553648 7.53515e-28 9.49485 inf 2 0.0252239 5.09091e-08 3.00028e-08,7.52001e-08 0.00123371,-0.00121857 0.000152541,0.000144077
1383 rs1553648,rs2271160 5.13958e-28 9.32868 inf 2 0.0172047 5.04523e-08 2.9307e-08,7.41817e-08 -0.00115105,-0.00110554 0.000136966,0.000137394
1384 rs1553648,rs2271160,rs6495533 3.03675e-28 11.3857 inf 3 8.17285e-13 6.71571e-08 4.20412e-08,9.32269e-08 -0.00153119,-0.00105344,-0.000539401 0.000158014,0.000137817,0.000111804
1385 rs1553648,rs4778868,rs6495533,rs7182025,rs73505494 1.11247e-28 15.5207 inf 5 1.11247e-28 9.83213e-08 6.83065e-08,1.31724e-07 -0.00228558,0.000282032,-0.000743581,0.00140895,-7.74783e-05 0.000195395,7.43598e-05,0.000112493,0.000183332,0.000117944
1386 rs11632140,rs1553648,rs28588248,rs6495533,rs73505494 7.58121e-29 15.3542 inf 5 7.58121e-29 1.00588e-07 7.10777e-08,1.35194e-07 0.00159071,-0.00226655,-0.000244074,-0.000843434,0.000123189 0.000188915,0.000192279,5.6999e-05,0.000113857,0.000128005
1387 rs1553648,rs28588248,rs6495533,rs7182025,rs73505494 5.43538e-29 15.2097 inf 5 5.43538e-29 1.00078e-07 7.06098e-08,1.34191e-07 -0.00223071,-0.000233367,-0.000772153,0.00158049,8.74959e-05 0.000189711,5.6702e-05,0.00011267,0.000188691,0.000125849
1388 rs11632140,rs1553648,rs6495533,rs73505494,rs79422455 1.50571e-29 14.6522 inf 5 1.50571e-29 9.79739e-08 6.63264e-08,1.33152e-07 0.00170612,-0.0022444,-0.000640927,0.000183876,-0.000429773 0.000201308,0.000192472,0.000121509,0.000137317,0.00011272
1389 rs11632140,rs1553648,rs4778868,rs6495533,rs73505494 1.36387e-29 14.6092 inf 5 1.36387e-29 9.78882e-08 6.66207e-08,1.30537e-07 0.00139579,-0.00229877,0.000282299,-0.000804223,-5.82551e-05 0.000182595,0.000197016,7.43606e-05,0.000113524,0.00011941
1390 rs1553648,rs6495533,rs7182025,rs73505494,rs8030638 1.16638e-29 14.5413 inf 5 1.16638e-29 9.75405e-08 6.66029e-08,1.30852e-07 -0.0021829,-0.000749869,0.0015446,5.61968e-05,-0.000201152 0.000188082,0.000112496,0.000187779,0.000124884,5.52596e-05
1391 rs11632140,rs1553648,rs6495533,rs73505494,rs8030638 9.36494e-30 14.4459 inf 5 9.36494e-30 9.77317e-08 6.82991e-08,1.32527e-07 0.00154727,-0.00221134,-0.000817911,8.70503e-05,-0.000208899 0.00018772,0.000190374,0.000113566,0.000126865,5.54655e-05
1392 rs11632140,rs1553648,rs4778868 5.44715e-30 9.63948 inf 3 1.466e-14 6.1794e-08 3.87122e-08,8.9502e-08 0.00123371,-0.00148225,0.000286045 0.000152541,0.000159531,7.43078e-05
1393 rs1553648,rs7179951 5.08457e-30 7.32401 inf 2 0.000170206 4.41395e-08 2.5388e-08,6.74605e-08 -0.00104479,0.00106187 0.000133057,0.000142443
1394 rs11632140,rs12441164,rs1553648,rs6495533,rs73505494 5.02771e-30 14.1758 inf 5 5.02771e-30 9.68429e-08 6.76959e-08,1.31448e-07 0.00156233,-0.000208124,-0.00220921,-0.000812265,0.000101455 0.000189294,5.79616e-05,0.000190768,0.000113536,0.000129071
1395 rs11072963,rs11632140,rs1553648,rs6495533,rs73505494 4.24361e-30 14.1022 inf 5 4.24361e-30 9.66177e-08 6.68895e-08,1.29607e-07 -0.000203184,0.00155797,-0.0022043,-0.000812191,9.73203e-05 5.73177e-05,0.00018914,0.000190578,0.000113536,0.000128869
1396 rs12441164,rs1553648,rs6495533,rs7182025,rs73505494 2.58573e-30 13.887 inf 5 2.58573e-30 9.52937e-08 6.66098e-08,1.29144e-07 -0.000180812,-0.00215132,-0.000742835,0.00152275,4.71358e-05 5.72193e-05,0.000187317,0.000112496,0.000187625,0.00012605
1397 rs11632140,rs1553648,rs28588248 2.37007e-30 9.27807 inf 3 6.37863e-15 6.10871e-08 3.81515e-08,8.84176e-08 0.00126528,-0.00136859,-0.00019684 0.000152778,0.000149633,5.3005e-05
1398 rs1553648,rs2271160,rs55811683,rs6495533 2.36221e-30 11.5622 inf 4 6.97854e-19 7.8228e-08 5.00319e-08,1.08748e-07 -0.00170466,-0.000918169,-0.000380345,-0.000623374 0.000164203,0.000142149,9.79161e-05,0.000113875
1399 rs1553648,rs6495533,rs7182025,rs73505494,rs79422455 2.35652e-30 13.8467 inf 5 2.35652e-30 9.54071e-08 6.6494e-08,1.27803e-07 -0.00216114,-0.000598271,0.00161862,9.85877e-05,-0.000348503 0.000187913,0.00012168,0.000196146,0.000132471,0.000109387
1400 rs11072963,rs1553648,rs6495533,rs7182025,rs73505494 2.34344e-30 13.8443 inf 5 2.34344e-30 9.51206e-08 6.64547e-08,1.29459e-07 -0.000176588,-0.00214765,-0.000742977,0.00151971,4.38896e-05 5.66e-05,0.000187177,0.000112495,0.000187527,0.000125885
1401 rs11632140,rs1553648,rs8030638 1.45761e-30 9.06695 inf 3 3.9229e-15 6.04244e-08 3.68336e-08,8.73784e-08 0.00126173,-0.00135918,-0.000186796 0.000152742,0.00014933,5.21542e-05
1402 rs1553648,rs2271162,rs6495533,rs7182025,rs73505494 1.2538e-30 13.5727 inf 5 1.2538e-30 9.2162e-08 6.34369e-08,1.22605e-07 -0.00207792,-0.000109923,-0.000734714,0.00147093,-0.000100089 0.00018445,4.71535e-05,0.000112596,0.000186083,0.000117891
1403 rs11632140,rs12441164,rs1553648 9.98203e-31 8.90253 inf 3 2.68648e-15 5.98939e-08 3.70584e-08,8.62006e-08 0.00126616,-0.000186054,-0.00136225 0.000152828,5.35819e-05,0.000149901
1404 rs11072963,rs11632140,rs1553648 8.66117e-31 8.84089 inf 3 2.331e-15 5.97047e-08 3.79362e-08,8.5696e-08 -0.00018216,0.00126534,-0.00135836 5.30693e-05,0.00015282,0.000149722
1405 rs1553648,rs2271160,rs4778868 7.40403e-31 8.77278 inf 3 1.99266e-15 5.9115e-08 3.77372e-08,8.44679e-08 -0.0013606,-0.00107931,0.000253361 0.000150162,0.00013761,7.44246e-05
1406 rs1553648,rs2271164,rs6495533,rs7182025,rs73505494 6.96978e-31 13.3176 inf 5 6.96978e-31 9.1879e-08 6.42123e-08,1.2254e-07 -0.00203796,-8.56528e-05,-0.000716077,0.00142014,-8.04225e-05 0.000183247,3.82169e-05,0.000113284,0.000183612,0.000118021
1407 rs10220834,rs1553648,rs6495533,rs7182025,rs73505494 6.02435e-31 13.2543 inf 5 6.02435e-31 9.11478e-08 6.25828e-08,1.21515e-07 -9.55647e-05,-0.00209421,-0.000750853,0.00145583,-0.000102451 4.80199e-05,0.000186208,0.000112517,0.000185734,0.000117938
1408 rs1553648,rs56291746,rs6495533,rs7182025,rs73505494 5.12942e-31 13.1845 inf 5 5.12942e-31 9.11305e-08 6.19505e-08,1.23871e-07 -0.0020334,-0.000107813,-0.000779931,0.00137399,-0.000103566 0.000183213,5.4348e-05,0.000113779,0.000183642,0.00011796
1409 rs11636663,rs1553648,rs6495533,rs7182025,rs73505494 4.70266e-31 13.1468 inf 5 4.70266e-31 9.09285e-08 6.23749e-08,1.23944e-07 -9.4005e-05,-0.002041,-0.000788864,0.0013716,-0.000107282 4.926e-05,0.000183322,0.000114705,0.000183753,0.000118066
1410 rs1553648,rs2271160,rs4778868,rs6495533 4.36983e-31 10.8293 inf 4 1.29095e-19 7.58183e-08 4.98646e-08,1.04459e-07 -0.0017407,-0.00102722,0.000253337,-0.000539375 0.000169578,0.000138033,7.44246e-05,0.000111804
1411 rs1553648,rs2866984,rs6495533,rs7182025,rs73505494 2.98444e-31 12.9493 inf 5 2.98444e-31 9.03808e-08 6.3976e-08,1.21828e-07 -0.00207457,7.60411e-05,-0.000747261,0.00144467,-9.48576e-05 0.00018528,4.50756e-05,0.000112493,0.00018554,0.000117864
1412 rs11632140,rs1553648,rs2271164 2.40367e-31 8.28419 inf 3 6.46905e-16 5.81304e-08 3.46391e-08,8.43577e-08 0.00126251,-0.00127415,-0.000116861 0.000152828,0.000145202,3.79262e-05
1413 rs1553648,rs6495533,rs7182025,rs73505494,rs77213986 2.13487e-31 12.8038 inf 5 2.13487e-31 9.01936e-08 6.23499e-08,1.21205e-07 -0.00203851,-0.00074038,0.0014189,-8.51338e-05,0.000126142 0.000183313,0.000112547,0.000183846,0.000117995,7.86273e-05
1414 rs1105039,rs1553648,rs6495533,rs7182025,rs73505494 2.10569e-31 12.7978 inf 5 2.10569e-31 9.00248e-08 6.12674e-08,1.19473e-07 5.93699e-05,-0.00204474,-0.000756897,0.00140094,-9.51335e-05 3.89068e-05,0.000183528,0.000112715,0.000183327,0.000117865
1415 rs1553648,rs2903448,rs6495533,rs7182025,rs73505494 2.04369e-31 12.7848 inf 5 2.04369e-31 8.98629e-08 6.11428e-08,1.21898e-07 -0.00206762,6.88723e-05,-0.000745554,0.00143822,-9.53828e-05 0.00018525,4.76035e-05,0.000112492,0.000185588,0.000117867
1416 rs1553648,rs55811683,rs6495533,rs7182025,rs73505494 2.02691e-31 12.7813 inf 5 2.02691e-31 9.12122e-08 6.18859e-08,1.22764e-07 -0.00205575,-0.000290254,-0.000777527,0.00137839,0.000133563 0.000183717,0.000144157,0.000113571,0.000183514,0.000163321
1417 rs1553648,rs6495533,rs7182025,rs73505494,rs78776023 1.79884e-31 12.7294 inf 5 1.79884e-31 8.99979e-08 6.27402e-08,1.21513e-07 -0.00203282,-0.000736199,0.00141714,-8.30449e-05,0.000148022 0.000183221,0.00011268,0.000183822,0.000118088,9.78284e-05
1418 rs147732649,rs1553648,rs6495533,rs7182025,rs73505494 1.7882e-31 12.7268 inf 5 1.7882e-31 8.99245e-08 6.33928e-08,1.23855e-07 0.000111103,-0.0020395,-0.000741704,0.00141708,-8.66828e-05 7.52016e-05,0.000183363,0.00011253,0.000183845,0.000117969
1419 rs1553648,rs6495533,rs7163915,rs7182025,rs73505494 1.71516e-31 12.7087 inf 5 1.71516e-31 8.99287e-08 6.25213e-08,1.24979e-07 -0.00203271,-0.000736418,0.000144733,0.00141667,-8.32899e-05 0.000183221,0.00011268,9.78284e-05,0.000183822,0.000118088
1420 rs118064823,rs1553648,rs6495533,rs7182025,rs73505494 1.70221e-31 12.7054 inf 5 1.70221e-31 8.99165e-08 6.09103e-08,1.19934e-07 0.000142369,-0.0020331,-0.000736521,0.0014165,-8.34008e-05 9.66232e-05,0.000183227,0.000112677,0.000183818,0.000118086
1421 rs1553648,rs6495533,rs7182025,rs73505494,rs8864 1.68446e-31 12.7009 inf 5 1.68446e-31 8.98395e-08 6.24623e-08,1.24772e-07 -0.00203916,-0.000741829,0.00141648,-8.68949e-05,0.000107915 0.000183363,0.00011253,0.000183845,0.000117969,7.52016e-05
1422 rs1553648,rs6495533,rs7182025,rs73505494,rs75759710 1.67901e-31 12.6995 inf 5 1.67901e-31 8.98349e-08 6.10604e-08,1.2268e-07 -0.00203915,-0.000741836,0.00141645,-8.69066e-05,0.000107739 0.000183363,0.00011253,0.000183845,0.000117969,7.52016e-05
1423 rs1553648,rs6495533,rs7182025,rs72740112,rs73505494 1.60207e-31 12.6791 inf 5 1.60207e-31 8.96682e-08 6.26206e-08,1.1992e-07 -0.00201766,-0.000740792,0.00139455,-0.000147167,-9.49343e-05 0.000183345,0.000112559,0.000183305,0.000109383,0.000117865
1424 rs117309418,rs1553648,rs6495533,rs7182025,rs73505494 1.58264e-31 12.6738 inf 5 1.58264e-31 8.97508e-08 6.07329e-08,1.22074e-07 0.000104481,-0.0020388,-0.000741964,0.00141584,-8.71233e-05 7.52016e-05,0.000183363,0.00011253,0.000183845,0.000117969
1425 rs1553648,rs28593334,rs6495533,rs7182025,rs73505494 1.52105e-31 12.6566 inf 5 1.52105e-31 8.96942e-08 6.28387e-08,1.22887e-07 -0.00203856,0.000102233,-0.000742052,0.00141541,-8.72728e-05 0.000183363,7.52016e-05,0.00011253,0.000183845,0.000117969
1426 rs1553648,rs28576249,rs6495533,rs7182025,rs73505494 1.51886e-31 12.6559 inf 5 1.51886e-31 8.96894e-08 6.12734e-08,1.23001e-07 -0.00203835,0.000102761,-0.000741973,0.00141539,-8.74304e-05 0.000183357,7.57341e-05,0.000112531,0.000183846,0.000117965
1427 rs117505832,rs1553648,rs6495533,rs7182025,rs73505494 1.50453e-31 12.6518 inf 5 1.50453e-31 8.94954e-08 6.2793e-08,1.23477e-07 0.000162392,-0.00203318,-0.000742315,0.00139884,-9.8708e-05 0.000130056,0.000183242,0.000112531,0.000183313,0.000117922
1428 rs11637685,rs1553648,rs6495533,rs7182025,rs73505494 1.41822e-31 12.6262 inf 5 1.41822e-31 8.95547e-08 6.05211e-08,1.23303e-07 8.14083e-05,-0.00202464,-0.000742007,0.00139662,-9.20527e-05 6.34679e-05,0.000183207,0.000112535,0.000183301,0.000117874
1429 rs1553648,rs2271160,rs55811683 1.3834e-31 8.04426 inf 3 3.72318e-16 5.69189e-08 3.36937e-08,8.27964e-08 -0.00123476,-0.0010124,-0.000278587 0.00013998,0.000141103,9.61354e-05
1430 rs1553648,rs6495533,rs7182025,rs73505494,rs79015069 1.37684e-31 12.6133 inf 5 1.37684e-31 8.95395e-08 5.83888e-08,1.20573e-07 -0.00203691,-0.000754949,0.0014042,-8.9613e-05,-0.000101683 0.000183331,0.000112707,0.000183408,0.000117915,7.98097e-05
1431 rs1553648,rs28685158,rs6495533,rs7182025,rs73505494 1.36679e-31 12.6101 inf 5 1.36679e-31 8.97303e-08 6.09221e-08,1.19188e-07 -0.00203918,5.63953e-05,-0.000751345,0.00141711,-7.65506e-05 0.000183378,4.09076e-05,0.000112556,0.000183927,0.000118547
1432 rs116483143,rs1553648,rs6495533,rs7182025,rs73505494 1.33698e-31 12.6006 inf 5 1.33698e-31 8.95026e-08 6.10096e-08,1.19086e-07 9.62704e-05,-0.00203715,-0.000742127,0.00141393,-8.81957e-05 7.68405e-05,0.000183344,0.000112535,0.000183846,0.000117957
1433 rs1553648,rs6495533,rs7182025,rs72740129,rs73505494 1.33294e-31 12.5992 inf 5 1.33294e-31 8.93373e-08 6.16609e-08,1.21627e-07 -0.00203343,-0.00074463,0.00139216,8.19933e-05,-9.88135e-05 0.000183257,0.000112498,0.000183334,7.11146e-05,0.000117935
1434 rs11632182,rs1553648,rs6495533,rs7182025,rs73505494 1.32722e-31 12.5974 inf 5 1.32722e-31 8.903e-08 6.25479e-08,1.21426e-07 3.67235e-05,-0.002031,-0.000741419,0.00137875,-0.000111888 3.90854e-05,0.000183223,0.0001126,0.000184239,0.000119379
1435 rs138846566,rs1553648,rs6495533,rs7182025,rs73505494 1.28813e-31 12.5844 inf 5 1.28813e-31 8.94595e-08 6.15517e-08,1.24461e-07 9.16782e-05,-0.00203769,-0.000742519,0.00141354,-8.77978e-05 7.46823e-05,0.000183369,0.000112528,0.000183845,0.000117974
1436 rs1553648,rs16972618,rs6495533,rs7182025,rs73505494 1.26838e-31 12.5777 inf 5 1.26838e-31 8.95466e-08 6.20777e-08,1.20542e-07 -0.0020332,9.5289e-05,-0.000736622,0.00142103,-8.05464e-05 0.00018324,7.45558e-05,0.000112733,0.000184327,0.000118337
1437 rs1553648,rs6495533,rs7182025,rs73505494,rs76877681 1.26308e-31 12.5759 inf 5 1.26308e-31 8.95402e-08 6.27683e-08,1.25082e-07 -0.00203318,-0.000736649,0.00142096,-8.05845e-05,9.502e-05 0.00018324,0.000112733,0.000184327,0.000118337,7.45558e-05
1438 rs1553648,rs6495528,rs6495533,rs7182025,rs73505494 1.2619e-31 12.5755 inf 5 1.2619e-31 8.92138e-08 6.00025e-08,1.21201e-07 -0.00201914,-4.54251e-05,-0.000732744,0.00138343,-0.000101505 0.000183368,4.23608e-05,0.000113174,0.000183687,0.000118067
1439 rs1553648,rs35092028,rs6495533,rs7182025,rs73505494 1.25144e-31 12.5718 inf 5 1.25144e-31 8.94994e-08 5.96168e-08,1.2553e-07 -0.0020337,0.000139328,-0.000742114,0.00141526,-8.31695e-05 0.000183252,0.000111375,0.000112535,0.000183933,0.000118185
1440 rs11631636,rs1553648,rs6495533,rs7182025,rs73505494 1.24829e-31 12.5707 inf 5 1.24829e-31 8.90363e-08 6.20789e-08,1.19718e-07 3.65734e-05,-0.00202975,-0.000742105,0.00138197,-0.000108533 3.8724e-05,0.000183203,0.000112569,0.000183918,0.000118854
1441 rs1553648,rs6495533,rs7182025,rs73505494,rs75367314 1.22278e-31 12.5618 inf 5 1.22278e-31 8.94911e-08 5.99979e-08,1.21007e-07 -0.00203306,-0.000736858,0.0014204,-8.08845e-05,9.29068e-05 0.00018324,0.000112733,0.000184327,0.000118337,7.45558e-05
1442 rs1553648,rs28562234,rs6495533,rs7182025,rs73505494 1.21858e-31 12.5603 inf 5 1.21858e-31 8.94859e-08 6.09202e-08,1.24336e-07 -0.00203305,9.26795e-05,-0.000736881,0.00142035,-8.09168e-05 0.00018324,7.45558e-05,0.000112733,0.000184327,0.000118337
1443 rs116791225,rs1553648,rs6495533,rs7182025,rs73505494 1.21684e-31 12.5597 inf 5 1.21684e-31 8.94837e-08 6.31963e-08,1.22839e-07 9.25851e-05,-0.00203304,-0.00073689,0.00142032,-8.09302e-05 7.45558e-05,0.00018324,0.000112733,0.000184327,0.000118337
1444 rs11855057,rs1553648,rs6495533,rs7182025,rs73505494 1.20132e-31 12.5541 inf 5 1.20132e-31 8.94642e-08 6.09512e-08,1.23848e-07 9.17301e-05,-0.00203299,-0.000736975,0.0014201,-8.10516e-05 7.45558e-05,0.00018324,0.000112733,0.000184327,0.000118337
1445 rs11857576,rs1553648,rs6495533,rs7182025,rs73505494 1.19962e-31 12.5535 inf 5 1.19962e-31 8.9462e-08 6.10381e-08,1.20496e-07 9.16357e-05,-0.00203299,-0.000736984,0.00142007,-8.1065e-05 7.45558e-05,0.00018324,0.000112733,0.000184327,0.000118337
1446 rs141332842,rs1553648,rs6495533,rs7182025,rs73505494 1.19695e-31 12.5525 inf 5 1.19695e-31 8.94586e-08 6.3524e-08,1.2177e-07 9.14857e-05,-0.00203298,-0.000736999,0.00142003,-8.10862e-05 7.45558e-05,0.00018324,0.000112733,0.000184327,0.000118337
1447 rs1553648,rs28441296,rs6495533,rs7182025,rs73505494 1.19675e-31 12.5524 inf 5 1.19675e-31 8.94584e-08 6.05571e-08,1.24006e-07 -0.00203298,9.14747e-05,-0.000737,0.00142003,-8.10878e-05 0.00018324,7.45558e-05,0.000112733,0.000184327,0.000118337
1448 rs1553648,rs28546756,rs6495533,rs7182025,rs73505494 1.19474e-31 12.5517 inf 5 1.19474e-31 8.94558e-08 6.25811e-08,1.23126e-07 -0.00203297,9.13618e-05,-0.000737011,0.00142,-8.11038e-05 0.00018324,7.45558e-05,0.000112733,0.000184327,0.000118337
1449 rs11632140,rs1553648,rs55811683,rs6495533,rs73505494 1.18095e-31 12.5467 inf 5 1.18095e-31 9.09064e-08 6.1169e-08,1.23322e-07 0.00136702,-0.00207053,-0.00029766,-0.000837838,0.000158826 0.00018272,0.000185455,0.000144114,0.000114558,0.00016455
1450 rs1553648,rs6495533,rs7182025,rs73505494,rs73507450 1.17774e-31 12.5455 inf 5 1.17774e-31 8.94875e-08 6.17834e-08,1.2203e-07 -0.00203057,-0.000734005,0.00142364,-7.7355e-05,9.25133e-05 0.000183205,0.000112908,0.000184623,0.000118627,7.43647e-05
1451 rs11855085,rs1553648,rs6495533,rs7182025,rs73505494 1.14984e-31 12.5351 inf 5 1.14984e-31 8.93975e-08 6.16224e-08,1.21215e-07 8.87455e-05,-0.00203282,-0.000737271,0.00141932,-8.14752e-05 7.45558e-05,0.00018324,0.000112733,0.000184327,0.000118337
1452 rs1553648,rs6495533,rs7182025,rs7182549,rs73505494 1.1497e-31 12.535 inf 5 1.1497e-31 8.93973e-08 5.93417e-08,1.21646e-07 -0.00203282,-0.000737271,0.00141932,8.8737e-05,-8.14764e-05 0.00018324,0.000112733,0.000184327,7.45558e-05,0.000118337
1453 rs11855135,rs1553648,rs6495533,rs7182025,rs73505494 1.12463e-31 12.5254 inf 5 1.12463e-31 8.93637e-08 6.07065e-08,1.22679e-07 8.71917e-05,-0.00203274,-0.000737424,0.00141892,-8.16958e-05 7.45558e-05,0.00018324,0.000112733,0.000184327,0.000118337
1454 rs12546,rs1553648,rs6495533,rs7182025,rs73505494 1.10851e-31 12.5192 inf 5 1.10851e-31 8.93416e-08 5.98707e-08,1.21455e-07 8.61627e-05,-0.00203268,-0.000737526,0.00141865,-8.18419e-05 7.45558e-05,0.00018324,0.000112733,0.000184327,0.000118337
1455 rs1553648,rs3743040,rs6495533,rs7182025,rs73505494 1.10399e-31 12.5174 inf 5 1.10399e-31 8.89539e-08 6.03786e-08,1.21421e-07 -0.00202295,-4.60857e-05,-0.000745695,0.001385,-0.00010516 0.000183273,5.2443e-05,0.000112492,0.000183743,0.000118537
1456 rs1553648,rs6495533,rs7182025,rs72740128,rs73505494 1.07942e-31 12.5076 inf 5 1.07942e-31 8.92434e-08 6.11044e-08,1.23834e-07 -0.00203015,-0.000740321,0.00140299,7.62784e-05,-8.73062e-05 0.000183204,0.000112614,0.000183406,6.98391e-05,0.000118026
1457 rs11633917,rs1553648,rs6495533,rs7182025,rs73505494 1.06518e-31 12.5019 inf 5 1.06518e-31 8.91255e-08 5.9473e-08,1.19755e-07 -4.98563e-05,-0.00202867,-0.000761603,0.00139067,-9.3444e-05 4.93264e-05,0.000183193,0.000113537,0.000183382,0.000117865
1458 rs1553648,rs6495533,rs7182025,rs73505494,rs8039384 9.92723e-32 12.4713 inf 5 9.92723e-32 8.89999e-08 6.13985e-08,1.22198e-07 -0.00203652,-0.000750839,0.00140059,-9.47631e-05,-4.88769e-05 0.000183439,0.000112612,0.000183363,0.000117866,5.3357e-05
1459 rs1553648,rs6495533,rs7182025,rs73505494,rs74843640 9.87402e-32 12.4689 inf 5 9.87402e-32 8.90933e-08 6.18508e-08,1.21678e-07 -0.00202862,-0.000740666,0.00140502,-8.88552e-05,7.31624e-05 0.000183193,0.000112624,0.000183518,0.000117982,7.41021e-05
1460 rs12592704,rs1553648,rs6495533,rs7182025,rs73505494 9.83543e-32 12.4672 inf 5 9.83543e-32 8.89874e-08 6.04971e-08,1.22324e-07 -4.83441e-05,-0.00203642,-0.000750787,0.00140054,-9.47555e-05 5.3357e-05,0.000183439,0.000112612,0.000183363,0.000117866
1461 rs1553648,rs6495533,rs7182025,rs73505494,rs78278423 9.76447e-32 12.4641 inf 5 9.76447e-32 8.9077e-08 6.32315e-08,1.21557e-07 -0.0020286,-0.000740732,0.00140491,-8.89192e-05,7.22657e-05 0.000183193,0.000112624,0.000183518,0.000117982,7.41021e-05
1462 rs1553648,rs59424533,rs6495533,rs7182025,rs73505494 9.75949e-32 12.4639 inf 5 9.75949e-32 8.8977e-08 6.08662e-08,1.20133e-07 -0.00203634,-4.7895e-05,-0.000750743,0.0014005,-9.47492e-05 0.000183439,5.3357e-05,0.000112612,0.000183363,0.000117866
1463 rs1553648,rs6495533,rs7182025,rs73505494,rs80042818 9.73744e-32 12.4629 inf 5 9.73744e-32 8.90729e-08 5.80064e-08,1.18303e-07 -0.0020286,-0.000740748,0.00140489,-8.89352e-05,7.20411e-05 0.000183193,0.000112624,0.000183518,0.000117982,7.41021e-05
1464 rs1553648,rs6495533,rs7182025,rs73505494,rs77519341 9.73569e-32 12.4628 inf 5 9.73569e-32 8.90726e-08 6.04446e-08,1.18804e-07 -0.0020286,-0.000740749,0.00140488,-8.89362e-05,7.20265e-05 0.000183193,0.000112624,0.000183518,0.000117982,7.41021e-05
1465 rs1553648,rs6495533,rs7182025,rs73505494,rs78138185 9.7348e-32 12.4628 inf 5 9.7348e-32 8.90725e-08 6.0572e-08,1.23857e-07 -0.0020286,-0.00074075,0.00140488,-8.89368e-05,7.20191e-05 0.000183193,0.000112624,0.000183518,0.000117982,7.41021e-05
1466 rs1553648,rs6495533,rs7182025,rs73505494,rs74787527 9.71758e-32 12.462 inf 5 9.71758e-32 8.90699e-08 6.07759e-08,1.24017e-07 -0.0020286,-0.000740761,0.00140487,-8.8947e-05,7.18751e-05 0.000183193,0.000112624,0.000183518,0.000117982,7.41021e-05
1467 rs146305567,rs1553648,rs6495533,rs7182025,rs73505494 9.70786e-32 12.4615 inf 5 9.70786e-32 8.90684e-08 6.14427e-08,1.21348e-07 7.17936e-05,-0.0020286,-0.000740767,0.00140486,-8.89529e-05 7.41021e-05,0.000183193,0.000112624,0.000183518,0.000117982
1468 rs141168705,rs1553648,rs6495533,rs7182025,rs73505494 9.70399e-32 12.4614 inf 5 9.70399e-32 8.90679e-08 6.09666e-08,1.21042e-07 7.17611e-05,-0.0020286,-0.000740769,0.00140485,-8.89552e-05 7.41021e-05,0.000183193,0.000112624,0.000183518,0.000117982
1469 rs1553648,rs6495533,rs7182025,rs73505494,rs74028147 9.69644e-32 12.461 inf 5 9.69644e-32 8.89462e-08 6.16507e-08,1.19747e-07 -0.00203608,-0.000750418,0.00139925,-9.59666e-05,-4.64165e-05 0.000183438,0.000112602,0.000183334,0.000117883,5.32065e-05
1470 rs12904562,rs1553648,rs6495533,rs7182025,rs73505494 9.6891e-32 12.4607 inf 5 9.6891e-32 8.89006e-08 6.11228e-08,1.22076e-07 7.59817e-05,-0.00203574,-0.000745882,0.00139794,-9.80092e-05 9.11627e-05,0.00018344,0.000112491,0.000183313,0.000117958
1471 rs11072969,rs1553648,rs6495533,rs7182025,rs73505494 9.64114e-32 12.4586 inf 5 9.64114e-32 8.89605e-08 6.13228e-08,1.20466e-07 -4.71797e-05,-0.00203621,-0.000750673,0.00140043,-9.47391e-05 5.3357e-05,0.000183439,0.000112612,0.000183363,0.000117866
1472 rs11072968,rs1553648,rs6495533,rs7182025,rs73505494 9.64099e-32 12.4585 inf 5 9.64099e-32 8.89605e-08 5.97584e-08,1.21032e-07 -4.71788e-05,-0.00203621,-0.000750673,0.00140043,-9.47391e-05 5.3357e-05,0.000183439,0.000112612,0.000183363,0.000117866
1473 rs112213447,rs1553648,rs6495533,rs7182025,rs73505494 9.63887e-32 12.4585 inf 5 9.63887e-32 8.89602e-08 6.0424e-08,1.1968e-07 -4.71658e-05,-0.00203621,-0.000750672,0.00140043,-9.47389e-05 5.3357e-05,0.000183439,0.000112612,0.000183363,0.000117866
1474 rs1553648,rs6495533,rs7182025,rs73505494,rs8029934 9.60018e-32 12.4567 inf 5 9.60018e-32 8.89548e-08 5.99037e-08,1.19399e-07 -0.00203617,-0.000750648,0.00140041,-9.47356e-05,-4.69276e-05 0.000183439,0.000112612,0.000183363,0.000117866,5.3357e-05
1475 rs11072970,rs1553648,rs6495533,rs7182025,rs73505494 9.45186e-32 12.4499 inf 5 9.45186e-32 8.89338e-08 6.10776e-08,1.22292e-07 -4.59941e-05,-0.002036,-0.000750557,0.00140033,-9.47224e-05 5.3357e-05,0.000183439,0.000112612,0.000183363,0.000117866
1476 rs1553648,rs16972622,rs6495533,rs7182025,rs73505494 9.42932e-32 12.4489 inf 5 9.42932e-32 8.89306e-08 6.15142e-08,1.20296e-07 -0.00203598,-4.58493e-05,-0.000750543,0.00140031,-9.47203e-05 0.000183439,5.3357e-05,0.000112612,0.000183363,0.000117866
1477 rs1553648,rs16972625,rs6495533,rs7182025,rs73505494 9.38021e-32 12.4466 inf 5 9.38021e-32 8.89236e-08 5.88661e-08,1.21893e-07 -0.00203592,-4.55311e-05,-0.000750512,0.00140029,-9.47158e-05 0.000183439,5.3357e-05,0.000112612,0.000183363,0.000117866
1478 rs1553648,rs3743041,rs6495533,rs7182025,rs73505494 9.36937e-32 12.4461 inf 5 9.36937e-32 8.8922e-08 6.11902e-08,1.19066e-07 -0.00203591,-4.54603e-05,-0.000750505,0.00140028,-9.47148e-05 0.000183439,5.3357e-05,0.000112612,0.000183363,0.000117866
1479 rs1553648,rs58931576,rs6495533,rs7182025,rs73505494 9.36325e-32 12.4459 inf 5 9.36325e-32 8.89214e-08 5.90388e-08,1.21359e-07 -0.00203607,-4.55687e-05,-0.000750508,0.00140038,-9.46856e-05 0.00018345,5.35173e-05,0.000112612,0.000183366,0.000117865
1480 rs1553648,rs61021444,rs6495533,rs7182025,rs73505494 9.28782e-32 12.4423 inf 5 9.28782e-32 8.89103e-08 5.85039e-08,1.20986e-07 -0.00203581,-4.49218e-05,-0.000750452,0.00140023,-9.47072e-05 0.000183439,5.3357e-05,0.000112612,0.000183363,0.000117866
1481 rs12593210,rs1553648,rs6495533,rs7182025,rs73505494 9.17329e-32 12.437 inf 5 9.17329e-32 8.88936e-08 5.91269e-08,1.22922e-07 -4.41464e-05,-0.00203567,-0.000750376,0.00140016,-9.46963e-05 5.3357e-05,0.000183439,0.000112612,0.000183363,0.000117866
1482 rs117935981,rs1553648,rs6495533,rs7182025,rs73505494 9.16957e-32 12.4368 inf 5 9.16957e-32 8.89846e-08 5.9541e-08,1.2259e-07 6.69736e-05,-0.00202854,-0.000741122,0.00140427,-8.92966e-05 7.41021e-05,0.000183193,0.000112624,0.000183518,0.000117982
1483 rs1553648,rs57967327,rs6495533,rs7182025,rs73505494 9.04927e-32 12.431 inf 5 9.04927e-32 8.88828e-08 6.16053e-08,1.22122e-07 -0.00203508,-4.34996e-05,-0.000749853,0.00140002,-9.43342e-05 0.000183409,5.31887e-05,0.000112587,0.00018336,0.000117864
1484 rs12900140,rs1553648,rs6495533,rs7182025,rs73505494 9.0027e-32 12.4288 inf 5 9.0027e-32 8.86479e-08 6.14867e-08,1.19611e-07 2.20677e-05,-0.00202493,-0.00073901,0.00138819,-0.000104035 3.85566e-05,0.000183259,0.000113164,0.000183834,0.000119141
1485 rs1553648,rs6495533,rs7182025,rs73505494,rs79077633 8.9493e-32 12.4262 inf 5 8.9493e-32 8.87461e-08 6.16805e-08,1.21291e-07 -0.0020367,-0.000753586,0.00140261,-9.83819e-05,9.07959e-05 0.000183653,0.000113025,0.000183539,0.000118031,0.00013241
1486 rs1553648,rs16972624,rs6495533,rs7182025,rs73505494 8.93848e-32 12.4257 inf 5 8.93848e-32 8.88587e-08 5.95316e-08,1.23639e-07 -0.00203537,-4.24813e-05,-0.000750214,0.00140001,-9.46728e-05 0.000183439,5.3357e-05,0.000112612,0.000183363,0.000117866
1487 rs1553648,rs6495533,rs7181726,rs7182025,rs73505494 8.92942e-32 12.4252 inf 5 8.92942e-32 8.88687e-08 6.20529e-08,1.21907e-07 -0.00203581,-0.00074534,3.84975e-05,0.0013979,-9.34368e-05 0.000183462,0.000112495,4.78098e-05,0.000183313,0.000117866
1488 rs12911697,rs1553648,rs6495533,rs7182025,rs73505494 8.87725e-32 12.4227 inf 5 8.87725e-32 8.87265e-08 6.18014e-08,1.21551e-07 3.17159e-05,-0.00202763,-0.000748107,0.00138933,-0.000101318 4.77175e-05,0.000183191,0.000112533,0.000183592,0.000118366
1489 rs1553648,rs28711936,rs6495533,rs7182025,rs73505494 8.53498e-32 12.4056 inf 5 8.53498e-32 8.89602e-08 6.10604e-08,1.22324e-07 -0.00202342,6.78486e-05,-0.000736502,0.00140834,-8.38764e-05 0.000183257,7.67541e-05,0.00011301,0.000183815,0.000118426
1490 rs11632140,rs1553648,rs2271164,rs6495533,rs73505494 8.3868e-32 12.398 inf 5 8.3868e-32 9.15026e-08 6.12725e-08,1.26797e-07 0.00140824,-0.00205192,-8.65984e-05,-0.000776996,-6.05293e-05 0.000182911,0.000184947,3.82249e-05,0.000114248,0.000119502
1491 rs1553648,rs2271163,rs6495533,rs7182025,rs73505494 8.22509e-32 12.3896 inf 5 8.22509e-32 8.87527e-08 5.93497e-08,1.20334e-07 -0.00202015,4.41759e-05,-0.000742266,0.00139439,-9.46806e-05 0.000183521,6.37736e-05,0.000112624,0.000183319,0.000117867
1492 rs117939237,rs1553648,rs6495533,rs7182025,rs73505494 8.19053e-32 12.3877 inf 5 8.19053e-32 8.87189e-08 5.93095e-08,1.2247e-07 -4.27789e-05,-0.00201869,-0.000743069,0.0013787,-9.62191e-05 6.51805e-05,0.000183713,0.000112583,0.000185229,0.000117909
1493 rs12911628,rs1553648,rs6495533,rs7182025,rs73505494 8.13081e-32 12.3846 inf 5 8.13081e-32 8.86301e-08 5.9713e-08,1.22785e-07 2.60449e-05,-0.00202778,-0.000747655,0.00139064,-9.99566e-05 4.74168e-05,0.000183191,0.000112528,0.00018358,0.000118349
1494 rs1553648,rs28576300,rs6495533,rs7182025,rs73505494 7.94932e-32 12.3748 inf 5 7.94932e-32 8.85879e-08 5.9802e-08,1.20875e-07 -0.00202354,-2.1547e-05,-0.000748502,0.00138467,-0.000100695 0.000183395,4.39526e-05,0.000112601,0.000184802,0.000118635
1495 rs117210658,rs1553648,rs6495533,rs7182025,rs73505494 7.94381e-32 12.3745 inf 5 7.94381e-32 8.85653e-08 6.00462e-08,1.20194e-07 -5.00479e-05,-0.00202324,-0.000742601,0.00138111,-9.88516e-05 0.000109873,0.000183461,0.000112747,0.000186268,0.000118329
1496 rs1553648,rs6495533,rs7182025,rs73505494,rs78083652 7.86411e-32 12.3701 inf 5 7.86411e-32 8.87989e-08 6.00462e-08,1.20079e-07 -0.00202995,-0.00074008,0.00141063,-8.64189e-05,5.71644e-05 0.000183215,0.000112781,0.000184336,0.000118317,7.72912e-05
1497 rs12911777,rs1553648,rs6495533,rs7182025,rs73505494 7.80721e-32 12.3669 inf 5 7.80721e-32 8.85674e-08 6.14884e-08,1.21502e-07 -2.37518e-05,-0.00202533,-0.000746068,0.0013905,-9.98641e-05 5.17629e-05,0.000183269,0.000112491,0.00018372,0.000118537
1498 rs1553648,rs2280441,rs6495533,rs7182025,rs73505494 7.77603e-32 12.3652 inf 5 7.77603e-32 8.88388e-08 5.96253e-08,1.21359e-07 -0.00201683,-7.27007e-05,-0.000732425,0.00140538,-8.25862e-05 0.000183731,9.34766e-05,0.000113849,0.000183681,0.000118785
1499 rs1553648,rs6495533,rs7182025,rs73505494,rs991789 7.75698e-32 12.3641 inf 5 7.75698e-32 8.87324e-08 6.18673e-08,1.20574e-07 -0.00202728,-0.000742833,0.00139614,-9.09728e-05,3.5057e-05 0.000183193,0.000112594,0.000183301,0.000117954,5.22384e-05
1500 rs11632140,rs1553648,rs56291746,rs6495533,rs73505494 7.75559e-32 12.364 inf 5 7.75559e-32 9.14092e-08 6.26384e-08,1.26107e-07 0.00137137,-0.00205603,-0.000121307,-0.000844512,-8.16069e-05 0.000182633,0.00018501,5.42677e-05,0.000114816,0.000119361
1501 rs1553648,rs6495533,rs7182025,rs73505494,rs80200469 7.73333e-32 12.3628 inf 5 7.73333e-32 8.86971e-08 5.93872e-08,1.21154e-07 -0.00203305,-0.000744926,0.00140244,-9.23437e-05,-3.27291e-05 0.000183381,0.000112505,0.000183567,0.000117895,5.18166e-05
1502 rs1012540,rs1553648,rs6495533,rs7182025,rs73505494 7.7246e-32 12.3623 inf 5 7.7246e-32 8.87848e-08 6.10972e-08,1.18238e-07 5.37196e-05,-0.00202523,-0.000738717,0.00140619,-8.63032e-05 7.40403e-05,0.000183225,0.000112946,0.000183818,0.000118349
1503 rs140037094,rs1553648,rs6495533,rs7182025,rs73505494 7.706e-32 12.3613 inf 5 7.706e-32 8.87816e-08 5.82861e-08,1.22636e-07 5.31244e-05,-0.00202549,-0.000738879,0.00140619,-8.62958e-05 7.35408e-05,0.000183218,0.00011293,0.000183822,0.000118354
1504 rs1553648,rs6495533,rs7182025,rs72740126,rs73505494 7.69594e-32 12.3607 inf 5 7.69594e-32 8.86819e-08 6.02889e-08,1.24771e-07 -0.00203063,-0.000745212,0.00139667,4.47346e-05,-9.32809e-05 0.00018325,0.0001125,0.000183302,7.28669e-05,0.00011787
1505 rs112619564,rs1553648,rs6495533,rs7182025,rs73505494 7.69008e-32 12.3604 inf 5 7.69008e-32 8.86644e-08 5.99314e-08,1.19565e-07 -3.17893e-05,-0.00203083,-0.000748138,0.00139718,-9.44538e-05 5.36221e-05,0.000183264,0.000112546,0.000183308,0.000117865
1506 rs1553648,rs6495533,rs7182025,rs73505494,rs8039607 7.68103e-32 12.3598 inf 5 7.68103e-32 8.8663e-08 6.18989e-08,1.23221e-07 -0.00203092,-0.000748127,0.00139723,-9.44322e-05,-3.1797e-05 0.000183268,0.000112545,0.000183309,0.000117865,5.37847e-05
1507 rs1553648,rs6495533,rs7182025,rs73505494,rs79754687 7.64848e-32 12.358 inf 5 7.64848e-32 8.86568e-08 6.10982e-08,1.21685e-07 -0.00203069,-0.00074811,0.00139711,-9.44679e-05,-3.11949e-05 0.000183259,0.000112546,0.000183307,0.000117865,5.34617e-05
1508 rs1553648,rs62035088,rs6495533,rs7182025,rs73505494 7.64424e-32 12.3578 inf 5 7.64424e-32 8.8686e-08 5.87016e-08,1.23458e-07 -0.00203126,-3.17417e-05,-0.000746058,0.00140071,-9.24505e-05 0.000183278,5.12939e-05,0.000112491,0.000183446,0.000117892
1509 rs115287348,rs1553648,rs6495533,rs7182025,rs73505494 7.62929e-32 12.3569 inf 5 7.62929e-32 8.85977e-08 6.12175e-08,1.2205e-07 -4.87564e-05,-0.00202595,-0.000749328,0.00138924,-9.7728e-05 9.66232e-05,0.000183227,0.000112677,0.000183818,0.000118086
1510 rs1553648,rs6495533,rs7171268,rs7182025,rs73505494 7.625e-32 12.3567 inf 5 7.625e-32 8.86973e-08 5.98392e-08,1.17803e-07 -0.00203279,-0.000744198,4.75165e-05,0.00140513,-9.09124e-05 0.000183363,0.00011253,7.52016e-05,0.000183845,0.000117969
1511 rs1553648,rs4353448,rs6495533,rs7182025,rs73505494 7.61909e-32 12.3563 inf 5 7.61909e-32 8.86056e-08 5.96139e-08,1.2075e-07 -0.00202843,-1.93085e-05,-0.000746439,0.00139112,-9.69834e-05 0.000183195,3.74323e-05,0.000112493,0.000183565,0.000117998
1512 rs11637878,rs1553648,rs6495533,rs7182025,rs73505494 7.61372e-32 12.356 inf 5 7.61372e-32 8.85421e-08 6.03733e-08,1.22561e-07 -2.15735e-05,-0.00202556,-0.000746067,0.00139103,-9.9333e-05 5.17629e-05,0.000183269,0.000112491,0.00018372,0.000118537
1513 rs1553648,rs6495533,rs7182025,rs73505494,rs74028151 7.51204e-32 12.3502 inf 5 7.51204e-32 8.86328e-08 6.08795e-08,1.22236e-07 -0.00203063,-0.000747997,0.00139712,-9.44281e-05,-2.96418e-05 0.000183264,0.000112546,0.000183308,0.000117865,5.36221e-05
1514 rs1553648,rs6495533,rs7182025,rs73505494,rs906428 7.46841e-32 12.3477 inf 5 7.46841e-32 8.86696e-08 6.10027e-08,1.21185e-07 -0.00203094,-0.000746101,0.00140127,-9.15057e-05,-3.05094e-05 0.000183267,0.000112491,0.000183496,0.000117941,5.09125e-05
1515 rs11854045,rs1553648,rs6495533,rs7182025,rs73505494 7.45033e-32 12.3466 inf 5 7.45033e-32 8.87045e-08 6.03715e-08,1.23119e-07 5.04104e-05,-0.00202199,-0.000736127,0.00140365,-8.79956e-05 7.87544e-05,0.000183414,0.000113556,0.00018367,0.000118245
1516 rs1553648,rs1876435,rs6495533,rs7182025,rs73505494 7.44243e-32 12.3461 inf 5 7.44243e-32 8.85928e-08 5.97739e-08,1.19709e-07 -0.00202709,-1.88348e-05,-0.000746474,0.00138966,-9.60211e-05 0.000183196,3.78592e-05,0.000112494,0.000183772,0.000117928
1517 rs1553648,rs6495533,rs7182025,rs73505494,rs8029184 7.42917e-32 12.3454 inf 5 7.42917e-32 8.8616e-08 5.9663e-08,1.21609e-07 -0.00202276,-0.000744177,0.00139147,-9.51395e-05,-3.75069e-05 0.000183435,0.000112547,0.000183518,0.00011788,7.07283e-05
1518 rs1553648,rs4145805,rs6495533,rs7182025,rs73505494 7.36541e-32 12.3416 inf 5 7.36541e-32 8.85666e-08 6.08572e-08,1.22471e-07 -0.00202741,-1.71488e-05,-0.000745965,0.00139099,-9.6598e-05 0.000183193,3.74723e-05,0.000112491,0.000183653,0.000117992
1519 rs1553648,rs34084353,rs6495533,rs7182025,rs73505494 7.33163e-32 12.3396 inf 5 7.33163e-32 8.86535e-08 5.97371e-08,1.20361e-07 -0.00202857,3.48784e-05,-0.000744285,0.00139806,-9.10682e-05 0.000183196,6.0207e-05,0.000112533,0.000183329,0.000117977
1520 rs12916361,rs1553648,rs6495533,rs7182025,rs73505494 7.32089e-32 12.339 inf 5 7.32089e-32 8.8565e-08 6.02661e-08,1.22223e-07 3.1607e-05,-0.00203007,-0.000745474,0.0013947,-9.58201e-05 6.94607e-05,0.00018326,0.000112498,0.00018333,0.000117926
1521 rs11632140,rs1553648,rs2271162,rs6495533,rs73505494 7.26397e-32 12.3356 inf 5 7.26397e-32 9.13039e-08 6.28517e-08,1.22786e-07 0.00144658,-0.00208395,-0.000103511,-0.000797861,-8.19013e-05 0.000184856,0.000185938,4.70321e-05,0.000113585,0.000119365
1522 rs1553648,rs6495533,rs6495535,rs7182025,rs73505494 7.26367e-32 12.3356 inf 5 7.26367e-32 8.86802e-08 6.06762e-08,1.21442e-07 -0.00202563,-0.000739867,4.53036e-05,0.00140463,-8.75205e-05 0.000183225,0.000112946,7.40403e-05,0.000183818,0.000118349
1523 rs1553648,rs34997291,rs6495533,rs7182025,rs73505494 7.26319e-32 12.3356 inf 5 7.26319e-32 8.86614e-08 6.06445e-08,1.23033e-07 -0.00202808,3.49156e-05,-0.00074482,0.00139827,-8.97649e-05 0.000183192,5.92673e-05,0.000112511,0.000183334,0.00011809
1524 rs1553648,rs6495533,rs7182025,rs73505494,rs74931956 7.26309e-32 12.3355 inf 5 7.26309e-32 8.85872e-08 6.0854e-08,1.22678e-07 -0.00202315,-0.000744261,0.00139187,-9.49734e-05,-3.48136e-05 0.000183435,0.000112551,0.000183514,0.000117878,7.11676e-05
1525 rs1012541,rs1553648,rs6495533,rs7182025,rs73505494 7.25653e-32 12.3352 inf 5 7.25653e-32 8.86784e-08 6.02056e-08,1.19612e-07 4.51529e-05,-0.00202563,-0.000739888,0.0014046,-8.75423e-05 7.40403e-05,0.000183225,0.000112946,0.000183818,0.000118349
1526 rs12439898,rs1553648,rs6495533,rs7182025,rs73505494 7.2045e-32 12.332 inf 5 7.2045e-32 8.85268e-08 6.12e-08,1.23272e-07 -1.47443e-05,-0.00202677,-0.000746183,0.00138967,-9.68198e-05 3.78709e-05,0.000183209,0.000112491,0.000184066,0.000118074
1527 rs1553648,rs61066974,rs6495533,rs7182025,rs73505494 7.15983e-32 12.3293 inf 5 7.15983e-32 8.84703e-08 6.19062e-08,1.17564e-07 -0.00202738,1.17419e-05,-0.000743846,0.00139349,-9.76802e-05 0.000183197,4.45726e-05,0.000112805,0.000183588,0.000118656
1528 rs1553648,rs34866076,rs6495533,rs7182025,rs73505494 7.11088e-32 12.3263 inf 5 7.11088e-32 8.85982e-08 5.95336e-08,1.22342e-07 -0.00202732,2.64621e-05,-0.000743627,0.0013961,-9.17329e-05 0.000183193,5.2373e-05,0.000112594,0.000183301,0.000117954
1529 rs1553648,rs6495533,rs7182025,rs73505494,rs79170539 7.10871e-32 12.3262 inf 5 7.10871e-32 8.86014e-08 5.88252e-08,1.20521e-07 -0.0020292,-0.000745936,0.0013988,-9.17883e-05,-2.4243e-05 0.000183212,0.000112491,0.000183372,0.000117948,4.75436e-05
1530 rs1553648,rs6495533,rs7182025,rs73505494,rs9673075 7.02913e-32 12.3213 inf 5 7.02913e-32 8.85454e-08 6.04612e-08,1.20325e-07 -0.00202811,-0.000747152,0.00139609,-9.43466e-05,-2.11307e-05 0.000183193,0.000112521,0.000183301,0.000117865,5.00036e-05
1531 rs1553648,rs60065485,rs6495533,rs7182025,rs73505494 6.96699e-32 12.3175 inf 5 6.96699e-32 8.8531e-08 6.10231e-08,1.20401e-07 -0.00202957,-2.10427e-05,-0.000747465,0.00139671,-9.43823e-05 0.000183247,5.29927e-05,0.000112547,0.000183305,0.000117866
1532 rs11629889,rs1553648,rs6495533,rs7182025,rs73505494 6.9624e-32 12.3172 inf 5 6.9624e-32 8.84877e-08 5.84938e-08,1.2205e-07 -1.16558e-05,-0.00202698,-0.000746157,0.00139103,-9.62445e-05 3.78709e-05,0.000183209,0.000112491,0.000184066,0.000118074
1533 rs1553648,rs35477444,rs6495533,rs7182025,rs73505494 6.95444e-32 12.3167 inf 5 6.95444e-32 8.85585e-08 5.91855e-08,1.20363e-07 -0.00203194,2.9444e-05,-0.000746656,0.00139998,-9.21628e-05 0.00018343,6.62329e-05,0.000112499,0.000183498,0.000117942
1534 rs113596309,rs1553648,rs6495533,rs7182025,rs73505494 6.94603e-32 12.3162 inf 5 6.94603e-32 8.85019e-08 6.04488e-08,1.19996e-07 -5.58354e-05,-0.00202988,-0.000746747,0.00139668,-9.54752e-05 0.000164429,0.000183296,0.000112509,0.000183306,0.000117936
1535 rs12595345,rs1553648,rs6495533,rs7182025,rs73505494 6.92942e-32 12.3151 inf 5 6.92942e-32 8.8536e-08 6.05026e-08,1.21132e-07 1.74399e-05,-0.00203107,-0.000745745,0.00140061,-9.31727e-05 4.29516e-05,0.00018337,0.000112494,0.000183623,0.000117884
1536 rs12898298,rs1553648,rs6495533,rs7182025,rs73505494 6.87402e-32 12.3116 inf 5 6.87402e-32 8.84697e-08 6.01476e-08,1.19763e-07 1.16099e-05,-0.00202799,-0.000746652,0.00139534,-9.60722e-05 4.43588e-05,0.000183193,0.000112514,0.00018333,0.00011811
1537 rs1553648,rs4993545,rs6495533,rs7182025,rs73505494 6.86236e-32 12.3109 inf 5 6.86236e-32 8.84282e-08 6.02561e-08,1.21304e-07 -0.00202635,3.7253e-06,-0.000746892,0.00139277,-9.57723e-05 0.000183867,4.10323e-05,0.000112863,0.000187145,0.00011934
1538 rs11629743,rs1553648,rs6495533,rs7182025,rs73505494 6.85955e-32 12.3107 inf 5 6.85955e-32 8.84801e-08 5.97221e-08,1.21096e-07 -1.09342e-05,-0.00202713,-0.000746275,0.00139183,-9.56968e-05 3.77884e-05,0.000183205,0.000112493,0.000183921,0.000117997
1539 rs1553648,rs6495533,rs7182025,rs73505494,rs8026419 6.85689e-32 12.3106 inf 5 6.85689e-32 8.8508e-08 6.01336e-08,1.22059e-07 -0.00202907,-0.000746212,0.00139685,-9.44319e-05,-1.96191e-05 0.000183228,0.000112492,0.00018331,0.000117868,5.56817e-05
1540 rs1553648,rs6495533,rs7182025,rs7182458,rs73505494 6.84016e-32 12.3095 inf 5 6.84016e-32 8.84651e-08 6.05172e-08,1.22951e-07 -0.00203236,-0.000747504,0.00140342,-1.32194e-05,-9.3458e-05 0.000184115,0.000112641,0.000185587,5.31738e-05,0.000117889
1541 rs1553648,rs6495529,rs6495533,rs7182025,rs73505494 6.83578e-32 12.3092 inf 5 6.83578e-32 8.8469e-08 5.98074e-08,1.20266e-07 -0.00202351,-1.0904e-05,-0.000741617,0.00139177,-9.42269e-05 0.000183926,4.19699e-05,0.000113784,0.00018409,0.000117865
1542 rs1553648,rs17248736,rs6495533,rs7182025,rs73505494 6.83093e-32 12.3089 inf 5 6.83093e-32 8.85079e-08 6.13664e-08,1.19065e-07 -0.00202873,1.64217e-05,-0.000742936,0.00139738,-9.2808e-05 0.000183211,4.66254e-05,0.00011284,0.000183332,0.000117918
1543 rs1553648,rs35617389,rs6495533,rs7182025,rs73505494 6.82966e-32 12.3088 inf 5 6.82966e-32 8.8456e-08 5.98622e-08,1.2092e-07 -0.00203097,-1.09242e-05,-0.00074721,0.00139915,-9.52679e-05 0.000183762,4.95331e-05,0.000112612,0.000183788,0.000117988
1544 rs1553648,rs6495533,rs7182025,rs73505494,rs75578357 6.82368e-32 12.3084 inf 5 6.82368e-32 8.85015e-08 6.12773e-08,1.2151e-07 -0.00202897,-0.000746218,0.0013968,-9.44287e-05,-1.88028e-05 0.000183225,0.000112492,0.000183309,0.000117868,5.54948e-05
1545 rs1553648,rs61164129,rs6495533,rs7182025,rs73505494 6.82293e-32 12.3084 inf 5 6.82293e-32 8.84781e-08 6.01057e-08,1.19957e-07 -0.00202688,1.06543e-05,-0.000746211,0.00139213,-9.55926e-05 0.000183218,3.74792e-05,0.000112492,0.000183857,0.000117984
1546 rs1507659,rs1553648,rs6495533,rs7182025,rs73505494 6.81618e-32 12.308 inf 5 6.81618e-32 8.84597e-08 5.97946e-08,1.22417e-07 -1.17313e-05,-0.00203137,-0.000747238,0.00140232,-9.36564e-05 5.04707e-05,0.000183842,0.000112605,0.000185187,0.000117877
1547 rs12906003,rs1553648,rs6495533,rs7182025,rs73505494 6.8005e-32 12.307 inf 5 6.8005e-32 8.84615e-08 6.15632e-08,1.20902e-07 8.90185e-06,-0.00202812,-0.000745945,0.00139375,-9.58118e-05 3.74104e-05,0.000183197,0.000112492,0.000183588,0.00011809
1548 rs1553648,rs25431,rs6495533,rs7182025,rs73505494 6.79634e-32 12.3067 inf 5 6.79634e-32 8.84576e-08 6.18111e-08,1.19333e-07 -0.00202716,9.0759e-06,-0.000745788,0.00139586,-9.56667e-05 0.000183211,4.01751e-05,0.000112498,0.000183307,0.000118074
1549 rs1553648,rs2866982,rs6495533,rs7182025,rs73505494 6.7828e-32 12.3058 inf 5 6.7828e-32 8.84678e-08 5.72419e-08,1.21109e-07 -0.00202818,-9.58145e-06,-0.00074597,0.001394,-9.54942e-05 0.000183198,3.7358e-05,0.000112492,0.000183501,0.000117993
1550 rs1553648,rs62035115,rs6495533,rs7182025,rs73505494 6.74687e-32 12.3035 inf 5 6.74687e-32 8.8423e-08 5.98827e-08,1.20273e-07 -0.00202737,1.08021e-06,-0.0007463,0.0013952,-9.45671e-05 0.000183844,4.09131e-05,0.000112854,0.000187127,0.000119339
1551 rs1553648,rs6495533,rs7182025,rs73505494,rs79779522 6.72595e-32 12.3022 inf 5 6.72595e-32 8.85489e-08 5.83187e-08,1.20995e-07 -0.00202156,-0.000738489,0.00140127,-8.76966e-05,4.05261e-05 0.000183764,0.00011387,0.000183683,0.000118799,9.45654e-05
1552 rs12442871,rs1553648,rs6495533,rs7182025,rs73505494 6.70055e-32 12.3005 inf 5 6.70055e-32 8.84613e-08 6.07363e-08,1.19525e-07 -8.86432e-06,-0.00202792,-0.000745642,0.00139449,-9.50172e-05 3.73519e-05,0.000183192,0.000112505,0.000183441,0.00011793
1553 rs1553648,rs2271159,rs6495533,rs7182025,rs73505494 6.69507e-32 12.3002 inf 5 6.69507e-32 8.84366e-08 6.17017e-08,1.21823e-07 -0.00202484,-6.00263e-06,-0.000743515,0.00139327,-9.41628e-05 0.000184338,4.19664e-05,0.000113891,0.000184442,0.000117865
1554 rs1553648,rs6495533,rs7182025,rs73505494,rs74734598 6.6858e-32 12.2996 inf 5 6.6858e-32 8.8497e-08 6.01765e-08,1.21156e-07 -0.00203039,-0.000745091,0.00140085,-9.24273e-05,2.47431e-05 0.000183363,0.00011253,0.000183845,0.000117969,7.52016e-05
1555 rs1553648,rs6495533,rs7164719,rs7182025,rs73505494 6.67736e-32 12.299 inf 5 6.67736e-32 8.84572e-08 6.04071e-08,1.18172e-07 -0.00202685,-0.000746128,8.46973e-06,0.00139283,-9.50058e-05 0.000183237,0.000112491,3.77394e-05,0.000183914,0.000117937
1556 rs1553648,rs2135881,rs6495533,rs7182025,rs73505494 6.67693e-32 12.299 inf 5 6.67693e-32 8.84665e-08 5.97426e-08,1.19294e-07 -0.00203029,-1.19636e-05,-0.000745986,0.00139862,-9.42904e-05 0.00018346,4.73152e-05,0.000112491,0.000183552,0.000117866
1557 rs12594845,rs1553648,rs6495533,rs7182025,rs73505494 6.67595e-32 12.2989 inf 5 6.67595e-32 8.84232e-08 6.03236e-08,1.22827e-07 1.33963e-06,-0.00202826,-0.000746608,0.00139671,-9.40616e-05 4.27344e-05,0.000183841,0.000113839,0.000184027,0.000117864
1558 rs1553648,rs60391279,rs6495533,rs7182025,rs73505494 6.65113e-32 12.2973 inf 5 6.65113e-32 8.85198e-08 6.00061e-08,1.22324e-07 -0.00202233,3.55465e-05,-0.000739419,0.00140065,-8.84801e-05 0.000183764,9.45654e-05,0.00011387,0.000183683,0.000118799
1559 rs1553648,rs4778864,rs6495533,rs7182025,rs73505494 6.63019e-32 12.296 inf 5 6.63019e-32 8.84912e-08 6.08264e-08,1.21711e-07 -0.00202669,1.88748e-05,-0.000744654,0.00139588,-9.24913e-05 0.000183223,5.97541e-05,0.000112579,0.000183303,0.00011797
1560 rs1553648,rs55633831,rs6495533,rs7182025,rs73505494 6.60814e-32 12.2945 inf 5 6.60814e-32 8.84675e-08 6.21404e-08,1.22342e-07 -0.00202944,-1.22325e-05,-0.000745742,0.00139856,-9.36208e-05 0.000183307,4.78546e-05,0.000112498,0.000183533,0.000117877
1561 rs1553648,rs4778863,rs6495533,rs7182025,rs73505494 6.59328e-32 12.2935 inf 5 6.59328e-32 8.84228e-08 6.04628e-08,1.18866e-07 -0.00202774,-7.33221e-07,-0.000745828,0.00139605,-9.42666e-05 0.000183202,3.77762e-05,0.000113126,0.000183446,0.000118284
1562 rs12905383,rs1553648,rs6495533,rs7182025,rs73505494 6.5732e-32 12.2922 inf 5 6.5732e-32 8.84273e-08 5.99389e-08,1.20848e-07 -3.74415e-06,-0.00202707,-0.000745825,0.00139548,-9.48141e-05 4.51239e-05,0.000183391,0.000112527,0.000183506,0.000118201
1563 rs1553648,rs2866983,rs6495533,rs7182025,rs73505494 6.56166e-32 12.2914 inf 5 6.56166e-32 8.84498e-08 6.06968e-08,1.23256e-07 -0.00202876,-1.58444e-05,-0.000746294,0.00139683,-9.42997e-05 0.000183257,7.96131e-05,0.000112497,0.000183328,0.000117869
1564 rs12915985,rs1553648,rs6495533,rs7182025,rs73505494 6.54054e-32 12.29 inf 5 6.54054e-32 8.84286e-08 6.12539e-08,1.2056e-07 -3.7344e-06,-0.0020282,-0.000745778,0.00139868,-9.28328e-05 3.98133e-05,0.000183246,0.000112531,0.000185197,0.000118603
1565 rs1553648,rs6495533,rs7182025,rs73505494,rs8027238 6.52905e-32 12.2893 inf 5 6.52905e-32 8.84527e-08 6.03861e-08,1.23469e-07 -0.00202922,-0.000745563,0.00139808,-9.34811e-05,1.05912e-05 0.00018332,0.000112516,0.000183522,0.000117897,5.06086e-05
1566 rs1553648,rs6495530,rs6495533,rs7182025,rs73505494 6.51772e-32 12.2885 inf 5 6.51772e-32 8.84368e-08 6.14407e-08,1.22806e-07 -0.00202868,5.43999e-06,-0.00074706,0.00139832,-9.31552e-05 0.000183298,3.77344e-05,0.000112704,0.000183891,0.000118035
1567 rs1553648,rs6495533,rs7182025,rs73505494,rs8028511 6.51314e-32 12.2882 inf 5 6.51314e-32 8.8429e-08 5.9447e-08,1.21401e-07 -0.00202829,-0.000746736,0.00139757,-9.34933e-05,-3.67341e-06 0.000183266,0.000112705,0.000183843,0.000118014,3.77651e-05
1568 rs1553648,rs62035082,rs6495533,rs7182025,rs73505494 6.48899e-32 12.2866 inf 5 6.48899e-32 8.84501e-08 6.25455e-08,1.18325e-07 -0.00202814,-8.94331e-06,-0.000746089,0.00139718,-9.3417e-05 0.0001832,4.46796e-05,0.000112491,0.000183367,0.000117909
1569 rs1553648,rs16972495,rs6495533,rs7182025,rs73505494 6.48895e-32 12.2866 inf 5 6.48895e-32 8.84438e-08 6.1945e-08,1.21981e-07 -0.00202857,-8.47637e-06,-0.000745845,0.00139743,-9.37282e-05 0.000183246,4.82297e-05,0.000112498,0.000183435,0.00011788
1570 rs12438255,rs1553648,rs6495533,rs7182025,rs73505494 6.48183e-32 12.2861 inf 5 6.48183e-32 8.84369e-08 6.05161e-08,1.23185e-07 5.8368e-06,-0.00203021,-0.000746114,0.0013994,-9.3272e-05 4.03698e-05,0.000183964,0.000112492,0.000184635,0.000117993
1571 rs1553648,rs2271160,rs6495533,rs73505494 6.46857e-32 9.99968 inf 4 1.91097e-20 7.30645e-08 4.80251e-08,1.02732e-07 -0.00163279,-0.000900297,-0.000581464,-0.000301578 0.000162263,0.000148613,0.000112842,0.000109503
1572 rs1553648,rs17248476,rs6495533,rs7182025,rs73505494 6.46213e-32 12.2848 inf 5 6.46213e-32 8.84462e-08 6.0659e-08,1.21059e-07 -0.00202712,1.10852e-05,-0.000745022,0.00139674,-9.26427e-05 0.000183225,5.97746e-05,0.00011263,0.000183324,0.000118115
1573 rs1553648,rs35712296,rs6495533,rs7182025,rs73505494 6.45885e-32 12.2846 inf 5 6.45885e-32 8.84282e-08 6.11653e-08,1.19927e-07 -0.00202712,-7.33456e-06,-0.000746103,0.00139554,-9.43158e-05 0.000183335,8.10966e-05,0.000112492,0.000183445,0.000117894
1574 rs1553648,rs34388060,rs6495533,rs7182025,rs73505494 6.45566e-32 12.2844 inf 5 6.45566e-32 8.84394e-08 6.08201e-08,1.23721e-07 -0.002027,8.64093e-06,-0.000745711,0.00139564,-9.30949e-05 0.000183258,5.5266e-05,0.000112513,0.000183335,0.000118029
1575 rs1553648,rs16972538,rs6495533,rs7182025,rs73505494 6.44984e-32 12.284 inf 5 6.44984e-32 8.84272e-08 5.91162e-08,1.22645e-07 -0.00202684,-5.97163e-06,-0.000745563,0.00139543,-9.42844e-05 0.000183542,7.26047e-05,0.000112654,0.000183536,0.000117891
1576 rs111845410,rs1553648,rs6495533,rs7182025,rs73505494 6.42026e-32 12.282 inf 5 6.42026e-32 8.84232e-08 5.94097e-08,1.19578e-07 2.44757e-06,-0.00202779,-0.000746085,0.00139609,-9.41741e-05 7.96149e-05,0.000183191,0.000112494,0.000183332,0.000117909
1577 rs11632140,rs11636663,rs1553648,rs6495533,rs73505494 4.36553e-32 12.1145 inf 5 4.36553e-32 9.0604e-08 6.15936e-08,1.21025e-07 0.00135973,-9.63225e-05,-0.00205503,-0.000849089,-8.83844e-05 0.000182939,4.924e-05,0.000185029,0.00011563,0.000119517
1578 rs11632140,rs1553648,rs2271162 3.89474e-32 7.49379 inf 3 1.0482e-16 5.56153e-08 3.41234e-08,8.08568e-08 0.00131204,-0.0012758,-0.000113551 0.000155948,0.00014601,4.69914e-05
1579 rs10220834,rs11632140,rs1553648,rs6495533,rs73505494 2.88789e-32 11.935 inf 5 2.88789e-32 9.00455e-08 6.06204e-08,1.23067e-07 -8.29965e-05,0.00142433,-0.0020915,-0.000811516,-8.50856e-05 4.7798e-05,0.000184131,0.000187214,0.000113566,0.000119462
1580 rs11632140,rs1553648,rs2280441 2.69947e-32 7.33459 inf 3 7.26512e-17 5.51423e-08 3.21709e-08,8.27564e-08 0.00125924,-0.00124008,-0.000208705 0.000152956,0.000144388,9.19505e-05
1581 rs11632140,rs1553648,rs6495533,rs73505494,rs77213986 2.32585e-32 11.841 inf 5 2.32585e-32 8.97676e-08 6.18723e-08,1.24438e-07 0.00140604,-0.00205179,-0.000801442,-6.56432e-05,0.000127073 0.000183134,0.000185013,0.00011356,0.000119473,7.86392e-05
1582 rs11632140,rs1553648,rs2866984,rs6495533,rs73505494 2.16895e-32 11.8107 inf 5 2.16895e-32 8.96563e-08 5.94406e-08,1.1962e-07 0.00142317,-0.00208115,7.0391e-05,-0.000808748,-7.66738e-05 0.000184387,0.000186712,4.49767e-05,0.000113536,0.00011933
1583 rs1553648,rs2271160,rs73505494 2.10803e-32 7.22719 inf 3 5.67339e-17 5.41052e-08 3.26682e-08,7.79643e-08 -0.00120478,-0.000994213,-0.000225204 0.000139391,0.000147491,0.000108496
1584 rs11636663,rs1553648,rs2271160,rs6495533 1.9899e-32 9.4877 inf 4 5.87863e-21 7.21922e-08 4.6827e-08,9.93354e-08 -0.000123511,-0.0015746,-0.00106339,-0.000596147 4.91414e-05,0.000158955,0.000137874,0.000114061
1585 rs11632140,rs1553648,rs6495533,rs73505494,rs78776023 1.97209e-32 11.7694 inf 5 1.97209e-32 8.95385e-08 6.07541e-08,1.23874e-07 0.00140347,-0.00204557,-0.00079718,-6.38796e-05,0.000147659 0.000183081,0.000184909,0.000113677,0.000119562,9.7828e-05
1586 rs11632140,rs147732649,rs1553648,rs6495533,rs73505494 1.91764e-32 11.7572 inf 5 1.91764e-32 8.9502e-08 6.23328e-08,1.22286e-07 0.00140432,0.0001122,-0.00205283,-0.000802693,-6.71945e-05 0.000183138,7.52151e-05,0.000185067,0.000113546,0.000119447
1587 rs11632140,rs1553648,rs6495533,rs7163915,rs73505494 1.87558e-32 11.7476 inf 5 1.87558e-32 8.94694e-08 6.01368e-08,1.22357e-07 0.00140301,-0.00204545,-0.000797379,0.00014437,-6.41317e-05 0.000183081,0.000184909,0.000113677,9.7828e-05,0.000119562
1588 rs11632140,rs118064823,rs1553648,rs6495533,rs73505494 1.85928e-32 11.7438 inf 5 1.85928e-32 8.94573e-08 6.03208e-08,1.20747e-07 0.00140284,0.000142014,-0.00204584,-0.000797474,-6.42445e-05 0.000183077,9.66228e-05,0.000184914,0.000113675,0.000119559
1589 rs11632140,rs1553648,rs6495533,rs73505494,rs8864 1.80171e-32 11.7301 inf 5 1.80171e-32 8.94162e-08 6.28324e-08,1.22905e-07 0.0014037,-0.00205248,-0.00080279,-6.7422e-05,0.00010901 0.000183138,0.000185067,0.000113546,0.000119447,7.52151e-05
1590 rs11632140,rs1553648,rs6495533,rs73505494,rs75759710 1.79562e-32 11.7286 inf 5 1.79562e-32 8.94115e-08 6.2276e-08,1.24174e-07 0.00140367,-0.00205246,-0.000802795,-6.74345e-05,0.000108834 0.000183138,0.000185067,0.000113546,0.000119447,7.52151e-05
1591 rs11632140,rs117309418,rs1553648,rs6495533,rs73505494 1.68806e-32 11.7018 inf 5 1.68806e-32 8.93265e-08 6.07516e-08,1.22197e-07 0.00140304,0.000105575,-0.00205209,-0.000802895,-6.76671e-05 0.000183138,7.52151e-05,0.000185067,0.000113546,0.000119447
1592 rs11632140,rs1553648,rs28593334,rs6495533,rs73505494 1.61941e-32 11.6838 inf 5 1.61941e-32 8.92694e-08 6.10928e-08,1.22848e-07 0.00140261,-0.00205184,0.000103326,-0.000802963,-6.78275e-05 0.000183138,0.000185067,7.52151e-05,0.000113546,0.000119447
1593 rs11632140,rs1553648,rs28576249,rs6495533,rs73505494 1.61282e-32 11.682 inf 5 1.61282e-32 8.92638e-08 6.10925e-08,1.21108e-07 0.00140256,-0.00205161,0.000103835,-0.000802882,-6.79932e-05 0.000183137,0.00018506,7.57474e-05,0.000113547,0.000119442
1594 rs11632140,rs1553648,rs2903448,rs6495533,rs73505494 1.5484e-32 11.6643 inf 5 1.5484e-32 8.91909e-08 5.90704e-08,1.22408e-07 0.00141775,-0.00207494,6.32545e-05,-0.000806982,-7.69648e-05 0.000184452,0.0001867,4.75033e-05,0.000113525,0.000119334
1595 rs11632140,rs1553648,rs28685158,rs6495533,rs73505494 1.54326e-32 11.6629 inf 5 1.54326e-32 8.91996e-08 6.11298e-08,1.21295e-07 0.00140163,-0.0020507,5.46429e-05,-0.000811987,-5.8329e-05 0.000183112,0.00018504,4.08911e-05,0.000113608,0.000119992
1596 rs11632140,rs1553648,rs6495533,rs73505494,rs74843640 1.51933e-32 11.6561 inf 5 1.51933e-32 8.91787e-08 6.07936e-08,1.24142e-07 0.00140526,-0.00204928,-0.000800459,-6.4301e-05,9.84878e-05 0.000183356,0.000185,0.000113603,0.00011961,7.4336e-05
1597 rs11632140,rs1553648,rs6495533,rs72740112,rs73505494 1.51632e-32 11.6552 inf 5 1.51632e-32 8.91801e-08 6.09591e-08,1.22138e-07 0.00138042,-0.00202982,-0.000800782,-0.00014501,-7.62921e-05 0.00018257,0.000185043,0.000113594,0.000109385,0.000119329
1598 rs11632140,rs1553648,rs6495533,rs73505494,rs78278423 1.4952e-32 11.6491 inf 5 1.4952e-32 8.91567e-08 6.19439e-08,1.22773e-07 0.00140506,-0.0020492,-0.000800511,-6.44008e-05,9.75854e-05 0.000183356,0.000185,0.000113603,0.00011961,7.4336e-05
1599 rs11632140,rs1553648,rs6495533,rs73505494,rs80042818 1.48925e-32 11.6474 inf 5 1.48925e-32 8.91512e-08 6.24804e-08,1.20273e-07 0.00140501,-0.00204918,-0.000800524,-6.44258e-05,9.73594e-05 0.000183356,0.000185,0.000113603,0.00011961,7.4336e-05
1600 rs11632140,rs1553648,rs6495533,rs73505494,rs77519341 1.48887e-32 11.6473 inf 5 1.48887e-32 8.91508e-08 6.15924e-08,1.20082e-07 0.001405,-0.00204917,-0.000800525,-6.44275e-05,9.73447e-05 0.000183356,0.000185,0.000113603,0.00011961,7.4336e-05
1601 rs11632140,rs1553648,rs6495533,rs73505494,rs78138185 1.48867e-32 11.6472 inf 5 1.48867e-32 8.91506e-08 6.11553e-08,1.25274e-07 0.001405,-0.00204917,-0.000800525,-6.44283e-05,9.73372e-05 0.000183356,0.000185,0.000113603,0.00011961,7.4336e-05
1602 rs11632140,rs1553648,rs6495533,rs73505494,rs74787527 1.48488e-32 11.6461 inf 5 1.48488e-32 8.91471e-08 6.19696e-08,1.21265e-07 0.00140497,-0.00204916,-0.000800533,-6.44443e-05,9.71924e-05 0.000183356,0.000185,0.000113603,0.00011961,7.4336e-05
1603 rs11632140,rs146305567,rs1553648,rs6495533,rs73505494 1.48274e-32 11.6455 inf 5 1.48274e-32 8.91451e-08 6.0126e-08,1.19007e-07 0.00140495,9.71103e-05,-0.00204915,-0.000800538,-6.44534e-05 0.000183356,7.4336e-05,0.000185,0.000113603,0.00011961
1604 rs11632140,rs141168705,rs1553648,rs6495533,rs73505494 1.48189e-32 11.6452 inf 5 1.48189e-32 8.91444e-08 6.06832e-08,1.20514e-07 0.00140494,9.70777e-05,-0.00204915,-0.00080054,-6.4457e-05 0.000183356,7.4336e-05,0.000185,0.000113603,0.00011961
1605 rs11632140,rs11637685,rs1553648,rs6495533,rs73505494 1.4808e-32 11.6449 inf 5 1.4808e-32 8.91509e-08 6.05447e-08,1.22914e-07 0.00138397,8.31154e-05,-0.00203769,-0.000802076,-7.28369e-05 0.000182565,6.34687e-05,0.000184886,0.000113565,0.00011934
1606 rs1105039,rs11632140,rs1553648,rs6495533,rs73505494 1.47242e-32 11.6425 inf 5 1.47242e-32 8.91399e-08 6.05429e-08,1.24021e-07 5.07096e-05,0.00137976,-0.00204981,-0.000814832,-7.84318e-05 3.89041e-05,0.000182576,0.00018502,0.00011372,0.000119352
1607 rs11632140,rs1553648,rs16972618,rs6495533,rs73505494 1.4414e-32 11.6332 inf 5 1.4414e-32 8.9102e-08 6.22224e-08,1.20542e-07 0.00140776,-0.00204622,9.5603e-05,-0.000797752,-6.11518e-05 0.000183607,0.000184934,7.45647e-05,0.00011371,0.000119828
1608 rs11632140,rs1553648,rs6495533,rs73505494,rs76877681 1.43475e-32 11.6312 inf 5 1.43475e-32 8.90956e-08 5.77914e-08,1.21893e-07 0.00140769,-0.00204621,-0.000797776,-6.11913e-05,9.5334e-05 0.000183607,0.000184934,0.00011371,0.000119828,7.45647e-05
1609 rs11632140,rs1553648,rs35092028,rs6495533,rs73505494 1.405e-32 11.6221 inf 5 1.405e-32 8.90727e-08 6.13202e-08,1.20724e-07 0.00140244,-0.0020469,0.000140968,-0.000803012,-6.36816e-05 0.000183229,0.00018495,0.000111397,0.000113549,0.000119673
1610 rs11632140,rs116483143,rs1553648,rs6495533,rs73505494 1.40474e-32 11.622 inf 5 1.40474e-32 8.90738e-08 5.98204e-08,1.22591e-07 0.00140104,9.73031e-05,-0.00205034,-0.000802965,-6.88094e-05 0.000183137,7.68535e-05,0.000185046,0.00011355,0.000119433
1611 rs11632140,rs1553648,rs6495533,rs73505494,rs79015069 1.40427e-32 11.6219 inf 5 1.40427e-32 8.90747e-08 5.9354e-08,1.24468e-07 0.00139042,-0.00204933,-0.000815273,-7.07039e-05,-0.000101084 0.000182665,0.000185014,0.000113753,0.000119379,7.98076e-05
1612 rs11632140,rs1553648,rs6495533,rs73505494,rs75367314 1.38424e-32 11.6156 inf 5 1.38424e-32 8.90463e-08 6.21804e-08,1.267e-07 0.00140713,-0.00204607,-0.000797961,-6.15019e-05,9.32203e-05 0.000183607,0.000184934,0.00011371,0.000119828,7.45647e-05
1613 rs11632140,rs1553648,rs28562234,rs6495533,rs73505494 1.37898e-32 11.614 inf 5 1.37898e-32 8.90411e-08 6.00234e-08,1.225e-07 0.00140707,-0.00204606,9.29929e-05,-0.000797981,-6.15353e-05 0.000183607,0.000184934,7.45647e-05,0.00011371,0.000119828
1614 rs11632140,rs1553648,rs6495533,rs73505494,rs73507450 1.37689e-32 11.6133 inf 5 1.37689e-32 8.90333e-08 5.97709e-08,1.19832e-07 0.0014101,-0.0020435,-0.000795272,-5.8037e-05,9.24112e-05 0.00018389,0.000184894,0.000113858,0.000120123,7.4369e-05
1615 rs11632140,rs116791225,rs1553648,rs6495533,rs73505494 1.37681e-32 11.6133 inf 5 1.37681e-32 8.90389e-08 6.15035e-08,1.2214e-07 0.00140705,9.28985e-05,-0.00204605,-0.000797989,-6.15491e-05 0.000183607,7.45647e-05,0.000184934,0.00011371,0.000119828
1616 rs1553648,rs59864009 1.37008e-32 4.7545 inf 2 4.58633e-07 3.61729e-08 1.88323e-08,5.97823e-08 -0.000827346,-0.000850952 0.000117091,0.000128293
1617 rs11632140,rs1553648,rs28711936,rs6495533,rs73505494 1.36588e-32 11.6098 inf 5 1.36588e-32 8.90207e-08 6.14859e-08,1.22333e-07 0.0014101,-0.00204187,9.52369e-05,-0.000794498,-5.70403e-05 0.000183907,0.00018488,7.71029e-05,0.000113912,0.000120229
1618 rs11632140,rs11854045,rs1553648 1.36477e-32 7.03837 inf 3 3.67304e-17 5.42017e-08 3.27882e-08,8.16783e-08 0.00126071,0.000151831,-0.00124135 0.000153172,7.8044e-05,0.000144552
1619 rs11632140,rs117935981,rs1553648,rs6495533,rs73505494 1.36449e-32 11.6094 inf 5 1.36449e-32 8.90308e-08 6.00083e-08,1.19794e-07 0.00140384,9.22598e-05,-0.00204871,-0.000800816,-6.49901e-05 0.000183356,7.4336e-05,0.000185,0.000113603,0.00011961
1620 rs11632140,rs138846566,rs1553648,rs6495533,rs73505494 1.36353e-32 11.6091 inf 5 1.36353e-32 8.90326e-08 6.34184e-08,1.2482e-07 0.0014007,9.27872e-05,-0.00205091,-0.000803344,-6.83934e-05 0.000183138,7.4696e-05,0.000185074,0.000113545,0.000119452
1621 rs11632140,rs11855057,rs1553648,rs6495533,rs73505494 1.35736e-32 11.6071 inf 5 1.35736e-32 8.90193e-08 5.95773e-08,1.23095e-07 0.00140682,9.20433e-05,-0.002046,-0.000798064,-6.16748e-05 0.000183607,7.45647e-05,0.000184934,0.00011371,0.000119828
1622 rs11632140,rs11857576,rs1553648,rs6495533,rs73505494 1.35524e-32 11.6064 inf 5 1.35524e-32 8.90172e-08 6.0376e-08,1.20573e-07 0.0014068,9.19488e-05,-0.00204599,-0.000798072,-6.16887e-05 0.000183607,7.45647e-05,0.000184934,0.00011371,0.000119828
1623 rs11632140,rs117505832,rs1553648,rs6495533,rs73505494 1.35504e-32 11.6064 inf 5 1.35504e-32 8.90263e-08 6.02703e-08,1.25172e-07 0.00138501,0.000161071,-0.00204546,-0.000802479,-7.98535e-05 0.000182572,0.000130054,0.000184923,0.000113561,0.000119386
1624 rs11632140,rs141332842,rs1553648,rs6495533,rs73505494 1.35189e-32 11.6054 inf 5 1.35189e-32 8.90138e-08 6.04888e-08,1.21397e-07 0.00140676,9.17989e-05,-0.00204599,-0.000798085,-6.17107e-05 0.000183607,7.45647e-05,0.000184934,0.00011371,0.000119828
1625 rs11632140,rs1553648,rs28441296,rs6495533,rs73505494 1.35164e-32 11.6053 inf 5 1.35164e-32 8.90135e-08 6.06253e-08,1.19021e-07 0.00140676,-0.00204598,9.17879e-05,-0.000798086,-6.17123e-05 0.000183607,0.000184934,7.45647e-05,0.00011371,0.000119828
1626 rs11632140,rs1553648,rs28546756,rs6495533,rs73505494 1.34913e-32 11.6045 inf 5 1.34913e-32 8.90109e-08 6.01605e-08,1.22246e-07 0.00140673,-0.00204598,9.16749e-05,-0.000798096,-6.17289e-05 0.000183607,0.000184934,7.45647e-05,0.00011371,0.000119828
1627 rs11632140,rs1553648,rs79779522 1.34363e-32 7.03159 inf 3 3.61613e-17 5.4182e-08 3.27112e-08,7.89799e-08 0.00125561,-0.00123649,0.000180239 0.000152959,0.000144373,9.29974e-05
1628 rs11632140,rs1553648,rs2280441,rs6495533,rs73505494 1.34191e-32 11.6022 inf 5 1.34191e-32 8.89824e-08 6.11116e-08,1.24551e-07 0.00140969,-0.00203241,-0.000113944,-0.000786655,-5.26243e-05 0.000183916,0.000184989,9.39748e-05,0.000114651,0.00012077
1629 rs11632140,rs11855085,rs1553648,rs6495533,rs73505494 1.29295e-32 11.586 inf 5 1.29295e-32 8.89524e-08 6.1384e-08,1.20307e-07 0.00140604,8.9058e-05,-0.00204581,-0.000798325,-6.21134e-05 0.000183607,7.45647e-05,0.000184934,0.00011371,0.000119828
1630 rs11632140,rs1553648,rs6495533,rs7182549,rs73505494 1.29277e-32 11.5859 inf 5 1.29277e-32 8.89522e-08 6.06207e-08,1.19722e-07 0.00140604,-0.00204581,-0.000798325,8.90495e-05,-6.21147e-05 0.000183607,0.000184934,0.00011371,7.45647e-05,0.000119828
1631 rs11632140,rs1553648,rs78776023 1.28357e-32 7.01173 inf 3 3.4545e-17 5.412e-08 3.23703e-08,7.98776e-08 0.00125144,-0.00123662,0.000186689 0.000152822,0.000144385,9.75022e-05
1632 rs11632182,rs1553648,rs2271160 1.26584e-32 7.00569 inf 3 3.40678e-17 5.41411e-08 3.15196e-08,8.04148e-08 8.08939e-05,-0.00119982,-0.00113478 3.87375e-05,0.000138943,0.000138105
1633 rs11632140,rs11855135,rs1553648,rs6495533,rs73505494 1.26143e-32 11.5753 inf 5 1.26143e-32 8.89185e-08 5.92175e-08,1.22619e-07 0.00140563,8.75038e-05,-0.00204572,-0.00079846,-6.23418e-05 0.000183607,7.45647e-05,0.000184934,0.00011371,0.000119828
1634 rs11632140,rs12546,rs1553648,rs6495533,rs73505494 1.24128e-32 11.5683 inf 5 1.24128e-32 8.88963e-08 5.97662e-08,1.2156e-07 0.00140536,8.64746e-05,-0.00204565,-0.00079855,-6.2493e-05 0.000183607,7.45647e-05,0.000184934,0.00011371,0.000119828
1635 rs11632140,rs1553648,rs60391279 1.21695e-32 6.98859 inf 3 3.27521e-17 5.40457e-08 3.23508e-08,7.78785e-08 0.00125502,-0.00123601,0.000175423 0.000152959,0.000144373,9.29974e-05
1636 rs11632140,rs1553648,rs28711936 1.21294e-32 6.98715 inf 3 3.26442e-17 5.40403e-08 3.34426e-08,7.99794e-08 0.00125764,-0.00123856,0.000143697 0.000153069,0.000144467,7.62639e-05
1637 rs11632140,rs1553648,rs6495533,rs72740129,rs73505494 1.21201e-32 11.5579 inf 5 1.21201e-32 8.88663e-08 6.17559e-08,1.21379e-07 0.00137835,-0.00204555,-0.000804483,8.11303e-05,-8.00735e-05 0.000182602,0.000184933,0.000113532,7.1117e-05,0.000119403
1638 rs11632140,rs1553648,rs7163915 1.20449e-32 6.98411 inf 3 3.24166e-17 5.40325e-08 3.23844e-08,8.02855e-08 0.00125113,-0.00123631,0.000183423 0.000152822,0.000144385,9.75022e-05
1639 rs11632140,rs118064823,rs1553648 1.18522e-32 6.97711 inf 3 3.18982e-17 5.40101e-08 3.3155e-08,7.98462e-08 0.00125099,0.000180337,-0.00123667 0.00015282,9.63052e-05,0.000144401
1640 rs117939237,rs1553648,rs2271160 1.17315e-32 6.97266 inf 3 3.15732e-17 5.40415e-08 3.32585e-08,8.22194e-08 -0.000132234,-0.00117045,-0.00110227 6.4401e-05,0.000137292,0.000137403
1641 rs1553648,rs2271160,rs2271164 1.14266e-32 6.96123 inf 3 3.07527e-17 5.40072e-08 3.25634e-08,8.07323e-08 -0.00115378,-0.00108652,-7.74438e-05 0.000136973,0.000137709,3.79422e-05
1642 rs11632140,rs1553648,rs6495533,rs72740128,rs73505494 1.13454e-32 11.5292 inf 5 1.13454e-32 8.87757e-08 6.05057e-08,1.21602e-07 0.00138914,-0.00204253,-0.000800695,7.55289e-05,-6.8476e-05 0.00018266,0.000184887,0.000113633,6.98363e-05,0.000119488
1643 rs11632140,rs1553648,rs73507450 1.13199e-32 6.95715 inf 3 3.04654e-17 5.39449e-08 3.25465e-08,7.78263e-08 0.00125793,-0.00123932,0.000136054 0.000153104,0.000144514,7.36589e-05
1644 rs1012540,rs11632140,rs1553648,rs6495533,rs73505494 1.12631e-32 11.5261 inf 5 1.12631e-32 8.87568e-08 5.93573e-08,1.22529e-07 7.94841e-05,0.00140626,-0.00204304,-0.000796788,-6.04376e-05 7.4369e-05,0.00018389,0.000184894,0.000113858,0.000120123
1645 rs11632140,rs140037094,rs1553648,rs6495533,rs73505494 1.11958e-32 11.5235 inf 5 1.11958e-32 8.87488e-08 5.96733e-08,1.20675e-07 0.00140614,7.85399e-05,-0.00204336,-0.000797026,-6.04719e-05 0.000183891,7.38657e-05,0.000184898,0.000113844,0.000120128
1646 rs11632140,rs11633917,rs1553648,rs6495533,rs73505494 1.10134e-32 11.5163 inf 5 1.10134e-32 8.87212e-08 6.13875e-08,1.21767e-07 0.00137781,-5.15027e-05,-0.00204171,-0.000821999,-7.43572e-05 0.000182622,4.93206e-05,0.000184881,0.000114538,0.000119329
1647 rs11632140,rs1553648,rs77213986 1.08883e-32 6.94027 inf 3 2.9304e-17 5.38931e-08 3.15081e-08,7.95992e-08 0.00125278,-0.00123682,0.000143418 0.000152898,0.000144423,7.8517e-05
1648 rs1553648,rs2271159,rs2271160 1.07879e-32 6.93625 inf 3 2.90337e-17 5.39256e-08 3.13408e-08,8.16648e-08 -0.00117174,-8.29286e-05,-0.00110391 0.000137352,4.12202e-05,0.000137396
1649 rs11632140,rs11854045,rs1553648,rs6495533,rs73505494 1.06931e-32 11.5035 inf 5 1.06931e-32 8.86795e-08 5.95279e-08,1.18909e-07 0.00140367,8.02703e-05,-0.0020378,-0.000791743,-6.21915e-05 0.00018373,7.90985e-05,0.000184892,0.000114402,0.000120013
1650 rs11631636,rs1553648,rs2271160 1.03981e-32 6.92027 inf 3 2.79847e-17 5.38816e-08 3.3164e-08,8.00286e-08 7.69213e-05,-0.00119117,-0.00113176 3.85398e-05,0.000138434,0.00013802
1651 rs11632140,rs1553648,rs6495533,rs6495535,rs73505494 1.00344e-32 11.4759 inf 5 1.00344e-32 8.85979e-08 5.8868e-08,1.2017e-07 0.00140374,-0.00204275,-0.000797784,7.09933e-05,-6.20144e-05 0.00018389,0.000184894,0.000113858,7.4369e-05,0.000120123
1652 rs1012541,rs11632140,rs1553648,rs6495533,rs73505494 1.00149e-32 11.4751 inf 5 1.00149e-32 8.85952e-08 5.87872e-08,1.21765e-07 7.08412e-05,0.0014037,-0.00204274,-0.000797802,-6.20426e-05 7.4369e-05,0.00018389,0.000184894,0.000113858,0.000120123
1653 rs1553648,rs2271160,rs6495528 9.74719e-33 6.89219 inf 3 2.62328e-17 5.3801e-08 3.30258e-08,7.79087e-08 -0.00116538,-0.0011052,-8.26039e-05 0.00013716,0.000137394,4.2009e-05
1654 rs1553648,rs2271160,rs56291746,rs6495533 9.72665e-33 9.17683 inf 4 2.87349e-21 7.12188e-08 4.59922e-08,1.00337e-07 -0.00154703,-0.00104663,-0.000120135,-0.000578738 0.000158175,0.000137852,5.4257e-05,0.000113206
1655 rs11632140,rs11632182,rs1553648,rs6495533,rs73505494 9.58322e-33 11.4559 inf 5 9.58322e-33 8.8507e-08 6.0736e-08,1.23236e-07 0.00136503,3.45321e-05,-0.00204214,-0.000800895,-9.26565e-05 0.000183655,3.91191e-05,0.000184888,0.000113677,0.000120954
1656 rs11632140,rs12911697,rs1553648,rs6495533,rs73505494 9.55389e-33 11.4546 inf 5 9.55389e-33 8.85437e-08 6.05004e-08,1.21535e-07 0.00137872,4.34845e-05,-0.00204384,-0.000809057,-8.34181e-05 0.000182614,4.76553e-05,0.000184917,0.000113569,0.000119666
1657 rs11632140,rs1553648,rs6495528,rs6495533,rs73505494 9.52664e-33 11.4534 inf 5 9.52664e-33 8.85178e-08 5.94973e-08,1.22484e-07 0.00136811,-0.00203007,-3.78385e-05,-0.000794147,-8.29221e-05 0.000183293,0.000185229,4.24409e-05,0.000114313,0.000119641
1658 rs11632140,rs1553648,rs6495533,rs73505494,rs79779522 9.36086e-33 11.4457 inf 5 9.36086e-33 8.84862e-08 6.15072e-08,1.19055e-07 0.00140208,-0.00203435,-0.000792113,-5.89594e-05,8.22864e-05 0.000183933,0.000185002,0.000114669,0.000120793,9.50767e-05
1659 rs11632140,rs1553648,rs16972618 9.34669e-33 6.87397 inf 3 2.51549e-17 5.36819e-08 3.29262e-08,7.90251e-08 0.00125526,-0.0012379,0.000129024 0.000153043,0.000144504,7.41296e-05
1660 rs11632140,rs1553648,rs6495533,rs7181726,rs73505494 9.3117e-33 11.4435 inf 5 9.3117e-33 8.84927e-08 5.85405e-08,1.21857e-07 0.0013859,-0.00204998,-0.000805551,4.16438e-05,-7.40054e-05 0.0001826,0.000185211,0.000113525,4.78164e-05,0.000119334
1661 rs11632140,rs1553648,rs76877681 9.28857e-33 6.87126 inf 3 2.49985e-17 5.36733e-08 3.33841e-08,7.88685e-08 0.00125522,-0.00123786,0.000128758 0.000153043,0.000144504,7.41296e-05
1662 rs11632140,rs12904562,rs1553648,rs6495533,rs73505494 8.99699e-33 11.4285 inf 5 8.99699e-33 8.84589e-08 5.91369e-08,1.23721e-07 0.00138463,7.67812e-05,-0.00204848,-0.000806025,-7.9084e-05 0.000182577,9.11641e-05,0.000185132,0.000113523,0.000119416
1663 rs11632140,rs1553648,rs60391279,rs6495533,rs73505494 8.95416e-33 11.4265 inf 5 8.95416e-33 8.84251e-08 5.94411e-08,1.21635e-07 0.00140089,-0.00203471,7.72528e-05,-0.000792969,-5.99527e-05 0.000183933,0.000185002,9.50767e-05,0.000114669,0.000120793
1664 rs12900140,rs1553648,rs2271160 8.88358e-33 6.8519 inf 3 2.39086e-17 5.36729e-08 3.20628e-08,7.94258e-08 7.30894e-05,-0.00118573,-0.00113284 3.80985e-05,0.000138154,0.000138128
1665 rs11632140,rs1553648,rs75367314 8.84838e-33 6.85018 inf 3 2.38138e-17 5.36065e-08 3.27421e-08,7.80044e-08 0.00125487,-0.00123754,0.000126669 0.000153043,0.000144504,7.41296e-05
1666 rs11632140,rs1553648,rs3743040,rs6495533,rs73505494 8.81456e-33 11.4196 inf 5 8.81456e-33 8.84272e-08 5.89739e-08,1.21391e-07 0.00137101,-0.0020347,-4.27371e-05,-0.000805182,-8.60983e-05 0.000183125,0.000185002,5.24779e-05,0.000113529,0.000120075
1667 rs11632140,rs1553648,rs28562234 8.80269e-33 6.84793 inf 3 2.36909e-17 5.35993e-08 3.08431e-08,7.83166e-08 0.00125483,-0.00123751,0.000126444 0.000153043,0.000144504,7.41296e-05
1668 rs11632140,rs116791225,rs1553648 8.78382e-33 6.847 inf 3 2.36401e-17 5.35964e-08 3.27813e-08,7.97541e-08 0.00125481,0.000126351,-0.0012375 0.000153043,7.41296e-05,0.000144504
1669 rs11632140,rs12911628,rs1553648,rs6495533,rs73505494 8.62332e-33 11.4101 inf 5 8.62332e-33 8.8403e-08 5.91761e-08,1.20478e-07 0.00137932,3.75331e-05,-0.00204348,-0.000808528,-8.22166e-05 0.000182612,4.73575e-05,0.00018492,0.000113564,0.000119655
1670 rs11632140,rs11855057,rs1553648 8.61531e-33 6.83858 inf 3 2.31866e-17 5.35697e-08 3.16626e-08,7.88141e-08 0.00125467,0.000125506,-0.00123737 0.000153043,7.41296e-05,0.000144504
1671 rs11632140,rs11857576,rs1553648 8.59697e-33 6.83766 inf 3 2.31372e-17 5.35668e-08 3.00275e-08,7.93115e-08 0.00125466,0.000125413,-0.00123736 0.000153043,7.41296e-05,0.000144504
1672 rs11632140,rs141332842,rs1553648 8.56796e-33 6.83619 inf 3 2.30591e-17 5.35621e-08 3.1693e-08,7.85891e-08 0.00125463,0.000125264,-0.00123733 0.000153043,7.41296e-05,0.000144504
1673 rs11632140,rs1553648,rs28441296 8.56583e-33 6.83608 inf 3 2.30534e-17 5.35618e-08 3.25898e-08,7.94109e-08 0.00125463,-0.00123733,0.000125253 0.000153043,0.000144504,7.41296e-05
1674 rs11632140,rs1553648,rs28546756 8.54407e-33 6.83498 inf 3 2.29948e-17 5.35583e-08 3.10821e-08,7.95081e-08 0.00125461,-0.00123732,0.000125142 0.000153043,0.000144504,7.41296e-05
1675 rs1553648,rs2271160,rs6495529 8.52348e-33 6.83393 inf 3 2.29394e-17 5.35985e-08 3.32027e-08,8.0093e-08 -0.00117078,-0.00110318,-7.81414e-05 0.000137364,0.000137399,4.13443e-05
1676 rs11632140,rs1553648,rs6495533,rs73505494,rs79077633 8.51019e-33 11.4044 inf 5 8.51019e-33 8.83607e-08 5.97982e-08,1.22173e-07 0.00139095,-0.00205106,-0.000814809,-7.93927e-05,9.97233e-05 0.000182892,0.000185431,0.00011411,0.000119457,0.000132476
1677 rs11632140,rs1553648,rs6495533,rs73505494,rs991789 8.44868e-33 11.4012 inf 5 8.44868e-33 8.83675e-08 5.89021e-08,1.2174e-07 0.00138423,-0.00204087,-0.000802618,-7.11375e-05,3.96675e-05 0.000182574,0.000184877,0.000113616,0.000119446,5.22416e-05
1678 rs1012540,rs11632140,rs1553648 8.35937e-33 6.82549 inf 3 2.24977e-17 5.35277e-08 3.24137e-08,7.92054e-08 0.000123372,0.00125567,-0.00123738 7.36589e-05,0.000153104,0.000144514
1679 rs11632140,rs1553648,rs6495533,rs73505494,rs78083652 8.33787e-33 11.3955 inf 5 8.33787e-33 8.8348e-08 6.09346e-08,1.19049e-07 0.00139717,-0.00204271,-0.000800761,-6.7279e-05,5.72312e-05 0.000183608,0.000184905,0.000113753,0.000119805,7.72971e-05
1680 rs11632140,rs1553648,rs6495528 8.30574e-33 6.82269 inf 3 2.23534e-17 5.35101e-08 3.26459e-08,7.85371e-08 0.00122394,-0.00122244,-7.00912e-05 0.000152654,0.000144095,4.204e-05
1681 rs11632140,rs147732649,rs1553648 8.18368e-33 6.81626 inf 3 2.20249e-17 5.34997e-08 3.25988e-08,7.72847e-08 0.00125163,0.000124912,-0.00123634 0.000152922,7.51237e-05,0.000144472
1682 rs11632140,rs140037094,rs1553648 8.13703e-33 6.81378 inf 3 2.18993e-17 5.34906e-08 3.32374e-08,8.03637e-08 0.00125534,0.000121366,-0.00123741 0.000153098,7.31662e-05,0.000144524
1683 rs11632140,rs11855085,rs1553648 8.06025e-33 6.80966 inf 3 2.16927e-17 5.34781e-08 3.27616e-08,7.81281e-08 0.00125418,0.000122555,-0.00123693 0.000153043,7.41296e-05,0.000144504
1684 rs11632140,rs1553648,rs7182549 8.05874e-33 6.80958 inf 3 2.16886e-17 5.34778e-08 3.18121e-08,8.0596e-08 0.00125418,-0.00123693,0.000122547 0.000153043,0.000144504,7.41296e-05
1685 rs11632140,rs1553648,rs6495533,rs73505494,rs8039384 8.03719e-33 11.3795 inf 5 8.03719e-33 8.8309e-08 6.09381e-08,1.20977e-07 0.00138242,-0.00204441,-0.000809544,-7.69127e-05,-3.73954e-05 0.000182563,0.00018497,0.000113629,0.000119352,5.33389e-05
1686 rs11632140,rs12592704,rs1553648,rs6495533,rs73505494 7.98153e-33 11.3765 inf 5 7.98153e-33 8.82995e-08 6.14013e-08,1.20314e-07 0.00138243,-3.68629e-05,-0.00204435,-0.000809495,-7.68882e-05 0.000182563,5.33389e-05,0.00018497,0.000113629,0.000119352
1687 rs11632140,rs1553648,rs59424533,rs6495533,rs73505494 7.93554e-33 11.374 inf 5 7.93554e-33 8.82915e-08 6.07604e-08,1.20454e-07 0.00138243,-0.0020443,-3.64141e-05,-0.000809454,-7.68677e-05 0.000182563,0.00018497,5.33389e-05,0.000113629,0.000119352
1688 rs11072969,rs11632140,rs1553648,rs6495533,rs73505494 7.86397e-33 11.3701 inf 5 7.86397e-33 8.8279e-08 5.93984e-08,1.21001e-07 -3.56993e-05,0.00138243,-0.00204422,-0.000809388,-7.68349e-05 5.33389e-05,0.000182563,0.00018497,0.000113629,0.000119352
1689 rs11072968,rs11632140,rs1553648,rs6495533,rs73505494 7.86388e-33 11.3701 inf 5 7.86388e-33 8.8279e-08 6.0793e-08,1.19303e-07 -3.56984e-05,0.00138243,-0.00204422,-0.000809388,-7.68349e-05 5.33389e-05,0.000182563,0.00018497,0.000113629,0.000119352
1690 rs112213447,rs11632140,rs1553648,rs6495533,rs73505494 7.8626e-33 11.37 inf 5 7.8626e-33 8.82788e-08 6.23424e-08,1.19898e-07 -3.56854e-05,0.00138243,-0.00204422,-0.000809387,-7.68343e-05 5.33389e-05,0.000182563,0.00018497,0.000113629,0.000119352
1691 rs11632140,rs1553648,rs6495530,rs6495533,rs73505494 7.84012e-33 11.3687 inf 5 7.84012e-33 8.82457e-08 6.13593e-08,1.22232e-07 0.00139949,-0.00204974,2.40255e-05,-0.000811692,-6.84349e-05 0.000184489,0.000185482,3.80101e-05,0.000113866,0.000119805
1692 rs11632140,rs1553648,rs6495533,rs73505494,rs8029934 7.83924e-33 11.3687 inf 5 7.83924e-33 8.82747e-08 5.98865e-08,1.225e-07 0.00138244,-0.00204419,-0.000809365,-7.68233e-05,-3.54474e-05 0.000182563,0.00018497,0.000113629,0.000119352,5.33389e-05
1693 rs11632140,rs11855135,rs1553648 7.79047e-33 6.79488 inf 3 2.09666e-17 5.34312e-08 3.37923e-08,7.87791e-08 0.00125392,0.000121019,-0.0012367 0.000153043,7.41296e-05,0.000144504
1694 rs11632140,rs1553648,rs74843640 7.78532e-33 6.79459 inf 3 2.09528e-17 5.34307e-08 3.18126e-08,7.67324e-08 0.0012525,-0.00123656,0.000120966 0.000152975,0.000144498,7.41071e-05
1695 rs11632140,rs1553648,rs2271163,rs6495533,rs73505494 7.78321e-33 11.3656 inf 5 7.78321e-33 8.82589e-08 5.88226e-08,1.21026e-07 0.00138028,-0.00203261,4.12719e-05,-0.000802417,-7.60397e-05 0.0001826,0.000185254,6.37803e-05,0.000113666,0.000119334
1696 rs11632140,rs1553648,rs6495533,rs7171268,rs73505494 7.76585e-33 11.3646 inf 5 7.76585e-33 8.8258e-08 6.01389e-08,1.19633e-07 0.00139205,-0.00204571,-0.00080463,4.85899e-05,-7.17321e-05 0.000183138,0.000185067,0.000113546,7.52151e-05,0.000119447
1697 rs11632140,rs1553648,rs6495533,rs73505494,rs74028147 7.75036e-33 11.3637 inf 5 7.75036e-33 8.82586e-08 6.09514e-08,1.20336e-07 0.00138144,-0.00204394,-0.000809081,-7.77692e-05,-3.44039e-05 0.000182573,0.000184962,0.000113616,0.000119393,5.31997e-05
1698 rs11072970,rs11632140,rs1553648,rs6495533,rs73505494 7.74983e-33 11.3637 inf 5 7.74983e-33 8.82589e-08 6.02044e-08,1.21436e-07 -3.45144e-05,0.00138244,-0.00204409,-0.00080928,-7.67806e-05 5.33389e-05,0.000182563,0.00018497,0.000113629,0.000119352
1699 rs11632140,rs1553648,rs16972622,rs6495533,rs73505494 7.73627e-33 11.363 inf 5 7.73627e-33 8.82565e-08 5.89399e-08,1.17758e-07 0.00138244,-0.00204408,-3.43698e-05,-0.000809266,-7.67739e-05 0.000182563,0.00018497,5.33389e-05,0.000113629,0.000119352
1700 rs11632140,rs117939237,rs1553648,rs6495533,rs73505494 7.71007e-33 11.3615 inf 5 7.71007e-33 8.82075e-08 6.05597e-08,1.21165e-07 0.001366,-3.82866e-05,-0.00203116,-0.000802639,-7.77351e-05 0.000184766,6.52805e-05,0.000185528,0.000113677,0.000119405
1701 rs11632140,rs1553648,rs16972625,rs6495533,rs73505494 7.70674e-33 11.3613 inf 5 7.70674e-33 8.82512e-08 6.00472e-08,1.21713e-07 0.00138244,-0.00204404,-3.40518e-05,-0.000809237,-7.67594e-05 0.000182563,0.00018497,5.33389e-05,0.000113629,0.000119352
1702 rs11632140,rs1553648,rs3743041,rs6495533,rs73505494 7.70023e-33 11.3609 inf 5 7.70023e-33 8.82501e-08 5.88174e-08,1.21207e-07 0.00138245,-0.00204403,-3.39811e-05,-0.000809231,-7.67561e-05 0.000182563,0.00018497,5.33389e-05,0.000113629,0.000119352
1703 rs11632140,rs1553648,rs58931576,rs6495533,rs73505494 7.68841e-33 11.3603 inf 5 7.68841e-33 8.82479e-08 6.11439e-08,1.22899e-07 0.00138249,-0.00204412,-3.3951e-05,-0.000809223,-7.67374e-05 0.000182563,0.000184975,5.34982e-05,0.000113629,0.000119351
1704 rs11632140,rs1553648,rs61021444,rs6495533,rs73505494 7.65128e-33 11.3582 inf 5 7.65128e-33 8.82413e-08 6.09873e-08,1.1758e-07 0.00138245,-0.00204397,-3.34429e-05,-0.000809181,-7.67315e-05 0.000182563,0.00018497,5.33389e-05,0.000113629,0.000119352
1705 rs11632140,rs1553648,rs8864 7.634e-33 6.78606 inf 3 2.05455e-17 5.3404e-08 3.18349e-08,7.82888e-08 0.00125117,-0.00123588,0.00012173 0.000152922,0.000144472,7.51237e-05
1706 rs11632140,rs1553648,rs78278423 7.6336e-33 6.78604 inf 3 2.05444e-17 5.34036e-08 3.22611e-08,7.9156e-08 0.00125236,-0.00123643,0.000120069 0.000152975,0.000144498,7.41071e-05
1707 rs11632140,rs12546,rs1553648 7.6186e-33 6.78519 inf 3 2.05041e-17 5.34005e-08 3.26809e-08,8.02619e-08 0.00125375,0.000120002,-0.00123655 0.000153043,7.41296e-05,0.000144504
1708 rs11632140,rs1553648,rs34997291,rs6495533,rs73505494 7.6143e-33 11.3561 inf 5 7.6143e-33 8.82293e-08 6.02817e-08,1.18372e-07 0.00138519,-0.00204087,3.63299e-05,-0.00080495,-7.05574e-05 0.000182608,0.000184878,5.92713e-05,0.000113539,0.000119567
1709 rs11632140,rs1553648,rs6495533,rs73505494,rs8028511 7.60825e-33 11.3557 inf 5 7.60825e-33 8.82024e-08 6.0668e-08,1.20825e-07 0.00139769,-0.00204833,-0.000811216,-6.92578e-05,-2.2063e-05 0.000184385,0.000185396,0.000113864,0.000119765,3.80294e-05
1710 rs11632140,rs1553648,rs4778863,rs6495533,rs73505494 7.60753e-33 11.3557 inf 5 7.60753e-33 8.82018e-08 6.02744e-08,1.2086e-07 0.00139531,-0.00204751,2.2027e-05,-0.000814127,-6.64396e-05 0.000183859,0.000185297,3.80143e-05,0.000114363,0.00012028
1711 rs11632140,rs1553648,rs75759710 7.60518e-33 6.78442 inf 3 2.0468e-17 5.33988e-08 3.22012e-08,7.89049e-08 0.00125114,-0.00123586,0.000121554 0.000152922,0.000144472,7.51237e-05
1712 rs11632140,rs1553648,rs6495533,rs72740126,rs73505494 7.60485e-33 11.3555 inf 5 7.60485e-33 8.82262e-08 6.09491e-08,1.19247e-07 0.00138309,-0.00204306,-0.000805281,4.43937e-05,-7.44274e-05 0.000182564,0.000184932,0.000113531,7.28668e-05,0.000119333
1713 rs11632140,rs1553648,rs80042818 7.59623e-33 6.78391 inf 3 2.04439e-17 5.33969e-08 3.35091e-08,7.97665e-08 0.00125233,-0.0012364,0.000119845 0.000152975,0.000144498,7.41071e-05
1714 rs11632140,rs1553648,rs77519341 7.5938e-33 6.78377 inf 3 2.04374e-17 5.33965e-08 3.27073e-08,7.85174e-08 0.00125233,-0.0012364,0.00011983 0.000152975,0.000144498,7.41071e-05
1715 rs11632140,rs1553648,rs78138185 7.59258e-33 6.7837 inf 3 2.04341e-17 5.33962e-08 3.22851e-08,7.72711e-08 0.00125232,-0.00123639,0.000119823 0.000152975,0.000144498,7.41071e-05
1716 rs11632140,rs12593210,rs1553648,rs6495533,rs73505494 7.58271e-33 11.3543 inf 5 7.58271e-33 8.82289e-08 6.06797e-08,1.20028e-07 0.00138245,-3.2668e-05,-0.00204389,-0.00080911,-7.66959e-05 0.000182563,5.33389e-05,0.00018497,0.000113629,0.000119352
1717 rs11632140,rs1553648,rs74787527 7.56878e-33 6.78234 inf 3 2.037e-17 5.33919e-08 3.15999e-08,7.97555e-08 0.0012523,-0.00123637,0.000119679 0.000152975,0.000144498,7.41071e-05
1718 rs11632140,rs1553648,rs34866076,rs6495533,rs73505494 7.56071e-33 11.353 inf 5 7.56071e-33 8.82149e-08 6.15987e-08,1.19419e-07 0.00138387,-0.00204066,3.11957e-05,-0.000803368,-7.19963e-05 0.000182573,0.000184877,5.23761e-05,0.000113616,0.000119448
1719 rs11632140,rs1553648,rs57967327,rs6495533,rs73505494 7.55864e-33 11.3529 inf 5 7.55864e-33 8.82248e-08 6.10545e-08,1.20259e-07 0.00138245,-0.00204354,-3.2307e-05,-0.000808738,-7.63982e-05 0.000182563,0.000184954,5.31715e-05,0.000113605,0.000119343
1720 rs11632140,rs146305567,rs1553648 7.55535e-33 6.78157 inf 3 2.03339e-17 5.33895e-08 3.20389e-08,8.02761e-08 0.00125229,0.000119597,-0.00123636 0.000152975,7.41071e-05,0.000144498
1721 rs11632140,rs141168705,rs1553648 7.55001e-33 6.78126 inf 3 2.03195e-17 5.33885e-08 3.18746e-08,7.99275e-08 0.00125228,0.000119565,-0.00123636 0.000152975,7.41071e-05,0.000144498
1722 rs11632140,rs1553648,rs34084353,rs6495533,rs73505494 7.52512e-33 11.3509 inf 5 7.52512e-33 8.82135e-08 6.11753e-08,1.23294e-07 0.00138481,-0.00204127,3.57543e-05,-0.000804394,-7.20132e-05 0.000182598,0.000184883,6.02092e-05,0.00011356,0.000119447
1723 rs11632140,rs1553648,rs16972624,rs6495533,rs73505494 7.44283e-33 11.3462 inf 5 7.44283e-33 8.82033e-08 5.93125e-08,1.20731e-07 0.00138247,-0.0020437,-3.10041e-05,-0.000808957,-7.66196e-05 0.000182563,0.00018497,5.33389e-05,0.000113629,0.000119352
1724 rs11632140,rs1553648,rs62035088,rs6495533,rs73505494 7.3538e-33 11.3409 inf 5 7.3538e-33 8.81874e-08 6.11729e-08,1.18968e-07 0.001386,-0.00204294,-2.87731e-05,-0.000806208,-7.39234e-05 0.000182658,0.000184937,5.12803e-05,0.000113523,0.000119348
[truncated: 168,344 more chars]
