# Supplementary material for: Precision medicine for atherosclerotic cardiovascular disease: Integrative genomics maps risk loci and AI‐predicted functional consequences
Source: Clin Transl Med. 2026 Jul 10;16(7):e70732. doi: 10.1002/ctm2.70732 (PMC13351343; doi:10.1002/ctm2.70732)
Supplement: Supplementary file 6 — Supporting Information [file CTM2-16-e70732-s005.zip › C15orf26/FINEMAP/data.cred5]

# Post-Pr(# of causal SNPs is 5) = 1
#log10bf 42.6218 NA 20.5536 NA 16.0009 NA 6.44934 NA 0.554657 NA
#min(|ld|) 1 NA 1 NA 1 NA 1 NA 0.06455 NA
#mean(|ld|) 1 NA 1 NA 1 NA 1 NA 0.377167 NA
#median(|ld|) 1 NA 1 NA 1 NA 1 NA 0.363807 NA
index cred1 prob1 cred2 prob2 cred3 prob3 cred4 prob4 cred5 prob5
1 rs1553648 1 rs11632140 0.999743 rs2271160 1 rs6495533 0.999937 rs73505494 0.863455
2 NA NA NA NA NA NA NA NA rs4778868 0.0800633
3 NA NA NA NA NA NA NA NA rs28588248 0.00507443
4 NA NA NA NA NA NA NA NA rs11636663 0.00178298
