# Supplementary material for: Precision medicine for atherosclerotic cardiovascular disease: Integrative genomics maps risk loci and AI‐predicted functional consequences
Source: Clin Transl Med. 2026 Jul 10;16(7):e70732. doi: 10.1002/ctm2.70732 (PMC13351343; doi:10.1002/ctm2.70732)
Supplement: Supplementary file 6 — Supporting Information [file CTM2-16-e70732-s005.zip › C15orf26/FINEMAP/data.ld]

1 1 -0.0567274677641269 0.0280517339030237 -0.00446075401331536 -0.00446075401331536 -0.00446075401331536 -0.00189616834998355 -0.11001250427511 -0.11001250427511 -0.11001250427511 0.0399243780542802 -0.11001250427511 -0.10910881065489 -0.0299314274801768 0.719040714553053 -0.01686329014583 -0.00941863955841365 -0.0183911395567766 -0.0363888703371916 -0.0228495481809882 0.0359286995806302 0.0529421005361246 -0.000428989695389828 -0.115812601948502 -0.00446075401331536 0.952488363074643 0.97650167129602 -0.0507529249243976 0.960511173910296 0.509117256516639 0.97650167129602 -0.0467519132161037 0.719040714553053 0.91962986701688 0.97650167129602 0.97650167129602 0.97650167129602 0.97650167129602 -0.182372898868585 -0.00941863955841365 0.00168312567635752 -0.0263785931738658 0.97650167129602 -0.11001250427511 -0.11001250427511 -0.00446075401331536 -0.00446075401331536 -0.00446075401331536 -0.00446075401331536 -0.0629841535670842 -0.0201047991722561 -0.0377027671716393 -0.0257175360642329 -0.00446075401331536 -0.0580354761772278 0.0327794403382148 -0.00446075401331536 0.0159157111405713 0.00625838023906092 -0.00927100904675869 -0.115812601948502 -0.0245950672363188 -0.0677024577970504 0.95268008936897 0.992301514702926 0.97650167129602 0.97650167129602 0.97650167129602 0.960511173910296 0.0250103323331837 -0.00446075401331536 -0.00446075401331536 -0.00446075401331536 -0.00446075401331536 -0.0190026716704055 0.00373399319251555 0.97650167129602 -0.11001250427511 -0.11001250427511 -0.11001250427511 0.0260975648281811 -0.00497759556537479 -0.0231432728228084 0.00625838023906092 -0.0659341146303877 -0.0231540687587628 -0.085239481900004 -0.0792886793125 -0.12437689460434 -0.75871475853655 -0.0356144915650064 0.97650167129602 0.97650167129602 0.97650167129602 0.968516706876403 0.123326303357256 0.0214833447721345 0.960511173910296 -0.0234152474803184 -0.0593579038986628 -0.157809657191471 -0.0249969753753509 0.944319932618676 0.133910182585578 0.0300621813889305 0.0869166659519198 0.0392000363886611 0.0221906313940276 0.610425381441307 0.0180403939083996 0.085691722855742 0.00631850796667882 -0.113596119814227 -0.11001250427511 -0.0135391188855363 -0.0100600970263728 -0.0174741701056047 0.0402647901985751 0.00999215662736247 -0.184490535227537 -0.0240269897627783 -0.0757105139273221 0.0217971017581738 -0.110463136586802 -0.109561066844579 -0.11001250427511 -0.0493550450476485 -0.110912977197204 0.769186012936301 -0.11001250427511 0.000453119396865652 0.00235622805891428 0.0193370189881728 -0.00395519007258632 -0.185764182367697 -0.0753342554050721 -0.0651900668123808 -0.00788645207265644 -0.0438857818452125 1 -0.0436238601403698 -0.0436238601403698 0.730128615344928 0.0322757064366797 0.960511173910296 -0.00136935716509305 0.0428013075492383 -0.0206088207853396 0.0262505750574538 0.97650167129602 -0.0289153498799218 0.00473141569700207 0.0228108854840256 0.0126711688262061 -0.0280529516323616 0.968819178324443 -0.110463136586802 -0.10910881065489 0.960511173910296 0.97650167129602 0.97650167129602 -0.00211591290662578 0.97650167129602 -0.104075812108225 0.960511173910296 0.97650167129602 0.911290657086048 0.97650167129602 0.936145657977806 0.97650167129602 0.97650167129602 0.730128615344928 -0.0582576004336629 -0.0396229021590367 0.00936001641425599 -0.0813753642580753 -0.109561066844579 0.769186012936301 0.97650167129602 -0.0211942117286295 -0.103612577334964 0.00222215929078154 0.0396366593295093 -0.00400578659227 -0.11001250427511 0.0313603012714508 -0.11001250427511 -0.108655721837212 0.960511173910296 0.00190258138635275 -0.0644651812114529 -0.0456899735046608 0.0374792626614069
1 1 -0.0567274677641269 0.0280517339030237 -0.00446075401331536 -0.00446075401331536 -0.00446075401331536 -0.00189616834998355 -0.11001250427511 -0.11001250427511 -0.11001250427511 0.0399243780542802 -0.11001250427511 -0.10910881065489 -0.0299314274801768 0.719040714553053 -0.01686329014583 -0.00941863955841365 -0.0183911395567766 -0.0363888703371916 -0.0228495481809882 0.0359286995806302 0.0529421005361246 -0.000428989695389828 -0.115812601948502 -0.00446075401331536 0.952488363074643 0.97650167129602 -0.0507529249243976 0.960511173910296 0.509117256516639 0.97650167129602 -0.0467519132161037 0.719040714553053 0.91962986701688 0.97650167129602 0.97650167129602 0.97650167129602 0.97650167129602 -0.182372898868585 -0.00941863955841365 0.00168312567635752 -0.0263785931738658 0.97650167129602 -0.11001250427511 -0.11001250427511 -0.00446075401331536 -0.00446075401331536 -0.00446075401331536 -0.00446075401331536 -0.0629841535670842 -0.0201047991722561 -0.0377027671716393 -0.0257175360642329 -0.00446075401331536 -0.0580354761772278 0.0327794403382148 -0.00446075401331536 0.0159157111405713 0.00625838023906092 -0.00927100904675869 -0.115812601948502 -0.0245950672363188 -0.0677024577970504 0.95268008936897 0.992301514702926 0.97650167129602 0.97650167129602 0.97650167129602 0.960511173910296 0.0250103323331837 -0.00446075401331536 -0.00446075401331536 -0.00446075401331536 -0.00446075401331536 -0.0190026716704055 0.00373399319251555 0.97650167129602 -0.11001250427511 -0.11001250427511 -0.11001250427511 0.0260975648281811 -0.00497759556537479 -0.0231432728228084 0.00625838023906092 -0.0659341146303877 -0.0231540687587628 -0.085239481900004 -0.0792886793125 -0.12437689460434 -0.75871475853655 -0.0356144915650064 0.97650167129602 0.97650167129602 0.97650167129602 0.968516706876403 0.123326303357256 0.0214833447721345 0.960511173910296 -0.0234152474803184 -0.0593579038986628 -0.157809657191471 -0.0249969753753509 0.944319932618676 0.133910182585578 0.0300621813889305 0.0869166659519198 0.0392000363886611 0.0221906313940276 0.610425381441307 0.0180403939083996 0.085691722855742 0.00631850796667882 -0.113596119814227 -0.11001250427511 -0.0135391188855363 -0.0100600970263728 -0.0174741701056047 0.0402647901985751 0.00999215662736247 -0.184490535227537 -0.0240269897627783 -0.0757105139273221 0.0217971017581738 -0.110463136586802 -0.109561066844579 -0.11001250427511 -0.0493550450476485 -0.110912977197204 0.769186012936301 -0.11001250427511 0.000453119396865652 0.00235622805891428 0.0193370189881728 -0.00395519007258632 -0.185764182367697 -0.0753342554050721 -0.0651900668123808 -0.00788645207265644 -0.0438857818452125 1 -0.0436238601403698 -0.0436238601403698 0.730128615344928 0.0322757064366797 0.960511173910296 -0.00136935716509305 0.0428013075492383 -0.0206088207853396 0.0262505750574538 0.97650167129602 -0.0289153498799218 0.00473141569700207 0.0228108854840256 0.0126711688262061 -0.0280529516323616 0.968819178324443 -0.110463136586802 -0.10910881065489 0.960511173910296 0.97650167129602 0.97650167129602 -0.00211591290662578 0.97650167129602 -0.104075812108225 0.960511173910296 0.97650167129602 0.911290657086048 0.97650167129602 0.936145657977806 0.97650167129602 0.97650167129602 0.730128615344928 -0.0582576004336629 -0.0396229021590367 0.00936001641425599 -0.0813753642580753 -0.109561066844579 0.769186012936301 0.97650167129602 -0.0211942117286295 -0.103612577334964 0.00222215929078154 0.0396366593295093 -0.00400578659227 -0.11001250427511 0.0313603012714508 -0.11001250427511 -0.108655721837212 0.960511173910296 0.00190258138635275 -0.0644651812114529 -0.0456899735046608 0.0374792626614069
-0.0567274677641269 -0.0567274677641269 1 -0.058475865503879 -0.0382156799496108 -0.0382156799496108 -0.0382156799496108 0.0143102378588074 0.788467675261191 0.788467675261191 0.788467675261191 0.00698395078582689 0.788467675261191 0.781377510890782 -0.000709152611394286 -0.0578710292807988 0.00437537064398371 0.0060150988807933 -0.0142360816736971 0.0318222566801141 -0.0233736020663841 0.106316046539272 0.107954935863653 0.0606866908948372 -0.209270469001102 -0.0382156799496108 -0.126742219134163 -0.0722556582044636 -0.0580242710924516 -0.129931639816971 -0.0517033362263656 -0.113553313510487 -0.0584423641118497 -0.0578710292807988 -0.0453017394881479 -0.0722556582044636 -0.0722556582044636 -0.0722556582044636 -0.0722556582044636 -0.292506324365148 0.00588846062212299 0.0213273715902353 -0.00173948388336547 -0.0722556582044636 0.788467675261191 0.788467675261191 -0.0382156799496108 -0.0382156799496108 -0.0382156799496108 -0.0382156799496108 0.0018784980431581 0.0687730166090541 -0.100421196221419 0.00798253972745974 -0.0382156799496108 -0.104868650854688 -0.019778980252202 -0.0382156799496108 0.00832219255420139 -0.0687368591535467 -0.0617833441058576 -0.209270469001102 -0.0140478686516211 -0.143146441780817 -0.123895708424373 -0.0606734339851882 -0.113553313510487 -0.0722556582044636 -0.113553313510487 -0.129931639816971 0.0826239281070654 -0.0382156799496108 -0.0382156799496108 -0.0382156799496108 -0.0382156799496108 -0.0645651555070713 -0.0339230287618065 -0.0722556582044636 0.788467675261191 0.788467675261191 0.788467675261191 0.0341001538856637 -0.148712109780078 0.0175250675829438 -0.0706013199137182 -0.00446104049803082 0.0424685970515862 0.147032348629942 -0.00147176529520583 0.0445663734216034 -0.0048078862080787 -0.138974059675182 -0.0722556582044636 -0.0722556582044636 -0.0722556582044636 -0.128722362993784 0.0792741432382579 0.0146998442287914 -0.129931639816971 -0.00996692651084227 0.00648945254065586 -0.880885672335781 0.103303553307618 -0.0469113172552991 -0.968190800028355 0.00776897530587354 0.0577486652963283 -0.0227178554033029 0.0357295877659892 -0.0844809124075296 0.0023454739285823 0.0187835995571952 0.0114160339259755 -0.205265341338235 0.788467675261191 0.00148409754969862 -0.000881506114276309 0.0486687295299171 0.0411357990773299 -0.032248672361854 -0.068026691819047 -0.0575431642758131 -0.0738875463921051 0.104630087081686 0.784349562349856 0.784926356327162 0.788467675261191 -0.0547744829493027 0.764835926624404 0.0106047424192143 0.788467675261191 -0.0825645202624776 0.0288117891912504 -0.0621511887251886 -0.0361521862174177 -0.0694653974133854 0.01304784879378 -0.00250948719253487 0.0227278403237155 0.0363562024274536 -0.0567274677641269 0.0349726801814428 0.0349726801814428 -0.051147685852321 -0.00868783951265327 -0.129931639816971 0.0307374603749935 -0.0909645062686952 0.0394103635558607 0.0862558395878477 -0.0722556582044636 0.0662124969134549 -0.0698373961653751 -0.0687551706037881 -0.0672547057302238 -0.0524376032161621 -0.0756405873613977 0.784323614717124 0.781377510890782 -0.129931639816971 -0.113553313510487 -0.113553313510487 -0.0413953716450038 -0.0722556582044636 0.782146632652 -0.129931639816971 -0.0722556582044636 -0.116520247939471 -0.113553313510487 -0.0724759846322287 -0.113553313510487 -0.113553313510487 -0.051147685852321 0.491966398077172 -0.0297840395356659 -0.00904859866399287 0.00664971554635565 0.777189091234063 0.0106047424192143 -0.113553313510487 -0.00876095373385631 0.778665348089389 0.0678498702708792 -0.025175712041272 -0.0437918698629442 0.788467675261191 0.0217734342882861 0.780760187045253 0.777821015128896 -0.129931639816971 -0.0432531867307426 -0.0174880262828614 0.0375816538046648 -0.0250964530067415
0.0280517339030237 0.0280517339030237 -0.058475865503879 1 0.0415789614675267 0.0415789614675267 0.0415789614675267 0.0281865146626495 -0.0313023154849544 -0.0313023154849544 -0.0313023154849544 -0.273130016518714 -0.0313023154849544 -0.0268125319965677 -0.0701169082984662 0.033977245359773 -0.514631066362233 -0.515773653698303 0.18941926051035 0.0434257549090113 0.196019130654092 -0.00718057878904395 -0.0310941964996373 -0.205167023546944 0.07749877872202 0.0415789614675267 0.0341000422100537 0.0298164508829046 0.0798935295728761 0.0417833938408656 0.00929647258936507 0.038501506794294 0.186152817928843 0.033977245359773 0.0184467239261486 0.0298164508829046 0.0298164508829046 0.0298164508829046 0.0298164508829046 0.0135856976989082 -0.516243055842186 0.0232862535116465 -0.524337994205684 0.0298164508829046 -0.0313023154849544 -0.0313023154849544 0.0415789614675267 0.0415789614675267 0.0415789614675267 0.0415789614675267 -0.119153684307034 0.524875337763703 -0.0209402747278274 0.175459384254773 0.0415789614675267 0.0598947992008302 0.0474554954997725 0.0415789614675267 0.532066184947577 -0.129983957369728 -0.142183088727575 0.07749877872202 0.284659865611238 0.060282059811151 0.0315282715523994 0.0262340555914473 0.038501506794294 0.0298164508829046 0.038501506794294 0.0417833938408656 -0.235439292038829 0.0415789614675267 0.0415789614675267 0.0415789614675267 0.0415789614675267 -0.411474010923094 0.135161105867686 0.0298164508829046 -0.0313023154849544 -0.0313023154849544 -0.0313023154849544 -0.00730806082534452 0.170602574555231 -0.514111763748135 -0.411557687613945 -0.100254883079454 -0.0192332377599052 -0.0345276309175762 -0.0159742656479023 -0.0446652278293052 -0.0222599005168191 -0.0560743371417784 0.0298164508829046 0.0298164508829046 0.0298164508829046 0.0433400433856087 0.0567861462442219 0.061430737754866 0.0417833938408656 -0.530971152446992 0.248485282918392 0.0231654992290602 0.0664293225902316 0.025529076470089 0.0391981784306962 0.00307842726359076 0.00909065410592062 -0.130063930674066 -0.0107661827322166 0.0169065577522351 0.0379882752827412 -0.112961059791177 0.179680327924108 0.0826957845707426 -0.0313023154849544 -0.490046848383528 -0.488764388374519 -0.208406490608137 -0.00730806082534452 0.0264772121842234 -0.0738241896578376 -0.408859891688106 -0.00994535766313854 -0.00124971338534674 -0.0323056093592638 -0.0364441799692923 -0.0313023154849544 -0.0298234487958015 -0.0273708441927579 0.0161464671803647 -0.0313023154849544 -0.114028552033714 0.483334402502708 -0.492263644459733 -0.352410093009573 -0.0775392549939362 -0.0975033465137898 -0.102378854546457 -0.18597042624434 -0.00391472970020164 0.0280517339030237 -0.0388073126960436 -0.0388073126960436 0.0359937962174692 0.504369953369574 0.0417833938408656 0.0437349690502728 0.133709345428693 0.0332068040834854 -0.252512423567036 0.0298164508829046 -0.164710173933824 0.0717879889466659 0.09245140939002 0.103395623297758 -0.0261834828648053 0.034460772772983 -0.0335956536560022 -0.0268125319965677 0.0417833938408656 0.038501506794294 0.038501506794294 0.138191461991126 0.0298164508829046 -0.0339436419529135 0.0417833938408656 0.0298164508829046 0.0418238452665688 0.038501506794294 0.0190114241714762 0.038501506794294 0.038501506794294 0.0359937962174692 -0.010409961985684 -0.122008968020555 -0.534339393850186 0.0184452460520827 -0.0218290107356605 0.0161464671803647 0.038501506794294 -0.471043721105336 -0.0393177394475564 0.429435146937054 0.206955178270906 0.141229687302742 -0.0313023154849544 0.0693043443296388 -0.0313023154849544 -0.0318560536470944 0.0417833938408656 -0.345880618519511 -0.323906106702662 -0.0346733673016825 -0.132476182206817
-0.00446075401331536 -0.00446075401331536 -0.0382156799496108 0.0415789614675267 1 1 1 -0.515132546710609 -0.012062345830365 -0.012062345830365 -0.012062345830365 0.00764968208495955 -0.012062345830365 -0.00853089866604112 -0.00901845314562144 0.0292904144549634 -0.120361863158396 -0.128935524687326 0.146658436144256 0.926407031885036 0.189729115933649 0.109757484270646 0.0767078276287078 0.0157880643449827 0.0570059123515111 1 0.013316487947984 0.00495832862467751 -0.310618552280597 0.0230984348610808 0.041805725827818 0.0174567842069826 -0.197103419868197 0.0292904144549634 -0.0080196180234086 0.00495832862467751 0.00495832862467751 0.00495832862467751 0.00495832862467751 0.0153460729768702 -0.128935524687326 -0.521282166474119 -0.102379452699065 0.00495832862467751 -0.012062345830365 -0.012062345830365 1 1 1 1 -0.222344141369807 0.0120065644192796 -0.0618016770159162 0.0922492902183719 1 0.0845568177364633 0.0883247865341043 1 0.106748383664916 -0.014219449251328 -0.0198995315087762 0.0570059123515111 0.132228927433426 0.115420647530363 0.0262330591669313 -0.000946989809755395 0.0174567842069826 0.00495832862467751 0.0174567842069826 0.0230984348610808 0.189089652991284 1 1 1 1 -0.0114195945953193 0.00218987479172108 0.00495832862467751 -0.012062345830365 -0.012062345830365 -0.012062345830365 0.0675538887540323 0.167609706888014 -0.124889783440387 -0.0203582964699385 -0.199206738983608 -0.918220315719176 0.0841238275463028 -0.0909944507972246 -0.178524009354162 0.00677620328257231 -0.0974255957425118 0.00495832862467751 0.00495832862467751 0.00495832862467751 0.0199012492242623 0.0217072751369346 -0.518631698630504 0.0230984348610808 -0.102180878442427 -0.0076496820849584 0.0271740605674661 0.0115604840075745 -0.00923820487701142 0.0282848933355746 0.0834371778666987 0.0779840448596576 0.114720072371079 0.0758151339362342 -0.00341316174681733 0.0691869442435438 0.0946389409003007 0.0561600421420392 0.048333033600775 -0.012062345830365 -0.102214073796518 -0.100281319798849 -0.127902390585087 0.0813877461318302 0.783938382127818 -0.0474560544291503 -0.0109471632723251 -0.723018207619753 0.0749178415561763 -0.0167723784082107 -0.0141482133410991 -0.012062345830365 -0.886201559342745 -0.000480084866401069 -0.0117843191482048 -0.012062345830365 0.0866600747945002 0.0979642181508712 0.00708699216731715 -0.0185921679298273 -0.0425506344854736 -0.135966420017443 -0.208813762635993 -0.142256683766552 -0.852327374895447 -0.00446075401331536 -0.974338346539574 -0.974338346539574 0.0244132622774379 0.10979101960858 0.0230984348610808 0.913112237910439 0.170135347481039 0.930816202203148 0.18034538736826 0.00495832862467751 0.0693179238141144 0.108951495731599 0.0939447803784912 0.112218799682519 -0.789778209515286 -0.00446075401331536 -0.0177732917425956 -0.00853089866604112 0.0230984348610808 0.0174567842069826 0.0174567842069826 8.84199341309528e-05 0.00495832862467751 -0.0159362335288942 0.0230984348610808 0.00495832862467751 0.0158172021787996 0.0174567842069826 -0.0129325288949762 0.0174567842069826 0.0174567842069826 0.0244132622774379 0.0272557417062207 -0.149559869587294 -0.0289997897736684 -0.668535090969986 -0.00649377193007088 -0.0117843191482048 0.0174567842069826 -0.0540859318160278 -0.0180471465990668 0.0510352415533881 0.155612130304052 0.00306952944084721 -0.012062345830365 -0.512409945799435 -0.012062345830365 -0.0105845819457495 0.0230984348610808 -0.0131094994934485 0.0271096688311744 -0.969948697628507 0.11609094410545
-0.00446075401331536 -0.00446075401331536 -0.0382156799496108 0.0415789614675267 1 1 1 -0.515132546710609 -0.012062345830365 -0.012062345830365 -0.012062345830365 0.00764968208495955 -0.012062345830365 -0.00853089866604112 -0.00901845314562144 0.0292904144549634 -0.120361863158396 -0.128935524687326 0.146658436144256 0.926407031885036 0.189729115933649 0.109757484270646 0.0767078276287078 0.0157880643449827 0.0570059123515111 1 0.013316487947984 0.00495832862467751 -0.310618552280597 0.0230984348610808 0.041805725827818 0.0174567842069826 -0.197103419868197 0.0292904144549634 -0.0080196180234086 0.00495832862467751 0.00495832862467751 0.00495832862467751 0.00495832862467751 0.0153460729768702 -0.128935524687326 -0.521282166474119 -0.102379452699065 0.00495832862467751 -0.012062345830365 -0.012062345830365 1 1 1 1 -0.222344141369807 0.0120065644192796 -0.0618016770159162 0.0922492902183719 1 0.0845568177364633 0.0883247865341043 1 0.106748383664916 -0.014219449251328 -0.0198995315087762 0.0570059123515111 0.132228927433426 0.115420647530363 0.0262330591669313 -0.000946989809755395 0.0174567842069826 0.00495832862467751 0.0174567842069826 0.0230984348610808 0.189089652991284 1 1 1 1 -0.0114195945953193 0.00218987479172108 0.00495832862467751 -0.012062345830365 -0.012062345830365 -0.012062345830365 0.0675538887540323 0.167609706888014 -0.124889783440387 -0.0203582964699385 -0.199206738983608 -0.918220315719176 0.0841238275463028 -0.0909944507972246 -0.178524009354162 0.00677620328257231 -0.0974255957425118 0.00495832862467751 0.00495832862467751 0.00495832862467751 0.0199012492242623 0.0217072751369346 -0.518631698630504 0.0230984348610808 -0.102180878442427 -0.0076496820849584 0.0271740605674661 0.0115604840075745 -0.00923820487701142 0.0282848933355746 0.0834371778666987 0.0779840448596576 0.114720072371079 0.0758151339362342 -0.00341316174681733 0.0691869442435438 0.0946389409003007 0.0561600421420392 0.048333033600775 -0.012062345830365 -0.102214073796518 -0.100281319798849 -0.127902390585087 0.0813877461318302 0.783938382127818 -0.0474560544291503 -0.0109471632723251 -0.723018207619753 0.0749178415561763 -0.0167723784082107 -0.0141482133410991 -0.012062345830365 -0.886201559342745 -0.000480084866401069 -0.0117843191482048 -0.012062345830365 0.0866600747945002 0.0979642181508712 0.00708699216731715 -0.0185921679298273 -0.0425506344854736 -0.135966420017443 -0.208813762635993 -0.142256683766552 -0.852327374895447 -0.00446075401331536 -0.974338346539574 -0.974338346539574 0.0244132622774379 0.10979101960858 0.0230984348610808 0.913112237910439 0.170135347481039 0.930816202203148 0.18034538736826 0.00495832862467751 0.0693179238141144 0.108951495731599 0.0939447803784912 0.112218799682519 -0.789778209515286 -0.00446075401331536 -0.0177732917425956 -0.00853089866604112 0.0230984348610808 0.0174567842069826 0.0174567842069826 8.84199341309528e-05 0.00495832862467751 -0.0159362335288942 0.0230984348610808 0.00495832862467751 0.0158172021787996 0.0174567842069826 -0.0129325288949762 0.0174567842069826 0.0174567842069826 0.0244132622774379 0.0272557417062207 -0.149559869587294 -0.0289997897736684 -0.668535090969986 -0.00649377193007088 -0.0117843191482048 0.0174567842069826 -0.0540859318160278 -0.0180471465990668 0.0510352415533881 0.155612130304052 0.00306952944084721 -0.012062345830365 -0.512409945799435 -0.012062345830365 -0.0105845819457495 0.0230984348610808 -0.0131094994934485 0.0271096688311744 -0.969948697628507 0.11609094410545
-0.00446075401331536 -0.00446075401331536 -0.0382156799496108 0.0415789614675267 1 1 1 -0.515132546710609 -0.012062345830365 -0.012062345830365 -0.012062345830365 0.00764968208495955 -0.012062345830365 -0.00853089866604112 -0.00901845314562144 0.0292904144549634 -0.120361863158396 -0.128935524687326 0.146658436144256 0.926407031885036 0.189729115933649 0.109757484270646 0.0767078276287078 0.0157880643449827 0.0570059123515111 1 0.013316487947984 0.00495832862467751 -0.310618552280597 0.0230984348610808 0.041805725827818 0.0174567842069826 -0.197103419868197 0.0292904144549634 -0.0080196180234086 0.00495832862467751 0.00495832862467751 0.00495832862467751 0.00495832862467751 0.0153460729768702 -0.128935524687326 -0.521282166474119 -0.102379452699065 0.00495832862467751 -0.012062345830365 -0.012062345830365 1 1 1 1 -0.222344141369807 0.0120065644192796 -0.0618016770159162 0.0922492902183719 1 0.0845568177364633 0.0883247865341043 1 0.106748383664916 -0.014219449251328 -0.0198995315087762 0.0570059123515111 0.132228927433426 0.115420647530363 0.0262330591669313 -0.000946989809755395 0.0174567842069826 0.00495832862467751 0.0174567842069826 0.0230984348610808 0.189089652991284 1 1 1 1 -0.0114195945953193 0.00218987479172108 0.00495832862467751 -0.012062345830365 -0.012062345830365 -0.012062345830365 0.0675538887540323 0.167609706888014 -0.124889783440387 -0.0203582964699385 -0.199206738983608 -0.918220315719176 0.0841238275463028 -0.0909944507972246 -0.178524009354162 0.00677620328257231 -0.0974255957425118 0.00495832862467751 0.00495832862467751 0.00495832862467751 0.0199012492242623 0.0217072751369346 -0.518631698630504 0.0230984348610808 -0.102180878442427 -0.0076496820849584 0.0271740605674661 0.0115604840075745 -0.00923820487701142 0.0282848933355746 0.0834371778666987 0.0779840448596576 0.114720072371079 0.0758151339362342 -0.00341316174681733 0.0691869442435438 0.0946389409003007 0.0561600421420392 0.048333033600775 -0.012062345830365 -0.102214073796518 -0.100281319798849 -0.127902390585087 0.0813877461318302 0.783938382127818 -0.0474560544291503 -0.0109471632723251 -0.723018207619753 0.0749178415561763 -0.0167723784082107 -0.0141482133410991 -0.012062345830365 -0.886201559342745 -0.000480084866401069 -0.0117843191482048 -0.012062345830365 0.0866600747945002 0.0979642181508712 0.00708699216731715 -0.0185921679298273 -0.0425506344854736 -0.135966420017443 -0.208813762635993 -0.142256683766552 -0.852327374895447 -0.00446075401331536 -0.974338346539574 -0.974338346539574 0.0244132622774379 0.10979101960858 0.0230984348610808 0.913112237910439 0.170135347481039 0.930816202203148 0.18034538736826 0.00495832862467751 0.0693179238141144 0.108951495731599 0.0939447803784912 0.112218799682519 -0.789778209515286 -0.00446075401331536 -0.0177732917425956 -0.00853089866604112 0.0230984348610808 0.0174567842069826 0.0174567842069826 8.84199341309528e-05 0.00495832862467751 -0.0159362335288942 0.0230984348610808 0.00495832862467751 0.0158172021787996 0.0174567842069826 -0.0129325288949762 0.0174567842069826 0.0174567842069826 0.0244132622774379 0.0272557417062207 -0.149559869587294 -0.0289997897736684 -0.668535090969986 -0.00649377193007088 -0.0117843191482048 0.0174567842069826 -0.0540859318160278 -0.0180471465990668 0.0510352415533881 0.155612130304052 0.00306952944084721 -0.012062345830365 -0.512409945799435 -0.012062345830365 -0.0105845819457495 0.0230984348610808 -0.0131094994934485 0.0271096688311744 -0.969948697628507 0.11609094410545
-0.00189616834998355 -0.00189616834998355 0.0143102378588074 0.0281865146626495 -0.515132546710609 -0.515132546710609 -0.515132546710609 1 -0.0157714415028621 -0.0157714415028621 -0.0157714415028621 -0.0338855007042305 -0.0157714415028621 -0.0168100565476363 0.0746097336556692 -0.104081196110194 0.054089815824581 0.0561265995912043 -0.045380556582704 -0.457761385712955 -0.0330425913149954 -0.181610131033996 -0.187383524752792 0.0172386361028322 0.029695389690979 -0.515132546710609 -0.00578824066258783 -0.00678901478210055 0.123134258598645 0.000450902006538553 -0.0756736601396206 0.00179419046526851 0.174288436028305 -0.104081196110194 -0.00705329840456626 -0.00678901478210055 -0.00678901478210055 -0.00678901478210055 -0.00678901478210055 -0.0872550662874963 0.0561265995912043 0.991059902856338 0.0431580088589334 -0.00678901478210055 -0.0157714415028621 -0.0157714415028621 -0.515132546710609 -0.515132546710609 -0.515132546710609 -0.515132546710609 0.211614661726326 0.062902825739243 -0.0371299306914727 -0.0113854255333114 -0.515132546710609 0.00540313063790291 -0.00366747378516889 -0.515132546710609 -0.0456151412064064 0.00985523007974176 -0.000198061557374534 0.029695389690979 -0.085626267121972 0.0309108554589234 -0.00320812365652718 -0.00551024233374375 0.00179419046526851 -0.00678901478210055 0.00179419046526851 0.000450902006538553 -0.181135256443777 -0.515132546710609 -0.515132546710609 -0.515132546710609 -0.515132546710609 -0.0592046002759115 0.209078105580348 -0.00678901478210055 -0.0157714415028621 -0.0157714415028621 -0.0157714415028621 -0.101838332916767 0.0447182382680352 0.0543124803491276 -0.05440390474953 0.185598451716043 0.568174421514013 -0.175901500587865 -0.61358091630091 0.228056963232175 0.109515172682401 -0.0137142037461574 -0.00678901478210055 -0.00678901478210055 -0.00678901478210055 0.0041902785796807 -0.199108488997549 0.86018606083137 0.000450902006538553 0.0478084893324961 0.0225822625061822 -0.0604028838996064 0.0340032690910933 -0.000880255644548538 -0.0320036236307295 -0.09753405118396 -0.110713098654773 -0.128261510431714 -0.105999221711613 -0.0892904322059114 -0.090279415733985 -0.140650838763162 -0.0892770277877596 0.0375358484838602 -0.0157714415028621 0.0601580885577237 0.052144215303948 0.0558533902551649 -0.105953843968071 -0.751389585669047 0.0635283404731253 -0.0558727131950627 0.608494897832822 -0.131274294298898 -0.00399107151039457 -0.012697064139967 -0.0157714415028621 0.488979472224912 -0.0287137627198962 -0.108178096742453 -0.0157714415028621 -0.0287535704644748 -0.044724451051693 -0.071024459237315 -0.0316329082938965 0.0573166997075155 0.121752356132495 0.18792807951454 0.103282498026105 0.438772365084306 -0.00189616834998355 0.530930281134674 0.530930281134674 -0.102685075725315 -0.0487801532652326 0.000450902006538553 -0.462221913995868 0.0515376626780796 -0.470907251669163 -0.145554597675522 -0.00678901478210055 -0.0250190791711926 -0.142815905234315 -0.124667573447492 -0.147098755766039 0.557809172219398 -0.00189616834998355 -0.0188165000340623 -0.0168100565476363 0.000450902006538553 0.00179419046526851 0.00179419046526851 0.215440553772361 -0.00678901478210055 0.00281674288312956 0.000450902006538553 -0.00678901478210055 0.00523835914608061 0.00179419046526851 0.0119193057273843 0.00179419046526851 0.00179419046526851 -0.102685075725315 -0.0565689661219225 0.0997029101802618 -0.0514482094622371 0.578608737533321 -0.0198305146623869 -0.108178096742453 0.00179419046526851 -0.0298818404428088 -0.00151314231383672 0.0390476336779682 -0.0958083450950894 0.22353222042962 -0.0157714415028621 0.889817737071618 -0.0157714415028621 -0.0137597613994427 0.000450902006538553 -0.0390518074705859 -0.0434470432953285 0.526696621433768 -0.126777746914034
-0.11001250427511 -0.11001250427511 0.788467675261191 -0.0313023154849544 -0.012062345830365 -0.012062345830365 -0.012062345830365 -0.0157714415028621 1 1 1 0.036591157366669 1 0.991785537233461 -0.0206720752633181 -0.0378701241774117 0.00719334412386521 0.0085471797796566 0.00510243527510731 -0.0103979554146201 0.00519192781050921 0.108869922350766 0.0852123733992662 0.0659574921090778 -0.173016837708006 -0.012062345830365 -0.104785630114743 -0.109154171625687 -0.0419549941142745 -0.107422521422405 -0.0591941560506374 -0.109154171625687 -0.0395867537092241 -0.0378701241774117 -0.083295019169064 -0.109154171625687 -0.109154171625687 -0.109154171625687 -0.109154171625687 -0.27245378926824 0.0037114711489046 -0.00957081149613065 -0.00598668450819856 -0.109154171625687 1 1 -0.012062345830365 -0.012062345830365 -0.012062345830365 -0.012062345830365 0.0100460021370352 0.0858641534845223 -0.1375146699494 0.0326426605878118 -0.012062345830365 -0.0867013985880995 -0.0510299938584273 -0.012062345830365 0.00672295836512837 -0.0936508599453369 -0.0882316831338422 -0.173016837708006 -0.0380525364995897 -0.118348015390262 -0.108290885797609 -0.110866004581326 -0.109154171625687 -0.109154171625687 -0.109154171625687 -0.107422521422405 0.0695814032981739 -0.012062345830365 -0.012062345830365 -0.012062345830365 -0.012062345830365 -0.092613583800432 -0.0170515951073668 -0.109154171625687 1 1 1 -0.0149612844766104 -0.119958571062918 0.0180478536135186 -0.104114275660302 0.006959224810052 -0.000862775699433334 0.0777404394212072 -0.00176928324618075 0.058094338559186 0.0205731948186881 -0.161721537403249 -0.109154171625687 -0.109154171625687 -0.109154171625687 -0.106548948355757 0.0550832929626552 0.00201514765756819 -0.107422521422405 -0.013015581838846 -0.0365911573666662 -0.733926585262326 0.142979274973645 -0.0954106430781458 -0.775639915837841 -0.0359621747095554 0.00577553107627394 -0.0599709617114386 -0.0119337340911438 -0.0698455944654125 -0.0357391898115114 -0.0245034725679892 -0.0289826543029509 -0.169705550997779 1 0.00216838164053954 0.00151603073042549 0.00930453268890961 -0.00785870719522779 -0.0221552020014138 -0.275617406526441 -0.0941075274734947 -0.0328362768423072 0.0854477730818089 0.995920518594571 0.995896489826258 1 -0.000409465375472643 0.967302535302056 -0.0156137963019715 1 -0.0519031100076224 0.0120352456279291 -0.0659385860510328 -0.0757653266684496 -0.277520156286303 0.00810785448656156 0.00863625279014469 0.00129897668942915 -0.0116944322370216 -0.11001250427511 0.00233550407760887 0.00233550407760887 -0.0328844474167106 -0.00739761149292353 -0.107422521422405 -0.0169158687456487 -0.0836988962194061 -0.00088907221775978 0.0671020866722605 -0.109154171625687 0.0697385731505196 -0.076342736908238 -0.0887022042797824 -0.0921153975902832 -0.00187858027265712 -0.11001250427511 0.995920518594571 0.991785537233461 -0.107422521422405 -0.109154171625687 -0.109154171625687 -0.0158930956687888 -0.109154171625687 0.937377564648064 -0.107422521422405 -0.109154171625687 -0.102098028957618 -0.109154171625687 -0.104785630114743 -0.109154171625687 -0.109154171625687 -0.0328844474167106 0.610130207147408 -0.0591941560506374 -0.0301473300314605 -0.0761970084723995 0.987656176220962 -0.0156137963019715 -0.109154171625687 -0.0638056130969869 0.941825459002902 0.103497437002389 -0.00919568723106152 -0.0181044365893187 1 0.00220197003459214 0.991792169178728 0.987667016155694 -0.107422521422405 -0.0816665746135328 -0.0271849423045443 0.00753565217012237 -0.0618981752124704
-0.11001250427511 -0.11001250427511 0.788467675261191 -0.0313023154849544 -0.012062345830365 -0.012062345830365 -0.012062345830365 -0.0157714415028621 1 1 1 0.036591157366669 1 0.991785537233461 -0.0206720752633181 -0.0378701241774117 0.00719334412386521 0.0085471797796566 0.00510243527510731 -0.0103979554146201 0.00519192781050921 0.108869922350766 0.0852123733992662 0.0659574921090778 -0.173016837708006 -0.012062345830365 -0.104785630114743 -0.109154171625687 -0.0419549941142745 -0.107422521422405 -0.0591941560506374 -0.109154171625687 -0.0395867537092241 -0.0378701241774117 -0.083295019169064 -0.109154171625687 -0.109154171625687 -0.109154171625687 -0.109154171625687 -0.27245378926824 0.0037114711489046 -0.00957081149613065 -0.00598668450819856 -0.109154171625687 1 1 -0.012062345830365 -0.012062345830365 -0.012062345830365 -0.012062345830365 0.0100460021370352 0.0858641534845223 -0.1375146699494 0.0326426605878118 -0.012062345830365 -0.0867013985880995 -0.0510299938584273 -0.012062345830365 0.00672295836512837 -0.0936508599453369 -0.0882316831338422 -0.173016837708006 -0.0380525364995897 -0.118348015390262 -0.108290885797609 -0.110866004581326 -0.109154171625687 -0.109154171625687 -0.109154171625687 -0.107422521422405 0.0695814032981739 -0.012062345830365 -0.012062345830365 -0.012062345830365 -0.012062345830365 -0.092613583800432 -0.0170515951073668 -0.109154171625687 1 1 1 -0.0149612844766104 -0.119958571062918 0.0180478536135186 -0.104114275660302 0.006959224810052 -0.000862775699433334 0.0777404394212072 -0.00176928324618075 0.058094338559186 0.0205731948186881 -0.161721537403249 -0.109154171625687 -0.109154171625687 -0.109154171625687 -0.106548948355757 0.0550832929626552 0.00201514765756819 -0.107422521422405 -0.013015581838846 -0.0365911573666662 -0.733926585262326 0.142979274973645 -0.0954106430781458 -0.775639915837841 -0.0359621747095554 0.00577553107627394 -0.0599709617114386 -0.0119337340911438 -0.0698455944654125 -0.0357391898115114 -0.0245034725679892 -0.0289826543029509 -0.169705550997779 1 0.00216838164053954 0.00151603073042549 0.00930453268890961 -0.00785870719522779 -0.0221552020014138 -0.275617406526441 -0.0941075274734947 -0.0328362768423072 0.0854477730818089 0.995920518594571 0.995896489826258 1 -0.000409465375472643 0.967302535302056 -0.0156137963019715 1 -0.0519031100076224 0.0120352456279291 -0.0659385860510328 -0.0757653266684496 -0.277520156286303 0.00810785448656156 0.00863625279014469 0.00129897668942915 -0.0116944322370216 -0.11001250427511 0.00233550407760887 0.00233550407760887 -0.0328844474167106 -0.00739761149292353 -0.107422521422405 -0.0169158687456487 -0.0836988962194061 -0.00088907221775978 0.0671020866722605 -0.109154171625687 0.0697385731505196 -0.076342736908238 -0.0887022042797824 -0.0921153975902832 -0.00187858027265712 -0.11001250427511 0.995920518594571 0.991785537233461 -0.107422521422405 -0.109154171625687 -0.109154171625687 -0.0158930956687888 -0.109154171625687 0.937377564648064 -0.107422521422405 -0.109154171625687 -0.102098028957618 -0.109154171625687 -0.104785630114743 -0.109154171625687 -0.109154171625687 -0.0328844474167106 0.610130207147408 -0.0591941560506374 -0.0301473300314605 -0.0761970084723995 0.987656176220962 -0.0156137963019715 -0.109154171625687 -0.0638056130969869 0.941825459002902 0.103497437002389 -0.00919568723106152 -0.0181044365893187 1 0.00220197003459214 0.991792169178728 0.987667016155694 -0.107422521422405 -0.0816665746135328 -0.0271849423045443 0.00753565217012237 -0.0618981752124704
-0.11001250427511 -0.11001250427511 0.788467675261191 -0.0313023154849544 -0.012062345830365 -0.012062345830365 -0.012062345830365 -0.0157714415028621 1 1 1 0.036591157366669 1 0.991785537233461 -0.0206720752633181 -0.0378701241774117 0.00719334412386521 0.0085471797796566 0.00510243527510731 -0.0103979554146201 0.00519192781050921 0.108869922350766 0.0852123733992662 0.0659574921090778 -0.173016837708006 -0.012062345830365 -0.104785630114743 -0.109154171625687 -0.0419549941142745 -0.107422521422405 -0.0591941560506374 -0.109154171625687 -0.0395867537092241 -0.0378701241774117 -0.083295019169064 -0.109154171625687 -0.109154171625687 -0.109154171625687 -0.109154171625687 -0.27245378926824 0.0037114711489046 -0.00957081149613065 -0.00598668450819856 -0.109154171625687 1 1 -0.012062345830365 -0.012062345830365 -0.012062345830365 -0.012062345830365 0.0100460021370352 0.0858641534845223 -0.1375146699494 0.0326426605878118 -0.012062345830365 -0.0867013985880995 -0.0510299938584273 -0.012062345830365 0.00672295836512837 -0.0936508599453369 -0.0882316831338422 -0.173016837708006 -0.0380525364995897 -0.118348015390262 -0.108290885797609 -0.110866004581326 -0.109154171625687 -0.109154171625687 -0.109154171625687 -0.107422521422405 0.0695814032981739 -0.012062345830365 -0.012062345830365 -0.012062345830365 -0.012062345830365 -0.092613583800432 -0.0170515951073668 -0.109154171625687 1 1 1 -0.0149612844766104 -0.119958571062918 0.0180478536135186 -0.104114275660302 0.006959224810052 -0.000862775699433334 0.0777404394212072 -0.00176928324618075 0.058094338559186 0.0205731948186881 -0.161721537403249 -0.109154171625687 -0.109154171625687 -0.109154171625687 -0.106548948355757 0.0550832929626552 0.00201514765756819 -0.107422521422405 -0.013015581838846 -0.0365911573666662 -0.733926585262326 0.142979274973645 -0.0954106430781458 -0.775639915837841 -0.0359621747095554 0.00577553107627394 -0.0599709617114386 -0.0119337340911438 -0.0698455944654125 -0.0357391898115114 -0.0245034725679892 -0.0289826543029509 -0.169705550997779 1 0.00216838164053954 0.00151603073042549 0.00930453268890961 -0.00785870719522779 -0.0221552020014138 -0.275617406526441 -0.0941075274734947 -0.0328362768423072 0.0854477730818089 0.995920518594571 0.995896489826258 1 -0.000409465375472643 0.967302535302056 -0.0156137963019715 1 -0.0519031100076224 0.0120352456279291 -0.0659385860510328 -0.0757653266684496 -0.277520156286303 0.00810785448656156 0.00863625279014469 0.00129897668942915 -0.0116944322370216 -0.11001250427511 0.00233550407760887 0.00233550407760887 -0.0328844474167106 -0.00739761149292353 -0.107422521422405 -0.0169158687456487 -0.0836988962194061 -0.00088907221775978 0.0671020866722605 -0.109154171625687 0.0697385731505196 -0.076342736908238 -0.0887022042797824 -0.0921153975902832 -0.00187858027265712 -0.11001250427511 0.995920518594571 0.991785537233461 -0.107422521422405 -0.109154171625687 -0.109154171625687 -0.0158930956687888 -0.109154171625687 0.937377564648064 -0.107422521422405 -0.109154171625687 -0.102098028957618 -0.109154171625687 -0.104785630114743 -0.109154171625687 -0.109154171625687 -0.0328844474167106 0.610130207147408 -0.0591941560506374 -0.0301473300314605 -0.0761970084723995 0.987656176220962 -0.0156137963019715 -0.109154171625687 -0.0638056130969869 0.941825459002902 0.103497437002389 -0.00919568723106152 -0.0181044365893187 1 0.00220197003459214 0.991792169178728 0.987667016155694 -0.107422521422405 -0.0816665746135328 -0.0271849423045443 0.00753565217012237 -0.0618981752124704
0.0399243780542802 0.0399243780542802 0.00698395078582689 -0.273130016518714 0.00764968208495955 0.00764968208495955 0.00764968208495955 -0.0338855007042305 0.036591157366669 0.036591157366669 0.036591157366669 1 0.036591157366669 0.0256636158786407 -0.0203856134923785 0.0123919595309097 0.2799721015763 0.280538005783377 -0.171577776300781 -0.00323696143667655 -0.156335803164528 0.123329266838025 0.101477003153293 -0.0345489859983511 0.0133671480859461 0.00764968208495955 0.0350955758650398 0.0227984249228164 -0.0462611211895608 0.0276282436669433 0.0188209088653618 0.0423958161539517 -0.0720340265856937 0.0123919595309097 0.0402373433391742 0.0227984249228164 0.0227984249228164 0.0227984249228164 0.0227984249228164 0.0274197361092693 0.280538005783377 -0.0308315026592645 0.255854679977886 0.0227984249228164 0.036591157366669 0.036591157366669 0.00764968208495955 0.00764968208495955 0.00764968208495955 0.00764968208495955 -0.00224780407812343 -0.428989283395725 0.00557857512349497 -0.166387955987962 0.00764968208495955 -0.0528991422805261 0.155471126986016 0.00764968208495955 -0.253826311549906 0.116522749559832 0.107399823719881 0.0133671480859461 -0.328558910104399 -0.0395707400283807 0.0251992953638493 0.0374815505056602 0.0423958161539517 0.0227984249228164 0.0423958161539517 0.0276282436669433 0.0992047567125701 0.00764968208495955 0.00764968208495955 0.00764968208495955 0.00764968208495955 -0.116247043479716 -0.0230757137144129 0.0227984249228164 0.036591157366669 0.036591157366669 0.036591157366669 -0.0866666811563964 -0.11444981676467 0.284539910728702 -0.12012910460323 -0.000602415411873329 -0.0319340388557639 0.0715048788630539 0.0355603980721875 0.0680186164072532 -0.0245987670900186 -0.0238319314436576 0.0227984249228164 0.0227984249228164 0.0227984249228164 0.0300864416014152 -0.0521126276030456 -0.0273523271955425 0.0276282436669433 0.253321876579779 -0.944948770195575 -0.0282678737303487 -0.0645010273819436 0.0325751205820531 -0.0155311890252364 -0.0857795053467768 -0.0961260457272082 0.274436562541123 -0.0875487762746431 -0.00966644624334397 -0.0761047386213011 0.234501319397814 -0.0600540137363446 0.00825432745689297 0.036591157366669 0.266264795609552 0.264145547181963 0.176513098236757 -0.0799882300914787 0.0296546273455873 -0.0957341258057872 -0.117803820155474 0.0222259440590362 -0.0395094549049829 0.0439111682531761 0.038277063990032 0.036591157366669 0.00369467703355468 0.0191135586373943 0.0275903071217647 0.036591157366669 0.180844662222269 -0.264673554330488 0.4512623594792 -0.105965054158919 -0.0836901820167129 -0.145618967564602 0.000692062779505955 0.20543477586725 -0.00296930115095049 0.0399243780542802 -0.0109648690641448 -0.0109648690641448 0.0154017501343806 -0.279972101576301 0.0276282436669433 0.00426300822957101 -0.0681613241516019 0.00931359004982251 0.105159954892502 0.0227984249228164 0.0149496669256535 -0.00362694045366692 0.000111938654043272 0.00669095351682409 0.00661216969989362 0.0204245163552084 0.0349126320603215 0.0256636158786407 0.0276282436669433 0.0423958161539517 0.0423958161539517 -0.0293829374342617 0.0227984249228164 0.0155169163971369 0.0276282436669433 0.0227984249228164 0.0223067315356201 0.0423958161539517 0.0350955758650398 0.0423958161539517 0.0423958161539517 0.0154017501343806 0.0482249098693353 -0.0137305288020907 0.48930126063486 0.0374014298314969 0.0240146250392512 0.0275903071217647 0.0423958161539517 -0.0909850375792667 0.0171580945482675 0.0912121241511429 -0.196811194446932 -0.031451150324602 0.036591157366669 -0.0427554610840531 0.036591157366669 0.0273204320694394 0.0276282436669433 -0.107168384765976 -0.109957340989369 -0.0121887279640893 0.272564103799895
-0.11001250427511 -0.11001250427511 0.788467675261191 -0.0313023154849544 -0.012062345830365 -0.012062345830365 -0.012062345830365 -0.0157714415028621 1 1 1 0.036591157366669 1 0.991785537233461 -0.0206720752633181 -0.0378701241774117 0.00719334412386521 0.0085471797796566 0.00510243527510731 -0.0103979554146201 0.00519192781050921 0.108869922350766 0.0852123733992662 0.0659574921090778 -0.173016837708006 -0.012062345830365 -0.104785630114743 -0.109154171625687 -0.0419549941142745 -0.107422521422405 -0.0591941560506374 -0.109154171625687 -0.0395867537092241 -0.0378701241774117 -0.083295019169064 -0.109154171625687 -0.109154171625687 -0.109154171625687 -0.109154171625687 -0.27245378926824 0.0037114711489046 -0.00957081149613065 -0.00598668450819856 -0.109154171625687 1 1 -0.012062345830365 -0.012062345830365 -0.012062345830365 -0.012062345830365 0.0100460021370352 0.0858641534845223 -0.1375146699494 0.0326426605878118 -0.012062345830365 -0.0867013985880995 -0.0510299938584273 -0.012062345830365 0.00672295836512837 -0.0936508599453369 -0.0882316831338422 -0.173016837708006 -0.0380525364995897 -0.118348015390262 -0.108290885797609 -0.110866004581326 -0.109154171625687 -0.109154171625687 -0.109154171625687 -0.107422521422405 0.0695814032981739 -0.012062345830365 -0.012062345830365 -0.012062345830365 -0.012062345830365 -0.092613583800432 -0.0170515951073668 -0.109154171625687 1 1 1 -0.0149612844766104 -0.119958571062918 0.0180478536135186 -0.104114275660302 0.006959224810052 -0.000862775699433334 0.0777404394212072 -0.00176928324618075 0.058094338559186 0.0205731948186881 -0.161721537403249 -0.109154171625687 -0.109154171625687 -0.109154171625687 -0.106548948355757 0.0550832929626552 0.00201514765756819 -0.107422521422405 -0.013015581838846 -0.0365911573666662 -0.733926585262326 0.142979274973645 -0.0954106430781458 -0.775639915837841 -0.0359621747095554 0.00577553107627394 -0.0599709617114386 -0.0119337340911438 -0.0698455944654125 -0.0357391898115114 -0.0245034725679892 -0.0289826543029509 -0.169705550997779 1 0.00216838164053954 0.00151603073042549 0.00930453268890961 -0.00785870719522779 -0.0221552020014138 -0.275617406526441 -0.0941075274734947 -0.0328362768423072 0.0854477730818089 0.995920518594571 0.995896489826258 1 -0.000409465375472643 0.967302535302056 -0.0156137963019715 1 -0.0519031100076224 0.0120352456279291 -0.0659385860510328 -0.0757653266684496 -0.277520156286303 0.00810785448656156 0.00863625279014469 0.00129897668942915 -0.0116944322370216 -0.11001250427511 0.00233550407760887 0.00233550407760887 -0.0328844474167106 -0.00739761149292353 -0.107422521422405 -0.0169158687456487 -0.0836988962194061 -0.00088907221775978 0.0671020866722605 -0.109154171625687 0.0697385731505196 -0.076342736908238 -0.0887022042797824 -0.0921153975902832 -0.00187858027265712 -0.11001250427511 0.995920518594571 0.991785537233461 -0.107422521422405 -0.109154171625687 -0.109154171625687 -0.0158930956687888 -0.109154171625687 0.937377564648064 -0.107422521422405 -0.109154171625687 -0.102098028957618 -0.109154171625687 -0.104785630114743 -0.109154171625687 -0.109154171625687 -0.0328844474167106 0.610130207147408 -0.0591941560506374 -0.0301473300314605 -0.0761970084723995 0.987656176220962 -0.0156137963019715 -0.109154171625687 -0.0638056130969869 0.941825459002902 0.103497437002389 -0.00919568723106152 -0.0181044365893187 1 0.00220197003459214 0.991792169178728 0.987667016155694 -0.107422521422405 -0.0816665746135328 -0.0271849423045443 0.00753565217012237 -0.0618981752124704
-0.10910881065489 -0.10910881065489 0.781377510890782 -0.0268125319965677 -0.00853089866604112 -0.00853089866604112 -0.00853089866604112 -0.0168100565476363 0.991785537233461 0.991785537233461 0.991785537233461 0.0256636158786407 0.991785537233461 1 -0.0191249499045854 -0.035017420912946 0.00609875620228743 0.00745213105388573 0.00828641335173685 -0.00642176130752964 0.00850328561059732 0.106005164758839 0.0726953622592283 0.0703254888638045 -0.171595597336669 -0.00853089866604112 -0.103924872457697 -0.108257528747055 -0.0407560909461944 -0.106540103119893 -0.0587079078597609 -0.108257528747055 -0.0369551806004068 -0.035017420912946 -0.102153696168667 -0.108257528747055 -0.108257528747055 -0.108257528747055 -0.108257528747055 -0.270215727760694 0.00256276763356621 -0.0107412427508664 -0.00641861283232545 -0.108257528747055 0.991785537233461 0.991785537233461 -0.00853089866604112 -0.00853089866604112 -0.00853089866604112 -0.00853089866604112 0.0170016999880387 0.0966547461917018 -0.14419961367168 0.0360756951337664 -0.00853089866604112 -0.0859891931775908 -0.0573682176729877 -0.00853089866604112 0.00709113418343039 -0.0945261020027277 -0.0892796053856202 -0.171595597336669 -0.0301946210545179 -0.117375850024345 -0.107401334348269 -0.109955299914617 -0.108257528747055 -0.108257528747055 -0.108257528747055 -0.106540103119893 0.0656235898436386 -0.00853089866604112 -0.00853089866604112 -0.00853089866604112 -0.00853089866604112 -0.0882714662925201 -0.0148161581317872 -0.108257528747055 0.991785537233461 0.991785537233461 0.991785537233461 -0.0118737677736238 -0.11563640923715 0.0169497661266694 -0.10473313289081 0.0142447439683647 0.00332386077473083 0.0760891658232473 0.00425945798090628 0.0635897770478331 0.0539681000277464 -0.170528611429533 -0.108257528747055 -0.108257528747055 -0.108257528747055 -0.105673705986674 0.0462146435342964 -0.0123446778174693 -0.106540103119893 -0.0134520358952429 -0.0256636158786409 -0.742723981384608 0.151224505124636 -0.104802008879132 -0.784017766429434 -0.0328166919642499 0.00202437066778817 -0.0623481356806732 -0.00872202066848227 -0.0692718504302698 -0.0414368169961221 -0.0351308949421115 -0.0269171152639069 -0.168311511067834 0.991785537233461 0.00631914143735307 0.000899329706062981 0.00965913759319988 -0.0118737677736238 -0.0208148742428539 -0.27335335760272 -0.0896459647909313 -0.0298777277549938 0.091093531550757 0.987739566576144 0.987582771871461 0.991785537233461 0.00295053163325188 0.975491983544417 -0.0493463742036756 0.991785537233461 -0.0577073338916422 0.0129054028656001 -0.0664607679350197 -0.0713409981675619 -0.275240477295526 0.0147447285370793 0.0159237481000403 0.00717888532124405 -0.00811180738322099 -0.10910881065489 0.00640795265052434 0.00640795265052434 -0.0300686451628195 -0.00609875620228775 -0.106540103119893 -0.0127152025195775 -0.0906916130021683 -0.0043658232925224 0.0638145651853963 -0.108257528747055 0.0719604317609728 -0.0721463314249882 -0.0841997157695998 -0.0877430789346176 0.00137122452740162 -0.10910881065489 0.987739566576144 1 -0.106540103119893 -0.108257528747055 -0.108257528747055 -0.0135296683036678 -0.108257528747055 0.945179210481874 -0.106540103119893 -0.108257528747055 -0.101259348500209 -0.108257528747055 -0.103924872457697 -0.108257528747055 -0.108257528747055 -0.0300686451628195 0.615183610006389 -0.0587079078597609 -0.0321906364116721 -0.0736374812237395 0.995872108562695 -0.0493463742036756 -0.108257528747055 -0.059687133344462 0.949626127469128 0.104660085267647 -0.0147968921316372 -0.0157487060567587 0.991785537233461 -0.0121672089658159 0.983512410433403 0.995847367275332 -0.106540103119893 -0.0773160715626376 -0.0210647092496458 0.0114832300913654 -0.0642034527187523
-0.0299314274801768 -0.0299314274801768 -0.000709152611394286 -0.0701169082984662 -0.00901845314562144 -0.00901845314562144 -0.00901845314562144 0.0746097336556692 -0.0206720752633181 -0.0206720752633181 -0.0206720752633181 -0.0203856134923785 -0.0206720752633181 -0.0191249499045854 0.999999999999988 -0.022978205989441 0.129509605682101 0.129771381874442 -0.0196705083379768 0.00126973570485859 -0.0223651687755559 -0.018804524717938 -0.0528257874434121 -0.0155600268457584 0.0139912405525073 -0.00901845314562145 -0.0248483862074878 -0.0291021362097606 0.00620700117677383 -0.0274229880386957 -0.0167066195974768 -0.0291021362097606 -0.0163900734765745 -0.022978205989441 -0.023090904104246 -0.0291021362097606 -0.0291021362097606 -0.0291021362097606 -0.0291021362097606 -0.0762949728713052 0.129771381874442 0.0768035059522237 0.118353359242925 -0.0291021362097606 -0.0206720752633181 -0.0206720752633181 -0.00901845314562145 -0.00901845314562145 -0.00901845314562145 -0.00901845314562145 -0.0243614855230477 0.0659721194784214 0.0622916893771784 -0.0250285401778998 -0.00901845314562145 -0.00627772442841862 0.00872464511058825 -0.00901845314562145 -0.117415075771797 0.119587640318095 0.121873510343401 0.0139912405525073 -0.157333200315654 -0.0334018660820133 -0.0282660842920032 -0.0307542290269582 -0.0291021362097606 -0.0291021362097606 -0.0291021362097606 -0.0274229880386957 -0.249332297816728 -0.00901845314562145 -0.00901845314562145 -0.00901845314562145 -0.00901845314562145 -0.0537736034340732 0.00623007916616936 -0.0291021362097606 -0.0206720752633181 -0.0206720752633181 -0.0206720752633181 0.0702718263892923 0.025478819417303 0.131622584649748 -0.0555693688067995 -0.0304885671951239 -0.0152316017148779 -0.0415415294993161 -0.120385529558446 -0.0166943933807344 0.0241778754560153 0.00459273328295952 -0.0291021362097606 -0.0291021362097606 -0.0291021362097606 -0.0265725501225059 -0.0381285463315273 0.102768043170776 -0.0274229880386957 0.117181734043441 0.0203856134923759 -0.00201379549375628 -0.0742315544642353 -0.0257144586607589 0.00162309819223045 0.0396454798124792 0.018374795714003 0.00297037856207052 0.0358965826410525 -0.0197128205746366 -0.0352045601468544 -0.0157142584452834 -0.0185310869258259 0.0160455972095649 -0.0206720752633181 0.123168874656679 0.122188551879324 0.0168265890089127 0.0377585825844933 0.0191959681590778 0.0448618740238861 -0.0544937378055949 -0.0121915077507636 -0.0198991660050786 -0.0214437515221544 -0.0198991660050786 -0.0206720752633181 -0.0276031283357001 -0.0222142675547071 -0.0238826866272928 -0.0206720752633181 -0.0365137047224937 -0.122432797635304 -0.0610616593963276 -0.049017356739972 0.0430149211000805 -0.0191179061370375 -0.0301157530304066 0.00470480364723977 0.000899192264026271 -0.0299314274801768 -0.0112938090619885 -0.0112938090619885 -0.0226699818049708 -0.129509605682102 -0.0274229880386957 -3.38560032876648e-05 0.0146619073051335 0.00169680220073236 0.0486449336023001 -0.0291021362097606 -0.0200600850702497 0.00623007916616936 -0.00058046148960948 -0.0324752754301912 -0.0196667697560081 -0.0299314274801768 -0.0214437515221544 -0.0191249499045854 -0.0274229880386957 -0.0291021362097606 -0.0291021362097606 0.00325315156728653 -0.0291021362097606 -0.0104999905873687 -0.0274229880386957 -0.0291021362097606 -0.0221987514619832 -0.0291021362097606 -0.0248483862074878 -0.0291021362097606 -0.0291021362097606 -0.0226699818049708 -0.0283013322591438 -0.0167066195974768 -0.0550322064565912 0.0304886906563408 -0.0198991660050786 -0.0238826866272928 -0.0291021362097606 -0.0484583086423631 -0.00970387791823009 0.0501283414630082 -0.0101890295576053 0.00228092400049935 -0.0206720752633181 0.097833304251869 -0.0206720752633181 -0.0183493520057913 -0.0274229880386957 -0.0495739938889826 -0.0390083886247006 -0.0120854239729362 0.00218028762451061
0.719040714553053 0.719040714553053 -0.0578710292807988 0.033977245359773 0.0292904144549634 0.0292904144549634 0.0292904144549634 -0.104081196110194 -0.0378701241774117 -0.0378701241774117 -0.0378701241774117 0.0123919595309097 -0.0378701241774117 -0.035017420912946 -0.022978205989441 1 -0.0282185492065181 -0.0195568075385563 0.0644767463847246 0.00440850053105421 0.0104213350503979 0.00222224055121388 -0.0233000735339167 -0.0293422394685576 -0.0751876656006536 0.0292904144549634 0.75518433061331 0.745874962999471 -0.0375599834757867 0.757898461556375 0.727063705719747 0.745874962999471 -0.0195982891243119 1 0.790442081658041 0.745874962999471 0.745874962999471 0.745874962999471 0.745874962999471 -0.134966074923544 -0.0195568075385563 -0.103150700106141 -0.0151562579613838 0.745874962999471 -0.0378701241774117 -0.0378701241774117 0.0292904144549634 0.0292904144549634 0.0292904144549634 0.0292904144549634 -0.0633780534924206 -0.0251480251077826 -0.0348781683682559 0.0666724453436813 0.0292904144549634 -0.039044870107933 0.0113294461027294 0.0292904144549634 0.00936378425879932 -0.0105552380213766 -0.0078465724583959 -0.0751876656006536 0.0102052829141953 -0.024776704315614 0.751821015433464 0.734358237495833 0.745874962999471 0.745874962999471 0.745874962999471 0.757898461556375 -0.021775233675789 0.0292904144549634 0.0292904144549634 0.0292904144549634 0.0292904144549634 0.00974300241858881 0.0080523828580952 0.745874962999471 -0.0378701241774117 -0.0378701241774117 -0.0378701241774117 0.0093365225668548 0.0249940390318183 -0.0303744112605877 0.024494400542066 -0.0668249163589418 -0.0469449177481161 -0.0965260007949099 0.0491548524652127 -0.164557773588592 -0.924798550883952 -0.0535184064135668 0.745874962999471 0.745874962999471 0.745874962999471 0.742596552432544 0.0947711026239087 -0.104700813168672 0.757898461556375 -0.0186301962890944 -0.0369734913078695 0.0896854241155512 -0.0338078736049926 0.770467867097374 0.060828814514098 0.0124671183353454 0.0334195928103148 0.0239342746697931 0.0062359316306393 0.857892064493347 -0.0372471487390485 0.0442918390198173 -0.0336174589955015 -0.0681284590368567 -0.0378701241774117 -0.00979449690126386 -0.0124669190324154 -0.0503076273252065 0.0093365225668548 0.0713087176656482 -0.136533243451632 0.00627740546465131 -0.0432606578290556 -0.0175433283515037 -0.0392942944114033 -0.0364445483351659 -0.0378701241774117 -0.0504080576568979 -0.0407172033913266 0.936281593079323 -0.0378701241774117 -0.0587191632129892 0.003289717599357 0.0158413627425249 0.00976484109323677 -0.137475813079091 -0.049647229342985 -0.0662618344086254 -0.0529263052612135 -0.0575238914483682 0.719040714553053 -0.0591063393310624 -0.0591063393310624 0.986586238080881 0.0354844601845607 0.757898461556375 0.0391708555650497 0.0363466950853704 0.0059058449815009 -0.03186472885398 0.745874962999471 -0.0106445510784784 0.0567355670192168 0.0866840274155145 0.0709198207550991 -0.0358375987692648 0.740055544222044 -0.0392942944114033 -0.035017420912946 0.757898461556375 0.745874962999471 0.745874962999471 0.0041684563077949 0.745874962999471 -0.0191729743179836 0.757898461556375 0.745874962999471 0.797423462076267 0.745874962999471 0.667606672953201 0.745874962999471 0.745874962999471 0.986586238080881 -0.0122635106533767 -0.0293231484209621 0.0132950041936048 -0.0602222894822764 -0.0364445483351659 0.936281593079323 0.745874962999471 0.00166849421935552 -0.0177151268251629 -0.00543603615475249 0.0532853266798277 0.00291412535877531 -0.0378701241774117 -0.0800367091956448 -0.0378701241774117 -0.0335885942348314 0.757898461556375 0.0187245636059868 -0.0465045658620611 -0.0605128615033132 0.0224825881309897
-0.01686329014583 -0.01686329014583 0.00437537064398371 -0.514631066362233 -0.120361863158396 -0.120361863158396 -0.120361863158396 0.054089815824581 0.00719334412386521 0.00719334412386521 0.00719334412386521 0.2799721015763 0.00719334412386521 0.00609875620228743 0.129509605682101 -0.0282185492065181 1 0.993936931229018 -0.352448947412852 -0.153691892413075 -0.343452745211614 -0.0801042479625128 -0.0946254384963001 0.36551696866281 0.00493880964928798 -0.120361863158396 -0.00170210313636689 -0.018513481890742 0.211695319104143 -0.00631285252712155 0.0477907954549881 -0.00435251380415055 0.367637538408628 -0.0282185492065181 -0.0188207242934862 -0.018513481890742 -0.018513481890742 -0.018513481890742 -0.018513481890742 0.016004197489425 0.985823209050282 0.0579287518416865 0.892869163744997 -0.018513481890742 0.00719334412386521 0.00719334412386521 -0.120361863158396 -0.120361863158396 -0.120361863158396 -0.120361863158396 0.342840977628243 -0.433058619479569 -0.0139742369034982 -0.349402798123116 -0.120361863158396 -0.0362303787112313 0.0318796788744086 -0.120361863158396 -0.889767724952925 0.0904819460425815 0.0981440069960019 0.00493880964928798 -0.757807524091295 -0.00156813715901677 0.00184769798788467 -0.0162025691186766 -0.00435251380415055 -0.018513481890742 -0.00435251380415055 -0.00631285252712155 -0.2257175255433 -0.120361863158396 -0.120361863158396 -0.120361863158396 -0.120361863158396 0.301780066207855 0.132089588198477 -0.018513481890742 0.00719334412386521 0.00719334412386521 0.00719334412386521 -0.0987887179901681 -0.0999590604522058 0.98394668382125 0.309572139364533 0.333065625542843 0.0762209779995381 -0.0916971989238528 -0.0525203242556049 0.135619294751216 0.0436486100776113 -0.0129029256175826 -0.018513481890742 -0.018513481890742 -0.018513481890742 -0.00713268305616373 -0.149058522866044 0.0695143552234484 -0.00631285252712155 0.90061085064765 -0.279972101576301 -0.0164158233870755 0.014126393148232 -0.0304658228118314 -0.00944798201973534 -0.106621508086961 -0.121398408701708 0.0227954318236056 -0.103112633264837 0.0175494040466783 -0.271829722293098 0.0074350106563726 -0.214499992671511 0.00685534353148304 0.00719334412386521 0.930384059227582 0.939342925154472 0.323663198227048 -0.0987887179901681 -0.13312445914499 -0.0257292444805747 0.302342284567869 0.0682148848754827 -0.102057415252781 0.0124724073359699 0.00655824085135065 0.00719334412386521 0.16141545036797 0.00825947322586732 -0.03776713100601 0.00719334412386521 0.14166093674505 -0.916311565089099 0.479191337580433 0.350795381229591 -0.0207532094707125 0.317865673827103 0.341423668032285 0.327038683770613 0.0954474709271027 -0.01686329014583 0.115152727738546 0.115152727738546 -0.028813741097849 -0.971557237189982 -0.00631285252712155 -0.164266463587233 -0.0667422849730394 -0.136879280352529 -0.176817273733642 -0.018513481890742 0.198445222418886 -0.0718051581758675 -0.0635488268939645 -0.0675227667861724 0.0917912825217231 -0.0178363430102516 0.00783697739889201 0.00609875620228743 -0.00631285252712155 -0.00435251380415055 -0.00435251380415055 0.122268037665914 -0.018513481890742 0.00987150754005618 -0.00631285252712155 -0.018513481890742 -0.0208736577220823 -0.00435251380415055 -0.0162910392043308 -0.00435251380415055 -0.00435251380415055 -0.028813741097849 0.0150737700637985 0.0884469003614917 0.517955250576498 0.0439944969004051 0.00183168386376016 -0.03776713100601 -0.00435251380415055 0.354133163411693 0.014529017312938 -0.358978527781351 -0.334394872073985 0.11497915267322 0.00719334412386521 0.0642183193159121 0.00237641588166485 0.005462406203697 -0.00631285252712155 0.333655162633568 0.450717951897301 0.113067445180997 0.0183543438189872
-0.00941863955841365 -0.00941863955841365 0.0060150988807933 -0.515773653698303 -0.128935524687326 -0.128935524687326 -0.128935524687326 0.0561265995912043 0.0085471797796566 0.0085471797796566 0.0085471797796566 0.280538005783377 0.0085471797796566 0.00745213105388573 0.129771381874442 -0.0195568075385563 0.993936931229018 1 -0.34909922727691 -0.162827241127995 -0.350751404582344 -0.0784844956327483 -0.0894350115187452 0.366255783670304 -0.00269215301662658 -0.128935524687326 0.00664724511645552 -0.010775795875039 0.212123216280416 0.00199953601335845 0.048332271833486 0.00373663321646411 0.368380639697984 -0.0195568075385563 -0.0106350010260931 -0.010775795875039 -0.010775795875039 -0.010775795875039 -0.010775795875039 0.0113736426303767 0.991906205745977 0.0599632702633644 0.886764835414383 -0.010775795875039 0.0085471797796566 0.0085471797796566 -0.128935524687326 -0.128935524687326 -0.128935524687326 -0.128935524687326 0.343739208444204 -0.43947119251559 -0.00770398562196669 -0.345974753241185 -0.128935524687326 -0.0353684346555979 0.0255994282164547 -0.128935524687326 -0.896364611000037 0.0922294123898667 0.0998628507715593 -0.00269215301662658 -0.754709159756713 -0.000629843115766284 0.0102196663883935 -0.00864182548361406 0.00373663321646411 -0.010775795875039 0.00373663321646411 0.00199953601335845 -0.225254631206807 -0.128935524687326 -0.128935524687326 -0.128935524687326 -0.128935524687326 0.303292932401859 0.13301786117906 -0.010775795875039 0.0085471797796566 0.0085471797796566 0.0085471797796566 -0.097573003708298 -0.100453686101942 0.98593552329768 0.31830068064889 0.332701100974969 0.0777095189146051 -0.0898247459974039 -0.0538012243863701 0.128910204210823 0.0367233660148174 -0.0117354535461161 -0.010775795875039 -0.010775795875039 -0.010775795875039 0.00104774340918474 -0.150189261258744 0.0715586127811545 0.00199953601335845 0.894564266906538 -0.280538005783378 -0.0182349563562188 0.00895739793506666 -0.0227790149645678 -0.0110729476213545 -0.105438683180955 -0.120069029273336 0.0148408291515336 -0.101883683153132 0.0311258121002426 -0.271281384526795 -0.000396654488094956 -0.214067301036978 -0.00100743273514181 0.0085471797796566 0.93258965285781 0.933292326717742 0.325791124370612 -0.097573003708298 -0.140982443468787 -0.0197264857782456 0.303896166890194 0.0694109901686359 -0.100757400433939 0.0138266226784923 0.00789320168229731 0.0085471797796566 0.162641543441496 0.00961403439219569 -0.0304625401667539 0.0085471797796566 0.137977612389444 -0.914362577774182 0.47985501014551 0.352025378707495 -0.0146224075876443 0.317185309257777 0.341139999156303 0.323080016225102 0.104736177495367 -0.00941863955841366 0.116593023307492 0.116593023307492 -0.0203668217641715 -0.965407241487028 0.00199953601335845 -0.165509127767123 -0.0703086125923955 -0.14586436516736 -0.175735816276564 -0.010775795875039 0.198846337335726 -0.08033589983617 -0.0713253775809122 -0.0756901243729294 0.0930369492761249 -0.0099744998665221 0.00920989418703833 0.00745213105388573 0.00199953601335845 0.00373663321646411 0.00373663321646411 0.123212694986455 -0.010775795875039 0.0112068088539724 0.00199953601335845 -0.010775795875039 -0.0122934093896552 0.00373663321646411 -0.00832510461651529 0.00373663321646411 0.00373663321646411 -0.0203668217641715 0.0158862719158565 0.0888573791540426 0.518922225277776 0.0451580642549503 0.0031849536189296 -0.0304625401667539 0.00373663321646411 0.355319826531719 0.0158644526557252 -0.367676517509588 -0.325410187431641 0.115933954005629 0.0085471797796566 0.0663362298242339 0.0037114711489046 0.00679666351263617 0.00199953601335845 0.334938036247226 0.451591810768146 0.114489850447573 0.0103201425111407
-0.0183911395567766 -0.0183911395567766 -0.0142360816736971 0.18941926051035 0.146658436144256 0.146658436144256 0.146658436144256 -0.045380556582704 0.00510243527510731 0.00510243527510731 0.00510243527510731 -0.171577776300781 0.00510243527510731 0.00828641335173685 -0.0196705083379768 0.0644767463847246 -0.352448947412852 -0.34909922727691 1 0.157119647347819 0.939116044418609 -0.109864929366911 -0.122519821098319 -0.189990383199547 0.0208997338001986 0.146658436144256 -0.0207876520259231 -0.0197379689759082 -0.0274496961779334 -0.0223254976826231 0.00872922032219362 -0.0264226904661529 -0.176176257167156 0.0644767463847246 -0.0190014736905688 -0.0197379689759082 -0.0197379689759082 -0.0197379689759082 -0.0197379689759082 -0.108787383410992 -0.356552706124843 -0.0491732722629973 -0.399463915938287 -0.0197379689759082 0.00510243527510731 0.00510243527510731 0.146658436144256 0.146658436144256 0.146658436144256 0.146658436144256 -0.511352788789122 0.176173453921571 0.0418476053681571 0.963051437790046 0.146658436144256 0.120149347267382 -0.329555290322882 0.146658436144256 0.405083707060618 -0.117489774087401 -0.12165972337031 0.0208997338001986 0.389034660002992 0.057827153457548 -0.0276142694928072 -0.0239363724533132 -0.0264226904661529 -0.0197379689759082 -0.0264226904661529 -0.0223254976826231 0.0578697521852266 0.146658436144256 0.146658436144256 0.146658436144256 0.146658436144256 -0.0700291659452037 -0.167314332867387 -0.0197379689759082 0.00510243527510731 0.00510243527510731 0.00510243527510731 -0.257654876787494 0.101880612322938 -0.344241653758986 -0.0824383808840182 -0.531318383672126 -0.0973747955010332 -0.13274813241799 0.0404046062381545 -0.27584996705981 -0.0851279802905696 0.0622558623982832 -0.0197379689759082 -0.0197379689759082 -0.0197379689759082 -0.0168774823457968 -0.0512886383021443 -0.0536735740778456 -0.0223254976826231 -0.409110754438719 0.169264688243882 0.0444234865417983 -0.0223103634936322 -0.0120249312772795 0.0217737950092316 -0.280001473283388 -0.290665743832738 -0.329306681228644 -0.260688225220187 0.0326461004103547 -0.217615341966987 -0.352466210526552 -0.159383337620077 0.0158300628887595 0.00510243527510731 -0.373313706599441 -0.382504535198354 -0.811789710826666 -0.257654876787494 0.18133846638787 0.11376326064136 -0.07217035194273 -0.0312766979377483 -0.11654858822248 0.000741413762494601 0.00390977067597778 0.00510243527510731 -0.145184455600082 0.00754146223276579 0.0747741149288918 0.00510243527510731 0.282730152531928 0.362167798134061 -0.147276730153198 -0.0360840697485788 0.111620466872725 -0.495215541134578 -0.530066379116637 -0.858788531793179 -0.14537678729938 -0.0183911395567766 -0.134741493060122 -0.134741493060122 0.0762979408617942 0.3471980595729 -0.0223254976826231 0.153095691038403 0.12416550559245 0.141343175260676 0.0616353665628564 -0.0197379689759082 -0.141554058514302 0.137692081615532 0.0970074805920739 0.104176004006995 -0.0522639179602225 -0.0183911395567766 0.000741413762494601 0.00828641335173685 -0.0223254976826231 -0.0264226904661529 -0.0264226904661529 -0.169458388121578 -0.0197379689759082 -0.0158357736625469 -0.0223254976826231 -0.0197379689759082 -0.0105638185740218 -0.0264226904661529 -0.0340740278260899 -0.0264226904661529 -0.0264226904661529 0.0762979408617942 0.0283922034507532 -0.117890318001916 -0.121917017610046 -0.0202870852189201 0.00951951055670386 0.0747741149288918 -0.0264226904661529 -0.0454739345297474 -0.0229146770160253 0.0435371545110958 0.839079687655293 -0.157209977562663 0.00510243527510731 -0.0454414662197606 -0.000411209812470925 0.00707126421875008 -0.0223254976826231 -0.0257235057545516 -0.027677058491355 -0.138835177135081 -0.330586034253135
-0.0363888703371916 -0.0363888703371916 0.0318222566801141 0.0434257549090113 0.926407031885036 0.926407031885036 0.926407031885036 -0.457761385712955 -0.0103979554146201 -0.0103979554146201 -0.0103979554146201 -0.00323696143667655 -0.0103979554146201 -0.00642176130752964 0.00126973570485859 0.00440850053105421 -0.153691892413075 -0.162827241127995 0.157119647347819 1 0.181976044656895 0.0791988790054709 0.0421241194554672 0.0138054903199005 0.0453973155828588 0.926407031885036 -0.0149345034267814 -0.0258755318999781 -0.342114534598038 -0.00513128782910831 0.0248115673709166 -0.0121670725249868 -0.238563569106464 0.00440850053105421 -0.0415494747114496 -0.0258755318999781 -0.0258755318999781 -0.0258755318999781 -0.0258755318999781 -0.0241406330290745 -0.162827241127995 -0.463266500358945 -0.120648958953254 -0.0258755318999781 -0.0103979554146201 -0.0103979554146201 0.926407031885036 0.926407031885036 0.926407031885036 0.926407031885036 -0.240489232198881 0.0034072657279636 -0.0656204443776756 0.0966137470311263 0.926407031885036 0.0635059240338615 0.0711043924273577 0.926407031885036 0.127214135732485 -0.0182638058678302 -0.0234716491632377 0.0453973155828588 0.160931620266049 0.106926499496853 -0.00196780982376561 -0.032954692665243 -0.0121670725249868 -0.0258755318999781 -0.0121670725249868 -0.00513128782910831 0.233659520215742 0.926407031885036 0.926407031885036 0.926407031885036 0.926407031885036 0.000365917316794104 -0.0139474260710871 -0.0258755318999781 -0.0103979554146201 -0.0103979554146201 -0.0103979554146201 0.0667734123723556 0.14965955407426 -0.156182185498111 -0.00375291791457808 -0.22785330631974 -0.837734157686862 0.155929665405656 -0.0813819773878545 -0.142727412174158 0.0339740928293349 -0.106527642626147 -0.0258755318999781 -0.0258755318999781 -0.0258755318999781 -0.0083461800084376 -0.0150530398630643 -0.462546495273204 -0.00513128782910831 -0.1218119095935 0.015378970073445 -0.0385066344185378 0.00357557022149526 -0.0397994639252433 -0.0399201674302764 0.077241585644174 0.0849166571475687 0.109028889188167 0.0738983409803612 -0.0251260744884798 0.051487806123073 0.107469770489784 0.0389818867926256 0.0366904479372078 -0.0103979554146201 -0.124767708375307 -0.123082199555362 -0.133118599931971 0.0799000539497113 0.726246029767789 0.0194134912294084 0.00629827950997217 -0.783321388503527 0.0518485517146505 -0.0153364563021353 -0.0121959221931538 -0.0103979554146201 -0.956600639720446 0.000486134620158457 -0.0387308542130083 -0.0103979554146201 0.0670677410207451 0.131886252541284 0.00421174480249107 -0.00723968594690476 0.0235849370671971 -0.140279290048026 -0.229393852860414 -0.169706169225018 -0.75223922039133 -0.0363888703371916 -0.894837083269373 -0.894837083269373 -0.000195395938201165 0.142900713317529 -0.00513128782910831 0.985649079166049 0.150891936587747 0.98574892331198 0.229781466073598 -0.0258755318999781 0.064216612057067 0.100933431780144 0.0814259206826675 0.103960285135584 -0.854433782849025 -0.0363888703371916 -0.0162968562768291 -0.00642176130752964 -0.00513128782910831 -0.0121670725249868 -0.0121670725249868 -0.0173083128054452 -0.0258755318999781 -0.0108724994980163 -0.00513128782910831 -0.0258755318999781 -0.0110535649546504 -0.0121670725249868 -0.0434095987670355 -0.0121670725249868 -0.0121670725249868 -0.000195395938201165 0.0286581053952544 -0.168642789731007 -0.0321894442282235 -0.557980527392774 -0.00467396163537156 -0.0387308542130083 -0.0121670725249868 -0.0339608430784834 -0.0126649911249697 0.0409806128969027 0.181170409238727 -0.0144559444198582 -0.0103979554146201 -0.45813353083855 -0.0103979554146201 -0.00818373020647439 -0.00513128782910831 -0.00251407021179405 0.0225938497005438 -0.890786767369538 0.110148603165283
-0.0228495481809882 -0.0228495481809882 -0.0233736020663841 0.196019130654092 0.189729115933649 0.189729115933649 0.189729115933649 -0.0330425913149954 0.00519192781050921 0.00519192781050921 0.00519192781050921 -0.156335803164528 0.00519192781050921 0.00850328561059732 -0.0223651687755559 0.0104213350503979 -0.343452745211614 -0.350751404582344 0.939116044418609 0.181976044656895 1 -0.107050565663291 -0.123981078031386 -0.162861789452017 0.048278339408451 0.189729115933649 -0.0341866401077799 -0.024407009386724 -0.0290734762932628 -0.0273898140926607 0.00274044265748799 -0.0326995183519804 -0.172770989917345 0.0104213350503979 -0.0216405166529405 -0.024407009386724 -0.024407009386724 -0.024407009386724 -0.024407009386724 -0.108076448416982 -0.358418696059081 -0.0364307559385949 -0.399841219341456 -0.024407009386724 0.00519192781050921 0.00519192781050921 0.189729115933649 0.189729115933649 0.189729115933649 0.189729115933649 -0.498562216813119 0.174598908368137 0.0184770330084531 0.900858139253918 0.189729115933649 0.138856791018296 -0.327072596683516 0.189729115933649 0.411101348728096 -0.115900276274547 -0.119838577700388 0.048278339408451 0.38938376932586 0.086140267132492 -0.0340500220587272 -0.0298707738801084 -0.0326995183519804 -0.024407009386724 -0.0326995183519804 -0.0273898140926607 0.0690385357758483 0.189729115933649 0.189729115933649 0.189729115933649 0.189729115933649 -0.0957266947987047 -0.172561626871112 -0.024407009386724 0.00519192781050921 0.00519192781050921 0.00519192781050921 -0.287034946087184 0.128593693490531 -0.350877008207727 -0.101857974808621 -0.51961428363852 -0.134783297838876 -0.142051613484866 0.0020313697418216 -0.271721911182887 -0.0362889395244459 0.0393156001963651 -0.024407009386724 -0.024407009386724 -0.024407009386724 -0.0204685902647146 -0.0361888011927613 -0.0537545802859107 -0.0273898140926607 -0.404539103157058 0.156335803164528 0.0321698129015895 -0.00606473642191608 -0.014441166242983 0.0312025794902784 -0.270675759071703 -0.318363804690906 -0.334008558979227 -0.289956393191556 -0.00480355915563165 -0.21931395222949 -0.375933431879519 -0.159643975772544 0.045309832344251 0.00519192781050921 -0.377746839199044 -0.376453087245287 -0.83288513320381 -0.287034946087184 0.199960034462308 0.0909396519713138 -0.0985037740727422 -0.0513928054862442 -0.115398388920567 0.000789465086625711 0.00408372870155823 0.00519192781050921 -0.165902752794208 0.00187408901861974 0.0203650487788747 0.00519192781050921 0.278249134061752 0.355630085997878 -0.150715462236325 -0.0566021635833485 0.0934445617684215 -0.502458381826118 -0.518116050557305 -0.809436253311406 -0.185558063908846 -0.0228495481809882 -0.175107147367372 -0.175107147367372 0.0236292246991708 0.343452745211613 -0.0273898140926607 0.174531004754301 0.145945296511558 0.182422706267713 0.0781501187734733 -0.024407009386724 -0.143624376204071 0.168350576637372 0.134995069783117 0.144136389970632 -0.0720472354415997 -0.0228495481809882 0.000789465086625711 0.00850328561059732 -0.0273898140926607 -0.0326995183519804 -0.0326995183519804 -0.175118609308044 -0.024407009386724 -0.0198265103594449 -0.0273898140926607 -0.024407009386724 -0.0120433416838309 -0.0326995183519804 -0.0422315458242214 -0.0326995183519804 -0.0326995183519804 0.0236292246991708 0.0309619365530618 -0.119614538510841 -0.129971431755968 -0.0460712182452822 0.00965155939734477 0.0203650487788747 -0.0326995183519804 -0.0760777243658531 -0.0266931550831604 0.0647817682354192 0.824890769869975 -0.163092480731704 0.00519192781050921 -0.0460439477981127 -0.000279084422583753 0.00737159863780818 -0.0273898140926607 -0.0529126995941232 -0.0132550351546471 -0.178646256685559 -0.325176831340958
0.0359286995806302 0.0359286995806302 0.106316046539272 -0.00718057878904395 0.109757484270646 0.109757484270646 0.109757484270646 -0.181610131033996 0.108869922350766 0.108869922350766 0.108869922350766 0.123329266838025 0.108869922350766 0.106005164758839 -0.018804524717938 0.00222224055121388 -0.0801042479625128 -0.0784844956327483 -0.109864929366911 0.0791988790054709 -0.107050565663291 1 0.928782183363514 0.0707706342909867 -0.153592739399337 0.109757484270646 0.0240144502610029 0.0266504733970503 -0.087012187449377 0.0226311463039625 -0.0113683875655011 0.0266504733970503 -0.132484370278753 0.00222224055121388 0.0503072721338482 0.0266504733970503 0.0266504733970503 0.0266504733970503 0.0266504733970503 0.0535052136448612 -0.0710381559560005 -0.177139500166529 -0.0571105380191375 0.0266504733970503 0.108869922350766 0.108869922350766 0.109757484270646 0.109757484270646 0.109757484270646 0.109757484270646 -0.135698395851448 -0.02875715344209 -0.00105807744561502 -0.112458103982565 0.109757484270646 -0.0994975903234933 0.277458655171288 0.109757484270646 0.0597948041182824 -0.0576259599992301 -0.0568454190632947 -0.153592739399337 0.0622085679609688 -0.135814906595002 0.0320345584481035 0.0305934468858433 0.0266504733970503 0.0266504733970503 0.0266504733970503 0.0226311463039625 0.165616723493623 0.109757484270646 0.109757484270646 0.109757484270646 0.109757484270646 -0.0308783700185706 -0.12820268758482 0.0266504733970503 0.108869922350766 0.108869922350766 0.108869922350766 0.250872315746362 -0.237522077135952 -0.0709478683838333 -0.0287739892902704 -0.155031352602 -0.107366635553238 0.789358329553232 0.150236817364726 0.478909859368297 -0.0122695964598482 -0.0193015828523484 0.0266504733970503 0.0266504733970503 0.0266504733970503 0.0280652686672059 0.597198844627442 -0.176101153338987 0.0226311463039625 -0.0614884141268878 -0.123329266838025 -0.122646616228256 0.0407434667172345 0.0484670345349432 -0.100829983250474 0.266263547143104 0.240259999259731 0.327503091923634 0.25490400303431 -0.069653912278702 0.247155603800246 0.29175305558716 0.255552107047851 -0.149044020415764 0.108869922350766 -0.112716490551544 -0.109585699945561 0.132842047265026 0.260457514712302 0.192555248514178 -0.00116938642953163 -0.0275972146589877 -0.0616706885356478 0.836485422613657 0.105313436137758 0.112439064049262 0.108869922350766 -0.0689341219970617 0.121746502257972 0.0186829382277496 0.108869922350766 -0.0479999810279298 0.120739572384561 -0.0283069455192566 -0.0880554077362455 -0.00160085127288598 -0.137378670205035 -0.153436642292323 0.125832930575794 -0.167141320455274 0.0359286995806302 -0.101407177459079 -0.101407177459079 0.00882805918535706 0.0781304240018089 0.0226311463039625 0.0783705975011181 -0.226676836196681 0.0820151406653486 0.166686777521506 0.0266504733970503 -0.0344843201204816 -0.12820268758482 -0.134879849890624 -0.132047308026713 -0.064067281335499 0.021308773149607 0.115304982316191 0.106005164758839 0.0226311463039625 0.0266504733970503 0.0266504733970503 -0.131093652669269 0.0266504733970503 0.0522862871082388 0.0226311463039625 0.0266504733970503 0.0407864270266042 0.0266504733970503 0.0240144502610029 0.0266504733970503 0.0266504733970503 0.00882805918535706 0.0417186809907861 0.102124425351446 0.0114375301353682 -0.139512125835748 0.102444272648577 0.0186829382277496 0.0266504733970503 0.0105266886387153 0.0560612671883047 0.0179660971783236 -0.118058845037836 -0.132047308026713 0.108869922350766 -0.187003964935224 0.118880633828329 0.109579525020422 0.0226311463039625 -0.0841499055536128 -0.0827493421461069 -0.10386527543876 0.324189110212328
0.0529421005361246 0.0529421005361246 0.107954935863653 -0.0310941964996373 0.0767078276287078 0.0767078276287078 0.0767078276287078 -0.187383524752792 0.0852123733992662 0.0852123733992662 0.0852123733992662 0.101477003153293 0.0852123733992662 0.0726953622592283 -0.0528257874434121 -0.0233000735339167 -0.0946254384963001 -0.0894350115187452 -0.122519821098319 0.0421241194554672 -0.123981078031386 0.928782183363514 1 0.066765532467781 -0.150169093404365 0.0767078276287078 0.0112093847701207 0.0339826419224749 -0.0884869709557111 0.00996911566390644 -0.0690819415383488 0.0250954557235935 -0.135832253893128 -0.0233000735339167 0.0585531478800366 0.0339826419224749 0.0339826419224749 0.0339826419224749 0.0339826419224749 0.0521032326244803 -0.0816528319272224 -0.182952353757408 -0.0686132695658626 0.0339826419224749 0.0852123733992662 0.0852123733992662 0.0767078276287078 0.0767078276287078 0.0767078276287078 0.0767078276287078 -0.128693335395457 -0.0258746020373402 0.00727951348101934 -0.122201764243712 0.0767078276287078 -0.101183990923574 0.296289114802373 0.0767078276287078 0.0676584690953743 -0.0604479690978583 -0.0595001593558478 -0.150169093404365 0.0699430460326459 -0.138116855207396 0.0174882307231267 0.0484924836308424 0.0250954557235935 0.0339826419224749 0.0250954557235935 0.00996911566390644 0.167549951275735 0.0767078276287078 0.0767078276287078 0.0767078276287078 0.0767078276287078 -0.0300230521394423 -0.130375615477567 0.0339826419224749 0.0852123733992662 0.0852123733992662 0.0852123733992662 0.2352986031478 -0.241547876877557 -0.0852160242828444 -0.0220766767707741 -0.148936826310738 -0.0877170862978868 0.793222259953616 0.116784494005289 0.47346299629302 -0.0340872882182614 -0.0110300168667729 0.0339826419224749 0.0339826419224749 0.0339826419224749 0.014353823254717 0.61534228007284 -0.167026921061125 0.00996911566390644 -0.073190311796279 -0.101477003153295 -0.0851362337305728 0.06521255472607 0.0638420227512535 -0.0797729030214711 0.25008733848206 0.218071196298464 0.33468681661434 0.239315567452446 -0.081512595085288 0.273181752369641 0.29103919298092 0.277477394184702 -0.145780103231304 0.0852123733992662 -0.121900189242114 -0.119026957048484 0.139491056897003 0.244576497721839 0.173532661463534 0.023921394437505 -0.0269274197889354 -0.0613332183628238 0.8533525682154 0.0816131901915226 0.0888251052668652 0.0852123733992662 -0.0702114410011243 0.0878926870103274 0.0400742740073815 0.0852123733992662 -0.0195384296334164 0.126728157639193 -0.0360314664541346 -0.0868838924992518 0.0227053806529846 -0.138805782884599 -0.143853905857821 0.147421539193835 -0.169974225475362 0.0529421005361246 -0.081478955895359 -0.081478955895359 -0.0167281802121425 0.0888704741298283 0.00996911566390644 0.057501731919497 -0.216247200730154 0.0452709855280318 0.166836728305433 0.0339826419224749 -0.040643667661487 -0.130375615477567 -0.137165950077119 -0.134285399007322 -0.0645500413965508 0.0297486112965926 0.0915041746248196 0.0726953622592283 0.00996911566390644 0.0250954557235935 0.0250954557235935 -0.133315579992428 0.0339826419224749 0.0464974514576984 0.00996911566390644 0.0339826419224749 0.0248035607161069 0.0250954557235935 0.0562616863243871 0.0250954557235935 0.0250954557235935 -0.0167281802121425 0.0308404604836788 0.117694869018592 -0.00088703571142255 -0.141876739209431 0.0691274160540764 0.0400742740073815 0.0250954557235935 0.00699401882571401 0.0501737770398498 0.0155472982265888 -0.133882538290202 -0.134285399007322 0.0852123733992662 -0.178341613442955 0.0951284884319911 0.0762784532810436 0.00996911566390644 -0.0829403218983144 -0.075423340320923 -0.0840529219650597 0.331352369908697
-0.000428989695389828 -0.000428989695389828 0.0606866908948372 -0.205167023546944 0.0157880643449827 0.0157880643449827 0.0157880643449827 0.0172386361028322 0.0659574921090778 0.0659574921090778 0.0659574921090778 -0.0345489859983511 0.0659574921090778 0.0703254888638045 -0.0155600268457584 -0.0293422394685576 0.36551696866281 0.366255783670304 -0.189990383199547 0.0138054903199005 -0.162861789452017 0.0707706342909867 0.066765532467781 1 -0.0689568407014996 0.0157880643449827 0.0013989849793078 0.00213540565879478 -0.0312760905840007 0.0073912447875744 -0.0471513515905599 0.00213540565879478 -0.0771732511110639 -0.0293422394685576 0.00673266167063456 0.00213540565879478 0.00213540565879478 0.00213540565879478 0.00213540565879478 -0.0882512058162436 0.366255783670304 0.0228401952673162 0.334030521316867 0.00213540565879478 0.0659574921090778 0.0659574921090778 0.0157880643449827 0.0157880643449827 0.0157880643449827 0.0157880643449827 0.140399998075469 0.164192063359834 -0.0797829867275802 -0.188239734799396 0.0157880643449827 -0.045626341486937 -0.0855541719291725 0.0157880643449827 -0.331382389324597 0.100113216178565 0.105806548965937 -0.0689568407014996 -0.444043931309292 -0.0442619114129297 0.00474185251925179 -0.00295216518932884 0.00213540565879478 0.00213540565879478 0.00213540565879478 0.0073912447875744 0.14819076043662 0.0157880643449827 0.0157880643449827 0.0157880643449827 0.0157880643449827 -0.151766074939219 -0.08898688061345 0.00213540565879478 0.0659574921090778 0.0659574921090778 0.0659574921090778 0.0631810829401038 -0.130143753373213 0.371480461973093 -0.156834291400938 0.172256992481385 -0.00531433445660063 0.0165799066540473 -0.0889328467505331 0.130788253365642 0.0361797056844163 -0.0480694620478265 0.00213540565879478 0.00213540565879478 0.00213540565879478 0.0100845433884048 -0.00470785193065571 0.023548041307228 0.0073912447875744 0.330723825345795 0.0701926189496964 -0.0904854263582168 0.10029140872035 0.0128227812853901 -0.066638824225662 0.0495135742463884 0.0392305825928395 0.0506894619392308 0.0588415927307675 -0.0198912625593933 -0.0219534330335171 0.0485080049036075 -0.0282279866478178 -0.0684739441637932 0.0659574921090778 0.347621425152257 0.344854644974039 0.163087140041182 0.0631810829401038 -0.0341664025324513 0.111337403724419 -0.153798521344429 -0.0470138617654491 0.0795851364825947 0.0637898405018837 0.0681359863724689 0.0659574921090778 -0.00830549822148246 0.0616328728746046 -0.0345500670482697 0.0659574921090778 -0.025763629492517 -0.345543983559113 -0.172335268310922 -0.138342446130495 0.111263206801923 0.171043324640612 0.173776384704549 0.228844630590995 -0.0276297878846748 -0.000428989695389829 -0.0162636493817275 -0.0162636493817275 -0.0274882527498491 -0.365516968662809 0.0073912447875744 0.00863278266835358 -0.131846906983921 0.0154949899438218 0.137291350533188 0.00213540565879478 -0.0154623962201862 -0.08898688061345 -0.0936215716338702 -0.0916554735011011 -0.0196665346608272 -0.000428989695389829 0.0637898405018837 0.0703254888638045 0.0073912447875744 0.00213540565879478 0.00213540565879478 -0.0810776069148977 0.00213540565879478 0.0378372998696437 0.0073912447875744 0.00213540565879478 0.024248612850793 0.00213540565879478 0.0013989849793078 0.00213540565879478 0.00213540565879478 -0.0274882527498491 0.000805130396735034 -0.0471513515905599 -0.155318249769167 -0.0322937513938096 0.0681359863724689 -0.0345500670482697 0.00213540565879478 -0.13676463601442 0.0399376375928526 0.141477995544428 -0.200290652797799 -0.0838107368264446 0.0659574921090778 0.0104568977753297 0.0659574921090778 0.0725261721715479 0.0073912447875744 -0.139913451788958 0.470479419649003 -0.00709291764672964 0.0484690075910208
-0.115812601948502 -0.115812601948502 -0.209270469001102 0.07749877872202 0.0570059123515111 0.0570059123515111 0.0570059123515111 0.029695389690979 -0.173016837708006 -0.173016837708006 -0.173016837708006 0.0133671480859461 -0.173016837708006 -0.171595597336669 0.0139912405525073 -0.0751876656006536 0.00493880964928798 -0.00269215301662658 0.0208997338001986 0.0453973155828588 0.048278339408451 -0.153592739399337 -0.150169093404365 -0.0689568407014996 1 0.0570059123515111 -0.110310155653346 -0.114909016141399 0.0411516835699355 -0.113086069586112 -0.0358675420928517 -0.114909016141399 0.169669896985525 -0.0751876656006536 -0.108430155923619 -0.114909016141399 -0.114909016141399 -0.114909016141399 -0.114909016141399 -0.286818143571913 -0.00269215301662658 0.0157653471802572 -0.0214961712359072 -0.114909016141399 -0.173016837708006 -0.173016837708006 0.0570059123515111 0.0570059123515111 0.0570059123515111 0.0570059123515111 0.0626354401918488 0.0813750792446954 0.0651855142401167 0.00761611412027155 0.0570059123515111 0.501115381234874 0.126109434579597 0.0570059123515111 0.0369849644176603 -0.00776959674443441 -0.00822227776265562 1 -0.0273085988550873 0.672911716526428 -0.114000216013325 -0.116711100640794 -0.114909016141399 -0.114909016141399 -0.114909016141399 -0.113086069586112 -0.162796324866742 0.0570059123515111 0.0570059123515111 0.0570059123515111 0.0570059123515111 -0.0955085635640148 0.235405623031571 -0.114909016141399 -0.173016837708006 -0.173016837708006 -0.173016837708006 -0.0244841525520982 0.375422868981512 -0.00197960741078233 -0.102422374421502 0.050137517469216 -0.0842899642618755 -0.141771183412458 -0.108177801409575 -0.185184359160991 0.0901824756652476 0.108990747324162 -0.114909016141399 -0.114909016141399 -0.114909016141399 -0.112166439853954 0.0245119677610304 0.0120650038361316 -0.113086069586112 -0.0236202787410535 -0.0133671480859465 0.231035487795581 -0.0562445597617556 -0.111241184509954 0.210600753800865 -0.0111816958026906 -0.0146907426124724 -0.0428851174411355 -0.0121800506188196 -0.0408995419931461 -0.0808624743843757 -0.0374680635175021 0.0211194960939821 0.980861477101934 -0.173016837708006 -0.0124207632505504 -0.00851100772650009 0.0244607383909969 -0.0244841525520982 -0.01333803545541 -0.290148553588989 -0.092970106161393 -0.0829922045848246 -0.115714171502417 -0.173725547850108 -0.172306861354242 -0.173016837708006 -0.0244841525520982 -0.174433012882355 -0.0890814335405485 -0.173016837708006 -0.0411348452973805 0.00233941329621379 -0.0550431841986505 -0.0617127466698858 -0.292151620440331 0.0477864019922996 0.0470436749898625 0.00238427229873007 -0.0477206154938984 -0.115812601948502 -0.0451026502017078 -0.0451026502017078 -0.0845580947001532 -0.00928510359478229 -0.113086069586112 0.0386862064222893 0.368628740404864 0.0475787298422474 -0.184342226294384 -0.114909016141399 -0.0298272355883518 0.204152175228401 0.21416163819338 0.210448461701486 -0.0962672400655713 -0.115812601948503 -0.173725547850108 -0.171595597336669 -0.113086069586112 -0.114909016141399 -0.114909016141399 0.245572780988384 -0.114909016141399 -0.163680192642717 -0.113086069586112 -0.114909016141399 -0.107480858337944 -0.114909016141399 -0.10056729065257 -0.114909016141399 -0.114909016141399 -0.0845580947001532 -0.105562799030775 -0.0114605881911586 -0.0445422978735192 -0.10936974165634 -0.172306861354242 -0.0890814335405485 -0.114909016141399 -0.0895125800771562 -0.162951662589573 0.068052409241331 -0.00649020332475387 0.243110725030673 -0.173016837708006 0.0448814567440851 -0.173016837708006 -0.170883023843759 -0.113086069586112 -0.0722383621422704 -0.065980972379666 -0.0471420809040898 -0.0380606227960416
-0.00446075401331536 -0.00446075401331536 -0.0382156799496108 0.0415789614675267 1 1 1 -0.515132546710609 -0.012062345830365 -0.012062345830365 -0.012062345830365 0.00764968208495955 -0.012062345830365 -0.00853089866604112 -0.00901845314562145 0.0292904144549634 -0.120361863158396 -0.128935524687326 0.146658436144256 0.926407031885036 0.189729115933649 0.109757484270646 0.0767078276287078 0.0157880643449827 0.0570059123515111 1 0.013316487947984 0.00495832862467751 -0.310618552280597 0.0230984348610808 0.041805725827818 0.0174567842069826 -0.197103419868197 0.0292904144549634 -0.0080196180234086 0.00495832862467751 0.00495832862467751 0.00495832862467751 0.00495832862467751 0.0153460729768702 -0.128935524687326 -0.521282166474119 -0.102379452699065 0.00495832862467751 -0.012062345830365 -0.012062345830365 1 1 1 1 -0.222344141369807 0.0120065644192796 -0.0618016770159162 0.0922492902183719 1 0.0845568177364633 0.0883247865341043 1 0.106748383664916 -0.014219449251328 -0.0198995315087762 0.0570059123515111 0.132228927433426 0.115420647530363 0.0262330591669313 -0.000946989809755395 0.0174567842069826 0.00495832862467751 0.0174567842069826 0.0230984348610808 0.189089652991284 1 1 1 1 -0.0114195945953193 0.00218987479172108 0.00495832862467751 -0.012062345830365 -0.012062345830365 -0.012062345830365 0.0675538887540323 0.167609706888014 -0.124889783440387 -0.0203582964699385 -0.199206738983608 -0.918220315719176 0.0841238275463028 -0.0909944507972246 -0.178524009354162 0.00677620328257231 -0.0974255957425118 0.00495832862467751 0.00495832862467751 0.00495832862467751 0.0199012492242623 0.0217072751369346 -0.518631698630504 0.0230984348610808 -0.102180878442427 -0.0076496820849584 0.0271740605674661 0.0115604840075745 -0.00923820487701142 0.0282848933355746 0.0834371778666987 0.0779840448596576 0.114720072371079 0.0758151339362342 -0.00341316174681733 0.0691869442435438 0.0946389409003007 0.0561600421420392 0.048333033600775 -0.012062345830365 -0.102214073796518 -0.100281319798849 -0.127902390585087 0.0813877461318302 0.783938382127818 -0.0474560544291503 -0.0109471632723251 -0.723018207619753 0.0749178415561763 -0.0167723784082107 -0.0141482133410991 -0.012062345830365 -0.886201559342745 -0.000480084866401069 -0.0117843191482048 -0.012062345830365 0.0866600747945002 0.0979642181508712 0.00708699216731715 -0.0185921679298273 -0.0425506344854736 -0.135966420017443 -0.208813762635993 -0.142256683766552 -0.852327374895447 -0.00446075401331536 -0.974338346539574 -0.974338346539574 0.0244132622774379 0.10979101960858 0.0230984348610808 0.913112237910439 0.170135347481039 0.930816202203148 0.18034538736826 0.00495832862467751 0.0693179238141144 0.108951495731599 0.0939447803784912 0.112218799682519 -0.789778209515286 -0.00446075401331536 -0.0177732917425956 -0.00853089866604112 0.0230984348610808 0.0174567842069826 0.0174567842069826 8.84199341309528e-05 0.00495832862467751 -0.0159362335288942 0.0230984348610808 0.00495832862467751 0.0158172021787996 0.0174567842069826 -0.0129325288949762 0.0174567842069826 0.0174567842069826 0.0244132622774379 0.0272557417062207 -0.149559869587294 -0.0289997897736684 -0.668535090969986 -0.00649377193007088 -0.0117843191482048 0.0174567842069826 -0.0540859318160278 -0.0180471465990668 0.0510352415533881 0.155612130304052 0.00306952944084721 -0.012062345830365 -0.512409945799435 -0.012062345830365 -0.0105845819457495 0.0230984348610808 -0.0131094994934485 0.0271096688311744 -0.969948697628507 0.11609094410545
0.952488363074643 0.952488363074643 -0.126742219134163 0.0341000422100537 0.013316487947984 0.013316487947984 0.013316487947984 -0.00578824066258783 -0.104785630114743 -0.104785630114743 -0.104785630114743 0.0350955758650398 -0.104785630114743 -0.103924872457697 -0.0248483862074878 0.75518433061331 -0.00170210313636689 0.00664724511645552 -0.0207876520259231 -0.0149345034267814 -0.0341866401077799 0.0240144502610029 0.0112093847701207 0.0013989849793078 -0.110310155653346 0.013316487947984 1 0.959978245028281 -0.0483415703824905 0.975453086813205 0.534907466428011 0.959978245028281 -0.0362881809090717 0.755184330613311 0.89641308572818 0.959978245028281 0.959978245028281 0.959978245028281 0.959978245028281 -0.173708063912517 0.00664724511645551 -0.00259779184747572 -0.00680944833050565 0.959978245028281 -0.104785630114743 -0.104785630114743 0.013316487947984 0.013316487947984 0.013316487947984 0.013316487947984 -0.0632601432819437 -0.0304822213409927 -0.0380928328055423 -0.0270513813616704 0.013316487947984 -0.0552781157043058 0.0161040177567204 0.013316487947984 -0.00490386418655492 0.0191496983577713 0.00340834187492848 -0.110310155653346 -0.0269202984674858 -0.0710492074336906 0.967631110808186 0.945155645415877 0.959978245028281 0.959978245028281 0.959978245028281 0.975453086813205 0.0118649535062653 0.013316487947984 0.013316487947984 0.013316487947984 0.013316487947984 0.00210908895015133 0.00155645002187984 0.959978245028281 -0.104785630114743 -0.104785630114743 -0.104785630114743 0.0312694973123712 -0.000542045288841123 -0.00901687831572057 0.0191496983577713 -0.0653623721217241 -0.0300656650074534 -0.0961162949715534 -0.0539431837664365 -0.112087039015724 -0.713557352775353 -0.0452385148661763 0.959978245028281 0.959978245028281 0.959978245028281 0.983450627451276 0.0948481266744827 0.00962166973341506 0.975453086813205 -0.00376057574466383 -0.0552248391027835 -0.15736506664091 -0.0220322507965185 0.89008979166781 0.127547890609969 0.0350459266083326 0.08330832347028 0.0374715852345089 0.0275484058107144 0.641194597052891 -0.015754365473425 0.0826436514159577 -0.000286143600798313 -0.108198982213486 -0.104785630114743 0.0120306764417725 0.00833901311672486 -0.00980157385442037 0.0312694973123712 0.0335215882136857 -0.175725087901642 -0.00302060752213651 -0.059163597799299 0.0317586630641508 -0.105214852147653 -0.104355641215506 -0.104785630114743 -0.0292429811499533 -0.105643320094301 0.723435246380566 -0.104785630114743 -0.0253016308416442 -0.0171112704939733 0.0339336378275127 0.0153424901986986 -0.176938221981309 -0.0677547687496306 -0.0646516473924086 0.000749869080500935 -0.0298220469313153 0.952488363074643 -0.0522396696769895 -0.0522396696769895 0.766548593820155 0.0162910392043299 0.975453086813205 0.0248163835690272 0.0078916853421511 -0.0131820148138122 0.0164567661080575 0.959978245028281 -0.0203140466905031 0.00201764962906869 0.0223296456871371 0.0111661267305693 -0.00883546757239316 0.952488363074643 -0.105214852147653 -0.103924872457697 0.975453086813205 0.959978245028281 0.959978245028281 -0.00379870515226533 0.959978245028281 -0.0988703611543155 0.975453086813205 0.959978245028281 0.922079753087646 0.959978245028281 0.914924158390267 0.959978245028281 0.959978245028281 0.766548593820155 -0.0461005332347773 -0.0377403532177262 0.0210206808566479 -0.0775090874967779 -0.104355641215506 0.723435246380566 0.959978245028281 -0.00184631480338904 -0.0969661138331675 -0.0073192459954988 0.0319033249919308 -0.00552755235644201 -0.104785630114743 0.020439201489405 -0.104785630114743 -0.103493310631421 0.975453086813205 0.0222589117178317 -0.0555362607902235 -0.0541746766484026 0.0358666350032336
0.97650167129602 0.97650167129602 -0.0722556582044636 0.0298164508829046 0.00495832862467751 0.00495832862467751 0.00495832862467751 -0.00678901478210055 -0.109154171625687 -0.109154171625687 -0.109154171625687 0.0227984249228164 -0.109154171625687 -0.108257528747055 -0.0291021362097606 0.745874962999471 -0.018513481890742 -0.010775795875039 -0.0197379689759082 -0.0258755318999781 -0.024407009386724 0.0266504733970503 0.0339826419224749 0.00213540565879478 -0.114909016141399 0.00495832862467751 0.959978245028281 1 -0.0503569436420586 0.984135739592069 0.542298614601974 0.968394525821554 -0.0451084817577235 0.745874962999471 0.910141150132924 1 1 1 1 -0.180950000494437 -0.010775795875039 -0.00334935671905711 -0.0197777274318338 1 -0.109154171625687 -0.109154171625687 0.00495832862467751 0.00495832862467751 0.00495832862467751 0.00495832862467751 -0.0555880071955913 -0.0171314286208414 -0.0419882099226062 -0.0267965761240684 0.00495832862467751 -0.0575826754310217 0.0258379852836701 0.00495832862467751 0.0090807693116742 0.00996482454909462 -0.00556711560402983 -0.114909016141399 -0.0151356421512765 -0.0652519702655538 0.976179444602044 0.984559442165309 0.968394525821554 1 0.968394525821554 0.984135739592069 0.0208491563535378 0.00495832862467751 0.00495832862467751 0.00495832862467751 0.00495832862467751 -0.00606345613776118 0.00580531484097103 1 -0.109154171625687 -0.109154171625687 -0.109154171625687 0.0435778532460186 0.0085142874550066 -0.0252230874597316 0.00996482454909462 -0.0582144654912282 -0.0191446189991595 -0.0949546444995853 -0.0678898754428674 -0.123631291243278 -0.724414152552567 -0.0566083556123237 1 1 1 0.976132627538378 0.117531111068212 -0.000572377698424315 0.984135739592069 -0.0168877987391842 -0.0423958161539534 -0.163562868263054 -0.020117654853006 0.935445575044723 0.132865396971794 0.047661933444058 0.0908226690993867 0.0431038598754133 0.0395508804966805 0.639880211861513 0.00406690103287268 0.0843968270908298 0.00857424142672121 -0.111831949756141 -0.109154171625687 1.38031676033596e-05 -0.00373780776032392 -0.0105439088913301 0.0435778532460186 0.0158018663945016 -0.183051114764029 -0.0113691424932739 -0.0730044913675349 0.0256557672663227 -0.109601288042266 -0.108706256371916 -0.109154171625687 -0.0460728153716689 -0.11004761893452 0.734513336203702 -0.109154171625687 -0.0175379262291139 -0.00425097446587863 0.0231254362361092 0.00934581610722468 -0.184314824734488 -0.0681163855900066 -0.057438371330159 0.0050512132698881 -0.0416763235582902 0.97650167129602 -0.0398162578456851 -0.0398162578456851 0.735869973824369 0.0327930836876356 0.984135739592069 0.0107491045733406 0.0365574688561261 -0.0239720430627043 0.0226687827862026 1 -0.00144871812676454 0.025544986118882 0.0432100807016311 0.0332338115303171 -0.0249239302558659 0.992197862824048 -0.109601288042266 -0.108257528747055 0.984135739592069 0.968394525821554 0.968394525821554 -5.61557163936528e-05 1 -0.100763040592515 0.984135739592069 1 0.935356179585467 0.968394525821554 0.959978245028281 0.968394525821554 0.968394525821554 0.735869973824369 -0.0562729577332126 -0.0393137588410814 0.003854107719012 -0.0807404625033917 -0.108706256371916 0.734513336203702 0.968394525821554 -0.0181320930840332 -0.102804177793445 0.00882561276293375 0.0259594460017843 -0.0019504492564828 -0.109154171625687 0.00892805461007522 -0.109154171625687 -0.107807974990489 0.984135739592069 0.0156867208463422 -0.0615296418817308 -0.0418639095805112 0.0413877146208966
-0.0507529249243976 -0.0507529249243976 -0.0580242710924516 0.0798935295728761 -0.310618552280597 -0.310618552280597 -0.310618552280597 0.123134258598645 -0.0419549941142745 -0.0419549941142745 -0.0419549941142745 -0.0462611211895608 -0.0419549941142745 -0.0407560909461944 0.00620700117677383 -0.0375599834757867 0.211695319104143 0.212123216280416 -0.0274496961779334 -0.342114534598038 -0.0290734762932628 -0.087012187449377 -0.0884869709557111 -0.0312760905840007 0.0411516835699355 -0.310618552280597 -0.0483415703824905 -0.0503569436420586 1 -0.0495580679747746 -0.0273085007726777 -0.0503569436420586 0.555932758723469 -0.0375599834757867 -0.0475176921210987 -0.0503569436420586 -0.0503569436420586 -0.0503569436420586 -0.0503569436420586 0.0713566358466246 0.212123216280416 0.126295088300428 0.193459411910175 -0.0503569436420586 -0.0419549941142745 -0.0419549941142745 -0.310618552280597 -0.310618552280597 -0.310618552280597 -0.310618552280597 0.0848918278332371 0.1078374751541 0.101821474868881 -0.0237174060305486 -0.310618552280597 0.0684946380986324 -0.071137852406346 -0.310618552280597 -0.191925701589738 0.000233544107645479 0.00241759512141736 0.0411516835699355 -0.257175534363483 0.0109962533414298 -0.0499586772712536 -0.0511466768642319 -0.0503569436420586 -0.0503569436420586 -0.0503569436420586 -0.0495580679747746 -0.407556490279519 -0.310618552280597 -0.310618552280597 -0.310618552280597 -0.310618552280597 -0.0878978827740261 -0.0515382532210833 -0.0503569436420586 -0.0419549941142745 -0.0419549941142745 -0.0419549941142745 -0.0197050080165942 -0.0954853068031918 0.21514917686597 -0.0908332258446298 0.109978437626597 0.312333262146361 -0.0954853068031918 0.0312760905840131 0.026394920552873 0.0395209531599147 0.127152723533252 -0.0503569436420586 -0.0503569436420586 -0.0503569436420586 -0.0491550557121226 -0.104974576145586 0.121041377961165 -0.0495580679747746 0.191544283150661 0.0462611211895619 0.0634277231307147 0.0110734085430444 -0.0487495781197062 0.0591138304041089 -0.064860461648649 -0.0256712253107464 -0.0785980447364443 -0.0165857065170695 -0.0322224117663793 -0.0199092775290091 -0.0461990306338896 -0.0208652918795724 0.0471342434666194 -0.0419549941142745 0.201330813161045 0.19972838574198 0.00259848113112654 -0.0302775548632199 -0.238828925811829 -0.0380974765361998 -0.0890750083993766 0.220423855515578 -0.0755105839186573 -0.0425466355895557 -0.0413581773928706 -0.0419549941142745 0.360434199390108 -0.0431331947623527 -0.0390384399674534 -0.0419549941142745 0.0242853523391025 -0.200127627813482 -0.0998108781418402 -0.0801233616769767 -0.0401271546745258 0.100350198289878 0.110730074718014 0.0235279797400992 0.289493513504791 -0.0507529249243976 0.320201548484181 0.320201548484181 -0.0370561627997556 -0.211695319104143 -0.0495580679747746 -0.348262046493834 -0.0911254545699706 -0.340109124842211 -0.371092118753787 -0.0503569436420586 -0.0327900474087319 -0.0437180788413063 -0.0063832245462005 -0.0254499409462593 0.244289125732543 -0.0507529249243976 -0.0338418374060326 -0.0407560909461944 -0.0495580679747746 -0.0503569436420586 -0.0503569436420586 -0.0527004386119083 -0.0503569436420586 -0.0337567212265743 -0.0495580679747746 -0.0503569436420586 -0.047101678420636 -0.0503569436420586 -0.0483415703824905 -0.0503569436420586 -0.0503569436420586 -0.0370561627997556 -0.0241240395070324 -0.0273085007726777 -0.0899551847561765 0.192808497074355 -0.0413581773928706 -0.0390384399674534 -0.0503569436420586 -0.0792095463287316 -0.0330834423729003 0.0779487369151194 -0.0173680090850843 -0.0530838138142818 -0.0419549941142745 0.113799581831488 -0.0419549941142745 -0.0401486387411664 -0.0495580679747746 -0.0810332361087982 -0.0831420497168493 0.318395991695962 -0.0789040298996639
0.960511173910296 0.960511173910296 -0.129931639816971 0.0417833938408656 0.0230984348610808 0.0230984348610808 0.0230984348610808 0.000450902006538553 -0.107422521422405 -0.107422521422405 -0.107422521422405 0.0276282436669433 -0.107422521422405 -0.106540103119893 -0.0274229880386957 0.757898461556375 -0.00631285252712155 0.00199953601335845 -0.0223254976826231 -0.00513128782910831 -0.0273898140926607 0.0226311463039625 0.00996911566390644 0.0073912447875744 -0.113086069586112 0.0230984348610808 0.975453086813205 0.984135739592069 -0.0495580679747746 1 0.55104046401847 0.984135739592069 -0.0417047999289281 0.757898461556375 0.890942187285272 0.984135739592069 0.984135739592069 0.984135739592069 0.984135739592069 -0.178079362565778 0.00199953601335845 0.00391019750833321 -0.00584354260050691 0.984135739592069 -0.107422521422405 -0.107422521422405 0.0230984348610808 0.0230984348610808 0.0230984348610808 0.0230984348610808 -0.0544077779269031 -0.0259577230156165 -0.0508140105316762 -0.0288632781199494 0.0230984348610808 -0.0566691688729987 0.0244559839144773 0.0230984348610808 -0.00535123432989078 0.0176005704569977 0.00207168824754954 -0.113086069586112 -0.0265419416865237 -0.0602947572512786 0.991981186885599 0.968940134787714 0.984135739592069 0.984135739592069 0.984135739592069 1 0.0123049642928546 0.0230984348610808 0.0230984348610808 0.0230984348610808 0.0230984348610808 0.00122130042369977 0.0100521572321286 0.984135739592069 -0.107422521422405 -0.107422521422405 -0.107422521422405 0.0358073176845929 0.0168494476629061 -0.0133638470460661 0.0176005704569977 -0.0566647401729891 -0.0421427230005426 -0.0986074822741984 -0.0739333288030172 -0.118231908682848 -0.695398916493766 -0.0683725203982393 0.984135739592069 0.984135739592069 0.984135739592069 0.991867877842735 0.10084274867192 0.00703445550655363 1 -0.0031315653391657 -0.0474292191804343 -0.163453043236706 -0.00995388680602419 0.917505641014469 0.13075758571503 0.0397454026050033 0.0851115968712738 0.0383357225327805 0.0319255813951367 0.650195075860928 -0.0071697564467483 0.0811880569306537 -0.00703338164239833 -0.103505237369796 -0.107422521422405 0.013301180424156 0.00953378777983749 -0.0100180677270855 0.0358073176845929 0.0268144550001171 -0.180147144211449 -0.00411134378194832 -0.0675333650261336 0.0198992084046777 -0.107862544667721 -0.10698171201286 -0.107422521422405 -0.0394287549625154 -0.10830179485047 0.705157668538027 -0.107422521422405 -0.0294720300305352 -0.018139432129723 0.0309347873361899 0.016010948774518 -0.181390806357858 -0.067077430449751 -0.0559132310857568 0.00570194134800492 -0.03709920095565 0.960511173910296 -0.0636546363201046 -0.0636546363201046 0.747732192034191 0.0210146381303599 1 0.0355061453085711 0.0243977127100651 -0.00337345051290172 0.0153052430594175 0.984135739592069 0.00167408371355601 0.0310135158415991 0.0491761372114047 0.0389636830032662 -0.0185813312472543 0.976457377552017 -0.107862544667721 -0.106540103119893 1 0.984135739592069 0.984135739592069 0.00417015996584987 0.984135739592069 -0.0935654310686821 1 0.984135739592069 0.950434113868458 0.984135739592069 0.942151698832077 0.984135739592069 0.984135739592069 0.747732192034191 -0.0522560660214578 -0.0386900751332156 0.0105109430234144 -0.0794595747807809 -0.10698171201286 0.705157668538027 0.984135739592069 -0.0118165794818783 -0.101173265545907 0.00256456114085634 0.0248719733526394 0.00226795655014423 -0.107422521422405 0.0172641657759515 -0.107422521422405 -0.106097681201187 1 0.0226901714942817 -0.0553981690482967 -0.0656457720136806 0.0366726345080881
0.509117256516639 0.509117256516639 -0.0517033362263656 0.00929647258936507 0.041805725827818 0.041805725827818 0.041805725827818 -0.0756736601396206 -0.0591941560506374 -0.0591941560506374 -0.0591941560506374 0.0188209088653618 -0.0591941560506374 -0.0587079078597609 -0.0167066195974768 0.727063705719747 0.0477907954549881 0.048332271833486 0.00872922032219362 0.0248115673709166 0.00274044265748799 -0.0113683875655011 -0.0690819415383488 -0.0471513515905599 -0.0358675420928517 0.041805725827818 0.534907466428011 0.542298614601974 -0.0273085007726777 0.55104046401847 1 0.542298614601974 0.0400168778613982 0.727063705719747 0.574701749047123 0.542298614601974 0.542298614601974 0.542298614601974 0.542298614601974 -0.09812893458036 0.048332271833486 -0.0749971302667574 0.0575996010274414 0.542298614601974 -0.0591941560506374 -0.0591941560506374 0.041805725827818 0.041805725827818 0.041805725827818 0.041805725827818 -0.0451534401503778 -0.0643493354431369 0.0394914043669309 0.0190534908956197 0.041805725827818 -0.0305664973454046 0.0267109802625676 0.041805725827818 -0.0556750247011775 0.0235332587821605 0.0265144832674712 -0.0358675420928517 -0.0220592571232316 -0.00864865589087705 0.546621773519038 0.533925221479544 0.542298614601974 0.542298614601974 0.542298614601974 0.55104046401847 -0.0121086532198069 0.041805725827818 0.041805725827818 0.041805725827818 0.041805725827818 0.0806190505881285 0.0702288814350304 0.542298614601974 -0.0591941560506374 -0.0591941560506374 -0.0591941560506374 0.0366601939875275 0.0356281094655142 0.0521135182354035 0.0730436260102484 -0.0429448681081921 -0.0158390766684952 -0.0745455552507379 0.0471513515905596 -0.133485469048955 -0.655814812224436 0.00423335830050157 0.542298614601974 0.542298614601974 0.542298614601974 0.525926842168935 0.017395544701771 -0.0481376246059293 0.55104046401847 0.0551927577892307 -0.018820908865365 0.0790440450708443 -0.0947290180127071 0.560179222589805 0.0537605028457316 0.0390276818353828 0.0618655460333459 0.0653457778362826 0.0343217592459856 0.80557754014001 -0.0449255500083073 0.0878950108845261 -0.0111642617257435 -0.0309026616177079 -0.0591941560506374 0.0671254738803917 0.0652320036658221 -0.0242487505199283 0.0366601939875275 0.0736409583484692 -0.0992683659378798 0.0775468666479542 -0.0221162743210681 -0.0467138574897082 -0.0594366266639129 -0.0589512522290566 -0.0591941560506374 -0.015485740108835 -0.0596786712884372 0.663994352215173 -0.0591941560506374 -0.0179284535422038 -0.0657058678176119 0.0809800264737737 0.0826949640230024 -0.0999536741041192 -0.024823739532889 -0.0423572097559663 -0.030829517815919 -0.0524567766033329 0.509117256516639 -0.0358743743400495 -0.0358743743400495 0.699821359203031 -0.0477907954549897 0.55104046401847 0.0217359241426751 0.0464432485227422 0.0258303796164073 -0.0288311939141081 0.542298614601974 -0.010898669180559 0.0311571079314693 0.0795580618245609 0.0843530114310962 -0.00469630973611778 0.538067526420518 -0.0594366266639129 -0.0587079078597609 0.55104046401847 0.542298614601974 0.542298614601974 0.0660446897892283 0.542298614601974 -0.0559998147812809 0.55104046401847 0.542298614601974 0.579777657365042 0.542298614601974 0.414313875931106 0.542298614601974 0.542298614601974 0.699821359203031 -0.0137305288020907 -0.0213197969543128 0.0645205151129839 -0.0437854409579123 -0.0589512522290566 0.663994352215173 0.542298614601974 0.0590586330025168 -0.0557505631926793 -0.051736876911298 0.0258403563195165 0.0646911547309158 -0.0591941560506374 -0.0556197981863181 -0.0591941560506374 -0.058464115480387 0.55104046401847 0.0995659738726689 0.00167751387296436 -0.0368669024901532 0.0642763151368571
0.97650167129602 0.97650167129602 -0.113553313510487 0.038501506794294 0.0174567842069826 0.0174567842069826 0.0174567842069826 0.00179419046526851 -0.109154171625687 -0.109154171625687 -0.109154171625687 0.0423958161539517 -0.109154171625687 -0.108257528747055 -0.0291021362097606 0.745874962999471 -0.00435251380415055 0.00373663321646411 -0.0264226904661529 -0.0121670725249868 -0.0326995183519804 0.0266504733970503 0.0250954557235935 0.00213540565879478 -0.114909016141399 0.0174567842069826 0.959978245028281 0.968394525821554 -0.0503569436420586 0.984135739592069 0.542298614601974 1 -0.0451084817577235 0.745874962999471 0.910141150132924 0.968394525821554 0.968394525821554 0.968394525821554 0.968394525821554 -0.180950000494437 0.00373663321646411 0.0053823190370458 -0.00513142300455381 0.968394525821554 -0.109154171625687 -0.109154171625687 0.0174567842069826 0.0174567842069826 0.0174567842069826 0.0174567842069826 -0.0601822857467763 -0.0328967212451075 -0.0419882099226062 -0.0333927171578974 0.0174567842069826 -0.0575826754310217 0.0384270453621686 0.0174567842069826 -0.00552980152511289 0.0199638841082252 0.00465040019146723 -0.114909016141399 -0.0386928950201746 -0.0652519702655538 0.976179444602044 0.984559442165309 1 0.968394525821554 1 0.984135739592069 0.0208491563535378 0.0174567842069826 0.0174567842069826 0.0174567842069826 0.0174567842069826 -0.00606345613776118 0.00580531484097103 0.968394525821554 -0.109154171625687 -0.109154171625687 -0.109154171625687 0.029288346909568 0.0085142874550066 -0.010904684148882 0.0199638841082252 -0.0629101805282074 -0.0500332566892884 -0.0949546444995853 -0.0823651610885799 -0.123631291243278 -0.724414152552567 -0.0566083556123237 0.968394525821554 0.968394525821554 0.968394525821554 0.976132627538378 0.112789557220583 0.0253971515277786 0.984135739592069 -0.00268095141212167 -0.0619269442667873 -0.151890624684493 -0.020117654853006 0.935445575044723 0.132865396971794 0.0332445639307995 0.0908226690993867 0.0431038598754133 0.0253893065683301 0.639880211861513 0.00406690103287268 0.0901043681600229 -0.0114122086782992 -0.111831949756141 -0.109154171625687 0.00714460850947027 0.0101132434246156 -0.00998089913935907 0.0435778532460186 0.0251297323433891 -0.183051114764029 -0.0113691424932739 -0.0730044913675349 0.0122769844123305 -0.109601288042266 -0.108706256371916 -0.109154171625687 -0.0460728153716689 -0.11004761893452 0.734513336203702 -0.109154171625687 -0.0175379262291139 -0.0184527387373499 0.0319523551884439 0.00934581610722468 -0.184314824734488 -0.0726406576129473 -0.0621637272331759 -0.0011616430978535 -0.0416763235582902 0.97650167129602 -0.0711239143455669 -0.0711239143455669 0.735869973824369 0.0196443088928576 0.984135739592069 0.0265756192543529 0.0365574688561261 0.00290421617704579 0.0226687827862026 0.968394525821554 -0.00144871812676454 0.025544986118882 0.0432100807016311 0.0332338115303171 -0.0249239302558659 0.960774774171468 -0.109601288042266 -0.108257528747055 0.984135739592069 1 1 -5.61557163936528e-05 0.968394525821554 -0.100763040592515 0.984135739592069 0.968394525821554 0.935356179585467 1 0.927071111071758 1 1 0.735869973824369 -0.0562729577332126 -0.0393137588410814 0.0127606402546273 -0.0807404625033917 -0.108706256371916 0.734513336203702 1 -0.0181320930840332 -0.102804177793445 -0.00100166955955286 0.0316478288030496 -0.0019504492564828 -0.109154171625687 0.0356105914154428 -0.109154171625687 -0.107807974990489 0.984135739592069 0.0156867208463422 -0.0615296418817308 -0.0731535131960864 0.0413877146208966
-0.0467519132161037 -0.0467519132161037 -0.0584423641118497 0.186152817928843 -0.197103419868197 -0.197103419868197 -0.197103419868197 0.174288436028305 -0.0395867537092241 -0.0395867537092241 -0.0395867537092241 -0.0720340265856937 -0.0395867537092241 -0.0369551806004068 -0.0163900734765745 -0.0195982891243119 0.367637538408628 0.368380639697984 -0.176176257167156 -0.238563569106464 -0.172770989917345 -0.132484370278753 -0.135832253893128 -0.0771732511110639 0.169669896985525 -0.197103419868197 -0.0362881809090717 -0.0451084817577235 0.555932758723469 -0.0417047999289281 0.0400168778613982 -0.0451084817577235 1 -0.0195982891243119 -0.0495908563926257 -0.0451084817577235 -0.0451084817577235 -0.0451084817577235 -0.0451084817577235 0.0500166528783193 0.368380639697984 0.166466680480771 0.335968420452647 -0.0451084817577235 -0.0395867537092241 -0.0395867537092241 -0.197103419868197 -0.197103419868197 -0.197103419868197 -0.197103419868197 0.304126722205101 0.187274352978735 0.0439445192250662 -0.171364113284456 -0.197103419868197 0.0777430372788306 0.205540711900582 -0.197103419868197 -0.322422617392128 0.0562591150661016 0.0520426737901966 0.169669896985525 -0.437322189320882 0.126765797521121 -0.0434265266020581 -0.0483580469065584 -0.0451084817577235 -0.0451084817577235 -0.0451084817577235 -0.0417047999289281 -0.707776938492969 -0.197103419868197 -0.197103419868197 -0.197103419868197 -0.197103419868197 -0.152646555394436 0.472712768721259 -0.0451084817577235 -0.0395867537092241 -0.0395867537092241 -0.0395867537092241 -0.0773613130015334 0.166117764286435 0.373635629301451 -0.157744175433595 0.304004657289978 0.185484426650491 -0.142911601756162 -0.0905427483552904 0.0241817718812318 0.0279832969317915 0.0912705963464359 -0.0451084817577235 -0.0451084817577235 -0.0451084817577235 -0.039942031979529 -0.182302541846318 0.235898789576113 -0.0417047999289281 0.332642540476354 0.0720340265856674 0.0696720407683897 0.0422383342329663 -0.0537260210348397 0.0491026681057457 -0.112638959432193 -0.0928936634151104 -0.136496129498369 -0.0681370664949788 0.00768737689739699 -0.0999348099701361 -0.117240857454366 -0.0788582492944236 0.180015207358866 -0.0395867537092241 0.349638172773777 0.346855340945862 0.182028374138701 -0.0825342368778968 -0.241764548857342 -0.120895540736401 -0.154690793165648 0.196893999880803 -0.131134336428083 -0.0313304275526183 -0.0382768744561352 -0.0395867537092241 0.261013625839218 -0.0355304450063381 -0.0259917206809239 -0.0395867537092241 -0.04836054297936 -0.347548678772212 -0.173335082238726 -0.139145048556587 -0.123957969161141 0.299576627188179 0.305300244264821 0.199626354804244 0.179057406286531 -0.0467519132161037 0.208601083045097 0.208601083045097 -0.0173141970997986 -0.367637538408628 -0.0417047999289281 -0.246473349978719 0.160435465352162 -0.235971126797882 -0.714120675234254 -0.0451084817577235 -0.0569443498546062 -0.0418004235904516 -0.0140215483959889 -0.02107597123822 0.186037372338492 -0.0467519132161037 -0.034166828160965 -0.0369551806004068 -0.0417047999289281 -0.0451084817577235 -0.0451084817577235 0.471868019028976 -0.0451084817577235 -0.0289374418006336 -0.0417047999289281 -0.0451084817577235 -0.048146870058717 -0.0451084817577235 -0.0452099686205188 -0.0451084817577235 -0.0451084817577235 -0.0173141970997986 0.0133763112157967 -0.0474249031305133 -0.156219338390686 0.123948634203347 -0.0382768744561352 -0.0259917206809239 -0.0451084817577235 -0.137558084675617 -0.0275449701577668 0.142298789058195 -0.197304485271994 0.467011234564747 -0.0395867537092241 0.235743519383503 -0.0395867537092241 -0.0356215062939321 -0.0417047999289281 -0.140725168503457 -0.144387408401379 0.206186299095874 -0.1370275140971
0.719040714553053 0.719040714553053 -0.0578710292807988 0.033977245359773 0.0292904144549634 0.0292904144549634 0.0292904144549634 -0.104081196110194 -0.0378701241774117 -0.0378701241774117 -0.0378701241774117 0.0123919595309097 -0.0378701241774117 -0.035017420912946 -0.022978205989441 1 -0.0282185492065181 -0.0195568075385563 0.0644767463847246 0.00440850053105421 0.0104213350503979 0.00222224055121388 -0.0233000735339167 -0.0293422394685576 -0.0751876656006536 0.0292904144549634 0.755184330613311 0.745874962999471 -0.0375599834757867 0.757898461556375 0.727063705719747 0.745874962999471 -0.0195982891243119 1 0.790442081658041 0.745874962999471 0.745874962999471 0.745874962999471 0.745874962999471 -0.134966074923544 -0.0195568075385563 -0.103150700106141 -0.0151562579613838 0.745874962999471 -0.0378701241774117 -0.0378701241774117 0.0292904144549634 0.0292904144549634 0.0292904144549634 0.0292904144549634 -0.0633780534924206 -0.0251480251077826 -0.0348781683682559 0.0666724453436813 0.0292904144549634 -0.039044870107933 0.0113294461027294 0.0292904144549634 0.00936378425879932 -0.0105552380213766 -0.0078465724583959 -0.0751876656006536 0.0102052829141953 -0.024776704315614 0.751821015433464 0.734358237495833 0.745874962999471 0.745874962999471 0.745874962999471 0.757898461556375 -0.021775233675789 0.0292904144549634 0.0292904144549634 0.0292904144549634 0.0292904144549634 0.00974300241858881 0.0080523828580952 0.745874962999471 -0.0378701241774117 -0.0378701241774117 -0.0378701241774117 0.0093365225668548 0.0249940390318183 -0.0303744112605877 0.024494400542066 -0.0668249163589418 -0.0469449177481161 -0.0965260007949099 0.0491548524652127 -0.164557773588592 -0.924798550883952 -0.0535184064135668 0.745874962999471 0.745874962999471 0.745874962999471 0.742596552432544 0.0947711026239087 -0.104700813168672 0.757898461556375 -0.0186301962890944 -0.0369734913078695 0.0896854241155512 -0.0338078736049926 0.770467867097374 0.060828814514098 0.0124671183353454 0.0334195928103148 0.0239342746697931 0.0062359316306393 0.857892064493347 -0.0372471487390485 0.0442918390198173 -0.0336174589955015 -0.0681284590368567 -0.0378701241774117 -0.00979449690126386 -0.0124669190324154 -0.0503076273252065 0.0093365225668548 0.0713087176656482 -0.136533243451632 0.00627740546465131 -0.0432606578290556 -0.0175433283515037 -0.0392942944114033 -0.0364445483351659 -0.0378701241774117 -0.0504080576568979 -0.0407172033913266 0.936281593079323 -0.0378701241774117 -0.0587191632129892 0.003289717599357 0.0158413627425249 0.00976484109323677 -0.137475813079091 -0.049647229342985 -0.0662618344086254 -0.0529263052612135 -0.0575238914483682 0.719040714553053 -0.0591063393310624 -0.0591063393310624 0.986586238080881 0.0354844601845607 0.757898461556375 0.0391708555650497 0.0363466950853704 0.0059058449815009 -0.03186472885398 0.745874962999471 -0.0106445510784784 0.0567355670192168 0.0866840274155145 0.0709198207550991 -0.0358375987692648 0.740055544222044 -0.0392942944114033 -0.035017420912946 0.757898461556375 0.745874962999471 0.745874962999471 0.0041684563077949 0.745874962999471 -0.0191729743179836 0.757898461556375 0.745874962999471 0.797423462076267 0.745874962999471 0.667606672953201 0.745874962999471 0.745874962999471 0.986586238080881 -0.0122635106533767 -0.0293231484209621 0.0132950041936048 -0.0602222894822764 -0.0364445483351659 0.936281593079323 0.745874962999471 0.00166849421935552 -0.0177151268251629 -0.00543603615475249 0.0532853266798277 0.00291412535877531 -0.0378701241774117 -0.0800367091956448 -0.0378701241774117 -0.0335885942348314 0.757898461556375 0.0187245636059868 -0.0465045658620611 -0.0605128615033132 0.0224825881309897
0.91962986701688 0.91962986701688 -0.0453017394881479 0.0184467239261486 -0.0080196180234086 -0.0080196180234086 -0.0080196180234086 -0.00705329840456626 -0.083295019169064 -0.083295019169064 -0.083295019169064 0.0402373433391742 -0.083295019169064 -0.102153696168667 -0.023090904104246 0.790442081658041 -0.0188207242934862 -0.0106350010260931 -0.0190014736905688 -0.0415494747114496 -0.0216405166529405 0.0503072721338482 0.0585531478800366 0.00673266167063456 -0.108430155923619 -0.0080196180234086 0.89641308572818 0.910141150132924 -0.0475176921210987 0.890942187285272 0.574701749047123 0.910141150132924 -0.0495908563926257 0.790442081658041 1 0.910141150132924 0.910141150132924 0.910141150132924 0.910141150132924 -0.170747582973361 -0.0106350010260931 -0.00399281505717555 -0.0153144281865373 0.910141150132924 -0.083295019169064 -0.083295019169064 -0.0080196180234086 -0.0080196180234086 -0.0080196180234086 -0.0080196180234086 -0.0808788522351016 -0.0304482778678783 0.00774467387413959 -0.0257718985371245 -0.0080196180234086 -0.0543360189230201 0.0273272405792789 -0.0080196180234086 0.00333931556830862 0.0380748130224965 0.0225894407427786 -0.108430155923619 -0.032117001620384 -0.0741690458108705 0.883658839433715 0.929047497010073 0.910141150132924 0.910141150132924 0.910141150132924 0.890942187285272 0.0281466902033721 -0.0080196180234086 -0.0080196180234086 -0.0080196180234086 -0.0080196180234086 -0.0106650339132607 -0.0212029884944146 0.910141150132924 -0.083295019169064 -0.083295019169064 -0.083295019169064 0.0681322593622959 -0.00235093824186431 -0.0268906536014622 0.0167723290891839 -0.0834137984468345 -0.00590173385750909 -0.0835307011962909 -0.0677150339073293 -0.11073220513543 -0.810716815237935 -0.0198672670978748 0.910141150132924 0.910141150132924 0.910141150132924 0.881227579993135 0.157485908157288 0.0253739712939313 0.890942187285272 -0.0117958306688636 -0.0606021269285252 -0.100448764091958 -0.0636757282323712 0.974730324935674 0.12537411070318 0.0721325713292242 0.119829498013602 0.0721720462539624 0.0641885735711963 0.678113989296033 0.00796980448132303 0.110283546193834 0.00434378952094466 -0.106354962901633 -0.083295019169064 -0.00394279192323683 1.4770228009354e-05 -0.0105050177380697 0.0834356490457198 0.0196520689925755 -0.172730231119828 -0.0153214431106074 -0.0534619205727339 0.0399658114187001 -0.0851781282823744 -0.0814127712990545 -0.083295019169064 -0.039008925055161 -0.103842856555396 0.82155589265499 -0.083295019169064 0.0091747841724677 -0.00860103911803861 0.0258927142297388 0.000825094647098378 -0.173922689934118 -0.0871934141922974 -0.0827127687811961 0.00178660255039882 -0.0653179898285521 0.91962986701688 -0.0283176843943321 -0.0283176843943321 0.779839279763829 0.0365863488810272 0.890942187285272 -0.0152296348818094 0.0479709811299448 -0.0234262359961206 0.0331606546129591 0.910141150132924 -0.0173268546870993 0.0263785315658149 0.0465567349575917 0.0354203454121142 -0.0192292824624524 0.902971402454997 -0.0851781282823744 -0.102153696168667 0.890942187285272 0.910141150132924 0.910141150132924 -0.0252887382676146 0.910141150132924 -0.0915656816380952 0.890942187285272 0.910141150132924 0.938277783670294 0.910141150132924 0.861556470060937 0.910141150132924 0.910141150132924 0.779839279763829 -0.0419004803315116 -0.0370971499384921 0.000741196708085959 -0.0761881115387412 -0.102577123398005 0.82155589265499 0.910141150132924 -0.0268714502977274 -0.0897003989597309 0.00641276876673239 0.0366291057520667 -0.0266015512832372 -0.083295019169064 0.0366502820683142 -0.083295019169064 -0.10172948938701 0.890942187285272 0.00741610658786481 -0.0586443166718789 -0.0302287571392277 0.0704969235557912
0.97650167129602 0.97650167129602 -0.0722556582044636 0.0298164508829046 0.00495832862467751 0.00495832862467751 0.00495832862467751 -0.00678901478210055 -0.109154171625687 -0.109154171625687 -0.109154171625687 0.0227984249228164 -0.109154171625687 -0.108257528747055 -0.0291021362097606 0.745874962999471 -0.018513481890742 -0.010775795875039 -0.0197379689759082 -0.0258755318999781 -0.024407009386724 0.0266504733970503 0.0339826419224749 0.00213540565879478 -0.114909016141399 0.00495832862467751 0.959978245028281 1 -0.0503569436420586 0.984135739592069 0.542298614601974 0.968394525821554 -0.0451084817577235 0.745874962999471 0.910141150132924 1 1 1 1 -0.180950000494437 -0.010775795875039 -0.00334935671905711 -0.0197777274318338 1 -0.109154171625687 -0.109154171625687 0.00495832862467751 0.00495832862467751 0.00495832862467751 0.00495832862467751 -0.0555880071955913 -0.0171314286208414 -0.0419882099226062 -0.0267965761240684 0.00495832862467751 -0.0575826754310217 0.0258379852836701 0.00495832862467751 0.0090807693116742 0.00996482454909462 -0.00556711560402983 -0.114909016141399 -0.0151356421512765 -0.0652519702655538 0.976179444602044 0.984559442165309 0.968394525821554 1 0.968394525821554 0.984135739592069 0.0208491563535378 0.00495832862467751 0.00495832862467751 0.00495832862467751 0.00495832862467751 -0.00606345613776118 0.00580531484097103 1 -0.109154171625687 -0.109154171625687 -0.109154171625687 0.0435778532460186 0.0085142874550066 -0.0252230874597316 0.00996482454909462 -0.0582144654912282 -0.0191446189991595 -0.0949546444995853 -0.0678898754428674 -0.123631291243278 -0.724414152552567 -0.0566083556123237 1 1 1 0.976132627538378 0.117531111068212 -0.000572377698424315 0.984135739592069 -0.0168877987391842 -0.0423958161539534 -0.163562868263054 -0.020117654853006 0.935445575044723 0.132865396971794 0.047661933444058 0.0908226690993867 0.0431038598754133 0.0395508804966805 0.639880211861513 0.00406690103287268 0.0843968270908298 0.00857424142672121 -0.111831949756141 -0.109154171625687 1.38031676033596e-05 -0.00373780776032392 -0.0105439088913301 0.0435778532460186 0.0158018663945016 -0.183051114764029 -0.0113691424932739 -0.0730044913675349 0.0256557672663227 -0.109601288042266 -0.108706256371916 -0.109154171625687 -0.0460728153716689 -0.11004761893452 0.734513336203702 -0.109154171625687 -0.0175379262291139 -0.00425097446587863 0.0231254362361092 0.00934581610722468 -0.184314824734488 -0.0681163855900066 -0.057438371330159 0.0050512132698881 -0.0416763235582902 0.97650167129602 -0.0398162578456851 -0.0398162578456851 0.735869973824369 0.0327930836876356 0.984135739592069 0.0107491045733406 0.0365574688561261 -0.0239720430627043 0.0226687827862026 1 -0.00144871812676454 0.025544986118882 0.0432100807016311 0.0332338115303171 -0.0249239302558659 0.992197862824048 -0.109601288042266 -0.108257528747055 0.984135739592069 0.968394525821554 0.968394525821554 -5.61557163936528e-05 1 -0.100763040592515 0.984135739592069 1 0.935356179585467 0.968394525821554 0.959978245028281 0.968394525821554 0.968394525821554 0.735869973824369 -0.0562729577332126 -0.0393137588410814 0.003854107719012 -0.0807404625033917 -0.108706256371916 0.734513336203702 0.968394525821554 -0.0181320930840332 -0.102804177793445 0.00882561276293375 0.0259594460017843 -0.0019504492564828 -0.109154171625687 0.00892805461007522 -0.109154171625687 -0.107807974990489 0.984135739592069 0.0156867208463422 -0.0615296418817308 -0.0418639095805112 0.0413877146208966
0.97650167129602 0.97650167129602 -0.0722556582044636 0.0298164508829046 0.00495832862467751 0.00495832862467751 0.00495832862467751 -0.00678901478210055 -0.109154171625687 -0.109154171625687 -0.109154171625687 0.0227984249228164 -0.109154171625687 -0.108257528747055 -0.0291021362097606 0.745874962999471 -0.018513481890742 -0.010775795875039 -0.0197379689759082 -0.0258755318999781 -0.024407009386724 0.0266504733970503 0.0339826419224749 0.00213540565879478 -0.114909016141399 0.00495832862467751 0.959978245028281 1 -0.0503569436420586 0.984135739592069 0.542298614601974 0.968394525821554 -0.0451084817577235 0.745874962999471 0.910141150132924 1 1 1 1 -0.180950000494437 -0.010775795875039 -0.00334935671905711 -0.0197777274318338 1 -0.109154171625687 -0.109154171625687 0.00495832862467751 0.00495832862467751 0.00495832862467751 0.00495832862467751 -0.0555880071955913 -0.0171314286208414 -0.0419882099226062 -0.0267965761240684 0.00495832862467751 -0.0575826754310217 0.0258379852836701 0.00495832862467751 0.0090807693116742 0.00996482454909462 -0.00556711560402983 -0.114909016141399 -0.0151356421512765 -0.0652519702655538 0.976179444602044 0.984559442165309 0.968394525821554 1 0.968394525821554 0.984135739592069 0.0208491563535378 0.00495832862467751 0.00495832862467751 0.00495832862467751 0.00495832862467751 -0.00606345613776118 0.00580531484097103 1 -0.109154171625687 -0.109154171625687 -0.109154171625687 0.0435778532460186 0.0085142874550066 -0.0252230874597316 0.00996482454909462 -0.0582144654912282 -0.0191446189991595 -0.0949546444995853 -0.0678898754428674 -0.123631291243278 -0.724414152552567 -0.0566083556123237 1 1 1 0.976132627538378 0.117531111068212 -0.000572377698424315 0.984135739592069 -0.0168877987391842 -0.0423958161539534 -0.163562868263054 -0.020117654853006 0.935445575044723 0.132865396971794 0.047661933444058 0.0908226690993867 0.0431038598754133 0.0395508804966805 0.639880211861513 0.00406690103287268 0.0843968270908298 0.00857424142672121 -0.111831949756141 -0.109154171625687 1.38031676033596e-05 -0.00373780776032392 -0.0105439088913301 0.0435778532460186 0.0158018663945016 -0.183051114764029 -0.0113691424932739 -0.0730044913675349 0.0256557672663227 -0.109601288042266 -0.108706256371916 -0.109154171625687 -0.0460728153716689 -0.11004761893452 0.734513336203702 -0.109154171625687 -0.0175379262291139 -0.00425097446587863 0.0231254362361092 0.00934581610722468 -0.184314824734488 -0.0681163855900066 -0.057438371330159 0.0050512132698881 -0.0416763235582902 0.97650167129602 -0.0398162578456851 -0.0398162578456851 0.735869973824369 0.0327930836876356 0.984135739592069 0.0107491045733406 0.0365574688561261 -0.0239720430627043 0.0226687827862026 1 -0.00144871812676454 0.025544986118882 0.0432100807016311 0.0332338115303171 -0.0249239302558659 0.992197862824048 -0.109601288042266 -0.108257528747055 0.984135739592069 0.968394525821554 0.968394525821554 -5.61557163936528e-05 1 -0.100763040592515 0.984135739592069 1 0.935356179585467 0.968394525821554 0.959978245028281 0.968394525821554 0.968394525821554 0.735869973824369 -0.0562729577332126 -0.0393137588410814 0.003854107719012 -0.0807404625033917 -0.108706256371916 0.734513336203702 0.968394525821554 -0.0181320930840332 -0.102804177793445 0.00882561276293375 0.0259594460017843 -0.0019504492564828 -0.109154171625687 0.00892805461007522 -0.109154171625687 -0.107807974990489 0.984135739592069 0.0156867208463422 -0.0615296418817308 -0.0418639095805112 0.0413877146208966
0.97650167129602 0.97650167129602 -0.0722556582044636 0.0298164508829046 0.00495832862467751 0.00495832862467751 0.00495832862467751 -0.00678901478210055 -0.109154171625687 -0.109154171625687 -0.109154171625687 0.0227984249228164 -0.109154171625687 -0.108257528747055 -0.0291021362097606 0.745874962999471 -0.018513481890742 -0.010775795875039 -0.0197379689759082 -0.0258755318999781 -0.024407009386724 0.0266504733970503 0.0339826419224749 0.00213540565879478 -0.114909016141399 0.00495832862467751 0.959978245028281 1 -0.0503569436420586 0.984135739592069 0.542298614601974 0.968394525821554 -0.0451084817577235 0.745874962999471 0.910141150132924 1 1 1 1 -0.180950000494437 -0.010775795875039 -0.00334935671905711 -0.0197777274318338 1 -0.109154171625687 -0.109154171625687 0.00495832862467751 0.00495832862467751 0.00495832862467751 0.00495832862467751 -0.0555880071955913 -0.0171314286208414 -0.0419882099226062 -0.0267965761240684 0.00495832862467751 -0.0575826754310217 0.0258379852836701 0.00495832862467751 0.0090807693116742 0.00996482454909462 -0.00556711560402983 -0.114909016141399 -0.0151356421512765 -0.0652519702655538 0.976179444602044 0.984559442165309 0.968394525821554 1 0.968394525821554 0.984135739592069 0.0208491563535378 0.00495832862467751 0.00495832862467751 0.00495832862467751 0.00495832862467751 -0.00606345613776118 0.00580531484097103 1 -0.109154171625687 -0.109154171625687 -0.109154171625687 0.0435778532460186 0.0085142874550066 -0.0252230874597316 0.00996482454909462 -0.0582144654912282 -0.0191446189991595 -0.0949546444995853 -0.0678898754428674 -0.123631291243278 -0.724414152552567 -0.0566083556123237 1 1 1 0.976132627538378 0.117531111068212 -0.000572377698424315 0.984135739592069 -0.0168877987391842 -0.0423958161539534 -0.163562868263054 -0.020117654853006 0.935445575044723 0.132865396971794 0.047661933444058 0.0908226690993867 0.0431038598754133 0.0395508804966805 0.639880211861513 0.00406690103287268 0.0843968270908298 0.00857424142672121 -0.111831949756141 -0.109154171625687 1.38031676033596e-05 -0.00373780776032392 -0.0105439088913301 0.0435778532460186 0.0158018663945016 -0.183051114764029 -0.0113691424932739 -0.0730044913675349 0.0256557672663227 -0.109601288042266 -0.108706256371916 -0.109154171625687 -0.0460728153716689 -0.11004761893452 0.734513336203702 -0.109154171625687 -0.0175379262291139 -0.00425097446587863 0.0231254362361092 0.00934581610722468 -0.184314824734488 -0.0681163855900066 -0.057438371330159 0.0050512132698881 -0.0416763235582902 0.97650167129602 -0.0398162578456851 -0.0398162578456851 0.735869973824369 0.0327930836876356 0.984135739592069 0.0107491045733406 0.0365574688561261 -0.0239720430627043 0.0226687827862026 1 -0.00144871812676454 0.025544986118882 0.0432100807016311 0.0332338115303171 -0.0249239302558659 0.992197862824048 -0.109601288042266 -0.108257528747055 0.984135739592069 0.968394525821554 0.968394525821554 -5.61557163936528e-05 1 -0.100763040592515 0.984135739592069 1 0.935356179585467 0.968394525821554 0.959978245028281 0.968394525821554 0.968394525821554 0.735869973824369 -0.0562729577332126 -0.0393137588410814 0.003854107719012 -0.0807404625033917 -0.108706256371916 0.734513336203702 0.968394525821554 -0.0181320930840332 -0.102804177793445 0.00882561276293375 0.0259594460017843 -0.0019504492564828 -0.109154171625687 0.00892805461007522 -0.109154171625687 -0.107807974990489 0.984135739592069 0.0156867208463422 -0.0615296418817308 -0.0418639095805112 0.0413877146208966
0.97650167129602 0.97650167129602 -0.0722556582044636 0.0298164508829046 0.00495832862467751 0.00495832862467751 0.00495832862467751 -0.00678901478210055 -0.109154171625687 -0.109154171625687 -0.109154171625687 0.0227984249228164 -0.109154171625687 -0.108257528747055 -0.0291021362097606 0.745874962999471 -0.018513481890742 -0.010775795875039 -0.0197379689759082 -0.0258755318999781 -0.024407009386724 0.0266504733970503 0.0339826419224749 0.00213540565879478 -0.114909016141399 0.00495832862467751 0.959978245028281 1 -0.0503569436420586 0.984135739592069 0.542298614601974 0.968394525821554 -0.0451084817577235 0.745874962999471 0.910141150132924 1 1 1 1 -0.180950000494437 -0.010775795875039 -0.00334935671905711 -0.0197777274318338 1 -0.109154171625687 -0.109154171625687 0.00495832862467751 0.00495832862467751 0.00495832862467751 0.00495832862467751 -0.0555880071955913 -0.0171314286208414 -0.0419882099226062 -0.0267965761240684 0.00495832862467751 -0.0575826754310217 0.0258379852836701 0.00495832862467751 0.0090807693116742 0.00996482454909462 -0.00556711560402983 -0.114909016141399 -0.0151356421512765 -0.0652519702655538 0.976179444602044 0.984559442165309 0.968394525821554 1 0.968394525821554 0.984135739592069 0.0208491563535378 0.00495832862467751 0.00495832862467751 0.00495832862467751 0.00495832862467751 -0.00606345613776118 0.00580531484097103 1 -0.109154171625687 -0.109154171625687 -0.109154171625687 0.0435778532460186 0.0085142874550066 -0.0252230874597316 0.00996482454909462 -0.0582144654912282 -0.0191446189991595 -0.0949546444995853 -0.0678898754428674 -0.123631291243278 -0.724414152552567 -0.0566083556123237 1 1 1 0.976132627538378 0.117531111068212 -0.000572377698424315 0.984135739592069 -0.0168877987391842 -0.0423958161539534 -0.163562868263054 -0.020117654853006 0.935445575044723 0.132865396971794 0.047661933444058 0.0908226690993867 0.0431038598754133 0.0395508804966805 0.639880211861513 0.00406690103287268 0.0843968270908298 0.00857424142672121 -0.111831949756141 -0.109154171625687 1.38031676033596e-05 -0.00373780776032392 -0.0105439088913301 0.0435778532460186 0.0158018663945016 -0.183051114764029 -0.0113691424932739 -0.0730044913675349 0.0256557672663227 -0.109601288042266 -0.108706256371916 -0.109154171625687 -0.0460728153716689 -0.11004761893452 0.734513336203702 -0.109154171625687 -0.0175379262291139 -0.00425097446587863 0.0231254362361092 0.00934581610722468 -0.184314824734488 -0.0681163855900066 -0.057438371330159 0.0050512132698881 -0.0416763235582902 0.97650167129602 -0.0398162578456851 -0.0398162578456851 0.735869973824369 0.0327930836876356 0.984135739592069 0.0107491045733406 0.0365574688561261 -0.0239720430627043 0.0226687827862026 1 -0.00144871812676454 0.025544986118882 0.0432100807016311 0.0332338115303171 -0.0249239302558659 0.992197862824048 -0.109601288042266 -0.108257528747055 0.984135739592069 0.968394525821554 0.968394525821554 -5.61557163936528e-05 1 -0.100763040592515 0.984135739592069 1 0.935356179585467 0.968394525821554 0.959978245028281 0.968394525821554 0.968394525821554 0.735869973824369 -0.0562729577332126 -0.0393137588410814 0.003854107719012 -0.0807404625033917 -0.108706256371916 0.734513336203702 0.968394525821554 -0.0181320930840332 -0.102804177793445 0.00882561276293375 0.0259594460017843 -0.0019504492564828 -0.109154171625687 0.00892805461007522 -0.109154171625687 -0.107807974990489 0.984135739592069 0.0156867208463422 -0.0615296418817308 -0.0418639095805112 0.0413877146208966
-0.182372898868585 -0.182372898868585 -0.292506324365148 0.0135856976989082 0.0153460729768702 0.0153460729768702 0.0153460729768702 -0.0872550662874963 -0.27245378926824 -0.27245378926824 -0.27245378926824 0.0274197361092693 -0.27245378926824 -0.270215727760694 -0.0762949728713052 -0.134966074923544 0.016004197489425 0.0113736426303767 -0.108787383410992 -0.0241406330290745 -0.108076448416982 0.0535052136448612 0.0521032326244803 -0.0882512058162436 -0.286818143571913 0.0153460729768702 -0.173708063912517 -0.180950000494437 0.0713566358466246 -0.178079362565778 -0.09812893458036 -0.180950000494437 0.0500166528783193 -0.134966074923544 -0.170747582973361 -0.180950000494437 -0.180950000494437 -0.180950000494437 -0.180950000494437 1 0.0218388801295976 -0.0789131106981193 0.0304111422922845 -0.180950000494437 -0.27245378926824 -0.27245378926824 0.0153460729768702 0.0153460729768702 0.0153460729768702 0.0153460729768702 0.0441388974844875 -0.0674258414416248 0.0464152288438797 -0.100205505475016 0.0153460729768702 -0.143728983361118 0.0569346140625971 0.0153460729768702 -0.0362950006058682 0.0712395908396497 0.0716481700140928 -0.286818143571913 -0.0247682168035222 -0.196191067408953 -0.179518891003238 -0.183787786440277 -0.180950000494437 -0.180950000494437 -0.180950000494437 -0.178079362565778 -0.0369511378166113 0.0153460729768702 0.0153460729768702 0.0153460729768702 0.0153460729768702 0.0477831097747959 -0.0314549445235853 -0.180950000494437 -0.27245378926824 -0.27245378926824 -0.27245378926824 0.0219028006004791 -0.0890036687793936 0.00919760886097174 0.0641239823157685 0.0655443976892291 -0.00623271093263075 0.0291182027518571 0.134348746652203 0.113959552306242 0.142012520550482 0.0396440388708378 -0.180950000494437 -0.180950000494437 -0.180950000494437 -0.176631199435706 0.000156909765967678 -0.0591680909620609 -0.178079362565778 0.0367937042217893 -0.034977032452996 0.323312655424664 -0.015561123036633 -0.175174177518925 0.296557865300572 0.0233724509090918 0.0106282004673257 0.0538276932827093 0.0249653274166307 -0.115786324652722 0.066460645208596 0.0391522561037448 -0.00716038178494512 -0.281328867963582 -0.27245378926824 0.0109485863215414 0.0195467040759181 0.0691236886528467 0.0219028006004791 0.0681904467168581 -0.456903928676773 0.0552630296664454 0.0448306358029475 0.0225299600845289 -0.260873675111924 -0.271335772372104 -0.27245378926824 0.0422900899833415 -0.261482663965671 -0.140278682948362 -0.27245378926824 0.0443658515464613 -0.0220842088433748 0.0460219916019709 0.00944846029269439 -0.453042984699178 0.0578748678150724 0.0647137621690357 0.0805654216255821 -0.0181729378997035 -0.182372898868585 -0.00546745806217412 -0.00546745806217412 -0.13315567212736 -0.0202593696964216 -0.178079362565778 -0.0362342789319021 -0.107084367028001 -0.0266673342323889 -0.0606513237092014 -0.180950000494437 0.052382680141824 0.026988216576289 0.0296090633087366 0.0301772592940603 -0.00145491032481628 -0.182372898868585 -0.273569812230321 -0.270215727760694 -0.178079362565778 -0.180950000494437 -0.180950000494437 -0.0308774748449113 -0.180950000494437 -0.257751148988895 -0.178079362565778 -0.180950000494437 -0.169252701158465 -0.180950000494437 -0.173708063912517 -0.180950000494437 -0.180950000494437 -0.13315567212736 -0.166232286884328 0.00899331550308327 0.0167474524230974 0.00285429162652603 -0.271335772372104 -0.140278682948362 -0.180950000494437 0.0206557778445526 -0.25660391513464 -0.0528139946735273 -0.0867229756579843 -0.035193598799055 -0.27245378926824 -0.0660561353170898 -0.27245378926824 -0.269093621086875 -0.178079362565778 0.000297212831457363 -0.0260503202419359 -0.00921321907387634 0.0498966837879105
-0.00941863955841365 -0.00941863955841365 0.00588846062212299 -0.516243055842186 -0.128935524687326 -0.128935524687326 -0.128935524687326 0.0561265995912043 0.0037114711489046 0.0037114711489046 0.0037114711489046 0.280538005783377 0.0037114711489046 0.00256276763356621 0.129771381874442 -0.0195568075385563 0.985823209050282 0.991906205745977 -0.356552706124843 -0.162827241127995 -0.358418696059081 -0.0710381559560005 -0.0816528319272224 0.366255783670304 -0.00269215301662658 -0.128935524687326 0.00664724511645551 -0.010775795875039 0.212123216280416 0.00199953601335845 0.048332271833486 0.00373663321646411 0.368380639697984 -0.0195568075385563 -0.0106350010260931 -0.010775795875039 -0.010775795875039 -0.010775795875039 -0.010775795875039 0.0218388801295976 1 0.0599632702633644 0.890998332829574 -0.010775795875039 0.0037114711489046 0.0037114711489046 -0.128935524687326 -0.128935524687326 -0.128935524687326 -0.128935524687326 0.344967627715297 -0.440088239561109 -0.011839117974615 -0.353343029046211 -0.128935524687326 -0.0353684346555979 0.038599378811303 -0.128935524687326 -0.900579437535869 0.0956338866097451 0.103174613855034 -0.00269215301662658 -0.754803224612569 -0.000629843115766284 0.0102196663883935 -0.00864182548361406 0.00373663321646411 -0.010775795875039 0.00373663321646411 0.00199953601335845 -0.225254631206807 -0.128935524687326 -0.128935524687326 -0.128935524687326 -0.128935524687326 0.294719862851266 0.13301786117906 -0.010775795875039 0.0037114711489046 0.0037114711489046 0.0037114711489046 -0.0896986740593646 -0.100453686101942 0.981858883661635 0.312458579197949 0.333989426279497 0.0777095189146051 -0.0821460812634703 -0.0538012243863701 0.129760721578316 0.0367233660148174 -0.0115286450596754 -0.010775795875039 -0.010775795875039 -0.010775795875039 0.00104774340918474 -0.152969457973956 0.0715586127811545 0.00199953601335845 0.898780172594164 -0.280538005783378 -0.0178921398387473 0.00880780932352715 -0.0227790149645678 -0.0108456426297598 -0.0973673381019291 -0.11252877993959 0.0242847434791339 -0.0939573947471072 0.0311258121002426 -0.245685474418933 0.00908493982721543 -0.214067301036978 -0.00100743273514181 0.0037114711489046 0.928439517708926 0.929144536369023 0.333309293783191 -0.0896986740593646 -0.140982443468787 -0.0273646973699269 0.298112601336055 0.0694109901686359 -0.0978829482819877 0.00896152489424209 0.00309825818806585 0.0037114711489046 0.162641543441496 0.00483003120528269 -0.0304625401667539 0.0037114711489046 0.1324662081169 -0.91018060729361 0.473527658554038 0.351212871656543 -0.0223364352372788 0.318568234295107 0.342383964909832 0.330502940736973 0.104736177495367 -0.00941863955841366 0.116593023307492 0.116593023307492 -0.0203668217641715 -0.969506444462726 0.00199953601335845 -0.165509127767123 -0.0703086125923955 -0.14586436516736 -0.175735816276564 -0.010775795875039 0.198846337335726 -0.090423927372092 -0.0806354427636892 -0.0854163638377571 0.0930369492761249 -0.0099744998665221 0.00433300213010196 0.00256276763356621 0.00199953601335845 0.00373663321646411 0.00373663321646411 0.123212694986455 -0.010775795875039 0.00592557140014903 0.00199953601335845 -0.010775795875039 -0.0122934093896552 0.00373663321646411 -0.00832510461651529 0.00373663321646411 0.00373663321646411 -0.0203668217641715 0.00862979398570331 0.0888573791540426 0.512273426246948 0.0451580642549503 -0.0016191256345389 -0.0304625401667539 0.00373663321646411 0.346889289946782 0.0104792958413534 -0.366958945592944 -0.332851300812534 0.115933954005629 0.0037114711489046 0.0663362298242339 -0.00100186876194111 0.00194904108293876 0.00199953601335845 0.326297386596155 0.45135146121923 0.114489850447573 0.0198442021149613
0.00168312567635752 0.00168312567635752 0.0213273715902353 0.0232862535116465 -0.521282166474119 -0.521282166474119 -0.521282166474119 0.991059902856338 -0.00957081149613065 -0.00957081149613065 -0.00957081149613065 -0.0308315026592645 -0.00957081149613065 -0.0107412427508664 0.0768035059522237 -0.103150700106141 0.0579287518416865 0.0599632702633644 -0.0491732722629973 -0.463266500358945 -0.0364307559385949 -0.177139500166529 -0.182952353757408 0.0228401952673162 0.0157653471802572 -0.521282166474119 -0.00259779184747572 -0.00334935671905711 0.126295088300428 0.00391019750833321 -0.0749971302667574 0.0053823190370458 0.166466680480771 -0.103150700106141 -0.00399281505717555 -0.00334935671905711 -0.00334935671905711 -0.00334935671905711 -0.00334935671905711 -0.0789131106981193 0.0599632702633644 1 0.0428256382365226 -0.00334935671905711 -0.00957081149613065 -0.00957081149613065 -0.521282166474119 -0.521282166474119 -0.521282166474119 -0.521282166474119 0.212831816696827 0.060209360407226 -0.0337159077810281 -0.0145212836867397 -0.521282166474119 -0.0242754148342265 -0.0143638229371556 -0.521282166474119 -0.045403670414266 0.00480566767225189 -0.00522050124441008 0.0157653471802572 -0.0872480764982054 0.0090562247005356 0.00024178993551336 -0.00194073969287862 0.0053823190370458 -0.00334935671905711 0.0053823190370458 0.00391019750833321 -0.17803590230465 -0.521282166474119 -0.521282166474119 -0.521282166474119 -0.521282166474119 -0.0583632728134969 0.199669437653471 -0.00334935671905711 -0.00957081149613065 -0.00957081149613065 -0.00957081149613065 -0.102596918867579 0.0299714925631833 0.0578057209840402 -0.0532799423403683 0.187045190453137 0.558050141616589 -0.187365391605039 -0.619191244029936 0.242033885530861 0.108536096399915 -0.00729989070676629 -0.00334935671905711 -0.00334935671905711 -0.00334935671905711 0.00765802676009615 -0.193389005319669 0.868954708425241 0.00391019750833321 0.0476326584757164 0.0196764457040538 -0.0680368152228192 0.0332940414332545 0.0024498416628347 -0.0390145863714114 -0.0984609945080956 -0.110770761510534 -0.127608387527319 -0.106599064969761 -0.0884921670679912 -0.0926364122573028 -0.139402925434953 -0.0919950382161452 0.023406025328338 -0.00957081149613065 0.0593192204736298 0.0513891301973739 0.0563864414837714 -0.106566595836859 -0.759681699426893 0.0585009710823424 -0.0549446371650032 0.613983974206882 -0.126383938304156 0.00216030390298281 -0.00648893868946719 -0.00957081149613065 0.494442065216609 -0.0226876076646245 -0.107210974048759 -0.00957081149613065 -0.0203749816381908 -0.0439134855347171 -0.0691500518884886 -0.03183849917202 0.0523617156692031 0.121563972061441 0.189365888521746 0.104586002385499 0.444109514549339 0.00168312567635752 0.537021269328385 0.537021269328385 -0.101767061173126 -0.0525068644216714 0.00391019750833321 -0.467674578494942 0.036681133484808 -0.476503983246676 -0.141132579971155 -0.00334935671905711 -0.0225416951559814 -0.14153911716786 -0.122486195227322 -0.145783678599779 0.563318525271293 0.00168312567635752 -0.0126244319433008 -0.0107412427508664 0.00391019750833321 0.0053823190370458 0.0053823190370458 0.206374029244822 -0.00334935671905711 0.008669565649012 0.00391019750833321 -0.00334935671905711 0.00845687271851142 0.0053823190370458 0.015400956769003 0.0053823190370458 0.0053823190370458 -0.101767061173126 -0.0526360465334307 0.10186997496468 -0.0460682002241066 0.58382821852212 -0.0137708780648142 -0.107210974048759 0.0053823190370458 -0.0243856076509793 0.00421082273603276 0.0336149570920933 -0.0967954348838659 0.214783526515603 -0.00957081149613065 0.886543863856496 -0.00957081149613065 -0.00768279073404519 0.00391019750833321 -0.0390925500418302 -0.0369264187301464 0.532795930583841 -0.126129171625136
-0.0263785931738658 -0.0263785931738658 -0.00173948388336547 -0.524337994205684 -0.102379452699065 -0.102379452699065 -0.102379452699065 0.0431580088589334 -0.00598668450819856 -0.00598668450819856 -0.00598668450819856 0.255854679977886 -0.00598668450819856 -0.00641861283232545 0.118353359242925 -0.0151562579613838 0.892869163744997 0.886764835414383 -0.399463915938287 -0.120648958953254 -0.399841219341456 -0.0571105380191375 -0.0686132695658626 0.334030521316867 -0.0214961712359072 -0.102379452699065 -0.00680944833050565 -0.0197777274318338 0.193459411910175 -0.00584354260050691 0.0575996010274414 -0.00513142300455381 0.335968420452647 -0.0151562579613838 -0.0153144281865373 -0.0197777274318338 -0.0197777274318338 -0.0197777274318338 -0.0197777274318338 0.0304111422922845 0.890998332829574 0.0428256382365226 1 -0.0197777274318338 -0.00598668450819856 -0.00598668450819856 -0.102379452699065 -0.102379452699065 -0.102379452699065 -0.102379452699065 0.317214112507097 -0.55457394129608 0.00923563681848773 -0.394694171729503 -0.102379452699065 -0.0596142169878614 0.0659010156031727 -0.102379452699065 -0.980054643842552 0.125640167757321 0.134931694616781 -0.0214961712359072 -0.669904284958087 -0.0328336243345238 0.00196838916261812 -0.0186058465082278 -0.00513142300455381 -0.0197777274318338 -0.00513142300455381 -0.00584354260050692 -0.203840964064513 -0.102379452699065 -0.102379452699065 -0.102379452699065 -0.102379452699065 0.478589853935836 0.11354022159639 -0.0197777274318338 -0.00598668450819856 -0.00598668450819856 -0.00598668450819856 0.0743000009211356 -0.108364060653417 0.899187320761602 0.45849138080235 0.308588031720357 0.0835623185496009 -0.0618560835927053 -0.0134648907873214 0.117887847352842 0.0447870222575534 0.0131182970787137 -0.0197777274318338 -0.0197777274318338 -0.0197777274318338 -0.0139814654616429 -0.161986637602014 0.0683484207446348 -0.00584354260050692 0.990100617278816 -0.255854679977887 -0.00286330505829349 -0.0155255991932194 -0.0294472869201444 -0.00274000913767538 0.0589064794229274 0.0240206820635807 0.145485550175431 0.0687437331840941 0.0327298897572992 -0.142122293294949 0.116048341007081 -0.234719231016351 -0.0226653758076625 -0.00598668450819856 0.948675086956507 0.952364706137342 0.388480065792846 0.0743000009211356 -0.0952036364675343 -0.000975867286306619 0.485213027820523 0.0670040379829116 -0.0714681145532877 -0.000826352442780434 -0.00611232356626823 -0.00598668450819856 0.138927664291135 -0.0055685547693588 -0.037947985371324 -0.00598668450819856 0.0831533030772309 -0.925776155430918 0.532792114204216 0.43489471324666 0.00331397190579844 0.307378719936589 0.322952273466288 0.398997297103934 0.0943626282355435 -0.0263785931738658 0.106457508817446 0.106457508817446 -0.0252825873482124 -0.888647522991728 -0.00584354260050692 -0.132173212863415 -0.129763933974095 -0.103844752898429 -0.152580230417126 -0.0197777274318338 0.181350708121493 -0.125438715012025 -0.119954144510037 -0.123096691991241 0.0702700080877541 -0.0263785931738658 -0.000826352442780434 -0.00641861283232545 -0.00584354260050692 -0.00513142300455381 -0.00513142300455381 0.101824535521001 -0.0197777274318338 0.00196034700028054 -0.00584354260050692 -0.0197777274318338 -0.016490463572475 -0.00513142300455381 -0.0211088871530531 -0.00513142300455381 -0.00513142300455381 -0.0252825873482124 0.00755225877294563 0.0750860930325762 0.49751182886022 0.0558930734429392 -0.0112257059151932 -0.037947985371324 -0.00513142300455381 0.438081321982834 0.00728568051096799 -0.38848841205029 -0.404209104043821 0.0936830083580433 -0.00598668450819856 0.0600053162556133 -0.00598668450819856 -0.00654323797242318 -0.00584354260050692 0.439956560333921 0.412264108312475 0.111034378438365 0.140071088286665
0.97650167129602 0.97650167129602 -0.0722556582044636 0.0298164508829046 0.00495832862467751 0.00495832862467751 0.00495832862467751 -0.00678901478210055 -0.109154171625687 -0.109154171625687 -0.109154171625687 0.0227984249228164 -0.109154171625687 -0.108257528747055 -0.0291021362097606 0.745874962999471 -0.018513481890742 -0.010775795875039 -0.0197379689759082 -0.0258755318999781 -0.024407009386724 0.0266504733970503 0.0339826419224749 0.00213540565879478 -0.114909016141399 0.00495832862467751 0.959978245028281 1 -0.0503569436420586 0.984135739592069 0.542298614601974 0.968394525821554 -0.0451084817577235 0.745874962999471 0.910141150132924 1 1 1 1 -0.180950000494437 -0.010775795875039 -0.00334935671905711 -0.0197777274318338 1 -0.109154171625687 -0.109154171625687 0.00495832862467751 0.00495832862467751 0.00495832862467751 0.00495832862467751 -0.0555880071955913 -0.0171314286208414 -0.0419882099226062 -0.0267965761240684 0.00495832862467751 -0.0575826754310217 0.0258379852836701 0.00495832862467751 0.0090807693116742 0.00996482454909462 -0.00556711560402983 -0.114909016141399 -0.0151356421512765 -0.0652519702655538 0.976179444602044 0.984559442165309 0.968394525821554 1 0.968394525821554 0.984135739592069 0.0208491563535378 0.00495832862467751 0.00495832862467751 0.00495832862467751 0.00495832862467751 -0.00606345613776118 0.00580531484097103 1 -0.109154171625687 -0.109154171625687 -0.109154171625687 0.0435778532460186 0.0085142874550066 -0.0252230874597316 0.00996482454909462 -0.0582144654912282 -0.0191446189991595 -0.0949546444995853 -0.0678898754428674 -0.123631291243278 -0.724414152552567 -0.0566083556123237 1 1 1 0.976132627538378 0.117531111068212 -0.000572377698424315 0.984135739592069 -0.0168877987391842 -0.0423958161539534 -0.163562868263054 -0.020117654853006 0.935445575044723 0.132865396971794 0.047661933444058 0.0908226690993867 0.0431038598754133 0.0395508804966805 0.639880211861513 0.00406690103287268 0.0843968270908298 0.00857424142672121 -0.111831949756141 -0.109154171625687 1.38031676033596e-05 -0.00373780776032392 -0.0105439088913301 0.0435778532460186 0.0158018663945016 -0.183051114764029 -0.0113691424932739 -0.0730044913675349 0.0256557672663227 -0.109601288042266 -0.108706256371916 -0.109154171625687 -0.0460728153716689 -0.11004761893452 0.734513336203702 -0.109154171625687 -0.0175379262291139 -0.00425097446587863 0.0231254362361092 0.00934581610722468 -0.184314824734488 -0.0681163855900066 -0.057438371330159 0.0050512132698881 -0.0416763235582902 0.97650167129602 -0.0398162578456851 -0.0398162578456851 0.735869973824369 0.0327930836876356 0.984135739592069 0.0107491045733406 0.0365574688561261 -0.0239720430627043 0.0226687827862026 1 -0.00144871812676454 0.025544986118882 0.0432100807016311 0.0332338115303171 -0.0249239302558659 0.992197862824048 -0.109601288042266 -0.108257528747055 0.984135739592069 0.968394525821554 0.968394525821554 -5.61557163936528e-05 1 -0.100763040592515 0.984135739592069 1 0.935356179585467 0.968394525821554 0.959978245028281 0.968394525821554 0.968394525821554 0.735869973824369 -0.0562729577332126 -0.0393137588410814 0.003854107719012 -0.0807404625033917 -0.108706256371916 0.734513336203702 0.968394525821554 -0.0181320930840332 -0.102804177793445 0.00882561276293375 0.0259594460017843 -0.0019504492564828 -0.109154171625687 0.00892805461007522 -0.109154171625687 -0.107807974990489 0.984135739592069 0.0156867208463422 -0.0615296418817308 -0.0418639095805112 0.0413877146208966
-0.11001250427511 -0.11001250427511 0.788467675261191 -0.0313023154849544 -0.012062345830365 -0.012062345830365 -0.012062345830365 -0.0157714415028621 1 1 1 0.036591157366669 1 0.991785537233461 -0.0206720752633181 -0.0378701241774117 0.00719334412386521 0.0085471797796566 0.00510243527510731 -0.0103979554146201 0.00519192781050921 0.108869922350766 0.0852123733992662 0.0659574921090778 -0.173016837708006 -0.012062345830365 -0.104785630114743 -0.109154171625687 -0.0419549941142745 -0.107422521422405 -0.0591941560506374 -0.109154171625687 -0.0395867537092241 -0.0378701241774117 -0.083295019169064 -0.109154171625687 -0.109154171625687 -0.109154171625687 -0.109154171625687 -0.27245378926824 0.0037114711489046 -0.00957081149613065 -0.00598668450819856 -0.109154171625687 1 1 -0.012062345830365 -0.012062345830365 -0.012062345830365 -0.012062345830365 0.0100460021370352 0.0858641534845223 -0.1375146699494 0.0326426605878118 -0.012062345830365 -0.0867013985880995 -0.0510299938584273 -0.012062345830365 0.00672295836512837 -0.0936508599453369 -0.0882316831338422 -0.173016837708006 -0.0380525364995897 -0.118348015390262 -0.108290885797609 -0.110866004581326 -0.109154171625687 -0.109154171625687 -0.109154171625687 -0.107422521422405 0.0695814032981739 -0.012062345830365 -0.012062345830365 -0.012062345830365 -0.012062345830365 -0.092613583800432 -0.0170515951073668 -0.109154171625687 1 1 1 -0.0149612844766104 -0.119958571062918 0.0180478536135186 -0.104114275660302 0.006959224810052 -0.000862775699433334 0.0777404394212072 -0.00176928324618075 0.058094338559186 0.0205731948186881 -0.161721537403249 -0.109154171625687 -0.109154171625687 -0.109154171625687 -0.106548948355757 0.0550832929626552 0.00201514765756819 -0.107422521422405 -0.013015581838846 -0.0365911573666662 -0.733926585262326 0.142979274973645 -0.0954106430781458 -0.775639915837841 -0.0359621747095554 0.00577553107627394 -0.0599709617114386 -0.0119337340911438 -0.0698455944654125 -0.0357391898115114 -0.0245034725679892 -0.0289826543029509 -0.169705550997779 1 0.00216838164053954 0.00151603073042549 0.00930453268890961 -0.00785870719522779 -0.0221552020014138 -0.275617406526441 -0.0941075274734947 -0.0328362768423072 0.0854477730818089 0.995920518594571 0.995896489826258 1 -0.000409465375472643 0.967302535302056 -0.0156137963019715 1 -0.0519031100076224 0.0120352456279291 -0.0659385860510328 -0.0757653266684496 -0.277520156286303 0.00810785448656156 0.00863625279014469 0.00129897668942915 -0.0116944322370216 -0.11001250427511 0.00233550407760887 0.00233550407760887 -0.0328844474167106 -0.00739761149292353 -0.107422521422405 -0.0169158687456487 -0.0836988962194061 -0.00088907221775978 0.0671020866722605 -0.109154171625687 0.0697385731505196 -0.076342736908238 -0.0887022042797824 -0.0921153975902832 -0.00187858027265712 -0.11001250427511 0.995920518594571 0.991785537233461 -0.107422521422405 -0.109154171625687 -0.109154171625687 -0.0158930956687888 -0.109154171625687 0.937377564648064 -0.107422521422405 -0.109154171625687 -0.102098028957618 -0.109154171625687 -0.104785630114743 -0.109154171625687 -0.109154171625687 -0.0328844474167106 0.610130207147408 -0.0591941560506374 -0.0301473300314605 -0.0761970084723995 0.987656176220962 -0.0156137963019715 -0.109154171625687 -0.0638056130969869 0.941825459002902 0.103497437002389 -0.00919568723106152 -0.0181044365893187 1 0.00220197003459214 0.991792169178728 0.987667016155694 -0.107422521422405 -0.0816665746135328 -0.0271849423045443 0.00753565217012237 -0.0618981752124704
-0.11001250427511 -0.11001250427511 0.788467675261191 -0.0313023154849544 -0.012062345830365 -0.012062345830365 -0.012062345830365 -0.0157714415028621 1 1 1 0.036591157366669 1 0.991785537233461 -0.0206720752633181 -0.0378701241774117 0.00719334412386521 0.0085471797796566 0.00510243527510731 -0.0103979554146201 0.00519192781050921 0.108869922350766 0.0852123733992662 0.0659574921090778 -0.173016837708006 -0.012062345830365 -0.104785630114743 -0.109154171625687 -0.0419549941142745 -0.107422521422405 -0.0591941560506374 -0.109154171625687 -0.0395867537092241 -0.0378701241774117 -0.083295019169064 -0.109154171625687 -0.109154171625687 -0.109154171625687 -0.109154171625687 -0.27245378926824 0.0037114711489046 -0.00957081149613065 -0.00598668450819856 -0.109154171625687 1 1 -0.012062345830365 -0.012062345830365 -0.012062345830365 -0.012062345830365 0.0100460021370352 0.0858641534845223 -0.1375146699494 0.0326426605878118 -0.012062345830365 -0.0867013985880995 -0.0510299938584273 -0.012062345830365 0.00672295836512837 -0.0936508599453369 -0.0882316831338422 -0.173016837708006 -0.0380525364995897 -0.118348015390262 -0.108290885797609 -0.110866004581326 -0.109154171625687 -0.109154171625687 -0.109154171625687 -0.107422521422405 0.0695814032981739 -0.012062345830365 -0.012062345830365 -0.012062345830365 -0.012062345830365 -0.092613583800432 -0.0170515951073668 -0.109154171625687 1 1 1 -0.0149612844766104 -0.119958571062918 0.0180478536135186 -0.104114275660302 0.006959224810052 -0.000862775699433334 0.0777404394212072 -0.00176928324618075 0.058094338559186 0.0205731948186881 -0.161721537403249 -0.109154171625687 -0.109154171625687 -0.109154171625687 -0.106548948355757 0.0550832929626552 0.00201514765756819 -0.107422521422405 -0.013015581838846 -0.0365911573666662 -0.733926585262326 0.142979274973645 -0.0954106430781458 -0.775639915837841 -0.0359621747095554 0.00577553107627394 -0.0599709617114386 -0.0119337340911438 -0.0698455944654125 -0.0357391898115114 -0.0245034725679892 -0.0289826543029509 -0.169705550997779 1 0.00216838164053954 0.00151603073042549 0.00930453268890961 -0.00785870719522779 -0.0221552020014138 -0.275617406526441 -0.0941075274734947 -0.0328362768423072 0.0854477730818089 0.995920518594571 0.995896489826258 1 -0.000409465375472643 0.967302535302056 -0.0156137963019715 1 -0.0519031100076224 0.0120352456279291 -0.0659385860510328 -0.0757653266684496 -0.277520156286303 0.00810785448656156 0.00863625279014469 0.00129897668942915 -0.0116944322370216 -0.11001250427511 0.00233550407760887 0.00233550407760887 -0.0328844474167106 -0.00739761149292353 -0.107422521422405 -0.0169158687456487 -0.0836988962194061 -0.00088907221775978 0.0671020866722605 -0.109154171625687 0.0697385731505196 -0.076342736908238 -0.0887022042797824 -0.0921153975902832 -0.00187858027265712 -0.11001250427511 0.995920518594571 0.991785537233461 -0.107422521422405 -0.109154171625687 -0.109154171625687 -0.0158930956687888 -0.109154171625687 0.937377564648064 -0.107422521422405 -0.109154171625687 -0.102098028957618 -0.109154171625687 -0.104785630114743 -0.109154171625687 -0.109154171625687 -0.0328844474167106 0.610130207147408 -0.0591941560506374 -0.0301473300314605 -0.0761970084723995 0.987656176220962 -0.0156137963019715 -0.109154171625687 -0.0638056130969869 0.941825459002902 0.103497437002389 -0.00919568723106152 -0.0181044365893187 1 0.00220197003459214 0.991792169178728 0.987667016155694 -0.107422521422405 -0.0816665746135328 -0.0271849423045443 0.00753565217012237 -0.0618981752124704
-0.00446075401331536 -0.00446075401331536 -0.0382156799496108 0.0415789614675267 1 1 1 -0.515132546710609 -0.012062345830365 -0.012062345830365 -0.012062345830365 0.00764968208495955 -0.012062345830365 -0.00853089866604112 -0.00901845314562145 0.0292904144549634 -0.120361863158396 -0.128935524687326 0.146658436144256 0.926407031885036 0.189729115933649 0.109757484270646 0.0767078276287078 0.0157880643449827 0.0570059123515111 1 0.013316487947984 0.00495832862467751 -0.310618552280597 0.0230984348610808 0.041805725827818 0.0174567842069826 -0.197103419868197 0.0292904144549634 -0.0080196180234086 0.00495832862467751 0.00495832862467751 0.00495832862467751 0.00495832862467751 0.0153460729768702 -0.128935524687326 -0.521282166474119 -0.102379452699065 0.00495832862467751 -0.012062345830365 -0.012062345830365 1 1 1 1 -0.222344141369807 0.0120065644192796 -0.0618016770159162 0.0922492902183719 1 0.0845568177364633 0.0883247865341043 1 0.106748383664916 -0.014219449251328 -0.0198995315087762 0.0570059123515111 0.132228927433426 0.115420647530363 0.0262330591669313 -0.000946989809755395 0.0174567842069826 0.00495832862467751 0.0174567842069826 0.0230984348610808 0.189089652991284 1 1 1 1 -0.0114195945953193 0.00218987479172108 0.00495832862467751 -0.012062345830365 -0.012062345830365 -0.012062345830365 0.0675538887540323 0.167609706888014 -0.124889783440387 -0.0203582964699385 -0.199206738983608 -0.918220315719176 0.0841238275463028 -0.0909944507972246 -0.178524009354162 0.00677620328257231 -0.0974255957425118 0.00495832862467751 0.00495832862467751 0.00495832862467751 0.0199012492242623 0.0217072751369346 -0.518631698630504 0.0230984348610808 -0.102180878442427 -0.0076496820849584 0.0271740605674661 0.0115604840075745 -0.00923820487701142 0.0282848933355746 0.0834371778666987 0.0779840448596576 0.114720072371079 0.0758151339362342 -0.00341316174681733 0.0691869442435438 0.0946389409003007 0.0561600421420392 0.048333033600775 -0.012062345830365 -0.102214073796518 -0.100281319798849 -0.127902390585087 0.0813877461318302 0.783938382127818 -0.0474560544291503 -0.0109471632723251 -0.723018207619753 0.0749178415561763 -0.0167723784082107 -0.0141482133410991 -0.012062345830365 -0.886201559342745 -0.000480084866401069 -0.0117843191482048 -0.012062345830365 0.0866600747945002 0.0979642181508712 0.00708699216731715 -0.0185921679298273 -0.0425506344854736 -0.135966420017443 -0.208813762635993 -0.142256683766552 -0.852327374895447 -0.00446075401331536 -0.974338346539574 -0.974338346539574 0.0244132622774379 0.10979101960858 0.0230984348610808 0.913112237910439 0.170135347481039 0.930816202203148 0.18034538736826 0.00495832862467751 0.0693179238141144 0.108951495731599 0.0939447803784912 0.112218799682519 -0.789778209515286 -0.00446075401331536 -0.0177732917425956 -0.00853089866604112 0.0230984348610808 0.0174567842069826 0.0174567842069826 8.84199341309528e-05 0.00495832862467751 -0.0159362335288942 0.0230984348610808 0.00495832862467751 0.0158172021787996 0.0174567842069826 -0.0129325288949762 0.0174567842069826 0.0174567842069826 0.0244132622774379 0.0272557417062207 -0.149559869587294 -0.0289997897736684 -0.668535090969986 -0.00649377193007088 -0.0117843191482048 0.0174567842069826 -0.0540859318160278 -0.0180471465990668 0.0510352415533881 0.155612130304052 0.00306952944084721 -0.012062345830365 -0.512409945799435 -0.012062345830365 -0.0105845819457495 0.0230984348610808 -0.0131094994934485 0.0271096688311744 -0.969948697628507 0.11609094410545
-0.00446075401331536 -0.00446075401331536 -0.0382156799496108 0.0415789614675267 1 1 1 -0.515132546710609 -0.012062345830365 -0.012062345830365 -0.012062345830365 0.00764968208495955 -0.012062345830365 -0.00853089866604112 -0.00901845314562145 0.0292904144549634 -0.120361863158396 -0.128935524687326 0.146658436144256 0.926407031885036 0.189729115933649 0.109757484270646 0.0767078276287078 0.0157880643449827 0.0570059123515111 1 0.013316487947984 0.00495832862467751 -0.310618552280597 0.0230984348610808 0.041805725827818 0.0174567842069826 -0.197103419868197 0.0292904144549634 -0.0080196180234086 0.00495832862467751 0.00495832862467751 0.00495832862467751 0.00495832862467751 0.0153460729768702 -0.128935524687326 -0.521282166474119 -0.102379452699065 0.00495832862467751 -0.012062345830365 -0.012062345830365 1 1 1 1 -0.222344141369807 0.0120065644192796 -0.0618016770159162 0.0922492902183719 1 0.0845568177364633 0.0883247865341043 1 0.106748383664916 -0.014219449251328 -0.0198995315087762 0.0570059123515111 0.132228927433426 0.115420647530363 0.0262330591669313 -0.000946989809755395 0.0174567842069826 0.00495832862467751 0.0174567842069826 0.0230984348610808 0.189089652991284 1 1 1 1 -0.0114195945953193 0.00218987479172108 0.00495832862467751 -0.012062345830365 -0.012062345830365 -0.012062345830365 0.0675538887540323 0.167609706888014 -0.124889783440387 -0.0203582964699385 -0.199206738983608 -0.918220315719176 0.0841238275463028 -0.0909944507972246 -0.178524009354162 0.00677620328257231 -0.0974255957425118 0.00495832862467751 0.00495832862467751 0.00495832862467751 0.0199012492242623 0.0217072751369346 -0.518631698630504 0.0230984348610808 -0.102180878442427 -0.0076496820849584 0.0271740605674661 0.0115604840075745 -0.00923820487701142 0.0282848933355746 0.0834371778666987 0.0779840448596576 0.114720072371079 0.0758151339362342 -0.00341316174681733 0.0691869442435438 0.0946389409003007 0.0561600421420392 0.048333033600775 -0.012062345830365 -0.102214073796518 -0.100281319798849 -0.127902390585087 0.0813877461318302 0.783938382127818 -0.0474560544291503 -0.0109471632723251 -0.723018207619753 0.0749178415561763 -0.0167723784082107 -0.0141482133410991 -0.012062345830365 -0.886201559342745 -0.000480084866401069 -0.0117843191482048 -0.012062345830365 0.0866600747945002 0.0979642181508712 0.00708699216731715 -0.0185921679298273 -0.0425506344854736 -0.135966420017443 -0.208813762635993 -0.142256683766552 -0.852327374895447 -0.00446075401331536 -0.974338346539574 -0.974338346539574 0.0244132622774379 0.10979101960858 0.0230984348610808 0.913112237910439 0.170135347481039 0.930816202203148 0.18034538736826 0.00495832862467751 0.0693179238141144 0.108951495731599 0.0939447803784912 0.112218799682519 -0.789778209515286 -0.00446075401331536 -0.0177732917425956 -0.00853089866604112 0.0230984348610808 0.0174567842069826 0.0174567842069826 8.84199341309528e-05 0.00495832862467751 -0.0159362335288942 0.0230984348610808 0.00495832862467751 0.0158172021787996 0.0174567842069826 -0.0129325288949762 0.0174567842069826 0.0174567842069826 0.0244132622774379 0.0272557417062207 -0.149559869587294 -0.0289997897736684 -0.668535090969986 -0.00649377193007088 -0.0117843191482048 0.0174567842069826 -0.0540859318160278 -0.0180471465990668 0.0510352415533881 0.155612130304052 0.00306952944084721 -0.012062345830365 -0.512409945799435 -0.012062345830365 -0.0105845819457495 0.0230984348610808 -0.0131094994934485 0.0271096688311744 -0.969948697628507 0.11609094410545
-0.00446075401331536 -0.00446075401331536 -0.0382156799496108 0.0415789614675267 1 1 1 -0.515132546710609 -0.012062345830365 -0.012062345830365 -0.012062345830365 0.00764968208495955 -0.012062345830365 -0.00853089866604112 -0.00901845314562145 0.0292904144549634 -0.120361863158396 -0.128935524687326 0.146658436144256 0.926407031885036 0.189729115933649 0.109757484270646 0.0767078276287078 0.0157880643449827 0.0570059123515111 1 0.013316487947984 0.00495832862467751 -0.310618552280597 0.0230984348610808 0.041805725827818 0.0174567842069826 -0.197103419868197 0.0292904144549634 -0.0080196180234086 0.00495832862467751 0.00495832862467751 0.00495832862467751 0.00495832862467751 0.0153460729768702 -0.128935524687326 -0.521282166474119 -0.102379452699065 0.00495832862467751 -0.012062345830365 -0.012062345830365 1 1 1 1 -0.222344141369807 0.0120065644192796 -0.0618016770159162 0.0922492902183719 1 0.0845568177364633 0.0883247865341043 1 0.106748383664916 -0.014219449251328 -0.0198995315087762 0.0570059123515111 0.132228927433426 0.115420647530363 0.0262330591669313 -0.000946989809755395 0.0174567842069826 0.00495832862467751 0.0174567842069826 0.0230984348610808 0.189089652991284 1 1 1 1 -0.0114195945953193 0.00218987479172108 0.00495832862467751 -0.012062345830365 -0.012062345830365 -0.012062345830365 0.0675538887540323 0.167609706888014 -0.124889783440387 -0.0203582964699385 -0.199206738983608 -0.918220315719176 0.0841238275463028 -0.0909944507972246 -0.178524009354162 0.00677620328257231 -0.0974255957425118 0.00495832862467751 0.00495832862467751 0.00495832862467751 0.0199012492242623 0.0217072751369346 -0.518631698630504 0.0230984348610808 -0.102180878442427 -0.0076496820849584 0.0271740605674661 0.0115604840075745 -0.00923820487701142 0.0282848933355746 0.0834371778666987 0.0779840448596576 0.114720072371079 0.0758151339362342 -0.00341316174681733 0.0691869442435438 0.0946389409003007 0.0561600421420392 0.048333033600775 -0.012062345830365 -0.102214073796518 -0.100281319798849 -0.127902390585087 0.0813877461318302 0.783938382127818 -0.0474560544291503 -0.0109471632723251 -0.723018207619753 0.0749178415561763 -0.0167723784082107 -0.0141482133410991 -0.012062345830365 -0.886201559342745 -0.000480084866401069 -0.0117843191482048 -0.012062345830365 0.0866600747945002 0.0979642181508712 0.00708699216731715 -0.0185921679298273 -0.0425506344854736 -0.135966420017443 -0.208813762635993 -0.142256683766552 -0.852327374895447 -0.00446075401331536 -0.974338346539574 -0.974338346539574 0.0244132622774379 0.10979101960858 0.0230984348610808 0.913112237910439 0.170135347481039 0.930816202203148 0.18034538736826 0.00495832862467751 0.0693179238141144 0.108951495731599 0.0939447803784912 0.112218799682519 -0.789778209515286 -0.00446075401331536 -0.0177732917425956 -0.00853089866604112 0.0230984348610808 0.0174567842069826 0.0174567842069826 8.84199341309528e-05 0.00495832862467751 -0.0159362335288942 0.0230984348610808 0.00495832862467751 0.0158172021787996 0.0174567842069826 -0.0129325288949762 0.0174567842069826 0.0174567842069826 0.0244132622774379 0.0272557417062207 -0.149559869587294 -0.0289997897736684 -0.668535090969986 -0.00649377193007088 -0.0117843191482048 0.0174567842069826 -0.0540859318160278 -0.0180471465990668 0.0510352415533881 0.155612130304052 0.00306952944084721 -0.012062345830365 -0.512409945799435 -0.012062345830365 -0.0105845819457495 0.0230984348610808 -0.0131094994934485 0.0271096688311744 -0.969948697628507 0.11609094410545
-0.00446075401331536 -0.00446075401331536 -0.0382156799496108 0.0415789614675267 1 1 1 -0.515132546710609 -0.012062345830365 -0.012062345830365 -0.012062345830365 0.00764968208495955 -0.012062345830365 -0.00853089866604112 -0.00901845314562145 0.0292904144549634 -0.120361863158396 -0.128935524687326 0.146658436144256 0.926407031885036 0.189729115933649 0.109757484270646 0.0767078276287078 0.0157880643449827 0.0570059123515111 1 0.013316487947984 0.00495832862467751 -0.310618552280597 0.0230984348610808 0.041805725827818 0.0174567842069826 -0.197103419868197 0.0292904144549634 -0.0080196180234086 0.00495832862467751 0.00495832862467751 0.00495832862467751 0.00495832862467751 0.0153460729768702 -0.128935524687326 -0.521282166474119 -0.102379452699065 0.00495832862467751 -0.012062345830365 -0.012062345830365 1 1 1 1 -0.222344141369807 0.0120065644192796 -0.0618016770159162 0.0922492902183719 1 0.0845568177364633 0.0883247865341043 1 0.106748383664916 -0.014219449251328 -0.0198995315087762 0.0570059123515111 0.132228927433426 0.115420647530363 0.0262330591669313 -0.000946989809755395 0.0174567842069826 0.00495832862467751 0.0174567842069826 0.0230984348610808 0.189089652991284 1 1 1 1 -0.0114195945953193 0.00218987479172108 0.00495832862467751 -0.012062345830365 -0.012062345830365 -0.012062345830365 0.0675538887540323 0.167609706888014 -0.124889783440387 -0.0203582964699385 -0.199206738983608 -0.918220315719176 0.0841238275463028 -0.0909944507972246 -0.178524009354162 0.00677620328257231 -0.0974255957425118 0.00495832862467751 0.00495832862467751 0.00495832862467751 0.0199012492242623 0.0217072751369346 -0.518631698630504 0.0230984348610808 -0.102180878442427 -0.0076496820849584 0.0271740605674661 0.0115604840075745 -0.00923820487701142 0.0282848933355746 0.0834371778666987 0.0779840448596576 0.114720072371079 0.0758151339362342 -0.00341316174681733 0.0691869442435438 0.0946389409003007 0.0561600421420392 0.048333033600775 -0.012062345830365 -0.102214073796518 -0.100281319798849 -0.127902390585087 0.0813877461318302 0.783938382127818 -0.0474560544291503 -0.0109471632723251 -0.723018207619753 0.0749178415561763 -0.0167723784082107 -0.0141482133410991 -0.012062345830365 -0.886201559342745 -0.000480084866401069 -0.0117843191482048 -0.012062345830365 0.0866600747945002 0.0979642181508712 0.00708699216731715 -0.0185921679298273 -0.0425506344854736 -0.135966420017443 -0.208813762635993 -0.142256683766552 -0.852327374895447 -0.00446075401331536 -0.974338346539574 -0.974338346539574 0.0244132622774379 0.10979101960858 0.0230984348610808 0.913112237910439 0.170135347481039 0.930816202203148 0.18034538736826 0.00495832862467751 0.0693179238141144 0.108951495731599 0.0939447803784912 0.112218799682519 -0.789778209515286 -0.00446075401331536 -0.0177732917425956 -0.00853089866604112 0.0230984348610808 0.0174567842069826 0.0174567842069826 8.84199341309528e-05 0.00495832862467751 -0.0159362335288942 0.0230984348610808 0.00495832862467751 0.0158172021787996 0.0174567842069826 -0.0129325288949762 0.0174567842069826 0.0174567842069826 0.0244132622774379 0.0272557417062207 -0.149559869587294 -0.0289997897736684 -0.668535090969986 -0.00649377193007088 -0.0117843191482048 0.0174567842069826 -0.0540859318160278 -0.0180471465990668 0.0510352415533881 0.155612130304052 0.00306952944084721 -0.012062345830365 -0.512409945799435 -0.012062345830365 -0.0105845819457495 0.0230984348610808 -0.0131094994934485 0.0271096688311744 -0.969948697628507 0.11609094410545
-0.0629841535670842 -0.0629841535670842 0.0018784980431581 -0.119153684307034 -0.222344141369807 -0.222344141369807 -0.222344141369807 0.211614661726326 0.0100460021370352 0.0100460021370352 0.0100460021370352 -0.00224780407812343 0.0100460021370352 0.0170016999880387 -0.0243614855230477 -0.0633780534924206 0.342840977628243 0.343739208444204 -0.511352788789122 -0.240489232198881 -0.498562216813119 -0.135698395851448 -0.128693335395457 0.140399998075469 0.0626354401918488 -0.222344141369807 -0.0632601432819437 -0.0555880071955913 0.0848918278332371 -0.0544077779269031 -0.0451534401503778 -0.0601822857467763 0.304126722205101 -0.0633780534924206 -0.0808788522351016 -0.0555880071955913 -0.0555880071955913 -0.0555880071955913 -0.0555880071955913 0.0441388974844875 0.344967627715297 0.212831816696827 0.317214112507097 -0.0555880071955913 0.0100460021370352 0.0100460021370352 -0.222344141369807 -0.222344141369807 -0.222344141369807 -0.222344141369807 1 0.0394964255176888 -0.0620777576509736 -0.526376448859292 -0.222344141369807 -0.0344403582788771 0.0773493118169284 -0.222344141369807 -0.307691740216547 0.072659034903712 0.0701993771217986 0.0626354401918488 -0.38163736999649 0.0420900290331338 -0.0525988552213219 -0.0613860096319133 -0.0601822857467763 -0.0555880071955913 -0.0601822857467763 -0.0544077779269031 -0.231805902474888 -0.222344141369807 -0.222344141369807 -0.222344141369807 -0.222344141369807 -0.0241113347323499 0.391237240317694 -0.0555880071955913 0.0100460021370352 0.0100460021370352 0.0100460021370352 -0.221909737406698 0.0484871867800935 0.352634818912466 -0.0396187788615997 0.957549572961564 0.209103843965582 -0.141669606634786 -0.146471410211447 0.1709307298989 0.0766445012157593 -0.0390780191286839 -0.0555880071955913 -0.0555880071955913 -0.0555880071955913 -0.0561322911202933 -0.156114069611819 0.222942357506521 -0.0544077779269031 0.314511006224218 -0.00874153620779162 0.00257685836150306 0.0975999239578119 -0.0751637869719254 -0.0168474687227347 -0.219638126814033 -0.246130407679688 -0.266157947050591 -0.208368818656652 -0.0573211356050998 -0.0614956382791057 -0.29063809228805 -0.125421578318921 0.0630981636304598 0.0100460021370352 0.31869475338689 0.311762417931976 0.602517195703385 -0.221909737406698 -0.351217995957278 -0.0562858322084806 -0.0260045812712008 0.153838269556381 -0.0771483741546465 0.0182283042732669 0.0135063066640616 0.0100460021370352 0.272989011610194 0.0208911616272898 -0.0735065478132603 0.0100460021370352 -0.336067734586416 -0.288603626288043 -0.0341585314457094 -0.0429165345384953 -0.0639141249174214 0.881824724712933 0.964695760635298 0.595435045832995 0.261569268068262 -0.0629841535670842 0.245568105838141 0.245568105838141 -0.0651368135460585 -0.356090477649905 -0.0544077779269031 -0.246393266676979 0.0453749607487059 -0.235733321719233 -0.263285447944162 -0.0555880071955913 0.25902862201206 -0.1505659087361 -0.121304478893762 -0.116830521404303 0.196035548458685 -0.058516225814215 0.0126828756355839 0.0170016999880387 -0.0544077779269031 -0.0601822857467763 -0.0601822857467763 0.380280288505782 -0.0555880071955913 0.030880775542381 -0.0544077779269031 -0.0555880071955913 -0.0680979559364976 -0.0601822857467763 -0.0399782127254367 -0.0601822857467763 -0.0601822857467763 -0.0651368135460585 -0.0316392350818845 0.230545956894219 -0.0167597815789877 0.183632412910184 0.0197201892765987 -0.0735065478132603 -0.0601822857467763 -0.0155579623578895 0.0345074829863533 0.00441393898247328 -0.606215321085915 0.373633841742887 0.0100460021370352 0.223920544381371 0.0100460021370352 0.0205324997564243 -0.0544077779269031 -0.0521649294920292 0.0669762679174336 0.242910165931441 -0.267194110012957
-0.0201047991722561 -0.0201047991722561 0.0687730166090541 0.524875337763703 0.0120065644192796 0.0120065644192796 0.0120065644192796 0.062902825739243 0.0858641534845223 0.0858641534845223 0.0858641534845223 -0.428989283395725 0.0858641534845223 0.0966547461917018 0.0659721194784214 -0.0251480251077826 -0.433058619479569 -0.43947119251559 0.176173453921571 0.0034072657279636 0.174598908368137 -0.02875715344209 -0.0258746020373402 0.164192063359834 0.0813750792446954 0.0120065644192796 -0.0304822213409927 -0.0171314286208414 0.1078374751541 -0.0259577230156165 -0.0643493354431369 -0.0328967212451075 0.187274352978735 -0.0251480251077826 -0.0304482778678783 -0.0171314286208414 -0.0171314286208414 -0.0171314286208414 -0.0171314286208414 -0.0674258414416248 -0.440088239561109 0.060209360407226 -0.55457394129608 -0.0171314286208414 0.0858641534845223 0.0858641534845223 0.0120065644192796 0.0120065644192796 0.0120065644192796 0.0120065644192796 0.0394964255176888 1 -0.0638480152829982 0.173223100179073 0.0120065644192796 0.0587780585668267 0.0225153551232936 0.0120065644192796 0.585691299522233 -0.0140108515801868 -0.0171544786149377 0.0813750792446954 0.0778010664157484 0.0644976484149186 -0.0305493092023566 -0.0243196221358983 -0.0328967212451075 -0.0171314286208414 -0.0328967212451075 -0.0259577230156165 -0.251444682281633 0.0120065644192796 0.0120065644192796 0.0120065644192796 0.0120065644192796 -0.815095889888181 0.112583684222211 -0.0171314286208414 0.0858641534845223 0.0858641534845223 0.0858641534845223 -0.127114758188133 0.160347910824692 -0.413703631305988 -0.842315954772019 0.056067416359236 0.00855075522736535 -0.0449785596796985 -0.112906589401529 0.00237515342568933 0.013367291623249 -0.0751023263183587 -0.0171314286208414 -0.0171314286208414 -0.0171314286208414 -0.0214542538379343 0.0587637692303623 0.0861724936008842 -0.0259577230156165 -0.572558367895052 0.405081164570099 -0.0558696611169714 0.123161839555362 -0.0170449313658664 -0.0665155043327212 -0.13236903131656 -0.102495672324667 -0.256650098306284 -0.131082121164875 -0.0491121811436054 0.0364743176545456 -0.229781102489309 0.13998954300438 0.0932563213754672 0.0858641534845223 -0.506572956139564 -0.513901296643832 -0.137584234649961 -0.139999144041932 -0.0487619974465588 -0.0341596566380504 -0.819683716964908 -0.0111264187872154 0.0216232219617705 0.0785701064644842 0.0827987380481325 0.0858641534845223 -0.000636370912283185 0.080549941285851 -0.0179874322107786 0.0858641534845223 -0.143752317216339 0.520586038455581 -0.925567647046727 -0.735998478745539 -0.0362304207455267 0.0544662303486291 0.044059184378735 -0.138481135640872 -0.0174901507890369 -0.0201047991722561 -0.00075300033353509 -0.00075300033353509 -0.0198123455825953 0.397217085655464 -0.0259577230156165 0.000626334553759118 0.151269706167222 -0.0103931044039287 -0.245134223540722 -0.0171314286208414 0.0649586754927565 0.0528656401497855 0.0653873227828148 0.0531648254264597 -0.000651922482654137 -0.0215394783214687 0.0832519301502527 0.0966547461917018 -0.0259577230156165 -0.0328967212451075 -0.0328967212451075 0.118230604017 -0.0171314286208414 0.0853721960401909 -0.0259577230156165 -0.0171314286208414 -0.0183335594686398 -0.0328967212451075 -0.0127356930697262 -0.0328967212451075 -0.0328967212451075 -0.0198123455825953 0.0449616108073494 -0.175116024854064 -0.834173691730357 -0.0289521067721098 0.0996917920917446 -0.0179874322107786 -0.0328967212451075 -0.734527085463946 0.0822334285580068 0.71181244387483 0.142620074559618 0.120050710046384 0.0858641534845223 0.0975013321131782 0.0801166472331122 0.0935674456770251 -0.0259577230156165 -0.751438551329216 -0.277903822968536 -0.00356448883060208 -0.25288877045922
-0.0377027671716393 -0.0377027671716393 -0.100421196221419 -0.0209402747278274 -0.0618016770159162 -0.0618016770159162 -0.0618016770159162 -0.0371299306914727 -0.1375146699494 -0.1375146699494 -0.1375146699494 0.00557857512349497 -0.1375146699494 -0.14419961367168 0.0622916893771784 -0.0348781683682559 -0.0139742369034982 -0.00770398562196669 0.0418476053681571 -0.0656204443776756 0.0184770330084531 -0.00105807744561502 0.00727951348101934 -0.0797829867275802 0.0651855142401167 -0.0618016770159162 -0.0380928328055423 -0.0419882099226062 0.101821474868881 -0.0508140105316762 0.0394914043669309 -0.0419882099226062 0.0439445192250662 -0.0348781683682559 0.00774467387413959 -0.0419882099226062 -0.0419882099226062 -0.0419882099226062 -0.0419882099226062 0.0464152288438797 -0.011839117974615 -0.0337159077810281 0.00923563681848773 -0.0419882099226062 -0.1375146699494 -0.1375146699494 -0.0618016770159162 -0.0618016770159162 -0.0618016770159162 -0.0618016770159162 -0.0620777576509736 -0.0638480152829982 1 0.0281607112203816 -0.0618016770159162 -0.00799159241122499 0.00597358581825732 -0.0618016770159162 -0.0178705736125567 0.214767111677762 0.213712504391065 0.0651855142401167 0.0618143975078071 0.0310175827841524 -0.0463578904132006 -0.033499445592432 -0.0419882099226062 -0.0419882099226062 -0.0419882099226062 -0.0508140105316762 -0.106608000427685 -0.0618016770159162 -0.0618016770159162 -0.0618016770159162 -0.0618016770159162 0.0741476633739652 -0.0340044568609237 -0.0419882099226062 -0.1375146699494 -0.1375146699494 -0.1375146699494 0.118814294138511 0.0407402159455159 -0.00414872862737783 0.0694175081171314 -0.0723163628249481 0.0893440067182758 0.000697136278363712 0.149247212001405 -0.0690864397350185 0.0329873912487835 0.789606902506635 -0.0419882099226062 -0.0419882099226062 -0.0419882099226062 -0.0553588653406466 0.0704774745445515 0.0410647542918456 -0.0508140105316762 0.00646140732008674 0.00474330901089024 0.112465776829843 -0.684189038419411 -0.0222843765752016 0.120754903070382 0.112008785433751 0.12486142257254 0.0897653684919034 0.119427463358574 -0.00858193455441175 0.0878524355199528 0.100452561068021 0.115738855734636 0.0628197950371754 -0.1375146699494 0.00451035120004542 -0.00036879003930944 0.0216775344790018 0.121663257198699 0.0425490073117033 0.0472464347342228 0.0741731086255775 0.0861804782454495 0.0329832201580545 -0.13420609060658 -0.140845755769048 -0.1375146699494 0.0769582051876652 -0.145961123046516 -0.0187563288769456 -0.1375146699494 0.0732038918950855 -0.0225120969906685 0.0681432471876451 0.0665219172336315 0.0481219076501784 -0.0731078518810123 -0.0875779886097948 -0.0346661936304834 0.0608295808136367 -0.0377027671716393 0.0762197589795702 0.0762197589795702 -0.0406419606676409 0.00542056400824049 -0.0508140105316762 -0.0721854379941996 0.0383254709533298 -0.0630406169608136 -0.103272654244996 -0.0419882099226062 -0.0897847499791031 0.095067217600886 0.0685329585329445 0.094422389247735 0.0871726322224454 -0.0471321986508394 -0.13420609060658 -0.14419961367168 -0.0508140105316762 -0.0419882099226062 -0.0419882099226062 -0.0403871997886274 -0.0419882099226062 -0.15103133025098 -0.0508140105316762 -0.0419882099226062 -0.0388643144841489 -0.0419882099226062 -0.0353635015227816 -0.0419882099226062 -0.0419882099226062 -0.0406419606676409 -0.0150260868338068 0.0794922133537739 0.0396324808700744 0.115214570734011 -0.148449485101729 -0.0187563288769456 -0.0419882099226062 0.0468548011849941 -0.146758316662313 -0.0634734952484517 0.034338580229268 -0.0356421061395723 -0.1375146699494 0.0223267097525014 -0.145076127335279 -0.147576518393653 -0.0508140105316762 0.063968957973417 0.0639444746037565 0.0687784956823783 0.0876142221956994
-0.0257175360642329 -0.0257175360642329 0.00798253972745974 0.175459384254773 0.0922492902183719 0.0922492902183719 0.0922492902183719 -0.0113854255333114 0.0326426605878118 0.0326426605878118 0.0326426605878118 -0.166387955987962 0.0326426605878118 0.0360756951337664 -0.0250285401778998 0.0666724453436813 -0.349402798123116 -0.345974753241185 0.963051437790046 0.0966137470311263 0.900858139253918 -0.112458103982565 -0.122201764243712 -0.188239734799396 0.00761611412027155 0.0922492902183719 -0.0270513813616704 -0.0267965761240684 -0.0237174060305486 -0.0288632781199494 0.0190534908956197 -0.0333927171578974 -0.171364113284456 0.0666724453436813 -0.0257718985371245 -0.0267965761240684 -0.0267965761240684 -0.0267965761240684 -0.0267965761240684 -0.100205505475016 -0.353343029046211 -0.0145212836867397 -0.394694171729503 -0.0267965761240684 0.0326426605878118 0.0326426605878118 0.0922492902183719 0.0922492902183719 0.0922492902183719 0.0922492902183719 -0.526376448859292 0.173223100179073 0.0281607112203816 1 0.0922492902183719 0.106413753493593 -0.339395128479455 0.0922492902183719 0.400504067018511 -0.121680034005765 -0.12550069157792 0.00761611412027155 0.39276721807023 0.0457795811946626 -0.0343265937716991 -0.0314370256390685 -0.0333927171578974 -0.0267965761240684 -0.0333927171578974 -0.0288632781199494 0.0535135757197928 0.0922492902183719 0.0922492902183719 0.0922492902183719 0.0922492902183719 -0.0678613055691284 -0.177669060878015 -0.0267965761240684 0.0326426605878118 0.0326426605878118 0.0326426605878118 -0.266434755983888 0.0762002294764268 -0.340619525352179 -0.0812180516106549 -0.540607026917627 -0.0440812262427692 -0.135257247516863 0.0575356949589113 -0.287349201619084 -0.0868237620564603 0.0511949607211311 -0.0267965761240684 -0.0267965761240684 -0.0267965761240684 -0.0232263268381454 -0.0694240794538896 -0.0203063577318825 -0.0288632781199494 -0.404634642332602 0.163569317196336 0.0275857066783351 -0.0064153208668748 -0.0186093278807641 -0.000151110060407149 -0.288227979613231 -0.300522683959474 -0.349275275878451 -0.26957884370337 0.0381407296437295 -0.225176892572267 -0.363873474004968 -0.167286022400293 0.00260950896078673 0.0326426605878118 -0.366939387123988 -0.376407431960999 -0.836298934691382 -0.266434755983888 0.144576320693068 0.0998138422563011 -0.0704750452773766 0.0364675565609278 -0.128226899460057 0.0280013508687621 0.0314160161012524 0.0326426605878118 -0.0847165551382491 0.0351447861537441 0.0764065637928322 0.0326426605878118 0.259009280957936 0.356315377537566 -0.142032559082783 -0.0310047540264778 0.0973602650466412 -0.509765085235215 -0.539249895872944 -0.82721452529855 -0.137799988811739 -0.0257175360642329 -0.0791391724112645 -0.0791391724112645 0.0796128212982118 0.344264691300593 -0.0288632781199494 0.0925897097362878 0.0999797206112079 0.0810381970479545 0.053963765528013 -0.0267965761240684 -0.145712948625582 0.119292810010695 0.0814806167044374 0.08871332596642 0.00942466522390544 -0.0257175360642329 0.0280013508687621 0.0360756951337664 -0.0288632781199494 -0.0333927171578974 -0.0333927171578974 -0.180597663559695 -0.0267965761240684 0.0144534502370831 -0.0288632781199494 -0.0267965761240684 -0.0161208001791813 -0.0333927171578974 -0.0401999323345715 -0.0333927171578974 -0.0333927171578974 0.0796128212982118 0.048006775911647 -0.121353962088846 -0.11626082434897 -0.0237769755273046 0.0373416653739809 0.0764065637928322 -0.0333927171578974 -0.044553000617059 0.00795328299784216 0.0441298725313423 0.810989220331471 -0.168803967788437 0.0326426605878118 -0.0132113997684402 0.0268137791736572 0.0348260043230734 -0.0288632781199494 -0.0216417919809191 -0.0305496741967694 -0.084008694665366 -0.350635017748065
-0.00446075401331536 -0.00446075401331536 -0.0382156799496108 0.0415789614675267 1 1 1 -0.515132546710609 -0.012062345830365 -0.012062345830365 -0.012062345830365 0.00764968208495955 -0.012062345830365 -0.00853089866604112 -0.00901845314562145 0.0292904144549634 -0.120361863158396 -0.128935524687326 0.146658436144256 0.926407031885036 0.189729115933649 0.109757484270646 0.0767078276287078 0.0157880643449827 0.0570059123515111 1 0.013316487947984 0.00495832862467751 -0.310618552280597 0.0230984348610808 0.041805725827818 0.0174567842069826 -0.197103419868197 0.0292904144549634 -0.0080196180234086 0.00495832862467751 0.00495832862467751 0.00495832862467751 0.00495832862467751 0.0153460729768702 -0.128935524687326 -0.521282166474119 -0.102379452699065 0.00495832862467751 -0.012062345830365 -0.012062345830365 1 1 1 1 -0.222344141369807 0.0120065644192796 -0.0618016770159162 0.0922492902183719 1 0.0845568177364633 0.0883247865341043 1 0.106748383664916 -0.014219449251328 -0.0198995315087762 0.0570059123515111 0.132228927433426 0.115420647530363 0.0262330591669313 -0.000946989809755395 0.0174567842069826 0.00495832862467751 0.0174567842069826 0.0230984348610808 0.189089652991284 1 1 1 1 -0.0114195945953193 0.00218987479172108 0.00495832862467751 -0.012062345830365 -0.012062345830365 -0.012062345830365 0.0675538887540323 0.167609706888014 -0.124889783440387 -0.0203582964699385 -0.199206738983608 -0.918220315719176 0.0841238275463028 -0.0909944507972246 -0.178524009354162 0.00677620328257231 -0.0974255957425118 0.00495832862467751 0.00495832862467751 0.00495832862467751 0.0199012492242623 0.0217072751369346 -0.518631698630504 0.0230984348610808 -0.102180878442427 -0.0076496820849584 0.0271740605674661 0.0115604840075745 -0.00923820487701142 0.0282848933355746 0.0834371778666987 0.0779840448596576 0.114720072371079 0.0758151339362342 -0.00341316174681733 0.0691869442435438 0.0946389409003007 0.0561600421420392 0.048333033600775 -0.012062345830365 -0.102214073796518 -0.100281319798849 -0.127902390585087 0.0813877461318302 0.783938382127818 -0.0474560544291503 -0.0109471632723251 -0.723018207619753 0.0749178415561763 -0.0167723784082107 -0.0141482133410991 -0.012062345830365 -0.886201559342745 -0.000480084866401069 -0.0117843191482048 -0.012062345830365 0.0866600747945002 0.0979642181508712 0.00708699216731715 -0.0185921679298273 -0.0425506344854736 -0.135966420017443 -0.208813762635993 -0.142256683766552 -0.852327374895447 -0.00446075401331536 -0.974338346539574 -0.974338346539574 0.0244132622774379 0.10979101960858 0.0230984348610808 0.913112237910439 0.170135347481039 0.930816202203148 0.18034538736826 0.00495832862467751 0.0693179238141144 0.108951495731599 0.0939447803784912 0.112218799682519 -0.789778209515286 -0.00446075401331536 -0.0177732917425956 -0.00853089866604112 0.0230984348610808 0.0174567842069826 0.0174567842069826 8.84199341309528e-05 0.00495832862467751 -0.0159362335288942 0.0230984348610808 0.00495832862467751 0.0158172021787996 0.0174567842069826 -0.0129325288949762 0.0174567842069826 0.0174567842069826 0.0244132622774379 0.0272557417062207 -0.149559869587294 -0.0289997897736684 -0.668535090969986 -0.00649377193007088 -0.0117843191482048 0.0174567842069826 -0.0540859318160278 -0.0180471465990668 0.0510352415533881 0.155612130304052 0.00306952944084721 -0.012062345830365 -0.512409945799435 -0.012062345830365 -0.0105845819457495 0.0230984348610808 -0.0131094994934485 0.0271096688311744 -0.969948697628507 0.11609094410545
-0.0580354761772278 -0.0580354761772278 -0.104868650854688 0.0598947992008302 0.0845568177364633 0.0845568177364633 0.0845568177364633 0.00540313063790291 -0.0867013985880995 -0.0867013985880995 -0.0867013985880995 -0.0528991422805261 -0.0867013985880995 -0.0859891931775908 -0.00627772442841862 -0.039044870107933 -0.0362303787112313 -0.0353684346555979 0.120149347267382 0.0635059240338615 0.138856791018296 -0.0994975903234933 -0.101183990923574 -0.045626341486937 0.501115381234874 0.0845568177364633 -0.0552781157043058 -0.0575826754310217 0.0684946380986324 -0.0566691688729987 -0.0305664973454046 -0.0575826754310217 0.0777430372788306 -0.039044870107933 -0.0543360189230201 -0.0575826754310217 -0.0575826754310217 -0.0575826754310217 -0.0575826754310217 -0.143728983361118 -0.0353684346555979 -0.0242754148342265 -0.0596142169878614 -0.0575826754310217 -0.0867013985880995 -0.0867013985880995 0.0845568177364633 0.0845568177364633 0.0845568177364633 0.0845568177364633 -0.0344403582788771 0.0587780585668267 -0.00799159241122499 0.106413753493593 0.0845568177364633 1 -0.0551162004587979 0.0845568177364633 0.0631798987140204 -0.00941109204410142 -0.00635193601102908 0.501115381234874 0.050154187447648 0.732596979359518 -0.0571272617083755 -0.0584857276919529 -0.0575826754310217 -0.0575826754310217 -0.0575826754310217 -0.0566691688729987 -0.109579137296841 0.0845568177364633 0.0845568177364633 0.0845568177364633 0.0845568177364633 -0.0396108314406639 -0.0045730140278986 -0.0575826754310217 -0.0867013985880995 -0.0867013985880995 -0.0867013985880995 -0.0412678294087908 0.273438367633445 -0.0419696376683856 -0.0391677472592599 -0.0419551743387669 -0.0351202060742937 -0.109186519919917 0.00610245614465362 -0.195515531091154 0.020182086501556 0.028058527958341 -0.0575826754310217 -0.0575826754310217 -0.0575826754310217 -0.056208328269173 0.0166670750855479 -0.050238610947839 -0.0566691688729987 -0.0640664193384442 0.0487254385576321 0.115775436545468 -0.0268158677693901 -0.0557446685847266 0.105535277029272 -0.0307337288956414 -0.0207589932378738 -0.0619095576601514 -0.0427384137731682 -0.0169022065323066 -0.0658022392401712 -0.0513313235320611 -0.0519243433562663 0.510893120928225 -0.0867013985880995 -0.0555880291803096 -0.0594368232564192 -0.0930728749912627 -0.0412678294087908 0.0866552584665564 -0.145397903046494 -0.0343961373447123 -0.0191708529243681 -0.0863456185169156 -0.0870565441411441 -0.0863456185169156 -0.0867013985880995 -0.0497174871579171 -0.0874110657504893 -0.044640076529622 -0.0867013985880995 0.00800291886019281 0.0441203151271002 -0.054624177928971 -0.0277411674704847 -0.146401670655343 -0.0314460131986429 -0.0405401586404629 -0.141308520836124 -0.0763404785041702 -0.0580354761772278 -0.0800732889363435 -0.0800732889363435 -0.0370342192868041 0.0157957256668699 -0.0566691688729987 0.058941037095936 0.277912147731159 0.0650219195596096 -0.121883624232443 -0.0575826754310217 -0.0374951003922308 0.188013185129553 0.212673216370652 0.197721636339958 -0.0339561930272396 -0.0580354761772278 -0.0870565441411441 -0.0859891931775908 -0.0566691688729987 -0.0575826754310217 -0.0575826754310217 0.0112492539156916 -0.0575826754310217 -0.0820226621367535 -0.0566691688729987 -0.0575826754310217 -0.0538603113014712 -0.0575826754310217 -0.0552781157043058 -0.0575826754310217 -0.0575826754310217 -0.0370342192868041 -0.0528991422805261 0.00594578609639471 -0.0516082289840701 0.0151686982013959 -0.0863456185169156 -0.044640076529622 -0.0575826754310217 -0.0411871492981253 -0.0816575845214297 0.0325033081655059 0.137935211549161 0.0093380210163998 -0.0867013985880995 0.00863685384094072 -0.0867013985880995 -0.0856321116400339 -0.0566691688729987 -0.0301487612287679 -0.0170691094867212 -0.0815713186561789 -0.0568251937386808
0.0327794403382148 0.0327794403382148 -0.019778980252202 0.0474554954997725 0.0883247865341043 0.0883247865341043 0.0883247865341043 -0.00366747378516889 -0.0510299938584273 -0.0510299938584273 -0.0510299938584273 0.155471126986016 -0.0510299938584273 -0.0573682176729877 0.00872464511058825 0.0113294461027294 0.0318796788744086 0.0255994282164547 -0.329555290322882 0.0711043924273577 -0.327072596683516 0.277458655171288 0.296289114802373 -0.0855541719291725 0.126109434579597 0.0883247865341043 0.0161040177567204 0.0258379852836701 -0.071137852406346 0.0244559839144773 0.0267109802625676 0.0384270453621686 0.205540711900582 0.0113294461027294 0.0273272405792789 0.0258379852836701 0.0258379852836701 0.0258379852836701 0.0258379852836701 0.0569346140625971 0.038599378811303 -0.0143638229371556 0.0659010156031727 0.0258379852836701 -0.0510299938584273 -0.0510299938584273 0.0883247865341043 0.0883247865341043 0.0883247865341043 0.0883247865341043 0.0773493118169284 0.0225153551232936 0.00597358581825732 -0.339395128479455 0.0883247865341043 -0.0551162004587979 1 0.0883247865341043 -0.0499885314301958 -0.0607688156855425 -0.0582646449848045 0.126109434579597 -0.115983034397645 0.0727531784683379 0.0314291959394622 0.0397417752392924 0.0384270453621686 0.0258379852836701 0.0384270453621686 0.0244559839144773 -0.151568221870636 0.0883247865341043 0.0883247865341043 0.0883247865341043 0.0883247865341043 -0.110860032098455 0.519352301409562 0.0258379852836701 -0.0510299938584273 -0.0510299938584273 -0.0510299938584273 0.399490150382971 0.142409984910382 0.0354309636415629 -0.0997734024716637 0.0686337600550418 -0.114957950437106 0.274167417218983 -0.0925375777211291 0.207609001575029 -0.0143764610135135 0.0297515006281813 0.0258379852836701 0.0258379852836701 0.0258379852836701 0.0175219627604891 0.0899569865914657 -0.00282013211270253 0.0244559839144773 0.059845551368803 -0.145644907081655 0.0317334417933833 0.000371465265867295 0.0230651403994652 0.0293185527628755 0.426775052459015 0.386116211041933 0.557329640355776 0.39106706702792 0.0175390237429276 0.353575453622287 0.51778408993922 0.341663718857187 0.123300454580742 -0.0510299938584273 0.0107565609999101 0.016089401522948 0.376452556616891 0.408687101899162 -0.00800722753713869 -0.110983718563947 -0.0949016360369019 -0.0935308441732105 0.17046881459453 -0.045229798016116 -0.0542470547219309 -0.0510299938584273 -0.0638988100044129 -0.072921458104831 0.0204044762761428 -0.0510299938584273 -0.0287641637639309 -0.0089229547604894 -0.0619267772872521 -0.145198500573938 -0.113202517822489 0.0697392376972261 0.0730371034363714 0.343379518432352 -0.0613515355882472 0.0327794403382148 -0.0784494501442743 -0.0784494501442743 0.0039239917049076 -0.0414887865075357 0.0244559839144773 0.0686927962179094 0.179743795597658 0.0797653214109554 -0.154418459910228 0.0258379852836701 0.00943256837932772 -0.0831077979287155 -0.0492513664963383 -0.0523886370408159 -0.107730135181511 0.0203311656840284 -0.0477171328512014 -0.0573682176729877 0.0244559839144773 0.0384270453621686 0.0384270453621686 0.520142223027231 0.0258379852836701 -0.0263739083776245 0.0244559839144773 0.0258379852836701 0.0077589292306339 0.0384270453621686 0.0415737496625597 0.0384270453621686 0.0384270453621686 0.0039239917049076 -0.00459919643609954 -0.0774734400915717 -0.0304150893995195 -0.0742736874297152 -0.0599918843549602 0.0204044762761428 0.0384270453621686 -0.0669665757924104 -0.0300517457232677 0.101124990922216 -0.354005155183108 0.524113746762818 -0.0510299938584273 0.00893732814758074 -0.0569290162943783 -0.0603935795901212 0.0244559839144773 -0.138291172418818 -0.173085480191083 -0.0810117028231542 0.561278155689978
-0.00446075401331536 -0.00446075401331536 -0.0382156799496108 0.0415789614675267 1 1 1 -0.515132546710609 -0.012062345830365 -0.012062345830365 -0.012062345830365 0.00764968208495955 -0.012062345830365 -0.00853089866604112 -0.00901845314562145 0.0292904144549634 -0.120361863158396 -0.128935524687326 0.146658436144256 0.926407031885036 0.189729115933649 0.109757484270646 0.0767078276287078 0.0157880643449827 0.0570059123515111 1 0.013316487947984 0.00495832862467751 -0.310618552280597 0.0230984348610808 0.041805725827818 0.0174567842069826 -0.197103419868197 0.0292904144549634 -0.0080196180234086 0.00495832862467751 0.00495832862467751 0.00495832862467751 0.00495832862467751 0.0153460729768702 -0.128935524687326 -0.521282166474119 -0.102379452699065 0.00495832862467751 -0.012062345830365 -0.012062345830365 1 1 1 1 -0.222344141369807 0.0120065644192796 -0.0618016770159162 0.0922492902183719 1 0.0845568177364633 0.0883247865341043 1 0.106748383664916 -0.014219449251328 -0.0198995315087762 0.0570059123515111 0.132228927433426 0.115420647530363 0.0262330591669313 -0.000946989809755395 0.0174567842069826 0.00495832862467751 0.0174567842069826 0.0230984348610808 0.189089652991284 1 1 1 1 -0.0114195945953193 0.00218987479172108 0.00495832862467751 -0.012062345830365 -0.012062345830365 -0.012062345830365 0.0675538887540323 0.167609706888014 -0.124889783440387 -0.0203582964699385 -0.199206738983608 -0.918220315719176 0.0841238275463028 -0.0909944507972246 -0.178524009354162 0.00677620328257231 -0.0974255957425118 0.00495832862467751 0.00495832862467751 0.00495832862467751 0.0199012492242623 0.0217072751369346 -0.518631698630504 0.0230984348610808 -0.102180878442427 -0.0076496820849584 0.0271740605674661 0.0115604840075745 -0.00923820487701142 0.0282848933355746 0.0834371778666987 0.0779840448596576 0.114720072371079 0.0758151339362342 -0.00341316174681733 0.0691869442435438 0.0946389409003007 0.0561600421420392 0.048333033600775 -0.012062345830365 -0.102214073796518 -0.100281319798849 -0.127902390585087 0.0813877461318302 0.783938382127818 -0.0474560544291503 -0.0109471632723251 -0.723018207619753 0.0749178415561763 -0.0167723784082107 -0.0141482133410991 -0.012062345830365 -0.886201559342745 -0.000480084866401069 -0.0117843191482048 -0.012062345830365 0.0866600747945002 0.0979642181508712 0.00708699216731715 -0.0185921679298273 -0.0425506344854736 -0.135966420017443 -0.208813762635993 -0.142256683766552 -0.852327374895447 -0.00446075401331536 -0.974338346539574 -0.974338346539574 0.0244132622774379 0.10979101960858 0.0230984348610808 0.913112237910439 0.170135347481039 0.930816202203148 0.18034538736826 0.00495832862467751 0.0693179238141144 0.108951495731599 0.0939447803784912 0.112218799682519 -0.789778209515286 -0.00446075401331536 -0.0177732917425956 -0.00853089866604112 0.0230984348610808 0.0174567842069826 0.0174567842069826 8.84199341309528e-05 0.00495832862467751 -0.0159362335288942 0.0230984348610808 0.00495832862467751 0.0158172021787996 0.0174567842069826 -0.0129325288949762 0.0174567842069826 0.0174567842069826 0.0244132622774379 0.0272557417062207 -0.149559869587294 -0.0289997897736684 -0.668535090969986 -0.00649377193007088 -0.0117843191482048 0.0174567842069826 -0.0540859318160278 -0.0180471465990668 0.0510352415533881 0.155612130304052 0.00306952944084721 -0.012062345830365 -0.512409945799435 -0.012062345830365 -0.0105845819457495 0.0230984348610808 -0.0131094994934485 0.0271096688311744 -0.969948697628507 0.11609094410545
0.0159157111405713 0.0159157111405713 0.00832219255420139 0.532066184947577 0.106748383664916 0.106748383664916 0.106748383664916 -0.0456151412064064 0.00672295836512837 0.00672295836512837 0.00672295836512837 -0.253826311549906 0.00672295836512837 0.00709113418343039 -0.117415075771797 0.00936378425879932 -0.889767724952925 -0.896364611000037 0.405083707060618 0.127214135732485 0.411101348728096 0.0597948041182824 0.0676584690953743 -0.331382389324597 0.0369849644176603 0.106748383664916 -0.00490386418655492 0.0090807693116742 -0.191925701589738 -0.00535123432989078 -0.0556750247011775 -0.00552980152511289 -0.322422617392128 0.00936378425879932 0.00333931556830862 0.0090807693116742 0.0090807693116742 0.0090807693116742 0.0090807693116742 -0.0362950006058682 -0.900579437535869 -0.045403670414266 -0.980054643842552 0.0090807693116742 0.00672295836512837 0.00672295836512837 0.106748383664916 0.106748383664916 0.106748383664916 0.106748383664916 -0.307691740216547 0.585691299522233 -0.0178705736125567 0.400504067018511 0.106748383664916 0.0631798987140204 -0.0499885314301958 0.106748383664916 1 -0.134013488633402 -0.140532204448747 0.0369849644176603 0.673288963215678 0.0366643536320189 -0.0128702813225602 0.00839845321418301 -0.00552980152511289 0.0090807693116742 -0.00552980152511289 -0.00535123432989078 0.188366789243333 0.106748383664916 0.106748383664916 0.106748383664916 0.106748383664916 -0.482279607667856 -0.105421797825729 0.0090807693116742 0.00672295836512837 0.00672295836512837 0.00672295836512837 -0.0808259318959591 0.111380135371413 -0.887818684205187 -0.498385298269083 -0.29725061484066 -0.073748504860557 0.0615728082696769 0.0219330215282332 -0.106019689436725 -0.041049916317148 -0.0117178716500969 0.0090807693116742 0.0090807693116742 0.0090807693116742 0.00247730238485118 0.153334341470311 -0.0657421928762076 -0.00535123432989078 -0.990033146591141 0.253826311549905 0.00759952883225345 0.0253078375296015 0.0179707017177467 0.000376659204634951 -0.0658212021910428 -0.0350319956690656 -0.143678297725669 -0.0823964269864063 -0.0439772521161003 0.145995834933616 -0.118421619069139 0.236594911574156 0.0382988938207286 0.00672295836512837 -0.949201418684208 -0.948712973011808 -0.391073202120881 -0.0808259318959591 0.0989177069121168 0.00705693909217444 -0.488738280696752 -0.056997047341428 0.073016013929893 0.00152590168159905 0.00680552088181773 0.00672295836512837 -0.130843552183357 0.00636712823183288 0.033779679289751 0.00672295836512837 -0.0819634223258922 0.934473221401466 -0.547644034555239 -0.439622232243585 0.0028167785065773 -0.296589832523789 -0.311841925412062 -0.400243507569226 -0.0924618656469432 0.0159157111405713 -0.0971482753151792 -0.0971482753151792 0.0197171947786063 0.868527096775261 -0.00535123432989078 0.131708662174275 0.133186018144041 0.109483836177509 0.137047333718278 0.0090807693116742 -0.179912993357872 0.121830344580193 0.116318315770036 0.119473811718777 -0.0605632381407896 0.00898813342412851 0.00152590168159905 0.00709113418343039 -0.00535123432989078 -0.00552980152511289 -0.00552980152511289 -0.0934711683759445 0.0090807693116742 0.00362701930777111 -0.00535123432989078 0.0090807693116742 0.00374883871791997 -0.00552980152511289 0.0100701749408199 -0.00552980152511289 -0.00552980152511289 0.0197171947786063 -0.00392424012588929 -0.0735582200856108 -0.493567647396374 -0.0452900338927093 0.0120001237407507 0.033779679289751 -0.00552980152511289 -0.434608294549937 -0.00169271308069214 0.408891545019939 0.400698455134397 -0.0851154333064106 0.00672295836512837 -0.057010185893567 0.00672295836512837 0.00717252176142196 -0.00535123432989078 -0.436372908189106 -0.407868671065724 -0.101862616312331 -0.13807179880123
0.00625838023906092 0.00625838023906092 -0.0687368591535467 -0.129983957369728 -0.014219449251328 -0.014219449251328 -0.014219449251328 0.00985523007974176 -0.0936508599453369 -0.0936508599453369 -0.0936508599453369 0.116522749559832 -0.0936508599453369 -0.0945261020027277 0.119587640318095 -0.0105552380213766 0.0904819460425815 0.0922294123898667 -0.117489774087401 -0.0182638058678302 -0.115900276274547 -0.0576259599992301 -0.0604479690978583 0.100113216178565 -0.00776959674443441 -0.014219449251328 0.0191496983577713 0.00996482454909462 0.000233544107645479 0.0176005704569977 0.0235332587821605 0.0199638841082252 0.0562591150661016 -0.0105552380213766 0.0380748130224965 0.00996482454909462 0.00996482454909462 0.00996482454909462 0.00996482454909462 0.0712395908396497 0.0956338866097451 0.00480566767225189 0.125640167757321 0.00996482454909462 -0.0936508599453369 -0.0936508599453369 -0.014219449251328 -0.014219449251328 -0.014219449251328 -0.014219449251328 0.072659034903712 -0.0140108515801868 0.214767111677762 -0.121680034005765 -0.014219449251328 -0.00941109204410142 -0.0607688156855425 -0.014219449251328 -0.134013488633402 1 0.990333481165193 -0.00776959674443441 -0.133326625819746 0.00797056112758175 0.0239213826958327 0.0122700671216473 0.0199638841082252 0.00996482454909462 0.0199638841082252 0.0176005704569977 -0.135002141515993 -0.014219449251328 -0.014219449251328 -0.014219449251328 -0.014219449251328 -0.0360000994017169 0.0287045615352047 0.00996482454909462 -0.0936508599453369 -0.0936508599453369 -0.0936508599453369 9.58469583281473e-05 0.0843973773950586 0.0988983866533996 -0.0417723959634052 0.0644539630575688 0.033032718977045 -0.0359499839179279 0.0105293048802943 -0.03129287974288 0.0266696883810996 0.125822441555969 0.00996482454909462 0.00996482454909462 0.00996482454909462 0.0114200771522871 -0.0524057550762987 0.0449394284523046 0.0176005704569977 0.126170425320074 -0.111293504591975 0.0407041414754708 -0.315086586364249 0.02554517748106 0.0645328967298875 0.00630384878310611 -0.0262607877141128 0.0181708819522249 0.00963442488384208 0.0124633686066742 -0.0927524072565403 -0.0279569693654649 -0.0795576415411082 -0.00171995465660221 -0.0936508599453369 0.132904541499376 0.135112104577262 0.104191052734189 0.00826831309690157 -0.0175521692295625 -0.0122921052543444 -0.0394923289010071 0.0432066534812089 -0.0311217713453866 -0.0838290909804636 -0.0912897816232719 -0.0936508599453369 0.0305168807688207 -0.0927353200872588 -0.0228654829738649 -0.0936508599453369 0.000395887585516247 -0.146207459607023 0.0286658666610949 -0.0253069429613268 -0.0127714090647442 0.0318918039146613 0.0620872623194329 0.107610743688657 0.0247010576548397 0.00625838023906092 0.0169836586502403 0.0169836586502403 -0.0174143557335301 -0.105020067506182 0.0176005704569977 -0.0192860245878487 0.0347295625890299 -0.00828834247134981 -0.100277903896321 0.00996482454909462 0.0978430729116167 0.0184249791264525 -0.0173687198370175 -0.00632177022143554 0.0541292798063168 0.00625838023906092 -0.0903284687275107 -0.0945261020027277 0.0176005704569977 0.0199638841082252 0.0199638841082252 0.0169135614793201 0.00996482454909462 -0.0993008181099215 0.0176005704569977 0.00996482454909462 0.0313664431539926 0.0199638841082252 0.00910832333603899 0.0199638841082252 0.0199638841082252 -0.0174143557335301 -0.0606304007015016 0.0175619476115151 -0.0406253343020827 0.0467567187143926 -0.0912897816232719 -0.0228654829738649 0.0199638841082252 -0.0801162586464623 -0.0969034271144104 0.0626073161600483 -0.111637564047708 0.013116886745292 -0.0936508599453369 0.0353208392134896 -0.0878868861712707 -0.0922105262151623 0.0176005704569977 -0.019556645950343 -0.0232485003595364 0.0205677664994027 0.0151801697876627
-0.00927100904675869 -0.00927100904675869 -0.0617833441058576 -0.142183088727575 -0.0198995315087762 -0.0198995315087762 -0.0198995315087762 -0.000198061557374534 -0.0882316831338422 -0.0882316831338422 -0.0882316831338422 0.107399823719881 -0.0882316831338422 -0.0892796053856202 0.121873510343401 -0.0078465724583959 0.0981440069960019 0.0998628507715593 -0.12165972337031 -0.0234716491632377 -0.119838577700388 -0.0568454190632947 -0.0595001593558478 0.105806548965937 -0.00822227776265562 -0.0198995315087762 0.00340834187492848 -0.00556711560402983 0.00241759512141736 0.00207168824754954 0.0265144832674712 0.00465040019146723 0.0520426737901966 -0.0078465724583959 0.0225894407427786 -0.00556711560402983 -0.00556711560402983 -0.00556711560402983 -0.00556711560402983 0.0716481700140928 0.103174613855034 -0.00522050124441008 0.134931694616781 -0.00556711560402983 -0.0882316831338422 -0.0882316831338422 -0.0198995315087762 -0.0198995315087762 -0.0198995315087762 -0.0198995315087762 0.0701993771217986 -0.0171544786149377 0.213712504391065 -0.12550069157792 -0.0198995315087762 -0.00635193601102908 -0.0582646449848045 -0.0198995315087762 -0.140532204448747 0.990333481165193 1 -0.00822227776265562 -0.132574201972543 0.0124983063662534 0.0086230656362631 -0.00306752097807564 0.00465040019146723 -0.00556711560402983 0.00465040019146723 0.00207168824754954 -0.134939691272959 -0.0198995315087762 -0.0198995315087762 -0.0198995315087762 -0.0198995315087762 -0.0291444733581413 0.0330925755371637 -0.00556711560402983 -0.0882316831338422 -0.0882316831338422 -0.0882316831338422 0.0054077300207505 0.0857704025009039 0.106255425608342 -0.0345172753370045 0.0626801455901889 0.0392504993991236 -0.0342217283235875 0.0217218273479793 -0.0320318795342756 0.0240434304821798 0.128401923896341 -0.00556711560402983 -0.00556711560402983 -0.00556711560402983 -0.0043064803695932 -0.0445400540841059 0.029433182522094 0.00207168824754954 0.132551499950855 -0.101813244354909 0.0506184319519844 -0.312040795942564 0.0100286238476675 0.0631457576320801 0.0116244345135327 -0.0203266797614483 0.0252693713752405 0.0148992855738335 0.014880518165199 -0.0901109578166743 -0.0204587026762103 -0.0777740357005659 -0.00241108119643634 -0.0882316831338422 0.14186874704368 0.144196434368114 0.105202051434354 0.0137256125350215 -0.0129588105255103 -0.00254096233740748 -0.0325143502826012 0.0479687189645444 -0.0259330393510096 -0.0785704930727826 -0.0858315418413449 -0.0882316831338422 0.0357546483947775 -0.0871403172149276 -0.0202164932457417 -0.0882316831338422 -0.00347328907371448 -0.152337510086867 0.0310081942768391 -0.0188360479442687 -0.003138468898142 0.0292498383800221 0.0602728084833148 0.109332537365851 0.0303629646889116 -0.00927100904675869 0.0226918723531873 0.0226918723531873 -0.0149141242756903 -0.112745514834453 0.00207168824754954 -0.0243717538245053 0.0355856116614786 -0.013358235643813 -0.0993061021915298 -0.00556711560402983 0.100652853320521 0.0226790209079698 -0.0129066614630994 -0.00183276996759108 0.0592259636640171 -0.00927100904675869 -0.0846936000137477 -0.0892796053856202 0.00207168824754954 0.00465040019146723 0.00465040019146723 0.0213059444028157 -0.00556711560402983 -0.094249769372242 0.00207168824754954 -0.00556711560402983 0.0156200506493452 0.00465040019146723 -0.00680082888510529 0.00465040019146723 0.00465040019146723 -0.0149141242756903 -0.0570967925538651 0.0199021271791722 -0.0395995182452767 0.0514185108548342 -0.0858315418413449 -0.0202164932457417 0.00465040019146723 -0.0758248546418589 -0.0918061169659424 0.0576160067382699 -0.113010261944488 0.0175080502298708 -0.0882316831338422 0.0201443553108132 -0.082212770480533 -0.0869258967796169 0.00207168824754954 -0.0127767334130273 -0.0165554097061845 0.0261295963046435 0.0222826605010846
-0.115812601948502 -0.115812601948502 -0.209270469001102 0.07749877872202 0.0570059123515111 0.0570059123515111 0.0570059123515111 0.029695389690979 -0.173016837708006 -0.173016837708006 -0.173016837708006 0.0133671480859461 -0.173016837708006 -0.171595597336669 0.0139912405525073 -0.0751876656006536 0.00493880964928798 -0.00269215301662658 0.0208997338001986 0.0453973155828588 0.048278339408451 -0.153592739399337 -0.150169093404365 -0.0689568407014996 1 0.0570059123515111 -0.110310155653346 -0.114909016141399 0.0411516835699355 -0.113086069586112 -0.0358675420928517 -0.114909016141399 0.169669896985525 -0.0751876656006536 -0.108430155923619 -0.114909016141399 -0.114909016141399 -0.114909016141399 -0.114909016141399 -0.286818143571913 -0.00269215301662658 0.0157653471802572 -0.0214961712359072 -0.114909016141399 -0.173016837708006 -0.173016837708006 0.0570059123515111 0.0570059123515111 0.0570059123515111 0.0570059123515111 0.0626354401918488 0.0813750792446954 0.0651855142401167 0.00761611412027155 0.0570059123515111 0.501115381234874 0.126109434579597 0.0570059123515111 0.0369849644176603 -0.00776959674443441 -0.00822227776265562 1 -0.0273085988550873 0.672911716526428 -0.114000216013325 -0.116711100640794 -0.114909016141399 -0.114909016141399 -0.114909016141399 -0.113086069586112 -0.162796324866742 0.0570059123515111 0.0570059123515111 0.0570059123515111 0.0570059123515111 -0.0955085635640148 0.235405623031571 -0.114909016141399 -0.173016837708006 -0.173016837708006 -0.173016837708006 -0.0244841525520982 0.375422868981512 -0.00197960741078233 -0.102422374421502 0.050137517469216 -0.0842899642618755 -0.141771183412458 -0.108177801409575 -0.185184359160991 0.0901824756652476 0.108990747324162 -0.114909016141399 -0.114909016141399 -0.114909016141399 -0.112166439853954 0.0245119677610304 0.0120650038361316 -0.113086069586112 -0.0236202787410535 -0.0133671480859465 0.231035487795581 -0.0562445597617556 -0.111241184509954 0.210600753800865 -0.0111816958026906 -0.0146907426124724 -0.0428851174411355 -0.0121800506188196 -0.0408995419931461 -0.0808624743843757 -0.0374680635175021 0.0211194960939821 0.980861477101934 -0.173016837708006 -0.0124207632505504 -0.00851100772650009 0.0244607383909969 -0.0244841525520982 -0.01333803545541 -0.290148553588989 -0.092970106161393 -0.0829922045848246 -0.115714171502417 -0.173725547850108 -0.172306861354242 -0.173016837708006 -0.0244841525520982 -0.174433012882355 -0.0890814335405485 -0.173016837708006 -0.0411348452973805 0.00233941329621379 -0.0550431841986505 -0.0617127466698858 -0.292151620440331 0.0477864019922996 0.0470436749898625 0.00238427229873007 -0.0477206154938984 -0.115812601948502 -0.0451026502017078 -0.0451026502017078 -0.0845580947001532 -0.00928510359478229 -0.113086069586112 0.0386862064222893 0.368628740404864 0.0475787298422474 -0.184342226294384 -0.114909016141399 -0.0298272355883518 0.204152175228401 0.21416163819338 0.210448461701486 -0.0962672400655713 -0.115812601948503 -0.173725547850108 -0.171595597336669 -0.113086069586112 -0.114909016141399 -0.114909016141399 0.245572780988384 -0.114909016141399 -0.163680192642717 -0.113086069586112 -0.114909016141399 -0.107480858337944 -0.114909016141399 -0.10056729065257 -0.114909016141399 -0.114909016141399 -0.0845580947001532 -0.105562799030775 -0.0114605881911586 -0.0445422978735192 -0.10936974165634 -0.172306861354242 -0.0890814335405485 -0.114909016141399 -0.0895125800771562 -0.162951662589573 0.068052409241331 -0.00649020332475387 0.243110725030673 -0.173016837708006 0.0448814567440851 -0.173016837708006 -0.170883023843759 -0.113086069586112 -0.0722383621422704 -0.065980972379666 -0.0471420809040898 -0.0380606227960416
-0.0245950672363188 -0.0245950672363188 -0.0140478686516211 0.284659865611238 0.132228927433426 0.132228927433426 0.132228927433426 -0.085626267121972 -0.0380525364995897 -0.0380525364995897 -0.0380525364995897 -0.328558910104399 -0.0380525364995897 -0.0301946210545179 -0.157333200315654 0.0102052829141953 -0.757807524091295 -0.754709159756713 0.389034660002992 0.160931620266049 0.38938376932586 0.0622085679609688 0.0699430460326459 -0.444043931309292 -0.0273085988550873 0.132228927433426 -0.0269202984674858 -0.0151356421512765 -0.257175534363483 -0.0265419416865237 -0.0220592571232316 -0.0386928950201746 -0.437322189320882 0.0102052829141953 -0.032117001620384 -0.0151356421512765 -0.0151356421512765 -0.0151356421512765 -0.0151356421512765 -0.0247682168035222 -0.754803224612569 -0.0872480764982054 -0.669904284958087 -0.0151356421512765 -0.0380525364995897 -0.0380525364995897 0.132228927433426 0.132228927433426 0.132228927433426 0.132228927433426 -0.38163736999649 0.0778010664157484 0.0618143975078071 0.39276721807023 0.132228927433426 0.050154187447648 -0.115983034397645 0.132228927433426 0.673288963215678 -0.133326625819746 -0.132574201972543 -0.0273085988550873 1 0.00469757352844341 -0.0293006437898971 -0.0272006865546339 -0.0386928950201746 -0.0151356421512765 -0.0386928950201746 -0.0265419416865237 0.27590096962437 0.132228927433426 0.132228927433426 0.132228927433426 0.132228927433426 0.142086591920754 -0.182496115678987 -0.0151356421512765 -0.0380525364995897 -0.0380525364995897 -0.0380525364995897 0.0399703166664893 0.0370247820771716 -0.743208829685477 0.129932704761692 -0.380520525440532 -0.0703645902682146 0.0817312875999511 0.100202467930349 -0.104378667380729 -0.0161310462569146 0.0674735193683786 -0.0151356421512765 -0.0151356421512765 -0.0151356421512765 -0.0238324995436801 0.12424031780111 -0.128413539086654 -0.0265419416865237 -0.681775567008835 0.328321856214124 0.0296756162604505 -0.0672174503354488 -0.0226182017397807 0.0162941635200992 0.0593602351284142 0.0756450193423976 -0.0857742757492112 0.0481807443931562 -0.025434201343847 0.223757986720058 -0.0671635781609619 0.176566734891091 -0.0204049935367333 -0.0380525364995897 -0.696803319987998 -0.70981467091956 -0.403128052558374 0.0399703166664893 0.16845502636728 0.108114850245538 0.146680319649994 -0.0462193844380353 0.0949246886650155 -0.044059076950341 -0.04165201426106 -0.0380525364995897 -0.150355567319435 -0.0309591113087759 0.00996987903793141 -0.0380525364995897 -0.0222000535016825 0.696771468956312 -0.0864756490248201 0.1239953600005 0.107618068532654 -0.352956182346849 -0.382536130258444 -0.427442116062335 -0.0940878850746716 -0.0245950672363188 -0.112312056248619 -0.112312056248619 0.0131627127426713 0.757807524091295 -0.0265419416865237 0.160544237810979 0.0207911666595597 0.160717221921482 0.213843254113205 -0.0151356421512765 -0.224349928748513 0.0806341428622223 0.0679385539120221 0.0759571601781608 -0.0794895695337825 -0.0177137258282645 -0.0398423100794097 -0.0301946210545179 -0.0265419416865237 -0.0386928950201746 -0.0386928950201746 -0.175287496083919 -0.0151356421512765 -0.0296636600715992 -0.0265419416865237 -0.0151356421512765 -0.0217860311061354 -0.0386928950201746 -0.0356712876289791 -0.0386928950201746 -0.0386928950201746 0.0131627127426713 -0.0205871172139679 0.106186231284664 -0.10235198274756 -0.0127422048038427 -0.0266576297856278 0.00996987903793141 -0.0386928950201746 0.119053748683008 -0.0334214171696027 -0.0923417720880495 0.424726230565311 -0.16907792190318 -0.0380525364995897 -0.117427464922079 -0.0380525364995897 -0.0337676911820635 -0.0265419416865237 0.131968187190849 -0.0524859015398821 -0.111241386911576 -0.0815869810946644
-0.0677024577970504 -0.0677024577970504 -0.143146441780817 0.060282059811151 0.115420647530363 0.115420647530363 0.115420647530363 0.0309108554589234 -0.118348015390262 -0.118348015390262 -0.118348015390262 -0.0395707400283807 -0.118348015390262 -0.117375850024345 -0.0334018660820133 -0.024776704315614 -0.00156813715901677 -0.000629843115766284 0.057827153457548 0.106926499496853 0.086140267132492 -0.135814906595002 -0.138116855207396 -0.0442619114129297 0.672911716526428 0.115420647530363 -0.0710492074336906 -0.0652519702655538 0.0109962533414298 -0.0602947572512786 -0.00864865589087705 -0.0652519702655538 0.126765797521121 -0.024776704315614 -0.0741690458108705 -0.0652519702655538 -0.0652519702655538 -0.0652519702655538 -0.0652519702655538 -0.196191067408953 -0.000629843115766284 0.0090562247005356 -0.0328336243345238 -0.0652519702655538 -0.118348015390262 -0.118348015390262 0.115420647530363 0.115420647530363 0.115420647530363 0.115420647530363 0.0420900290331338 0.0644976484149186 0.0310175827841524 0.0457795811946626 0.115420647530363 0.732596979359518 0.0727531784683379 0.115420647530363 0.0366643536320189 0.00797056112758175 0.0124983063662534 0.672911716526428 0.00469757352844341 1 -0.0627830330156308 -0.0701353460456689 -0.0652519702655538 -0.0652519702655538 -0.0652519702655538 -0.0602947572512786 -0.123199888308312 0.115420647530363 0.115420647530363 0.115420647530363 0.115420647530363 -0.0561264355351724 0.190643399339136 -0.0652519702655538 -0.118348015390262 -0.118348015390262 -0.118348015390262 -0.0643000464456468 0.357803664020806 -3.66195518036783e-05 -0.0603001610628151 0.0362105689386833 -0.0733076737010692 -0.14904036325044 -0.0646860873058436 -0.180392501637976 0.0159091883264059 0.06822878838543 -0.0652519702655538 -0.0652519702655538 -0.0652519702655538 -0.0577862131784089 0.00148024455223443 -0.0592535703022748 -0.0602947572512786 -0.0376207695688427 0.02077241024864 0.158034280521721 -0.0509706678401239 -0.0735061332827087 0.144056391170952 -0.0543917925523355 -0.0434088072668289 -0.0787178148731505 -0.0665589772204771 -0.0138922207029452 -0.0898205167289921 -0.0535915850992765 -0.0413978625868168 0.686162298904018 -0.118348015390262 -0.0202368494353198 -0.0241933027822366 -0.0210594517415988 -0.0643000464456468 0.0167960692081463 -0.198469154450527 -0.0483730955294692 -0.0691897901259257 -0.117862373105067 -0.118832791553762 -0.117862373105067 -0.118348015390262 -0.0965949465701854 -0.119316716029746 -0.0340912233644326 -0.118348015390262 -0.0150840600514048 0.0221513595776746 -0.04832898021302 -0.0284587270708207 -0.199839304256122 0.026678386511841 0.030393915330851 -0.0574476149259056 -0.104877842999638 -0.0677024577970505 -0.112458762871262 -0.112458762871262 -0.0215512673654415 -0.0103533831674767 -0.0602947572512786 0.105392005767522 0.370818835494774 0.107435408790041 -0.147538959125078 -0.0652519702655538 -0.0511810742449591 0.203829075103222 0.216832896613091 0.205925979116416 -0.0739135858970678 -0.0677024577970505 -0.118832791553762 -0.117375850024345 -0.0602947572512786 -0.0652519702655538 -0.0652519702655538 0.196363886428308 -0.0652519702655538 -0.11196150741498 -0.0602947572512786 -0.0652519702655538 -0.063552795077351 -0.0652519702655538 -0.0527043785579078 -0.0652519702655538 -0.0652519702655538 -0.0215512673654415 -0.0722076991455469 0.0203219768638488 -0.0324935109309655 -0.0336024891627345 -0.117862373105066 -0.0340912233644326 -0.0652519702655538 -0.04480132302256 -0.111463173917017 0.0353130031896445 0.0622993423635866 0.195994755437023 -0.118348015390262 -0.00818696498188661 -0.118348015390262 -0.116888431228448 -0.0602947572512786 -0.0386721826987683 -0.0162556132142833 -0.112954958381207 -0.0727851989953784
0.95268008936897 0.95268008936897 -0.123895708424373 0.0315282715523994 0.0262330591669313 0.0262330591669313 0.0262330591669313 -0.00320812365652718 -0.108290885797609 -0.108290885797609 -0.108290885797609 0.0251992953638493 -0.108290885797609 -0.107401334348269 -0.0282660842920032 0.751821015433464 0.00184769798788467 0.0102196663883935 -0.0276142694928072 -0.00196780982376561 -0.0340500220587272 0.0320345584481035 0.0174882307231267 0.00474185251925179 -0.114000216013325 0.0262330591669313 0.967631110808186 0.976179444602044 -0.0499586772712536 0.991981186885599 0.546621773519038 0.976179444602044 -0.0434265266020581 0.751821015433464 0.883658839433715 0.976179444602044 0.976179444602044 0.976179444602044 0.976179444602044 -0.179518891003238 0.0102196663883935 0.00024178993551336 0.00196838916261812 0.976179444602044 -0.108290885797609 -0.108290885797609 0.0262330591669313 0.0262330591669313 0.0262330591669313 0.0262330591669313 -0.0525988552213219 -0.0305493092023566 -0.0463578904132006 -0.0343265937716991 0.0262330591669313 -0.0571272617083755 0.0314291959394622 0.0262330591669313 -0.0128702813225602 0.0239213826958327 0.0086230656362631 -0.114000216013325 -0.0293006437898971 -0.0627830330156308 1 0.961042471403425 0.976179444602044 0.976179444602044 0.976179444602044 0.991981186885599 0.016614041182758 0.0262330591669313 0.0262330591669313 0.0262330591669313 0.0262330591669313 0.00786337311837994 0.00791108520762107 0.976179444602044 -0.108290885797609 -0.108290885797609 -0.108290885797609 0.0469365773837912 0.0126398439563473 -0.00487094219980928 0.0239213826958327 -0.0549827563661002 -0.046102937094603 -0.0887581735010141 -0.07088838510804 -0.118936373167903 -0.689608287786418 -0.0720349252501866 0.976179444602044 0.976179444602044 0.976179444602044 0.98391427469614 0.106819712457885 0.00319050730865526 0.991981186885599 0.00432183002929989 -0.0448970242484989 -0.169403530178906 -0.0151045563729107 0.910014071768126 0.128390697002159 0.0510093208650857 0.0947841650430649 0.0470666595174627 0.0429207343550964 0.644981283059699 -0.0101023554143014 0.0890403979209083 -0.00923406907099566 -0.107679094941959 -0.108290885797609 0.0205971817670359 0.0168461103675622 -0.00317579155401263 0.0469365773837912 0.0303881045416927 -0.181603387839475 0.00231047575556765 -0.0702791015498467 0.0295673679204411 -0.108734466029907 -0.107846513046015 -0.108290885797609 -0.0427644910503401 -0.109177266950486 0.69932991510448 -0.108290885797609 -0.0343773176242909 -0.0254906835071876 0.0359859605596585 0.0235583509467769 -0.182857103295828 -0.0652224570086553 -0.0542036814449601 0.0112855641697589 -0.0394144843468995 0.952680089368971 -0.0674023202490922 -0.0674023202490922 0.741736267326649 0.0125099181097608 0.991981186885599 0.0390067927552667 0.0206929060070388 -0.000209132486388387 0.0190204512739807 0.976179444602044 0.0262324323562741 0.0282636184220478 0.0461754666644585 0.036082141236903 -0.0217671595971597 0.968530866772193 -0.108734466029907 -0.107401334348269 0.991981186885599 0.976179444602044 0.976179444602044 0.00203892469746288 0.976179444602044 -0.097174913326187 0.991981186885599 0.976179444602044 0.942812760331795 0.976179444602044 0.934529340229091 0.976179444602044 0.976179444602044 0.741736267326649 -0.0542726832209868 -0.0390028315503453 0.0162287248984332 -0.0801018969223091 -0.107846513046015 0.69932991510448 0.976179444602044 -0.004242641742622 -0.101991113222164 -0.00428854884662966 0.0184838979538623 0.000140523114777858 -0.108290885797609 0.0130525404019867 -0.108290885797609 -0.10695533605258 0.991981186885599 0.0303278762501894 -0.0486717199016603 -0.0694125805073245 0.0453554840157148
0.992301514702926 0.992301514702926 -0.0606734339851882 0.0262340555914473 -0.000946989809755395 -0.000946989809755395 -0.000946989809755395 -0.00551024233374375 -0.110866004581326 -0.110866004581326 -0.110866004581326 0.0374815505056602 -0.110866004581326 -0.109955299914617 -0.0307542290269582 0.734358237495833 -0.0162025691186766 -0.00864182548361406 -0.0239363724533132 -0.032954692665243 -0.0298707738801084 0.0305934468858433 0.0484924836308424 -0.00295216518932884 -0.116711100640794 -0.000946989809755395 0.945155645415877 0.984559442165309 -0.0511466768642319 0.968940134787714 0.533925221479544 0.984559442165309 -0.0483580469065584 0.734358237495833 0.929047497010073 0.984559442165309 0.984559442165309 0.984559442165309 0.984559442165309 -0.183787786440277 -0.00864182548361406 -0.00194073969287862 -0.0186058465082278 0.984559442165309 -0.110866004581326 -0.110866004581326 -0.000946989809755395 -0.000946989809755395 -0.000946989809755395 -0.000946989809755395 -0.0613860096319133 -0.0243196221358983 -0.033499445592432 -0.0314370256390685 -0.000946989809755395 -0.0584857276919529 0.0397417752392924 -0.000946989809755395 0.00839845321418301 0.0122700671216473 -0.00306752097807564 -0.116711100640794 -0.0272006865546339 -0.0701353460456689 0.961042471403425 1 0.984559442165309 0.984559442165309 0.984559442165309 0.968940134787714 0.0290974455126507 -0.000946989809755395 -0.000946989809755395 -0.000946989809755395 -0.000946989809755395 -0.013057474382289 0.00169631544111838 0.984559442165309 -0.110866004581326 -0.110866004581326 -0.110866004581326 0.0369960895179254 0.000508534755177671 -0.0224379714436367 0.0122700671216473 -0.0644697499611371 -0.0271321959623763 -0.0914061449406506 -0.0762570104188774 -0.128955515635571 -0.75283174400123 -0.0453563708148165 0.984559442165309 0.984559442165309 0.984559442165309 0.961060595248543 0.129112785294157 0.0176456560050927 0.968940134787714 -0.0159912641453486 -0.056820177323988 -0.152141380116455 -0.0297463270975021 0.953132854537364 0.134949086141094 0.0411019567999528 0.0964674918234588 0.0478411758892719 0.0329478997422898 0.630000104442993 0.0150398315980977 0.0931722790236845 0.00408629202457704 -0.11447742256872 -0.110866004581326 -0.0058774224936709 -0.00273508788086587 -0.0104897770806309 0.0512748633748993 0.0139653410215303 -0.185921851870568 -0.0183284394469137 -0.0783981072880174 0.0179902023312795 -0.111320132993924 -0.110411064803605 -0.110866004581326 -0.0526124412861853 -0.11177346356305 0.763264445724996 -0.110866004581326 -0.00505841818691308 -0.00503807013871319 0.0241193830358379 0.00292431088772889 -0.187205380234971 -0.073716795865989 -0.0636993910231314 -0.001950816402725 -0.0460439285667208 0.992301514702926 -0.0474036005993546 -0.0474036005993546 0.724507730934723 0.0317410664516775 0.968940134787714 0.00223078904071845 0.0491361506867525 -0.0172924106500563 0.029766073273141 0.984559442165309 -0.00450511191172675 0.0201965274601163 0.0373795450128315 0.0276314871582797 -0.0311554746616548 0.976814583967404 -0.111320132993924 -0.109955299914617 0.968940134787714 0.984559442165309 0.984559442165309 -0.00414113294414222 0.984559442165309 -0.104883254299359 0.968940134787714 0.984559442165309 0.920913758398543 0.984559442165309 0.945155645415877 0.984559442165309 0.984559442165309 0.724507730934723 -0.06022729084328 -0.0399303050251789 0.00602506795127377 -0.0820066915673694 -0.110411064803605 0.763264445724996 0.984559442165309 -0.0241941459857521 -0.104416425652625 0.00538433905027291 0.0328578737208129 -0.00602627036733507 -0.110866004581326 0.0271912348937386 -0.110866004581326 -0.109498695937941 0.968940134787714 0.00893291843209429 -0.0673156979004608 -0.049488389403877 0.0460735867483637
0.97650167129602 0.97650167129602 -0.113553313510487 0.038501506794294 0.0174567842069826 0.0174567842069826 0.0174567842069826 0.00179419046526851 -0.109154171625687 -0.109154171625687 -0.109154171625687 0.0423958161539517 -0.109154171625687 -0.108257528747055 -0.0291021362097606 0.745874962999471 -0.00435251380415055 0.00373663321646411 -0.0264226904661529 -0.0121670725249868 -0.0326995183519804 0.0266504733970503 0.0250954557235935 0.00213540565879478 -0.114909016141399 0.0174567842069826 0.959978245028281 0.968394525821554 -0.0503569436420586 0.984135739592069 0.542298614601974 1 -0.0451084817577235 0.745874962999471 0.910141150132924 0.968394525821554 0.968394525821554 0.968394525821554 0.968394525821554 -0.180950000494437 0.00373663321646411 0.0053823190370458 -0.00513142300455381 0.968394525821554 -0.109154171625687 -0.109154171625687 0.0174567842069826 0.0174567842069826 0.0174567842069826 0.0174567842069826 -0.0601822857467763 -0.0328967212451075 -0.0419882099226062 -0.0333927171578974 0.0174567842069826 -0.0575826754310217 0.0384270453621686 0.0174567842069826 -0.00552980152511289 0.0199638841082252 0.00465040019146723 -0.114909016141399 -0.0386928950201746 -0.0652519702655538 0.976179444602044 0.984559442165309 1 0.968394525821554 1 0.984135739592069 0.0208491563535378 0.0174567842069826 0.0174567842069826 0.0174567842069826 0.0174567842069826 -0.00606345613776118 0.00580531484097103 0.968394525821554 -0.109154171625687 -0.109154171625687 -0.109154171625687 0.029288346909568 0.0085142874550066 -0.010904684148882 0.0199638841082252 -0.0629101805282074 -0.0500332566892884 -0.0949546444995853 -0.0823651610885799 -0.123631291243278 -0.724414152552567 -0.0566083556123237 0.968394525821554 0.968394525821554 0.968394525821554 0.976132627538378 0.112789557220583 0.0253971515277786 0.984135739592069 -0.00268095141212167 -0.0619269442667873 -0.151890624684493 -0.020117654853006 0.935445575044723 0.132865396971794 0.0332445639307995 0.0908226690993867 0.0431038598754133 0.0253893065683301 0.639880211861513 0.00406690103287268 0.0901043681600229 -0.0114122086782992 -0.111831949756141 -0.109154171625687 0.00714460850947027 0.0101132434246156 -0.00998089913935907 0.0435778532460186 0.0251297323433891 -0.183051114764029 -0.0113691424932739 -0.0730044913675349 0.0122769844123305 -0.109601288042266 -0.108706256371916 -0.109154171625687 -0.0460728153716689 -0.11004761893452 0.734513336203702 -0.109154171625687 -0.0175379262291139 -0.0184527387373499 0.0319523551884439 0.00934581610722468 -0.184314824734488 -0.0726406576129473 -0.0621637272331759 -0.0011616430978535 -0.0416763235582902 0.97650167129602 -0.0711239143455669 -0.0711239143455669 0.735869973824369 0.0196443088928576 0.984135739592069 0.0265756192543529 0.0365574688561261 0.00290421617704579 0.0226687827862026 0.968394525821554 -0.00144871812676454 0.025544986118882 0.0432100807016311 0.0332338115303171 -0.0249239302558659 0.960774774171468 -0.109601288042266 -0.108257528747055 0.984135739592069 1 1 -5.61557163936528e-05 0.968394525821554 -0.100763040592515 0.984135739592069 0.968394525821554 0.935356179585467 1 0.927071111071758 1 1 0.735869973824369 -0.0562729577332126 -0.0393137588410814 0.0127606402546273 -0.0807404625033917 -0.108706256371916 0.734513336203702 1 -0.0181320930840332 -0.102804177793445 -0.00100166955955286 0.0316478288030496 -0.0019504492564828 -0.109154171625687 0.0356105914154428 -0.109154171625687 -0.107807974990489 0.984135739592069 0.0156867208463422 -0.0615296418817308 -0.0731535131960864 0.0413877146208966
0.97650167129602 0.97650167129602 -0.0722556582044636 0.0298164508829046 0.00495832862467751 0.00495832862467751 0.00495832862467751 -0.00678901478210055 -0.109154171625687 -0.109154171625687 -0.109154171625687 0.0227984249228164 -0.109154171625687 -0.108257528747055 -0.0291021362097606 0.745874962999471 -0.018513481890742 -0.010775795875039 -0.0197379689759082 -0.0258755318999781 -0.024407009386724 0.0266504733970503 0.0339826419224749 0.00213540565879478 -0.114909016141399 0.00495832862467751 0.959978245028281 1 -0.0503569436420586 0.984135739592069 0.542298614601974 0.968394525821554 -0.0451084817577235 0.745874962999471 0.910141150132924 1 1 1 1 -0.180950000494437 -0.010775795875039 -0.00334935671905711 -0.0197777274318338 1 -0.109154171625687 -0.109154171625687 0.00495832862467751 0.00495832862467751 0.00495832862467751 0.00495832862467751 -0.0555880071955913 -0.0171314286208414 -0.0419882099226062 -0.0267965761240684 0.00495832862467751 -0.0575826754310217 0.0258379852836701 0.00495832862467751 0.0090807693116742 0.00996482454909462 -0.00556711560402983 -0.114909016141399 -0.0151356421512765 -0.0652519702655538 0.976179444602044 0.984559442165309 0.968394525821554 1 0.968394525821554 0.984135739592069 0.0208491563535378 0.00495832862467751 0.00495832862467751 0.00495832862467751 0.00495832862467751 -0.00606345613776118 0.00580531484097103 1 -0.109154171625687 -0.109154171625687 -0.109154171625687 0.0435778532460186 0.0085142874550066 -0.0252230874597316 0.00996482454909462 -0.0582144654912282 -0.0191446189991595 -0.0949546444995853 -0.0678898754428674 -0.123631291243278 -0.724414152552567 -0.0566083556123237 1 1 1 0.976132627538378 0.117531111068212 -0.000572377698424315 0.984135739592069 -0.0168877987391842 -0.0423958161539534 -0.163562868263054 -0.020117654853006 0.935445575044723 0.132865396971794 0.047661933444058 0.0908226690993867 0.0431038598754133 0.0395508804966805 0.639880211861513 0.00406690103287268 0.0843968270908298 0.00857424142672121 -0.111831949756141 -0.109154171625687 1.38031676033596e-05 -0.00373780776032392 -0.0105439088913301 0.0435778532460186 0.0158018663945016 -0.183051114764029 -0.0113691424932739 -0.0730044913675349 0.0256557672663227 -0.109601288042266 -0.108706256371916 -0.109154171625687 -0.0460728153716689 -0.11004761893452 0.734513336203702 -0.109154171625687 -0.0175379262291139 -0.00425097446587863 0.0231254362361092 0.00934581610722468 -0.184314824734488 -0.0681163855900066 -0.057438371330159 0.0050512132698881 -0.0416763235582902 0.97650167129602 -0.0398162578456851 -0.0398162578456851 0.735869973824369 0.0327930836876356 0.984135739592069 0.0107491045733406 0.0365574688561261 -0.0239720430627043 0.0226687827862026 1 -0.00144871812676454 0.025544986118882 0.0432100807016311 0.0332338115303171 -0.0249239302558659 0.992197862824048 -0.109601288042266 -0.108257528747055 0.984135739592069 0.968394525821554 0.968394525821554 -5.61557163936528e-05 1 -0.100763040592515 0.984135739592069 1 0.935356179585467 0.968394525821554 0.959978245028281 0.968394525821554 0.968394525821554 0.735869973824369 -0.0562729577332126 -0.0393137588410814 0.003854107719012 -0.0807404625033917 -0.108706256371916 0.734513336203702 0.968394525821554 -0.0181320930840332 -0.102804177793445 0.00882561276293375 0.0259594460017843 -0.0019504492564828 -0.109154171625687 0.00892805461007522 -0.109154171625687 -0.107807974990489 0.984135739592069 0.0156867208463422 -0.0615296418817308 -0.0418639095805112 0.0413877146208966
0.97650167129602 0.97650167129602 -0.113553313510487 0.038501506794294 0.0174567842069826 0.0174567842069826 0.0174567842069826 0.00179419046526851 -0.109154171625687 -0.109154171625687 -0.109154171625687 0.0423958161539517 -0.109154171625687 -0.108257528747055 -0.0291021362097606 0.745874962999471 -0.00435251380415055 0.00373663321646411 -0.0264226904661529 -0.0121670725249868 -0.0326995183519804 0.0266504733970503 0.0250954557235935 0.00213540565879478 -0.114909016141399 0.0174567842069826 0.959978245028281 0.968394525821554 -0.0503569436420586 0.984135739592069 0.542298614601974 1 -0.0451084817577235 0.745874962999471 0.910141150132924 0.968394525821554 0.968394525821554 0.968394525821554 0.968394525821554 -0.180950000494437 0.00373663321646411 0.0053823190370458 -0.00513142300455381 0.968394525821554 -0.109154171625687 -0.109154171625687 0.0174567842069826 0.0174567842069826 0.0174567842069826 0.0174567842069826 -0.0601822857467763 -0.0328967212451075 -0.0419882099226062 -0.0333927171578974 0.0174567842069826 -0.0575826754310217 0.0384270453621686 0.0174567842069826 -0.00552980152511289 0.0199638841082252 0.00465040019146723 -0.114909016141399 -0.0386928950201746 -0.0652519702655538 0.976179444602044 0.984559442165309 1 0.968394525821554 1 0.984135739592069 0.0208491563535378 0.0174567842069826 0.0174567842069826 0.0174567842069826 0.0174567842069826 -0.00606345613776118 0.00580531484097103 0.968394525821554 -0.109154171625687 -0.109154171625687 -0.109154171625687 0.029288346909568 0.0085142874550066 -0.010904684148882 0.0199638841082252 -0.0629101805282074 -0.0500332566892884 -0.0949546444995853 -0.0823651610885799 -0.123631291243278 -0.724414152552567 -0.0566083556123237 0.968394525821554 0.968394525821554 0.968394525821554 0.976132627538378 0.112789557220583 0.0253971515277786 0.984135739592069 -0.00268095141212167 -0.0619269442667873 -0.151890624684493 -0.020117654853006 0.935445575044723 0.132865396971794 0.0332445639307995 0.0908226690993867 0.0431038598754133 0.0253893065683301 0.639880211861513 0.00406690103287268 0.0901043681600229 -0.0114122086782992 -0.111831949756141 -0.109154171625687 0.00714460850947027 0.0101132434246156 -0.00998089913935907 0.0435778532460186 0.0251297323433891 -0.183051114764029 -0.0113691424932739 -0.0730044913675349 0.0122769844123305 -0.109601288042266 -0.108706256371916 -0.109154171625687 -0.0460728153716689 -0.11004761893452 0.734513336203702 -0.109154171625687 -0.0175379262291139 -0.0184527387373499 0.0319523551884439 0.00934581610722468 -0.184314824734488 -0.0726406576129473 -0.0621637272331759 -0.0011616430978535 -0.0416763235582902 0.97650167129602 -0.0711239143455669 -0.0711239143455669 0.735869973824369 0.0196443088928576 0.984135739592069 0.0265756192543529 0.0365574688561261 0.00290421617704579 0.0226687827862026 0.968394525821554 -0.00144871812676454 0.025544986118882 0.0432100807016311 0.0332338115303171 -0.0249239302558659 0.960774774171468 -0.109601288042266 -0.108257528747055 0.984135739592069 1 1 -5.61557163936528e-05 0.968394525821554 -0.100763040592515 0.984135739592069 0.968394525821554 0.935356179585467 1 0.927071111071758 1 1 0.735869973824369 -0.0562729577332126 -0.0393137588410814 0.0127606402546273 -0.0807404625033917 -0.108706256371916 0.734513336203702 1 -0.0181320930840332 -0.102804177793445 -0.00100166955955286 0.0316478288030496 -0.0019504492564828 -0.109154171625687 0.0356105914154428 -0.109154171625687 -0.107807974990489 0.984135739592069 0.0156867208463422 -0.0615296418817308 -0.0731535131960864 0.0413877146208966
0.960511173910296 0.960511173910296 -0.129931639816971 0.0417833938408656 0.0230984348610808 0.0230984348610808 0.0230984348610808 0.000450902006538553 -0.107422521422405 -0.107422521422405 -0.107422521422405 0.0276282436669433 -0.107422521422405 -0.106540103119893 -0.0274229880386957 0.757898461556375 -0.00631285252712155 0.00199953601335845 -0.0223254976826231 -0.00513128782910831 -0.0273898140926607 0.0226311463039625 0.00996911566390644 0.0073912447875744 -0.113086069586112 0.0230984348610808 0.975453086813205 0.984135739592069 -0.0495580679747746 1 0.55104046401847 0.984135739592069 -0.0417047999289281 0.757898461556375 0.890942187285272 0.984135739592069 0.984135739592069 0.984135739592069 0.984135739592069 -0.178079362565778 0.00199953601335845 0.00391019750833321 -0.00584354260050692 0.984135739592069 -0.107422521422405 -0.107422521422405 0.0230984348610808 0.0230984348610808 0.0230984348610808 0.0230984348610808 -0.0544077779269031 -0.0259577230156165 -0.0508140105316762 -0.0288632781199494 0.0230984348610808 -0.0566691688729987 0.0244559839144773 0.0230984348610808 -0.00535123432989078 0.0176005704569977 0.00207168824754954 -0.113086069586112 -0.0265419416865237 -0.0602947572512786 0.991981186885599 0.968940134787714 0.984135739592069 0.984135739592069 0.984135739592069 1 0.0123049642928546 0.0230984348610808 0.0230984348610808 0.0230984348610808 0.0230984348610808 0.00122130042369977 0.0100521572321286 0.984135739592069 -0.107422521422405 -0.107422521422405 -0.107422521422405 0.0358073176845929 0.0168494476629061 -0.0133638470460661 0.0176005704569977 -0.0566647401729891 -0.0421427230005426 -0.0986074822741984 -0.0739333288030172 -0.118231908682848 -0.695398916493766 -0.0683725203982393 0.984135739592069 0.984135739592069 0.984135739592069 0.991867877842735 0.10084274867192 0.00703445550655363 1 -0.0031315653391657 -0.0474292191804343 -0.163453043236706 -0.00995388680602419 0.917505641014469 0.13075758571503 0.0397454026050033 0.0851115968712738 0.0383357225327805 0.0319255813951367 0.650195075860928 -0.0071697564467483 0.0811880569306537 -0.00703338164239833 -0.103505237369796 -0.107422521422405 0.013301180424156 0.00953378777983749 -0.0100180677270855 0.0358073176845929 0.0268144550001171 -0.180147144211449 -0.00411134378194832 -0.0675333650261336 0.0198992084046777 -0.107862544667721 -0.10698171201286 -0.107422521422405 -0.0394287549625154 -0.10830179485047 0.705157668538027 -0.107422521422405 -0.0294720300305352 -0.018139432129723 0.0309347873361899 0.016010948774518 -0.181390806357858 -0.067077430449751 -0.0559132310857568 0.00570194134800492 -0.03709920095565 0.960511173910296 -0.0636546363201046 -0.0636546363201046 0.747732192034191 0.0210146381303599 1 0.0355061453085711 0.0243977127100651 -0.00337345051290172 0.0153052430594175 0.984135739592069 0.00167408371355601 0.0310135158415991 0.0491761372114047 0.0389636830032662 -0.0185813312472543 0.976457377552017 -0.107862544667721 -0.106540103119893 1 0.984135739592069 0.984135739592069 0.00417015996584987 0.984135739592069 -0.0935654310686821 1 0.984135739592069 0.950434113868458 0.984135739592069 0.942151698832077 0.984135739592069 0.984135739592069 0.747732192034191 -0.0522560660214578 -0.0386900751332156 0.0105109430234144 -0.0794595747807809 -0.10698171201286 0.705157668538027 0.984135739592069 -0.0118165794818783 -0.101173265545907 0.00256456114085634 0.0248719733526394 0.00226795655014423 -0.107422521422405 0.0172641657759515 -0.107422521422405 -0.106097681201187 1 0.0226901714942817 -0.0553981690482967 -0.0656457720136806 0.0366726345080881
0.0250103323331837 0.0250103323331837 0.0826239281070654 -0.235439292038829 0.189089652991284 0.189089652991284 0.189089652991284 -0.181135256443777 0.0695814032981739 0.0695814032981739 0.0695814032981739 0.0992047567125701 0.0695814032981739 0.0656235898436386 -0.249332297816728 -0.021775233675789 -0.2257175255433 -0.225254631206807 0.0578697521852266 0.233659520215742 0.0690385357758483 0.165616723493623 0.167549951275735 0.14819076043662 -0.162796324866742 0.189089652991284 0.0118649535062653 0.0208491563535378 -0.407556490279519 0.0123049642928546 -0.0121086532198069 0.0208491563535378 -0.707776938492969 -0.021775233675789 0.0281466902033721 0.0208491563535378 0.0208491563535378 0.0208491563535378 0.0208491563535378 -0.0369511378166113 -0.225254631206807 -0.17803590230465 -0.203840964064513 0.0208491563535378 0.0695814032981739 0.0695814032981739 0.189089652991284 0.189089652991284 0.189089652991284 0.189089652991284 -0.231805902474888 -0.251444682281633 -0.106608000427685 0.0535135757197928 0.189089652991284 -0.109579137296841 -0.151568221870636 0.189089652991284 0.188366789243333 -0.135002141515993 -0.134939691272959 -0.162796324866742 0.27590096962437 -0.123199888308312 0.016614041182758 0.0290974455126507 0.0208491563535378 0.0208491563535378 0.0208491563535378 0.0123049642928546 1 0.189089652991284 0.189089652991284 0.189089652991284 0.189089652991284 0.215670428199395 -0.370903469369422 0.0208491563535378 0.0695814032981739 0.0695814032981739 0.0695814032981739 0.0917305949732568 -0.261074534484327 -0.236180842482048 0.22287272564923 -0.234613157647364 -0.1695605307783 0.16489238422041 0.0962051179036675 0.0332138423023407 0.000570515830543004 -0.132057753464764 0.0208491563535378 0.0208491563535378 0.0208491563535378 0.0079217437148434 0.0643632836988177 -0.25019364372317 0.0123049642928546 -0.19850314278474 -0.0394876152918021 -0.0966423293244031 0.0677596916212755 0.0284581423874745 -0.0686250379660857 0.126546735516209 0.117329819023114 0.164849245099025 0.095424426048893 -0.0148219092194632 0.141195346351523 0.153206537706041 0.111416810870289 -0.176453438574719 0.0695814032981739 -0.218871441030892 -0.214808291576838 -0.0877897688450328 0.110846552197431 0.229529587750768 0.119877130459987 0.218558679652691 -0.219131684314401 0.142421927404203 0.0623160379376117 0.0676134534851141 0.0695814032981739 -0.244174061053013 0.0627893464639522 -0.00564381161069061 0.0695814032981739 -0.0854795650856406 0.234502781037274 0.244900720568544 0.19659449324933 0.125054949724965 -0.173609070513408 -0.23450785489908 -0.101389187242489 -0.173945960833362 0.0250103323331837 -0.196105429300025 -0.196105429300025 -0.0274735499745402 0.2257175255433 0.0123049642928546 0.234664878430804 -0.248568026600414 0.230347149796576 0.926450138515252 0.0208491563535378 0.0422756037795738 -0.177391639818853 -0.171360014322798 -0.146458843372523 -0.187592133680712 0.0250103323331837 0.0662573038595855 0.0656235898436386 0.0123049642928546 0.0208491563535378 0.0208491563535378 -0.36615168742367 0.0208491563535378 0.0421983205493599 0.0123049642928546 0.0208491563535378 0.0114224013623883 0.0208491563535378 0.0118649535062653 0.0208491563535378 0.0208491563535378 -0.0274735499745402 0.0421251997980428 0.0305531176505463 0.220718322248977 -0.138810318310171 0.0676134534851141 -0.00564381161069061 0.0208491563535378 0.194352312422769 0.0461769820310951 -0.201050332836761 0.110747585562571 -0.360906432126082 0.0695814032981739 -0.243339182580027 0.0695814032981739 0.0636114953096899 0.0123049642928546 0.198827004455804 0.181359927318333 -0.193024850416107 0.166187320379143
-0.00446075401331536 -0.00446075401331536 -0.0382156799496108 0.0415789614675267 1 1 1 -0.515132546710609 -0.012062345830365 -0.012062345830365 -0.012062345830365 0.00764968208495955 -0.012062345830365 -0.00853089866604112 -0.00901845314562145 0.0292904144549634 -0.120361863158396 -0.128935524687326 0.146658436144256 0.926407031885036 0.189729115933649 0.109757484270646 0.0767078276287078 0.0157880643449827 0.0570059123515111 1 0.013316487947984 0.00495832862467751 -0.310618552280597 0.0230984348610808 0.041805725827818 0.0174567842069826 -0.197103419868197 0.0292904144549634 -0.0080196180234086 0.00495832862467751 0.00495832862467751 0.00495832862467751 0.00495832862467751 0.0153460729768702 -0.128935524687326 -0.521282166474119 -0.102379452699065 0.00495832862467751 -0.012062345830365 -0.012062345830365 1 1 1 1 -0.222344141369807 0.0120065644192796 -0.0618016770159162 0.0922492902183719 1 0.0845568177364633 0.0883247865341043 1 0.106748383664916 -0.014219449251328 -0.0198995315087762 0.0570059123515111 0.132228927433426 0.115420647530363 0.0262330591669313 -0.000946989809755395 0.0174567842069826 0.00495832862467751 0.0174567842069826 0.0230984348610808 0.189089652991284 1 1 1 1 -0.0114195945953193 0.00218987479172108 0.00495832862467751 -0.012062345830365 -0.012062345830365 -0.012062345830365 0.0675538887540323 0.167609706888014 -0.124889783440387 -0.0203582964699385 -0.199206738983608 -0.918220315719176 0.0841238275463028 -0.0909944507972246 -0.178524009354162 0.00677620328257231 -0.0974255957425118 0.00495832862467751 0.00495832862467751 0.00495832862467751 0.0199012492242623 0.0217072751369346 -0.518631698630504 0.0230984348610808 -0.102180878442427 -0.0076496820849584 0.0271740605674661 0.0115604840075745 -0.00923820487701142 0.0282848933355746 0.0834371778666987 0.0779840448596576 0.114720072371079 0.0758151339362342 -0.00341316174681733 0.0691869442435438 0.0946389409003007 0.0561600421420392 0.048333033600775 -0.012062345830365 -0.102214073796518 -0.100281319798849 -0.127902390585087 0.0813877461318302 0.783938382127818 -0.0474560544291503 -0.0109471632723251 -0.723018207619753 0.0749178415561763 -0.0167723784082107 -0.0141482133410991 -0.012062345830365 -0.886201559342745 -0.000480084866401069 -0.0117843191482048 -0.012062345830365 0.0866600747945002 0.0979642181508712 0.00708699216731715 -0.0185921679298273 -0.0425506344854736 -0.135966420017443 -0.208813762635993 -0.142256683766552 -0.852327374895447 -0.00446075401331536 -0.974338346539574 -0.974338346539574 0.0244132622774379 0.10979101960858 0.0230984348610808 0.913112237910439 0.170135347481039 0.930816202203148 0.18034538736826 0.00495832862467751 0.0693179238141144 0.108951495731599 0.0939447803784912 0.112218799682519 -0.789778209515286 -0.00446075401331536 -0.0177732917425956 -0.00853089866604112 0.0230984348610808 0.0174567842069826 0.0174567842069826 8.84199341309528e-05 0.00495832862467751 -0.0159362335288942 0.0230984348610808 0.00495832862467751 0.0158172021787996 0.0174567842069826 -0.0129325288949762 0.0174567842069826 0.0174567842069826 0.0244132622774379 0.0272557417062207 -0.149559869587294 -0.0289997897736684 -0.668535090969986 -0.00649377193007088 -0.0117843191482048 0.0174567842069826 -0.0540859318160278 -0.0180471465990668 0.0510352415533881 0.155612130304052 0.00306952944084721 -0.012062345830365 -0.512409945799435 -0.012062345830365 -0.0105845819457495 0.0230984348610808 -0.0131094994934485 0.0271096688311744 -0.969948697628507 0.11609094410545
-0.00446075401331536 -0.00446075401331536 -0.0382156799496108 0.0415789614675267 1 1 1 -0.515132546710609 -0.012062345830365 -0.012062345830365 -0.012062345830365 0.00764968208495955 -0.012062345830365 -0.00853089866604112 -0.00901845314562145 0.0292904144549634 -0.120361863158396 -0.128935524687326 0.146658436144256 0.926407031885036 0.189729115933649 0.109757484270646 0.0767078276287078 0.0157880643449827 0.0570059123515111 1 0.013316487947984 0.00495832862467751 -0.310618552280597 0.0230984348610808 0.041805725827818 0.0174567842069826 -0.197103419868197 0.0292904144549634 -0.0080196180234086 0.00495832862467751 0.00495832862467751 0.00495832862467751 0.00495832862467751 0.0153460729768702 -0.128935524687326 -0.521282166474119 -0.102379452699065 0.00495832862467751 -0.012062345830365 -0.012062345830365 1 1 1 1 -0.222344141369807 0.0120065644192796 -0.0618016770159162 0.0922492902183719 1 0.0845568177364633 0.0883247865341043 1 0.106748383664916 -0.014219449251328 -0.0198995315087762 0.0570059123515111 0.132228927433426 0.115420647530363 0.0262330591669313 -0.000946989809755395 0.0174567842069826 0.00495832862467751 0.0174567842069826 0.0230984348610808 0.189089652991284 1 1 1 1 -0.0114195945953193 0.00218987479172108 0.00495832862467751 -0.012062345830365 -0.012062345830365 -0.012062345830365 0.0675538887540323 0.167609706888014 -0.124889783440387 -0.0203582964699385 -0.199206738983608 -0.918220315719176 0.0841238275463028 -0.0909944507972246 -0.178524009354162 0.00677620328257231 -0.0974255957425118 0.00495832862467751 0.00495832862467751 0.00495832862467751 0.0199012492242623 0.0217072751369346 -0.518631698630504 0.0230984348610808 -0.102180878442427 -0.0076496820849584 0.0271740605674661 0.0115604840075745 -0.00923820487701142 0.0282848933355746 0.0834371778666987 0.0779840448596576 0.114720072371079 0.0758151339362342 -0.00341316174681733 0.0691869442435438 0.0946389409003007 0.0561600421420392 0.048333033600775 -0.012062345830365 -0.102214073796518 -0.100281319798849 -0.127902390585087 0.0813877461318302 0.783938382127818 -0.0474560544291503 -0.0109471632723251 -0.723018207619753 0.0749178415561763 -0.0167723784082107 -0.0141482133410991 -0.012062345830365 -0.886201559342745 -0.000480084866401069 -0.0117843191482048 -0.012062345830365 0.0866600747945002 0.0979642181508712 0.00708699216731715 -0.0185921679298273 -0.0425506344854736 -0.135966420017443 -0.208813762635993 -0.142256683766552 -0.852327374895447 -0.00446075401331536 -0.974338346539574 -0.974338346539574 0.0244132622774379 0.10979101960858 0.0230984348610808 0.913112237910439 0.170135347481039 0.930816202203148 0.18034538736826 0.00495832862467751 0.0693179238141144 0.108951495731599 0.0939447803784912 0.112218799682519 -0.789778209515286 -0.00446075401331536 -0.0177732917425956 -0.00853089866604112 0.0230984348610808 0.0174567842069826 0.0174567842069826 8.84199341309528e-05 0.00495832862467751 -0.0159362335288942 0.0230984348610808 0.00495832862467751 0.0158172021787996 0.0174567842069826 -0.0129325288949762 0.0174567842069826 0.0174567842069826 0.0244132622774379 0.0272557417062207 -0.149559869587294 -0.0289997897736684 -0.668535090969986 -0.00649377193007088 -0.0117843191482048 0.0174567842069826 -0.0540859318160278 -0.0180471465990668 0.0510352415533881 0.155612130304052 0.00306952944084721 -0.012062345830365 -0.512409945799435 -0.012062345830365 -0.0105845819457495 0.0230984348610808 -0.0131094994934485 0.0271096688311744 -0.969948697628507 0.11609094410545
-0.00446075401331536 -0.00446075401331536 -0.0382156799496108 0.0415789614675267 1 1 1 -0.515132546710609 -0.012062345830365 -0.012062345830365 -0.012062345830365 0.00764968208495955 -0.012062345830365 -0.00853089866604112 -0.00901845314562145 0.0292904144549634 -0.120361863158396 -0.128935524687326 0.146658436144256 0.926407031885036 0.189729115933649 0.109757484270646 0.0767078276287078 0.0157880643449827 0.0570059123515111 1 0.013316487947984 0.00495832862467751 -0.310618552280597 0.0230984348610808 0.041805725827818 0.0174567842069826 -0.197103419868197 0.0292904144549634 -0.0080196180234086 0.00495832862467751 0.00495832862467751 0.00495832862467751 0.00495832862467751 0.0153460729768702 -0.128935524687326 -0.521282166474119 -0.102379452699065 0.00495832862467751 -0.012062345830365 -0.012062345830365 1 1 1 1 -0.222344141369807 0.0120065644192796 -0.0618016770159162 0.0922492902183719 1 0.0845568177364633 0.0883247865341043 1 0.106748383664916 -0.014219449251328 -0.0198995315087762 0.0570059123515111 0.132228927433426 0.115420647530363 0.0262330591669313 -0.000946989809755395 0.0174567842069826 0.00495832862467751 0.0174567842069826 0.0230984348610808 0.189089652991284 1 1 1 1 -0.0114195945953193 0.00218987479172108 0.00495832862467751 -0.012062345830365 -0.012062345830365 -0.012062345830365 0.0675538887540323 0.167609706888014 -0.124889783440387 -0.0203582964699385 -0.199206738983608 -0.918220315719176 0.0841238275463028 -0.0909944507972246 -0.178524009354162 0.00677620328257231 -0.0974255957425118 0.00495832862467751 0.00495832862467751 0.00495832862467751 0.0199012492242623 0.0217072751369346 -0.518631698630504 0.0230984348610808 -0.102180878442427 -0.0076496820849584 0.0271740605674661 0.0115604840075745 -0.00923820487701142 0.0282848933355746 0.0834371778666987 0.0779840448596576 0.114720072371079 0.0758151339362342 -0.00341316174681733 0.0691869442435438 0.0946389409003007 0.0561600421420392 0.048333033600775 -0.012062345830365 -0.102214073796518 -0.100281319798849 -0.127902390585087 0.0813877461318302 0.783938382127818 -0.0474560544291503 -0.0109471632723251 -0.723018207619753 0.0749178415561763 -0.0167723784082107 -0.0141482133410991 -0.012062345830365 -0.886201559342745 -0.000480084866401069 -0.0117843191482048 -0.012062345830365 0.0866600747945002 0.0979642181508712 0.00708699216731715 -0.0185921679298273 -0.0425506344854736 -0.135966420017443 -0.208813762635993 -0.142256683766552 -0.852327374895447 -0.00446075401331536 -0.974338346539574 -0.974338346539574 0.0244132622774379 0.10979101960858 0.0230984348610808 0.913112237910439 0.170135347481039 0.930816202203148 0.18034538736826 0.00495832862467751 0.0693179238141144 0.108951495731599 0.0939447803784912 0.112218799682519 -0.789778209515286 -0.00446075401331536 -0.0177732917425956 -0.00853089866604112 0.0230984348610808 0.0174567842069826 0.0174567842069826 8.84199341309528e-05 0.00495832862467751 -0.0159362335288942 0.0230984348610808 0.00495832862467751 0.0158172021787996 0.0174567842069826 -0.0129325288949762 0.0174567842069826 0.0174567842069826 0.0244132622774379 0.0272557417062207 -0.149559869587294 -0.0289997897736684 -0.668535090969986 -0.00649377193007088 -0.0117843191482048 0.0174567842069826 -0.0540859318160278 -0.0180471465990668 0.0510352415533881 0.155612130304052 0.00306952944084721 -0.012062345830365 -0.512409945799435 -0.012062345830365 -0.0105845819457495 0.0230984348610808 -0.0131094994934485 0.0271096688311744 -0.969948697628507 0.11609094410545
-0.00446075401331536 -0.00446075401331536 -0.0382156799496108 0.0415789614675267 1 1 1 -0.515132546710609 -0.012062345830365 -0.012062345830365 -0.012062345830365 0.00764968208495955 -0.012062345830365 -0.00853089866604112 -0.00901845314562145 0.0292904144549634 -0.120361863158396 -0.128935524687326 0.146658436144256 0.926407031885036 0.189729115933649 0.109757484270646 0.0767078276287078 0.0157880643449827 0.0570059123515111 1 0.013316487947984 0.00495832862467751 -0.310618552280597 0.0230984348610808 0.041805725827818 0.0174567842069826 -0.197103419868197 0.0292904144549634 -0.0080196180234086 0.00495832862467751 0.00495832862467751 0.00495832862467751 0.00495832862467751 0.0153460729768702 -0.128935524687326 -0.521282166474119 -0.102379452699065 0.00495832862467751 -0.012062345830365 -0.012062345830365 1 1 1 1 -0.222344141369807 0.0120065644192796 -0.0618016770159162 0.0922492902183719 1 0.0845568177364633 0.0883247865341043 1 0.106748383664916 -0.014219449251328 -0.0198995315087762 0.0570059123515111 0.132228927433426 0.115420647530363 0.0262330591669313 -0.000946989809755395 0.0174567842069826 0.00495832862467751 0.0174567842069826 0.0230984348610808 0.189089652991284 1 1 1 1 -0.0114195945953193 0.00218987479172108 0.00495832862467751 -0.012062345830365 -0.012062345830365 -0.012062345830365 0.0675538887540323 0.167609706888014 -0.124889783440387 -0.0203582964699385 -0.199206738983608 -0.918220315719176 0.0841238275463028 -0.0909944507972246 -0.178524009354162 0.00677620328257231 -0.0974255957425118 0.00495832862467751 0.00495832862467751 0.00495832862467751 0.0199012492242623 0.0217072751369346 -0.518631698630504 0.0230984348610808 -0.102180878442427 -0.0076496820849584 0.0271740605674661 0.0115604840075745 -0.00923820487701142 0.0282848933355746 0.0834371778666987 0.0779840448596576 0.114720072371079 0.0758151339362342 -0.00341316174681733 0.0691869442435438 0.0946389409003007 0.0561600421420392 0.048333033600775 -0.012062345830365 -0.102214073796518 -0.100281319798849 -0.127902390585087 0.0813877461318302 0.783938382127818 -0.0474560544291503 -0.0109471632723251 -0.723018207619753 0.0749178415561763 -0.0167723784082107 -0.0141482133410991 -0.012062345830365 -0.886201559342745 -0.000480084866401069 -0.0117843191482048 -0.012062345830365 0.0866600747945002 0.0979642181508712 0.00708699216731715 -0.0185921679298273 -0.0425506344854736 -0.135966420017443 -0.208813762635993 -0.142256683766552 -0.852327374895447 -0.00446075401331536 -0.974338346539574 -0.974338346539574 0.0244132622774379 0.10979101960858 0.0230984348610808 0.913112237910439 0.170135347481039 0.930816202203148 0.18034538736826 0.00495832862467751 0.0693179238141144 0.108951495731599 0.0939447803784912 0.112218799682519 -0.789778209515286 -0.00446075401331536 -0.0177732917425956 -0.00853089866604112 0.0230984348610808 0.0174567842069826 0.0174567842069826 8.84199341309528e-05 0.00495832862467751 -0.0159362335288942 0.0230984348610808 0.00495832862467751 0.0158172021787996 0.0174567842069826 -0.0129325288949762 0.0174567842069826 0.0174567842069826 0.0244132622774379 0.0272557417062207 -0.149559869587294 -0.0289997897736684 -0.668535090969986 -0.00649377193007088 -0.0117843191482048 0.0174567842069826 -0.0540859318160278 -0.0180471465990668 0.0510352415533881 0.155612130304052 0.00306952944084721 -0.012062345830365 -0.512409945799435 -0.012062345830365 -0.0105845819457495 0.0230984348610808 -0.0131094994934485 0.0271096688311744 -0.969948697628507 0.11609094410545
-0.0190026716704055 -0.0190026716704055 -0.0645651555070713 -0.411474010923094 -0.0114195945953193 -0.0114195945953193 -0.0114195945953193 -0.0592046002759115 -0.092613583800432 -0.092613583800432 -0.092613583800432 -0.116247043479716 -0.092613583800432 -0.0882714662925201 -0.0537736034340732 0.00974300241858881 0.301780066207855 0.303292932401859 -0.0700291659452037 0.000365917316794104 -0.0957266947987047 -0.0308783700185706 -0.0300230521394423 -0.151766074939219 -0.0955085635640148 -0.0114195945953193 0.00210908895015133 -0.00606345613776118 -0.0878978827740261 0.00122130042369977 0.0806190505881285 -0.00606345613776118 -0.152646555394436 0.00974300241858881 -0.0106650339132607 -0.00606345613776118 -0.00606345613776118 -0.00606345613776118 -0.00606345613776118 0.0477831097747959 0.294719862851266 -0.0583632728134969 0.478589853935836 -0.00606345613776118 -0.092613583800432 -0.092613583800432 -0.0114195945953193 -0.0114195945953193 -0.0114195945953193 -0.0114195945953193 -0.0241113347323499 -0.815095889888181 0.0741476633739652 -0.0678613055691284 -0.0114195945953193 -0.0396108314406639 -0.110860032098455 -0.0114195945953193 -0.482279607667856 -0.0360000994017169 -0.0291444733581413 -0.0955085635640148 0.142086591920754 -0.0561264355351724 0.00786337311837994 -0.013057474382289 -0.00606345613776118 -0.00606345613776118 -0.00606345613776118 0.00122130042369977 0.215670428199395 -0.0114195945953193 -0.0114195945953193 -0.0114195945953193 -0.0114195945953193 1 -0.109793770845728 -0.00606345613776118 -0.092613583800432 -0.092613583800432 -0.092613583800432 0.193850363609942 -0.151529619481652 0.311311806360738 0.967684258229199 -0.0352294081491775 0.0226008313047032 0.0105539956315101 0.111009493112473 -0.0282348555322577 0.0152514319646975 0.0920501929597059 -0.00606345613776118 -0.00606345613776118 -0.00606345613776118 -0.00523122352393531 -0.0671706799695931 -0.0847294399019756 0.00122130042369977 0.473724974769821 0.116247043479715 0.0636118290815316 -0.0907352919268456 -0.0207364384921992 0.0606156424731122 0.198867625458475 0.165429137200108 0.153636154032316 0.189107418189407 0.044781658518315 -0.00400285246279385 0.130009067481851 -0.114104901130195 -0.105583516129273 -0.092613583800432 0.416249098327949 0.411428330481103 0.052971339920553 0.193850363609942 0.041310296868924 0.103943258492687 0.98678500685543 0.00862054358609787 0.00686067575022798 -0.0947399426655888 -0.0904575636976173 -0.092613583800432 0.0151764137134214 -0.0681044078439049 -0.0119072641300119 -0.092613583800432 0.0489093443167153 -0.411207479132157 0.775230107396463 0.896879540180813 0.104266016946498 0.00887139155877028 -0.0276303467813673 0.0192810574088009 0.0175612655415952 -0.0190026716704055 0.0200413589624114 0.0200413589624114 0.00267239430714267 -0.293184773253637 0.00122130042369977 -0.00662834660413584 -0.171271160622124 0.00264840211935635 0.199807898078973 -0.00606345613776118 -0.0798104038917285 -0.0815053835823189 -0.092927396655835 -0.0852663656385343 0.00613272541583801 -0.00959607499562339 -0.089324450065428 -0.0882714662925201 0.00122130042369977 -0.00606345613776118 -0.00606345613776118 -0.113774479489696 -0.00606345613776118 -0.0749613268881274 0.00122130042369977 -0.00606345613776118 -0.00714713207573046 -0.00606345613776118 -0.0174574950170574 -0.00606345613776118 -0.00606345613776118 0.00267239430714267 -0.0584230582145363 0.226641106005247 0.656463033899603 0.00834646946651796 -0.0904575636976173 -0.0119072641300119 -0.00606345613776118 0.893750098804364 -0.0726173267505623 -0.837881144395013 -0.0357678353931735 -0.115061214139034 -0.092613583800432 -0.0928527771756673 -0.0870916671973906 -0.0860548874493624 0.00122130042369977 0.914651789277243 0.394859084974442 0.0234737609927455 0.150330574280687
0.00373399319251555 0.00373399319251555 -0.0339230287618065 0.135161105867686 0.00218987479172108 0.00218987479172108 0.00218987479172108 0.209078105580348 -0.0170515951073668 -0.0170515951073668 -0.0170515951073668 -0.0230757137144129 -0.0170515951073668 -0.0148161581317872 0.00623007916616936 0.0080523828580952 0.132089588198477 0.13301786117906 -0.167314332867387 -0.0139474260710871 -0.172561626871112 -0.12820268758482 -0.130375615477567 -0.08898688061345 0.235405623031571 0.00218987479172108 0.00155645002187984 0.00580531484097103 -0.0515382532210833 0.0100521572321286 0.0702288814350304 0.00580531484097103 0.472712768721259 0.0080523828580952 -0.0212029884944146 0.00580531484097103 0.00580531484097103 0.00580531484097103 0.00580531484097103 -0.0314549445235853 0.13301786117906 0.199669437653471 0.11354022159639 0.00580531484097103 -0.0170515951073668 -0.0170515951073668 0.00218987479172108 0.00218987479172108 0.00218987479172108 0.00218987479172108 0.391237240317694 0.112583684222211 -0.0340044568609237 -0.177669060878015 0.00218987479172108 -0.0045730140278986 0.519352301409562 0.00218987479172108 -0.105421797825729 0.0287045615352047 0.0330925755371637 0.235405623031571 -0.182496115678987 0.190643399339136 0.00791108520762107 0.00169631544111838 0.00580531484097103 0.00580531484097103 0.00580531484097103 0.0100521572321286 -0.370903469369422 0.00218987479172108 0.00218987479172108 0.00218987479172108 0.00218987479172108 -0.109793770845728 1 0.00580531484097103 -0.0170515951073668 -0.0170515951073668 -0.0170515951073668 -0.0965529854100685 0.384609624581132 0.139500293332511 -0.115496383630562 0.374982548726231 -0.0253187372565428 -0.140686877503824 -0.284907589007924 0.0680261557915674 0.00106532199268833 -0.000960471997296032 0.00580531484097103 0.00580531484097103 0.00580531484097103 0.0122294357205567 -0.131037329603324 0.228935372895103 0.0100521572321286 0.108750775017752 0.00362694045366343 0.0465360901914138 0.0292982177327424 -0.0140916719364725 0.0358346144637268 -0.0955646070406726 -0.10709140544886 -0.115805393123653 -0.0975357035197956 0.0369140423860331 -0.0386487656472489 -0.103170289477746 0.00187666364889418 0.23274502385725 -0.0170515951073668 0.112597182229136 0.108906186299902 0.215965130614585 -0.0965529854100685 -0.196510670341239 -0.119353241906693 -0.112109558513308 0.0190830140842481 -0.111256366300447 -0.00925832217769632 -0.0159383715291479 -0.0170515951073668 0.0297876756152592 -0.019251583966889 0.00111205823890506 -0.0170515951073668 -0.115816206472826 -0.109830157750666 -0.0973883723948193 -0.0961007354203473 -0.121556727628802 0.393243222230625 0.375709795820482 0.212802780096204 0.0237294004000851 0.00373399319251555 0.00739627605418483 0.00739627605418483 0.0105135107955982 -0.132089588198478 0.0100521572321286 -0.0190948479795315 0.397006115460749 -0.0122598332054554 -0.375460978103874 0.00580531484097103 -0.0316779046898478 -0.0358356852395952 -0.0255157930064359 -0.0206629109890647 -0.00185783356891615 0.00373399319251555 -0.018155957231188 -0.0148161581317872 0.0100521572321286 0.00580531484097103 0.00580531484097103 0.977947329824255 0.00580531484097103 -0.0018392188722922 0.0100521572321286 0.00580531484097103 -0.00666131769866268 0.00580531484097103 0.0166965149548441 0.00580531484097103 0.00580531484097103 0.0105135107955982 0.0237107358580757 -0.0402360094096743 -0.0769350213602361 0.038774335144896 -0.0159383715291479 0.00111205823890506 0.00580531484097103 -0.0941371221916272 -0.00911445388388272 0.0999003637318922 -0.219098314605351 0.970884522378035 -0.0170515951073668 0.24339131339796 -0.0170515951073668 -0.0136848241752866 0.0100521572321286 -0.0980207177298006 -0.122500474214743 0.00576879231789446 -0.116256227902501
0.97650167129602 0.97650167129602 -0.0722556582044636 0.0298164508829046 0.00495832862467751 0.00495832862467751 0.00495832862467751 -0.00678901478210055 -0.109154171625687 -0.109154171625687 -0.109154171625687 0.0227984249228164 -0.109154171625687 -0.108257528747055 -0.0291021362097606 0.745874962999471 -0.018513481890742 -0.010775795875039 -0.0197379689759082 -0.0258755318999781 -0.024407009386724 0.0266504733970503 0.0339826419224749 0.00213540565879478 -0.114909016141399 0.00495832862467751 0.959978245028281 1 -0.0503569436420586 0.984135739592069 0.542298614601974 0.968394525821554 -0.0451084817577235 0.745874962999471 0.910141150132924 1 1 1 1 -0.180950000494437 -0.010775795875039 -0.00334935671905711 -0.0197777274318338 1 -0.109154171625687 -0.109154171625687 0.00495832862467751 0.00495832862467751 0.00495832862467751 0.00495832862467751 -0.0555880071955913 -0.0171314286208414 -0.0419882099226062 -0.0267965761240684 0.00495832862467751 -0.0575826754310217 0.0258379852836701 0.00495832862467751 0.0090807693116742 0.00996482454909462 -0.00556711560402983 -0.114909016141399 -0.0151356421512765 -0.0652519702655538 0.976179444602044 0.984559442165309 0.968394525821554 1 0.968394525821554 0.984135739592069 0.0208491563535378 0.00495832862467751 0.00495832862467751 0.00495832862467751 0.00495832862467751 -0.00606345613776118 0.00580531484097103 1 -0.109154171625687 -0.109154171625687 -0.109154171625687 0.0435778532460186 0.0085142874550066 -0.0252230874597316 0.00996482454909462 -0.0582144654912282 -0.0191446189991595 -0.0949546444995853 -0.0678898754428674 -0.123631291243278 -0.724414152552567 -0.0566083556123237 1 1 1 0.976132627538378 0.117531111068212 -0.000572377698424315 0.984135739592069 -0.0168877987391842 -0.0423958161539534 -0.163562868263054 -0.020117654853006 0.935445575044723 0.132865396971794 0.047661933444058 0.0908226690993867 0.0431038598754133 0.0395508804966805 0.639880211861513 0.00406690103287268 0.0843968270908298 0.00857424142672121 -0.111831949756141 -0.109154171625687 1.38031676033596e-05 -0.00373780776032392 -0.0105439088913301 0.0435778532460186 0.0158018663945016 -0.183051114764029 -0.0113691424932739 -0.0730044913675349 0.0256557672663227 -0.109601288042266 -0.108706256371916 -0.109154171625687 -0.0460728153716689 -0.11004761893452 0.734513336203702 -0.109154171625687 -0.0175379262291139 -0.00425097446587863 0.0231254362361092 0.00934581610722468 -0.184314824734488 -0.0681163855900066 -0.057438371330159 0.0050512132698881 -0.0416763235582902 0.97650167129602 -0.0398162578456851 -0.0398162578456851 0.735869973824369 0.0327930836876356 0.984135739592069 0.0107491045733406 0.0365574688561261 -0.0239720430627043 0.0226687827862026 1 -0.00144871812676454 0.025544986118882 0.0432100807016311 0.0332338115303171 -0.0249239302558659 0.992197862824048 -0.109601288042266 -0.108257528747055 0.984135739592069 0.968394525821554 0.968394525821554 -5.61557163936528e-05 1 -0.100763040592515 0.984135739592069 1 0.935356179585467 0.968394525821554 0.959978245028281 0.968394525821554 0.968394525821554 0.735869973824369 -0.0562729577332126 -0.0393137588410814 0.003854107719012 -0.0807404625033917 -0.108706256371916 0.734513336203702 0.968394525821554 -0.0181320930840332 -0.102804177793445 0.00882561276293375 0.0259594460017843 -0.0019504492564828 -0.109154171625687 0.00892805461007522 -0.109154171625687 -0.107807974990489 0.984135739592069 0.0156867208463422 -0.0615296418817308 -0.0418639095805112 0.0413877146208966
-0.11001250427511 -0.11001250427511 0.788467675261191 -0.0313023154849544 -0.012062345830365 -0.012062345830365 -0.012062345830365 -0.0157714415028621 1 1 1 0.036591157366669 1 0.991785537233461 -0.0206720752633181 -0.0378701241774117 0.00719334412386521 0.0085471797796566 0.00510243527510731 -0.0103979554146201 0.00519192781050921 0.108869922350766 0.0852123733992662 0.0659574921090778 -0.173016837708006 -0.012062345830365 -0.104785630114743 -0.109154171625687 -0.0419549941142745 -0.107422521422405 -0.0591941560506374 -0.109154171625687 -0.0395867537092241 -0.0378701241774117 -0.083295019169064 -0.109154171625687 -0.109154171625687 -0.109154171625687 -0.109154171625687 -0.27245378926824 0.0037114711489046 -0.00957081149613065 -0.00598668450819856 -0.109154171625687 1 1 -0.012062345830365 -0.012062345830365 -0.012062345830365 -0.012062345830365 0.0100460021370352 0.0858641534845223 -0.1375146699494 0.0326426605878118 -0.012062345830365 -0.0867013985880995 -0.0510299938584273 -0.012062345830365 0.00672295836512837 -0.0936508599453369 -0.0882316831338422 -0.173016837708006 -0.0380525364995897 -0.118348015390262 -0.108290885797609 -0.110866004581326 -0.109154171625687 -0.109154171625687 -0.109154171625687 -0.107422521422405 0.0695814032981739 -0.012062345830365 -0.012062345830365 -0.012062345830365 -0.012062345830365 -0.092613583800432 -0.0170515951073668 -0.109154171625687 1 1 1 -0.0149612844766104 -0.119958571062918 0.0180478536135186 -0.104114275660302 0.006959224810052 -0.000862775699433334 0.0777404394212072 -0.00176928324618075 0.058094338559186 0.0205731948186881 -0.161721537403249 -0.109154171625687 -0.109154171625687 -0.109154171625687 -0.106548948355757 0.0550832929626552 0.00201514765756819 -0.107422521422405 -0.013015581838846 -0.0365911573666662 -0.733926585262326 0.142979274973645 -0.0954106430781458 -0.775639915837841 -0.0359621747095554 0.00577553107627394 -0.0599709617114386 -0.0119337340911438 -0.0698455944654125 -0.0357391898115114 -0.0245034725679892 -0.0289826543029509 -0.169705550997779 1 0.00216838164053954 0.00151603073042549 0.00930453268890961 -0.00785870719522779 -0.0221552020014138 -0.275617406526441 -0.0941075274734947 -0.0328362768423072 0.0854477730818089 0.995920518594571 0.995896489826258 1 -0.000409465375472643 0.967302535302056 -0.0156137963019715 1 -0.0519031100076224 0.0120352456279291 -0.0659385860510328 -0.0757653266684496 -0.277520156286303 0.00810785448656156 0.00863625279014469 0.00129897668942915 -0.0116944322370216 -0.11001250427511 0.00233550407760887 0.00233550407760887 -0.0328844474167106 -0.00739761149292353 -0.107422521422405 -0.0169158687456487 -0.0836988962194061 -0.00088907221775978 0.0671020866722605 -0.109154171625687 0.0697385731505196 -0.076342736908238 -0.0887022042797824 -0.0921153975902832 -0.00187858027265712 -0.11001250427511 0.995920518594571 0.991785537233461 -0.107422521422405 -0.109154171625687 -0.109154171625687 -0.0158930956687888 -0.109154171625687 0.937377564648064 -0.107422521422405 -0.109154171625687 -0.102098028957618 -0.109154171625687 -0.104785630114743 -0.109154171625687 -0.109154171625687 -0.0328844474167106 0.610130207147408 -0.0591941560506374 -0.0301473300314605 -0.0761970084723995 0.987656176220962 -0.0156137963019715 -0.109154171625687 -0.0638056130969869 0.941825459002902 0.103497437002389 -0.00919568723106152 -0.0181044365893187 1 0.00220197003459214 0.991792169178728 0.987667016155694 -0.107422521422405 -0.0816665746135328 -0.0271849423045443 0.00753565217012237 -0.0618981752124704
-0.11001250427511 -0.11001250427511 0.788467675261191 -0.0313023154849544 -0.012062345830365 -0.012062345830365 -0.012062345830365 -0.0157714415028621 1 1 1 0.036591157366669 1 0.991785537233461 -0.0206720752633181 -0.0378701241774117 0.00719334412386521 0.0085471797796566 0.00510243527510731 -0.0103979554146201 0.00519192781050921 0.108869922350766 0.0852123733992662 0.0659574921090778 -0.173016837708006 -0.012062345830365 -0.104785630114743 -0.109154171625687 -0.0419549941142745 -0.107422521422405 -0.0591941560506374 -0.109154171625687 -0.0395867537092241 -0.0378701241774117 -0.083295019169064 -0.109154171625687 -0.109154171625687 -0.109154171625687 -0.109154171625687 -0.27245378926824 0.0037114711489046 -0.00957081149613065 -0.00598668450819856 -0.109154171625687 1 1 -0.012062345830365 -0.012062345830365 -0.012062345830365 -0.012062345830365 0.0100460021370352 0.0858641534845223 -0.1375146699494 0.0326426605878118 -0.012062345830365 -0.0867013985880995 -0.0510299938584273 -0.012062345830365 0.00672295836512837 -0.0936508599453369 -0.0882316831338422 -0.173016837708006 -0.0380525364995897 -0.118348015390262 -0.108290885797609 -0.110866004581326 -0.109154171625687 -0.109154171625687 -0.109154171625687 -0.107422521422405 0.0695814032981739 -0.012062345830365 -0.012062345830365 -0.012062345830365 -0.012062345830365 -0.092613583800432 -0.0170515951073668 -0.109154171625687 1 1 1 -0.0149612844766104 -0.119958571062918 0.0180478536135186 -0.104114275660302 0.006959224810052 -0.000862775699433334 0.0777404394212072 -0.00176928324618075 0.058094338559186 0.0205731948186881 -0.161721537403249 -0.109154171625687 -0.109154171625687 -0.109154171625687 -0.106548948355757 0.0550832929626552 0.00201514765756819 -0.107422521422405 -0.013015581838846 -0.0365911573666662 -0.733926585262326 0.142979274973645 -0.0954106430781458 -0.775639915837841 -0.0359621747095554 0.00577553107627394 -0.0599709617114386 -0.0119337340911438 -0.0698455944654125 -0.0357391898115114 -0.0245034725679892 -0.0289826543029509 -0.169705550997779 1 0.00216838164053954 0.00151603073042549 0.00930453268890961 -0.00785870719522779 -0.0221552020014138 -0.275617406526441 -0.0941075274734947 -0.0328362768423072 0.0854477730818089 0.995920518594571 0.995896489826258 1 -0.000409465375472643 0.967302535302056 -0.0156137963019715 1 -0.0519031100076224 0.0120352456279291 -0.0659385860510328 -0.0757653266684496 -0.277520156286303 0.00810785448656156 0.00863625279014469 0.00129897668942915 -0.0116944322370216 -0.11001250427511 0.00233550407760887 0.00233550407760887 -0.0328844474167106 -0.00739761149292353 -0.107422521422405 -0.0169158687456487 -0.0836988962194061 -0.00088907221775978 0.0671020866722605 -0.109154171625687 0.0697385731505196 -0.076342736908238 -0.0887022042797824 -0.0921153975902832 -0.00187858027265712 -0.11001250427511 0.995920518594571 0.991785537233461 -0.107422521422405 -0.109154171625687 -0.109154171625687 -0.0158930956687888 -0.109154171625687 0.937377564648064 -0.107422521422405 -0.109154171625687 -0.102098028957618 -0.109154171625687 -0.104785630114743 -0.109154171625687 -0.109154171625687 -0.0328844474167106 0.610130207147408 -0.0591941560506374 -0.0301473300314605 -0.0761970084723995 0.987656176220962 -0.0156137963019715 -0.109154171625687 -0.0638056130969869 0.941825459002902 0.103497437002389 -0.00919568723106152 -0.0181044365893187 1 0.00220197003459214 0.991792169178728 0.987667016155694 -0.107422521422405 -0.0816665746135328 -0.0271849423045443 0.00753565217012237 -0.0618981752124704
-0.11001250427511 -0.11001250427511 0.788467675261191 -0.0313023154849544 -0.012062345830365 -0.012062345830365 -0.012062345830365 -0.0157714415028621 1 1 1 0.036591157366669 1 0.991785537233461 -0.0206720752633181 -0.0378701241774117 0.00719334412386521 0.0085471797796566 0.00510243527510731 -0.0103979554146201 0.00519192781050921 0.108869922350766 0.0852123733992662 0.0659574921090778 -0.173016837708006 -0.012062345830365 -0.104785630114743 -0.109154171625687 -0.0419549941142745 -0.107422521422405 -0.0591941560506374 -0.109154171625687 -0.0395867537092241 -0.0378701241774117 -0.083295019169064 -0.109154171625687 -0.109154171625687 -0.109154171625687 -0.109154171625687 -0.27245378926824 0.0037114711489046 -0.00957081149613065 -0.00598668450819856 -0.109154171625687 1 1 -0.012062345830365 -0.012062345830365 -0.012062345830365 -0.012062345830365 0.0100460021370352 0.0858641534845223 -0.1375146699494 0.0326426605878118 -0.012062345830365 -0.0867013985880995 -0.0510299938584273 -0.012062345830365 0.00672295836512837 -0.0936508599453369 -0.0882316831338422 -0.173016837708006 -0.0380525364995897 -0.118348015390262 -0.108290885797609 -0.110866004581326 -0.109154171625687 -0.109154171625687 -0.109154171625687 -0.107422521422405 0.0695814032981739 -0.012062345830365 -0.012062345830365 -0.012062345830365 -0.012062345830365 -0.092613583800432 -0.0170515951073668 -0.109154171625687 1 1 1 -0.0149612844766104 -0.119958571062918 0.0180478536135186 -0.104114275660302 0.006959224810052 -0.000862775699433334 0.0777404394212072 -0.00176928324618075 0.058094338559186 0.0205731948186881 -0.161721537403249 -0.109154171625687 -0.109154171625687 -0.109154171625687 -0.106548948355757 0.0550832929626552 0.00201514765756819 -0.107422521422405 -0.013015581838846 -0.0365911573666662 -0.733926585262326 0.142979274973645 -0.0954106430781458 -0.775639915837841 -0.0359621747095554 0.00577553107627394 -0.0599709617114386 -0.0119337340911438 -0.0698455944654125 -0.0357391898115114 -0.0245034725679892 -0.0289826543029509 -0.169705550997779 1 0.00216838164053954 0.00151603073042549 0.00930453268890961 -0.00785870719522779 -0.0221552020014138 -0.275617406526441 -0.0941075274734947 -0.0328362768423072 0.0854477730818089 0.995920518594571 0.995896489826258 1 -0.000409465375472643 0.967302535302056 -0.0156137963019715 1 -0.0519031100076224 0.0120352456279291 -0.0659385860510328 -0.0757653266684496 -0.277520156286303 0.00810785448656156 0.00863625279014469 0.00129897668942915 -0.0116944322370216 -0.11001250427511 0.00233550407760887 0.00233550407760887 -0.0328844474167106 -0.00739761149292353 -0.107422521422405 -0.0169158687456487 -0.0836988962194061 -0.00088907221775978 0.0671020866722605 -0.109154171625687 0.0697385731505196 -0.076342736908238 -0.0887022042797824 -0.0921153975902832 -0.00187858027265712 -0.11001250427511 0.995920518594571 0.991785537233461 -0.107422521422405 -0.109154171625687 -0.109154171625687 -0.0158930956687888 -0.109154171625687 0.937377564648064 -0.107422521422405 -0.109154171625687 -0.102098028957618 -0.109154171625687 -0.104785630114743 -0.109154171625687 -0.109154171625687 -0.0328844474167106 0.610130207147408 -0.0591941560506374 -0.0301473300314605 -0.0761970084723995 0.987656176220962 -0.0156137963019715 -0.109154171625687 -0.0638056130969869 0.941825459002902 0.103497437002389 -0.00919568723106152 -0.0181044365893187 1 0.00220197003459214 0.991792169178728 0.987667016155694 -0.107422521422405 -0.0816665746135328 -0.0271849423045443 0.00753565217012237 -0.0618981752124704
0.0260975648281811 0.0260975648281811 0.0341001538856637 -0.00730806082534452 0.0675538887540323 0.0675538887540323 0.0675538887540323 -0.101838332916767 -0.0149612844766104 -0.0149612844766104 -0.0149612844766104 -0.0866666811563964 -0.0149612844766104 -0.0118737677736238 0.0702718263892923 0.0093365225668548 -0.0987887179901681 -0.097573003708298 -0.257654876787494 0.0667734123723556 -0.287034946087184 0.250872315746362 0.2352986031478 0.0631810829401038 -0.0244841525520982 0.0675538887540323 0.0312694973123712 0.0435778532460186 -0.0197050080165942 0.0358073176845929 0.0366601939875275 0.029288346909568 -0.0773613130015334 0.0093365225668548 0.0681322593622959 0.0435778532460186 0.0435778532460186 0.0435778532460186 0.0435778532460186 0.0219028006004791 -0.0896986740593646 -0.102596918867579 0.0743000009211356 0.0435778532460186 -0.0149612844766104 -0.0149612844766104 0.0675538887540323 0.0675538887540323 0.0675538887540323 0.0675538887540323 -0.221909737406698 -0.127114758188133 0.118814294138511 -0.266434755983888 0.0675538887540323 -0.0412678294087908 0.399490150382971 0.0675538887540323 -0.0808259318959591 9.58469583281473e-05 0.0054077300207505 -0.0244841525520982 0.0399703166664893 -0.0643000464456468 0.0469365773837912 0.0369960895179254 0.029288346909568 0.0435778532460186 0.029288346909568 0.0358073176845929 0.0917305949732568 0.0675538887540323 0.0675538887540323 0.0675538887540323 0.0675538887540323 0.193850363609942 -0.0965529854100685 0.0435778532460186 -0.0149612844766104 -0.0149612844766104 -0.0149612844766104 1 -0.0817675019676907 -0.0971157071794947 0.185592477190486 -0.230574127265893 -0.0700082301276576 0.221264734557583 0.113147497204176 0.0351802382746075 0.00768992754964995 0.0948280601902876 0.0435778532460186 0.0435778532460186 0.0435778532460186 0.0247335271146136 0.218774892756704 -0.108688644166038 0.0358073176845929 0.0724872442890489 0.0799882300914773 -0.0378734457675396 -0.0658149193645062 0.0573010512057168 -0.0256080063649479 0.969105573973931 0.891952352707337 0.787031467898692 0.979769590167701 0.0372882086278486 0.44632053965057 0.754546056878755 0.425370361471542 -0.0343358769461677 -0.0149612844766104 0.012155875625009 0.00706811401409807 0.342801986252656 0.989783480538184 0.119932062976623 -0.00965784269999071 0.195270573982441 -0.110497508811521 0.30828162673715 -0.0164858891824304 -0.0134239664427225 -0.0149612844766104 -0.0735926071114596 -0.0179979451745085 -0.00355601689732866 -0.0149612844766104 -0.192366990772303 -0.00866195021461206 0.0482904121309592 0.10363232114678 -0.0137155700017831 -0.214906720178676 -0.230030799824972 0.307875131771362 -0.0811172047367598 0.0260975648281811 -0.0729844303822901 -0.0729844303822901 -0.00622316224455556 0.0987887179901684 0.0358073176845929 0.0630371673323484 -0.14873241813791 0.0679909386694192 0.103127716739451 0.0435778532460186 -0.0347823530367716 -0.0879405023455634 -0.0935563258274524 -0.0994484752662185 -0.0911030526070492 0.0402647901985751 -0.00945111845247143 -0.0118737677736238 0.0358073176845929 0.029288346909568 0.029288346909568 -0.0987302510733564 0.0435778532460186 -0.00158544648021977 0.0358073176845929 0.0435778532460186 0.0565643643450003 0.029288346909568 0.0312694973123712 0.029288346909568 0.029288346909568 -0.00622316224455556 -0.00765937460885448 -0.041699877839837 -0.0560781584033994 -0.105070435761609 -0.0134239664427225 -0.00355601689732866 0.029288346909568 0.0714865747955281 6.00987766215227e-05 -0.0196748823568853 -0.313241626814624 -0.0994484752662185 -0.0149612844766104 -0.117314908007646 -0.0149612844766104 -0.0103105183609913 0.0358073176845929 0.0972304803582182 -0.0390452541394871 -0.0607198720738702 0.783873779836543
-0.00497759556537479 -0.00497759556537479 -0.148712109780078 0.170602574555231 0.167609706888014 0.167609706888014 0.167609706888014 0.0447182382680352 -0.119958571062918 -0.119958571062918 -0.119958571062918 -0.11444981676467 -0.119958571062918 -0.11563640923715 0.025478819417303 0.0249940390318183 -0.0999590604522058 -0.100453686101942 0.101880612322938 0.14965955407426 0.128593693490531 -0.237522077135952 -0.241547876877557 -0.130143753373213 0.375422868981512 0.167609706888014 -0.000542045288841123 0.0085142874550066 -0.0954853068031918 0.0168494476629061 0.0356281094655142 0.0085142874550066 0.166117764286435 0.0249940390318183 -0.00235093824186431 0.0085142874550066 0.0085142874550066 0.0085142874550066 0.0085142874550066 -0.0890036687793936 -0.100453686101942 0.0299714925631833 -0.108364060653417 0.0085142874550066 -0.119958571062918 -0.119958571062918 0.167609706888014 0.167609706888014 0.167609706888014 0.167609706888014 0.0484871867800935 0.160347910824692 0.0407402159455159 0.0762002294764268 0.167609706888014 0.273438367633445 0.142409984910382 0.167609706888014 0.111380135371413 0.0843973773950586 0.0857704025009039 0.375422868981512 0.0370247820771716 0.357803664020806 0.0126398439563473 0.000508534755177671 0.0085142874550066 0.0085142874550066 0.0085142874550066 0.0168494476629061 -0.261074534484327 0.167609706888014 0.167609706888014 0.167609706888014 0.167609706888014 -0.151529619481652 0.384609624581132 0.0085142874550066 -0.119958571062918 -0.119958571062918 -0.119958571062918 -0.0817675019676907 1 -0.112824926451352 -0.140704338855185 0.0331109185780609 -0.150453968375879 -0.235063043698513 -0.183414970013922 -0.287545928419478 -0.00272923107124548 0.072584533171041 0.0085142874550066 0.0085142874550066 0.0085142874550066 0.0109259638127147 0.0915904017018544 0.0695158209613112 0.0168494476629061 -0.105280390121244 0.0976188631766074 0.154572330067076 -0.129960366682991 0.00514076126086434 0.149051925907488 -0.0758702877381182 -0.00457422472762233 -0.100617694724429 -0.0874424360691977 0.0444109947319398 -0.125045720654709 -0.0378852951785785 -0.0788438341794967 0.375493724212064 -0.119958571062918 -0.0821331588908924 -0.0804458615379467 -0.0426363810041367 -0.0881386521210492 0.00198903825979721 -0.137380739987166 -0.155502074244461 -0.110104182110807 -0.206125501080441 -0.109626819692904 -0.117814653794727 -0.119958571062918 -0.157302765828043 -0.119873902501649 -0.0045119238395056 -0.119958571062918 0.0400137585649565 0.0625330417355513 -0.135286542968098 -0.110630166108481 -0.131551733926194 0.00718228110235744 0.0305798132702161 -0.101382832764849 -0.183417297403856 -0.00497759556537479 -0.17720120587004 -0.17720120587004 0.0169457396861071 0.10326492188915 0.0168494476629061 0.147410982443956 0.903313524409385 0.151121420104295 -0.274143210575581 0.0085142874550066 -0.089508842361192 0.539750616577169 0.525192190323422 0.501135790116229 -0.142474229101052 0.00447106848225577 -0.122068922245885 -0.11563640923715 0.0168494476629061 0.0085142874550066 0.0085142874550066 0.389385351402011 0.0085142874550066 -0.0880128199604847 0.0168494476629061 0.0085142874550066 0.0219990415338713 0.0085142874550066 0.0300006914684355 0.0085142874550066 0.0085142874550066 0.0169457396861071 -0.0682801687386948 -0.0745455552507379 -0.169116784459073 -0.111761530078753 -0.117814653794727 -0.0045119238395056 0.0085142874550066 -0.16978111062922 -0.1028511510897 0.164072854605441 0.09800181401303 0.394984569994804 -0.119958571062918 0.0948085099360855 -0.119958571062918 -0.1134230792608 0.0168494476629061 -0.107754896315286 -0.159757545852637 -0.162656945818905 -0.0972747082265801
-0.0231432728228084 -0.0231432728228084 0.0175250675829438 -0.514111763748135 -0.124889783440387 -0.124889783440387 -0.124889783440387 0.0543124803491276 0.0180478536135186 0.0180478536135186 0.0180478536135186 0.284539910728702 0.0180478536135186 0.0169497661266694 0.131622584649748 -0.0303744112605877 0.98394668382125 0.98593552329768 -0.344241653758986 -0.156182185498111 -0.350877008207727 -0.0709478683838333 -0.0852160242828444 0.371480461973093 -0.00197960741078233 -0.124889783440387 -0.00901687831572057 -0.0252230874597316 0.21514917686597 -0.0133638470460661 0.0521135182354035 -0.010904684148882 0.373635629301451 -0.0303744112605877 -0.0268906536014622 -0.0252230874597316 -0.0252230874597316 -0.0252230874597316 -0.0252230874597316 0.00919760886097174 0.981858883661635 0.0578057209840402 0.899187320761602 -0.0252230874597316 0.0180478536135186 0.0180478536135186 -0.124889783440387 -0.124889783440387 -0.124889783440387 -0.124889783440387 0.352634818912466 -0.413703631305988 -0.00414872862737783 -0.340619525352179 -0.124889783440387 -0.0419696376683856 0.0354309636415629 -0.124889783440387 -0.887818684205187 0.0988983866533996 0.106255425608342 -0.00197960741078233 -0.743208829685477 -3.66195518036783e-05 -0.00487094219980928 -0.0224379714436367 -0.010904684148882 -0.0252230874597316 -0.010904684148882 -0.0133638470460661 -0.236180842482048 -0.124889783440387 -0.124889783440387 -0.124889783440387 -0.124889783440387 0.311311806360738 0.139500293332511 -0.0252230874597316 0.0180478536135186 0.0180478536135186 0.0180478536135186 -0.0971157071794947 -0.112824926451352 1 0.284274906391315 0.342401668473926 0.0881113713326412 -0.0804247456643234 -0.0399970334092499 0.141115565257439 0.0446098791516622 -0.0130951725648795 -0.0252230874597316 -0.0252230874597316 -0.0252230874597316 -0.0142263133765343 -0.174181606496647 0.0802815189801038 -0.0133638470460661 0.890285921335346 -0.284539910728702 -0.0272681555553109 0.0172961656006486 -0.0381143810097912 -0.0224775558294764 -0.105432334535545 -0.122042640863988 0.020815152704625 -0.105473183229712 0.0109154751339328 -0.267465953814345 0.00173000860582152 -0.211056556468815 -0.000595766742238171 0.0180478536135186 0.931617619759874 0.928325121440754 0.338349652531171 -0.0971157071794947 -0.136181629463531 -0.0142360021835737 0.312156998806728 0.0777683750027786 -0.0951974105358484 0.0233282468237449 0.0172617753012887 0.0180478536135186 0.1711916512089 0.0191196279174195 -0.0390425031210859 0.0180478536135186 0.127200941177428 -0.905065880883662 0.476474849681736 0.351360458411107 -0.00893581751811252 0.331778419669479 0.350737458430462 0.321607480124706 0.0988679559438272 -0.0231432728228084 0.126640380379067 0.126640380379067 -0.031021919972727 -0.975780713702964 -0.0133638470460661 -0.166287376761167 -0.0890444606190291 -0.139770330327264 -0.186014511285411 -0.0252230874597316 0.201682901809481 -0.10780704919533 -0.0973628134742806 -0.102546392366614 0.101732664500188 -0.0308808862461676 0.0188440720531252 0.0169497661266694 -0.0133638470460661 -0.010904684148882 -0.010904684148882 0.129813074111782 -0.0252230874597316 0.0205749989310243 -0.0133638470460661 -0.0252230874597316 -0.0295748307791416 -0.010904684148882 -0.0237764960255899 -0.010904684148882 -0.010904684148882 -0.031021919972727 0.0215848856694132 0.0917367093100589 0.526798275598245 0.053296303308521 0.0126835027953648 -0.0390425031210859 -0.010904684148882 0.362214311615423 0.0252314365689115 -0.34517425022976 -0.328432579444658 0.122606394989088 0.0180478536135186 0.0701769596310929 0.0130821742825923 0.0161604987631739 -0.0133638470460661 0.342084426893464 0.459210228183155 0.124417537688923 0.0162520770829954
0.00625838023906092 0.00625838023906092 -0.0706013199137182 -0.411557687613945 -0.0203582964699385 -0.0203582964699385 -0.0203582964699385 -0.05440390474953 -0.104114275660302 -0.104114275660302 -0.104114275660302 -0.12012910460323 -0.104114275660302 -0.10473313289081 -0.0555693688067995 0.024494400542066 0.309572139364533 0.31830068064889 -0.0824383808840182 -0.00375291791457808 -0.101857974808621 -0.0287739892902704 -0.0220766767707741 -0.156834291400938 -0.102422374421502 -0.0203582964699385 0.0191496983577713 0.00996482454909462 -0.0908332258446298 0.0176005704569977 0.0730436260102484 0.0199638841082252 -0.157744175433595 0.024494400542066 0.0167723290891839 0.00996482454909462 0.00996482454909462 0.00996482454909462 0.00996482454909462 0.0641239823157685 0.312458579197949 -0.0532799423403683 0.45849138080235 0.00996482454909462 -0.104114275660302 -0.104114275660302 -0.0203582964699385 -0.0203582964699385 -0.0203582964699385 -0.0203582964699385 -0.0396187788615997 -0.842315954772019 0.0694175081171314 -0.0812180516106549 -0.0203582964699385 -0.0391677472592599 -0.0997734024716637 -0.0203582964699385 -0.498385298269083 -0.0417723959634052 -0.0345172753370045 -0.102422374421502 0.129932704761692 -0.0603001610628151 0.0239213826958327 0.0122700671216473 0.0199638841082252 0.00996482454909462 0.0199638841082252 0.0176005704569977 0.22287272564923 -0.0203582964699385 -0.0203582964699385 -0.0203582964699385 -0.0203582964699385 0.967684258229199 -0.115496383630562 0.00996482454909462 -0.104114275660302 -0.104114275660302 -0.104114275660302 0.185592477190486 -0.140704338855185 0.284274906391315 1 -0.0578990530930168 0.0104099965725273 0.0162922736260022 0.105885119682234 -0.0388508570157268 -0.00635573753882482 0.0971437325573514 0.00996482454909462 0.00996482454909462 0.00996482454909462 0.0114200771522871 -0.0319565460254055 -0.084588004620895 0.0176005704569977 0.482682671863968 0.115627860737686 0.0701952546253137 -0.0982358980156625 0.00539877190683739 0.0714467691811975 0.190646359846238 0.172945849085322 0.158212999075591 0.190348262696553 0.0667920322925685 -0.00177369273712631 0.14338384466176 -0.117915425573832 -0.112154066978492 -0.104114275660302 0.420027005295566 0.422831148920367 0.0462153682566994 0.19534365386622 0.0376536109978255 0.0864173175421088 0.974081740080863 -0.00574992096051556 0.0012529261846173 -0.106223415181582 -0.101973963587028 -0.104114275660302 8.01060859901027e-05 -0.0860848313056748 0.0106663347246602 -0.104114275660302 0.0522399360714384 -0.422684169769391 0.768550627834561 0.874840612695088 0.0862880542292181 -0.0115293735485219 -0.0454387904478738 0.021899119420036 0.0233390931199245 0.00625838023906092 0.00921501256700461 0.00921501256700461 0.0169743234977963 -0.26746015734675 0.0176005704569977 -0.00469157942834225 -0.148648461854381 0.0051219456057464 0.206480467549001 0.00996482454909462 -0.0714495941188533 -0.0513262175334909 -0.065015951006638 -0.0558566262364541 -0.00854868610478598 0.0160806412721086 -0.101272445343333 -0.10473313289081 0.0176005704569977 0.0199638841082252 0.0199638841082252 -0.119449893634334 0.00996482454909462 -0.0911050142633283 0.0176005704569977 0.00996482454909462 0.010565003088169 0.0199638841082252 -0.000444103682403647 0.0199638841082252 0.0199638841082252 0.0169743234977963 -0.0693784173740349 0.217335069837369 0.641502813859788 0.0027313588523207 -0.106800110996231 0.0106663347246602 0.0199638841082252 0.872032734631927 -0.0888689134820708 -0.8521273096364 -0.0341222109819886 -0.120731388628107 -0.104114275660302 -0.0890426714018014 -0.099056579232928 -0.102635578384094 0.0176005704569977 0.884934446230755 0.36859299573617 0.0128642659882038 0.154798869713849
-0.0659341146303877 -0.0659341146303877 -0.00446104049803082 -0.100254883079454 -0.199206738983608 -0.199206738983608 -0.199206738983608 0.185598451716043 0.006959224810052 0.006959224810052 0.006959224810052 -0.000602415411873329 0.006959224810052 0.0142447439683647 -0.0304885671951239 -0.0668249163589418 0.333065625542843 0.332701100974969 -0.531318383672126 -0.22785330631974 -0.51961428363852 -0.155031352602 -0.148936826310738 0.172256992481385 0.050137517469216 -0.199206738983608 -0.0653623721217241 -0.0582144654912282 0.109978437626597 -0.0566647401729891 -0.0429448681081921 -0.0629101805282074 0.304004657289978 -0.0668249163589418 -0.0834137984468345 -0.0582144654912282 -0.0582144654912282 -0.0582144654912282 -0.0582144654912282 0.0655443976892291 0.333989426279497 0.187045190453137 0.308588031720357 -0.0582144654912282 0.006959224810052 0.006959224810052 -0.199206738983608 -0.199206738983608 -0.199206738983608 -0.199206738983608 0.957549572961564 0.056067416359236 -0.0723163628249481 -0.540607026917627 -0.199206738983608 -0.0419551743387669 0.0686337600550418 -0.199206738983608 -0.29725061484066 0.0644539630575688 0.0626801455901889 0.050137517469216 -0.380520525440532 0.0362105689386833 -0.0549827563661002 -0.0644697499611371 -0.0629101805282074 -0.0582144654912282 -0.0629101805282074 -0.0566647401729891 -0.234613157647364 -0.199206738983608 -0.199206738983608 -0.199206738983608 -0.199206738983608 -0.0352294081491775 0.374982548726231 -0.0582144654912282 0.006959224810052 0.006959224810052 0.006959224810052 -0.230574127265893 0.0331109185780609 0.342401668473926 -0.0578990530930168 1 0.185204772080357 -0.162959121315175 -0.136779267347693 0.162920192305714 0.0808826159459417 -0.0437021893070793 -0.0582144654912282 -0.0582144654912282 -0.0582144654912282 -0.058269819718084 -0.1793713469186 0.196880395596625 -0.0566647401729891 0.305300258606362 0.00060241541187281 0.00838431650107298 0.103616258793203 -0.0778736627393243 -0.00994397803727381 -0.228213822413962 -0.255740485332257 -0.276549993133468 -0.218699100204764 -0.0587176557910617 -0.0454312661010125 -0.301985957275612 -0.116242421063809 0.0513325222646242 0.00695922481005199 0.311105342214456 0.305333017181592 0.554412395868965 -0.230574127265893 -0.335683735592316 -0.0645745566786912 -0.0433465187136875 0.134785703105975 -0.0966240705605932 0.0149791135485155 0.0105827912695531 0.00695922481005199 0.26127126332902 0.0174195518433066 -0.0775680277280776 0.00695922481005199 -0.339148143530867 -0.2889179602455 -0.0413419641359759 -0.0552648990487651 -0.0723756219729731 0.901822288709346 0.988177912060607 0.618683603707091 0.24189866157782 -0.0659341146303877 0.222346525454482 0.222346525454482 -0.0683778065650519 -0.345863987851735 -0.0566647401729891 -0.234201609992911 0.0328399495895632 -0.223000020725432 -0.269593286043352 -0.0582144654912282 0.248667164834602 -0.158761564981618 -0.131280781857006 -0.126457454725028 0.184169105462544 -0.0613758005888952 0.00937103950304087 0.0142447439683647 -0.0566647401729891 -0.0629101805282074 -0.0629101805282074 0.363685747465358 -0.0582144654912282 0.0302245105719854 -0.0566647401729891 -0.0582144654912282 -0.0699494135441209 -0.0629101805282074 -0.0467564687035852 -0.0629101805282074 -0.0629101805282074 -0.0683778065650519 -0.021773498955247 0.221882625606014 -0.0227968955750115 0.151148902429555 0.0167396726691985 -0.0775680277280776 -0.0629101805282074 -0.0327997673755183 0.0340422974058555 0.0283646119718315 -0.629884791123094 0.356992499343897 0.00695922481005199 0.197118486271071 0.00695922481005199 0.017945434547376 -0.0566647401729891 -0.0599890624660089 0.0816270044551441 0.219847925028988 -0.27762661272459
-0.0231540687587628 -0.0231540687587628 0.0424685970515862 -0.0192332377599052 -0.918220315719176 -0.918220315719176 -0.918220315719176 0.568174421514013 -0.000862775699433334 -0.000862775699433334 -0.000862775699433334 -0.0319340388557639 -0.000862775699433334 0.00332386077473083 -0.0152316017148779 -0.0469449177481161 0.0762209779995381 0.0777095189146051 -0.0973747955010332 -0.837734157686862 -0.134783297838876 -0.107366635553238 -0.0877170862978868 -0.00531433445660063 -0.0842899642618755 -0.918220315719176 -0.0300656650074534 -0.0191446189991595 0.312333262146361 -0.0421427230005426 -0.0158390766684952 -0.0500332566892884 0.185484426650491 -0.0469449177481161 -0.00590173385750909 -0.0191446189991595 -0.0191446189991595 -0.0191446189991595 -0.0191446189991595 -0.00623271093263075 0.0777095189146051 0.558050141616589 0.0835623185496009 -0.0191446189991595 -0.000862775699433334 -0.000862775699433334 -0.918220315719176 -0.918220315719176 -0.918220315719176 -0.918220315719176 0.209103843965582 0.00855075522736535 0.0893440067182758 -0.0440812262427692 -0.918220315719176 -0.0351202060742937 -0.114957950437106 -0.918220315719176 -0.073748504860557 0.033032718977045 0.0392504993991236 -0.0842899642618755 -0.0703645902682146 -0.0733076737010692 -0.046102937094603 -0.0271321959623763 -0.0500332566892884 -0.0191446189991595 -0.0500332566892884 -0.0421427230005426 -0.1695605307783 -0.918220315719176 -0.918220315719176 -0.918220315719176 -0.918220315719176 0.0226008313047032 -0.0253187372565428 -0.0191446189991595 -0.000862775699433334 -0.000862775699433334 -0.000862775699433334 -0.0700082301276576 -0.150453968375879 0.0881113713326412 0.0104099965725273 0.185204772080357 1 -0.0594795175025586 0.0946762184356093 0.190291739112436 0.028096243961711 0.103766162441242 -0.0191446189991595 -0.0191446189991595 -0.0191446189991595 -0.0381509469204806 -0.0542878352822413 0.547111941704937 -0.0421427230005426 0.0765064861728329 0.0425040083740784 -0.038456761415151 -0.0363615521438555 -0.0184014726087678 -0.038862361906553 -0.0739695053967906 -0.0697716540505956 -0.119169680459338 -0.064567263012844 -0.0168679441697879 -0.0494752798236113 -0.106031877846901 -0.0370764145372103 -0.0755257574439611 -0.000862775699433334 0.0802244533448323 0.0745331964783033 0.106715295318314 -0.078529320395236 -0.733595834331971 0.0757209267174925 0.0221603609912087 0.726216436829012 -0.0649335009660329 0.00457704851968056 0.00122206772465284 -0.000862775699433334 0.851524967196164 -0.00498216598560221 -0.0234124984120916 -0.000862775699433334 -0.0694148712949491 -0.0653669168289494 -0.011367984547487 0.0308333603121717 0.0710957314785803 0.125341660450536 0.195261696676338 0.121390460947681 0.798855167276076 -0.0231540687587628 0.943414483378515 0.943414483378515 -0.0422701200554485 -0.0762209779995381 -0.0421427230005426 -0.842021458639073 -0.136854944087027 -0.851887963049783 -0.165488788964169 -0.0191446189991595 -0.0690229513396482 -0.108487868281086 -0.114138226462884 -0.111741268689051 0.813536292216631 -0.0231540687587628 0.00487354189024637 0.00332386077473083 -0.0421427230005426 -0.0500332566892884 -0.0500332566892884 -0.0228765581445578 -0.0191446189991595 0.0108756797749613 -0.0421427230005426 -0.0191446189991595 -0.0337417822936778 -0.0500332566892884 -0.0142753515087263 -0.0500332566892884 -0.0500332566892884 -0.0422701200554485 -0.00916775187150358 0.150602957051516 0.00812817763690366 0.716828820626287 0.00122206772465284 -0.0234124984120916 -0.0500332566892884 0.0453888822834587 0.013051952102991 -0.0323673579596953 -0.131648264933569 -0.0259676599269822 -0.000862775699433334 0.557112924635543 -0.000862775699433334 0.00544274526874042 -0.0421427230005426 0.024583670546526 -0.0265438637054378 0.939105527547726 -0.120904248210741
-0.085239481900004 -0.085239481900004 0.147032348629942 -0.0345276309175762 0.0841238275463028 0.0841238275463028 0.0841238275463028 -0.175901500587865 0.0777404394212072 0.0777404394212072 0.0777404394212072 0.0715048788630539 0.0777404394212072 0.0760891658232473 -0.0415415294993161 -0.0965260007949099 -0.0916971989238528 -0.0898247459974039 -0.13274813241799 0.155929665405656 -0.142051613484866 0.789358329553232 0.793222259953616 0.0165799066540473 -0.141771183412458 0.0841238275463028 -0.0961162949715534 -0.0949546444995853 -0.0954853068031918 -0.0986074822741984 -0.0745455552507379 -0.0949546444995853 -0.142911601756162 -0.0965260007949099 -0.0835307011962909 -0.0949546444995853 -0.0949546444995853 -0.0949546444995853 -0.0949546444995853 0.0291182027518571 -0.0821460812634703 -0.187365391605039 -0.0618560835927053 -0.0949546444995853 0.0777404394212072 0.0777404394212072 0.0841238275463028 0.0841238275463028 0.0841238275463028 0.0841238275463028 -0.141669606634786 -0.0449785596796985 0.000697136278363712 -0.135257247516863 0.0841238275463028 -0.109186519919917 0.274167417218983 0.0841238275463028 0.0615728082696769 -0.0359499839179279 -0.0342217283235875 -0.141771183412458 0.0817312875999511 -0.14904036325044 -0.0887581735010141 -0.0914061449406506 -0.0949546444995853 -0.0949546444995853 -0.0949546444995853 -0.0986074822741984 0.16489238422041 0.0841238275463028 0.0841238275463028 0.0841238275463028 0.0841238275463028 0.0105539956315101 -0.140686877503824 -0.0949546444995853 0.0777404394212072 0.0777404394212072 0.0777404394212072 0.221264734557583 -0.235063043698513 -0.0804247456643234 0.0162922736260022 -0.162959121315175 -0.0594795175025586 1 0.16486665856495 0.503010845803832 0.0865103614097483 -0.0148634552563184 -0.0949546444995853 -0.0949546444995853 -0.0949546444995853 -0.0923808675327117 0.43111801009926 -0.1844950873374 -0.0986074822741984 -0.0675948951499657 -0.0715048788630545 -0.141706806272113 0.0552650387764445 -0.0861341390757007 -0.137422469401522 0.226858048686531 0.220641478183276 0.3293791632621 0.224648241522966 -0.0879593353233759 0.233489751995223 0.303373463699267 0.24295125070385 -0.135965281513187 0.0777404394212072 -0.117868046881413 -0.115823929362492 0.179607765357854 0.230158666396443 0.169483523225601 0.0731326132010684 0.0256977595888318 -0.161005373584472 0.682517110510556 0.0740691890225085 0.0724221133584908 0.0777404394212072 -0.145629805839897 0.0794012400078557 -0.0796236389011369 0.0777404394212072 -0.048369724250244 0.136605623808537 -0.0125844434238938 -0.0412605159376132 0.0722889887457365 -0.127013181935766 -0.163678571299979 0.147395028735211 -0.0346912612499809 -0.085239481900004 -0.0718698380414603 -0.0718698380414603 -0.0895244196370121 0.0895692315610307 -0.0986074822741984 0.153518529129428 -0.220199934973846 0.157662703771243 0.159223560417837 -0.0949546444995853 -0.0290917196250483 -0.140686877503824 -0.14801425209391 -0.144905881452547 -0.146827223341367 -0.101136565141352 0.0830946439197525 0.0760891658232473 -0.0986074822741984 -0.0949546444995853 -0.0949546444995853 -0.14385936053336 -0.0949546444995853 0.0503761614724346 -0.0986074822741984 -0.0949546444995853 -0.0936611474555209 -0.0949546444995853 -0.0637649183660538 -0.0949546444995853 -0.0949546444995853 -0.0895244196370121 0.0355964430705748 0.0983473146403312 0.0217813737425076 -0.0632764026754909 0.0724221133584908 -0.0796236389011369 -0.0949546444995853 0.0549439255250811 0.0542436534788713 -0.0250887023284735 -0.148528163787739 -0.144905881452547 0.0777404394212072 -0.197224273193185 0.0777404394212072 0.0707845213595622 -0.0986074822741984 -0.0428931419186822 -0.0918052090054205 -0.0752476689743019 0.32579018011865
-0.0792886793125 -0.0792886793125 -0.00147176529520583 -0.0159742656479023 -0.0909944507972246 -0.0909944507972246 -0.0909944507972246 -0.61358091630091 -0.00176928324618075 -0.00176928324618075 -0.00176928324618075 0.0355603980721875 -0.00176928324618075 0.00425945798090628 -0.120385529558446 0.0491548524652127 -0.0525203242556049 -0.0538012243863701 0.0404046062381545 -0.0813819773878545 0.0020313697418216 0.150236817364726 0.116784494005289 -0.0889328467505331 -0.108177801409575 -0.0909944507972246 -0.0539431837664365 -0.0678898754428674 0.0312760905840131 -0.0739333288030172 0.0471513515905596 -0.0823651610885799 -0.0905427483552904 0.0491548524652127 -0.0677150339073293 -0.0678898754428674 -0.0678898754428674 -0.0678898754428674 -0.0678898754428674 0.134348746652203 -0.0538012243863701 -0.619191244029936 -0.0134648907873214 -0.0678898754428674 -0.00176928324618075 -0.00176928324618075 -0.0909944507972246 -0.0909944507972246 -0.0909944507972246 -0.0909944507972246 -0.146471410211447 -0.112906589401529 0.149247212001405 0.0575356949589113 -0.0909944507972246 0.00610245614465362 -0.0925375777211291 -0.0909944507972246 0.0219330215282332 0.0105293048802943 0.0217218273479793 -0.108177801409575 0.100202467930349 -0.0646860873058436 -0.07088838510804 -0.0762570104188774 -0.0823651610885799 -0.0678898754428674 -0.0823651610885799 -0.0739333288030172 0.0962051179036675 -0.0909944507972246 -0.0909944507972246 -0.0909944507972246 -0.0909944507972246 0.111009493112473 -0.284907589007924 -0.0678898754428674 -0.00176928324618075 -0.00176928324618075 -0.00176928324618075 0.113147497204176 -0.183414970013922 -0.0399970334092499 0.105885119682234 -0.136779267347693 0.0946762184356093 0.16486665856495 1 -0.132687128503174 -0.0422825481142353 0.125590218411766 -0.0678898754428674 -0.0678898754428674 -0.0678898754428674 -0.0770262282117157 0.0875057226052907 -0.445636561059721 -0.0739333288030173 -0.0264951914656626 -0.0250418290604503 0.0630999321444593 -0.0956430514279875 -0.0951496831426596 0.0148522909748055 0.108644283494598 0.125497150058634 0.102938353716192 0.114299114568463 0.0348645487951944 0.0528781940842295 0.101007112393175 0.0462256597048281 -0.107672418137553 -0.00176928324618075 -0.0452666892101366 -0.040393374649417 -0.0617349437106422 0.113147497204176 0.415765624269274 0.038407538683628 0.111325966110866 0.101838680419188 0.0787644717986282 -0.00901957840839041 -0.00362910014702322 -0.00176928324618075 0.113147497204176 0.0113783940619673 0.0388840870764966 -0.00176928324618075 -0.0174068459776395 0.0330149859999827 0.104939638687987 0.085577826702817 0.042530350476502 -0.13005247410246 -0.134729218193073 -0.0973414741251385 0.0526788703652995 -0.0792886793125 0.124400531886638 0.124400531886638 0.0457177413706693 0.0448221737983556 -0.0739333288030173 -0.083128297698049 -0.212388522321318 -0.0825960713387485 0.0510064668908479 -0.0678898754428674 -0.076874717404777 0.0561510803956854 0.0217363555761749 0.0674305113799811 0.0748563917949105 -0.0792886793125 7.74972398958697e-05 0.00425945798090628 -0.0739333288030173 -0.08236516108858 -0.08236516108858 -0.287250575126411 -0.0678898754428674 -0.0164592139093158 -0.0739333288030173 -0.0678898754428674 -0.0932698728348608 -0.08236516108858 -0.0833624297950166 -0.08236516108858 -0.08236516108858 0.0457177413706693 0.0798752889563568 0.0471513515905596 0.0887777736102329 0.0892262829866551 0.00605942082311308 0.0388840870764966 -0.08236516108858 0.0914206647775126 -0.00816909204467405 -0.0920336744362912 0.0858035537441803 -0.299214588375234 -0.00176928324618075 -0.491850968286362 -0.00176928324618075 0.00244587978577849 -0.0739333288030173 0.093261895497842 0.0343415407453095 0.124949417396144 0.0994700924969857
-0.12437689460434 -0.12437689460434 0.0445663734216034 -0.0446652278293052 -0.178524009354162 -0.178524009354162 -0.178524009354162 0.228056963232175 0.058094338559186 0.058094338559186 0.058094338559186 0.0680186164072532 0.058094338559186 0.0635897770478331 -0.0166943933807344 -0.164557773588592 0.135619294751216 0.128910204210823 -0.27584996705981 -0.142727412174158 -0.271721911182887 0.478909859368297 0.47346299629302 0.130788253365642 -0.185184359160991 -0.178524009354162 -0.112087039015724 -0.123631291243278 0.026394920552873 -0.118231908682848 -0.133485469048955 -0.123631291243278 0.0241817718812318 -0.164557773588592 -0.11073220513543 -0.123631291243278 -0.123631291243278 -0.123631291243278 -0.123631291243278 0.113959552306242 0.129760721578316 0.242033885530861 0.117887847352842 -0.123631291243278 0.058094338559186 0.058094338559186 -0.178524009354162 -0.178524009354162 -0.178524009354162 -0.178524009354162 0.1709307298989 0.00237515342568933 -0.0690864397350185 -0.287349201619084 -0.178524009354162 -0.195515531091154 0.207609001575029 -0.178524009354162 -0.106019689436725 -0.03129287974288 -0.0320318795342756 -0.185184359160991 -0.104378667380729 -0.180392501637976 -0.118936373167903 -0.128955515635571 -0.123631291243278 -0.123631291243278 -0.123631291243278 -0.118231908682848 0.0332138423023407 -0.178524009354162 -0.178524009354162 -0.178524009354162 -0.178524009354162 -0.0282348555322577 0.0680261557915674 -0.123631291243278 0.058094338559186 0.058094338559186 0.058094338559186 0.0351802382746075 -0.287545928419478 0.141115565257439 -0.0388508570157268 0.162920192305714 0.190291739112436 0.503010845803832 -0.132687128503174 1 0.173880589995398 -0.100578765263089 -0.123631291243278 -0.123631291243278 -0.123631291243278 -0.113414959984332 0.160999275777183 0.180779970276336 -0.118231908682848 0.115797495577402 -0.051763249216675 -0.0869627355018834 0.0724753744351933 -0.116806326424158 -0.0671604052141114 0.040186266044443 0.0335705128160658 0.0823413636072959 0.0420892537648485 -0.139115004560597 0.0938633152537801 0.0696854992939365 0.122929783084675 -0.181431729877725 0.058094338559186 0.0878980138400984 0.0922383300822167 0.203823204038772 0.0351802382746075 -0.231661237448386 0.0676410927020119 -0.027212026629303 0.1550947109034 0.441630483445632 0.0645141188349205 0.0570463703123819 0.058094338559186 0.174471590305148 0.0680897309518784 -0.171820310571765 0.058094338559186 -0.108491095827308 -0.0718741952534307 -0.0184054923217919 -0.0376566323583802 0.0689148465149595 0.12034411995879 0.170713663453094 0.218602482308975 0.214894256847745 -0.12437689460434 0.198266101232026 0.198266101232026 -0.161389582594225 -0.126343744426963 -0.118231908682848 -0.150947350023535 -0.260108705342699 -0.147313180570281 0.0675165796327609 -0.123631291243278 0.139991109134051 -0.251921845232275 -0.249999453847072 -0.243396559556982 0.149093876553455 -0.12437689460434 0.0645141188349205 0.0635897770478331 -0.118231908682848 -0.123631291243278 -0.123631291243278 0.0780429893766804 -0.123631291243278 0.0314883769758959 -0.118231908682848 -0.123631291243278 -0.105943520720666 -0.123631291243278 -0.103220501299645 -0.123631291243278 -0.123631291243278 -0.161389582594225 0.0420738348021162 0.138270283194973 0.0530376866918532 0.242337662785021 0.0570463703123819 -0.171820310571765 -0.123631291243278 0.0566391459189619 0.0306112315868593 -0.00720156535457401 -0.205919930250342 0.0849105248535673 0.058094338559186 0.158071771870463 0.058094338559186 0.0625014779658774 -0.118231908682848 -0.0465903248851067 0.0540982264582525 0.194206092904028 0.076688304860026
-0.75871475853655 -0.75871475853655 -0.0048078862080787 -0.0222599005168191 0.00677620328257231 0.00677620328257231 0.00677620328257231 0.109515172682401 0.0205731948186881 0.0205731948186881 0.0205731948186881 -0.0245987670900186 0.0205731948186881 0.0539681000277464 0.0241778754560153 -0.924798550883952 0.0436486100776113 0.0367233660148174 -0.0851279802905696 0.0339740928293349 -0.0362889395244459 -0.0122695964598482 -0.0340872882182614 0.0361797056844163 0.0901824756652476 0.00677620328257231 -0.713557352775353 -0.724414152552567 0.0395209531599147 -0.695398916493766 -0.655814812224436 -0.724414152552567 0.0279832969317915 -0.924798550883952 -0.810716815237935 -0.724414152552567 -0.724414152552567 -0.724414152552567 -0.724414152552567 0.142012520550482 0.0367233660148174 0.108536096399915 0.0447870222575534 -0.724414152552567 0.0205731948186881 0.0205731948186881 0.00677620328257231 0.00677620328257231 0.00677620328257231 0.00677620328257231 0.0766445012157593 0.013367291623249 0.0329873912487835 -0.0868237620564603 0.00677620328257231 0.020182086501556 -0.0143764610135135 0.00677620328257231 -0.041049916317148 0.0266696883810996 0.0240434304821798 0.0901824756652476 -0.0161310462569146 0.0159091883264059 -0.689608287786418 -0.75283174400123 -0.724414152552567 -0.724414152552567 -0.724414152552567 -0.695398916493766 0.000570515830543004 0.00677620328257231 0.00677620328257231 0.00677620328257231 0.00677620328257231 0.0152514319646975 0.00106532199268833 -0.724414152552567 0.0205731948186881 0.0205731948186881 0.0205731948186881 0.00768992754964995 -0.00272923107124548 0.0446098791516622 -0.00635573753882482 0.0808826159459417 0.028096243961711 0.0865103614097483 -0.0422825481142353 0.173880589995398 1 0.0260638352503604 -0.724414152552567 -0.724414152552567 -0.724414152552567 -0.701317288578826 -0.129523363832817 0.0550374348393753 -0.695398916493766 0.0481458953538289 0.0481384480518275 -0.08285037297569 0.033195258772304 -0.790111741687055 -0.0506885091833822 0.00445237639603496 -0.0311896189331371 -0.0194276570404834 0.0109001163310942 -0.785522829761878 0.00893556031812227 -0.0460857868704765 0.0189024943630768 0.0872395311920167 0.0205731948186881 0.0476363182809505 0.0404737040901013 0.068861603495395 -0.0113417493433091 -0.0436196979839413 0.143661509401402 0.0183825476863051 0.0562089968797279 0.0190472112102331 0.0220970807186471 0.0190472112102331 0.0205731948186881 0.065249781975127 0.0599718629788062 -0.987790952548414 0.0205731948186881 0.0167749944307856 -0.0332747183955917 0.00055128008262175 0.012852267106746 0.14465328965926 0.064398408497931 0.0803410294881653 0.0846411192781948 0.072688780852337 -0.75871475853655 0.0388686979682908 0.0388686979682908 -0.937633327056024 -0.0535445392307516 -0.695398916493766 0.00156800663445683 -0.0689262292809615 0.0137929321589967 0.012218939044406 -0.724414152552567 0.0370473205227907 -0.0421492705128643 -0.0701817290999818 -0.0553498284231532 0.050075493851872 -0.718635008411467 0.0220970807186471 0.0539681000277464 -0.695398916493766 -0.724414152552567 -0.724414152552567 0.00486948131911194 -0.724414152552567 0.0373472211820416 -0.695398916493766 -0.724414152552567 -0.733008688520511 -0.724414152552567 -0.650670392571567 -0.724414152552567 -0.724414152552567 -0.937633327056024 0.0226967650440106 0.0308540810725637 -0.00813273752521426 0.0633664358065077 0.0554701071464686 -0.987790952548414 -0.724414152552567 0.012272227037596 0.035822962808734 0.00182369895318877 -0.0833128679944328 0.00609655079553373 0.0205731948186881 0.0403440152633879 0.0205731948186881 0.052465127058574 -0.695398916493766 0.00593580782151932 0.0573799854841186 0.0403875696749772 -0.017894400939941
-0.0356144915650064 -0.0356144915650064 -0.138974059675182 -0.0560743371417784 -0.0974255957425118 -0.0974255957425118 -0.0974255957425118 -0.0137142037461574 -0.161721537403249 -0.161721537403249 -0.161721537403249 -0.0238319314436576 -0.161721537403249 -0.170528611429533 0.00459273328295952 -0.0535184064135668 -0.0129029256175826 -0.0117354535461161 0.0622558623982832 -0.106527642626147 0.0393156001963651 -0.0193015828523484 -0.0110300168667729 -0.0480694620478265 0.108990747324162 -0.0974255957425118 -0.0452385148661763 -0.0566083556123237 0.127152723533252 -0.0683725203982393 0.00423335830050157 -0.0566083556123237 0.0912705963464359 -0.0535184064135668 -0.0198672670978748 -0.0566083556123237 -0.0566083556123237 -0.0566083556123237 -0.0566083556123237 0.0396440388708378 -0.0115286450596754 -0.00729989070676629 0.0131182970787137 -0.0566083556123237 -0.161721537403249 -0.161721537403249 -0.0974255957425118 -0.0974255957425118 -0.0974255957425118 -0.0974255957425118 -0.0390780191286839 -0.0751023263183587 0.789606902506635 0.0511949607211311 -0.0974255957425118 0.028058527958341 0.0297515006281813 -0.0974255957425118 -0.0117178716500969 0.125822441555969 0.128401923896341 0.108990747324162 0.0674735193683786 0.06822878838543 -0.0720349252501866 -0.0453563708148165 -0.0566083556123237 -0.0566083556123237 -0.0566083556123237 -0.0683725203982393 -0.132057753464764 -0.0974255957425118 -0.0974255957425118 -0.0974255957425118 -0.0974255957425118 0.0920501929597059 -0.000960471997296032 -0.0566083556123237 -0.161721537403249 -0.161721537403249 -0.161721537403249 0.0948280601902876 0.072584533171041 -0.0130951725648795 0.0971437325573514 -0.0437021893070793 0.103766162441242 -0.0148634552563184 0.125590218411766 -0.100578765263089 0.0260638352503604 1 -0.0566083556123237 -0.0566083556123237 -0.0566083556123237 -0.0589283303230276 0.028610429011013 0.0441384401072263 -0.0683725203982393 0.0138758359058868 0.0219100270435581 0.154998365208598 -0.590157027788614 -0.042997006300062 0.163787373054778 0.0841363615559376 0.0937574929060936 0.0752214273045798 0.0967095304110575 -0.0295410351454599 0.0890918220914929 0.0864988059554388 0.114809663913637 0.1023190439582 -0.161721537403249 0.00246821681650764 0.000550834541566649 0.0169507822626667 0.0989247835953312 0.000175199772533791 0.0450176885162323 0.0958077613201235 0.117507114174583 -0.0140962409714613 -0.160322024125819 -0.166109453365926 -0.161721537403249 0.116209556636563 -0.175323609873171 -0.0140193511992883 -0.161721537403249 0.107050224982063 -0.010154028335956 0.0589835306857419 0.0822379467455349 0.0441101214685581 -0.0355859077002385 -0.0578440478024014 -0.0390903790054628 0.0745456672028601 -0.0356144915650064 0.112507520645739 0.112507520645739 -0.0418791099065072 0.00864396774945293 -0.0683725203982393 -0.115841514101464 0.0596404515275128 -0.100739407296178 -0.141951723088712 -0.0566083556123237 -0.187160334931573 0.0628038994287051 0.0564813652040746 0.0671222458879517 0.117109870587028 -0.0601248845195198 -0.157364631721269 -0.170528611429533 -0.0683725203982393 -0.0566083556123237 -0.0566083556123237 -0.00185507788380076 -0.0566083556123237 -0.179412165060379 -0.0683725203982393 -0.0566083556123237 -0.0658180322625625 -0.0566083556123237 -0.0576241794907901 -0.0566083556123237 -0.0566083556123237 -0.0418791099065072 -0.0777890715661005 0.0992683659378798 0.0355287012599354 0.107904127992961 -0.173602107570083 -0.0140193511992883 -0.0566083556123237 0.0721471243512745 -0.176290909343781 -0.0890114751269154 0.0293987678714332 0.00351425225125227 -0.161721537403249 0.0244531129914607 -0.169165310915833 -0.174979254452242 -0.0683725203982393 0.0727158469570123 0.104710426122954 0.105005476912814 0.0737025015591762
0.97650167129602 0.97650167129602 -0.0722556582044636 0.0298164508829046 0.00495832862467751 0.00495832862467751 0.00495832862467751 -0.00678901478210055 -0.109154171625687 -0.109154171625687 -0.109154171625687 0.0227984249228164 -0.109154171625687 -0.108257528747055 -0.0291021362097606 0.745874962999471 -0.018513481890742 -0.010775795875039 -0.0197379689759082 -0.0258755318999781 -0.024407009386724 0.0266504733970503 0.0339826419224749 0.00213540565879478 -0.114909016141399 0.00495832862467751 0.959978245028281 1 -0.0503569436420586 0.984135739592069 0.542298614601974 0.968394525821554 -0.0451084817577235 0.745874962999471 0.910141150132924 1 1 1 1 -0.180950000494437 -0.010775795875039 -0.00334935671905711 -0.0197777274318338 1 -0.109154171625687 -0.109154171625687 0.00495832862467751 0.00495832862467751 0.00495832862467751 0.00495832862467751 -0.0555880071955913 -0.0171314286208414 -0.0419882099226062 -0.0267965761240684 0.00495832862467751 -0.0575826754310217 0.0258379852836701 0.00495832862467751 0.0090807693116742 0.00996482454909462 -0.00556711560402983 -0.114909016141399 -0.0151356421512765 -0.0652519702655538 0.976179444602044 0.984559442165309 0.968394525821554 1 0.968394525821554 0.984135739592069 0.0208491563535378 0.00495832862467751 0.00495832862467751 0.00495832862467751 0.00495832862467751 -0.00606345613776118 0.00580531484097103 1 -0.109154171625687 -0.109154171625687 -0.109154171625687 0.0435778532460186 0.0085142874550066 -0.0252230874597316 0.00996482454909462 -0.0582144654912282 -0.0191446189991595 -0.0949546444995853 -0.0678898754428674 -0.123631291243278 -0.724414152552567 -0.0566083556123237 1 1 1 0.976132627538378 0.117531111068212 -0.000572377698424315 0.984135739592069 -0.0168877987391842 -0.0423958161539534 -0.163562868263054 -0.020117654853006 0.935445575044723 0.132865396971794 0.047661933444058 0.0908226690993867 0.0431038598754133 0.0395508804966805 0.639880211861513 0.00406690103287268 0.0843968270908298 0.00857424142672121 -0.111831949756141 -0.109154171625687 1.38031676033596e-05 -0.00373780776032392 -0.0105439088913301 0.0435778532460186 0.0158018663945016 -0.183051114764029 -0.0113691424932739 -0.0730044913675349 0.0256557672663227 -0.109601288042266 -0.108706256371916 -0.109154171625687 -0.0460728153716689 -0.11004761893452 0.734513336203702 -0.109154171625687 -0.0175379262291139 -0.00425097446587863 0.0231254362361092 0.00934581610722468 -0.184314824734488 -0.0681163855900066 -0.057438371330159 0.0050512132698881 -0.0416763235582902 0.97650167129602 -0.0398162578456851 -0.0398162578456851 0.735869973824369 0.0327930836876356 0.984135739592069 0.0107491045733406 0.0365574688561261 -0.0239720430627043 0.0226687827862026 1 -0.00144871812676454 0.025544986118882 0.0432100807016311 0.0332338115303171 -0.0249239302558659 0.992197862824048 -0.109601288042266 -0.108257528747055 0.984135739592069 0.968394525821554 0.968394525821554 -5.61557163936528e-05 1 -0.100763040592515 0.984135739592069 1 0.935356179585467 0.968394525821554 0.959978245028281 0.968394525821554 0.968394525821554 0.735869973824369 -0.0562729577332126 -0.0393137588410814 0.003854107719012 -0.0807404625033917 -0.108706256371916 0.734513336203702 0.968394525821554 -0.0181320930840332 -0.102804177793445 0.00882561276293375 0.0259594460017843 -0.0019504492564828 -0.109154171625687 0.00892805461007522 -0.109154171625687 -0.107807974990489 0.984135739592069 0.0156867208463422 -0.0615296418817308 -0.0418639095805112 0.0413877146208966
0.97650167129602 0.97650167129602 -0.0722556582044636 0.0298164508829046 0.00495832862467751 0.00495832862467751 0.00495832862467751 -0.00678901478210055 -0.109154171625687 -0.109154171625687 -0.109154171625687 0.0227984249228164 -0.109154171625687 -0.108257528747055 -0.0291021362097606 0.745874962999471 -0.018513481890742 -0.010775795875039 -0.0197379689759082 -0.0258755318999781 -0.024407009386724 0.0266504733970503 0.0339826419224749 0.00213540565879478 -0.114909016141399 0.00495832862467751 0.959978245028281 1 -0.0503569436420586 0.984135739592069 0.542298614601974 0.968394525821554 -0.0451084817577235 0.745874962999471 0.910141150132924 1 1 1 1 -0.180950000494437 -0.010775795875039 -0.00334935671905711 -0.0197777274318338 1 -0.109154171625687 -0.109154171625687 0.00495832862467751 0.00495832862467751 0.00495832862467751 0.00495832862467751 -0.0555880071955913 -0.0171314286208414 -0.0419882099226062 -0.0267965761240684 0.00495832862467751 -0.0575826754310217 0.0258379852836701 0.00495832862467751 0.0090807693116742 0.00996482454909462 -0.00556711560402983 -0.114909016141399 -0.0151356421512765 -0.0652519702655538 0.976179444602044 0.984559442165309 0.968394525821554 1 0.968394525821554 0.984135739592069 0.0208491563535378 0.00495832862467751 0.00495832862467751 0.00495832862467751 0.00495832862467751 -0.00606345613776118 0.00580531484097103 1 -0.109154171625687 -0.109154171625687 -0.109154171625687 0.0435778532460186 0.0085142874550066 -0.0252230874597316 0.00996482454909462 -0.0582144654912282 -0.0191446189991595 -0.0949546444995853 -0.0678898754428674 -0.123631291243278 -0.724414152552567 -0.0566083556123237 1 1 1 0.976132627538378 0.117531111068212 -0.000572377698424315 0.984135739592069 -0.0168877987391842 -0.0423958161539534 -0.163562868263054 -0.020117654853006 0.935445575044723 0.132865396971794 0.047661933444058 0.0908226690993867 0.0431038598754133 0.0395508804966805 0.639880211861513 0.00406690103287268 0.0843968270908298 0.00857424142672121 -0.111831949756141 -0.109154171625687 1.38031676033596e-05 -0.00373780776032392 -0.0105439088913301 0.0435778532460186 0.0158018663945016 -0.183051114764029 -0.0113691424932739 -0.0730044913675349 0.0256557672663227 -0.109601288042266 -0.108706256371916 -0.109154171625687 -0.0460728153716689 -0.11004761893452 0.734513336203702 -0.109154171625687 -0.0175379262291139 -0.00425097446587863 0.0231254362361092 0.00934581610722468 -0.184314824734488 -0.0681163855900066 -0.057438371330159 0.0050512132698881 -0.0416763235582902 0.97650167129602 -0.0398162578456851 -0.0398162578456851 0.735869973824369 0.0327930836876356 0.984135739592069 0.0107491045733406 0.0365574688561261 -0.0239720430627043 0.0226687827862026 1 -0.00144871812676454 0.025544986118882 0.0432100807016311 0.0332338115303171 -0.0249239302558659 0.992197862824048 -0.109601288042266 -0.108257528747055 0.984135739592069 0.968394525821554 0.968394525821554 -5.61557163936528e-05 1 -0.100763040592515 0.984135739592069 1 0.935356179585467 0.968394525821554 0.959978245028281 0.968394525821554 0.968394525821554 0.735869973824369 -0.0562729577332126 -0.0393137588410814 0.003854107719012 -0.0807404625033917 -0.108706256371916 0.734513336203702 0.968394525821554 -0.0181320930840332 -0.102804177793445 0.00882561276293375 0.0259594460017843 -0.0019504492564828 -0.109154171625687 0.00892805461007522 -0.109154171625687 -0.107807974990489 0.984135739592069 0.0156867208463422 -0.0615296418817308 -0.0418639095805112 0.0413877146208966
0.97650167129602 0.97650167129602 -0.0722556582044636 0.0298164508829046 0.00495832862467751 0.00495832862467751 0.00495832862467751 -0.00678901478210055 -0.109154171625687 -0.109154171625687 -0.109154171625687 0.0227984249228164 -0.109154171625687 -0.108257528747055 -0.0291021362097606 0.745874962999471 -0.018513481890742 -0.010775795875039 -0.0197379689759082 -0.0258755318999781 -0.024407009386724 0.0266504733970503 0.0339826419224749 0.00213540565879478 -0.114909016141399 0.00495832862467751 0.959978245028281 1 -0.0503569436420586 0.984135739592069 0.542298614601974 0.968394525821554 -0.0451084817577235 0.745874962999471 0.910141150132924 1 1 1 1 -0.180950000494437 -0.010775795875039 -0.00334935671905711 -0.0197777274318338 1 -0.109154171625687 -0.109154171625687 0.00495832862467751 0.00495832862467751 0.00495832862467751 0.00495832862467751 -0.0555880071955913 -0.0171314286208414 -0.0419882099226062 -0.0267965761240684 0.00495832862467751 -0.0575826754310217 0.0258379852836701 0.00495832862467751 0.0090807693116742 0.00996482454909462 -0.00556711560402983 -0.114909016141399 -0.0151356421512765 -0.0652519702655538 0.976179444602044 0.984559442165309 0.968394525821554 1 0.968394525821554 0.984135739592069 0.0208491563535378 0.00495832862467751 0.00495832862467751 0.00495832862467751 0.00495832862467751 -0.00606345613776118 0.00580531484097103 1 -0.109154171625687 -0.109154171625687 -0.109154171625687 0.0435778532460186 0.0085142874550066 -0.0252230874597316 0.00996482454909462 -0.0582144654912282 -0.0191446189991595 -0.0949546444995853 -0.0678898754428674 -0.123631291243278 -0.724414152552567 -0.0566083556123237 1 1 1 0.976132627538378 0.117531111068212 -0.000572377698424315 0.984135739592069 -0.0168877987391842 -0.0423958161539534 -0.163562868263054 -0.020117654853006 0.935445575044723 0.132865396971794 0.047661933444058 0.0908226690993867 0.0431038598754133 0.0395508804966805 0.639880211861513 0.00406690103287268 0.0843968270908298 0.00857424142672121 -0.111831949756141 -0.109154171625687 1.38031676033596e-05 -0.00373780776032392 -0.0105439088913301 0.0435778532460186 0.0158018663945016 -0.183051114764029 -0.0113691424932739 -0.0730044913675349 0.0256557672663227 -0.109601288042266 -0.108706256371916 -0.109154171625687 -0.0460728153716689 -0.11004761893452 0.734513336203702 -0.109154171625687 -0.0175379262291139 -0.00425097446587863 0.0231254362361092 0.00934581610722468 -0.184314824734488 -0.0681163855900066 -0.057438371330159 0.0050512132698881 -0.0416763235582902 0.97650167129602 -0.0398162578456851 -0.0398162578456851 0.735869973824369 0.0327930836876356 0.984135739592069 0.0107491045733406 0.0365574688561261 -0.0239720430627043 0.0226687827862026 1 -0.00144871812676454 0.025544986118882 0.0432100807016311 0.0332338115303171 -0.0249239302558659 0.992197862824048 -0.109601288042266 -0.108257528747055 0.984135739592069 0.968394525821554 0.968394525821554 -5.61557163936528e-05 1 -0.100763040592515 0.984135739592069 1 0.935356179585467 0.968394525821554 0.959978245028281 0.968394525821554 0.968394525821554 0.735869973824369 -0.0562729577332126 -0.0393137588410814 0.003854107719012 -0.0807404625033917 -0.108706256371916 0.734513336203702 0.968394525821554 -0.0181320930840332 -0.102804177793445 0.00882561276293375 0.0259594460017843 -0.0019504492564828 -0.109154171625687 0.00892805461007522 -0.109154171625687 -0.107807974990489 0.984135739592069 0.0156867208463422 -0.0615296418817308 -0.0418639095805112 0.0413877146208966
0.968516706876403 0.968516706876403 -0.128722362993784 0.0433400433856087 0.0199012492242623 0.0199012492242623 0.0199012492242623 0.0041902785796807 -0.106548948355757 -0.106548948355757 -0.106548948355757 0.0300864416014152 -0.106548948355757 -0.105673705986674 -0.0265725501225059 0.742596552432544 -0.00713268305616373 0.00104774340918474 -0.0168774823457968 -0.0083461800084376 -0.0204685902647146 0.0280652686672059 0.014353823254717 0.0100845433884048 -0.112166439853954 0.0199012492242623 0.983450627451276 0.976132627538378 -0.0491550557121226 0.991867877842735 0.525926842168935 0.976132627538378 -0.039942031979529 0.742596552432544 0.881227579993135 0.976132627538378 0.976132627538378 0.976132627538378 0.976132627538378 -0.176631199435706 0.00104774340918474 0.00765802676009615 -0.0139814654616429 0.976132627538378 -0.106548948355757 -0.106548948355757 0.0199012492242623 0.0199012492242623 0.0199012492242623 0.0199012492242623 -0.0561322911202933 -0.0214542538379343 -0.0553588653406466 -0.0232263268381454 0.0199012492242623 -0.056208328269173 0.0175219627604891 0.0199012492242623 0.00247730238485118 0.0114200771522871 -0.0043064803695932 -0.112166439853954 -0.0238324995436801 -0.0577862131784089 0.98391427469614 0.961060595248543 0.976132627538378 0.976132627538378 0.976132627538378 0.991867877842735 0.0079217437148434 0.0199012492242623 0.0199012492242623 0.0199012492242623 0.0199012492242623 -0.00523122352393531 0.0122294357205567 0.976132627538378 -0.106548948355757 -0.106548948355757 -0.106548948355757 0.0247335271146136 0.0109259638127147 -0.0142263133765343 0.0114200771522871 -0.058269819718084 -0.0381509469204806 -0.0923808675327117 -0.0770262282117157 -0.113414959984332 -0.701317288578826 -0.0589283303230276 0.976132627538378 0.976132627538378 0.976132627538378 1 0.0948629971691422 0.0109616355875475 0.991867877842735 -0.0108785009933015 -0.0499936791122148 -0.169371586674874 -0.00466187471859712 0.908436424355914 0.129694249054972 0.0285247524094669 0.0754183654473524 0.0296745475922091 0.0209986274755155 0.630479129774523 -0.00420726040901866 0.0733350363753041 -0.00480918197580167 -0.110019739876411 -0.106548948355757 0.00571603612001875 0.00193329538160282 -0.0170956790936089 0.0247335271146136 0.0231538880944863 -0.17868216562844 -0.0103330738477576 -0.0647662580821705 0.0237942391521464 -0.106985393278288 -0.106111723662177 -0.106548948355757 -0.0360642301342232 -0.107421071424896 0.711114427185045 -0.106548948355757 -0.0244444258785481 -0.0104869237744694 0.0259846610269515 0.00865547551946701 -0.179915714162352 -0.0688255521483112 -0.057545089876737 -3.69845724352725e-05 -0.0347294118892426 0.968516706876403 -0.0598793581718882 -0.0598793581718882 0.753862695564323 0.021671145723281 0.991867877842735 0.0319752287730956 0.0185107632953017 -0.00658967026696852 0.0115227160343513 0.976132627538378 -0.02323785490563 0.0153057053749155 0.0343987124642932 0.023779024329709 -0.0153650753271231 0.968516706876403 -0.106985393278288 -0.105673705986674 0.991867877842735 0.976132627538378 0.976132627538378 0.00633843114959937 0.976132627538378 -0.0899332386083673 0.991867877842735 0.976132627538378 0.941054364331974 0.976132627538378 0.933142727409716 0.976132627538378 0.976132627538378 0.753862695564323 -0.0502223617740311 -0.0383754427159542 0.0139422240219263 -0.0788133998120984 -0.106111723662177 0.711114427185045 0.976132627538378 -0.00856072666882363 -0.100350512191437 -0.00066277601645482 0.0314519882127864 0.00443272554611072 -0.106548948355757 0.0215650280364053 -0.106548948355757 -0.105234881897058 0.991867877842735 0.0152115797219697 -0.0521999484008577 -0.0618515793160251 0.0280633773512268
0.123326303357256 0.123326303357256 0.0792741432382579 0.0567861462442219 0.0217072751369346 0.0217072751369346 0.0217072751369346 -0.199108488997549 0.0550832929626552 0.0550832929626552 0.0550832929626552 -0.0521126276030456 0.0550832929626552 0.0462146435342964 -0.0381285463315273 0.0947711026239087 -0.149058522866044 -0.150189261258744 -0.0512886383021443 -0.0150530398630643 -0.0361888011927613 0.597198844627442 0.61534228007284 -0.00470785193065571 0.0245119677610304 0.0217072751369346 0.0948481266744827 0.117531111068212 -0.104974576145586 0.10084274867192 0.017395544701771 0.112789557220583 -0.182302541846318 0.0947711026239087 0.157485908157288 0.117531111068212 0.117531111068212 0.117531111068212 0.117531111068212 0.000156909765967678 -0.152969457973956 -0.193389005319669 -0.161986637602014 0.117531111068212 0.0550832929626552 0.0550832929626552 0.0217072751369346 0.0217072751369346 0.0217072751369346 0.0217072751369346 -0.156114069611819 0.0587637692303623 0.0704774745445515 -0.0694240794538896 0.0217072751369346 0.0166670750855479 0.0899569865914657 0.0217072751369346 0.153334341470311 -0.0524057550762987 -0.0445400540841059 0.0245119677610304 0.12424031780111 0.00148024455223443 0.106819712457885 0.129112785294157 0.112789557220583 0.117531111068212 0.112789557220583 0.10084274867192 0.0643632836988177 0.0217072751369346 0.0217072751369346 0.0217072751369346 0.0217072751369346 -0.0671706799695931 -0.131037329603324 0.117531111068212 0.0550832929626552 0.0550832929626552 0.0550832929626552 0.218774892756704 0.0915904017018544 -0.174181606496647 -0.0319565460254055 -0.1793713469186 -0.0542878352822413 0.43111801009926 0.0875057226052907 0.160999275777183 -0.129523363832817 0.028610429011013 0.117531111068212 0.117531111068212 0.117531111068212 0.0948629971691422 1 -0.182761284495616 0.10084274867192 -0.152323366926385 0.0607176477055493 -0.0683867740065702 -0.0516382963102355 0.153973597037177 -0.0542735823459735 0.225262947956568 0.268913778175091 0.154508519882837 0.214849907905144 0.0556863905707275 0.223766219250383 0.196100189053204 0.254686899266227 0.028115450553222 0.0550832929626552 -0.191943069651466 -0.179053750673389 0.04856665151256 0.218774892756704 0.106298305542146 -0.122084918654558 -0.0730174700629873 -0.101829039768844 0.711843210170366 0.051112036748797 0.0590805422221059 0.0550832929626552 -0.0302315276165369 0.0555821791564863 0.122413391651034 0.0550832929626552 -0.0413409433606627 0.184263686627275 -0.112800359253273 -0.0973858127824347 -0.113792743927051 -0.159676593084834 -0.177395819655458 0.000692022723313452 -0.0450142389817848 0.123326303357256 -0.045008128919474 -0.045008128919474 0.087019065558336 0.174489674486076 0.10084274867192 -0.010651066078693 0.147897461578902 -0.0113540634812223 0.0539990768268391 0.117531111068212 -0.094789295237955 0.479837206837429 0.505964096782246 0.494864983104099 -0.0488040873417166 0.123326303357256 0.0595855720234909 0.0462146435342964 0.10084274867192 0.112789557220583 0.112789557220583 -0.1292327313901 0.117531111068212 0.0262867888560761 0.10084274867192 0.117531111068212 0.125921817392143 0.112789557220583 0.123784888400033 0.112789557220583 0.112789557220583 0.087019065558336 0.0504674152400049 0.0565311299270236 -0.0957204494203713 -0.168312356074234 0.0423130066833585 0.122413391651034 0.112789557220583 -0.016623947102118 0.0218316479586922 0.0174674967145684 0.0165873568795353 -0.131314855167107 0.0550832929626552 -0.174560295732521 0.0636138882348423 0.0501443649527505 0.10084274867192 -0.105612721901586 -0.139504188050671 -0.0481407390977971 0.150827494696292
0.0214833447721345 0.0214833447721345 0.0146998442287914 0.061430737754866 -0.518631698630504 -0.518631698630504 -0.518631698630504 0.86018606083137 0.00201514765756819 0.00201514765756819 0.00201514765756819 -0.0273523271955425 0.00201514765756819 -0.0123446778174693 0.102768043170776 -0.104700813168672 0.0695143552234484 0.0715586127811545 -0.0536735740778456 -0.462546495273204 -0.0537545802859107 -0.176101153338987 -0.167026921061125 0.023548041307228 0.0120650038361316 -0.518631698630504 0.00962166973341506 -0.000572377698424315 0.121041377961165 0.00703445550655363 -0.0481376246059293 0.0253971515277786 0.235898789576113 -0.104700813168672 0.0253739712939313 -0.000572377698424315 -0.000572377698424315 -0.000572377698424315 -0.000572377698424315 -0.0591680909620609 0.0715586127811545 0.868954708425241 0.0683484207446348 -0.000572377698424315 0.00201514765756819 0.00201514765756819 -0.518631698630504 -0.518631698630504 -0.518631698630504 -0.518631698630504 0.222942357506521 0.0861724936008842 0.0410647542918456 -0.0203063577318825 -0.518631698630504 -0.050238610947839 -0.00282013211270253 -0.518631698630504 -0.0657421928762076 0.0449394284523046 0.029433182522094 0.0120650038361316 -0.128413539086654 -0.0592535703022748 0.00319050730865526 0.0176456560050927 0.0253971515277786 -0.000572377698424315 0.0253971515277786 0.00703445550655363 -0.25019364372317 -0.518631698630504 -0.518631698630504 -0.518631698630504 -0.518631698630504 -0.0847294399019756 0.228935372895103 -0.000572377698424315 0.00201514765756819 0.00201514765756819 0.00201514765756819 -0.108688644166038 0.0695158209613112 0.0802815189801038 -0.084588004620895 0.196880395596625 0.547111941704937 -0.1844950873374 -0.445636561059721 0.180779970276336 0.0550374348393753 0.0441384401072263 -0.000572377698424315 -0.000572377698424315 -0.000572377698424315 0.0109616355875475 -0.182761284495616 1 0.00703445550655363 0.0677033649826428 0.0162482349634001 -0.0482715715096825 -0.00220237889648232 0.0227492716090787 -0.0207354089622664 -0.108718105543021 -0.131482409109533 -0.163657585848987 -0.113241344437442 -0.0721680933737336 -0.0638850651815214 -0.166813096643981 -0.0782556677968852 0.0129294682738359 0.00201514765756819 0.0767040086956209 0.0724270598282812 0.0780794376700972 -0.108688644166038 -0.672610986573706 0.0427915481290833 -0.0808498809510861 0.604893838707454 -0.129907313569492 0.0121752696649746 0.00486899002131518 0.00201514765756819 0.485115691961584 -0.0233547173539344 -0.0507551296644747 0.00201514765756819 -0.0102484421493974 -0.0705434899787561 -0.0918952919976475 -0.0641400607654324 0.0366283167635087 0.13849513697298 0.199189656551028 0.116751768103992 0.416161479415791 0.0214833447721345 0.526323292683565 0.526323292683565 -0.100359944080702 -0.075051530613555 0.00703445550655363 -0.467138139741393 0.0719959536019276 -0.466888071709648 -0.216130960548306 -0.000572377698424315 -0.0102150529652058 -0.11042660441832 -0.114589889686427 -0.112119401268133 0.55408227655762 0.0044873900280687 -0.000812891005597747 -0.0123446778174693 0.00703445550655363 0.0253971515277786 0.0253971515277786 0.234934747149033 -0.000572377698424315 -0.00758145934642326 0.00703445550655363 -0.000572377698424315 0.0122541450174134 0.0253971515277786 0.0190747241360621 0.0253971515277786 0.0253971515277786 -0.100359944080702 -0.0689158833429936 0.0982722730983286 -0.072389241430591 0.575184544032714 -0.0151376761944659 -0.0507551296644747 0.0253971515277786 -0.0572658724619393 -0.0047616783555411 0.0694636772522254 -0.108945543557604 0.231539969396603 0.00201514765756819 0.967943144155089 0.00201514765756819 -0.00952432648304699 0.00703445550655363 -0.0659987629097839 -0.0537355485164582 0.522059159478471 -0.16527818649189
0.960511173910296 0.960511173910296 -0.129931639816971 0.0417833938408656 0.0230984348610808 0.0230984348610808 0.0230984348610808 0.000450902006538553 -0.107422521422405 -0.107422521422405 -0.107422521422405 0.0276282436669433 -0.107422521422405 -0.106540103119893 -0.0274229880386957 0.757898461556375 -0.00631285252712155 0.00199953601335845 -0.0223254976826231 -0.00513128782910831 -0.0273898140926607 0.0226311463039625 0.00996911566390644 0.0073912447875744 -0.113086069586112 0.0230984348610808 0.975453086813205 0.984135739592069 -0.0495580679747746 1 0.55104046401847 0.984135739592069 -0.0417047999289281 0.757898461556375 0.890942187285272 0.984135739592069 0.984135739592069 0.984135739592069 0.984135739592069 -0.178079362565778 0.00199953601335845 0.00391019750833321 -0.00584354260050692 0.984135739592069 -0.107422521422405 -0.107422521422405 0.0230984348610808 0.0230984348610808 0.0230984348610808 0.0230984348610808 -0.0544077779269031 -0.0259577230156165 -0.0508140105316762 -0.0288632781199494 0.0230984348610808 -0.0566691688729987 0.0244559839144773 0.0230984348610808 -0.00535123432989078 0.0176005704569977 0.00207168824754954 -0.113086069586112 -0.0265419416865237 -0.0602947572512786 0.991981186885599 0.968940134787714 0.984135739592069 0.984135739592069 0.984135739592069 1 0.0123049642928546 0.0230984348610808 0.0230984348610808 0.0230984348610808 0.0230984348610808 0.00122130042369977 0.0100521572321286 0.984135739592069 -0.107422521422405 -0.107422521422405 -0.107422521422405 0.0358073176845929 0.0168494476629061 -0.0133638470460661 0.0176005704569977 -0.0566647401729891 -0.0421427230005426 -0.0986074822741984 -0.0739333288030173 -0.118231908682848 -0.695398916493766 -0.0683725203982393 0.984135739592069 0.984135739592069 0.984135739592069 0.991867877842735 0.10084274867192 0.00703445550655363 1 -0.0031315653391657 -0.0474292191804343 -0.163453043236706 -0.00995388680602419 0.917505641014469 0.13075758571503 0.0397454026050033 0.0851115968712738 0.0383357225327805 0.0319255813951367 0.650195075860928 -0.0071697564467483 0.0811880569306537 -0.00703338164239833 -0.103505237369796 -0.107422521422405 0.013301180424156 0.00953378777983749 -0.0100180677270855 0.0358073176845929 0.0268144550001171 -0.180147144211449 -0.00411134378194832 -0.0675333650261336 0.0198992084046777 -0.107862544667721 -0.10698171201286 -0.107422521422405 -0.0394287549625154 -0.10830179485047 0.705157668538027 -0.107422521422405 -0.0294720300305352 -0.018139432129723 0.0309347873361899 0.016010948774518 -0.181390806357858 -0.067077430449751 -0.0559132310857568 0.00570194134800492 -0.03709920095565 0.960511173910296 -0.0636546363201046 -0.0636546363201046 0.747732192034191 0.0210146381303599 1 0.0355061453085711 0.0243977127100651 -0.00337345051290172 0.0153052430594175 0.984135739592069 0.00167408371355601 0.0310135158415991 0.0491761372114047 0.0389636830032662 -0.0185813312472543 0.976457377552017 -0.107862544667721 -0.106540103119893 1 0.984135739592069 0.984135739592069 0.00417015996584987 0.984135739592069 -0.0935654310686821 1 0.984135739592069 0.950434113868458 0.984135739592069 0.942151698832077 0.984135739592069 0.984135739592069 0.747732192034191 -0.0522560660214578 -0.0386900751332156 0.0105109430234144 -0.0794595747807809 -0.10698171201286 0.705157668538027 0.984135739592069 -0.0118165794818783 -0.101173265545907 0.00256456114085634 0.0248719733526394 0.00226795655014423 -0.107422521422405 0.0172641657759515 -0.107422521422405 -0.106097681201187 1 0.0226901714942817 -0.0553981690482967 -0.0656457720136806 0.0366726345080881
-0.0234152474803184 -0.0234152474803184 -0.00996692651084227 -0.530971152446992 -0.102180878442427 -0.102180878442427 -0.102180878442427 0.0478084893324961 -0.013015581838846 -0.013015581838846 -0.013015581838846 0.253321876579779 -0.013015581838846 -0.0134520358952429 0.117181734043441 -0.0186301962890944 0.90061085064765 0.894564266906538 -0.409110754438719 -0.1218119095935 -0.404539103157058 -0.0614884141268878 -0.073190311796279 0.330723825345795 -0.0236202787410535 -0.102180878442427 -0.00376057574466383 -0.0168877987391842 0.191544283150661 -0.0031315653391657 0.0551927577892307 -0.00268095141212167 0.332642540476354 -0.0186301962890944 -0.0117958306688636 -0.0168877987391842 -0.0168877987391842 -0.0168877987391842 -0.0168877987391842 0.0367937042217893 0.898780172594164 0.0476326584757164 0.990100617278816 -0.0168877987391842 -0.013015581838846 -0.013015581838846 -0.102180878442427 -0.102180878442427 -0.102180878442427 -0.102180878442427 0.314511006224218 -0.572558367895052 0.00646140732008674 -0.404634642332602 -0.102180878442427 -0.0640664193384442 0.059845551368803 -0.102180878442427 -0.990033146591141 0.126170425320074 0.132551499950855 -0.0236202787410535 -0.681775567008835 -0.0376207695688427 0.00432183002929989 -0.0159912641453486 -0.00268095141212167 -0.0168877987391842 -0.00268095141212167 -0.0031315653391657 -0.19850314278474 -0.102180878442427 -0.102180878442427 -0.102180878442427 -0.102180878442427 0.473724974769821 0.108750775017752 -0.0168877987391842 -0.013015581838846 -0.013015581838846 -0.013015581838846 0.0724872442890489 -0.105280390121244 0.890285921335346 0.482682671863968 0.305300258606362 0.0765064861728329 -0.0675948951499657 -0.0264951914656626 0.115797495577402 0.0481458953538289 0.0138758359058868 -0.0168877987391842 -0.0168877987391842 -0.0168877987391842 -0.0108785009933015 -0.152323366926385 0.0677033649826428 -0.0031315653391657 1 -0.25332187657978 -0.00174751648127746 -0.0193108957054136 -0.0257956505387575 0.00123633174609386 0.057377377735068 0.0277064938691853 0.141519988380171 0.0738990060477326 0.0296021645695017 -0.146960140635489 0.117267840113983 -0.237066038461274 -0.0245820164122112 -0.013015581838846 0.951390798771792 0.959023838494889 0.389890253797601 0.0724872442890489 -0.100444677274863 -0.00939997645199625 0.480284146279023 0.0611090914049911 -0.0744071664829701 -0.00785615023772681 -0.0130430446838873 -0.013015581838846 0.133009988164343 -0.0125945605984976 -0.0413341818488442 -0.013015581838846 0.0870185148847722 -0.93666540535248 0.540132113181064 0.438748560691435 -0.00527965627766258 0.299057994680603 0.319749446103292 0.404767054230269 0.0878026386900959 -0.0234152474803184 0.0996300140580666 0.0996300140580666 -0.0287552668004819 -0.879489160900821 -0.0031315653391657 -0.133754782276839 -0.12340464453149 -0.10462508072027 -0.148290189599479 -0.0168877987391842 0.179555448055041 -0.112664201410809 -0.107813546516054 -0.110616344778163 0.0642493712873544 -0.0168975736845044 -0.00785615023772681 -0.0134520358952429 -0.0031315653391657 -0.00268095141212167 -0.00268095141212167 0.0969588732655588 -0.0168877987391842 -0.00502322324042662 -0.0031315653391657 -0.0168877987391842 -0.0126474520041839 -0.00268095141212167 -0.0177937373684494 -0.00268095141212167 -0.00268095141212167 -0.0287552668004819 0.00301734320739705 0.0731763165965886 0.492586768858017 0.0500753790917821 -0.0182523634235714 -0.0413341818488442 -0.00268095141212167 0.433744587313523 0.000294841667320267 -0.399792748811642 -0.410296581427408 0.0887662953215456 -0.013015581838846 0.0590182333430734 -0.013015581838846 -0.0134771683025482 -0.0031315653391657 0.435468761553898 0.407146912819784 0.104241659667239 0.136122735789895
-0.0593579038986628 -0.0593579038986628 0.00648945254065586 0.248485282918392 -0.0076496820849584 -0.0076496820849584 -0.0076496820849584 0.0225822625061822 -0.0365911573666662 -0.0365911573666662 -0.0365911573666662 -0.944948770195575 -0.0365911573666662 -0.0256636158786409 0.0203856134923759 -0.0369734913078695 -0.279972101576301 -0.280538005783378 0.169264688243882 0.015378970073445 0.156335803164528 -0.123329266838025 -0.101477003153295 0.0701926189496964 -0.0133671480859465 -0.0076496820849584 -0.0552248391027835 -0.0423958161539534 0.0462611211895619 -0.0474292191804343 -0.018820908865365 -0.0619269442667873 0.0720340265856674 -0.0369734913078695 -0.0606021269285252 -0.0423958161539534 -0.0423958161539534 -0.0423958161539534 -0.0423958161539534 -0.034977032452996 -0.280538005783378 0.0196764457040538 -0.255854679977887 -0.0423958161539534 -0.0365911573666662 -0.0365911573666662 -0.0076496820849584 -0.0076496820849584 -0.0076496820849584 -0.0076496820849584 -0.00874153620779162 0.405081164570099 0.00474330901089024 0.163569317196336 -0.0076496820849584 0.0487254385576321 -0.145644907081655 -0.0076496820849584 0.253826311549905 -0.111293504591975 -0.101813244354909 -0.0133671480859465 0.328321856214124 0.02077241024864 -0.0448970242484989 -0.056820177323988 -0.0619269442667873 -0.0423958161539534 -0.0619269442667873 -0.0474292191804343 -0.0394876152918021 -0.0076496820849584 -0.0076496820849584 -0.0076496820849584 -0.0076496820849584 0.116247043479715 0.00362694045366343 -0.0423958161539534 -0.0365911573666662 -0.0365911573666662 -0.0365911573666662 0.0799882300914773 0.0976188631766074 -0.284539910728702 0.115627860737686 0.00060241541187281 0.0425040083740784 -0.0715048788630545 -0.0250418290604503 -0.051763249216675 0.0481384480518275 0.0219100270435581 -0.0423958161539534 -0.0423958161539534 -0.0423958161539534 -0.0499936791122148 0.0607176477055493 0.0162482349634001 -0.0474292191804343 -0.25332187657978 1 0.0174225475673848 0.0645010273819439 -0.0525917477784156 0.00336853067266353 0.0763664596527974 0.0961260457272088 -0.246593749952638 0.0835960866748801 -0.0184123498767535 0.0761047386213009 -0.207838598696708 0.0600540137363441 -0.00825432745689288 -0.0365911573666662 -0.266264795609552 -0.264145547181963 -0.188434147415225 0.0627697395236277 -0.0219991392973843 0.11743121190579 0.117803820155474 -0.0377999577826934 0.0395094549049813 -0.043911168253175 -0.0382770639900329 -0.0365911573666662 -0.0159577768690243 -0.0191135586373943 -0.0513578038213543 -0.0365911573666662 -0.166471891072215 0.264673554330488 -0.439029300652007 0.105965054158925 0.102844618903863 0.145618967564614 -0.00069206277950576 -0.203818015175557 0.00296930115095283 -0.0593579038986628 0.0109648690641438 0.0109648690641438 -0.0402519368237334 0.279972101576301 -0.0474292191804343 0.00736021967912847 0.0681613241515999 0.00188736622116165 -0.0450022108971114 -0.0423958161539534 -0.0700403794186545 0.0230757137144113 0.018690609607465 0.0123456170465418 -0.00661216969989282 -0.0399243780542857 -0.0349126320603209 -0.0256636158786409 -0.0474292191804343 -0.0619269442667873 -0.0619269442667873 0.0101951479247677 -0.0423958161539534 -0.0155169163971362 -0.0474292191804343 -0.0423958161539534 -0.0428616083597065 -0.0619269442667873 -0.0552248391027835 -0.0619269442667873 -0.0619269442667873 -0.0402519368237334 -0.0482249098693376 0.0137305288020914 -0.464285645738909 -0.0214612695278095 -0.0240146250392525 -0.0513578038213543 -0.0619269442667873 0.0909850375792654 -0.0171580945482659 -0.0912121241511583 0.19453287751816 0.0123456170465418 -0.0365911573666662 0.0310458297526356 -0.0365911573666662 -0.02732043206944 -0.0474292191804343 0.107168384765975 0.109957340989367 0.0121887279640894 -0.244760784034185
-0.157809657191471 -0.157809657191471 -0.880885672335781 0.0231654992290602 0.0271740605674661 0.0271740605674661 0.0271740605674661 -0.0604028838996064 -0.733926585262326 -0.733926585262326 -0.733926585262326 -0.0282678737303487 -0.733926585262326 -0.742723981384608 -0.00201379549375628 0.0896854241155512 -0.0164158233870755 -0.0182349563562188 0.0444234865417983 -0.0385066344185378 0.0321698129015895 -0.122646616228256 -0.0851362337305728 -0.0904854263582168 0.231035487795581 0.0271740605674661 -0.15736506664091 -0.163562868263054 0.0634277231307147 -0.163453043236706 0.0790440450708443 -0.151890624684493 0.0696720407683897 0.0896854241155512 -0.100448764091958 -0.163562868263054 -0.163562868263054 -0.163562868263054 -0.163562868263054 0.323312655424664 -0.0178921398387473 -0.0680368152228192 -0.00286330505829349 -0.163562868263054 -0.733926585262326 -0.733926585262326 0.0271740605674661 0.0271740605674661 0.0271740605674661 0.0271740605674661 0.00257685836150306 -0.0558696611169714 0.112465776829843 0.0275857066783351 0.0271740605674661 0.115775436545468 0.0317334417933833 0.0271740605674661 0.00759952883225345 0.0407041414754708 0.0506184319519844 0.231035487795581 0.0296756162604505 0.158034280521721 -0.169403530178906 -0.152141380116455 -0.151890624684493 -0.163562868263054 -0.151890624684493 -0.163453043236706 -0.0966423293244031 0.0271740605674661 0.0271740605674661 0.0271740605674661 0.0271740605674661 0.0636118290815316 0.0465360901914138 -0.163562868263054 -0.733926585262326 -0.733926585262326 -0.733926585262326 -0.0378734457675396 0.154572330067076 -0.0272681555553109 0.0701952546253137 0.00838431650107298 -0.038456761415151 -0.141706806272113 0.0630999321444593 -0.0869627355018834 -0.08285037297569 0.154998365208598 -0.163562868263054 -0.163562868263054 -0.163562868263054 -0.169371586674874 -0.0683867740065702 -0.0482715715096825 -0.163453043236706 -0.00174751648127746 0.0174225475673848 1 -0.105028946023223 -0.112067281807389 0.911551536131122 -0.013516750632626 -0.0699999280512337 0.0137103873270537 -0.0386054516735653 0.0932672865916236 -0.00443807686225647 -0.0311102040661854 -0.0137402479659199 0.226613809822139 -0.733926585262326 -0.0192420327706563 -0.0119229646403769 -0.0625895339206357 -0.0378734457675396 0.0350029161401605 0.100435855819834 0.058036179405611 0.0726369902344218 -0.111313633715027 -0.729600304281976 -0.730796063938042 -0.733926585262326 0.045277923980302 -0.725267968506755 0.0940112891200776 -0.733926585262326 0.0659130301006766 -0.00635033262912809 0.0304441418242005 0.0305690840681439 0.102940230574637 0.0134626937260758 0.00643687222291035 -0.0538112404058378 -0.0324143149016931 -0.157809657191471 -0.0261615380484424 -0.0261615380484424 0.0816601131437817 0.0164158233870755 -0.163453043236706 -0.0499818279922903 0.119129595618005 -0.0411856092096104 -0.10143504262302 -0.163562868263054 -0.0594024375115458 0.0633744098576119 0.0655426467798216 0.0626399867041356 0.0377655278268041 -0.157809657191471 -0.729580258070094 -0.742723981384608 -0.163453043236706 -0.151890624684493 -0.151890624684493 0.0490997784542549 -0.163562868263054 -0.708463423539246 -0.163453043236706 -0.163562868263054 -0.12311557135246 -0.151890624684493 -0.169382165194855 -0.151890624684493 -0.151890624684493 0.0816601131437817 -0.456911620106502 0.0445294123309885 0.0043517240464191 0.00475120547754867 -0.738307603419648 0.0940112891200776 -0.151890624684493 0.0150042444509105 -0.705310098220719 -0.0709060201674782 0.0374104299376368 0.0519446291322958 -0.733926585262326 -0.0523063917312431 -0.726427233060504 -0.739639721474115 -0.163453043236706 0.0388530911551578 0.0230465589251981 -0.0287180528188254 0.0161811038525605
-0.0249969753753509 -0.0249969753753509 0.103303553307618 0.0664293225902316 0.0115604840075745 0.0115604840075745 0.0115604840075745 0.0340032690910933 0.142979274973645 0.142979274973645 0.142979274973645 -0.0645010273819436 0.142979274973645 0.151224505124636 -0.0742315544642353 -0.0338078736049926 0.014126393148232 0.00895739793506666 -0.0223103634936322 0.00357557022149526 -0.00606473642191608 0.0407434667172345 0.06521255472607 0.10029140872035 -0.0562445597617556 0.0115604840075745 -0.0220322507965185 -0.020117654853006 0.0110734085430444 -0.00995388680602419 -0.0947290180127071 -0.020117654853006 0.0422383342329663 -0.0338078736049926 -0.0636757282323712 -0.020117654853006 -0.020117654853006 -0.020117654853006 -0.020117654853006 -0.015561123036633 0.00880780932352715 0.0332940414332545 -0.0155255991932194 -0.020117654853006 0.142979274973645 0.142979274973645 0.0115604840075745 0.0115604840075745 0.0115604840075745 0.0115604840075745 0.0975999239578119 0.123161839555362 -0.684189038419411 -0.0064153208668748 0.0115604840075745 -0.0268158677693901 0.000371465265867295 0.0115604840075745 0.0253078375296015 -0.315086586364249 -0.312040795942564 -0.0562445597617556 -0.0672174503354488 -0.0509706678401239 -0.0151045563729107 -0.0297463270975021 -0.020117654853006 -0.020117654853006 -0.020117654853006 -0.00995388680602419 0.0677596916212755 0.0115604840075745 0.0115604840075745 0.0115604840075745 0.0115604840075745 -0.0907352919268456 0.0292982177327424 -0.020117654853006 0.142979274973645 0.142979274973645 0.142979274973645 -0.0658149193645062 -0.129960366682991 0.0172961656006486 -0.0982358980156625 0.103616258793203 -0.0363615521438555 0.0552650387764445 -0.0956430514279875 0.0724753744351933 0.033195258772304 -0.590157027788614 -0.020117654853006 -0.020117654853006 -0.020117654853006 -0.00466187471859712 -0.0516382963102355 -0.00220237889648232 -0.00995388680602419 -0.0193108957054136 0.0645010273819439 -0.105028946023223 1 -0.0325792375443147 -0.122939085746199 -0.0629852068001979 -0.0756869262512989 -0.0710783958117399 -0.0601803679050432 -0.0556783718448761 0.0468087321118311 -0.0815749535699136 -0.0171447590789205 -0.0500358963216539 0.142979274973645 -0.00812472499090309 -0.00939474408851303 0.0224213420833782 -0.0658149193645062 -0.0488461468926962 -0.0469135961644954 -0.0894922832864188 -0.0600696070894232 0.040846696904516 0.142120575223505 0.13975909669403 0.142979274973645 -0.00946089656180926 0.14212037507817 -0.0494688556983315 0.142979274973645 -0.139552159111405 0.029656585300471 -0.115679154840861 -0.112345416319563 -0.0414784853277097 0.115909154260714 0.114874136925231 0.0630645563980137 0.00779564566061941 -0.0249969753753509 -0.0249716675913513 -0.0249716675913513 -0.0280459142204325 -0.0102590740381666 -0.00995388680602419 0.00536889339327878 -0.102498461701548 0.000672935183013224 0.0559167497193533 -0.020117654853006 0.0306937241018469 -0.133546209447323 -0.112306304214609 -0.121494897971529 -0.0574696762705375 -0.00743025373454226 0.146219688897695 0.151224505124636 -0.00995388680602419 -0.020117654853006 -0.020117654853006 0.0317107470677141 -0.020117654853006 0.167569120730515 -0.00995388680602419 -0.020117654853006 -0.0136279080347157 -0.020117654853006 -0.0201783763950454 -0.020117654853006 -0.020117654853006 -0.0280459142204325 0.0660571059323442 -0.0947290180127089 -0.101146315393172 -0.0607823770406537 0.154504979107014 -0.0494688556983315 -0.020117654853006 -0.0813219556306979 0.16423965312827 0.0844450063491217 -0.063622569269664 0.0254971400148935 0.142979274973645 0.0144370815985942 0.142979274973645 0.147962833044093 -0.00995388680602419 -0.109111807909197 -0.0588005592826094 -0.0206202113823533 -0.0740290885906258
0.944319932618676 0.944319932618676 -0.0469113172552991 0.025529076470089 -0.00923820487701142 -0.00923820487701142 -0.00923820487701142 -0.000880255644548538 -0.0954106430781458 -0.0954106430781458 -0.0954106430781458 0.0325751205820531 -0.0954106430781458 -0.104802008879132 -0.0257144586607589 0.770467867097374 -0.0304658228118314 -0.0227790149645678 -0.0120249312772795 -0.0397994639252433 -0.014441166242983 0.0484670345349432 0.0638420227512535 0.0128227812853901 -0.111241184509954 -0.00923820487701142 0.89008979166781 0.935445575044723 -0.0487495781197062 0.917505641014469 0.560179222589805 0.935445575044723 -0.0537260210348397 0.770467867097374 0.974730324935674 0.935445575044723 0.935445575044723 0.935445575044723 0.935445575044723 -0.175174177518925 -0.0227790149645678 0.0024498416628347 -0.0294472869201444 0.935445575044723 -0.0954106430781458 -0.0954106430781458 -0.00923820487701142 -0.00923820487701142 -0.00923820487701142 -0.00923820487701142 -0.0751637869719254 -0.0170449313658664 -0.0222843765752016 -0.0186093278807641 -0.00923820487701142 -0.0557446685847266 0.0230651403994652 -0.00923820487701142 0.0179707017177467 0.02554517748106 0.0100286238476675 -0.111241184509954 -0.0226182017397807 -0.0735061332827087 0.910014071768126 0.953132854537364 0.935445575044723 0.935445575044723 0.935445575044723 0.917505641014469 0.0284581423874745 -0.00923820487701142 -0.00923820487701142 -0.00923820487701142 -0.00923820487701142 -0.0207364384921992 -0.0140916719364725 0.935445575044723 -0.0954106430781458 -0.0954106430781458 -0.0954106430781458 0.0573010512057168 0.00514076126086434 -0.0381143810097912 0.00539877190683739 -0.0778736627393243 -0.0184014726087678 -0.0861341390757007 -0.0951496831426596 -0.116806326424158 -0.790111741687055 -0.042997006300062 0.935445575044723 0.935445575044723 0.935445575044723 0.908436424355914 0.153973597037177 0.0227492716090787 0.917505641014469 -0.0257956505387575 -0.0525917477784156 -0.112067281807389 -0.0325792375443147 1 0.127372401991395 0.0613383596196754 0.107020538919089 0.0593241070491694 0.0533203096957349 0.660978269129952 0.0161946424317969 0.096091020298165 -0.00256045739949641 -0.109112192553005 -0.0954106430781458 -0.0171735343847127 -0.0130577364230609 -0.017772700813203 0.0722525890187083 -0.000457177527227965 -0.177208225394267 -0.0253272954359518 -0.0619767096233799 0.0277469129235711 -0.0973581499265407 -0.0934647021155501 -0.0954106430781458 -0.0491488234233859 -0.106534960387376 0.800795442200418 -0.0954106430781458 0.00430847539332821 0.00503082783841617 0.0137753720377735 -0.00831941981146123 -0.178431598448109 -0.0911677115300927 -0.0771578028756904 0.00037986352601763 -0.0425480531639719 0.944319932618676 -0.0401341548810541 -0.0401341548810541 0.760132994561798 0.0485809782684901 0.917505641014469 -0.00386665163900693 0.0528779713406739 -0.0237218751956386 0.0320294198582703 0.935445575044723 -0.0217835411620148 0.0366124719291725 0.055289374837535 0.0448321042473608 -0.0289226082058641 0.928080751743137 -0.0973581499265407 -0.104802008879132 0.917505641014469 0.935445575044723 0.935445575044723 -0.0187917933286793 0.935445575044723 -0.086276924448712 0.917505641014469 0.935445575044723 0.966196636717072 0.935445575044723 0.89008979166781 0.935445575044723 0.935445575044723 0.760132994561798 -0.048170790326842 -0.0380588856111981 -0.00944089539011455 -0.0781632720247712 -0.10523641336877 0.800795442200418 0.935445575044723 -0.035202633018239 -0.0995227258428742 0.0154782424746211 0.034435055347291 -0.0203038214713649 -0.0954106430781458 0.0334218311758034 -0.0954106430781458 -0.104366804627447 0.917505641014469 -0.00230836987805584 -0.0585960969859822 -0.0420985442734921 0.0576297206167349
0.133910182585578 0.133910182585578 -0.968190800028355 0.0391981784306962 0.0282848933355746 0.0282848933355746 0.0282848933355746 -0.0320036236307295 -0.775639915837841 -0.775639915837841 -0.775639915837841 -0.0155311890252364 -0.775639915837841 -0.784017766429434 0.00162309819223045 0.060828814514098 -0.00944798201973534 -0.0110729476213545 0.0217737950092316 -0.0399201674302764 0.0312025794902784 -0.100829983250474 -0.0797729030214711 -0.066638824225662 0.210600753800865 0.0282848933355746 0.127547890609969 0.132865396971794 0.0591138304041089 0.13075758571503 0.0537605028457316 0.132865396971794 0.0491026681057457 0.060828814514098 0.12537411070318 0.132865396971794 0.132865396971794 0.132865396971794 0.132865396971794 0.296557865300572 -0.0108456426297598 -0.0390145863714114 -0.00274000913767538 0.132865396971794 -0.775639915837841 -0.775639915837841 0.0282848933355746 0.0282848933355746 0.0282848933355746 0.0282848933355746 -0.0168474687227347 -0.0665155043327212 0.120754903070382 -0.000151110060407149 0.0282848933355746 0.105535277029272 0.0293185527628755 0.0282848933355746 0.000376659204634951 0.0645328967298875 0.0631457576320801 0.210600753800865 0.0162941635200992 0.144056391170952 0.128390697002159 0.134949086141094 0.132865396971794 0.132865396971794 0.132865396971794 0.13075758571503 -0.0686250379660857 0.0282848933355746 0.0282848933355746 0.0282848933355746 0.0282848933355746 0.0606156424731122 0.0358346144637268 0.132865396971794 -0.775639915837841 -0.775639915837841 -0.775639915837841 -0.0256080063649479 0.149051925907488 -0.0224775558294764 0.0714467691811975 -0.00994397803727381 -0.038862361906553 -0.137422469401522 0.0148522909748055 -0.0671604052141114 -0.0506885091833822 0.163787373054778 0.132865396971794 0.132865396971794 0.132865396971794 0.129694249054972 -0.0542735823459735 -0.0207354089622664 0.13075758571503 0.00123633174609386 0.00336853067266353 0.911551536131122 -0.122939085746199 0.127372401991395 1 0.00211637831203121 -0.0416900189380449 0.032268326551736 -0.0271764871798988 0.0850179383633762 0.000630434977666684 -0.00276383358736587 -0.0103551727469377 0.206570166451897 -0.775639915837841 -0.0104162449046615 -0.00386282430819556 -0.0621006852358627 -0.0256080063649479 0.03818040258143 0.0650679397903788 0.0538440847035377 0.0602718127507339 -0.104229610498182 -0.771536567281859 -0.772091334919254 -0.775639915837841 0.0439389554673341 -0.767403199517979 0.0622499010345008 -0.775639915837841 0.0795207904218264 -0.0191976548220354 0.0513436070470995 0.03233811461847 0.0665697550055477 -0.0233744630468023 -0.0123111020696666 -0.0400241832476429 -0.0385942351860343 0.133910182585578 -0.0315914581692921 -0.0315914581692921 0.054045749807787 0.0134394556383398 0.13075758571503 -0.0463519835912821 0.112748769430703 -0.0420452782672209 -0.0721524267786509 0.132865396971794 -0.064241701290744 0.0651025069152866 0.0638175054887354 0.0622335184620422 0.0406231181825408 0.133910182585578 -0.771504239999747 -0.784017766429434 0.13075758571503 0.132865396971794 0.132865396971794 0.037169305835989 0.132865396971794 -0.777206110085844 0.13075758571503 0.132865396971794 0.120637495978016 0.132865396971794 0.127547890609969 0.132865396971794 0.132865396971794 0.054045749807787 -0.501246064534938 0.0307588250499819 0.000145245249703578 -0.0114435198980361 -0.779810871355499 0.0622499010345008 0.132865396971794 0.005922574375939 -0.773746815472717 -0.0678898919607729 0.0427387649251812 0.0397018632710741 -0.775639915837841 -0.027539318778209 -0.767933948570534 -0.780513819598559 0.13075758571503 0.0392775489500922 0.0222683857497281 -0.0342644270210882 0.0345716542740743
0.0300621813889305 0.0300621813889305 0.00776897530587354 0.00307842726359076 0.0834371778666987 0.0834371778666987 0.0834371778666987 -0.09753405118396 -0.0359621747095554 -0.0359621747095554 -0.0359621747095554 -0.0857795053467768 -0.0359621747095554 -0.0328166919642499 0.0396454798124792 0.0124671183353454 -0.106621508086961 -0.105438683180955 -0.280001473283388 0.077241585644174 -0.270675759071703 0.266263547143104 0.25008733848206 0.0495135742463884 -0.0111816958026906 0.0834371778666987 0.0350459266083326 0.047661933444058 -0.064860461648649 0.0397454026050033 0.0390276818353828 0.0332445639307995 -0.112638959432193 0.0124671183353454 0.0721325713292242 0.047661933444058 0.047661933444058 0.047661933444058 0.047661933444058 0.0233724509090918 -0.0973673381019291 -0.0984609945080956 0.0589064794229274 0.047661933444058 -0.0359621747095554 -0.0359621747095554 0.0834371778666987 0.0834371778666987 0.0834371778666987 0.0834371778666987 -0.219638126814033 -0.13236903131656 0.112008785433751 -0.288227979613231 0.0834371778666987 -0.0307337288956414 0.426775052459015 0.0834371778666987 -0.0658212021910428 0.00630384878310611 0.0116244345135327 -0.0111816958026906 0.0593602351284142 -0.0543917925523355 0.0510093208650857 0.0411019567999528 0.0332445639307995 0.047661933444058 0.0332445639307995 0.0397454026050033 0.126546735516209 0.0834371778666987 0.0834371778666987 0.0834371778666987 0.0834371778666987 0.198867625458475 -0.0955646070406726 0.047661933444058 -0.0359621747095554 -0.0359621747095554 -0.0359621747095554 0.969105573973931 -0.0758702877381182 -0.105432334535545 0.190646359846238 -0.228213822413962 -0.0739695053967906 0.226858048686531 0.108644283494598 0.040186266044443 0.00445237639603496 0.0841363615559376 0.047661933444058 0.047661933444058 0.047661933444058 0.0285247524094669 0.225262947956568 -0.108718105543021 0.0397454026050033 0.057377377735068 0.0763664596527974 -0.013516750632626 -0.0629852068001979 0.0613383596196754 0.00211637831203121 1 0.872860042304218 0.806381724099048 0.959257452985277 0.0400747064497349 0.452157221597316 0.737523407108743 0.43029063096832 -0.0205910042052881 -0.0359621747095554 -0.00641158693797202 -0.0116165211170774 0.328833795865269 0.969105573973931 0.131009958747357 -0.00185080663625132 0.200451781137604 -0.109366385344777 0.324135193077559 -0.0375133497868344 -0.0343966745459091 -0.0359621747095554 -0.071029916129844 -0.0390503561266795 -0.000345710896799236 -0.0359621747095554 -0.190397798707889 0.0107397069247976 0.0498320456322523 0.105419627228302 -0.00611377603704877 -0.194764070792011 -0.227676056821676 0.326042399167506 -0.084231308638899 0.0300621813889305 -0.0755605734332598 -0.0755605734332598 -0.00320622982184032 0.106621508086961 0.0397454026050033 0.0734719986641312 -0.144039054453013 0.078465482538639 0.121109986718501 0.047661933444058 -0.00986492046690247 -0.0837692843847279 -0.100541884849133 -0.0959095252843668 -0.0891465685112479 0.044359921644462 -0.0303103700930734 -0.0328166919642499 0.0397454026050033 0.0332445639307995 0.0332445639307995 -0.0977195848142911 0.047661933444058 -0.0223625416811161 0.0397454026050033 0.047661933444058 0.0604397970500203 0.0332445639307995 0.0350459266083326 0.0332445639307995 0.0332445639307995 -0.00320622982184032 -0.00513109801169736 -0.0133686805113226 -0.0613580506029751 -0.103994867300121 -0.0343966745459091 -0.000345710896799236 0.0332445639307995 0.0719191025264732 -0.0206820259337472 -0.0331778230126609 -0.331945355051184 -0.0984304568030412 -0.0359621747095554 -0.117042216814591 -0.0359621747095554 -0.0312220685499786 0.0397454026050033 0.098880163032311 -0.0552451076023097 -0.0632812707196378 0.812624649984314
0.0869166659519198 0.0869166659519198 0.0577486652963283 0.00909065410592062 0.0779840448596576 0.0779840448596576 0.0779840448596576 -0.110713098654773 0.00577553107627394 0.00577553107627394 0.00577553107627394 -0.0961260457272082 0.00577553107627394 0.00202437066778817 0.018374795714003 0.0334195928103148 -0.121398408701708 -0.120069029273336 -0.290665743832738 0.0849166571475687 -0.318363804690906 0.240259999259731 0.218071196298464 0.0392305825928395 -0.0146907426124724 0.0779840448596576 0.08330832347028 0.0908226690993867 -0.0256712253107464 0.0851115968712738 0.0618655460333459 0.0908226690993867 -0.0928936634151104 0.0334195928103148 0.119829498013602 0.0908226690993867 0.0908226690993867 0.0908226690993867 0.0908226690993867 0.0106282004673257 -0.11252877993959 -0.110770761510534 0.0240206820635807 0.0908226690993867 0.00577553107627394 0.00577553107627394 0.0779840448596576 0.0779840448596576 0.0779840448596576 0.0779840448596576 -0.246130407679688 -0.102495672324667 0.12486142257254 -0.300522683959474 0.0779840448596576 -0.0207589932378738 0.386116211041933 0.0779840448596576 -0.0350319956690656 -0.0262607877141128 -0.0203266797614483 -0.0146907426124724 0.0756450193423976 -0.0434088072668289 0.0947841650430649 0.0964674918234588 0.0908226690993867 0.0908226690993867 0.0908226690993867 0.0851115968712738 0.117329819023114 0.0779840448596576 0.0779840448596576 0.0779840448596576 0.0779840448596576 0.165429137200108 -0.10709140544886 0.0908226690993867 0.00577553107627394 0.00577553107627394 0.00577553107627394 0.891952352707337 -0.00457422472762233 -0.122042640863988 0.172945849085322 -0.255740485332257 -0.0697716540505956 0.220641478183276 0.125497150058634 0.0335705128160658 -0.0311896189331371 0.0937574929060936 0.0908226690993867 0.0908226690993867 0.0908226690993867 0.0754183654473524 0.268913778175091 -0.131482409109533 0.0851115968712738 0.0277064938691853 0.0961260457272088 -0.0699999280512337 -0.0756869262512989 0.107020538919089 -0.0416900189380449 0.872860042304218 1 0.709033114488367 0.88207707371933 0.051349116130493 0.42938571915264 0.846862177431821 0.414007773713214 -0.0221538868395539 0.00577553107627394 -0.029272108123596 -0.029011122053109 0.380217621884431 0.901594156929559 0.132103615945986 -0.0437030472915243 0.165276512282912 -0.122557924718398 0.29092364126656 0.00370049260116261 0.00786690840118467 0.00577553107627394 -0.086336166585138 -0.00603599871298895 0.0362898239977846 0.00577553107627394 -0.213363173767033 0.0285206685397025 0.0329198743121796 0.0901358289624348 -0.0429440223246241 -0.238363035659587 -0.255137855604962 0.206874758585969 -0.0722319100827223 0.0869166659519198 -0.0733689631278345 -0.0733689631278345 0.0197029117957687 0.132595115051278 0.0851115968712738 0.08007011715919 -0.0651773438947751 0.0914096408329822 0.109520876769163 0.0908226690993867 -0.0614945680488256 0.0792643037169082 0.0611151877647251 0.0518013414157156 -0.105233705215441 0.0869166659519198 0.0117234537194063 0.00202437066778817 0.0851115968712738 0.0908226690993867 0.0908226690993867 -0.109506312030225 0.0908226690993867 0.00900105652393316 0.0851115968712738 0.0908226690993867 0.0956231382326368 0.0908226690993867 0.08330832347028 0.0908226690993867 0.0908226690993867 0.0197029117957687 -0.00251575877364672 -0.0567443703592784 -0.0617942138260526 -0.114293399145911 -1.53903682708876e-05 0.0362898239977846 0.0908226690993867 0.0615231085779589 0.0111095772908045 -0.0258534308697279 -0.200257247772537 -0.110302927877104 0.00577553107627394 -0.133132083721966 0.00577553107627394 0.00408082057010148 0.0851115968712738 0.0830945329124433 -0.072589731220521 -0.0610672391996878 0.705789959932142
0.0392000363886611 0.0392000363886611 -0.0227178554033029 -0.130063930674066 0.114720072371079 0.114720072371079 0.114720072371079 -0.128261510431714 -0.0599709617114386 -0.0599709617114386 -0.0599709617114386 0.274436562541123 -0.0599709617114386 -0.0623481356806732 0.00297037856207052 0.0239342746697931 0.0227954318236056 0.0148408291515336 -0.329306681228644 0.109028889188167 -0.334008558979227 0.327503091923634 0.33468681661434 0.0506894619392308 -0.0428851174411355 0.114720072371079 0.0374715852345089 0.0431038598754133 -0.0785980447364443 0.0383357225327805 0.0653457778362826 0.0431038598754133 -0.136496129498369 0.0239342746697931 0.0721720462539624 0.0431038598754133 0.0431038598754133 0.0431038598754133 0.0431038598754133 0.0538276932827093 0.0242847434791339 -0.127608387527319 0.145485550175431 0.0431038598754133 -0.0599709617114386 -0.0599709617114386 0.114720072371079 0.114720072371079 0.114720072371079 0.114720072371079 -0.266157947050591 -0.256650098306284 0.0897653684919034 -0.349275275878451 0.114720072371079 -0.0619095576601514 0.557329640355776 0.114720072371079 -0.143678297725669 0.0181708819522249 0.0252693713752405 -0.0428851174411355 -0.0857742757492112 -0.0787178148731505 0.0470666595174627 0.0478411758892719 0.0431038598754133 0.0431038598754133 0.0431038598754133 0.0383357225327805 0.164849245099025 0.114720072371079 0.114720072371079 0.114720072371079 0.114720072371079 0.153636154032316 -0.115805393123653 0.0431038598754133 -0.0599709617114386 -0.0599709617114386 -0.0599709617114386 0.787031467898692 -0.100617694724429 0.020815152704625 0.158212999075591 -0.276549993133468 -0.119169680459338 0.3293791632621 0.102938353716192 0.0823413636072959 -0.0194276570404834 0.0752214273045798 0.0431038598754133 0.0431038598754133 0.0431038598754133 0.0296745475922091 0.154508519882837 -0.163657585848987 0.0383357225327805 0.141519988380171 -0.246593749952638 0.0137103873270537 -0.0710783958117399 0.0593241070491694 0.032268326551736 0.806381724099048 0.709033114488367 1 0.777365476199544 0.0481418454942717 0.39219264641913 0.893135096510267 0.373243475486413 -0.0495860277237758 -0.0599709617114386 0.0834411701262749 0.088805877152159 0.394442181356601 0.796414968041269 0.147871578665277 -0.00285709545607553 0.170649170876678 -0.132530417291148 0.241371130358215 -0.0620126856136871 -0.0643397655562643 -0.0599709617114386 -0.103614786083415 -0.0759486944688526 0.0249916824541835 -0.0599709617114386 0.0643371186771195 -0.0827616132651439 0.19125055397407 0.0716002840834266 -0.0022671124500099 -0.241694608118496 -0.275898327650277 0.386412745367401 -0.11780194742364 0.0392000363886611 -0.109648058599288 -0.109648058599288 0.0111116828812683 -0.0227954318236056 0.0383357225327805 0.108389359867659 -0.153981932520641 0.113693783232861 0.151631672662915 0.0431038598754133 -0.000123965574663347 -0.0799570664678862 -0.109102484668916 -0.0967101133310315 -0.116286925707482 0.0392000363886611 -0.055389878517205 -0.0623481356806732 0.0383357225327805 0.0431038598754133 0.0431038598754133 -0.118416799751847 0.0431038598754133 -0.0461073502743398 0.0383357225327805 0.0431038598754133 0.0496775607805007 0.0431038598754133 0.0374715852345089 0.0431038598754133 0.0431038598754133 0.0111116828812683 -0.0254998690520158 -0.0318969146779199 0.104514172141559 -0.126021200353045 -0.0643397655562643 0.0249916824541835 0.0431038598754133 0.0581573767604525 -0.0439273744433161 -0.0185230705843874 -0.393563575377539 -0.11927823593274 -0.0599709617114386 -0.171855092901915 -0.0663087317720774 -0.0665749910088849 0.0383357225327805 0.0690667873461244 -0.0767774863445586 -0.0965278919252448 0.996122059119056
0.0221906313940276 0.0221906313940276 0.0357295877659892 -0.0107661827322166 0.0758151339362342 0.0758151339362342 0.0758151339362342 -0.105999221711613 -0.0119337340911438 -0.0119337340911438 -0.0119337340911438 -0.0875487762746431 -0.0119337340911438 -0.00872202066848227 0.0358965826410525 0.0062359316306393 -0.103112633264837 -0.101883683153132 -0.260688225220187 0.0738983409803612 -0.289956393191556 0.25490400303431 0.239315567452446 0.0588415927307675 -0.0121800506188196 0.0758151339362342 0.0275484058107144 0.0395508804966805 -0.0165857065170695 0.0319255813951367 0.0343217592459856 0.0253893065683301 -0.0681370664949788 0.0062359316306393 0.0641885735711963 0.0395508804966805 0.0395508804966805 0.0395508804966805 0.0395508804966805 0.0249653274166307 -0.0939573947471072 -0.106599064969761 0.0687437331840941 0.0395508804966805 -0.0119337340911438 -0.0119337340911438 0.0758151339362342 0.0758151339362342 0.0758151339362342 0.0758151339362342 -0.208368818656652 -0.131082121164875 0.119427463358574 -0.26957884370337 0.0758151339362342 -0.0427384137731682 0.39106706702792 0.0758151339362342 -0.0823964269864063 0.00963442488384208 0.0148992855738335 -0.0121800506188196 0.0481807443931562 -0.0665589772204771 0.0429207343550964 0.0329478997422898 0.0253893065683301 0.0395508804966805 0.0253893065683301 0.0319255813951367 0.095424426048893 0.0758151339362342 0.0758151339362342 0.0758151339362342 0.0758151339362342 0.189107418189407 -0.0975357035197956 0.0395508804966805 -0.0119337340911438 -0.0119337340911438 -0.0119337340911438 0.979769590167701 -0.0874424360691977 -0.105473183229712 0.190348262696553 -0.218699100204764 -0.064567263012844 0.224648241522966 0.114299114568463 0.0420892537648485 0.0109001163310942 0.0967095304110575 0.0395508804966805 0.0395508804966805 0.0395508804966805 0.0209986274755155 0.214849907905144 -0.113241344437442 0.0319255813951367 0.0738990060477326 0.0835960866748801 -0.0386054516735653 -0.0601803679050432 0.0533203096957349 -0.0271764871798988 0.959257452985277 0.88207707371933 0.777365476199544 1 0.0345343929141382 0.440666617991444 0.744582164019634 0.419935130995387 -0.0204307345768232 -0.0119337340911438 0.00136058755383875 0.00201779338508757 0.346291031345466 0.979769590167701 0.123364152816458 -0.0173133594683526 0.190370061744942 -0.111622154543889 0.313089759849826 -0.0135197184022277 -0.0103345567679175 -0.0119337340911438 -0.0679054193902999 -0.0150926727938315 -0.00673831223410669 -0.0119337340911438 -0.19432490563887 -0.003436617617992 0.0492987182799622 0.0974057252395017 -0.0213525042354738 -0.217094044836996 -0.218063695546843 0.311433196949168 -0.072310865510709 0.0221906313940276 -0.0681722893715964 -0.0681722893715964 -0.0092138794484756 0.107044675778806 0.0319255813951367 0.0704322822071253 -0.149563671136701 0.0750292709306793 0.0923576503618434 0.0395508804966805 -0.0150558893644982 -0.0760561769287248 -0.0980100552469193 -0.0886988250794888 -0.0958854486096229 0.0362270244933507 0.00114180388344748 -0.00872202066848227 0.0319255813951367 0.0253893065683301 0.0253893065683301 -0.0997351294341413 0.0395508804966805 0.00210569551528456 0.0319255813951367 0.0395508804966805 0.0527441162436218 0.0253893065683301 0.0275484058107145 0.0253893065683301 0.0253893065683301 -0.0092138794484756 -0.0101345004505661 -0.0436807376406802 -0.0603220029748686 -0.106139844641939 -0.0103345567679175 -0.00673831223410669 0.0253893065683301 0.0711301932707674 0.00381946577657665 -0.0290266073975615 -0.316895282385871 -0.100460663726408 -0.0119337340911438 -0.121685110252146 -0.0119337340911438 -0.00709595723788163 0.0319255813951367 0.0909779891764433 -0.052254751565306 -0.0582053952072425 0.774204750494315
0.610425381441307 0.610425381441307 -0.0844809124075296 0.0169065577522351 -0.00341316174681733 -0.00341316174681733 -0.00341316174681733 -0.0892904322059114 -0.0698455944654125 -0.0698455944654125 -0.0698455944654125 -0.00966644624334397 -0.0698455944654125 -0.0692718504302698 -0.0197128205746366 0.857892064493347 0.0175494040466783 0.0311258121002426 0.0326461004103547 -0.0251260744884798 -0.00480355915563165 -0.069653912278702 -0.081512595085288 -0.0198912625593933 -0.0408995419931461 -0.00341316174681733 0.641194597052891 0.639880211861513 -0.0322224117663793 0.650195075860928 0.80557754014001 0.639880211861513 0.00768737689739699 0.857892064493347 0.678113989296033 0.639880211861513 0.639880211861513 0.639880211861513 0.639880211861513 -0.115786324652722 0.0311258121002426 -0.0884921670679912 0.0327298897572992 0.639880211861513 -0.0698455944654125 -0.0698455944654125 -0.00341316174681733 -0.00341316174681733 -0.00341316174681733 -0.00341316174681733 -0.0573211356050998 -0.0491121811436054 -0.00858193455441175 0.0381407296437295 -0.00341316174681733 -0.0169022065323066 0.0175390237429276 -0.00341316174681733 -0.0439772521161003 0.0124633686066742 0.014880518165199 -0.0408995419931461 -0.025434201343847 -0.0138922207029452 0.644981283059699 0.630000104442993 0.639880211861513 0.639880211861513 0.639880211861513 0.650195075860928 -0.0148219092194632 -0.00341316174681733 -0.00341316174681733 -0.00341316174681733 -0.00341316174681733 0.044781658518315 0.0369140423860331 0.639880211861513 -0.0698455944654125 -0.0698455944654125 -0.0698455944654125 0.0372882086278486 0.0444109947319398 0.0109154751339328 0.0667920322925685 -0.0587176557910617 -0.0168679441697879 -0.0879593353233759 0.0348645487951944 -0.139115004560597 -0.785522829761878 -0.0295410351454599 0.639880211861513 0.639880211861513 0.639880211861513 0.630479129774523 0.0556863905707275 -0.0721680933737336 0.650195075860928 0.0296021645695017 -0.0184123498767535 0.0932672865916236 -0.0556783718448761 0.660978269129952 0.0850179383633762 0.0400747064497349 0.051349116130493 0.0481418454942717 0.0345343929141382 0.999999999999998 -0.0246426380427991 0.0600692899353799 -0.00651489723847688 -0.0349363326701169 -0.0698455944654125 0.0451476228528456 0.042675996058112 -0.0426648963906472 0.0372882086278486 0.0369567050925764 -0.117130786096693 0.0414735813138679 -0.0298101700568252 -0.0695589823579347 -0.0701316954127801 -0.0695589823579347 -0.0698455944654125 -0.0303484658351283 -0.0704172937186758 0.795293097755024 -0.0698455944654125 -0.00926483047650671 -0.0575809789467026 0.0429072078883177 0.0521593023498447 -0.117939409100322 -0.0433487000216587 -0.0582158243354819 -0.0327131973836555 -0.0140682097614788 0.610425381441308 -0.0324895813312321 -0.0324895813312321 0.838091878854736 -0.00604299593623619 0.650195075860928 0.0153231750066545 0.0504321090669905 -0.0238083195951445 -0.0360664765350937 0.639880211861513 -0.0271741626421432 0.0494287468822055 0.0875682177204572 0.0679236155905872 -0.017764758233433 0.634887778672397 -0.0701316954127801 -0.0692718504302698 0.650195075860928 0.639880211861513 0.639880211861513 0.0328625542989015 0.639880211861513 -0.0660764611629186 0.650195075860928 0.639880211861513 0.684103260156041 0.639880211861513 0.53930800732194 0.639880211861513 0.639880211861513 0.838091878854736 -0.0378265835199563 -0.0251560963363035 0.0338416308897406 -0.0516642242524663 -0.0695589823579347 0.795293097755024 0.639880211861513 0.030674444522358 -0.0657823590667191 -0.0382493753029895 0.0358483388985355 0.0315514063736026 -0.0698455944654125 -0.0382360241767798 -0.0698455944654125 -0.0689841898772749 0.650195075860928 0.0651395132316485 -0.0222708461199613 -0.033693076084603 0.0468939164929092
[truncated: 309,384 more chars]
