# Supplementary material for: Precision medicine for atherosclerotic cardiovascular disease: Integrative genomics maps risk loci and AI‐predicted functional consequences
Source: Clin Transl Med. 2026 Jul 10;16(7):e70732. doi: 10.1002/ctm2.70732 (PMC13351343; doi:10.1002/ctm2.70732)
Supplement: Supplementary file 6 — Supporting Information [file CTM2-16-e70732-s005.zip › C15orf26/FINEMAP/data.snp]

index rsid chromosome position allele1 allele2 maf beta se z prob log10bf mean sd mean_incl sd_incl
87 rs2271160 15 81212521 T C 0.134195 -0.000589709 0.000707971 -0.832956 1 12.0868 -0.00116174 0.000151848 -0.00116174 0.000151848
74 rs1553648 15 81209940 A C 0.135189 -0.00791725 0.00308822 -2.56369 1 12.0868 -0.0028262 0.000215821 -0.0028262 0.000215821
140 rs6495533 15 81200696 T C 0.114314 -0.000509607 0.000771945 -0.66016 1 12.0868 -0.000738829 0.000114392 -0.000738829 0.000114392
156 rs73505494 15 81215168 G A 0.0994036 -0.000788778 0.000824969 -0.95613 1 12.0723 0.000322022 0.000132363 0.000322022 0.000132363
147 rs7179951 15 81205677 G C 0.115308 0.000521811 0.000747144 0.698408 1 12.0721 0.00147753 0.000176179 0.00147753 0.000176179
20 rs11632140 15 81205264 C T 0.11829 0.000501209 0.00074787 0.670183 3.40667e-12 -9.38084 5.26074e-15 2.86639e-09 0.00154425 0.000164609
149 rs7182025 15 81206200 T C 0.119284 0.000542273 0.000744521 0.728351 2.9834e-14 -11.4385 4.42004e-17 2.57355e-10 0.00148155 0.000158195
120 rs4778868 15 81210726 T A 0.202783 0.000224475 0.000590542 0.380118 4.13235e-15 -12.297 1.03192e-18 1.67505e-11 0.000249718 7.4426e-05
98 rs28588248 15 81218584 C T 0.213718 -0.000877553 0.000602826 -1.45573 2.61682e-16 -13.4954 -3.57845e-20 2.38049e-12 -0.000136748 5.43596e-05
23 rs11636663 15 81195953 A T 0.182903 -0.000901339 0.000668489 -1.34832 9.18148e-17 -13.9503 -9.63302e-21 1.11029e-12 -0.000104918 4.91794e-05
124 rs56291746 15 81196832 C T 0.140159 -0.00128323 0.000756641 -1.69596 7.20191e-17 -14.0557 -7.89923e-21 1.03855e-12 -0.000109683 5.42773e-05
88 rs2271162 15 81214611 A C 0.206759 -0.000541814 0.000604997 -0.895565 6.5872e-17 -14.0945 -6.1055e-21 8.43581e-13 -9.26874e-05 4.70346e-05
90 rs2271164 15 81199236 A G 0.455268 -0.00116917 0.000561643 -2.08171 5.05362e-17 -14.2096 -3.53861e-21 5.67143e-13 -7.00213e-05 3.82333e-05
187 rs8030638 15 81218559 T C 0.220676 -0.000833298 0.000594312 -1.40212 4.67422e-17 -14.2435 -4.2754e-21 7.25973e-13 -9.14677e-05 5.39357e-05
42 rs12441164 15 81218291 A G 0.208748 -0.000717779 0.000598582 -1.19913 4.45061e-17 -14.2647 -4.08557e-21 7.14267e-13 -9.1798e-05 5.51017e-05
56 rs12904562 15 81280102 T C 0.0437376 0.000331142 0.00116836 0.283425 4.39123e-17 -14.2706 7.09254e-21 1.2307e-12 0.000161516 9.16759e-05
31 rs117505832 15 81261933 C T 0.0208748 0.00177647 0.00179147 0.991625 4.20017e-17 -14.2899 9.52042e-21 1.69424e-12 0.000226668 0.000130243
3 rs10220834 15 81228025 T C 0.193837 3.68434e-05 0.0006181 0.0596074 3.74193e-17 -14.3401 -2.97429e-21 5.67233e-13 -7.94855e-05 4.77563e-05
21 rs11632182 15 81175345 A C 0.40159 0.000382854 0.000508908 0.752305 3.64283e-17 -14.3517 2.32326e-21 4.50575e-13 6.37761e-05 3.88031e-05
4 rs1105039 15 81132954 G C 0.353877 0.000499366 0.000575836 0.867202 3.63773e-17 -14.3523 2.34545e-21 4.54304e-13 6.44755e-05 3.89429e-05
24 rs11637685 15 81148967 C T 0.0944334 0.00134799 0.000927574 1.45324 2.96791e-17 -14.4407 2.88229e-21 6.32077e-13 9.71152e-05 6.34823e-05
152 rs72740112 15 81151311 C T 0.0298211 -0.00335771 0.00192365 -1.74549 2.6591e-17 -14.4884 -4.23139e-21 9.95774e-13 -0.000159129 0.000109397
102 rs2866984 15 81222639 G T 0.22664 -2.91158e-06 0.000596574 -0.0048805 2.4454e-17 -14.5248 1.52599e-21 3.80415e-13 6.24025e-05 4.49868e-05
114 rs3743040 15 81270141 G A 0.149105 -0.000761349 0.000690367 -1.10282 2.44215e-17 -14.5254 -1.7807e-21 4.43471e-13 -7.29155e-05 5.231e-05
8 rs11072963 15 81218306 T C 0.21173 -0.000713272 0.00059538 -1.19801 2.43906e-17 -14.5259 -1.68153e-21 4.36353e-13 -6.89416e-05 5.52585e-05
177 rs79422455 15 81217578 A G 0.082505 -0.00098943 0.000903325 -1.09532 2.32136e-17 -14.5474 -3.20672e-21 1.05567e-12 -0.00013814 0.000170074
148 rs7181726 15 81193635 A G 0.191849 0.000180212 0.000555479 0.324426 2.21122e-17 -14.5685 1.38882e-21 3.71377e-13 6.28081e-05 4.78798e-05
168 rs77213986 15 81227188 T A 0.0596421 0.00153864 0.00125157 1.22937 2.15298e-17 -14.5801 2.20191e-21 5.98531e-13 0.000102273 7.86103e-05
61 rs12911697 15 81127745 G A 0.187873 0.000348233 0.000579501 0.600919 2.15146e-17 -14.5804 1.33276e-21 3.62366e-13 6.19468e-05 4.76009e-05
19 rs11631636 15 81179876 G A 0.394632 0.000407834 0.000490312 0.831784 1.91479e-17 -14.631 8.85147e-22 2.63809e-13 4.62268e-05 3.86999e-05
123 rs55811683 15 81216819 G T 0.0904573 -0.00116503 0.000855432 -1.36192 1.91046e-17 -14.632 1.3293e-21 5.68233e-13 6.95799e-05 0.000109817
173 rs78776023 15 81242501 G A 0.0377734 0.00198156 0.00145913 1.35804 1.89156e-17 -14.6363 2.2122e-21 6.62841e-13 0.000116951 9.77227e-05
105 rs2903448 15 81226958 C T 0.195825 -0.00013887 0.000603363 -0.23016 1.86329e-17 -14.6429 1.03929e-21 3.1627e-13 5.57775e-05 4.75097e-05
144 rs7163915 15 81243735 C T 0.0377734 0.00192847 0.00145588 1.32461 1.81808e-17 -14.6536 2.0666e-21 6.39164e-13 0.000113669 9.77227e-05
60 rs12911628 15 81127963 A G 0.190855 0.000276405 0.000578473 0.477817 1.81146e-17 -14.6551 9.95612e-22 3.08629e-13 5.49617e-05 4.73021e-05
34 rs118064823 15 81222584 G A 0.0387674 0.00196103 0.0015026 1.30509 1.79586e-17 -14.6589 1.9977e-21 6.2413e-13 0.000111239 9.65234e-05
70 rs147732649 15 81273671 G A 0.0656064 0.00115294 0.00112034 1.0291 1.763e-17 -14.6669 1.50746e-21 4.78166e-13 8.55052e-05 7.52186e-05
64 rs12916361 15 81238045 T C 0.0785288 0.000205104 0.00096357 0.212858 1.75936e-17 -14.6678 1.38434e-21 4.40829e-13 7.8684e-05 6.96729e-05
78 rs16972618 15 81272193 G A 0.0675944 0.00119335 0.00111777 1.06761 1.7198e-17 -14.6777 1.42252e-21 4.61033e-13 8.27143e-05 7.42796e-05
167 rs76877681 15 81272364 G A 0.0675944 0.00118657 0.00111516 1.06404 1.71294e-17 -14.6794 1.41227e-21 4.59291e-13 8.24473e-05 7.42796e-05
190 rs8864 15 81270754 T C 0.0656064 0.00110074 0.0011154 0.986859 1.68153e-17 -14.6875 1.38416e-21 4.57248e-13 8.23152e-05 7.52186e-05
166 rs75759710 15 81275797 T C 0.0656064 0.00109863 0.00111589 0.98453 1.67724e-17 -14.6886 1.37767e-21 4.56132e-13 8.21393e-05 7.52186e-05
22 rs11633917 15 81193769 G A 0.177932 -0.000573796 0.000667797 -0.859237 1.66797e-17 -14.691 -8.8443e-22 2.95754e-13 -5.30243e-05 4.9321e-05
164 rs75367314 15 81275970 G A 0.0675944 0.00116114 0.00112085 1.03595 1.66074e-17 -14.6929 1.3344e-21 4.45926e-13 8.03498e-05 7.42796e-05
95 rs28562234 15 81275169 C G 0.0675944 0.00115236 0.00111563 1.03293 1.6553e-17 -14.6943 1.3263e-21 4.44521e-13 8.01241e-05 7.42796e-05
28 rs116791225 15 81275558 T A 0.0675944 0.00115083 0.0011155 1.03167 1.65305e-17 -14.6949 1.32295e-21 4.4394e-13 8.00305e-05 7.42796e-05
36 rs11855057 15 81282144 C G 0.0675944 0.00113731 0.00111468 1.02031 1.63294e-17 -14.7002 1.29299e-21 4.38722e-13 7.91817e-05 7.42796e-05
39 rs11857576 15 81280747 T A 0.0675944 0.00113574 0.00111451 1.01905 1.63074e-17 -14.7008 1.28972e-21 4.38152e-13 7.9088e-05 7.42796e-05
68 rs141332842 15 81279987 G A 0.0675944 0.00113335 0.00111434 1.01706 1.62727e-17 -14.7017 1.28455e-21 4.37248e-13 7.89392e-05 7.42796e-05
93 rs28441296 15 81277088 G A 0.0675944 0.00113302 0.00111417 1.01691 1.62702e-17 -14.7018 1.28418e-21 4.37181e-13 7.89283e-05 7.42796e-05
94 rs28546756 15 81282658 A G 0.0675944 0.00113138 0.00111421 1.01541 1.62441e-17 -14.7025 1.2803e-21 4.36502e-13 7.88162e-05 7.42796e-05
30 rs117309418 15 81252261 T C 0.0656064 0.00106341 0.00112965 0.941366 1.60122e-17 -14.7087 1.26303e-21 4.36144e-13 7.88795e-05 7.52186e-05
96 rs28576249 15 81250530 C A 0.0646123 0.0010313 0.00112722 0.91491 1.58399e-17 -14.7134 1.2459e-21 4.34598e-13 7.86558e-05 7.57446e-05
175 rs79077633 15 81185120 G A 0.0208748 -0.000509487 0.00192887 -0.264137 1.57079e-17 -14.717 2.10949e-21 7.47502e-13 0.000134295 0.000132426
37 rs11855085 15 81282221 C T 0.0675944 0.00108601 0.00110746 0.980635 1.56621e-17 -14.7183 1.19375e-21 4.21191e-13 7.62192e-05 7.42796e-05
151 rs7182549 15 81268287 C A 0.0675944 0.00109098 0.00111266 0.980522 1.56603e-17 -14.7184 1.19348e-21 4.21143e-13 7.62108e-05 7.42796e-05
99 rs28593334 15 81251672 C T 0.0656064 0.00102737 0.00112702 0.911587 1.55248e-17 -14.7221 1.18968e-21 4.23087e-13 7.66305e-05 7.52186e-05
38 rs11855135 15 81282256 G A 0.0675944 0.00106142 0.00110567 0.959982 1.53352e-17 -14.7275 1.14519e-21 4.12469e-13 7.46769e-05 7.42795e-05
97 rs28576300 15 81197179 C A 0.239563 -0.00054887 0.00059467 -0.922982 1.53222e-17 -14.7278 -6.72457e-22 2.42754e-13 -4.38877e-05 4.38164e-05
62 rs12911777 15 81276675 G A 0.154076 -0.000445071 0.000665568 -0.668709 1.51744e-17 -14.7321 -7.7973e-22 2.83776e-13 -5.13845e-05 5.16385e-05
44 rs12546 15 81270816 T G 0.0675944 0.00105136 0.00111102 0.946304 1.51261e-17 -14.7334 1.11412e-21 4.0684e-13 7.36555e-05 7.42795e-05
53 rs12898298 15 81129334 A G 0.228628 7.29394e-05 0.00059818 0.121936 1.50744e-17 -14.7349 6.61418e-22 2.42451e-13 4.38769e-05 4.44331e-05
27 rs116483143 15 81241865 T C 0.0626243 0.000942496 0.00114386 0.823957 1.48917e-17 -14.7402 1.11841e-21 4.14635e-13 7.5103e-05 7.68398e-05
25 rs11637878 15 81275953 T C 0.154076 -0.000415458 0.000662676 -0.626939 1.45664e-17 -14.7498 -7.1691e-22 2.7226e-13 -4.92167e-05 5.16385e-05
185 rs8029184 15 81190039 A G 0.0745527 -0.0011074 0.00100796 -1.09865 1.4435e-17 -14.7537 -9.66876e-22 3.70446e-13 -6.69812e-05 7.08539e-05
155 rs72740129 15 81200219 C T 0.0745527 0.000820124 0.000901113 0.910123 1.43952e-17 -14.7549 9.60809e-22 3.69967e-13 6.67451e-05 7.1088e-05
110 rs35092028 15 81221492 C T 0.028827 0.00170924 0.00171112 0.998906 1.43553e-17 -14.7562 1.50016e-21 5.78128e-13 0.000104502 0.000111185
35 rs11854045 15 81227801 G T 0.0606362 0.00151384 0.00123573 1.22506 1.42506e-17 -14.7593 1.03362e-21 4.04039e-13 7.25315e-05 7.87059e-05
174 rs79015069 15 81260795 C T 0.0576541 -0.000920978 0.00111255 -0.827806 1.41225e-17 -14.7633 -1.03953e-21 4.0812e-13 -7.36084e-05 7.98493e-05
188 rs8039384 15 81271406 C A 0.141153 -0.000225005 0.000675897 -0.332899 1.41023e-17 -14.7639 -6.93994e-22 2.72592e-13 -4.92114e-05 5.33604e-05
54 rs12900140 15 81182594 T C 0.408549 0.000403996 0.000481935 0.838279 1.40767e-17 -14.7647 4.88021e-22 1.94336e-13 3.46687e-05 3.84837e-05
45 rs12592704 15 81276518 G C 0.141153 -0.000218284 0.000675953 -0.322927 1.39737e-17 -14.7679 -6.80218e-22 2.69999e-13 -4.86785e-05 5.33603e-05
127 rs59424533 15 81275745 G A 0.141153 -0.000212402 0.000675311 -0.314524 1.38673e-17 -14.7712 -6.68811e-22 2.67845e-13 -4.82294e-05 5.33603e-05
89 rs2271163 15 81217848 C T 0.094433 0.00485013 0.00376734 1.28741 1.38666e-17 -14.7712 7.95408e-22 3.19504e-13 5.73613e-05 6.38079e-05
163 rs74931956 15 81188827 T C 0.0735586 -0.00108889 0.00102729 -1.05997 1.381e-17 -14.773 -8.83445e-22 3.55959e-13 -6.39711e-05 7.12927e-05
10 rs11072969 15 81277018 A G 0.141153 -0.000203274 0.000675014 -0.30114 1.37015e-17 -14.7764 -6.51014e-22 2.64471e-13 -4.7514e-05 5.33603e-05
9 rs11072968 15 81276787 A C 0.141153 -0.000203262 0.000675014 -0.301123 1.37013e-17 -14.7764 -6.50991e-22 2.64467e-13 -4.75131e-05 5.33603e-05
13 rs112213447 15 81273726 T C 0.141153 -0.000203038 0.000674815 -0.30088 1.36983e-17 -14.7765 -6.50672e-22 2.64406e-13 -4.75001e-05 5.33603e-05
137 rs6495528 15 81174544 G A 0.27336 -0.000997671 0.000619847 -1.60954 1.36599e-17 -14.7777 -5.02775e-22 2.07356e-13 -3.68068e-05 4.23427e-05
186 rs8029934 15 81278365 T A 0.141153 -0.000200075 0.000674965 -0.296422 1.36441e-17 -14.7782 -6.44847e-22 2.63298e-13 -4.72619e-05 5.33603e-05
63 rs12915985 15 81172687 C G 0.345924 0.000110764 0.000524262 0.211276 1.3604e-17 -14.7795 4.6584e-22 1.93798e-13 3.42429e-05 3.98523e-05
11 rs11072970 15 81278690 T C 0.141153 -0.000188161 0.000674527 -0.278953 1.34364e-17 -14.7849 -6.22482e-22 2.59029e-13 -4.63282e-05 5.33602e-05
65 rs138846566 15 81262107 A G 0.0666004 0.000855739 0.0011047 0.774638 1.34228e-17 -14.7853 8.66453e-22 3.61723e-13 6.45511e-05 7.47063e-05
79 rs16972622 15 81277544 C T 0.141153 -0.000186318 0.000674469 -0.276244 1.34048e-17 -14.7859 -6.1908e-22 2.58377e-13 -4.61834e-05 5.33602e-05
81 rs16972625 15 81281676 T C 0.141153 -0.000182278 0.000674384 -0.270289 1.3336e-17 -14.7881 -6.11658e-22 2.56954e-13 -4.58651e-05 5.33602e-05
115 rs3743041 15 81270240 T C 0.141153 -0.000180662 0.000671695 -0.268965 1.33208e-17 -14.7886 -6.10019e-22 2.5664e-13 -4.57944e-05 5.33602e-05
126 rs58931576 15 81282554 G A 0.140159 -0.000174071 0.000674807 -0.257957 1.32564e-17 -14.7907 -6.04833e-22 2.5606e-13 -4.56259e-05 5.35194e-05
158 rs74028147 15 81272880 G A 0.142147 -0.000194043 0.000675062 -0.287445 1.32203e-17 -14.7919 -5.97419e-22 2.53805e-13 -4.51894e-05 5.32023e-05
131 rs61021444 15 81281720 C A 0.141153 -0.000174518 0.000674109 -0.258887 1.32066e-17 -14.7924 -5.97675e-22 2.54267e-13 -4.52558e-05 5.33602e-05
103 rs28685158 15 81128050 G T 0.296223 0.000499007 0.000530409 0.940797 1.31957e-17 -14.7927 4.54561e-22 1.93847e-13 3.44477e-05 4.07554e-05
104 rs28711936 15 81226772 T C 0.0636183 0.00153609 0.00124859 1.23026 1.31299e-17 -14.7949 8.38013e-22 3.61502e-13 6.38249e-05 7.66783e-05
157 rs73507450 15 81272039 C T 0.0685885 0.00128449 0.00110842 1.15884 1.3099e-17 -14.7959 8.04897e-22 3.4812e-13 6.14473e-05 7.39995e-05
46 rs12593210 15 81276723 G A 0.141153 -0.000164612 0.000673595 -0.244378 1.30462e-17 -14.7977 -5.80299e-22 2.50915e-13 -4.44803e-05 5.33601e-05
16 rs115287348 15 81226193 G T 0.0387674 -0.00396793 0.00599379 -0.662006 1.29761e-17 -14.8 -1.03148e-21 4.5043e-13 -7.94912e-05 9.6523e-05
111 rs35477444 15 81160023 T A 0.0864811 -5.35182e-05 0.000970126 -0.0551662 1.2937e-17 -14.8013 7.03383e-22 3.08248e-13 5.43697e-05 6.62456e-05
15 rs113596309 15 81150424 A G 0.0129225 0.000112737 0.00195501 0.0576658 1.28066e-17 -14.8057 -1.70786e-21 7.5819e-13 -0.000133358 0.00016463
125 rs57967327 15 81279706 C T 0.142147 -0.00018768 0.00067453 -0.278238 1.27832e-17 -14.8065 -5.50126e-22 2.44631e-13 -4.30353e-05 5.31926e-05
80 rs16972624 15 81279356 G A 0.141153 -0.000143623 0.000673591 -0.21322 1.27174e-17 -14.8088 -5.44495e-22 2.43973e-13 -4.2815e-05 5.33601e-05
109 rs34997291 15 81174771 G A 0.111332 0.000474536 0.000725944 0.653681 1.23295e-17 -14.8222 5.54868e-22 2.60997e-13 4.50033e-05 5.91576e-05
41 rs12439898 15 81167233 T C 0.437376 -0.000291086 0.000481029 -0.605132 1.2182e-17 -14.8274 -3.35293e-22 1.64283e-13 -2.75236e-05 3.81827e-05
162 rs74843640 15 81261804 T C 0.0675944 0.00108985 0.00111898 0.973963 1.19779e-17 -14.8348 6.38279e-22 3.16763e-13 5.32879e-05 7.44135e-05
172 rs78278423 15 81253609 G A 0.0675944 0.00108808 0.00113118 0.961897 1.1875e-17 -14.8385 6.22058e-22 3.13596e-13 5.23836e-05 7.44137e-05
180 rs80042818 15 81260257 A T 0.0675944 0.00107491 0.00112101 0.958875 1.18497e-17 -14.8395 6.18044e-22 3.12813e-13 5.21571e-05 7.44137e-05
169 rs77519341 15 81260200 A C 0.0675944 0.00107467 0.00112099 0.958678 1.1848e-17 -14.8395 6.17784e-22 3.12762e-13 5.21424e-05 7.44137e-05
171 rs78138185 15 81260092 T C 0.0675944 0.00107455 0.00112098 0.958578 1.18472e-17 -14.8396 6.17652e-22 3.12736e-13 5.21349e-05 7.44137e-05
161 rs74787527 15 81258750 A G 0.0675944 0.00107232 0.00112092 0.956642 1.1831e-17 -14.8401 6.15092e-22 3.12237e-13 5.19898e-05 7.44137e-05
91 rs2280441 15 81240669 A G 0.042744 -0.00236869 0.00140491 -1.686 1.18283e-17 -14.8402 -7.55648e-22 3.88504e-13 -6.38847e-05 9.31624e-05
69 rs146305567 15 81259491 G C 0.0675944 0.00107097 0.0011208 0.955545 1.18219e-17 -14.8405 6.13647e-22 3.11954e-13 5.19076e-05 7.44137e-05
67 rs141168705 15 81257683 T C 0.0675944 0.00107104 0.00112138 0.955108 1.18183e-17 -14.8406 6.13071e-22 3.11842e-13 5.18748e-05 7.44137e-05
176 rs79170539 15 81136718 A T 0.187873 -0.000242464 0.000630021 -0.38485 1.17587e-17 -14.8428 -3.90237e-22 1.98906e-13 -3.31872e-05 4.75734e-05
106 rs34084353 15 81179624 G C 0.107356 0.000411225 0.000702584 0.585304 1.17324e-17 -14.8438 4.8794e-22 2.50484e-13 4.15889e-05 6.01507e-05
181 rs80200469 15 81150217 G T 0.152087 -0.000116435 0.000670569 -0.173636 1.17283e-17 -14.8439 -4.2073e-22 2.15752e-13 -3.58732e-05 5.17887e-05
18 rs11629889 15 81161273 G A 0.437376 -0.000251182 0.000478799 -0.524609 1.15198e-17 -14.8517 -2.80901e-22 1.53764e-13 -2.43841e-05 3.81814e-05
92 rs25431 15 81130887 G A 0.316103 0.000148329 0.000536356 0.27655 1.15184e-17 -14.8518 3.0528e-22 1.63312e-13 2.65037e-05 4.01629e-05
1 rs1012540 15 81246092 A T 0.0685885 0.00109606 0.00111015 0.987316 1.15004e-17 -14.8525 5.57147e-22 3.00029e-13 4.84459e-05 7.40293e-05
66 rs140037094 15 81256719 A T 0.0695825 0.00107797 0.00111573 0.966153 1.13354e-17 -14.8587 5.26837e-22 2.9288e-13 4.6477e-05 7.35338e-05
32 rs117935981 15 81255461 G C 0.0675944 0.000999225 0.00112186 0.890689 1.13195e-17 -14.8593 5.32545e-22 2.96203e-13 4.70468e-05 7.44143e-05
14 rs112619564 15 81273907 C T 0.139165 -0.000187713 0.000674271 -0.278394 1.12505e-17 -14.862 -3.81892e-22 2.12865e-13 -3.39445e-05 5.36217e-05
178 rs79754687 15 81251444 T C 0.140159 -0.000186833 0.000674153 -0.277137 1.12183e-17 -14.8632 -3.76948e-22 2.11493e-13 -3.36011e-05 5.34615e-05
189 rs8039607 15 81271557 C A 0.138171 -0.000181176 0.0006745 -0.268607 1.12047e-17 -14.8638 -3.77572e-22 2.12451e-13 -3.36976e-05 5.37839e-05
132 rs61066974 15 81173954 C T 0.23161 0.000222643 0.000647309 0.343951 1.11697e-17 -14.8651 3.01795e-22 1.73467e-13 2.7019e-05 4.43164e-05
159 rs74028151 15 81280534 T C 0.139165 -0.000160685 0.000674104 -0.238368 1.09777e-17 -14.8727 -3.49056e-22 2.0655e-13 -3.1797e-05 5.36217e-05
84 rs1876435 15 81161704 C T 0.430417 -0.00031366 0.000479863 -0.653646 1.09595e-17 -14.8734 -2.34918e-22 1.44689e-13 -2.14352e-05 3.80885e-05
154 rs72740128 15 81198271 G A 0.0775348 0.000924732 0.000873878 1.05819 1.08178e-17 -14.879 4.19551e-22 2.62923e-13 3.87834e-05 6.99006e-05
141 rs6495535 15 81247455 C T 0.0685885 0.000968511 0.00110731 0.874651 1.07452e-17 -14.8819 4.30157e-22 2.75879e-13 4.00323e-05 7.40303e-05
2 rs1012541 15 81246028 G A 0.0685885 0.000966302 0.00110734 0.872633 1.07335e-17 -14.8824 4.28068e-22 2.75494e-13 3.98817e-05 7.40304e-05
139 rs6495530 15 81179725 A G 0.469185 -0.000146992 0.000467879 -0.314166 1.07219e-17 -14.8829 2.09541e-22 1.39651e-13 1.95433e-05 3.79078e-05
57 rs12905383 15 81186772 A G 0.219682 -0.000286365 0.000585352 -0.489218 1.06333e-17 -14.8865 -2.50438e-22 1.66184e-13 -2.35521e-05 4.51941e-05
29 rs117210658 15 81151632 C T 0.0337972 -0.00195227 0.00164317 -1.18811 1.06291e-17 -14.8867 4.52442e-22 3.84559e-13 4.25663e-05 0.000110006
17 rs11629743 15 81161130 C A 0.43837 -0.000232803 0.000477571 -0.487473 1.0599e-17 -14.8879 -2.00549e-22 1.38366e-13 -1.89216e-05 3.80566e-05
194 rs991789 15 81183614 T G 0.151093 0.00053968 0.000653621 0.825678 1.05011e-17 -14.8919 2.72819e-22 1.89011e-13 2.59801e-05 5.22215e-05
83 rs17248736 15 81194487 C G 0.206759 0.00018316 0.000552804 0.33133 1.04768e-17 -14.8929 2.31325e-22 1.66938e-13 2.20798e-05 4.66098e-05
77 rs16972538 15 81187092 G A 0.0705765 -0.000771057 0.0010094 -0.763877 1.04702e-17 -14.8932 -3.8033e-22 2.63091e-13 -3.63249e-05 7.27415e-05
150 rs7182458 15 81133856 A G 0.153082 0.000672718 0.000681324 0.987369 1.04658e-17 -14.8934 -2.43366e-22 1.88008e-13 -2.32535e-05 5.32603e-05
52 rs12595345 15 81137513 C T 0.249503 -4.05998e-05 0.000561451 -0.0723122 1.04058e-17 -14.8959 2.19647e-22 1.54417e-13 2.11081e-05 4.29642e-05
184 rs8028511 15 81180981 G A 0.478131 0.000144754 0.000464032 0.311948 1.02568e-17 -14.9022 -1.62034e-22 1.31636e-13 -1.57978e-05 3.79453e-05
33 rs117939237 15 81157935 G A 0.0954274 -0.00150664 0.000942251 -1.59898 1.02335e-17 -14.9031 -2.55268e-22 2.23499e-13 -2.49444e-05 6.52611e-05
129 rs60065485 15 81252028 A G 0.143141 -7.67892e-05 0.000669573 -0.114684 1.02179e-17 -14.9038 -2.47083e-22 1.86199e-13 -2.41813e-05 5.29936e-05
153 rs72740126 15 81193390 G A 0.0705765 0.000367023 0.00087854 0.417765 1.02125e-17 -14.904 3.29294e-22 2.54675e-13 3.22442e-05 7.28786e-05
51 rs12594845 15 81184289 C T 0.286282 -0.000581711 0.000551356 -1.05506 1.01797e-17 -14.9054 1.47622e-22 1.44385e-13 1.45016e-05 4.28672e-05
121 rs4993545 15 81270420 G T 0.316103 0.000534889 0.000596117 0.897289 1.01299e-17 -14.9076 1.61042e-22 1.39031e-13 1.58977e-05 4.06872e-05
118 rs4778863 15 81177328 G A 0.489066 -8.89273e-05 0.000482968 -0.184127 1.00854e-17 -14.9095 1.45683e-22 1.28491e-13 1.44449e-05 3.77936e-05
71 rs1507659 15 81133441 C G 0.173956 0.000548156 0.000654743 0.837209 1.0043e-17 -14.9113 -1.68073e-22 1.68759e-13 -1.67354e-05 5.05539e-05
119 rs4778864 15 81177737 C T 0.109344 0.000428293 0.000695971 0.615389 9.99176e-18 -14.9135 2.35717e-22 2.0287e-13 2.35912e-05 5.96866e-05
192 rs9673075 15 81172978 C T 0.16501 -0.000268272 0.000769392 -0.34868 9.97336e-18 -14.9143 -1.99235e-22 1.7005e-13 -1.99767e-05 5.00034e-05
117 rs4353448 15 81158072 G A 0.467197 -0.000228667 0.000474129 -0.482289 9.96456e-18 -14.9147 -1.39624e-22 1.26537e-13 -1.40121e-05 3.7557e-05
107 rs34388060 15 81178071 A G 0.131213 0.000364686 0.000657489 0.554665 9.93183e-18 -14.9161 2.08418e-22 1.85965e-13 2.09849e-05 5.51513e-05
179 rs79779522 15 81232165 C T 0.0417495 0.00201436 0.00147523 1.36546 9.92463e-18 -14.9165 3.22406e-22 3.14037e-13 3.24855e-05 9.42418e-05
136 rs62035115 15 81268852 G A 0.319085 0.000488416 0.000593329 0.823178 9.90131e-18 -14.9175 1.31971e-22 1.3436e-13 1.33287e-05 4.05661e-05
182 rs8026419 15 81229910 G A 0.127237 -9.54727e-05 0.000709799 -0.134507 9.86917e-18 -14.9189 -2.05102e-22 1.86702e-13 -2.07821e-05 5.56782e-05
108 rs34866076 15 81180552 A C 0.150099 0.00043511 0.000648703 0.670738 9.84213e-18 -14.9201 1.77207e-22 1.73685e-13 1.8005e-05 5.23533e-05
165 rs75578357 15 81235843 C T 0.128231 -9.19562e-05 0.000716966 -0.128257 9.83769e-18 -14.9203 -1.99087e-22 1.85263e-13 -2.02372e-05 5.54917e-05
145 rs7164719 15 81168503 G A 0.43837 0.000256583 0.000477408 0.537449 9.8213e-18 -14.921 1.18775e-22 1.24738e-13 1.20936e-05 3.7921e-05
170 rs78083652 15 81272135 G C 0.0626243 0.000726377 0.00121511 0.597789 9.79305e-18 -14.9222 2.50531e-22 2.54235e-13 2.55825e-05 7.71081e-05
116 rs4145805 15 81160262 G A 0.463221 -0.000261735 0.000472835 -0.553544 9.78097e-18 -14.9228 -1.17769e-22 1.23354e-13 -1.20407e-05 3.75596e-05
130 rs60391279 15 81236947 C T 0.0417495 0.00187877 0.00143001 1.31382 9.76014e-18 -14.9237 2.68792e-22 3.0674e-13 2.75398e-05 9.42428e-05
40 rs12438255 15 81280256 A T 0.311133 -0.000486525 0.000575122 -0.845951 9.75551e-18 -14.9239 1.27464e-22 1.3232e-13 1.30659e-05 4.0299e-05
133 rs61164129 15 81137697 G A 0.466203 0.000248367 0.000476011 0.521768 9.68989e-18 -14.9268 1.01084e-22 1.21722e-13 1.04319e-05 3.76858e-05
191 rs906428 15 81143074 G T 0.158052 -0.000817806 0.00266245 -0.307162 9.68857e-18 -14.9269 -1.5684e-22 1.66233e-13 -1.61881e-05 5.08931e-05
86 rs2271159 15 81179926 G T 0.302187 -0.000853735 0.000566406 -1.50729 9.65968e-18 -14.9282 4.70532e-23 1.31775e-13 4.87109e-06 4.21179e-05
146 rs7171268 15 81221771 T C 0.0656064 0.00090023 0.00482059 0.186747 9.6392e-18 -14.9291 2.10997e-22 2.43219e-13 2.18895e-05 7.52186e-05
135 rs62035088 15 81165842 G A 0.15507 -0.000194283 0.000647275 -0.300155 9.63785e-18 -14.9292 -1.4855e-22 1.66293e-13 -1.54132e-05 5.12998e-05
183 rs8027238 15 81164723 C T 0.161034 -0.00010415 0.000652852 -0.159531 9.58702e-18 -14.9315 1.33966e-22 1.62562e-13 1.39737e-05 5.06083e-05
138 rs6495529 15 81179553 G A 0.301193 -0.000779486 0.000562989 -1.38455 9.58414e-18 -14.9316 7.1638e-24 1.30362e-13 7.47464e-07 4.21023e-05
113 rs35712296 15 81149598 C G 0.055666 -0.000548345 0.00114688 -0.47812 9.57671e-18 -14.932 2.11009e-22 2.60205e-13 2.20336e-05 8.11446e-05
59 rs12906003 15 81156953 C T 0.487078 9.0043e-05 0.000468572 0.192165 9.51403e-18 -14.9348 7.48551e-23 1.18301e-13 7.86787e-06 3.7538e-05
101 rs2866983 15 81143216 A G 0.057654 0.000123216 0.00117251 0.105087 9.43599e-18 -14.9384 1.46903e-22 2.50575e-13 1.55684e-05 8.0073e-05
85 rs2135881 15 81151809 T C 0.190855 0.000208105 0.000598038 0.34798 9.4222e-18 -14.939 -9.35454e-23 1.48278e-13 -9.9282e-06 4.72746e-05
12 rs111845410 15 81136027 C T 0.0576541 -9.57954e-08 0.00466372 -2.05406e-05 9.39564e-18 -14.9402 -1.42229e-22 2.48976e-13 -1.51377e-05 7.98027e-05
112 rs35617389 15 81178084 A C 0.173956 0.000480845 0.000626807 0.767134 9.36641e-18 -14.9416 -6.12152e-23 1.52427e-13 -6.53561e-06 4.93745e-05
100 rs2866982 15 81158668 A C 0.488072 -9.79161e-05 0.000468406 -0.209041 9.34571e-18 -14.9426 -3.75386e-23 1.15215e-13 -4.01666e-06 3.74732e-05
43 rs12442871 15 81158438 T C 0.483101 -0.000120266 0.00046842 -0.256749 9.29442e-18 -14.9449 1.29922e-23 1.14297e-13 1.39785e-06 3.74647e-05
134 rs62035082 15 81138308 T A 0.22167 -5.79946e-05 0.000577826 -0.100367 9.27834e-18 -14.9457 -5.21795e-23 1.37138e-13 -5.62379e-06 4.46691e-05
76 rs16972495 15 81148739 A C 0.180915 4.98547e-05 0.000609276 0.081826 9.27319e-18 -14.9459 5.17931e-23 1.47854e-13 5.58526e-06 4.82311e-05
82 rs17248476 15 81178458 C T 0.109344 0.000343912 0.000695549 0.494447 9.27022e-18 -14.9461 4.72512e-23 1.82301e-13 5.09709e-06 5.96574e-05
160 rs74734598 15 81262579 T C 0.0656064 -0.000523905 0.0045582 -0.114937 9.24022e-18 -14.9475 -8.26177e-24 2.28664e-13 -8.9411e-07 7.52186e-05
122 rs55633831 15 81153257 A G 0.184891 7.82494e-05 0.0006081 0.128679 9.22016e-18 -14.9484 1.37285e-23 1.45363e-13 1.48896e-06 4.78491e-05
128 rs59864009 15 81204830 G A 0.109344 -0.000618575 0.000772186 -0.80107 3.29309e-19 -16.3956 -2.7036e-22 4.81894e-13 -0.000820992 0.0001765
143 rs67997873 15 81210107 A T 0.129225 -0.000604767 0.000701458 -0.862158 3.54058e-38 -35.3641 -1.68792e-42 1.37378e-23 -4.76736e-05 5.52957e-05
142 rs67081620 15 81209759 T C 0.129225 -0.00060361 0.000701189 -0.860837 3.53655e-38 -35.3646 -1.68342e-42 1.3721e-23 -4.76006e-05 5.52957e-05
193 rs9806321 15 81208055 C T 0.130219 0.0017161 0.00210644 0.814692 3.40245e-38 -35.3814 1.52778e-42 1.31133e-23 4.49023e-05 5.51157e-05
75 rs1553649 15 81209936 G A 0.135189 0.00054305 0.000682573 0.795593 3.35052e-38 -35.3881 1.44607e-42 1.26891e-23 4.31596e-05 5.42483e-05
58 rs12905722 15 81207829 T C 0.135189 0.000540421 0.000685023 0.78891 3.33283e-38 -35.3904 1.42635e-42 1.26145e-23 4.2797e-05 5.42483e-05
26 rs11637911 15 81209525 G A 0.135189 0.000524489 0.000681783 0.76929 3.28227e-38 -35.397 1.36978e-42 1.23999e-23 4.17327e-05 5.42483e-05
49 rs12594357 15 81208162 C T 0.135189 0.000523552 0.000681556 0.768171 3.27945e-38 -35.3974 1.36661e-42 1.23879e-23 4.1672e-05 5.42483e-05
48 rs12593754 15 81207517 A G 0.135189 0.000522702 0.000684915 0.763164 3.2669e-38 -35.399 1.35251e-42 1.23343e-23 4.14003e-05 5.42483e-05
5 rs11072956 15 81208771 A G 0.135189 0.00050218 0.000681702 0.736655 3.2026e-38 -35.4077 1.27983e-42 1.20579e-23 3.99623e-05 5.42483e-05
7 rs11072958 15 81208857 A C 0.135189 0.000501206 0.000681518 0.735426 3.1997e-38 -35.4081 1.27654e-42 1.20454e-23 3.98956e-05 5.42483e-05
72 rs1507661 15 81209297 T C 0.135189 0.000498519 0.00068184 0.731138 3.18966e-38 -35.4094 1.26511e-42 1.20019e-23 3.9663e-05 5.42483e-05
50 rs12594360 15 81208215 A G 0.135189 0.000498567 0.000682068 0.730964 3.18925e-38 -35.4095 1.26465e-42 1.20002e-23 3.96536e-05 5.42483e-05
47 rs12593609 15 81206809 C T 0.135189 0.00050073 0.000685155 0.730827 3.18893e-38 -35.4095 1.26429e-42 1.19988e-23 3.96461e-05 5.42483e-05
55 rs12904559 15 81207892 A G 0.135189 0.000496853 0.000684734 0.725615 3.17685e-38 -35.4112 1.25052e-42 1.19464e-23 3.93634e-05 5.42483e-05
6 rs11072957 15 81208814 G C 0.135189 0.000493265 0.000681555 0.723734 3.17253e-38 -35.4118 1.24558e-42 1.19276e-23 3.92613e-05 5.42483e-05
73 rs1507662 15 81209196 T C 0.135189 0.000424981 0.000682716 0.622487 2.96352e-38 -35.4414 1.00075e-42 1.10003e-23 3.37688e-05 5.42483e-05
