# Supplementary material for: Precision medicine for atherosclerotic cardiovascular disease: Integrative genomics maps risk loci and AI‐predicted functional consequences
Source: Clin Transl Med. 2026 Jul 10;16(7):e70732. doi: 10.1002/ctm2.70732 (PMC13351343; doi:10.1002/ctm2.70732)
Supplement: Supplementary file 6 — Supporting Information [file CTM2-16-e70732-s005.zip › COL4A1/FINEMAP/data.bf5]

index rsid bf1 bf2 bf3 bf4 bf5
1 rs1029204 -2.83899 -2.91225 -2.92977 -2.80648 -2.67428 
2 rs10450818 -3.23345 -3.20122 -3.21269 -2.79126 -2.1726 
3 rs11069815 -3.26996 -3.24198 -3.27055 -2.10018 -2.23289 
4 rs11069816 -3.26168 -3.23942 -3.26968 -1.90823 -2.20013 
5 rs11069817 -3.25596 -3.23104 -3.26531 -1.86108 -2.15825 
6 rs11069818 -3.03812 -3.04779 -3.00352 -2.51094 -1.86288 
7 rs11069820 -2.99448 -0.0588148 -1.68681 -3.16956 0.0942854 
8 rs111295526 -2.90707 -3.26465 -3.27179 -2.6225 -3.14056 
9 rs111859823 -2.36136 -1.61659 -1.82844 0.624023 -0.181712 
10 rs111909475 -2.31691 -1.98355 -2.59648 -2.19884 -2.25072 
11 rs111924867 -3.26503 -3.21138 -3.24749 2.56248 1.93853 
12 rs111950804 -2.62354 -2.36895 -3.00327 -0.337108 -0.772794 
13 rs112088985 -2.91769 -3.26813 -3.26881 -2.6367 -3.03643 
14 rs112296580 -2.61624 -2.35083 -2.98213 -0.119124 -0.638063 
15 rs112552193 -3.20138 -2.96615 -3.00184 2.86208 1.68573 
16 rs112563030 -2.26864 -1.55688 -1.7849 1.38805 0.119378 
17 rs112646314 -2.41558 -2.09839 -2.67918 -2.08823 -2.14275 
18 rs112655468 -2.54077 -2.20645 -2.22415 -2.30668 -2.06589 
19 rs112714831 -2.92576 -3.22653 -3.25108 -2.81377 -3.20617 
20 rs112833631 -2.64195 -2.40642 -2.99359 -0.43835 -0.960397 
21 rs112865128 -2.68387 -2.69411 -3.0307 -3.12608 -3.25141 
22 rs113215962 -2.31477 -1.98107 -2.59468 -2.20112 -2.25294 
23 rs113293725 -2.63078 -2.37748 -3.00796 -0.321562 -0.758457 
24 rs113438543 -2.59038 -2.30083 -2.30692 -2.30108 -2.11272 
25 rs113501770 -2.86696 -3.25314 -3.18201 -2.28322 -2.9466 
26 rs113549776 -2.62447 -2.37003 -3.00387 -0.335134 -0.770975 
27 rs113660805 -2.47904 -1.89333 -1.97047 0.156037 -0.708536 
28 rs113879629 -2.57532 -2.28289 -2.28904 -2.28315 -2.09315 
29 rs113937309 -2.62585 -2.37166 -3.00476 -0.332178 -0.768248 
30 rs11616412 -3.27475 -3.24456 -3.27499 -2.17921 -2.3745 
31 rs11616736 -3.27485 -3.26126 -3.27842 -2.0568 -2.33147 
32 rs11616850 -3.22266 -3.1872 -3.18992 -2.76068 -2.05396 
33 rs11616866 -3.23363 -3.20141 -3.20391 -2.79545 -2.10785 
34 rs11617555 -3.25521 -3.21483 -3.23932 -1.44067 -1.70832 
35 rs11617996 -3.22388 -3.18875 -3.19145 -2.7644 -2.0597 
36 rs11618031 -2.96376 -2.94006 -3.02837 6.49548 7.64336 
37 rs11618044 -3.22737 -3.19325 -3.19588 -2.77528 -2.07651 
38 rs11619058 -3.22756 -3.1935 -3.19613 -2.7759 -2.07747 
39 rs11619079 -3.23238 -3.19977 -3.2023 -2.79134 -2.10145 
40 rs11619827 -3.22863 -3.19323 -3.1944 -2.79091 -2.08315 
41 rs116899108 -2.63398 -2.35293 -2.35886 -2.35315 -2.16966 
42 rs116914749 -2.65111 -2.37348 -2.37934 -2.37369 -2.19216 
43 rs116915782 -2.65148 -2.37392 -2.37978 -2.37413 -2.19264 
44 rs117018753 -3.26236 -3.23996 -3.25506 -0.0894681 -0.0485203 
45 rs117242770 -2.62716 -2.34476 -2.35072 -2.34499 -2.16073 
46 rs117355333 -2.63356 -2.35243 -2.35836 -2.35265 -2.16911 
47 rs117543934 -2.64877 -2.37066 -2.37654 -2.37088 -2.18908 
48 rs117545636 -2.59333 -2.30434 -2.31042 -2.30459 -2.11655 
49 rs117589667 -2.99699 -2.94676 -2.78807 -2.25146 -2.33203 
50 rs117640423 -3.23003 -3.06712 -3.09779 -3.27123 -3.02642 
51 rs117661268 -2.98658 -2.93574 -3.22025 -3.27339 -3.22506 
52 rs117825981 -2.64737 -2.36899 -2.37487 -2.36921 -2.18724 
53 rs117873412 -2.64845 -2.37028 -2.37616 -2.3705 -2.18866 
54 rs118054636 -2.58807 -2.29807 -2.30417 -2.29832 -2.10971 
55 rs118076204 -2.64762 -2.36929 -2.37517 -2.3695 -2.18757 
56 rs118160672 -2.56102 -2.94059 -3.22672 -0.644046 0.00440758 
57 rs11842447 -3.26078 -3.26709 -3.1399 -1.78133 -1.09832 
58 rs11843976 -2.65983 -2.68081 -3.02016 -3.11266 -3.24948 
59 rs12427614 -2.67454 -2.68485 -3.02465 -3.12132 -3.24936 
60 rs12427756 -3.23262 -3.20009 -3.20261 -2.79215 -2.1027 
61 rs12428285 -2.64778 -2.36948 -2.37536 -2.3697 -2.18778 
62 rs12428468 -2.61597 -2.35051 -2.98195 -0.11972 -0.638608 
63 rs12428472 -2.61603 -2.35059 -2.98199 -0.119577 -0.638477 
64 rs12429247 -2.62412 -2.31322 -2.91791 -1.1719 -1.62535 
65 rs12429364 -2.73783 -2.47827 -2.48379 -2.47843 -2.30725 
66 rs12429440 -3.2674 -3.24826 -3.27381 -1.9627 -2.2484 
67 rs12429445 -2.6475 -2.35739 -2.94729 -1.33018 -1.7105 
68 rs12429859 -3.07235 -3.077 -3.0365 -2.43604 -1.78531 
69 rs12429912 -2.52371 -2.25934 -2.89367 -0.457547 -1.04021 
70 rs12429915 -2.53238 -2.25211 -2.92524 -0.295772 -0.799308 
71 rs12429959 -2.48188 -2.44805 -2.69022 -1.53517 -1.31672 
72 rs12429986 -2.72244 -2.73234 -3.05539 -3.14533 -3.25922 
73 rs12430469 -3.27614 -3.26872 -3.26934 -3.26886 -3.2418 
74 rs12430945 -2.69574 -2.42725 -2.43293 -2.42743 -2.25113 
75 rs12431015 -2.68952 -2.66278 -2.99663 -3.02655 -3.19773 
76 rs12431261 -2.64889 -2.62126 -2.96829 -2.99972 -3.18221 
77 rs12583752 -3.0072 -2.7337 -3.02785 -2.05621 0.270243 
78 rs12584271 -3.27141 -3.25493 -3.27645 -2.00826 -2.28867 
79 rs12584346 -inf 125.959 -inf -inf -inf 
80 rs12585031 -2.4061 -2.08731 -2.67127 -2.09937 -2.15363 
81 rs12586118 -inf 372.079 -inf -inf -inf 
82 rs12866484 -3.26498 -3.27927 -3.24016 -3.26057 -3.27931 
83 rs12871341 -3.26728 -3.24874 -3.27265 -1.95192 -2.21492 
84 rs12872826 -3.27355 -3.26042 -3.27922 -2.02721 -2.43089 
85 rs12872955 -3.27343 -3.26019 -3.27921 -2.02539 -2.42938 
86 rs12874007 -3.2718 -3.22087 -3.19085 -3.18621 -3.27311 
87 rs12875868 -2.96471 1.52435 -1.91044 -3.15876 -2.3402 
88 rs1333981 -2.31193 -2.49249 -2.41206 -3.2173 -3.23555 
89 rs1333985 -2.59222 -2.77901 -2.60384 -2.92389 -3.10767 
90 rs1333986 -2.54338 -2.02692 -2.08744 -0.0183705 -0.757954 
91 rs1335807 -2.80423 -2.88045 -2.89873 -2.77049 -2.63366 
92 rs1335809 -2.38858 -2.29636 -2.28876 -2.7807 -2.96698 
93 rs138447227 -3.20707 -3.10048 -2.80344 2.26346 2.59794 
94 rs139225128 -2.63798 -2.33006 -2.92817 -1.1467 -1.60301 
95 rs140368115 -2.58837 -2.29843 -2.30453 -2.29868 -2.1101 
96 rs141252536 -2.69606 -2.42763 -2.43331 -2.42781 -2.25155 
97 rs142577297 -2.63654 -2.356 -2.36192 -2.35622 -2.17302 
98 rs143698863 -2.69062 -2.02578 -2.13532 -2.81803 -1.57375 
99 rs144036587 -3.08297 -3.1408 -3.20459 -2.45782 -2.98331 
100 rs144904573 -3.10487 -3.26878 -3.26137 -2.37544 -3.19554 
101 rs146693173 -2.95124 -3.10477 -3.21368 -0.397075 -0.218273 
102 rs149829494 -2.73799 -2.45782 -2.4402 -2.48616 -2.20316 
103 rs151099392 -2.6617 -2.01249 -1.10241 29.9155 39.373 
104 rs1556571 -2.81357 -2.80177 -2.35318 -2.8826 -2.77132 
105 rs16975256 -inf -inf 342.267 -inf -inf 
106 rs16975259 -2.57034 38.9061 -2.26819 3.61646 2.56326 
107 rs16975288 -3.24878 -3.23164 -1.85333 5.14664 18.3439 
108 rs1855440 -2.27326 -2.2096 -2.25231 -2.76935 -2.63689 
109 rs1889775 -3.27528 -3.2527 -3.24734 -3.26766 -3.11711 
110 rs189344907 -3.21102 -3.21016 -3.24952 -3.26618 -3.25276 
111 rs1932416 -2.7092 -2.35222 -2.25709 -3.2783 -3.2631 
112 rs1972495 -2.69929 -2.66787 6.0555 -1.90208 29.2396 
113 rs2095284 -2.32028 -1.98747 -2.59932 -2.19524 -2.24721 
114 rs2095531 -2.64965 -2.70578 -2.57714 -2.91081 -3.10724 
115 rs2105075 -2.31122 -1.97696 -2.59169 -2.20488 -2.2566 
116 rs2151658 -3.27623 -3.251 -3.25165 -1.94671 -2.1631 
117 rs2225778 -2.37463 -2.35729 -2.34091 -2.80909 -3.0692 
118 rs2893357 -2.75062 -2.57789 -2.56757 -3.26522 -3.2779 
119 rs34633471 -3.23519 -3.21756 -3.27605 -3.23498 -3.20468 
120 rs34763349 -3.27676 -3.24482 -3.23916 1.14203 0.652191 
121 rs35166998 -3.27408 -3.22765 -3.16685 -3.03498 -3.21523 
122 rs35252417 -3.26222 -3.241 -3.26872 -1.90342 -2.17144 
123 rs35384359 -3.25241 -3.2303 -3.27088 -1.80185 -2.26107 
124 rs35453261 -2.42542 -2.35228 -2.69268 -2.42416 -2.30445 
125 rs35579024 -2.43175 -2.35889 -2.69793 -2.43049 -2.31121 
126 rs35603118 -3.24527 -3.2747 -3.26162 -3.23865 -3.27406 
127 rs35699444 -3.24762 -3.23251 -3.27823 -3.24757 -3.22133 
128 rs35757068 -2.43509 -2.36236 -2.70068 -2.43382 -2.31477 
129 rs35850183 -2.4274 -2.35435 -2.69432 -2.42614 -2.30657 
130 rs35945610 -3.22983 -3.26387 -3.27853 -3.22704 -3.23182 
131 rs36033848 -2.64876 -2.37066 -2.37653 -2.37087 -2.18907 
132 rs3742209 -3.10676 -3.15247 -3.21577 -2.5295 -3.01547 
133 rs3995573 -3.0408 -3.0602 -3.0101 -2.62389 -2.05893 
134 rs4357806 -2.67543 -2.68574 -3.02523 -3.12178 -3.24956 
135 rs4503663 -2.8016 1.72165 -0.725896 -3.09526 1.77511 
136 rs4506760 -2.62271 -2.60522 -2.95524 -2.98003 -3.17766 
137 rs4594112 -2.65062 -2.70671 -2.57816 -2.91007 -3.10674 
138 rs4612922 -3.27862 -3.27138 -3.27883 -2.49899 -2.82307 
139 rs4771655 -3.24202 -3.24104 -3.25268 -1.54151 -2.11778 
140 rs4771656 -3.02457 -2.94062 -3.06504 4.20719 4.96976 
141 rs4773106 -3.23567 -3.2041 -3.20656 -2.80224 -2.11845 
142 rs4773108 -3.04811 -2.98112 -2.99412 -3.23617 -3.27122 
143 rs4773111 -2.56856 -2.74522 -2.83259 0.321957 0.784025 
144 rs4773112 -2.58261 -2.75733 -2.97604 2.06732 2.34614 
145 rs4773115 -2.61241 0.346784 -0.00228061 -1.13546 5.96888 
146 rs4773116 -2.5926 0.359647 0.037633 -1.11091 6.01033 
147 rs4773117 -2.78922 5.8509 5.85088 5.85068 5.85067 
148 rs55657664 -3.24499 -3.22383 -3.18547 -3.07795 -3.02893 
149 rs55799126 -2.89975 -2.91214 -2.83447 -2.71518 -2.06098 
150 rs56100337 -2.83011 -2.8309 -2.90894 -2.19498 -1.74616 
151 rs56184546 -2.73124 -2.80058 -2.31376 -3.18641 -3.14515 
152 rs56323215 -2.6655 -2.39078 -2.39658 -2.39098 -2.21111 
153 rs58103358 -2.34005 -2.0104 -2.61595 -2.17391 -2.2264 
154 rs58503998 -2.72098 -2.76359 -2.42472 -2.18532 -2.05053 
155 rs58619513 -2.63751 -2.35028 -2.32495 -2.52533 -2.34726 
156 rs58666681 -3.21835 -2.91606 -3.21084 -0.821652 -1.75553 
157 rs58866924 -2.68727 -2.62416 -2.97235 -3.03427 -3.20542 
158 rs61118139 -3.20234 -3.19858 -3.10207 -2.46366 -2.78087 
159 rs61155717 -2.72571 -2.46354 -2.4691 -2.4637 -2.29102 
160 rs61244599 -2.99614 -3.11237 -3.25969 -3.1414 -3.14845 
161 rs61963002 -3.18343 -3.12652 -2.80879 -3.26945 -3.23413 
162 rs6492231 -2.60684 -2.76074 -2.57684 -2.98844 -3.15011 
163 rs6492232 -2.25244 -2.18813 -2.23128 -2.75449 -2.62023 
164 rs6492233 -2.31054 -1.97617 -2.59111 -2.2056 -2.25731 
165 rs6492234 -2.2946 -1.85976 -2.50884 -2.24828 -2.27797 
166 rs6492235 -2.38185 -2.35921 -2.33726 -2.81241 -3.06301 
167 rs6492237 -2.64146 -2.66915 0.465827 -1.42165 -2.66226 
168 rs6492238 -inf -inf -inf 56.1724 -inf 
169 rs66895129 -2.62448 -2.22602 -2.07143 -3.27514 -3.2428 
170 rs67883894 -2.6789 -2.83448 -2.66381 -2.94542 -3.17762 
171 rs7139390 -2.70205 -2.68126 -3.0124 -3.02955 -3.205 
172 rs72638440 -2.71101 -2.72101 -3.04812 -3.13969 -3.25701 
173 rs72652010 -3.27699 -3.16498 -3.21971 -3.27042 -3.27705 
174 rs72652012 -3.27699 -3.16468 -3.2195 -3.27035 -3.27705 
175 rs72652015 -3.16751 -3.06013 -2.43127 -2.99038 -2.92409 
176 rs72652016 -3.25029 -3.24237 -3.26932 -3.25865 -3.23332 
177 rs72652040 379.819 -inf -inf -inf -inf 
178 rs72670110 -2.47881 -2.83778 -3.0338 -2.49066 -2.54359 
179 rs72670117 -2.95628 -3.00484 -2.80098 -1.81777 -1.59545 
180 rs72670118 -2.95923 -3.00756 -2.80457 -1.82405 -1.60219 
181 rs72670125 -1.86341 -1.96731 -1.5548 0.0713278 0.404468 
182 rs72670128 -1.86926 -1.97294 -1.56125 0.0623244 0.395025 
183 rs7320069 -3.06632 -2.93773 -3.01671 -2.55032 -2.36519 
184 rs7320126 -3.1007 -3.16494 -3.22743 -2.56637 -3.02572 
185 rs7321836 -2.26894 -2.19146 -2.24238 -2.79269 -2.64637 
186 rs7322474 -2.40642 -2.08769 -2.67154 -2.09899 -2.15326 
187 rs7323507 -2.82269 -2.79758 -2.88916 -2.43091 -2.94999 
188 rs7324537 -3.2728 -3.21867 -3.16126 -3.13056 -3.26047 
189 rs7326063 -3.17724 -3.06129 -2.61062 -3.0764 -3.20165 
190 rs7327434 -inf -inf -inf -inf 41.8983 
191 rs7328339 -2.51125 -2.40819 -2.91918 -2.88437 -3.14687 
192 rs7329400 -2.60957 -2.65801 -2.4505 -2.92074 -3.17959 
193 rs7332343 -2.31663 -2.30321 -2.27842 -2.77072 -3.04413 
194 rs7334266 -3.26759 -3.27766 -3.27767 9.10858 8.52287 
195 rs7334783 -3.10887 -2.64217 -3.18246 -3.00044 -2.7581 
196 rs7334921 -3.09004 -0.0624698 -2.94308 -3.12755 -3.12994 
197 rs7335127 -2.9701 -2.94648 -3.08325 5.89263 6.49452 
198 rs7336335 -3.02014 -0.32278 -2.89631 -3.1502 -3.14012 
199 rs7337066 -3.11478 -3.17612 -3.23482 -2.59482 -3.04256 
200 rs7337597 -2.39457 -2.30266 -2.29508 -2.78518 -2.97053 
201 rs73613275 -3.213 -2.90268 -3.20514 -0.856392 -1.78282 
202 rs73613282 -3.21182 -2.89977 -3.20389 -0.863816 -1.78865 
203 rs73615262 -2.28606 -1.94783 -2.57046 -2.23118 -2.28226 
204 rs73615281 -3.23538 -3.14482 -3.27578 0.0186823 -0.0730402 
205 rs73615283 -2.4099 -1.99879 -2.6104 -2.12241 -2.15389 
206 rs73615290 -2.40633 -2.08758 -2.67146 -2.0991 -2.15337 
207 rs73617001 -2.9096 -2.82949 -3.02541 -1.03768 -2.03747 
208 rs73618805 -3.26746 -3.26066 -2.93731 -3.24691 -2.98576 
209 rs73618828 -2.96496 -3.09499 -3.25468 -3.07741 -3.10706 
210 rs74241827 -2.67372 -2.68405 -3.02412 -3.12091 -3.24918 
211 rs74342468 -2.64681 -2.36832 -2.3742 -2.36853 -2.18651 
212 rs74356282 -2.45209 -1.85796 -1.93612 0.100387 -0.756651 
213 rs74441026 -3.10394 -3.17255 -3.23189 -2.62007 -3.06742 
214 rs74475790 -2.32485 -1.99277 -2.60317 -2.19035 -2.24243 
215 rs74517256 -2.61743 -2.35225 -2.98293 -0.116484 -0.635651 
216 rs74533944 -3.2778 -3.26484 -3.26558 -3.26497 -3.23475 
217 rs74615119 -3.02955 -3.21972 -3.0787 -1.92022 -2.36906 
218 rs74686791 -2.46154 -1.87035 -1.94815 0.119746 -0.73992 
219 rs74716813 -2.73702 -2.58787 -3.12649 0.243438 -0.158071 
220 rs74754074 -3.26264 -3.20605 -3.25089 2.51327 1.89208 
221 rs74778986 -3.27862 -3.26165 -3.26246 -3.26177 -3.22926 
222 rs74808643 -3.22454 -2.92405 -3.22461 -0.702089 -1.59613 
223 rs74933693 -2.62975 -2.37626 -3.00729 -0.323784 -0.760507 
224 rs74950180 -2.64662 -2.36809 -2.37397 -2.3683 -2.18625 
225 rs74968493 -2.5417 -2.20757 -2.22527 -2.30776 -2.06709 
226 rs74995538 -3.08068 -3.13296 -3.19967 -2.40194 -2.93714 
227 rs75029846 -2.72806 -2.48032 -3.01057 -1.35266 -1.67116 
228 rs75124406 -0.246146 -0.130674 6.46062 -2.48869 -3.14694 
229 rs75206536 -2.31193 -1.97779 -2.59229 -2.20412 -2.25587 
230 rs75246465 -2.61708 -2.35182 -2.98269 -0.117275 -0.636374 
231 rs75258862 -3.2183 -2.90777 -3.21838 -0.745754 -1.63133 
232 rs75268262 -2.62026 -2.36508 -3.00115 -0.34411 -0.779251 
233 rs75270145 -3.10438 -3.16821 -3.22908 -2.61963 -3.04649 
234 rs75313398 -3.22478 -2.9247 -3.22486 -0.70033 -1.59471 
235 rs75343535 -3.08264 -3.15584 -3.22063 -2.57932 -3.04407 
236 rs75424296 -3.2692 -3.24638 -3.20625 -3.18177 -3.27503 
237 rs75443307 -3.18114 -3.24068 -3.2755 -2.81792 -2.02855 
238 rs75455227 -2.66857 -2.39447 -2.40026 -2.39467 -2.21516 
239 rs75516728 -2.82738 -2.61579 -0.0407558 8.70818 22.8337 
240 rs75581297 -2.3386 -2.00872 -2.61473 -2.17549 -2.22793 
241 rs75710656 -2.34079 -2.01126 -2.61657 -2.17311 -2.22561 
242 rs75832377 -2.57074 -2.27745 -2.28362 -2.27771 -2.08721 
243 rs75849191 -3.2718 -3.278 -3.16909 -3.23436 -3.27085 
244 rs75857617 -2.33092 -1.99981 -2.60828 -2.18381 -2.23606 
245 rs75858572 -2.64802 -2.36976 -2.37564 -2.36998 -2.18809 
246 rs75860263 -2.96109 -3.00919 -2.14866 -1.64187 12.2994 
247 rs75893981 -2.72083 -2.47162 -3.00552 -1.3662 -1.68352 
248 rs75905536 -2.70517 -2.43865 -2.4443 -2.43883 -2.26366 
249 rs75908495 -2.57684 -2.2847 -2.29085 -2.28496 -2.09512 
250 rs75914460 -2.60452 -2.34657 -2.9909 -0.377354 -0.809896 
251 rs75916162 -2.64816 -2.36993 -2.37581 -2.37015 -2.18827 
252 rs75967541 -2.62954 -2.3198 -2.92193 -1.16209 -1.61666 
253 rs75979907 -3.26179 -3.22965 -3.16919 -3.20708 -3.27085 
254 rs76002588 -2.63144 -2.34989 -2.35583 -2.35012 -2.16634 
255 rs76105080 -2.33638 -2.00615 -2.61287 -2.1779 -2.23028 
256 rs76195710 -2.61968 -2.36439 -3.00077 -0.345358 -0.780402 
257 rs76312859 -3.07545 -3.15014 -3.2167 -2.5658 -3.03621 
258 rs76341974 -2.66558 -2.39088 -2.39668 -2.39108 -2.21122 
259 rs76394689 -3.27908 -3.24561 -3.24977 -3.27424 -3.25955 
260 rs76468749 -2.64636 -2.36777 -2.37365 -2.36799 -2.18591 
261 rs76500907 -2.51362 -1.93892 -2.01474 0.229523 -0.644906 
262 rs76528680 -2.66618 -2.67657 -3.01921 -3.11703 -3.24749 
263 rs76530783 -2.99337 -2.93845 -3.13167 -3.25793 -3.04449 
264 rs76538120 -2.33647 -2.00625 -2.61294 -2.1778 -2.23019 
265 rs76656155 -2.7182 -2.45443 -2.46003 -2.4546 -2.281 
266 rs76743258 -3.08652 -3.13796 -3.20333 -2.41426 -2.94482 
267 rs76847385 -3.07716 -3.14542 -3.20291 -2.55244 -3.04118 
268 rs76850861 -2.73334 -2.43864 -2.42105 -2.65802 -2.45168 
269 rs76903621 -3.11039 -3.17756 -3.23518 -2.63265 -3.07453 
270 rs76948695 -3.21989 -2.91186 -3.21996 -0.734929 -1.62261 
271 rs76965530 -2.59012 -2.30052 -2.30661 -2.30077 -2.11238 
272 rs76966587 -3.27868 -3.26137 -3.26219 -3.26149 -3.22878 
273 rs77005008 -3.27462 -3.27107 -3.27162 -3.27122 -3.24637 
274 rs77057484 -2.54325 -2.20944 -2.22712 -2.30953 -2.06907 
275 rs77095382 -3.20975 -2.8863 -3.20982 -0.801336 -1.67604 
276 rs77099487 -2.69409 -2.72597 -2.99451 -3.05646 -3.26216 
277 rs77150440 -2.64903 -2.37098 -2.37685 -2.37119 -2.18942 
278 rs77215001 -2.61609 -2.33152 -2.33752 -2.33175 -2.14625 
279 rs77262559 -2.60215 -2.34379 -2.98935 -0.382305 -0.814458 
280 rs77301605 -2.61798 -2.30872 -2.33165 -2.51685 -2.3915 
281 rs77333052 -2.859 -2.79845 -3.15717 -3.24534 -3.26305 
282 rs77365899 -3.20475 -2.87416 -3.20482 -0.83182 -1.7005 
283 rs77415252 -2.95758 -3.08253 -3.24895 -3.11417 -3.12188 
284 rs77592228 -2.65175 -2.37424 -2.3801 -2.37445 -2.19299 
285 rs77625611 -3.19898 -2.86043 -3.19904 -0.865496 -1.72748 
286 rs77700689 -2.63926 -2.35926 -2.36517 -2.35948 -2.17659 
287 rs77823495 -2.46118 -1.86988 -1.9477 0.119011 -0.740556 
288 rs77870171 -2.69328 -2.45165 -2.96189 -1.54541 -1.91849 
289 rs77984166 -3.07078 -3.13055 -3.19704 -2.43306 -2.96837 
290 rs78013491 -2.65217 -2.37476 -2.38062 -2.37497 -2.19356 
291 rs78022477 -3.22297 -2.9199 -3.22305 -0.713355 -1.60522 
292 rs78066427 -2.67505 -2.68537 -3.02499 -3.12159 -3.24948 
293 rs78092390 -3.22079 -2.91419 -3.22086 -0.728701 -1.6176 
294 rs78131942 -3.24883 -3.23151 -1.85219 5.14938 18.3484 
295 rs78159381 -2.84339 -2.61058 -3.02368 -1.42435 -1.49272 
296 rs78190376 -3.03077 -2.94602 -3.11589 2.28044 1.50882 
297 rs78213779 -2.66777 -2.42116 -3.03166 -0.240087 -0.683269 
298 rs78424303 -2.64437 -2.33784 -2.93289 -1.13493 -1.59258 
299 rs78442405 -2.45566 -2.03542 -2.10029 -2.54746 -1.77456 
300 rs78464867 -3.22041 -2.91321 -3.22048 -0.731332 -1.61972 
301 rs78470266 -2.32725 -1.99554 -2.60518 -2.18778 -2.23992 
302 rs78475233 -2.58992 -2.30027 -2.30637 -2.30053 -2.11211 
303 rs78498894 -2.58923 -2.29946 -2.30556 -2.29971 -2.11123 
304 rs78542868 -2.72219 -2.45927 -2.46484 -2.45943 -2.28632 
305 rs78570879 -2.63254 -2.37954 -3.00909 -0.31778 -0.754969 
306 rs78752700 -2.86163 -3.25198 -3.17949 -2.27491 -2.94182 
307 rs78835955 -2.64961 -2.37168 -2.37755 -2.37189 -2.19019 
308 rs78845690 -2.3453 -2.01651 -2.62036 -2.16817 -2.22079 
309 rs78862775 -2.57923 -2.28754 -2.29368 -2.2878 -2.09822 
310 rs78924101 -3.0503 -3.2733 -3.27341 -2.84074 -3.19854 
311 rs78944647 -2.64923 -2.37122 -2.37709 -2.37143 -2.18968 
312 rs78952216 -2.61952 -2.31057 -2.33348 -2.5185 -2.39328 
313 rs78970007 -2.9336 -2.89083 -2.91955 -3.27634 -3.27888 
314 rs78984428 -2.65927 -2.66972 -3.01471 -3.11347 -3.2459 
315 rs78989240 -2.68076 -2.43655 -3.03988 -0.210629 -0.656064 
316 rs79018848 -2.66452 -2.67493 -3.01814 -3.11618 -3.24711 
317 rs79021062 -2.61588 -2.33544 -2.34998 -2.48355 -2.39821 
318 rs79117294 -2.69506 -2.45353 -3.04888 -0.177647 -0.625591 
319 rs79150539 -2.73109 -2.48397 -3.01268 -1.34696 -1.66595 
320 rs79200751 -2.64582 -2.39521 -3.01764 -0.288866 -0.728295 
321 rs79211527 -3.21851 -2.90829 -3.21858 -0.744388 -1.63023 
322 rs79225674 -3.2162 -2.9024 -3.21627 -0.759868 -1.6427 
323 rs79253995 -3.07703 -3.02982 -2.94082 -2.4363 -2.63358 
324 rs79515567 -2.68004 -2.69031 -3.02822 -3.12413 -3.25057 
325 rs79545157 -2.60836 -2.31527 -2.28947 -2.49378 -2.31221 
326 rs79635430 -2.63188 -2.32265 -2.92366 -1.15784 -1.61289 
327 rs79715145 -3.10335 -3.16736 -3.21638 -2.63858 -3.01742 
328 rs79751079 -3.06966 -3.1296 -3.19634 -2.4308 -2.967 
329 rs79757400 -3.21805 -2.90713 -3.21813 -0.747449 -1.6327 
330 rs79777153 -2.57477 -2.24752 -2.26488 -2.34576 -2.10959 
331 rs79813660 -2.67542 -2.68573 -3.02522 -3.12177 -3.24956 
332 rs7981509 -3.27895 -3.24528 -3.25133 -3.26803 -3.25541 
333 rs7981784 -3.1443 -3.13392 -3.18629 7.69544 9.36341 
334 rs7982038 -2.27886 -2.20175 -2.25243 -2.79957 -2.65422 
335 rs7982180 -3.27776 -3.27804 -3.27151 -1.47493 -0.480889 
336 rs79824311 -2.6338 -2.35272 -2.35865 -2.35294 -2.16943 
337 rs7982666 -2.2548 -2.17678 -2.22805 -2.78286 -2.63516 
338 rs7982954 -2.65813 -2.40998 -2.93591 -1.60477 -1.97101 
339 rs7984646 -2.58926 -2.64708 -2.43632 -2.94265 -3.18577 
340 rs7986126 -2.70204 -2.45493 -2.46889 -2.3618 -2.22416 
341 rs79900187 -2.64746 -2.3691 -2.37498 -2.36932 -2.18736 
342 rs7990049 -3.21856 -3.18017 -3.18142 -2.76025 -2.03531 
343 rs7990936 -3.22933 -3.19415 -3.19531 -2.79312 -2.08661 
344 rs7991082 -2.27916 -2.20206 -2.25273 -2.79977 -2.65445 
345 rs7991265 -2.24692 -2.16861 -2.22007 -2.77737 -2.62891 
346 rs7991628 -2.37183 -2.04735 -2.64261 -2.13869 -2.19202 
347 rs7992976 -3.04899 -2.96162 -3.04157 -2.74184 -2.54943 
348 rs7994376 -2.73593 -2.50247 -2.99303 -1.46949 -1.85114 
349 rs7995016 -2.69913 -2.66771 6.05625 -1.90183 29.2411 
350 rs7996135 -2.48499 -2.49653 -2.68098 -1.29985 -1.1038 
351 rs7996452 -2.48641 -2.48027 -2.67481 -1.39173 -1.14673 
352 rs7996685 -2.49185 -2.46756 -2.67188 -1.48764 -1.19478 
353 rs7997724 -2.4932 -2.48708 -2.68074 -1.40221 -1.15786 
354 rs7997910 -2.49357 -2.48745 -2.68106 -1.40277 -1.15846 
355 rs7998044 -3.00064 -2.75411 -3.21189 -1.97085 -1.60121 
356 rs7998434 -2.81335 -2.91322 -2.97655 -2.11429 -2.82804 
357 rs7999458 -2.31716 -1.98384 -2.59669 -2.19857 -2.25046 
358 rs8000507 -2.85333 -2.93142 -2.94754 -2.81139 -2.69492 
359 rs8002600 -3.24444 -3.16551 -3.24283 -3.13977 -3.18015 
360 rs8002682 -2.40915 -2.09087 -2.67381 -2.0958 -2.15015 
361 rs80100260 -2.65039 -2.37262 -2.37848 -2.37283 -2.19121 
362 rs80107911 -2.65972 -2.38382 -2.38965 -2.38403 -2.20349 
363 rs80137581 -3.13005 -3.22426 -3.27741 -3.18622 -3.22045 
364 rs80276601 -2.19768 -1.85564 -2.43877 -2.2742 -2.40791 
365 rs872484 -2.64598 -2.69169 -2.88855 4.18345 -3.13815 
366 rs915412 -2.97849 -2.99289 2.51463 -2.88831 7.25913 
367 rs928543 -2.40272 -2.56898 -2.53084 -3.19937 -3.20322 
368 rs928690 -3.27417 -3.22369 -3.16835 -3.13855 -3.26313 
369 rs9301424 -3.25451 -3.23781 -3.23902 -2.57725 -2.32918 
370 rs9301426 -3.24352 -3.21406 -3.24742 -0.123155 0.44367 
371 rs9301427 -3.24331 -3.21376 -3.24721 -0.125219 0.441427 
372 rs9515131 -2.82888 -2.87599 -3.19482 1.32818 1.19347 
373 rs9515134 -2.87946 -2.95499 -2.97055 -2.83879 -2.72558 
374 rs9521572 -3.25728 -3.24142 -3.24258 -2.56206 -2.31151 
375 rs9521573 -3.06404 -2.95487 -2.94737 -3.27939 -3.27178 
376 rs9521574 -3.0772 -2.97107 -2.96376 -3.27943 -3.26907 
377 rs9521583 -3.25981 -3.26987 -3.24142 -2.31108 -2.45694 
378 rs9521585 -3.10023 -3.25245 -3.2018 -2.4518 -2.45829 
379 rs9521590 -2.5291 -2.58131 -1.17591 -1.00734 -2.41627 
380 rs954335 -3.0877 0.336732 -3.00437 -3.17312 -3.17726 
381 rs954336 -3.05063 0.0971501 -2.94942 -3.16042 -3.16116 
382 rs954337 -3.08027 0.310266 -2.99869 -3.17127 -3.17902 
383 rs954338 -2.9864 1.55522 -2.00068 -3.15549 -2.3284 
384 rs9555650 -2.72878 -2.76671 -2.48688 -2.14518 -2.12128 
385 rs9555653 -2.95595 -3.00787 -2.78748 -1.82287 -1.56246 
386 rs9555654 -2.95349 -3.00561 -2.78444 -1.81766 -1.5568 
387 rs9555657 -2.72156 -2.8583 -2.69467 -2.90122 -3.13883 
388 rs9555665 -3.15779 -2.83718 -2.53419 -2.69549 -3.26601 
389 rs9559674 -2.81729 -2.79202 -2.88416 -2.43824 -2.95455 
390 rs9559675 -2.57881 -2.55504 -2.63643 -2.90126 -2.68372 
391 rs9559677 -2.96276 -3.01081 -2.80887 -1.83158 -1.61028 
392 rs9559679 -2.96339 -3.01139 -2.80963 -1.83292 -1.61172 
393 rs9559680 -2.63021 -2.69184 -2.54468 -2.92671 -3.12853 
394 rs9559681 -1.86208 -1.96602 -1.55332 0.0733831 0.406624 
395 rs9559683 -3.04653 -2.61652 -2.36681 1.19252 0.886537 
396 rs9559685 -2.71997 -2.85692 -2.69305 -2.89991 -3.13803 
397 rs9559686 -2.72316 -2.85969 -2.69631 -2.90253 -3.13963 
398 rs9559687 -2.72625 -2.86237 -2.69948 -2.90508 -3.14117 
399 rs9559689 -2.72396 -2.86039 -2.69714 -2.9032 -3.14003 
400 rs9559690 -2.72803 -2.86392 -2.7013 -2.90654 -3.14206 
401 rs9559692 -2.37469 -2.40368 -2.44314 -2.24677 -2.54068 
402 rs9559699 -3.06911 -3.07813 -3.03674 -2.45245 -1.78372 
403 rs9559702 -2.35892 -2.17522 -2.23052 -3.20882 -2.90573 
404 rs9559703 -2.51273 -2.44564 -2.46044 -2.81158 -2.99763 
405 rs9559708 -3.27841 -3.27161 -3.11587 -2.60558 -2.74664 
406 rs9559709 -3.2065 -3.26664 -3.27151 5.05944 5.64423 
407 rs9559710 -3.09765 -3.17335 -3.17783 -3.04391 -2.98784 
408 rs9559711 -2.88447 -2.56637 -3.10432 -3.03806 -3.20209 
409 rs9559714 -2.85575 -2.98065 -3.19683 -3.08282 -2.864 
410 rs9559715 -2.25111 -3.00835 -3.14941 -1.55437 -2.1294 
411 rs9559716 -3.10081 -2.67656 -2.35364 -3.27366 -2.45555 
412 rs9559717 -3.13313 -2.78246 -2.46194 -2.75197 -3.26275 
413 rs9559718 -3.14168 -2.80096 -2.48625 -2.7336 -3.26416 
414 rs9559719 -2.98915 1.66774 -2.02051 -3.15357 -2.35922 
415 rs9559720 -3.16774 -2.87001 -2.5837 -2.30484 -3.21651 
416 rs9559721 -3.17185 -2.92019 -2.59469 -3.26638 -2.82812 
417 rs9583444 -3.21344 -3.10793 -3.26851 -0.15192 -0.241187 
418 rs9588039 -3.07565 -2.89517 -2.7798 -2.20124 -2.6629 
419 rs9588041 -2.31696 -1.98361 -2.59652 -2.19879 -2.25067 
420 rs9588044 -2.28574 -1.94745 -2.57018 -2.23152 -2.28258 
421 rs9588050 -2.29307 -2.17551 -2.21793 -2.92548 -2.7911 
422 rs9588059 -2.6338 -2.57913 -2.93924 -2.99761 -3.19138 
423 rs9588066 -2.76878 -2.54185 -3.01671 -1.40777 -1.79625 
424 rs9588072 -3.10379 -3.18186 -3.23163 -2.93573 -2.9161 
425 rs9588074 -2.81357 -2.57102 -2.5762 -2.57114 -2.40969 
426 rs9588078 -2.68644 -2.41601 -2.42174 -2.4162 -2.23879 
427 rs9634476 -3.24049 -3.20998 -3.24454 -0.151101 0.413289 
428 rs969718 -2.29367 -2.21712 -2.26743 -2.8098 -2.66591 
429 rs995292 -3.27618 -3.27836 -3.17015 -3.25082 -3.27819 
430 rs9989064 -2.12752 -2.14821 -1.54563 -3.22331 -3.24715 
431 rs9989105 -2.57777 -2.25115 -2.26848 -2.34921 -2.11345 
