# Supplementary material for: Precision medicine for atherosclerotic cardiovascular disease: Integrative genomics maps risk loci and AI‐predicted functional consequences
Source: Clin Transl Med. 2026 Jul 10;16(7):e70732. doi: 10.1002/ctm2.70732 (PMC13351343; doi:10.1002/ctm2.70732)
Supplement: Supplementary file 6 — Supporting Information [file CTM2-16-e70732-s005.zip › COL4A1/FINEMAP/data.config]

rank config prob log10bf odds k prob_norm_k h2 h2_0.95CI mean sd
1 rs151099392,rs16975256,rs6492238,rs72652040,rs915412 1 611.787 1 5 1 3.4267e-08 1.77806e-08,5.36942e-08 -0.000177581,9.04814e-05,-0.000137578,-0.000427792,-1.69171e-05 7.42664e-05,0.000129157,6.14038e-05,6.85999e-05,6.19526e-05
2 rs12586118,rs151099392,rs16975256,rs6492238,rs72652040 2.58177e-247 365.198 inf 5 2.58177e-247 1.2098e-06 1.09576e-06,1.3317e-06 0.0181452,-0.00108048,-0.0178232,-0.000506441,-0.0186918 0.000438994,7.71154e-05,0.000449892,4.78596e-05,0.000447091
3 rs12586118,rs151099392,rs16975256,rs72652040,rs7334266 6.16577e-257 355.577 inf 5 6.16577e-257 1.17939e-06 1.0712e-06,1.29167e-06 0.0179649,-0.000963389,-0.0180569,-0.0183762,-0.0003556 0.000439411,7.5883e-05,0.000456717,0.000444876,4.31916e-05
4 rs12586118,rs151099392,rs16975256,rs72652040,rs7981784 1.26991e-258 353.89 inf 5 1.26991e-258 1.17406e-06 1.06521e-06,1.28565e-06 0.0178366,-0.000958358,-0.0179455,-0.0182582,-0.000351279 0.000437355,7.58625e-05,0.00045505,0.000443087,4.53405e-05
5 rs11618031,rs12586118,rs151099392,rs16975256,rs72652040 1.19003e-260 351.862 inf 5 1.19003e-260 1.16764e-06 1.05342e-06,1.27678e-06 -0.000325947,0.0177073,-0.000946162,-0.0177999,-0.0181298 4.57788e-05,0.00043552,7.58048e-05,0.000452805,0.00044129
6 rs12586118,rs151099392,rs16975256,rs72652040,rs75516728 1.0313e-260 351.8 inf 5 1.0313e-260 1.16744e-06 1.05265e-06,1.28781e-06 0.0177403,-0.000923493,-0.0177467,-0.0181562,0.000772959 0.000436252,7.57666e-05,0.000451701,0.000441874,0.000108871
7 rs12586118,rs151099392,rs16975256,rs72652040,rs7335127 2.96358e-261 351.258 inf 5 2.96358e-261 1.16572e-06 1.05636e-06,1.27979e-06 0.0176771,-0.000946354,-0.0177701,-0.0181009,-0.000315623 0.000435155,7.58082e-05,0.000452455,0.000440957,4.55962e-05
8 rs12583752,rs12586118,rs151099392,rs16975256,rs72652040 1.72905e-262 350.024 inf 5 1.72905e-262 1.1614e-06 1.06124e-06,1.27279e-06 0.000438376,0.0174187,-0.00130408,-0.0174232,-0.01809 6.7947e-05,0.000431593,9.55597e-05,0.000447525,0.000441359
9 rs12586118,rs151099392,rs16975256,rs4773117,rs72652040 1.55701e-262 349.979 inf 5 1.55701e-262 1.16106e-06 1.05102e-06,1.27331e-06 0.0172536,-0.000928353,-0.0172861,0.000847803,-0.0181986 0.000430834,7.57635e-05,0.00044702,0.000132184,0.000444219
10 rs12586118,rs151099392,rs16975256,rs4773112,rs72652040 4.17707e-263 349.407 inf 5 4.17707e-263 1.15986e-06 1.0518e-06,1.26069e-06 0.0175612,-0.000978364,-0.0176457,-0.000236711,-0.0179683 0.000433611,7.61814e-05,0.000450675,3.77148e-05,0.000439133
11 rs12586118,rs151099392,rs16975256,rs4771656,rs72652040 2.52055e-263 349.188 inf 5 2.52055e-263 1.15917e-06 1.04402e-06,1.27864e-06 0.0175861,-0.000940627,-0.0176695,-0.000283742,-0.0180167 0.000434163,7.57894e-05,0.000451283,4.57967e-05,0.000440112
12 rs112552193,rs12586118,rs151099392,rs16975256,rs72652040 8.23326e-264 348.702 inf 5 8.23326e-264 1.15762e-06 1.05215e-06,1.27351e-06 -0.000703087,0.017704,-0.000954853,-0.0177461,-0.0180893 0.000116968,0.0004373,7.58917e-05,0.000453522,0.000442057
13 rs12586118,rs151099392,rs16975256,rs72652040,rs78131942 4.695e-264 348.458 inf 5 4.695e-264 1.15685e-06 1.04174e-06,1.27375e-06 0.0176735,-0.000924273,-0.0176836,-0.0180948,0.000616721 0.000436638,7.57667e-05,0.000452038,0.000442377,0.000104222
14 rs12586118,rs151099392,rs16975256,rs16975288,rs72652040 4.66818e-264 348.456 inf 5 4.66818e-264 1.15684e-06 1.04918e-06,1.27237e-06 0.0176735,-0.000924274,-0.0176835,0.00061662,-0.0180947 0.000436638,7.57667e-05,0.000452038,0.000104222,0.000442377
15 rs111924867,rs12586118,rs151099392,rs16975256,rs72652040 3.09381e-264 348.277 inf 5 3.09381e-264 1.15627e-06 1.05008e-06,1.26079e-06 -0.000544078,0.0176465,-0.000952872,-0.0176376,-0.0180516 9.30593e-05,0.000436043,7.58795e-05,0.000451044,0.000441374
16 rs12586118,rs151099392,rs16975256,rs72652040,rs74754074 2.7226e-264 348.222 inf 5 2.7226e-264 1.1561e-06 1.04269e-06,1.27343e-06 0.017645,-0.00095278,-0.0176363,-0.0180501,-0.00054204 0.000436043,7.58795e-05,0.000451044,0.000441374,9.30593e-05
17 rs12586118,rs151099392,rs16975256,rs16975259,rs72652040 1.54258e-264 347.975 inf 5 1.54258e-264 1.15384e-06 1.05622e-06,1.27178e-06 0.0167347,-0.00093298,-0.0177241,0.000964073,-0.0180641 0.000440915,7.57682e-05,0.000453967,0.000174171,0.000442277
18 rs12586118,rs138447227,rs151099392,rs16975256,rs72652040 7.3834e-265 347.655 inf 5 7.3834e-265 1.15431e-06 1.0465e-06,1.25686e-06 0.0175341,0.000769211,-0.000947124,-0.0175543,-0.0179752 0.000433738,0.000137426,7.58377e-05,0.000449579,0.000439926
19 rs112563030,rs12586118,rs151099392,rs16975256,rs72652040 5.16678e-265 347.5 inf 5 5.16678e-265 1.1538e-06 1.05019e-06,1.27249e-06 -0.000718694,0.0177332,-0.00095996,-0.0177682,-0.0181198 0.000129957,0.000439474,7.59788e-05,0.00045544,0.000444005
20 rs12586118,rs151099392,rs16975256,rs72652040,rs9559683 3.10419e-265 347.278 inf 5 3.10419e-265 1.15311e-06 1.05232e-06,1.26133e-06 0.0174589,-0.000958626,-0.0174825,-0.0179243,0.000750467 0.000432483,7.59677e-05,0.000448475,0.000439041,0.000137965
21 rs12586118,rs151099392,rs16975256,rs4773111,rs72652040 1.87963e-265 347.061 inf 5 1.87963e-265 1.15243e-06 1.04229e-06,1.26792e-06 0.0174634,-0.000969661,-0.0175245,-0.000200554,-0.0178712 0.000432615,7.61564e-05,0.000449237,3.7507e-05,0.000438176
22 rs12586118,rs151099392,rs16975256,rs72652040,rs9559709 1.77998e-265 347.037 inf 5 1.77998e-265 1.15233e-06 1.04379e-06,1.26699e-06 0.0175855,-0.000899503,-0.017626,-0.0179574,-0.000586633 0.000435303,7.59563e-05,0.000451537,0.000439845,0.000109978
23 rs111859823,rs12586118,rs151099392,rs16975256,rs72652040 1.08492e-265 346.822 inf 5 1.08492e-265 1.15165e-06 1.0451e-06,1.26414e-06 -0.000639998,0.0176913,-0.000961131,-0.01773,-0.0180751 0.000122128,0.000438856,7.60213e-05,0.000454973,0.000443284
24 rs12586118,rs151099392,rs16975256,rs72652040 9.44286e-266 344.128 inf 4 1 1.13207e-06 1.02308e-06,1.24354e-06 0.0172536,-0.000928353,-0.0172861,-0.0176737 0.000430834,7.57635e-05,0.00044702,0.000436617
25 rs12586118,rs151099392,rs16975256,rs34763349,rs72652040 6.49417e-266 346.599 inf 5 6.49417e-266 1.15096e-06 1.04267e-06,1.26617e-06 0.0175509,-0.000948625,-0.0175483,-0.000472108,-0.0179553 0.000434692,7.5866e-05,0.000449915,9.17783e-05,0.000440036
26 rs12586118,rs151099392,rs16975256,rs72652040,rs78190376 4.4551e-266 346.435 inf 5 4.4551e-266 1.15045e-06 1.04292e-06,1.27324e-06 0.0174592,-0.000930238,-0.0175254,-0.0178937,-0.000270484 0.000432738,7.57645e-05,0.000449504,0.000438768,5.33376e-05
27 rs12586118,rs151099392,rs16975256,rs72652040,rs9515131 3.70838e-266 346.356 inf 5 3.70838e-266 1.15019e-06 1.04199e-06,1.25211e-06 0.0175984,-0.000942426,-0.0176149,-0.0180265,0.000556188 0.000436243,7.58151e-05,0.000451765,0.000442206,0.000110494
28 rs12586118,rs151099392,rs16975256,rs72652040,rs73615281 2.28956e-266 346.146 inf 5 2.28956e-266 1.14953e-06 1.04195e-06,1.26096e-06 0.0175494,-0.000959966,-0.0175629,-0.0179543,-0.000404501 0.000434978,7.60337e-05,0.000450522,0.0004403,8.19325e-05
29 rs12586118,rs151099392,rs16975256,rs72652040,rs9583444 1.3874e-266 345.929 inf 5 1.3874e-266 1.14884e-06 1.04063e-06,1.2641e-06 0.0175432,-0.00095931,-0.0175572,-0.0179485,-0.000396101 0.000434978,7.60337e-05,0.000450522,0.0004403,8.19325e-05
30 rs12586118,rs151099392,rs16975256,rs72652040,rs76500907 7.76032e-267 345.676 inf 5 7.76032e-267 1.14803e-06 1.04134e-06,1.26762e-06 0.0176066,-0.000949124,-0.0176467,-0.0179995,-0.000551087 0.0004373,7.58917e-05,0.000453522,0.000442057,0.000116968
31 rs113660805,rs12586118,rs151099392,rs16975256,rs72652040 6.3618e-267 345.59 inf 5 6.3618e-267 1.14775e-06 1.04399e-06,1.26509e-06 -0.000546131,0.0176034,-0.000948937,-0.0176434,-0.0179965 0.000116968,0.0004373,7.58917e-05,0.000453522,0.000442057
32 rs12586118,rs151099392,rs16975256,rs72652040,rs74686791 5.76648e-267 345.547 inf 5 5.76648e-267 1.14762e-06 1.03746e-06,1.2543e-06 0.0176018,-0.000948844,-0.0176418,-0.0179951,-0.000543664 0.0004373,7.58917e-05,0.000453522,0.000442057,0.000116968
33 rs12586118,rs151099392,rs16975256,rs72652040,rs77823495 5.755e-267 345.547 inf 5 5.755e-267 1.14762e-06 1.03266e-06,1.25353e-06 0.0176018,-0.000948843,-0.0176418,-0.0179951,-0.000543614 0.0004373,7.58917e-05,0.000453522,0.000442057,0.000116968
34 rs12586118,rs151099392,rs16975256,rs72652040,rs74716813 5.54871e-267 345.531 inf 5 5.54871e-267 1.14757e-06 1.03531e-06,1.26055e-06 0.0175677,-0.000946202,-0.0175649,-0.0179798,-0.00044178 0.000436116,7.58611e-05,0.000451039,0.000441571,9.51986e-05
35 rs12586118,rs151099392,rs16975256,rs72652040,rs74356282 5.47186e-267 345.525 inf 5 5.47186e-267 1.14755e-06 1.03667e-06,1.26183e-06 0.017601,-0.000948795,-0.0176409,-0.0179943,-0.000542343 0.0004373,7.58917e-05,0.000453522,0.000442057,0.000116968
36 rs12586118,rs1333986,rs151099392,rs16975256,rs72652040 4.74664e-267 345.463 inf 5 4.74664e-267 1.14735e-06 1.03563e-06,1.25295e-06 0.0175899,-0.000528741,-0.000949615,-0.0176311,-0.0179853 0.000436977,0.00011479,7.5904e-05,0.000453249,0.000441826
37 rs12586118,rs151099392,rs16975256,rs72652040,rs9559681 3.28165e-267 345.303 inf 5 3.28165e-267 1.14687e-06 1.036e-06,1.25395e-06 0.0173529,-0.000945002,-0.017379,-0.0177694,0.000238333 0.000431391,7.58527e-05,0.00044749,0.000437128,5.26263e-05
38 rs12586118,rs151099392,rs16975256,rs72652040,rs72670125 3.26378e-267 345.3 inf 5 3.26378e-267 1.14686e-06 1.03544e-06,1.25556e-06 0.0173528,-0.000944998,-0.017379,-0.0177694,0.00023827 0.000431391,7.58527e-05,0.00044749,0.000437128,5.26263e-05
39 rs12586118,rs151099392,rs16975256,rs72652040,rs72670128 3.18662e-267 345.29 inf 5 3.18662e-267 1.14683e-06 1.03552e-06,1.25813e-06 0.0173527,-0.000944979,-0.0173789,-0.0177693,0.000237991 0.000431391,7.58527e-05,0.00044749,0.000437128,5.26263e-05
40 rs117018753,rs12586118,rs151099392,rs16975256,rs72652040 2.64029e-267 345.208 inf 5 2.64029e-267 1.14656e-06 1.03717e-06,1.25915e-06 0.000375042,0.0174869,-0.000946473,-0.0174996,-0.0179024 8.37313e-05,0.00043397,7.58715e-05,0.000449552,0.000439592
41 rs12586118,rs151099392,rs16975256,rs72652040,rs74517256 2.32869e-267 345.154 inf 5 2.32869e-267 1.14638e-06 1.04518e-06,1.26645e-06 0.0175577,-0.000946141,-0.0175573,-0.0179651,-0.000419025 0.000436222,7.58689e-05,0.000451156,0.000441501,9.41752e-05
42 rs12586118,rs151099392,rs16975256,rs72652040,rs75246465 2.32375e-267 345.153 inf 5 2.32375e-267 1.14637e-06 1.04664e-06,1.25839e-06 0.0175577,-0.000946139,-0.0175573,-0.0179651,-0.00041898 0.000436222,7.58689e-05,0.000451156,0.000441501,9.41752e-05
43 rs112296580,rs12586118,rs151099392,rs16975256,rs72652040 2.31223e-267 345.151 inf 5 2.31223e-267 1.14637e-06 1.04316e-06,1.25615e-06 -0.000418875,0.0175576,-0.000946135,-0.0175572,-0.017965 9.41752e-05,0.000436222,7.58689e-05,0.000451156,0.000441501
44 rs12428472,rs12586118,rs151099392,rs16975256,rs72652040 2.30941e-267 345.15 inf 5 2.30941e-267 1.14636e-06 1.03553e-06,1.25419e-06 -0.000418849,0.0175576,-0.000946134,-0.0175572,-0.017965 9.41752e-05,0.000436222,7.58689e-05,0.000451156,0.000441501
45 rs12428468,rs12586118,rs151099392,rs16975256,rs72652040 2.30852e-267 345.15 inf 5 2.30852e-267 1.14636e-06 1.04471e-06,1.26628e-06 -0.000418841,0.0175576,-0.000946133,-0.0175572,-0.017965 9.41752e-05,0.000436222,7.58689e-05,0.000451156,0.000441501
46 rs12586118,rs151099392,rs16975256,rs72652040,rs79117294 2.21273e-267 345.131 inf 5 2.21273e-267 1.14631e-06 1.02879e-06,1.25949e-06 0.0175518,-0.000946965,-0.0175529,-0.0179605,-0.000413004 0.000436043,7.58795e-05,0.000451044,0.000441374,9.30593e-05
47 rs12586118,rs151099392,rs16975256,rs72652040,rs78989240 2.02368e-267 345.093 inf 5 2.02368e-267 1.14618e-06 1.03726e-06,1.25805e-06 0.0175505,-0.00094688,-0.0175517,-0.0179592,-0.000411127 0.000436043,7.58795e-05,0.000451044,0.000441374,9.30593e-05
48 rs12586118,rs151099392,rs16975256,rs72652040,rs78213779 1.86842e-267 345.058 inf 5 1.86842e-267 1.14607e-06 1.03647e-06,1.26256e-06 0.0175493,-0.000946804,-0.0175506,-0.0179581,-0.000409443 0.000436043,7.58795e-05,0.000451044,0.000441374,9.30593e-05
49 rs12586118,rs151099392,rs16975256,rs72652040,rs73617001 1.66144e-267 345.007 inf 5 1.66144e-267 1.14593e-06 1.03982e-06,1.26895e-06 0.0173714,-0.000959964,-0.0174087,-0.0178029,0.000280449 0.000431674,7.61073e-05,0.000447897,0.000437615,6.41015e-05
50 rs12586118,rs151099392,rs16975256,rs72652040,rs79200751 1.63686e-267 345.001 inf 5 1.63686e-267 1.14589e-06 1.04195e-06,1.25183e-06 0.0175472,-0.000946678,-0.0175488,-0.0179561,-0.000406634 0.000436043,7.58795e-05,0.000451044,0.000441374,9.30593e-05
51 rs12586118,rs151099392,rs16975256,rs72652040,rs78570879 1.51327e-267 344.966 inf 5 1.51327e-267 1.14578e-06 1.0391e-06,1.25733e-06 0.017546,-0.000946602,-0.0175477,-0.017955,-0.000404959 0.000436043,7.58795e-05,0.000451044,0.000441374,9.30593e-05
52 rs113293725,rs12586118,rs151099392,rs16975256,rs72652040 1.49781e-267 344.962 inf 5 1.49781e-267 1.14577e-06 1.04419e-06,1.25672e-06 -0.000404739,0.0175459,-0.000946592,-0.0175476,-0.0179548 9.30593e-05,0.000436043,7.58795e-05,0.000451044,0.000441374
53 rs12586118,rs151099392,rs16975256,rs72652040,rs74933693 1.48879e-267 344.959 inf 5 1.48879e-267 1.14576e-06 1.03152e-06,1.26303e-06 0.0175458,-0.000946587,-0.0175475,-0.0179547,-0.00040461 0.000436043,7.58795e-05,0.000451044,0.000441374,9.30593e-05
54 rs113937309,rs12586118,rs151099392,rs16975256,rs72652040 1.45522e-267 344.949 inf 5 1.45522e-267 1.14573e-06 1.0402e-06,1.25894e-06 -0.000404122,0.0175454,-0.000946565,-0.0175472,-0.0179544 9.30593e-05,0.000436043,7.58795e-05,0.000451044,0.000441374
55 rs113549776,rs12586118,rs151099392,rs16975256,rs72652040 1.44358e-267 344.946 inf 5 1.44358e-267 1.14572e-06 1.03545e-06,1.25474e-06 -0.00040395,0.0175453,-0.000946557,-0.0175471,-0.0179543 9.30593e-05,0.000436043,7.58795e-05,0.000451044,0.000441374
56 rs12429915,rs12586118,rs151099392,rs16975256,rs72652040 1.43662e-267 344.944 inf 5 1.43662e-267 1.14571e-06 1.04021e-06,1.2657e-06 -0.000408674,0.0175502,-0.000945702,-0.0175506,-0.0179579 9.41752e-05,0.000436222,7.58689e-05,0.000451156,0.000441501
57 rs111950804,rs12586118,rs151099392,rs16975256,rs72652040 1.43586e-267 344.944 inf 5 1.43586e-267 1.14571e-06 1.03195e-06,1.26205e-06 -0.000403835,0.0175452,-0.000946552,-0.017547,-0.0179542 9.30593e-05,0.000436043,7.58795e-05,0.000451044,0.000441374
58 rs12586118,rs151099392,rs16975256,rs72652040,rs75268262 1.4088e-267 344.935 inf 5 1.4088e-267 1.14569e-06 1.03814e-06,1.24999e-06 0.0175449,-0.000946533,-0.0175468,-0.0179539,-0.000403426 0.000436043,7.58795e-05,0.000451044,0.000441374,9.30593e-05
59 rs12586118,rs151099392,rs16975256,rs72652040,rs76195710 1.40402e-267 344.934 inf 5 1.40402e-267 1.14568e-06 1.03467e-06,1.26055e-06 0.0175449,-0.00094653,-0.0175467,-0.0179538,-0.000403353 0.000436043,7.58795e-05,0.000451044,0.000441374,9.30593e-05
60 rs12586118,rs151099392,rs16975256,rs72652040,rs75914460 1.28703e-267 344.896 inf 5 1.28703e-267 1.14556e-06 1.03659e-06,1.26386e-06 0.0175435,-0.000946446,-0.0175455,-0.0179525,-0.000401481 0.000436043,7.58795e-05,0.000451044,0.000441374,9.30593e-05
61 rs12586118,rs151099392,rs16975256,rs72652040,rs77262559 1.26981e-267 344.89 inf 5 1.26981e-267 1.14554e-06 1.03936e-06,1.25356e-06 0.0175433,-0.000946433,-0.0175453,-0.0179523,-0.00040119 0.000436043,7.58795e-05,0.000451044,0.000441374,9.30593e-05
62 rs112833631,rs12586118,rs151099392,rs16975256,rs72652040 1.23475e-267 344.878 inf 5 1.23475e-267 1.1455e-06 1.04342e-06,1.25765e-06 -0.000395981,0.0175381,-0.000947235,-0.0175415,-0.0179483 9.19866e-05,0.000435871,7.58904e-05,0.000450938,0.000441252
63 rs12429912,rs12586118,rs151099392,rs16975256,rs72652040 1.05251e-267 344.809 inf 5 1.05251e-267 1.14528e-06 1.02754e-06,1.24799e-06 -0.000397118,0.0175404,-0.000946249,-0.0175427,-0.0179495 9.30593e-05,0.000436043,7.58795e-05,0.000451044,0.000441374
64 rs12586118,rs151099392,rs16975256,rs72652040,rs78159381 2.95107e-268 344.257 inf 5 2.95107e-268 1.14354e-06 1.04081e-06,1.25082e-06 0.0174907,-0.000953702,-0.0175081,-0.0178987,-0.000324346 0.000434978,7.60337e-05,0.000450522,0.0004403,8.19325e-05
65 rs118160672,rs12586118,rs151099392,rs16975256,rs72652040 2.23725e-268 344.136 inf 5 2.23725e-268 1.14316e-06 1.02758e-06,1.24688e-06 0.000383054,0.0174713,-0.000937884,-0.0174912,-0.0179141 9.8518e-05,0.000434457,7.58032e-05,0.00045012,0.000440972
66 rs12586118,rs151099392,rs16975256,rs72652040,rs78424303 1.13912e-268 343.843 inf 5 1.13912e-268 1.14223e-06 1.03196e-06,1.24125e-06 0.0174777,-0.000941611,-0.0174825,-0.0178846,-0.00034865 0.000435046,7.58478e-05,0.000450143,0.0004403,9.39678e-05
67 rs12586118,rs139225128,rs151099392,rs16975256,rs72652040 1.10318e-268 343.829 inf 5 1.10318e-268 1.14218e-06 1.03561e-06,1.26188e-06 0.0174772,-0.000347838,-0.00094158,-0.0174821,-0.0178841 0.000435046,9.39678e-05,7.58478e-05,0.000450143,0.0004403
68 rs12586118,rs151099392,rs16975256,rs72652040,rs79635430 1.07019e-268 343.816 inf 5 1.07019e-268 1.14214e-06 1.04077e-06,1.25171e-06 0.0174767,-0.00094155,-0.0174816,-0.0178836,-0.000347066 0.000435046,7.58478e-05,0.000450143,0.0004403,9.39678e-05
69 rs12586118,rs151099392,rs16975256,rs72652040,rs75967541 1.05785e-268 343.811 inf 5 1.05785e-268 1.14212e-06 1.03229e-06,1.25457e-06 0.0174765,-0.000941539,-0.0174815,-0.0178835,-0.000346771 0.000435046,7.58478e-05,0.000450143,0.0004403,9.39678e-05
70 rs12429247,rs12586118,rs151099392,rs16975256,rs72652040 1.02994e-268 343.799 inf 5 1.02994e-268 1.14209e-06 1.03618e-06,1.25532e-06 -0.000346089,0.017476,-0.000941513,-0.0174811,-0.017883 9.39678e-05,0.000435046,7.58478e-05,0.000450143,0.0004403
71 rs12586118,rs151099392,rs16975256,rs72652040,rs77984166 8.67943e-269 343.725 inf 5 8.67943e-269 1.14186e-06 1.02784e-06,1.25168e-06 0.0173441,-0.000965972,-0.0173768,-0.0177642,0.000226657 0.000431551,7.64662e-05,0.000447715,0.000437325,6.23147e-05
72 rs12586118,rs151099392,rs16975256,rs72652040,rs79150539 7.94302e-269 343.687 inf 5 7.94302e-269 1.14173e-06 1.03306e-06,1.25108e-06 0.0174624,-0.000942589,-0.0174702,-0.0178715,-0.000331523 0.000434692,7.5866e-05,0.000449915,0.000440036,9.17783e-05
73 rs12586118,rs151099392,rs16975256,rs72652040,rs7998434 7.914e-269 343.685 inf 5 7.914e-269 1.14174e-06 1.03848e-06,1.24916e-06 0.0173255,-0.000957754,-0.0173515,-0.0177449,0.000213539 0.000431293,7.61994e-05,0.000447386,0.000437062,5.91068e-05
74 rs12586118,rs151099392,rs16975256,rs72652040,rs75029846 7.81737e-269 343.68 inf 5 7.81737e-269 1.14171e-06 1.03644e-06,1.24175e-06 0.0174621,-0.000942571,-0.01747,-0.0178712,-0.000331117 0.000434692,7.5866e-05,0.000449915,0.000440036,9.17783e-05
75 rs12586118,rs151099392,rs16975256,rs72652040,rs75893981 7.52715e-269 343.663 inf 5 7.52715e-269 1.14166e-06 1.03405e-06,1.25979e-06 0.0174615,-0.00094253,-0.0174694,-0.0178707,-0.000330153 0.000434692,7.5866e-05,0.000449915,0.000440036,9.17783e-05
76 rs12429445,rs12586118,rs151099392,rs16975256,rs72652040 7.39414e-269 343.655 inf 5 7.39414e-269 1.14163e-06 1.02791e-06,1.24989e-06 -0.000333537,0.0174658,-0.000941855,-0.0174727,-0.0178741 9.28516e-05,0.000434865,7.58567e-05,0.000450027,0.000440166
77 rs12586118,rs151099392,rs16975256,rs72652040,rs9588066 7.38904e-269 343.655 inf 5 7.38904e-269 1.14163e-06 1.03293e-06,1.24853e-06 0.0174567,-0.000943152,-0.0174657,-0.0178668,-0.000325986 0.000434526,7.58755e-05,0.000449807,0.000439911,9.07455e-05
78 rs12586118,rs151099392,rs16975256,rs72652040,rs7994376 6.20576e-269 343.579 inf 5 6.20576e-269 1.14139e-06 1.04045e-06,1.24868e-06 0.0174539,-0.000942951,-0.0174633,-0.0178641,-0.000321547 0.000434526,7.58755e-05,0.000449807,0.000439911,9.07455e-05
79 rs12586118,rs151099392,rs16975256,rs72652040,rs74995538 5.78088e-269 343.549 inf 5 5.78088e-269 1.1413e-06 1.03863e-06,1.24976e-06 0.0173384,-0.000961584,-0.0173715,-0.0177588,0.000220245 0.000431505,7.63481e-05,0.000447675,0.000437284,6.24946e-05
80 rs12586118,rs151099392,rs16975256,rs72652040,rs76743258 5.4985e-269 343.527 inf 5 5.4985e-269 1.14123e-06 1.02935e-06,1.24908e-06 0.0173381,-0.00096145,-0.0173711,-0.0177585,0.000219355 0.000431505,7.63481e-05,0.000447675,0.000437284,6.24946e-05
81 rs12586118,rs151099392,rs16975256,rs72652040,rs77870171 5.00312e-269 343.486 inf 5 5.00312e-269 1.1411e-06 1.03913e-06,1.24811e-06 0.0174504,-0.000942698,-0.0174602,-0.0178608,-0.000315982 0.000434526,7.58755e-05,0.000449807,0.000439911,9.07455e-05
82 rs12586118,rs151099392,rs16975256,rs72652040,rs75313398 4.64287e-269 343.453 inf 5 4.64287e-269 1.14099e-06 1.03543e-06,1.25885e-06 0.0174234,-0.000929613,-0.0174268,-0.0178173,-0.000275044 0.000433619,7.57644e-05,0.000448865,0.000438585,7.95047e-05
83 rs12586118,rs151099392,rs16975256,rs72652040,rs74808643 4.62408e-269 343.452 inf 5 4.62408e-269 1.14098e-06 1.03859e-06,1.25696e-06 0.0174233,-0.000929613,-0.0174267,-0.0178172,-0.00027495 0.000433619,7.57644e-05,0.000448865,0.000438585,7.95047e-05
84 rs12586118,rs151099392,rs16975256,rs72652040,rs78022477 4.5055e-269 343.44 inf 5 4.5055e-269 1.14095e-06 1.0291e-06,1.252e-06 0.0174229,-0.00092961,-0.0174264,-0.0178169,-0.000274352 0.000433619,7.57644e-05,0.000448865,0.000438585,7.95047e-05
85 rs12586118,rs151099392,rs16975256,rs72652040,rs79751079 4.5001e-269 343.44 inf 5 4.5001e-269 1.14096e-06 1.03557e-06,1.25246e-06 0.0173337,-0.00096014,-0.0173661,-0.0177535,0.000214735 0.000431458,7.63209e-05,0.00044762,0.000437229,6.21963e-05
86 rs12586118,rs151099392,rs16975256,rs72652040,rs78092390 4.34884e-269 343.425 inf 5 4.34884e-269 1.1409e-06 1.0345e-06,1.24508e-06 0.0174224,-0.000929606,-0.017426,-0.0178165,-0.000273536 0.000433619,7.57644e-05,0.000448865,0.000438585,7.95047e-05
87 rs12586118,rs151099392,rs16975256,rs72652040,rs78464867 4.32254e-269 343.422 inf 5 4.32254e-269 1.14089e-06 1.03697e-06,1.25264e-06 0.0174223,-0.000929606,-0.0174259,-0.0178164,-0.000273396 0.000433619,7.57644e-05,0.000448865,0.000438585,7.95047e-05
88 rs12586118,rs151099392,rs16975256,rs72652040,rs76948695 4.28683e-269 343.419 inf 5 4.28683e-269 1.14088e-06 1.02885e-06,1.24517e-06 0.0174222,-0.000929605,-0.0174258,-0.0178163,-0.000273204 0.000433619,7.57644e-05,0.000448865,0.000438585,7.95047e-05
89 rs12586118,rs151099392,rs16975256,rs72652040,rs7982954 4.22502e-269 343.412 inf 5 4.22502e-269 1.14086e-06 1.03423e-06,1.25836e-06 0.0174477,-0.000942497,-0.0174578,-0.0178582,-0.000311546 0.000434526,7.58755e-05,0.000449807,0.000439911,9.07455e-05
90 rs12586118,rs151099392,rs16975256,rs72652040,rs79211527 4.19433e-269 343.409 inf 5 4.19433e-269 1.14085e-06 1.04111e-06,1.24623e-06 0.0174219,-0.000929602,-0.0174256,-0.0178161,-0.000272699 0.000433619,7.57644e-05,0.000448865,0.000438585,7.95047e-05
91 rs12586118,rs151099392,rs16975256,rs72652040,rs75258862 4.18114e-269 343.408 inf 5 4.18114e-269 1.14084e-06 1.03352e-06,1.24674e-06 0.0174219,-0.000929602,-0.0174256,-0.017816,-0.000272626 0.000433619,7.57644e-05,0.000448865,0.000438585,7.95047e-05
92 rs12586118,rs151099392,rs16975256,rs72652040,rs79757400 4.16483e-269 343.406 inf 5 4.16483e-269 1.14084e-06 1.02873e-06,1.25358e-06 0.0174218,-0.000929602,-0.0174255,-0.017816,-0.000272535 0.000433619,7.57644e-05,0.000448865,0.000438585,7.95047e-05
93 rs12586118,rs151099392,rs16975256,rs72652040,rs79225674 4.04724e-269 343.394 inf 5 4.04724e-269 1.1408e-06 1.03412e-06,1.25381e-06 0.0174214,-0.000929599,-0.0174252,-0.0178156,-0.00027187 0.000433619,7.57644e-05,0.000448865,0.000438585,7.95047e-05
94 rs12586118,rs144036587,rs151099392,rs16975256,rs72652040 4.03287e-269 343.392 inf 5 4.03287e-269 1.14081e-06 1.0333e-06,1.25228e-06 0.017333,0.000212751,-0.000959846,-0.0173654,-0.0177528 0.000431458,6.21963e-05,7.63209e-05,0.00044762,0.000437229
95 rs12586118,rs151099392,rs16975256,rs72652040,rs76847385 3.97917e-269 343.386 inf 5 3.97917e-269 1.14079e-06 1.03412e-06,1.25319e-06 0.0173325,-0.000962137,-0.017364,-0.0177515,0.000210884 0.000431452,7.64062e-05,0.000447601,0.00043721,6.17274e-05
96 rs12586118,rs151099392,rs16975256,rs58666681,rs72652040 3.88541e-269 343.376 inf 5 3.88541e-269 1.14074e-06 1.03761e-06,1.25427e-06 0.0174187,-0.000930285,-0.0174233,-0.000268661,-0.0178138 0.000433548,7.57657e-05,0.00044883,7.88372e-05,0.000438548
97 rs12586118,rs151099392,rs16975256,rs72652040,rs77095382 3.67812e-269 343.352 inf 5 3.67812e-269 1.14067e-06 1.04057e-06,1.26168e-06 0.01742,-0.000929588,-0.017424,-0.0178145,-0.000269637 0.000433619,7.57644e-05,0.000448865,0.000438585,7.95047e-05
98 rs12586118,rs151099392,rs16975256,rs72652040,rs73613275 3.58377e-269 343.341 inf 5 3.58377e-269 1.14063e-06 1.0346e-06,1.24662e-06 0.0174175,-0.000930271,-0.0174224,-0.0178128,-0.000266785 0.000433548,7.57657e-05,0.00044883,0.000438548,7.88372e-05
99 rs12586118,rs151099392,rs16975256,rs72652040,rs73613282 3.52241e-269 343.333 inf 5 3.52241e-269 1.14061e-06 1.03194e-06,1.25797e-06 0.0174173,-0.000930268,-0.0174222,-0.0178126,-0.000266382 0.000433548,7.57657e-05,0.00044883,0.000438548,7.88372e-05
100 rs112646314,rs12586118,rs151099392,rs16975256,rs72652040 3.47592e-269 343.328 inf 5 3.47592e-269 1.14059e-06 1.03595e-06,1.26223e-06 -0.000276558,0.0174558,-0.000949967,-0.0174754,-0.0178656 8.19325e-05,0.000434978,7.60337e-05,0.000450522,0.0004403
101 rs12586118,rs151099392,rs16975256,rs72652040,rs77365899 3.42839e-269 343.322 inf 5 3.42839e-269 1.14057e-06 1.03375e-06,1.24877e-06 0.017419,-0.000929581,-0.0174232,-0.0178136,-0.000267984 0.000433619,7.57644e-05,0.000448865,0.000438585,7.95047e-05
102 rs12586118,rs151099392,rs16975256,rs72652040,rs8002682 3.38922e-269 343.317 inf 5 3.38922e-269 1.14056e-06 1.03051e-06,1.25258e-06 0.0174554,-0.000949919,-0.017475,-0.0178651,-0.000275944 0.000434978,7.60337e-05,0.000450522,0.0004403,8.19325e-05
103 rs12586118,rs151099392,rs16975256,rs72652040,rs7322474 3.35334e-269 343.312 inf 5 3.35334e-269 1.14054e-06 1.03512e-06,1.25491e-06 0.0174552,-0.000949899,-0.0174748,-0.017865,-0.000275685 0.000434978,7.60337e-05,0.000450522,0.0004403,8.19325e-05
104 rs12586118,rs151099392,rs16975256,rs72652040,rs73615290 3.35215e-269 343.312 inf 5 3.35215e-269 1.14054e-06 1.03893e-06,1.24541e-06 0.0174552,-0.000949898,-0.0174748,-0.0178649,-0.000275676 0.000434978,7.60337e-05,0.000450522,0.0004403,8.19325e-05
105 rs12586118,rs151099392,rs16975256,rs72652040,rs73615283 3.35209e-269 343.312 inf 5 3.35209e-269 1.14054e-06 1.04e-06,1.262e-06 0.0174584,-0.000950359,-0.0174784,-0.0178648,-0.000273684 0.000435113,7.60454e-05,0.00045066,0.000440296,8.1349e-05
106 rs12585031,rs12586118,rs151099392,rs16975256,rs72652040 3.34913e-269 343.311 inf 5 3.34913e-269 1.14054e-06 1.03017e-06,1.25569e-06 -0.000275654,0.0174551,-0.000949896,-0.0174748,-0.0178649 8.19325e-05,0.000434978,7.60337e-05,0.000450522,0.0004403
107 rs12586118,rs151099392,rs16975256,rs3742209,rs72652040 3.33649e-269 343.31 inf 5 3.33649e-269 1.14054e-06 1.0324e-06,1.2472e-06 0.0173309,-0.000959936,-0.0173639,0.000210246,-0.0177515 0.000431445,7.63428e-05,0.000447618,6.2486e-05,0.000437229
108 rs12586118,rs151099392,rs16975256,rs72652040,rs77625611 3.17217e-269 343.288 inf 5 3.17217e-269 1.14046e-06 1.03598e-06,1.25817e-06 0.0174179,-0.000929572,-0.0174222,-0.0178126,-0.000266146 0.000433619,7.57644e-05,0.000448865,0.000438585,7.95047e-05
109 rs12586118,rs151099392,rs16975256,rs72652040,rs76312859 2.99276e-269 343.263 inf 5 2.99276e-269 1.14039e-06 1.03337e-06,1.24713e-06 0.0173287,-0.000959894,-0.017362,-0.0177467,0.000209198 0.000431422,7.63525e-05,0.000447599,0.000437167,6.27818e-05
110 rs12586118,rs151099392,rs16975256,rs72652040,rs7991628 2.93603e-269 343.254 inf 5 2.93603e-269 1.14036e-06 1.03885e-06,1.24732e-06 0.0174528,-0.000949644,-0.0174726,-0.0178627,-0.000272429 0.000434978,7.60337e-05,0.000450522,0.0004403,8.19325e-05
111 rs12586118,rs151099392,rs16975256,rs72652040,rs75343535 2.82507e-269 343.238 inf 5 2.82507e-269 1.14031e-06 1.0355e-06,1.25828e-06 0.0173283,-0.000959729,-0.0173616,-0.0177464,0.000208109 0.000431422,7.63525e-05,0.000447599,0.000437167,6.27818e-05
112 rs12586118,rs151099392,rs16975256,rs72652040,rs7320126 2.74104e-269 343.224 inf 5 2.74104e-269 1.14027e-06 1.03221e-06,1.25609e-06 0.0173291,-0.000959099,-0.0173629,-0.0177476,0.000208425 0.000431439,7.63323e-05,0.000447623,0.000437189,6.30491e-05
113 rs12586118,rs151099392,rs16975256,rs72652040,rs78845690 2.65892e-269 343.211 inf 5 2.65892e-269 1.14022e-06 1.02825e-06,1.24523e-06 0.017451,-0.000949452,-0.0174709,-0.017861,-0.000269976 0.000434978,7.60337e-05,0.000450522,0.0004403,8.19325e-05
114 rs12586118,rs151099392,rs16975256,rs72652040,rs75710656 2.61501e-269 343.204 inf 5 2.61501e-269 1.1402e-06 1.03261e-06,1.24387e-06 0.0174507,-0.00094942,-0.0174706,-0.0178607,-0.000269561 0.000434978,7.60337e-05,0.000450522,0.0004403,8.19325e-05
115 rs12586118,rs151099392,rs16975256,rs58103358,rs72652040 2.60791e-269 343.203 inf 5 2.60791e-269 1.1402e-06 1.03447e-06,1.25932e-06 0.0174506,-0.000949415,-0.0174705,-0.000269493,-0.0178607 0.000434978,7.60337e-05,0.000450522,8.19325e-05,0.0004403
116 rs12586118,rs151099392,rs16975256,rs72652040,rs75581297 2.59411e-269 343.201 inf 5 2.59411e-269 1.14019e-06 1.02892e-06,1.24777e-06 0.0174505,-0.000949404,-0.0174705,-0.0178606,-0.000269361 0.000434978,7.60337e-05,0.000450522,0.0004403,8.19325e-05
117 rs12586118,rs151099392,rs16975256,rs72652040,rs76538120 2.57391e-269 343.197 inf 5 2.57391e-269 1.14018e-06 1.03405e-06,1.25296e-06 0.0174504,-0.000949389,-0.0174703,-0.0178604,-0.000269166 0.000434978,7.60337e-05,0.000450522,0.0004403,8.19325e-05
118 rs12586118,rs151099392,rs16975256,rs72652040,rs76105080 2.57308e-269 343.197 inf 5 2.57308e-269 1.14018e-06 1.02749e-06,1.25133e-06 0.0174504,-0.000949389,-0.0174703,-0.0178604,-0.000269158 0.000434978,7.60337e-05,0.000450522,0.0004403,8.19325e-05
119 rs12586118,rs146693173,rs151099392,rs16975256,rs72652040 2.53017e-269 343.19 inf 5 2.53017e-269 1.14017e-06 1.02607e-06,1.25315e-06 0.0173425,0.00038614,-0.000921331,-0.0174,-0.0177517 0.000431684,0.000117658,7.57937e-05,0.000448365,0.000437263
120 rs12586118,rs151099392,rs16975256,rs72652040,rs75857617 2.5222e-269 343.188 inf 5 2.5222e-269 1.14015e-06 1.02688e-06,1.25041e-06 0.01745,-0.00094935,-0.01747,-0.0178601,-0.00026866 0.000434978,7.60337e-05,0.000450522,0.0004403,8.19325e-05
121 rs12586118,rs151099392,rs16975256,rs72652040,rs78470266 2.48866e-269 343.183 inf 5 2.48866e-269 1.14013e-06 1.03506e-06,1.25531e-06 0.0174498,-0.000949323,-0.0174697,-0.0178599,-0.000268325 0.000434978,7.60337e-05,0.000450522,0.0004403,8.19325e-05
122 rs12586118,rs151099392,rs16975256,rs72652040,rs74475790 2.4671e-269 343.179 inf 5 2.4671e-269 1.14012e-06 1.03574e-06,1.25134e-06 0.0174496,-0.000949306,-0.0174696,-0.0178597,-0.000268107 0.000434978,7.60337e-05,0.000450522,0.0004403,8.19325e-05
123 rs12586118,rs151099392,rs16975256,rs72652040,rs7337066 2.42934e-269 343.172 inf 5 2.42934e-269 1.14011e-06 1.03356e-06,1.25739e-06 0.0173283,-0.000958757,-0.0173621,-0.0177468,0.00020611 0.000431439,7.63323e-05,0.000447623,0.000437189,6.30491e-05
124 rs12586118,rs151099392,rs16975256,rs2095284,rs72652040 2.4266e-269 343.172 inf 5 2.4266e-269 1.1401e-06 1.03758e-06,1.24002e-06 0.0174493,-0.000949274,-0.0174693,-0.000267693,-0.0178594 0.000434978,7.60337e-05,0.000450522,8.19325e-05,0.0004403
125 rs12586118,rs151099392,rs16975256,rs72652040,rs7999458 2.3994e-269 343.167 inf 5 2.3994e-269 1.14008e-06 1.03939e-06,1.25353e-06 0.0174491,-0.000949252,-0.0174691,-0.0178592,-0.00026741 0.000434978,7.60337e-05,0.000450522,0.0004403,8.19325e-05
126 rs12586118,rs151099392,rs16975256,rs72652040,rs9588041 2.39764e-269 343.166 inf 5 2.39764e-269 1.14008e-06 1.03552e-06,1.24608e-06 0.0174491,-0.00094925,-0.0174691,-0.0178592,-0.000267391 0.000434978,7.60337e-05,0.000450522,0.0004403,8.19325e-05
127 rs111909475,rs12586118,rs151099392,rs16975256,rs72652040 2.39724e-269 343.166 inf 5 2.39724e-269 1.14008e-06 1.03003e-06,1.24766e-06 -0.000267387,0.0174491,-0.00094925,-0.0174691,-0.0178592 8.19325e-05,0.000434978,7.60337e-05,0.000450522,0.0004403
128 rs113215962,rs12586118,rs151099392,rs16975256,rs72652040 2.37884e-269 343.163 inf 5 2.37884e-269 1.14007e-06 1.03198e-06,1.26409e-06 -0.000267194,0.017449,-0.000949235,-0.017469,-0.0178591 8.19325e-05,0.000434978,7.60337e-05,0.000450522,0.0004403
129 rs12586118,rs151099392,rs16975256,rs72652040,rs74441026 2.37051e-269 343.161 inf 5 2.37051e-269 1.14007e-06 1.03653e-06,1.2484e-06 0.0173271,-0.000959224,-0.0173604,-0.0177452,0.00020476 0.000431422,7.63525e-05,0.000447599,0.000437167,6.27818e-05
130 rs12586118,rs151099392,rs16975256,rs72652040,rs75206536 2.35474e-269 343.158 inf 5 2.35474e-269 1.14006e-06 1.02977e-06,1.24598e-06 0.0174488,-0.000949215,-0.0174688,-0.0178589,-0.000266938 0.000434978,7.60337e-05,0.000450522,0.0004403,8.19325e-05
131 rs12586118,rs151099392,rs16975256,rs2105075,rs72652040 2.34873e-269 343.157 inf 5 2.34873e-269 1.14005e-06 1.0305e-06,1.25399e-06 0.0174487,-0.00094921,-0.0174688,-0.000266873,-0.0178588 0.000434978,7.60337e-05,0.000450522,8.19325e-05,0.0004403
132 rs12586118,rs151099392,rs16975256,rs6492233,rs72652040 2.34299e-269 343.156 inf 5 2.34299e-269 1.14005e-06 1.02946e-06,1.25644e-06 0.0174487,-0.000949205,-0.0174687,-0.000266812,-0.0178588 0.000434978,7.60337e-05,0.000450522,8.19325e-05,0.0004403
133 rs12586118,rs151099392,rs16975256,rs72652040,rs76903621 2.2444e-269 343.138 inf 5 2.2444e-269 1.14e-06 1.03399e-06,1.25148e-06 0.0173267,-0.000959065,-0.01736,-0.0177448,0.000203705 0.000431422,7.63525e-05,0.000447599,0.000437167,6.27818e-05
134 rs12586118,rs151099392,rs16975256,rs72652040,rs74615119 2.22347e-269 343.134 inf 5 2.22347e-269 1.13999e-06 1.03575e-06,1.25028e-06 0.0173402,-0.000943544,-0.0173555,-0.0177442,0.000241242 0.000431661,7.59083e-05,0.000447532,0.000437158,7.44095e-05
135 rs12586118,rs151099392,rs16975256,rs6492234,rs72652040 2.18395e-269 343.126 inf 5 2.18395e-269 1.13995e-06 1.03064e-06,1.24719e-06 0.0174505,-0.00094951,-0.017471,-0.00026312,-0.0178574 0.000435113,7.60454e-05,0.00045066,8.1349e-05,0.000440296
136 rs117589667,rs12586118,rs151099392,rs16975256,rs72652040 2.17281e-269 343.124 inf 5 2.17281e-269 1.13996e-06 1.04068e-06,1.25013e-06 0.000348846,0.0173163,-0.000949498,-0.0173419,-0.017742 0.000107809,0.00043127,7.60448e-05,0.000447352,0.000437127
137 rs12586118,rs151099392,rs16975256,rs72652040,rs73615262 2.1481e-269 343.119 inf 5 2.1481e-269 1.13993e-06 1.03278e-06,1.24471e-06 0.0174471,-0.000949034,-0.0174672,-0.0178573,-0.000264618 0.000434978,7.60337e-05,0.000450522,0.0004403,8.19325e-05
138 rs12586118,rs151099392,rs16975256,rs72652040,rs9588044 2.14565e-269 343.118 inf 5 2.14565e-269 1.13993e-06 1.03721e-06,1.25355e-06 0.0174471,-0.000949031,-0.0174672,-0.0178573,-0.000264589 0.000434978,7.60337e-05,0.000450522,0.0004403,8.19325e-05
139 rs12586118,rs151099392,rs16975256,rs72652040,rs75270145 1.95992e-269 343.079 inf 5 1.95992e-269 1.13981e-06 1.03696e-06,1.25014e-06 0.0173239,-0.000957397,-0.0173571,-0.0177419,0.00020095 0.000431392,7.63043e-05,0.000447568,0.000437136,6.27421e-05
140 rs12586118,rs151099392,rs16975256,rs72652040,rs72670117 1.88533e-269 343.062 inf 5 1.88533e-269 1.13977e-06 1.03285e-06,1.2524e-06 0.0173236,-0.000940089,-0.0173516,-0.0177412,0.000168001 0.000431391,7.58527e-05,0.00044749,0.000437128,5.26263e-05
141 rs12586118,rs151099392,rs16975256,rs72652040,rs80276601 1.87377e-269 343.059 inf 5 1.87377e-269 1.13974e-06 1.02825e-06,1.24359e-06 0.0174445,-0.000948761,-0.0174648,-0.0178549,-0.000261129 0.000434978,7.60337e-05,0.000450522,0.0004403,8.19325e-05
142 rs12586118,rs151099392,rs16975256,rs72652040,rs72670118 1.85203e-269 343.054 inf 5 1.85203e-269 1.13974e-06 1.03129e-06,1.25671e-06 0.0173235,-0.000940069,-0.0173515,-0.017741,0.000167707 0.000431391,7.58527e-05,0.00044749,0.000437128,5.26263e-05
143 rs12586118,rs151099392,rs16975256,rs72652040,rs9559677 1.81286e-269 343.045 inf 5 1.81286e-269 1.13971e-06 1.04047e-06,1.25067e-06 0.0173233,-0.000940044,-0.0173513,-0.0177409,0.000167354 0.000431391,7.58527e-05,0.00044749,0.000437128,5.26263e-05
144 rs12586118,rs151099392,rs16975256,rs72652040,rs79715145 1.80756e-269 343.044 inf 5 1.80756e-269 1.1397e-06 1.03413e-06,1.24646e-06 0.0173233,-0.000957167,-0.0173565,-0.0177414,0.000199359 0.000431392,7.63043e-05,0.000447568,0.000437136,6.27421e-05
145 rs12586118,rs151099392,rs16975256,rs72652040,rs9559679 1.806e-269 343.043 inf 5 1.806e-269 1.13971e-06 1.03462e-06,1.25343e-06 0.0173233,-0.00094004,-0.0173513,-0.0177409,0.000167291 0.000431391,7.58527e-05,0.00044749,0.000437128,5.26263e-05
146 rs12586118,rs151099392,rs16975256,rs72652040,rs9555654 1.76183e-269 343.033 inf 5 1.76183e-269 1.13967e-06 1.03685e-06,1.25435e-06 0.0173229,-0.00093958,-0.0173504,-0.0177401,0.000166408 0.000431387,7.58462e-05,0.00044748,0.000437119,5.24771e-05
147 rs12586118,rs151099392,rs16975256,rs72652040,rs9555653 1.73613e-269 343.026 inf 5 1.73613e-269 1.13965e-06 1.03129e-06,1.24786e-06 0.0173228,-0.000939564,-0.0173504,-0.01774,0.000166164 0.000431387,7.58462e-05,0.00044748,0.000437119,5.24771e-05
148 rs12586118,rs151099392,rs16975256,rs4773115,rs72652040 1.6706e-269 343.009 inf 5 1.6706e-269 1.13933e-06 1.0279e-06,1.2542e-06 0.0173018,-0.00103256,-0.0174426,0.000144271,-0.0178278 0.000431116,8.29264e-05,0.000449877,4.66758e-05,0.000439453
149 rs12586118,rs151099392,rs16975256,rs72652040,rs72670110 1.60194e-269 342.991 inf 5 1.60194e-269 1.13953e-06 1.04011e-06,1.24442e-06 0.017401,-0.00095221,-0.0174291,-0.0178401,0.000486132 0.000433387,7.61441e-05,0.000449337,0.000439825,0.000154933
150 rs12586118,rs151099392,rs16975256,rs72652040,rs9559692 1.55164e-269 342.977 inf 5 1.55164e-269 1.1395e-06 1.03082e-06,1.25171e-06 0.017283,-0.000946902,-0.0173146,-0.0177051,0.000127689 0.000430936,7.59949e-05,0.000447112,0.000436732,4.07896e-05
151 rs12586118,rs151099392,rs16975256,rs72652040,rs79253995 1.31793e-269 342.906 inf 5 1.31793e-269 1.13927e-06 1.03322e-06,1.25666e-06 0.0173118,-0.000949462,-0.0173384,-0.0177381,0.000337196 0.000431248,7.60734e-05,0.000447343,0.000437119,0.000109576
152 rs12586118,rs151099392,rs16975256,rs4773116,rs72652040 8.71774e-270 342.727 inf 5 8.71774e-270 1.13844e-06 1.03262e-06,1.24649e-06 0.0172936,-0.00102168,-0.0174262,0.000133511,-0.0178116 0.000431058,8.24267e-05,0.000449667,4.64431e-05,0.000439242
153 rs11617555,rs12586118,rs151099392,rs16975256,rs72652040 6.5203e-270 342.601 inf 5 6.5203e-270 1.1383e-06 1.02999e-06,1.25487e-06 -0.000108262,0.0173223,-0.000927292,-0.0173605,-0.0177495 3.81182e-05,0.000431512,7.57645e-05,0.000447786,0.000437432
154 rs12586118,rs151099392,rs16975256,rs72652040,rs9521585 6.23323e-270 342.581 inf 5 6.23323e-270 1.13824e-06 1.03252e-06,1.24645e-06 0.0173246,-0.000943504,-0.0173535,-0.0177288,0.000108355 0.000431567,7.59535e-05,0.000447656,0.000437053,3.83885e-05
155 rs12586118,rs151099392,rs16975256,rs56100337,rs72652040 5.97178e-270 342.563 inf 5 5.97178e-270 1.13818e-06 1.02838e-06,1.25317e-06 0.0172627,-0.000944997,-0.0173116,-0.000218104,-0.0176992 0.000430846,7.59951e-05,0.000447112,7.76879e-05,0.000436712
156 rs12586118,rs151099392,rs16975256,rs4771655,rs72652040 5.77213e-270 342.548 inf 5 5.77213e-270 1.13814e-06 1.03135e-06,1.25585e-06 0.017321,-0.000928163,-0.0173536,-0.000106832,-0.017743 0.000431507,7.57636e-05,0.00044767,3.81919e-05,0.000437319
157 rs11069820,rs12586118,rs151099392,rs16975256,rs72652040 5.35499e-270 342.515 inf 5 5.35499e-270 1.1379e-06 1.03947e-06,1.25124e-06 0.000111844,0.0173967,-0.000983118,-0.0173705,-0.0177601 4.08841e-05,0.000433999,7.83638e-05,0.000448083,0.000437758
158 rs12586118,rs151099392,rs16975256,rs72652040,rs7334783 4.97504e-270 342.483 inf 5 4.97504e-270 1.13781e-06 1.02892e-06,1.24855e-06 0.0172869,-0.000988267,-0.0173779,-0.0177655,-0.000111178 0.000431008,7.89212e-05,0.000448299,0.000437927,4.10105e-05
159 rs12586118,rs151099392,rs16975256,rs72652040,rs9588072 4.87809e-270 342.475 inf 5 4.87809e-270 1.1379e-06 1.03063e-06,1.24396e-06 0.0173073,-0.000953063,-0.0173487,-0.0177219,0.000102326 0.00043128,7.63007e-05,0.000447606,0.000436972,3.74268e-05
160 rs12586118,rs1335807,rs151099392,rs16975256,rs72652040 4.76177e-270 342.464 inf 5 4.76177e-270 1.13787e-06 1.03486e-06,1.25247e-06 0.0172894,-0.000101654,-0.000948209,-0.0173262,-0.0177061 0.000431033,3.72853e-05,7.61128e-05,0.000447262,0.000436779
161 rs12586118,rs151099392,rs16975256,rs72652040,rs8000507 4.55538e-270 342.445 inf 5 4.55538e-270 1.13781e-06 1.03201e-06,1.25387e-06 0.0172909,-0.000948872,-0.0173275,-0.0177075,-0.000101083 0.000431053,7.6141e-05,0.000447281,0.000436795,3.73009e-05
162 rs1029204,rs12586118,rs151099392,rs16975256,rs72652040 4.10124e-270 342.399 inf 5 4.10124e-270 1.13766e-06 1.02424e-06,1.24365e-06 -9.95911e-05,0.0172886,-0.000947806,-0.0173254,-0.0177055 3.72853e-05,0.000431033,7.61128e-05,0.000447262,0.000436779
163 rs12586118,rs151099392,rs16975256,rs72652040,rs9515134 4.04939e-270 342.394 inf 5 4.04939e-270 1.13765e-06 1.03268e-06,1.2404e-06 0.0172903,-0.000948541,-0.0173269,-0.017707,-9.94493e-05 0.000431053,7.6141e-05,0.000447281,0.000436795,3.73009e-05
164 rs12586118,rs151099392,rs16975256,rs35384359,rs72652040 4.01165e-270 342.39 inf 5 4.01165e-270 1.13764e-06 1.02803e-06,1.25069e-06 0.0173126,-0.000929569,-0.0173523,-0.000101864,-0.0177378 0.000431403,7.57649e-05,0.000447709,3.82386e-05,0.00043728
165 rs12586118,rs151099392,rs16975256,rs4612922,rs72652040 3.85822e-270 342.373 inf 5 3.85822e-270 1.13758e-06 1.03383e-06,1.24558e-06 0.0173166,-0.000940879,-0.0173519,0.000138764,-0.017743 0.00043149,7.5911e-05,0.00044771,5.23884e-05,0.000437399
166 rs12586118,rs151099392,rs16975256,rs72652040,rs9301426 3.81317e-270 342.368 inf 5 3.81317e-270 1.13755e-06 1.03457e-06,1.24247e-06 0.0173533,-0.000908937,-0.0173937,-0.0177675,-0.000111006 0.000432486,7.61194e-05,0.000448873,0.000438057,4.20326e-05
167 rs12586118,rs151099392,rs16975256,rs72652040,rs9301427 3.80058e-270 342.366 inf 5 3.80058e-270 1.13755e-06 1.03071e-06,1.24821e-06 0.0173533,-0.000908946,-0.0173937,-0.0177674,-0.000110953 0.000432486,7.61194e-05,0.000448873,0.000438057,4.20326e-05
168 rs12586118,rs151099392,rs16975256,rs72652040,rs9634476 3.64628e-270 342.348 inf 5 3.64628e-270 1.13749e-06 1.02906e-06,1.24339e-06 0.0173527,-0.000909062,-0.0173931,-0.0177668,-0.000110291 0.000432486,7.61194e-05,0.000448873,0.000438057,4.20326e-05
169 rs12586118,rs151099392,rs16975256,rs72652040,rs9559710 3.40345e-270 342.318 inf 5 3.40345e-270 1.1374e-06 1.03172e-06,1.24621e-06 0.0173002,-0.000953108,-0.0173362,-0.0177152,9.74279e-05 0.000431207,7.636e-05,0.000447434,0.000436909,3.74885e-05
170 rs11069816,rs12586118,rs151099392,rs16975256,rs72652040 3.18327e-270 342.289 inf 5 3.18327e-270 1.13732e-06 1.03166e-06,1.25613e-06 -9.8488e-05,0.0173107,-0.000929529,-0.0173501,-0.0177357 3.82386e-05,0.000431403,7.57649e-05,0.000447709,0.00043728
171 rs12586118,rs151099392,rs16975256,rs72652040,rs9555650 3.16279e-270 342.287 inf 5 3.16279e-270 1.13731e-06 1.03244e-06,1.24593e-06 0.0172815,-0.000932999,-0.0173062,-0.0177009,0.000130973 0.00043097,7.5785e-05,0.000447088,0.000436745,5.08918e-05
172 rs12586118,rs151099392,rs16975256,rs35252417,rs72652040 3.11823e-270 342.28 inf 5 3.11823e-270 1.13729e-06 1.03016e-06,1.25266e-06 0.0173108,-0.000929315,-0.01735,-9.8228e-05,-0.0177356 0.000431408,7.57645e-05,0.000447711,3.82568e-05,0.000437281
173 rs12586118,rs151099392,rs16975256,rs72652040,rs9559711 2.99372e-270 342.263 inf 5 2.99372e-270 1.13722e-06 1.02772e-06,1.24946e-06 0.0172629,-0.000951973,-0.0173161,-0.0176987,0.000131183 0.000430849,7.63288e-05,0.000447175,0.000436727,5.14948e-05
174 rs12429440,rs12586118,rs151099392,rs16975256,rs72652040 2.79928e-270 342.234 inf 5 2.79928e-270 1.13714e-06 1.02144e-06,1.24932e-06 -9.65607e-05,0.0173096,-0.000929506,-0.0173488,-0.0177345 3.82386e-05,0.000431403,7.57649e-05,0.000447709,0.00043728
175 rs12586118,rs12871341,rs151099392,rs16975256,rs72652040 2.78251e-270 342.231 inf 5 2.78251e-270 1.13713e-06 1.03202e-06,1.24944e-06 0.0173098,-9.65158e-05,-0.000929298,-0.0173488,-0.0177345 0.000431408,3.82568e-05,7.57645e-05,0.000447711,0.000437281
176 rs11069817,rs12586118,rs151099392,rs16975256,rs72652040 2.73777e-270 342.224 inf 5 2.73777e-270 1.13711e-06 1.02877e-06,1.25554e-06 -9.62224e-05,0.0173071,-0.000927915,-0.0173462,-0.0177319 3.8238e-05,0.000431357,7.57637e-05,0.000447657,0.000437228
177 rs12586118,rs151099392,rs16975256,rs58503998,rs72652040 2.57525e-270 342.197 inf 5 2.57525e-270 1.13703e-06 1.02966e-06,1.2453e-06 0.0172794,-0.000932178,-0.0173035,0.000126203,-0.0176982 0.000430958,7.57791e-05,0.000447075,5.06347e-05,0.000436728
178 rs12586118,rs12872955,rs151099392,rs16975256,rs72652040 2.45693e-270 342.177 inf 5 2.45693e-270 1.13696e-06 1.03598e-06,1.2487e-06 0.0173082,-9.45201e-05,-0.000929684,-0.0173475,-0.0177332 0.000431398,3.82207e-05,7.57655e-05,0.000447708,0.000437279
179 rs12586118,rs151099392,rs16975256,rs72652040,rs78442405 2.44729e-270 342.175 inf 5 2.44729e-270 1.13696e-06 1.03066e-06,1.24754e-06 0.0172588,-0.000937706,-0.0173005,-0.0176881,-0.000289709 0.000430839,7.5858e-05,0.000447058,0.000436656,0.000117241
180 rs12586118,rs12872826,rs151099392,rs16975256,rs72652040 2.44633e-270 342.175 inf 5 2.44633e-270 1.13696e-06 1.02896e-06,1.25602e-06 0.0173081,-9.44532e-05,-0.000929683,-0.0173474,-0.0177331 0.000431398,3.82207e-05,7.57655e-05,0.000447708,0.000437279
181 rs12586118,rs151099392,rs16975256,rs72652040,rs7982180 2.22605e-270 342.134 inf 5 2.22605e-270 1.13682e-06 1.02832e-06,1.24497e-06 0.0173247,-0.000921346,-0.0173752,-0.017743,-9.08717e-05 0.000431825,7.58183e-05,0.000448518,0.000437546,3.7379e-05
182 rs12584271,rs12586118,rs151099392,rs16975256,rs72652040 1.96151e-270 342.079 inf 5 1.96151e-270 1.13665e-06 1.03111e-06,1.24795e-06 -9.10148e-05,0.0173042,-0.000927938,-0.0173429,-0.0177287 3.8238e-05,0.000431357,7.57637e-05,0.000447657,0.000437228
183 rs12586118,rs151099392,rs16975256,rs2151658,rs72652040 1.92599e-270 342.071 inf 5 1.92599e-270 1.13663e-06 1.03744e-06,1.24679e-06 0.017304,-0.000926936,-0.0173378,-9.04457e-05,-0.0177306 0.000431356,7.57659e-05,0.00044755,3.81245e-05,0.000437275
184 rs12586118,rs151099392,rs16975256,rs72652040,rs9559703 1.88364e-270 342.062 inf 5 1.88364e-270 1.1366e-06 1.02554e-06,1.25324e-06 0.0172577,-0.000941549,-0.0172873,-0.017682,9.55579e-05 0.000430837,7.59691e-05,0.00044702,0.000436631,4.04453e-05
185 rs11616736,rs12586118,rs151099392,rs16975256,rs72652040 1.75736e-270 342.031 inf 5 1.75736e-270 1.1365e-06 1.02783e-06,1.24586e-06 -8.92319e-05,0.0173032,-0.000927946,-0.0173418,-0.0177276 3.8238e-05,0.000431357,7.57637e-05,0.000447657,0.000437228
186 rs12586118,rs151099392,rs16975256,rs72652040,rs9521590 1.74419e-270 342.028 inf 5 1.74419e-270 1.13648e-06 1.02445e-06,1.24746e-06 0.0172938,-0.000917411,-0.017317,-0.0177012,-0.00018964 0.000431178,7.59092e-05,0.000447216,0.000436777,8.14493e-05
187 rs12586118,rs151099392,rs16975256,rs72652040,rs7328339 1.73016e-270 342.025 inf 5 1.73016e-270 1.13648e-06 1.03048e-06,1.24767e-06 0.0172533,-0.000942529,-0.0172973,-0.0176787,0.000127536 0.000430834,7.60083e-05,0.000447046,0.000436623,5.48351e-05
188 rs12586118,rs151099392,rs16975256,rs72652040,rs9559685 1.70599e-270 342.019 inf 5 1.70599e-270 1.13646e-06 1.03111e-06,1.24434e-06 0.0172688,-0.000942817,-0.0172893,-0.017686,9.97792e-05 0.000430883,7.60197e-05,0.000447022,0.000436649,4.30155e-05
189 rs12586118,rs151099392,rs16975256,rs72652040,rs9555657 1.69699e-270 342.016 inf 5 1.69699e-270 1.13645e-06 1.02852e-06,1.24523e-06 0.0172688,-0.000942803,-0.0172893,-0.017686,9.96812e-05 0.000430883,7.60197e-05,0.000447022,0.000436649,4.30155e-05
190 rs12586118,rs151099392,rs16975256,rs72652040,rs9559686 1.68796e-270 342.014 inf 5 1.68796e-270 1.13644e-06 1.03037e-06,1.24636e-06 0.0172687,-0.000942789,-0.0172893,-0.017686,9.9582e-05 0.000430883,7.60197e-05,0.000447022,0.000436649,4.30155e-05
191 rs12586118,rs151099392,rs16975256,rs72652040,rs9559689 1.68342e-270 342.013 inf 5 1.68342e-270 1.13644e-06 1.03089e-06,1.2533e-06 0.0172687,-0.000942781,-0.0172893,-0.017686,9.9532e-05 0.000430883,7.60197e-05,0.000447022,0.000436649,4.30155e-05
192 rs12586118,rs151099392,rs16975256,rs72652040,rs9559687 1.67059e-270 342.009 inf 5 1.67059e-270 1.13643e-06 1.0315e-06,1.25305e-06 0.0172687,-0.000942761,-0.0172893,-0.0176859,9.93897e-05 0.000430883,7.60197e-05,0.000447022,0.000436649,4.30155e-05
193 rs12586118,rs151099392,rs16975256,rs72652040,rs9559690 1.6607e-270 342.007 inf 5 1.6607e-270 1.13642e-06 1.03433e-06,1.24636e-06 0.0172687,-0.000942745,-0.0172892,-0.0176859,9.92791e-05 0.000430883,7.60197e-05,0.000447022,0.000436649,4.30155e-05
194 rs12586118,rs151099392,rs16975256,rs4506760,rs72652040 1.51376e-270 341.967 inf 5 1.51376e-270 1.13629e-06 1.03086e-06,1.24958e-06 0.0172581,-0.00094387,-0.0172997,0.000121375,-0.0176814 0.000430838,7.6072e-05,0.00044706,5.35277e-05,0.000436631
195 rs12431261,rs12586118,rs151099392,rs16975256,rs72652040 1.46727e-270 341.953 inf 5 1.46727e-270 1.13625e-06 1.03449e-06,1.24743e-06 0.000121016,0.0172582,-0.000944109,-0.0173001,-0.0176819 5.36987e-05,0.000430839,7.60855e-05,0.000447063,0.000436632
196 rs12586118,rs151099392,rs16975256,rs67883894,rs72652040 1.46185e-270 341.951 inf 5 1.46185e-270 1.13624e-06 1.035e-06,1.25175e-06 0.0172655,-0.000942621,-0.0172856,9.66446e-05,-0.0176824 0.000430866,7.6028e-05,0.00044702,4.29169e-05,0.000436634
197 rs12586118,rs151099392,rs16975256,rs72652040,rs75424296 1.45836e-270 341.95 inf 5 1.45836e-270 1.13624e-06 1.02908e-06,1.24671e-06 0.0173055,-0.000950595,-0.0173374,-0.0177249,0.000138838 0.000431452,7.64062e-05,0.000447601,0.00043721,6.17274e-05
198 rs12586118,rs151099392,rs16975256,rs4503663,rs72652040 1.39388e-270 341.931 inf 5 1.39388e-270 1.13604e-06 1.031e-06,1.25365e-06 0.0173666,-0.000966844,-0.0173463,9.04621e-05,-0.0177355 0.000433923,7.77836e-05,0.000447866,4.13907e-05,0.000437531
199 rs12586118,rs151099392,rs16975256,rs72652040,rs7996135 1.35398e-270 341.918 inf 5 1.35398e-270 1.13614e-06 1.02921e-06,1.246e-06 0.017266,-0.000917391,-0.0173092,-0.0176855,0.000166785 0.00043087,7.59245e-05,0.000447141,0.00043665,7.51857e-05
200 rs12586118,rs151099392,rs16975256,rs72652040,rs7332343 1.34808e-270 341.916 inf 5 1.34808e-270 1.13614e-06 1.02702e-06,1.24511e-06 0.0172499,-0.00093799,-0.0172765,-0.0176726,8.86418e-05 0.000430837,7.58882e-05,0.000447041,0.000436618,3.99839e-05
201 rs12586118,rs151099392,rs16975256,rs72652040,rs9588059 1.33491e-270 341.912 inf 5 1.33491e-270 1.13612e-06 1.0334e-06,1.24649e-06 0.0172558,-0.00094321,-0.017297,-0.0176803,0.000118024 0.000430835,7.60608e-05,0.000447047,0.000436627,5.33712e-05
202 rs12431015,rs12586118,rs151099392,rs16975256,rs72652040 1.29539e-270 341.899 inf 5 1.29539e-270 1.13608e-06 1.02675e-06,1.24713e-06 0.00011801,0.0172581,-0.000943718,-0.0172998,-0.0176817 5.36987e-05,0.000430839,7.60855e-05,0.000447063,0.000436632
203 rs11069815,rs12586118,rs151099392,rs16975256,rs72652040 1.26146e-270 341.887 inf 5 1.26146e-270 1.13604e-06 1.02436e-06,1.23978e-06 -8.33949e-05,0.017295,-0.000926463,-0.0173341,-0.01772 3.81352e-05,0.000431248,7.57685e-05,0.000447557,0.000437129
204 rs12586118,rs151099392,rs16975256,rs6492235,rs72652040 1.21798e-270 341.872 inf 5 1.21798e-270 1.136e-06 1.03567e-06,1.24818e-06 0.0172504,-0.000938011,-0.0172774,8.68705e-05,-0.0176733 0.000430836,7.58941e-05,0.000447038,4.00205e-05,0.000436618
205 rs12586118,rs151099392,rs16975256,rs7139390,rs72652040 1.21388e-270 341.871 inf 5 1.21388e-270 1.13599e-06 1.03227e-06,1.2434e-06 0.0172579,-0.000943189,-0.0172991,0.000116047,-0.0176811 0.000430838,7.6072e-05,0.00044706,5.35277e-05,0.000436631
206 rs12586118,rs151099392,rs16975256,rs72652040,rs915412 1.20314e-270 341.867 inf 5 1.20314e-270 1.13594e-06 1.02867e-06,1.24304e-06 0.017268,-0.000954325,-0.0173259,-0.0177135,0.000102029 0.000430886,7.67181e-05,0.000447402,0.000437008,4.73954e-05
207 rs12586118,rs151099392,rs16975256,rs58866924,rs72652040 1.19309e-270 341.863 inf 5 1.19309e-270 1.13596e-06 1.0337e-06,1.24205e-06 0.017256,-0.000943183,-0.0172973,0.000115642,-0.0176806 0.000430835,7.6074e-05,0.00044705,5.35409e-05,0.000436629
208 rs12586118,rs151099392,rs16975256,rs2225778,rs72652040 1.18985e-270 341.862 inf 5 1.18985e-270 1.13596e-06 1.03798e-06,1.24929e-06 0.01725,-0.000937742,-0.0172768,8.63607e-05,-0.0176727 0.000430837,7.58882e-05,0.000447041,3.99839e-05,0.000436618
209 rs12586118,rs151099392,rs16975256,rs72652040,rs7996452 1.17578e-270 341.857 inf 5 1.17578e-270 1.13595e-06 1.03087e-06,1.24157e-06 0.0172639,-0.00091777,-0.0173073,-0.0176838,0.000163086 0.00043086,7.59227e-05,0.000447128,0.000436642,7.57217e-05
210 rs12586118,rs151099392,rs16975256,rs72652040,rs7997724 1.15521e-270 341.849 inf 5 1.15521e-270 1.13592e-06 1.03001e-06,1.24244e-06 0.0172638,-0.00091781,-0.0173072,-0.0176837,0.000162464 0.00043086,7.59227e-05,0.000447128,0.000436642,7.57217e-05
211 rs12586118,rs151099392,rs16975256,rs72652040,rs7997910 1.15411e-270 341.849 inf 5 1.15411e-270 1.13592e-06 1.03047e-06,1.24505e-06 0.0172638,-0.000917813,-0.0173072,-0.0176837,0.000162431 0.00043086,7.59227e-05,0.000447128,0.000436642,7.57217e-05
212 rs12586118,rs151099392,rs16975256,rs72652040,rs75979907 1.02851e-270 341.799 inf 5 1.02851e-270 1.13576e-06 1.03338e-06,1.24761e-06 0.0173006,-0.000948122,-0.0173337,-0.0177195,0.000131121 0.000431422,7.63525e-05,0.000447599,0.000437167,6.27818e-05
213 rs12586118,rs151099392,rs16975256,rs72652040,rs7996685 1.01471e-270 341.793 inf 5 1.01471e-270 1.13574e-06 1.03739e-06,1.24864e-06 0.0172619,-0.000918171,-0.0173054,-0.0176821,0.000158967 0.000430852,7.59209e-05,0.000447115,0.000436636,7.62716e-05
214 rs12586118,rs1335809,rs151099392,rs16975256,rs72652040 9.98941e-271 341.786 inf 5 9.98941e-271 1.13572e-06 1.02725e-06,1.24372e-06 0.0172484,8.36036e-05,-0.000935688,-0.0172772,-0.0176722 0.000430841,4.02402e-05,7.58457e-05,0.000447041,0.000436618
215 rs12586118,rs151099392,rs16975256,rs72652040,rs7337597 9.84891e-271 341.78 inf 5 9.84891e-271 1.1357e-06 1.0198e-06,1.25015e-06 0.0172484,-0.000935663,-0.0172772,-0.0176722,8.33288e-05 0.000430841,7.58457e-05,0.000447041,0.000436618,4.02402e-05
216 rs11842447,rs12586118,rs151099392,rs16975256,rs72652040 9.70641e-271 341.774 inf 5 9.70641e-271 1.13568e-06 1.02743e-06,1.24847e-06 -7.94468e-05,0.0173004,-0.000921086,-0.01733,-0.0177183 3.85121e-05,0.00043143,7.58454e-05,0.000447526,0.000437151
217 rs11616412,rs12586118,rs151099392,rs16975256,rs72652040 9.47241e-271 341.763 inf 5 9.47241e-271 1.13565e-06 1.02882e-06,1.25044e-06 -7.81895e-05,0.0172895,-0.000925918,-0.0173286,-0.0177155 3.81139e-05,0.000431189,7.57728e-05,0.000447498,0.000437093
218 rs12429959,rs12586118,rs151099392,rs16975256,rs72652040 9.43366e-271 341.761 inf 5 9.43366e-271 1.13564e-06 1.02796e-06,1.24381e-06 0.000157432,0.0172601,-0.000918402,-0.0173038,-0.0176807 7.68361e-05,0.000430845,7.5919e-05,0.000447104,0.000436631
219 rs12586118,rs151099392,rs16975256,rs6492237,rs72652040 8.82733e-271 341.732 inf 5 8.82733e-271 1.13555e-06 1.03509e-06,1.25463e-06 0.0172851,-0.000918628,-0.0173093,-0.000162737,-0.0176942 0.000431118,7.59172e-05,0.000447168,8.07751e-05,0.000436735
220 rs12586118,rs151099392,rs16975256,rs72652040,rs78984428 8.00503e-271 341.69 inf 5 8.00503e-271 1.13542e-06 1.02173e-06,1.2544e-06 0.0172529,-0.000941774,-0.0172934,-0.0176748,0.000105582 0.000430834,7.60703e-05,0.000447035,0.000436618,5.36892e-05
221 rs12586118,rs151099392,rs16975256,rs72652040,rs79018848 7.89279e-271 341.684 inf 5 7.89279e-271 1.1354e-06 1.02703e-06,1.23982e-06 0.0172529,-0.000941725,-0.0172934,-0.0176748,0.000105196 0.000430834,7.60703e-05,0.000447035,0.000436618,5.36892e-05
222 rs12586118,rs151099392,rs16975256,rs72652040,rs76528680 7.85781e-271 341.682 inf 5 7.85781e-271 1.13539e-06 1.03137e-06,1.24087e-06 0.0172529,-0.00094171,-0.0172934,-0.0176748,0.000105074 0.000430834,7.60703e-05,0.000447035,0.000436618,5.36892e-05
223 rs12586118,rs151099392,rs16975256,rs72652040,rs74241827 7.69987e-271 341.673 inf 5 7.69987e-271 1.13536e-06 1.02207e-06,1.24498e-06 0.0172529,-0.000941639,-0.0172934,-0.0176748,0.000104516 0.000430834,7.60703e-05,0.000447035,0.000436618,5.36892e-05
224 rs12427614,rs12586118,rs151099392,rs16975256,rs72652040 7.68302e-271 341.672 inf 5 7.68302e-271 1.13536e-06 1.03273e-06,1.25361e-06 0.000104455,0.0172529,-0.000941631,-0.0172933,-0.0176748 5.36892e-05,0.000430834,7.60703e-05,0.000447035,0.000436618
225 rs12586118,rs151099392,rs16975256,rs72652040,rs78066427 7.67231e-271 341.671 inf 5 7.67231e-271 1.13536e-06 1.02485e-06,1.24468e-06 0.0172529,-0.000941626,-0.0172933,-0.0176748,0.000104417 0.000430834,7.60703e-05,0.000447035,0.000436618,5.36892e-05
226 rs12586118,rs151099392,rs16975256,rs72652040,rs79813660 7.66485e-271 341.671 inf 5 7.66485e-271 1.13536e-06 1.03131e-06,1.24636e-06 0.0172529,-0.000941623,-0.0172933,-0.0176748,0.00010439 0.000430834,7.60703e-05,0.000447035,0.000436618,5.36892e-05
227 rs12586118,rs151099392,rs16975256,rs4357806,rs72652040 7.66451e-271 341.671 inf 5 7.66451e-271 1.13536e-06 1.02362e-06,1.23669e-06 0.0172529,-0.000941623,-0.0172933,0.000104389,-0.0176748 0.000430834,7.60703e-05,0.000447035,5.36892e-05,0.000436618
228 rs11843976,rs12586118,rs151099392,rs16975256,rs72652040 7.64508e-271 341.67 inf 5 7.64508e-271 1.13535e-06 1.03104e-06,1.24804e-06 0.000103994,0.0172527,-0.000941325,-0.0172929,-0.0176744 5.35191e-05,0.000430834,7.60571e-05,0.000447034,0.000436618
229 rs12586118,rs151099392,rs16975256,rs72652040,rs79515567 7.56991e-271 341.666 inf 5 7.56991e-271 1.13534e-06 1.02238e-06,1.24912e-06 0.0172529,-0.000941579,-0.0172933,-0.0176748,0.000104045 0.000430834,7.60703e-05,0.000447035,0.000436618,5.36892e-05
230 rs112865128,rs12586118,rs151099392,rs16975256,rs72652040 7.49217e-271 341.661 inf 5 7.49217e-271 1.13532e-06 1.03198e-06,1.24953e-06 0.000103759,0.0172529,-0.000941543,-0.0172933,-0.0176748 5.36892e-05,0.000430834,7.60703e-05,0.000447035,0.000436618
231 rs12586118,rs151099392,rs16975256,rs72652040,rs7334921 7.41442e-271 341.657 inf 5 7.41442e-271 1.13503e-06 1.03103e-06,1.24539e-06 0.0173575,-0.00094396,-0.0173139,-0.0177042,9.38328e-05 0.000434594,7.62469e-05,0.000447279,0.000436938,5.15382e-05
232 rs12586118,rs151099392,rs16975256,rs72652040,rs7998044 6.98893e-271 341.631 inf 5 6.98893e-271 1.13522e-06 1.02859e-06,1.23476e-06 0.0172646,-0.000921737,-0.0173235,-0.0176925,-0.000166481 0.000430873,7.58441e-05,0.000447457,0.00043673,8.79321e-05
233 rs12586118,rs151099392,rs16975256,rs72638440,rs72652040 6.96302e-271 341.629 inf 5 6.96302e-271 1.13522e-06 1.02412e-06,1.24738e-06 0.0172529,-0.000941281,-0.0172932,0.000101704,-0.0176748 0.000430834,7.60703e-05,0.000447035,5.36892e-05,0.000436618
234 rs12586118,rs151099392,rs16975256,rs72652040,rs75860263 6.89409e-271 341.625 inf 5 6.89409e-271 1.1352e-06 1.02834e-06,1.2545e-06 0.0173376,-0.000920458,-0.0173585,-0.0177481,0.000138203 0.000433129,7.58792e-05,0.000448666,0.000438397,7.33119e-05
235 rs12429986,rs12586118,rs151099392,rs16975256,rs72652040 6.75084e-271 341.616 inf 5 6.75084e-271 1.13518e-06 1.03507e-06,1.24131e-06 0.000100823,0.0172529,-0.000941169,-0.0172931,-0.0176748 5.36892e-05,0.000430834,7.60703e-05,0.000447035,0.000436618
236 rs12586118,rs151099392,rs16975256,rs72652040,rs7323507 6.28549e-271 341.585 inf 5 6.28549e-271 1.13508e-06 1.02697e-06,1.24835e-06 0.0173154,-0.000927065,-0.0173418,-0.0177359,-7.25916e-05 0.000432142,7.57668e-05,0.000448042,0.000437922,3.94525e-05
237 rs12586118,rs151099392,rs16975256,rs72652040,rs9559708 6.20477e-271 341.579 inf 5 6.20477e-271 1.13507e-06 1.02448e-06,1.2459e-06 0.0172921,-0.000929278,-0.0173403,-0.0177098,-8.88708e-05 0.000431346,7.57652e-05,0.000447996,0.000437061,4.8489e-05
238 rs12586118,rs151099392,rs16975256,rs72652040,rs9559674 6.18759e-271 341.578 inf 5 6.18759e-271 1.13506e-06 1.02698e-06,1.24538e-06 0.0173152,-0.000927071,-0.0173415,-0.0177356,-7.22543e-05 0.000432142,7.57668e-05,0.000448042,0.000437922,3.94525e-05
239 rs12586118,rs151099392,rs16975256,rs72652040,rs77099487 6.07172e-271 341.57 inf 5 6.07172e-271 1.13504e-06 1.02868e-06,1.24969e-06 0.0172512,-0.000937696,-0.0172862,-0.0176727,9.14923e-05 0.000430836,7.59369e-05,0.00044702,0.000436618,5.02206e-05
240 rs12586118,rs151099392,rs16975256,rs72652040,rs9559675 6.06056e-271 341.569 inf 5 6.06056e-271 1.13504e-06 1.01931e-06,1.25135e-06 0.0172539,-0.000933907,-0.0172919,-0.0176745,8.6078e-05 0.000430834,7.58249e-05,0.000447031,0.000436618,4.72547e-05
241 rs12586118,rs151099392,rs16975256,rs72652040,rs7336335 5.71267e-271 341.543 inf 5 5.71267e-271 1.13467e-06 1.02495e-06,1.23757e-06 0.0173438,-0.000942269,-0.0173074,-0.017695,8.55599e-05 0.000434212,7.6221e-05,0.000447202,0.000436804,5.12681e-05
242 rs12586118,rs151099392,rs16975256,rs72652040,rs9521583 5.40349e-271 341.519 inf 5 5.40349e-271 1.13487e-06 1.0254e-06,1.24968e-06 0.0172837,-0.000924666,-0.0173137,-0.0177136,0.000130367 0.000431173,7.57927e-05,0.000447297,0.000437207,7.42808e-05
243 rs12586118,rs151099392,rs16975256,rs72652040,rs954336 4.99204e-271 341.485 inf 5 4.99204e-271 1.13447e-06 1.0279e-06,1.2495e-06 0.0173413,-0.000941676,-0.0173065,-0.0176941,8.25948e-05 0.000434395,7.62317e-05,0.000447207,0.000436808,5.22964e-05
244 rs12586118,rs151099392,rs16975256,rs6492232,rs72652040 4.93334e-271 341.48 inf 5 4.93334e-271 1.13476e-06 1.03061e-06,1.24202e-06 0.0172444,-0.000929907,-0.0172792,7.86967e-05,-0.0176658 0.000430867,7.5769e-05,0.000447039,4.61468e-05,0.000436642
245 rs12586118,rs151099392,rs16975256,rs72652040,rs7327434 4.78961e-271 341.467 inf 5 4.78961e-271 1.13463e-06 1.03261e-06,1.2425e-06 0.0172434,-0.000948509,-0.0172299,-0.017686,7.24291e-05 0.000430878,7.67404e-05,0.000448317,0.000436681,4.38587e-05
246 rs12586118,rs151099392,rs16975256,rs1855440,rs72652040 4.75171e-271 341.463 inf 5 4.75171e-271 1.1347e-06 1.02401e-06,1.25163e-06 0.0172445,-0.000929887,-0.0172793,7.7675e-05,-0.0176659 0.000430867,7.5769e-05,0.000447039,4.61468e-05,0.000436642
247 rs12586118,rs151099392,rs16975256,rs72652015,rs72652040 4.28178e-271 341.418 inf 5 4.28178e-271 1.13455e-06 1.02806e-06,1.2471e-06 0.0172638,-0.000933023,-0.0172806,-0.000145908,-0.0176894 0.00043088,7.58186e-05,0.000447033,9.02425e-05,0.000436725
248 rs12586118,rs151099392,rs16975256,rs72652040,rs954337 4.27973e-271 341.418 inf 5 4.27973e-271 1.13426e-06 1.02565e-06,1.24893e-06 0.0173357,-0.000940936,-0.0173054,-0.017693,7.71848e-05 0.000434387,7.62394e-05,0.00044721,0.000436812,5.21691e-05
249 rs12586118,rs151099392,rs16975256,rs72652040,rs9588039 4.19876e-271 341.41 inf 5 4.19876e-271 1.13453e-06 1.0253e-06,1.24466e-06 0.0173038,-0.000922511,-0.0173404,-0.0177187,0.000112635 0.000431966,7.5851e-05,0.000448299,0.000437516,7.0207e-05
250 rs12586118,rs151099392,rs16975256,rs72652040,rs954335 4.09168e-271 341.398 inf 5 4.09168e-271 1.1342e-06 1.02395e-06,1.24329e-06 0.017334,-0.000940567,-0.0173048,-0.0176924,7.57233e-05 0.000434395,7.62317e-05,0.000447207,0.000436808,5.22964e-05
251 rs12586118,rs151099392,rs16975256,rs72652040,rs7991265 4.00161e-271 341.389 inf 5 4.00161e-271 1.13447e-06 1.02443e-06,1.24236e-06 0.017243,-0.000928873,-0.0172777,-0.0176643,7.29457e-05 0.000430886,7.57643e-05,0.000447052,0.000436658,4.62309e-05
252 rs12586118,rs151099392,rs16975256,rs72652040,rs7982666 3.94952e-271 341.383 inf 5 3.94952e-271 1.13445e-06 1.0286e-06,1.25318e-06 0.017243,-0.00092887,-0.0172777,-0.0176644,7.25607e-05 0.000430886,7.57643e-05,0.000447052,0.000436658,4.62309e-05
253 rs12586118,rs151099392,rs16975256,rs72652040,rs75832377 3.94716e-271 341.383 inf 5 3.94716e-271 1.13445e-06 1.02096e-06,1.24969e-06 0.0172465,-0.000922687,-0.0172807,-0.0176718,0.000161334 0.000430858,7.58497e-05,0.000447034,0.000436619,0.000102914
254 rs113879629,rs12586118,rs151099392,rs16975256,rs72652040 3.91122e-271 341.379 inf 5 3.91122e-271 1.13443e-06 1.02947e-06,1.24683e-06 0.000160733,0.0172465,-0.000922708,-0.0172807,-0.0176718 0.000102914,0.000430858,7.58497e-05,0.000447034,0.000436619
255 rs12586118,rs151099392,rs16975256,rs72652040,rs75908495 3.89933e-271 341.378 inf 5 3.89933e-271 1.13443e-06 1.0249e-06,1.24548e-06 0.0172465,-0.000922715,-0.0172807,-0.0176718,0.000160532 0.000430858,7.58497e-05,0.000447034,0.000436619,0.000102914
256 rs12586118,rs151099392,rs16975256,rs72652040,rs78862775 3.88078e-271 341.375 inf 5 3.88078e-271 1.13442e-06 1.02187e-06,1.25681e-06 0.0172465,-0.000922726,-0.0172808,-0.0176718,0.000160217 0.000430858,7.58497e-05,0.000447034,0.000436619,0.000102914
257 rs12586118,rs151099392,rs16975256,rs72652040,rs7321836 3.85783e-271 341.373 inf 5 3.85783e-271 1.13442e-06 1.03237e-06,1.24689e-06 0.0172431,-0.000928865,-0.0172778,-0.0176645,7.18655e-05 0.000430886,7.57643e-05,0.000447052,0.000436658,4.62309e-05
258 rs112655468,rs12586118,rs151099392,rs16975256,rs72652040 3.82076e-271 341.369 inf 5 3.82076e-271 1.1344e-06 1.03045e-06,1.24645e-06 0.000161517,0.0172452,-0.000922844,-0.0172798,-0.0176709 0.000104433,0.000430868,7.58472e-05,0.000447039,0.000436621
259 rs12586118,rs151099392,rs16975256,rs72652040,rs74968493 3.81386e-271 341.368 inf 5 3.81386e-271 1.1344e-06 1.02876e-06,1.25582e-06 0.0172452,-0.000922848,-0.0172798,-0.0176709,0.000161395 0.000430868,7.58472e-05,0.000447039,0.000436621,0.000104433
260 rs118054636,rs12586118,rs151099392,rs16975256,rs72652040 3.81289e-271 341.368 inf 5 3.81289e-271 1.1344e-06 1.03445e-06,1.25494e-06 0.000159046,0.0172466,-0.000922767,-0.0172808,-0.0176718 0.000102914,0.000430858,7.58497e-05,0.000447034,0.000436619
261 rs12586118,rs140368115,rs151099392,rs16975256,rs72652040 3.81061e-271 341.368 inf 5 3.81061e-271 1.1344e-06 1.0236e-06,1.24965e-06 0.0172466,0.000159006,-0.000922768,-0.0172808,-0.0176718 0.000430858,0.000102914,7.58497e-05,0.000447034,0.000436619
262 rs12586118,rs151099392,rs16975256,rs72652040,rs78498894 3.80402e-271 341.367 inf 5 3.80402e-271 1.13439e-06 1.02834e-06,1.2503e-06 0.0172466,-0.000922772,-0.0172808,-0.0176718,0.000158891 0.000430858,7.58497e-05,0.000447034,0.000436619,0.000102914
263 rs12586118,rs151099392,rs16975256,rs72652040,rs77057484 3.8025e-271 341.367 inf 5 3.8025e-271 1.13439e-06 1.02781e-06,1.24713e-06 0.0172452,-0.000922855,-0.0172798,-0.0176709,0.000161194 0.000430868,7.58472e-05,0.000447039,0.000436621,0.000104433
264 rs12586118,rs151099392,rs16975256,rs72652040,rs78475233 3.79885e-271 341.366 inf 5 3.79885e-271 1.13439e-06 1.02828e-06,1.23997e-06 0.0172466,-0.000922776,-0.0172808,-0.0176718,0.0001588 0.000430858,7.58497e-05,0.000447034,0.000436619,0.000102914
265 rs12586118,rs151099392,rs16975256,rs72652040,rs76965530 3.7973e-271 341.366 inf 5 3.7973e-271 1.13439e-06 1.03145e-06,1.24804e-06 0.0172466,-0.000922777,-0.0172808,-0.0176718,0.000158773 0.000430858,7.58497e-05,0.000447034,0.000436619,0.000102914
266 rs113438543,rs12586118,rs151099392,rs16975256,rs72652040 3.79532e-271 341.366 inf 5 3.79532e-271 1.13439e-06 1.03578e-06,1.24427e-06 0.000158738,0.0172466,-0.000922778,-0.0172808,-0.0176718 0.000102914,0.000430858,7.58497e-05,0.000447034,0.000436619
267 rs12586118,rs151099392,rs16975256,rs72652040,rs7982038 3.79495e-271 341.366 inf 5 3.79495e-271 1.13439e-06 1.02262e-06,1.24453e-06 0.0172432,-0.000928862,-0.0172779,-0.0176645,7.13751e-05 0.000430886,7.57643e-05,0.000447052,0.000436658,4.62309e-05
268 rs12586118,rs151099392,rs16975256,rs72652040,rs7991082 3.79311e-271 341.366 inf 5 3.79311e-271 1.13439e-06 1.02761e-06,1.25174e-06 0.0172432,-0.000928862,-0.0172779,-0.0176645,7.13606e-05 0.000430886,7.57643e-05,0.000447052,0.000436658,4.62309e-05
269 rs117545636,rs12586118,rs151099392,rs16975256,rs72652040 3.77309e-271 341.363 inf 5 3.77309e-271 1.13438e-06 1.0308e-06,1.25122e-06 0.000158346,0.0172466,-0.000922792,-0.0172808,-0.0176718 0.000102914,0.000430858,7.58497e-05,0.000447034,0.000436619
270 rs12586118,rs151099392,rs16975256,rs72652040,rs969718 3.70322e-271 341.355 inf 5 3.70322e-271 1.13436e-06 1.02681e-06,1.24668e-06 0.0172433,-0.000928857,-0.017278,-0.0176646,7.06386e-05 0.000430886,7.57643e-05,0.000447052,0.000436658,4.62309e-05
271 rs12586118,rs151099392,rs16975256,rs72652040,rs77215001 3.6058e-271 341.344 inf 5 3.6058e-271 1.13432e-06 1.02973e-06,1.24926e-06 0.0172468,-0.000922899,-0.0172809,-0.0176719,0.000155283 0.000430858,7.58497e-05,0.000447034,0.000436619,0.000102914
272 rs12586118,rs151099392,rs16975256,rs72652040,rs79777153 3.5783e-271 341.34 inf 5 3.5783e-271 1.13431e-06 1.02707e-06,1.25107e-06 0.0172454,-0.000922997,-0.01728,-0.017671,0.000157028 0.000430868,7.58472e-05,0.000447039,0.000436621,0.000104433
273 rs12586118,rs151099392,rs16975256,rs72652040,rs9989105 3.55773e-271 341.338 inf 5 3.55773e-271 1.1343e-06 1.02686e-06,1.24256e-06 0.0172455,-0.000923011,-0.01728,-0.017671,0.000156627 0.000430868,7.58472e-05,0.000447039,0.000436621,0.000104433
274 rs117242770,rs12586118,rs151099392,rs16975256,rs72652040 3.52732e-271 341.334 inf 5 3.52732e-271 1.13429e-06 1.0235e-06,1.25091e-06 0.000153775,0.0172468,-0.000922952,-0.017281,-0.0176719 0.000102914,0.000430858,7.58497e-05,0.000447034,0.000436619
275 rs12586118,rs151099392,rs16975256,rs72652040,rs78752700 3.51977e-271 341.333 inf 5 3.51977e-271 1.13427e-06 1.01228e-06,1.23968e-06 0.0172702,-0.000922698,-0.0172923,-0.0176748,-0.000205283 0.000430979,7.58592e-05,0.00044704,0.000436618,0.000138261
276 rs12586118,rs151099392,rs16975256,rs72652040,rs76002588 3.49743e-271 341.33 inf 5 3.49743e-271 1.13428e-06 1.02101e-06,1.24269e-06 0.0172468,-0.000922973,-0.017281,-0.0176719,0.000153188 0.000430858,7.58497e-05,0.000447034,0.000436619,0.000102914
277 rs117355333,rs12586118,rs151099392,rs16975256,rs72652040 3.48277e-271 341.328 inf 5 3.48277e-271 1.13427e-06 1.02307e-06,1.2484e-06 0.000152897,0.0172469,-0.000922983,-0.017281,-0.0176719 0.000102914,0.000430858,7.58497e-05,0.000447034,0.000436619
278 rs12586118,rs151099392,rs16975256,rs72652040,rs79824311 3.48108e-271 341.328 inf 5 3.48108e-271 1.13427e-06 1.02699e-06,1.24322e-06 0.0172469,-0.000922984,-0.017281,-0.0176719,0.000152863 0.000430858,7.58497e-05,0.000447034,0.000436619,0.000102914
279 rs116899108,rs12586118,rs151099392,rs16975256,rs72652040 3.47987e-271 341.328 inf 5 3.47987e-271 1.13427e-06 1.03016e-06,1.24844e-06 0.000152839,0.0172469,-0.000922985,-0.017281,-0.0176719 0.000102914,0.000430858,7.58497e-05,0.000447034,0.000436619
280 rs113501770,rs12586118,rs151099392,rs16975256,rs72652040 3.47363e-271 341.327 inf 5 3.47363e-271 1.13425e-06 1.02389e-06,1.24525e-06 -0.00020405,0.0172701,-0.000922732,-0.0172923,-0.0176748 0.000138261,0.000430979,7.58592e-05,0.00044704,0.000436618
281 rs12586118,rs142577297,rs151099392,rs16975256,rs72652040 3.46222e-271 341.326 inf 5 3.46222e-271 1.13426e-06 1.03129e-06,1.24576e-06 0.0172469,0.000152486,-0.000922997,-0.017281,-0.0176719 0.000430858,0.000102914,7.58497e-05,0.000447034,0.000436619
282 rs12586118,rs151099392,rs16975256,rs72652040,rs77700689 3.44358e-271 341.324 inf 5 3.44358e-271 1.13426e-06 1.02161e-06,1.2449e-06 0.0172469,-0.000923011,-0.017281,-0.0176719,0.000152111 0.000430858,7.58497e-05,0.000447034,0.000436619,0.000102914
283 rs12586118,rs151099392,rs16975256,rs72652040,rs76468749 3.39549e-271 341.317 inf 5 3.39549e-271 1.13424e-06 1.03408e-06,1.24612e-06 0.0172469,-0.000923045,-0.0172811,-0.0176719,0.000151128 0.000430858,7.58497e-05,0.000447034,0.000436619,0.000102914
284 rs12586118,rs151099392,rs16975256,rs72652040,rs7986126 3.39548e-271 341.317 inf 5 3.39548e-271 1.13424e-06 1.02401e-06,1.24477e-06 0.0172482,-0.000922969,-0.017282,-0.0176728,-0.000149014 0.000430849,7.58522e-05,0.000447029,0.000436618,0.000101464
285 rs12586118,rs151099392,rs16975256,rs72652040,rs74950180 3.39373e-271 341.317 inf 5 3.39373e-271 1.13424e-06 1.03293e-06,1.25329e-06 0.0172469,-0.000923046,-0.0172811,-0.0176719,0.000151092 0.000430858,7.58497e-05,0.000447034,0.000436619,0.000102914
286 rs12586118,rs151099392,rs16975256,rs72652040,rs74342468 3.39243e-271 341.317 inf 5 3.39243e-271 1.13424e-06 1.02666e-06,1.25202e-06 0.0172469,-0.000923047,-0.0172811,-0.0176719,0.000151065 0.000430858,7.58497e-05,0.000447034,0.000436619,0.000102914
287 rs117825981,rs12586118,rs151099392,rs16975256,rs72652040 3.38865e-271 341.317 inf 5 3.38865e-271 1.13424e-06 1.02039e-06,1.24861e-06 0.000150987,0.0172469,-0.00092305,-0.0172811,-0.0176719 0.000102914,0.000430858,7.58497e-05,0.000447034,0.000436619
288 rs12586118,rs151099392,rs16975256,rs72652040,rs79900187 3.38804e-271 341.316 inf 5 3.38804e-271 1.13423e-06 1.01994e-06,1.24602e-06 0.0172469,-0.000923051,-0.0172811,-0.0176719,0.000150974 0.000430858,7.58497e-05,0.000447034,0.000436619,0.000102914
289 rs118076204,rs12586118,rs151099392,rs16975256,rs72652040 3.38699e-271 341.316 inf 5 3.38699e-271 1.13423e-06 1.02075e-06,1.25524e-06 0.000150953,0.0172469,-0.000923051,-0.0172811,-0.0176719 0.000102914,0.000430858,7.58497e-05,0.000447034,0.000436619
290 rs12428285,rs12586118,rs151099392,rs16975256,rs72652040 3.3859e-271 341.316 inf 5 3.3859e-271 1.13423e-06 1.02959e-06,1.23936e-06 0.00015093,0.0172469,-0.000923052,-0.0172811,-0.0176719 0.000102914,0.000430858,7.58497e-05,0.000447034,0.000436619
291 rs12586118,rs151099392,rs16975256,rs72652040,rs75858572 3.38433e-271 341.316 inf 5 3.38433e-271 1.13423e-06 1.03267e-06,1.25369e-06 0.0172469,-0.000923053,-0.0172811,-0.0176719,0.000150898 0.000430858,7.58497e-05,0.000447034,0.000436619,0.000102914
292 rs12586118,rs151099392,rs16975256,rs72652040,rs75916162 3.38339e-271 341.316 inf 5 3.38339e-271 1.13423e-06 1.02295e-06,1.24558e-06 0.0172469,-0.000923054,-0.0172811,-0.0176719,0.000150878 0.000430858,7.58497e-05,0.000447034,0.000436619,0.000102914
293 rs117873412,rs12586118,rs151099392,rs16975256,rs72652040 3.38143e-271 341.316 inf 5 3.38143e-271 1.13423e-06 1.02882e-06,1.24409e-06 0.000150837,0.017247,-0.000923055,-0.0172811,-0.0176719 0.000102914,0.000430858,7.58497e-05,0.000447034,0.000436619
294 rs12586118,rs151099392,rs16975256,rs36033848,rs72652040 3.37935e-271 341.315 inf 5 3.37935e-271 1.13423e-06 1.02062e-06,1.23773e-06 0.017247,-0.000923057,-0.0172811,0.000150794,-0.0176719 0.000430858,7.58497e-05,0.000447034,0.000102914,0.000436619
295 rs117543934,rs12586118,rs151099392,rs16975256,rs72652040 3.37931e-271 341.315 inf 5 3.37931e-271 1.13423e-06 1.02723e-06,1.25506e-06 0.000150793,0.017247,-0.000923057,-0.0172811,-0.0176719 0.000102914,0.000430858,7.58497e-05,0.000447034,0.000436619
296 rs12586118,rs151099392,rs16975256,rs72652040,rs77150440 3.37755e-271 341.315 inf 5 3.37755e-271 1.13423e-06 1.03448e-06,1.2356e-06 0.017247,-0.000923058,-0.0172811,-0.0176719,0.000150757 0.000430858,7.58497e-05,0.000447034,0.000436619,0.000102914
297 rs12586118,rs151099392,rs16975256,rs72652040,rs78944647 3.37621e-271 341.315 inf 5 3.37621e-271 1.13423e-06 1.02005e-06,1.24467e-06 0.017247,-0.000923059,-0.0172811,-0.0176719,0.000150729 0.000430858,7.58497e-05,0.000447034,0.000436619,0.000102914
298 rs12586118,rs151099392,rs16975256,rs72652040,rs78835955 3.37366e-271 341.315 inf 5 3.37366e-271 1.13423e-06 1.0199e-06,1.24358e-06 0.017247,-0.000923061,-0.0172811,-0.0176719,0.000150676 0.000430858,7.58497e-05,0.000447034,0.000436619,0.000102914
299 rs12429859,rs12586118,rs151099392,rs16975256,rs72652040 3.37199e-271 341.314 inf 5 3.37199e-271 1.13422e-06 1.03381e-06,1.24604e-06 -5.45542e-05,0.0172961,-0.000923616,-0.0173376,-0.0177148 3.73254e-05,0.000431814,7.58328e-05,0.000448407,0.000437522
300 rs12586118,rs151099392,rs16975256,rs72652040,rs80100260 3.36844e-271 341.314 inf 5 3.36844e-271 1.13423e-06 1.03313e-06,1.24876e-06 0.017247,-0.000923065,-0.0172811,-0.0176719,0.000150567 0.000430858,7.58497e-05,0.000447034,0.000436619,0.000102914
301 rs116914749,rs12586118,rs151099392,rs16975256,rs72652040 3.36366e-271 341.313 inf 5 3.36366e-271 1.13423e-06 1.02724e-06,1.25655e-06 0.000150467,0.017247,-0.000923068,-0.0172811,-0.0176719 0.000102914,0.000430858,7.58497e-05,0.000447034,0.000436619
302 rs116915782,rs12586118,rs151099392,rs16975256,rs72652040 3.36122e-271 341.313 inf 5 3.36122e-271 1.13422e-06 1.02764e-06,1.24349e-06 0.000150416,0.017247,-0.00092307,-0.0172811,-0.0176719 0.000102914,0.000430858,7.58497e-05,0.000447034,0.000436619
303 rs12586118,rs151099392,rs16975256,rs72652040,rs77592228 3.35943e-271 341.313 inf 5 3.35943e-271 1.13422e-06 1.03059e-06,1.24541e-06 0.017247,-0.000923071,-0.0172811,-0.0176719,0.000150378 0.000430858,7.58497e-05,0.000447034,0.000436619,0.000102914
304 rs12586118,rs151099392,rs16975256,rs72652040,rs78013491 3.35658e-271 341.312 inf 5 3.35658e-271 1.13422e-06 1.03406e-06,1.24723e-06 0.017247,-0.000923074,-0.0172811,-0.0176719,0.000150319 0.000430858,7.58497e-05,0.000447034,0.000436619,0.000102914
305 rs12586118,rs151099392,rs16975256,rs61118139,rs72652040 3.32057e-271 341.308 inf 5 3.32057e-271 1.13421e-06 1.03298e-06,1.24689e-06 0.0172756,-0.00092393,-0.0173045,0.000167291,-0.0176903 0.000431098,7.58247e-05,0.000447199,0.000115157,0.000436766
306 rs12586118,rs151099392,rs16975256,rs72652040,rs80107911 3.30681e-271 341.306 inf 5 3.30681e-271 1.1342e-06 1.02763e-06,1.25523e-06 0.017247,-0.000923111,-0.0172811,-0.017672,0.000149262 0.000430858,7.58497e-05,0.000447034,0.000436619,0.000102914
307 rs12586118,rs151099392,rs16975256,rs72652040,rs9559720 3.27294e-271 341.301 inf 5 3.27294e-271 1.13418e-06 1.0343e-06,1.2515e-06 0.0172867,-0.000922245,-0.0173104,-0.0176956,8.53719e-05 0.000431448,7.58826e-05,0.000447338,0.000436882,5.9393e-05
308 rs12586118,rs151099392,rs16975256,rs72652040,rs9559715 3.2715e-271 341.301 inf 5 3.2715e-271 1.13408e-06 1.03249e-06,1.24714e-06 0.0172713,-0.000957983,-0.0173327,-0.017719,-5.6561e-05 0.000431022,7.8718e-05,0.000448278,0.000437834,4.07816e-05
309 rs12586118,rs151099392,rs16975256,rs56323215,rs72652040 3.26922e-271 341.301 inf 5 3.26922e-271 1.13419e-06 1.02549e-06,1.24044e-06 0.0172471,-0.000923139,-0.0172811,0.000148449,-0.017672 0.000430858,7.58497e-05,0.000447034,0.000102914,0.000436619
310 rs12586118,rs151099392,rs16975256,rs72652040,rs76341974 3.26869e-271 341.301 inf 5 3.26869e-271 1.13419e-06 1.02457e-06,1.24942e-06 0.0172471,-0.00092314,-0.0172811,-0.017672,0.000148437 0.000430858,7.58497e-05,0.000447034,0.000436619,0.000102914
311 rs12586118,rs151099392,rs16975256,rs72652040,rs75455227 3.24948e-271 341.298 inf 5 3.24948e-271 1.13418e-06 1.02604e-06,1.23755e-06 0.0172471,-0.000923154,-0.0172812,-0.017672,0.000148016 0.000430858,7.58497e-05,0.000447034,0.000436619,0.000102914
312 rs111295526,rs12586118,rs151099392,rs16975256,rs72652040 3.15872e-271 341.286 inf 5 3.15872e-271 1.13412e-06 1.02909e-06,1.24611e-06 -0.000200029,0.0172691,-0.000925955,-0.0172995,-0.0176741 0.000141755,0.000430973,7.57826e-05,0.000447121,0.000436618
313 rs12586118,rs151099392,rs16975256,rs72652040,rs9588078 3.13683e-271 341.283 inf 5 3.13683e-271 1.13413e-06 1.02363e-06,1.24705e-06 0.0172472,-0.000923244,-0.0172812,-0.017672,0.00014547 0.000430858,7.58497e-05,0.000447034,0.000436619,0.000102914
314 rs12586118,rs151099392,rs16975256,rs56184546,rs72652040 3.08774e-271 341.276 inf 5 3.08774e-271 1.13411e-06 1.02545e-06,1.23897e-06 0.0172512,-0.000934823,-0.0172747,-6.68048e-05,-0.0176703 0.000430837,7.59041e-05,0.000447095,4.76689e-05,0.000436625
315 rs12586118,rs151099392,rs16975256,rs4773108,rs72652040 3.0808e-271 341.275 inf 5 3.0808e-271 1.1341e-06 1.03081e-06,1.24317e-06 0.0172535,-0.000936633,-0.0172844,-5.66522e-05,-0.0176767 0.000430834,7.59941e-05,0.000447022,4.04683e-05,0.000436623
316 rs12430945,rs12586118,rs151099392,rs16975256,rs72652040 3.07987e-271 341.275 inf 5 3.07987e-271 1.1341e-06 1.03297e-06,1.24858e-06 0.000144129,0.0172472,-0.000923291,-0.0172813,-0.017672 0.000102914,0.000430858,7.58497e-05,0.000447034,0.000436619
317 rs12586118,rs141252536,rs151099392,rs16975256,rs72652040 3.07795e-271 341.275 inf 5 3.07795e-271 1.1341e-06 1.02595e-06,1.25119e-06 0.0172472,0.000144084,-0.000923293,-0.0172813,-0.017672 0.000430858,0.000102914,7.58497e-05,0.000447034,0.000436619
318 rs12586118,rs151099392,rs16975256,rs72652040,rs75905536 3.02326e-271 341.267 inf 5 3.02326e-271 1.13408e-06 1.03373e-06,1.24765e-06 0.0172473,-0.000923339,-0.0172813,-0.017672,0.00014276 0.000430858,7.58497e-05,0.000447034,0.000436619,0.000102914
319 rs12586118,rs151099392,rs16975256,rs72652040,rs76656155 2.94691e-271 341.256 inf 5 2.94691e-271 1.13404e-06 1.03028e-06,1.24568e-06 0.0172474,-0.000923406,-0.0172814,-0.0176721,0.000140849 0.000430858,7.58497e-05,0.000447034,0.000436619,0.000102914
320 rs12586118,rs151099392,rs16975256,rs72652040,rs78542868 2.92397e-271 341.253 inf 5 2.92397e-271 1.13403e-06 1.0195e-06,1.24319e-06 0.0172474,-0.000923427,-0.0172814,-0.0176721,0.00014026 0.000430858,7.58497e-05,0.000447034,0.000436619,0.000102914
321 rs12586118,rs151099392,rs16975256,rs61155717,rs72652040 2.90387e-271 341.25 inf 5 2.90387e-271 1.13402e-06 1.03141e-06,1.23868e-06 0.0172474,-0.000923445,-0.0172814,0.000139738,-0.0176721 0.000430858,7.58497e-05,0.000447034,0.000102914,0.000436619
322 rs12586118,rs151099392,rs16975256,rs4594112,rs72652040 2.90055e-271 341.249 inf 5 2.90055e-271 1.13402e-06 1.02674e-06,1.24411e-06 0.0172953,-0.000928903,-0.0173304,-5.1216e-05,-0.0177171 0.000431926,7.57646e-05,0.00044821,3.77493e-05,0.000437784
323 rs12586118,rs151099392,rs16975256,rs2095531,rs72652040 2.89541e-271 341.248 inf 5 2.89541e-271 1.13402e-06 1.02256e-06,1.25158e-06 0.0172952,-0.000928903,-0.0173304,-5.11666e-05,-0.017717 0.000431926,7.57646e-05,0.00044821,3.77493e-05,0.000437784
324 rs12586118,rs151099392,rs16975256,rs72652040,rs9559699 2.89534e-271 341.248 inf 5 2.89534e-271 1.13401e-06 1.0295e-06,1.24479e-06 0.0172916,-0.000923212,-0.0173326,-0.0177105,-5.0523e-05 0.000431749,7.58588e-05,0.000448335,0.000437462,3.734e-05
325 rs112088985,rs12586118,rs151099392,rs16975256,rs72652040 2.86576e-271 341.244 inf 5 2.86576e-271 1.13399e-06 1.03129e-06,1.24418e-06 -0.000195559,0.0172691,-0.00092551,-0.0172991,-0.0176739 0.000146044,0.000430988,7.57933e-05,0.000447125,0.000436618
326 rs12586118,rs151099392,rs16975256,rs72652040,rs7329400 2.84734e-271 341.241 inf 5 2.84734e-271 1.134e-06 1.04143e-06,1.24653e-06 0.0172947,-0.000929005,-0.01733,-0.0177166,-5.0716e-05 0.00043192,7.57651e-05,0.000448209,0.000437785,3.77627e-05
327 rs12429364,rs12586118,rs151099392,rs16975256,rs72652040 2.83574e-271 341.239 inf 5 2.83574e-271 1.13399e-06 1.025e-06,1.25239e-06 0.000137927,0.0172475,-0.000923509,-0.0172815,-0.0176721 0.000102914,0.000430858,7.58497e-05,0.000447034,0.000436619
328 rs12586118,rs149829494,rs151099392,rs16975256,rs72652040 2.82297e-271 341.237 inf 5 2.82297e-271 1.13398e-06 1.02883e-06,1.24839e-06 0.0172475,0.00013758,-0.000923521,-0.0172815,-0.0176721 0.000430858,0.000102914,7.58497e-05,0.000447034,0.000436619
329 rs12586118,rs151099392,rs16975256,rs72652040,rs7984646 2.75083e-271 341.226 inf 5 2.75083e-271 1.13395e-06 1.02279e-06,1.25268e-06 0.0172938,-0.000929097,-0.0173291,-0.0177158,-4.97548e-05 0.000431914,7.57656e-05,0.000448209,0.000437786,3.77765e-05
330 rs12586118,rs151099392,rs16975256,rs72652040,rs79021062 2.66737e-271 341.213 inf 5 2.66737e-271 1.13391e-06 1.02629e-06,1.24679e-06 0.0172445,-0.000923377,-0.0172778,-0.017669,0.000129536 0.000430891,7.58611e-05,0.000447066,0.000436633,0.000100136
331 rs11069818,rs12586118,rs151099392,rs16975256,rs72652040 2.63907e-271 341.208 inf 5 2.63907e-271 1.13389e-06 1.02819e-06,1.25252e-06 -4.78972e-05,0.0172897,-0.000923479,-0.0173302,-0.0177086 3.734e-05,0.000431749,7.58588e-05,0.000448335,0.000437462
332 rs12586118,rs151099392,rs16975256,rs72652040,rs9588050 2.63685e-271 341.208 inf 5 2.63685e-271 1.13389e-06 1.03054e-06,1.24723e-06 0.0172412,-0.000928395,-0.0172752,-0.0176628,5.92691e-05 0.000430943,7.57635e-05,0.000447102,0.0004367,4.60707e-05
333 rs12586118,rs151099392,rs16975256,rs72652040,rs79545157 2.63633e-271 341.208 inf 5 2.63633e-271 1.13389e-06 1.03245e-06,1.24729e-06 0.0172446,-0.000923412,-0.0172779,-0.017669,0.000128627 0.000430891,7.58611e-05,0.000447066,0.000436633,0.000100136
334 rs12586118,rs151099392,rs16975256,rs72652040,rs73618805 2.58328e-271 341.199 inf 5 2.58328e-271 1.13385e-06 1.0272e-06,1.23886e-06 0.0172674,-0.000941334,-0.017309,-0.0176883,8.17065e-05 0.000430973,7.64582e-05,0.000447388,0.000436769,6.47243e-05
335 rs12586118,rs151099392,rs16975256,rs72652040,rs872484 2.58033e-271 341.198 inf 5 2.58033e-271 1.13375e-06 1.026e-06,1.24478e-06 0.0172784,-0.000903095,-0.0172911,-0.0176733,4.87797e-05 0.00043133,7.86323e-05,0.00044704,0.000436618,4.06457e-05
336 rs12586118,rs151099392,rs16975256,rs72652040,rs77301605 2.5728e-271 341.197 inf 5 2.5728e-271 1.13386e-06 1.02566e-06,1.24264e-06 0.0172441,-0.000923568,-0.0172777,-0.0176688,0.000128452 0.0004309,7.58579e-05,0.00044707,0.000436635,0.000101525
337 rs12586118,rs151099392,rs16975256,rs72652040,rs78952216 2.56622e-271 341.196 inf 5 2.56622e-271 1.13385e-06 1.03873e-06,1.23939e-06 0.0172441,-0.000923576,-0.0172777,-0.0176688,0.000128246 0.0004309,7.58579e-05,0.00044707,0.000436635,0.000101525
338 rs12586118,rs151099392,rs1556571,rs16975256,rs72652040 2.53396e-271 341.19 inf 5 2.53396e-271 1.13383e-06 1.02649e-06,1.24916e-06 0.0172913,-0.000927524,-5.79432e-05,-0.0173353,-0.0177105 0.000431884,7.57664e-05,4.6328e-05,0.000448744,0.000437604
339 rs12586118,rs151099392,rs16975256,rs72652040,rs7326063 2.51424e-271 341.187 inf 5 2.51424e-271 1.13382e-06 1.02829e-06,1.25089e-06 0.0172817,-0.000930618,-0.0173247,-0.0176982,-5.63474e-05 0.000431423,7.57854e-05,0.00044809,0.00043706,4.52507e-05
340 rs12586118,rs151099392,rs16975256,rs58619513,rs72652040 2.51055e-271 341.186 inf 5 2.51055e-271 1.13382e-06 1.01809e-06,1.25154e-06 0.0172448,-0.000923561,-0.0172781,0.000124758,-0.0176692 0.000430891,7.58611e-05,0.000447066,0.000100136,0.000436633
341 rs12586118,rs151099392,rs16975256,rs72652040,rs9559714 2.50209e-271 341.185 inf 5 2.50209e-271 1.13382e-06 1.03088e-06,1.23991e-06 0.0172556,-0.000930508,-0.0172986,-0.0176722,-4.62864e-05 0.000430837,7.57834e-05,0.000447133,0.000436619,3.72597e-05
342 rs12586118,rs151099392,rs16975256,rs55799126,rs72652040 2.49359e-271 341.183 inf 5 2.49359e-271 1.13381e-06 1.01876e-06,1.24095e-06 0.0172912,-0.000925376,-0.0173327,-4.62529e-05,-0.0177102 0.000431902,7.58017e-05,0.000448599,3.73634e-05,0.000437612
343 rs12586118,rs151099392,rs16975256,rs72652040,rs9559680 2.48727e-271 341.182 inf 5 2.48727e-271 1.13381e-06 1.02973e-06,1.24807e-06 0.0172904,-0.000928182,-0.0173254,-0.0177121,-4.67599e-05 0.000431857,7.57637e-05,0.000448141,0.000437716,3.7762e-05
344 rs12586118,rs151099392,rs16975256,rs72652040,rs9588074 2.44778e-271 341.175 inf 5 2.44778e-271 1.13379e-06 1.03336e-06,1.24718e-06 0.017248,-0.000923923,-0.0172819,-0.0176722,0.000126125 0.000430858,7.58497e-05,0.000447034,0.000436619,0.000102914
345 rs12586118,rs151099392,rs16975256,rs1889775,rs72652040 2.42201e-271 341.171 inf 5 2.42201e-271 1.13377e-06 1.02868e-06,1.24387e-06 0.0172684,-0.000939313,-0.0172982,7.71521e-05,-0.0176872 0.000431006,7.63007e-05,0.00044713,6.3621e-05,0.000436758
346 rs12586118,rs151099392,rs16975256,rs72652012,rs72652040 2.4105e-271 341.169 inf 5 2.4105e-271 1.13376e-06 1.02947e-06,1.23927e-06 0.0172569,-0.000936048,-0.0172909,0.000166107,-0.0176869 0.000430842,7.60314e-05,0.000447038,0.000137648,0.000436753
347 rs12586118,rs151099392,rs16975256,rs72652010,rs72652040 2.40773e-271 341.168 inf 5 2.40773e-271 1.13375e-06 1.02266e-06,1.23919e-06 0.0172569,-0.000936042,-0.0172909,0.000165976,-0.0176869 0.000430842,7.60314e-05,0.000447038,0.000137648,0.000436753
348 rs12586118,rs151099392,rs16975256,rs3995573,rs72652040 2.39899e-271 341.167 inf 5 2.39899e-271 1.13376e-06 1.02838e-06,1.24642e-06 0.0172859,-0.000924281,-0.0173258,-4.50202e-05,-0.0177053 0.000431663,7.58387e-05,0.000448224,3.73085e-05,0.000437399
349 rs12586118,rs12875868,rs151099392,rs16975256,rs72652040 2.30759e-271 341.15 inf 5 2.30759e-271 1.13333e-06 1.0262e-06,1.2399e-06 0.0173084,5.30545e-05,-0.000934454,-0.0172955,-0.0176831 0.000434935,5.77383e-05,7.60539e-05,0.000447136,0.000436736
350 rs12586118,rs151099392,rs16975256,rs72652040,rs76850861 2.29679e-271 341.148 inf 5 2.29679e-271 1.1337e-06 1.02959e-06,1.24704e-06 0.0172457,-0.00092455,-0.0172793,-0.0176702,0.000118987 0.000430887,7.5833e-05,0.000447058,0.000436628,0.000101492
351 rs12586118,rs151099392,rs16975256,rs189344907,rs72652040 2.2914e-271 341.147 inf 5 2.2914e-271 1.1337e-06 1.01904e-06,1.24836e-06 0.0172594,-0.000934906,-0.0172942,-8.73081e-05,-0.0176793 0.000430862,7.59702e-05,0.000447073,7.46097e-05,0.000436644
352 rs12586118,rs151099392,rs16975256,rs72652040,rs954338 2.2204e-271 341.133 inf 5 2.2204e-271 1.13327e-06 1.03177e-06,1.23579e-06 0.0173057,-0.000933912,-0.0172946,-0.0176822,-5.07143e-05 0.000434985,7.60329e-05,0.000447127,0.000436727,5.83384e-05
353 rs12586118,rs151099392,rs16975256,rs35453261,rs72652040 2.21644e-271 341.132 inf 5 2.21644e-271 1.13365e-06 1.02889e-06,1.24673e-06 0.0172447,-0.000922422,-0.017284,8.89888e-05,-0.0176657 0.000430904,7.59418e-05,0.000447024,7.80257e-05,0.000436674
354 rs12586118,rs151099392,rs16975256,rs35850183,rs72652040 2.21063e-271 341.131 inf 5 2.21063e-271 1.13365e-06 1.0277e-06,1.24333e-06 0.0172447,-0.000922434,-0.017284,8.88092e-05,-0.0176657 0.000430904,7.59418e-05,0.000447024,7.80257e-05,0.000436674
355 rs12586118,rs151099392,rs16975256,rs72652040,rs75124406 2.2034e-271 341.13 inf 5 2.2034e-271 1.13364e-06 1.03067e-06,1.24407e-06 0.0172768,-0.000923323,-0.0173052,-0.0176909,9.38637e-05 0.000431321,7.58936e-05,0.000447338,0.000436881,8.28594e-05
356 rs12586118,rs151099392,rs16975256,rs35579024,rs72652040 2.19794e-271 341.129 inf 5 2.19794e-271 1.13364e-06 1.02014e-06,1.24653e-06 0.0172448,-0.00092246,-0.017284,8.84135e-05,-0.0176658 0.000430904,7.59418e-05,0.000447024,7.80257e-05,0.000436674
357 rs12586118,rs151099392,rs16975256,rs35757068,rs72652040 2.18829e-271 341.127 inf 5 2.18829e-271 1.13363e-06 1.02632e-06,1.24295e-06 0.0172448,-0.00092248,-0.0172841,8.81099e-05,-0.0176658 0.000430904,7.59418e-05,0.000447024,7.80257e-05,0.000436674
358 rs12586118,rs151099392,rs16975256,rs35166998,rs72652040 2.18634e-271 341.126 inf 5 2.18634e-271 1.13363e-06 1.02741e-06,1.24238e-06 0.0172595,-0.000928965,-0.0172866,-4.28768e-05,-0.0176846 0.000430866,7.57655e-05,0.00044702,3.79739e-05,0.000436724
359 rs12586118,rs151099392,rs16975256,rs72652040,rs9559719 2.1713e-271 341.123 inf 5 2.1713e-271 1.13324e-06 1.02719e-06,1.25043e-06 0.0173041,-0.00093366,-0.0172943,-0.0176819,-4.92262e-05 0.000435001,7.60259e-05,0.000447125,0.000436724,5.85441e-05
360 rs12586118,rs151099392,rs16975256,rs72652040,rs9559721 2.08815e-271 341.106 inf 5 2.08815e-271 1.13355e-06 1.03079e-06,1.23673e-06 0.0172585,-0.000937088,-0.0172995,-0.0176871,-6.57441e-05 0.000430857,7.61953e-05,0.000447192,0.000436794,6.0964e-05
361 rs12586118,rs151099392,rs16975256,rs72652040,rs9559716 2.03264e-271 341.095 inf 5 2.03264e-271 1.13352e-06 1.01756e-06,1.24213e-06 0.0172542,-0.00093452,-0.0172956,-0.0176832,-5.99971e-05 0.000430834,7.5989e-05,0.00044711,0.000436709,5.6906e-05
362 rs12586118,rs151099392,rs16975256,rs72652040,rs78924101 2.01347e-271 341.09 inf 5 2.01347e-271 1.13351e-06 1.03226e-06,1.25355e-06 0.0172629,-0.000926214,-0.0172937,-0.0176733,-0.000152208 0.000430925,7.57911e-05,0.000447078,0.000436618,0.000145345
363 rs12586118,rs1333985,rs151099392,rs16975256,rs72652040 2.00194e-271 341.088 inf 5 2.00194e-271 1.13351e-06 1.02305e-06,1.24648e-06 0.0172817,-3.97107e-05,-0.000926926,-0.0173169,-0.017705 0.000431665,3.79101e-05,7.57758e-05,0.000447984,0.000437634
364 rs112714831,rs12586118,rs151099392,rs16975256,rs72652040 1.94332e-271 341.075 inf 5 1.94332e-271 1.13346e-06 1.02462e-06,1.24513e-06 -0.000151643,0.0172577,-0.00092582,-0.0172883,-0.0176702 0.000149237,0.000430852,7.58045e-05,0.000447025,0.000436631
365 rs12586118,rs151099392,rs16975256,rs35603118,rs72652040 1.902e-271 341.066 inf 5 1.902e-271 1.13344e-06 1.0227e-06,1.24325e-06 0.017261,-0.000931928,-0.0172979,0.00016445,-0.0176792 0.000430898,7.5848e-05,0.000447176,0.000164622,0.000436652
366 rs12586118,rs151099392,rs16975256,rs72652040,rs76530783 1.83048e-271 341.049 inf 5 1.83048e-271 1.13339e-06 1.03319e-06,1.24612e-06 0.0172777,-0.000932119,-0.0173111,-0.0176966,9.73792e-05 0.000431565,7.58652e-05,0.000447778,0.000437265,0.000101497
367 rs12586118,rs151099392,rs16975256,rs72652040,rs7320069 1.82737e-271 341.048 inf 5 1.82737e-271 1.13338e-06 1.03106e-06,1.24552e-06 0.0172786,-0.00092315,-0.0173127,-0.0176955,3.85262e-05 0.000431633,7.59599e-05,0.000447887,0.000437217,4.04206e-05
368 rs12586118,rs151099392,rs16975256,rs6492231,rs72652040 1.76863e-271 341.034 inf 5 1.76863e-271 1.13334e-06 1.03224e-06,1.24519e-06 0.0172774,-0.000927075,-0.0173123,-3.49562e-05,-0.0176998 0.000431602,7.57762e-05,0.000447919,3.79067e-05,0.000437531
369 rs12586118,rs151099392,rs16975256,rs72652040,rs9521573 1.74564e-271 341.028 inf 5 1.74564e-271 1.13332e-06 1.02985e-06,1.24228e-06 0.0172484,-0.000933356,-0.0172792,-0.0176713,-3.64929e-05 0.000430872,7.5964e-05,0.000447085,0.000436626,4.02327e-05
370 rs12586118,rs151099392,rs16975256,rs2893357,rs72652040 1.71995e-271 341.022 inf 5 1.71995e-271 1.1333e-06 1.02928e-06,1.24485e-06 0.0172429,-0.000931901,-0.0172729,3.55913e-05,-0.0176658 0.000431001,7.58681e-05,0.000447267,3.99367e-05,0.000436708
371 rs12586118,rs151099392,rs16975256,rs72652040,rs9989064 1.71941e-271 341.022 inf 5 1.71941e-271 1.1333e-06 1.02815e-06,1.25188e-06 0.0172394,-0.000930537,-0.0172653,-0.0176599,4.21136e-05 0.000431128,7.58032e-05,0.000447631,0.000436894,4.72856e-05
372 rs12586118,rs151099392,rs16975256,rs72652040,rs9521574 1.69808e-271 341.016 inf 5 1.69808e-271 1.13328e-06 1.02982e-06,1.24506e-06 0.0172486,-0.000933185,-0.0172795,-0.0176714,-3.52465e-05 0.000430872,7.5964e-05,0.000447085,0.000436626,4.02327e-05
373 rs12586118,rs144904573,rs151099392,rs16975256,rs72652040 1.69242e-271 341.015 inf 5 1.69242e-271 1.13327e-06 1.02711e-06,1.2393e-06 0.01726,5.59733e-05,-0.000922663,-0.017287,-0.0176739 0.000430898,6.47142e-05,7.60486e-05,0.000447021,0.000436618
374 rs12586118,rs151099392,rs16975256,rs72652040,rs9555665 1.69014e-271 341.014 inf 5 1.69014e-271 1.13327e-06 1.02748e-06,1.24964e-06 0.0172686,-0.000924179,-0.0172953,-0.0176818,5.0469e-05 0.000431182,7.59179e-05,0.000447146,0.000436717,5.85116e-05
375 rs12586118,rs151099392,rs16975256,rs72652040,rs7995016 1.67676e-271 341.011 inf 5 1.67676e-271 1.13325e-06 1.02789e-06,1.23715e-06 0.0172703,-0.000921754,-0.0172955,-0.0176835,4.8106e-05 0.000431282,7.61624e-05,0.000447156,0.00043677,5.67456e-05
376 rs12586118,rs151099392,rs16975256,rs1972495,rs72652040 1.6765e-271 341.011 inf 5 1.6765e-271 1.13325e-06 1.02392e-06,1.25585e-06 0.0172703,-0.000921755,-0.0172955,4.80957e-05,-0.0176835 0.000431282,7.61624e-05,0.000447156,5.67456e-05,0.00043677
377 rs12586118,rs151099392,rs16975256,rs72652040,rs7324537 1.67532e-271 341.011 inf 5 1.67532e-271 1.13326e-06 1.01765e-06,1.25166e-06 0.0172553,-0.000928642,-0.0172836,-0.0176794,-3.27312e-05 0.000430838,7.57643e-05,0.00044703,0.000436667,3.7998e-05
378 rs12586118,rs12866484,rs151099392,rs16975256,rs72652040 1.67125e-271 341.01 inf 5 1.67125e-271 1.13326e-06 1.02287e-06,1.24776e-06 0.01726,0.000141541,-0.00093143,-0.0172963,-0.0176784 0.000430898,0.000164622,7.5848e-05,0.000447176,0.000436652
379 rs12586118,rs151099392,rs16975256,rs72652040,rs928690 1.64344e-271 341.002 inf 5 1.64344e-271 1.13324e-06 1.02812e-06,1.24613e-06 0.0172552,-0.000928634,-0.0172836,-0.0176792,-3.18726e-05 0.000430838,7.57643e-05,0.00044703,0.000436667,3.7998e-05
380 rs12586118,rs151099392,rs16975256,rs72652016,rs72652040 1.63196e-271 340.999 inf 5 1.63196e-271 1.13322e-06 1.03348e-06,1.24873e-06 0.0172553,-0.000934007,-0.0172892,0.000116136,-0.0176826 0.000430838,7.60764e-05,0.000447035,0.000141578,0.000436752
381 rs12586118,rs151099392,rs16975256,rs72652040,rs9559718 1.6147e-271 340.995 inf 5 1.6147e-271 1.1332e-06 1.02447e-06,1.2392e-06 0.0172676,-0.000924444,-0.0172947,-0.0176813,4.72699e-05 0.000431182,7.59179e-05,0.000447146,0.000436717,5.85116e-05
382 rs12586118,rs151099392,rs16975256,rs72652040,rs9559717 1.58038e-271 340.985 inf 5 1.58038e-271 1.13317e-06 1.02177e-06,1.23738e-06 0.0172672,-0.000924575,-0.0172944,-0.017681,4.56874e-05 0.000431182,7.59179e-05,0.000447146,0.000436717,5.85116e-05
383 rs12586118,rs12874007,rs151099392,rs16975256,rs72652040 1.44048e-271 340.945 inf 5 1.44048e-271 1.13306e-06 1.02918e-06,1.24574e-06 0.0172536,-2.52385e-05,-0.000928466,-0.0172837,-0.0176766 0.000430834,3.79848e-05,7.57637e-05,0.000447036,0.000436639
384 rs12586118,rs151099392,rs16975256,rs72652040,rs7992976 1.42571e-271 340.941 inf 5 1.42571e-271 1.13304e-06 1.02904e-06,1.23767e-06 0.0172682,-0.000924627,-0.0173015,-0.0176866,2.60437e-05 0.000431427,7.59848e-05,0.00044766,0.000437076,4.04992e-05
385 rs12586118,rs151099392,rs16975256,rs72652040,rs9521572 1.41874e-271 340.938 inf 5 1.41874e-271 1.13303e-06 1.03266e-06,1.24989e-06 0.0172628,-0.000923669,-0.0172972,-0.0176818,2.65468e-05 0.000431079,7.61229e-05,0.00044736,0.000436803,4.18716e-05
386 rs12586118,rs151099392,rs16975256,rs72652040,rs9301424 1.40162e-271 340.933 inf 5 1.40162e-271 1.13301e-06 1.029e-06,1.25033e-06 0.0172625,-0.000923813,-0.0172968,-0.0176815,-2.57324e-05 0.000431079,7.61229e-05,0.00044736,0.000436803,4.18716e-05
387 rs12586118,rs151099392,rs16975256,rs55657664,rs72652040 1.38326e-271 340.927 inf 5 1.38326e-271 1.133e-06 1.02935e-06,1.24223e-06 0.0172613,-0.000926978,-0.0172956,3.82361e-05,-0.0176805 0.000431025,7.5798e-05,0.000447294,6.35447e-05,0.00043676
388 rs12586118,rs151099392,rs16975256,rs72652040,rs7990049 1.36173e-271 340.921 inf 5 1.36173e-271 1.13298e-06 1.03278e-06,1.24986e-06 0.0172555,-0.000924832,-0.0172906,-0.0176757,-2.28467e-05 0.000430846,7.60149e-05,0.00044709,0.000436632,4.00821e-05
389 rs11616850,rs12586118,rs151099392,rs16975256,rs72652040 1.34997e-271 340.917 inf 5 1.34997e-271 1.13297e-06 1.02668e-06,1.25014e-06 -2.22435e-05,0.0172555,-0.000924876,-0.0172905,-0.0176757 4.01193e-05,0.000430847,7.60226e-05,0.000447089,0.000436631
390 rs12586118,rs151099392,rs16975256,rs72652040,rs995292 1.34787e-271 340.916 inf 5 1.34787e-271 1.13297e-06 1.0232e-06,1.24214e-06 0.0172559,-0.000929051,-0.0172925,-0.0176772,-2.90987e-05 0.000430854,7.57739e-05,0.000447168,0.000436662,5.23453e-05
391 rs11617996,rs12586118,rs151099392,rs16975256,rs72652040 1.34583e-271 340.916 inf 5 1.34583e-271 1.13296e-06 1.02455e-06,1.25044e-06 -2.20202e-05,0.0172555,-0.000924911,-0.0172905,-0.0176756 4.01193e-05,0.000430847,7.60226e-05,0.000447089,0.000436631
392 rs11618044,rs12586118,rs151099392,rs16975256,rs72652040 1.33397e-271 340.912 inf 5 1.33397e-271 1.13295e-06 1.02966e-06,1.24592e-06 -2.13631e-05,0.0172554,-0.000925014,-0.0172903,-0.0176756 4.01193e-05,0.000430847,7.60226e-05,0.000447089,0.000436631
393 rs11619058,rs12586118,rs151099392,rs16975256,rs72652040 1.33331e-271 340.911 inf 5 1.33331e-271 1.13295e-06 1.02495e-06,1.24382e-06 -2.13257e-05,0.0172554,-0.00092502,-0.0172903,-0.0176756 4.01193e-05,0.000430847,7.60226e-05,0.000447089,0.000436631
394 rs12586118,rs151099392,rs16975256,rs72652040,rs75849191 1.3309e-271 340.911 inf 5 1.3309e-271 1.13295e-06 1.03119e-06,1.2432e-06 0.0172558,-0.000928626,-0.0172923,-0.0176773,-2.7783e-05 0.000430854,7.57653e-05,0.00044717,0.00043667,5.22164e-05
395 rs11619827,rs12586118,rs151099392,rs16975256,rs72652040 1.3276e-271 340.91 inf 5 1.3276e-271 1.13294e-06 1.02968e-06,1.24793e-06 -2.09859e-05,0.0172554,-0.000925119,-0.0172903,-0.0176756 4.00821e-05,0.000430846,7.60149e-05,0.00044709,0.000436632
396 rs10450818,rs12586118,rs151099392,rs16975256,rs72652040 1.32657e-271 340.909 inf 5 1.32657e-271 1.13294e-06 1.02811e-06,1.23672e-06 -2.09267e-05,0.0172554,-0.000925128,-0.0172903,-0.0176756 4.00821e-05,0.000430846,7.60149e-05,0.00044709,0.000436632
397 rs12586118,rs151099392,rs16975256,rs72652040,rs7990936 1.32524e-271 340.909 inf 5 1.32524e-271 1.13294e-06 1.0259e-06,1.25239e-06 0.0172553,-0.00092514,-0.0172902,-0.0176756,-2.08496e-05 0.000430846,7.60149e-05,0.00044709,0.000436632,4.00821e-05
398 rs12586118,rs151099392,rs16975256,rs72652040,rs78970007 1.3243e-271 340.909 inf 5 1.3243e-271 1.13294e-06 1.03088e-06,1.24451e-06 0.0172637,-0.000930468,-0.0172968,-0.0176835,4.35897e-05 0.000431261,7.5871e-05,0.000447483,0.000437018,8.31975e-05
399 rs12586118,rs151099392,rs16975256,rs35945610,rs72652040 1.31895e-271 340.907 inf 5 1.31895e-271 1.13294e-06 1.03197e-06,1.25243e-06 0.0172549,-0.000928431,-0.0172894,8.20835e-05,-0.0176739 0.000430841,7.57637e-05,0.000447065,0.00015853,0.000436618
400 rs11619079,rs12586118,rs151099392,rs16975256,rs72652040 1.31707e-271 340.906 inf 5 1.31707e-271 1.13293e-06 1.03037e-06,1.24375e-06 -2.03796e-05,0.0172553,-0.000925167,-0.0172901,-0.0176755 4.01193e-05,0.000430847,7.60226e-05,0.000447089,0.000436631
401 rs12427756,rs12586118,rs151099392,rs16975256,rs72652040 1.31624e-271 340.906 inf 5 1.31624e-271 1.13293e-06 1.02422e-06,1.25117e-06 -2.03301e-05,0.0172553,-0.000925175,-0.0172901,-0.0176755 4.01193e-05,0.000430847,7.60226e-05,0.000447089,0.000436631
402 rs11616866,rs12586118,rs151099392,rs16975256,rs72652040 1.31287e-271 340.905 inf 5 1.31287e-271 1.13293e-06 1.0214e-06,1.24581e-06 -2.01258e-05,0.0172553,-0.000925207,-0.0172901,-0.0176755 4.01193e-05,0.000430847,7.60226e-05,0.000447089,0.000436631
403 rs117661268,rs12586118,rs151099392,rs16975256,rs72652040 1.31089e-271 340.904 inf 5 1.31089e-271 1.13293e-06 1.02627e-06,1.24795e-06 5.25019e-05,0.0172637,-0.000930401,-0.0172945,-0.0176832 0.000104417,0.000431297,7.5873e-05,0.000447329,0.000437023
404 rs12586118,rs151099392,rs16975256,rs4773106,rs72652040 1.30602e-271 340.902 inf 5 1.30602e-271 1.13292e-06 1.02843e-06,1.24175e-06 0.0172553,-0.000925273,-0.01729,-1.97035e-05,-0.0176754 0.000430847,7.60226e-05,0.000447089,4.01193e-05,0.000436631
405 rs12586118,rs151099392,rs16975256,rs72652040,rs9559702 1.3053e-271 340.902 inf 5 1.3053e-271 1.13292e-06 1.03132e-06,1.23923e-06 0.0172455,-0.000928085,-0.0172798,-0.0176664,2.408e-05 0.00043114,7.57655e-05,0.000447201,0.000436869,4.84605e-05
406 rs12586118,rs151099392,rs16975256,rs61963002,rs72652040 1.29682e-271 340.899 inf 5 1.29682e-271 1.13291e-06 1.02577e-06,1.24649e-06 0.0172519,-0.000929131,-0.0172812,-4.42697e-05,-0.0176728 0.000430849,7.57808e-05,0.000447139,9.19127e-05,0.000436622
407 rs12586118,rs151099392,rs16975256,rs35699444,rs72652040 1.28862e-271 340.897 inf 5 1.28862e-271 1.1329e-06 1.0213e-06,1.24749e-06 0.0172572,-0.00093077,-0.017287,-3.62709e-05,-0.017677 0.000430904,7.59418e-05,0.000447024,7.80257e-05,0.000436674
408 rs12586118,rs151099392,rs16975256,rs72652040,rs76394689 1.28279e-271 340.895 inf 5 1.28279e-271 1.1329e-06 1.02974e-06,1.24532e-06 0.0172571,-0.000930081,-0.0172892,-0.0176755,-4.63994e-05 0.0004309,7.58579e-05,0.00044707,0.000436635,0.000101525
409 rs12586118,rs151099392,rs16975256,rs34633471,rs72652040 1.2506e-271 340.884 inf 5 1.2506e-271 1.13286e-06 1.0235e-06,1.24661e-06 0.0172567,-0.000930408,-0.0172869,-3.08372e-05,-0.0176765 0.000430904,7.59418e-05,0.000447024,7.80257e-05,0.000436674
410 rs12586118,rs151099392,rs16975256,rs72652040,rs7981509 1.24676e-271 340.882 inf 5 1.24676e-271 1.13286e-06 1.0253e-06,1.23961e-06 0.0172564,-0.000929854,-0.0172886,-0.0176752,-3.90779e-05 0.000430891,7.58611e-05,0.000447066,0.000436633,0.000100136
411 rs12586118,rs151099392,rs16975256,rs72652040,rs77005008 1.24506e-271 340.882 inf 5 1.24506e-271 1.13286e-06 1.02656e-06,1.24947e-06 0.0172554,-0.000929753,-0.0172875,-0.0176742,-3.98522e-05 0.000430858,7.58497e-05,0.000447034,0.000436619,0.000102914
412 rs12586118,rs151099392,rs16975256,rs66895129,rs72652040 1.24043e-271 340.88 inf 5 1.24043e-271 1.13285e-06 1.02531e-06,1.24538e-06 0.0172465,-0.000928924,-0.0172785,1.5665e-05,-0.0176685 0.00043126,7.5779e-05,0.000447495,4.19892e-05,0.000436847
413 rs12430469,rs12586118,rs151099392,rs16975256,rs72652040 1.23292e-271 340.877 inf 5 1.23292e-271 1.13284e-06 1.02438e-06,1.24841e-06 -3.7158e-05,0.0172553,-0.000929658,-0.0172874,-0.0176742 0.000102914,0.000430858,7.58497e-05,0.000447034,0.000436619
414 rs12586118,rs151099392,rs16975256,rs72652040,rs73618828 1.23275e-271 340.877 inf 5 1.23275e-271 1.13284e-06 1.02827e-06,1.24329e-06 0.0172518,-0.000927038,-0.0172868,-0.0176709,4.04217e-05 0.000430863,7.58529e-05,0.000447024,0.000436689,0.000113203
415 rs12586118,rs151099392,rs16975256,rs1932416,rs72652040 1.2325e-271 340.877 inf 5 1.2325e-271 1.13284e-06 1.03484e-06,1.24438e-06 0.0172472,-0.00092907,-0.0172794,1.50227e-05,-0.017669 0.000431216,7.57904e-05,0.000447426,4.22351e-05,0.000436818
416 rs12586118,rs151099392,rs16975256,rs72652040,rs74533944 1.21726e-271 340.872 inf 5 1.21726e-271 1.13283e-06 1.03144e-06,1.24866e-06 0.0172551,-0.000929523,-0.0172873,-0.0176741,-3.33139e-05 0.000430858,7.58497e-05,0.000447034,0.000436619,0.000102914
417 rs12586118,rs151099392,rs16975256,rs72652040,rs74778986 1.20706e-271 340.868 inf 5 1.20706e-271 1.13281e-06 1.03185e-06,1.23764e-06 0.017255,-0.000929425,-0.0172872,-0.0176741,-3.05235e-05 0.000430858,7.58497e-05,0.000447034,0.000436619,0.000102914
418 rs12586118,rs151099392,rs16975256,rs72652040,rs76966587 1.20626e-271 340.868 inf 5 1.20626e-271 1.13281e-06 1.02764e-06,1.24629e-06 0.017255,-0.000929417,-0.0172872,-0.0176741,-3.02912e-05 0.000430858,7.58497e-05,0.000447034,0.000436619,0.000102914
419 rs12586118,rs151099392,rs16975256,rs72652040,rs77415252 1.19978e-271 340.866 inf 5 1.19978e-271 1.1328e-06 1.03548e-06,1.24037e-06 0.017252,-0.000927371,-0.0172865,-0.0176714,3.11777e-05 0.000430876,7.58505e-05,0.000447022,0.000436704,0.000115225
420 rs12586118,rs151099392,rs16975256,rs72652040,rs77333052 1.199e-271 340.865 inf 5 1.199e-271 1.13281e-06 1.02776e-06,1.24359e-06 0.0172591,-0.000929464,-0.0172907,-0.0176789,2.84749e-05 0.000431297,7.5873e-05,0.000447329,0.000437023,0.000104417
421 rs12586118,rs1333981,rs151099392,rs16975256,rs72652040 1.19145e-271 340.863 inf 5 1.19145e-271 1.13279e-06 1.0299e-06,1.2453e-06 0.017249,9.63686e-06,-0.000929499,-0.0172811,-0.0176687 0.000431257,4.01166e-05,7.59135e-05,0.000447521,0.000437124
422 rs12586118,rs151099392,rs16975256,rs72652040,rs75443307 1.189e-271 340.862 inf 5 1.189e-271 1.13279e-06 1.03458e-06,1.25118e-06 0.0172562,-0.000926637,-0.0172892,-0.0176766,-1.29424e-05 0.000431001,7.61657e-05,0.000447239,0.000436814,5.89517e-05
423 rs12586118,rs151099392,rs16975256,rs61244599,rs72652040 1.17891e-271 340.858 inf 5 1.17891e-271 1.13278e-06 1.03095e-06,1.24632e-06 0.0172524,-0.000927644,-0.0172864,2.24952e-05,-0.017672 0.000430876,7.58505e-05,0.000447022,0.000115225,0.000436704
424 rs117640423,rs12586118,rs151099392,rs16975256,rs72652040 1.17241e-271 340.856 inf 5 1.17241e-271 1.13277e-06 1.02406e-06,1.23857e-06 -1.76797e-05,0.0172526,-0.000928347,-0.0172858,-0.0176734 0.000101452,0.000430876,7.57636e-05,0.000447026,0.000436622
425 rs12586118,rs151099392,rs16975256,rs72652040,rs8002600 1.16414e-271 340.853 inf 5 1.16414e-271 1.13276e-06 1.0145e-06,1.2428e-06 0.0172527,-0.00092895,-0.0172856,-0.0176732,-7.83452e-06 0.000430909,7.59663e-05,0.00044705,0.000436642,7.27564e-05
426 rs12586118,rs151099392,rs16975256,rs72652040,rs928543 1.15823e-271 340.85 inf 5 1.15823e-271 1.13276e-06 1.02263e-06,1.24265e-06 0.0172526,-0.00092855,-0.0172851,-0.0176727,1.9557e-06 0.000431306,7.58711e-05,0.000447572,0.000437175,4.00578e-05
427 rs12586118,rs151099392,rs16975256,rs72652040,rs80137581 1.15715e-271 340.85 inf 5 1.15715e-271 1.13275e-06 1.03374e-06,1.24188e-06 0.0172535,-0.00092824,-0.0172862,-0.0176735,3.37617e-06 0.000430853,7.58554e-05,0.000447027,0.000436677,0.000111291
428 rs12586118,rs16975256,rs6492238,rs72652040 4.70342e-284 325.825 inf 4 4.98092e-19 1.07403e-06 9.6436e-07,1.17813e-06 0.0164063,-0.0160938,-0.000381433,-0.0168436 0.000421087,0.000432629,4.70207e-05,0.000427191
429 rs12586118,rs16975256,rs72652040,rs7334266 4.85445e-286 323.839 inf 4 5.14087e-21 1.0678e-06 9.66093e-07,1.18521e-06 0.0165049,-0.0165198,-0.016845,-0.000324849 0.000424095,0.000440377,0.000428216,4.31236e-05
430 rs12586118,rs16975256,rs72652040,rs75516728 4.46904e-287 322.803 inf 4 4.73272e-22 1.06453e-06 9.53316e-07,1.18471e-06 0.0164031,-0.0163399,-0.0167498,0.000784949 0.000422233,0.000436708,0.000426543,0.000108866
431 rs12586118,rs16975256,rs72652040,rs7981784 2.21785e-287 322.499 inf 4 2.3487e-22 1.06356e-06 9.66407e-07,1.17067e-06 0.0163961,-0.0164271,-0.016746,-0.000322039 0.000422229,0.000438889,0.000426612,4.52813e-05
432 rs11618031,rs12586118,rs16975256,rs72652040 1.39e-288 321.296 inf 4 1.47201e-23 1.05975e-06 9.6168e-07,1.17318e-06 -0.000307093,0.0163047,-0.016323,-0.0166563 4.57539e-05,0.000420774,0.000437073,0.000425206
433 rs12586118,rs16975256,rs72652040,rs7335127 3.37686e-289 320.682 inf 4 3.5761e-24 1.05781e-06 9.5758e-07,1.16489e-06 0.0162744,-0.0162929,-0.0166272,-0.000296097 0.000420398,0.000436707,0.000424861,4.55693e-05
434 rs12586118,rs16975256,rs4773117,rs72652040 3.06224e-289 320.639 inf 4 3.24292e-24 1.05706e-06 9.48147e-07,1.15552e-06 0.0159017,-0.0158647,0.000847804,-0.0167771 0.000416467,0.000431706,0.000132184,0.000428805
435 rs12586118,rs16975256,rs72652040,rs9559709 4.93294e-290 319.846 inf 4 5.22399e-25 1.05514e-06 9.40082e-07,1.16677e-06 0.0163347,-0.0163094,-0.016632,-0.000679372 0.000422295,0.000437638,0.000425367,0.000109699
436 rs12586118,rs16975256,rs72652040,rs78131942 1.79457e-290 319.407 inf 4 1.90045e-25 1.05376e-06 9.45181e-07,1.16408e-06 0.0163355,-0.016276,-0.0166876,0.000628291 0.000422639,0.000437063,0.000427073,0.000104217
437 rs12586118,rs16975256,rs16975288,rs72652040 1.78413e-290 319.404 inf 4 1.88939e-25 1.05375e-06 9.4909e-07,1.16013e-06 0.0163355,-0.0162759,0.00062819,-0.0166875 0.000422639,0.000437063,0.000104217,0.000427073
438 rs12586118,rs16975256,rs4771656,rs72652040 7.08178e-291 319.003 inf 4 7.49961e-26 1.05249e-06 9.52381e-07,1.15297e-06 0.0161999,-0.0162102,-0.000268885,-0.0165595 0.00041955,0.000435696,4.5781e-05,0.000424162
439 rs12586118,rs16975256,rs16975259,rs72652040 1.44595e-291 318.313 inf 4 1.53126e-26 1.04882e-06 9.44922e-07,1.15213e-06 0.015389,-0.016285,0.000940412,-0.0166262 0.000427156,0.000438666,0.000174161,0.000426583
440 rs112552193,rs12586118,rs16975256,rs72652040 2.73551e-292 317.59 inf 4 2.89691e-27 1.048e-06 9.48134e-07,1.15049e-06 -0.000617596,0.0162634,-0.0162331,-0.0165817 0.00011677,0.000422044,0.000437289,0.000425508
441 rs12586118,rs16975256,rs72652040 1.85708e-292 314.788 inf 3 1 1.02807e-06 9.35025e-07,1.12353e-06 0.0159017,-0.0158647,-0.0162523 0.000416467,0.000431706,0.000420925
442 rs111924867,rs12586118,rs16975256,rs72652040 1.39175e-292 317.297 inf 4 1.47386e-27 1.04708e-06 9.45249e-07,1.14701e-06 -0.000479491,0.0162165,-0.0161414,-0.0165522 9.29171e-05,0.00042091,0.000435023,0.000424918
443 rs12586118,rs16975256,rs72652040,rs74754074 1.24352e-292 317.248 inf 4 1.31689e-27 1.04692e-06 9.33346e-07,1.15717e-06 0.0162151,-0.0161402,-0.0165509,-0.000477459 0.00042091,0.000435023,0.000424918,9.29171e-05
444 rs12586118,rs138447227,rs16975256,rs72652040 7.87275e-293 317.049 inf 4 8.33725e-28 1.0463e-06 9.46055e-07,1.15413e-06 0.0161299,0.000693315,-0.0160805,-0.0164981 0.000418911,0.000137292,0.000433815,0.00042373
445 rs12586118,rs16975256,rs72652040,rs78190376 6.46848e-293 316.964 inf 4 6.85013e-28 1.04603e-06 9.40229e-07,1.15507e-06 0.0161022,-0.0160983,-0.0164669,-0.00026727 0.000418384,0.000434216,0.000423097,5.3337e-05
446 rs12586118,rs16975256,rs4773112,rs72652040 5.02387e-293 316.854 inf 4 5.32029e-28 1.04568e-06 9.41305e-07,1.15008e-06 0.0160862,-0.0160871,-0.00018605,-0.0164237 0.000418124,0.000434028,3.75079e-05,0.00042234
447 rs112563030,rs12586118,rs16975256,rs72652040 8.81281e-294 316.098 inf 4 9.33277e-29 1.04327e-06 9.46896e-07,1.15573e-06 -0.00059518,0.0162607,-0.0162239,-0.0165816 0.000129589,0.00042374,0.000438731,0.000426989
448 rs12586118,rs16975256,rs72652040,rs9515131 8.17237e-294 316.065 inf 4 8.65455e-29 1.04318e-06 9.43101e-07,1.14765e-06 0.0161964,-0.0161439,-0.0165534,0.000505538 0.000421413,0.000435992,0.000426031,0.000110419
449 rs12586118,rs16975256,rs72652040,rs9559683 6.45804e-294 315.963 inf 4 6.83907e-29 1.04286e-06 9.42339e-07,1.15292e-06 0.0160355,-0.0159892,-0.0164219,0.000622926 0.000417514,0.000432581,0.000422588,0.000137595
450 rs12586118,rs16975256,rs34763349,rs72652040 5.72884e-294 315.911 inf 4 6.06684e-29 1.04269e-06 9.40041e-07,1.14555e-06 0.0161356,-0.0160666,-0.000412494,-0.0164712 0.000419698,0.000434031,9.16544e-05,0.000423727
451 rs12586118,rs16975256,rs72652040,rs872484 4.46064e-294 315.802 inf 4 4.72382e-29 1.04229e-06 9.37789e-07,1.14416e-06 0.0161211,-0.0160202,-0.0163886,0.000173723 0.000419395,0.000433127,0.000422045,3.91628e-05
452 rs111859823,rs12586118,rs16975256,rs72652040 1.66446e-294 315.374 inf 4 1.76267e-29 1.04098e-06 9.40646e-07,1.14867e-06 -0.000512955,0.0162143,-0.0161802,-0.0165338 0.000121714,0.000423019,0.00043815,0.000426191
453 rs12586118,rs16975256,rs4773111,rs72652040 9.23801e-295 315.119 inf 4 9.78306e-30 1.04019e-06 9.40215e-07,1.15102e-06 0.0160152,-0.0159975,-0.00015211,-0.0163541 0.000417396,0.000432934,3.73135e-05,0.000421665
454 rs12586118,rs16975256,rs72652040,rs74716813 7.22203e-295 315.012 inf 4 7.64813e-30 1.03984e-06 9.3289e-07,1.14208e-06 0.0161505,-0.0160819,-0.0164931,-0.000381576 0.000421056,0.000435085,0.000425178,9.50762e-05
455 rs12586118,rs16975256,rs72652040,rs76500907 6.64671e-295 314.976 inf 4 7.03887e-30 1.03972e-06 9.41304e-07,1.14901e-06 0.0161747,-0.0161428,-0.0165009,-0.000466108 0.000422044,0.000437289,0.000425508,0.00011677
456 rs113660805,rs12586118,rs16975256,rs72652040 5.61918e-295 314.903 inf 4 5.95072e-30 1.03949e-06 9.36505e-07,1.15303e-06 -0.000461169,0.0161718,-0.0161398,-0.0164983 0.00011677,0.000422044,0.000437289,0.000425508
457 rs12586118,rs16975256,rs72652040,rs74686791 5.17198e-295 314.867 inf 4 5.47713e-30 1.03937e-06 9.38498e-07,1.15067e-06 0.0161703,-0.0161383,-0.016497,-0.000458711 0.000422044,0.000437289,0.000425508,0.00011677
458 rs12586118,rs16975256,rs72652040,rs77823495 5.1633e-295 314.866 inf 4 5.46793e-30 1.03937e-06 9.35727e-07,1.13708e-06 0.0161703,-0.0161383,-0.016497,-0.000458661 0.000422044,0.000437289,0.000425508,0.00011677
459 rs12586118,rs16975256,rs72652040,rs9559681 5.11379e-295 314.862 inf 4 5.41551e-30 1.03938e-06 9.34657e-07,1.13911e-06 0.0159667,-0.0159231,-0.0163131,0.000206556 0.000416795,0.000431962,0.00042121,5.25645e-05
460 rs12586118,rs16975256,rs72652040,rs72670125 5.08965e-295 314.86 inf 4 5.38994e-30 1.03937e-06 9.29457e-07,1.14368e-06 0.0159667,-0.0159231,-0.0163131,0.000206493 0.000416795,0.000431962,0.00042121,5.25645e-05
461 rs12586118,rs16975256,rs72652040,rs72670128 4.98522e-295 314.851 inf 4 5.27935e-30 1.03934e-06 9.3028e-07,1.14114e-06 0.0159666,-0.015923,-0.016313,0.000206215 0.000416795,0.000431962,0.00042121,5.25645e-05
462 rs12586118,rs16975256,rs72652040,rs74356282 4.94817e-295 314.848 inf 4 5.24011e-30 1.03931e-06 9.3993e-07,1.15451e-06 0.0161696,-0.0161376,-0.0164963,-0.000457394 0.000422044,0.000437289,0.000425508,0.00011677
463 rs12586118,rs16975256,rs72652040,rs73615281 4.37435e-295 314.794 inf 4 4.63244e-30 1.03915e-06 9.35518e-07,1.15201e-06 0.0160976,-0.0160439,-0.0164345,-0.000317384 0.000419505,0.00043416,0.000423525,8.16414e-05
464 rs12586118,rs1333986,rs16975256,rs72652040 3.84528e-295 314.738 inf 4 4.07216e-30 1.03897e-06 9.37487e-07,1.14123e-06 0.0161566,-0.000441405,-0.0161255,-0.0164852 0.000421691,0.000114577,0.000436981,0.000425246
465 rs117018753,rs12586118,rs16975256,rs72652040 3.3569e-295 314.679 inf 4 3.55496e-30 1.03879e-06 9.38571e-07,1.14491e-06 0.000319347,0.0160779,-0.0160228,-0.0164234 8.36122e-05,0.000419013,0.000433686,0.000423302
466 rs12586118,rs16975256,rs72652040,rs9301426 3.26612e-295 314.667 inf 4 3.45882e-30 1.03875e-06 9.35855e-07,1.14511e-06 0.0160856,-0.016062,-0.0164297,-0.000159483 0.000419252,0.000434798,0.000423489,4.18361e-05
467 rs12586118,rs16975256,rs72652040,rs9301427 3.25063e-295 314.665 inf 4 3.44242e-30 1.03875e-06 9.33426e-07,1.14551e-06 0.0160856,-0.016062,-0.0164296,-0.00015943 0.000419252,0.000434798,0.000423489,4.18361e-05
468 rs12586118,rs16975256,rs72652040,rs74517256 3.11081e-295 314.646 inf 4 3.29436e-30 1.03868e-06 9.36564e-07,1.16004e-06 0.0161388,-0.0160726,-0.0164774,-0.000357139 0.000421122,0.000435164,0.00042508,9.40444e-05
469 rs12586118,rs16975256,rs72652040,rs75246465 3.10518e-295 314.645 inf 4 3.28839e-30 1.03867e-06 9.34423e-07,1.15053e-06 0.0161388,-0.0160726,-0.0164774,-0.000357094 0.000421122,0.000435164,0.00042508,9.40444e-05
470 rs112296580,rs12586118,rs16975256,rs72652040 3.09206e-295 314.643 inf 4 3.27449e-30 1.03867e-06 9.34883e-07,1.14467e-06 -0.000356989,0.0161387,-0.0160725,-0.0164774 9.40444e-05,0.000421122,0.000435164,0.00042508
471 rs12428472,rs12586118,rs16975256,rs72652040 3.08885e-295 314.643 inf 4 3.27109e-30 1.03867e-06 9.35079e-07,1.14354e-06 -0.000356963,0.0161387,-0.0160725,-0.0164773 9.40444e-05,0.000421122,0.000435164,0.00042508
472 rs12428468,rs12586118,rs16975256,rs72652040 3.08783e-295 314.643 inf 4 3.27002e-30 1.03867e-06 9.29421e-07,1.14252e-06 -0.000356955,0.0161387,-0.0160725,-0.0164773 9.40444e-05,0.000421122,0.000435164,0.00042508
473 rs12586118,rs16975256,rs72652040,rs9634476 3.06252e-295 314.639 inf 4 3.24321e-30 1.03866e-06 9.39135e-07,1.15012e-06 0.0160848,-0.0160612,-0.0164289,-0.000158775 0.000419252,0.000434798,0.000423489,4.18361e-05
474 rs12586118,rs16975256,rs72652040,rs9583444 2.95591e-295 314.624 inf 4 3.13031e-30 1.03861e-06 9.44009e-07,1.14933e-06 0.0160925,-0.0160392,-0.0164297,-0.000309043 0.000419505,0.00043416,0.000423525,8.16414e-05
475 rs12586118,rs16975256,rs72652040,rs79117294 2.6377e-295 314.574 inf 4 2.79332e-30 1.03845e-06 9.25858e-07,1.14374e-06 0.0161307,-0.016066,-0.0164705,-0.000348818 0.00042091,0.000435023,0.000424918,9.29171e-05
476 rs12586118,rs16975256,rs72652040,rs78989240 2.44613e-295 314.542 inf 4 2.59045e-30 1.03835e-06 9.39695e-07,1.14362e-06 0.0161295,-0.0160649,-0.0164693,-0.000346947 0.00042091,0.000435023,0.000424918,9.29171e-05
477 rs12586118,rs16975256,rs72652040,rs78213779 2.28684e-295 314.512 inf 4 2.42176e-30 1.03825e-06 9.44932e-07,1.14828e-06 0.0161284,-0.0160639,-0.0164683,-0.000345267 0.00042091,0.000435023,0.000424918,9.29171e-05
478 rs12429915,rs12586118,rs16975256,rs72652040 2.06283e-295 314.468 inf 4 2.18454e-30 1.03811e-06 9.43812e-07,1.13992e-06 -0.000346816,0.016132,-0.0160666,-0.0164709 9.40444e-05,0.000421122,0.000435164,0.00042508
479 rs12586118,rs16975256,rs72652040,rs79200751 2.04554e-295 314.464 inf 4 2.16623e-30 1.0381e-06 9.37873e-07,1.13985e-06 0.0161265,-0.0160623,-0.0164665,-0.000342467 0.00042091,0.000435023,0.000424918,9.29171e-05
480 rs12586118,rs16975256,rs72652040,rs78570879 1.91472e-295 314.435 inf 4 2.02769e-30 1.03801e-06 9.35652e-07,1.14388e-06 0.0161254,-0.0160614,-0.0164655,-0.000340797 0.00042091,0.000435023,0.000424918,9.29171e-05
481 rs113293725,rs12586118,rs16975256,rs72652040 1.89824e-295 314.431 inf 4 2.01024e-30 1.038e-06 9.38773e-07,1.15985e-06 -0.000340578,0.0161253,-0.0160612,-0.0164653 9.29171e-05,0.00042091,0.000435023,0.000424918
482 rs12586118,rs16975256,rs72652040,rs74933693 1.88862e-295 314.429 inf 4 2.00005e-30 1.03799e-06 9.38454e-07,1.14864e-06 0.0161252,-0.0160612,-0.0164652,-0.000340449 0.00042091,0.000435023,0.000424918,9.29171e-05
483 rs113937309,rs12586118,rs16975256,rs72652040 1.85273e-295 314.421 inf 4 1.96204e-30 1.03797e-06 9.33518e-07,1.14625e-06 -0.000339962,0.0161249,-0.0160609,-0.0164649 9.29171e-05,0.00042091,0.000435023,0.000424918
484 rs113549776,rs12586118,rs16975256,rs72652040 1.84025e-295 314.418 inf 4 1.94883e-30 1.03796e-06 9.3363e-07,1.14129e-06 -0.000339791,0.0161248,-0.0160608,-0.0164648 9.29171e-05,0.00042091,0.000435023,0.000424918
485 rs111950804,rs12586118,rs16975256,rs72652040 1.83197e-295 314.416 inf 4 1.94006e-30 1.03795e-06 9.41986e-07,1.14264e-06 -0.000339676,0.0161247,-0.0160607,-0.0164648 9.29171e-05,0.00042091,0.000435023,0.000424918
486 rs12586118,rs16975256,rs72652040,rs75268262 1.80289e-295 314.409 inf 4 1.90926e-30 1.03793e-06 9.38758e-07,1.14482e-06 0.0161244,-0.0160605,-0.0164645,-0.000339269 0.00042091,0.000435023,0.000424918,9.29171e-05
487 rs12586118,rs16975256,rs72652040,rs76195710 1.79775e-295 314.408 inf 4 1.90382e-30 1.03792e-06 9.27365e-07,1.14413e-06 0.0161244,-0.0160604,-0.0164645,-0.000339196 0.00042091,0.000435023,0.000424918,9.29171e-05
488 rs12586118,rs16975256,rs72652040,rs75914460 1.67096e-295 314.376 inf 4 1.76955e-30 1.03782e-06 9.26749e-07,1.1618e-06 0.0161232,-0.0160594,-0.0164633,-0.00033733 0.00042091,0.000435023,0.000424918,9.29171e-05
489 rs12586118,rs16975256,rs72652040,rs77262559 1.65216e-295 314.371 inf 4 1.74964e-30 1.03781e-06 9.38794e-07,1.15301e-06 0.016123,-0.0160592,-0.0164631,-0.00033704 0.00042091,0.000435023,0.000424918,9.29171e-05
490 rs12586118,rs146693173,rs16975256,rs72652040 1.63536e-295 314.367 inf 4 1.73184e-30 1.0378e-06 9.34921e-07,1.15115e-06 0.0160112,0.000426512,-0.0160024,-0.0163503 0.000417559,0.000117611,0.000433372,0.000421792
491 rs112833631,rs12586118,rs16975256,rs72652040 1.43964e-295 314.311 inf 4 1.52458e-30 1.03762e-06 9.37193e-07,1.15478e-06 -0.000329622,0.0161156,-0.0160532,-0.0164568 9.18328e-05,0.000420709,0.000434888,0.000424763
492 rs12429912,rs12586118,rs16975256,rs72652040 1.41136e-295 314.303 inf 4 1.49463e-30 1.03759e-06 9.36913e-07,1.14788e-06 -0.00033298,0.0161203,-0.0160569,-0.0164606 9.29171e-05,0.00042091,0.000435023,0.000424918
493 rs118160672,rs12586118,rs16975256,rs72652040 1.01183e-295 314.158 inf 4 1.07153e-30 1.03713e-06 9.38739e-07,1.15561e-06 0.000343635,0.0160846,-0.0160356,-0.0164549 9.84664e-05,0.00041975,0.000434473,0.000424907
494 rs12586118,rs16975256,rs72652040,rs75313398 7.45914e-296 314.026 inf 4 7.89924e-31 1.03671e-06 9.39709e-07,1.14142e-06 0.0160668,-0.0160011,-0.0163915,-0.000270353 0.000419286,0.000433564,0.000422911,7.95038e-05
495 rs12586118,rs16975256,rs72652040,rs74808643 7.42947e-296 314.024 inf 4 7.86781e-31 1.03671e-06 9.34257e-07,1.14411e-06 0.0160667,-0.016001,-0.0163915,-0.00027026 0.000419286,0.000433564,0.000422911,7.95038e-05
496 rs12586118,rs16975256,rs72652040,rs78022477 7.24216e-296 314.013 inf 4 7.66945e-31 1.03667e-06 9.30525e-07,1.1385e-06 0.0160663,-0.0160007,-0.0163912,-0.000269662 0.000419286,0.000433564,0.000422911,7.95038e-05
497 rs12586118,rs16975256,rs72652040,rs78092390 6.99459e-296 313.998 inf 4 7.40727e-31 1.03662e-06 9.35807e-07,1.13589e-06 0.0160658,-0.0160003,-0.0163908,-0.000268846 0.000419286,0.000433564,0.000422911,7.95038e-05
498 rs12586118,rs16975256,rs72652040,rs78464867 6.953e-296 313.995 inf 4 7.36324e-31 1.03661e-06 9.38198e-07,1.15891e-06 0.0160657,-0.0160002,-0.0163907,-0.000268705 0.000419286,0.000433564,0.000422911,7.95038e-05
499 rs12586118,rs16975256,rs72652040,rs76948695 6.89655e-296 313.992 inf 4 7.30345e-31 1.0366e-06 9.3464e-07,1.14031e-06 0.0160656,-0.0160001,-0.0163906,-0.000268514 0.000419286,0.000433564,0.000422911,7.95038e-05
500 rs12586118,rs16975256,rs72652040,rs79211527 6.75026e-296 313.982 inf 4 7.14853e-31 1.03657e-06 9.30526e-07,1.14636e-06 0.0160653,-0.0159999,-0.0163903,-0.000268008 0.000419286,0.000433564,0.000422911,7.95038e-05
501 rs12586118,rs16975256,rs72652040,rs75258862 6.7294e-296 313.981 inf 4 7.12644e-31 1.03657e-06 9.26658e-07,1.14236e-06 0.0160653,-0.0159999,-0.0163903,-0.000267935 0.000419286,0.000433564,0.000422911,7.95038e-05
502 rs12586118,rs16975256,rs72652040,rs79757400 6.7036e-296 313.979 inf 4 7.09911e-31 1.03656e-06 9.31498e-07,1.14123e-06 0.0160652,-0.0159998,-0.0163902,-0.000267845 0.000419286,0.000433564,0.000422911,7.95038e-05
503 rs12586118,rs16975256,rs72652040,rs79225674 6.51755e-296 313.967 inf 4 6.90209e-31 1.03653e-06 9.39745e-07,1.14347e-06 0.0160648,-0.0159995,-0.0163899,-0.00026718 0.000419286,0.000433564,0.000422911,7.95038e-05
504 rs12586118,rs16975256,rs72652040,rs77095382 5.93294e-296 313.926 inf 4 6.28299e-31 1.0364e-06 9.25806e-07,1.14015e-06 0.0160635,-0.0159983,-0.0163887,-0.000264947 0.000419286,0.000433564,0.000422911,7.95038e-05
505 rs12586118,rs16975256,rs58666681,rs72652040 5.61255e-296 313.902 inf 4 5.9437e-31 1.03632e-06 9.35224e-07,1.1433e-06 0.0160596,-0.0159954,-0.000261419,-0.0163857 0.00041918,0.0004335,7.8835e-05,0.000422844
506 rs12586118,rs16975256,rs72652040,rs77365899 5.53692e-296 313.896 inf 4 5.8636e-31 1.0363e-06 9.34526e-07,1.13641e-06 0.0160624,-0.0159975,-0.0163879,-0.000263294 0.000419286,0.000433564,0.000422911,7.95038e-05
507 rs12586118,rs16975256,rs72652040,rs73613275 5.18816e-296 313.868 inf 4 5.49427e-31 1.03621e-06 9.35461e-07,1.14362e-06 0.0160584,-0.0159944,-0.0163848,-0.000259543 0.00041918,0.0004335,0.000422844,7.8835e-05
508 rs12586118,rs16975256,rs72652040,rs77625611 5.13011e-296 313.863 inf 4 5.43279e-31 1.0362e-06 9.33161e-07,1.14169e-06 0.0160613,-0.0159966,-0.0163869,-0.000261455 0.000419286,0.000433564,0.000422911,7.95038e-05
509 rs12586118,rs16975256,rs72652040,rs73613282 5.10172e-296 313.861 inf 4 5.40272e-31 1.03619e-06 9.36152e-07,1.1523e-06 0.0160582,-0.0159942,-0.0163846,-0.00025914 0.00041918,0.0004335,0.000422844,7.8835e-05
510 rs12586118,rs16975256,rs72652040,rs73617001 3.70088e-296 313.721 inf 4 3.91923e-31 1.03577e-06 9.3497e-07,1.14928e-06 0.0159538,-0.0159186,-0.016311,0.00020369 0.000416787,0.000432036,0.000421327,6.38119e-05
511 rs12586118,rs16975256,rs72652040,rs78424303 3.06477e-296 313.639 inf 4 3.24559e-31 1.03549e-06 9.33994e-07,1.14534e-06 0.0160742,-0.0160131,-0.0164128,-0.000293693 0.0004201,0.000434301,0.00042404,9.38635e-05
512 rs12586118,rs139225128,rs16975256,rs72652040 2.98315e-296 313.628 inf 4 3.15916e-31 1.03545e-06 9.30234e-07,1.13356e-06 0.0160737,-0.000292882,-0.0160126,-0.0164124 0.0004201,9.38635e-05,0.000434301,0.00042404
513 rs12586118,rs16975256,rs72652040,rs79635430 2.90786e-296 313.617 inf 4 3.07943e-31 1.03542e-06 9.35285e-07,1.1382e-06 0.0160733,-0.0160123,-0.016412,-0.000292112 0.0004201,0.000434301,0.00042404,9.38635e-05
514 rs12586118,rs16975256,rs72652040,rs75967541 2.87963e-296 313.612 inf 4 3.04953e-31 1.0354e-06 9.39317e-07,1.13954e-06 0.0160731,-0.0160121,-0.0164118,-0.000291818 0.0004201,0.000434301,0.00042404,9.38635e-05
515 rs12429247,rs12586118,rs16975256,rs72652040 2.81556e-296 313.603 inf 4 2.98167e-31 1.03537e-06 9.27652e-07,1.14109e-06 -0.000291138,0.0160727,-0.0160118,-0.0164114 9.38635e-05,0.0004201,0.000434301,0.00042404
516 rs12586118,rs16975256,rs72652040,rs9521590 2.63364e-296 313.574 inf 4 2.78902e-31 1.03529e-06 9.3373e-07,1.14143e-06 0.0159758,-0.0159276,-0.0163107,-0.000250583 0.00041716,0.000432188,0.000421352,8.12931e-05
517 rs12586118,rs16975256,rs72652040,rs7996135 2.11213e-296 313.478 inf 4 2.23675e-31 1.03499e-06 9.327e-07,1.14146e-06 0.0159401,-0.0159187,-0.016291,0.000225914 0.000416662,0.000432078,0.000421121,7.50263e-05
518 rs12429445,rs12586118,rs16975256,rs72652040 1.9462e-296 313.442 inf 4 2.06103e-31 1.03487e-06 9.30942e-07,1.13793e-06 -0.00027641,0.0160613,-0.0160022,-0.0164012 9.27375e-05,0.000419894,0.000434163,0.00042388
519 rs12586118,rs16975256,rs72652040,rs79150539 1.88913e-296 313.429 inf 4 2.00059e-31 1.03483e-06 9.37895e-07,1.13513e-06 0.0160561,-0.015998,-0.0163968,-0.000272288 0.000419698,0.000434031,0.000423727,9.16544e-05
520 rs12586118,rs16975256,rs72652040,rs75029846 1.86455e-296 313.424 inf 4 1.97456e-31 1.03481e-06 9.30743e-07,1.13887e-06 0.0160559,-0.0159978,-0.0163966,-0.000271884 0.000419698,0.000434031,0.000423727,9.16544e-05
521 rs12586118,rs16975256,rs72652040,rs75893981 1.80754e-296 313.41 inf 4 1.91418e-31 1.03477e-06 9.37759e-07,1.13959e-06 0.0160553,-0.0159973,-0.0163961,-0.000270923 0.000419698,0.000434031,0.000423727,9.16544e-05
522 rs12586118,rs16975256,rs72652040,rs7996452 1.72068e-296 313.389 inf 4 1.82221e-31 1.03471e-06 9.37826e-07,1.13791e-06 0.0159367,-0.0159156,-0.0162881,0.000222327 0.000416637,0.000432053,0.000421101,7.5563e-05
523 rs12586118,rs16975256,rs72652040,rs7997724 1.67977e-296 313.378 inf 4 1.77888e-31 1.03468e-06 9.16866e-07,1.14283e-06 0.0159366,-0.0159155,-0.016288,0.000221708 0.000416637,0.000432053,0.000421101,7.5563e-05
524 rs12586118,rs16975256,rs72652040,rs7997910 1.67759e-296 313.378 inf 4 1.77657e-31 1.03468e-06 9.32772e-07,1.13738e-06 0.0159366,-0.0159155,-0.016288,0.000221674 0.000416637,0.000432053,0.000421101,7.5563e-05
525 rs12586118,rs16975256,rs72652040,rs9588066 1.63346e-296 313.366 inf 4 1.72983e-31 1.03463e-06 9.31237e-07,1.13128e-06 0.0160491,-0.0159922,-0.0163907,-0.000264741 0.000419512,0.000433905,0.000423581,9.06116e-05
526 rs12586118,rs16975256,rs72652040,rs78159381 1.59011e-296 313.354 inf 4 1.68392e-31 1.03459e-06 9.32309e-07,1.13301e-06 0.0160485,-0.015999,-0.0163888,-0.000237798 0.000419505,0.00043416,0.000423525,8.16414e-05
527 rs11617555,rs12586118,rs16975256,rs72652040 1.52507e-296 313.336 inf 4 1.61505e-31 1.03454e-06 9.30492e-07,1.1375e-06 -0.000110563,0.0159735,-0.0159423,-0.0163314 3.81177e-05,0.000417201,0.000432534,0.000421807
528 rs12586118,rs16975256,rs72652040,rs7982180 1.50543e-296 313.331 inf 4 1.59426e-31 1.03452e-06 9.32998e-07,1.14578e-06 0.0159985,-0.0159835,-0.0163475,-0.000108139 0.000417806,0.00043365,0.000422208,3.7352e-05
529 rs12586118,rs16975256,rs72652040,rs7994376 1.41792e-296 313.305 inf 4 1.50158e-31 1.03443e-06 9.26959e-07,1.13568e-06 0.0160466,-0.01599,-0.0163884,-0.000260315 0.000419512,0.000433905,0.000423581,9.06116e-05
530 rs12586118,rs16975256,rs72652040,rs7996685 1.38824e-296 313.296 inf 4 1.47015e-31 1.03442e-06 9.33434e-07,1.13826e-06 0.0159334,-0.0159125,-0.0162852,0.000218321 0.000416614,0.000432028,0.000421082,7.61136e-05
531 rs12429959,rs12586118,rs16975256,rs72652040 1.2395e-296 313.246 inf 4 1.31263e-31 1.03426e-06 9.30728e-07,1.14362e-06 0.00021689,0.0159305,-0.0159101,-0.0162829 7.66787e-05,0.000416592,0.000432004,0.000421064
532 rs12586118,rs16975256,rs72652040,rs77870171 1.19142e-296 313.229 inf 4 1.26172e-31 1.03419e-06 9.34852e-07,1.14621e-06 0.0160436,-0.0159874,-0.0163855,-0.000254766 0.000419512,0.000433905,0.000423581,9.06116e-05
533 rs12586118,rs16975256,rs4771655,rs72652040 1.17069e-296 313.222 inf 4 1.23976e-31 1.03418e-06 9.37957e-07,1.14552e-06 0.0159697,-0.0159327,-0.000107252,-0.0163221 0.00041717,0.000432385,3.81919e-05,0.000421659
534 rs12586118,rs16975256,rs6492237,rs72652040 1.11491e-296 313.2 inf 4 1.18069e-31 1.03411e-06 9.2837e-07,1.14039e-06 0.0159648,-0.0159173,-0.000224885,-0.0163011 0.000417081,0.000432117,8.06117e-05,0.000421288
535 rs12586118,rs16975256,rs72652040,rs7982954 1.03986e-296 313.17 inf 4 1.10121e-31 1.03401e-06 9.26966e-07,1.13806e-06 0.0160411,-0.0159852,-0.0163831,-0.000250343 0.000419512,0.000433905,0.000423581,9.06116e-05
536 rs11842447,rs12586118,rs16975256,rs72652040 7.21108e-297 313.011 inf 4 7.63654e-32 1.03351e-06 9.33782e-07,1.13724e-06 -0.00010117,0.0159747,-0.0159348,-0.0163232 3.84706e-05,0.000417392,0.000432527,0.000421788
537 rs12586118,rs16975256,rs72652040,rs9555654 6.58603e-297 312.972 inf 4 6.97461e-32 1.03339e-06 9.30289e-07,1.14158e-06 0.015945,-0.0159032,-0.0162925,0.000136061 0.000416801,0.000431961,0.00042121,5.24199e-05
538 rs12586118,rs16975256,rs72652040,rs72670117 6.57041e-297 312.971 inf 4 6.95807e-32 1.03339e-06 9.34029e-07,1.13957e-06 0.0159446,-0.0159033,-0.0162925,0.000136389 0.000416795,0.000431962,0.00042121,5.25645e-05
539 rs12586118,rs16975256,rs72652040,rs9555653 6.5074e-297 312.966 inf 4 6.89134e-32 1.03337e-06 9.31099e-07,1.14027e-06 0.0159449,-0.0159032,-0.0162925,0.000135818 0.000416801,0.000431961,0.00042121,5.24199e-05
540 rs12586118,rs16975256,rs35384359,rs72652040 6.49784e-297 312.966 inf 4 6.88122e-32 1.03337e-06 9.28975e-07,1.14385e-06 0.0159574,-0.0159272,-9.90376e-05,-0.0163128 0.000417021,0.00043238,3.82379e-05,0.000421573
541 rs12586118,rs16975256,rs72652040,rs72670118 6.47606e-297 312.964 inf 4 6.85815e-32 1.03337e-06 9.25529e-07,1.13502e-06 0.0159445,-0.0159032,-0.0162924,0.000136096 0.000416795,0.000431962,0.00042121,5.25645e-05
542 rs12586118,rs16975256,rs72652040,rs9559677 6.36473e-297 312.957 inf 4 6.74025e-32 1.03334e-06 9.31527e-07,1.1427e-06 0.0159444,-0.0159031,-0.0162923,0.000135743 0.000416795,0.000431962,0.00042121,5.25645e-05
543 rs12586118,rs16975256,rs72652040,rs9559679 6.34517e-297 312.956 inf 4 6.71954e-32 1.03334e-06 9.35237e-07,1.13505e-06 0.0159444,-0.0159031,-0.0162923,0.000135681 0.000416795,0.000431962,0.00042121,5.25645e-05
544 rs12586118,rs16975256,rs72652040,rs75860263 6.04376e-297 312.934 inf 4 6.40034e-32 1.03326e-06 9.31592e-07,1.13706e-06 0.016031,-0.0159792,-0.0163695,0.000187284 0.000419524,0.000434018,0.00042341,7.32002e-05
545 rs11069817,rs12586118,rs16975256,rs72652040 5.78203e-297 312.915 inf 4 6.12317e-32 1.03321e-06 9.33964e-07,1.139e-06 -9.72992e-05,0.0159564,-0.0159261,-0.0163118 3.82379e-05,0.000417021,0.00043238,0.000421573
546 rs12586118,rs16975256,rs35252417,rs72652040 5.2579e-297 312.874 inf 4 5.56812e-32 1.03308e-06 9.33129e-07,1.13755e-06 0.0159561,-0.0159256,-9.59071e-05,-0.0163113 0.000417033,0.000432388,3.82563e-05,0.000421581
547 rs11069816,rs12586118,rs16975256,rs72652040 5.18983e-297 312.868 inf 4 5.49603e-32 1.03306e-06 9.3606e-07,1.1383e-06 -9.56617e-05,0.0159555,-0.0159251,-0.0163108 3.82379e-05,0.000417021,0.00043238,0.000421573
548 rs12586118,rs16975256,rs72652040,rs74615119 4.92621e-297 312.846 inf 4 5.21686e-32 1.03298e-06 9.34119e-07,1.13472e-06 0.0159509,-0.0158999,-0.0162884,0.00018415 0.00041694,0.00043194,0.000421176,7.42676e-05
549 rs12586118,rs16975256,rs2151658,rs72652040 4.78466e-297 312.833 inf 4 5.06695e-32 1.03295e-06 9.29044e-07,1.14883e-06 0.0159562,-0.0159207,-9.4123e-05,-0.0163138 0.000417052,0.000432301,3.81233e-05,0.00042166
550 rs12586118,rs12871341,rs16975256,rs72652040 4.70457e-297 312.826 inf 4 4.98214e-32 1.03293e-06 9.30791e-07,1.15107e-06 0.0159552,-9.41949e-05,-0.0159245,-0.0163102 0.000417033,3.82563e-05,0.000432388,0.000421581
551 rs12586118,rs16975256,rs72652040,rs7998044 4.66641e-297 312.822 inf 4 4.94173e-32 1.0329e-06 9.37507e-07,1.14085e-06 0.0159284,-0.0159263,-0.0162897,-0.000215721 0.000416609,0.000432434,0.000421201,8.78387e-05
552 rs12429440,rs12586118,rs16975256,rs72652040 4.58083e-297 312.814 inf 4 4.8511e-32 1.03289e-06 9.26862e-07,1.14209e-06 -9.37345e-05,0.0159544,-0.0159239,-0.0163096 3.82379e-05,0.000417021,0.00043238,0.000421573
553 rs12584271,rs12586118,rs16975256,rs72652040 4.12675e-297 312.769 inf 4 4.37023e-32 1.03275e-06 9.34174e-07,1.13563e-06 -9.20917e-05,0.0159535,-0.0159228,-0.0163086 3.82379e-05,0.000417021,0.00043238,0.000421573
554 rs12583752,rs12586118,rs16975256,rs72652040 3.92246e-297 312.747 inf 4 4.15389e-32 1.03256e-06 9.23374e-07,1.14602e-06 -0.000126722,0.0160121,-0.0159914,-0.0162983 5.38711e-05,0.000419105,0.000435052,0.000421379
555 rs12586118,rs12872955,rs16975256,rs72652040 3.91046e-297 312.745 inf 4 4.14118e-32 1.03267e-06 9.25168e-07,1.13713e-06 0.0159525,-9.11894e-05,-0.0159219,-0.0163077 0.00041701,3.82197e-05,0.000432372,0.000421565
556 rs12586118,rs12872826,rs16975256,rs72652040 3.89419e-297 312.743 inf 4 4.12395e-32 1.03267e-06 9.29997e-07,1.13823e-06 0.0159524,-9.11226e-05,-0.0159219,-0.0163077 0.00041701,3.82197e-05,0.000432372,0.000421565
557 rs11616736,rs12586118,rs16975256,rs72652040 3.6924e-297 312.72 inf 4 3.91026e-32 1.03259e-06 9.35034e-07,1.1399e-06 -9.03088e-05,0.0159525,-0.0159217,-0.0163075 3.82379e-05,0.000417021,0.00043238,0.000421573
558 rs112646314,rs12586118,rs16975256,rs72652040 3.46398e-297 312.693 inf 4 3.66836e-32 1.03249e-06 9.25515e-07,1.14586e-06 -0.000190348,0.0160192,-0.0159722,-0.0163616 8.16414e-05,0.000419505,0.00043416,0.000423525
559 rs12586118,rs16975256,rs72652040,rs8002682 3.40431e-297 312.685 inf 4 3.60516e-32 1.03247e-06 9.38216e-07,1.13816e-06 0.0160188,-0.0159718,-0.0163612,-0.000189738 0.000419505,0.00043416,0.000423525,8.16414e-05
560 rs11069815,rs12586118,rs16975256,rs72652040 3.39935e-297 312.684 inf 4 3.59991e-32 1.03248e-06 9.32567e-07,1.13432e-06 -8.87131e-05,0.0159486,-0.0159188,-0.0163046 3.81327e-05,0.000416955,0.000432331,0.000421525
561 rs12586118,rs16975256,rs72652040,rs7322474 3.37949e-297 312.682 inf 4 3.57888e-32 1.03246e-06 9.34198e-07,1.13216e-06 0.0160187,-0.0159717,-0.0163611,-0.000189481 0.000419505,0.00043416,0.000423525,8.16414e-05
562 rs12586118,rs16975256,rs72652040,rs73615290 3.37867e-297 312.682 inf 4 3.57801e-32 1.03246e-06 9.35311e-07,1.13924e-06 0.0160187,-0.0159717,-0.0163611,-0.000189473 0.000419505,0.00043416,0.000423525,8.16414e-05
563 rs12585031,rs12586118,rs16975256,rs72652040 3.37657e-297 312.682 inf 4 3.57579e-32 1.03246e-06 9.31615e-07,1.13998e-06 -0.000189451,0.0160187,-0.0159717,-0.0163611 8.16414e-05,0.000419505,0.00043416,0.000423525
564 rs12586118,rs16975256,rs72652040,rs73615283 3.20779e-297 312.659 inf 4 3.39705e-32 1.03239e-06 9.29137e-07,1.14144e-06 0.0160193,-0.0159726,-0.0163594,-0.000186237 0.000419597,0.000434254,0.000423498,8.10475e-05
565 rs12586118,rs16975256,rs72652040,rs7991628 3.08522e-297 312.642 inf 4 3.26725e-32 1.03234e-06 9.34072e-07,1.14752e-06 0.0160167,-0.0159699,-0.0163592,-0.000186249 0.000419505,0.00043416,0.000423525,8.16414e-05
566 rs12586118,rs16975256,rs72652040,rs7998434 3.0737e-297 312.641 inf 4 3.25505e-32 1.03234e-06 9.28063e-07,1.13805e-06 0.01592,-0.0158775,-0.0162688,0.000134196 0.000416544,0.000431743,0.000420987,5.87687e-05
567 rs12586118,rs16975256,rs72652040,rs9555650 3.05628e-297 312.638 inf 4 3.2366e-32 1.03233e-06 9.31439e-07,1.13939e-06 0.0159204,-0.0158762,-0.0162701,0.000116047 0.000416548,0.000431735,0.000420997,5.08774e-05
568 rs12586118,rs16975256,rs72652040,rs78845690 2.88345e-297 312.613 inf 4 3.05357e-32 1.03224e-06 9.30266e-07,1.1475e-06 0.0160152,-0.0159685,-0.0163578,-0.000183812 0.000419505,0.00043416,0.000423525,8.16414e-05
569 rs12586118,rs16975256,rs72652040,rs75710656 2.85095e-297 312.608 inf 4 3.01916e-32 1.03223e-06 9.35284e-07,1.13587e-06 0.0160149,-0.0159683,-0.0163576,-0.000183401 0.000419505,0.00043416,0.000423525,8.16414e-05
570 rs12586118,rs16975256,rs58103358,rs72652040 2.84568e-297 312.607 inf 4 3.01358e-32 1.03222e-06 9.27124e-07,1.14215e-06 0.0160149,-0.0159682,-0.000183334,-0.0163575 0.000419505,0.00043416,8.16414e-05,0.000423525
571 rs12586118,rs16975256,rs72652040,rs75581297 2.83543e-297 312.606 inf 4 3.00272e-32 1.03222e-06 9.32022e-07,1.14401e-06 0.0160148,-0.0159682,-0.0163575,-0.000183203 0.000419505,0.00043416,0.000423525,8.16414e-05
572 rs12586118,rs16975256,rs72652040,rs76538120 2.82039e-297 312.603 inf 4 2.9868e-32 1.03221e-06 9.29898e-07,1.13757e-06 0.0160147,-0.015968,-0.0163574,-0.000183009 0.000419505,0.00043416,0.000423525,8.16414e-05
573 rs12586118,rs16975256,rs72652040,rs76105080 2.81978e-297 312.603 inf 4 2.98615e-32 1.03221e-06 9.28665e-07,1.14425e-06 0.0160147,-0.015968,-0.0163573,-0.000183001 0.000419505,0.00043416,0.000423525,8.16414e-05
574 rs11616412,rs12586118,rs16975256,rs72652040 2.81117e-297 312.602 inf 4 2.97703e-32 1.03222e-06 9.29413e-07,1.13914e-06 -8.54846e-05,0.0159449,-0.0159152,-0.0163021 3.81092e-05,0.000416911,0.000432292,0.00042151
575 rs12586118,rs16975256,rs58503998,rs72652040 2.80988e-297 312.602 inf 4 2.97567e-32 1.03222e-06 9.29471e-07,1.12917e-06 0.0159199,-0.0158751,0.000113587,-0.0162691 0.000416546,0.000431731,5.06243e-05,0.000420991
576 rs12586118,rs16975256,rs72652040,rs75857617 2.78176e-297 312.597 inf 4 2.94589e-32 1.03219e-06 9.30704e-07,1.13306e-06 0.0160144,-0.0159678,-0.0163571,-0.000182506 0.000419505,0.00043416,0.000423525,8.16414e-05
577 rs12586118,rs16975256,rs72652040,rs78470266 2.75658e-297 312.593 inf 4 2.91922e-32 1.03218e-06 9.32297e-07,1.1417e-06 0.0160142,-0.0159676,-0.0163569,-0.000182174 0.000419505,0.00043416,0.000423525,8.16414e-05
578 rs12586118,rs16975256,rs4773116,rs72652040 2.74634e-297 312.592 inf 4 2.90837e-32 1.03204e-06 9.36285e-07,1.14215e-06 0.0159687,-0.0158667,-9.32308e-05,-0.0162559 0.000417596,0.000431707,4.26888e-05,0.000420928
579 rs12586118,rs16975256,rs72652040,rs74475790 2.74036e-297 312.591 inf 4 2.90204e-32 1.03217e-06 9.34236e-07,1.14102e-06 0.016014,-0.0159675,-0.0163568,-0.000181957 0.000419505,0.00043416,0.000423525,8.16414e-05
580 rs12586118,rs16975256,rs2095284,rs72652040 2.70976e-297 312.586 inf 4 2.86963e-32 1.03216e-06 9.30618e-07,1.13829e-06 0.0160138,-0.0159672,-0.000181546,-0.0163565 0.000419505,0.00043416,8.16414e-05,0.000423525
581 rs12586118,rs16975256,rs72652040,rs7999458 2.68912e-297 312.583 inf 4 2.84778e-32 1.03215e-06 9.32111e-07,1.14252e-06 0.0160136,-0.0159671,-0.0163564,-0.000181265 0.000419505,0.00043416,0.000423525,8.16414e-05
582 rs12586118,rs16975256,rs72652040,rs9588041 2.68779e-297 312.582 inf 4 2.84637e-32 1.03215e-06 9.27357e-07,1.13533e-06 0.0160136,-0.0159671,-0.0163563,-0.000181247 0.000419505,0.00043416,0.000423525,8.16414e-05
583 rs111909475,rs12586118,rs16975256,rs72652040 2.68748e-297 312.582 inf 4 2.84604e-32 1.03215e-06 9.30442e-07,1.13516e-06 -0.000181242,0.0160136,-0.015967,-0.0163563 8.16414e-05,0.000419505,0.00043416,0.000423525
584 rs113215962,rs12586118,rs16975256,rs72652040 2.67348e-297 312.58 inf 4 2.83122e-32 1.03214e-06 9.21941e-07,1.13506e-06 -0.00018105,0.0160135,-0.0159669,-0.0163562 8.16414e-05,0.000419505,0.00043416,0.000423525
585 rs12586118,rs16975256,rs72652040,rs75206536 2.6551e-297 312.577 inf 4 2.81175e-32 1.03213e-06 9.33464e-07,1.14114e-06 0.0160133,-0.0159668,-0.0163561,-0.000180796 0.000419505,0.00043416,0.000423525,8.16414e-05
586 rs12586118,rs16975256,rs2105075,rs72652040 2.65051e-297 312.576 inf 4 2.80689e-32 1.03213e-06 9.35316e-07,1.13423e-06 0.0160133,-0.0159668,-0.000180732,-0.016356 0.000419505,0.00043416,8.16414e-05,0.000423525
587 rs12586118,rs16975256,rs6492233,rs72652040 2.64613e-297 312.576 inf 4 2.80225e-32 1.03212e-06 9.33845e-07,1.13391e-06 0.0160132,-0.0159667,-0.000180671,-0.016356 0.000419505,0.00043416,8.16414e-05,0.000423525
588 rs12586118,rs16975256,rs4773115,rs72652040 2.59312e-297 312.567 inf 4 2.74611e-32 1.03196e-06 9.26661e-07,1.13851e-06 0.0159678,-0.0158667,-9.20162e-05,-0.0162558 0.000417591,0.000431707,4.26441e-05,0.000420928
589 rs12586118,rs16975256,rs72652040,rs9588039 2.50938e-297 312.553 inf 4 2.65743e-32 1.03206e-06 9.214e-07,1.14203e-06 0.0159817,-0.015951,-0.0163258,0.000153625 0.000418065,0.000433497,0.000422261,7.01261e-05
590 rs12586118,rs16975256,rs72652040,rs73615262 2.49528e-297 312.55 inf 4 2.64251e-32 1.03204e-06 9.30477e-07,1.14195e-06 0.0160119,-0.0159655,-0.0163548,-0.000178493 0.000419505,0.00043416,0.000423525,8.16414e-05
591 rs12586118,rs16975256,rs72652040,rs9588044 2.49336e-297 312.55 inf 4 2.64047e-32 1.03204e-06 9.25561e-07,1.14553e-06 0.0160119,-0.0159655,-0.0163547,-0.000178464 0.000419505,0.00043416,0.000423525,8.16414e-05
592 rs12586118,rs16975256,rs6492234,rs72652040 2.40286e-297 312.534 inf 4 2.54463e-32 1.03199e-06 9.37518e-07,1.14555e-06 0.0160126,-0.0159666,-0.000175751,-0.0163534 0.000419597,0.000434254,8.10475e-05,0.000423498
593 rs117589667,rs12586118,rs16975256,rs72652040 2.3927e-297 312.532 inf 4 2.53387e-32 1.032e-06 9.34002e-07,1.13935e-06 0.000233174,0.0159231,-0.0158803,-0.0162763 0.00010741,0.000416583,0.000431766,0.00042107
594 rs12586118,rs16975256,rs72652040,rs9559692 2.36344e-297 312.527 inf 4 2.50289e-32 1.03198e-06 9.33852e-07,1.13307e-06 0.0159033,-0.0158647,-0.0162543,8.80619e-05 0.000416468,0.000431706,0.000420926,4.06654e-05
595 rs12586118,rs16975256,rs72652040,rs75832377 2.28786e-297 312.512 inf 4 2.42285e-32 1.03193e-06 9.29947e-07,1.14447e-06 0.0159032,-0.0158692,-0.0162616,0.000220992 0.000416468,0.000431711,0.000420947,0.000102797
596 rs12586118,rs16975256,rs72652040,rs80276601 2.27625e-297 312.51 inf 4 2.41055e-32 1.03192e-06 9.33054e-07,1.14178e-06 0.0160097,-0.0159635,-0.0163528,-0.000175028 0.000419505,0.00043416,0.000423525,8.16414e-05
597 rs113879629,rs12586118,rs16975256,rs72652040 2.25936e-297 312.507 inf 4 2.39266e-32 1.03192e-06 9.27412e-07,1.13109e-06 0.000220391,0.0159032,-0.0158692,-0.0162615 0.000102797,0.000416468,0.000431711,0.000420947
598 rs12586118,rs16975256,rs72652040,rs75908495 2.24995e-297 312.505 inf 4 2.38269e-32 1.03191e-06 9.29175e-07,1.13483e-06 0.0159032,-0.0158692,-0.0162615,0.000220191 0.000416468,0.000431711,0.000420947,0.000102797
599 rs12586118,rs16975256,rs72652040,rs78862775 2.23527e-297 312.502 inf 4 2.36716e-32 1.0319e-06 9.28347e-07,1.14632e-06 0.0159032,-0.0158692,-0.0162615,0.000219877 0.000416468,0.000431711,0.000420947,0.000102797
600 rs118054636,rs12586118,rs16975256,rs72652040 2.18173e-297 312.492 inf 4 2.31045e-32 1.03187e-06 9.25749e-07,1.13351e-06 0.000218709,0.0159032,-0.0158691,-0.0162615 0.000102797,0.000416468,0.000431711,0.000420947
601 rs12586118,rs140368115,rs16975256,rs72652040 2.17994e-297 312.492 inf 4 2.30856e-32 1.03187e-06 9.29979e-07,1.13646e-06 0.0159032,0.000218669,-0.0158691,-0.0162615 0.000416468,0.000102797,0.000431711,0.000420947
602 rs12586118,rs16975256,rs72652040,rs78498894 2.17475e-297 312.49 inf 4 2.30306e-32 1.03186e-06 9.3096e-07,1.13596e-06 0.0159032,-0.0158691,-0.0162615,0.000218554 0.000416468,0.000431711,0.000420947,0.000102797
603 rs12586118,rs16975256,rs72652040,rs78475233 2.17068e-297 312.49 inf 4 2.29876e-32 1.03186e-06 9.37278e-07,1.13417e-06 0.0159032,-0.0158691,-0.0162615,0.000218463 0.000416468,0.000431711,0.000420947,0.000102797
604 rs12586118,rs16975256,rs72652040,rs9559720 2.17003e-297 312.49 inf 4 2.29807e-32 1.03185e-06 9.34556e-07,1.14166e-06 0.0159636,-0.0159142,-0.0162983,0.000125792 0.000417486,0.000432336,0.000421482,5.92998e-05
605 rs12586118,rs16975256,rs72652040,rs76965530 2.16947e-297 312.489 inf 4 2.29747e-32 1.03186e-06 9.23756e-07,1.14721e-06 0.0159032,-0.0158691,-0.0162615,0.000218436 0.000416468,0.000431711,0.000420947,0.000102797
606 rs113438543,rs12586118,rs16975256,rs72652040 2.16792e-297 312.489 inf 4 2.29583e-32 1.03186e-06 9.36806e-07,1.14697e-06 0.000218402,0.0159032,-0.0158691,-0.0162615 0.000102797,0.000416468,0.000431711,0.000420947
607 rs117545636,rs12586118,rs16975256,rs72652040 2.15046e-297 312.486 inf 4 2.27734e-32 1.03185e-06 9.30109e-07,1.13841e-06 0.00021801,0.0159032,-0.0158691,-0.0162614 0.000102797,0.000416468,0.000431711,0.000420947
608 rs112655468,rs12586118,rs16975256,rs72652040 2.14916e-297 312.485 inf 4 2.27596e-32 1.03185e-06 9.34994e-07,1.137e-06 0.000221193,0.0159012,-0.0158676,-0.01626 0.000104318,0.000416467,0.000431708,0.000420941
609 rs12586118,rs16975256,rs72652040,rs74968493 2.14385e-297 312.484 inf 4 2.27033e-32 1.03184e-06 9.38046e-07,1.13943e-06 0.0159012,-0.0158676,-0.01626,0.000221071 0.000416467,0.000431708,0.000420941,0.000104318
610 rs12586118,rs16975256,rs72652040,rs77057484 2.1351e-297 312.482 inf 4 2.26107e-32 1.03184e-06 9.27228e-07,1.13816e-06 0.0159012,-0.0158676,-0.01626,0.00022087 0.000416467,0.000431708,0.000420941,0.000104318
611 rs12586118,rs16975256,rs72652040,rs78752700 2.07447e-297 312.47 inf 4 2.19686e-32 1.03178e-06 9.34549e-07,1.14696e-06 0.0159368,-0.0158857,-0.016266,-0.000289722 0.000416803,0.000431822,0.000420976,0.000138086
612 rs12586118,rs16975256,rs72652040,rs7995016 2.0583e-297 312.467 inf 4 2.17974e-32 1.03178e-06 9.31649e-07,1.14009e-06 0.0159663,-0.0159125,-0.0163013,0.000118296 0.000417607,0.000432308,0.000421573,5.64485e-05
613 rs12586118,rs16975256,rs1972495,rs72652040 2.05751e-297 312.466 inf 4 2.17891e-32 1.03178e-06 9.30689e-07,1.13637e-06 0.0159663,-0.0159125,0.000118286,-0.0163013 0.000417607,0.000432308,5.64485e-05,0.000421573
614 rs12586118,rs16975256,rs72652040,rs9521583 2.03966e-297 312.463 inf 4 2.16e-32 1.03177e-06 9.26037e-07,1.13441e-06 0.0159439,-0.0159044,-0.0163065,0.000155486 0.000416955,0.000432121,0.000421721,7.42523e-05
615 rs113501770,rs12586118,rs16975256,rs72652040 2.03615e-297 312.462 inf 4 2.15628e-32 1.03176e-06 9.23396e-07,1.14022e-06 -0.000288493,0.0159366,-0.0158856,-0.016266 0.000138086,0.000416803,0.000431822,0.000420976
616 rs12586118,rs16975256,rs72652040,rs77215001 2.01995e-297 312.458 inf 4 2.13913e-32 1.03176e-06 9.33011e-07,1.13121e-06 0.0159032,-0.0158691,-0.0162613,0.000214954 0.000416468,0.000431711,0.000420947,0.000102797
617 rs12586118,rs16975256,rs72652040,rs79777153 1.96393e-297 312.446 inf 4 2.07981e-32 1.03172e-06 9.30638e-07,1.14485e-06 0.0159012,-0.0158676,-0.0162599,0.000216713 0.000416467,0.000431708,0.000420941,0.000104318
618 rs117242770,rs12586118,rs16975256,rs72652040 1.95926e-297 312.445 inf 4 2.07486e-32 1.03172e-06 9.2591e-07,1.13802e-06 0.000213449,0.0159032,-0.015869,-0.0162612 0.000102797,0.000416468,0.000431711,0.000420947
619 rs12586118,rs16975256,rs72652040,rs9989105 1.94836e-297 312.443 inf 4 2.06332e-32 1.03171e-06 9.19537e-07,1.13781e-06 0.0159012,-0.0158676,-0.0162599,0.000216313 0.000416467,0.000431708,0.000420941,0.000104318
620 rs12586118,rs16975256,rs72652040,rs76002588 1.93625e-297 312.44 inf 4 2.05049e-32 1.0317e-06 9.32235e-07,1.13691e-06 0.0159032,-0.015869,-0.0162612,0.000212863 0.000416468,0.000431711,0.000420947,0.000102797
621 rs117355333,rs12586118,rs16975256,rs72652040 1.92498e-297 312.437 inf 4 2.03855e-32 1.0317e-06 9.36357e-07,1.13816e-06 0.000212573,0.0159032,-0.015869,-0.0162612 0.000102797,0.000416468,0.000431711,0.000420947
622 rs12586118,rs16975256,rs72652040,rs79824311 1.92368e-297 312.437 inf 4 2.03718e-32 1.0317e-06 9.23403e-07,1.13742e-06 0.0159032,-0.015869,-0.0162612,0.00021254 0.000416468,0.000431711,0.000420947,0.000102797
623 rs116899108,rs12586118,rs16975256,rs72652040 1.92275e-297 312.437 inf 4 2.03619e-32 1.0317e-06 9.26263e-07,1.14338e-06 0.000212516,0.0159032,-0.015869,-0.0162612 0.000102797,0.000416468,0.000431711,0.000420947
624 rs12586118,rs142577297,rs16975256,rs72652040 1.9092e-297 312.434 inf 4 2.02184e-32 1.03169e-06 9.2764e-07,1.14105e-06 0.0159032,0.000212164,-0.015869,-0.0162612 0.000416468,0.000102797,0.000431711,0.000420947
625 rs12586118,rs16975256,rs72652040,rs77700689 1.8949e-297 312.431 inf 4 2.0067e-32 1.03168e-06 9.34078e-07,1.14179e-06 0.0159032,-0.015869,-0.0162612,0.000211789 0.000416468,0.000431711,0.000420947,0.000102797
626 rs12586118,rs16975256,rs72652040,rs7986126 1.8899e-297 312.43 inf 4 2.0014e-32 1.03167e-06 9.30451e-07,1.13223e-06 0.0159051,-0.0158704,-0.0162625,-0.000208681 0.00041647,0.000431715,0.000420954,0.000101346
627 rs12586118,rs16975256,rs72652040,rs76468749 1.85812e-297 312.422 inf 4 1.96776e-32 1.03165e-06 9.18016e-07,1.13906e-06 0.0159032,-0.015869,-0.0162611,0.000210809 0.000416468,0.000431711,0.000420947,0.000102797
628 rs12586118,rs16975256,rs72652040,rs74950180 1.85678e-297 312.422 inf 4 1.96634e-32 1.03165e-06 9.24675e-07,1.13097e-06 0.0159032,-0.015869,-0.0162611,0.000210773 0.000416468,0.000431711,0.000420947,0.000102797
629 rs12586118,rs16975256,rs72652040,rs74342468 1.85579e-297 312.422 inf 4 1.96529e-32 1.03165e-06 9.30607e-07,1.13686e-06 0.0159032,-0.015869,-0.0162611,0.000210746 0.000416468,0.000431711,0.000420947,0.000102797
630 rs117825981,rs12586118,rs16975256,rs72652040 1.85291e-297 312.421 inf 4 1.96223e-32 1.03164e-06 9.24194e-07,1.14305e-06 0.000210668,0.0159032,-0.015869,-0.0162611 0.000102797,0.000416468,0.000431711,0.000420947
631 rs12586118,rs16975256,rs72652040,rs79900187 1.85244e-297 312.421 inf 4 1.96174e-32 1.03164e-06 9.36431e-07,1.14425e-06 0.0159032,-0.015869,-0.0162611,0.000210655 0.000416468,0.000431711,0.000420947,0.000102797
632 rs118076204,rs12586118,rs16975256,rs72652040 1.85165e-297 312.421 inf 4 1.96089e-32 1.03164e-06 9.34427e-07,1.13589e-06 0.000210634,0.0159032,-0.015869,-0.0162611 0.000102797,0.000416468,0.000431711,0.000420947
633 rs12428285,rs12586118,rs16975256,rs72652040 1.85081e-297 312.42 inf 4 1.96001e-32 1.03164e-06 9.31677e-07,1.13787e-06 0.000210611,0.0159032,-0.015869,-0.0162611 0.000102797,0.000416468,0.000431711,0.000420947
634 rs12586118,rs16975256,rs72652040,rs75858572 1.84961e-297 312.42 inf 4 1.95874e-32 1.03164e-06 9.28642e-07,1.13484e-06 0.0159032,-0.015869,-0.0162611,0.000210578 0.000416468,0.000431711,0.000420947,0.000102797
635 rs12586118,rs16975256,rs72652040,rs75916162 1.8489e-297 312.42 inf 4 1.95798e-32 1.03164e-06 9.36687e-07,1.13076e-06 0.0159032,-0.015869,-0.0162611,0.000210559 0.000416468,0.000431711,0.000420947,0.000102797
636 rs117873412,rs12586118,rs16975256,rs72652040 1.8474e-297 312.42 inf 4 1.9564e-32 1.03164e-06 9.30357e-07,1.14234e-06 0.000210518,0.0159032,-0.015869,-0.0162611 0.000102797,0.000416468,0.000431711,0.000420947
637 rs12586118,rs16975256,rs36033848,rs72652040 1.84581e-297 312.419 inf 4 1.95472e-32 1.03164e-06 9.29627e-07,1.13607e-06 0.0159032,-0.015869,0.000210475,-0.0162611 0.000416468,0.000431711,0.000102797,0.000420947
638 rs117543934,rs12586118,rs16975256,rs72652040 1.84579e-297 312.419 inf 4 1.95469e-32 1.03164e-06 9.35913e-07,1.13776e-06 0.000210475,0.0159032,-0.015869,-0.0162611 0.000102797,0.000416468,0.000431711,0.000420947
639 rs12586118,rs16975256,rs72652040,rs77150440 1.84444e-297 312.419 inf 4 1.95326e-32 1.03164e-06 9.28863e-07,1.13634e-06 0.0159032,-0.015869,-0.0162611,0.000210438 0.000416468,0.000431711,0.000420947,0.000102797
640 rs12586118,rs16975256,rs72652040,rs78944647 1.84342e-297 312.419 inf 4 1.95219e-32 1.03164e-06 9.31924e-07,1.13831e-06 0.0159032,-0.015869,-0.0162611,0.00021041 0.000416468,0.000431711,0.000420947,0.000102797
641 rs12586118,rs16975256,rs72652040,rs78835955 1.84148e-297 312.418 inf 4 1.95013e-32 1.03164e-06 9.36576e-07,1.13882e-06 0.0159032,-0.015869,-0.0162611,0.000210357 0.000416468,0.000431711,0.000420947,0.000102797
642 rs12586118,rs16975256,rs72652040,rs80100260 1.8375e-297 312.417 inf 4 1.94592e-32 1.03163e-06 9.30521e-07,1.13718e-06 0.0159032,-0.015869,-0.0162611,0.000210249 0.000416468,0.000431711,0.000420947,0.000102797
643 rs116914749,rs12586118,rs16975256,rs72652040 1.83386e-297 312.416 inf 4 1.94206e-32 1.03163e-06 9.34117e-07,1.13312e-06 0.000210149,0.0159032,-0.015869,-0.0162611 0.000102797,0.000416468,0.000431711,0.000420947
644 rs116915782,rs12586118,rs16975256,rs72652040 1.83201e-297 312.416 inf 4 1.9401e-32 1.03163e-06 9.31586e-07,1.14045e-06 0.000210098,0.0159032,-0.015869,-0.0162611 0.000102797,0.000416468,0.000431711,0.000420947
645 rs12586118,rs16975256,rs72652040,rs77592228 1.83064e-297 312.416 inf 4 1.93865e-32 1.03163e-06 9.31598e-07,1.13872e-06 0.0159032,-0.015869,-0.0162611,0.00021006 0.000416468,0.000431711,0.000420947,0.000102797
646 rs12586118,rs16975256,rs72652040,rs78013491 1.82847e-297 312.415 inf 4 1.93635e-32 1.03163e-06 9.37643e-07,1.12597e-06 0.0159032,-0.015869,-0.0162611,0.000210001 0.000416468,0.000431711,0.000420947,0.000102797
647 rs12586118,rs16975256,rs72652040,rs80107911 1.79067e-297 312.406 inf 4 1.89632e-32 1.0316e-06 9.31092e-07,1.14029e-06 0.0159032,-0.0158689,-0.0162611,0.000208947 0.000416468,0.000431711,0.000420947,0.000102797
648 rs12586118,rs16975256,rs56323215,rs72652040 1.76222e-297 312.399 inf 4 1.86619e-32 1.03158e-06 9.30717e-07,1.14392e-06 0.0159032,-0.0158689,0.000208135,-0.016261 0.000416468,0.000431711,0.000102797,0.000420947
649 rs12586118,rs16975256,rs72652040,rs76341974 1.76182e-297 312.399 inf 4 1.86577e-32 1.03158e-06 9.29415e-07,1.14117e-06 0.0159032,-0.0158689,-0.016261,0.000208124 0.000416468,0.000431711,0.000420947,0.000102797
650 rs12586118,rs16975256,rs72652040,rs75455227 1.74731e-297 312.395 inf 4 1.8504e-32 1.03156e-06 9.285e-07,1.13189e-06 0.0159032,-0.0158689,-0.016261,0.000207703 0.000416468,0.000431711,0.000420947,0.000102797
651 rs12586118,rs16975256,rs72652040,rs9559715 1.71641e-297 312.388 inf 4 1.81768e-32 1.03148e-06 9.28332e-07,1.13202e-06 0.0159369,-0.0158631,-0.0162525,7.81336e-05 0.000416842,0.000431707,0.000420925,3.92509e-05
652 rs12586118,rs16975256,rs72652040,rs9588078 1.66271e-297 312.374 inf 4 1.76081e-32 1.0315e-06 9.28305e-07,1.1399e-06 0.0159031,-0.0158689,-0.0162609,0.000205163 0.000416468,0.000431711,0.000420947,0.000102797
653 rs12429859,rs12586118,rs16975256,rs72652040 1.62927e-297 312.365 inf 4 1.7254e-32 1.03146e-06 9.29099e-07,1.13073e-06 -7.39819e-05,0.0159687,-0.0159444,-0.0163179 3.72913e-05,0.000417834,0.000433571,0.000422221
654 rs12586118,rs16975256,rs72652040,rs74995538 1.62198e-297 312.363 inf 4 1.71768e-32 1.03146e-06 9.364e-07,1.13979e-06 0.0159221,-0.015884,-0.0162714,0.000123034 0.000416593,0.000431815,0.000421035,6.20161e-05
655 rs12430945,rs12586118,rs16975256,rs72652040 1.62022e-297 312.363 inf 4 1.71582e-32 1.03146e-06 9.3352e-07,1.13596e-06 0.000203826,0.0159031,-0.0158688,-0.0162608 0.000102797,0.000416468,0.000431711,0.000420947
656 rs12586118,rs141252536,rs16975256,rs72652040 1.6188e-297 312.362 inf 4 1.71431e-32 1.03146e-06 9.24523e-07,1.1422e-06 0.0159031,0.00020378,-0.0158688,-0.0162608 0.000416468,0.000102797,0.000431711,0.000420947
657 rs12586118,rs16975256,rs35453261,rs72652040 1.60173e-297 312.358 inf 4 1.69623e-32 1.03144e-06 9.26039e-07,1.13809e-06 0.0159012,-0.0158768,0.000153891,-0.0162541 0.000416467,0.000431749,7.78425e-05,0.000420926
658 rs12586118,rs16975256,rs35850183,rs72652040 1.59448e-297 312.356 inf 4 1.68855e-32 1.03144e-06 9.28947e-07,1.14753e-06 0.0159012,-0.0158768,0.000153712,-0.0162541 0.000416467,0.000431749,7.78425e-05,0.000420926
659 rs12586118,rs16975256,rs35579024,rs72652040 1.57865e-297 312.351 inf 4 1.67179e-32 1.03142e-06 9.24766e-07,1.13533e-06 0.0159012,-0.0158767,0.000153318,-0.0162541 0.000416467,0.000431749,7.78425e-05,0.000420926
660 rs12586118,rs16975256,rs72652040,rs75905536 1.57821e-297 312.351 inf 4 1.67133e-32 1.03142e-06 9.32993e-07,1.1343e-06 0.0159031,-0.0158688,-0.0162608,0.000202459 0.000416468,0.000431711,0.000420947,0.000102797
661 rs12586118,rs16975256,rs72652040,rs76743258 1.5773e-297 312.351 inf 4 1.67036e-32 1.03142e-06 9.30032e-07,1.1341e-06 0.0159219,-0.0158838,-0.0162713,0.000122158 0.000416593,0.000431815,0.000421035,6.20161e-05
662 rs12586118,rs16975256,rs72652040,rs9559699 1.56986e-297 312.349 inf 4 1.66248e-32 1.03141e-06 9.24255e-07,1.13513e-06 0.0159677,-0.0159435,-0.0163171,-7.32839e-05 0.00041782,0.000433563,0.000422213,3.72931e-05
663 rs12586118,rs16975256,rs35757068,rs72652040 1.56663e-297 312.348 inf 4 1.65907e-32 1.03141e-06 9.33418e-07,1.13454e-06 0.0159012,-0.0158767,0.000153016,-0.0162541 0.000416467,0.000431749,7.78425e-05,0.000420926
664 rs12586118,rs16975256,rs72652040,rs79253995 1.5474e-297 312.343 inf 4 1.63869e-32 1.0314e-06 9.31098e-07,1.14136e-06 0.0159191,-0.0158774,-0.0162727,0.000213877 0.000416561,0.000431755,0.000421053,0.000109129
665 rs12586118,rs16975256,rs72652040,rs7323507 1.53178e-297 312.338 inf 4 1.62216e-32 1.03138e-06 9.22906e-07,1.13637e-06 0.0159693,-0.0159259,-0.0163204,-7.70502e-05 0.000417904,0.00043284,0.000422366,3.94508e-05
666 rs12586118,rs16975256,rs72652040,rs9521585 1.52293e-297 312.336 inf 4 1.61278e-32 1.03137e-06 9.37028e-07,1.13048e-06 0.0159354,-0.0158951,-0.0162743,7.46543e-05 0.000416826,0.000431988,0.000421076,3.82925e-05
667 rs12586118,rs16975256,rs72652040,rs76656155 1.52188e-297 312.335 inf 4 1.61167e-32 1.03137e-06 9.21415e-07,1.14241e-06 0.0159031,-0.0158688,-0.0162607,0.000200553 0.000416468,0.000431711,0.000420947,0.000102797
668 rs12586118,rs16975256,rs72652040,rs79751079 1.51487e-297 312.333 inf 4 1.60425e-32 1.03137e-06 9.17529e-07,1.1442e-06 0.0159207,-0.0158823,-0.0162698,0.000120346 0.000416581,0.0004318,0.00042102,6.17421e-05
669 rs12586118,rs16975256,rs72652040,rs77984166 1.50713e-297 312.331 inf 4 1.59605e-32 1.03136e-06 9.25648e-07,1.1292e-06 0.0159206,-0.0158823,-0.0162697,0.000120184 0.000416581,0.0004318,0.00042102,6.17421e-05
670 rs12586118,rs16975256,rs72652040,rs9559674 1.50647e-297 312.331 inf 4 1.59535e-32 1.03136e-06 9.39253e-07,1.13924e-06 0.015969,-0.0159256,-0.0163201,-7.67128e-05 0.000417904,0.00043284,0.000422366,3.94508e-05
671 rs12586118,rs16975256,rs72652040,rs78542868 1.50502e-297 312.331 inf 4 1.59382e-32 1.03136e-06 9.33846e-07,1.14189e-06 0.0159031,-0.0158687,-0.0162607,0.000199965 0.000416468,0.000431711,0.000420947,0.000102797
672 rs12586118,rs16975256,rs61118139,rs72652040 1.50182e-297 312.33 inf 4 1.59043e-32 1.03135e-06 9.25754e-07,1.13466e-06 0.0159397,-0.0158983,0.00022364,-0.0162835 0.000416925,0.000432052,0.000115065,0.000421231
673 rs12586118,rs16975256,rs61155717,rs72652040 1.49029e-297 312.326 inf 4 1.57821e-32 1.03134e-06 9.31311e-07,1.13349e-06 0.0159031,-0.0158687,0.000199444,-0.0162607 0.000416468,0.000431711,0.000102797,0.000420947
674 rs12586118,rs144904573,rs16975256,rs72652040 1.44541e-297 312.313 inf 4 1.53069e-32 1.0313e-06 9.31638e-07,1.1387e-06 0.0159343,0.00012389,-0.0158859,-0.016272 0.000416811,6.44717e-05,0.000431847,0.00042105
675 rs12429364,rs12586118,rs16975256,rs72652040 1.44054e-297 312.312 inf 4 1.52553e-32 1.0313e-06 9.26849e-07,1.1364e-06 0.000197637,0.0159031,-0.0158687,-0.0162606 0.000102797,0.000416468,0.000431711,0.000420947
676 rs12586118,rs149829494,rs16975256,rs72652040 1.43125e-297 312.309 inf 4 1.5157e-32 1.03129e-06 9.29363e-07,1.14783e-06 0.0159031,0.000197291,-0.0158687,-0.0162606 0.000416468,0.000102797,0.000431711,0.000420947
677 rs12586118,rs144036587,rs16975256,rs72652040 1.42491e-297 312.307 inf 4 1.50898e-32 1.03128e-06 9.27027e-07,1.14113e-06 0.0159203,0.000118391,-0.015882,-0.0162695 0.000416581,6.17421e-05,0.0004318,0.00042102
678 rs12586118,rs16975256,rs72652040,rs79021062 1.41488e-297 312.304 inf 4 1.49836e-32 1.03127e-06 9.29801e-07,1.13647e-06 0.015899,-0.0158637,-0.0162566,0.000191335 0.00041647,0.000431707,0.000420931,0.000100008
679 rs12586118,rs16975256,rs72652040,rs79545157 1.3906e-297 312.296 inf 4 1.47264e-32 1.03125e-06 9.27261e-07,1.13874e-06 0.015899,-0.0158637,-0.0162566,0.000190428 0.00041647,0.000431707,0.000420931,0.000100008
680 rs12586118,rs16975256,rs72652040,rs72670110 1.38355e-297 312.294 inf 4 1.46518e-32 1.03123e-06 9.22194e-07,1.12696e-06 0.0159695,-0.0159288,-0.0163305,0.000292665 0.000417997,0.000433024,0.000422934,0.000154159
681 rs11069818,rs12586118,rs16975256,rs72652040 1.37086e-297 312.29 inf 4 1.45174e-32 1.03122e-06 9.2812e-07,1.13283e-06 -7.06647e-05,0.0159654,-0.0159407,-0.0163147 3.72931e-05,0.00041782,0.000433563,0.000422213
682 rs12586118,rs16975256,rs4612922,rs72652040 1.32884e-297 312.277 inf 4 1.40724e-32 1.03119e-06 9.28869e-07,1.1363e-06 0.0159334,-0.0158978,9.8312e-05,-0.0162878 0.000416809,0.000432064,5.22866e-05,0.000421347
683 rs12586118,rs16975256,rs72652040,rs77301605 1.31529e-297 312.272 inf 4 1.39289e-32 1.03117e-06 9.23213e-07,1.13369e-06 0.0158979,-0.0158631,-0.0162559,0.000190076 0.000416472,0.000431707,0.00042093,0.000101399
684 rs12586118,rs16975256,rs72652040,rs78952216 1.31031e-297 312.27 inf 4 1.38762e-32 1.03117e-06 9.32888e-07,1.13711e-06 0.0158979,-0.0158631,-0.0162559,0.000189871 0.000416472,0.000431707,0.00042093,0.000101399
685 rs12586118,rs16975256,rs58619513,rs72652040 1.29304e-297 312.265 inf 4 1.36934e-32 1.03115e-06 9.26246e-07,1.12763e-06 0.015899,-0.0158637,0.000186569,-0.0162565 0.00041647,0.000431707,0.000100008,0.000420931
686 rs12586118,rs16975256,rs72652040,rs78442405 1.27182e-297 312.257 inf 4 1.34686e-32 1.03113e-06 9.28865e-07,1.14362e-06 0.0158954,-0.0158647,-0.0162523,-0.000217396 0.000416481,0.000431706,0.000420925,0.000117095
687 rs12586118,rs16975256,rs72652040,rs75124406 1.25559e-297 312.252 inf 4 1.32967e-32 1.0311e-06 9.32439e-07,1.13e-06 0.0159514,-0.0159083,-0.0162928,0.000152846 0.000417336,0.000432351,0.000421496,8.27175e-05
688 rs12586118,rs16975256,rs56100337,rs72652040 1.24332e-297 312.248 inf 4 1.31668e-32 1.03109e-06 9.36284e-07,1.12859e-06 0.0158918,-0.0158647,-0.000142742,-0.0162523 0.000416502,0.000431706,7.74511e-05,0.000420925
689 rs12586118,rs16975256,rs72652040,rs7320069 1.21718e-297 312.238 inf 4 1.28899e-32 1.03106e-06 9.34834e-07,1.1277e-06 0.0159642,-0.0159309,-0.0163094,7.38286e-05 0.000417862,0.000433214,0.000422077,4.03161e-05
690 rs12586118,rs16975256,rs3742209,rs72652040 1.21508e-297 312.238 inf 4 1.28677e-32 1.03107e-06 9.25189e-07,1.14918e-06 0.0159186,-0.0158806,0.000113642,-0.0162682 0.000416569,0.000431794,6.20119e-05,0.000421015
691 rs12586118,rs16975256,rs72652040,rs9521572 1.19045e-297 312.229 inf 4 1.26069e-32 1.03103e-06 9.27955e-07,1.13149e-06 0.0159475,-0.0159168,-0.0162958,7.58541e-05 0.000417227,0.000432653,0.000421604,4.16739e-05
692 rs12586118,rs16975256,rs72652040,rs9588074 1.1634e-297 312.219 inf 4 1.23204e-32 1.031e-06 9.34041e-07,1.14164e-06 0.015903,-0.0158685,-0.0162601,0.000185862 0.000416468,0.000431711,0.000420947,0.000102797
693 rs12586118,rs16975256,rs72652040,rs9301424 1.14945e-297 312.214 inf 4 1.21727e-32 1.03099e-06 9.28323e-07,1.1398e-06 0.015947,-0.0159162,-0.0162954,-7.50474e-05 0.000417227,0.000432653,0.000421604,4.16739e-05
694 rs12586118,rs16975256,rs72652040,rs76847385 1.14904e-297 312.213 inf 4 1.21683e-32 1.03099e-06 9.31635e-07,1.13739e-06 0.0159172,-0.0158784,-0.0162659,0.000110284 0.000416556,0.000431773,0.000420993,6.12083e-05
695 rs12586118,rs16975256,rs72652040,rs7320126 1.12125e-297 312.203 inf 4 1.18741e-32 1.03095e-06 9.31128e-07,1.13772e-06 0.0159182,-0.0158807,-0.0162667,0.0001119 0.000416569,0.000431798,0.000421002,6.25793e-05
696 rs12586118,rs16975256,rs72652040,rs76312859 1.11979e-297 312.202 inf 4 1.18585e-32 1.03095e-06 9.34544e-07,1.13322e-06 0.0159172,-0.0158794,-0.0162655,0.00011135 0.000416557,0.000431784,0.00042099,6.22975e-05
697 rs12586118,rs16975256,rs72652040,rs75343535 1.08601e-297 312.189 inf 4 1.15009e-32 1.03091e-06 9.24526e-07,1.14003e-06 0.015917,-0.0158792,-0.0162653,0.000110277 0.000416557,0.000431784,0.00042099,6.22975e-05
698 rs12586118,rs16975256,rs72652040,rs9559708 1.05407e-297 312.176 inf 4 1.11626e-32 1.03086e-06 9.25606e-07,1.14298e-06 0.0159372,-0.0159151,-0.0162854,-8.49079e-05 0.00041696,0.000432665,0.00042135,4.84879e-05
699 rs12586118,rs16975256,rs3995573,rs72652040 1.05372e-297 312.176 inf 4 1.11589e-32 1.03086e-06 9.26248e-07,1.13271e-06 0.0159571,-0.0159312,-6.52537e-05,-0.0163071 0.000417666,0.000433372,3.72715e-05,0.000422085
700 rs12586118,rs16975256,rs72652040,rs7337066 1.05121e-297 312.175 inf 4 1.11323e-32 1.03087e-06 9.36551e-07,1.13442e-06 0.0159179,-0.0158803,-0.0162664,0.000109619 0.000416569,0.000431798,0.000421002,6.25793e-05
701 rs12586118,rs16975256,rs72652040,rs75270145 1.0016e-297 312.154 inf 4 1.0607e-32 1.0308e-06 9.24925e-07,1.14601e-06 0.0159166,-0.0158789,-0.016265,0.000107392 0.000416557,0.000431784,0.00042099,6.22975e-05
702 rs12586118,rs16975256,rs72652040,rs74441026 9.90248e-298 312.149 inf 4 1.04867e-32 1.03078e-06 9.23141e-07,1.13162e-06 0.0159166,-0.0158788,-0.0162649,0.000106979 0.000416557,0.000431784,0.00042099,6.22975e-05
703 rs12586118,rs16975256,rs72652040,rs76903621 9.62429e-298 312.136 inf 4 1.01921e-32 1.03074e-06 9.25774e-07,1.13764e-06 0.0159164,-0.0158787,-0.0162648,0.00010594 0.000416557,0.000431784,0.00042099,6.22975e-05
704 rs12586118,rs16975256,rs72652040,rs79715145 9.59348e-298 312.135 inf 4 1.01595e-32 1.03074e-06 9.32347e-07,1.13112e-06 0.0159164,-0.0158787,-0.0162648,0.000105823 0.000416557,0.000431784,0.00042099,6.22975e-05
705 rs12586118,rs16975256,rs72652040,rs76850861 9.55489e-298 312.133 inf 4 1.01186e-32 1.03073e-06 9.21563e-07,1.14123e-06 0.0158983,-0.0158632,-0.0162555,0.000171922 0.000416472,0.000431707,0.00042093,0.000101399
706 rs111295526,rs12586118,rs16975256,rs72652040 9.4978e-298 312.131 inf 4 1.00582e-32 1.03071e-06 9.23194e-07,1.13889e-06 -0.000238863,0.0159244,-0.0158851,-0.0162571 0.000141719,0.000416684,0.000431876,0.000420935
707 rs112088985,rs12586118,rs16975256,rs72652040 9.45341e-298 312.129 inf 4 1.00112e-32 1.0307e-06 9.30027e-07,1.13692e-06 -0.000245511,0.0159263,-0.0158864,-0.016258 0.000145987,0.000416724,0.000431899,0.000420939
708 rs12586118,rs16975256,rs72652040,rs9555665 8.80045e-298 312.098 inf 4 9.31969e-33 1.03061e-06 9.37944e-07,1.13834e-06 0.0159417,-0.0158942,-0.0162797,9.58668e-05 0.000417177,0.00043208,0.000421256,5.83926e-05
709 rs12586118,rs16975256,rs55799126,rs72652040 8.54531e-298 312.085 inf 4 9.04949e-33 1.03057e-06 9.28343e-07,1.13523e-06 0.0159567,-0.0159318,-6.0725e-05,-0.0163062 0.000417841,0.000433674,3.73446e-05,0.000422229
710 rs12586118,rs16975256,rs72652040,rs9559718 8.05837e-298 312.059 inf 4 8.53382e-33 1.03049e-06 9.3467e-07,1.13792e-06 0.0159403,-0.0158932,-0.0162788,9.26806e-05 0.000417177,0.00043208,0.000421256,5.83926e-05
711 rs12586118,rs16975256,rs72652040,rs7992976 7.86641e-298 312.049 inf 4 8.33054e-33 1.03046e-06 9.23675e-07,1.12898e-06 0.0159505,-0.0159162,-0.0162977,6.36255e-05 0.000417616,0.000432943,0.00042191,4.03813e-05
712 rs12586118,rs16975256,rs72652040,rs9559717 7.72324e-298 312.041 inf 4 8.17892e-33 1.03043e-06 9.20627e-07,1.13271e-06 0.0159397,-0.0158928,-0.0162784,9.11045e-05 0.000417177,0.00043208,0.000421256,5.83926e-05
713 rs12586118,rs16975256,rs72652040,rs7990049 7.70532e-298 312.04 inf 4 8.15994e-33 1.03044e-06 9.27769e-07,1.14134e-06 0.0159209,-0.0158918,-0.0162725,-6.24692e-05 0.000416648,0.000432053,0.000421124,3.99495e-05
714 rs11616850,rs12586118,rs16975256,rs72652040 7.70003e-298 312.04 inf 4 8.15433e-33 1.03044e-06 9.29719e-07,1.13802e-06 -6.25039e-05,0.0159212,-0.0158919,-0.0162727 3.99826e-05,0.000416654,0.000432057,0.000421127
715 rs11617996,rs12586118,rs16975256,rs72652040 7.63364e-298 312.036 inf 4 8.08403e-33 1.03042e-06 9.26088e-07,1.13674e-06 -6.2282e-05,0.0159211,-0.0158918,-0.0162726 3.99826e-05,0.000416654,0.000432057,0.000421127
716 rs12586118,rs16975256,rs6492232,rs72652040 7.62606e-298 312.035 inf 4 8.076e-33 1.03042e-06 9.24696e-07,1.14179e-06 0.0158912,-0.0158562,7.18836e-05,-0.0162429 0.000416521,0.000431741,4.61435e-05,0.000420969
717 rs11618044,rs12586118,rs16975256,rs72652040 7.44299e-298 312.025 inf 4 7.88213e-33 1.03039e-06 9.35411e-07,1.13237e-06 -6.16294e-05,0.0159209,-0.0158915,-0.0162724 3.99826e-05,0.000416654,0.000432057,0.000421127
718 rs12586118,rs1335807,rs16975256,rs72652040 7.43612e-298 312.024 inf 4 7.87485e-33 1.03039e-06 9.19851e-07,1.13606e-06 0.0159055,-5.72089e-05,-0.0158702,-0.0162534 0.000416475,3.71143e-05,0.000431721,0.000420926
719 rs11619058,rs12586118,rs16975256,rs72652040 7.43235e-298 312.024 inf 4 7.87086e-33 1.03039e-06 9.31108e-07,1.12945e-06 -6.15923e-05,0.0159209,-0.0158915,-0.0162724 3.99826e-05,0.000416654,0.000432057,0.000421127
720 rs12586118,rs16975256,rs1855440,rs72652040 7.36933e-298 312.02 inf 4 7.80413e-33 1.03038e-06 9.27237e-07,1.13918e-06 0.0158914,-0.0158563,7.0862e-05,-0.016243 0.000416521,0.000431741,4.61435e-05,0.000420969
721 rs12586118,rs16975256,rs72652040,rs7991265 7.24483e-298 312.013 inf 4 7.67228e-33 1.03035e-06 9.31651e-07,1.12585e-06 0.0158907,-0.0158558,-0.0162425,7.04793e-05 0.00041653,0.000431746,0.000420975,4.62305e-05
722 rs11619827,rs12586118,rs16975256,rs72652040 7.17517e-298 312.009 inf 4 7.59851e-33 1.03034e-06 9.27933e-07,1.13586e-06 -6.06207e-05,0.0159203,-0.015891,-0.0162719 3.99495e-05,0.000416648,0.000432053,0.000421124
723 rs11619079,rs12586118,rs16975256,rs72652040 7.17007e-298 312.009 inf 4 7.59311e-33 1.03034e-06 9.36041e-07,1.13814e-06 -6.06527e-05,0.0159206,-0.0158911,-0.0162721 3.99826e-05,0.000416654,0.000432057,0.000421127
724 rs10450818,rs12586118,rs16975256,rs72652040 7.15917e-298 312.008 inf 4 7.58157e-33 1.03034e-06 9.2923e-07,1.13854e-06 -6.05619e-05,0.0159203,-0.0158909,-0.0162719 3.99495e-05,0.000416648,0.000432053,0.000421124
725 rs12427756,rs12586118,rs16975256,rs72652040 7.15671e-298 312.008 inf 4 7.57896e-33 1.03034e-06 9.29931e-07,1.13584e-06 -6.06035e-05,0.0159206,-0.0158911,-0.0162721 3.99826e-05,0.000416654,0.000432057,0.000421127
726 rs12586118,rs16975256,rs72652040,rs7982666 7.1537e-298 312.008 inf 4 7.57577e-33 1.03034e-06 9.28055e-07,1.13983e-06 0.0158907,-0.0158558,-0.0162425,7.00943e-05 0.00041653,0.000431746,0.000420975,4.62305e-05
727 rs12586118,rs16975256,rs72652040,rs7990936 7.13842e-298 312.007 inf 4 7.55959e-33 1.03033e-06 9.28899e-07,1.13032e-06 0.0159203,-0.0158909,-0.0162719,-6.04854e-05 0.000416648,0.000432053,0.000421124,3.99495e-05
728 rs12586118,rs16975256,rs72652040,rs7332343 7.10409e-298 312.005 inf 4 7.52323e-33 1.03033e-06 9.28749e-07,1.14197e-06 0.0158896,-0.0158481,-0.0162415,6.03314e-05 0.000416544,0.000431846,0.000420986,3.99182e-05
729 rs11616866,rs12586118,rs16975256,rs72652040 7.10195e-298 312.004 inf 4 7.52097e-33 1.03032e-06 9.26298e-07,1.13353e-06 -6.04005e-05,0.0159205,-0.015891,-0.016272 3.99826e-05,0.000416654,0.000432057,0.000421127
730 rs12586118,rs1335809,rs16975256,rs72652040 7.03628e-298 312 inf 4 7.45142e-33 1.03031e-06 9.28246e-07,1.13995e-06 0.0158902,6.04967e-05,-0.0158501,-0.0162431 0.000416538,4.01965e-05,0.000431816,0.00042097
731 rs12586118,rs16975256,rs72652040,rs7321836 6.99322e-298 311.998 inf 4 7.40582e-33 1.03031e-06 9.37185e-07,1.1377e-06 0.0158909,-0.0158559,-0.0162426,6.93991e-05 0.00041653,0.000431746,0.000420975,4.62305e-05
732 rs12586118,rs16975256,rs4773106,rs72652040 6.99067e-298 311.998 inf 4 7.40313e-33 1.0303e-06 9.29926e-07,1.12966e-06 0.0159204,-0.0158908,-5.99811e-05,-0.0162719 0.000416654,0.000432057,3.99826e-05,0.000421127
733 rs12586118,rs16975256,rs72652040,rs7337597 6.96457e-298 311.996 inf 4 7.37549e-33 1.0303e-06 9.18616e-07,1.13341e-06 0.0158902,-0.0158502,-0.0162431,6.02225e-05 0.000416538,0.000431816,0.00042097,4.01965e-05
734 rs12586118,rs16975256,rs72652040,rs7982038 6.88314e-298 311.991 inf 4 7.28925e-33 1.03028e-06 9.30728e-07,1.1415e-06 0.0158909,-0.015856,-0.0162427,6.89087e-05 0.00041653,0.000431746,0.000420975,4.62305e-05
735 rs12586118,rs16975256,rs72652040,rs7991082 6.87992e-298 311.991 inf 4 7.28584e-33 1.03028e-06 9.24883e-07,1.14112e-06 0.0158909,-0.015856,-0.0162427,6.88942e-05 0.00041653,0.000431746,0.000420975,4.62305e-05
736 rs1029204,rs12586118,rs16975256,rs72652040 6.84121e-298 311.988 inf 4 7.24484e-33 1.03027e-06 9.31382e-07,1.13619e-06 -5.51647e-05,0.0159054,-0.01587,-0.0162534 3.71143e-05,0.000416475,0.000431721,0.000420926
737 rs12586118,rs143698863,rs16975256,rs72652040 6.78113e-298 311.984 inf 4 7.18122e-33 1.03026e-06 9.30885e-07,1.12586e-06 0.0158932,-0.000108218,-0.0158647,-0.0162523 0.000416507,7.32441e-05,0.000431706,0.000420925
738 rs12586118,rs16975256,rs72652040,rs8000507 6.75698e-298 311.983 inf 4 7.15564e-33 1.03026e-06 9.37361e-07,1.14121e-06 0.0159057,-0.0158701,-0.0162536,-5.48564e-05 0.000416476,0.000431722,0.000420926,3.7116e-05
739 rs12586118,rs16975256,rs72652040,rs75443307 6.748e-298 311.982 inf 4 7.14613e-33 1.03025e-06 9.33465e-07,1.14187e-06 0.015936,-0.0159028,-0.0162891,-8.65498e-05 0.000417116,0.000432478,0.000421664,5.86404e-05
740 rs12586118,rs16975256,rs72652040,rs969718 6.72248e-298 311.981 inf 4 7.11911e-33 1.03025e-06 9.25453e-07,1.12849e-06 0.015891,-0.0158561,-0.0162428,6.81723e-05 0.00041653,0.000431746,0.000420975,4.62305e-05
741 rs12586118,rs16975256,rs72652040,rs9559703 6.53695e-298 311.968 inf 4 6.92264e-33 1.03021e-06 9.31697e-07,1.13926e-06 0.0158924,-0.015853,-0.016245,5.87052e-05 0.000416516,0.000431781,0.000420956,4.03358e-05
742 rs12586118,rs16975256,rs2225778,rs72652040 6.52869e-298 311.968 inf 4 6.91388e-33 1.03021e-06 9.3019e-07,1.13732e-06 0.0158901,-0.0158487,5.80577e-05,-0.0162419 0.000416544,0.000431846,3.99182e-05,0.000420986
743 rs12586118,rs16975256,rs6492235,rs72652040 6.47308e-298 311.964 inf 4 6.855e-33 1.0302e-06 9.30342e-07,1.14054e-06 0.0158902,-0.015849,5.78712e-05,-0.0162421 0.000416543,0.000431842,3.99517e-05,0.000420984
744 rs12586118,rs16975256,rs72652040,rs9515134 6.34145e-298 311.955 inf 4 6.7156e-33 1.03017e-06 9.29045e-07,1.13664e-06 0.0159056,-0.01587,-0.0162536,-5.32386e-05 0.000416476,0.000431722,0.000420926,3.7116e-05
745 rs112714831,rs12586118,rs16975256,rs72652040 6.23331e-298 311.948 inf 4 6.60108e-33 1.03014e-06 9.24943e-07,1.13674e-06 -0.000211568,0.0159125,-0.0158731,-0.0162528 0.000149156,0.000416537,0.000431747,0.000420925
746 rs12586118,rs16975256,rs72652040,rs78924101 5.9034e-298 311.924 inf 4 6.25171e-33 1.03006e-06 9.31974e-07,1.13828e-06 0.015918,-0.0158789,-0.0162561,-0.000200065 0.000416636,0.00043183,0.000420934,0.000145292
747 rs12586118,rs1556571,rs16975256,rs72652040 5.73062e-298 311.911 inf 4 6.06873e-33 1.03002e-06 9.26302e-07,1.13062e-06 0.0159439,-6.29045e-05,-0.0159195,-0.0162936 0.000417624,4.63262e-05,0.000433584,0.000422021
748 rs12586118,rs16975256,rs72652040,rs7328339 5.53589e-298 311.896 inf 4 5.86251e-33 1.02998e-06 9.30356e-07,1.12896e-06 0.0158897,-0.0158587,-0.0162427,7.30072e-05 0.000416564,0.00043173,0.000420987,5.46585e-05
749 rs12586118,rs16975256,rs72652040,rs9559675 5.46975e-298 311.891 inf 4 5.79247e-33 1.02997e-06 9.26612e-07,1.13164e-06 0.015896,-0.0158627,-0.0162467,6.26744e-05 0.000416489,0.000431709,0.000420947,4.72165e-05
750 rs12586118,rs16975256,rs72652040,rs9559685 5.32871e-298 311.88 inf 4 5.6431e-33 1.02993e-06 9.27544e-07,1.13307e-06 0.0158984,-0.015854,-0.0162468,5.60186e-05 0.000416475,0.000431784,0.000420947,4.28705e-05
751 rs12586118,rs16975256,rs72652040,rs9555657 5.31292e-298 311.878 inf 4 5.62639e-33 1.02993e-06 9.18416e-07,1.13633e-06 0.0158984,-0.0158541,-0.0162468,5.59212e-05 0.000416475,0.000431784,0.000420947,4.28705e-05
752 rs12586118,rs16975256,rs72652040,rs9559686 5.29704e-298 311.877 inf 4 5.60957e-33 1.02992e-06 9.30877e-07,1.14601e-06 0.0158984,-0.0158541,-0.0162468,5.58227e-05 0.000416475,0.000431784,0.000420947,4.28705e-05
753 rs12586118,rs16975256,rs72652040,rs9559689 5.28905e-298 311.876 inf 4 5.60111e-33 1.02992e-06 9.3241e-07,1.12574e-06 0.0158984,-0.0158541,-0.0162468,5.5773e-05 0.000416475,0.000431784,0.000420947,4.28705e-05
754 rs12586118,rs16975256,rs72652040,rs9559687 5.26645e-298 311.875 inf 4 5.57717e-33 1.02991e-06 9.25751e-07,1.13651e-06 0.0158984,-0.0158541,-0.0162468,5.56317e-05 0.000416475,0.000431784,0.000420947,4.28705e-05
755 rs12586118,rs16975256,rs72652040,rs9559690 5.24898e-298 311.873 inf 4 5.55867e-33 1.02991e-06 9.24857e-07,1.14092e-06 0.0158984,-0.0158541,-0.0162468,5.55218e-05 0.000416475,0.000431784,0.000420947,4.28705e-05
756 rs12586118,rs16975256,rs4594112,rs72652040 5.22979e-298 311.872 inf 4 5.53835e-33 1.0299e-06 9.27659e-07,1.13706e-06 0.0159406,-0.015906,-4.8739e-05,-0.0162927 0.000417554,0.000432891,3.77487e-05,0.000422089
757 rs12586118,rs16975256,rs2095531,rs72652040 5.22097e-298 311.871 inf 4 5.52901e-33 1.0299e-06 9.19989e-07,1.1473e-06 0.0159405,-0.015906,-4.86897e-05,-0.0162927 0.000417554,0.000432891,3.77487e-05,0.000422089
758 rs12586118,rs16975256,rs72652040,rs9588050 5.15038e-298 311.865 inf 4 5.45426e-33 1.02988e-06 9.22349e-07,1.14726e-06 0.0158892,-0.0158537,-0.0162414,5.90234e-05 0.000416581,0.000431792,0.000421012,4.60707e-05
759 rs12586118,rs1333985,rs16975256,rs72652040 5.07845e-298 311.859 inf 4 5.37808e-33 1.02986e-06 9.33709e-07,1.13946e-06 0.0159382,-4.80452e-05,-0.0159046,-0.0162927 0.000417459,3.79039e-05,0.00043285,0.000422131
760 rs12586118,rs16975256,rs72652040,rs7329400 5.05486e-298 311.857 inf 4 5.3531e-33 1.02985e-06 9.25482e-07,1.13065e-06 0.0159395,-0.015905,-0.0162918,-4.77506e-05 0.00041754,0.000432882,0.000422081,3.77619e-05
761 rs12586118,rs16975256,rs72652040,rs9588072 5.03871e-298 311.855 inf 4 5.336e-33 1.02985e-06 9.20329e-07,1.13692e-06 0.0159098,-0.0158761,-0.016257,4.69501e-05 0.000416516,0.0004318,0.000420942,3.71633e-05
762 rs12586118,rs16975256,rs72652040,rs9559680 5.0301e-298 311.855 inf 4 5.32688e-33 1.02985e-06 9.34014e-07,1.13942e-06 0.0159394,-0.0159049,-0.0162917,-4.76038e-05 0.00041754,0.000432882,0.000422081,3.77619e-05
763 rs12586118,rs16975256,rs72652040,rs7984646 4.81622e-298 311.836 inf 4 5.10038e-33 1.02979e-06 9.29121e-07,1.14613e-06 0.0159381,-0.0159036,-0.0162904,-4.63003e-05 0.000417525,0.000432873,0.000422072,3.77754e-05
764 rs12586118,rs16975256,rs67883894,rs72652040 4.79381e-298 311.834 inf 4 5.07665e-33 1.02978e-06 9.18247e-07,1.13955e-06 0.0158969,-0.0158526,5.22997e-05,-0.0162452 0.000416486,0.00043182,4.27676e-05,0.000420966
765 rs12586118,rs16975256,rs4506760,rs72652040 4.42321e-298 311.799 inf 4 4.68418e-33 1.02967e-06 9.28062e-07,1.13381e-06 0.0158925,-0.0158595,6.16304e-05,-0.0162441 0.000416543,0.00043173,5.33106e-05,0.000420985
766 rs12586118,rs16975256,rs72652015,rs72652040 4.40552e-298 311.797 inf 4 4.66544e-33 1.02966e-06 9.34892e-07,1.13661e-06 0.0159041,-0.0158557,-0.000103603,-0.0162584 0.000416472,0.000431778,9.0177e-05,0.000420958
767 rs12586118,rs16975256,rs6492231,rs72652040 4.38431e-298 311.795 inf 4 4.64299e-33 1.02966e-06 9.33062e-07,1.13156e-06 0.0159335,-0.0158996,-4.34403e-05,-0.0162871 0.000417391,0.00043278,3.79004e-05,0.00042202
768 rs12586118,rs16975256,rs72652040,rs9588059 4.24803e-298 311.781 inf 4 4.49867e-33 1.02962e-06 9.27152e-07,1.13952e-06 0.0158919,-0.0158587,-0.0162441,5.95649e-05 0.000416559,0.000431739,0.000420989,5.31626e-05
769 rs12431261,rs12586118,rs16975256,rs72652040 4.23666e-298 311.78 inf 4 4.48663e-33 1.02961e-06 9.27099e-07,1.12849e-06 5.97874e-05,0.0158927,-0.0158597,-0.0162444 5.34715e-05,0.000416546,0.00043173,0.000420985
770 rs12431015,rs12586118,rs16975256,rs72652040 3.98685e-298 311.754 inf 4 4.22208e-33 1.02953e-06 9.29667e-07,1.13634e-06 5.68067e-05,0.0158931,-0.0158599,-0.0162448 5.34715e-05,0.000416546,0.00043173,0.000420985
771 rs12586118,rs16975256,rs7139390,rs72652040 3.96364e-298 311.751 inf 4 4.1975e-33 1.02952e-06 9.23356e-07,1.1348e-06 0.0158933,-0.01586,5.63449e-05,-0.0162449 0.000416543,0.00043173,5.33106e-05,0.000420985
772 rs12586118,rs16975256,rs72652040,rs9559710 3.93586e-298 311.748 inf 4 4.16808e-33 1.02951e-06 9.26411e-07,1.13685e-06 0.0159059,-0.0158696,-0.0162538,3.90586e-05 0.000416487,0.000431731,0.000420928,3.71957e-05
773 rs12586118,rs16975256,rs58866924,rs72652040 3.91556e-298 311.746 inf 4 4.14658e-33 1.02951e-06 9.26278e-07,1.13403e-06 0.0158924,-0.0158591,5.5727e-05,-0.0162447 0.000416562,0.000431739,5.33224e-05,0.000420989
774 rs12586118,rs16975256,rs72652040,rs9559711 3.91237e-298 311.746 inf 4 4.14321e-33 1.0295e-06 9.2592e-07,1.14046e-06 0.0158915,-0.0158622,-0.0162478,5.3168e-05 0.000416582,0.000431713,0.000420948,5.11134e-05
775 rs12586118,rs16975256,rs35166998,rs72652040 3.90912e-298 311.745 inf 4 4.13976e-33 1.0295e-06 9.30028e-07,1.13489e-06 0.0159063,-0.0158643,-3.95437e-05,-0.0162615 0.000416491,0.000431706,3.79729e-05,0.000421017
776 rs12586118,rs16975256,rs72652040,rs77099487 3.70014e-298 311.721 inf 4 3.91845e-33 1.02943e-06 9.21499e-07,1.13541e-06 0.015893,-0.015857,-0.016244,4.96111e-05 0.000416559,0.000431777,0.00042101,5.0106e-05
777 rs12586118,rs16975256,rs55657664,rs72652040 3.6346e-298 311.714 inf 4 3.84904e-33 1.0294e-06 9.31547e-07,1.1466e-06 0.0159174,-0.0158833,6.166e-05,-0.0162666 0.000416781,0.000432131,6.35158e-05,0.000421181
778 rs12586118,rs16975256,rs72652040,rs9559714 3.61021e-298 311.711 inf 4 3.82321e-33 1.02939e-06 9.2906e-07,1.12994e-06 0.0159008,-0.0158718,-0.0162486,-3.58134e-05 0.000416468,0.000431769,0.000420943,3.72499e-05
779 rs12586118,rs16975256,rs72652040,rs7326063 3.57769e-298 311.707 inf 4 3.78878e-33 1.02938e-06 9.28351e-07,1.1327e-06 0.0159206,-0.0158915,-0.0162684,-4.30115e-05 0.000416941,0.000432623,0.000421263,4.52376e-05
780 rs12586118,rs16975256,rs72652040,rs73618828 3.57237e-298 311.706 inf 4 3.78314e-33 1.02938e-06 9.28634e-07,1.14026e-06 0.015902,-0.0158718,-0.0162501,0.000107574 0.000416467,0.00043177,0.000420931,0.00011307
781 rs12586118,rs16975256,rs72652040,rs7334783 3.35811e-298 311.679 inf 4 3.55624e-33 1.02923e-06 9.30538e-07,1.13269e-06 0.0159175,-0.0158647,-0.0162523,3.26317e-05 0.000416905,0.000431706,0.000420925,3.93696e-05
782 rs11843976,rs12586118,rs16975256,rs72652040 3.28238e-298 311.669 inf 4 3.47604e-33 1.02926e-06 9.25883e-07,1.13794e-06 4.58554e-05,0.015893,-0.0158589,-0.0162438 5.33125e-05,0.000416591,0.000431759,0.000421041
783 rs12586118,rs16975256,rs72652040,rs78984428 3.28014e-298 311.669 inf 4 3.47367e-33 1.02926e-06 9.29409e-07,1.13817e-06 0.0158929,-0.0158589,-0.0162439,4.59479e-05 0.000416594,0.000431758,0.00042104,5.34727e-05
784 rs12586118,rs16975256,rs72652040,rs77415252 3.2795e-298 311.669 inf 4 3.47299e-33 1.02926e-06 9.3054e-07,1.13649e-06 0.0159011,-0.0158705,-0.0162497,9.8601e-05 0.000416468,0.000431759,0.000420937,0.000115093
785 rs12586118,rs16975256,rs72652040,rs79018848 3.26009e-298 311.666 inf 4 3.45244e-33 1.02925e-06 9.26552e-07,1.14083e-06 0.0158929,-0.015859,-0.0162439,4.55648e-05 0.000416594,0.000431758,0.00042104,5.34727e-05
786 rs12586118,rs16975256,rs72652040,rs76528680 3.25383e-298 311.665 inf 4 3.44581e-33 1.02925e-06 9.1872e-07,1.12765e-06 0.015893,-0.015859,-0.0162439,4.5444e-05 0.000416594,0.000431758,0.00042104,5.34727e-05
787 rs12586118,rs16975256,rs72652040,rs74241827 3.22548e-298 311.662 inf 4 3.41578e-33 1.02924e-06 9.33665e-07,1.13717e-06 0.0158931,-0.0158591,-0.016244,4.489e-05 0.000416594,0.000431758,0.00042104,5.34727e-05
788 rs12427614,rs12586118,rs16975256,rs72652040 3.22245e-298 311.661 inf 4 3.41257e-33 1.02924e-06 9.34821e-07,1.14215e-06 4.48301e-05,0.0158931,-0.0158591,-0.0162441 5.34727e-05,0.000416594,0.000431758,0.00042104
789 rs12586118,rs16975256,rs72652040,rs78066427 3.22052e-298 311.661 inf 4 3.41053e-33 1.02924e-06 9.23397e-07,1.13495e-06 0.0158931,-0.0158591,-0.0162441,4.47919e-05 0.000416594,0.000431758,0.00042104,5.34727e-05
790 rs12586118,rs16975256,rs72652040,rs79813660 3.21917e-298 311.661 inf 4 3.40911e-33 1.02924e-06 9.29361e-07,1.13329e-06 0.0158931,-0.0158591,-0.0162441,4.47652e-05 0.000416594,0.000431758,0.00042104,5.34727e-05
791 rs12586118,rs16975256,rs4357806,rs72652040 3.21911e-298 311.661 inf 4 3.40904e-33 1.02924e-06 9.27172e-07,1.1289e-06 0.0158931,-0.0158591,4.4764e-05,-0.0162441 0.000416594,0.000431758,5.34727e-05,0.00042104
792 rs12586118,rs16975256,rs72652040,rs79515567 3.20205e-298 311.658 inf 4 3.39097e-33 1.02923e-06 9.23532e-07,1.1374e-06 0.0158932,-0.0158591,-0.0162441,4.44233e-05 0.000416594,0.000431758,0.00042104,5.34727e-05
793 rs112865128,rs12586118,rs16975256,rs72652040 3.18799e-298 311.657 inf 4 3.37609e-33 1.02922e-06 9.34216e-07,1.13896e-06 4.41392e-05,0.0158932,-0.0158592,-0.0162442 5.34727e-05,0.000416594,0.000431758,0.00042104
794 rs12586118,rs16975256,rs72652040,rs7324537 3.149e-298 311.651 inf 4 3.33479e-33 1.0292e-06 9.29593e-07,1.13445e-06 0.0159029,-0.0158619,-0.0162572,-3.06703e-05 0.00041647,0.00043172,0.000420969,3.79976e-05
795 rs12586118,rs16975256,rs72652040,rs8002600 3.09488e-298 311.644 inf 4 3.27748e-33 1.02918e-06 9.28002e-07,1.13285e-06 0.0159144,-0.0158755,-0.0162626,5.71264e-05 0.000416778,0.000431922,0.000421128,7.25622e-05
796 rs12586118,rs16975256,rs72652040,rs928690 3.09288e-298 311.643 inf 4 3.27536e-33 1.02918e-06 9.19812e-07,1.12686e-06 0.0159028,-0.015862,-0.0162571,-2.98118e-05 0.00041647,0.00043172,0.000420969,3.79976e-05
797 rs12586118,rs16975256,rs72638440,rs72652040 3.09148e-298 311.643 inf 4 3.27388e-33 1.02918e-06 9.23312e-07,1.13317e-06 0.0158936,-0.0158594,4.21006e-05,-0.0162446 0.000416594,0.000431758,5.34727e-05,0.00042104
798 rs12586118,rs16975256,rs61244599,rs72652040 3.08342e-298 311.642 inf 4 3.26535e-33 1.02917e-06 9.24464e-07,1.14241e-06 0.0159011,-0.01587,8.99383e-05,-0.0162499 0.000416468,0.000431759,0.000115093,0.000420937
799 rs12429986,rs12586118,rs16975256,rs72652040 3.05236e-298 311.638 inf 4 3.23245e-33 1.02916e-06 9.24324e-07,1.13689e-06 4.12267e-05,0.0158938,-0.0158595,-0.0162447 5.34727e-05,0.000416594,0.000431758,0.00042104
800 rs12586118,rs16975256,rs72652040,rs9559719 3.03666e-298 311.635 inf 4 3.21582e-33 1.02878e-06 9.27815e-07,1.13819e-06 0.0158926,-0.0158647,-0.0162523,1.0457e-05 0.000419543,0.000431706,0.000420925,5.83421e-05
801 rs12586118,rs16975256,rs72652040,rs7334921 3.03172e-298 311.635 inf 4 3.21059e-33 1.02888e-06 9.27547e-07,1.14597e-06 0.0159208,-0.0158656,-0.0162539,2.20983e-05 0.000418815,0.000431711,0.000420941,5.12115e-05
802 rs12586118,rs16975256,rs72652040,rs954338 3.02258e-298 311.633 inf 4 3.20092e-33 1.02877e-06 9.27938e-07,1.1351e-06 0.0158934,-0.0158647,-0.0162523,9.54977e-06 0.000419513,0.000431706,0.000420925,5.81317e-05
803 rs12586118,rs16975256,rs4503663,rs72652040 3.01846e-298 311.633 inf 4 3.19655e-33 1.02904e-06 9.29891e-07,1.139e-06 0.0158853,-0.0158644,-2.60272e-05,-0.0162515 0.000417239,0.000431707,4.03158e-05,0.000420927
804 rs12586118,rs12875868,rs16975256,rs72652040 2.99952e-298 311.63 inf 4 3.17649e-33 1.02877e-06 9.17328e-07,1.13365e-06 0.015894,-8.87643e-06,-0.0158647,-0.0162523 0.000419426,5.75179e-05,0.000431706,0.000420925
805 rs12586118,rs16975256,rs72652040,rs7336335 2.91863e-298 311.618 inf 4 3.09083e-33 1.02882e-06 9.30217e-07,1.12341e-06 0.015915,-0.0158647,-0.0162523,1.62249e-05 0.000418546,0.000431706,0.000420925,5.09604e-05
806 rs12586118,rs16975256,rs72652040,rs954336 2.86818e-298 311.611 inf 4 3.0374e-33 1.02879e-06 9.2247e-07,1.13685e-06 0.0159109,-0.0158647,-0.0162523,1.11097e-05 0.000418677,0.000431706,0.000420925,5.19753e-05
807 rs12586118,rs16975256,rs72652040,rs954337 2.81463e-298 311.602 inf 4 2.9807e-33 1.02876e-06 9.26653e-07,1.13874e-06 0.0159061,-0.0158647,-0.0162523,5.36069e-06 0.00041866,0.000431706,0.000420925,5.18435e-05
808 rs12586118,rs16975256,rs72652040,rs954335 2.81311e-298 311.602 inf 4 2.97908e-33 1.02876e-06 9.33374e-07,1.137e-06 0.0159053,-0.0158647,-0.0162523,4.32233e-06 0.000418677,0.000431706,0.000420925,5.19753e-05
809 rs12586118,rs16975256,rs56184546,rs72652040 2.81088e-298 311.602 inf 4 2.97673e-33 1.02905e-06 9.20821e-07,1.1294e-06 0.0158962,-0.0158548,-3.10982e-05,-0.0162461 0.000416553,0.000431974,4.75806e-05,0.000421033
810 rs12586118,rs16975256,rs72652040,rs75424296 2.78973e-298 311.599 inf 4 2.95433e-33 1.02904e-06 9.28776e-07,1.13582e-06 0.0159073,-0.0158696,-0.0162572,3.94446e-05 0.000416556,0.000431773,0.000420993,6.12083e-05
811 rs12586118,rs12874007,rs16975256,rs72652040 2.78265e-298 311.598 inf 4 2.94682e-33 1.02903e-06 9.23838e-07,1.13064e-06 0.0159016,-2.41932e-05,-0.0158622,-0.0162549 0.000416467,3.79847e-05,0.000431725,0.000420945
812 rs12586118,rs16975256,rs72652040,rs80137581 2.77623e-298 311.597 inf 4 2.94003e-33 1.02903e-06 9.2328e-07,1.12748e-06 0.0159026,-0.0158699,-0.0162514,7.03852e-05 0.000416469,0.000431782,0.000420928,0.000111156
813 rs12586118,rs16975256,rs72652040,rs928543 2.72564e-298 311.589 inf 4 2.88645e-33 1.029e-06 9.21723e-07,1.132e-06 0.0159174,-0.0158818,-0.0162693,-2.41393e-05 0.00041728,0.000432637,0.00042187,4.00011e-05
814 rs11069820,rs12586118,rs16975256,rs72652040 2.71611e-298 311.587 inf 4 2.87637e-33 1.02892e-06 9.36591e-07,1.14174e-06 -1.91884e-05,0.0158908,-0.0158646,-0.0162519 3.95275e-05,0.000417069,0.000431706,0.000420926
815 rs12586118,rs16975256,rs72652040,rs9559702 2.69076e-298 311.583 inf 4 2.84952e-33 1.02899e-06 9.24597e-07,1.13034e-06 0.0158927,-0.0158578,-0.0162441,2.83008e-05 0.000416755,0.00043187,0.000421158,4.84592e-05
816 rs12586118,rs16975256,rs72652040,rs75979907 2.64174e-298 311.575 inf 4 2.79761e-33 1.02897e-06 9.28214e-07,1.13224e-06 0.0159065,-0.0158693,-0.0162564,3.44721e-05 0.000416557,0.000431784,0.00042099,6.22975e-05
817 rs12586118,rs1333981,rs16975256,rs72652040 2.61485e-298 311.571 inf 4 2.76912e-33 1.02895e-06 9.29378e-07,1.13594e-06 0.0159155,-2.1226e-05,-0.0158798,-0.0162673 0.000417278,4.00373e-05,0.00043264,0.000421875
818 rs12586118,rs16975256,rs72652040,rs9989064 2.56786e-298 311.563 inf 4 2.71936e-33 1.02892e-06 9.26808e-07,1.1289e-06 0.0158921,-0.0158513,-0.0162428,2.33345e-05 0.000416923,0.000432557,0.000421367,4.72608e-05
819 rs12586118,rs16975256,rs35945610,rs72652040 2.56201e-298 311.562 inf 4 2.71317e-33 1.02892e-06 9.22384e-07,1.14103e-06 0.0159028,-0.0158677,7.82017e-05,-0.0162523 0.000416473,0.000431749,0.000158529,0.000420925
820 rs12586118,rs16975256,rs72652040,rs75849191 2.51295e-298 311.553 inf 4 2.66121e-33 1.02889e-06 9.29172e-07,1.13518e-06 0.0159032,-0.0158696,-0.016255,-2.34492e-05 0.000416481,0.000431842,0.000420968,5.22152e-05
821 rs12586118,rs16975256,rs34633471,rs72652040 2.50539e-298 311.552 inf 4 2.65321e-33 1.02889e-06 9.20523e-07,1.13394e-06 0.0159016,-0.0158674,3.46266e-05,-0.0162527 0.000416467,0.000431749,7.78425e-05,0.000420926
822 rs12586118,rs16975256,rs72652040,rs7327434 2.50202e-298 311.551 inf 4 2.64964e-33 1.02882e-06 9.2739e-07,1.1434e-06 0.0159092,-0.0158813,-0.0162559,-1.37906e-05 0.000417138,0.000434837,0.000421072,4.33004e-05
823 rs12586118,rs16975256,rs4773108,rs72652040 2.49999e-298 311.551 inf 4 2.6475e-33 1.02889e-06 9.29938e-07,1.12917e-06 0.0158979,-0.0158602,-1.78329e-05,-0.0162493 0.000416558,0.000431828,4.03456e-05,0.000420982
824 rs12586118,rs16975256,rs35603118,rs72652040 2.47747e-298 311.547 inf 4 2.62364e-33 1.02888e-06 9.22528e-07,1.13119e-06 0.0159026,-0.0158674,6.90133e-05,-0.0162523 0.000416473,0.000431753,0.000164438,0.000420925
825 rs12586118,rs16975256,rs72652040,rs73618805 2.45543e-298 311.543 inf 4 2.6003e-33 1.02886e-06 9.21518e-07,1.13472e-06 0.0159033,-0.0158638,-0.016254,-2.54668e-05 0.000416486,0.000431713,0.000420946,6.41363e-05
826 rs12586118,rs16975256,rs72652040,rs77333052 2.44381e-298 311.541 inf 4 2.58799e-33 1.02886e-06 9.25582e-07,1.1304e-06 0.0158963,-0.0158607,-0.0162475,-4.02117e-05 0.000416704,0.000431831,0.000421113,0.000104267
827 rs12586118,rs16975256,rs35699444,rs72652040 2.43501e-298 311.54 inf 4 2.57868e-33 1.02885e-06 9.27016e-07,1.12648e-06 0.0159016,-0.015867,2.92184e-05,-0.0162527 0.000416467,0.000431749,7.78425e-05,0.000420926
828 rs12586118,rs16975256,rs72652040,rs995292 2.41676e-298 311.536 inf 4 2.55935e-33 1.02884e-06 9.18493e-07,1.134e-06 0.0159025,-0.0158681,-0.0162538,-1.84628e-05 0.000416474,0.000431812,0.000420947,5.23381e-05
829 rs12586118,rs16975256,rs72652040,rs76530783 2.39131e-298 311.532 inf 4 2.5324e-33 1.02883e-06 9.28964e-07,1.12886e-06 0.015908,-0.0158712,-0.0162581,3.2853e-05 0.000416917,0.00043217,0.0004213,0.000101361
830 rs12586118,rs16975256,rs72652016,rs72652040 2.38344e-298 311.53 inf 4 2.52407e-33 1.02881e-06 9.27945e-07,1.13461e-06 0.015904,-0.0158667,-4.13491e-05,-0.0162522 0.000416543,0.00043176,0.000140995,0.000420925
831 rs12586118,rs16975256,rs72652040,rs76966587 2.36653e-298 311.527 inf 4 2.50616e-33 1.02881e-06 9.24174e-07,1.13761e-06 0.0159019,-0.0158653,-0.0162536,2.98011e-05 0.000416468,0.000431711,0.000420947,0.000102797
832 rs12586118,rs16975256,rs72652040,rs74778986 2.36499e-298 311.527 inf 4 2.50452e-33 1.02881e-06 9.28304e-07,1.13146e-06 0.0159019,-0.0158653,-0.0162536,2.95693e-05 0.000416468,0.000431711,0.000420947,0.000102797
833 rs12586118,rs12866484,rs16975256,rs72652040 2.35976e-298 311.526 inf 4 2.49898e-33 1.02881e-06 9.13465e-07,1.13077e-06 0.0159023,4.61548e-05,-0.0158665,-0.0162523 0.000416473,0.000164438,0.000431753,0.000420925
834 rs12586118,rs16975256,rs72652040,rs915412 2.3491e-298 311.524 inf 4 2.4877e-33 1.02878e-06 9.29303e-07,1.13601e-06 0.0158996,-0.0158647,-0.0162523,9.31456e-06 0.000416605,0.000431706,0.000420925,4.68057e-05
835 rs12586118,rs16975256,rs72652040,rs74533944 2.3475e-298 311.524 inf 4 2.486e-33 1.0288e-06 9.25843e-07,1.13167e-06 0.0159019,-0.0158653,-0.0162534,2.67853e-05 0.000416468,0.000431711,0.000420947,0.000102797
836 rs12586118,rs16975256,rs189344907,rs72652040 2.34639e-298 311.523 inf 4 2.48483e-33 1.0288e-06 9.27411e-07,1.13403e-06 0.0159009,-0.0158643,-1.96263e-05,-0.0162513 0.000416479,0.00043171,7.44067e-05,0.000420942
837 rs12586118,rs16975256,rs72652040,rs9559721 2.34424e-298 311.523 inf 4 2.48255e-33 1.02879e-06 9.24932e-07,1.13386e-06 0.0159034,-0.0158647,-0.0162523,1.39591e-05 0.00041653,0.000431706,0.000420925,6.06186e-05
838 rs12586118,rs16975256,rs2893357,rs72652040 2.34113e-298 311.522 inf 4 2.47926e-33 1.0288e-06 9.26943e-07,1.12966e-06 0.0158973,-0.0158596,9.84946e-06,-0.0162486 0.000416846,0.000432213,3.98817e-05,0.00042119
839 rs12586118,rs16975256,rs1889775,rs72652040 2.33763e-298 311.522 inf 4 2.47555e-33 1.0288e-06 9.23742e-07,1.12887e-06 0.0159019,-0.0158657,-1.56211e-05,-0.016253 0.000416468,0.000431724,6.31731e-05,0.000420934
840 rs12586118,rs16975256,rs72652040,rs7981509 2.33088e-298 311.521 inf 4 2.46841e-33 1.02879e-06 9.24105e-07,1.13648e-06 0.0159014,-0.0158646,-0.0162528,2.3155e-05 0.00041647,0.000431707,0.000420931,0.000100008
841 rs12430469,rs12586118,rs16975256,rs72652040 2.3264e-298 311.52 inf 4 2.46366e-33 1.02879e-06 9.2295e-07,1.13726e-06 2.29499e-05,0.0159019,-0.0158652,-0.0162533 0.000102797,0.000416468,0.000431711,0.000420947
842 rs12586118,rs16975256,rs61963002,rs72652040 2.32631e-298 311.52 inf 4 2.46357e-33 1.02879e-06 9.32175e-07,1.14124e-06 0.0159004,-0.0158619,-2.02394e-05,-0.0162513 0.00041651,0.000431895,9.18918e-05,0.00042095
843 rs12586118,rs16975256,rs72652012,rs72652040 2.31592e-298 311.518 inf 4 2.45256e-33 1.02878e-06 9.29722e-07,1.13369e-06 0.0159006,-0.0158637,2.39847e-05,-0.0162525 0.000416518,0.000431745,0.000137163,0.000420927
844 rs12586118,rs16975256,rs72652010,rs72652040 2.31554e-298 311.518 inf 4 2.45216e-33 1.02878e-06 9.2291e-07,1.13876e-06 0.0159006,-0.0158637,2.38545e-05,-0.0162525 0.000416518,0.000431745,0.000137163,0.000420927
845 rs12586118,rs16975256,rs72652040,rs77005008 2.31365e-298 311.517 inf 4 2.45016e-33 1.02878e-06 9.34273e-07,1.13283e-06 0.0159018,-0.0158651,-0.0162532,2.02618e-05 0.000416468,0.000431711,0.000420947,0.000102797
846 rs117640423,rs12586118,rs16975256,rs72652040 2.30809e-298 311.516 inf 4 2.44427e-33 1.02878e-06 9.28639e-07,1.13502e-06 -1.82653e-05,0.0159006,-0.0158643,-0.016252 0.000101452,0.00041651,0.000431712,0.00042093
847 rs12586118,rs16975256,rs72652040,rs9559716 2.29961e-298 311.515 inf 4 2.43529e-33 1.02876e-06 9.21924e-07,1.13448e-06 0.0159008,-0.0158647,-0.0162523,-6.12938e-06 0.000416543,0.000431706,0.000420925,5.67372e-05
848 rs12586118,rs16975256,rs72652040,rs76394689 2.29702e-298 311.514 inf 4 2.43255e-33 1.02877e-06 9.28365e-07,1.13541e-06 0.0159014,-0.0158646,-0.0162526,1.56595e-05 0.000416472,0.000431707,0.00042093,0.000101399
849 rs117661268,rs12586118,rs16975256,rs72652040 2.29639e-298 311.514 inf 4 2.43188e-33 1.02877e-06 9.28029e-07,1.13452e-06 -1.6254e-05,0.0158995,-0.0158631,-0.0162504 0.000104267,0.000416704,0.000431831,0.000421113
850 rs12586118,rs16975256,rs66895129,rs72652040 2.29305e-298 311.513 inf 4 2.42834e-33 1.02877e-06 9.31952e-07,1.14042e-06 0.015899,-0.0158618,5.27306e-06,-0.0162502 0.000417017,0.000432315,4.19807e-05,0.000421249
851 rs12586118,rs16975256,rs72652040,rs78970007 2.28607e-298 311.512 inf 4 2.42095e-33 1.02877e-06 9.30819e-07,1.13537e-06 0.0159,-0.0158629,-0.0162507,-1.06985e-05 0.00041668,0.000431938,0.000421111,8.30797e-05
852 rs12586118,rs16975256,rs1932416,rs72652040 2.2755e-298 311.51 inf 4 2.40975e-33 1.02876e-06 9.28745e-07,1.13575e-06 0.0159011,-0.0158641,1.24775e-06,-0.0162518 0.000417,0.000432273,4.22202e-05,0.000421241
853 rs12586118,rs16975256,rs72652040,rs9521574 2.26953e-298 311.509 inf 4 2.40343e-33 1.02875e-06 9.26966e-07,1.12991e-06 0.0159019,-0.015865,-0.0162525,6.39238e-07 0.000416693,0.000432003,0.000421072,4.01265e-05
854 rs12586118,rs16975256,rs72652040,rs9521573 2.26949e-298 311.509 inf 4 2.40339e-33 1.02875e-06 9.28152e-07,1.14302e-06 0.0159015,-0.0158645,-0.0162521,-6.00572e-07 0.000416693,0.000432003,0.000421072,4.01265e-05
855 rs151099392,rs16975256,rs6492238,rs72652040,rs9559716 0 126.614 inf 5 0 3.61554e-08 1.94258e-08,5.61896e-08 -0.000193635,7.75058e-05,-0.000145718,-0.000448499,-9.8258e-05 7.44547e-05,0.000121738,4.83057e-05,6.93201e-05,5.85242e-05
856 rs151099392,rs16975256,rs1972495,rs6492238,rs72652040 0 126.172 inf 5 0 3.55407e-08 1.94793e-08,5.65965e-08 -0.000177018,0.000143429,0.00011327,-0.000194312,-0.000429819 7.39896e-05,0.000130367,8.16297e-05,6.76374e-05,6.83731e-05
857 rs151099392,rs16975256,rs6492238,rs72652040,rs7995016 0 126.169 inf 5 0 3.55412e-08 1.82395e-08,5.44186e-08 -0.000177018,0.000143441,-0.000194325,-0.000429819,0.000113292 7.39896e-05,0.000130367,6.76374e-05,6.83731e-05,8.16297e-05
858 rs12584346,rs151099392,rs16975256,rs6492238,rs72652040 0 124.358 inf 5 0 4.47321e-07 3.78747e-07,5.2147e-07 0.00654031,-0.000500487,-0.0063621,-0.000268905,-0.00684474 0.000266931,7.51217e-05,0.000289689,4.73268e-05,0.000270613
859 rs12584346,rs151099392,rs16975256,rs72652040 0 120.597 inf 4 0 4.24418e-07 3.59694e-07,4.95597e-07 0.00635442,-0.000432799,-0.00636504,-0.00659683 0.000264918,7.41711e-05,0.000289689,0.000267073
860 rs12584346,rs16975256,rs72652040 0 116.476 inf 3 0 4.003e-07 3.35944e-07,4.6326e-07 0.00610988,-0.00608753,-0.00632532 0.000261582,0.000285758,0.000262988
861 rs113501770,rs151099392,rs16975256,rs6492238,rs72652040 0 121.317 inf 5 0 3.42236e-08 1.88961e-08,5.47878e-08 -1.48899e-05,-0.000178791,7.90224e-05,-0.000126162,-0.000428034 0.000139252,7.41829e-05,0.000121773,4.73228e-05,6.94171e-05
862 rs151099392,rs16975256,rs6492238,rs72652040,rs78752700 0 121.235 inf 5 0 3.4225e-08 1.8365e-08,5.63597e-08 -0.00017874,7.90496e-05,-0.00012611,-0.000427927,-1.61403e-05 7.41829e-05,0.000121773,4.73228e-05,6.94171e-05,0.000139252
863 rs12584346,rs151099392,rs16975256,rs72652040,rs915412 0 117.843 inf 5 0 4.26733e-07 3.55657e-07,4.9203e-07 0.00635456,-0.000450891,-0.00638327,-0.00661505,7.28731e-05 0.000264918,7.50984e-05,0.000289931,0.000267335,4.73897e-05
864 rs151099392,rs16975256,rs6492238,rs72652040,rs9559721 0 113.391 inf 5 0 3.53479e-08 1.85093e-08,5.50547e-08 -0.000192765,7.78179e-05,-0.000140308,-0.000443048,-8.01435e-05 7.47009e-05,0.000121737,4.81396e-05,6.9205e-05,6.24788e-05
865 rs151099392,rs16975256,rs6492238,rs72652040,rs9559717 0 110.581 inf 5 0 3.57313e-08 1.95641e-08,5.84544e-08 -0.000191556,7.98662e-05,-0.000143091,-0.000445603,-8.91091e-05 7.44226e-05,0.000121738,4.8239e-05,6.92471e-05,6.00439e-05
866 rs151099392,rs16975256,rs6492238,rs72652040,rs9559718 0 110.375 inf 5 0 3.56751e-08 1.94666e-08,5.74088e-08 -0.000191329,7.98443e-05,-0.000142786,-0.000445298,-8.74426e-05 7.44226e-05,0.000121738,4.8239e-05,6.92471e-05,6.00439e-05
867 rs151099392,rs16975256,rs6492238,rs72652040,rs9555665 0 109.96 inf 5 0 3.55648e-08 1.90099e-08,5.72053e-08 -0.000190869,7.98002e-05,-0.000142169,-0.000444683,-8.40737e-05 7.44226e-05,0.000121738,4.8239e-05,6.92471e-05,6.00439e-05
868 rs151099392,rs16975256,rs6492238,rs72652040,rs77625611 0 109.603 inf 5 0 3.57164e-08 1.9623e-08,5.73107e-08 -0.00018362,7.09926e-05,-0.000133597,-0.000442261,0.000117219 7.40252e-05,0.000121847,4.71964e-05,6.89316e-05,7.93749e-05
869 rs151099392,rs16975256,rs6492238,rs72652040,rs77365899 0 109.435 inf 5 0 3.56699e-08 1.89534e-08,5.63909e-08 -0.000183554,7.1113e-05,-0.000133491,-0.000442059,0.000115387 7.40252e-05,0.000121847,4.71964e-05,6.89316e-05,7.93749e-05
870 rs151099392,rs16975256,rs6492238,rs72652040,rs77095382 0 109.284 inf 5 0 3.56286e-08 1.84366e-08,5.68258e-08 -0.000183494,7.12214e-05,-0.000133395,-0.000441877,0.000113739 7.40252e-05,0.000121847,4.71964e-05,6.89316e-05,7.93749e-05
871 rs151099392,rs16975256,rs6492238,rs72652040,rs79225674 0 109.081 inf 5 0 3.55739e-08 1.83293e-08,5.66774e-08 -0.000183414,7.13677e-05,-0.000133265,-0.000441631,0.000111514 7.40252e-05,0.000121847,4.71964e-05,6.89316e-05,7.93749e-05
872 rs151099392,rs16975256,rs6492238,rs72652040,rs79757400 0 109.02 inf 5 0 3.55578e-08 1.84546e-08,5.65588e-08 -0.00018339,7.14112e-05,-0.000133227,-0.000441558,0.000110851 7.40252e-05,0.000121847,4.71964e-05,6.89316e-05,7.93749e-05
873 rs151099392,rs16975256,rs6492238,rs72652040,rs75258862 0 109.012 inf 5 0 3.55556e-08 1.88023e-08,5.62258e-08 -0.000183387,7.14172e-05,-0.000133221,-0.000441548,0.00011076 7.40252e-05,0.000121847,4.71964e-05,6.89316e-05,7.93749e-05
874 rs151099392,rs16975256,rs6492238,rs72652040,rs79211527 0 109.005 inf 5 0 3.55538e-08 1.91771e-08,5.599e-08 -0.000183384,7.1422e-05,-0.000133217,-0.00044154,0.000110688 7.40252e-05,0.000121847,4.71964e-05,6.89316e-05,7.93749e-05
875 rs151099392,rs16975256,rs6492238,rs72652040,rs76948695 0 108.959 inf 5 0 3.55417e-08 1.89686e-08,5.67778e-08 -0.000183366,7.14551e-05,-0.000133188,-0.000441484,0.000110184 7.40252e-05,0.000121847,4.71964e-05,6.89316e-05,7.93749e-05
876 rs151099392,rs16975256,rs6492238,rs72652040,rs78464867 0 108.942 inf 5 0 3.55371e-08 1.92205e-08,5.66372e-08 -0.000183359,7.14676e-05,-0.000133177,-0.000441463,0.000109993 7.40252e-05,0.000121847,4.71964e-05,6.89316e-05,7.93749e-05
877 rs151099392,rs16975256,rs6492238,rs72652040,rs78092390 0 108.929 inf 5 0 3.55337e-08 1.83046e-08,5.49813e-08 -0.000183354,7.14768e-05,-0.000133169,-0.000441448,0.000109853 7.40252e-05,0.000121847,4.71964e-05,6.89316e-05,7.93749e-05
878 rs151099392,rs16975256,rs6492238,rs72652040,rs78022477 0 108.855 inf 5 0 3.55143e-08 1.79502e-08,5.55097e-08 -0.000183325,7.15303e-05,-0.000133121,-0.000441358,0.000109039 7.40252e-05,0.000121847,4.71964e-05,6.89316e-05,7.93749e-05
879 rs151099392,rs16975256,rs6492238,rs72652040,rs74808643 0 108.801 inf 5 0 3.55001e-08 1.95905e-08,5.73704e-08 -0.000183303,7.15695e-05,-0.000133087,-0.000441292,0.000108443 7.40252e-05,0.000121847,4.71964e-05,6.89316e-05,7.93749e-05
880 rs151099392,rs16975256,rs6492238,rs72652040,rs75313398 0 108.792 inf 5 0 3.54979e-08 1.79405e-08,5.6083e-08 -0.0001833,7.15756e-05,-0.000133081,-0.000441282,0.00010835 7.40252e-05,0.000121847,4.71964e-05,6.89316e-05,7.93749e-05
881 rs151099392,rs16975256,rs6492238,rs72652040,rs73613282 0 106.078 inf 5 0 3.5571e-08 1.89637e-08,5.70493e-08 -0.000183173,7.19722e-05,-0.000133642,-0.000441386,0.000110543 7.40189e-05,0.00012183,4.72239e-05,6.89107e-05,7.87673e-05
882 rs151099392,rs16975256,rs6492238,rs72652040,rs73613275 0 106.043 inf 5 0 3.55612e-08 1.89732e-08,5.46738e-08 -0.000183159,7.19967e-05,-0.000133617,-0.000441342,0.000110141 7.40189e-05,0.00012183,4.72239e-05,6.89107e-05,7.87673e-05
883 rs151099392,rs16975256,rs58666681,rs6492238,rs72652040 0 105.879 inf 5 0 3.55158e-08 1.84308e-08,5.57773e-08 -0.000183095,7.21106e-05,0.000108268,-0.000133501,-0.000441137 7.40189e-05,0.00012183,7.87673e-05,4.72239e-05,6.89107e-05
884 rs151099392,rs16975256,rs6492238,rs72652040,rs9559720 0 104.879 inf 5 0 3.54495e-08 1.89163e-08,5.6839e-08 -0.000189837,8.03562e-05,-0.000141224,-0.000443669,-8.14816e-05 7.438e-05,0.000121742,4.8193e-05,6.92071e-05,6.08528e-05
885 rs151099392,rs16975256,rs6492238,rs72652040,rs7998044 0 102.701 inf 5 0 3.56227e-08 1.91328e-08,5.82887e-08 -0.000174437,6.00817e-05,-0.000128669,-0.000435617,-0.000125777 7.40509e-05,0.00012243,4.69886e-05,6.85139e-05,8.7959e-05
886 rs112088985,rs151099392,rs16975256,rs6492238,rs72652040 0 101.679 inf 5 0 3.42161e-08 1.81619e-08,5.45708e-08 -3.59548e-06,-0.000179304,7.86728e-05,-0.000126675,-0.000429011 0.000146579,7.40566e-05,0.00012174,4.7159e-05,6.95032e-05
887 rs151099392,rs16975256,rs6492238,rs72652040,rs9559711 0 98.7775 inf 5 0 3.72934e-08 1.89357e-08,5.76579e-08 -0.000197894,5.90903e-05,-0.000123296,-0.000441452,0.000108966 7.44854e-05,0.000122088,4.69988e-05,6.86124e-05,5.15246e-05
888 rs16975256,rs16975259,rs6492238,rs72652040,rs915412 0 98.2885 inf 5 0 1.60263e-07 1.22577e-07,2.06281e-07 -0.00219712,0.00233559,-0.000140427,-0.00260295,-6.42926e-05 0.00021132,0.00016997,6.13331e-05,0.000173588,6.17551e-05
889 rs111295526,rs151099392,rs16975256,rs6492238,rs72652040 0 95.5212 inf 5 0 3.42185e-08 1.79546e-08,5.51267e-08 -9.15335e-06,-0.000179168,7.85358e-05,-0.00012641,-0.000428534 0.000142766,7.40516e-05,0.000121762,4.73203e-05,6.94572e-05
890 rs144904573,rs151099392,rs16975256,rs6492238,rs72652040 0 93.93 inf 5 0 3.42907e-08 1.78715e-08,5.38523e-08 -2.17282e-05,-0.000182358,7.85843e-05,-0.000129697,-0.000432469 6.58413e-05,7.45139e-05,0.000121736,4.7795e-05,6.90357e-05
891 rs151099392,rs16975256,rs6492238,rs72652040,rs78924101 0 88.2027 inf 5 0 3.42188e-08 1.95735e-08,5.46643e-08 -0.000179629,7.88198e-05,-0.000127113,-0.000430024,9.73053e-06 7.40557e-05,0.000121749,4.72378e-05,6.91899e-05,0.000146143
892 rs151099392,rs16975256,rs56100337,rs6492238,rs72652040 0 87.7372 inf 5 0 3.54753e-08 1.77945e-08,5.58039e-08 -0.000180438,4.44295e-05,-0.000120719,-9.08738e-05,-0.000429486 7.39738e-05,0.000124343,8.92283e-05,5.39488e-05,6.83722e-05
893 rs151099392,rs16975256,rs6492238,rs72652016,rs72652040 0 86.7574 inf 5 0 3.44816e-08 1.81332e-08,5.72483e-08 -0.0001836,7.76144e-05,-0.000126691,8.80129e-05,-0.000434751 7.42789e-05,0.000121748,4.69702e-05,0.000141577,6.89284e-05
894 rs12429247,rs151099392,rs16975256,rs6492238,rs72652040 0 84.6878 inf 5 0 3.71899e-08 2.03063e-08,5.82861e-08 0.000193821,-0.000178939,6.73017e-05,-0.000132695,-0.000438293 9.32287e-05,7.39701e-05,0.000121859,4.70561e-05,6.85083e-05
895 rs151099392,rs16975256,rs6492238,rs72652040,rs75967541 0 84.6578 inf 5 0 3.71693e-08 2.06895e-08,5.72231e-08 -0.000178941,6.73412e-05,-0.000132675,-0.000438262,0.00019315 7.39701e-05,0.000121859,4.70561e-05,6.85083e-05,9.32287e-05
896 rs151099392,rs16975256,rs6492238,rs72652040,rs79635430 0 84.6448 inf 5 0 3.71605e-08 2.06235e-08,5.78608e-08 -0.000178942,6.73583e-05,-0.000132666,-0.000438249,0.00019286 7.39701e-05,0.000121859,4.70561e-05,6.85083e-05,9.32287e-05
897 rs139225128,rs151099392,rs16975256,rs6492238,rs72652040 0 84.6109 inf 5 0 3.71373e-08 1.98982e-08,5.65187e-08 0.0001921,-0.000178943,6.74029e-05,-0.000132643,-0.000438214 9.32287e-05,7.39701e-05,0.000121859,4.70561e-05,6.85083e-05
898 rs151099392,rs16975256,rs6492238,rs72652040,rs78424303 0 84.5752 inf 5 0 3.7113e-08 1.99392e-08,5.72463e-08 -0.000178945,6.745e-05,-0.000132619,-0.000438177,0.0001913 7.39701e-05,0.000121859,4.70561e-05,6.85083e-05,9.32287e-05
899 rs151099392,rs16975256,rs6492238,rs72652012,rs72652040 0 84.4025 inf 5 0 3.48077e-08 1.88545e-08,5.54911e-08 -0.000185098,7.72414e-05,-0.000126353,0.000127671,-0.000436791 7.42252e-05,0.000121746,4.69722e-05,0.000137652,6.88453e-05
900 rs151099392,rs16975256,rs6492238,rs72652010,rs72652040 0 84.3985 inf 5 0 3.48064e-08 1.82661e-08,5.35276e-08 -0.000185092,7.72429e-05,-0.000126353,0.00012754,-0.000436784 7.42252e-05,0.000121746,4.69722e-05,0.000137652,6.88453e-05
901 rs151099392,rs16975256,rs6492238,rs72652040,rs75860263 0 83.7716 inf 5 0 3.48793e-08 1.81622e-08,5.51749e-08 -0.000180267,5.19022e-05,-9.8705e-05,-0.000428231,-8.38347e-05 7.39752e-05,0.000124756,5.49853e-05,6.83811e-05,8.53677e-05
902 rs12429445,rs151099392,rs16975256,rs6492238,rs72652040 0 82.7328 inf 5 0 3.70472e-08 2.03187e-08,5.77565e-08 0.000186868,-0.000178306,6.7746e-05,-0.000131869,-0.000437372 9.2122e-05,7.39717e-05,0.000121855,4.70369e-05,6.84873e-05
903 rs111859823,rs151099392,rs16975256,rs6492238,rs72652040 0 82.4421 inf 5 0 3.91953e-08 2.11977e-08,5.88158e-08 0.000323462,-0.000174913,8.82647e-05,-0.000136394,-0.000450356 0.000120243,7.39885e-05,0.000121787,4.71058e-05,6.88179e-05
904 rs151099392,rs16975256,rs6492238,rs72652040,rs9559683 0 82.2671 inf 5 0 3.66145e-08 2.00244e-08,5.81762e-08 -0.000186166,8.05123e-05,-0.000124888,-0.00044427,0.00025667 7.40587e-05,0.000121739,4.69809e-05,6.88395e-05,0.000137471
905 rs12429915,rs151099392,rs16975256,rs6492238,rs72652040 0 82.1624 inf 5 0 3.74003e-08 2.02063e-08,5.84069e-08 0.000200438,-0.000178747,6.69242e-05,-0.000132719,-0.000437072 9.31726e-05,7.39704e-05,0.000121859,4.70511e-05,6.84671e-05
906 rs12428468,rs151099392,rs16975256,rs6492238,rs72652040 0 81.7574 inf 5 0 3.70919e-08 1.95687e-08,5.92399e-08 0.000190486,-0.000178779,6.75089e-05,-0.000132424,-0.000436687 9.31726e-05,7.39704e-05,0.000121859,4.70511e-05,6.84671e-05
907 rs12428472,rs151099392,rs16975256,rs6492238,rs72652040 0 81.7571 inf 5 0 3.70917e-08 1.98257e-08,6.05361e-08 0.000190478,-0.000178779,6.75093e-05,-0.000132424,-0.000436686 9.31726e-05,7.39704e-05,0.000121859,4.70511e-05,6.84671e-05
908 rs112296580,rs151099392,rs16975256,rs6492238,rs72652040 0 81.7561 inf 5 0 3.70909e-08 2.00637e-08,5.96545e-08 0.000190453,-0.00017878,6.75108e-05,-0.000132423,-0.000436685 9.31726e-05,7.39704e-05,0.000121859,4.70511e-05,6.84671e-05
909 rs151099392,rs16975256,rs6492238,rs72652040,rs75246465 0 81.7519 inf 5 0 3.70878e-08 1.92412e-08,5.76697e-08 -0.00017878,6.75169e-05,-0.00013242,-0.000436681,0.00019035 7.39704e-05,0.000121859,4.70511e-05,6.84671e-05,9.31726e-05
910 rs151099392,rs16975256,rs6492238,rs72652040,rs74517256 0 81.7501 inf 5 0 3.70865e-08 2.02249e-08,5.90105e-08 -0.00017878,6.75194e-05,-0.000132419,-0.00043668,0.000190306 7.39704e-05,0.000121859,4.70511e-05,6.84671e-05,9.31726e-05
911 rs112563030,rs151099392,rs16975256,rs6492238,rs72652040 0 81.2637 inf 5 0 3.95128e-08 2.17479e-08,6.09163e-08 0.000355383,-0.000177437,8.91489e-05,-0.000140331,-0.000449539 0.000128089,7.39732e-05,0.000121794,4.72232e-05,6.87595e-05
912 rs151099392,rs16975256,rs6492238,rs72652040,rs75124406 0 81.1244 inf 5 0 3.52113e-08 1.90554e-08,5.78786e-08 -0.000187865,8.0427e-05,-0.000135602,-0.000438024,-0.000100763 7.43045e-05,0.000121744,4.75393e-05,6.87542e-05,8.37691e-05
913 rs151099392,rs16975256,rs6492238,rs72652040,rs75893981 0 80.6403 inf 5 0 3.6663e-08 1.96067e-08,5.53937e-08 -0.000177797,6.86693e-05,-0.000130895,-0.000436169,0.000171729 7.39746e-05,0.000121852,4.70207e-05,6.84686e-05,9.10619e-05
914 rs151099392,rs16975256,rs6492238,rs72652040,rs75029846 0 80.6027 inf 5 0 3.6636e-08 1.98231e-08,5.92127e-08 -0.000177806,6.87247e-05,-0.000130872,-0.000436132,0.000170781 7.39746e-05,0.000121852,4.70207e-05,6.84686e-05,9.10619e-05
915 rs151099392,rs16975256,rs6492238,rs72652040,rs79150539 0 80.5869 inf 5 0 3.66247e-08 1.97334e-08,5.73096e-08 -0.00017781,6.8748e-05,-0.000130863,-0.000436116,0.000170381 7.39746e-05,0.000121852,4.70207e-05,6.84686e-05,9.10619e-05
916 rs151099392,rs16975256,rs6492238,rs72652040,rs9559709 0 80.5839 inf 5 0 3.4377e-08 1.70588e-08,5.59364e-08 -0.0001834,7.9611e-05,-0.000127112,-0.000433766,5.26994e-05 7.44317e-05,0.00012175,4.6975e-05,6.89868e-05,0.000108861
917 rs12429912,rs151099392,rs16975256,rs6492238,rs72652040 0 80.5758 inf 5 0 3.73587e-08 2.0763e-08,5.91539e-08 0.000196934,-0.000178382,6.81699e-05,-0.000133386,-0.000436586 9.21466e-05,7.39713e-05,0.000121835,4.70716e-05,6.84566e-05
918 rs151099392,rs16975256,rs6492234,rs6492238,rs72652040 0 80.2773 inf 5 0 3.83054e-08 2.06219e-08,6.02078e-08 -0.000170572,7.06723e-05,0.000196388,-0.00012838,-0.000439738 7.40582e-05,0.00012178,8.05569e-05,4.69745e-05,6.85056e-05
919 rs151099392,rs16975256,rs6492238,rs72652040,rs77262559 0 80.1666 inf 5 0 3.71182e-08 1.92932e-08,5.8347e-08 -0.000178119,6.76272e-05,-0.000131753,-0.000435957,0.00018909 7.39724e-05,0.000121855,4.70324e-05,6.84485e-05,9.20698e-05
920 rs151099392,rs16975256,rs6492238,rs72652040,rs75914460 0 80.1557 inf 5 0 3.71095e-08 1.97961e-08,5.8252e-08 -0.000178121,6.76439e-05,-0.000131745,-0.000435947,0.000188806 7.39724e-05,0.000121855,4.70324e-05,6.84485e-05,9.20698e-05
921 rs151099392,rs16975256,rs6492238,rs72652040,rs76195710 0 80.0855 inf 5 0 3.70536e-08 1.92035e-08,5.89155e-08 -0.000178133,6.77512e-05,-0.000131697,-0.000435883,0.000186973 7.39724e-05,0.000121855,4.70324e-05,6.84485e-05,9.20698e-05
922 rs151099392,rs16975256,rs6492238,rs72652040,rs75268262 0 80.0828 inf 5 0 3.70514e-08 1.92839e-08,5.75829e-08 -0.000178134,6.77554e-05,-0.000131695,-0.000435881,0.000186902 7.39724e-05,0.000121855,4.70324e-05,6.84485e-05,9.20698e-05
923 rs111950804,rs151099392,rs16975256,rs6492238,rs72652040 0 80.0675 inf 5 0 3.70393e-08 1.99183e-08,5.90111e-08 0.000186502,-0.000178136,6.77788e-05,-0.000131685,-0.000435867 9.20698e-05,7.39724e-05,0.000121855,4.70324e-05,6.84485e-05
924 rs113549776,rs151099392,rs16975256,rs6492238,rs72652040 0 80.0632 inf 5 0 3.70359e-08 1.94455e-08,5.85211e-08 0.00018639,-0.000178137,6.77853e-05,-0.000131682,-0.000435863 9.20698e-05,7.39724e-05,0.000121855,4.70324e-05,6.84485e-05
925 rs113937309,rs151099392,rs16975256,rs6492238,rs72652040 0 80.0567 inf 5 0 3.70308e-08 2.03209e-08,5.93822e-08 0.000186221,-0.000178138,6.77952e-05,-0.000131677,-0.000435857 9.20698e-05,7.39724e-05,0.000121855,4.70324e-05,6.84485e-05
926 rs151099392,rs16975256,rs6492238,rs72652040,rs74933693 0 80.0385 inf 5 0 3.70163e-08 1.93615e-08,5.82979e-08 -0.000178142,6.78232e-05,-0.000131665,-0.00043584,0.000185743 7.39724e-05,0.000121855,4.70324e-05,6.84485e-05,9.20698e-05
927 rs113293725,rs151099392,rs16975256,rs6492238,rs72652040 0 80.0337 inf 5 0 3.70125e-08 2.05188e-08,5.77758e-08 0.000185617,-0.000178142,6.78306e-05,-0.000131661,-0.000435835 9.20698e-05,7.39724e-05,0.000121855,4.70324e-05,6.84485e-05
928 rs151099392,rs16975256,rs6492238,rs72652040,rs78570879 0 80.0255 inf 5 0 3.70061e-08 2.04869e-08,5.99333e-08 -0.000178144,6.78432e-05,-0.000131656,-0.000435828,0.000185402 7.39724e-05,0.000121855,4.70324e-05,6.84485e-05,9.20698e-05
929 rs151099392,rs16975256,rs6492238,rs72652040,rs79200751 0 79.963 inf 5 0 3.69569e-08 2.06006e-08,5.89246e-08 -0.000178155,6.79392e-05,-0.000131613,-0.00043577,0.000183762 7.39724e-05,0.000121855,4.70324e-05,6.84485e-05,9.20698e-05
930 rs151099392,rs16975256,rs6492238,rs72652040,rs78442405 0 79.8863 inf 5 0 3.87446e-08 2.10662e-08,5.90381e-08 -0.000191651,7.78912e-05,-0.000139181,-0.000441905,-0.000302362 7.4124e-05,0.000121736,4.72181e-05,6.85479e-05,0.000117859
931 rs151099392,rs16975256,rs6492238,rs72652040,rs78213779 0 79.8585 inf 5 0 3.68755e-08 1.88228e-08,5.81122e-08 -0.000178173,6.81002e-05,-0.00013154,-0.000435674,0.000181013 7.39724e-05,0.000121855,4.70324e-05,6.84485e-05,9.20698e-05
932 rs151099392,rs16975256,rs6492238,rs72652040,rs73615283 0 79.8274 inf 5 0 3.78853e-08 2.09037e-08,5.77132e-08 -0.000171037,7.10957e-05,-0.000128295,-0.000439188,0.000186029 7.40582e-05,0.00012178,4.69745e-05,6.85056e-05,8.05569e-05
933 rs151099392,rs16975256,rs6492238,rs72652040,rs78989240 0 79.7961 inf 5 0 3.68273e-08 1.91005e-08,5.81762e-08 -0.000178185,6.81967e-05,-0.000131497,-0.000435616,0.000179364 7.39724e-05,0.000121855,4.70324e-05,6.84485e-05,9.20698e-05
934 rs151099392,rs16975256,rs6492238,rs72652040,rs79117294 0 79.7267 inf 5 0 3.6774e-08 1.96582e-08,5.88543e-08 -0.000178197,6.83043e-05,-0.000131449,-0.000435551,0.000177526 7.39724e-05,0.000121855,4.70324e-05,6.84485e-05,9.20698e-05
935 rs151099392,rs16975256,rs6492238,rs72652040,rs7982954 0 79.5732 inf 5 0 3.68376e-08 1.84739e-08,5.78889e-08 -0.000177422,6.93422e-05,-0.000131669,-0.000436081,0.000175877 7.39767e-05,0.00012183,4.70367e-05,6.84599e-05,9.01024e-05
936 rs151099392,rs16975256,rs6492238,rs72652040,rs77870171 0 79.4064 inf 5 0 3.67088e-08 1.93952e-08,5.78441e-08 -0.000177471,6.95749e-05,-0.000131548,-0.000435913,0.000171503 7.39767e-05,0.00012183,4.70367e-05,6.84599e-05,9.01024e-05
937 rs151099392,rs16975256,rs6492238,rs72652040,rs7994376 0 79.1987 inf 5 0 3.65519e-08 1.99561e-08,5.8409e-08 -0.000177532,6.98668e-05,-0.000131395,-0.000435702,0.000166017 7.39767e-05,0.00012183,4.70367e-05,6.84599e-05,9.01024e-05
938 rs112714831,rs151099392,rs16975256,rs6492238,rs72652040 0 79.1401 inf 5 0 3.42958e-08 1.72397e-08,5.52347e-08 -5.12302e-05,-0.000178069,7.80625e-05,-0.000124946,-0.000426304 0.000150204,7.40713e-05,0.00012175,4.72762e-05,6.89407e-05
939 rs151099392,rs16975256,rs6492238,rs72652040,rs9588066 0 79.0342 inf 5 0 3.64303e-08 1.85943e-08,5.89867e-08 -0.000177581,7.00996e-05,-0.000131273,-0.000435534,0.000161641 7.39767e-05,0.00012183,4.70367e-05,6.84599e-05,9.01024e-05
940 rs112833631,rs151099392,rs16975256,rs6492238,rs72652040 0 78.5462 inf 5 0 3.69051e-08 2.04685e-08,5.79787e-08 0.000180056,-0.000177831,6.91004e-05,-0.000132209,-0.000435316 9.10788e-05,7.3974e-05,0.000121832,4.70502e-05,6.84394e-05
941 rs151099392,rs16975256,rs6492237,rs6492238,rs72652040 0 77.9659 inf 5 0 3.42284e-08 1.76661e-08,5.58395e-08 -0.000178407,7.85577e-05,-1.10866e-05,-0.00012576,-0.000428306 7.43251e-05,0.00012174,8.17473e-05,4.75666e-05,6.87776e-05
942 rs151099392,rs16975256,rs6492238,rs72652040,rs74356282 0 77.6096 inf 5 0 3.86311e-08 2.08538e-08,6.011e-08 -0.000179057,8.96348e-05,-0.000136987,-0.000446576,0.000292982 7.39699e-05,0.000121812,4.71425e-05,6.87107e-05,0.000115662
943 rs151099392,rs16975256,rs6492238,rs72652040,rs77823495 0 77.5762 inf 5 0 3.85937e-08 2.1959e-08,6.25671e-08 -0.000179058,8.95884e-05,-0.000136944,-0.000446502,0.000291739 7.39699e-05,0.000121812,4.71425e-05,6.87107e-05,0.000115662
944 rs151099392,rs16975256,rs6492238,rs72652040,rs74686791 0 77.5748 inf 5 0 3.85922e-08 2.15584e-08,6.0693e-08 -0.000179059,8.95865e-05,-0.000136942,-0.000446499,0.00029169 7.39699e-05,0.000121812,4.71425e-05,6.87107e-05,0.000115662
945 rs151099392,rs16975256,rs6492238,rs72652040,rs80276601 0 77.5533 inf 5 0 3.83001e-08 2.01373e-08,5.8572e-08 -0.000171168,7.15404e-05,-0.000130046,-0.00043773,0.000197791 7.40468e-05,0.000121771,4.69891e-05,6.84592e-05,8.1185e-05
946 rs113660805,rs151099392,rs16975256,rs6492238,rs72652040 0 77.51 inf 5 0 3.85202e-08 2.18643e-08,5.80868e-08 0.000289278,-0.000179061,8.94965e-05,-0.000136858,-0.000446357 0.000115662,7.39699e-05,0.000121812,4.71425e-05,6.87107e-05
947 rs151099392,rs16975256,rs6492238,rs72652040,rs74716813 0 77.4061 inf 5 0 3.63508e-08 1.97378e-08,5.87897e-08 -0.00017888,6.81121e-05,-0.000130759,-0.000433449,0.000165852 7.39704e-05,0.000121884,4.70243e-05,6.84123e-05,9.41543e-05
948 rs151099392,rs16975256,rs6492238,rs72652040,rs76500907 0 77.3805 inf 5 0 3.83772e-08 2.00756e-08,5.78623e-08 -0.000179067,8.93156e-05,-0.00013669,-0.000446072,0.000284433 7.39699e-05,0.000121812,4.71425e-05,6.87107e-05,0.000115662
949 rs151099392,rs16975256,rs6492238,rs72652040,rs9588044 0 77.2563 inf 5 0 3.80532e-08 2.03927e-08,5.82893e-08 -0.000171129,7.08301e-05,-0.000128618,-0.000437141,0.000191668 7.40525e-05,0.000121781,4.69764e-05,6.84523e-05,8.1163e-05
950 rs151099392,rs16975256,rs6492238,rs72652040,rs73615262 0 77.2552 inf 5 0 3.80521e-08 2.04872e-08,5.80504e-08 -0.000171131,7.08313e-05,-0.000128618,-0.00043714,0.000191639 7.40525e-05,0.000121781,4.69764e-05,6.84523e-05,8.1163e-05
951 rs151099392,rs16975256,rs6492233,rs6492238,rs72652040 0 77.174 inf 5 0 3.79663e-08 2.05819e-08,5.91478e-08 -0.000171223,7.09197e-05,0.000189486,-0.000128597,-0.000437052 7.40525e-05,0.000121781,8.1163e-05,4.69764e-05,6.84523e-05
952 rs151099392,rs16975256,rs2105075,rs6492238,rs72652040 0 77.1717 inf 5 0 3.7964e-08 2.00248e-08,5.84818e-08 -0.000171226,7.09221e-05,0.000189426,-0.000128596,-0.00043705 7.40525e-05,0.000121781,8.1163e-05,4.69764e-05,6.84523e-05
953 rs151099392,rs16975256,rs6492238,rs72652040,rs75206536 0 77.1694 inf 5 0 3.79615e-08 2.06221e-08,5.88453e-08 -0.000171229,7.09247e-05,-0.000128596,-0.000437047,0.000189363 7.40525e-05,0.000121781,4.69764e-05,6.84523e-05,8.1163e-05
954 rs113215962,rs151099392,rs16975256,rs6492238,rs72652040 0 77.1599 inf 5 0 3.79515e-08 2.01878e-08,6.05586e-08 0.000189112,-0.00017124,7.0935e-05,-0.000128593,-0.000437037 8.1163e-05,7.40525e-05,0.000121781,4.69764e-05,6.84523e-05
955 rs111909475,rs151099392,rs16975256,rs6492238,rs72652040 0 77.1528 inf 5 0 3.7944e-08 2.02863e-08,6.03858e-08 0.000188922,-0.000171248,7.09428e-05,-0.000128592,-0.000437029 8.1163e-05,7.40525e-05,0.000121781,4.69764e-05,6.84523e-05
956 rs151099392,rs16975256,rs6492238,rs72652040,rs9588041 0 77.1526 inf 5 0 3.79439e-08 2.10675e-08,5.97758e-08 -0.000171248,7.0943e-05,-0.000128592,-0.000437029,0.000188918 7.40525e-05,0.000121781,4.69764e-05,6.84523e-05,8.1163e-05
957 rs151099392,rs16975256,rs6492238,rs72652040,rs7999458 0 77.1519 inf 5 0 3.79432e-08 2.10647e-08,5.92706e-08 -0.000171249,7.09437e-05,-0.000128591,-0.000437028,0.0001889 7.40525e-05,0.000121781,4.69764e-05,6.84523e-05,8.1163e-05
958 rs151099392,rs16975256,rs2095284,rs6492238,rs72652040 0 77.1415 inf 5 0 3.79322e-08 2.03791e-08,5.90855e-08 -0.000171261,7.09551e-05,0.000188622,-0.000128589,-0.000437017 7.40525e-05,0.000121781,8.1163e-05,4.69764e-05,6.84523e-05
959 rs151099392,rs16975256,rs6492238,rs72652040,rs74475790 0 77.1262 inf 5 0 3.79162e-08 2.03177e-08,5.94652e-08 -0.000171278,7.09718e-05,-0.000128585,-0.000437,0.000188215 7.40525e-05,0.000121781,4.69764e-05,6.84523e-05,8.1163e-05
960 rs151099392,rs16975256,rs6492238,rs72652040,rs78470266 0 77.1182 inf 5 0 3.79078e-08 2.00757e-08,5.91718e-08 -0.000171287,7.09806e-05,-0.000128583,-0.000436992,0.000188001 7.40525e-05,0.000121781,4.69764e-05,6.84523e-05,8.1163e-05
961 rs151099392,rs16975256,rs6492238,rs72652040,rs75857617 0 77.1059 inf 5 0 3.78949e-08 2.09629e-08,5.77623e-08 -0.000171302,7.09941e-05,-0.00012858,-0.000436978,0.000187673 7.40525e-05,0.000121781,4.69764e-05,6.84523e-05,8.1163e-05
962 rs151099392,rs16975256,rs6492238,rs72652040,rs76105080 0 77.0875 inf 5 0 3.78757e-08 1.94654e-08,5.82576e-08 -0.000171323,7.10142e-05,-0.000128575,-0.000436958,0.000187184 7.40525e-05,0.000121781,4.69764e-05,6.84523e-05,8.1163e-05
963 rs151099392,rs16975256,rs6492238,rs72652040,rs76538120 0 77.0872 inf 5 0 3.78754e-08 2.05453e-08,5.88883e-08 -0.000171323,7.10145e-05,-0.000128575,-0.000436958,0.000187176 7.40525e-05,0.000121781,4.69764e-05,6.84523e-05,8.1163e-05
964 rs151099392,rs16975256,rs6492238,rs72652040,rs75581297 0 77.0801 inf 5 0 3.7868e-08 2.1736e-08,5.97835e-08 -0.000171331,7.10224e-05,-0.000128573,-0.00043695,0.000186984 7.40525e-05,0.000121781,4.69764e-05,6.84523e-05,8.1163e-05
965 rs151099392,rs16975256,rs58103358,rs6492238,rs72652040 0 77.0752 inf 5 0 3.78629e-08 1.94334e-08,5.87649e-08 -0.000171337,7.10277e-05,0.000186855,-0.000128572,-0.000436945 7.40525e-05,0.000121781,8.1163e-05,4.69764e-05,6.84523e-05
966 rs151099392,rs16975256,rs6492238,rs72652040,rs75710656 0 77.0727 inf 5 0 3.78603e-08 2.06768e-08,5.87646e-08 -0.00017134,7.10304e-05,-0.000128571,-0.000436942,0.000186788 7.40525e-05,0.000121781,4.69764e-05,6.84523e-05,8.1163e-05
967 rs151099392,rs16975256,rs6492238,rs72652040,rs78845690 0 77.0575 inf 5 0 3.78444e-08 1.95349e-08,5.88582e-08 -0.000171357,7.10471e-05,-0.000128567,-0.000436925,0.000186382 7.40525e-05,0.000121781,4.69764e-05,6.84523e-05,8.1163e-05
968 rs151099392,rs16975256,rs6492238,rs72652040,rs7991628 0 76.9676 inf 5 0 3.77513e-08 1.95896e-08,6.17922e-08 -0.000171461,7.1146e-05,-0.000128544,-0.000436827,0.000183974 7.40525e-05,0.000121781,4.69764e-05,6.84523e-05,8.1163e-05
969 rs151099392,rs16975256,rs6492238,rs72652040,rs9521590 0 76.9443 inf 5 0 3.42803e-08 1.80127e-08,5.49107e-08 -0.00017719,7.83417e-05,-0.000124498,-0.000427056,-2.5244e-05 7.4318e-05,0.000121741,4.75563e-05,6.87695e-05,8.24001e-05
970 rs12585031,rs151099392,rs16975256,rs6492238,rs72652040 0 76.8501 inf 5 0 3.76307e-08 2.1355e-08,5.79688e-08 0.000180809,-0.000171598,7.12759e-05,-0.000128514,-0.000436698 8.1163e-05,7.40525e-05,0.000121781,4.69764e-05,6.84523e-05
971 rs151099392,rs16975256,rs6492238,rs72652040,rs73615290 0 76.8493 inf 5 0 3.76299e-08 1.93474e-08,5.8083e-08 -0.000171598,7.12768e-05,-0.000128514,-0.000436697,0.000180788 7.40525e-05,0.000121781,4.69764e-05,6.84523e-05,8.1163e-05
972 rs151099392,rs16975256,rs6492238,rs72652040,rs7322474 0 76.849 inf 5 0 3.76296e-08 2.03204e-08,5.86062e-08 -0.000171599,7.12771e-05,-0.000128513,-0.000436697,0.000180779 7.40525e-05,0.000121781,4.69764e-05,6.84523e-05,8.1163e-05
973 rs151099392,rs16975256,rs6492238,rs72652040,rs8002682 0 76.8395 inf 5 0 3.762e-08 2.0161e-08,5.83737e-08 -0.00017161,7.12875e-05,-0.000128511,-0.000436686,0.000180525 7.40525e-05,0.000121781,4.69764e-05,6.84523e-05,8.1163e-05
974 rs112646314,rs151099392,rs16975256,rs6492238,rs72652040 0 76.8173 inf 5 0 3.75973e-08 1.98522e-08,6.04066e-08 0.000179923,-0.000171636,7.13123e-05,-0.000128505,-0.000436662 8.1163e-05,7.40525e-05,0.000121781,4.69764e-05,6.84523e-05
975 rs151099392,rs16975256,rs6492238,rs72652040,rs7327434 0 76.7532 inf 5 0 3.42189e-08 1.81479e-08,5.54237e-08 -0.00017892,7.86722e-05,-0.000131695,-0.000428834,-5.47431e-06 7.42935e-05,0.000121736,8.62123e-05,6.87407e-05,8.04934e-05
976 rs151099392,rs16975256,rs6492238,rs72652040,rs78190376 0 76.1964 inf 5 0 3.51196e-08 1.85118e-08,5.74191e-08 -0.000177058,6.90395e-05,-0.000123742,-0.000431747,-6.09582e-05 7.39978e-05,0.000122027,4.70446e-05,6.8405e-05,5.31874e-05
977 rs117640423,rs151099392,rs16975256,rs6492238,rs72652040 0 76.1358 inf 5 0 3.49648e-08 1.92248e-08,5.67049e-08 -0.000106507,-0.000180858,7.85573e-05,-0.000132291,-0.000434857 0.000102082,7.39832e-05,0.000121736,4.72662e-05,6.8578e-05
978 rs151099392,rs16975256,rs4771656,rs6492238,rs72652040 0 75.8868 inf 5 0 3.52757e-08 1.84833e-08,5.63706e-08 -0.00017906,6.93158e-05,-5.64116e-05,-0.000127708,-0.000431537 7.39703e-05,0.00012197,4.54513e-05,4.69759e-05,6.83955e-05
979 rs151099392,rs16975256,rs6492238,rs72652040,rs74615119 0 75.8705 inf 5 0 3.4474e-08 1.75981e-08,5.56027e-08 -0.000181179,8.08732e-05,-0.000125215,-0.000425866,4.55693e-05 7.40273e-05,0.000121787,4.70392e-05,6.86038e-05,7.43765e-05
980 rs151099392,rs16975256,rs6492238,rs72652040,rs7328339 0 75.7616 inf 5 0 3.75388e-08 1.97565e-08,5.8438e-08 -0.000191587,6.38417e-05,-0.000121198,-0.000432949,0.000120679 7.41777e-05,0.000121923,4.70385e-05,6.83921e-05,5.49152e-05
981 rs151099392,rs16975256,rs34763349,rs6492238,rs72652040 0 75.6619 inf 5 0 3.43006e-08 1.77846e-08,5.57612e-08 -0.000179095,7.68309e-05,3.19821e-05,-0.000127545,-0.000430594 7.39746e-05,0.000121852,9.10619e-05,4.70207e-05,6.84686e-05
982 rs1333986,rs151099392,rs16975256,rs6492238,rs72652040 0 75.5998 inf 5 0 3.80571e-08 2.06106e-08,5.9114e-08 0.000268183,-0.000178165,8.8802e-05,-0.000135261,-0.000444188 0.000113506,7.39716e-05,0.000121811,4.71069e-05,6.86612e-05
983 rs151099392,rs16975256,rs6492238,rs72652040,rs74754074 0 75.4096 inf 5 0 3.44287e-08 1.74276e-08,5.40928e-08 -0.000179047,7.56997e-05,-0.000128126,-0.000431116,5.12205e-05 7.39724e-05,0.000121855,4.70324e-05,6.84485e-05,9.20698e-05
984 rs111924867,rs151099392,rs16975256,rs6492238,rs72652040 0 75.3485 inf 5 0 3.44124e-08 1.75486e-08,5.43669e-08 4.92254e-05,-0.00017906,7.58165e-05,-0.000128073,-0.000431046 9.20698e-05,7.39724e-05,0.000121855,4.70324e-05,6.84485e-05
985 rs151099392,rs16975256,rs6492238,rs72652040,rs78159381 0 75.1603 inf 5 0 3.60643e-08 2.018e-08,5.45966e-08 -0.000173657,7.32375e-05,-0.000128055,-0.000434748,0.000133027 7.40525e-05,0.000121781,4.69764e-05,6.84523e-05,8.1163e-05
986 rs151099392,rs16975256,rs1932416,rs6492238,rs72652040 0 74.9434 inf 5 0 3.7416e-08 2.02959e-08,5.9473e-08 -0.000186443,8.35553e-05,9.10815e-05,-0.00013103,-0.000441041 7.4042e-05,0.000121756,4.22348e-05,4.70113e-05,6.85879e-05
987 rs151099392,rs16975256,rs6492238,rs66895129,rs72652040 0 74.832 inf 5 0 3.77974e-08 1.99014e-08,5.98591e-08 -0.000185954,8.53855e-05,-0.000131759,9.58046e-05,-0.000442042 7.40257e-05,0.000121771,4.70207e-05,4.1993e-05,6.85992e-05
988 rs112655468,rs151099392,rs16975256,rs6492238,rs72652040 0 74.52 inf 5 0 3.72983e-08 2.03096e-08,5.91267e-08 0.000221082,-0.000172887,7.74482e-05,-0.00012912,-0.00043761 0.000104454,7.40336e-05,0.000121737,4.6983e-05,6.84843e-05
989 rs151099392,rs16975256,rs6492238,rs72652040,rs74968493 0 74.517 inf 5 0 3.72949e-08 1.96257e-08,5.76338e-08 -0.000172891,7.74489e-05,-0.000129118,-0.000437606,0.00022096 7.40336e-05,0.000121737,4.6983e-05,6.84843e-05,0.000104454
990 rs151099392,rs16975256,rs6492238,rs72652040,rs77057484 0 74.5119 inf 5 0 3.72893e-08 1.90709e-08,5.93966e-08 -0.000172897,7.745e-05,-0.000129116,-0.000437598,0.000220758 7.40336e-05,0.000121737,4.6983e-05,6.84843e-05,0.000104454
991 rs151099392,rs16975256,rs6492238,rs72652040,rs79777153 0 74.4084 inf 5 0 3.71744e-08 2.03846e-08,5.87297e-08 -0.000173019,7.74736e-05,-0.000129072,-0.000437442,0.000216591 7.40336e-05,0.000121737,4.6983e-05,6.84843e-05,0.000104454
992 rs151099392,rs16975256,rs6492238,rs72652040,rs9989105 0 74.3985 inf 5 0 3.71634e-08 1.92147e-08,5.88743e-08 -0.000173031,7.74759e-05,-0.000129068,-0.000437427,0.00021619 7.40336e-05,0.000121737,4.6983e-05,6.84843e-05,0.000104454
993 rs151099392,rs16975256,rs6492238,rs72652040,rs75849191 0 74.1557 inf 5 0 3.42182e-08 1.75918e-08,5.37842e-08 -0.000179391,7.81902e-05,-0.000126688,-0.000429453,-3.11761e-06 7.39698e-05,0.000122033,4.69946e-05,6.84096e-05,5.22415e-05
994 rs112552193,rs151099392,rs16975256,rs6492238,rs72652040 0 73.797 inf 5 0 3.51644e-08 1.78236e-08,5.76987e-08 0.000135808,-0.000179236,8.3768e-05,-0.000131511,-0.000437317 0.000115662,7.39699e-05,0.000121812,4.71425e-05,6.87107e-05
995 rs151099392,rs16975256,rs6492238,rs72652040,rs7335127 0 73.6995 inf 5 0 3.52673e-08 1.84057e-08,5.48178e-08 -0.000179262,6.82833e-05,-0.000127049,-0.000429943,-5.58062e-05 7.39699e-05,0.000122027,4.69705e-05,6.8374e-05,4.51439e-05
996 rs151099392,rs16975256,rs6492238,rs72652040,rs77301605 0 73.6653 inf 5 0 3.69657e-08 2.02495e-08,5.7692e-08 -0.000172764,7.77333e-05,-0.000127924,-0.00043694,0.000202941 7.40441e-05,0.000121736,4.69734e-05,6.84783e-05,0.000101517
997 rs151099392,rs16975256,rs6492238,rs72652040,rs78952216 0 73.6604 inf 5 0 3.69601e-08 1.93398e-08,5.71714e-08 -0.000172771,7.77342e-05,-0.000127923,-0.000436932,0.000202736 7.40441e-05,0.000121736,4.69734e-05,6.84783e-05,0.000101517
998 rs151099392,rs16975256,rs58866924,rs6492238,rs72652040 0 73.5879 inf 5 0 3.68323e-08 2.03103e-08,5.81559e-08 -0.000191867,6.81346e-05,0.000104492,-0.000123024,-0.000432452 7.42459e-05,0.000121856,5.35857e-05,4.70094e-05,6.8391e-05
999 rs151099392,rs16975256,rs6492238,rs72652040,rs76850861 0 73.5391 inf 5 0 3.66289e-08 2.00657e-08,5.80133e-08 -0.000174401,7.86072e-05,-0.000129114,-0.000436844,0.000190105 7.40178e-05,0.000121736,4.69865e-05,6.84901e-05,0.000101515
1000 rs151099392,rs16975256,rs6492238,rs72652040,rs7981784 0 73.3309 inf 5 0 3.47051e-08 1.93459e-08,5.45583e-08 -0.000180121,7.16156e-05,-0.000128256,-0.000429767,-3.76931e-05 7.39749e-05,0.000122025,4.70026e-05,6.83742e-05,4.46955e-05
1001 rs151099392,rs16975256,rs6492238,rs72652040,rs9588059 0 73.2861 inf 5 0 3.69745e-08 1.88418e-08,5.78781e-08 -0.00019185,6.79189e-05,-0.000122631,-0.000432212,0.000106968 7.4231e-05,0.000121855,4.70156e-05,6.83874e-05,5.34229e-05
1002 rs151099392,rs16975256,rs6492238,rs72652040,rs75832377 0 73.2742 inf 5 0 3.70681e-08 2.01864e-08,5.77069e-08 -0.000172806,7.76095e-05,-0.000128394,-0.000436484,0.000209548 7.40405e-05,0.000121737,4.69767e-05,6.84627e-05,0.000102923
1003 rs113879629,rs151099392,rs16975256,rs6492238,rs72652040 0 73.2604 inf 5 0 3.70518e-08 1.92879e-08,5.86945e-08 0.000208946,-0.000172825,7.76126e-05,-0.000128389,-0.000436463 0.000102923,7.40405e-05,0.000121737,4.69767e-05,6.84627e-05
1004 rs151099392,rs16975256,rs6492238,rs72652040,rs75908495 0 73.2558 inf 5 0 3.70463e-08 1.991e-08,5.96525e-08 -0.000172831,7.76136e-05,-0.000128388,-0.000436457,0.000208745 7.40405e-05,0.000121737,4.69767e-05,6.84627e-05,0.000102923
1005 rs151099392,rs16975256,rs6492238,rs72652040,rs78862775 0 73.2485 inf 5 0 3.70378e-08 1.98991e-08,5.85889e-08 -0.000172841,7.76153e-05,-0.000128385,-0.000436446,0.00020843 7.40405e-05,0.000121737,4.69767e-05,6.84627e-05,0.000102923
1006 rs118054636,rs151099392,rs16975256,rs6492238,rs72652040 0 73.2216 inf 5 0 3.70061e-08 1.9193e-08,5.67434e-08 0.000207259,-0.000172878,7.76214e-05,-0.000128376,-0.000436406 0.000102923,7.40405e-05,0.000121737,4.69767e-05,6.84627e-05
1007 rs140368115,rs151099392,rs16975256,rs6492238,rs72652040 0 73.2207 inf 5 0 3.70051e-08 2.00018e-08,5.83234e-08 0.000207219,-0.000172879,7.76216e-05,-0.000128376,-0.000436404 0.000102923,7.40405e-05,0.000121737,4.69767e-05,6.84627e-05
1008 rs151099392,rs16975256,rs6492238,rs72652040,rs78498894 0 73.2181 inf 5 0 3.7002e-08 1.93947e-08,5.51957e-08 -0.000172883,7.76222e-05,-0.000128375,-0.0004364,0.000207104 7.40405e-05,0.000121737,4.69767e-05,6.84627e-05,0.000102923
1009 rs151099392,rs16975256,rs6492238,rs72652040,rs78475233 0 73.216 inf 5 0 3.69995e-08 1.94219e-08,5.84012e-08 -0.000172886,7.76226e-05,-0.000128374,-0.000436397,0.000207013 7.40405e-05,0.000121737,4.69767e-05,6.84627e-05,0.000102923
1010 rs151099392,rs16975256,rs6492238,rs72652040,rs76965530 0 73.2154 inf 5 0 3.69988e-08 1.99338e-08,5.52313e-08 -0.000172886,7.76228e-05,-0.000128374,-0.000436396,0.000206986 7.40405e-05,0.000121737,4.69767e-05,6.84627e-05,0.000102923
1011 rs113438543,rs151099392,rs16975256,rs6492238,rs72652040 0 73.2146 inf 5 0 3.69979e-08 1.98569e-08,5.79405e-08 0.000206951,-0.000172888,7.7623e-05,-0.000128374,-0.000436395 0.000102923,7.40405e-05,0.000121737,4.69767e-05,6.84627e-05
1012 rs117545636,rs151099392,rs16975256,rs6492238,rs72652040 0 73.2056 inf 5 0 3.69873e-08 1.98172e-08,5.76904e-08 0.000206559,-0.0001729,7.7625e-05,-0.000128371,-0.000436382 0.000102923,7.40405e-05,0.000121737,4.69767e-05,6.84627e-05
1013 rs151099392,rs16975256,rs6492238,rs72652040,rs77215001 0 73.1356 inf 5 0 3.69057e-08 2.02167e-08,6e-08 -0.000172996,7.76409e-05,-0.000128347,-0.000436277,0.000203495 7.40405e-05,0.000121737,4.69767e-05,6.84627e-05,0.000102923
1014 rs117242770,rs151099392,rs16975256,rs6492238,rs72652040 0 73.1013 inf 5 0 3.6866e-08 1.91359e-08,5.90674e-08 0.000201987,-0.000173044,7.76488e-05,-0.000128336,-0.000436225 0.000102923,7.40405e-05,0.000121737,4.69767e-05,6.84627e-05
1015 rs151099392,rs16975256,rs6492238,rs72652040,rs76002588 0 73.088 inf 5 0 3.68506e-08 1.99365e-08,5.75377e-08 -0.000173062,7.76518e-05,-0.000128331,-0.000436205,0.0002014 7.40405e-05,0.000121737,4.69767e-05,6.84627e-05,0.000102923
1016 rs117355333,rs151099392,rs16975256,rs6492238,rs72652040 0 73.0814 inf 5 0 3.6843e-08 1.97907e-08,5.63749e-08 0.000201109,-0.000173071,7.76533e-05,-0.000128329,-0.000436195 0.000102923,7.40405e-05,0.000121737,4.69767e-05,6.84627e-05
1017 rs151099392,rs16975256,rs6492238,rs72652040,rs79824311 0 73.0806 inf 5 0 3.68421e-08 2.04227e-08,5.80445e-08 -0.000173072,7.76535e-05,-0.000128329,-0.000436194,0.000201075 7.40405e-05,0.000121737,4.69767e-05,6.84627e-05,0.000102923
1018 rs116899108,rs151099392,rs16975256,rs6492238,rs72652040 0 73.0801 inf 5 0 3.68415e-08 1.93487e-08,6.11831e-08 0.000201051,-0.000173073,7.76536e-05,-0.000128328,-0.000436193 0.000102923,7.40405e-05,0.000121737,4.69767e-05,6.84627e-05
1019 rs142577297,rs151099392,rs16975256,rs6492238,rs72652040 0 73.0721 inf 5 0 3.68323e-08 1.95439e-08,5.81862e-08 0.000200698,-0.000173084,7.76555e-05,-0.000128326,-0.000436181 0.000102923,7.40405e-05,0.000121737,4.69767e-05,6.84627e-05
1020 rs151099392,rs16975256,rs6492238,rs72652040,rs77700689 0 73.0636 inf 5 0 3.68225e-08 1.97627e-08,5.86101e-08 -0.000173096,7.76574e-05,-0.000128323,-0.000436168,0.000200323 7.40405e-05,0.000121737,4.69767e-05,6.84627e-05,0.000102923
1021 rs151099392,rs16975256,rs6492238,rs72652040,rs9559702 0 73.0616 inf 5 0 3.7769e-08 2.03891e-08,5.7613e-08 -0.000182073,7.76737e-05,-0.00013691,-0.000435162,0.000110537 7.39792e-05,0.000121736,4.71811e-05,6.84205e-05,4.86437e-05
1022 rs151099392,rs16975256,rs35453261,rs6492238,rs72652040 0 73.0464 inf 5 0 3.66694e-08 1.92903e-08,5.57737e-08 -0.000170397,6.79255e-05,0.000147318,-0.000127504,-0.000430973 7.4123e-05,0.000121869,7.80155e-05,4.69715e-05,6.83777e-05
1023 rs151099392,rs16975256,rs6492238,rs72652040,rs76468749 0 73.0414 inf 5 0 3.6797e-08 1.92786e-08,5.95044e-08 -0.000173127,7.76625e-05,-0.000128315,-0.000436135,0.00019934 7.40405e-05,0.000121737,4.69767e-05,6.84627e-05,0.000102923
1024 rs151099392,rs16975256,rs35850183,rs6492238,rs72652040 0 73.0411 inf 5 0 3.66634e-08 1.90245e-08,5.66657e-08 -0.000170408,6.79387e-05,0.000147138,-0.000127503,-0.000430971 7.4123e-05,0.000121869,7.80155e-05,4.69715e-05,6.83777e-05
1025 rs151099392,rs16975256,rs6492238,rs72652040,rs74950180 0 73.0406 inf 5 0 3.6796e-08 1.95157e-08,5.83204e-08 -0.000173128,7.76627e-05,-0.000128315,-0.000436134,0.000199304 7.40405e-05,0.000121737,4.69767e-05,6.84627e-05,0.000102923
1026 rs151099392,rs16975256,rs6492238,rs72652040,rs74342468 0 73.04 inf 5 0 3.67953e-08 1.90565e-08,5.71083e-08 -0.000173129,7.76628e-05,-0.000128315,-0.000436133,0.000199277 7.40405e-05,0.000121737,4.69767e-05,6.84627e-05,0.000102923
1027 rs117825981,rs151099392,rs16975256,rs6492238,rs72652040 0 73.0382 inf 5 0 3.67933e-08 2.00163e-08,5.89148e-08 0.000199199,-0.000173131,7.76633e-05,-0.000128314,-0.00043613 0.000102923,7.40405e-05,0.000121737,4.69767e-05,6.84627e-05
1028 rs151099392,rs16975256,rs6492238,rs72652040,rs79900187 0 73.0379 inf 5 0 3.6793e-08 1.95323e-08,5.85985e-08 -0.000173132,7.76633e-05,-0.000128314,-0.00043613,0.000199186 7.40405e-05,0.000121737,4.69767e-05,6.84627e-05,0.000102923
1029 rs118076204,rs151099392,rs16975256,rs6492238,rs72652040 0 73.0374 inf 5 0 3.67924e-08 1.99814e-08,5.69495e-08 0.000199164,-0.000173132,7.76634e-05,-0.000128314,-0.000436129 0.000102923,7.40405e-05,0.000121737,4.69767e-05,6.84627e-05
1030 rs12428285,rs151099392,rs16975256,rs6492238,rs72652040 0 73.0369 inf 5 0 3.67918e-08 2.02035e-08,5.79759e-08 0.000199142,-0.000173133,7.76635e-05,-0.000128314,-0.000436128 0.000102923,7.40405e-05,0.000121737,4.69767e-05,6.84627e-05
1031 rs151099392,rs16975256,rs6492238,rs72652040,rs75858572 0 73.0362 inf 5 0 3.6791e-08 2.00328e-08,5.931e-08 -0.000173134,7.76637e-05,-0.000128313,-0.000436127,0.000199109 7.40405e-05,0.000121737,4.69767e-05,6.84627e-05,0.000102923
1032 rs151099392,rs16975256,rs6492238,rs72652040,rs75916162 0 73.0357 inf 5 0 3.67905e-08 1.92494e-08,5.75183e-08 -0.000173135,7.76638e-05,-0.000128313,-0.000436126,0.00019909 7.40405e-05,0.000121737,4.69767e-05,6.84627e-05,0.000102923
1033 rs117873412,rs151099392,rs16975256,rs6492238,rs72652040 0 73.0348 inf 5 0 3.67894e-08 1.98784e-08,5.86795e-08 0.000199049,-0.000173136,7.7664e-05,-0.000128313,-0.000436125 0.000102923,7.40405e-05,0.000121737,4.69767e-05,6.84627e-05
1034 rs151099392,rs16975256,rs36033848,rs6492238,rs72652040 0 73.0338 inf 5 0 3.67883e-08 1.97709e-08,5.82837e-08 -0.000173137,7.76643e-05,0.000199006,-0.000128313,-0.000436123 7.40405e-05,0.000121737,0.000102923,4.69767e-05,6.84627e-05
1035 rs117543934,rs151099392,rs16975256,rs6492238,rs72652040 0 73.0338 inf 5 0 3.67883e-08 1.9227e-08,5.79001e-08 0.000199005,-0.000173137,7.76643e-05,-0.000128313,-0.000436123 0.000102923,7.40405e-05,0.000121737,4.69767e-05,6.84627e-05
1036 rs151099392,rs16975256,rs6492238,rs72652040,rs77150440 0 73.033 inf 5 0 3.67874e-08 2.04162e-08,6.0387e-08 -0.000173138,7.76645e-05,-0.000128312,-0.000436122,0.000198968 7.40405e-05,0.000121737,4.69767e-05,6.84627e-05,0.000102923
1037 rs151099392,rs16975256,rs6492238,rs72652040,rs78944647 0 73.0324 inf 5 0 3.67866e-08 1.92446e-08,5.78532e-08 -0.000173139,7.76646e-05,-0.000128312,-0.000436121,0.00019894 7.40405e-05,0.000121737,4.69767e-05,6.84627e-05,0.000102923
1038 rs151099392,rs16975256,rs6492238,rs72652040,rs78835955 0 73.0312 inf 5 0 3.67853e-08 2.08683e-08,5.75258e-08 -0.000173141,7.76649e-05,-0.000128312,-0.000436119,0.000198887 7.40405e-05,0.000121737,4.69767e-05,6.84627e-05,0.000102923
1039 rs151099392,rs16975256,rs35579024,rs6492238,rs72652040 0 73.0293 inf 5 0 3.66503e-08 2.04616e-08,5.77493e-08 -0.000170432,6.79676e-05,0.000146743,-0.000127501,-0.000430967 7.4123e-05,0.000121869,7.80155e-05,4.69715e-05,6.83777e-05
1040 rs151099392,rs16975256,rs6492238,rs72652040,rs80100260 0 73.0287 inf 5 0 3.67825e-08 2.00455e-08,5.68576e-08 -0.000173144,7.76654e-05,-0.000128311,-0.000436116,0.000198779 7.40405e-05,0.000121737,4.69767e-05,6.84627e-05,0.000102923
1041 rs116914749,rs151099392,rs16975256,rs6492238,rs72652040 0 73.0264 inf 5 0 3.67799e-08 1.89128e-08,5.51434e-08 0.000198679,-0.000173148,7.7666e-05,-0.00012831,-0.000436112 0.000102923,7.40405e-05,0.000121737,4.69767e-05,6.84627e-05
1042 rs116915782,rs151099392,rs16975256,rs6492238,rs72652040 0 73.0253 inf 5 0 3.67786e-08 1.89507e-08,5.92347e-08 0.000198627,-0.000173149,7.76662e-05,-0.00012831,-0.00043611 0.000102923,7.40405e-05,0.000121737,4.69767e-05,6.84627e-05
1043 rs151099392,rs16975256,rs6492238,rs72652040,rs77592228 0 73.0244 inf 5 0 3.67776e-08 1.9599e-08,5.62837e-08 -0.00017315,7.76664e-05,-0.000128309,-0.000436109,0.00019859 7.40405e-05,0.000121737,4.69767e-05,6.84627e-05,0.000102923
1044 rs151099392,rs16975256,rs6492238,rs72652040,rs78013491 0 73.0231 inf 5 0 3.6776e-08 2.00001e-08,5.82524e-08 -0.000173152,7.76667e-05,-0.000128309,-0.000436107,0.00019853 7.40405e-05,0.000121737,4.69767e-05,6.84627e-05,0.000102923
1045 rs151099392,rs16975256,rs6492238,rs72652040,rs8002600 0 73.022 inf 5 0 3.48259e-08 1.63608e-08,5.60011e-08 -0.000185262,7.69584e-05,-0.000128151,-0.000432925,-6.8535e-05 7.4232e-05,0.00012175,4.69926e-05,6.84794e-05,7.27787e-05
1046 rs151099392,rs16975256,rs35757068,rs6492238,rs72652040 0 73.0202 inf 5 0 3.66402e-08 1.95427e-08,5.83903e-08 -0.000170451,6.79898e-05,0.000146439,-0.000127499,-0.000430963 7.4123e-05,0.000121869,7.80155e-05,4.69715e-05,6.83777e-05
1047 rs151099392,rs16975256,rs6492238,rs72652040,rs80107911 0 72.9993 inf 5 0 3.67489e-08 1.93432e-08,5.8717e-08 -0.000173185,7.76722e-05,-0.000128301,-0.000436071,0.000197474 7.40405e-05,0.000121737,4.69767e-05,6.84627e-05,0.000102923
1048 rs11618031,rs151099392,rs16975256,rs6492238,rs72652040 0 72.9988 inf 5 0 3.52861e-08 1.94973e-08,5.64804e-08 -5.64958e-05,-0.000179238,6.93548e-05,-0.000128141,-0.000429957 4.52985e-05,7.39699e-05,0.000121966,4.69827e-05,6.8374e-05
1049 rs151099392,rs16975256,rs56323215,rs6492238,rs72652040 0 72.981 inf 5 0 3.6728e-08 1.89883e-08,5.78785e-08 -0.000173211,7.76764e-05,0.00019666,-0.000128295,-0.000436043 7.40405e-05,0.000121737,0.000102923,4.69767e-05,6.84627e-05
1050 rs151099392,rs16975256,rs6492238,rs72652040,rs76341974 0 72.9807 inf 5 0 3.67277e-08 2.08383e-08,5.7545e-08 -0.000173211,7.76765e-05,-0.000128294,-0.000436043,0.000196649 7.40405e-05,0.000121737,4.69767e-05,6.84627e-05,0.000102923
1051 rs151099392,rs16975256,rs6492238,rs72652040,rs75455227 0 72.9712 inf 5 0 3.6717e-08 2.05354e-08,5.79098e-08 -0.000173225,7.76787e-05,-0.000128291,-0.000436028,0.000196227 7.40405e-05,0.000121737,4.69767e-05,6.84627e-05,0.000102923
1052 rs151099392,rs16975256,rs6492238,rs72652040,rs9583444 0 72.9603 inf 5 0 3.46253e-08 1.79173e-08,5.60085e-08 -0.000176692,7.61282e-05,-0.000127379,-0.000431873,6.26141e-05 7.40525e-05,0.000121781,4.69764e-05,6.84523e-05,8.1163e-05
1053 rs151099392,rs16975256,rs6492238,rs72652040 0 70.2818 inf 4 0 3.35276e-08 1.69088e-08,5.39947e-08 -0.000179392,7.86987e-05,-0.000126778,-0.000429318 7.39698e-05,0.000121736,4.697e-05,6.83721e-05
1054 rs151099392,rs16975256,rs6492238,rs72652040,rs9588078 0 72.9142 inf 5 0 3.66525e-08 1.94095e-08,5.74611e-08 -0.000173305,7.76919e-05,-0.000128272,-0.000435941,0.00019368 7.40405e-05,0.000121737,4.69767e-05,6.84627e-05,0.000102923
1055 rs12430945,rs151099392,rs16975256,rs6492238,rs72652040 0 72.8842 inf 5 0 3.66189e-08 1.90176e-08,5.83977e-08 0.00019234,-0.000173347,7.76989e-05,-0.000128261,-0.000435895 0.000102923,7.40405e-05,0.000121737,4.69767e-05,6.84627e-05
1056 rs141252536,rs151099392,rs16975256,rs6492238,rs72652040 0 72.8832 inf 5 0 3.66177e-08 1.882e-08,5.71593e-08 0.000192294,-0.000173348,7.76991e-05,-0.000128261,-0.000435894 0.000102923,7.40405e-05,0.000121737,4.69767e-05,6.84627e-05
1057 rs149829494,rs151099392,rs16975256,rs6492238,rs72652040 0 72.8771 inf 5 0 3.65536e-08 1.9043e-08,5.84367e-08 0.000189771,-0.000173693,7.85565e-05,-0.000129444,-0.000436105 0.000102957,7.40344e-05,0.000121736,4.69922e-05,6.84712e-05
1058 rs151099392,rs16975256,rs6492238,rs72652040,rs75905536 0 72.8537 inf 5 0 3.65848e-08 1.89629e-08,5.90015e-08 -0.00017339,7.7706e-05,-0.000128251,-0.000435849,0.00019097 7.40405e-05,0.000121737,4.69767e-05,6.84627e-05,0.000102923
1059 rs151099392,rs16975256,rs6492238,rs72652040,rs79545157 0 72.8175 inf 5 0 3.6942e-08 1.93551e-08,5.69e-08 -0.00017276,7.87001e-05,-0.000128558,-0.000436516,0.000199329 7.40448e-05,0.000121736,4.69785e-05,6.84677e-05,0.000100141
1060 rs151099392,rs16975256,rs6492238,rs72652040,rs76656155 0 72.8113 inf 5 0 3.65376e-08 1.99604e-08,5.76541e-08 -0.00017345,7.7716e-05,-0.000128236,-0.000435783,0.000189059 7.40405e-05,0.000121737,4.69767e-05,6.84627e-05,0.000102923
1061 rs151099392,rs16975256,rs6492238,rs72652040,rs78542868 0 72.7983 inf 5 0 3.65231e-08 2.02414e-08,5.86611e-08 -0.000173468,7.7719e-05,-0.000128231,-0.000435763,0.00018847 7.40405e-05,0.000121737,4.69767e-05,6.84627e-05,0.000102923
1062 rs151099392,rs16975256,rs61155717,rs6492238,rs72652040 0 72.7867 inf 5 0 3.65104e-08 1.99751e-08,5.75234e-08 -0.000173485,7.77217e-05,0.000187948,-0.000128227,-0.000435745 7.40405e-05,0.000121737,0.000102923,4.69767e-05,6.84627e-05
1063 rs12429364,rs151099392,rs16975256,rs6492238,rs72652040 0 72.7467 inf 5 0 3.64664e-08 1.87128e-08,5.85528e-08 0.000186136,-0.000173542,7.77312e-05,-0.000128213,-0.000435683 0.000102923,7.40405e-05,0.000121737,4.69767e-05,6.84627e-05
1064 rs151099392,rs16975256,rs6492238,rs72652040,rs995292 0 72.7459 inf 5 0 3.42194e-08 1.74574e-08,5.52327e-08 -0.000179443,7.80807e-05,-0.000126657,-0.000429438,-3.81162e-06 7.39731e-05,0.000122031,4.69993e-05,6.8392e-05,5.23757e-05
1065 rs151099392,rs16975256,rs58619513,rs6492238,rs72652040 0 72.7298 inf 5 0 3.68372e-08 2.00763e-08,5.79832e-08 -0.000172888,7.87001e-05,0.000195459,-0.000128523,-0.000436377 7.40448e-05,0.000121736,0.000100141,4.69785e-05,6.84677e-05
1066 rs151099392,rs16975256,rs6492238,rs72652040,rs73615281 0 72.7253 inf 5 0 3.45245e-08 1.8093e-08,5.57863e-08 -0.000177048,7.64666e-05,-0.0001273,-0.000431537,5.43707e-05 7.40525e-05,0.000121781,4.69764e-05,6.84523e-05,8.1163e-05
1067 rs151099392,rs16975256,rs6492238,rs72652040,rs79021062 0 72.7129 inf 5 0 3.68713e-08 1.90746e-08,5.96001e-08 -0.000172585,7.78657e-05,-0.000127346,-0.000436127,0.000196693 7.40509e-05,0.000121736,4.69708e-05,6.84599e-05,0.000100125
1068 rs12431261,rs151099392,rs16975256,rs6492238,rs72652040 0 72.6022 inf 5 0 3.68525e-08 2.01038e-08,5.89877e-08 0.000105196,-0.000192103,6.80406e-05,-0.000123143,-0.000431444 5.37401e-05,7.42543e-05,0.000121857,4.70066e-05,6.83807e-05
1069 rs151099392,rs16975256,rs6492238,rs72652040,rs9588074 0 72.4896 inf 5 0 3.61899e-08 1.86387e-08,5.68534e-08 -0.000173913,7.77925e-05,-0.000128122,-0.00043528,0.000174332 7.40405e-05,0.000121737,4.69767e-05,6.84627e-05,0.000102923
1070 rs12431015,rs151099392,rs16975256,rs6492238,rs72652040 0 72.4778 inf 5 0 3.67037e-08 1.77156e-08,5.66189e-08 0.000102185,-0.000191739,6.83457e-05,-0.000123247,-0.000431383 5.37401e-05,7.42543e-05,0.000121857,4.70066e-05,6.83807e-05
1071 rs151099392,rs16975256,rs6492238,rs72652040,rs9521585 0 72.3813 inf 5 0 3.43795e-08 1.79225e-08,5.52715e-08 -0.00018146,7.93598e-05,-0.000126805,-0.000426565,1.8695e-05 7.40912e-05,0.000121743,4.697e-05,6.86046e-05,3.83233e-05
1072 rs151099392,rs16975256,rs4506760,rs6492238,rs72652040 0 72.254 inf 5 0 3.68917e-08 1.90073e-08,5.79513e-08 -0.00019185,6.80275e-05,0.000105652,-0.000122826,-0.000431148 7.42391e-05,0.000121856,5.35758e-05,4.70127e-05,6.83784e-05
1073 rs151099392,rs16975256,rs6492238,rs7139390,rs72652040 0 72.0411 inf 5 0 3.66281e-08 1.92003e-08,5.93065e-08 -0.000191221,6.85667e-05,-0.000123026,0.000100313,-0.000431056 7.42391e-05,0.000121856,4.70127e-05,5.35758e-05,6.83784e-05
1074 rs151099392,rs16975256,rs6492238,rs72652040,rs7986126 0 71.9313 inf 5 0 3.65392e-08 2.03441e-08,5.64511e-08 -0.000173159,7.78212e-05,-0.000127686,-0.000435077,-0.000186448 7.40475e-05,0.000121736,4.69725e-05,6.84439e-05,0.000101466
1075 rs151099392,rs16975256,rs61118139,rs6492238,rs72652040 0 71.4939 inf 5 0 3.42281e-08 1.83259e-08,5.42689e-08 -0.000179986,7.86632e-05,-1.54605e-05,-0.000127204,-0.000429923 7.41025e-05,0.000121736,0.000115349,4.70771e-05,6.85212e-05
1076 rs12429959,rs151099392,rs16975256,rs6492238,rs72652040 0 71.3322 inf 5 0 3.63955e-08 1.84082e-08,5.7474e-08 0.000136757,-0.000170653,6.94208e-05,-0.00012749,-0.000429913 7.68369e-05,7.41326e-05,0.000121847,4.69717e-05,6.83729e-05
1077 rs151099392,rs16975256,rs6492238,rs72652040,rs78984428 0 71.3147 inf 5 0 3.66796e-08 2.01507e-08,5.74645e-08 -0.000191541,6.8406e-05,-0.000123127,-0.000430189,0.000101678 7.4248e-05,0.000121857,4.70096e-05,6.83737e-05,5.37345e-05
1078 rs151099392,rs16975256,rs6492238,rs72652040,rs79018848 0 71.3006 inf 5 0 3.66609e-08 1.90356e-08,5.75128e-08 -0.000191495,6.84452e-05,-0.00012314,-0.000430186,0.000101291 7.4248e-05,0.000121857,4.70096e-05,6.83737e-05,5.37345e-05
1079 rs151099392,rs16975256,rs6492238,rs72652040,rs76528680 0 71.2962 inf 5 0 3.6655e-08 2.02041e-08,5.60069e-08 -0.000191481,6.84575e-05,-0.000123145,-0.000430185,0.00010117 7.4248e-05,0.000121857,4.70096e-05,6.83737e-05,5.37345e-05
1080 rs151099392,rs16975256,rs6492238,rs72652040,rs74241827 0 71.276 inf 5 0 3.66281e-08 1.87422e-08,5.82018e-08 -0.000191414,6.85142e-05,-0.000123165,-0.00043018,0.00010061 7.4248e-05,0.000121857,4.70096e-05,6.83737e-05,5.37345e-05
1081 rs12427614,rs151099392,rs16975256,rs6492238,rs72652040 0 71.2738 inf 5 0 3.66252e-08 1.85153e-08,5.92292e-08 0.00010055,-0.000191406,6.85203e-05,-0.000123167,-0.000430179 5.37345e-05,7.4248e-05,0.000121857,4.70096e-05,6.83737e-05
1082 rs151099392,rs16975256,rs6492238,rs72652040,rs78066427 0 71.2724 inf 5 0 3.66233e-08 1.90705e-08,5.7273e-08 -0.000191402,6.85242e-05,-0.000123168,-0.000430179,0.000100511 7.4248e-05,0.000121857,4.70096e-05,6.83737e-05,5.37345e-05
1083 rs151099392,rs16975256,rs6492238,rs72652040,rs79813660 0 71.2714 inf 5 0 3.6622e-08 1.96659e-08,5.67246e-08 -0.000191399,6.85269e-05,-0.000123169,-0.000430179,0.000100484 7.4248e-05,0.000121857,4.70096e-05,6.83737e-05,5.37345e-05
1084 rs151099392,rs16975256,rs4357806,rs6492238,rs72652040 0 71.2714 inf 5 0 3.6622e-08 1.92039e-08,5.75279e-08 -0.000191398,6.8527e-05,0.000100483,-0.000123169,-0.000430179 7.4248e-05,0.000121857,5.37345e-05,4.70096e-05,6.83737e-05
1085 rs151099392,rs16975256,rs6492238,rs72652040,rs79515567 0 71.259 inf 5 0 3.66055e-08 1.92471e-08,5.98801e-08 -0.000191357,6.85619e-05,-0.000123182,-0.000430176,0.000100139 7.4248e-05,0.000121857,4.70096e-05,6.83737e-05,5.37345e-05
1086 rs112865128,rs151099392,rs16975256,rs6492238,rs72652040 0 71.2486 inf 5 0 3.65919e-08 1.9972e-08,5.80172e-08 9.98519e-05,-0.000191323,6.85909e-05,-0.000123192,-0.000430173 5.37345e-05,7.4248e-05,0.000121857,4.70096e-05,6.83737e-05
1087 rs151099392,rs16975256,rs6492238,rs72638440,rs72652040 0 71.1748 inf 5 0 3.64949e-08 1.9294e-08,5.78356e-08 -0.000191077,6.87993e-05,-0.000123266,9.77932e-05,-0.000430156 7.4248e-05,0.000121857,4.70096e-05,5.37345e-05,6.83737e-05
1088 rs12429986,rs151099392,rs16975256,rs6492238,rs72652040 0 71.1434 inf 5 0 3.64539e-08 1.88681e-08,5.79197e-08 9.69108e-05,-0.000190972,6.88886e-05,-0.000123298,-0.000430148 5.37345e-05,7.4248e-05,0.000121857,4.70096e-05,6.83737e-05
1089 rs11843976,rs151099392,rs16975256,rs6492238,rs72652040 0 70.9376 inf 5 0 3.66225e-08 2.02611e-08,5.75018e-08 0.000100188,-0.00019107,6.85883e-05,-0.000122893,-0.000429873 5.35714e-05,7.42329e-05,0.000121856,4.70159e-05,6.83728e-05
1090 rs151099392,rs16975256,rs6492238,rs72652040,rs7996685 0 70.8265 inf 5 0 3.6337e-08 1.9397e-08,5.8915e-08 -0.000170764,7.02873e-05,-0.000127971,-0.00042972,0.000133924 7.41328e-05,0.00012183,4.69749e-05,6.83725e-05,7.62764e-05
1091 rs151099392,rs16975256,rs6492238,rs72652040,rs73617001 0 70.7051 inf 5 0 3.60233e-08 1.90374e-08,5.53808e-08 -0.00018756,7.18814e-05,-0.000119528,-0.000431715,0.000104161 7.41413e-05,0.000121808,4.71825e-05,6.83881e-05,6.42662e-05
1092 rs11616412,rs151099392,rs16975256,rs6492238,rs72652040 0 70.6579 inf 5 0 3.42895e-08 1.63376e-08,5.38553e-08 -1.24787e-05,-0.000178623,7.72806e-05,-0.000126229,-0.000430112 3.81067e-05,7.4007e-05,0.000121813,4.69999e-05,6.84152e-05
1093 rs151099392,rs16975256,rs6492238,rs72652040,rs9521583 0 70.6395 inf 5 0 3.42201e-08 1.71029e-08,5.62807e-08 -0.000179137,7.87289e-05,-0.000126662,-0.000429731,5.91318e-06 7.40388e-05,0.000121736,4.69929e-05,6.85686e-05,7.42585e-05
1094 rs151099392,rs16975256,rs6492238,rs72652040,rs7996452 0 70.3391 inf 5 0 3.62898e-08 1.90302e-08,5.71522e-08 -0.000170657,7.04764e-05,-0.00012754,-0.000429315,0.000131461 7.41407e-05,0.000121828,4.6972e-05,6.83721e-05,7.57204e-05
1095 rs151099392,rs16975256,rs6492238,rs72652040,rs7997724 0 70.3251 inf 5 0 3.62703e-08 1.78558e-08,5.76004e-08 -0.000170698,7.05153e-05,-0.000127536,-0.000429315,0.000130839 7.41407e-05,0.000121828,4.6972e-05,6.83721e-05,7.57204e-05
1096 rs151099392,rs16975256,rs6492238,rs72652040,rs7997910 0 70.3243 inf 5 0 3.62692e-08 1.86969e-08,5.82484e-08 -0.0001707,7.05173e-05,-0.000127536,-0.000429315,0.000130806 7.41407e-05,0.000121828,4.6972e-05,6.83721e-05,7.57204e-05
1097 rs151099392,rs16975256,rs6492238,rs72652040,rs9588050 0 70.2277 inf 5 0 3.77677e-08 2.04632e-08,5.88006e-08 -0.000181197,7.83875e-05,-0.000130119,-0.000432909,0.000104696 7.39741e-05,0.000121736,4.6993e-05,6.83904e-05,4.60817e-05
1098 rs151099392,rs16975256,rs6492238,rs72652040,rs77333052 0 70.1196 inf 5 0 3.55073e-08 1.97368e-08,5.74298e-08 -0.000173877,7.03652e-05,-0.000121546,-0.000429682,-0.000143371 7.40792e-05,0.000121887,4.7125e-05,6.83726e-05,0.000104649
1099 rs151099392,rs16975256,rs6492238,rs72652040,rs76394689 0 70.118 inf 5 0 3.42685e-08 1.77848e-08,5.46951e-08 -0.000178473,7.8565e-05,-0.000126937,-0.000430374,2.81177e-05 7.40441e-05,0.000121736,4.69734e-05,6.84783e-05,0.000101517
1100 rs151099392,rs16975256,rs34633471,rs6492238,rs72652040 0 70.0039 inf 5 0 3.43014e-08 1.84437e-08,5.46161e-08 -0.000177711,7.6686e-05,2.75233e-05,-0.000126914,-0.000429627 7.4123e-05,0.000121869,7.80155e-05,4.69715e-05,6.83777e-05
1101 rs151099392,rs16975256,rs4773112,rs6492238,rs72652040 0 69.906 inf 5 0 3.63165e-08 1.95456e-08,5.76902e-08 -0.00018964,6.52072e-05,-6.54812e-05,-0.000127887,-0.000425897 7.4202e-05,0.00012198,3.74766e-05,4.69742e-05,6.84001e-05
1102 rs151099392,rs16975256,rs35699444,rs6492238,rs72652040 0 69.891 inf 5 0 3.42709e-08 1.81459e-08,5.55494e-08 -0.000178043,7.70832e-05,2.20911e-05,-0.000126887,-0.000429566 7.4123e-05,0.000121869,7.80155e-05,4.69715e-05,6.83777e-05
1103 rs151099392,rs16975256,rs6492238,rs72652040,rs7996135 0 69.8872 inf 5 0 3.62328e-08 1.84943e-08,5.59529e-08 -0.000170579,7.0684e-05,-0.000127126,-0.000428927,0.000128717 7.41487e-05,0.000121825,4.69704e-05,6.83725e-05,7.51802e-05
1104 rs151099392,rs16975256,rs6492238,rs72652040,rs73618805 0 69.8804 inf 5 0 3.42172e-08 1.77933e-08,5.52079e-08 -0.000179805,7.82583e-05,-0.00012662,-0.000429303,2.96865e-06 7.45209e-05,0.000122115,4.70979e-05,6.83728e-05,6.48798e-05
1105 rs151099392,rs16975256,rs6492238,rs72652040,rs7320069 0 69.854 inf 5 0 3.57225e-08 1.8388e-08,5.69927e-08 -0.000189173,8.09152e-05,-0.000126651,-0.000434325,-5.97031e-05 7.42645e-05,0.000121745,4.697e-05,6.84558e-05,4.03458e-05
1106 rs151099392,rs16975256,rs6492238,rs72652040,rs7991265 0 69.839 inf 5 0 3.78066e-08 2.09905e-08,6.0281e-08 -0.000181532,7.76859e-05,-0.000129915,-0.000431906,0.000105641 7.39757e-05,0.000121736,4.699e-05,6.83815e-05,4.6245e-05
1107 rs151099392,rs16975256,rs6492238,rs72652040,rs7982666 0 69.8259 inf 5 0 3.77805e-08 2.10036e-08,5.96761e-08 -0.000181525,7.76896e-05,-0.000129904,-0.000431896,0.000105256 7.39757e-05,0.000121736,4.699e-05,6.83815e-05,4.6245e-05
1108 rs151099392,rs16975256,rs6492238,rs72652040,rs7321836 0 69.8024 inf 5 0 3.77335e-08 2.01178e-08,5.7307e-08 -0.000181511,7.76963e-05,-0.000129883,-0.000431879,0.00010456 7.39757e-05,0.000121736,4.699e-05,6.83815e-05,4.6245e-05
1109 rs151099392,rs16975256,rs6492238,rs72652040,rs7982038 0 69.7858 inf 5 0 3.77006e-08 2.02547e-08,5.8859e-08 -0.000181501,7.7701e-05,-0.000129868,-0.000431867,0.00010407 7.39757e-05,0.000121736,4.699e-05,6.83815e-05,4.6245e-05
1110 rs151099392,rs16975256,rs6492238,rs72652040,rs7991082 0 69.7853 inf 5 0 3.76996e-08 2.00747e-08,5.91345e-08 -0.0001815,7.77011e-05,-0.000129868,-0.000431867,0.000104055 7.39757e-05,0.000121736,4.699e-05,6.83815e-05,4.6245e-05
1111 rs151099392,rs16975256,rs6492238,rs72652040,rs9559675 0 69.764 inf 5 0 3.67984e-08 2.00205e-08,5.7848e-08 -0.000186254,7.5987e-05,-0.000131135,-0.000430923,9.16524e-05 7.40546e-05,0.000121744,4.70238e-05,6.83771e-05,4.73089e-05
1112 rs151099392,rs16975256,rs6492238,rs72652040,rs969718 0 69.761 inf 5 0 3.76514e-08 1.93148e-08,5.92129e-08 -0.000181486,7.7708e-05,-0.000129846,-0.000431849,0.000103333 7.39757e-05,0.000121736,4.699e-05,6.83815e-05,4.6245e-05
1113 rs117661268,rs151099392,rs16975256,rs6492238,rs72652040 0 69.7494 inf 5 0 3.51091e-08 1.90224e-08,5.69497e-08 -0.000119237,-0.000174805,7.1768e-05,-0.000122426,-0.000429621 0.000104649,7.40792e-05,0.000121887,4.7125e-05,6.83726e-05
1114 rs11069815,rs151099392,rs16975256,rs6492238,rs72652040 0 69.6881 inf 5 0 3.43032e-08 1.7807e-08,5.52415e-08 -1.35913e-05,-0.000178681,7.732e-05,-0.00012633,-0.000429995 3.81121e-05,7.39966e-05,0.000121797,4.69867e-05,6.83985e-05
1115 rs151099392,rs16975256,rs6492232,rs6492238,rs72652040 0 69.6666 inf 5 0 3.77949e-08 2.02009e-08,5.90885e-08 -0.000182673,7.77779e-05,0.000105277,-0.000129713,-0.00043169 7.39838e-05,0.000121736,4.61606e-05,4.69876e-05,6.838e-05
1116 rs151099392,rs16975256,rs6492238,rs72652040,rs76966587 0 69.6382 inf 5 0 3.42365e-08 1.80114e-08,5.49847e-08 -0.000178829,7.86057e-05,-0.000126916,-0.000429929,1.78889e-05 7.40405e-05,0.000121737,4.69767e-05,6.84627e-05,0.000102923
1117 rs151099392,rs16975256,rs6492238,rs72652040,rs74778986 0 69.6347 inf 5 0 3.4236e-08 1.77458e-08,5.61841e-08 -0.000178837,7.86069e-05,-0.000126915,-0.000429921,1.76565e-05 7.40405e-05,0.000121737,4.69767e-05,6.84627e-05,0.000102923
1118 rs151099392,rs16975256,rs1855440,rs6492238,rs72652040 0 69.6329 inf 5 0 3.77258e-08 2.18633e-08,5.85513e-08 -0.000182641,7.77869e-05,0.000104254,-0.000129685,-0.000431667 7.39838e-05,0.000121736,4.61606e-05,4.69876e-05,6.838e-05
1119 rs151099392,rs16975256,rs6492238,rs72652040,rs74533944 0 69.5933 inf 5 0 3.42301e-08 1.7247e-08,5.3691e-08 -0.000178924,7.86214e-05,-0.000126893,-0.000429826,1.48656e-05 7.40405e-05,0.000121737,4.69767e-05,6.84627e-05,0.000102923
1120 rs151099392,rs16975256,rs6492238,rs72652040,rs7981509 0 69.5448 inf 5 0 3.427e-08 1.77656e-08,5.65763e-08 -0.000178418,7.85796e-05,-0.00012686,-0.000430291,2.81178e-05 7.40509e-05,0.000121736,4.69708e-05,6.84599e-05,0.000100125
1121 rs12430469,rs151099392,rs16975256,rs6492238,rs72652040 0 69.5368 inf 5 0 3.42236e-08 1.81622e-08,5.53789e-08 1.10208e-05,-0.000179045,7.86414e-05,-0.000126863,-0.000429694 0.000102923,7.40405e-05,0.000121737,4.69767e-05,6.84627e-05
1122 rs151099392,rs16975256,rs6492238,rs72652040,rs77005008 0 69.4975 inf 5 0 3.42202e-08 1.76951e-08,5.48896e-08 -0.00017913,7.86554e-05,-0.000126843,-0.000429602,8.32618e-06 7.40405e-05,0.000121737,4.69767e-05,6.84627e-05,0.000102923
1123 rs11617555,rs151099392,rs16975256,rs6492238,rs72652040 0 69.4786 inf 5 0 3.43802e-08 1.78917e-08,5.51395e-08 -1.86215e-05,-0.000178485,7.71327e-05,-0.000125911,-0.000430307 3.80854e-05,7.3993e-05,0.000121778,4.70035e-05,6.84021e-05
1124 rs117018753,rs151099392,rs16975256,rs6492238,rs72652040 0 69.3823 inf 5 0 3.43165e-08 1.71803e-08,5.55142e-08 -3.18127e-05,-0.00017878,7.70986e-05,-0.000126935,-0.000429771 8.31294e-05,7.39871e-05,0.000121807,4.69717e-05,6.83824e-05
1125 rs151099392,rs16975256,rs2893357,rs6492238,rs72652040 0 69.3255 inf 5 0 3.68152e-08 1.91568e-08,5.81968e-08 -0.000187705,8.2685e-05,7.76137e-05,-0.000124634,-0.000434916 7.40934e-05,0.000121753,3.99322e-05,4.69829e-05,6.84328e-05
1126 rs151099392,rs16975256,rs6492238,rs72652040,rs9588039 0 69.3024 inf 5 0 3.58374e-08 1.95847e-08,5.60667e-08 -0.000188524,8.69565e-05,-0.000132988,-0.00043589,-0.000107893 7.42086e-05,0.000121854,4.71438e-05,6.8506e-05,7.02822e-05
1127 rs151099392,rs16975256,rs6492238,rs72652040,rs9559674 0 69.1718 inf 5 0 3.59437e-08 1.98211e-08,5.74093e-08 -0.00018467,7.8872e-05,-0.000134747,-0.000431077,6.26863e-05 7.40448e-05,0.000121736,4.72383e-05,6.83811e-05,3.95578e-05
1128 rs151099392,rs16975256,rs6492238,rs72652040,rs7323507 0 69.16 inf 5 0 3.59251e-08 1.78852e-08,5.80651e-08 -0.000184641,7.88711e-05,-0.000134704,-0.000431067,6.23471e-05 7.40448e-05,0.000121736,4.72383e-05,6.83811e-05,3.95578e-05
1129 rs151099392,rs16975256,rs35384359,rs6492238,rs72652040 0 69.0908 inf 5 0 3.4348e-08 1.79412e-08,5.45057e-08 -0.000178874,7.6649e-05,-1.67782e-05,-0.000125511,-0.000429826 7.39792e-05,0.000121825,3.82603e-05,4.70588e-05,6.83819e-05
1130 rs151099392,rs16975256,rs6492238,rs72652040,rs72670110 0 69.0801 inf 5 0 3.52874e-08 1.86157e-08,5.56083e-08 -0.000172709,7.72781e-05,-0.000127347,-0.000422038,-0.000192223 7.41634e-05,0.000121741,4.69722e-05,6.86205e-05,0.000154027
1131 rs11069816,rs151099392,rs16975256,rs6492238,rs72652040 0 69.0748 inf 5 0 3.43264e-08 1.74284e-08,5.4094e-08 -1.53311e-05,-0.000178998,7.7077e-05,-0.000125978,-0.000429871 3.82225e-05,7.39763e-05,0.000121803,4.70123e-05,6.8386e-05
1132 rs151099392,rs16975256,rs6492238,rs72652040,rs9521573 0 69.0704 inf 5 0 3.55945e-08 1.89566e-08,5.69843e-08 -0.000187435,8.09369e-05,-0.000126195,-0.000433456,-5.69483e-05 7.41877e-05,0.000121746,4.69718e-05,6.84346e-05,4.02307e-05
1133 rs151099392,rs16975256,rs6492238,rs72652040,rs9521574 0 69.029 inf 5 0 3.55349e-08 1.95856e-08,5.61126e-08 -0.000187259,8.0888e-05,-0.000126207,-0.000433366,-5.5702e-05 7.41877e-05,0.000121746,4.69718e-05,6.84346e-05,4.02307e-05
1134 rs11069817,rs151099392,rs16975256,rs6492238,rs72652040 0 69.0237 inf 5 0 3.43396e-08 1.75407e-08,5.34105e-08 -1.62189e-05,-0.00017872,7.69867e-05,-0.000125909,-0.000429878 3.82279e-05,7.39867e-05,0.000121802,4.70146e-05,6.83848e-05
1135 rs12429440,rs151099392,rs16975256,rs6492238,rs72652040 0 69.0072 inf 5 0 3.43004e-08 1.81968e-08,5.42507e-08 -1.34054e-05,-0.000179047,7.72807e-05,-0.000126079,-0.000429801 3.82225e-05,7.39763e-05,0.000121803,4.70123e-05,6.8386e-05
1136 rs151099392,rs16975256,rs6492238,rs72652040,rs7992976 0 69.0071 inf 5 0 3.56369e-08 1.97541e-08,5.6352e-08 -0.000189061,8.01931e-05,-0.000126288,-0.000432966,-5.81244e-05 7.42752e-05,0.00012174,4.69712e-05,6.84192e-05,4.04446e-05
1137 rs12872955,rs151099392,rs16975256,rs6492238,rs72652040 0 68.9983 inf 5 0 3.42635e-08 1.82705e-08,5.37072e-08 -1.00795e-05,-0.00017911,7.74667e-05,-0.000126047,-0.000429651 3.82373e-05,7.39775e-05,0.000121825,4.70519e-05,6.83838e-05
1138 rs12872826,rs151099392,rs16975256,rs6492238,rs72652040 0 68.996 inf 5 0 3.42629e-08 1.81463e-08,5.45113e-08 -1.00127e-05,-0.000179112,7.74749e-05,-0.000126051,-0.000429649 3.82373e-05,7.39775e-05,0.000121825,4.70519e-05,6.83838e-05
1139 rs151099392,rs16975256,rs6492238,rs72652040,rs9559703 0 68.9765 inf 5 0 3.73446e-08 1.93944e-08,5.91894e-08 -0.00019056,7.9461e-05,-0.000124159,-0.000432432,8.62726e-05 7.4155e-05,0.000121736,4.6986e-05,6.83877e-05,4.04588e-05
1140 rs138447227,rs151099392,rs16975256,rs6492238,rs72652040 0 68.945 inf 5 0 3.48307e-08 1.87983e-08,5.49372e-08 0.000129046,-0.000180465,8.09694e-05,-0.000126976,-0.000432824 0.000136508,7.39785e-05,0.000121759,4.69704e-05,6.84726e-05
1141 rs151099392,rs16975256,rs35252417,rs6492238,rs72652040 0 68.9296 inf 5 0 3.43208e-08 1.81273e-08,5.40463e-08 -0.000178985,7.71854e-05,-1.49444e-05,-0.00012605,-0.000429838 7.39771e-05,0.000121797,3.82359e-05,4.7007e-05,6.83851e-05
1142 rs12871341,rs151099392,rs16975256,rs6492238,rs72652040 0 68.8717 inf 5 0 3.42981e-08 1.85279e-08,5.50929e-08 -1.3234e-05,-0.000179032,7.73586e-05,-0.000126133,-0.000429779 3.82359e-05,7.39771e-05,0.000121797,4.7007e-05,6.83851e-05
1143 rs12584271,rs151099392,rs16975256,rs6492238,rs72652040 0 68.8459 inf 5 0 3.42728e-08 1.71461e-08,5.3667e-08 -1.10141e-05,-0.000178935,7.75361e-05,-0.000126188,-0.000429698 3.82279e-05,7.39867e-05,0.000121802,4.70146e-05,6.83848e-05
1144 rs1335809,rs151099392,rs16975256,rs6492238,rs72652040 0 68.8045 inf 5 0 3.7663e-08 1.95546e-08,5.80534e-08 9.01012e-05,-0.000186902,8.06482e-05,-0.000123841,-0.000432589 4.02552e-05,7.40459e-05,0.000121739,4.69883e-05,6.83877e-05
1145 rs151099392,rs16975256,rs6492238,rs72652040,rs7337597 0 68.796 inf 5 0 3.7642e-08 1.99652e-08,6.01118e-08 -0.000186879,8.06422e-05,-0.00012385,-0.000432579,8.98262e-05 7.40459e-05,0.000121739,4.69883e-05,6.83877e-05,4.02552e-05
1146 rs11616736,rs151099392,rs16975256,rs6492238,rs72652040 0 68.7869 inf 5 0 3.42558e-08 1.74495e-08,5.4753e-08 -9.23205e-06,-0.000179009,7.77242e-05,-0.000126284,-0.000429636 3.82279e-05,7.39867e-05,0.000121802,4.70146e-05,6.83848e-05
1147 rs151099392,rs16975256,rs6492238,rs72652040,rs77099487 0 68.7565 inf 5 0 3.63134e-08 2.02538e-08,5.66702e-08 -0.000187103,7.19969e-05,-0.000120571,-0.000429061,8.79347e-05 7.41015e-05,0.000121796,4.71043e-05,6.83723e-05,5.03641e-05
1148 rs151099392,rs16975256,rs6492238,rs72652040,rs7990049 0 68.7225 inf 5 0 3.43804e-08 1.8376e-08,5.51888e-08 -0.000176714,7.78208e-05,-0.000128718,-0.000429884,-1.96794e-05 7.41719e-05,0.000121749,4.7137e-05,6.83819e-05,4.02235e-05
1149 rs11619827,rs151099392,rs16975256,rs6492238,rs72652040 0 68.6657 inf 5 0 3.43506e-08 1.79244e-08,5.44716e-08 -1.78054e-05,-0.000176969,7.79044e-05,-0.000128534,-0.00042983 4.02235e-05,7.41719e-05,0.000121749,4.7137e-05,6.83819e-05
1150 rs151099392,rs16975256,rs6492238,rs72652040,rs7990936 0 68.6615 inf 5 0 3.43485e-08 1.77026e-08,5.49018e-08 -0.000176988,7.79105e-05,-0.00012852,-0.000429826,-1.76682e-05 7.41719e-05,0.000121749,4.7137e-05,6.83819e-05,4.02235e-05
1151 rs151099392,rs16975256,rs2151658,rs6492238,rs72652040 0 68.6554 inf 5 0 3.42789e-08 1.86827e-08,5.48594e-08 -0.000178808,7.81832e-05,-1.15475e-05,-0.000126268,-0.000430018 7.39948e-05,0.000121747,3.81028e-05,4.70001e-05,6.84111e-05
1152 rs151099392,rs16975256,rs6492238,rs72652040,rs9559714 0 68.6382 inf 5 0 3.52811e-08 1.86906e-08,5.49306e-08 -0.000182175,7.043e-05,-0.000129996,-0.000426587,-4.64316e-05 7.40036e-05,0.000121917,4.70411e-05,6.84073e-05,3.73158e-05
1153 rs10450818,rs151099392,rs16975256,rs6492238,rs72652040 0 68.6075 inf 5 0 3.43328e-08 1.65009e-08,5.45418e-08 -1.65752e-05,-0.000177092,7.78162e-05,-0.000128209,-0.000429744 4.019e-05,7.41797e-05,0.000121754,4.70978e-05,6.83799e-05
1154 rs11616850,rs151099392,rs16975256,rs6492238,rs72652040 0 68.5519 inf 5 0 3.43632e-08 1.73511e-08,5.48594e-08 -1.86326e-05,-0.000176803,7.78703e-05,-0.000128563,-0.0004298 4.02529e-05,7.41809e-05,0.000121749,4.71278e-05,6.838e-05
1155 rs151099392,rs16975256,rs4773108,rs6492238,rs72652040 0 68.5495 inf 5 0 3.55005e-08 1.80931e-08,5.52722e-08 -0.000187257,7.95669e-05,-5.53039e-05,-0.000125771,-0.000432094 7.41935e-05,0.000121737,4.04733e-05,4.69757e-05,6.84023e-05
1156 rs11617996,rs151099392,rs16975256,rs6492238,rs72652040 0 68.5454 inf 5 0 3.43596e-08 1.9052e-08,5.52288e-08 -1.84077e-05,-0.000176834,7.78803e-05,-0.000128541,-0.000429794 4.02529e-05,7.41809e-05,0.000121749,4.71278e-05,6.838e-05
1157 rs11618044,rs151099392,rs16975256,rs6492238,rs72652040 0 68.5263 inf 5 0 3.43495e-08 1.82287e-08,5.50445e-08 -1.77463e-05,-0.000176926,7.79097e-05,-0.000128478,-0.000429777 4.02529e-05,7.41809e-05,0.000121749,4.71278e-05,6.838e-05
1158 rs11619058,rs151099392,rs16975256,rs6492238,rs72652040 0 68.5252 inf 5 0 3.43489e-08 1.81134e-08,5.39477e-08 -1.77086e-05,-0.000176931,7.79114e-05,-0.000128474,-0.000429776 4.02529e-05,7.41809e-05,0.000121749,4.71278e-05,6.838e-05
1159 rs11619079,rs151099392,rs16975256,rs6492238,rs72652040 0 68.498 inf 5 0 3.4335e-08 1.84847e-08,5.5454e-08 -1.67563e-05,-0.000177064,7.79537e-05,-0.000128383,-0.000429751 4.02529e-05,7.41809e-05,0.000121749,4.71278e-05,6.838e-05
1160 rs12427756,rs151099392,rs16975256,rs6492238,rs72652040 0 68.4966 inf 5 0 3.43342e-08 1.77139e-08,5.6006e-08 -1.67064e-05,-0.000177071,7.79559e-05,-0.000128378,-0.00042975 4.02529e-05,7.41809e-05,0.000121749,4.71278e-05,6.838e-05
1161 rs11616866,rs151099392,rs16975256,rs6492238,rs72652040 0 68.4907 inf 5 0 3.43313e-08 1.75575e-08,5.48574e-08 -1.65007e-05,-0.000177099,7.79651e-05,-0.000128358,-0.000429745 4.02529e-05,7.41809e-05,0.000121749,4.71278e-05,6.838e-05
1162 rs151099392,rs16975256,rs4612922,rs6492238,rs72652040 0 68.4817 inf 5 0 3.4276e-08 1.73838e-08,5.5912e-08 -0.000180313,7.78826e-05,1.55093e-05,-0.000126049,-0.000429823 7.40353e-05,0.000121767,5.23806e-05,4.70345e-05,6.83934e-05
1163 rs151099392,rs16975256,rs4773106,rs6492238,rs72652040 0 68.4787 inf 5 0 3.43255e-08 1.84061e-08,5.53094e-08 -0.000177158,7.7984e-05,-1.60756e-05,-0.000128318,-0.000429734 7.41809e-05,0.000121749,4.02529e-05,4.71278e-05,6.838e-05
1164 rs151099392,rs16975256,rs6492238,rs72652040,rs7982180 0 68.477 inf 5 0 3.4225e-08 1.76836e-08,5.53789e-08 -0.000179801,7.93056e-05,-0.000126432,-0.000429324,4.32962e-06 7.40543e-05,0.000121848,4.70651e-05,6.83721e-05,3.73687e-05
1165 rs151099392,rs16975256,rs6492238,rs72652040,rs9559692 0 68.3594 inf 5 0 3.74821e-08 1.99603e-08,5.94074e-08 -0.000190717,7.72735e-05,-0.000123769,-0.000429898,8.88858e-05 7.41522e-05,0.000121737,4.69903e-05,6.83726e-05,4.07976e-05
1166 rs151099392,rs16975256,rs6492238,rs72652040,rs9559708 0 68.2918 inf 5 0 3.42444e-08 1.84413e-08,5.55297e-08 -0.000179548,8.06473e-05,-0.000127077,-0.000429666,9.89539e-06 7.39737e-05,0.000122109,4.69927e-05,6.83934e-05,4.84549e-05
1167 rs12874007,rs151099392,rs16975256,rs6492238,rs72652040 0 68.1268 inf 5 0 3.43888e-08 1.80199e-08,5.50936e-08 -1.90832e-05,-0.000179167,7.9621e-05,-0.000125382,-0.000431114 3.80515e-05,7.39712e-05,0.000121749,4.70524e-05,6.84658e-05
1168 rs151099392,rs16975256,rs4773111,rs6492238,rs72652040 0 68.0915 inf 5 0 3.63988e-08 1.94543e-08,5.65951e-08 -0.000190557,7.11696e-05,-6.65639e-05,-0.000129449,-0.000425814 7.4235e-05,0.000121809,3.73715e-05,4.69939e-05,6.84004e-05
1169 rs151099392,rs16975256,rs6492238,rs72652040,rs7334266 0 67.9989 inf 5 0 3.42191e-08 1.85124e-08,5.38182e-08 -0.000179382,7.80961e-05,-0.000126621,-0.000429197,-2.9921e-06 7.39699e-05,0.000122035,4.70228e-05,6.83936e-05,4.23961e-05
1170 rs151099392,rs16975256,rs6492238,rs67883894,rs72652040 0 67.9878 inf 5 0 3.60205e-08 1.85794e-08,5.64898e-08 -0.000188375,8.47411e-05,-0.000122675,6.95991e-05,-0.000425994 7.41775e-05,0.000121793,4.70382e-05,4.29761e-05,6.84029e-05
1171 rs151099392,rs16975256,rs1889775,rs6492238,rs72652040 0 67.9759 inf 5 0 3.42202e-08 1.73408e-08,5.45328e-08 -0.000178758,7.86718e-05,-5.11993e-06,-0.000127002,-0.000429462 7.43889e-05,0.000121736,6.37072e-05,4.70524e-05,6.83958e-05
1172 rs118160672,rs151099392,rs16975256,rs6492238,rs72652040 0 67.9622 inf 5 0 3.52528e-08 1.93856e-08,5.56377e-08 -0.00011999,-0.000179106,7.34633e-05,-0.000125102,-0.000421894 9.77377e-05,7.39702e-05,0.00012181,4.69898e-05,6.8639e-05
1173 rs151099392,rs16975256,rs6492238,rs72652040,rs7324537 0 67.955 inf 5 0 3.43946e-08 1.66897e-08,5.67908e-08 -0.000179175,8.01062e-05,-0.000125224,-0.000431303,-1.94161e-05 7.3971e-05,0.000121767,4.70687e-05,6.84828e-05,3.80776e-05
1174 rs151099392,rs16975256,rs6492238,rs72652040,rs928690 0 67.9344 inf 5 0 3.43791e-08 1.84581e-08,5.35956e-08 -0.000179185,8.00437e-05,-0.000125293,-0.000431214,-1.85539e-05 7.3971e-05,0.000121767,4.70687e-05,6.84828e-05,3.80776e-05
1175 rs151099392,rs16975256,rs6492238,rs72652040,rs79253995 0 67.9066 inf 5 0 3.53155e-08 1.86961e-08,5.74029e-08 -0.000186711,8.0274e-05,-0.00012555,-0.000431551,0.000138422 7.4196e-05,0.000121742,4.698e-05,6.83949e-05,0.000109494
1176 rs151099392,rs16975256,rs6492235,rs6492238,rs72652040 0 67.9061 inf 5 0 3.75179e-08 2.054e-08,5.90911e-08 -0.000188287,8.10879e-05,8.77547e-05,-0.000122226,-0.000430954 7.40812e-05,0.00012174,4.00594e-05,4.70159e-05,6.83762e-05
1177 rs151099392,rs16975256,rs6492238,rs72652040,rs7332343 0 67.8392 inf 5 0 3.76927e-08 2.17285e-08,5.86573e-08 -0.000188247,8.12293e-05,-0.000121822,-0.00043072,8.99767e-05 7.40746e-05,0.000121741,4.70217e-05,6.8375e-05,4.00276e-05
1178 rs1333985,rs151099392,rs16975256,rs6492238,rs72652040 0 67.8233 inf 5 0 3.59998e-08 1.92865e-08,5.88069e-08 6.10439e-05,-0.00018457,8.61264e-05,-0.000131499,-0.000425669 3.79107e-05,7.40397e-05,0.000121823,4.70614e-05,6.84096e-05
1179 rs151099392,rs1556571,rs16975256,rs6492238,rs72652040 0 67.8168 inf 5 0 3.58223e-08 1.8404e-08,5.7118e-08 -0.000182378,7.06179e-05,9.23711e-05,-0.000126369,-0.000430382 7.39956e-05,4.62161e-05,0.000122064,4.69707e-05,6.83757e-05
1180 rs151099392,rs16975256,rs2225778,rs6492238,rs72652040 0 67.7912 inf 5 0 3.75183e-08 1.94784e-08,5.96459e-08 -0.000188022,8.1165e-05,8.76905e-05,-0.000121948,-0.000430685 7.40746e-05,0.000121741,4.00276e-05,4.70217e-05,6.8375e-05
1181 rs151099392,rs16975256,rs6492238,rs72652040,rs9559690 0 67.7822 inf 5 0 3.59076e-08 1.87104e-08,5.50957e-08 -0.000187907,8.42755e-05,-0.000123107,-0.000426427,6.75258e-05 7.41689e-05,0.000121787,4.70283e-05,6.8397e-05,4.30639e-05
1182 rs151099392,rs16975256,rs6492238,rs72652040,rs9559687 0 67.78 inf 5 0 3.59132e-08 1.8175e-08,5.68753e-08 -0.000187921,8.42846e-05,-0.000123101,-0.000426422,6.76366e-05 7.41689e-05,0.000121787,4.70283e-05,6.8397e-05,4.30639e-05
1183 rs151099392,rs16975256,rs6492238,rs72652040,rs9559689 0 67.7773 inf 5 0 3.59203e-08 1.88714e-08,5.63545e-08 -0.000187939,8.42964e-05,-0.000123093,-0.000426416,6.77792e-05 7.41689e-05,0.000121787,4.70283e-05,6.8397e-05,4.30639e-05
1184 rs151099392,rs16975256,rs6492238,rs72652040,rs9559686 0 67.7763 inf 5 0 3.59229e-08 1.93635e-08,5.71766e-08 -0.000187945,8.43005e-05,-0.000123091,-0.000426414,6.78294e-05 7.41689e-05,0.000121787,4.70283e-05,6.8397e-05,4.30639e-05
1185 rs151099392,rs16975256,rs6492238,rs72652040,rs9555657 0 67.7744 inf 5 0 3.59279e-08 1.8553e-08,5.71172e-08 -0.000187958,8.43088e-05,-0.000123085,-0.00042641,6.79288e-05 7.41689e-05,0.000121787,4.70283e-05,6.8397e-05,4.30639e-05
1186 rs151099392,rs16975256,rs6492238,rs72652040,rs9559685 0 67.7725 inf 5 0 3.59328e-08 2.02812e-08,5.65819e-08 -0.00018797,8.43169e-05,-0.00012308,-0.000426405,6.80271e-05 7.41689e-05,0.000121787,4.70283e-05,6.8397e-05,4.30639e-05
1187 rs151099392,rs16975256,rs35166998,rs6492238,rs72652040 0 67.7664 inf 5 0 3.4369e-08 1.82335e-08,5.43436e-08 -0.000179226,7.99939e-05,-1.79585e-05,-0.000125375,-0.000431043 7.39706e-05,0.000121766,3.80471e-05,4.7064e-05,6.84698e-05
1188 rs117589667,rs151099392,rs16975256,rs6492238,rs72652040 0 67.7437 inf 5 0 3.56132e-08 1.87119e-08,5.69973e-08 0.000153481,-0.000187412,8.16741e-05,-0.000126599,-0.000431672 0.0001077,7.41836e-05,0.000121753,4.69701e-05,6.83921e-05
1189 rs151099392,rs16975256,rs6492238,rs72652040,rs77415252 0 67.7413 inf 5 0 3.467e-08 1.85421e-08,5.27769e-08 -0.000176604,7.26269e-05,-0.000126511,-0.000427117,9.36183e-05 7.40493e-05,0.000121965,4.69711e-05,6.84257e-05,0.000115217
1190 rs151099392,rs16975256,rs56184546,rs6492238,rs72652040 0 67.7197 inf 5 0 3.60676e-08 2.04787e-08,5.88099e-08 -0.000187581,9.07838e-05,-7.8232e-05,-0.000128969,-0.000428641 7.41381e-05,0.000121958,4.76878e-05,4.69889e-05,6.83734e-05
1191 rs151099392,rs16975256,rs61244599,rs6492238,rs72652040 0 67.6822 inf 5 0 3.45897e-08 1.74685e-08,5.63539e-08 -0.000176862,7.319e-05,8.4937e-05,-0.000126536,-0.000427321 7.40493e-05,0.000121965,0.000115217,4.69711e-05,6.84257e-05
1192 rs151099392,rs16975256,rs6492238,rs72652040,rs76530783 0 67.6646 inf 5 0 3.5119e-08 1.83266e-08,5.5903e-08 -0.00017516,7.64815e-05,-0.00012215,-0.000429727,-0.000116519 7.40619e-05,0.000121751,4.71434e-05,6.8373e-05,0.000101699
1193 rs151099392,rs16975256,rs6492238,rs72652040,rs9515131 0 67.586 inf 5 0 3.55519e-08 1.95365e-08,5.68982e-08 -0.000180201,7.55011e-05,-0.000128644,-0.000427705,-0.000152125 7.39721e-05,0.000121757,4.6989e-05,6.83819e-05,0.000109168
1194 rs151099392,rs16975256,rs6492231,rs6492238,rs72652040 0 67.4875 inf 5 0 3.60594e-08 1.97836e-08,5.77463e-08 -0.000184605,8.62446e-05,6.20542e-05,-0.000131509,-0.000426429 7.40383e-05,0.000121823,3.79108e-05,4.70588e-05,6.83949e-05
1195 rs151099392,rs16975256,rs6492238,rs72652040,rs9634476 0 67.4822 inf 5 0 3.47355e-08 1.79984e-08,5.36544e-08 -0.000187183,8.10904e-05,-0.000126569,-0.000431281,3.63908e-05 7.45111e-05,0.000121767,4.69706e-05,6.84094e-05,4.18727e-05
1196 rs151099392,rs16975256,rs189344907,rs6492238,rs72652040 0 67.4788 inf 5 0 3.46225e-08 1.77544e-08,5.50156e-08 -0.000183707,7.78265e-05,-5.73727e-05,-0.0001276,-0.000429374 7.41825e-05,0.000121741,7.4624e-05,4.69821e-05,6.83721e-05
1197 rs151099392,rs16975256,rs6492238,rs72652040,rs9301427 0 67.4721 inf 5 0 3.47169e-08 1.84301e-08,5.682e-08 -0.000187042,8.10473e-05,-0.000126572,-0.000431245,3.57338e-05 7.45111e-05,0.000121767,4.69706e-05,6.84094e-05,4.18727e-05
1198 rs151099392,rs16975256,rs6492238,rs72652040,rs9301426 0 67.4713 inf 5 0 3.47154e-08 1.80942e-08,5.4177e-08 -0.000187031,8.10438e-05,-0.000126573,-0.000431243,3.56816e-05 7.45111e-05,0.000121767,4.69706e-05,6.84094e-05,4.18727e-05
1199 rs151099392,rs16975256,rs6492238,rs72652040,rs73618828 0 67.4376 inf 5 0 3.46404e-08 1.83097e-08,5.39345e-08 -0.000176559,7.29491e-05,-0.000126246,-0.000426919,8.89387e-05 7.40576e-05,0.000121955,4.69748e-05,6.84402e-05,0.000113207
1200 rs11842447,rs151099392,rs16975256,rs6492238,rs72652040 0 67.4352 inf 5 0 3.42203e-08 1.80787e-08,5.65442e-08 -3.13748e-06,-0.000179061,7.89414e-05,-0.000126957,-0.000429271 3.8501e-05,7.4081e-05,0.000121772,4.70213e-05,6.83745e-05
1201 rs146693173,rs151099392,rs16975256,rs6492238,rs72652040 0 67.3948 inf 5 0 3.46117e-08 1.85476e-08,5.43401e-08 8.90737e-05,-0.000176835,7.29124e-05,-0.000126717,-0.000426759 0.000117426,7.40465e-05,0.000121974,4.697e-05,6.84552e-05
1202 rs1335807,rs151099392,rs16975256,rs6492238,rs72652040 0 67.3827 inf 5 0 3.59813e-08 1.93716e-08,5.6291e-08 -5.97333e-05,-0.000190691,7.8016e-05,-0.000129391,-0.000427969 3.72906e-05,7.43054e-05,0.000121736,4.69983e-05,6.83773e-05
1203 rs151099392,rs16975256,rs6492238,rs72652040,rs9559681 0 67.354 inf 5 0 3.86908e-08 2.15824e-08,6.0672e-08 -0.000186842,8.42661e-05,-0.000129486,-0.000427894,0.000134067 7.40275e-05,0.000121755,4.6982e-05,6.83744e-05,5.25718e-05
1204 rs151099392,rs16975256,rs6492238,rs72652040,rs72670125 0 67.3533 inf 5 0 3.86866e-08 2.05558e-08,5.90767e-08 -0.000186838,8.42634e-05,-0.000129485,-0.000427895,0.000134003 7.40275e-05,0.000121755,4.6982e-05,6.83744e-05,5.25718e-05
1205 rs1029204,rs151099392,rs16975256,rs6492238,rs72652040 0 67.3516 inf 5 0 3.58615e-08 1.85589e-08,5.68281e-08 -5.76696e-05,-0.000190301,7.80396e-05,-0.000129301,-0.000428016 3.72906e-05,7.43054e-05,0.000121736,4.69983e-05,6.83773e-05
1206 rs151099392,rs16975256,rs6492238,rs72652040,rs72670128 0 67.3504 inf 5 0 3.8668e-08 2.06514e-08,6.10517e-08 -0.000186823,8.42519e-05,-0.000129479,-0.000427898,0.000133726 7.40275e-05,0.000121755,4.6982e-05,6.83744e-05,5.25718e-05
1207 rs151099392,rs16975256,rs6492238,rs72652040,rs75443307 0 67.3481 inf 5 0 3.45172e-08 1.75447e-08,5.33245e-08 -0.000184338,7.80855e-05,-0.000124044,-0.000427916,3.91539e-05 7.43463e-05,0.000121739,4.71512e-05,6.84049e-05,5.91563e-05
1208 rs151099392,rs16975256,rs55799126,rs6492238,rs72652040 0 67.2944 inf 5 0 3.55539e-08 1.86189e-08,5.62441e-08 -0.000183632,8.54891e-05,5.21041e-05,-0.000122162,-0.000429456 7.40323e-05,0.000121833,3.73634e-05,4.70865e-05,6.83722e-05
1209 rs151099392,rs16975256,rs6492238,rs72652040,rs78970007 0 67.2937 inf 5 0 3.52666e-08 1.89289e-08,5.80453e-08 -0.00017536,7.97105e-05,-0.000126259,-0.000429832,-0.000102716 7.40417e-05,0.000121738,4.69718e-05,6.83734e-05,8.31183e-05
1210 rs151099392,rs16975256,rs6492238,rs72652040,rs8000507 0 67.2934 inf 5 0 3.58054e-08 1.95948e-08,5.62657e-08 -0.000190475,7.80453e-05,-0.00012911,-0.000427904,-5.66954e-05 7.43283e-05,0.000121736,4.6995e-05,6.83784e-05,3.73018e-05
1211 rs151099392,rs16975256,rs3995573,rs6492238,rs72652040 0 67.2761 inf 5 0 3.50937e-08 1.86653e-08,5.63453e-08 -0.000183916,8.34912e-05,4.2126e-05,-0.000123856,-0.000429319 7.40781e-05,0.000121809,3.72933e-05,4.70411e-05,6.83721e-05
1212 rs151099392,rs16975256,rs6492238,rs72652040,rs9515134 0 67.2718 inf 5 0 3.57151e-08 1.92664e-08,5.7422e-08 -0.000190155,7.80642e-05,-0.000129042,-0.000427945,-5.50615e-05 7.43283e-05,0.000121736,4.6995e-05,6.83784e-05,3.73018e-05
1213 rs151099392,rs16975256,rs3742209,rs6492238,rs72652040 0 67.2504 inf 5 0 3.49303e-08 1.77762e-08,5.54284e-08 -0.000187084,7.59265e-05,6.37847e-05,-0.000123009,-0.000428509 7.43539e-05,0.000121766,6.25906e-05,4.71154e-05,6.83767e-05
1214 rs151099392,rs16975256,rs6492238,rs72652040,rs74995538 0 67.2424 inf 5 0 3.50122e-08 1.75153e-08,5.49443e-08 -0.000187502,7.57727e-05,-0.000122787,-0.000428369,6.73409e-05 7.43529e-05,0.000121766,4.71162e-05,6.83778e-05,6.25916e-05
1215 rs151099392,rs16975256,rs6492238,rs72652040,rs76743258 0 67.236 inf 5 0 3.49912e-08 1.90141e-08,5.48469e-08 -0.000187394,7.58115e-05,-0.00012284,-0.000428382,6.64483e-05 7.43529e-05,0.000121766,4.71162e-05,6.83778e-05,6.25916e-05
1216 rs151099392,rs16975256,rs6492238,rs72652040,rs77984166 0 67.2125 inf 5 0 3.50657e-08 1.81071e-08,5.47934e-08 -0.000188734,7.57432e-05,-0.000122606,-0.000428241,6.93619e-05 7.44459e-05,0.000121765,4.71197e-05,6.8379e-05,6.24096e-05
1217 rs151099392,rs16975256,rs16975288,rs6492238,rs72652040 0 67.203 inf 5 0 3.42754e-08 1.7192e-08,5.47492e-08 -0.000179331,8.35413e-05,3.23393e-05,-0.000131958,-0.000430629 7.39701e-05,0.000122841,0.000109808,5.01542e-05,6.8517e-05
1218 rs151099392,rs16975256,rs6492238,rs72652040,rs78131942 0 67.2026 inf 5 0 3.42758e-08 1.72247e-08,5.57149e-08 -0.000179331,8.35581e-05,-0.000131976,-0.000430634,3.24514e-05 7.39701e-05,0.000122841,5.01542e-05,6.8517e-05,0.000109808
1219 rs151099392,rs16975256,rs6492238,rs72652040,rs9301424 0 67.1946 inf 5 0 3.45587e-08 1.82009e-08,5.58158e-08 -0.000184985,8.04657e-05,-0.00012641,-0.000430524,2.95461e-05 7.43929e-05,0.000121761,4.69729e-05,6.83935e-05,4.18504e-05
1220 rs151099392,rs16975256,rs6492238,rs72652040,rs9559699 0 67.1918 inf 5 0 3.50512e-08 1.83986e-08,5.61969e-08 -0.000184305,8.33885e-05,-0.000123772,-0.00042964,4.11254e-05 7.41041e-05,0.00012181,4.70491e-05,6.83727e-05,3.73236e-05
1221 rs151099392,rs16975256,rs6492238,rs72652040,rs9521572 0 67.1868 inf 5 0 3.45401e-08 1.81195e-08,5.62298e-08 -0.000184831,8.04171e-05,-0.00012642,-0.000430491,-2.87326e-05 7.43929e-05,0.000121761,4.69729e-05,6.83935e-05,4.18504e-05
1222 rs12429859,rs151099392,rs16975256,rs6492238,rs72652040 0 67.1737 inf 5 0 3.50308e-08 1.77728e-08,5.57509e-08 4.05966e-05,-0.000183702,8.33254e-05,-0.000123887,-0.000429697 3.73002e-05,7.40757e-05,0.00012181,4.7045e-05,6.8373e-05
1223 rs11069818,rs151099392,rs16975256,rs6492238,rs72652040 0 67.1646 inf 5 0 3.51612e-08 1.91969e-08,5.77233e-08 4.37489e-05,-0.000184619,8.36877e-05,-0.000123581,-0.000429661 3.73236e-05,7.41041e-05,0.00012181,4.70491e-05,6.83727e-05
1224 rs151099392,rs16975256,rs6492238,rs72652040,rs79751079 0 67.1569 inf 5 0 3.50145e-08 1.76725e-08,5.57896e-08 -0.000187286,7.58541e-05,-0.000122638,-0.000428162,6.71373e-05 7.43319e-05,0.000121764,4.71269e-05,6.83805e-05,6.23139e-05
1225 rs144036587,rs151099392,rs16975256,rs6492238,rs72652040 0 67.1455 inf 5 0 3.49678e-08 1.74566e-08,5.26632e-08 6.51459e-05,-0.000187052,7.59385e-05,-0.00012276,-0.000428196 6.23139e-05,7.43319e-05,0.000121764,4.71269e-05,6.83805e-05
1226 rs151099392,rs16975256,rs6492238,rs72652040,rs75979907 0 67.1335 inf 5 0 3.42478e-08 1.77377e-08,5.26517e-08 -0.000177738,7.93021e-05,-0.000127573,-0.000429653,-1.35876e-05 7.43646e-05,0.000121768,4.71136e-05,6.83898e-05,6.28879e-05
1227 rs151099392,rs16975256,rs4771655,rs6492238,rs72652040 0 67.1276 inf 5 0 3.43054e-08 1.77887e-08,5.46337e-08 -0.000178702,7.78422e-05,-1.38048e-05,-0.000125547,-0.000429236 7.39944e-05,0.000121759,3.82327e-05,4.70937e-05,6.83725e-05
1228 rs151099392,rs16975256,rs6492238,rs72652040,rs9588072 0 67.1216 inf 5 0 3.48448e-08 1.86934e-08,5.38952e-08 -0.000187353,7.61413e-05,-0.000127553,-0.000427557,3.57537e-05 7.4437e-05,0.000121765,4.69769e-05,6.83969e-05,3.73936e-05
1229 rs151099392,rs16975256,rs55657664,rs6492238,rs72652040 0 67.1214 inf 5 0 3.4454e-08 1.77031e-08,5.6836e-08 -0.000181067,8.03181e-05,-3.73731e-05,-0.00012674,-0.000430302 7.40246e-05,0.000121767,6.35165e-05,4.697e-05,6.83926e-05
1230 rs151099392,rs16975256,rs61963002,rs6492238,rs72652040 0 67.1056 inf 5 0 3.47888e-08 1.74533e-08,5.66051e-08 -0.000181343,8.58295e-05,-8.39224e-05,-0.000128256,-0.000431135 7.40007e-05,0.000121986,9.1964e-05,4.69979e-05,6.84011e-05
1231 rs151099392,rs16975256,rs6492238,rs72652040,rs75424296 0 67.1023 inf 5 0 3.42247e-08 1.72621e-08,5.45883e-08 -0.000178474,7.89665e-05,-0.000127212,-0.000429465,-7.0704e-06 7.4404e-05,0.000121758,4.71228e-05,6.83843e-05,6.18397e-05
1232 rs151099392,rs16975256,rs6492238,rs72652040,rs7320126 0 67.0842 inf 5 0 3.48755e-08 1.82819e-08,5.49583e-08 -0.000186731,7.58941e-05,-0.000123283,-0.000427945,6.18294e-05 7.43486e-05,0.000121769,4.71054e-05,6.83865e-05,6.31422e-05
1233 rs151099392,rs16975256,rs6492238,rs72652040,rs9989064 0 67.0805 inf 5 0 3.80753e-08 2.05547e-08,5.89372e-08 -0.000186875,9.62026e-05,-0.000126694,-0.000430292,0.00011191 7.40373e-05,0.00012196,4.697e-05,6.83733e-05,4.72533e-05
1234 rs151099392,rs16975256,rs6492238,rs72652040,rs80137581 0 67.0786 inf 5 0 3.42993e-08 1.74581e-08,5.51234e-08 -0.000178076,7.62001e-05,-0.000126427,-0.000428137,3.88008e-05 7.4066e-05,0.000121946,4.69808e-05,6.84559e-05,0.000111312
1235 rs151099392,rs16975256,rs6492238,rs72652040,rs7337066 0 67.0749 inf 5 0 3.48269e-08 1.78118e-08,5.63452e-08 -0.000186455,7.59994e-05,-0.000123415,-0.000427996,5.95073e-05 7.43486e-05,0.000121769,4.71054e-05,6.83865e-05,6.31422e-05
1236 rs151099392,rs16975256,rs35603118,rs6492238,rs72652040 0 67.063 inf 5 0 3.42542e-08 1.81478e-08,5.62503e-08 -0.000180093,7.74527e-05,3.89246e-05,-0.000126479,-0.000428782 7.40292e-05,0.00012185,0.000164657,4.6987e-05,6.84096e-05
1237 rs151099392,rs16975256,rs6492238,rs72652040,rs76847385 0 67.0621 inf 5 0 3.49815e-08 1.89782e-08,5.74956e-08 -0.000187859,7.6228e-05,-0.000122777,-0.000427955,6.52379e-05 7.4404e-05,0.000121758,4.71228e-05,6.83843e-05,6.18397e-05
1238 rs151099392,rs16975256,rs6492238,rs72652040,rs76312859 0 67.0562 inf 5 0 3.49453e-08 1.94487e-08,5.56429e-08 -0.000187272,7.58233e-05,-0.000122994,-0.000427718,6.47542e-05 7.43646e-05,0.000121768,4.71136e-05,6.83898e-05,6.28879e-05
1239 rs151099392,rs16975256,rs6492238,rs72652040,rs75343535 0 67.0526 inf 5 0 3.49209e-08 1.75447e-08,5.60868e-08 -0.000187139,7.58718e-05,-0.000123058,-0.000427745,6.36613e-05 7.43646e-05,0.000121768,4.71136e-05,6.83898e-05,6.28879e-05
1240 rs151099392,rs16975256,rs6492238,rs72652015,rs72652040 0 67.0461 inf 5 0 3.50233e-08 1.88367e-08,5.59325e-08 -0.000182437,9.00133e-05,-0.000127796,-9.77744e-05,-0.000433225 7.40232e-05,0.000122183,4.69793e-05,9.02509e-05,6.84672e-05
1241 rs151099392,rs16975256,rs6492238,rs72652040,rs928543 0 67.0436 inf 5 0 3.69108e-08 1.98505e-08,5.60828e-08 -0.000189595,8.39925e-05,-0.000128682,-0.000426115,7.9205e-05 7.41493e-05,0.000121765,4.69798e-05,6.83913e-05,4.00224e-05
1242 rs151099392,rs16975256,rs6492238,rs72652040,rs74441026 0 67.0425 inf 5 0 3.48484e-08 1.83502e-08,5.44448e-08 -0.00018673,7.60211e-05,-0.000123254,-0.000427828,6.03004e-05 7.43646e-05,0.000121768,4.71136e-05,6.83898e-05,6.28879e-05
1243 rs151099392,rs16975256,rs6492238,rs72652040,rs79715145 0 67.0415 inf 5 0 3.48636e-08 1.778e-08,5.53625e-08 -0.000186608,7.65207e-05,-0.000123929,-0.000427961,6.09222e-05 7.43427e-05,0.000121756,4.70617e-05,6.83864e-05,6.27833e-05
1244 rs151099392,rs16975256,rs6492238,rs72652040,rs76903621 0 67.0396 inf 5 0 3.48264e-08 1.8508e-08,5.53988e-08 -0.000186601,7.60681e-05,-0.000123316,-0.000427854,5.92418e-05 7.43646e-05,0.000121768,4.71136e-05,6.83898e-05,6.28879e-05
1245 rs151099392,rs16975256,rs6492238,rs72652040,rs75270145 0 67.0384 inf 5 0 3.48585e-08 1.85748e-08,5.34287e-08 -0.000186472,7.61731e-05,-0.000123433,-0.00042784,6.07237e-05 7.43318e-05,0.000121764,4.70973e-05,6.83892e-05,6.28309e-05
1246 rs151099392,rs16975256,rs6492238,rs72652040,rs7998434 0 67.0366 inf 5 0 3.57895e-08 1.98001e-08,5.64417e-08 -0.000188891,7.67514e-05,-0.000120045,-0.000427297,8.96919e-05 7.42361e-05,0.000121742,4.71805e-05,6.83852e-05,5.93085e-05
1247 rs12866484,rs151099392,rs16975256,rs6492238,rs72652040 0 67.0353 inf 5 0 3.42222e-08 1.74848e-08,5.51068e-08 1.60052e-05,-0.00017968,7.81864e-05,-0.000126655,-0.000429097 0.000164657,7.40292e-05,0.00012185,4.6987e-05,6.84096e-05
1248 rs1333981,rs151099392,rs16975256,rs6492238,rs72652040 0 67.0308 inf 5 0 3.72448e-08 2.13018e-08,5.86821e-08 8.41242e-05,-0.000191863,8.50703e-05,-0.000129784,-0.00042607 4.00958e-05,7.42083e-05,0.000121773,4.69918e-05,6.83896e-05
1249 rs151099392,rs16975256,rs6492238,rs72652040,rs75516728 0 67.0306 inf 5 0 3.62233e-08 1.9037e-08,5.72687e-08 -0.000178867,0.000105186,-0.000154896,-0.000435064,0.0001946 7.39704e-05,0.000122719,4.97712e-05,6.84548e-05,0.000113931
1250 rs151099392,rs16975256,rs58503998,rs6492238,rs72652040 0 67.0301 inf 5 0 3.59202e-08 1.91522e-08,5.66862e-08 -0.000181333,8.48365e-05,7.96778e-05,-0.000127948,-0.000428759 7.39801e-05,0.000121798,5.06265e-05,4.69758e-05,6.8373e-05
1251 rs151099392,rs16975256,rs6492238,rs72652040,rs7326063 0 67.0179 inf 5 0 3.48824e-08 1.71361e-08,5.58329e-08 -0.00017911,8.85654e-05,-0.000129085,-0.000432748,4.45332e-05 7.39704e-05,0.000122148,4.70284e-05,6.84609e-05,4.52451e-05
1252 rs151099392,rs16975256,rs6492238,rs72652040,rs9555653 0 67.0155 inf 5 0 3.52153e-08 1.90795e-08,5.56242e-08 -0.000182797,8.16515e-05,-0.000128254,-0.000428553,6.31896e-05 7.40237e-05,0.00012176,4.69859e-05,6.83751e-05,5.24276e-05
1253 rs151099392,rs16975256,rs6492238,rs72652040,rs9555654 0 67.015 inf 5 0 3.5223e-08 1.84679e-08,5.70226e-08 -0.00018281,8.16629e-05,-0.00012826,-0.00042855,6.34325e-05 7.40237e-05,0.00012176,4.69859e-05,6.83751e-05,5.24276e-05
1254 rs151099392,rs16975256,rs6492238,rs72652040,rs7984646 0 67.0138 inf 5 0 3.63157e-08 1.96264e-08,5.80097e-08 -0.000182318,8.7089e-05,-0.000133611,-0.000428572,6.60554e-05 7.39888e-05,0.00012183,4.71325e-05,6.83734e-05,3.78124e-05
1255 rs151099392,rs16975256,rs6492238,rs72652040,rs7329400 0 67.0067 inf 5 0 3.62896e-08 1.9302e-08,5.77395e-08 -0.00018249,8.70308e-05,-0.000133767,-0.000428801,6.56324e-05 7.39913e-05,0.00012183,4.71422e-05,6.83728e-05,3.78058e-05
1256 rs151099392,rs16975256,rs6492238,rs72652040,rs9559710 0 67.0061 inf 5 0 3.49166e-08 1.85944e-08,5.61926e-08 -0.000188489,7.83618e-05,-0.000128151,-0.000427643,3.78176e-05 7.4517e-05,0.000121736,4.69896e-05,6.83922e-05,3.74717e-05
1257 rs151099392,rs16975256,rs6492238,rs72652040,rs9559680 0 67.0061 inf 5 0 3.62116e-08 1.92949e-08,5.89068e-08 -0.000183085,8.57225e-05,-0.000132113,-0.000428514,6.43014e-05 7.40016e-05,0.000121805,4.70743e-05,6.83737e-05,3.77562e-05
1258 rs151099392,rs16975256,rs4594112,rs6492238,rs72652040 0 67.0052 inf 5 0 3.61226e-08 2.0319e-08,5.72829e-08 -0.000182095,8.52581e-05,6.28032e-05,-0.00013165,-0.000428541 7.39876e-05,0.000121799,3.77268e-05,4.7061e-05,6.83737e-05
1259 rs151099392,rs16975256,rs2095531,rs6492238,rs72652040 0 67.0052 inf 5 0 3.61256e-08 1.87885e-08,5.73224e-08 -0.000182097,8.52633e-05,6.28525e-05,-0.000131654,-0.00042854 7.39876e-05,0.000121799,3.77268e-05,4.7061e-05,6.83737e-05
1260 rs151099392,rs16975256,rs6492238,rs72652040,rs9559679 0 67.0045 inf 5 0 3.52093e-08 1.86682e-08,5.62715e-08 -0.000182902,8.1322e-05,-0.000128054,-0.000428647,6.31714e-05 7.40275e-05,0.000121755,4.6982e-05,6.83744e-05,5.25718e-05
1261 rs151099392,rs16975256,rs6492238,rs72652040,rs9559677 0 67.0045 inf 5 0 3.52113e-08 1.88152e-08,5.35326e-08 -0.000182906,8.13246e-05,-0.000128056,-0.000428646,6.3234e-05 7.40275e-05,0.000121755,4.6982e-05,6.83744e-05,5.25718e-05
1262 rs151099392,rs16975256,rs6492238,rs72652040,rs72670118 0 67.0043 inf 5 0 3.52224e-08 1.76345e-08,5.70658e-08 -0.000182925,8.13393e-05,-0.000128063,-0.000428643,6.35866e-05 7.40275e-05,0.000121755,4.6982e-05,6.83744e-05,5.25718e-05
1263 rs151099392,rs16975256,rs6492238,rs72652040,rs72670117 0 67.0041 inf 5 0 3.52317e-08 1.7946e-08,5.61443e-08 -0.000182941,8.13515e-05,-0.000128069,-0.000428639,6.388e-05 7.40275e-05,0.000121755,4.6982e-05,6.83744e-05,5.25718e-05
1264 rs151099392,rs16975256,rs6492238,rs72652040,rs9555650 0 67.0039 inf 5 0 3.59192e-08 1.91479e-08,5.53545e-08 -0.000181515,8.37059e-05,-0.000127013,-0.000428878,8.00488e-05 7.39821e-05,0.000121777,4.69702e-05,6.83727e-05,5.0876e-05
1265 rs151099392,rs16975256,rs35945610,rs6492238,rs72652040 0 67.0027 inf 5 0 3.4267e-08 1.8175e-08,5.38439e-08 -0.000179391,7.76279e-05,4.32726e-05,-0.000126731,-0.000428679 7.39698e-05,0.000121799,0.000158528,4.69703e-05,6.84122e-05
1266 rs12586118,rs151099392,rs4773115,rs6492238,rs72652040 0 51.0263 inf 5 0 2.1456e-07 1.68893e-07,2.63467e-07 0.00147394,-0.00143507,0.00130541,-0.00152264,-0.00316541 0.000118961,0.000130599,0.000117655,0.000120635,0.000182264
1267 rs12586118,rs151099392,rs4773116,rs6492238,rs72652040 0 48.6155 inf 5 0 2.06966e-07 1.62395e-07,2.54864e-07 0.00146552,-0.00131749,0.00120562,-0.0014277,-0.00306018 0.000118936,0.000125756,0.000113886,0.000117301,0.000179542
1268 rs16975256,rs16975259,rs72652040 0 38.8954 inf 3 0 1.55036e-07 1.15676e-07,1.96576e-07 -0.00231253,0.00233525,-0.00258501 0.000204964,0.000169803,0.00017341
1269 rs151099392,rs16975256,rs16975259,rs72652040 0 37.5718 inf 4 0 1.61915e-07 1.20558e-07,2.04791e-07 -0.000220171,-0.00236379,0.00236961,-0.00263457 7.34037e-05,0.000205675,0.000170189,0.000174196
1270 rs151099392,rs16975256,rs16975259,rs6492238,rs72652040 0 35.7507 inf 5 0 1.67139e-07 1.28324e-07,2.09559e-07 -0.000246718,-0.00227499,0.00236549,-0.00012061,-0.00266053 7.41282e-05,0.000208562,0.000170196,4.6972e-05,0.000174489
1271 rs12586118,rs4773117,rs72652040 0 30.0994 inf 3 0 1.27109e-07 9.25694e-08,1.64104e-07 0.00117021,0.000847813,-0.00204567 0.00011291,0.000132184,0.000152243
1272 rs151099392,rs16975256,rs16975259,rs72652040,rs915412 0 34.5562 inf 5 0 1.634e-07 1.25512e-07,2.05448e-07 -0.000232669,-0.00237053,0.00236364,-0.0026416,5.10559e-05 7.43157e-05,0.00020577,0.000170279,0.000174318,4.74149e-05
1273 rs12586118,rs6492238,rs72652040 0 28.041 inf 3 0 1.21128e-07 8.85919e-08,1.59248e-07 0.00137477,-0.000267267,-0.00178614 0.000118484,4.69204e-05,0.00013657
1274 rs12586118,rs151099392,rs6492238,rs72652040,rs7995016 0 33.2023 inf 5 0 1.59069e-07 1.19936e-07,2.01645e-07 0.00175305,-0.00024811,-0.000628563,-0.0021929,0.000545266 0.000130402,7.41617e-05,7.01458e-05,0.000147891,8.36786e-05
1275 rs12586118,rs151099392,rs1972495,rs6492238,rs72652040 0 33.2015 inf 5 0 1.59066e-07 1.2072e-07,2.03877e-07 0.00175304,-0.00024811,0.000545244,-0.000628549,-0.00219289 0.000130402,7.41617e-05,8.36786e-05,7.01458e-05,0.000147891
1276 rs12586118,rs151099392,rs4773117,rs6492238,rs72652040 0 32.9375 inf 5 0 1.58159e-07 1.19656e-07,2.00492e-07 0.00140248,-0.000242302,0.000847813,-0.00029255,-0.00236257 0.000118787,7.41563e-05,0.000132184,4.75542e-05,0.00015999
1277 rs12586118,rs72652040 0 24.2485 inf 2 -nan 9.81128e-08 6.63857e-08,1.30113e-07 0.00117021,-0.00152083 0.00011291,0.000128383
1278 rs12586118,rs151099392,rs4773117,rs72652040 0 27.9667 inf 4 0 1.31428e-07 9.58836e-08,1.71541e-07 0.00117601,-0.000168072,0.000847813,-0.00206405 0.000112939,7.31681e-05,0.000132184,0.000152453
1279 rs12584346,rs151099392,rs6492238,rs72652040,rs915412 0 30.0101 inf 5 0 1.26624e-07 9.2777e-08,1.66736e-07 0.00138661,-0.000214877,-0.000433316,-0.00176417,-0.000250849 0.000119471,7.42757e-05,6.21616e-05,0.0001339,6.21924e-05
1280 rs12586118,rs72652040,rs7327434 0 24.6112 inf 3 0 1.10288e-07 7.82015e-08,1.45365e-07 0.00127044,-0.00167192,0.00017564 0.000115545,0.000133603,4.29887e-05
1281 rs12586118,rs151099392,rs6492238,rs72652040 0 27.0866 inf 4 0 1.29163e-07 9.53006e-08,1.68278e-07 0.00140248,-0.000242302,-0.00029255,-0.00183773 0.000118787,7.41563e-05,4.75542e-05,0.00013748
1282 rs12584346,rs72652040 0 20.8219 inf 2 -nan 8.73318e-08 6.16063e-08,1.1907e-07 0.00102624,-0.00135488 0.00010714,0.000121344
1283 rs12586118,rs151099392,rs6492238,rs72652040,rs915412 0 28.4866 inf 5 0 1.4426e-07 1.07181e-07,1.852e-07 0.00161112,-0.000221995,-0.000480317,-0.0020219,-0.000286219 0.000127236,7.4289e-05,6.28095e-05,0.00014325,6.25465e-05
1284 rs12586118,rs72652040,rs9989064 0 22.6674 inf 3 0 1.04183e-07 7.41562e-08,1.37687e-07 0.00118608,-0.0015373,0.000131914 0.000113053,0.000128518,4.71679e-05
1285 rs12586118,rs72652040,rs9559681 0 22.5088 inf 3 0 1.03682e-07 7.24028e-08,1.43675e-07 0.00117752,-0.00152529,0.000139908 0.000112944,0.000128394,5.25334e-05
1286 rs12586118,rs72652040,rs72670125 0 22.5074 inf 3 0 1.03677e-07 7.29143e-08,1.40284e-07 0.00117752,-0.00152529,0.000139845 0.000112944,0.000128394,5.25334e-05
1287 rs12586118,rs72652040,rs72670128 0 22.5013 inf 3 0 1.03658e-07 7.15953e-08,1.37945e-07 0.0011775,-0.00152528,0.000139568 0.000112944,0.000128394,5.25334e-05
1288 rs12586118,rs72652040,rs7332343 0 22.2669 inf 3 0 1.02915e-07 7.36658e-08,1.3983e-07 0.00117561,-0.00152828,9.75769e-05 0.000112932,0.000128419,3.99053e-05
1289 rs12586118,rs2225778,rs72652040 0 22.2071 inf 3 0 1.02726e-07 7.3764e-08,1.41241e-07 0.00117549,9.53047e-05,-0.00152811 0.000112932,3.99053e-05,0.000128419
1290 rs12586118,rs6492235,rs72652040 0 22.1869 inf 3 0 1.02662e-07 7.09232e-08,1.38355e-07 0.0011752,9.46049e-05,-0.001528 0.00011293,3.99392e-05,0.000128418
1291 rs12586118,rs1335809,rs72652040 0 22.1493 inf 3 0 1.02543e-07 7.51241e-08,1.39113e-07 0.00117339,9.37081e-05,-0.00152754 0.000112919,4.01864e-05,0.000128415
1292 rs12586118,rs72652040,rs7337597 0 22.1424 inf 3 0 1.02521e-07 7.19682e-08,1.39624e-07 0.00117338,-0.00152752,9.34341e-05 0.000112919,0.000128415,4.01864e-05
1293 rs12586118,rs151099392,rs72652040 0 22.1158 inf 3 0 1.02432e-07 7.32942e-08,1.37584e-07 0.00117601,-0.000168072,-0.00153921 0.000112939,7.31681e-05,0.000128632
1294 rs12583752,rs12586118,rs151099392,rs6492238,rs72652040 0 27.3445 inf 5 0 1.4062e-07 1.00981e-07,1.80968e-07 0.000270134,0.00140954,-0.000464836,-0.000271735,-0.00199416 6.82846e-05,0.0001188,9.30777e-05,4.78443e-05,0.000143053
1295 rs12583752,rs12586118,rs72652040 0 22.0667 inf 3 0 1.02175e-07 7.07715e-08,1.38364e-07 0.000118381,0.00117692,-0.00158777 5.34569e-05,0.000112951,0.000131893
1296 rs12586118,rs72652040,rs9559683 0 22.0057 inf 3 0 1.02077e-07 7.32568e-08,1.34216e-07 0.00117896,-0.00154677,0.000299636 0.000112981,0.000128932,0.000137316
1297 rs12586118,rs72652040,rs9559692 0 21.9856 inf 3 0 1.02024e-07 7.29775e-08,1.37583e-07 0.00117183,-0.00152282,8.80144e-05 0.000112913,0.000128386,4.06654e-05
1298 rs12586118,rs4773116,rs72652040 0 21.9799 inf 3 0 1.01855e-07 7.10251e-08,1.38981e-07 0.00123308,-8.99293e-05,-0.00152247 0.000116788,4.26887e-05,0.000128385
1299 rs12586118,rs72652040,rs9559703 0 21.961 inf 3 0 1.01946e-07 6.92317e-08,1.33931e-07 0.00117248,-0.00152596,8.62175e-05 0.000112915,0.000128405,4.03289e-05
1300 rs12586118,rs4773115,rs72652040 0 21.9556 inf 3 0 1.01778e-07 7.0553e-08,1.36878e-07 0.00123213,-8.87063e-05,-0.00152245 0.000116768,4.26441e-05,0.000128385
1301 rs111859823,rs12586118,rs72652040 0 21.9533 inf 3 0 1.01913e-07 7.19279e-08,1.3363e-07 0.000255042,0.00116047,-0.00152655 0.000119924,0.000113003,0.000128411
1302 rs12586118,rs72652040,rs9559715 0 21.9085 inf 3 0 1.0172e-07 7.15964e-08,1.36613e-07 0.00120817,-0.00152256,8.08442e-05 0.000114404,0.000128385,3.92509e-05
1303 rs12586118,rs66895129,rs72652040 0 21.9048 inf 3 0 1.01765e-07 7.04372e-08,1.39602e-07 0.00117,8.70021e-05,-0.00153076 0.00011291,4.19215e-05,0.000128472
1304 rs12586118,rs67883894,rs72652040 0 21.895 inf 3 0 1.01735e-07 7.24622e-08,1.3614e-07 0.00118104,8.82934e-05,-0.00152776 0.000113032,4.27563e-05,0.000128427
1305 rs12586118,rs1556571,rs72652040 0 21.8946 inf 3 0 1.01734e-07 7.1862e-08,1.37321e-07 0.0011833,9.52263e-05,-0.00153531 0.000113088,4.61256e-05,0.000128574
1306 rs112563030,rs12586118,rs72652040 0 21.866 inf 3 0 1.01638e-07 7.24115e-08,1.3722e-07 0.000258912,0.0011591,-0.00152264 0.000127514,0.000113043,0.000128386
1307 rs12586118,rs2893357,rs72652040 0 21.8593 inf 3 0 1.01623e-07 7.14817e-08,1.35006e-07 0.00117353,8.06654e-05,-0.00152989 0.000112922,3.9835e-05,0.000128461
1308 rs12586118,rs6492232,rs72652040 0 21.8583 inf 3 0 1.01621e-07 7.16575e-08,1.34842e-07 0.00116693,9.34012e-05,-0.00151885 0.000112922,4.61398e-05,0.000128386
1309 rs12586118,rs72652040,rs7991265 0 21.8567 inf 3 0 1.01615e-07 7.01665e-08,1.37571e-07 0.00116659,-0.00151874,9.34884e-05 0.000112925,0.000128387,4.62262e-05
1310 rs12586118,rs72652040,rs7982666 0 21.8494 inf 3 0 1.01592e-07 7.15852e-08,1.36054e-07 0.0011666,-0.00151875,9.31035e-05 0.000112925,0.000128387,4.62262e-05
1311 rs12586118,rs72652040,rs9588050 0 21.8469 inf 3 0 1.01584e-07 7.21142e-08,1.38507e-07 0.00116666,-0.00151969,9.26403e-05 0.000112924,0.000128384,4.60616e-05
1312 rs112655468,rs12586118,rs72652040 0 21.841 inf 3 0 1.01564e-07 7.16647e-08,1.3491e-07 0.000209029,0.00116715,-0.00152558 0.000104318,0.000112921,0.000128405
1313 rs12586118,rs72652040,rs74968493 0 21.84 inf 3 0 1.01561e-07 7.04744e-08,1.33911e-07 0.00116715,-0.00152558,0.000208907 0.000112921,0.000128405,0.000104318
1314 rs12586118,rs72652040,rs9559685 0 21.8393 inf 3 0 1.01559e-07 6.9818e-08,1.35658e-07 0.00118032,-0.0015275,8.58128e-05 0.000113023,0.000128426,4.28628e-05
1315 rs12586118,rs1855440,rs72652040 0 21.8389 inf 3 0 1.01559e-07 7.14653e-08,1.35281e-07 0.00116696,9.23797e-05,-0.00151887 0.000112922,4.61398e-05,0.000128386
1316 rs12586118,rs72652040,rs77057484 0 21.8383 inf 3 0 1.01555e-07 7.04414e-08,1.34501e-07 0.00116716,-0.00152557,0.000208706 0.000112921,0.000128405,0.000104318
1317 rs12586118,rs72652040,rs9555657 0 21.8373 inf 3 0 1.01553e-07 7.23165e-08,1.35546e-07 0.00118031,-0.0015275,8.57155e-05 0.000113023,0.000128426,4.28628e-05
1318 rs12586118,rs72652040,rs7321836 0 21.8363 inf 3 0 1.01551e-07 6.98066e-08,1.36636e-07 0.00116663,-0.00151877,9.24084e-05 0.000112925,0.000128387,4.62262e-05
1319 rs12586118,rs72652040,rs9559686 0 21.8354 inf 3 0 1.01546e-07 7.20063e-08,1.37528e-07 0.0011803,-0.00152749,8.5617e-05 0.000113023,0.000128426,4.28628e-05
1320 rs12586118,rs72652040,rs9559689 0 21.8343 inf 3 0 1.01543e-07 7.00619e-08,1.34798e-07 0.00118029,-0.00152749,8.55673e-05 0.000113023,0.000128426,4.28628e-05
1321 rs12586118,rs72652040,rs9559687 0 21.8315 inf 3 0 1.01534e-07 7.00221e-08,1.3883e-07 0.00118028,-0.00152747,8.54261e-05 0.000113023,0.000128426,4.28628e-05
1322 rs12586118,rs72652040,rs9559690 0 21.8293 inf 3 0 1.01527e-07 7.01633e-08,1.36266e-07 0.00118026,-0.00152747,8.53162e-05 0.000113023,0.000128426,4.28628e-05
1323 rs12586118,rs72652040,rs74356282 0 21.8273 inf 3 0 1.01516e-07 7.14668e-08,1.35733e-07 0.00116294,-0.00152553,0.000229008 0.00011297,0.000128405,0.000115279
1324 rs12586118,rs72652040,rs7982038 0 21.8271 inf 3 0 1.01522e-07 7.18749e-08,1.36146e-07 0.00116665,-0.00151878,9.19181e-05 0.000112925,0.000128387,4.62262e-05
1325 rs12586118,rs72652040,rs7991082 0 21.8268 inf 3 0 1.01521e-07 6.96862e-08,1.37811e-07 0.00116665,-0.00151878,9.19036e-05 0.000112925,0.000128387,4.62262e-05
1326 rs12586118,rs151099392,rs6492238,rs72652040,rs75516728 0 27.0904 inf 5 0 1.40162e-07 1.01607e-07,1.82388e-07 0.00148932,-0.000245286,-0.00036132,-0.00193823,0.00044523 0.000120887,7.41603e-05,5.07642e-05,0.00013991,0.000115016
1327 rs12586118,rs72652040,rs77823495 0 21.818 inf 3 0 1.01487e-07 7.18997e-08,1.36023e-07 0.00116298,-0.0015255,0.000227773 0.00011297,0.000128405,0.000115279
1328 rs12586118,rs72652040,rs74686791 0 21.8177 inf 3 0 1.01486e-07 6.99365e-08,1.3865e-07 0.00116298,-0.0015255,0.000227725 0.00011297,0.000128405,0.000115279
1329 rs12586118,rs72652040,rs75832377 0 21.8146 inf 3 0 1.01481e-07 7.08033e-08,1.3373e-07 0.00116783,-0.00152552,0.000202853 0.000112917,0.000128405,0.000102796
1330 rs12586118,rs72652040,rs969718 0 21.8134 inf 3 0 1.01478e-07 7.00905e-08,1.38766e-07 0.00116668,-0.00151879,9.11818e-05 0.000112925,0.000128387,4.62262e-05
1331 rs113879629,rs12586118,rs72652040 0 21.8096 inf 3 0 1.01465e-07 7.02001e-08,1.40539e-07 0.000202253,0.00116784,-0.0015255 0.000102796,0.000112917,0.000128405
1332 rs12586118,rs72652040,rs75908495 0 21.808 inf 3 0 1.01459e-07 7.10287e-08,1.35825e-07 0.00116784,-0.0015255,0.000202052 0.000112917,0.000128405,0.000102796
1333 rs12586118,rs72652040,rs78862775 0 21.8054 inf 3 0 1.01451e-07 7.24075e-08,1.38325e-07 0.00116784,-0.00152549,0.000201738 0.000112917,0.000128405,0.000102796
1334 rs12586118,rs72652040,rs79777153 0 21.8041 inf 3 0 1.01447e-07 7.06872e-08,1.34605e-07 0.00116722,-0.00152548,0.000204549 0.000112921,0.000128405,0.000104318
1335 rs12586118,rs72652040,rs79021062 0 21.8021 inf 3 0 1.01441e-07 7.05358e-08,1.3564e-07 0.00116837,-0.00152617,0.000195875 0.000112914,0.000128412,0.000100008
1336 rs12586118,rs72652040,rs9989105 0 21.8008 inf 3 0 1.01436e-07 7.45347e-08,1.38947e-07 0.00116722,-0.00152547,0.000204149 0.000112921,0.000128405,0.000104318
1337 rs113660805,rs12586118,rs72652040 0 21.7999 inf 3 0 1.0143e-07 7.30991e-08,1.35039e-07 0.000225328,0.00116306,-0.00152545 0.000115279,0.00011297,0.000128405
1338 rs118054636,rs12586118,rs72652040 0 21.7957 inf 3 0 1.01421e-07 7.04351e-08,1.37071e-07 0.00020057,0.00116786,-0.00152547 0.000102796,0.000112917,0.000128405
1339 rs12586118,rs140368115,rs72652040 0 21.7954 inf 3 0 1.0142e-07 7.00679e-08,1.36528e-07 0.00116786,0.00020053,-0.00152546 0.000112917,0.000102796,0.000128405
1340 rs12586118,rs72652040,rs78498894 0 21.7944 inf 3 0 1.01417e-07 7.15188e-08,1.37551e-07 0.00116786,-0.00152546,0.000200415 0.000112917,0.000128405,0.000102796
1341 rs12586118,rs72652040,rs79545157 0 21.7944 inf 3 0 1.01416e-07 7.15832e-08,1.35852e-07 0.00116837,-0.00152614,0.000194968 0.000112914,0.000128412,0.000100008
1342 rs12586118,rs72652040,rs77301605 0 21.794 inf 3 0 1.01415e-07 7.23338e-08,1.36651e-07 0.00116784,-0.00152613,0.000197627 0.000112917,0.000128412,0.000101398
1343 rs12586118,rs72652040,rs78475233 0 21.7937 inf 3 0 1.01414e-07 7.12926e-08,1.32549e-07 0.00116786,-0.00152546,0.000200324 0.000112917,0.000128405,0.000102796
1344 rs12586118,rs72652040,rs76965530 0 21.7935 inf 3 0 1.01413e-07 7.00924e-08,1.35101e-07 0.00116786,-0.00152546,0.000200297 0.000112917,0.000128405,0.000102796
1345 rs113438543,rs12586118,rs72652040 0 21.7932 inf 3 0 1.01413e-07 7.1333e-08,1.36148e-07 0.000200263,0.00116786,-0.00152546 0.000102796,0.000112917,0.000128405
1346 rs12586118,rs72652040,rs78952216 0 21.7923 inf 3 0 1.01409e-07 6.81618e-08,1.33778e-07 0.00116784,-0.00152612,0.000197421 0.000112917,0.000128412,0.000101398
1347 rs12586118,rs56184546,rs72652040 0 21.7922 inf 3 0 1.01409e-07 7.02304e-08,1.37318e-07 0.00118126,-9.25833e-05,-0.00152975 0.000113053,4.75512e-05,0.000128465
1348 rs117545636,rs12586118,rs72652040 0 21.79 inf 3 0 1.01402e-07 7.04821e-08,1.36246e-07 0.000199871,0.00116787,-0.00152545 0.000102796,0.000112917,0.000128405
1349 rs12586118,rs72652040,rs77215001 0 21.7651 inf 3 0 1.01323e-07 7.1453e-08,1.3584e-07 0.0011679,-0.00152538,0.000196815 0.000112917,0.000128405,0.000102796
1350 rs12586118,rs72652040,rs76500907 0 21.7649 inf 3 0 1.01319e-07 7.16659e-08,1.36791e-07 0.00116321,-0.00152536,0.000220515 0.00011297,0.000128405,0.000115279
1351 rs12586118,rs1932416,rs72652040 0 21.7621 inf 3 0 1.01313e-07 6.98604e-08,1.33591e-07 0.00116919,8.05565e-05,-0.00152891 0.000112912,4.21648e-05,0.000128452
1352 rs12586118,rs58619513,rs72652040 0 21.762 inf 3 0 1.01314e-07 7.22033e-08,1.35663e-07 0.00116841,0.000191109,-0.00152604 0.000112914,0.000100008,0.000128412
1353 rs117242770,rs12586118,rs72652040 0 21.7529 inf 3 0 1.01285e-07 7.07969e-08,1.34122e-07 0.00019531,0.00116792,-0.00152534 0.000102796,0.000112917,0.000128405
1354 rs12586118,rs16975259,rs72652040 0 21.7511 inf 3 0 9.98021e-08 6.98554e-08,1.33868e-07 0.00136873,-0.000206744,-0.00152442 0.000199586,0.000171397,0.000128417
1355 rs12586118,rs72652040,rs76002588 0 21.7482 inf 3 0 1.0127e-07 7.07743e-08,1.39318e-07 0.00116793,-0.00152533,0.000194725 0.000112917,0.000128405,0.000102796
1356 rs117355333,rs12586118,rs72652040 0 21.7459 inf 3 0 1.01263e-07 7.10236e-08,1.36137e-07 0.000194435,0.00116793,-0.00152532 0.000102796,0.000112917,0.000128405
1357 rs12586118,rs72652040,rs79824311 0 21.7457 inf 3 0 1.01262e-07 7.08213e-08,1.35014e-07 0.00116793,-0.00152532,0.000194401 0.000112917,0.000128405,0.000102796
1358 rs116899108,rs12586118,rs72652040 0 21.7455 inf 3 0 1.01261e-07 7.14338e-08,1.37033e-07 0.000194377,0.00116793,-0.00152532 0.000102796,0.000112917,0.000128405
1359 rs12586118,rs1333986,rs72652040 0 21.743 inf 3 0 1.0125e-07 7.07971e-08,1.37574e-07 0.00116403,0.00021356,-0.00152529 0.000112958,0.000113195,0.000128404
1360 rs12586118,rs142577297,rs72652040 0 21.7426 inf 3 0 1.01252e-07 6.98158e-08,1.3214e-07 0.00116793,0.000194025,-0.00152531 0.000112917,0.000102796,0.000128405
1361 rs12586118,rs1333981,rs72652040 0 21.74 inf 3 0 1.01245e-07 7.0049e-08,1.37517e-07 0.00117093,7.5296e-05,-0.00151725 0.000112911,3.99509e-05,0.000128397
1362 rs12586118,rs72652040,rs77700689 0 21.7397 inf 3 0 1.01243e-07 7.05743e-08,1.34807e-07 0.00116794,-0.00152531,0.00019365 0.000112917,0.000128405,0.000102796
1363 rs12586118,rs55799126,rs72652040 0 21.7344 inf 3 0 1.01227e-07 7.09652e-08,1.37094e-07 0.00117855,6.98057e-05,-0.00153048 0.000112998,3.71752e-05,0.000128485
1364 rs12586118,rs72652040,rs76468749 0 21.7319 inf 3 0 1.01218e-07 7.00566e-08,1.37025e-07 0.00116795,-0.00152528,0.00019267 0.000112917,0.000128405,0.000102796
1365 rs12586118,rs72652040,rs74950180 0 21.7316 inf 3 0 1.01217e-07 7.06122e-08,1.33565e-07 0.00116795,-0.00152528,0.000192634 0.000112917,0.000128405,0.000102796
1366 rs12586118,rs72652040,rs74342468 0 21.7314 inf 3 0 1.01217e-07 7.10506e-08,1.35601e-07 0.00116795,-0.00152528,0.000192607 0.000112917,0.000128405,0.000102796
1367 rs117825981,rs12586118,rs72652040 0 21.7308 inf 3 0 1.01215e-07 6.96237e-08,1.35625e-07 0.000192529,0.00116795,-0.00152528 0.000102796,0.000112917,0.000128405
1368 rs12586118,rs72652040,rs79900187 0 21.7307 inf 3 0 1.01214e-07 7.01149e-08,1.37515e-07 0.00116795,-0.00152528,0.000192517 0.000112917,0.000128405,0.000102796
1369 rs118076204,rs12586118,rs72652040 0 21.7305 inf 3 0 1.01214e-07 7.06083e-08,1.34702e-07 0.000192495,0.00116795,-0.00152528 0.000102796,0.000112917,0.000128405
1370 rs12428285,rs12586118,rs72652040 0 21.7303 inf 3 0 1.01213e-07 6.98157e-08,1.35351e-07 0.000192472,0.00116795,-0.00152528 0.000102796,0.000112917,0.000128405
1371 rs12586118,rs72652040,rs75858572 0 21.7301 inf 3 0 1.01212e-07 6.9665e-08,1.37894e-07 0.00116795,-0.00152528,0.00019244 0.000112917,0.000128405,0.000102796
1372 rs12586118,rs72652040,rs75916162 0 21.7299 inf 3 0 1.01212e-07 7.1459e-08,1.36147e-07 0.00116795,-0.00152528,0.00019242 0.000112917,0.000128405,0.000102796
1373 rs117873412,rs12586118,rs72652040 0 21.7296 inf 3 0 1.01211e-07 6.98137e-08,1.3447e-07 0.00019238,0.00116795,-0.00152528 0.000102796,0.000112917,0.000128405
1374 rs12586118,rs36033848,rs72652040 0 21.7292 inf 3 0 1.0121e-07 7.06533e-08,1.34552e-07 0.00116795,0.000192337,-0.00152528 0.000112917,0.000102796,0.000128405
1375 rs117543934,rs12586118,rs72652040 0 21.7292 inf 3 0 1.0121e-07 7.2585e-08,1.37401e-07 0.000192336,0.00116795,-0.00152528 0.000102796,0.000112917,0.000128405
1376 rs12586118,rs72652040,rs77150440 0 21.7289 inf 3 0 1.01209e-07 6.95675e-08,1.34659e-07 0.00116795,-0.00152527,0.000192299 0.000112917,0.000128405,0.000102796
1377 rs12586118,rs72652040,rs78944647 0 21.7287 inf 3 0 1.01208e-07 7.13224e-08,1.35721e-07 0.00116796,-0.00152527,0.000192272 0.000112917,0.000128405,0.000102796
1378 rs12586118,rs72652040,rs78835955 0 21.7283 inf 3 0 1.01207e-07 7.19347e-08,1.37721e-07 0.00116796,-0.00152527,0.000192219 0.000112917,0.000128405,0.000102796
1379 rs12586118,rs72652040,rs80100260 0 21.7275 inf 3 0 1.01204e-07 7.02885e-08,1.32947e-07 0.00116796,-0.00152527,0.00019211 0.000112917,0.000128405,0.000102796
1380 rs116914749,rs12586118,rs72652040 0 21.7267 inf 3 0 1.01202e-07 7.04388e-08,1.36172e-07 0.00019201,0.00116796,-0.00152527 0.000102796,0.000112917,0.000128405
1381 rs116915782,rs12586118,rs72652040 0 21.7263 inf 3 0 1.012e-07 6.87457e-08,1.35389e-07 0.000191959,0.00116796,-0.00152527 0.000102796,0.000112917,0.000128405
1382 rs12586118,rs72652040,rs77592228 0 21.726 inf 3 0 1.012e-07 6.95771e-08,1.34903e-07 0.00116796,-0.00152527,0.000191922 0.000112917,0.000128405,0.000102796
1383 rs12586118,rs72652040,rs78013491 0 21.7255 inf 3 0 1.01198e-07 7.06918e-08,1.38296e-07 0.00116796,-0.00152526,0.000191862 0.000112917,0.000128405,0.000102796
1384 rs12586118,rs72652040,rs78442405 0 21.7176 inf 3 0 1.01173e-07 7.10498e-08,1.39652e-07 0.00116389,-0.00152083,-0.000217396 0.000112962,0.000128383,0.000117095
1385 rs12586118,rs72652040,rs80107911 0 21.7172 inf 3 0 1.01172e-07 7.10689e-08,1.37516e-07 0.00116797,-0.00152524,0.000190808 0.000112917,0.000128405,0.000102796
1386 rs12586118,rs72652040,rs9555650 0 21.7149 inf 3 0 1.01166e-07 7.0824e-08,1.368e-07 0.00117681,-0.00152661,9.43097e-05 0.000112966,0.000128421,5.0874e-05
1387 rs12586118,rs58503998,rs72652040 0 21.712 inf 3 0 1.01156e-07 7.11469e-08,1.38029e-07 0.00117726,9.36557e-05,-0.00152669 0.000112975,5.06214e-05,0.000128422
1388 rs12586118,rs56323215,rs72652040 0 21.7109 inf 3 0 1.01152e-07 7.11987e-08,1.35786e-07 0.00116798,0.000189997,-0.00152522 0.000112917,0.000102796,0.000128405
1389 rs12586118,rs72652040,rs76341974 0 21.7108 inf 3 0 1.01151e-07 7.10302e-08,1.33294e-07 0.00116798,-0.00152522,0.000189985 0.000112917,0.000128405,0.000102796
1390 rs12586118,rs56100337,rs72652040 0 21.7078 inf 3 0 1.01138e-07 7.00455e-08,1.33873e-07 0.00116031,-0.000142741,-0.00152083 0.000113038,7.74512e-05,0.000128383
1391 rs12586118,rs72652040,rs75455227 0 21.7075 inf 3 0 1.01141e-07 7.07052e-08,1.36214e-07 0.00116799,-0.00152521,0.000189565 0.000112917,0.000128405,0.000102796
1392 rs12586118,rs72652040,rs7986126 0 21.6911 inf 3 0 1.01089e-07 6.89275e-08,1.37385e-07 0.00116858,-0.00152517,-0.000184809 0.000112914,0.000128405,0.000101344
1393 rs12586118,rs6492234,rs72652040 0 21.6888 inf 3 0 1.01078e-07 7.06493e-08,1.34315e-07 0.00115658,0.000146566,-0.00151541 0.000113159,8.05721e-05,0.000128417
1394 rs12586118,rs72652015,rs72652040 0 21.6887 inf 3 0 1.01077e-07 7.11401e-08,1.38591e-07 0.00118735,-0.000163969,-0.00154371 0.000113303,9.01621e-05,0.000128998
1395 rs12586118,rs72652040,rs9588078 0 21.6878 inf 3 0 1.01079e-07 7.02369e-08,1.36288e-07 0.00116802,-0.00152515,0.000187024 0.000112917,0.000128405,0.000102796
1396 rs12430945,rs12586118,rs72652040 0 21.6776 inf 3 0 1.01046e-07 7.06447e-08,1.35328e-07 0.000185687,0.00116803,-0.00152512 0.000102796,0.000112917,0.000128405
1397 rs12586118,rs72652040,rs928543 0 21.6775 inf 3 0 1.01047e-07 7.0549e-08,1.36653e-07 0.00117075,-0.00151743,7.2115e-05 0.000112911,0.000128396,3.99151e-05
1398 rs12586118,rs141252536,rs72652040 0 21.6772 inf 3 0 1.01045e-07 7.09582e-08,1.35812e-07 0.00116803,0.000185641,-0.00152512 0.000112917,0.000102796,0.000128405
1399 rs12586118,rs72652040,rs7998434 0 21.6767 inf 3 0 1.01045e-07 6.96737e-08,1.35858e-07 0.00117528,-0.00152442,0.000106115 0.000112945,0.000128398,5.87638e-05
1400 rs12586118,rs72652040,rs75905536 0 21.6672 inf 3 0 1.01013e-07 7.15081e-08,1.39586e-07 0.00116805,-0.00152509,0.000184321 0.000112917,0.000128405,0.000102796
1401 rs12586118,rs72652040,rs76656155 0 21.6528 inf 3 0 1.00968e-07 6.94273e-08,1.38081e-07 0.00116807,-0.00152505,0.000182414 0.000112917,0.000128405,0.000102796
1402 rs12586118,rs72652040,rs80276601 0 21.6501 inf 3 0 1.00956e-07 7.09371e-08,1.36956e-07 0.00115685,-0.00151369,0.00014368 0.000113163,0.000128446,8.118e-05
1403 rs12586118,rs72652040,rs76850861 0 21.6494 inf 3 0 1.00957e-07 7.2076e-08,1.36804e-07 0.00116805,-0.00152564,0.000179472 0.000112917,0.000128412,0.000101398
1404 rs12586118,rs72652040,rs78542868 0 21.6484 inf 3 0 1.00954e-07 7.12254e-08,1.36185e-07 0.00116808,-0.00152503,0.000181827 0.000112917,0.000128405,0.000102796
1405 rs12586118,rs61155717,rs72652040 0 21.6445 inf 3 0 1.00942e-07 7.04933e-08,1.36184e-07 0.00116808,0.000181306,-0.00152502 0.000112917,0.000102796,0.000128405
1406 rs12586118,rs72652040,rs73617001 0 21.6368 inf 3 0 1.00918e-07 7.20055e-08,1.35091e-07 0.00117136,-0.00152559,0.000111854 0.000112912,0.000128411,6.37633e-05
1407 rs12429364,rs12586118,rs72652040 0 21.6312 inf 3 0 1.00899e-07 7.09878e-08,1.36952e-07 0.000179499,0.00116811,-0.00152498 0.000102796,0.000112917,0.000128405
1408 rs12586118,rs149829494,rs72652040 0 21.6286 inf 3 0 1.00891e-07 7.11407e-08,1.36439e-07 0.00116811,0.000179153,-0.00152497 0.000112917,0.000102796,0.000128405
1409 rs12586118,rs72652040,rs9588044 0 21.6183 inf 3 0 1.00856e-07 7.04572e-08,1.3478e-07 0.00115716,-0.00151386,0.000140283 0.000113163,0.000128446,8.118e-05
1410 rs12586118,rs72652040,rs73615262 0 21.6181 inf 3 0 1.00855e-07 7.22979e-08,1.33399e-07 0.00115716,-0.00151386,0.000140255 0.000113163,0.000128446,8.118e-05
1411 rs12586118,rs72652040,rs7328339 0 21.6104 inf 3 0 1.00834e-07 7.21086e-08,1.36435e-07 0.00116193,-0.00151566,9.3941e-05 0.000113013,0.000128418,5.46555e-05
1412 rs12586118,rs6492233,rs72652040 0 21.5983 inf 3 0 1.00792e-07 6.82792e-08,1.37066e-07 0.00115737,0.000138101,-0.00151397 0.000113163,8.118e-05,0.000128446
1413 rs12586118,rs2105075,rs72652040 0 21.5978 inf 3 0 1.00791e-07 7.09098e-08,1.37338e-07 0.00115737,0.00013804,-0.00151397 0.000113163,8.118e-05,0.000128446
1414 rs12586118,rs72652040,rs75206536 0 21.5972 inf 3 0 1.00789e-07 6.98237e-08,1.34935e-07 0.00115738,-0.00151397,0.000137977 0.000113163,0.000128446,8.118e-05
1415 rs113215962,rs12586118,rs72652040 0 21.5949 inf 3 0 1.00782e-07 7.00714e-08,1.34189e-07 0.000137726,0.0011574,-0.00151399 8.118e-05,0.000113163,0.000128446
1416 rs111909475,rs12586118,rs72652040 0 21.5932 inf 3 0 1.00776e-07 7.10541e-08,1.35382e-07 0.000137536,0.00115742,-0.001514 8.118e-05,0.000113163,0.000128446
1417 rs12586118,rs72652040,rs9588041 0 21.5932 inf 3 0 1.00776e-07 6.97462e-08,1.35352e-07 0.00115742,-0.001514,0.000137532 0.000113163,0.000128446,8.118e-05
1418 rs12586118,rs72652040,rs7999458 0 21.593 inf 3 0 1.00775e-07 7.08335e-08,1.35198e-07 0.00115742,-0.001514,0.000137514 0.000113163,0.000128446,8.118e-05
1419 rs12586118,rs72652040,rs73615283 0 21.5908 inf 3 0 1.00767e-07 7.14077e-08,1.36595e-07 0.00115754,-0.0015158,0.000136203 0.000113159,0.000128417,8.05721e-05
1420 rs12586118,rs2095284,rs72652040 0 21.5905 inf 3 0 1.00767e-07 7.0746e-08,1.33524e-07 0.00115745,0.000137236,-0.00151401 0.000113163,8.118e-05,0.000128446
1421 rs12586118,rs72652040,rs74475790 0 21.5868 inf 3 0 1.00756e-07 7.12025e-08,1.34443e-07 0.00115748,-0.00151403,0.000136829 0.000113163,0.000128446,8.118e-05
1422 rs12586118,rs72652040,rs78470266 0 21.5849 inf 3 0 1.0075e-07 7.09402e-08,1.34439e-07 0.0011575,-0.00151404,0.000136615 0.000113163,0.000128446,8.118e-05
1423 rs12586118,rs72652040,rs75857617 0 21.5819 inf 3 0 1.0074e-07 6.96384e-08,1.33168e-07 0.00115753,-0.00151406,0.000136287 0.000113163,0.000128446,8.118e-05
1424 rs12586118,rs72652040,rs76105080 0 21.5775 inf 3 0 1.00726e-07 7.04318e-08,1.33876e-07 0.00115758,-0.00151408,0.000135797 0.000113163,0.000128446,8.118e-05
1425 rs12586118,rs72652040,rs76538120 0 21.5775 inf 3 0 1.00726e-07 6.87832e-08,1.35717e-07 0.00115758,-0.00151408,0.000135789 0.000113163,0.000128446,8.118e-05
1426 rs12586118,rs72652040,rs75581297 0 21.5757 inf 3 0 1.00721e-07 7.02011e-08,1.34745e-07 0.0011576,-0.00151409,0.000135598 0.000113163,0.000128446,8.118e-05
1427 rs12586118,rs58103358,rs72652040 0 21.5746 inf 3 0 1.00717e-07 7.19252e-08,1.36559e-07 0.00115761,0.000135468,-0.0015141 0.000113163,8.118e-05,0.000128446
1428 rs12586118,rs72652040,rs75710656 0 21.574 inf 3 0 1.00715e-07 6.90365e-08,1.36058e-07 0.00115762,-0.0015141,0.000135402 0.000113163,0.000128446,8.118e-05
1429 rs12586118,rs72652040,rs78845690 0 21.5704 inf 3 0 1.00704e-07 7.0773e-08,1.36783e-07 0.00115765,-0.00151412,0.000134995 0.000113163,0.000128446,8.118e-05
1430 rs12586118,rs72652040,rs77099487 0 21.5636 inf 3 0 1.00687e-07 7.08401e-08,1.34011e-07 0.00116772,-0.0015189,8.29409e-05 0.00011292,0.000128388,5.00978e-05
1431 rs12586118,rs72652040,rs7991628 0 21.5491 inf 3 0 1.00636e-07 6.98788e-08,1.36887e-07 0.00115788,-0.00151424,0.000132586 0.000113163,0.000128446,8.118e-05
1432 rs12586118,rs72652040,rs9588074 0 21.5471 inf 3 0 1.00633e-07 7.09384e-08,1.35971e-07 0.00116824,-0.00152471,0.000167724 0.000112917,0.000128405,0.000102796
1433 rs12585031,rs12586118,rs72652040 0 21.5218 inf 3 0 1.0055e-07 6.88837e-08,1.35414e-07 0.00012942,0.00115817,-0.0015144 8.118e-05,0.000113163,0.000128446
1434 rs12586118,rs72652040,rs9559702 0 21.5216 inf 3 0 1.00553e-07 7.10987e-08,1.3618e-07 0.00116314,-0.00151612,7.7289e-05 0.000112997,0.000128417,4.84409e-05
1435 rs12586118,rs72652040,rs73615290 0 21.5216 inf 3 0 1.00549e-07 6.92654e-08,1.37214e-07 0.00115817,-0.0015144,0.000129399 0.000113163,0.000128446,8.118e-05
1436 rs12586118,rs72652040,rs7322474 0 21.5215 inf 3 0 1.00549e-07 6.85187e-08,1.3235e-07 0.00115818,-0.0015144,0.00012939 0.000113163,0.000128446,8.118e-05
1437 rs12586118,rs72652040,rs8002682 0 21.5194 inf 3 0 1.00542e-07 7.08533e-08,1.36324e-07 0.0011582,-0.00151441,0.000129136 0.000113163,0.000128446,8.118e-05
1438 rs112646314,rs12586118,rs72652040 0 21.5143 inf 3 0 1.00526e-07 6.95019e-08,1.37251e-07 0.000128533,0.00115826,-0.00151444 8.118e-05,0.000113163,0.000128446
1439 rs12586118,rs72652040,rs75516728 0 21.5126 inf 3 0 1.00522e-07 6.77266e-08,1.31914e-07 0.00118325,-0.00153302,0.000170192 0.000113211,0.000128614,0.000107619
1440 rs12586118,rs72652040,rs9588059 0 21.5078 inf 3 0 1.00509e-07 7.01232e-08,1.35032e-07 0.00116424,-0.00151714,8.37538e-05 0.000112974,0.000128404,5.31585e-05
1441 rs117589667,rs12586118,rs72652040 0 21.4955 inf 3 0 1.00471e-07 7.23138e-08,1.34789e-07 0.000167288,0.00117512,-0.00152763 0.000107395,0.000112954,0.000128457
1442 rs12586118,rs4506760,rs72652040 0 21.4828 inf 3 0 1.0043e-07 6.98683e-08,1.36791e-07 0.00116437,8.20255e-05,-0.00151639 0.000112974,5.33078e-05,0.000128415
1443 rs11069818,rs12586118,rs72652040 0 21.4641 inf 3 0 1.00371e-07 7.22147e-08,1.31898e-07 5.60917e-05,0.00117566,-0.00152725 3.71334e-05,0.000112968,0.000128453
1444 rs12431261,rs12586118,rs72652040 0 21.4575 inf 3 0 1.0035e-07 7.04653e-08,1.3669e-07 8.02206e-05,0.00116433,-0.00151647 5.34686e-05,0.000112978,0.000128416
1445 rs12586118,rs58866924,rs72652040 0 21.4571 inf 3 0 1.00349e-07 6.86066e-08,1.34133e-07 0.00116434,7.99604e-05,-0.0015173 0.000112978,5.33183e-05,0.000128404
1446 rs12586118,rs72652040,rs7996135 0 21.4466 inf 3 0 1.00316e-07 7.01137e-08,1.35653e-07 0.00116442,-0.00151518,0.000111214 0.000112978,0.000128439,7.49617e-05
1447 rs12586118,rs143698863,rs72652040 0 21.4445 inf 3 0 1.00303e-07 7.07062e-08,1.31998e-07 0.00116174,-0.000108218,-0.00152083 0.000113056,7.32441e-05,0.000128383
1448 rs12586118,rs72652040,rs872484 0 21.4428 inf 3 0 1.00241e-07 6.88839e-08,1.38253e-07 0.0011946,-0.00151819,5.64725e-05 0.000114162,0.000128396,3.90343e-05
1449 rs12586118,rs3995573,rs72652040 0 21.4413 inf 3 0 1.00299e-07 6.96722e-08,1.38648e-07 0.00117555,5.47748e-05,-0.00152669 0.000112968,3.71282e-05,0.000128444
1450 rs12586118,rs72652040,rs7984646 0 21.4401 inf 3 0 1.00295e-07 6.8285e-08,1.35428e-07 0.00116989,-0.00151847,5.5518e-05 0.000112911,0.000128393,3.76736e-05
1451 rs12586118,rs72652040,rs7996452 0 21.4369 inf 3 0 1.00285e-07 6.83826e-08,1.3043e-07 0.00116409,-0.0015151,0.000110864 0.000112987,0.000128442,7.55024e-05
1452 rs12429959,rs12586118,rs72652040 0 21.4329 inf 3 0 1.00271e-07 7.1898e-08,1.36133e-07 0.000112019,0.00116334,-0.00151484 7.66259e-05,0.000113008,0.000128448
1453 rs12586118,rs72652040,rs7997724 0 21.4317 inf 3 0 1.00268e-07 6.95663e-08,1.34171e-07 0.00116413,-0.00151513,0.000110246 0.000112987,0.000128442,7.55024e-05
1454 rs12586118,rs72652040,rs7997910 0 21.4314 inf 3 0 1.00267e-07 7.03594e-08,1.35152e-07 0.00116413,-0.00151513,0.000110212 0.000112987,0.000128442,7.55024e-05
1455 rs12586118,rs35453261,rs72652040 0 21.4302 inf 3 0 1.00262e-07 6.90531e-08,1.32843e-07 0.00116161,0.000113423,-0.00151391 0.000113065,7.78348e-05,0.00012847
1456 rs12586118,rs72652040,rs9559675 0 21.4296 inf 3 0 1.00262e-07 6.7824e-08,1.35333e-07 0.00116605,-0.00151673,6.87989e-05 0.000112946,0.000128413,4.72162e-05
1457 rs12586118,rs35850183,rs72652040 0 21.4287 inf 3 0 1.00258e-07 7.09451e-08,1.3649e-07 0.00116162,0.000113244,-0.00151392 0.000113065,7.78348e-05,0.00012847
1458 rs12586118,rs35579024,rs72652040 0 21.4255 inf 3 0 1.00247e-07 7.07399e-08,1.33083e-07 0.00116165,0.00011285,-0.00151395 0.000113065,7.78348e-05,0.00012847
1459 rs12586118,rs72652040,rs9559680 0 21.4248 inf 3 0 1.00247e-07 7.0866e-08,1.36947e-07 0.00116977,-0.00151852,5.45885e-05 0.000112911,0.000128393,3.76594e-05
1460 rs12586118,rs72652040,rs7996685 0 21.4241 inf 3 0 1.00244e-07 7.08086e-08,1.34231e-07 0.0011638,-0.00151503,0.000110136 0.000112997,0.000128445,7.60569e-05
1461 rs12586118,rs35757068,rs72652040 0 21.4231 inf 3 0 1.0024e-07 6.86693e-08,1.33178e-07 0.00116168,0.000112548,-0.00151397 0.000113065,7.78348e-05,0.00012847
1462 rs12586118,rs72652040,rs7329400 0 21.4223 inf 3 0 1.00239e-07 7.03045e-08,1.33258e-07 0.00116977,-0.00151852,5.44425e-05 0.000112911,0.000128393,3.76594e-05
1463 rs12431015,rs12586118,rs72652040 0 21.4219 inf 3 0 1.00237e-07 6.95572e-08,1.37261e-07 7.72402e-05,0.00116455,-0.00151664 5.34686e-05,0.000112978,0.000128416
1464 rs12586118,rs6492231,rs72652040 0 21.4216 inf 3 0 1.00236e-07 6.95293e-08,1.38273e-07 0.00117099,5.45992e-05,-0.00151784 0.000112912,3.78063e-05,0.000128399
1465 rs12586118,rs72652040,rs7326063 0 21.4215 inf 3 0 1.00233e-07 7.00883e-08,1.34679e-07 0.00117922,-0.00153418,6.5127e-05 0.000113083,0.000128716,4.51418e-05
1466 rs12586118,rs72652040,rs9559699 0 21.4193 inf 3 0 1.00229e-07 7.03224e-08,1.35975e-07 0.00117541,-0.00152696,5.34949e-05 0.000112968,0.000128453,3.71334e-05
1467 rs12586118,rs7139390,rs72652040 0 21.4187 inf 3 0 1.00227e-07 7.17656e-08,1.38285e-07 0.00116475,7.67406e-05,-0.00151667 0.000112974,5.33078e-05,0.000128415
1468 rs11843976,rs12586118,rs72652040 0 21.4146 inf 3 0 1.00214e-07 6.96164e-08,1.33498e-07 7.63865e-05,0.00116461,-0.00151567 5.33061e-05,0.000112978,0.000128433
1469 rs12586118,rs72652040,rs78984428 0 21.4133 inf 3 0 1.0021e-07 7.11062e-08,1.34944e-07 0.00116444,-0.00151566,7.65079e-05 0.000112982,0.000128433,5.34662e-05
1470 rs12586118,rs2095531,rs72652040 0 21.4132 inf 3 0 1.0021e-07 7.03644e-08,1.35185e-07 0.00116966,5.38733e-05,-0.00151856 0.000112911,3.76454e-05,0.000128393
1471 rs12586118,rs4594112,rs72652040 0 21.4124 inf 3 0 1.00208e-07 6.90076e-08,1.38636e-07 0.00116966,5.38242e-05,-0.00151856 0.000112911,3.76454e-05,0.000128393
1472 rs12429859,rs12586118,rs72652040 0 21.4122 inf 3 0 1.00206e-07 7.06741e-08,1.29576e-07 5.30674e-05,0.00117523,-0.00152688 3.71309e-05,0.000112965,0.000128453
1473 rs12586118,rs72652040,rs79018848 0 21.4089 inf 3 0 1.00196e-07 6.91001e-08,1.38548e-07 0.00116447,-0.00151569,7.61249e-05 0.000112982,0.000128433,5.34662e-05
1474 rs12586118,rs72652040,rs76528680 0 21.4075 inf 3 0 1.00191e-07 6.9923e-08,1.3476e-07 0.00116448,-0.0015157,7.60041e-05 0.000112982,0.000128433,5.34662e-05
1475 rs12586118,rs72652040,rs74241827 0 21.4011 inf 3 0 1.00171e-07 6.84855e-08,1.35632e-07 0.00116452,-0.00151573,7.54502e-05 0.000112982,0.000128433,5.34662e-05
1476 rs12427614,rs12586118,rs72652040 0 21.4004 inf 3 0 1.00169e-07 6.93577e-08,1.34667e-07 7.53903e-05,0.00116452,-0.00151574 5.34662e-05,0.000112982,0.000128433
1477 rs12586118,rs72652040,rs79253995 0 21.4003 inf 3 0 1.00169e-07 6.98093e-08,1.32318e-07 0.00117426,-0.00152701,0.000153836 0.000112947,0.000128458,0.000109117
1478 rs12586118,rs72652040,rs78066427 0 21.4 inf 3 0 1.00168e-07 7.10796e-08,1.36252e-07 0.00116453,-0.00151574,7.53521e-05 0.000112982,0.000128433,5.34662e-05
1479 rs12586118,rs72652040,rs79813660 0 21.3997 inf 3 0 1.00167e-07 6.92459e-08,1.34295e-07 0.00116453,-0.00151574,7.53255e-05 0.000112982,0.000128433,5.34662e-05
1480 rs12586118,rs4357806,rs72652040 0 21.3997 inf 3 0 1.00167e-07 6.81955e-08,1.3551e-07 0.00116453,7.53242e-05,-0.00151574 0.000112982,5.34662e-05,0.000128433
1481 rs12586118,rs138447227,rs72652040 0 21.3989 inf 3 0 1.00161e-07 6.89416e-08,1.36364e-07 0.00117792,0.000192106,-0.00153342 0.000113043,0.000136625,0.000128695
1482 rs12586118,rs1333985,rs72652040 0 21.398 inf 3 0 1.00161e-07 6.88477e-08,1.36033e-07 0.00117084,5.31406e-05,-0.00151707 0.000112911,3.78038e-05,0.000128411
1483 rs12586118,rs72652040,rs79515567 0 21.3958 inf 3 0 1.00154e-07 6.90766e-08,1.35809e-07 0.00116456,-0.00151577,7.49836e-05 0.000112982,0.000128433,5.34662e-05
1484 rs112865128,rs12586118,rs72652040 0 21.3926 inf 3 0 1.00144e-07 7.03298e-08,1.35468e-07 7.46996e-05,0.00116458,-0.00151579 5.34662e-05,0.000112982,0.000128433
1485 rs12586118,rs72652040,rs76530783 0 21.3808 inf 3 0 1.00107e-07 7.05854e-08,1.3527e-07 0.00116912,-0.00152196,-0.000139507 0.000112913,0.000128385,0.000101252
1486 rs12586118,rs72652040,rs9521573 0 21.3803 inf 3 0 1.00105e-07 6.9865e-08,1.34804e-07 0.00117178,-0.00152597,-5.52017e-05 0.000112916,0.000128437,4.0099e-05
1487 rs12586118,rs72638440,rs72652040 0 21.3697 inf 3 0 1.00072e-07 6.95749e-08,1.33942e-07 0.00116473,7.26615e-05,-0.00151592 0.000112982,5.34662e-05,0.000128433
1488 rs12586118,rs72652040,rs9521590 0 21.3623 inf 3 0 1.00044e-07 6.9198e-08,1.31678e-07 0.00117705,-0.00152083,-0.00010914 0.000113025,0.000128383,8.12025e-05
1489 rs12586118,rs72652040,rs9521574 0 21.362 inf 3 0 1.00047e-07 7.03901e-08,1.36456e-07 0.00117175,-0.00152586,-5.39636e-05 0.000112916,0.000128437,4.0099e-05
1490 rs12429986,rs12586118,rs72652040 0 21.3602 inf 3 0 1.00041e-07 7.08864e-08,1.36992e-07 7.17878e-05,0.0011648,-0.00151598 5.34662e-05,0.000112982,0.000128433
1491 rs12586118,rs72652040,rs78970007 0 21.3537 inf 3 0 1.00022e-07 7.13168e-08,1.33233e-07 0.00116998,-0.00152166,-0.000110602 0.000112911,0.000128384,8.30351e-05
1492 rs12586118,rs72652040,rs9555654 0 21.3535 inf 3 0 1.0002e-07 6.81261e-08,1.35026e-07 0.00117405,-0.00152311,6.97456e-05 0.000112947,0.000128394,5.2389e-05
1493 rs12586118,rs72652040,rs72670117 0 21.3522 inf 3 0 1.00017e-07 7.16851e-08,1.32383e-07 0.00117386,-0.00152306,6.98244e-05 0.000112944,0.000128394,5.25334e-05
1494 rs12586118,rs72652040,rs9555653 0 21.3508 inf 3 0 1.00012e-07 6.87319e-08,1.32208e-07 0.00117404,-0.0015231,6.95031e-05 0.000112947,0.000128394,5.2389e-05
1495 rs12586118,rs72652040,rs72670118 0 21.349 inf 3 0 1.00006e-07 7.31197e-08,1.30151e-07 0.00117384,-0.00152305,6.95314e-05 0.000112944,0.000128394,5.25334e-05
1496 rs12586118,rs72652040,rs9559677 0 21.3451 inf 3 0 9.99942e-08 6.99064e-08,1.36869e-07 0.00117383,-0.00152304,6.91793e-05 0.000112944,0.000128394,5.25334e-05
1497 rs12586118,rs4773108,rs72652040 0 21.3446 inf 3 0 9.99925e-08 6.63625e-08,1.33928e-07 0.00117134,-5.3078e-05,-0.00152428 0.000112914,4.03342e-05,0.00012841
1498 rs12586118,rs72652040,rs9559679 0 21.3445 inf 3 0 9.9992e-08 7.07559e-08,1.3485e-07 0.00117382,-0.00152303,6.91167e-05 0.000112944,0.000128394,5.25334e-05
1499 rs12586118,rs61963002,rs72652040 0 21.3404 inf 3 0 9.99773e-08 7.18355e-08,1.35732e-07 0.0011779,-0.000120096,-0.00153043 0.000113064,9.18516e-05,0.000128593
1500 rs12586118,rs4773111,rs72652040 0 21.3358 inf 3 0 9.99634e-08 7.05164e-08,1.3668e-07 0.00116708,-4.83609e-05,-0.00151399 0.000112936,3.72077e-05,0.000128491
1501 rs12586118,rs72652040,rs74615119 0 21.3209 inf 3 0 9.99115e-08 6.95516e-08,1.36754e-07 0.00117867,-0.00152255,9.42987e-05 0.000113107,0.00012839,7.42275e-05
1502 rs12586118,rs72652040,rs77333052 0 21.3183 inf 3 0 9.99082e-08 7.14723e-08,1.33975e-07 0.00116462,-0.00151712,-0.000132227 0.000112996,0.000128416,0.000104237
1503 rs12586118,rs72652040,rs78752700 0 21.3114 inf 3 0 9.98699e-08 7.0109e-08,1.34608e-07 0.00117948,-0.0015174,-0.000172065 0.000113155,0.000128412,0.000138049
1504 rs12586118,rs72652040,rs9559711 0 21.3075 inf 3 0 9.98684e-08 6.82549e-08,1.33039e-07 0.00116082,-0.00151818,6.36617e-05 0.000113162,0.0001284,5.11127e-05
1505 rs113501770,rs12586118,rs72652040 0 21.3066 inf 3 0 9.98547e-08 6.99934e-08,1.3689e-07 -0.000170836,0.00117941,-0.00151743 0.000138049,0.000113155,0.000128412
1506 rs12586118,rs72652040,rs75860263 0 21.3063 inf 3 0 9.98644e-08 6.78757e-08,1.34629e-07 0.00115907,-0.00151556,-9.05168e-05 0.000113265,0.000128453,7.28103e-05
1507 rs12586118,rs1335807,rs72652040 0 21.3029 inf 3 0 9.98605e-08 6.93475e-08,1.36218e-07 0.00116924,-4.60536e-05,-0.00151766 0.000112913,3.7113e-05,0.000128408
1508 rs12586118,rs72652040,rs7320069 0 21.3021 inf 3 0 9.9857e-08 6.99597e-08,1.36964e-07 0.0011695,-0.00152377,-4.9771e-05 0.000112912,0.000128405,4.01757e-05
1509 rs12586118,rs72652040,rs7992976 0 21.2836 inf 3 0 9.9799e-08 6.91762e-08,1.31729e-07 0.0011695,-0.0015227,-4.8494e-05 0.000112912,0.000128392,4.0266e-05
1510 rs12586118,rs6492237,rs72652040 0 21.2752 inf 3 0 9.97677e-08 6.77813e-08,1.33027e-07 0.0011763,-9.54615e-05,-0.00152083 0.000113027,8.05351e-05,0.000128383
1511 rs1029204,rs12586118,rs72652040 0 21.2739 inf 3 0 9.97685e-08 7.10983e-08,1.31264e-07 -4.40095e-05,0.00116928,-0.0015178 3.7113e-05,0.000112913,0.000128408
1512 rs12586118,rs72652040,rs79751079 0 21.2718 inf 3 0 9.97621e-08 6.98488e-08,1.3408e-07 0.00117182,-0.00152152,7.2956e-05 0.000112919,0.000128384,6.17287e-05
1513 rs12586118,rs72652040,rs77984166 0 21.2704 inf 3 0 9.97578e-08 6.82077e-08,1.33942e-07 0.00117181,-0.00152151,7.27938e-05 0.000112919,0.000128384,6.17287e-05
1514 rs12586118,rs72652040,rs8000507 0 21.2638 inf 3 0 9.97365e-08 7.20211e-08,1.34437e-07 0.00116941,-0.00151787,-4.3277e-05 0.000112913,0.000128408,3.71147e-05
1515 rs12586118,rs72652040,rs74995538 0 21.2596 inf 3 0 9.97234e-08 6.94093e-08,1.32977e-07 0.00117166,-0.00152154,7.17858e-05 0.000112917,0.000128384,6.20005e-05
1516 rs12586118,rs72652040,rs9588039 0 21.2587 inf 3 0 9.97195e-08 6.87206e-08,1.32115e-07 0.00117025,-0.00152427,-8.06901e-05 0.00011291,0.000128417,6.98364e-05
1517 rs12586118,rs72652040,rs76847385 0 21.2585 inf 3 0 9.97199e-08 6.8597e-08,1.32438e-07 0.00117202,-0.00152142,7.07243e-05 0.000112921,0.000128384,6.11988e-05
1518 rs12586118,rs144036587,rs72652040 0 21.2558 inf 3 0 9.97113e-08 6.95464e-08,1.33381e-07 0.00117177,7.10017e-05,-0.0015215 0.000112919,6.17287e-05,0.000128384
1519 rs12586118,rs72652040,rs76743258 0 21.2525 inf 3 0 9.9701e-08 7.02821e-08,1.31771e-07 0.00117164,-0.00152153,7.09099e-05 0.000112917,0.000128384,6.20005e-05
1520 rs12586118,rs4773112,rs72652040 0 21.2502 inf 3 0 9.96915e-08 6.84392e-08,1.30422e-07 0.00116519,-4.2443e-05,-0.00151281 0.000112997,3.73073e-05,0.000128576
1521 rs12586118,rs72652040,rs9515134 0 21.2422 inf 3 0 9.96679e-08 7.03005e-08,1.32748e-07 0.00116944,-0.00151798,-4.16594e-05 0.000112913,0.000128408,3.71147e-05
1522 rs12586118,rs72652040,rs7324537 0 21.2346 inf 3 0 9.96398e-08 7.16507e-08,1.36074e-07 0.00117536,-0.00153107,-4.19527e-05 0.000113007,0.000128718,3.79964e-05
1523 rs12586118,rs3742209,rs72652040 0 21.228 inf 3 0 9.96233e-08 6.88206e-08,1.36306e-07 0.00117149,6.77786e-05,-0.00152151 0.000112916,6.19994e-05,0.000128384
1524 rs12586118,rs72652040,rs76312859 0 21.226 inf 3 0 9.96167e-08 7.04368e-08,1.32832e-07 0.00117136,-0.00152054,6.78194e-05 0.000112915,0.000128383,6.22863e-05
1525 rs12586118,rs72652040,rs928690 0 21.2239 inf 3 0 9.96058e-08 6.99183e-08,1.32217e-07 0.00117526,-0.00153086,-4.10943e-05 0.000113007,0.000128718,3.79964e-05
1526 rs12586118,rs35166998,rs72652040 0 21.221 inf 3 0 9.95971e-08 6.88119e-08,1.34173e-07 0.00117541,-4.08475e-05,-0.0015307 0.000113014,3.79729e-05,0.00012871
1527 rs12586118,rs72652040,rs75343535 0 21.2179 inf 3 0 9.95911e-08 7.11416e-08,1.35482e-07 0.00117134,-0.00152055,6.67473e-05 0.000112915,0.000128383,6.22863e-05
1528 rs117661268,rs12586118,rs72652040 0 21.2032 inf 3 0 9.95435e-08 6.76924e-08,1.31268e-07 -0.000108283,0.00116564,-0.00151779 0.000104237,0.000112996,0.000128416
1529 rs12586118,rs72652040,rs78190376 0 21.2023 inf 3 0 9.95404e-08 7.17278e-08,1.32655e-07 0.00116683,-0.00152034,-5.49736e-05 0.000112957,0.000128384,5.30288e-05
1530 rs12586118,rs72652040,rs7320126 0 21.1982 inf 3 0 9.95288e-08 6.9517e-08,1.33593e-07 0.00117118,-0.00152059,6.43511e-05 0.000112914,0.000128383,6.2566e-05
1531 rs12586118,rs72652040,rs75270145 0 21.1968 inf 3 0 9.95243e-08 6.98084e-08,1.35029e-07 0.00117129,-0.00152056,6.38631e-05 0.000112915,0.000128383,6.22863e-05
1532 rs12586118,rs72652040,rs74441026 0 21.1938 inf 3 0 9.9515e-08 6.96305e-08,1.36002e-07 0.00117128,-0.00152056,6.34504e-05 0.000112915,0.000128383,6.22863e-05
1533 rs12586118,rs72652040,rs78159381 0 21.1894 inf 3 0 9.94965e-08 6.95132e-08,1.32089e-07 0.00116262,-0.00151677,8.16182e-05 0.000113163,0.000128446,8.118e-05
1534 rs12586118,rs72652040,rs76903621 0 21.1865 inf 3 0 9.94918e-08 6.97663e-08,1.31099e-07 0.00117127,-0.00152057,6.2412e-05 0.000112915,0.000128383,6.22863e-05
1535 rs12586118,rs72652040,rs79715145 0 21.1857 inf 3 0 9.94892e-08 6.95944e-08,1.36769e-07 0.00117126,-0.00152057,6.22945e-05 0.000112915,0.000128383,6.22863e-05
1536 rs12586118,rs72652040,rs7337066 0 21.1822 inf 3 0 9.94782e-08 7.03777e-08,1.32722e-07 0.00117115,-0.0015206,6.20712e-05 0.000112914,0.000128383,6.2566e-05
1537 rs12586118,rs144904573,rs72652040 0 21.1812 inf 3 0 9.94664e-08 7.01875e-08,1.32581e-07 0.00117681,6.33814e-05,-0.00152083 0.000113109,6.44507e-05,0.000128383
1538 rs12586118,rs12874007,rs72652040 0 21.1771 inf 3 0 9.94587e-08 7.11935e-08,1.33874e-07 0.00117365,-3.71368e-05,-0.00152842 0.000112965,3.79831e-05,0.000128617
1539 rs12429912,rs12586118,rs72652040 0 21.1763 inf 3 0 9.94521e-08 6.76518e-08,1.34552e-07 8.96996e-05,0.00115939,-0.00151279 9.22088e-05,0.000113457,0.000128649
1540 rs12586118,rs72652040,rs72670110 0 21.1755 inf 3 0 9.94515e-08 6.6559e-08,1.33099e-07 0.00116597,-0.00151131,-0.000149444 0.000112995,0.000128756,0.000153689
1541 rs12429915,rs12586118,rs72652040 0 21.1733 inf 3 0 9.94418e-08 6.89522e-08,1.31318e-07 9.00415e-05,0.0011591,-0.00151274 9.32971e-05,0.000113496,0.000128656
1542 rs12586118,rs72652040,rs7982954 0 21.1647 inf 3 0 9.94166e-08 6.91526e-08,1.34677e-07 0.00116086,-0.00151439,8.52796e-05 0.000113343,0.000128563,9.01525e-05
1543 rs12429445,rs12586118,rs72652040 0 21.1628 inf 3 0 9.94093e-08 7.01906e-08,1.32659e-07 8.67045e-05,0.0011602,-0.00151416 9.22128e-05,0.000113411,0.000128578
1544 rs12586118,rs72652040,rs77262559 0 21.1584 inf 3 0 9.93953e-08 6.73582e-08,1.34682e-07 0.00115987,-0.00151315,8.57015e-05 0.000113457,0.000128649,9.22088e-05
1545 rs12429247,rs12586118,rs72652040 0 21.1581 inf 3 0 9.93938e-08 6.75996e-08,1.33851e-07 8.66048e-05,0.00115996,-0.00151411 9.33026e-05,0.000113449,0.000128587
1546 rs12586118,rs72652040,rs75914460 0 21.1571 inf 3 0 9.93914e-08 7.28769e-08,1.33089e-07 0.0011599,-0.00151317,8.54161e-05 0.000113457,0.000128649,9.22088e-05
1547 rs12586118,rs72652040,rs75967541 0 21.1553 inf 3 0 9.93846e-08 6.99576e-08,1.32704e-07 0.00116004,-0.00151416,8.59328e-05 0.000113449,0.000128587,9.33026e-05
1548 rs12586118,rs72652040,rs79635430 0 21.154 inf 3 0 9.93807e-08 6.95651e-08,1.32007e-07 0.00116008,-0.00151419,8.56419e-05 0.000113449,0.000128587,9.33026e-05
1549 rs112714831,rs12586118,rs72652040 0 21.1529 inf 3 0 9.93774e-08 6.90165e-08,1.34966e-07 -0.000136516,0.00117216,-0.00151613 0.000149142,0.00011293,0.000128485
1550 rs12586118,rs139225128,rs72652040 0 21.1508 inf 3 0 9.93704e-08 6.91131e-08,1.34085e-07 0.00116017,8.48811e-05,-0.00151425 0.000113449,9.33026e-05,0.000128587
1551 rs12586118,rs72652040,rs76195710 0 21.1492 inf 3 0 9.93662e-08 7.02622e-08,1.32938e-07 0.00116013,-0.00151334,8.35779e-05 0.000113457,0.000128649,9.22088e-05
1552 rs12586118,rs72652040,rs75268262 0 21.1489 inf 3 0 9.93653e-08 6.82245e-08,1.33899e-07 0.00116014,-0.00151334,8.35063e-05 0.000113457,0.000128649,9.22088e-05
1553 rs12586118,rs72652040,rs78424303 0 21.1474 inf 3 0 9.93597e-08 7.01394e-08,1.32645e-07 0.00116026,-0.00151431,8.40799e-05 0.000113449,0.000128587,9.33026e-05
1554 rs111950804,rs12586118,rs72652040 0 21.1472 inf 3 0 9.93599e-08 7.09952e-08,1.34642e-07 8.31055e-05,0.00116018,-0.00151338 9.22088e-05,0.000113457,0.000128649
1555 rs113549776,rs12586118,rs72652040 0 21.1467 inf 3 0 9.93583e-08 7.04238e-08,1.30779e-07 8.29926e-05,0.0011602,-0.00151339 9.22088e-05,0.000113457,0.000128649
1556 rs113937309,rs12586118,rs72652040 0 21.146 inf 3 0 9.93561e-08 6.96006e-08,1.34787e-07 8.28236e-05,0.00116022,-0.0015134 9.22088e-05,0.000113457,0.000128649
1557 rs12586118,rs72652040,rs77870171 0 21.1453 inf 3 0 9.9355e-08 6.99955e-08,1.3276e-07 0.00116134,-0.00151472,8.0901e-05 0.000113343,0.000128563,9.01525e-05
1558 rs12586118,rs72652040,rs74933693 0 21.144 inf 3 0 9.93497e-08 6.73516e-08,1.35292e-07 0.00116028,-0.00151345,8.2344e-05 0.000113457,0.000128649,9.22088e-05
1559 rs113293725,rs12586118,rs72652040 0 21.1435 inf 3 0 9.9348e-08 6.79976e-08,1.33327e-07 8.22172e-05,0.00116029,-0.00151346 9.22088e-05,0.000113457,0.000128649
1560 rs12586118,rs72652040,rs78570879 0 21.1425 inf 3 0 9.93451e-08 6.97772e-08,1.3292e-07 0.00116032,-0.00151348,8.20015e-05 0.000113457,0.000128649,9.22088e-05
1561 rs11618031,rs12586118,rs72652040 0 21.1399 inf 3 0 9.93437e-08 7.0869e-08,1.31201e-07 -4.01383e-05,0.00116727,-0.001518 4.51921e-05,0.000112959,0.000128422
1562 rs12586118,rs72652040,rs7334783 0 21.1393 inf 3 0 9.92737e-08 6.95845e-08,1.31583e-07 0.00118605,-0.00152083,3.26326e-05 0.000114517,0.000128383,3.93696e-05
1563 rs112833631,rs12586118,rs72652040 0 21.1364 inf 3 0 9.93262e-08 6.83936e-08,1.33729e-07 7.96512e-05,0.00116082,-0.0015137 9.11611e-05,0.000113421,0.000128642
1564 rs12586118,rs72652040,rs7335127 0 21.1361 inf 3 0 9.93315e-08 6.85798e-08,1.35143e-07 0.00116688,-0.00151779,-3.95554e-05 0.000112974,0.000128429,4.50476e-05
1565 rs12586118,rs72652040,rs79200751 0 21.1357 inf 3 0 9.93235e-08 7.17611e-08,1.32783e-07 0.00116052,-0.00151363,8.03566e-05 0.000113457,0.000128649,9.22088e-05
1566 rs12428468,rs12586118,rs72652040 0 21.1309 inf 3 0 9.93076e-08 6.91174e-08,1.30702e-07 8.00631e-05,0.00116033,-0.00151364 9.32971e-05,0.000113496,0.000128656
1567 rs12428472,rs12586118,rs72652040 0 21.1309 inf 3 0 9.93075e-08 6.82591e-08,1.33751e-07 8.00551e-05,0.00116034,-0.00151364 9.32971e-05,0.000113496,0.000128656
1568 rs112296580,rs12586118,rs72652040 0 21.1308 inf 3 0 9.93072e-08 6.95829e-08,1.32229e-07 8.00298e-05,0.00116034,-0.00151364 9.32971e-05,0.000113496,0.000128656
1569 rs12586118,rs72652040,rs75893981 0 21.1306 inf 3 0 9.93079e-08 6.82246e-08,1.31894e-07 0.0011614,-0.00151486,7.82528e-05 0.000113376,0.000128571,9.11635e-05
1570 rs12586118,rs72652040,rs75246465 0 21.1304 inf 3 0 9.93059e-08 6.99376e-08,1.31396e-07 0.00116035,-0.00151365,7.99266e-05 0.000113496,0.000128656,9.32971e-05
1571 rs12586118,rs72652040,rs74517256 0 21.1302 inf 3 0 9.93054e-08 6.80089e-08,1.36706e-07 0.00116036,-0.00151366,7.98824e-05 0.000113496,0.000128656,9.32971e-05
1572 rs12586118,rs4771656,rs72652040 0 21.1284 inf 3 0 9.93068e-08 6.7344e-08,1.31695e-07 0.00116693,-3.88966e-05,-0.00151885 0.000112975,4.53618e-05,0.000128403
1573 rs12586118,rs72652040,rs75029846 0 21.1268 inf 3 0 9.92957e-08 6.86129e-08,1.34294e-07 0.00116151,-0.00151494,7.73019e-05 0.000113376,0.000128571,9.11635e-05
1574 rs12586118,rs72652040,rs79150539 0 21.1252 inf 3 0 9.92906e-08 6.88422e-08,1.34054e-07 0.00116155,-0.00151497,7.69019e-05 0.000113376,0.000128571,9.11635e-05
1575 rs12586118,rs72652040,rs78213779 0 21.1246 inf 3 0 9.92882e-08 6.98004e-08,1.33873e-07 0.00116085,-0.00151387,7.75995e-05 0.000113457,0.000128649,9.22088e-05
1576 rs12586118,rs72652040,rs7994376 0 21.1224 inf 3 0 9.92823e-08 6.91255e-08,1.32767e-07 0.00116194,-0.00151513,7.54085e-05 0.000113343,0.000128563,9.01525e-05
1577 rs12586118,rs72652040,rs78989240 0 21.1181 inf 3 0 9.92677e-08 6.95761e-08,1.33135e-07 0.00116105,-0.00151402,7.59453e-05 0.000113457,0.000128649,9.22088e-05
1578 rs12586118,rs72652040,rs79117294 0 21.1111 inf 3 0 9.92453e-08 6.90287e-08,1.35617e-07 0.00116127,-0.00151419,7.41025e-05 0.000113457,0.000128649,9.22088e-05
1579 rs12586118,rs4503663,rs72652040 0 21.1063 inf 3 0 9.913e-08 7.25514e-08,1.34526e-07 0.00115302,-2.78812e-05,-0.00152031 0.000115616,4.03158e-05,0.000128385
1580 rs12586118,rs72652040,rs9588066 0 21.1052 inf 3 0 9.9228e-08 6.87482e-08,1.32397e-07 0.00116242,-0.00151546,7.10276e-05 0.000113343,0.000128563,9.01525e-05
1581 rs12586118,rs72652040,rs9559719 0 21.0956 inf 3 0 9.8823e-08 6.82073e-08,1.33139e-07 0.00116113,-0.00152083,1.04535e-05 0.000123774,0.000128383,5.83421e-05
1582 rs12586118,rs72652040,rs954338 0 21.0936 inf 3 0 9.88194e-08 7.15906e-08,1.31693e-07 0.00116193,-0.00152083,9.54635e-06 0.000123672,0.000128383,5.81318e-05
1583 rs12586118,rs12875868,rs72652040 0 21.0902 inf 3 0 9.88173e-08 6.79563e-08,1.33945e-07 0.00116254,-8.87309e-06,-0.00152083 0.000123378,5.75179e-05,0.000128383
1584 rs12586118,rs4771655,rs72652040 0 21.0892 inf 3 0 9.91833e-08 6.98177e-08,1.35584e-07 0.00117149,-2.8428e-05,-0.00152259 0.000112923,3.81319e-05,0.000128405
1585 rs12586118,rs72652040,rs75443307 0 21.0813 inf 3 0 9.91581e-08 6.99142e-08,1.3588e-07 0.00117072,-0.00152013,4.21719e-05 0.000112913,0.000128386,5.85359e-05
1586 rs12586118,rs72652040,rs9559674 0 21.081 inf 3 0 9.91561e-08 6.83678e-08,1.31946e-07 0.00116623,-0.00151668,2.8272e-05 0.000113046,0.000128512,3.93475e-05
1587 rs12586118,rs72652040,rs7323507 0 21.0784 inf 3 0 9.91478e-08 6.8637e-08,1.33483e-07 0.00116628,-0.00151673,2.79364e-05 0.000113046,0.000128512,3.93475e-05
1588 rs12586118,rs72652040,rs7336335 0 21.0784 inf 3 0 9.88707e-08 6.87896e-08,1.30288e-07 0.00118348,-0.00152083,1.62273e-05 0.000120354,0.000128383,5.09604e-05
1589 rs12586118,rs72652040,rs9559708 0 21.075 inf 3 0 9.9136e-08 7.03958e-08,1.3441e-07 0.00117471,-0.00152627,3.37615e-05 0.000113094,0.000128619,4.83805e-05
1590 rs12586118,rs72652040,rs954336 0 21.0708 inf 3 0 9.88323e-08 6.79315e-08,1.31898e-07 0.0011794,-0.00152083,1.11123e-05 0.000120808,0.000128383,5.19753e-05
1591 rs12586118,rs34763349,rs72652040 0 21.0704 inf 3 0 9.91172e-08 6.94217e-08,1.36554e-07 0.00117717,-6.18064e-05,-0.00152554 0.000113376,9.11635e-05,0.000128571
1592 rs118160672,rs12586118,rs72652040 0 21.0692 inf 3 0 9.91126e-08 6.84763e-08,1.3361e-07 -6.58528e-05,0.00116557,-0.00151242 9.78394e-05,0.000113121,0.00012899
1593 rs12586118,rs72652040,rs7334921 0 21.0684 inf 3 0 9.88452e-08 7.01504e-08,1.3571e-07 0.00118096,-0.00152125,1.29999e-05 0.00012059,0.000128393,5.12109e-05
1594 rs12586118,rs72652012,rs72652040 0 21.0675 inf 3 0 9.9106e-08 7.03839e-08,1.32569e-07 0.00116942,9.13287e-05,-0.00152515 0.000112917,0.000137151,0.000128546
1595 rs12586118,rs72652010,rs72652040 0 21.0672 inf 3 0 9.91051e-08 6.97808e-08,1.37642e-07 0.00116943,9.11985e-05,-0.00152514 0.000112917,0.000137151,0.000128546
1596 rs111295526,rs12586118,rs72652040 0 21.0671 inf 3 0 9.90966e-08 6.83919e-08,1.33885e-07 -9.28634e-05,0.00117166,-0.00151534 0.000141663,0.000112932,0.000128656
1597 rs12586118,rs55657664,rs72652040 0 21.0628 inf 3 0 9.90996e-08 6.83239e-08,1.33393e-07 0.00117128,-4.18101e-05,-0.00152288 0.000112922,6.34534e-05,0.000128421
1598 rs12586118,rs72652040,rs954337 0 21.0626 inf 3 0 9.88083e-08 6.86078e-08,1.35727e-07 0.00117464,-0.00152083,5.36328e-06 0.000120749,0.000128383,5.18435e-05
1599 rs12586118,rs72652040,rs954335 0 21.0624 inf 3 0 9.88057e-08 6.69713e-08,1.31261e-07 0.00117379,-0.00152083,4.32493e-06 0.000120808,0.000128383,5.19753e-05
1600 rs12586118,rs72652040,rs9559710 0 21.0622 inf 3 0 9.90969e-08 6.73998e-08,1.28847e-07 0.00117004,-0.00151891,2.43952e-05 0.000112911,0.000128416,3.71935e-05
1601 rs112552193,rs12586118,rs72652040 0 21.0571 inf 3 0 9.90758e-08 6.85113e-08,1.32454e-07 7.28706e-05,0.0011679,-0.00152232 0.000115279,0.00011297,0.000128405
1602 rs12586118,rs72652040,rs9301424 0 21.0553 inf 3 0 9.9076e-08 7.00932e-08,1.32855e-07 0.00117109,-0.0015225,2.62935e-05 0.000112919,0.00012841,4.15828e-05
1603 rs12586118,rs72652040,rs9521585 0 21.0541 inf 3 0 9.90665e-08 6.8659e-08,1.31942e-07 0.00117195,-0.00151883,2.37768e-05 0.000112945,0.000128423,3.82675e-05
1604 rs11617555,rs12586118,rs72652040 0 21.0527 inf 3 0 9.90671e-08 7.08289e-08,1.35068e-07 -2.36643e-05,0.00117015,-0.00152233 3.80448e-05,0.00011291,0.000128405
1605 rs11069820,rs12586118,rs72652040 0 21.0504 inf 3 0 9.89735e-08 7.00582e-08,1.32538e-07 -1.97971e-05,0.00115908,-0.00152047 3.95275e-05,0.000115078,0.000128385
1606 rs12586118,rs72652040,rs9521572 0 21.0501 inf 3 0 9.90595e-08 6.90258e-08,1.31289e-07 0.00117106,-0.00152245,-2.54903e-05 0.000112919,0.00012841,4.15828e-05
1607 rs12586118,rs72652040,rs9515131 0 21.0494 inf 3 0 9.90541e-08 6.84788e-08,1.32411e-07 0.00116556,-0.00151534,-6.63204e-05 0.000113171,0.000128701,0.000109334
1608 rs12586118,rs72652040,rs9634476 0 21.0484 inf 3 0 9.9054e-08 7.07007e-08,1.32344e-07 0.0011701,-0.00152176,2.51923e-05 0.000112911,0.000128392,4.15387e-05
1609 rs112088985,rs12586118,rs72652040 0 21.0482 inf 3 0 9.90346e-08 6.81201e-08,1.34627e-07 -8.50354e-05,0.00117175,-0.00151583 0.000145922,0.000112941,0.000128669
1610 rs12586118,rs72652040,rs73618805 0 21.0469 inf 3 0 9.90476e-08 6.90537e-08,1.3419e-07 0.00117392,-0.00152466,-3.84031e-05 0.00011308,0.000128542,6.41354e-05
1611 rs111924867,rs12586118,rs72652040 0 21.0469 inf 3 0 9.9042e-08 6.86557e-08,1.32668e-07 -5.4586e-05,0.0011768,-0.00152572 9.22088e-05,0.000113457,0.000128649
1612 rs12586118,rs72652040,rs74716813 0 21.0462 inf 3 0 9.90396e-08 6.8818e-08,1.33057e-07 0.00116335,-0.00151514,5.55588e-05 0.000113509,0.000128746,9.43378e-05
1613 rs12586118,rs72652040,rs7982180 0 21.0453 inf 3 0 9.90432e-08 6.84733e-08,1.31827e-07 0.00117297,-0.0015239,2.20642e-05 0.000113006,0.000128487,3.71846e-05
1614 rs12586118,rs72652040,rs9301427 0 21.0444 inf 3 0 9.90412e-08 6.94447e-08,1.35291e-07 0.00117011,-0.00152173,2.45459e-05 0.000112911,0.000128392,4.15387e-05
1615 rs12586118,rs72652040,rs9301426 0 21.0441 inf 3 0 9.90402e-08 6.82573e-08,1.34943e-07 0.00117011,-0.00152173,2.44944e-05 0.000112911,0.000128392,4.15387e-05
1616 rs12586118,rs72652040,rs74754074 0 21.0414 inf 3 0 9.90247e-08 7.02676e-08,1.31067e-07 0.00117656,-0.00152554,-5.25848e-05 0.000113457,0.000128649,9.22088e-05
1617 rs12586118,rs2151658,rs72652040 0 21.0316 inf 3 0 9.89999e-08 7.13116e-08,1.32204e-07 0.00117077,-2.04719e-05,-0.00152289 0.000112915,3.80708e-05,0.00012844
1618 rs12586118,rs35384359,rs72652040 0 21.0308 inf 3 0 9.89979e-08 6.6853e-08,1.34648e-07 0.00116972,-2.04285e-05,-0.00152134 0.000112914,3.81783e-05,0.000128386
1619 rs12586118,rs72652040,rs78924101 0 21.0263 inf 3 0 9.89716e-08 6.7278e-08,1.36706e-07 0.00117135,-0.00151741,-7.23435e-05 0.000112933,0.000128566,0.000145251
1620 rs12586118,rs72652040,rs9588072 0 21.0227 inf 3 0 9.89716e-08 7.00327e-08,1.34575e-07 0.00116925,-0.00151853,1.85074e-05 0.000112927,0.000128465,3.71553e-05
1621 rs11069817,rs12586118,rs72652040 0 21.0207 inf 3 0 9.89659e-08 7.08963e-08,1.33206e-07 -1.86955e-05,0.00116977,-0.0015213 3.81783e-05,0.000112914,0.000128386
1622 rs12586118,rs72652040,rs9521583 0 21.0205 inf 3 0 9.89604e-08 7.0157e-08,1.34183e-07 0.00117146,-0.00152483,3.57173e-05 0.00011294,0.000128651,7.4181e-05
1623 rs12586118,rs72652040,rs75849191 0 21.0176 inf 3 0 9.89535e-08 6.69348e-08,1.36241e-07 0.00117334,-0.00152273,2.45825e-05 0.000113106,0.000128446,5.21989e-05
1624 rs12586118,rs61118139,rs72652040 0 21.0175 inf 3 0 9.8954e-08 6.77469e-08,1.31459e-07 0.00117185,5.4226e-05,-0.00152083 0.000112964,0.000114972,0.000128383
1625 rs12586118,rs72652040,rs995292 0 21.0156 inf 3 0 9.89478e-08 6.86319e-08,1.32643e-07 0.00117324,-0.00152294,2.41754e-05 0.0001131,0.000128464,5.23253e-05
1626 rs11069816,rs12586118,rs72652040 0 21.012 inf 3 0 9.89383e-08 7.02618e-08,1.33368e-07 -1.70631e-05,0.00116981,-0.00152125 3.81783e-05,0.000112914,0.000128386
1627 rs12586118,rs35252417,rs72652040 0 21.0105 inf 3 0 9.89337e-08 6.86955e-08,1.3128e-07 0.00116985,-1.67829e-05,-0.00152125 0.000112913,3.81959e-05,0.000128386
1628 rs12586118,rs189344907,rs72652040 0 21.0047 inf 3 0 9.89157e-08 7.09324e-08,1.31184e-07 0.00116956,-3.03868e-05,-0.00151993 0.000112922,7.44061e-05,0.000128401
1629 rs12586118,rs146693173,rs72652040 0 21.003 inf 3 0 9.89074e-08 7.21007e-08,1.32958e-07 0.00116823,4.61029e-05,-0.0015176 0.000113023,0.000117159,0.000128644
1630 rs12429440,rs12586118,rs72652040 0 21.0027 inf 3 0 9.89091e-08 6.8624e-08,1.34971e-07 -1.51419e-05,0.00116985,-0.00152121 3.81783e-05,0.000112914,0.000128386
1631 rs12586118,rs12871341,rs72652040 0 21.0024 inf 3 0 9.89081e-08 6.90469e-08,1.325e-07 0.00116989,-1.50762e-05,-0.00152121 0.000112913,3.81959e-05,0.000128386
1632 rs12586118,rs4612922,rs72652040 0 21.0007 inf 3 0 9.89025e-08 6.79394e-08,1.36058e-07 0.00117043,2.00777e-05,-0.0015218 0.000112912,5.22434e-05,0.000128408
1633 rs12586118,rs72652040,rs8002600 0 20.9997 inf 3 0 9.8898e-08 6.84541e-08,1.34498e-07 0.00116893,-0.00152069,-2.72473e-05 0.000112962,0.000128383,7.25259e-05
1634 rs12586118,rs72652040,rs7981784 0 20.9991 inf 3 0 9.88973e-08 6.8163e-08,1.32704e-07 0.00116877,-0.00151935,-1.66712e-05 0.000112976,0.000128443,4.45403e-05
1635 rs117640423,rs12586118,rs72652040 0 20.9982 inf 3 0 9.88922e-08 6.93418e-08,1.31495e-07 -3.69616e-05,0.00116877,-0.00152083 0.000101451,0.00011298,0.000128383
1636 rs11842447,rs12586118,rs72652040 0 20.997 inf 3 0 9.88911e-08 6.80748e-08,1.33239e-07 -1.38992e-05,0.00117131,-0.00152163 3.83976e-05,0.000112951,0.000128402
1637 rs12584271,rs12586118,rs72652040 0 20.9958 inf 3 0 9.8887e-08 7.09443e-08,1.34607e-07 -1.35043e-05,0.00116989,-0.00152117 3.81783e-05,0.000112914,0.000128386
1638 rs11069815,rs12586118,rs72652040 0 20.9949 inf 3 0 9.8884e-08 7.10052e-08,1.3217e-07 -1.32305e-05,0.00116972,-0.00152114 3.80776e-05,0.000112919,0.000128386
1639 rs12586118,rs12872955,rs72652040 0 20.9943 inf 3 0 9.88823e-08 6.87203e-08,1.30622e-07 0.00116987,-1.31269e-05,-0.00152115 0.000112915,3.81609e-05,0.000128386
1640 rs12586118,rs12872826,rs72652040 0 20.994 inf 3 0 9.88815e-08 6.72641e-08,1.33612e-07 0.00116987,-1.30603e-05,-0.00152115 0.000112915,3.81609e-05,0.000128386
1641 rs12586118,rs72652040,rs7998044 0 20.994 inf 3 0 9.88715e-08 6.79814e-08,1.33641e-07 0.00116625,-0.00151825,-2.80844e-05 0.000113588,0.000128635,8.76909e-05
1642 rs12586118,rs72652040,rs9559714 0 20.9939 inf 3 0 9.8877e-08 6.84165e-08,1.32422e-07 0.00116762,-0.00151725,-1.23856e-05 0.000113179,0.000128832,3.72445e-05
1643 rs11616412,rs12586118,rs72652040 0 20.9921 inf 3 0 9.88746e-08 6.80453e-08,1.33164e-07 -1.24591e-05,0.00116967,-0.00152125 3.80576e-05,0.000112923,0.000128389
1644 rs12586118,rs72652040,rs73618828 0 20.9915 inf 3 0 9.88707e-08 7.02349e-08,1.34002e-07 0.00116812,-0.0015179,3.59963e-05 0.000113101,0.000128711,0.000113053
1645 rs12586118,rs72652016,rs72652040 0 20.9897 inf 3 0 9.88579e-08 6.81946e-08,1.3157e-07 0.00116975,4.05904e-05,-0.00152273 0.000112922,0.000140978,0.000128553
1646 rs11616736,rs12586118,rs72652040 0 20.9891 inf 3 0 9.88658e-08 6.72568e-08,1.34179e-07 -1.17268e-05,0.00116993,-0.00152112 3.81783e-05,0.000112914,0.000128386
1647 rs117018753,rs12586118,rs72652040 0 20.9883 inf 3 0 9.88606e-08 6.88199e-08,1.34488e-07 2.45071e-05,0.00117247,-0.00152269 8.32305e-05,0.000113169,0.000128539
1648 rs12586118,rs72652040,rs77415252 0 20.9868 inf 3 0 9.88556e-08 7.01589e-08,1.35756e-07 0.00116823,-0.00151818,3.24605e-05 0.000113128,0.000128725,0.000115079
1649 rs12586118,rs72652040,rs7981509 0 20.9857 inf 3 0 9.88537e-08 6.77283e-08,1.33769e-07 0.00116995,-0.00152158,2.76948e-05 0.000112914,0.000128412,0.000100008
1650 rs12586118,rs72652040,rs915412 0 20.9841 inf 3 0 9.88281e-08 7.00288e-08,1.34836e-07 0.00116808,-0.00152083,9.31398e-06 0.000113419,0.000128383,4.68057e-05
1651 rs12586118,rs12866484,rs72652040 0 20.9833 inf 3 0 9.88466e-08 6.86405e-08,1.3274e-07 0.00117116,-4.23651e-05,-0.00152234 0.00011297,0.000164421,0.000128517
1652 rs12586118,rs72652040,rs9559721 0 20.9832 inf 3 0 9.88374e-08 6.78192e-08,1.33599e-07 0.00117188,-0.00152083,1.39597e-05 0.000113143,0.000128383,6.06186e-05
1653 rs12586118,rs72652040,rs76394689 0 20.9805 inf 3 0 9.88369e-08 6.73132e-08,1.31464e-07 0.00116993,-0.00152145,2.32108e-05 0.000112917,0.000128412,0.000101398
1654 rs12586118,rs72652040,rs78131942 0 20.98 inf 3 0 9.88338e-08 6.92436e-08,1.30543e-07 0.00117207,-0.00152274,2.25099e-05 0.000113231,0.00012868,0.00010294
1655 rs12586118,rs16975288,rs72652040 0 20.9799 inf 3 0 9.88335e-08 6.78003e-08,1.33576e-07 0.00117207,2.24114e-05,-0.00152273 0.000113231,0.00010294,0.00012868
1656 rs12586118,rs61244599,rs72652040 0 20.9789 inf 3 0 9.88303e-08 6.68078e-08,1.32882e-07 0.00116876,2.38e-05,-0.00151889 0.000113128,0.000115079,0.000128725
1657 rs12586118,rs72652040,rs7995016 0 20.9776 inf 3 0 9.88171e-08 6.70805e-08,1.3531e-07 0.00117169,-0.00152116,8.66066e-06 0.000113321,0.000128401,5.63699e-05
1658 rs12586118,rs1972495,rs72652040 0 20.9776 inf 3 0 9.88171e-08 7.17046e-08,1.34837e-07 0.00117169,8.65047e-06,-0.00152116 0.000113321,5.63699e-05,0.000128401
1659 rs12586118,rs72652040,rs77625611 0 20.9764 inf 3 0 9.88115e-08 6.62194e-08,1.31964e-07 0.00116882,-0.00152037,9.83371e-06 0.00011347,0.000128436,7.91631e-05
1660 rs12586118,rs72652040,rs9559720 0 20.9759 inf 3 0 9.88135e-08 6.80558e-08,1.30935e-07 0.00117123,-0.00152083,8.01762e-06 0.000113158,0.000128383,5.92135e-05
1661 rs12586118,rs72652040,rs75124406 0 20.9757 inf 3 0 9.88189e-08 6.89695e-08,1.33085e-07 0.00116941,-0.00152083,-1.33723e-05 0.000113021,0.000128383,8.25941e-05
1662 rs12586118,rs72652040,rs77365899 0 20.9753 inf 3 0 9.88079e-08 6.84746e-08,1.34575e-07 0.00116907,-0.00152046,8.01105e-06 0.00011347,0.000128436,7.91631e-05
1663 rs12586118,rs72652040,rs9559716 0 20.9748 inf 3 0 9.88089e-08 7.05343e-08,1.33774e-07 0.00116936,-0.00152083,-6.12886e-06 0.000113189,0.000128383,5.67372e-05
1664 rs12586118,rs72652040,rs9555665 0 20.9747 inf 3 0 9.88094e-08 6.9177e-08,1.34081e-07 0.00117106,-0.00152083,6.5063e-06 0.000113168,0.000128383,5.83421e-05
1665 rs12586118,rs72652040,rs77095382 0 20.9744 inf 3 0 9.88053e-08 6.99408e-08,1.33845e-07 0.00116931,-0.00152053,6.37193e-06 0.00011347,0.000128436,7.91631e-05
1666 rs12586118,rs72652040,rs9583444 0 20.974 inf 3 0 9.88139e-08 7.05402e-08,1.34602e-07 0.00116917,-0.00152027,1.11757e-05 0.000113163,0.000128446,8.118e-05
1667 rs12586118,rs72652040,rs73613282 0 20.9737 inf 3 0 9.88039e-08 6.83677e-08,1.32077e-07 0.00116949,-0.00152059,5.18734e-06 0.000113443,0.000128434,7.85089e-05
1668 rs12586118,rs72652040,rs79225674 0 20.9736 inf 3 0 9.88028e-08 6.87408e-08,1.30961e-07 0.00116962,-0.00152063,4.15838e-06 0.00011347,0.000128436,7.91631e-05
1669 rs12586118,rs72652040,rs73613275 0 20.9736 inf 3 0 9.88035e-08 6.93009e-08,1.3374e-07 0.00116954,-0.00152061,4.788e-06 0.000113443,0.000128434,7.85089e-05
1670 rs12586118,rs35699444,rs72652040 0 20.9736 inf 3 0 9.88152e-08 7.11602e-08,1.32528e-07 0.00117106,-1.12245e-05,-0.00152151 0.000113065,7.78348e-05,0.00012847
1671 rs12586118,rs72652040,rs79757400 0 20.9735 inf 3 0 9.88022e-08 6.95085e-08,1.32934e-07 0.00116972,-0.00152067,3.49904e-06 0.00011347,0.000128436,7.91631e-05
1672 rs12586118,rs72652040,rs75258862 0 20.9734 inf 3 0 9.88022e-08 6.85388e-08,1.34646e-07 0.00116973,-0.00152067,3.40915e-06 0.00011347,0.000128436,7.91631e-05
1673 rs12586118,rs72652040,rs79211527 0 20.9734 inf 3 0 9.88021e-08 6.81747e-08,1.30618e-07 0.00116974,-0.00152067,3.33678e-06 0.00011347,0.000128436,7.91631e-05
1674 rs12586118,rs72652040,rs76948695 0 20.9733 inf 3 0 9.88018e-08 6.84461e-08,1.35332e-07 0.00116981,-0.0015207,2.83594e-06 0.00011347,0.000128436,7.91631e-05
1675 rs12586118,rs72652040,rs9559709 0 20.9733 inf 3 0 9.88052e-08 6.98988e-08,1.34096e-07 0.00117047,-0.00152041,-8.57104e-06 0.000112955,0.000128492,0.000108212
1676 rs12586118,rs72652040,rs78464867 0 20.9733 inf 3 0 9.88017e-08 6.82535e-08,1.34045e-07 0.00116984,-0.00152071,2.64573e-06 0.00011347,0.000128436,7.91631e-05
1677 rs12586118,rs72652040,rs78092390 0 20.9733 inf 3 0 9.88016e-08 6.65888e-08,1.33679e-07 0.00116986,-0.00152071,2.50669e-06 0.00011347,0.000128436,7.91631e-05
1678 rs12586118,rs72652040,rs78022477 0 20.9731 inf 3 0 9.88012e-08 7.0195e-08,1.33484e-07 0.00116997,-0.00152075,1.69714e-06 0.00011347,0.000128436,7.91631e-05
1679 rs12586118,rs58666681,rs72652040 0 20.9731 inf 3 0 9.88018e-08 7.11466e-08,1.3055e-07 0.0011698,2.9275e-06,-0.00152069 0.000113443,7.85089e-05,0.000128434
1680 rs12586118,rs72652040,rs74808643 0 20.9731 inf 3 0 9.8801e-08 6.81369e-08,1.33827e-07 0.00117006,-0.00152078,1.10438e-06 0.00011347,0.000128436,7.91631e-05
1681 rs12586118,rs72652040,rs75313398 0 20.9731 inf 3 0 9.8801e-08 6.8772e-08,1.30249e-07 0.00117007,-0.00152078,1.01196e-06 0.00011347,0.000128436,7.91631e-05
1682 rs12586118,rs72652040,rs75979907 0 20.9731 inf 3 0 9.88154e-08 6.75695e-08,1.31419e-07 0.00117006,-0.00152087,-9.0306e-06 0.000112915,0.000128383,6.22863e-05
1683 rs12586118,rs72652040,rs9559718 0 20.9727 inf 3 0 9.88031e-08 6.91521e-08,1.32818e-07 0.00117065,-0.00152083,3.32569e-06 0.000113168,0.000128383,5.83421e-05
1684 rs12586118,rs72652040,rs9559717 0 20.9722 inf 3 0 9.88015e-08 6.82017e-08,1.33362e-07 0.00117044,-0.00152083,1.7523e-06 0.000113168,0.000128383,5.83421e-05
1685 rs12586118,rs72652040,rs7334266 0 20.9721 inf 3 0 9.88122e-08 6.95695e-08,1.33344e-07 0.00117013,-0.00152057,-5.41132e-06 0.000112912,0.000128399,4.22745e-05
1686 rs12586118,rs35603118,rs72652040 0 20.972 inf 3 0 9.88106e-08 7.00697e-08,1.33911e-07 0.00117065,-1.95114e-05,-0.00152153 0.00011297,0.000164421,0.000128517
1687 rs12586118,rs72652040,rs76966587 0 20.9718 inf 3 0 9.88098e-08 6.89184e-08,1.32786e-07 0.00117008,-0.0015211,1.16667e-05 0.000112917,0.000128405,0.000102796
1688 rs12586118,rs72652040,rs74778986 0 20.9717 inf 3 0 9.88094e-08 6.86511e-08,1.34109e-07 0.00117008,-0.00152109,1.14349e-05 0.000112917,0.000128405,0.000102796
1689 rs12586118,rs72652040,rs74533944 0 20.9706 inf 3 0 9.88058e-08 6.86472e-08,1.3186e-07 0.00117011,-0.00152103,8.65091e-06 0.000112917,0.000128405,0.000102796
1690 rs12586118,rs72652040,rs7990049 0 20.9705 inf 3 0 9.88066e-08 6.59434e-08,1.34953e-07 0.00116987,-0.00152054,-3.64428e-06 0.000112973,0.000128421,3.99175e-05
1691 rs12586118,rs34633471,rs72652040 0 20.9703 inf 3 0 9.88047e-08 6.90715e-08,1.34825e-07 0.00117065,-5.81743e-06,-0.00152118 0.000113065,7.78348e-05,0.00012847
1692 rs12586118,rs72652040,rs80137581 0 20.9702 inf 3 0 9.88032e-08 6.98728e-08,1.31277e-07 0.00117057,-0.00152134,-6.36864e-06 0.000113077,0.000128698,0.000111137
1693 rs12586118,rs1889775,rs72652040 0 20.9702 inf 3 0 9.88057e-08 6.95162e-08,1.33197e-07 0.00117044,5.30402e-06,-0.0015209 0.000112941,6.31706e-05,0.000128386
1694 rs12586118,rs72652040,rs73615281 0 20.9702 inf 3 0 9.88018e-08 6.94499e-08,1.31582e-07 0.00116994,-0.00152068,2.9288e-06 0.000113163,0.000128446,8.118e-05
1695 rs11616850,rs12586118,rs72652040 0 20.9701 inf 3 0 9.88055e-08 6.70444e-08,1.31991e-07 -3.2633e-06,0.00116991,-0.00152057 3.99501e-05,0.000112971,0.000128421
1696 rs11617996,rs12586118,rs72652040 0 20.9699 inf 3 0 9.88049e-08 6.75446e-08,1.35161e-07 -3.0418e-06,0.00116993,-0.00152059 3.99501e-05,0.000112971,0.000128421
1697 rs12430469,rs12586118,rs72652040 0 20.9695 inf 3 0 9.88024e-08 6.56273e-08,1.34429e-07 4.8156e-06,0.00117016,-0.00152094 0.000102796,0.000112917,0.000128405
1698 rs11618044,rs12586118,rs72652040 0 20.9694 inf 3 0 9.88034e-08 6.90078e-08,1.32276e-07 -2.39026e-06,0.00116999,-0.00152064 3.99501e-05,0.000112971,0.000128421
1699 rs11619058,rs12586118,rs72652040 0 20.9694 inf 3 0 9.88033e-08 6.75509e-08,1.33597e-07 -2.3532e-06,0.00117,-0.00152064 3.99501e-05,0.000112971,0.000128421
1700 rs12586118,rs72652040,rs77005008 0 20.9691 inf 3 0 9.88012e-08 6.90249e-08,1.36242e-07 0.00117019,-0.00152088,2.12758e-06 0.000112917,0.000128405,0.000102796
1701 rs11619827,rs12586118,rs72652040 0 20.9691 inf 3 0 9.88023e-08 6.9073e-08,1.33476e-07 -1.79872e-06,0.00117004,-0.00152069 3.99175e-05,0.000112973,0.000128421
1702 rs10450818,rs12586118,rs72652040 0 20.9691 inf 3 0 9.88022e-08 6.76246e-08,1.3232e-07 -1.74002e-06,0.00117005,-0.00152069 3.99175e-05,0.000112973,0.000128421
1703 rs12586118,rs72652040,rs7990936 0 20.969 inf 3 0 9.88021e-08 6.72838e-08,1.30878e-07 0.00117006,-0.0015207,-1.6636e-06 0.000112973,0.000128421,3.99175e-05
1704 rs12586118,rs35945610,rs72652040 0 20.969 inf 3 0 9.88013e-08 6.71453e-08,1.32976e-07 0.0011703,-4.0783e-06,-0.00152097 0.00011296,0.000158514,0.000128507
1705 rs11619079,rs12586118,rs72652040 0 20.9689 inf 3 0 9.88018e-08 6.92428e-08,1.29319e-07 -1.41509e-06,0.00117008,-0.00152072 3.99501e-05,0.000112971,0.000128421
1706 rs12427756,rs12586118,rs72652040 0 20.9689 inf 3 0 9.88017e-08 6.79806e-08,1.29853e-07 -1.366e-06,0.00117009,-0.00152072 3.99501e-05,0.000112971,0.000128421
1707 rs11616866,rs12586118,rs72652040 0 20.9688 inf 3 0 9.88015e-08 6.83934e-08,1.34502e-07 -1.16338e-06,0.00117011,-0.00152074 3.99501e-05,0.000112971,0.000128421
1708 rs12586118,rs4773106,rs72652040 0 20.9687 inf 3 0 9.88011e-08 6.8555e-08,1.31255e-07 0.00117014,-7.4462e-07,-0.00152077 0.000112971,3.99501e-05,0.000128421
1709 rs12586118,rs72652040,rs75424296 0 20.9685 inf 3 0 9.88009e-08 7.14818e-08,1.3618e-07 0.00117021,-0.00152083,-9.316e-08 0.000112921,0.000128384,6.11988e-05
1710 rs12583752,rs12586118,rs151099392,rs72652040 0 23.5847 inf 4 0 1.17735e-07 8.26195e-08,1.51681e-07 0.000312784,0.00120284,-0.000431855,-0.00174492 6.78704e-05,0.000113089,9.28964e-05,0.000136157
1711 rs12586118,rs151099392,rs6492238,rs72652040,rs872484 0 26.18 inf 5 0 1.36986e-07 1.02747e-07,1.78252e-07 0.0014184,-0.000352108,-0.0003981,-0.00196196,-0.00015896 0.00011889,8.16205e-05,5.77562e-05,0.00014279,4.93634e-05
1712 rs12586118,rs151099392,rs72652040,rs7327434 0 23.4266 inf 4 0 1.17588e-07 8.29442e-08,1.5539e-07 0.0012926,-0.000230728,-0.00171857,0.000200526 0.000115766,7.44331e-05,0.000134448,4.37319e-05
1713 rs12586118,rs151099392,rs4503663,rs6492238,rs72652040 0 26.0129 inf 5 0 1.36563e-07 9.95303e-08,1.73436e-07 0.00136685,-0.000203564,-0.000142709,-0.000362746,-0.0019005 0.000119333,7.51865e-05,4.56947e-05,5.25984e-05,0.000138942
1714 rs12586118,rs151099392,rs6492238,rs72652040,rs9559681 0 25.6624 inf 5 0 1.3573e-07 9.91969e-08,1.7386e-07 0.00141376,-0.000251381,-0.000296387,-0.00184744,0.000153724 0.000118849,7.42213e-05,4.75723e-05,0.00013752,5.25911e-05
1715 rs12586118,rs151099392,rs6492238,rs72652040,rs72670125 0 25.6609 inf 5 0 1.35725e-07 9.99105e-08,1.77732e-07 0.00141375,-0.000251377,-0.000296385,-0.00184744,0.000153661 0.000118849,7.42213e-05,4.75723e-05,0.00013752,5.25911e-05
1716 rs12586118,rs151099392,rs6492238,rs72652040,rs72670128 0 25.6542 inf 5 0 1.35704e-07 1.01988e-07,1.73504e-07 0.00141373,-0.00025136,-0.000296378,-0.00184742,0.000153383 0.000118849,7.42213e-05,4.75723e-05,0.00013752,5.25911e-05
1717 rs12586118,rs151099392,rs6492238,rs72652040,rs9989064 0 25.6291 inf 5 0 1.35623e-07 9.91205e-08,1.74993e-07 0.00141906,-0.000252298,-0.000292267,-0.00185562,0.000136769 0.000118925,7.42366e-05,4.75543e-05,0.000137619,4.72212e-05
1718 rs12586118,rs151099392,rs6492238,rs72652040,rs78442405 0 25.2983 inf 5 0 1.34567e-07 9.69088e-08,1.7442e-07 0.00140382,-0.000254869,-0.00030546,-0.00185192,-0.000308561 0.000118788,7.43115e-05,4.78091e-05,0.000137587,0.00011786
1719 rs12586118,rs151099392,rs6492238,rs72652040,rs78131942 0 25.2736 inf 5 0 1.34393e-07 9.89721e-08,1.71694e-07 0.00146345,-0.000244707,-0.000341311,-0.00191062,0.000285104 0.000121134,7.41622e-05,5.12016e-05,0.000140377,0.00011097
1720 rs12586118,rs151099392,rs16975288,rs6492238,rs72652040 0 25.2725 inf 5 0 1.34389e-07 9.6602e-08,1.74924e-07 0.00146343,-0.000244706,0.000284989,-0.000341291,-0.00191059 0.000121134,7.41622e-05,0.00011097,5.12016e-05,0.000140377
1721 rs112563030,rs12586118,rs151099392,rs6492238,rs72652040 0 25.1947 inf 5 0 1.34237e-07 9.71016e-08,1.73486e-07 0.000323283,0.00139666,-0.000240315,-0.000303162,-0.00185031 0.000128052,0.000118809,7.41605e-05,4.77396e-05,0.000137571
1722 rs111859823,rs12586118,rs151099392,rs6492238,rs72652040 0 25.0913 inf 5 0 1.3391e-07 9.59288e-08,1.73372e-07 0.00029199,0.00139657,-0.000238041,-0.000299594,-0.00185081 0.000120217,0.000118812,7.41771e-05,4.76425e-05,0.000137586
1723 rs12586118,rs151099392,rs6492238,rs66895129,rs72652040 0 25.0833 inf 5 0 1.33891e-07 9.7889e-08,1.74609e-07 0.00140633,-0.00024948,-0.000297574,0.000101736,-0.00185512 0.000118797,7.42155e-05,4.75993e-05,4.19846e-05,0.000137668
1724 rs12586118,rs151099392,rs6492238,rs72652040,rs74356282 0 25.0662 inf 5 0 1.33833e-07 9.68343e-08,1.73789e-07 0.00139999,-0.000241927,-0.000300845,-0.00185164,0.000278081 0.000118791,7.41565e-05,4.7679e-05,0.000137602,0.000115594
1725 rs12586118,rs151099392,rs6492238,rs72652040,rs77823495 0 25.055 inf 5 0 1.33798e-07 9.9094e-08,1.72528e-07 0.0014,-0.000241929,-0.000300808,-0.00185157,0.00027684 0.000118791,7.41565e-05,4.7679e-05,0.000137602,0.000115594
1726 rs12586118,rs151099392,rs6492238,rs72652040,rs74686791 0 25.0546 inf 5 0 1.33796e-07 9.97131e-08,1.73572e-07 0.0014,-0.000241929,-0.000300807,-0.00185157,0.000276791 0.000118791,7.41565e-05,4.7679e-05,0.000137602,0.000115594
1727 rs12586118,rs151099392,rs6492238,rs72652040,rs9559715 0 25.0368 inf 5 0 1.3339e-07 9.63528e-08,1.70907e-07 0.00140777,-0.000314433,-0.000364102,-0.00191428,-0.000110679 0.00011881,8.06893e-05,5.70688e-05,0.000141563,4.88039e-05
1728 rs113660805,rs12586118,rs151099392,rs6492238,rs72652040 0 25.033 inf 5 0 1.33728e-07 9.93534e-08,1.72048e-07 0.000274382,0.00140002,-0.000241932,-0.000300735,-0.00185145 0.000115594,0.000118791,7.41565e-05,4.7679e-05,0.000137602
1729 rs11069820,rs12586118,rs151099392,rs6492238,rs72652040 0 25.0231 inf 5 0 1.33481e-07 9.95394e-08,1.7332e-07 -0.000100385,0.001377,-0.000207152,-0.000334614,-0.0018738 4.37075e-05,0.000119304,7.57192e-05,5.0959e-05,0.000138374
1730 rs12586118,rs151099392,rs6492238,rs72652040,rs76500907 0 24.9902 inf 5 0 1.33592e-07 9.79755e-08,1.74307e-07 0.00140006,-0.000241939,-0.00030059,-0.00185121,0.000269542 0.000118791,7.41565e-05,4.7679e-05,0.000137602,0.000115594
1731 rs12586118,rs151099392,rs6492238,rs72652040,rs7332343 0 24.9616 inf 5 0 1.33507e-07 9.73274e-08,1.72134e-07 0.00140394,-0.000251462,-0.000287378,-0.00184065,9.22605e-05 0.000118788,7.42627e-05,4.76071e-05,0.000137486,4.00265e-05
1732 rs12586118,rs151099392,rs6492238,rs72652040,rs75860263 0 24.9593 inf 5 0 1.33258e-07 9.65649e-08,1.76721e-07 0.00147789,-0.000243969,-0.00036001,-0.0019161,0.000192748 0.000123527,7.41601e-05,5.63966e-05,0.00014192,8.6625e-05
1733 rs12586118,rs151099392,rs56184546,rs6492238,rs72652040 0 24.9505 inf 5 0 1.33471e-07 9.91676e-08,1.73191e-07 0.00141846,-0.00025455,-0.000109362,-0.000295828,-0.00185287 0.000118991,7.43483e-05,4.76825e-05,4.75756e-05,0.000137639
1734 rs12586118,rs1335809,rs151099392,rs6492238,rs72652040 0 24.9345 inf 5 0 1.33423e-07 9.8652e-08,1.71159e-07 0.00140351,9.17127e-05,-0.000250003,-0.00028948,-0.0018421 0.000118788,4.02544e-05,7.42333e-05,4.75732e-05,0.000137494
1735 rs12586118,rs151099392,rs6492238,rs72652040,rs7337597 0 24.9277 inf 5 0 1.33401e-07 9.85545e-08,1.71422e-07 0.0014035,-0.00024998,-0.000289489,-0.00184208,9.14378e-05 0.000118788,7.42333e-05,4.75732e-05,0.000137494,4.02544e-05
1736 rs12586118,rs151099392,rs16975259,rs6492238,rs72652040 0 24.924 inf 5 0 1.31909e-07 9.7877e-08,1.69612e-07 0.00169269,-0.0002483,-0.000297361,-0.000298398,-0.00184936 0.000205594,7.42374e-05,0.000171939,4.76742e-05,0.000137645
1737 rs12586118,rs151099392,rs2225778,rs6492238,rs72652040 0 24.9051 inf 5 0 1.33328e-07 9.9239e-08,1.705e-07 0.00140391,-0.000251235,8.99744e-05,-0.000287506,-0.00184058 0.000118788,7.42627e-05,4.00265e-05,4.76071e-05,0.000137486
1738 rs12586118,rs151099392,rs6492235,rs6492238,rs72652040 0 24.905 inf 5 0 1.33328e-07 9.78449e-08,1.7217e-07 0.00140391,-0.000251506,9.00431e-05,-0.0002878,-0.00184085 0.000118788,7.42693e-05,4.00584e-05,4.76011e-05,0.000137487
1739 rs12586118,rs151099392,rs1932416,rs6492238,rs72652040 0 24.9013 inf 5 0 1.33315e-07 9.85714e-08,1.73242e-07 0.00140472,-0.000249764,9.47451e-05,-0.000296722,-0.00185219 0.000118791,7.42309e-05,4.22291e-05,4.75905e-05,0.000137631
1740 rs12586118,rs1333986,rs151099392,rs6492238,rs72652040 0 24.8988 inf 5 0 1.33304e-07 9.89561e-08,1.70864e-07 0.00140026,0.000254128,-0.00024109,-0.000299311,-0.00184962 0.000118791,0.00011344,7.41583e-05,4.76498e-05,0.000137583
1741 rs12586118,rs1333981,rs151099392,rs6492238,rs72652040 0 24.8975 inf 5 0 1.33303e-07 9.92098e-08,1.75192e-07 0.00140605,8.97835e-05,-0.000255807,-0.000295489,-0.00183786 0.000118797,4.00869e-05,7.44011e-05,4.75723e-05,0.00013748
1742 rs12586118,rs151099392,rs6492238,rs72652040,rs9559683 0 24.8847 inf 5 0 1.33255e-07 1.00249e-07,1.69087e-07 0.00141057,-0.000250748,-0.000291075,-0.00186368,0.000305898 0.000118842,7.42535e-05,4.75588e-05,0.000137974,0.000137531
1743 rs12586118,rs151099392,rs6492232,rs6492238,rs72652040 0 24.8784 inf 5 0 1.33247e-07 9.87788e-08,1.70048e-07 0.00140111,-0.000245433,0.000102548,-0.000295332,-0.00183867 0.000118788,7.41697e-05,4.61609e-05,4.75706e-05,0.000137481
1744 rs12586118,rs151099392,rs6492238,rs72652040,rs7991265 0 24.8698 inf 5 0 1.3322e-07 9.90036e-08,1.74211e-07 0.00140083,-0.000244298,-0.000295486,-0.00183858,0.000102326 0.000118789,7.41618e-05,4.75727e-05,0.000137481,4.62456e-05
1745 rs12586118,rs151099392,rs6492238,rs72652040,rs9588050 0 24.8638 inf 5 0 1.332e-07 9.80257e-08,1.73661e-07 0.001401,-0.000243988,-0.000295643,-0.00183974,0.000101671 0.000118789,7.41603e-05,4.75748e-05,0.000137483,4.60824e-05
1746 rs12586118,rs151099392,rs6492238,rs72652040,rs7982666 0 24.8618 inf 5 0 1.33194e-07 9.77755e-08,1.72547e-07 0.00140084,-0.00024429,-0.000295475,-0.00183858,0.00010194 0.000118789,7.41618e-05,4.75727e-05,0.000137481,4.62456e-05
1747 rs12586118,rs151099392,rs1855440,rs6492238,rs72652040 0 24.8571 inf 5 0 1.33179e-07 9.82101e-08,1.7161e-07 0.00140112,-0.000245402,0.000101526,-0.000295304,-0.00183866 0.000118788,7.41697e-05,4.61609e-05,4.75706e-05,0.000137481
1748 rs12586118,rs151099392,rs6492238,rs72652040,rs7321836 0 24.8475 inf 5 0 1.33149e-07 9.80955e-08,1.68993e-07 0.00140085,-0.000244277,-0.000295455,-0.00183857,0.000101245 0.000118789,7.41618e-05,4.75727e-05,0.000137481,4.62456e-05
1749 rs12586118,rs151099392,rs6492238,rs72652040,rs7982038 0 24.8374 inf 5 0 1.33117e-07 9.80896e-08,1.7201e-07 0.00140086,-0.000244267,-0.000295441,-0.00183857,0.000100754 0.000118789,7.41618e-05,4.75727e-05,0.000137481,4.62456e-05
1750 rs12586118,rs151099392,rs6492238,rs72652040,rs7991082 0 24.8371 inf 5 0 1.33116e-07 9.9878e-08,1.72248e-07 0.00140086,-0.000244267,-0.00029544,-0.00183857,0.000100739 0.000118789,7.41618e-05,4.75727e-05,0.000137481,4.62456e-05
1751 rs12586118,rs151099392,rs6492238,rs72652040,rs9559692 0 24.8338 inf 5 0 1.33102e-07 9.72859e-08,1.72338e-07 0.00140229,-0.000253586,-0.000289673,-0.00183812,8.86788e-05 0.000118787,7.43378e-05,4.75726e-05,0.00013748,4.0797e-05
1752 rs12586118,rs151099392,rs6492238,rs72652040,rs9559702 0 24.83 inf 5 0 1.33087e-07 9.84947e-08,1.7314e-07 0.00140016,-0.000244754,-0.000302034,-0.00184098,0.000105496 0.000118792,7.4165e-05,4.77548e-05,0.000137489,4.86453e-05
1753 rs12586118,rs151099392,rs6492238,rs72652040,rs969718 0 24.8224 inf 5 0 1.33069e-07 9.87735e-08,1.7116e-07 0.00140087,-0.000244253,-0.00029542,-0.00183856,0.000100017 0.000118789,7.41618e-05,4.75727e-05,0.000137481,4.62456e-05
1754 rs12586118,rs151099392,rs6492238,rs72652040,rs9559703 0 24.8216 inf 5 0 1.33063e-07 9.64836e-08,1.69839e-07 0.00140313,-0.000253652,-0.000289896,-0.00184155,8.74126e-05 0.000118787,7.43422e-05,4.757e-05,0.000137492,4.04588e-05
1755 rs12586118,rs151099392,rs1556571,rs6492238,rs72652040 0 24.7492 inf 5 0 1.32835e-07 9.617e-08,1.74945e-07 0.00141514,-0.000247027,9.61164e-05,-0.000291618,-0.00185194 0.000118942,7.4191e-05,4.61521e-05,4.75563e-05,0.000137649
1756 rs12586118,rs151099392,rs6492238,rs72652040,rs928543 0 24.7423 inf 5 0 1.32812e-07 9.86772e-08,1.71601e-07 0.00140478,-0.000253128,-0.00029425,-0.0018367,8.30118e-05 0.000118792,7.43397e-05,4.75612e-05,0.000137481,4.00144e-05
1757 rs12586118,rs151099392,rs6492238,rs72652015,rs72652040 0 24.7338 inf 5 0 1.32781e-07 9.88971e-08,1.73867e-07 0.00142398,-0.000249175,-0.000294902,-0.000186275,-0.00186682 0.000119243,7.42311e-05,4.75678e-05,9.02658e-05,0.000138201
1758 rs12586118,rs151099392,rs6492238,rs72652040,rs7334783 0 24.7296 inf 5 0 1.32571e-07 9.6995e-08,1.69906e-07 0.0013884,-0.000294389,-0.000326631,-0.00187726,-8.64267e-05 0.000118998,7.86477e-05,5.05492e-05,0.00013891,4.3469e-05
1759 rs112655468,rs12586118,rs151099392,rs6492238,rs72652040 0 24.7098 inf 5 0 1.32709e-07 9.84422e-08,1.7206e-07 0.000212893,0.00140081,-0.000235958,-0.000294723,-0.00184404 0.000104455,0.00011879,7.42216e-05,4.75661e-05,0.000137515
1760 rs12586118,rs151099392,rs6492238,rs72652040,rs74968493 0 24.7088 inf 5 0 1.32706e-07 9.74498e-08,1.70884e-07 0.00140081,-0.000235962,-0.000294721,-0.00184403,0.00021277 0.00011879,7.42216e-05,4.75661e-05,0.000137515,0.000104455
1761 rs12586118,rs151099392,rs6492238,rs72652040,rs77057484 0 24.707 inf 5 0 1.327e-07 9.56075e-08,1.72097e-07 0.00140081,-0.000235968,-0.000294719,-0.00184403,0.000212569 0.00011879,7.42216e-05,4.75661e-05,0.000137515,0.000104455
1762 rs12586118,rs151099392,rs2893357,rs6492238,rs72652040 0 24.6927 inf 5 0 1.32655e-07 9.85223e-08,1.74347e-07 0.00140423,-0.000251035,8.05986e-05,-0.000290107,-0.00184531 0.00011879,7.42824e-05,3.99276e-05,4.75695e-05,0.000137532
1763 rs12586118,rs151099392,rs58503998,rs6492238,rs72652040 0 24.6804 inf 5 0 1.32619e-07 1.00032e-07,1.71333e-07 0.00141161,-0.000245224,0.000101563,-0.000294355,-0.0018462 0.000118874,7.41706e-05,5.06376e-05,4.75627e-05,0.000137545
1764 rs12586118,rs151099392,rs6492238,rs72652040,rs79777153 0 24.6721 inf 5 0 1.3259e-07 9.66105e-08,1.69198e-07 0.00140084,-0.000236092,-0.000294677,-0.0018439,0.000208401 0.00011879,7.42216e-05,4.75661e-05,0.000137515,0.000104455
1765 rs12586118,rs151099392,rs6492238,rs72652040,rs9989105 0 24.6688 inf 5 0 1.32579e-07 9.74626e-08,1.70271e-07 0.00140085,-0.000236104,-0.000294673,-0.00184389,0.000208 0.00011879,7.42216e-05,4.75661e-05,0.000137515,0.000104455
1766 rs12586118,rs151099392,rs6492238,rs72652040,rs7984646 0 24.6678 inf 5 0 1.32576e-07 9.76122e-08,1.72385e-07 0.00140787,-0.000245924,-0.0003,-0.00184232,7.52062e-05 0.000118818,7.41787e-05,4.77013e-05,0.0001375,3.77929e-05
1767 rs12586118,rs151099392,rs6492238,rs72652040,rs7329400 0 24.6589 inf 5 0 1.32547e-07 9.92096e-08,1.7122e-07 0.00140786,-0.000246122,-0.000300189,-0.00184257,7.48017e-05 0.000118818,7.41814e-05,4.77105e-05,0.000137502,3.77863e-05
1768 rs12586118,rs151099392,rs6492238,rs72652040,rs75832377 0 24.6461 inf 5 0 1.32508e-07 9.67507e-08,1.68885e-07 0.00140102,-0.000235876,-0.000294038,-0.00184318,0.000202254 0.000118789,7.42284e-05,4.75602e-05,0.000137508,0.000102924
1769 rs113879629,rs12586118,rs151099392,rs6492238,rs72652040 0 24.6412 inf 5 0 1.32492e-07 9.65793e-08,1.72609e-07 0.000201652,0.00140103,-0.000235895,-0.000294034,-0.00184317 0.000102924,0.000118789,7.42284e-05,4.75602e-05,0.000137508
1770 rs12586118,rs151099392,rs6492238,rs72652040,rs75908495 0 24.6395 inf 5 0 1.32487e-07 9.73708e-08,1.72012e-07 0.00140103,-0.000235901,-0.000294032,-0.00184316,0.000201451 0.000118789,7.42284e-05,4.75602e-05,0.000137508,0.000102924
1771 rs12586118,rs151099392,rs6492238,rs67883894,rs72652040 0 24.6385 inf 5 0 1.32478e-07 1.00963e-07,1.67491e-07 0.00140945,-0.000253491,-0.000287701,8.39786e-05,-0.00184074 0.00011884,7.4377e-05,4.76188e-05,4.29753e-05,0.000137489
1772 rs12586118,rs151099392,rs6492238,rs72652040,rs78862775 0 24.6369 inf 5 0 1.32479e-07 9.98976e-08,1.74274e-07 0.00140103,-0.000235911,-0.00029403,-0.00184315,0.000201137 0.000118789,7.42284e-05,4.75602e-05,0.000137508,0.000102924
1773 rs12586118,rs151099392,rs6492238,rs72652040,rs79545157 0 24.6327 inf 5 0 1.32465e-07 9.63267e-08,1.72594e-07 0.00140167,-0.000235772,-0.000294192,-0.00184397,0.0001952 0.000118788,7.4232e-05,4.75616e-05,0.000137518,0.000100142
1774 rs118054636,rs12586118,rs151099392,rs6492238,rs72652040 0 24.6273 inf 5 0 1.32448e-07 9.79318e-08,1.7288e-07 0.000199965,0.00140104,-0.000235948,-0.000294021,-0.00184312 0.000102924,0.000118789,7.42284e-05,4.75602e-05,0.000137508
1775 rs12586118,rs140368115,rs151099392,rs6492238,rs72652040 0 24.6269 inf 5 0 1.32447e-07 9.83588e-08,1.76004e-07 0.00140104,0.000199926,-0.00023595,-0.000294021,-0.00184312 0.000118789,0.000102924,7.42284e-05,4.75602e-05,0.000137508
1776 rs12586118,rs151099392,rs6492238,rs72652040,rs78498894 0 24.626 inf 5 0 1.32444e-07 9.6359e-08,1.70983e-07 0.00140104,-0.000235953,-0.00029402,-0.00184312,0.00019981 0.000118789,7.42284e-05,4.75602e-05,0.000137508,0.000102924
1777 rs12586118,rs151099392,rs6492238,rs72652040,rs78475233 0 24.6253 inf 5 0 1.32442e-07 9.77149e-08,1.72381e-07 0.00140104,-0.000235956,-0.000294019,-0.00184312,0.000199719 0.000118789,7.42284e-05,4.75602e-05,0.000137508,0.000102924
1778 rs12586118,rs151099392,rs6492238,rs72652040,rs76965530 0 24.625 inf 5 0 1.32441e-07 9.89455e-08,1.69728e-07 0.00140104,-0.000235957,-0.000294019,-0.00184311,0.000199692 0.000118789,7.42284e-05,4.75602e-05,0.000137508,0.000102924
1779 rs113438543,rs12586118,rs151099392,rs6492238,rs72652040 0 24.6248 inf 5 0 1.3244e-07 9.56507e-08,1.75262e-07 0.000199657,0.00140104,-0.000235958,-0.000294019,-0.00184311 0.000102924,0.000118789,7.42284e-05,4.75602e-05,0.000137508
1780 rs12586118,rs151099392,rs6492238,rs72652040,rs9555650 0 24.6222 inf 5 0 1.32435e-07 9.63169e-08,1.72382e-07 0.00140991,-0.000245281,-0.000293116,-0.00184467,9.86102e-05 0.000118849,7.41723e-05,4.7555e-05,0.000137527,5.08851e-05
1781 rs117545636,rs12586118,rs151099392,rs6492238,rs72652040 0 24.6215 inf 5 0 1.3243e-07 9.58009e-08,1.70697e-07 0.000199265,0.00140104,-0.000235971,-0.000294016,-0.0018431 0.000102924,0.000118789,7.42284e-05,4.75602e-05,0.000137508
1782 rs12586118,rs12875868,rs151099392,rs6492238,rs72652040 0 24.6032 inf 5 0 1.3195e-07 9.79094e-08,1.70534e-07 0.00151116,0.000104626,-0.000259367,-0.000315578,-0.00186246 0.000134096,5.99009e-05,7.47971e-05,4.9348e-05,0.000138207
1783 rs12586118,rs151099392,rs6492238,rs72652040,rs9559685 0 24.6022 inf 5 0 1.32364e-07 9.73983e-08,1.68586e-07 0.00140922,-0.000253016,-0.0002882,-0.00184099,8.23033e-05 0.000118839,7.43679e-05,4.76086e-05,0.000137491,4.30645e-05
1784 rs12586118,rs151099392,rs6492238,rs72652040,rs954338 0 24.6019 inf 5 0 1.31937e-07 9.75319e-08,1.71446e-07 0.00151228,-0.000258949,-0.000315674,-0.00186251,-0.000105445 0.000134486,7.477e-05,4.93737e-05,0.000138215,6.05561e-05
1785 rs12586118,rs151099392,rs58619513,rs6492238,rs72652040 0 24.6004 inf 5 0 1.32363e-07 9.79205e-08,1.71947e-07 0.00140169,-0.000235901,0.000191331,-0.000294159,-0.00184385 0.000118788,7.4232e-05,0.000100142,4.75616e-05,0.000137518
1786 rs12586118,rs151099392,rs6492238,rs72652040,rs9555657 0 24.6003 inf 5 0 1.32358e-07 9.77339e-08,1.71599e-07 0.00140921,-0.000253004,-0.000288206,-0.00184099,8.2205e-05 0.000118839,7.43679e-05,4.76086e-05,0.000137491,4.30645e-05
1787 rs12586118,rs151099392,rs6492238,rs72652040,rs9559686 0 24.5984 inf 5 0 1.32352e-07 9.55903e-08,1.71082e-07 0.0014092,-0.000252991,-0.000288211,-0.00184098,8.21056e-05 0.000118839,7.43679e-05,4.76086e-05,0.000137491,4.30645e-05
1788 rs12586118,rs151099392,rs6492238,rs72652040,rs77301605 0 24.5976 inf 5 0 1.32354e-07 9.84894e-08,1.71443e-07 0.00140067,-0.000235894,-0.000293514,-0.00184318,0.000193623 0.000118791,7.42324e-05,4.75568e-05,0.00013751,0.000101519
1789 rs12586118,rs151099392,rs6492238,rs72652040,rs9559689 0 24.5974 inf 5 0 1.32349e-07 9.82363e-08,1.71954e-07 0.0014092,-0.000252984,-0.000288213,-0.00184098,8.20554e-05 0.000118839,7.43679e-05,4.76086e-05,0.000137491,4.30645e-05
1790 rs12586118,rs151099392,rs6492238,rs72652040,rs77215001 0 24.5967 inf 5 0 1.32351e-07 9.74346e-08,1.72086e-07 0.00140107,-0.000236068,-0.000293994,-0.00184302,0.000196201 0.000118789,7.42284e-05,4.75602e-05,0.000137508,0.000102924
1791 rs12586118,rs151099392,rs6492238,rs72652040,rs78952216 0 24.5959 inf 5 0 1.32349e-07 9.73434e-08,1.71973e-07 0.00140067,-0.000235901,-0.000293513,-0.00184318,0.000193417 0.000118791,7.42324e-05,4.75568e-05,0.00013751,0.000101519
1792 rs12586118,rs151099392,rs6492238,rs72652040,rs9559687 0 24.5947 inf 5 0 1.3234e-07 9.62168e-08,1.71669e-07 0.00140918,-0.000252966,-0.000288221,-0.00184098,8.19128e-05 0.000118839,7.43679e-05,4.76086e-05,0.000137491,4.30645e-05
1793 rs12586118,rs151099392,rs6492238,rs72652040,rs9559690 0 24.5925 inf 5 0 1.32334e-07 9.71187e-08,1.73055e-07 0.00140918,-0.000252951,-0.000288227,-0.00184097,8.1802e-05 0.000118839,7.43679e-05,4.76086e-05,0.000137491,4.30645e-05
1794 rs117242770,rs12586118,rs151099392,rs6492238,rs72652040 0 24.5846 inf 5 0 1.32313e-07 9.85219e-08,1.71217e-07 0.000194693,0.00140108,-0.000236116,-0.000293982,-0.00184298 0.000102924,0.000118789,7.42284e-05,4.75602e-05,0.000137508
1795 rs12586118,rs151099392,rs6492231,rs6492238,rs72652040 0 24.5801 inf 5 0 1.32298e-07 9.48035e-08,1.74586e-07 0.00140768,-0.000248583,7.14634e-05,-0.000297735,-0.00183965 0.000118819,7.42311e-05,3.78939e-05,4.76336e-05,0.000137484
1796 rs12586118,rs151099392,rs6492238,rs72652040,rs76002588 0 24.5799 inf 5 0 1.32298e-07 9.75251e-08,1.70589e-07 0.00140108,-0.000236135,-0.000293978,-0.00184296,0.000194105 0.000118789,7.42284e-05,4.75602e-05,0.000137508,0.000102924
1797 rs117355333,rs12586118,rs151099392,rs6492238,rs72652040 0 24.5776 inf 5 0 1.32291e-07 9.79215e-08,1.70399e-07 0.000193815,0.00140108,-0.000236144,-0.000293976,-0.00184296 0.000102924,0.000118789,7.42284e-05,4.75602e-05,0.000137508
1798 rs12586118,rs151099392,rs6492238,rs72652040,rs79824311 0 24.5774 inf 5 0 1.3229e-07 9.7247e-08,1.74484e-07 0.00140108,-0.000236145,-0.000293976,-0.00184296,0.000193781 0.000118789,7.42284e-05,4.75602e-05,0.000137508,0.000102924
1799 rs116899108,rs12586118,rs151099392,rs6492238,rs72652040 0 24.5772 inf 5 0 1.32289e-07 9.76507e-08,1.67748e-07 0.000193757,0.00140108,-0.000236146,-0.000293976,-0.00184296 0.000102924,0.000118789,7.42284e-05,4.75602e-05,0.000137508
1800 rs12586118,rs151099392,rs6492238,rs72652040,rs9559680 0 24.5771 inf 5 0 1.3229e-07 9.92452e-08,1.75685e-07 0.00140631,-0.000246594,-0.000298109,-0.00184071,7.10516e-05 0.000118804,7.41914e-05,4.76457e-05,0.000137489,3.77401e-05
1801 rs12586118,rs151099392,rs6492238,rs72652040,rs9559719 0 24.5748 inf 5 0 1.3185e-07 9.92877e-08,1.7024e-07 0.00151012,-0.000258389,-0.000314937,-0.00186172,-0.000103495 0.000134531,7.47545e-05,4.93348e-05,0.000138199,6.07222e-05
1802 rs12586118,rs142577297,rs151099392,rs6492238,rs72652040 0 24.5744 inf 5 0 1.32281e-07 9.51699e-08,1.71781e-07 0.00140109,0.000193404,-0.000236157,-0.000293973,-0.00184295 0.000118789,0.000102924,7.42284e-05,4.75602e-05,0.000137508
1803 rs12586118,rs151099392,rs6492238,rs72652040,rs79021062 0 24.5733 inf 5 0 1.32277e-07 9.7099e-08,1.75177e-07 0.0014008,-0.000235717,-0.000292967,-0.00184255,0.000188022 0.00011879,7.42392e-05,4.75547e-05,0.000137504,0.000100127
1804 rs12586118,rs151099392,rs6492238,rs72652040,rs77700689 0 24.5714 inf 5 0 1.32271e-07 9.46385e-08,1.72427e-07 0.00140109,-0.000236169,-0.00029397,-0.00184294,0.000193029 0.000118789,7.42284e-05,4.75602e-05,0.000137508,0.000102924
1805 rs12586118,rs151099392,rs6492238,rs72652040,rs76468749 0 24.5636 inf 5 0 1.32247e-07 9.72382e-08,1.71774e-07 0.0014011,-0.0002362,-0.000293963,-0.00184291,0.000192046 0.000118789,7.42284e-05,4.75602e-05,0.000137508,0.000102924
1806 rs12586118,rs151099392,rs6492238,rs72652040,rs74950180 0 24.5634 inf 5 0 1.32246e-07 9.89352e-08,1.72047e-07 0.0014011,-0.000236201,-0.000293963,-0.00184291,0.00019201 0.000118789,7.42284e-05,4.75602e-05,0.000137508,0.000102924
1807 rs12586118,rs151099392,rs6492238,rs72652040,rs74342468 0 24.5631 inf 5 0 1.32245e-07 9.83591e-08,1.72045e-07 0.0014011,-0.000236202,-0.000293962,-0.00184291,0.000191983 0.000118789,7.42284e-05,4.75602e-05,0.000137508,0.000102924
1808 rs117825981,rs12586118,rs151099392,rs6492238,rs72652040 0 24.5625 inf 5 0 1.32243e-07 9.75877e-08,1.69794e-07 0.000191905,0.0014011,-0.000236205,-0.000293962,-0.00184291 0.000102924,0.000118789,7.42284e-05,4.75602e-05,0.000137508
1809 rs12586118,rs151099392,rs6492238,rs72652040,rs79900187 0 24.5624 inf 5 0 1.32243e-07 9.78805e-08,1.67962e-07 0.0014011,-0.000236205,-0.000293962,-0.0018429,0.000191892 0.000118789,7.42284e-05,4.75602e-05,0.000137508,0.000102924
1810 rs118076204,rs12586118,rs151099392,rs6492238,rs72652040 0 24.5623 inf 5 0 1.32242e-07 9.41839e-08,1.73615e-07 0.00019187,0.0014011,-0.000236206,-0.000293962,-0.0018429 0.000102924,0.000118789,7.42284e-05,4.75602e-05,0.000137508
1811 rs12428285,rs12586118,rs151099392,rs6492238,rs72652040 0 24.5621 inf 5 0 1.32242e-07 9.78626e-08,1.73398e-07 0.000191848,0.0014011,-0.000236206,-0.000293961,-0.0018429 0.000102924,0.000118789,7.42284e-05,4.75602e-05,0.000137508
1812 rs12586118,rs151099392,rs6492238,rs72652040,rs75858572 0 24.5618 inf 5 0 1.32241e-07 9.82579e-08,1.7206e-07 0.0014011,-0.000236207,-0.000293961,-0.0018429,0.000191815 0.000118789,7.42284e-05,4.75602e-05,0.000137508,0.000102924
1813 rs12586118,rs151099392,rs6492238,rs72652040,rs75916162 0 24.5617 inf 5 0 1.3224e-07 9.70588e-08,1.71033e-07 0.0014011,-0.000236208,-0.000293961,-0.0018429,0.000191796 0.000118789,7.42284e-05,4.75602e-05,0.000137508,0.000102924
1814 rs117873412,rs12586118,rs151099392,rs6492238,rs72652040 0 24.5613 inf 5 0 1.32239e-07 9.47623e-08,1.69213e-07 0.000191755,0.0014011,-0.000236209,-0.000293961,-0.0018429 0.000102924,0.000118789,7.42284e-05,4.75602e-05,0.000137508
1815 rs12586118,rs151099392,rs36033848,rs6492238,rs72652040 0 24.561 inf 5 0 1.32238e-07 9.89827e-08,1.71254e-07 0.0014011,-0.000236211,0.000191712,-0.00029396,-0.0018429 0.000118789,7.42284e-05,0.000102924,4.75602e-05,0.000137508
1816 rs117543934,rs12586118,rs151099392,rs6492238,rs72652040 0 24.561 inf 5 0 1.32238e-07 9.78203e-08,1.71177e-07 0.000191711,0.0014011,-0.000236211,-0.00029396,-0.0018429 0.000102924,0.000118789,7.42284e-05,4.75602e-05,0.000137508
1817 rs12586118,rs151099392,rs6492238,rs72652040,rs77150440 0 24.5607 inf 5 0 1.32237e-07 9.46184e-08,1.70182e-07 0.0014011,-0.000236212,-0.00029396,-0.0018429,0.000191674 0.000118789,7.42284e-05,4.75602e-05,0.000137508,0.000102924
1818 rs12586118,rs151099392,rs6492238,rs72652040,rs78944647 0 24.5605 inf 5 0 1.32237e-07 9.63366e-08,1.69479e-07 0.0014011,-0.000236213,-0.00029396,-0.0018429,0.000191646 0.000118789,7.42284e-05,4.75602e-05,0.000137508,0.000102924
1819 rs12586118,rs151099392,rs6492238,rs72652040,rs78835955 0 24.5601 inf 5 0 1.32235e-07 9.60317e-08,1.70325e-07 0.0014011,-0.000236214,-0.00029396,-0.0018429,0.000191593 0.000118789,7.42284e-05,4.75602e-05,0.000137508,0.000102924
1820 rs12586118,rs151099392,rs6492238,rs72652040,rs80100260 0 24.5592 inf 5 0 1.32233e-07 9.67855e-08,1.72685e-07 0.0014011,-0.000236218,-0.000293959,-0.00184289,0.000191484 0.000118789,7.42284e-05,4.75602e-05,0.000137508,0.000102924
1821 rs116914749,rs12586118,rs151099392,rs6492238,rs72652040 0 24.5584 inf 5 0 1.3223e-07 9.58947e-08,1.69673e-07 0.000191384,0.0014011,-0.000236221,-0.000293958,-0.00184289 0.000102924,0.000118789,7.42284e-05,4.75602e-05,0.000137508
1822 rs116915782,rs12586118,rs151099392,rs6492238,rs72652040 0 24.558 inf 5 0 1.32229e-07 9.59209e-08,1.70957e-07 0.000191333,0.0014011,-0.000236223,-0.000293958,-0.00184289 0.000102924,0.000118789,7.42284e-05,4.75602e-05,0.000137508
1823 rs12586118,rs151099392,rs6492238,rs72652040,rs77592228 0 24.5577 inf 5 0 1.32228e-07 9.95079e-08,1.70799e-07 0.0014011,-0.000236224,-0.000293957,-0.00184289,0.000191296 0.000118789,7.42284e-05,4.75602e-05,0.000137508,0.000102924
1824 rs12586118,rs151099392,rs6492238,rs72652040,rs78013491 0 24.5573 inf 5 0 1.32226e-07 9.79127e-08,1.72426e-07 0.0014011,-0.000236226,-0.000293957,-0.00184289,0.000191236 0.000118789,7.42284e-05,4.75602e-05,0.000137508,0.000102924
1825 rs12586118,rs1333985,rs151099392,rs6492238,rs72652040 0 24.5529 inf 5 0 1.32211e-07 9.75157e-08,1.73431e-07 0.00140746,7.0186e-05,-0.000248523,-0.000297703,-0.00183856 0.000118817,3.78932e-05,7.42323e-05,4.76355e-05,0.000137481
1826 rs12586118,rs151099392,rs6492238,rs72652040,rs80107911 0 24.549 inf 5 0 1.322e-07 9.66116e-08,1.71722e-07 0.00140111,-0.000236259,-0.000293949,-0.00184286,0.00019018 0.000118789,7.42284e-05,4.75602e-05,0.000137508,0.000102924
1827 rs12586118,rs151099392,rs6492238,rs72652040,rs9559675 0 24.5467 inf 5 0 1.32194e-07 9.59524e-08,1.74017e-07 0.00140063,-0.000248743,-0.00029674,-0.0018374,8.72911e-05 0.000118791,7.42384e-05,4.76083e-05,0.00013748,4.73074e-05
1828 rs12586118,rs151099392,rs56323215,rs6492238,rs72652040 0 24.5427 inf 5 0 1.3218e-07 9.71223e-08,1.70686e-07 0.00140111,-0.000236285,0.000189366,-0.000293943,-0.00184284 0.000118789,7.42284e-05,0.000102924,4.75602e-05,0.000137508
1829 rs12586118,rs151099392,rs6492238,rs72652040,rs76341974 0 24.5426 inf 5 0 1.3218e-07 9.77336e-08,1.69133e-07 0.00140111,-0.000236286,-0.000293943,-0.00184284,0.000189354 0.000118789,7.42284e-05,4.75602e-05,0.000137508,0.000102924
1830 rs12586118,rs151099392,rs6492238,rs72652040,rs75455227 0 24.5393 inf 5 0 1.32169e-07 9.76558e-08,1.74522e-07 0.00140112,-0.000236299,-0.00029394,-0.00184283,0.000188933 0.000118789,7.42284e-05,4.75602e-05,0.000137508,0.000102924
1831 rs12586118,rs151099392,rs6492238,rs72652040,rs76850861 0 24.538 inf 5 0 1.32165e-07 9.57866e-08,1.73345e-07 0.00140176,-0.000237383,-0.000294757,-0.00184438,0.000186169 0.000118787,7.42048e-05,4.75694e-05,0.000137528,0.000101515
1832 rs12586118,rs151099392,rs6492238,rs72652040,rs9588039 0 24.5327 inf 5 0 1.32143e-07 9.74263e-08,1.7119e-07 0.00140834,-0.000253465,-0.00029963,-0.00185146,-0.000128192 0.00011883,7.44081e-05,4.77121e-05,0.000137686,7.02394e-05
1833 rs12586118,rs149829494,rs151099392,rs6492238,rs72652040 0 24.5281 inf 5 0 1.32133e-07 9.90504e-08,1.71482e-07 0.00140207,0.000187514,-0.000236653,-0.000295147,-0.00184403 0.000118787,0.000102957,7.42212e-05,4.75755e-05,0.000137524
1834 rs12586118,rs151099392,rs2095531,rs6492238,rs72652040 0 24.526 inf 5 0 1.32128e-07 9.5667e-08,1.71862e-07 0.00140568,-0.000245435,6.86071e-05,-0.00029752,-0.00184012 0.0001188,7.41763e-05,3.77112e-05,4.76326e-05,0.000137487
1835 rs12586118,rs151099392,rs4594112,rs6492238,rs72652040 0 24.525 inf 5 0 1.32125e-07 9.96997e-08,1.71496e-07 0.00140568,-0.000245433,6.85579e-05,-0.000297516,-0.00184012 0.0001188,7.41763e-05,3.77112e-05,4.76326e-05,0.000137487
1836 rs12586118,rs151099392,rs6492238,rs72652040,rs9588078 0 24.5197 inf 5 0 1.32107e-07 9.66308e-08,1.71755e-07 0.00140114,-0.00023638,-0.000293921,-0.00184276,0.000186386 0.000118789,7.42284e-05,4.75602e-05,0.000137508,0.000102924
1837 rs12430945,rs12586118,rs151099392,rs6492238,rs72652040 0 24.5095 inf 5 0 1.32075e-07 9.63073e-08,1.71646e-07 0.000185045,0.00140115,-0.000236422,-0.000293911,-0.00184272 0.000102924,0.000118789,7.42284e-05,4.75602e-05,0.000137508
1838 rs12586118,rs141252536,rs151099392,rs6492238,rs72652040 0 24.5092 inf 5 0 1.32074e-07 9.80875e-08,1.70415e-07 0.00140115,0.000185,-0.000236424,-0.000293911,-0.00184272 0.000118789,0.000102924,7.42284e-05,4.75602e-05,0.000137508
1839 rs12586118,rs151099392,rs6492238,rs72652040,rs9559716 0 24.5047 inf 5 0 1.32008e-07 9.9278e-08,1.72963e-07 0.00140405,-0.000257389,-0.000312853,-0.00185954,-0.000103635 0.00011879,7.46441e-05,4.89168e-05,0.000138031,5.85249e-05
1840 rs12586118,rs151099392,rs6492238,rs72652040,rs75905536 0 24.4992 inf 5 0 1.32042e-07 9.6635e-08,1.69991e-07 0.00140116,-0.000236466,-0.000293901,-0.00184268,0.000183675 0.000118789,7.42284e-05,4.75602e-05,0.000137508,0.000102924
1841 rs12586118,rs151099392,rs6492238,rs72652040,rs7986126 0 24.4912 inf 5 0 1.32017e-07 9.98983e-08,1.71987e-07 0.00140131,-0.000236228,-0.000293369,-0.00184212,-0.000180042 0.000118789,7.42353e-05,4.75564e-05,0.000137503,0.000101467
1842 rs12586118,rs151099392,rs6492238,rs72652040,rs76656155 0 24.4849 inf 5 0 1.31997e-07 9.78857e-08,1.69136e-07 0.00140117,-0.000236527,-0.000293887,-0.00184263,0.000181765 0.000118789,7.42284e-05,4.75602e-05,0.000137508,0.000102924
1843 rs12586118,rs151099392,rs6492238,rs72652040,rs78542868 0 24.4805 inf 5 0 1.31983e-07 9.83113e-08,1.70004e-07 0.00140117,-0.000236545,-0.000293883,-0.00184262,0.000181176 0.000118789,7.42284e-05,4.75602e-05,0.000137508,0.000102924
1844 rs12586118,rs151099392,rs61155717,rs6492238,rs72652040 0 24.4766 inf 5 0 1.31971e-07 9.68389e-08,1.70803e-07 0.00140118,-0.000236562,0.000180654,-0.000293879,-0.0018426 0.000118789,7.42284e-05,0.000102924,4.75602e-05,0.000137508
1845 rs117589667,rs12586118,rs151099392,rs6492238,rs72652040 0 24.4761 inf 5 0 1.31968e-07 9.49053e-08,1.72021e-07 0.000188962,0.00140847,-0.000252463,-0.000292689,-0.00184666 0.000107729,0.000118836,7.43822e-05,4.75542e-05,0.000137575
1846 rs12586118,rs151099392,rs6492238,rs72652040,rs80276601 0 24.4733 inf 5 0 1.31957e-07 9.67451e-08,1.70116e-07 0.00139005,-0.000235808,-0.000293896,-0.00183129,0.000142249 0.000118999,7.42492e-05,4.75604e-05,0.00013753,8.13063e-05
1847 rs12429364,rs12586118,rs151099392,rs6492238,rs72652040 0 24.4633 inf 5 0 1.31928e-07 9.65606e-08,1.71543e-07 0.000178842,0.00140119,-0.00023662,-0.000293866,-0.00184255 0.000102924,0.000118789,7.42284e-05,4.75602e-05,0.000137508
1848 rs12586118,rs151099392,rs6492238,rs72652040,rs7326063 0 24.455 inf 5 0 1.31901e-07 9.44588e-08,1.69234e-07 0.0014163,-0.000242515,-0.000296498,-0.00185766,7.80052e-05 0.000119056,7.41564e-05,4.76091e-05,0.000137964,4.51948e-05
[truncated: 346,268 more chars]
