# Supplementary material for: Precision medicine for atherosclerotic cardiovascular disease: Integrative genomics maps risk loci and AI‐predicted functional consequences
Source: Clin Transl Med. 2026 Jul 10;16(7):e70732. doi: 10.1002/ctm2.70732 (PMC13351343; doi:10.1002/ctm2.70732)
Supplement: Supplementary file 6 — Supporting Information [file CTM2-16-e70732-s005.zip › COL4A1/FINEMAP/data.cred5]

# Post-Pr(# of causal SNPs is 5) = 1
#log10bf 380.253 NA 372.513 NA 342.702 NA 56.6067 NA 42.3326 NA
#min(|ld|) 1 NA 1 NA 1 NA 1 NA 1 NA
#mean(|ld|) 1 NA 1 NA 1 NA 1 NA 1 NA
#median(|ld|) 1 NA 1 NA 1 NA 1 NA 1 NA
index cred1 prob1 cred2 prob2 cred3 prob3 cred4 prob4 cred5 prob5
1 rs72652040 1 rs12586118 1 rs16975256 1 rs6492238 1 rs7327434 0.997026
