# Supplementary material for: Precision medicine for atherosclerotic cardiovascular disease: Integrative genomics maps risk loci and AI‐predicted functional consequences
Source: Clin Transl Med. 2026 Jul 10;16(7):e70732. doi: 10.1002/ctm2.70732 (PMC13351343; doi:10.1002/ctm2.70732)
Supplement: Supplementary file 6 — Supporting Information [file CTM2-16-e70732-s005.zip › COL4A1/FINEMAP/data.ld]

1 0.153979823642431 0.0692308796828081 0.0912097685679664 0.0840146859200842 -0.237855069421487 -0.0385292180716422 0.107194098415126 -0.13435984870502 -0.131031434363008 -0.154228744735049 -0.154228744735049 0.132153911442628 -0.17075711923235 -0.164754326954705 -0.148340618120262 -0.131031434363008 -0.182703489844235 0.128143358112449 -0.158558291483022 -0.317977657481113 -0.131031434363008 -0.154228744735049 -0.185546437035116 0.0858891634809601 -0.154228744735049 -0.164754326954705 -0.185546437035116 -0.154228744735049 0.0743400113274753 0.0840146859200842 0.15008067589465 0.15008067589465 0.0743400113274753 0.15008067589465 0.369427860830831 0.15008067589465 0.15008067589465 0.15008067589465 0.145463286835476 -0.185546437035116 -0.185546437035116 -0.185546437035116 -0.153038855934606 -0.185546437035116 -0.185546437035116 -0.185546437035116 -0.185546437035116 -0.135902739862679 -0.0361999658003368 -0.182703489844235 -0.185546437035116 -0.185546437035116 -0.185546437035116 -0.185546437035116 0.0706916090559697 0.0972745275719012 -0.319588184804674 -0.317977657481113 0.15008067589465 -0.185546437035116 -0.17075711923235 -0.17075711923235 -0.154436743994171 -0.185546437035116 0.0912097685679664 -0.158589137908667 -0.234155054949195 -0.173000377708203 -0.17075711923235 -0.0325362349413206 -0.317977657481113 -0.185546437035116 -0.185546437035116 -0.309148846136757 -0.309148846136757 -0.0697606126063717 0.0840146859200842 0.0249263587864847 -0.131031434363008 0.0191158215670493 0.115332248423205 0.0876960401537861 0.0773024287794926 0.0773024287794926 0.0729591228365874 -0.0634443441124956 -0.402279245622976 -0.2451070165672 -0.145889511075444 1 -0.545716615961751 0.139853046402579 -0.154436743994171 -0.185546437035116 -0.185546437035116 -0.185546437035116 -0.0978593161873643 -0.264057863048041 0.024371644399675 0.164182680943424 -0.185546437035116 -0.0922739645785908 -0.222051841329397 -0.0102148094992115 0.0479805851497515 -0.00738822771983661 -0.413619708241484 -0.238663239747699 0.26925161199295 -0.235761525509784 0.0377288528771903 -0.131031434363008 -0.227709522673788 -0.131031434363008 0.069688935550797 -0.554717820456801 -0.620783113465869 -0.0237293168686208 -0.162592184915728 0.0685694439194633 0.0876960401537861 0.0767994270855457 -0.0237293168686208 -0.0237293168686208 0.115332248423205 -0.0237293168686208 -0.0237293168686208 -0.0237293168686208 0.119746240840196 -0.185546437035116 -0.250624965667416 -0.235806531965165 -0.317977657481113 -0.0634112742614758 -0.311615320988288 -0.227709522673788 -0.279707480601007 0.0715636601065733 0.373293578752718 0.15008067589465 0.650522122208077 0.94955619764264 0.921501754883396 -0.0438904351497802 -0.0483906209870308 0.0491025533199231 0.32550399339639 -0.232304010015339 -0.126609556469329 0.333452075790874 -0.185546437035116 -0.131031434363008 -0.365798455227757 -0.170661139799615 -0.0632398814671048 -0.311615320988288 0.0501904154091262 -0.185546437035116 0.16739567888985 0.193000151919368 -0.243675403520283 -0.413619708241484 -0.131031434363008 -0.132493982117427 -0.558605651786059 0.0212075999508023 -0.0271461330893295 -0.218533461325764 -0.495109347287777 -0.32036929541915 -0.317977657481113 -0.137646292218713 -0.137646292218713 0.21812139668008 -0.133907244512598 0.0266779146046221 -0.1220548652064 -0.383831640061917 -0.383831640061917 -0.383831640061917 -0.383831640061917 0.658286931125662 -0.243399883564909 -0.411580341277701 -0.131031434363008 -0.157453233847667 0.0680984848054647 -0.508366849103042 0.0403424572428409 -0.321805674196082 -0.238404366136731 -0.554964624467626 0.255108884335051 0.0069945132017709 -0.0549196040778364 0.358469624556375 -0.0777711075145398 -0.243399883564909 -0.545716615961751 -0.0632398814671048 -0.0632398814671048 -0.131031434363008 -0.131031434363008 -0.132493982117427 -0.131031434363008 -0.208037218913831 -0.292998406452243 0.170554544213074 -0.317977657481113 -0.185546437035116 -0.164754326954705 -0.258539029244209 -0.131031434363008 -0.17075711923235 -0.185546437035116 -0.180224965572661 -0.164754326954705 -0.168499471433187 -0.154228744735049 -0.185546437035116 -0.0625633722329191 -0.154228744735049 -0.185546437035116 -0.182703489844235 -0.261319124415435 -0.162592184915728 -0.0206222499585501 -0.131031434363008 -0.17075711923235 -0.0625633722329191 -0.154228744735049 -0.245069331680314 -0.0625633722329191 -0.258539029244209 -0.268455124030709 -0.189147020658406 -0.185546437035116 -0.0201531790797236 -0.131031434363008 -0.131031434363008 -0.185546437035116 -0.415293410654481 -0.131031434363008 -0.185546437035116 -0.0938557404524645 -0.162592184915728 -0.185546437035116 -0.185546437035116 -0.154228744735049 -0.185546437035116 -0.154436743994171 -0.258539029244209 -0.185546437035116 -0.131031434363008 -0.154228744735049 -0.258539029244209 -0.185546437035116 -0.168105782443689 -0.185546437035116 -0.164754326954705 -0.317977657481113 -0.188352201357879 -0.131031434363008 -0.185546437035116 -0.261319124415435 -0.268455124030709 -0.168105782443689 -0.258539029244209 -0.0625633722329191 -0.185546437035116 -0.185546437035116 -0.185546437035116 -0.182703489844235 -0.0625633722329191 -0.357586273541454 -0.185546437035116 -0.185546437035116 -0.154228744735049 -0.168105782443689 -0.182703489844235 -0.0625633722329191 0.16739567888985 -0.185546437035116 -0.0625633722329191 -0.185546437035116 -0.164754326954705 -0.150031698728345 -0.264057863048041 -0.185546437035116 -0.0625633722329191 -0.317977657481113 -0.0625633722329191 -0.00738822771983661 -0.131031434363008 0.214996811484763 -0.154228744735049 -0.154436743994171 -0.00771036975984762 -0.0625633722329191 -0.131031434363008 -0.185546437035116 -0.185546437035116 -0.185546437035116 -0.154228744735049 0.0858891634809601 -0.185546437035116 -0.131031434363008 -0.185546437035116 0.132153911442628 -0.185546437035116 -0.168105782443689 -0.233957934010472 -0.317977657481113 -0.154228744735049 -0.317977657481113 -0.153741514991931 -0.154228744735049 -0.162592184915728 -0.154228744735049 -0.0625633722329191 -0.0625633722329191 -0.133514850073444 -0.317977657481113 -0.170661139799615 -0.154436743994171 -0.245069331680314 -0.264057863048041 -0.0625633722329191 -0.182703489844235 -0.317977657481113 -0.170661139799615 0.3664307369903 -0.411580341277701 -0.232378333350278 -0.185546437035116 -0.411580341277701 -0.164661762720502 -0.240196248206602 0.188352201357878 -0.185546437035116 0.145463286835476 0.145463286835476 -0.411580341277701 -0.411580341277701 -0.131031434363008 0.6536186621238 -0.164661762720502 0.0377288528771903 -0.0386328111037448 -0.0308018102374892 -0.0328597887826502 -0.0308018102374892 -0.0308018102374892 0.112978989386934 -0.236632162728326 -0.131031434363008 0.998013743865599 0.217322116623499 -0.131031434363008 -0.185546437035116 -0.185546437035116 0.173662250169105 -0.134480867351623 0.0292808809685205 0.0777310490356131 -0.392494174325008 0.0680984848054647 -0.592684878627722 -0.60000902160173 -0.60000902160173 0.104966502459713 0.998013743865599 0.592684878627721 0.645363065460442 0.645363065460442 0.27139806318419 -0.709892453490182 0.0210124534758097 -0.0560580691368121 -0.0560580691368121 -0.0553185379213988 0.0579182826578794 -0.362583599443677 -0.385473143082039 -0.385473143082039 -0.491369596091393 0.0544385549405067 -0.157453233847667 -0.421896454729323 -0.383831640061917 -0.383831640061917 -0.231403561759191 -0.383831640061917 -0.137646292218713 -0.491369596091393 -0.491369596091393 -0.491369596091393 -0.491369596091393 -0.491369596091393 -0.557547990839994 -0.237855069421487 -0.401046153257112 -0.567318732981101 -0.457184758018022 -0.176898777738477 -0.930439995562875 -0.421450055244626 0.797610446984432 0.0459143374484635 0.0422529335301946 0.0544385549405067 0.0544385549405067 0.0574904274852857 0.0667165139801998 0.0661675042084313 -0.131031434363008 0.200609881459148 -0.131031434363008 -0.131031434363008 -0.415205015663632 -0.314057864801143 -0.164661762720502 -0.909658345225578 -0.185546437035116 -0.185546437035116 -0.60000902160173 -0.411580341277701 -0.405115399201928 -0.222062799092563 -0.182703489844235
0.153979823642431 1 0.413507391423299 0.392062388670393 0.392062388670393 0.655877129815024 0.0795214662669546 -0.0917650110273329 -0.108531259128848 -0.165063690834245 -0.143661509401401 -0.143661509401401 -0.0891344636957913 -0.141907539216154 -0.112904142601315 -0.101656026954738 -0.165063690834245 -0.125204486294326 -0.0864294471260487 -0.145397903046494 0.318996733293019 -0.165063690834245 -0.143661509401401 -0.127152723533252 -0.0943273350840511 -0.143661509401401 -0.112904142601315 -0.127152723533252 -0.143661509401401 0.419856715288411 0.392062388670393 0.997701624327829 0.997701624327829 0.419856715288411 0.997701624327829 0.769119795048482 0.997701624327829 0.997701624327829 0.997701624327829 0.995397266691618 -0.127152723533252 -0.127152723533252 -0.127152723533252 0.333246653485588 -0.127152723533252 -0.127152723533252 -0.127152723533252 -0.127152723533252 0.244796019515733 0.0229191495470462 -0.125204486294326 -0.127152723533252 -0.127152723533252 -0.127152723533252 -0.127152723533252 -0.134701819029926 0.879085706509413 0.314307309307983 0.318996733293019 0.997701624327829 -0.127152723533252 -0.141907539216154 -0.141907539216154 -0.141907539216154 -0.127152723533252 0.392062388670393 -0.143661509401401 0.65188501014103 -0.143661509401401 -0.141907539216154 -0.175725087901642 0.318996733293019 -0.127152723533252 -0.127152723533252 0.318996733293019 0.318996733293019 0.0555274033199177 0.392062388670393 -0.0274478277023589 -0.165063690834245 -0.0241301310372745 -0.0777886783509634 0.394312643229379 0.39608813266486 0.39608813266486 0.192066297551879 -0.00974748031598521 0.440492954705742 0.174535219030669 -0.098516613464549 0.153979823642431 -0.0192452830252438 -0.0943273350840511 -0.141907539216154 -0.127152723533252 -0.127152723533252 -0.127152723533252 0.0832315174124291 0.491379525283553 0.0267832137624295 -0.110737056923077 -0.127152723533252 0.0883185936059734 -0.0741662264281872 -0.0425668234477484 -0.0426324747924615 -0.0181065305702741 -0.312839403271355 0.468389353386149 -0.156949146435477 -0.16777877168462 -0.0281524472142533 -0.165063690834245 0.151871776765408 -0.165063690834245 0.416675156359622 0.0141313215068949 0.019011183926986 -0.172730231119828 -0.145397903046494 0.191573741504555 0.394312643229379 0.392982016812174 -0.172730231119828 -0.172730231119828 -0.0777886783509634 -0.172730231119828 -0.172730231119828 -0.172730231119828 -0.0807658043591998 -0.127152723533252 0.479559201361792 0.653205767228132 0.318996733293019 0.0382111070994095 0.322135084804753 0.151871776765408 0.267770064346946 0.403704073004697 0.752907127224184 0.997701624327829 -0.0269369572185817 0.194422128307817 0.203192029329549 -0.0540428816512853 -0.0511476312996781 0.0273850071389303 -0.219544193323569 0.636045057575345 -0.067485185694326 -0.316042239029819 -0.127152723533252 -0.165063690834245 -0.270989843525059 -0.13097388928309 -0.172730231119828 0.322135084804753 -0.0199724307776358 -0.127152723533252 -0.112904142601315 -0.143661509401401 0.174688975126374 -0.312839403271355 -0.165063690834245 -0.166618669623106 0.0122800048851227 -0.0115173250393259 -0.0906262808633729 -0.17395119582106 0.127760152248478 0.31558874513296 0.318996733293019 -0.0943273350840511 -0.0943273350840511 -0.147117353557081 -0.0917650110273329 -0.00783521460271584 -0.0836427191999381 -0.266466124152102 -0.266466124152102 -0.266466124152102 -0.266466124152102 -0.0210497878525908 0.483226533227297 -0.321424715709017 -0.165063690834245 0.0472758256642178 0.188979861855922 -0.264832347911496 0.0736340535331811 0.247518093250989 0.152162801816991 0.0138286580090661 0.620449912580449 -0.0389456182373743 0.00446919556513901 0.744679848690847 -0.000792822354128745 0.483226533227297 -0.0192452830252438 -0.172730231119828 -0.172730231119828 -0.165063690834245 -0.165063690834245 -0.166618669623106 -0.165063690834245 0.374657095952534 0.411648336226565 -0.115034717197246 0.318996733293019 -0.127152723533252 -0.112904142601315 0.485953386412187 -0.165063690834245 -0.141907539216154 -0.127152723533252 0.360908164707413 -0.112904142601315 -0.14013532096409 -0.143661509401401 -0.127152723533252 -0.171217991374543 -0.143661509401401 -0.127152723533252 -0.125204486294326 0.488670992731012 -0.145397903046494 0.0227211840603851 -0.165063690834245 -0.141907539216154 -0.171217991374543 -0.143661509401401 0.485953386412187 -0.171217991374543 0.485953386412187 0.496770040557568 0.525836414051943 -0.127152723533252 0.00531651499973965 -0.165063690834245 -0.165063690834245 -0.127152723533252 -0.171920883196818 -0.165063690834245 -0.127152723533252 -0.0804219244075625 -0.145397903046494 -0.127152723533252 -0.127152723533252 -0.143661509401401 -0.127152723533252 -0.141907539216154 0.485953386412187 -0.127152723533252 -0.165063690834245 -0.143661509401401 0.485953386412187 -0.127152723533252 -0.129075479803501 -0.127152723533252 -0.112904142601315 0.318996733293019 -0.129075479803501 -0.165063690834245 -0.127152723533252 0.488670992731012 0.496770040557568 -0.129075479803501 0.485953386412187 -0.171217991374543 -0.127152723533252 -0.127152723533252 -0.127152723533252 -0.125204486294326 -0.171217991374543 0.242944609509447 -0.127152723533252 -0.127152723533252 -0.143661509401401 -0.129075479803501 -0.125204486294326 -0.171217991374543 -0.112904142601315 -0.127152723533252 -0.171217991374543 -0.127152723533252 -0.112904142601315 -0.147117353557081 0.491379525283553 -0.127152723533252 -0.171217991374543 0.318996733293019 -0.171217991374543 -0.0181065305702741 -0.165063690834245 0.541022976512357 -0.143661509401401 -0.141907539216154 0.0866258761504263 -0.171217991374543 -0.165063690834245 -0.127152723533252 -0.127152723533252 -0.127152723533252 -0.143661509401401 -0.0943273350840511 -0.127152723533252 -0.165063690834245 -0.127152723533252 -0.0891344636957913 -0.127152723533252 -0.129075479803501 0.033592986016927 0.318996733293019 -0.143661509401401 0.318996733293019 -0.110550319939319 -0.143661509401401 -0.145397903046494 -0.143661509401401 -0.171217991374543 -0.171217991374543 0.257879237641013 0.318996733293019 -0.13097388928309 -0.141907539216154 0.476724381195649 0.491379525283553 -0.171217991374543 -0.125204486294326 0.318996733293019 -0.13097388928309 0.720713541233903 -0.321424715709017 0.644295180076467 -0.127152723533252 -0.321424715709017 -0.147117353557081 0.154913937014893 0.129075479803501 -0.127152723533252 0.995397266691618 0.995397266691618 -0.321424715709017 -0.321424715709017 -0.165063690834245 -0.025807357592953 -0.147117353557081 -0.0281524472142533 -0.162059480504578 -0.161214965667487 -0.177208225394267 -0.161214965667487 -0.161214965667487 0.152179868687845 0.436117216622572 -0.165063690834245 0.151041842620298 -0.18734526011286 -0.165063690834245 -0.127152723533252 -0.127152723533252 -0.0855779944857517 -0.165063690834245 -0.00379976560311275 0.0463696909636383 0.434824758452305 0.188979861855922 0.0875023360307049 0.0899432113767982 0.0899432113767982 -0.119194182514304 0.151041842620298 -0.0875023360307045 -0.0194697555943487 -0.0194697555943487 -0.152438895116933 -0.142206723921369 -0.0193658401934441 -0.00110446255477906 -0.00110446255477906 -0.00307026342170198 0.0148697393244414 -0.26934549943784 -0.267389737208989 -0.267389737208989 0.121865107928746 0.0498691192788998 0.0472758256642178 -0.308070260601267 -0.266466124152102 -0.266466124152102 0.149683397905246 -0.266466124152102 -0.0943273350840511 0.121865107928746 0.121865107928746 0.121865107928746 0.121865107928746 0.121865107928746 0.0378343069327325 0.655877129815024 -0.317369779244924 0.0357178004275131 -0.21773531437145 -0.0990287108762575 -0.0964155903258474 0.177738938577962 0.329109347516898 -0.0164096528521375 0.0768991360794693 0.0498691192788998 0.0498691192788998 0.0126615070843761 0.063223497801049 0.0289829614787208 -0.165063690834245 -0.195729752286429 -0.165063690834245 -0.165063690834245 -0.323269270376582 0.325273292183632 -0.147117353557081 -0.109145009375137 -0.127152723533252 -0.127152723533252 0.0899432113767982 -0.321424715709017 -0.175500513342084 -0.039958407267499 -0.125204486294326
0.0692308796828081 0.413507391423299 1 0.983270900682193 0.979041992473907 0.102111941180298 0.0395880748264261 -0.107623869125256 -0.0904727695861203 -0.193590049854461 -0.168489136687923 -0.168489136687923 -0.104538709775649 -0.122453897032493 -0.1324162720735 -0.119224253539417 -0.193590049854461 -0.107346990807583 -0.10136621139065 -0.155669287044705 -0.244660822879561 -0.193590049854461 -0.168489136687923 -0.0975364886319852 -0.110629014832203 -0.168489136687923 -0.1324162720735 -0.0975364886319852 -0.168489136687923 0.983234698734304 0.979041992473907 0.411167559256919 0.411167559256919 0.983234698734304 0.411167559256919 0.614421247758073 0.411167559256919 0.411167559256919 0.411167559256919 0.40814533182316 -0.0975364886319852 -0.0975364886319852 -0.0975364886319852 -0.170335375862471 -0.0975364886319852 -0.0975364886319852 -0.0975364886319852 -0.0975364886319852 -0.142177004485762 0.117212149541143 -0.146842365036298 -0.0975364886319852 -0.0975364886319852 -0.0975364886319852 -0.0975364886319852 -0.157981029805495 0.299038655586535 -0.245507348110141 -0.244660822879561 0.411167559256919 -0.0975364886319852 -0.122453897032493 -0.122453897032493 -0.122453897032493 -0.0975364886319852 0.983270900682193 -0.125442093828243 0.104693567688767 -0.138240330397364 -0.122453897032493 -0.154075165056906 -0.244660822879561 -0.0975364886319852 -0.0975364886319852 -0.244660822879561 -0.244660822879561 0.0174503680960157 0.979041992473907 -0.0361681431993534 -0.193590049854461 -0.0351920956153346 -0.0912321422353124 0.981188771717804 0.97266336635182 0.97266336635182 0.736267550008188 0.039305056072566 0.534952671148062 0.649875900083614 -0.134915053241912 0.0692308796828081 -0.482626123775343 -0.110629014832203 -0.122453897032493 -0.0975364886319852 -0.0975364886319852 -0.0975364886319852 0.0204362306168946 -0.202045804365639 0.0529244303448421 -0.129874669966044 -0.123242005376913 0.0273380443554615 -0.155492248494235 -0.024912894473283 -0.0418723068438627 -0.0439780488204594 -0.394108892878692 -0.207702821475266 -0.196620811075847 -0.264853056114959 0.0825309553198399 -0.193590049854461 0.63716338297451 -0.193590049854461 0.985322422315609 -0.462110117578961 -0.3773626866833 -0.152343450186726 -0.128356941218887 0.745983112734611 0.981188771717804 0.970561731904588 -0.152343450186726 -0.152343450186726 -0.0912321422353124 -0.152343450186726 -0.152343450186726 -0.152343450186726 -0.0649859531577569 -0.0975364886319852 -0.201250233374926 0.107272355478221 -0.244660822879561 0.0459426511271356 -0.245507348110141 0.63716338297451 -0.295697333649381 0.944915677065713 0.604436727527645 0.411167559256919 0.35882663683982 0.100241323292847 0.111860347202825 0.0196998537402435 0.0227493993316528 0.0211780506421922 -0.110672050620878 0.0870570433514161 -0.00137295398656671 -0.383504703412463 -0.0975364886319852 -0.193590049854461 -0.348045004220312 -0.101497690173245 -0.202581524046005 -0.246650520231706 -0.0844218637408365 -0.0975364886319852 -0.1324162720735 -0.168489136687923 0.653566527164153 -0.394108892878692 -0.193590049854461 -0.195413760567196 -0.460903909762278 0.0180900960094751 0.020288209045567 -0.271162429326182 -0.41248985676672 -0.246650520231706 -0.244660822879561 -0.110629014832203 -0.110629014832203 -0.115234073432547 -0.107623869125256 -0.0336121445057406 -0.0980978802669535 -0.329847279342424 -0.329847279342424 -0.329847279342424 -0.329847279342424 0.35945280862154 -0.210867169213304 -0.400904625599103 -0.193590049854461 0.509422832486602 0.748149522478819 -0.29998579709217 -0.00821462301536235 -0.21408472265521 0.625613304374301 -0.456332992557573 0.507136668902287 0.0100531504489158 0.0587779781946628 0.618583141416376 0.0674519317956182 -0.210867169213304 -0.482626123775343 -0.202581524046005 -0.202581524046005 -0.193590049854461 -0.193590049854461 -0.195413760567196 -0.193590049854461 -0.242441017761764 -0.155302783182945 -0.134915053241912 -0.244660822879561 -0.0975364886319852 -0.1324162720735 -0.198848940594811 -0.193590049854461 -0.122453897032493 -0.0975364886319852 -0.151466316725283 -0.1324162720735 -0.119386520626207 -0.168489136687923 -0.0975364886319852 -0.20080793855181 -0.168489136687923 -0.0975364886319852 -0.107346990807583 -0.201250233374926 -0.128356941218887 -0.0224065083596444 -0.193590049854461 -0.122453897032493 -0.20080793855181 -0.168489136687923 -0.211797330583951 -0.20080793855181 -0.198848940594811 -0.205231077395609 -0.123237517766042 -0.0975364886319852 -0.0271101719378714 -0.193590049854461 -0.193590049854461 -0.0975364886319852 -0.21666076721941 -0.193590049854461 -0.0975364886319852 -0.0207802502307928 -0.128356941218887 -0.0975364886319852 -0.0975364886319852 -0.168489136687923 -0.0975364886319852 -0.122453897032493 -0.198848940594811 -0.0975364886319852 -0.193590049854461 -0.168489136687923 -0.198848940594811 -0.0975364886319852 -0.10071006618289 -0.0975364886319852 -0.1324162720735 -0.244660822879561 -0.151382344862508 -0.193590049854461 -0.0975364886319852 -0.201250233374926 -0.205231077395609 -0.111464385373118 -0.198848940594811 -0.20080793855181 -0.0975364886319852 -0.0975364886319852 -0.0975364886319852 -0.107346990807583 -0.20080793855181 -0.261519314055628 -0.0975364886319852 -0.0975364886319852 -0.168489136687923 -0.10071006618289 -0.146842365036298 -0.20080793855181 -0.1324162720735 -0.0975364886319852 -0.20080793855181 -0.0975364886319852 -0.1324162720735 -0.129322019769565 -0.203612982474237 -0.0975364886319852 -0.20080793855181 -0.244660822879561 -0.20080793855181 -0.0439780488204594 -0.193590049854461 0.512597864214976 -0.168489136687923 -0.122453897032493 0.0170260931058134 -0.20080793855181 -0.193590049854461 -0.0975364886319852 -0.0975364886319852 -0.0975364886319852 -0.168489136687923 -0.110629014832203 -0.0975364886319852 -0.193590049854461 -0.0975364886319852 -0.104538709775649 -0.0975364886319852 -0.10071006618289 -0.00209509514382634 -0.244660822879561 -0.168489136687923 -0.244660822879561 -0.0914492515681334 -0.168489136687923 -0.128356941218887 -0.168489136687923 -0.20080793855181 -0.20080793855181 -0.13979335866467 -0.244660822879561 -0.101497690173245 -0.122453897032493 -0.213075090928993 -0.202045804365639 -0.20080793855181 -0.107346990807583 -0.244660822879561 -0.101497690173245 0.574086947977058 -0.400904625599103 0.0858263626129635 -0.0975364886319852 -0.400904625599103 -0.127269231503762 0.629219310770141 0.0982828626211996 -0.0975364886319852 0.40814533182316 0.40814533182316 -0.400904625599103 -0.400904625599103 -0.193590049854461 0.354615345529525 -0.129322019769565 0.0825309553198399 -0.145292574855215 -0.144661164444379 -0.154911551327903 -0.144661164444379 -0.144661164444379 0.126493389873045 -0.224966469340322 -0.193590049854461 0.0679312060524175 -0.219722326951149 -0.193590049854461 -0.0975364886319852 -0.0975364886319852 -0.110161479548975 -0.166074860555813 -0.0135027803871519 -0.00700469212493159 0.536235547851728 0.748149522478819 -0.331584501968087 -0.325644079470321 -0.325644079470321 -0.116431678537387 0.0679312060524175 0.331584501968087 0.363247207344795 0.363247207344795 -0.15997728805427 0.0653402024666023 0.0195747410295602 0.0587779781946628 0.0587779781946628 0.0571544496597178 -0.0367291753220914 -0.345467882309281 -0.331160122509033 -0.331160122509033 -0.424340952468355 -0.0202735885331165 0.509422832486602 -0.378797238897461 -0.329847279342424 -0.329847279342424 0.635721287070491 -0.329847279342424 -0.110629014832203 -0.424340952468355 -0.424340952468355 -0.424340952468355 -0.424340952468355 -0.424340952468355 -0.439357047500893 0.102111941180298 -0.316703512816409 -0.445080371776902 -0.264829593176247 -0.119862736771665 -0.0131503722265631 -0.22773379131956 0.0804567619301969 -0.0185489406601137 -0.0159846786325523 -0.0202735885331165 -0.0202735885331165 -0.0420344726660978 -0.0150609498965938 -0.0297727545484199 -0.193590049854461 -0.22955582970201 -0.193590049854461 -0.193590049854461 -0.403377335844276 -0.247505176656017 -0.129322019769565 -0.0239920126394477 -0.0975364886319852 -0.0975364886319852 -0.325644079470321 -0.400904625599103 -0.213974374855611 -0.121423200950342 -0.107346990807583
0.0912097685679664 0.392062388670393 0.983270900682193 1 0.99578860891957 0.0886239059454522 0.0257188642051613 -0.1062777484121 -0.0884541851608987 -0.191168695018512 -0.166381735061492 -0.166381735061492 -0.103231177127928 -0.119815871516822 -0.130760056885869 -0.117733039383076 -0.191168695018512 -0.105265515470914 -0.100098359213658 -0.153310112897128 -0.279460206387549 -0.191168695018512 -0.166381735061492 -0.0953674152499675 -0.109245306835529 -0.166381735061492 -0.130760056885869 -0.0953674152499675 -0.166381735061492 0.974916204515077 0.99578860891957 0.389698003081384 0.389698003081384 0.974916204515077 0.389698003081384 0.628783925358186 0.389698003081384 0.389698003081384 0.389698003081384 0.386706869923509 -0.0953674152499675 -0.0953674152499675 -0.0953674152499675 -0.168444566529634 -0.0953674152499675 -0.0953674152499675 -0.0953674152499675 -0.0953674152499675 -0.140398705561664 0.0928661889107424 -0.145005713457509 -0.0953674152499675 -0.0953674152499675 -0.0953674152499675 -0.0953674152499675 -0.156005059807062 0.280346168894681 -0.280533886569412 -0.279460206387549 0.389698003081384 -0.0953674152499675 -0.119815871516822 -0.119815871516822 -0.119815871516822 -0.0953674152499675 1 -0.122801005708089 0.091163572466062 -0.135687571092805 -0.119815871516822 -0.150692720853576 -0.279460206387549 -0.0953674152499675 -0.0953674152499675 -0.279460206387549 -0.279460206387549 0.0129878063942095 0.99578860891957 -0.0286933089284881 -0.191168695018512 -0.0275751879465288 -0.0900910433567239 0.997897317487735 0.989465940357067 0.989465940357067 0.726629430595727 0.0410288307795915 0.528138161946716 0.641544571873469 -0.133227584196602 0.0912097685679664 -0.48175067963349 -0.109245306835529 -0.119815871516822 -0.0953674152499675 -0.0953674152499675 -0.0953674152499675 0.00329627816544857 -0.250226591880534 0.0460248332115082 -0.128250244225021 -0.121212581899663 0.0107192388256078 -0.154983925706931 -0.0215261148818199 -0.0345761546982381 -0.0409010790277481 -0.397111500186864 -0.255740485332258 -0.193480146465986 -0.262830293451489 0.096125354017138 -0.191168695018512 0.658843506620292 -0.191168695018512 0.976976178175691 -0.486135143540166 -0.402408453860584 -0.149119518181254 -0.125711481714309 0.736499014300985 0.997897317487735 0.987343655514652 -0.149119518181254 -0.149119518181254 -0.0900910433567239 -0.149119518181254 -0.149119518181254 -0.149119518181254 -0.0632825425588487 -0.0953674152499675 -0.248911431392986 0.0937007942933218 -0.279460206387549 0.033046170866313 -0.280533886569412 0.658843506620292 -0.300267847839313 0.961872305441 0.618794588916262 0.389698003081384 0.379127989042705 0.120611109415511 0.131349452932819 0.0293602095919741 0.0323400825840003 0.0263380144070047 -0.10804670424233 0.0740085343975881 0.00385282956678129 -0.378707964277806 -0.0953674152499675 -0.191168695018512 -0.343691782271506 -0.0992203871222469 -0.200047707079217 -0.28109905123703 -0.0817617055375538 -0.0953674152499675 -0.130760056885869 -0.166381735061492 0.645290607414626 -0.397111500186864 -0.191168695018512 -0.192969595412447 -0.48492600292606 0.0128167676603582 0.0371393581630242 -0.268999656831162 -0.443097205301365 -0.28109905123703 -0.279460206387549 -0.109245306835529 -0.109245306835529 -0.115540601608633 -0.1062777484121 -0.0273882793156651 -0.0968709072021737 -0.32572166800258 -0.32572166800258 -0.32572166800258 -0.32572166800258 0.379562069586588 -0.258675131330085 -0.3958902544851 -0.191168695018512 0.501900972182769 0.738641193114375 -0.301869583683103 -0.0259160902340544 -0.239902147916861 0.647381462724871 -0.480218838744345 0.522668193917844 0.0107255920385747 0.0590558868872092 0.632947714258474 0.0674934412742895 -0.258675131330085 -0.48175067963349 -0.200047707079217 -0.200047707079217 -0.191168695018512 -0.191168695018512 -0.192969595412447 -0.191168695018512 -0.252784867588188 -0.194634915257878 -0.133227584196602 -0.279460206387549 -0.0953674152499675 -0.130760056885869 -0.247268633986977 -0.191168695018512 -0.119815871516822 -0.0953674152499675 -0.212000849819014 -0.130760056885869 -0.116750100006152 -0.166381735061492 -0.0953674152499675 -0.198296304955585 -0.166381735061492 -0.0953674152499675 -0.105265515470914 -0.248911431392986 -0.125711481714309 -0.0176366289004505 -0.191168695018512 -0.119815871516822 -0.198296304955585 -0.166381735061492 -0.260134838231956 -0.198296304955585 -0.247268633986977 -0.253167185598236 -0.169452290698133 -0.0953674152499675 -0.023984929381343 -0.191168695018512 -0.191168695018512 -0.0953674152499675 -0.223497761977382 -0.191168695018512 -0.0953674152499675 -0.0153321379979238 -0.125711481714309 -0.0953674152499675 -0.0953674152499675 -0.166381735061492 -0.0953674152499675 -0.119815871516822 -0.247268633986977 -0.0953674152499675 -0.191168695018512 -0.166381735061492 -0.247268633986977 -0.0953674152499675 -0.0985217401559582 -0.0953674152499675 -0.130760056885869 -0.279460206387549 -0.149488908846114 -0.191168695018512 -0.0953674152499675 -0.248911431392986 -0.253167185598236 -0.109282260165827 -0.247268633986977 -0.198296304955585 -0.0953674152499675 -0.0953674152499675 -0.0953674152499675 -0.105265515470914 -0.198296304955585 -0.298514709947485 -0.0953674152499675 -0.0953674152499675 -0.166381735061492 -0.0985217401559582 -0.145005713457509 -0.198296304955585 -0.130760056885869 -0.0953674152499675 -0.198296304955585 -0.0953674152499675 -0.130760056885869 -0.126589624342153 -0.250542242163461 -0.0953674152499675 -0.198296304955585 -0.279460206387549 -0.198296304955585 -0.0409010790277481 -0.191168695018512 0.519090461328191 -0.166381735061492 -0.119815871516822 0.0200361573076903 -0.198296304955585 -0.191168695018512 -0.0953674152499675 -0.0953674152499675 -0.0953674152499675 -0.166381735061492 -0.109245306835529 -0.0953674152499675 -0.191168695018512 -0.0953674152499675 -0.103231177127928 -0.0953674152499675 -0.0985217401559582 -0.00638477715174293 -0.279460206387549 -0.166381735061492 -0.279460206387549 -0.0891819437701552 -0.166381735061492 -0.125711481714309 -0.166381735061492 -0.198296304955585 -0.198296304955585 -0.138044873526665 -0.279460206387549 -0.0992203871222469 -0.119815871516822 -0.260134838231956 -0.250226591880534 -0.198296304955585 -0.105265515470914 -0.279460206387549 -0.0992203871222469 0.58881302483515 -0.3958902544851 0.0727660124694088 -0.0953674152499675 -0.3958902544851 -0.124443515376859 0.65105685676548 0.0960216652271203 -0.0953674152499675 0.386706869923509 0.386706869923509 -0.3958902544851 -0.3958902544851 -0.191168695018512 0.374971197167393 -0.126589624342153 0.096125354017138 -0.141575394820145 -0.14103688871889 -0.15144656414883 -0.14103688871889 -0.14103688871889 0.123699510703657 -0.268419590835251 -0.191168695018512 0.0897072550647001 -0.216974118975951 -0.191168695018512 -0.0953674152499675 -0.0953674152499675 -0.135655148697014 -0.163203590760776 -0.0196512699830641 -0.0214968988265804 0.529406712137228 0.738641193114375 -0.355621515885542 -0.349730516701406 -0.349730516701406 -0.114095447600561 0.0897072550647001 0.355621515885541 0.383092109955456 0.383092109955456 -0.156265886565231 0.0428170978858348 0.0144719279559982 0.0590558868872092 0.0590558868872092 0.0573476798959209 -0.0384990882034238 -0.341146894076035 -0.327018090598231 -0.327018090598231 -0.455196759942952 -0.0292886746380424 0.501900972182769 -0.382404484429054 -0.32572166800258 -0.32572166800258 0.657476253127987 -0.32572166800258 -0.109245306835529 -0.455196759942952 -0.455196759942952 -0.455196759942952 -0.455196759942952 -0.455196759942952 -0.464908598066055 0.0886239059454522 -0.310692693085738 -0.470118580966432 -0.269239878715306 -0.117548788590241 -0.0361178201808673 -0.251903582161844 0.0707837313668046 -0.0183704671557382 -0.0242172703358456 -0.0292886746380424 -0.0292886746380424 -0.0439673558452723 -0.0245074299643334 -0.0342703975634116 -0.191168695018512 -0.226684627805078 -0.191168695018512 -0.191168695018512 -0.39833203695834 -0.282175526738197 -0.126589624342153 -0.0462121797482931 -0.0953674152499675 -0.0953674152499675 -0.349730516701406 -0.3958902544851 -0.220953443493787 -0.121149214258588 -0.105265515470914
0.0840146859200842 0.392062388670393 0.979041992473907 0.99578860891957 1 0.0886239059454522 0.0257188642051613 -0.1062777484121 -0.0884541851608987 -0.191168695018512 -0.166381735061492 -0.166381735061492 -0.103231177127928 -0.119815871516822 -0.130760056885869 -0.117733039383076 -0.191168695018512 -0.105265515470914 -0.100098359213658 -0.153310112897128 -0.279460206387549 -0.191168695018512 -0.166381735061492 -0.0953674152499675 -0.109245306835529 -0.166381735061492 -0.130760056885869 -0.0953674152499675 -0.166381735061492 0.970676315354225 1 0.389698003081384 0.389698003081384 0.970676315354225 0.389698003081384 0.628783925358186 0.389698003081384 0.389698003081384 0.389698003081384 0.386706869923509 -0.0953674152499675 -0.0953674152499675 -0.0953674152499675 -0.168444566529634 -0.0953674152499675 -0.0953674152499675 -0.0953674152499675 -0.0953674152499675 -0.140398705561664 0.0928661889107424 -0.145005713457509 -0.0953674152499675 -0.0953674152499675 -0.0953674152499675 -0.0953674152499675 -0.156005059807062 0.280346168894681 -0.280533886569412 -0.279460206387549 0.389698003081384 -0.0953674152499675 -0.119815871516822 -0.119815871516822 -0.119815871516822 -0.0953674152499675 0.99578860891957 -0.122801005708089 0.091163572466062 -0.135687571092805 -0.119815871516822 -0.150692720853576 -0.279460206387549 -0.0953674152499675 -0.0953674152499675 -0.279460206387549 -0.279460206387549 0.0176889675586365 1 -0.0286933089284881 -0.191168695018512 -0.0275751879465288 -0.0900910433567239 0.997897317487735 0.993686367852341 0.993686367852341 0.721845679838592 0.0410288307795915 0.534077872292342 0.636449672925136 -0.133227584196602 0.0840146859200842 -0.48175067963349 -0.109245306835529 -0.119815871516822 -0.0953674152499675 -0.0953674152499675 -0.0953674152499675 0.0114023349298949 -0.250226591880534 0.0460248332115082 -0.128250244225021 -0.121212581899663 0.0187127390422323 -0.154983925706931 -0.0215261148818199 -0.0345761546982381 -0.0409010790277481 -0.397111500186864 -0.255740485332258 -0.194185171764092 -0.262830293451489 0.096125354017138 -0.191168695018512 0.658843506620292 -0.191168695018512 0.972738162735265 -0.486135143540166 -0.402408453860584 -0.149119518181254 -0.125711481714309 0.731748523440661 0.997897317487735 0.991569835795922 -0.149119518181254 -0.149119518181254 -0.0900910433567239 -0.149119518181254 -0.149119518181254 -0.149119518181254 -0.0678563362057534 -0.0953674152499675 -0.248911431392986 0.0937007942933218 -0.279460206387549 0.033046170866313 -0.280533886569412 0.658843506620292 -0.300267847839313 0.966140828557835 0.618794588916262 0.389698003081384 0.379127989042705 0.113658496687276 0.124510343128939 0.0329306633504809 0.0358874595051563 0.0263380144070047 -0.10804670424233 0.0740085343975881 0.00385282956678129 -0.378707964277806 -0.0953674152499675 -0.191168695018512 -0.343691782271506 -0.0992203871222469 -0.200047707079217 -0.28109905123703 -0.0817617055375538 -0.0953674152499675 -0.130760056885869 -0.166381735061492 0.640200112543153 -0.397111500186864 -0.191168695018512 -0.192969595412447 -0.48492600292606 0.0128167676603582 0.0371393581630242 -0.268999656831162 -0.443097205301365 -0.28109905123703 -0.279460206387549 -0.109245306835529 -0.109245306835529 -0.115540601608633 -0.1062777484121 -0.0273882793156651 -0.0968709072021737 -0.32572166800258 -0.32572166800258 -0.32572166800258 -0.32572166800258 0.379562069586588 -0.258675131330085 -0.3958902544851 -0.191168695018512 0.496034419837558 0.733896001600886 -0.301869583683103 -0.0259160902340544 -0.239902147916861 0.652432046850807 -0.480218838744345 0.522668193917844 0.00686048297018292 0.0590558868872092 0.632947714258474 0.0674934412742895 -0.258675131330085 -0.48175067963349 -0.200047707079217 -0.200047707079217 -0.191168695018512 -0.191168695018512 -0.192969595412447 -0.191168695018512 -0.252784867588188 -0.194634915257878 -0.133227584196602 -0.279460206387549 -0.0953674152499675 -0.130760056885869 -0.247268633986977 -0.191168695018512 -0.119815871516822 -0.0953674152499675 -0.212000849819014 -0.130760056885869 -0.116750100006152 -0.166381735061492 -0.0953674152499675 -0.198296304955585 -0.166381735061492 -0.0953674152499675 -0.105265515470914 -0.248911431392986 -0.125711481714309 -0.0176366289004505 -0.191168695018512 -0.119815871516822 -0.198296304955585 -0.166381735061492 -0.260134838231956 -0.198296304955585 -0.247268633986977 -0.253167185598236 -0.169452290698133 -0.0953674152499675 -0.023984929381343 -0.191168695018512 -0.191168695018512 -0.0953674152499675 -0.223497761977382 -0.191168695018512 -0.0953674152499675 -0.0153321379979238 -0.125711481714309 -0.0953674152499675 -0.0953674152499675 -0.166381735061492 -0.0953674152499675 -0.119815871516822 -0.247268633986977 -0.0953674152499675 -0.191168695018512 -0.166381735061492 -0.247268633986977 -0.0953674152499675 -0.0985217401559582 -0.0953674152499675 -0.130760056885869 -0.279460206387549 -0.149488908846114 -0.191168695018512 -0.0953674152499675 -0.248911431392986 -0.253167185598236 -0.109282260165827 -0.247268633986977 -0.198296304955585 -0.0953674152499675 -0.0953674152499675 -0.0953674152499675 -0.105265515470914 -0.198296304955585 -0.298514709947485 -0.0953674152499675 -0.0953674152499675 -0.166381735061492 -0.0985217401559582 -0.145005713457509 -0.198296304955585 -0.130760056885869 -0.0953674152499675 -0.198296304955585 -0.0953674152499675 -0.130760056885869 -0.126589624342153 -0.250542242163461 -0.0953674152499675 -0.198296304955585 -0.279460206387549 -0.198296304955585 -0.0409010790277481 -0.191168695018512 0.511697011302701 -0.166381735061492 -0.119815871516822 0.0200361573076903 -0.198296304955585 -0.191168695018512 -0.0953674152499675 -0.0953674152499675 -0.0953674152499675 -0.166381735061492 -0.109245306835529 -0.0953674152499675 -0.191168695018512 -0.0953674152499675 -0.103231177127928 -0.0953674152499675 -0.0985217401559582 -0.00638477715174293 -0.279460206387549 -0.166381735061492 -0.279460206387549 -0.0891819437701552 -0.166381735061492 -0.125711481714309 -0.166381735061492 -0.198296304955585 -0.198296304955585 -0.138044873526665 -0.279460206387549 -0.0992203871222469 -0.119815871516822 -0.260134838231956 -0.250226591880534 -0.198296304955585 -0.105265515470914 -0.279460206387549 -0.0992203871222469 0.58881302483515 -0.3958902544851 0.0727660124694088 -0.0953674152499675 -0.3958902544851 -0.124443515376859 0.65611073822345 0.0960216652271203 -0.0953674152499675 0.386706869923509 0.386706869923509 -0.3958902544851 -0.3958902544851 -0.191168695018512 0.374971197167393 -0.126589624342153 0.096125354017138 -0.141575394820145 -0.14103688871889 -0.15144656414883 -0.14103688871889 -0.14103688871889 0.123699510703657 -0.268419590835251 -0.191168695018512 0.0825602062473841 -0.216974118975951 -0.191168695018512 -0.0953674152499675 -0.0953674152499675 -0.135655148697014 -0.163203590760776 -0.0234185211298367 -0.0171108707726686 0.529406712137228 0.733896001600886 -0.355621515885542 -0.349730516701406 -0.349730516701406 -0.114095447600561 0.0825602062473841 0.355621515885541 0.383092109955456 0.383092109955456 -0.156265886565231 0.0498901460362841 0.0144719279559982 0.0590558868872092 0.0590558868872092 0.0573476798959209 -0.0384990882034238 -0.341146894076035 -0.327018090598231 -0.327018090598231 -0.455196759942952 -0.0292886746380424 0.496034419837558 -0.382404484429054 -0.32572166800258 -0.32572166800258 0.662513824116024 -0.32572166800258 -0.109245306835529 -0.455196759942952 -0.455196759942952 -0.455196759942952 -0.455196759942952 -0.455196759942952 -0.464908598066055 0.0886239059454522 -0.310692693085738 -0.470118580966432 -0.269239878715306 -0.117548788590241 -0.0289271348228742 -0.251903582161844 0.0639204504294364 -0.0220491539888277 -0.0242172703358456 -0.0292886746380424 -0.0292886746380424 -0.0439673558452723 -0.0245074299643334 -0.0342703975634116 -0.191168695018512 -0.226684627805078 -0.191168695018512 -0.191168695018512 -0.39833203695834 -0.282175526738197 -0.126589624342153 -0.0391102302607949 -0.0953674152499675 -0.0953674152499675 -0.349730516701406 -0.3958902544851 -0.220953443493787 -0.121149214258588 -0.105265515470914
-0.237855069421487 0.655877129815024 0.102111941180298 0.0886239059454522 0.0886239059454522 1 0.090938823296397 -0.138786946959656 0.155254665069159 0.0717596107130218 0.161628590658444 0.161628590658444 -0.0958654373858388 0.20299964866008 0.161510103035636 0.145419601171142 0.0717596107130218 0.157475573356961 -0.130717350324977 0.163695307831714 0.392654573758184 0.0717596107130218 0.161628590658444 0.159966431266953 -0.142662248983508 0.161628590658444 0.161510103035636 0.159966431266953 0.161628590658444 0.103107848347007 0.0886239059454522 0.659673712579365 0.659673712579365 0.103107848347007 0.659673712579365 0.508536919502097 0.659673712579365 0.659673712579365 0.659673712579365 0.661193383366295 0.159966431266953 0.159966431266953 0.159966431266953 0.209055421257715 0.159966431266953 0.159966431266953 0.159966431266953 0.159966431266953 0.147847071053633 0.000266636135214648 0.17910582389636 0.159966431266953 0.159966431266953 0.159966431266953 0.159966431266953 -0.185786274221135 0.679931948737457 0.385112187901589 0.392654573758184 0.659673712579365 0.159966431266953 0.20299964866008 0.20299964866008 0.20299964866008 0.159966431266953 0.0886239059454522 0.205508714304741 0.998012472425591 0.184870848073672 0.20299964866008 0.017018486320236 0.392654573758184 0.159966431266953 0.159966431266953 0.392654573758184 0.392654573758184 0.0487888052405527 0.0886239059454522 -0.00715263323582932 0.0717596107130218 -0.00709977350322926 -0.117648906217003 0.092159971371761 0.0917666782271319 0.0917666782271319 -0.115314252001419 -0.00841982506764425 0.635279142910923 0.418144706778521 0.164557903714919 -0.237855069421487 0.588306181954578 -0.142662248983508 0.20299964866008 0.159966431266953 0.159966431266953 0.159966431266953 0.065503334059822 0.324896890839156 0.0173300368529585 -0.128751169731805 0.159966431266953 0.0702089251351282 0.402739802912228 -0.0562806169427348 -0.0389521747504789 -0.0508755843393206 0.389789793545224 0.304455761749661 -0.245671585499918 0.40742273426145 -0.0509224172393452 0.0717596107130218 0.40300820208257 0.0717596107130218 0.102606937004909 0.601565592384038 0.529440361830653 0.0181772238564128 0.188994134341557 -0.109442591292942 0.092159971371761 0.0913396733811928 0.0181772238564128 0.0181772238564128 -0.117648906217003 0.0181772238564128 0.0181772238564128 0.0181772238564128 -0.122151561692892 0.159966431266953 0.323106027036784 0.996029098879171 0.392654573758184 0.0590000173192237 0.39427247487004 0.40300820208257 0.331593124784943 0.0894582165047503 0.498611263697831 0.659673712579365 -0.525828144673769 -0.190495169820751 -0.172810675318177 -0.0409763278154012 -0.0366781079023007 -0.0109317963385814 -0.31048817051398 0.974305531972011 0.00252438801589503 -0.480046246843983 0.159966431266953 0.0717596107130218 0.335431106867347 0.166111566931406 0.0691772061433809 0.39427247487004 -0.0579549162733979 0.159966431266953 -0.114617235719964 -0.21727608444898 0.416260672111828 0.389789793545224 0.0717596107130218 0.0788327360821901 0.59997972445714 0.0231568624612016 -0.080357895399857 0.391095617125521 0.565219447277973 0.39427247487004 0.392654573758184 0.134935860257129 0.134935860257129 -0.203864541920672 0.131270439193949 0.0112379005154355 0.119651448431493 0.393749368366333 0.393749368366333 0.393749368366333 0.393749368366333 -0.528509934718915 0.319506186436922 0.387712334805067 0.0717596107130218 0.2528814497947 -0.112899060876271 0.407825399029558 0.0794785358434546 0.322367155778985 0.401133911488872 0.601678043647689 0.539924225173336 -0.0136595073449187 0.0178019726077367 0.504689653702361 0.0241616113208048 0.319506186436922 0.588306181954578 0.0691772061433809 0.0691772061433809 0.0717596107130218 0.0717596107130218 0.0788327360821901 0.0717596107130218 0.226395455878693 0.29807361460748 -0.119909332681814 0.392654573758184 0.159966431266953 0.161510103035636 0.321309163720182 0.0717596107130218 0.20299964866008 0.159966431266953 0.214196826316243 0.161510103035636 0.200464479038332 0.161628590658444 0.159966431266953 0.0685778600225784 0.161628590658444 0.159966431266953 0.157475573356961 0.323106027036784 0.188994134341557 -0.0047066284498351 0.0717596107130218 0.20299964866008 0.0685778600225784 0.161628590658444 0.321309163720182 0.0685778600225784 0.321309163720182 0.32846106387127 0.347679557704205 0.159966431266953 -0.0442186639271519 0.0717596107130218 0.0717596107130218 0.159966431266953 0.306458871314854 0.0717596107130218 0.159966431266953 -0.0349774705609567 0.188994134341557 0.159966431266953 0.159966431266953 0.161628590658444 0.159966431266953 0.20299964866008 0.321309163720182 0.159966431266953 0.0717596107130218 0.161628590658444 0.321309163720182 0.159966431266953 0.163660499075064 0.159966431266953 0.161510103035636 0.392654573758184 0.184643305038435 0.0717596107130218 0.159966431266953 0.323106027036784 0.32846106387127 0.164759405815384 0.321309163720182 0.0685778600225784 0.159966431266953 0.159966431266953 0.159966431266953 0.157475573356961 0.0685778600225784 0.422648664597208 0.159966431266953 0.159966431266953 0.161628590658444 0.163660499075064 0.17910582389636 0.0685778600225784 -0.114617235719964 0.159966431266953 0.0685778600225784 0.159966431266953 0.161510103035636 0.191284986936169 0.324896890839156 0.159966431266953 0.0685778600225784 0.392654573758184 0.0685778600225784 -0.0508755843393206 0.0717596107130218 0.342340987602863 0.161628590658444 0.20299964866008 0.0852812852922013 0.0685778600225784 0.0717596107130218 0.159966431266953 0.159966431266953 0.159966431266953 0.161628590658444 -0.142662248983508 0.159966431266953 0.0717596107130218 0.159966431266953 -0.134808462906854 0.159966431266953 0.163660499075064 0.214582859782124 0.392654573758184 0.161628590658444 0.392654573758184 0.167221003288586 0.161628590658444 0.188994134341557 0.161628590658444 0.0685778600225784 0.0685778600225784 0.170508045635782 0.392654573758184 0.166111566931406 0.20299964866008 0.309995163440395 0.324896890839156 0.0685778600225784 0.157475573356961 0.392654573758184 0.146814245397621 0.460970455294779 0.387712334805067 0.974442872970394 0.159966431266953 0.387712334805067 0.210452321623294 0.40342258508455 -0.142379079560595 0.159966431266953 0.661193383366295 0.661193383366295 0.387712334805067 0.387712334805067 0.0717596107130218 -0.523381783054422 0.191284986936169 -0.0509224172393452 0.030697160451756 0.0239776215701576 0.01699950181013 0.0239776215701576 0.0239776215701576 -0.0663780978373725 0.271681738163958 0.0717596107130218 -0.241438506049848 -0.283344124163858 0.0717596107130218 0.159966431266953 0.159966431266953 -0.103694554789337 0.0964510262170805 -0.0153789710009494 0.0177251257725938 0.631824494320179 -0.112899060876271 0.485574725010064 0.481191451814973 0.481191451814973 -0.180271287512677 -0.241438506049848 -0.485574725010064 -0.53790684521585 -0.53790684521585 -0.240512459463328 0.0452875371061833 0.0143515571646145 0.0124726859283702 0.0124726859283702 0.0124188070910399 0.0200751453045599 0.332432198407561 0.395416751635985 0.395416751635985 0.562242609484666 0.0359834694813807 0.2528814497947 0.442536254380981 0.393749368366333 0.393749368366333 0.400238359236891 0.393749368366333 0.134935860257129 0.562242609484666 0.562242609484666 0.562242609484666 0.562242609484666 0.562242609484666 0.629454387526255 1 0.429999664147101 0.632044427508622 0.35565875275519 0.128455266834391 0.178341544326933 0.369313130580899 -0.0774030116665925 -0.0324733694173944 0.0872906440504955 0.0359834694813807 0.0359834694813807 0.0200775582468413 0.0288585491719671 0.0230035337381741 0.0717596107130218 -0.296024971226909 0.0717596107130218 0.0717596107130218 0.391305090593511 0.395887490526284 0.191284986936169 0.157888681331751 0.159966431266953 0.159966431266953 0.481191451814973 0.387712334805067 0.31213081152134 0.452518381468638 0.157475573356961
-0.0385292180716422 0.0795214662669546 0.0395880748264261 0.0257188642051613 0.0257188642051613 0.090938823296397 1 -0.0868496334257064 -0.0541127547298639 -0.0519668882980042 -0.0674010876216304 -0.0674010876216304 -0.0842376924337659 -0.0607598441533102 -0.0698002191905391 -0.0587477546846866 -0.0519668882980042 -0.0411280856494679 -0.0770965511932907 -0.0745070485697621 0.0251038691788518 -0.0519668882980042 -0.0674010876216304 -0.041863276417081 -0.0894135809300409 -0.0674010876216304 -0.0698002191905391 -0.041863276417081 -0.0674010876216304 0.0433061972482051 0.0257188642051613 0.0835766830427294 0.0835766830427294 0.0362325680286016 0.0835766830427294 0.0387875142775289 0.0835766830427294 0.0835766830427294 0.0835766830427294 0.0840759688934632 -0.041863276417081 -0.041863276417081 -0.041863276417081 0.0246654285740826 -0.041863276417081 -0.041863276417081 -0.041863276417081 -0.041863276417081 0.0159171337049431 0.189478962284511 0.129840163657145 -0.041863276417081 -0.041863276417081 -0.041863276417081 -0.041863276417081 -0.0561637502429884 0.0236192289255564 0.0252761139918425 0.0251038691788518 0.0835766830427294 -0.041863276417081 -0.0607598441533102 -0.0607598441533102 -0.0559985785758934 -0.041863276417081 0.0257188642051613 -0.0568260732337674 0.087338351639985 -0.0616712592773883 -0.0607598441533102 -0.0491545811842839 0.0251038691788518 -0.041863276417081 -0.041863276417081 0.0243585111536156 0.0243585111536156 0.0127436804674707 0.0257188642051613 -0.352868898179557 -0.0519668882980042 -0.345149896259426 0.0572252906976697 0.0255704759870626 0.0150332676500556 0.0150332676500556 -0.0365313618364878 0.543730819882616 0.071481371973473 0.0589564412411673 -0.0577115987794186 -0.0385292180716422 0.0485832346358795 -0.0567977229662926 -0.0559985785758934 -0.041863276417081 -0.041863276417081 -0.041863276417081 0.261368460592331 0.0753197094373999 0.307078346202832 -0.024406412947552 -0.0321478541706167 0.250551709323115 0.109097734619162 -0.163206347594927 -0.358206455342484 -0.16421447081573 0.0253667601277003 0.0518385501017631 -0.0515972435738126 0.0363487494051301 -0.380864796591706 -0.0519668882980042 0.0412059627036426 -0.0519668882980042 0.0360194736786689 0.0651037141375736 0.020551361195609 -0.0563714414351907 -0.0534360487535672 -0.0398747431426649 0.0255704759870626 0.0149493115075851 -0.0563714414351907 -0.0563714414351907 0.0572252906976697 -0.0563714414351907 -0.0563714414351907 -0.0563714414351907 0.0474281745971063 -0.041863276417081 0.0676184583219397 0.0879622693641161 0.0251038691788518 0.866413733730077 0.0292780763090682 0.0412059627036426 0.0135386557170909 0.00449743646720384 0.0432414479688661 0.0835766830427294 -0.0332745720190687 -0.0307883676496774 -0.0460709653770249 -0.322216516950759 -0.320639666398878 -0.218544858038543 -0.00964764211740971 0.0974373690877013 0.0783019191953303 -0.0518583077114213 -0.041863276417081 -0.0519668882980042 0.0560475402280621 -0.0455926676840515 -0.114003646802504 0.0245225329656295 -0.166400239037393 -0.041863276417081 -0.034524985438067 -0.0534793682450119 0.0585902429432897 0.0253667601277003 -0.0519668882980042 -0.0526278243177078 0.0647120289424509 0.209414906791426 -0.3457509838197 0.0367585763277455 0.0940147274210097 0.0245225329656295 0.0251038691788518 -0.0132719587075001 -0.0132719587075001 -0.0626587607835965 -0.0128558667476993 -0.291567600536272 -0.000464763301285414 0.0527824305006709 0.0527824305006709 0.0527824305006709 0.0527824305006709 -0.0173249138418354 0.0598451945940003 0.0209473117011385 -0.0519668882980042 -0.00807963383007144 -0.0396132497442379 -0.00184538882486096 0.393780991860822 -0.0062225410459396 0.0307936150265672 0.0684720964447802 -0.00613658410226159 0.61996258243045 0.584676303858214 0.0392701894910142 0.562254892909473 0.0598451945940003 0.0485832346358795 -0.114003646802504 -0.114003646802504 -0.0519668882980042 -0.0519668882980042 -0.0526278243177078 -0.0519668882980042 0.0290380744783594 0.0223626342426993 -0.0352927631585985 0.0251038691788518 -0.041863276417081 -0.0698002191905391 0.0697142241213218 -0.0519668882980042 -0.0607598441533102 -0.041863276417081 0.0273935341891113 -0.0698002191905391 -0.0537141449298119 -0.0674010876216304 -0.041863276417081 -0.108755777970825 -0.0674010876216304 -0.041863276417081 -0.0411280856494679 0.0702800971076902 -0.0534360487535672 -0.202929846440477 -0.0519668882980042 -0.0607598441533102 -0.108755777970825 -0.0674010876216304 0.0603406278402338 -0.108755777970825 0.0697142241213218 0.0736673994651367 0.0934983317096143 -0.041863276417081 -0.153110611048748 -0.0519668882980042 -0.0519668882980042 -0.041863276417081 0.0781756224605785 -0.0519668882980042 -0.041863276417081 0.0608141767407952 -0.0534360487535672 -0.041863276417081 -0.041863276417081 -0.0674010876216304 -0.041863276417081 -0.0559985785758934 0.0697142241213218 -0.041863276417081 -0.0519668882980042 -0.0674010876216304 0.0697142241213218 -0.041863276417081 -0.0390315793316651 -0.041863276417081 -0.0698002191905391 0.0251038691788518 0.118710285080145 -0.0519668882980042 -0.041863276417081 0.0702800971076902 0.0736673994651367 -0.0390315793316651 0.0697142241213218 -0.108755777970825 -0.041863276417081 -0.041863276417081 -0.041863276417081 -0.0411280856494679 -0.108755777970825 0.0272846496598346 -0.041863276417081 -0.041863276417081 -0.0674010876216304 -0.0390315793316651 0.129840163657145 -0.108755777970825 -0.034524985438067 -0.041863276417081 -0.108755777970825 -0.041863276417081 -0.0698002191905391 -0.0596197133580693 0.0753197094373999 -0.041863276417081 -0.108755777970825 0.0251038691788518 -0.108755777970825 -0.16421447081573 -0.0519668882980042 -0.0442976401626116 -0.0674010876216304 -0.0559985785758934 0.162558703358439 -0.108755777970825 -0.0519668882980042 -0.041863276417081 -0.041863276417081 -0.041863276417081 -0.0674010876216304 -0.0894135809300409 -0.041863276417081 -0.0519668882980042 -0.041863276417081 -0.0842376924337659 -0.041863276417081 -0.0390315793316651 0.116820001369583 0.0251038691788518 -0.0674010876216304 0.0251038691788518 -0.0305901750297636 -0.0674010876216304 -0.0534360487535672 -0.0674010876216304 -0.108755777970825 -0.108755777970825 0.0248719741732909 0.0251038691788518 -0.0455926676840515 -0.0559985785758934 0.0531253044338461 0.0753197094373999 -0.108755777970825 -0.0411280856494679 0.0251038691788518 -0.0396939285222086 0.0523869484035877 0.0209473117011385 0.0974773337766084 -0.041863276417081 0.0209473117011385 -0.0541944446602679 0.0310327651880042 0.0425971281419316 -0.041863276417081 0.0840759688934632 0.0840759688934632 0.0209473117011385 0.0209473117011385 -0.0519668882980042 -0.0294086670158546 -0.0596197133580693 -0.380864796591706 -0.0402500307155285 -0.0475461132727459 -0.0550851768022644 -0.0475461132727459 -0.0475461132727459 0.068028015290507 0.0782845790220874 -0.0519668882980042 -0.042367354891363 0.00647167241207315 -0.0519668882980042 -0.041863276417081 -0.041863276417081 -0.0360597869133391 -0.0484040588554858 0.464867935596457 0.279318174334533 0.0738120882532711 -0.0396132497442379 0.0418506126164524 0.0420960129104372 0.0420960129104372 -0.000593073306998458 -0.042367354891363 -0.0418506126164526 -0.0169400697625402 -0.0169400697625402 -0.0277365807223199 0.0781272571601155 0.207261270240046 0.578789207416808 0.578789207416808 0.57453474205873 -0.539056395087907 0.0608248132126689 0.0531350250729108 0.0531350250729108 0.0866802861795564 -0.363500874524004 -0.00807963383007144 0.0215074374199195 0.0527824305006709 0.0527824305006709 0.0415267473344809 0.0527824305006709 -0.0111736949877349 0.0866802861795564 0.0866802861795564 0.0866802861795564 0.0866802861795564 0.0866802861795564 0.0578459236394109 0.090938823296397 0.00788793407522045 0.0490832199797202 0.0316867430320737 -0.0483841742538722 0.0602536110400837 -0.0291939080786546 -0.0333291984433508 0.434713181116195 -0.377424824648845 -0.363500874524004 -0.363500874524004 -0.53751119620853 -0.356432175994531 -0.345680954611648 -0.0519668882980042 0.034696363466526 -0.0519668882980042 -0.0519668882980042 0.0255206477584198 0.0294759877170239 -0.0596197133580693 0.0753386031408961 -0.041863276417081 -0.041863276417081 0.0420960129104372 0.0209473117011385 0.0610149510126819 0.110920218935627 -0.0411280856494679
0.107194098415126 -0.0917650110273329 -0.107623869125256 -0.1062777484121 -0.1062777484121 -0.138786946959656 -0.0868496334257064 0.999999999999995 0.0556334396909084 0.0352933423430108 0.0577460663378259 0.0577460663378259 0.913037375996531 0.0597567066791578 0.050234043812152 0.0647433952877942 0.0352933423430108 0.0363663576294383 0.941856227754435 0.0557849617099986 -0.0277493226802153 0.0352933423430108 0.0577460663378259 0.0343205030957391 0.972835826916612 0.0577460663378259 0.050234043812152 0.0343205030957391 0.0577460663378259 -0.108074645132983 -0.1062777484121 -0.0915541005584326 -0.0915541005584326 -0.108074645132983 -0.0915541005584326 -0.070578286473965 -0.0915541005584326 -0.0915541005584326 -0.0915541005584326 -0.0917650110273329 0.0343205030957391 0.0343205030957391 0.0343205030957391 -0.0318309253978512 0.0343205030957391 0.0343205030957391 0.0343205030957391 0.0343205030957391 -0.0240677958667212 -0.0256260805828265 0.0363663576294383 0.0343205030957391 0.0343205030957391 0.0343205030957391 0.0343205030957391 0.0267134613370787 -0.103832913964921 -0.0286649298339413 -0.0277493226802153 -0.0915541005584326 0.0343205030957391 0.0597567066791578 0.0597567066791578 0.0597567066791578 0.0343205030957391 -0.1062777484121 0.0577460663378259 -0.138511104075606 0.0577460663378259 0.0597567066791578 0.0252253025589704 -0.0277493226802153 0.0343205030957391 0.0343205030957391 -0.0277493226802153 -0.0277493226802153 -0.00215713973178098 -0.1062777484121 0.143450017113745 0.0352933423430108 0.142169735058959 0.0366422342832814 -0.10605428004907 -0.106501466474589 -0.106501466474589 -0.1098885086089 -0.0548871155607187 -0.198992981970849 -0.163073462217995 0.0477009492241951 0.107194098415126 -0.0654397213164063 0.0183184466904676 0.0597567066791578 0.0343205030957391 0.0343205030957391 0.0343205030957391 0.0160977104157381 -0.0450914475562516 -0.0392400489769479 0.00344389594876108 0.0343205030957391 0.0160977104157381 -0.0607478235677246 0.00344389594876108 0.113577147486078 0.078040195848678 0.0180180802589623 -0.0438402175519368 -0.036054741442551 0.225129715127807 0.0661040639828025 0.0352933423430108 -0.160087824336167 0.0352933423430108 -0.107849125560359 -0.0766670327391838 -0.0811013559918896 0.0279938155997221 0.0557849617099986 -0.110344742936825 -0.10605428004907 -0.1062777484121 0.0279938155997221 0.0279938155997221 0.0366422342832814 0.0279938155997221 0.0279938155997221 0.0279938155997221 0.0329999184534235 0.0343205030957391 -0.0448428990366992 -0.138235837716417 -0.0277493226802153 -0.0859928106931035 -0.0286649298339413 -0.160087824336167 -0.0350446175363861 -0.10672543614166 -0.0701620187143797 -0.0915541005584326 0.0601171575028672 0.114089746706066 0.117189005843751 0.113354762212088 0.0969689397869955 0.0415903761621145 -0.0435873428335569 -0.141860273632564 0.0605604542795211 0.280632462047033 0.0343205030957391 0.0352933423430108 -0.0198038894559194 0.0304094985749941 0.531262017264786 -0.0286649298339413 0.00164422683308086 0.0343205030957391 0.00164422683308086 -0.0285219270319593 -0.163409872338574 0.0180180802589623 0.0352933423430108 0.0337863713056992 -0.0752175467151579 0.0330797411008268 0.0861513727371373 0.222288402300821 -0.0784450814499346 -0.0286649298339413 -0.0277493226802153 -0.0187273360804617 -0.0187273360804617 -0.0292080351986704 -0.01821862348178 0.154896801451467 -0.0166060592271087 -0.00685039703654637 -0.00685039703654637 -0.00685039703654637 -0.00685039703654637 0.0667991047401158 -0.0443432881503018 0.0189307728238483 0.0352933423430108 0.095798712379203 -0.110116484378653 0.00516503961883822 -0.0724753237737518 -0.0481789037572183 -0.160415895553431 -0.0766670327391838 -0.0659067431793036 -0.11757219617367 -0.0693713892962909 -0.0709942079483857 -0.064578441424292 -0.0443432881503018 -0.0654397213164063 0.531262017264786 0.531262017264786 0.0352933423430108 0.0352933423430108 0.0337863713056992 0.0352933423430108 -0.0433335518797718 -0.0430788266480531 -9.513572794559e-05 -0.0277493226802153 0.0343205030957391 0.050234043812152 -0.0445935178628837 0.0352933423430108 0.0597567066791578 0.0343205030957391 -0.0363421668070514 0.050234043812152 0.0618198360981866 0.0577460663378259 0.0343205030957391 0.53595425510276 0.0577460663378259 0.0343205030957391 0.0363663576294383 -0.0448428990366992 0.0557849617099986 -0.0321466843569152 0.0352933423430108 0.0597567066791578 0.53595425510276 0.0577460663378259 -0.0445935178628837 0.53595425510276 -0.0445935178628837 -0.045586108249813 -0.0482533843340498 0.0343205030957391 0.0406619296947399 0.0352933423430108 0.0352933423430108 0.0343205030957391 0.016544304780847 0.0352933423430108 0.0343205030957391 0.0793258696311055 0.0557849617099986 0.0343205030957391 0.0343205030957391 0.0577460663378259 0.0343205030957391 0.0597567066791578 -0.0445935178628837 0.0343205030957391 0.0352933423430108 0.0577460663378259 -0.0445935178628837 0.0343205030957391 0.0323362764741881 0.0343205030957391 0.050234043812152 -0.0277493226802153 0.0323362764741881 0.0352933423430108 0.0343205030957391 -0.0448428990366992 -0.045586108249813 0.0323362764741881 -0.0445935178628837 0.53595425510276 0.0343205030957391 0.0343205030957391 0.0343205030957391 0.0363663576294383 0.53595425510276 -0.0234760516331679 0.0343205030957391 0.0343205030957391 0.0577460663378259 0.0323362764741881 0.0363663576294383 0.53595425510276 0.00164422683308086 0.0343205030957391 0.53595425510276 0.0343205030957391 0.050234043812152 0.0538706649595287 -0.0450914475562516 0.0343205030957391 0.53595425510276 -0.0277493226802153 0.53595425510276 0.078040195848678 0.0352933423430108 -0.0304925545648509 0.0577460663378259 0.0597567066791578 0.00344389594876108 0.53595425510276 0.0352933423430108 0.0343205030957391 0.0343205030957391 0.0343205030957391 0.0577460663378259 0.972835826916612 0.0343205030957391 0.0352933423430108 0.0343205030957391 0.971333874402774 0.0343205030957391 0.0323362764741881 0.00375024662545577 -0.0277493226802153 0.0577460663378259 -0.0277493226802153 0.0304094985749941 0.0577460663378259 0.0557849617099986 0.0577460663378259 0.53595425510276 0.53595425510276 -0.0236642910858493 -0.0277493226802153 0.0304094985749941 0.0597567066791578 -0.0445935178628837 -0.0450914475562516 0.53595425510276 0.0363663576294383 -0.0277493226802153 0.0304094985749941 -0.0724475198233468 0.0189307728238483 -0.142426971153878 0.0343205030957391 0.0189307728238483 0.0538706649595287 -0.160744869626313 -0.0323362764741912 0.0343205030957391 -0.0917650110273329 -0.0917650110273329 0.0189307728238483 0.0189307728238483 0.0352933423430108 0.0627559515677498 0.0538706649595287 0.0661040639828025 0.021213431969065 0.022532934611433 0.023869984840468 0.022532934611433 0.022532934611433 -0.0106659587201918 -0.048014374171011 0.0352933423430108 0.107561922077826 -0.0371947076220141 0.0352933423430108 0.0343205030957391 0.0343205030957391 -0.00177912790788019 0.0352933423430108 -0.0659090853001826 -0.0765212256216112 -0.198535621342155 -0.110116484378653 -0.0823406729383754 -0.0832020258047587 -0.0832020258047587 -0.0236642910858493 0.107561922077826 0.0823406729385236 0.0695541936962357 0.0695541936962357 -0.0363421668070514 -0.106949659323154 0.0327710224207888 -0.0693713892962909 -0.0693713892962909 -0.0687683600410864 0.0571565800696217 -0.017964904563524 -0.00778385884524351 -0.00778385884524351 -0.0780319352210067 -0.0489665865663961 0.095798712379203 0.0289620906383609 -0.00685039703654637 -0.00685039703654637 -0.160415895553431 -0.00685039703654637 -0.0187273360804617 -0.0780319352210067 -0.0780319352210067 -0.0780319352210067 -0.0780319352210067 -0.0780319352210067 -0.0487494421282973 -0.138786946959656 0.0143615812997944 -0.029067880392804 -0.0122976185200204 -0.0240677958667212 -0.127152453936185 -0.0584809793960868 0.100096721930509 -0.0724963408175123 -0.0508422582825307 -0.0489665865663961 -0.0489665865663961 0.0579151056811359 -0.048014374171011 -0.0465660953650024 0.0352933423430108 -0.0388593279853331 0.0352933423430108 0.0352933423430108 0.017104965971586 -0.0295793117692298 0.0538706649595287 -0.130489102198567 0.0343205030957391 0.0343205030957391 -0.0832020258047587 0.0189307728238483 0.0174974624183226 -0.0493348748450688 0.0363663576294383
-0.13435984870502 -0.108531259128848 -0.0904727695861203 -0.0884541851608987 -0.0884541851608987 0.155254665069159 -0.0541127547298639 0.0556334396909084 1 0.570984700658448 0.658735523394262 0.658735523394262 0.0699562202940011 0.732294785167607 0.842151244652961 0.892821422981962 0.570984700658448 0.575751301187037 0.0109079017773146 0.650669518347484 0.374529728952207 0.570984700658448 0.658735523394262 0.566361905449042 0.0518011122319958 0.658735523394262 0.842151244652961 0.566361905449042 0.658735523394262 -0.0911437517821223 -0.0884541851608987 -0.108281813523196 -0.108281813523196 -0.0911437517821223 -0.108281813523196 -0.0834735397775337 -0.108281813523196 -0.108281813523196 -0.108281813523196 -0.108531259128848 0.566361905449042 0.566361905449042 0.566361905449042 -0.0376467062335577 0.566361905449042 0.566361905449042 0.566361905449042 0.566361905449042 -0.0212273895137477 -0.0275131552730017 -0.0293992364016315 0.566361905449042 0.566361905449042 0.566361905449042 0.566361905449042 0.0235339025147657 0.20751917810447 0.372941578029294 0.374529728952207 -0.108281813523196 0.566361905449042 0.732294785167607 0.732294785167607 0.764802629432775 0.566361905449042 -0.0884541851608987 0.75546511783893 0.155563852515615 0.723287534313231 0.732294785167607 0.425404926638291 0.374529728952207 0.566361905449042 0.566361905449042 0.395397571924814 0.395397571924814 -0.00702889593914289 -0.0884541851608987 0.112548470255157 0.570984700658448 0.11118377241681 -0.0182655415304725 -0.0881168630348487 -0.0887912415056994 -0.0887912415056994 -0.0908601789155716 -0.0445060260346794 0.0314810258863706 0.080839720814189 0.826351080786921 -0.13435984870502 0.239198952541833 -0.0221489796839471 0.764802629432775 0.566361905449042 0.566361905449042 0.566361905449042 -0.0414369452003326 -0.0533300385891592 -0.0509496947209403 -0.0260021426648356 0.566361905449042 -0.0414369452003326 -0.0624343406986272 -0.0124195923611342 0.0863782274277294 0.086714439542292 0.257219625403935 -0.0518501982196366 -0.00938175891531857 0.189036383216176 0.0159824482355965 0.570984700658448 0.0871763813242551 0.570984700658448 -0.0908083705395031 0.234809768178138 0.213464698147619 0.404979493197435 0.746443083805296 -0.0915661149397836 -0.0881168630348487 -0.0884541851608987 0.404979493197435 0.404979493197435 -0.0182655415304725 0.404979493197435 0.404979493197435 0.404979493197435 -0.0189645997983015 0.566361905449042 -0.0530360781408388 0.15587362381668 0.374529728952207 -0.03702086201144 0.393775053965746 0.0871763813242551 0.301698597544778 -0.126225081170423 -0.0829812163573488 -0.108281813523196 -0.201967122057907 -0.123932251139127 -0.117712269690829 0.0615518763126601 0.0620746232021709 0.00741240527754864 -0.0515511211391603 0.151891156096335 0.0850693488895409 -0.0760097639446465 0.566361905449042 0.570984700658448 -0.0696819160802227 0.584188491130594 0.489382997669793 0.393775053965746 -0.0142845153918693 0.566361905449042 -0.0265109955505678 -0.0337331257186619 0.0801068072153713 0.257219625403935 0.570984700658448 0.565472348031443 0.235350692484173 0.0391236911883514 0.0558496611044216 0.185442364363376 -0.0927776651134545 0.372941578029294 0.374529728952207 -0.0221489796839471 -0.0221489796839471 -0.00789038238395877 -0.0215473209661937 0.105694518799878 -0.0196401275051225 -0.0660385586913308 -0.0660385586913308 -0.0660385586913308 -0.0660385586913308 -0.198926927465174 -0.0524451840956238 0.25818460398801 0.570984700658448 0.0371392947309206 -0.0912133051705382 0.191485140922219 -0.0142733693424266 0.36521754543117 0.0864947626539195 0.234809768178138 0.248797407423043 0.00474326426464514 -0.0701077502567044 -0.0839654536433135 -0.0639970102759066 -0.0524451840956238 0.239198952541833 0.489382997669793 0.489382997669793 0.570984700658448 0.570984700658448 0.565472348031443 0.570984700658448 -0.0512509604192836 0.0253630324865522 -0.0270112752775191 0.374529728952207 0.566361905449042 0.842151244652961 -0.0527411329052434 0.570984700658448 0.732294785167607 0.566361905449042 -0.0429821898224919 0.842151244652961 0.708706088778398 0.658735523394262 0.566361905449042 0.493990762287469 0.658735523394262 0.566361905449042 0.575751301187037 -0.0530360781408388 0.746443083805296 -0.0380201570403991 0.570984700658448 0.732294785167607 0.493990762287469 0.658735523394262 -0.0527411329052434 0.493990762287469 -0.0527411329052434 -0.0539150779991998 -0.057069688112855 0.566361905449042 0.0961772562541313 0.570984700658448 0.570984700658448 0.566361905449042 -0.0668258125024356 0.570984700658448 0.566361905449042 0.0684604166177113 0.746443083805296 0.566361905449042 0.566361905449042 0.658735523394262 0.566361905449042 0.764802629432775 -0.0527411329052434 0.566361905449042 0.570984700658448 0.658735523394262 -0.0527411329052434 0.566361905449042 0.593258456944025 0.566361905449042 0.842151244652961 0.374529728952207 -0.0303081834901412 0.570984700658448 0.566361905449042 -0.0530360781408388 -0.0539150779991998 0.593258456944025 -0.0527411329052434 0.493990762287469 0.566361905449042 0.566361905449042 0.566361905449042 0.575751301187037 0.493990762287469 0.340190761593865 0.566361905449042 0.566361905449042 0.658735523394262 0.593258456944025 -0.0293992364016315 0.493990762287469 -0.0265109955505678 0.566361905449042 0.493990762287469 0.566361905449042 0.842151244652961 0.737718946845649 -0.0533300385891592 0.566361905449042 0.493990762287469 0.374529728952207 0.493990762287469 0.086714439542292 0.570984700658448 -0.0652473854775009 0.658735523394262 0.764802629432775 -0.0260021426648356 0.493990762287469 0.570984700658448 0.566361905449042 0.566361905449042 0.566361905449042 0.658735523394262 0.0518011122319958 0.566361905449042 0.570984700658448 0.566361905449042 0.00802706083580805 0.566361905449042 0.593258456944025 -0.0376467062335577 0.374529728952207 0.658735523394262 0.374529728952207 0.584450449600043 0.658735523394262 0.746443083805296 0.658735523394262 0.493990762287469 0.493990762287469 -0.0195611490078899 0.374529728952207 0.584188491130594 0.764802629432775 -0.0527411329052434 -0.0533300385891592 0.493990762287469 0.575751301187037 0.374529728952207 0.584188491130594 -0.0856842979602304 0.25818460398801 0.151286801872047 0.566361905449042 0.25818460398801 0.737718946845652 0.0858076610220315 -0.557363702524515 0.566361905449042 -0.108531259128848 -0.108531259128848 0.25818460398801 0.25818460398801 0.570984700658448 -0.200746140598281 0.737718946845649 0.0159824482355965 0.414388366061309 0.418159552989952 0.421456141331799 0.418159552989952 0.418159552989952 -0.497795674481836 -0.0567870087599201 0.570984700658448 -0.133963931289591 -0.0439904970963746 0.570984700658448 0.566361905449042 0.566361905449042 -0.0275034527298865 0.628729580847234 -0.0273428924641693 -0.0512196132695686 0.0323440385281927 -0.0912133051705382 -0.0411380051598789 -0.0416084646626791 -0.0416084646626791 0.0599594518797924 -0.133963931289591 0.0411380051598781 -0.217992197992096 -0.217992197992096 -0.0107354858845051 -0.0985368853072367 0.0387585669794174 -0.0701077502567044 -0.0701077502567044 -0.0693405456537461 0.0472819312057778 -0.0691659517923988 -0.0663014023645721 -0.0663014023645721 -0.0922890335541302 -0.0579131984598118 0.0371392947309206 0.269177624448307 -0.0660385586913308 -0.0660385586913308 0.0864947626539195 -0.0660385586913308 -0.0221489796839471 -0.0922890335541302 -0.0922890335541302 -0.0922890335541302 -0.0922890335541302 -0.0922890335541302 0.226523460851345 0.155254665069159 0.341970994803167 0.24144810845419 -0.0510869651540122 -0.0212273895137477 -0.0589299989850716 0.327739682890447 -0.140275492210618 -0.0248972666856398 -0.0283857056925323 -0.0579131984598118 -0.0579131984598118 0.048208840557417 -0.0567870087599201 -0.055074117096463 0.570984700658448 -0.0459592577599394 0.570984700658448 0.570984700658448 0.256260037261832 0.392168655955172 0.737718946845649 -0.0643978133998587 0.566361905449042 0.566361905449042 -0.0416084646626791 0.25818460398801 -0.0665638179108531 -0.0777801689838058 0.575751301187037
-0.131031434363008 -0.165063690834245 -0.193590049854461 -0.191168695018512 -0.191168695018512 0.0717596107130218 -0.0519668882980042 0.0352933423430108 0.570984700658448 1 0.870339858967915 0.870339858967915 0.0403019934269662 0.79355569442253 0.684003502106893 0.615859408213632 1 0.658594219001857 0.0082000844389973 0.859378913162086 0.379554989849637 1 0.870339858967915 0.647196113570461 0.030568386841882 0.870339858967915 0.684003502106893 0.647196113570461 0.870339858967915 -0.194400889963799 -0.191168695018512 -0.164684312462874 -0.164684312462874 -0.194400889963799 -0.164684312462874 -0.126953752064382 -0.164684312462874 -0.164684312462874 -0.164684312462874 -0.165063690834245 0.647196113570461 0.647196113570461 0.647196113570461 -0.0572563547916306 0.647196113570461 0.647196113570461 0.647196113570461 0.647196113570461 -0.0432923090351204 0.00169134943112548 -0.0447128920010111 0.647196113570461 0.647196113570461 0.647196113570461 0.647196113570461 -0.0311703270683056 0.127326074272017 0.391445569140277 0.379554989849637 -0.164684312462874 0.647196113570461 0.79355569442253 0.79355569442253 0.771457117807767 0.647196113570461 -0.191168695018512 0.783153616587766 0.0727664776952654 0.826816287153546 0.79355569442253 0.59042220732215 0.379554989849637 0.647196113570461 0.647196113570461 0.36642149898752 0.36642149898752 -0.0248497650383571 -0.191168695018512 0.0785623432551599 1 0.0765171588646215 -0.0185310869258259 -0.190766727946604 -0.191571111241071 -0.191571111241071 -0.197663604114349 -0.0397030262503514 0.164684312462874 0.200958647563381 0.669817652681159 -0.131031434363008 0.338681670843665 -0.033686076842659 0.771457117807767 0.647196113570461 0.647196113570461 0.647196113570461 -0.0554950362300373 -0.0750719591902831 -0.0390539163838211 0.122169963460294 0.647196113570461 -0.0554950362300373 0.00152877256320027 0.0330311989020425 0.0557597706561244 0.0677084772367387 0.481398032866226 -0.0788582492944236 -0.0496193815744502 0.392549035147262 -0.0356157952964237 1 0.204706526287664 1 -0.193995233247849 0.331812909589448 0.266930804904443 0.582874986538958 0.773113593540668 -0.198484262459069 -0.190766727946604 -0.191168695018512 0.582874986538958 0.582874986538958 -0.0185310869258259 0.582874986538958 0.582874986538958 0.582874986538958 0.0176274672071606 0.647196113570461 -0.0806618376638151 0.0737710132036638 0.379554989849637 -0.0425503109937963 0.364374689776164 0.204706526287664 0.487711798558415 -0.191973980041148 -0.126204984184306 -0.164684312462874 -0.205957561923509 -0.191705051028369 -0.185416994626887 0.00389675003530263 0.00482031980064014 -0.0566838963622635 -0.0462256597048264 0.190133854691792 0.00201487905350289 -0.0984854970318474 0.647196113570461 1 0.0420565469760655 0.649991198067727 0.696572081993527 0.378265844749353 -0.00017547026912373 0.647196113570461 0.116851687040986 -0.0189024943630743 0.20054493618909 0.481398032866226 1 0.990667439655009 0.33266113666325 0.00513062504318663 0.0237343532291711 0.387411639375883 -0.141104267595656 0.377473155992558 0.379554989849637 -0.033686076842659 -0.033686076842659 -0.000233871888899033 -0.0327710224207837 0.0489010546600009 -0.0259334313452827 -0.100437130486288 -0.100437130486288 -0.100437130486288 -0.100437130486288 -0.201153607732304 -0.0797631550835336 0.482883053706764 1 0.142545410562048 -0.198073678951753 0.235277727648277 -0.0127132798323073 0.437687140993551 0.204287875012307 0.331812909589448 0.265397596161027 0.0241239815858273 -0.0632588088953677 -0.127701897058827 -0.0653796863860246 -0.0797631550835336 0.338681670843665 0.696572081993527 0.696572081993527 1 1 0.990667439655009 1 0.115565372001375 0.00934399891875224 0.111755407108056 0.379554989849637 0.647196113570461 0.684003502106893 -0.0802132595345957 1 0.79355569442253 0.647196113570461 -0.0653710179830827 0.684003502106893 0.781985152659975 0.870339858967915 0.647196113570461 0.684366589742259 0.870339858967915 0.647196113570461 0.658594219001857 -0.0732904936768725 0.773113593540668 -0.000182921871564422 1 0.79355569442253 0.684366589742259 0.870339858967915 -0.0802132595345957 0.684366589742259 -0.0802132595345957 -0.0608905500280824 -0.086796499278459 0.647196113570461 0.0427241253708553 1 1 0.647196113570461 -0.0443474001774787 1 0.647196113570461 0.0169877774147483 0.773113593540668 0.647196113570461 0.647196113570461 0.870339858967915 0.647196113570461 0.771457117807767 -0.0802132595345957 0.647196113570461 1 0.870339858967915 -0.0802132595345957 0.647196113570461 0.636412235300216 0.647196113570461 0.684003502106893 0.379554989849637 -0.0460952970556162 1 0.647196113570461 -0.0732904936768725 -0.0608905500280824 0.660776094158104 -0.0802132595345957 0.684366589742259 0.647196113570461 0.647196113570461 0.647196113570461 0.658594219001857 0.684366589742259 0.334797665388078 0.647196113570461 0.647196113570461 0.870339858967915 0.636412235300216 -0.0447128920010111 0.684366589742259 0.116851687040986 0.647196113570461 0.684366589742259 0.647196113570461 0.684003502106893 0.763355273259303 -0.0750719591902831 0.647196113570461 0.684366589742259 0.379554989849637 0.684366589742259 0.0677084772367387 1 -0.0992338460886663 0.870339858967915 0.771457117807767 -0.0395462991243941 0.684366589742259 1 0.647196113570461 0.647196113570461 0.647196113570461 0.870339858967915 0.030568386841882 0.647196113570461 1 0.647196113570461 0.0039124694265612 0.647196113570461 0.636412235300216 -0.0572563547916306 0.379554989849637 0.870339858967915 0.379554989849637 0.625933945732145 0.870339858967915 0.773113593540668 0.870339858967915 0.684366589742259 0.684366589742259 -0.0425664987545442 0.379554989849637 0.649991198067727 0.771457117807767 -0.0802132595345957 -0.0750719591902831 0.684366589742259 0.658594219001857 0.379554989849637 0.625933945732145 -0.0875886634629304 0.482883053706764 0.188763125570807 0.647196113570461 0.482883053706764 0.784731138566334 0.203869787552101 -0.63626240857757 0.647196113570461 -0.165063690834245 -0.165063690834245 0.482883053706764 0.482883053706764 1 -0.204031249929913 0.784777484523454 -0.0356157952964237 0.59211742580625 0.597660121804913 0.603322037653215 0.597660121804913 0.597660121804913 -0.546996171334657 0.0911480338960719 1 -0.130244105532223 -0.0669045385692996 1 0.647196113570461 0.647196113570461 0.106862311747472 0.943096682635379 -0.0188032016537022 -0.0472268574432769 0.165063690834246 -0.198073678951753 -0.042999150430797 -0.0439292553431408 -0.0439292553431408 0.0185007769399612 -0.130244105532223 0.042999150430797 -0.212931340671729 -0.212931340671729 -0.0515935777197181 -0.108095567039373 0.00351782482105133 -0.0632588088953677 -0.0632588088953677 -0.0620934509409792 0.0306559980770401 0.0333084651831716 -0.100836885793338 -0.100836885793338 -0.140361114615698 -0.0258474236338368 0.142545410562048 0.382492928981656 -0.100437130486288 -0.100437130486288 0.204287875012307 -0.100437130486288 -0.033686076842659 -0.140361114615698 -0.140361114615698 -0.140361114615698 -0.140361114615698 -0.140361114615698 0.231933922436391 0.0717596107130218 0.361212060447426 0.23878028340549 -0.0570154647104735 -0.0402101677625733 -0.0952955548693428 0.317281269669973 -0.234723799862799 0.0150038339350485 0.0151272989176746 -0.0258474236338368 -0.0258474236338368 0.0320958903231198 -0.0863665761605252 -0.0245692021843254 1 -0.0698987994311552 1 1 0.479922971996616 0.376210020292248 0.784777484523454 -0.0965254849120143 0.647196113570461 0.647196113570461 -0.0439292553431408 0.482883053706764 -0.0526308685782299 -0.118294783173355 0.658594219001857
-0.154228744735049 -0.143661509401401 -0.168489136687923 -0.166381735061492 -0.166381735061492 0.161628590658444 -0.0674010876216304 0.0577460663378259 0.658735523394262 0.870339858967915 1 1 0.0627862718008957 0.913790563163767 0.785903914498428 0.707607955522046 0.870339858967915 0.759698965525466 0.0264402600674454 0.988057643138521 0.476362109333437 0.870339858967915 1 0.747300486620296 0.053010827912572 1 0.785903914498428 0.747300486620296 1 -0.169194843154329 -0.166381735061492 -0.143331321283166 -0.143331321283166 -0.169194843154329 -0.143331321283166 -0.110492910667162 -0.143331321283166 -0.143331321283166 -0.143331321283166 -0.143661509401401 0.747300486620296 0.747300486620296 0.747300486620296 -0.0498324877543643 0.747300486620296 0.747300486620296 0.747300486620296 0.747300486620296 -0.0376790221400216 -0.0133017731527567 -0.0389154121182076 0.747300486620296 0.747300486620296 0.747300486620296 0.747300486620296 -0.00700821451833453 0.228464761021478 0.489964988662291 0.476362109333437 -0.143331321283166 0.747300486620296 0.913790563163767 0.913790563163767 0.889038911282072 0.747300486620296 -0.166381735061492 0.902446007949353 0.162244942420479 0.951314958311527 0.913790563163767 0.566553163186712 0.476362109333437 0.747300486620296 0.747300486620296 0.460862188473698 0.460862188473698 -0.0208856020904941 -0.166381735061492 0.0849209594148515 0.870339858967915 0.0831272891745108 -0.00514500237006299 -0.166031887096818 -0.166731973939881 -0.166731973939881 -0.172034513327972 -0.0424275187859455 0.143331321283166 0.174902320978697 0.770411131093947 -0.154228744735049 0.287723311398366 -0.0241159683081954 0.889038911282072 0.747300486620296 0.747300486620296 0.747300486620296 -0.0217015026088094 -0.0516153620370122 -0.046802237877264 -0.0344187204026291 0.747300486620296 -0.0217015026088094 -0.086797029273607 0.0592004096510305 0.060990745458387 0.0708413645462143 0.418979896032221 -0.0438545338172898 -0.0564450275625316 0.338097897430066 0.00263210225206192 0.870339858967915 0.178164249219017 0.870339858967915 -0.16884178394538 0.281682414472972 0.237666732811783 0.555669403861519 0.891487394659878 -0.172748764995977 -0.166031887096818 -0.166381735061492 0.555669403861519 0.555669403861519 -0.00514500237006299 0.555669403861519 0.555669403861519 0.555669403861519 0.0357847642047837 0.747300486620296 -0.0500754938518709 0.162859454865678 0.476362109333437 -0.0672253988255454 0.458827731536613 0.178164249219017 0.399206699085412 -0.167082606714523 -0.109841228136017 -0.143331321283166 -0.248410983986923 -0.156561781378493 -0.152427922221995 0.0379137875912729 0.0386736193949084 -0.0493342543656856 -0.0422825481142339 0.154713521388329 0.0390681049142472 -0.0924904198083902 0.747300486620296 0.870339858967915 -0.0922371059031195 0.724114257499793 0.789746116355459 0.458827731536613 -0.0101171212367259 0.747300486620296 -0.0350922827865343 -0.0180889991054077 0.174542251479542 0.418979896032221 0.870339858967915 0.86221735971345 0.282428912492794 -0.00203344277944694 0.0607127982046341 0.333613375766418 -0.122808668358975 0.474297464120819 0.476362109333437 -0.0293183353684234 -0.0293183353684234 0.0301916105923068 -0.0285219270319593 0.0374492736557446 -0.025997398213841 -0.0874144379825771 -0.0874144379825771 -0.0874144379825771 -0.0874144379825771 -0.244415127705894 -0.0469778493423782 0.420272368861142 0.870339858967915 0.11083693896151 -0.172391417804125 0.24526893042993 -0.0486768115472563 0.428004406285289 0.177799880327067 0.281682414472972 0.356087645745763 -0.0220396416050797 -0.0694433988251005 -0.111144051076115 -0.0744986259794731 -0.0469778493423782 0.287723311398366 0.789746116355459 0.789746116355459 0.870339858967915 0.870339858967915 0.86221735971345 0.870339858967915 -0.0608111630786523 0.0332781890746802 -0.0357544969843061 0.476362109333437 0.747300486620296 0.785903914498428 -0.0485297441187954 0.870339858967915 0.913790563163767 0.747300486620296 -0.0568950025719844 0.785903914498428 0.900522267512848 1 0.747300486620296 0.796807068568493 1 0.747300486620296 0.759698965525466 -0.0500754938518709 0.891487394659878 0.00633260459521595 0.870339858967915 0.913790563163767 0.796807068568493 1 -0.0485297441187954 0.796807068568493 -0.0485297441187954 -0.0546784732818121 -0.0712069556016253 0.747300486620296 0.0415511210312026 0.870339858967915 0.870339858967915 0.747300486620296 -0.0872395311920168 0.870339858967915 0.747300486620296 0.0332657629598787 0.891487394659878 0.747300486620296 0.747300486620296 1 0.747300486620296 0.889038911282072 -0.0485297441187954 0.747300486620296 0.870339858967915 1 -0.0485297441187954 0.747300486620296 0.735502853147667 0.747300486620296 0.785903914498428 0.476362109333437 -0.0401185743384703 0.870339858967915 0.747300486620296 -0.0500754938518709 -0.0546784732818121 0.762782758592304 -0.0485297441187954 0.796807068568493 0.747300486620296 0.747300486620296 0.747300486620296 0.759698965525466 0.796807068568493 0.431848935305745 0.747300486620296 0.747300486620296 1 0.735502853147667 -0.0389154121182076 0.796807068568493 -0.0350922827865343 0.747300486620296 0.796807068568493 0.747300486620296 0.785903914498428 0.880877808539362 -0.0516153620370122 0.747300486620296 0.796807068568493 0.476362109333437 0.796807068568493 0.0708413645462143 0.870339858967915 -0.0863671716096536 1 0.889038911282072 -0.0344187204026291 0.796807068568493 0.870339858967915 0.747300486620296 0.747300486620296 0.747300486620296 1 0.053010827912572 0.747300486620296 0.870339858967915 0.747300486620296 0.022221277633149 0.747300486620296 0.735502853147667 -0.0498324877543643 0.476362109333437 1 0.476362109333437 0.724114257499793 1 0.891487394659878 1 0.796807068568493 0.796807068568493 -0.0370473205227865 0.476362109333437 0.724114257499793 0.889038911282072 -0.0485297441187954 -0.0516153620370122 0.796807068568493 0.759698965525466 0.476362109333437 0.724114257499793 -0.113419264419962 0.420272368861142 0.153426494462595 0.747300486620296 0.420272368861142 0.880862216631732 0.177436002145915 -0.73541839086491 0.747300486620296 -0.143661509401401 -0.143661509401401 0.420272368861142 0.420272368861142 0.870339858967915 -0.246806393131392 0.880877808539362 0.00263210225206192 0.551117841732425 0.556152044599179 0.56129571360935 0.556152044599179 0.556152044599179 -0.63943595167616 -0.0697223356230624 0.870339858967915 -0.153629252031374 -0.0582296866627178 0.870339858967915 0.747300486620296 0.747300486620296 -0.036405986299623 0.826816287153546 -0.059932274378624 -0.0686916216063399 0.143661509401402 -0.172391417804125 -0.0525424249105066 -0.053410274762873 -0.053410274762873 0.0136167159230097 -0.153629252031374 0.0525424249105072 -0.243861780295281 -0.243861780295281 -0.0404675417578656 -0.146847886752327 -0.0034358042566507 -0.0694433988251005 -0.0694433988251005 -0.0684393953275076 0.04602960687618 -0.0915541302426431 -0.0877623609601368 -0.0877623609601368 -0.122161872699206 -0.0138921033991336 0.11083693896151 0.435093577184137 -0.0874144379825771 -0.0874144379825771 0.177799880327067 -0.0874144379825771 -0.0293183353684234 -0.122161872699206 -0.122161872699206 -0.122161872699206 -0.122161872699206 -0.122161872699206 0.297202958682966 0.161628590658444 0.407683065006746 0.290435401022479 -0.072059083182424 -0.0376790221400216 -0.114431319735487 0.380770861156225 -0.200610760037611 -0.0456579284884753 0.0198252392501985 -0.0138921033991336 -0.0138921033991336 0.0472330819533642 -0.0751682737150918 -0.0158113448972031 0.870339858967915 -0.0608357112389392 0.870339858967915 0.870339858967915 0.417696091762996 0.45681257635811 0.880877808539362 -0.115126798722501 0.747300486620296 0.747300486620296 -0.053410274762873 0.420272368861142 -0.0881097172312379 -0.102956664903737 0.759698965525466
-0.154228744735049 -0.143661509401401 -0.168489136687923 -0.166381735061492 -0.166381735061492 0.161628590658444 -0.0674010876216304 0.0577460663378259 0.658735523394262 0.870339858967915 1 1 0.0627862718008957 0.913790563163767 0.785903914498428 0.707607955522046 0.870339858967915 0.759698965525466 0.0264402600674454 0.988057643138521 0.476362109333437 0.870339858967915 1 0.747300486620296 0.053010827912572 1 0.785903914498428 0.747300486620296 1 -0.169194843154329 -0.166381735061492 -0.143331321283166 -0.143331321283166 -0.169194843154329 -0.143331321283166 -0.110492910667162 -0.143331321283166 -0.143331321283166 -0.143331321283166 -0.143661509401401 0.747300486620296 0.747300486620296 0.747300486620296 -0.0498324877543643 0.747300486620296 0.747300486620296 0.747300486620296 0.747300486620296 -0.0376790221400216 -0.0133017731527567 -0.0389154121182076 0.747300486620296 0.747300486620296 0.747300486620296 0.747300486620296 -0.00700821451833453 0.228464761021478 0.489964988662291 0.476362109333437 -0.143331321283166 0.747300486620296 0.913790563163767 0.913790563163767 0.889038911282072 0.747300486620296 -0.166381735061492 0.902446007949353 0.162244942420479 0.951314958311527 0.913790563163767 0.566553163186712 0.476362109333437 0.747300486620296 0.747300486620296 0.460862188473698 0.460862188473698 -0.0208856020904941 -0.166381735061492 0.0849209594148515 0.870339858967915 0.0831272891745108 -0.00514500237006299 -0.166031887096818 -0.166731973939881 -0.166731973939881 -0.172034513327972 -0.0424275187859455 0.143331321283166 0.174902320978697 0.770411131093947 -0.154228744735049 0.287723311398366 -0.0241159683081954 0.889038911282072 0.747300486620296 0.747300486620296 0.747300486620296 -0.0217015026088094 -0.0516153620370122 -0.046802237877264 -0.0344187204026291 0.747300486620296 -0.0217015026088094 -0.086797029273607 0.0592004096510305 0.060990745458387 0.0708413645462143 0.418979896032221 -0.0438545338172898 -0.0564450275625316 0.338097897430066 0.00263210225206192 0.870339858967915 0.178164249219017 0.870339858967915 -0.16884178394538 0.281682414472972 0.237666732811783 0.555669403861519 0.891487394659878 -0.172748764995977 -0.166031887096818 -0.166381735061492 0.555669403861519 0.555669403861519 -0.00514500237006299 0.555669403861519 0.555669403861519 0.555669403861519 0.0357847642047837 0.747300486620296 -0.0500754938518709 0.162859454865678 0.476362109333437 -0.0672253988255454 0.458827731536613 0.178164249219017 0.399206699085412 -0.167082606714523 -0.109841228136017 -0.143331321283166 -0.248410983986923 -0.156561781378493 -0.152427922221995 0.0379137875912729 0.0386736193949084 -0.0493342543656856 -0.0422825481142339 0.154713521388329 0.0390681049142472 -0.0924904198083902 0.747300486620296 0.870339858967915 -0.0922371059031195 0.724114257499793 0.789746116355459 0.458827731536613 -0.0101171212367259 0.747300486620296 -0.0350922827865343 -0.0180889991054077 0.174542251479542 0.418979896032221 0.870339858967915 0.86221735971345 0.282428912492794 -0.00203344277944694 0.0607127982046341 0.333613375766418 -0.122808668358975 0.474297464120819 0.476362109333437 -0.0293183353684234 -0.0293183353684234 0.0301916105923068 -0.0285219270319593 0.0374492736557446 -0.025997398213841 -0.0874144379825771 -0.0874144379825771 -0.0874144379825771 -0.0874144379825771 -0.244415127705894 -0.0469778493423782 0.420272368861142 0.870339858967915 0.11083693896151 -0.172391417804125 0.24526893042993 -0.0486768115472563 0.428004406285289 0.177799880327067 0.281682414472972 0.356087645745763 -0.0220396416050797 -0.0694433988251005 -0.111144051076115 -0.0744986259794731 -0.0469778493423782 0.287723311398366 0.789746116355459 0.789746116355459 0.870339858967915 0.870339858967915 0.86221735971345 0.870339858967915 -0.0608111630786523 0.0332781890746802 -0.0357544969843061 0.476362109333437 0.747300486620296 0.785903914498428 -0.0485297441187954 0.870339858967915 0.913790563163767 0.747300486620296 -0.0568950025719844 0.785903914498428 0.900522267512848 1 0.747300486620296 0.796807068568493 1 0.747300486620296 0.759698965525466 -0.0500754938518709 0.891487394659878 0.00633260459521595 0.870339858967915 0.913790563163767 0.796807068568493 1 -0.0485297441187954 0.796807068568493 -0.0485297441187954 -0.0546784732818121 -0.0712069556016253 0.747300486620296 0.0415511210312026 0.870339858967915 0.870339858967915 0.747300486620296 -0.0872395311920168 0.870339858967915 0.747300486620296 0.0332657629598787 0.891487394659878 0.747300486620296 0.747300486620296 1 0.747300486620296 0.889038911282072 -0.0485297441187954 0.747300486620296 0.870339858967915 1 -0.0485297441187954 0.747300486620296 0.735502853147667 0.747300486620296 0.785903914498428 0.476362109333437 -0.0401185743384703 0.870339858967915 0.747300486620296 -0.0500754938518709 -0.0546784732818121 0.762782758592304 -0.0485297441187954 0.796807068568493 0.747300486620296 0.747300486620296 0.747300486620296 0.759698965525466 0.796807068568493 0.431848935305745 0.747300486620296 0.747300486620296 1 0.735502853147667 -0.0389154121182076 0.796807068568493 -0.0350922827865343 0.747300486620296 0.796807068568493 0.747300486620296 0.785903914498428 0.880877808539362 -0.0516153620370122 0.747300486620296 0.796807068568493 0.476362109333437 0.796807068568493 0.0708413645462143 0.870339858967915 -0.0863671716096536 1 0.889038911282072 -0.0344187204026291 0.796807068568493 0.870339858967915 0.747300486620296 0.747300486620296 0.747300486620296 1 0.053010827912572 0.747300486620296 0.870339858967915 0.747300486620296 0.022221277633149 0.747300486620296 0.735502853147667 -0.0498324877543643 0.476362109333437 1 0.476362109333437 0.724114257499793 1 0.891487394659878 1 0.796807068568493 0.796807068568493 -0.0370473205227865 0.476362109333437 0.724114257499793 0.889038911282072 -0.0485297441187954 -0.0516153620370122 0.796807068568493 0.759698965525466 0.476362109333437 0.724114257499793 -0.113419264419962 0.420272368861142 0.153426494462595 0.747300486620296 0.420272368861142 0.880862216631732 0.177436002145915 -0.73541839086491 0.747300486620296 -0.143661509401401 -0.143661509401401 0.420272368861142 0.420272368861142 0.870339858967915 -0.246806393131392 0.880877808539362 0.00263210225206192 0.551117841732425 0.556152044599179 0.56129571360935 0.556152044599179 0.556152044599179 -0.63943595167616 -0.0697223356230624 0.870339858967915 -0.153629252031374 -0.0582296866627178 0.870339858967915 0.747300486620296 0.747300486620296 -0.036405986299623 0.826816287153546 -0.059932274378624 -0.0686916216063399 0.143661509401402 -0.172391417804125 -0.0525424249105066 -0.053410274762873 -0.053410274762873 0.0136167159230097 -0.153629252031374 0.0525424249105072 -0.243861780295281 -0.243861780295281 -0.0404675417578656 -0.146847886752327 -0.0034358042566507 -0.0694433988251005 -0.0694433988251005 -0.0684393953275076 0.04602960687618 -0.0915541302426431 -0.0877623609601368 -0.0877623609601368 -0.122161872699206 -0.0138921033991336 0.11083693896151 0.435093577184137 -0.0874144379825771 -0.0874144379825771 0.177799880327067 -0.0874144379825771 -0.0293183353684234 -0.122161872699206 -0.122161872699206 -0.122161872699206 -0.122161872699206 -0.122161872699206 0.297202958682966 0.161628590658444 0.407683065006746 0.290435401022479 -0.072059083182424 -0.0376790221400216 -0.114431319735487 0.380770861156225 -0.200610760037611 -0.0456579284884753 0.0198252392501985 -0.0138921033991336 -0.0138921033991336 0.0472330819533642 -0.0751682737150918 -0.0158113448972031 0.870339858967915 -0.0608357112389392 0.870339858967915 0.870339858967915 0.417696091762996 0.45681257635811 0.880877808539362 -0.115126798722501 0.747300486620296 0.747300486620296 -0.053410274762873 0.420272368861142 -0.0881097172312379 -0.102956664903737 0.759698965525466
0.132153911442628 -0.0891344636957913 -0.104538709775649 -0.103231177127928 -0.103231177127928 -0.0958654373858388 -0.0842376924337659 0.913037375996531 0.0699562202940011 0.0403019934269662 0.0627862718008957 0.0627862718008957 0.999999999999997 0.0648054171668755 0.0542834450287518 0.0689094870046965 0.0403019934269662 0.0403491276859194 0.907882247507168 0.0608177269389263 -0.0208459627840874 0.0403019934269662 0.0627862718008957 0.0382974977320215 0.888120081938264 0.0627862718008957 0.0542834450287518 0.0382974977320215 0.0627862718008957 -0.104976563781722 -0.103231177127928 -0.0889295992128807 -0.0889295992128807 -0.104976563781722 -0.0889295992128807 -0.0685550804494639 -0.0889295992128807 -0.0889295992128807 -0.0889295992128807 -0.0891344636957913 0.0382974977320215 0.0382974977320215 0.0382974977320215 -0.0295217587703794 0.0382974977320215 0.0382974977320215 0.0382974977320215 0.0382974977320215 -0.0233778654075617 -0.0248914801382728 0.0403491276859194 0.0382974977320215 0.0382974977320215 0.0382974977320215 0.0382974977320215 0.073452404758803 -0.0587579768366151 -0.0217403854593622 -0.0208459627840874 -0.0889295992128807 0.0382974977320215 0.0648054171668755 0.0648054171668755 0.0740691117870791 0.0382974977320215 -0.103231177127928 0.0722422781719273 -0.0953844865610745 0.0627862718008957 0.0648054171668755 0.043765891659764 -0.0208459627840874 0.0382974977320215 0.0382974977320215 0.00407748628056924 0.00407748628056924 0.00674487548261296 -0.103231177127928 0.153049398389525 0.0403019934269662 0.151768259567646 0.03946316660266 -0.10301411473706 -0.103448482060338 -0.103448482060338 -0.106738430819423 -0.0667318772073947 -0.193288624156706 -0.158398777868478 0.0517347319618053 0.132153911442628 -0.00944894169736279 0.0210395197345312 0.0740691117870791 0.0382974977320215 0.0382974977320215 0.0382974977320215 0.0211802766985709 -0.0437988504572438 -0.0346830329752452 0.00616590742598527 0.0382974977320215 0.0211802766985709 -0.0514155983936517 0.00616590742598527 0.12237406386503 0.0832045847382227 0.0291826835707962 -0.0425834883693817 -0.035021191695978 0.218676118438285 0.0472888421667134 0.0403019934269662 -0.155498726657159 0.0403019934269662 -0.104757508981494 -0.0147144446127785 -0.0166688858426727 0.0330190593941063 0.0704667199595335 -0.107181586676805 -0.10301411473706 -0.103231177127928 0.0330190593941063 0.0330190593941063 0.03946316660266 0.0330190593941063 0.0330190593941063 0.0330190593941063 0.0357928357824051 0.0382974977320215 -0.0435574268607671 -0.094901250330701 -0.0208459627840874 -0.0827352046775338 0.00347734746899252 -0.155498726657159 -0.000604418477463165 -0.103666031384804 -0.0681507454737592 -0.0889295992128807 0.0422231231255702 0.139174397229686 0.143411459329613 0.105532205200233 0.0885582314900935 0.0839852523618681 -0.0423378625894395 -0.101018039313969 0.03162964368847 0.248349611486179 0.0382974977320215 0.0403019934269662 -0.0117785031605331 0.0479581317441762 0.516032793552833 0.00347734746899252 0.00437168055865926 0.0382974977320215 0.00437168055865926 -0.0277043138893823 -0.158725544414288 0.0291826835707962 0.0403019934269662 0.0387973193935664 -0.0140603943157342 0.0321314730877065 0.0549160656764082 0.215916255041659 -0.0726335644925067 -0.0217403854593622 -0.0208459627840874 -0.0181904959122758 -0.0181904959122758 -0.0283707539932169 -0.0176963661328346 0.163826852966956 -0.0161300278476222 0.000858683920400314 0.000858683920400314 0.000858683920400314 0.000858683920400314 0.0483622086742453 -0.0430721378827893 0.0300618149339883 0.0403019934269662 0.0930525344580875 -0.106959871407129 0.0323781665648166 -0.0427377949512527 -0.00830953974170872 -0.155817393343704 -0.0147144446127785 -0.0778019519080577 -0.114201856831413 -0.0807894424139509 -0.068959079066662 -0.0760902887520227 -0.0430721378827893 -0.00944894169736279 0.516032793552833 0.516032793552833 0.0403019934269662 0.0403019934269662 0.0387973193935664 0.0403019934269662 -0.0420913468390141 -0.0418439235927778 0.0026386881985283 -0.0208459627840874 0.0382974977320215 0.0542834450287518 -0.0433151944790048 0.0403019934269662 0.0648054171668755 0.0382974977320215 -0.0353003776888831 0.0542834450287518 0.066878181886318 0.0627862718008957 0.0382974977320215 0.520590523111616 0.0627862718008957 0.0382974977320215 0.0403491276859194 -0.0435574268607671 0.0704667199595335 -0.0305511348714358 0.0403019934269662 0.0648054171668755 0.520590523111616 0.0627862718008957 -0.0433151944790048 0.520590523111616 -0.0433151944790048 -0.0442793311452322 -0.0468701467582394 0.0382974977320215 0.0446603038200016 0.0403019934269662 0.0403019934269662 0.0382974977320215 0.0249877227503443 0.0403019934269662 0.0382974977320215 0.0530936566241241 0.0704667199595335 0.0382974977320215 0.0382974977320215 0.0627862718008957 0.0382974977320215 0.0740691117870791 -0.0433151944790048 0.0382974977320215 0.0403019934269662 0.0627862718008957 -0.0433151944790048 0.0382974977320215 0.0495867620535288 0.0382974977320215 0.0542834450287518 -0.0208459627840874 0.0363087111759771 0.0403019934269662 0.0382974977320215 -0.0435574268607671 -0.0442793311452322 0.0495867620535288 -0.0433151944790048 0.520590523111616 0.0382974977320215 0.0382974977320215 0.0382974977320215 0.0403491276859194 0.520590523111616 -0.0153522157952262 0.0382974977320215 0.0382974977320215 0.0627862718008957 0.0495867620535288 0.0403491276859194 0.520590523111616 0.00437168055865926 0.0382974977320215 0.520590523111616 0.0382974977320215 0.0542834450287518 0.0687397041302007 -0.0437988504572438 0.0382974977320215 0.520590523111616 -0.0208459627840874 0.520590523111616 0.0832045847382227 0.0403019934269662 -0.0507740961813258 0.0627862718008957 0.0740691117870791 0.00616590742598527 0.520590523111616 0.0403019934269662 0.0382974977320215 0.0382974977320215 0.0382974977320215 0.0627862718008957 0.888120081938264 0.0382974977320215 0.0403019934269662 0.0382974977320215 0.940104663886596 0.0382974977320215 0.0495867620535288 0.00777798709524824 -0.0208459627840874 0.0627862718008957 -0.0208459627840874 0.0479581317441762 0.0627862718008957 0.0704667199595335 0.0627862718008957 0.520590523111616 0.520590523111616 -0.0229859275454078 -0.0208459627840874 0.0479581317441762 0.0740691117870791 -0.0433151944790048 -0.0437988504572438 0.520590523111616 0.0403491276859194 -0.0208459627840874 0.0479581317441762 -0.0703707301208806 0.0300618149339883 -0.101930338473271 0.0382974977320215 0.0300618149339883 0.0687397041302007 -0.156136937004494 -0.0363087111759759 0.0382974977320215 -0.0891344636957913 -0.0891344636957913 0.0300618149339883 0.0300618149339883 0.0403019934269662 0.0446495838165305 0.0687397041302007 0.0472888421667134 0.0404234188339788 0.041517881286189 0.0426318037123734 0.041517881286189 0.041517881286189 -0.0146588461992759 -0.0466379880905507 0.0403019934269662 0.132416925372949 -0.03612847946177 0.0403019934269662 0.0382974977320215 0.0382974977320215 0.000961904487250908 0.0403019934269662 -0.0546521692678752 -0.041668282392186 -0.192844374285236 -0.106959871407129 -0.0681456784955621 -0.069302172344349 -0.069302172344349 -0.0229859275454078 0.132416925372949 0.0681456784955438 0.0114320987592173 0.0114320987592173 -0.0353003776888831 -0.103883826956413 0.0318316041761422 -0.0807894424139509 -0.0807894424139509 -0.0801981663856828 0.0689403832285893 -0.00998737418044134 -5.36132308288576e-05 -5.36132308288576e-05 -0.0704854100533875 -0.0475629042458164 0.0930525344580875 0.0397452980950612 0.000858683920400314 0.000858683920400314 -0.155817393343704 0.000858683920400314 -0.0181904959122758 -0.0704854100533875 -0.0704854100533875 -0.0704854100533875 -0.0704854100533875 -0.0704854100533875 -0.0317393761635499 -0.0958654373858388 0.0380031069591248 0.0140918607980009 -0.0031011094053566 -0.0233778654075617 -0.123507485721655 -0.0568045562956679 0.127253971733639 -0.0617788798042523 -0.0493848077209558 -0.0475629042458164 -0.0475629042458164 0.0696786938082643 -0.0466379880905507 -0.0452312258266962 0.0403019934269662 -0.0377453816086777 0.0403019934269662 0.0403019934269662 0.0283034655483172 0.00288157874750683 0.0687397041302007 -0.126748485205873 0.0382974977320215 0.0382974977320215 -0.069302172344349 0.0300618149339883 0.0259204523700843 -0.0404118353321758 0.0403491276859194
-0.17075711923235 -0.141907539216154 -0.122453897032493 -0.119815871516822 -0.119815871516822 0.20299964866008 -0.0607598441533102 0.0597567066791578 0.732294785167607 0.79355569442253 0.913790563163767 0.913790563163767 0.0648054171668755 1 0.764387057577956 0.681615393720229 0.79355569442253 0.825910587486448 0.0280507252737192 0.902728453493313 0.516992955709457 0.79355569442253 0.913790563163767 0.84049733212721 0.0550151391636307 0.913790563163767 0.764387057577956 0.84049733212721 0.913790563163767 -0.123330553459771 -0.119815871516822 -0.141581382380322 -0.141581382380322 -0.123330553459771 -0.141581382380322 -0.109143897477761 -0.141581382380322 -0.141581382380322 -0.141581382380322 -0.141907539216154 0.84049733212721 0.84049733212721 0.84049733212721 -0.0492240805467419 0.84049733212721 0.84049733212721 0.84049733212721 0.84049733212721 -0.0372189971707845 0.0208068603979326 -0.0384402920050609 0.84049733212721 0.84049733212721 0.84049733212721 0.84049733212721 -0.00492628707563339 0.271336904605545 0.51487146985595 0.516992955709457 -0.141581382380322 0.84049733212721 1 1 0.975129172062635 0.84049733212721 -0.119815871516822 0.98779095254841 0.203403919558947 0.963173222448461 1 0.638806776783747 0.516992955709457 0.84049733212721 0.84049733212721 0.50120560893859 0.50120560893859 -0.0027894818175744 -0.119815871516822 0.0899158627690437 0.79355569442253 0.088132726071561 -0.00399052358378476 -0.119374927236693 -0.120256436159909 -0.120256436159909 -0.122508066843324 -0.0206532131887915 0.141581382380322 0.172766930242476 0.749302603271939 -0.17075711923235 0.312759061405473 -0.0289603864207118 0.975129172062635 0.84049733212721 0.84049733212721 0.84049733212721 -0.0188139322749079 -0.0680425749135211 -0.0403647476106859 -0.0339985006120115 0.812655202234946 -0.0188139322749079 -0.0873293216255982 0.0615338247628119 0.0658506695667559 0.0732521897768693 0.368916441411258 -0.0606178638940321 -0.055755887542618 0.289819795692934 0.0258430357966297 0.79355569442253 0.175989033446126 0.79355569442253 -0.120697582668976 0.307020084845012 0.261557275138299 0.628859043188836 0.97599440048854 -0.123440652944216 -0.119374927236693 -0.119815871516822 0.628859043188836 0.628859043188836 -0.00399052358378476 0.628859043188836 0.628859043188836 0.628859043188836 0.037398742479115 0.84049733212721 -0.0665674713706693 0.203808953863412 0.516992955709457 -0.0592978233215566 0.499112621146776 0.175989033446126 0.438450845346078 -0.16504268724081 -0.108500171369565 -0.141581382380322 -0.272299473523513 -0.175785936863002 -0.170812922766218 0.0562928352883669 0.0570726432947444 -0.0487319301131452 -0.0591169388801212 0.198601770248864 0.042312378854166 -0.10039359404791 0.84049733212721 0.79355569442253 -0.0911109787003502 0.814946143474309 0.715076833902194 0.499112621146776 -0.0346638394408132 0.84049733212721 -0.0346638394408132 -0.0430465462700774 0.172411256848922 0.368916441411258 0.79355569442253 0.786012295865862 0.307727357918113 0.0424320240490309 0.0670413607130006 0.285278406705036 -0.121309291499514 0.51487146985595 0.516992955709457 -0.0289603864207118 -0.0289603864207118 0.0064228726125535 -0.0281737014714146 0.0412817262622266 -0.0256799947454349 -0.0863471909612959 -0.0863471909612959 -0.0863471909612959 -0.0863471909612959 -0.268446549704612 -0.0636029863756249 0.370180207190484 0.79355569442253 0.111509475401265 -0.122974611735972 0.281292557626603 -0.0360156859932294 0.468354862632158 0.175629113151268 0.307020084845012 0.336852023160384 -0.0318958654391294 -0.0509962875092412 -0.109787088082566 -0.0558127681000755 -0.0636029863756249 0.312759061405473 0.715076833902194 0.715076833902194 0.79355569442253 0.79355569442253 0.786012295865862 0.79355569442253 -0.0670120086502519 0.0196112490709359 -0.0353179686340209 0.516992955709457 0.84049733212721 0.764387057577956 -0.0650876869612003 0.79355569442253 1 0.84049733212721 -0.0562003687858259 0.764387057577956 0.987511458081421 0.913790563163767 0.84049733212721 0.721609893727413 0.913790563163767 0.84049733212721 0.825910587486448 -0.0665674713706693 0.97599440048854 -0.0371685016257039 0.79355569442253 1 0.721609893727413 0.913790563163767 -0.0650876869612003 0.721609893727413 -0.0650876869612003 -0.070495414011833 -0.0746201515483576 0.84049733212721 0.0438830621261299 0.79355569442253 0.79355569442253 0.84049733212721 -0.0873765464849414 0.79355569442253 0.84049733212721 0.036161632827557 0.97599440048854 0.84049733212721 0.84049733212721 0.913790563163767 0.84049733212721 0.975129172062635 -0.0650876869612003 0.84049733212721 0.79355569442253 0.913790563163767 -0.0650876869612003 0.84049733212721 0.827464611017172 0.84049733212721 0.764387057577956 0.516992955709457 -0.039628764760684 0.79355569442253 0.84049733212721 -0.0665674713706693 -0.070495414011833 0.854883872815385 -0.0650876869612003 0.721609893727413 0.84049733212721 0.84049733212721 0.84049733212721 0.825910587486448 0.721609893727413 0.471240007293294 0.84049733212721 0.84049733212721 0.913790563163767 0.827464611017172 -0.0384402920050609 0.721609893727413 -0.0346638394408132 0.84049733212721 0.721609893727413 0.84049733212721 0.764387057577956 0.964587356861975 -0.0680425749135211 0.84049733212721 0.721609893727413 0.516992955709457 0.721609893727413 0.0732521897768693 0.79355569442253 -0.0853127107132127 0.913790563163767 0.975129172062635 -0.0339985006120115 0.721609893727413 0.79355569442253 0.84049733212721 0.84049733212721 0.84049733212721 0.913790563163767 0.0550151391636307 0.84049733212721 0.79355569442253 0.84049733212721 0.0238328364425201 0.84049733212721 0.827464611017172 -0.0492240805467419 0.516992955709457 0.913790563163767 0.516992955709457 0.814981909917692 0.913790563163767 0.97599440048854 0.913790563163767 0.721609893727413 0.721609893727413 -0.0365950080285728 0.516992955709457 0.814946143474309 0.975129172062635 -0.0650876869612003 -0.0680425749135211 0.721609893727413 0.825910587486448 0.516992955709457 0.814946143474309 -0.112034523238736 0.370180207190484 0.197811560852309 0.84049733212721 0.370180207190484 0.964587356861977 0.175269677576095 -0.827437480312473 0.84049733212721 -0.141907539216154 -0.141907539216154 0.370180207190484 0.370180207190484 0.79355569442253 -0.270751092802085 0.964587356861975 0.0258430357966297 0.62227472263313 0.627717079444969 0.633113553174723 0.627717079444969 0.627717079444969 -0.719791112829505 -0.0742505406944529 0.79355569442253 -0.170228411918042 -0.0575187576551644 0.79355569442253 0.84049733212721 0.84049733212721 -0.0359615038853693 0.837706629057111 -0.0533204038145019 -0.0548835501725136 0.141907539216154 -0.122974611735972 -0.0640082129735763 -0.0647413807845975 -0.0647413807845975 0.0156369874657244 -0.170228411918042 0.0640082129735744 -0.267527794685719 -0.267527794685719 -0.0562003687858259 -0.145457291286194 0.0406973497529345 -0.0509962875092412 -0.0509962875092412 -0.0500475284938729 0.0240680526955848 -0.0904363415221226 -0.0866908661307115 -0.0866908661307115 -0.120670392598647 -0.0341420282095081 0.111509475401265 0.384620230300125 -0.0863471909612959 -0.0863471909612959 0.175629113151268 -0.0863471909612959 -0.0289603864207118 -0.120670392598647 -0.120670392598647 -0.120670392598647 -0.120670392598647 -0.120670392598647 0.322500967000747 0.20299964866008 0.447136269728566 0.315699893230314 -0.0740532714997849 -0.0372189971707845 -0.116587073684968 0.420021539740937 -0.181961699647899 -0.051062458896831 -0.00624039623082504 -0.0341420282095081 -0.0341420282095081 0.0252103951138263 -0.0742505406944529 -0.0252768627526881 0.79355569442253 -0.0600929651536738 0.79355569442253 0.79355569442253 0.367660379008814 0.497040195942973 0.964587356861975 -0.11739419342337 0.84049733212721 0.84049733212721 -0.0647413807845975 0.370180207190484 -0.0870339815126175 -0.101699662096472 0.825910587486448
-0.164754326954705 -0.112904142601315 -0.1324162720735 -0.130760056885869 -0.130760056885869 0.161510103035636 -0.0698002191905391 0.050234043812152 0.842151244652961 0.684003502106893 0.785903914498428 0.785903914498428 0.0542834450287518 0.764387057577956 0.999999999999996 0.900374641820746 0.684003502106893 0.622070338875351 0.00725924865127375 0.776518369492655 0.391476659850048 0.684003502106893 0.785903914498428 0.61200669306633 0.0464333099624544 0.785903914498428 0.999999999999996 0.61200669306633 0.785903914498428 -0.132970889547937 -0.130760056885869 -0.112644646466674 -0.112644646466674 -0.132970889547937 -0.112644646466674 -0.0868368110176494 -0.112644646466674 -0.112644646466674 -0.112644646466674 -0.112904142601315 0.61200669306633 0.61200669306633 0.61200669306633 -0.0391635471953533 0.61200669306633 0.61200669306633 0.61200669306633 0.61200669306633 -0.0251694535324313 -0.0315293446167016 -0.0305837747180201 0.61200669306633 0.61200669306633 0.61200669306633 0.61200669306633 -0.00137633992239691 0.195393630500111 0.389823819358829 0.391476659850048 -0.112644646466674 0.61200669306633 0.764387057577956 0.764387057577956 0.764407363013389 0.61200669306633 -0.130760056885869 0.755013330058846 0.161831748097394 0.785903914498428 0.764387057577956 0.43155432409014 0.391476659850048 0.61200669306633 0.61200669306633 0.391590513850451 0.391590513850451 0.0322040627021634 -0.130760056885869 0.0932113716198701 0.684003502106893 0.0917587638464668 0.0171552191416587 -0.130485110000952 -0.131035310991402 -0.131035310991402 -0.135202597453286 -0.0640334272482337 0.0822257934854814 0.137456418712018 0.981478855706846 -0.164754326954705 0.248836628862896 -0.0230413945326295 0.764407363013389 0.61200669306633 0.61200669306633 0.61200669306633 -0.0204688256358694 -0.0554787839939813 -0.0530025325831484 -0.0270498070964536 0.61200669306633 -0.0204688256358694 -0.0637152349918982 -0.0162337351569436 0.0661017803590577 0.120607143120512 0.329277940387868 -0.0523633011522715 -0.0163789634635581 0.258720076904267 0.00410945967384746 0.684003502106893 0.140019980884899 0.684003502106893 -0.132693418933573 0.244270597829259 0.224262217959582 0.439343585173979 0.745958276200496 -0.135763930635108 -0.130485110000952 -0.130760056885869 0.439343585173979 0.439343585173979 0.0171552191416587 0.439343585173979 0.439343585173979 0.439343585173979 0.0136173122885357 0.61200669306633 -0.0551729794484293 0.162154000538119 0.391476659850048 -0.0553186827914488 0.389938727534633 0.140019980884899 0.301984361191411 -0.131310874661546 -0.0863246511654121 -0.112644646466674 -0.232709978876402 -0.156443492248282 -0.151821401413393 0.0688551748188213 0.0694312251149964 -0.0240133567190321 -0.0536281913530918 0.158011073357396 0.0752288499058857 -0.0798749151824733 0.61200669306633 0.684003502106893 -0.0724895025912697 0.593370478305603 0.600390733246665 0.389938727534633 -0.0181228151453579 0.61200669306633 -0.0275791624106274 -0.0350922827865343 0.137173438683141 0.329277940387868 0.684003502106893 0.677619998147294 0.244833316768256 0.040700042038352 0.0640844129106518 0.255175005892282 -0.0965158131976576 0.389823819358829 0.391476659850048 -0.0230413945326295 -0.0230413945326295 -0.013383321874736 -0.0224154941034536 0.0878340943379039 -0.0204314570230357 -0.0686993489941885 -0.0686993489941885 -0.0686993489941885 -0.0686993489941885 -0.229697691689404 -0.0545582774162334 0.330293699843497 0.684003502106893 0.0531146979163901 -0.135483090078195 0.208567926553735 -0.0239943425912429 0.36364638040776 0.139733621946394 0.244270597829259 0.279850674696125 -0.00372168548971603 -0.1082543582171 -0.0873485448139313 -0.101999207649235 -0.0545582774162334 0.248836628862896 0.600390733246665 0.600390733246665 0.684003502106893 0.684003502106893 0.677619998147294 0.684003502106893 -0.0533159367179516 0.0375691765028506 -0.0280995991408905 0.391476659850048 0.61200669306633 0.999999999999996 -0.0548661504370748 0.684003502106893 0.764387057577956 0.61200669306633 -0.0447140052367254 0.999999999999996 0.742496233308636 0.785903914498428 0.61200669306633 0.605801553464826 0.785903914498428 0.61200669306633 0.622070338875351 -0.0551729794484293 0.745958276200496 -0.0395520448824594 0.684003502106893 0.764387057577956 0.605801553464826 0.785903914498428 -0.0548661504370748 0.605801553464826 -0.0548661504370748 -0.0560873954991723 -0.0593691094770844 0.61200669306633 0.0882114327075437 0.684003502106893 0.684003502106893 0.61200669306633 -0.0695183224149885 0.684003502106893 0.61200669306633 0.0922376474893007 0.745958276200496 0.61200669306633 0.61200669306633 0.785903914498428 0.61200669306633 0.764407363013389 -0.0548661504370748 0.61200669306633 0.684003502106893 0.785903914498428 -0.0548661504370748 0.61200669306633 0.602609533443475 0.61200669306633 0.999999999999996 0.391476659850048 -0.0315293446167016 0.684003502106893 0.61200669306633 -0.0551729794484293 -0.0560873954991723 0.602609533443475 -0.0548661504370748 0.605801553464826 0.61200669306633 0.61200669306633 0.61200669306633 0.622070338875351 0.605801553464826 0.35575410468585 0.61200669306633 0.61200669306633 0.785903914498428 0.602609533443475 -0.0305837747180201 0.605801553464826 -0.0275791624106274 0.61200669306633 0.605801553464826 0.61200669306633 0.999999999999996 0.737180745952527 -0.0554787839939813 0.61200669306633 0.605801553464826 0.391476659850048 0.605801553464826 0.120607143120512 0.684003502106893 -0.0678762982521861 0.785903914498428 0.764407363013389 -0.0270498070964536 0.605801553464826 0.684003502106893 0.61200669306633 0.61200669306633 0.61200669306633 0.785903914498428 0.0464333099624544 0.61200669306633 0.684003502106893 0.61200669306633 0.00437168055865926 0.61200669306633 0.602609533443475 -0.0391635471953533 0.391476659850048 0.785903914498428 0.391476659850048 0.593370478305603 0.785903914498428 0.745958276200496 0.785903914498428 0.605801553464826 0.605801553464826 -0.0234763457356349 0.391476659850048 0.593370478305603 0.764407363013389 -0.0548661504370748 -0.0554787839939813 0.605801553464826 0.622070338875351 0.391476659850048 0.593370478305603 -0.0891366438871818 0.330293699843497 0.157382368815789 0.61200669306633 0.330293699843497 0.737157241558549 0.139447648659426 -0.602363665937899 0.61200669306633 -0.112904142601315 -0.112904142601315 0.330293699843497 0.330293699843497 0.684003502106893 -0.23149869720753 0.737180745952527 0.00410945967384746 0.419732819352713 0.423588478223365 0.427527880524143 0.423588478223365 0.423588478223365 -0.535034597269388 -0.0590750405587821 0.684003502106893 -0.164427082662122 -0.0457629386882489 0.684003502106893 0.61200669306633 0.61200669306633 -0.028611607144053 0.684003502106893 -0.0675620038221577 -0.0606343372187551 0.0840598334525256 -0.135483090078195 -0.0336967686077015 -0.0342752636124829 -0.0342752636124829 0.0533184597466685 -0.164427082662122 0.0336967686077 -0.228917314716411 -0.228917314716411 -0.0177554394171266 -0.106676131989109 0.0403202064399855 -0.1082543582171 -0.1082543582171 -0.107468386423837 0.066974318257489 -0.0719527493461927 -0.0689727830241952 -0.0689727830241952 -0.0960074939567663 -0.00435085233621236 0.0531146979163901 0.341941745482138 -0.0686993489941885 -0.0686993489941885 0.139733621946394 -0.0686993489941885 -0.0230413945326295 -0.0960074939567663 -0.0960074939567663 -0.0960074939567663 -0.0960074939567663 -0.0960074939567663 0.256587460880791 0.161510103035636 0.355749507309524 0.251176406562884 -0.0507643862743264 -0.0251694535324313 -0.0661235713133921 0.344676095651418 -0.171098225364121 -0.0492226966393964 0.0221490061602882 -0.00435085233621236 -0.00435085233621236 0.0679559689335565 -0.0590750405587821 0.00418196181011927 0.684003502106893 -0.0478110236039785 0.684003502106893 0.684003502106893 0.328268993587234 0.38830306802703 0.737180745952527 -0.0666889864031015 0.61200669306633 0.61200669306633 -0.0342752636124829 0.330293699843497 -0.0692457716773828 -0.0809140459715526 0.622070338875351
-0.148340618120262 -0.101656026954738 -0.119224253539417 -0.117733039383076 -0.117733039383076 0.145419601171142 -0.0587477546846866 0.0647433952877942 0.892821422981962 0.615859408213632 0.707607955522046 0.707607955522046 0.0689094870046965 0.681615393720229 0.900374641820746 1 0.615859408213632 0.540061601877856 0.0169625783886408 0.699157448799182 0.347783610430802 0.615859408213632 0.707607955522046 0.531240711879142 0.0608442848243527 0.707607955522046 0.900374641820746 0.531240711879142 0.707607955522046 -0.11972361704931 -0.117733039383076 -0.101422383215457 -0.101422383215457 -0.11972361704931 -0.101422383215457 -0.0781856626168735 -0.101422383215457 -0.101422383215457 -0.101422383215457 -0.101656026954738 0.531240711879142 0.531240711879142 0.531240711879142 -0.0352618647784477 0.531240711879142 0.531240711879142 0.531240711879142 0.531240711879142 -0.0266619758225709 -0.0283882223661071 -0.0275368552072634 0.531240711879142 0.531240711879142 0.531240711879142 0.531240711879142 0.0128463034468438 0.168795144809223 0.346297783161659 0.347783610430802 -0.101422383215457 0.531240711879142 0.681615393720229 0.681615393720229 0.681652349150003 0.531240711879142 -0.117733039383076 0.673258908102061 0.145709202228416 0.707607955522046 0.681615393720229 0.372962407469322 0.347783610430802 0.531240711879142 0.531240711879142 0.347955949059257 0.347955949059257 -0.0102700159883563 -0.117733039383076 0.10490403293113 0.615859408213632 0.103550926691907 -0.0171084570202992 -0.117485484180049 -0.117980871199755 -0.117980871199755 -0.121732990255238 -0.0432329974943439 0.025131079139346 0.123762273763797 0.88369867316168 -0.148340618120262 0.224046190584313 -0.0207458873493663 0.681652349150003 0.531240711879142 0.531240711879142 0.531240711879142 -0.0315170714853373 -0.049951690267232 -0.0477221362901442 -0.024354960375796 0.531240711879142 -0.0315170714853373 -0.0517211988581752 -0.00618275636109326 0.0758803529739696 0.100032411300813 0.296473507636202 -0.0485655947432293 0.00209639437401677 0.228798997859488 0.0355373883523206 0.615859408213632 0.126070440136989 0.615859408213632 -0.119473789544287 0.219935052027859 0.196585184392617 0.379556801992764 0.665187791336693 -0.122238400417764 -0.117485484180049 -0.117733039383076 0.379556801992764 0.379556801992764 -0.0171084570202992 0.379556801992764 0.379556801992764 0.379556801992764 -0.017763231383817 0.531240711879142 -0.0496763516090619 0.145999350154311 0.347783610430802 -0.0325900908445369 0.346471750037291 0.126070440136989 0.24899158834499 -0.11822898174056 -0.0777245268733576 -0.101422383215457 -0.204135862683383 -0.140857753298235 -0.136696139918309 0.072847565921101 0.0733573676819482 -0.00913892169894864 -0.0482854635810325 0.142269163577878 0.10159820956695 -0.0535609160468578 0.531240711879142 0.615859408213632 -0.0652677099313791 0.515071188073717 0.529245591721891 0.346471750037291 -0.00801520143755426 0.531240711879142 -0.0248315784771855 -0.0315962015445967 0.123507485721654 0.296473507636202 0.615859408213632 0.610111863122447 0.220441709891005 0.0366452857723706 0.0842945259340166 0.225583862789302 -0.0869003907378788 0.346297783161659 0.347783610430802 -0.0207458873493663 -0.0207458873493663 0.00112481169784525 -0.0201823424746316 0.0919089612199558 -0.0183959657989918 -0.0618551517439625 -0.0618551517439625 -0.0618551517439625 -0.0618551517439625 -0.201338313930483 -0.0491228894869984 0.29738807169224 0.615859408213632 0.0473378598723277 -0.121985538701925 0.184024007030835 -0.0443401425149797 0.313355164195864 0.1258126098103 0.219935052027859 0.251970450992819 0.0281218693633463 -0.0761111062072285 -0.0786464147504103 -0.0699700578415736 -0.0491228894869984 0.224046190584313 0.529245591721891 0.529245591721891 0.615859408213632 0.615859408213632 0.610111863122447 0.615859408213632 -0.0480043174257649 -0.00181596453582704 -0.0253001665117886 0.347783610430802 0.531240711879142 0.900374641820746 -0.0494000905478669 0.615859408213632 0.681615393720229 0.531240711879142 -0.0402593564493861 0.900374641820746 0.655128748213413 0.707607955522046 0.531240711879142 0.534045115125441 0.707607955522046 0.531240711879142 0.540061601877856 -0.0496763516090619 0.665187791336693 -0.0356116582443222 0.615859408213632 0.681615393720229 0.534045115125441 0.707607955522046 -0.0494000905478669 0.534045115125441 -0.0494000905478669 -0.050499668633227 -0.053454440680646 0.531240711879142 0.109669070032686 0.615859408213632 0.615859408213632 0.531240711879142 -0.061548749808733 0.615859408213632 0.531240711879142 0.0849869981912313 0.665187791336693 0.531240711879142 0.531240711879142 0.707607955522046 0.531240711879142 0.681652349150003 -0.0494000905478669 0.531240711879142 0.615859408213632 0.707607955522046 -0.0494000905478669 0.531240711879142 0.523168190835577 0.531240711879142 0.900374641820746 0.347783610430802 -0.0283882223661071 0.615859408213632 0.531240711879142 -0.0496763516090619 -0.050499668633227 0.523168190835577 -0.0494000905478669 0.534045115125441 0.531240711879142 0.531240711879142 0.531240711879142 0.540061601877856 0.534045115125441 0.315633652923159 0.531240711879142 0.531240711879142 0.707607955522046 0.523168190835577 -0.0275368552072634 0.534045115125441 -0.0248315784771855 0.531240711879142 0.534045115125441 0.531240711879142 0.900374641820746 0.657345189057849 -0.049951690267232 0.531240711879142 0.534045115125441 0.347783610430802 0.534045115125441 0.100032411300813 0.615859408213632 -0.0611140977269298 0.707607955522046 0.681652349150003 -0.024354960375796 0.534045115125441 0.615859408213632 0.531240711879142 0.531240711879142 0.531240711879142 0.707607955522046 0.0608442848243527 0.531240711879142 0.615859408213632 0.531240711879142 0.014081729800061 0.531240711879142 0.523168190835577 -0.0352618647784477 0.347783610430802 0.707607955522046 0.347783610430802 0.515071188073717 0.707607955522046 0.665187791336693 0.707607955522046 0.534045115125441 0.534045115125441 -0.0262149787327036 0.347783610430802 0.515071188073717 0.681652349150003 -0.0494000905478669 -0.049951690267232 0.534045115125441 0.540061601877856 0.347783610430802 0.515071188073717 -0.0802563738130241 0.29738807169224 0.141703093951417 0.531240711879142 0.29738807169224 0.65730403538991 0.125555126714476 -0.522787039049749 0.531240711879142 -0.101656026954738 -0.101656026954738 0.29738807169224 0.29738807169224 0.615859408213632 -0.203011712641735 0.657345189057849 0.0355373883523206 0.362548318132044 0.365945634321602 0.369416037149925 0.365945634321602 0.365945634321602 -0.470866891048865 -0.0531896684836599 0.615859408213632 -0.148045975657539 -0.0412037895300979 0.615859408213632 0.531240711879142 0.531240711879142 -0.0257611655342444 0.615859408213632 -0.0499500106632232 -0.0734316557109516 0.0265057217161732 -0.121985538701925 -0.0448593535780588 -0.0453975859985035 -0.0453975859985035 0.0711300458184743 -0.148045975657539 0.0448593535780562 -0.200901723342435 -0.200901723342435 0.000774374633502746 -0.0884528661669642 0.0363032914315407 -0.0761111062072285 -0.0761111062072285 -0.0753418489304684 0.0462092242056152 -0.0647844309205979 -0.0621013448107927 -0.0621013448107927 -0.0864427129834306 -0.0534550631132984 0.0473378598723277 0.307875676612041 -0.0618551517439625 -0.0618551517439625 0.1258126098103 -0.0618551517439625 -0.0207458873493663 -0.0864427129834306 -0.0864427129834306 -0.0864427129834306 -0.0864427129834306 -0.0864427129834306 0.231024843186238 0.145419601171142 0.320307835221722 0.226152867092881 -0.03657284200573 -0.0148145341525661 -0.0580515231574035 0.300927400068626 -0.154052503378387 -0.0340193372434699 -0.0115721570640629 -0.0534550631132984 -0.0534550631132984 0.0471990109431135 -0.0531896684836599 -0.0433967160814638 0.615859408213632 -0.0430478332525159 0.615859408213632 0.615859408213632 0.295565077521964 0.34500191236352 0.657345189057849 -0.0634041328983508 0.531240711879142 0.531240711879142 -0.0453975859985035 0.29738807169224 -0.0605502128092673 -0.0728529551599052 0.540061601877856
-0.131031434363008 -0.165063690834245 -0.193590049854461 -0.191168695018512 -0.191168695018512 0.0717596107130218 -0.0519668882980042 0.0352933423430108 0.570984700658448 1 0.870339858967915 0.870339858967915 0.0403019934269662 0.79355569442253 0.684003502106893 0.615859408213632 1 0.658594219001857 0.0082000844389973 0.859378913162086 0.379554989849637 1 0.870339858967915 0.647196113570461 0.030568386841882 0.870339858967915 0.684003502106893 0.647196113570461 0.870339858967915 -0.194400889963799 -0.191168695018512 -0.164684312462874 -0.164684312462874 -0.194400889963799 -0.164684312462874 -0.126953752064382 -0.164684312462874 -0.164684312462874 -0.164684312462874 -0.165063690834245 0.647196113570461 0.647196113570461 0.647196113570461 -0.0572563547916306 0.647196113570461 0.647196113570461 0.647196113570461 0.647196113570461 -0.0432923090351204 0.00169134943112548 -0.0447128920010111 0.647196113570461 0.647196113570461 0.647196113570461 0.647196113570461 -0.0311703270683056 0.127326074272017 0.391445569140277 0.379554989849637 -0.164684312462874 0.647196113570461 0.79355569442253 0.79355569442253 0.771457117807767 0.647196113570461 -0.191168695018512 0.783153616587766 0.0727664776952654 0.826816287153546 0.79355569442253 0.59042220732215 0.379554989849637 0.647196113570461 0.647196113570461 0.36642149898752 0.36642149898752 -0.0248497650383571 -0.191168695018512 0.0785623432551599 1 0.0765171588646215 -0.0185310869258259 -0.190766727946604 -0.191571111241071 -0.191571111241071 -0.197663604114349 -0.0397030262503514 0.164684312462874 0.200958647563381 0.669817652681159 -0.131031434363008 0.338681670843665 -0.033686076842659 0.771457117807767 0.647196113570461 0.647196113570461 0.647196113570461 -0.0554950362300373 -0.0750719591902831 -0.0390539163838211 0.122169963460294 0.647196113570461 -0.0554950362300373 0.00152877256320027 0.0330311989020425 0.0557597706561244 0.0677084772367387 0.481398032866226 -0.0788582492944236 -0.0496193815744502 0.392549035147262 -0.0356157952964237 1 0.204706526287664 1 -0.193995233247849 0.331812909589448 0.266930804904443 0.582874986538958 0.773113593540668 -0.198484262459069 -0.190766727946604 -0.191168695018512 0.582874986538958 0.582874986538958 -0.0185310869258259 0.582874986538958 0.582874986538958 0.582874986538958 0.0176274672071606 0.647196113570461 -0.0806618376638151 0.0737710132036638 0.379554989849637 -0.0425503109937963 0.364374689776164 0.204706526287664 0.487711798558415 -0.191973980041148 -0.126204984184306 -0.164684312462874 -0.205957561923509 -0.191705051028369 -0.185416994626887 0.00389675003530263 0.00482031980064014 -0.0566838963622635 -0.0462256597048264 0.190133854691792 0.00201487905350289 -0.0984854970318474 0.647196113570461 1 0.0420565469760655 0.649991198067727 0.696572081993527 0.378265844749353 -0.00017547026912373 0.647196113570461 0.116851687040986 -0.0189024943630743 0.20054493618909 0.481398032866226 1 0.990667439655009 0.33266113666325 0.00513062504318663 0.0237343532291711 0.387411639375883 -0.141104267595656 0.377473155992558 0.379554989849637 -0.033686076842659 -0.033686076842659 -0.000233871888899033 -0.0327710224207837 0.0489010546600009 -0.0259334313452827 -0.100437130486288 -0.100437130486288 -0.100437130486288 -0.100437130486288 -0.201153607732304 -0.0797631550835336 0.482883053706764 1 0.142545410562048 -0.198073678951753 0.235277727648277 -0.0127132798323073 0.437687140993551 0.204287875012307 0.331812909589448 0.265397596161027 0.0241239815858273 -0.0632588088953677 -0.127701897058827 -0.0653796863860246 -0.0797631550835336 0.338681670843665 0.696572081993527 0.696572081993527 1 1 0.990667439655009 1 0.115565372001375 0.00934399891875224 0.111755407108056 0.379554989849637 0.647196113570461 0.684003502106893 -0.0802132595345957 1 0.79355569442253 0.647196113570461 -0.0653710179830827 0.684003502106893 0.781985152659975 0.870339858967915 0.647196113570461 0.684366589742259 0.870339858967915 0.647196113570461 0.658594219001857 -0.0732904936768725 0.773113593540668 -0.000182921871564422 1 0.79355569442253 0.684366589742259 0.870339858967915 -0.0802132595345957 0.684366589742259 -0.0802132595345957 -0.0608905500280824 -0.086796499278459 0.647196113570461 0.0427241253708553 1 1 0.647196113570461 -0.0443474001774787 1 0.647196113570461 0.0169877774147483 0.773113593540668 0.647196113570461 0.647196113570461 0.870339858967915 0.647196113570461 0.771457117807767 -0.0802132595345957 0.647196113570461 1 0.870339858967915 -0.0802132595345957 0.647196113570461 0.636412235300216 0.647196113570461 0.684003502106893 0.379554989849637 -0.0460952970556162 1 0.647196113570461 -0.0732904936768725 -0.0608905500280824 0.660776094158104 -0.0802132595345957 0.684366589742259 0.647196113570461 0.647196113570461 0.647196113570461 0.658594219001857 0.684366589742259 0.334797665388078 0.647196113570461 0.647196113570461 0.870339858967915 0.636412235300216 -0.0447128920010111 0.684366589742259 0.116851687040986 0.647196113570461 0.684366589742259 0.647196113570461 0.684003502106893 0.763355273259303 -0.0750719591902831 0.647196113570461 0.684366589742259 0.379554989849637 0.684366589742259 0.0677084772367387 1 -0.0992338460886663 0.870339858967915 0.771457117807767 -0.0395462991243941 0.684366589742259 1 0.647196113570461 0.647196113570461 0.647196113570461 0.870339858967915 0.030568386841882 0.647196113570461 1 0.647196113570461 0.0039124694265612 0.647196113570461 0.636412235300216 -0.0572563547916306 0.379554989849637 0.870339858967915 0.379554989849637 0.625933945732145 0.870339858967915 0.773113593540668 0.870339858967915 0.684366589742259 0.684366589742259 -0.0425664987545442 0.379554989849637 0.649991198067727 0.771457117807767 -0.0802132595345957 -0.0750719591902831 0.684366589742259 0.658594219001857 0.379554989849637 0.625933945732145 -0.0875886634629304 0.482883053706764 0.188763125570807 0.647196113570461 0.482883053706764 0.784731138566334 0.203869787552101 -0.63626240857757 0.647196113570461 -0.165063690834245 -0.165063690834245 0.482883053706764 0.482883053706764 1 -0.204031249929913 0.784777484523454 -0.0356157952964237 0.59211742580625 0.597660121804913 0.603322037653215 0.597660121804913 0.597660121804913 -0.546996171334657 0.0911480338960719 1 -0.130244105532223 -0.0669045385692996 1 0.647196113570461 0.647196113570461 0.106862311747472 0.943096682635379 -0.0188032016537022 -0.0472268574432769 0.165063690834246 -0.198073678951753 -0.042999150430797 -0.0439292553431408 -0.0439292553431408 0.0185007769399612 -0.130244105532223 0.042999150430797 -0.212931340671729 -0.212931340671729 -0.0515935777197181 -0.108095567039373 0.00351782482105133 -0.0632588088953677 -0.0632588088953677 -0.0620934509409792 0.0306559980770401 0.0333084651831716 -0.100836885793338 -0.100836885793338 -0.140361114615698 -0.0258474236338368 0.142545410562048 0.382492928981656 -0.100437130486288 -0.100437130486288 0.204287875012307 -0.100437130486288 -0.033686076842659 -0.140361114615698 -0.140361114615698 -0.140361114615698 -0.140361114615698 -0.140361114615698 0.231933922436391 0.0717596107130218 0.361212060447426 0.23878028340549 -0.0570154647104735 -0.0402101677625733 -0.0952955548693428 0.317281269669973 -0.234723799862799 0.0150038339350485 0.0151272989176746 -0.0258474236338368 -0.0258474236338368 0.0320958903231198 -0.0863665761605252 -0.0245692021843254 1 -0.0698987994311552 1 1 0.479922971996616 0.376210020292248 0.784777484523454 -0.0965254849120143 0.647196113570461 0.647196113570461 -0.0439292553431408 0.482883053706764 -0.0526308685782299 -0.118294783173355 0.658594219001857
-0.182703489844235 -0.125204486294326 -0.107346990807583 -0.105265515470914 -0.105265515470914 0.157475573356961 -0.0411280856494679 0.0363663576294383 0.575751301187037 0.658594219001857 0.759698965525466 0.759698965525466 0.0403491276859194 0.825910587486448 0.622070338875351 0.540061601877856 0.658594219001857 1 -0.00233543471880332 0.750404610787561 0.420469046461257 0.658594219001857 0.759698965525466 0.984677974763036 0.0326169653461701 0.759698965525466 0.622070338875351 0.984677974763036 0.759698965525466 -0.108041126464179 -0.105265515470914 -0.124916719348981 -0.124916719348981 -0.108041126464179 -0.124916719348981 -0.0962972488378433 -0.124916719348981 -0.124916719348981 -0.124916719348981 -0.125204486294326 0.984677974763036 0.984677974763036 0.984677974763036 -0.043430220495737 0.984677974763036 0.984677974763036 0.984677974763036 0.984677974763036 -0.0328381807400666 0.0133617447014823 -0.0339157245632037 0.984677974763036 0.984677974763036 0.984677974763036 0.984677974763036 0.0160235196386741 0.222437519534388 0.418662582914382 0.420469046461257 -0.124916719348981 0.984677974763036 0.825910587486448 0.825910587486448 0.797674739704177 0.984677974763036 -0.105265515470914 0.815738290805656 0.157912017185882 0.8157154620322 0.825910587486448 0.712502055280844 0.420469046461257 0.984677974763036 0.984677974763036 0.402888800161909 0.402888800161909 0.0109596794048811 -0.105265515470914 0.0574792885868086 0.658594219001857 0.0559641596725341 0.00763023841065169 -0.104918691026462 -0.105612357467104 -0.105612357467104 -0.104332004822866 -0.0341037358442922 0.059988141135679 0.103462292807972 0.60987494493901 -0.182703489844235 0.26012033846133 -0.0255516396430996 0.797674739704177 0.984677974763036 0.984677974763036 0.984677974763036 -0.050363006190532 -0.0576038279887175 -0.03412941720882 -0.0299967487803448 0.953739697761395 -0.050363006190532 -0.073191552681483 0.0110207432613808 0.0529611784686399 0.0682268144940704 0.298598530460738 -0.051146085485394 -0.0350832596695893 0.226467420439548 -0.0274818649519935 0.658594219001857 0.110680609527649 0.658594219001857 -0.105644644099302 0.254967509649331 0.253073202342222 0.724855663554738 0.83353742810646 -0.105098267249013 -0.104918691026462 -0.105265515470914 0.724855663554738 0.724855663554738 0.00763023841065169 0.724855663554738 0.724855663554738 0.724855663554738 0.054078545073751 0.984677974763036 -0.0563215608747396 0.158348217627343 0.420469046461257 -0.0376243741010186 0.401117957711292 0.110680609527649 0.424247963426194 -0.129880995337754 -0.095729291721987 -0.124916719348981 -0.27854082435231 -0.173487231112533 -0.168361586514782 -0.000624578985825262 4.03207436435498e-05 -0.0391892339128293 -0.0498395486881413 0.152653431224132 -0.00174660543472636 -0.0876744832541287 0.984677974763036 0.658594219001857 -0.0803868726563914 0.95594997582844 0.580273701637957 0.401117957711292 -0.0284380707713626 0.984677974763036 -0.0305837747180201 -0.0246524578601629 0.102617629866367 0.298598530460738 0.658594219001857 0.652243835836432 0.255603454351053 0.0197696414746179 0.0223639910222565 0.222461221147981 -0.107030730071292 0.418662582914382 0.420469046461257 -0.0255516396430996 -0.0255516396430996 0.00140360451712254 -0.0248575504812692 0.0573552178996561 -0.022657362448134 -0.0761838007126566 -0.0761838007126566 -0.0761838007126566 -0.0761838007126566 -0.275304149674037 -0.0537435221894382 0.299694132357031 0.658594219001857 0.062100372185489 -0.104715213309524 0.333966204687188 -0.00464646394088944 0.451787546579729 0.109911067673266 0.254967509649331 0.293353242787153 -0.0142945549594894 -0.055997880080958 -0.0968647334810731 -0.0626023222762352 -0.0537435221894382 0.26012033846133 0.580273701637957 0.580273701637957 0.658594219001857 0.658594219001857 0.652243835836432 0.658594219001857 -0.0591244423301983 -0.0587768943767195 -0.0311609104365218 0.420469046461257 0.984677974763036 0.622070338875351 -0.0550348604577156 0.658594219001857 0.825910587486448 0.984677974763036 -0.0495853732807172 0.622070338875351 0.807897228203246 0.759698965525466 0.984677974763036 0.585688154589716 0.759698965525466 0.984677974763036 1 -0.0563215608747396 0.83353742810646 -0.0148213345886746 0.658594219001857 0.825910587486448 0.585688154589716 0.759698965525466 -0.0550348604577156 0.585688154589716 -0.0550348604577156 -0.0601558539085187 -0.0525926171711337 0.984677974763036 0.0333923045472624 0.658594219001857 0.658594219001857 0.984677974763036 -0.0770919972064033 0.658594219001857 0.984677974763036 0.0241199656822753 0.83353742810646 0.984677974763036 0.984677974763036 0.759698965525466 0.984677974763036 0.797674739704177 -0.0550348604577156 0.984677974763036 0.658594219001857 0.759698965525466 -0.0550348604577156 0.984677974763036 0.970009846060098 0.984677974763036 0.622070338875351 0.420469046461257 -0.0349643095902185 0.658594219001857 0.984677974763036 -0.0563215608747396 -0.0601558539085187 0.939476336918074 -0.0550348604577156 0.585688154589716 0.984677974763036 0.984677974763036 0.984677974763036 1 0.585688154589716 0.38158250869082 0.984677974763036 0.984677974763036 0.759698965525466 0.970009846060098 -0.0339157245632037 0.585688154589716 -0.0305837747180201 0.984677974763036 0.585688154589716 0.984677974763036 0.622070338875351 0.823742422879952 -0.0576038279887175 0.984677974763036 0.585688154589716 0.420469046461257 0.585688154589716 0.0682268144940704 0.658594219001857 -0.0752710826938808 0.759698965525466 0.797674739704177 -0.0299967487803448 0.585688154589716 0.658594219001857 0.984677974763036 0.984677974763036 0.984677974763036 0.759698965525466 0.0326169653461701 0.984677974763036 0.658594219001857 0.984677974763036 -0.00526540633887933 0.984677974763036 0.970009846060098 -0.043430220495737 0.420469046461257 0.759698965525466 0.420469046461257 0.955949975828443 0.759698965525466 0.83353742810646 0.759698965525466 0.585688154589716 0.585688154589716 -0.0322876374748103 0.420469046461257 0.95594997582844 0.797674739704177 -0.0550348604577156 -0.0576038279887175 0.585688154589716 1 0.420469046461257 0.95594997582844 -0.0988476370375885 0.299694132357031 0.151771328073032 0.984677974763036 0.299694132357031 0.796361044347693 0.109133723544919 -0.970009846060096 0.984677974763036 -0.125204486294326 -0.125204486294326 0.299694132357031 0.299694132357031 0.658594219001857 -0.277238093002067 0.823742422879952 -0.0274818649519935 0.695012329184451 0.700710593326267 0.706538796468172 0.700710593326267 0.700710593326267 -0.822740138849441 -0.0655109718347251 0.658594219001857 -0.182340593916755 -0.0507485828045613 0.658594219001857 0.984677974763036 0.984677974763036 -0.0317286991600992 0.708651283285179 -0.0404972725517079 -0.0394537538488446 0.0609227474136031 -0.104715213309524 -0.113238383416101 -0.113521120772592 -0.113521120772592 0.00111697883206794 -0.182340593916755 0.113238383416101 -0.274028036171472 -0.274028036171472 -0.0365332588186253 -0.145922470939605 0.0181414722420534 -0.055997880080958 -0.055997880080958 -0.0552675786226307 0.0367237927852334 -0.0797916428201052 -0.0764870240176114 -0.0764870240176114 -0.106467031982247 0.0040141097976114 0.062100372185489 0.312190184565131 -0.0761838007126566 -0.0761838007126566 0.109911067673266 -0.0761838007126566 -0.0255516396430996 -0.106467031982247 -0.106467031982247 -0.106467031982247 -0.106467031982247 -0.106467031982247 0.25231443139993 0.157475573356961 0.360649541142935 0.246657430162021 -0.0862606771322936 -0.0328381807400666 -0.173487231112533 0.425053594142326 -0.189738524371348 -0.0351691970757125 0.03988695823346 0.0040141097976114 0.0040141097976114 0.0376019440840844 -0.0655109718347251 0.0127392885176738 0.658594219001857 -0.0530197963654889 0.658594219001857 0.658594219001857 0.297509276221167 0.399363983221625 0.823742422879952 -0.178039765100807 0.984677974763036 0.984677974763036 -0.113521120772592 0.299694132357031 -0.0767897534241561 -0.0897292280553182 1
0.128143358112449 -0.0864294471260487 -0.10136621139065 -0.100098359213658 -0.100098359213658 -0.130717350324977 -0.0770965511932907 0.941856227754435 0.0109079017773146 0.0082000844389973 0.0264402600674454 0.0264402600674454 0.907882247507168 0.0280507252737192 0.00725924865127375 0.0169625783886408 0.0082000844389973 -0.00233543471880332 0.999999999999998 0.0248660059209391 -0.0416719253240074 0.0082000844389973 0.0264402600674454 -0.00377975916697105 0.916271482164052 0.0264402600674454 0.00725924865127375 -0.00377975916697105 0.0264402600674454 -0.10179077758085 -0.100098359213658 -0.0862307997874148 -0.0862307997874148 -0.10179077758085 -0.0862307997874148 -0.0664745986597408 -0.0862307997874148 -0.0862307997874148 -0.0862307997874148 -0.0864294471260487 -0.00377975916697105 -0.00377975916697105 -0.00377975916697105 -0.0263300607935968 -0.00377975916697105 -0.00377975916697105 -0.00377975916697105 -0.00377975916697105 -0.0226684034253979 -0.0241360835898738 -0.00233543471880332 -0.00377975916697105 -0.00377975916697105 -0.00377975916697105 -0.00377975916697105 0.0349004892432435 -0.0977956766637515 -0.0425135733931008 -0.0416719253240074 -0.0862307997874148 -0.00377975916697105 0.0280507252737192 0.0280507252737192 0.0280507252737192 -0.00377975916697105 -0.100098359213658 0.0264402600674454 -0.130457545986752 0.0264402600674454 0.0280507252737192 -0.000142359559445922 -0.0416719253240074 -0.00377975916697105 -0.00377975916697105 -0.0416719253240074 -0.0416719253240074 0.0161389642071816 -0.100098359213658 0.101944434562576 0.0082000844389973 0.100766438085521 0.0424846885083519 -0.0998878841442307 -0.100309069464073 -0.100309069464073 -0.10349917619194 -0.0163220789522609 -0.187422779348673 -0.153591755971497 0.00553123775192064 0.128143358112449 -0.0848435088355295 0.0239370963774426 0.0280507252737192 -0.00377975916697105 -0.00377975916697105 -0.00377975916697105 0.0265718742631358 -0.0424696606993166 -0.0299053286324709 0.00904953442028329 -0.00377975916697105 0.0265718742631358 -0.0643136364748449 0.00904953442028329 0.0693826665047355 0.088746509936764 -0.0133439257614314 -0.0412911819274015 -0.0339583827677427 0.212039824245706 0.0841352476213089 0.0082000844389973 -0.150779714338678 0.0082000844389973 -0.101578370566894 -0.0864294471260487 -0.0870261206519947 0.00216221360800117 0.0248660059209391 -0.103928883335015 -0.0998878841442307 -0.100098359213658 0.00216221360800117 0.00216221360800117 0.0424846885083519 0.00216221360800117 0.00216221360800117 0.00216221360800117 0.0387810875260113 -0.00377975916697105 -0.0422355637282774 -0.13019828465206 -0.0416719253240074 -0.0749893281253376 -0.0425135733931008 -0.150779714338678 -0.0483913409840385 -0.100520016689831 -0.0660825342779645 -0.0862307997874148 0.0840531680838649 0.1349507890429 0.139059266499894 0.0970959717257362 0.079465773574817 0.0519321057087579 -0.0410530102990541 -0.133611982191779 0.0369767132603972 0.264315432089057 -0.00377975916697105 0.0082000844389973 -0.0308304270454103 -0.00656246987936827 0.500372439530224 -0.0425135733931008 0.00725924865127375 -0.00377975916697105 0.00725924865127375 -0.0268635546026095 -0.153908605938645 -0.0133439257614314 0.0082000844389973 0.00695809231668903 -0.0862307997874129 0.0303162209211386 0.087475575640394 0.209363716064611 -0.0738839885003249 -0.0425135733931008 -0.0416719253240074 -0.0176384581166361 -0.0176384581166361 -0.0275097698523428 -0.0171593239874314 0.106708957950268 -0.0156405203015114 -0.0187998056262671 -0.0187998056262671 -0.0187998056262671 -0.0187998056262671 0.0850413579135091 -0.0417650021034737 -0.0124702920215792 0.0082000844389973 0.0902286138652081 -0.103713896590459 -0.0257253822719948 -0.0775594657428473 -0.0498352396141962 -0.151088710257805 -0.0864294471260487 -0.068277113655709 -0.110736105176939 -0.0435971187478864 -0.0668663368906822 -0.0389512054421833 -0.0417650021034737 -0.0848435088355295 0.500372439530224 0.500372439530224 0.0082000844389973 0.0082000844389973 0.00695809231668903 0.0082000844389973 -0.0408139757086841 -0.040574061162824 0.00553123775192064 -0.0416719253240074 -0.00377975916697105 0.00725924865127375 -0.0420006825166378 0.0082000844389973 0.0280507252737192 -0.00377975916697105 -0.0342290961373117 0.00725924865127375 0.0296995495121928 0.0264402600674454 -0.00377975916697105 0.504791852960026 0.0264402600674454 -0.00377975916697105 -0.00233543471880332 -0.0422355637282774 0.0248660059209391 -0.0273437051130725 0.0082000844389973 0.0280507252737192 0.504791852960026 0.0264402600674454 -0.0420006825166378 0.504791852960026 -0.0420006825166378 -0.0429355599541747 -0.0454477505452524 -0.00377975916697105 0.0489313521880701 0.0082000844389973 0.0082000844389973 -0.00377975916697105 0.00632613752949646 0.0082000844389973 -0.00377975916697105 0.0594405555659885 0.0248660059209391 -0.00377975916697105 -0.00377975916697105 0.0264402600674454 -0.00377975916697105 0.0280507252737192 -0.0420006825166378 -0.00377975916697105 0.0082000844389973 0.0264402600674454 -0.0420006825166378 -0.00377975916697105 -0.00518797133237564 -0.00377975916697105 0.00725924865127375 -0.0416719253240074 -0.00518797133237564 0.0082000844389973 -0.00377975916697105 -0.0422355637282774 -0.0429355599541747 -0.00518797133237564 -0.0420006825166378 0.504791852960026 -0.00377975916697105 -0.00377975916697105 -0.00377975916697105 -0.00233543471880332 0.504791852960026 -0.0342528512202941 -0.00377975916697105 -0.00377975916697105 0.0264402600674454 -0.00518797133237564 -0.00233543471880332 0.504791852960026 0.00725924865127375 -0.00377975916697105 0.504791852960026 -0.00377975916697105 0.00725924865127375 0.0233259775221712 -0.0424696606993166 -0.00377975916697105 0.504791852960026 -0.0416719253240074 0.504791852960026 0.088746509936764 0.0082000844389973 -0.0161980893986952 0.0264402600674454 0.0280507252737192 0.00904953442028329 0.504791852960026 0.0082000844389973 -0.00377975916697105 -0.00377975916697105 -0.00377975916697105 0.0264402600674454 0.916271482164052 -0.00377975916697105 0.0082000844389973 -0.00377975916697105 0.969652405393075 -0.00377975916697105 -0.00518797133237564 -0.0263300607935968 -0.0416719253240074 0.0264402600674454 -0.0416719253240074 -0.00656246987936827 0.0264402600674454 0.0248660059209391 0.0264402600674454 0.504791852960026 0.504791852960026 -0.022288359934601 -0.0416719253240074 -0.00656246987936827 0.0280507252737192 -0.0420006825166378 -0.0424696606993166 0.504791852960026 -0.00233543471880332 -0.0416719253240074 -0.00656246987936827 -0.0682351477309819 -0.0124702920215792 -0.134145729781481 -0.00377975916697105 -0.0124702920215792 0.0233259775221712 -0.151398556537118 0.00518797133237594 -0.00377975916697105 -0.0864294471260487 -0.0864294471260487 -0.0124702920215792 -0.0124702920215792 0.0082000844389973 0.0844481307528305 0.0233259775221712 0.0841352476213089 -0.00349638271193593 -0.00239134851543351 -0.00127351819445027 -0.00239134851543351 -0.00239134851543351 0.0210642776489667 -0.045222637334698 0.0082000844389973 0.128398390202636 -0.0350320670133045 0.0082000844389973 -0.00377975916697105 -0.00377975916697105 0.00386037607127125 0.0082000844389973 -0.0537161628225519 -0.0754859000373657 -0.186992011392206 -0.103713896590459 -0.0781691707842961 -0.0783643461659971 -0.0783643461659971 -0.022288359934601 0.128398390202636 0.0781691707842941 0.0854373846362711 0.0854373846362711 -0.0342290961373117 -0.100731202689728 0.0293362640359613 -0.0435971187478864 -0.0435971187478864 -0.0430130503438959 0.0189068860148722 -0.0291184378138669 -0.0196645139935305 -0.0196645139935305 -0.0734948641516363 -0.0461194845094376 0.0902286138652081 -0.00291778016314946 -0.0187998056262671 -0.0187998056262671 -0.151088710257805 -0.0187998056262671 -0.0176384581166361 -0.0734948641516363 -0.0734948641516363 -0.0734948641516363 -0.0734948641516363 -0.0734948641516363 -0.0776639414535788 -0.130717350324977 -0.0197681309541046 -0.0562053310927827 -0.0206326560379066 -0.0226684034253979 -0.119759330614056 -0.0550806746493826 0.123392119787348 -0.061060159083609 -0.0478860975965019 -0.0461194845094376 -0.0461194845094376 0.019765657973044 -0.045222637334698 -0.0438585669217337 0.0082000844389973 -0.0365999000693372 0.0082000844389973 0.0082000844389973 -0.0142187098243434 -0.0433545832101417 0.0233259775221712 -0.122901973559807 -0.00377975916697105 -0.00377975916697105 -0.0783643461659971 -0.0124702920215792 0.00721326625228046 -0.0584873933579887 -0.00233543471880332
-0.158558291483022 -0.145397903046494 -0.155669287044705 -0.153310112897128 -0.153310112897128 0.163695307831714 -0.0745070485697621 0.0557849617099986 0.650669518347484 0.859378913162086 0.988057643138521 0.988057643138521 0.0608177269389263 0.902728453493313 0.776518369492655 0.699157448799182 0.859378913162086 0.750404610787561 0.0248660059209391 1 0.467687026135044 0.859378913162086 0.988057643138521 0.738102456305787 0.0510550823499431 0.988057643138521 0.776518369492655 0.738102456305787 0.988057643138521 -0.156456107690781 -0.153310112897128 -0.145063724043348 -0.145063724043348 -0.156456107690781 -0.145063724043348 -0.111828405391598 -0.145063724043348 -0.145063724043348 -0.145063724043348 -0.145397903046494 0.738102456305787 0.738102456305787 0.738102456305787 -0.0504347981116492 0.738102456305787 0.738102456305787 0.738102456305787 0.738102456305787 -0.0381344371977491 -0.014079386970569 -0.0393857710513683 0.738102456305787 0.738102456305787 0.738102456305787 0.738102456305787 -0.00905110938912112 0.232023145186077 0.481132818426455 0.467687026135044 -0.145063724043348 0.738102456305787 0.902728453493313 0.902728453493313 0.878224950417774 0.738102456305787 -0.153310112897128 0.891474301945508 0.164326927462455 0.939855960690433 0.902728453493313 0.558470815484585 0.467687026135044 0.738102456305787 0.738102456305787 0.452398146367217 0.452398146367217 -0.0250718356590944 -0.153310112897128 0.0800340637037591 0.859378913162086 0.0782296249879338 -0.00627772442841862 -0.152917027687856 -0.153703217214705 -0.153703217214705 -0.157290922941398 -0.035537107242335 0.145063724043347 0.177016312958349 0.76115078305566 -0.158558291483022 0.277587803102569 -0.0253273609971011 0.878224950417774 0.738102456305787 0.738102456305787 0.738102456305787 -0.0245384856961921 -0.0550457262435964 -0.0479245114410687 -0.0348347291695439 0.738102456305787 -0.0245384856961921 -0.0885711547713412 0.0569229873652329 0.0562313612948173 0.0684946380986324 0.409507627640681 -0.0472124136299145 -0.0571272617083755 0.328315787697531 0.0161971845809476 0.859378913162086 0.180317667148535 0.859378913162086 -0.155308284365473 0.271368694110663 0.24185537651242 0.547714483970828 0.880603681397856 -0.158120958326559 -0.152917027687856 -0.153310112897128 0.547714483970828 0.547714483970828 -0.00627772442841862 0.547714483970828 0.547714483970828 0.547714483970828 0.0342087304789026 0.738102456305787 -0.0534910876895845 0.164956513079188 0.467687026135044 -0.0692061867327857 0.450364395060281 0.180317667148535 0.391290304772251 -0.153308269324259 -0.111168846168845 -0.145063724043348 -0.252793745237043 -0.160599892557281 -0.156224356572991 0.0405539107881188 0.0413406863440978 -0.0499305427251961 -0.045626341486937 0.156597957615569 0.0358928517840114 -0.0984700041057302 0.738102456305787 0.859378913162086 -0.0933519481820233 0.715100714203632 0.779501406926845 0.450364395060281 -0.0117648287657398 0.738102456305787 -0.0355164327002873 -0.0201820865015568 0.17665189140698 0.409507627640681 0.859378913162086 0.851314231131516 0.272138091584476 -0.000219281490530632 0.0675606113598598 0.323742207076619 -0.124293019958713 0.465622789539104 0.467687026135044 -0.029672697308728 -0.029672697308728 0.0275831148851195 -0.0288666630231831 0.0336956894604916 -0.0263116209812071 -0.0884709901184616 -0.0884709901184616 -0.0884709901184616 -0.0884709901184616 -0.248743456602911 -0.0503643127024981 0.410810966745429 0.859378913162086 0.115066611208142 -0.15770600129855 0.23778480182048 -0.0537399442161182 0.435754749953402 0.179948894238896 0.271368694110663 0.360391570490429 -0.0209365066370773 -0.0624608331248898 -0.112487415939692 -0.0671306889349815 -0.0503643127024981 0.277587803102569 0.779501406926845 0.779501406926845 0.859378913162086 0.859378913162086 0.851314231131516 0.859378913162086 -0.0639647781929696 0.0472062597020878 -0.0361866508827729 0.467687026135044 0.738102456305787 0.776518369492655 -0.0519307043624779 0.859378913162086 0.902728453493313 0.738102456305787 -0.0575826754310217 0.776518369492655 0.889616687046818 0.988057643138521 0.738102456305787 0.786513458903901 0.988057643138521 0.738102456305787 0.750404610787561 -0.0534910876895845 0.880603681397856 0.00449773613442728 0.859378913162086 0.902728453493313 0.786513458903901 0.988057643138521 -0.0519307043624779 0.786513458903901 -0.0519307043624779 -0.058138789143561 -0.0748419262361104 0.738102456305787 0.0392719191989878 0.859378913162086 0.859378913162086 0.738102456305787 -0.0895256637140573 0.859378913162086 0.738102456305787 0.0304448733275612 0.880603681397856 0.738102456305787 0.738102456305787 0.988057643138521 0.738102456305787 0.878224950417774 -0.0519307043624779 0.738102456305787 0.859378913162086 0.988057643138521 -0.0519307043624779 0.738102456305787 0.726401587201073 0.738102456305787 0.776518369492655 0.467687026135044 -0.040603475533101 0.859378913162086 0.738102456305787 -0.0534910876895845 -0.058138789143561 0.753408671762085 -0.0519307043624779 0.786513458903901 0.738102456305787 0.738102456305787 0.738102456305787 0.750404610787561 0.786513458903901 0.423188554389955 0.738102456305787 0.738102456305787 0.988057643138521 0.726401587201073 -0.0393857710513683 0.786513458903901 -0.0355164327002873 0.738102456305787 0.786513458903901 0.738102456305787 0.776518369492655 0.870076110812561 -0.0550457262435964 0.738102456305787 0.786513458903901 0.467687026135044 0.786513458903901 0.0684946380986324 0.859378913162086 -0.0874110657504893 0.988057643138521 0.878224950417774 -0.0348347291695439 0.786513458903901 0.859378913162086 0.738102456305787 0.738102456305787 0.738102456305787 0.988057643138521 0.0510550823499431 0.738102456305787 0.859378913162086 0.738102456305787 0.0206451963687394 0.738102456305787 0.726401587201073 -0.0504347981116492 0.467687026135044 0.988057643138521 0.467687026135044 0.715100714203632 0.988057643138521 0.880603681397856 0.988057643138521 0.786513458903901 0.786513458903901 -0.0374951003922308 0.467687026135044 0.715100714203632 0.878224950417774 -0.0519307043624779 -0.0550457262435964 0.786513458903901 0.750404610787561 0.467687026135044 0.715100714203632 -0.114790129105922 0.410810966745429 0.155274620577963 0.738102456305787 0.410810966745429 0.870056772799013 0.179580617971131 -0.726311796505132 0.738102456305787 -0.145397903046494 -0.145397903046494 0.410810966745429 0.410810966745429 0.859378913162086 -0.251167308637804 0.870076110812561 0.0161971845809476 0.54312293311977 0.5481290324465 0.553243568501133 0.5481290324465 0.5481290324465 -0.630986656050801 -0.0733407233538438 0.859378913162086 -0.157966816093749 -0.0589334914486905 0.859378913162086 0.738102456305787 0.738102456305787 -0.0368460145543542 0.816284589838532 -0.0599739340412618 -0.0758496779428188 0.145397903046494 -0.15770600129855 -0.0485103551929212 -0.049439915111862 -0.049439915111862 0.011638160510452 -0.157966816093749 0.0485103551929218 -0.248137189858511 -0.248137189858511 -0.04307740432606 -0.148198721446993 -0.00161473175870153 -0.0624608331248898 -0.0624608331248898 -0.0614502253726248 0.0391688128504245 -0.0926607175992537 -0.088823118336865 -0.088823118336865 -0.123638406673485 -0.0168499489884243 0.115066611208142 0.425740397253317 -0.0884709901184616 -0.0884709901184616 0.179948894238896 -0.0884709901184616 -0.029672697308728 -0.123638406673485 -0.123638406673485 -0.123638406673485 -0.123638406673485 -0.123638406673485 0.286987465952655 0.163695307831714 0.39879689638892 0.280201376710822 -0.0740718262897359 -0.0381344371977491 -0.102556022313531 0.387850162995831 -0.203153504598979 -0.0449891388167459 0.0158655060394698 -0.0168499489884243 -0.0168499489884243 0.0403824044268744 -0.0760768101305567 -0.0184487587444723 0.859378913162086 -0.0615710142635987 0.859378913162086 0.859378913162086 0.408212786616862 0.448349722392424 0.870076110812561 -0.102611121094919 0.738102456305787 0.738102456305787 -0.049439915111862 0.410810966745429 -0.0891746729992001 -0.104201071282339 0.750404610787561
-0.317977657481113 0.318996733293019 -0.244660822879561 -0.279460206387549 -0.279460206387549 0.392654573758184 0.0251038691788518 -0.0277493226802153 0.374529728952207 0.379554989849637 0.476362109333437 0.476362109333437 -0.0208459627840874 0.516992955709457 0.391476659850048 0.347783610430802 0.379554989849637 0.420469046461257 -0.0416719253240074 0.467687026135044 1 0.379554989849637 0.476362109333437 0.428076825166167 -0.0343379897833848 0.476362109333437 0.391476659850048 0.428076825166167 0.476362109333437 -0.244166390101237 -0.279460206387549 0.320588652578615 0.320588652578615 -0.244166390101237 0.320588652578615 -0.211112929629742 0.320588652578615 0.320588652578615 0.320588652578615 0.326849351538518 0.428076825166167 0.428076825166167 0.428076825166167 0.541600982370466 0.428076825166167 0.428076825166167 0.428076825166167 0.428076825166167 0.42309225523664 0.00232005647212556 -0.0743536088461969 0.428076825166167 0.428076825166167 0.428076825166167 0.428076825166167 -0.0799936700309459 0.524836753787478 0.995896489826258 1 0.320588652578615 0.428076825166167 0.516992955709457 0.516992955709457 0.50120560893859 0.428076825166167 -0.279460206387549 0.507778981477293 0.393436539729677 0.492057432647174 0.516992955709457 0.299593551525789 1 0.428076825166167 0.428076825166167 0.991743738349318 0.991743738349318 0.0471346485352156 -0.279460206387549 0.016062287231158 0.379554989849637 0.0224830975417973 -0.0198991660050786 -0.278663756253368 -0.279683510435393 -0.279683510435393 -0.244203392015894 -0.0129483328171316 0.273855534812913 -0.230672046213119 0.399692928069134 -0.317977657481113 0.559720180071899 -0.0560169845660061 0.50120560893859 0.428076825166167 0.428076825166167 0.428076825166167 0.0907050882631356 0.807558714538681 -0.0487223952230849 -0.065762019069206 0.428076825166167 0.0907050882631356 -0.17421241057468 0.029895407772793 -0.00770592737652523 0.076300864145076 0.0769296270830054 0.784035359453482 -0.0541204983660009 0.0148958653939087 -0.0702197917094492 0.379554989849637 -0.267448289980536 0.379554989849637 -0.235754144636224 0.593857385201112 0.483559766926832 0.295413342651942 0.498929589346553 -0.246062661617918 -0.278663756253368 -0.279460206387549 0.295413342651942 0.295413342651942 -0.0198991660050786 0.295413342651942 0.295413342651942 0.295413342651942 0.00225002533843426 0.428076825166167 0.812898896782039 0.394219982327863 1 0.014247500771205 0.987656587049629 -0.267448289980536 0.877897632632458 -0.309196092074162 -0.209867794466702 0.320588652578615 -0.488920924451166 -0.311750370129777 -0.300277402290827 -0.00568728081162389 -0.00421631361373063 -0.0324404736478172 -0.130377940583223 0.384147923207828 -0.00496917885548712 -0.194187547314147 0.428076825166167 0.379554989849637 -0.176232534107397 0.409031997029872 0.339149509932345 0.987656587049629 -0.0125312764561289 0.428076825166167 -0.067048958903592 -0.0853144483271622 -0.232148882075932 0.0769296270830054 0.379554989849637 0.38715810183634 0.595225436864659 -0.0218070397407874 -0.0433071169553166 0.0125127480450866 0.400433143572033 0.995896489826258 1 -0.0560169845660061 -0.0560169845660061 -0.0645481045898469 -0.0544953295016424 0.00449666278887777 -0.0496718465151881 -0.167018118927373 -0.167018118927373 -0.167018118927373 -0.167018118927373 -0.481771784398077 0.803611012850464 0.0741765932855919 0.379554989849637 -0.27802586602079 -0.246293336527885 0.0510763096548491 0.0369765521956356 0.824255831161726 -0.268815003608879 0.593857385201112 0.0307642800262815 -0.0429817315910397 -0.0369848145541506 -0.212357028988735 -0.0436306237566634 0.803611012850464 0.559720180071899 0.339149509932345 0.339149509932345 0.379554989849637 0.379554989849637 0.38715810183634 0.379554989849637 0.648372273822347 0.696259175090995 -0.0683142163621071 1 0.428076825166167 0.391476659850048 0.818299811574486 0.379554989849637 0.516992955709457 0.428076825166167 0.61729626810065 0.391476659850048 0.51053646751047 0.476362109333437 0.428076825166167 0.344712275984578 0.476362109333437 0.428076825166167 0.420469046461257 0.812893773888866 0.498929589346553 0.0319217683120331 0.379554989849637 0.516992955709457 0.344712275984578 0.476362109333437 0.79819492605631 0.344712275984578 0.818299811574486 0.797094548153968 0.743934787549923 0.428076825166167 0.0680581126200406 0.379554989849637 0.379554989849637 0.428076825166167 -0.169009162542719 0.379554989849637 0.428076825166167 -0.00985880024896155 0.498929589346553 0.428076825166167 0.428076825166167 0.476362109333437 0.428076825166167 0.50120560893859 0.818299811574486 0.428076825166167 0.379554989849637 0.476362109333437 0.818299811574486 0.428076825166167 0.418455701653646 0.428076825166167 0.391476659850048 1 -0.0766524269296872 0.379554989849637 0.428076825166167 0.812893773888866 0.797094548153968 0.435718785879938 0.818299811574486 0.344712275984578 0.428076825166167 0.428076825166167 0.428076825166167 0.420469046461257 0.344712275984578 0.911501795312902 0.428076825166167 0.428076825166167 0.476362109333437 0.418455701653646 -0.0743536088461969 0.344712275984578 -0.067048958903592 0.428076825166167 0.344712275984578 0.428076825166167 0.391476659850048 0.490288924815291 0.807558714538681 0.428076825166167 0.344712275984578 1 0.344712275984578 0.076300864145076 0.379554989849637 -0.144171486525348 0.476362109333437 0.50120560893859 -0.0064571976664805 0.344712275984578 0.379554989849637 0.428076825166167 0.428076825166167 0.428076825166167 0.476362109333437 -0.0343379897833848 0.428076825166167 0.379554989849637 0.428076825166167 -0.048182563718293 0.428076825166167 0.418455701653646 -0.0952122848157424 1 0.476362109333437 1 0.409333410690406 0.476362109333437 0.498929589346553 0.476362109333437 0.344712275984578 0.344712275984578 0.434244389423028 1 0.409031997029872 0.50120560893859 0.79819492605631 0.807558714538681 0.344712275984578 0.420469046461257 1 0.409031997029872 -0.216704158154328 0.0741765932855919 0.38261945093789 0.428076825166167 0.0741765932855919 0.490149459759549 -0.268596560507266 -0.418225502620337 0.428076825166167 0.326849351538518 0.326849351538518 0.0741765932855919 0.0741765932855919 0.379554989849637 -0.485908008475902 0.490288924815291 -0.0702197917094492 0.298728171276239 0.290871686520911 0.294432332269447 0.290871686520911 0.290871686520911 -0.34721543811932 0.748488076503784 0.379554989849637 -0.316954077960373 -0.111256366300447 0.379554989849637 0.428076825166167 0.428076825166167 -0.0672039697870725 0.393552573050038 -0.00999556903120541 -0.0162723995269802 0.2744864076947 -0.246293336527885 0.317544259259939 0.315753117959709 0.315753117959709 -0.07078434555913 -0.316954077960373 -0.317544259259939 -0.479162644904352 -0.479162644904352 -0.064664846779716 0.00133398726609208 -0.0251043326736355 -0.0446844766459723 -0.0446844766459723 -0.0426095750661891 0.0194963535647683 -0.174927608825962 -0.167682876861925 -0.167682876861925 0.394552030151635 0.00180885749598704 -0.27802586602079 0.103004344733444 -0.167018118927373 -0.167018118927373 -0.268815003608879 -0.167018118927373 -0.0560169845660061 0.394552030151635 0.394552030151635 0.394552030151635 0.394552030151635 0.394552030151635 0.623801472416945 0.392654573758184 0.109154409814876 0.61064641160746 -0.166481259687183 -0.0719913042523202 0.143050111032268 0.726795391319145 -0.0532765879048388 -0.031516221293473 0.0348763110592928 0.00180885749598704 0.00180885749598704 0.0216917528881726 -0.024616521109796 -0.00945431310861128 0.379554989849637 -0.116235558898881 0.379554989849637 0.379554989849637 0.0862188220487249 0.98360993648984 0.490288924815291 0.145347741573126 0.428076825166167 0.428076825166167 0.315753117959709 0.0741765932855919 -0.168346552020583 -0.17850224632439 0.420469046461257
-0.131031434363008 -0.165063690834245 -0.193590049854461 -0.191168695018512 -0.191168695018512 0.0717596107130218 -0.0519668882980042 0.0352933423430108 0.570984700658448 1 0.870339858967915 0.870339858967915 0.0403019934269662 0.79355569442253 0.684003502106893 0.615859408213632 1 0.658594219001857 0.0082000844389973 0.859378913162086 0.379554989849637 1 0.870339858967915 0.647196113570461 0.030568386841882 0.870339858967915 0.684003502106893 0.647196113570461 0.870339858967915 -0.194400889963799 -0.191168695018512 -0.164684312462874 -0.164684312462874 -0.194400889963799 -0.164684312462874 -0.126953752064382 -0.164684312462874 -0.164684312462874 -0.164684312462874 -0.165063690834245 0.647196113570461 0.647196113570461 0.647196113570461 -0.0572563547916306 0.647196113570461 0.647196113570461 0.647196113570461 0.647196113570461 -0.0432923090351204 0.00169134943112548 -0.0447128920010111 0.647196113570461 0.647196113570461 0.647196113570461 0.647196113570461 -0.0311703270683056 0.127326074272017 0.391445569140277 0.379554989849637 -0.164684312462874 0.647196113570461 0.79355569442253 0.79355569442253 0.771457117807767 0.647196113570461 -0.191168695018512 0.783153616587766 0.0727664776952654 0.826816287153546 0.79355569442253 0.59042220732215 0.379554989849637 0.647196113570461 0.647196113570461 0.36642149898752 0.36642149898752 -0.0248497650383571 -0.191168695018512 0.0785623432551599 1 0.0765171588646215 -0.0185310869258259 -0.190766727946604 -0.191571111241071 -0.191571111241071 -0.197663604114349 -0.0397030262503514 0.164684312462874 0.200958647563381 0.669817652681159 -0.131031434363008 0.338681670843665 -0.033686076842659 0.771457117807767 0.647196113570461 0.647196113570461 0.647196113570461 -0.0554950362300373 -0.0750719591902831 -0.0390539163838211 0.122169963460294 0.647196113570461 -0.0554950362300373 0.00152877256320027 0.0330311989020425 0.0557597706561244 0.0677084772367387 0.481398032866226 -0.0788582492944236 -0.0496193815744502 0.392549035147262 -0.0356157952964237 1 0.204706526287664 1 -0.193995233247849 0.331812909589448 0.266930804904443 0.582874986538958 0.773113593540668 -0.198484262459069 -0.190766727946604 -0.191168695018512 0.582874986538958 0.582874986538958 -0.0185310869258259 0.582874986538958 0.582874986538958 0.582874986538958 0.0176274672071606 0.647196113570461 -0.0806618376638151 0.0737710132036638 0.379554989849637 -0.0425503109937963 0.364374689776164 0.204706526287664 0.487711798558415 -0.191973980041148 -0.126204984184306 -0.164684312462874 -0.205957561923509 -0.191705051028369 -0.185416994626887 0.00389675003530263 0.00482031980064014 -0.0566838963622635 -0.0462256597048264 0.190133854691792 0.00201487905350289 -0.0984854970318474 0.647196113570461 1 0.0420565469760655 0.649991198067727 0.696572081993527 0.378265844749353 -0.00017547026912373 0.647196113570461 0.116851687040986 -0.0189024943630743 0.20054493618909 0.481398032866226 1 0.990667439655009 0.33266113666325 0.00513062504318663 0.0237343532291711 0.387411639375883 -0.141104267595656 0.377473155992558 0.379554989849637 -0.033686076842659 -0.033686076842659 -0.000233871888899033 -0.0327710224207837 0.0489010546600009 -0.0259334313452827 -0.100437130486288 -0.100437130486288 -0.100437130486288 -0.100437130486288 -0.201153607732304 -0.0797631550835336 0.482883053706764 1 0.142545410562048 -0.198073678951753 0.235277727648277 -0.0127132798323073 0.437687140993551 0.204287875012307 0.331812909589448 0.265397596161027 0.0241239815858273 -0.0632588088953677 -0.127701897058827 -0.0653796863860246 -0.0797631550835336 0.338681670843665 0.696572081993527 0.696572081993527 1 1 0.990667439655009 1 0.115565372001375 0.00934399891875224 0.111755407108056 0.379554989849637 0.647196113570461 0.684003502106893 -0.0802132595345957 1 0.79355569442253 0.647196113570461 -0.0653710179830827 0.684003502106893 0.781985152659975 0.870339858967915 0.647196113570461 0.684366589742259 0.870339858967915 0.647196113570461 0.658594219001857 -0.0732904936768725 0.773113593540668 -0.000182921871564422 1 0.79355569442253 0.684366589742259 0.870339858967915 -0.0802132595345957 0.684366589742259 -0.0802132595345957 -0.0608905500280824 -0.086796499278459 0.647196113570461 0.0427241253708553 1 1 0.647196113570461 -0.0443474001774787 1 0.647196113570461 0.0169877774147483 0.773113593540668 0.647196113570461 0.647196113570461 0.870339858967915 0.647196113570461 0.771457117807767 -0.0802132595345957 0.647196113570461 1 0.870339858967915 -0.0802132595345957 0.647196113570461 0.636412235300216 0.647196113570461 0.684003502106893 0.379554989849637 -0.0460952970556162 1 0.647196113570461 -0.0732904936768725 -0.0608905500280824 0.660776094158104 -0.0802132595345957 0.684366589742259 0.647196113570461 0.647196113570461 0.647196113570461 0.658594219001857 0.684366589742259 0.334797665388078 0.647196113570461 0.647196113570461 0.870339858967915 0.636412235300216 -0.0447128920010111 0.684366589742259 0.116851687040986 0.647196113570461 0.684366589742259 0.647196113570461 0.684003502106893 0.763355273259303 -0.0750719591902831 0.647196113570461 0.684366589742259 0.379554989849637 0.684366589742259 0.0677084772367387 1 -0.0992338460886663 0.870339858967915 0.771457117807767 -0.0395462991243941 0.684366589742259 1 0.647196113570461 0.647196113570461 0.647196113570461 0.870339858967915 0.030568386841882 0.647196113570461 1 0.647196113570461 0.0039124694265612 0.647196113570461 0.636412235300216 -0.0572563547916306 0.379554989849637 0.870339858967915 0.379554989849637 0.625933945732145 0.870339858967915 0.773113593540668 0.870339858967915 0.684366589742259 0.684366589742259 -0.0425664987545442 0.379554989849637 0.649991198067727 0.771457117807767 -0.0802132595345957 -0.0750719591902831 0.684366589742259 0.658594219001857 0.379554989849637 0.625933945732145 -0.0875886634629304 0.482883053706764 0.188763125570807 0.647196113570461 0.482883053706764 0.784731138566334 0.203869787552101 -0.63626240857757 0.647196113570461 -0.165063690834245 -0.165063690834245 0.482883053706764 0.482883053706764 1 -0.204031249929913 0.784777484523454 -0.0356157952964237 0.59211742580625 0.597660121804913 0.603322037653215 0.597660121804913 0.597660121804913 -0.546996171334657 0.0911480338960719 1 -0.130244105532223 -0.0669045385692996 1 0.647196113570461 0.647196113570461 0.106862311747472 0.943096682635379 -0.0188032016537022 -0.0472268574432769 0.165063690834246 -0.198073678951753 -0.042999150430797 -0.0439292553431408 -0.0439292553431408 0.0185007769399612 -0.130244105532223 0.042999150430797 -0.212931340671729 -0.212931340671729 -0.0515935777197181 -0.108095567039373 0.00351782482105133 -0.0632588088953677 -0.0632588088953677 -0.0620934509409792 0.0306559980770401 0.0333084651831716 -0.100836885793338 -0.100836885793338 -0.140361114615698 -0.0258474236338368 0.142545410562048 0.382492928981656 -0.100437130486288 -0.100437130486288 0.204287875012307 -0.100437130486288 -0.033686076842659 -0.140361114615698 -0.140361114615698 -0.140361114615698 -0.140361114615698 -0.140361114615698 0.231933922436391 0.0717596107130218 0.361212060447426 0.23878028340549 -0.0570154647104735 -0.0402101677625733 -0.0952955548693428 0.317281269669973 -0.234723799862799 0.0150038339350485 0.0151272989176746 -0.0258474236338368 -0.0258474236338368 0.0320958903231198 -0.0863665761605252 -0.0245692021843254 1 -0.0698987994311552 1 1 0.479922971996616 0.376210020292248 0.784777484523454 -0.0965254849120143 0.647196113570461 0.647196113570461 -0.0439292553431408 0.482883053706764 -0.0526308685782299 -0.118294783173355 0.658594219001857
-0.154228744735049 -0.143661509401401 -0.168489136687923 -0.166381735061492 -0.166381735061492 0.161628590658444 -0.0674010876216304 0.0577460663378259 0.658735523394262 0.870339858967915 1 1 0.0627862718008957 0.913790563163767 0.785903914498428 0.707607955522046 0.870339858967915 0.759698965525466 0.0264402600674454 0.988057643138521 0.476362109333437 0.870339858967915 1 0.747300486620296 0.053010827912572 1 0.785903914498428 0.747300486620296 1 -0.169194843154329 -0.166381735061492 -0.143331321283166 -0.143331321283166 -0.169194843154329 -0.143331321283166 -0.110492910667162 -0.143331321283166 -0.143331321283166 -0.143331321283166 -0.143661509401401 0.747300486620296 0.747300486620296 0.747300486620296 -0.0498324877543643 0.747300486620296 0.747300486620296 0.747300486620296 0.747300486620296 -0.0376790221400216 -0.0133017731527567 -0.0389154121182076 0.747300486620296 0.747300486620296 0.747300486620296 0.747300486620296 -0.00700821451833453 0.228464761021478 0.489964988662291 0.476362109333437 -0.143331321283166 0.747300486620296 0.913790563163767 0.913790563163767 0.889038911282072 0.747300486620296 -0.166381735061492 0.902446007949353 0.162244942420479 0.951314958311527 0.913790563163767 0.566553163186712 0.476362109333437 0.747300486620296 0.747300486620296 0.460862188473698 0.460862188473698 -0.0208856020904941 -0.166381735061492 0.0849209594148515 0.870339858967915 0.0831272891745108 -0.00514500237006299 -0.166031887096818 -0.166731973939881 -0.166731973939881 -0.172034513327972 -0.0424275187859455 0.143331321283166 0.174902320978697 0.770411131093947 -0.154228744735049 0.287723311398366 -0.0241159683081954 0.889038911282072 0.747300486620296 0.747300486620296 0.747300486620296 -0.0217015026088094 -0.0516153620370122 -0.046802237877264 -0.0344187204026291 0.747300486620296 -0.0217015026088094 -0.086797029273607 0.0592004096510305 0.060990745458387 0.0708413645462143 0.418979896032221 -0.0438545338172898 -0.0564450275625316 0.338097897430066 0.00263210225206192 0.870339858967915 0.178164249219017 0.870339858967915 -0.16884178394538 0.281682414472972 0.237666732811783 0.555669403861519 0.891487394659878 -0.172748764995977 -0.166031887096818 -0.166381735061492 0.555669403861519 0.555669403861519 -0.00514500237006299 0.555669403861519 0.555669403861519 0.555669403861519 0.0357847642047837 0.747300486620296 -0.0500754938518709 0.162859454865678 0.476362109333437 -0.0672253988255454 0.458827731536613 0.178164249219017 0.399206699085412 -0.167082606714523 -0.109841228136017 -0.143331321283166 -0.248410983986923 -0.156561781378493 -0.152427922221995 0.0379137875912729 0.0386736193949084 -0.0493342543656856 -0.0422825481142339 0.154713521388329 0.0390681049142472 -0.0924904198083902 0.747300486620296 0.870339858967915 -0.0922371059031195 0.724114257499793 0.789746116355459 0.458827731536613 -0.0101171212367259 0.747300486620296 -0.0350922827865343 -0.0180889991054077 0.174542251479542 0.418979896032221 0.870339858967915 0.86221735971345 0.282428912492794 -0.00203344277944694 0.0607127982046341 0.333613375766418 -0.122808668358975 0.474297464120819 0.476362109333437 -0.0293183353684234 -0.0293183353684234 0.0301916105923068 -0.0285219270319593 0.0374492736557446 -0.025997398213841 -0.0874144379825771 -0.0874144379825771 -0.0874144379825771 -0.0874144379825771 -0.244415127705894 -0.0469778493423782 0.420272368861142 0.870339858967915 0.11083693896151 -0.172391417804125 0.24526893042993 -0.0486768115472563 0.428004406285289 0.177799880327067 0.281682414472972 0.356087645745763 -0.0220396416050797 -0.0694433988251005 -0.111144051076115 -0.0744986259794731 -0.0469778493423782 0.287723311398366 0.789746116355459 0.789746116355459 0.870339858967915 0.870339858967915 0.86221735971345 0.870339858967915 -0.0608111630786523 0.0332781890746802 -0.0357544969843061 0.476362109333437 0.747300486620296 0.785903914498428 -0.0485297441187954 0.870339858967915 0.913790563163767 0.747300486620296 -0.0568950025719844 0.785903914498428 0.900522267512848 1 0.747300486620296 0.796807068568493 1 0.747300486620296 0.759698965525466 -0.0500754938518709 0.891487394659878 0.00633260459521595 0.870339858967915 0.913790563163767 0.796807068568493 1 -0.0485297441187954 0.796807068568493 -0.0485297441187954 -0.0546784732818121 -0.0712069556016253 0.747300486620296 0.0415511210312026 0.870339858967915 0.870339858967915 0.747300486620296 -0.0872395311920168 0.870339858967915 0.747300486620296 0.0332657629598787 0.891487394659878 0.747300486620296 0.747300486620296 1 0.747300486620296 0.889038911282072 -0.0485297441187954 0.747300486620296 0.870339858967915 1 -0.0485297441187954 0.747300486620296 0.735502853147667 0.747300486620296 0.785903914498428 0.476362109333437 -0.0401185743384703 0.870339858967915 0.747300486620296 -0.0500754938518709 -0.0546784732818121 0.762782758592304 -0.0485297441187954 0.796807068568493 0.747300486620296 0.747300486620296 0.747300486620296 0.759698965525466 0.796807068568493 0.431848935305745 0.747300486620296 0.747300486620296 1 0.735502853147667 -0.0389154121182076 0.796807068568493 -0.0350922827865343 0.747300486620296 0.796807068568493 0.747300486620296 0.785903914498428 0.880877808539362 -0.0516153620370122 0.747300486620296 0.796807068568493 0.476362109333437 0.796807068568493 0.0708413645462143 0.870339858967915 -0.0863671716096536 1 0.889038911282072 -0.0344187204026291 0.796807068568493 0.870339858967915 0.747300486620296 0.747300486620296 0.747300486620296 1 0.053010827912572 0.747300486620296 0.870339858967915 0.747300486620296 0.022221277633149 0.747300486620296 0.735502853147667 -0.0498324877543643 0.476362109333437 1 0.476362109333437 0.724114257499793 1 0.891487394659878 1 0.796807068568493 0.796807068568493 -0.0370473205227865 0.476362109333437 0.724114257499793 0.889038911282072 -0.0485297441187954 -0.0516153620370122 0.796807068568493 0.759698965525466 0.476362109333437 0.724114257499793 -0.113419264419962 0.420272368861142 0.153426494462595 0.747300486620296 0.420272368861142 0.880862216631732 0.177436002145915 -0.73541839086491 0.747300486620296 -0.143661509401401 -0.143661509401401 0.420272368861142 0.420272368861142 0.870339858967915 -0.246806393131392 0.880877808539362 0.00263210225206192 0.551117841732425 0.556152044599179 0.56129571360935 0.556152044599179 0.556152044599179 -0.63943595167616 -0.0697223356230624 0.870339858967915 -0.153629252031374 -0.0582296866627178 0.870339858967915 0.747300486620296 0.747300486620296 -0.036405986299623 0.826816287153546 -0.059932274378624 -0.0686916216063399 0.143661509401402 -0.172391417804125 -0.0525424249105066 -0.053410274762873 -0.053410274762873 0.0136167159230097 -0.153629252031374 0.0525424249105072 -0.243861780295281 -0.243861780295281 -0.0404675417578656 -0.146847886752327 -0.0034358042566507 -0.0694433988251005 -0.0694433988251005 -0.0684393953275076 0.04602960687618 -0.0915541302426431 -0.0877623609601368 -0.0877623609601368 -0.122161872699206 -0.0138921033991336 0.11083693896151 0.435093577184137 -0.0874144379825771 -0.0874144379825771 0.177799880327067 -0.0874144379825771 -0.0293183353684234 -0.122161872699206 -0.122161872699206 -0.122161872699206 -0.122161872699206 -0.122161872699206 0.297202958682966 0.161628590658444 0.407683065006746 0.290435401022479 -0.072059083182424 -0.0376790221400216 -0.114431319735487 0.380770861156225 -0.200610760037611 -0.0456579284884753 0.0198252392501985 -0.0138921033991336 -0.0138921033991336 0.0472330819533642 -0.0751682737150918 -0.0158113448972031 0.870339858967915 -0.0608357112389392 0.870339858967915 0.870339858967915 0.417696091762996 0.45681257635811 0.880877808539362 -0.115126798722501 0.747300486620296 0.747300486620296 -0.053410274762873 0.420272368861142 -0.0881097172312379 -0.102956664903737 0.759698965525466
-0.185546437035116 -0.127152723533252 -0.0975364886319852 -0.0953674152499675 -0.0953674152499675 0.159966431266953 -0.041863276417081 0.0343205030957391 0.566361905449042 0.647196113570461 0.747300486620296 0.747300486620296 0.0382974977320215 0.84049733212721 0.61200669306633 0.531240711879142 0.647196113570461 0.984677974763036 -0.00377975916697105 0.738102456305787 0.428076825166167 0.647196113570461 0.747300486620296 1 0.0305748290430659 0.747300486620296 0.61200669306633 1 0.747300486620296 -0.098259316107101 -0.0953674152499675 -0.126860478806833 -0.126860478806833 -0.098259316107101 -0.126860478806833 -0.0977956766637505 -0.126860478806833 -0.126860478806833 -0.126860478806833 -0.127152723533252 1 1 1 -0.0441060139546564 1 1 1 1 -0.0333491573709359 0.035501467463645 -0.0344434682530294 1 1 1 1 0.0134579848730295 0.226260096483571 0.426239969990861 0.428076825166168 -0.126860478806833 1 0.84049733212721 0.84049733212721 0.812686501248206 1 -0.0953674152499675 0.830145683883426 0.160414346364356 0.80256837232044 0.84049733212721 0.72358890270934 0.428076825166168 1 1 0.410732521557155 0.410732521557155 0.0200191370000121 -0.0953674152499675 0.0521510174553432 0.647196113570461 0.0506244324146278 0.00620700117677383 -0.0950057659821518 -0.0957290172424707 -0.0957290172424707 -0.093131575690303 -0.0276870212263369 0.0673081177260649 0.110464545258056 0.599959852128374 -0.185546437035116 0.264555731358381 -0.0259492344685072 0.812686501248206 1 1 1 -0.0511466768642319 -0.0612302210542186 -0.0281101268498265 -0.0304635114719271 0.939008623566277 -0.0511466768642319 -0.0751532615342572 0.00896567922809881 0.0475979420128473 0.0655370264553767 0.288827978623327 -0.0546959003713525 -0.0379384213333794 0.216555518298289 -0.0118857513192824 0.647196113570461 0.117069319221589 0.647196113570461 -0.0953560279556823 0.259319670129473 0.257394743083372 0.736134738597329 0.84735403056888 -0.0939360399644148 -0.0950057659821518 -0.0953674152499675 0.736134738597329 0.736134738597329 0.00620700117677383 0.736134738597329 0.736134738597329 0.736134738597329 0.0519933174149067 1 -0.0599323829349379 0.160861928937737 0.428076825166168 -0.0391475153123055 0.40893049398033 0.117069319221589 0.431363637398291 -0.132544223516346 -0.0972188818837209 -0.126860478806833 -0.282875042898509 -0.176186769237205 -0.17098136734022 0.0018479577446672 0.0025475755365594 -0.0415153816734479 -0.0533744318149864 0.155011551436008 -0.0048680731487769 -0.0899551847561765 1 0.647196113570461 -0.0816377279848636 0.970824980683143 0.569860577755669 0.40893049398033 -0.0300189727716643 1 -0.0310596717930887 -0.0268654624724438 0.109694511268674 0.288827978623327 0.647196113570461 0.640904488779975 0.259965891435472 0.0225045736124741 0.0164351183747044 0.212472101663579 -0.108696175617261 0.426239969990861 0.428076825166168 -0.0259492344685072 -0.0259492344685072 -0.00121220129224007 -0.0252443449720221 0.0528252379456193 -0.0230099210389941 -0.0773692543808466 -0.0773692543808466 -0.0773692543808466 -0.0773692543808466 -0.279588004129258 -0.0573235850627823 0.289933766053766 0.647196113570461 0.0678102986098117 -0.0935339189371694 0.339619478363107 0.00135227902729093 0.459354894976398 0.11636277690626 0.259319670129473 0.281674182753285 -0.0132108011880453 -0.0495321639762683 -0.0983719916192735 -0.0556663103639196 -0.0573235850627823 0.264555731358381 0.569860577755669 0.569860577755669 0.647196113570461 0.647196113570461 0.640904488779975 0.647196113570461 -0.0600444448292095 -0.0596914888757034 -0.0316457879988838 0.428076825166168 1 0.61200669306633 -0.0586302390980163 0.647196113570461 0.84049733212721 1 -0.0503569436420586 0.61200669306633 0.823100990203454 0.747300486620296 1 0.575226725244725 0.747300486620296 1 0.984677974763036 -0.0599323829349379 0.84735403056888 -0.0175234985998025 0.647196113570461 0.84049733212721 0.575226725244725 0.747300486620296 -0.0586302390980163 0.575226725244725 -0.0586302390980163 -0.0631656636266196 -0.0566878055045764 1 0.0308535899754893 0.647196113570461 0.647196113570461 1 -0.0782915828141233 0.647196113570461 1 0.021208251277813 0.84735403056888 1 1 0.747300486620296 1 0.812686501248206 -0.0586302390980163 1 0.647196113570461 0.747300486620296 -0.0586302390980163 1 0.985103628720375 1 0.61200669306633 0.428076825166168 -0.0355083697273083 0.647196113570461 1 -0.0599323829349379 -0.0631656636266196 0.955032975830092 -0.0586302390980163 0.575226725244725 1 1 1 0.984677974763036 0.575226725244725 0.38852524350302 1 1 0.747300486620296 0.985103628720375 -0.0344434682530294 0.575226725244725 -0.0310596717930887 1 0.575226725244725 1 0.61200669306633 0.837398252146307 -0.0612302210542186 1 0.575226725244725 0.428076825166168 0.575226725244725 0.0655370264553767 0.647196113570461 -0.0764423340656077 0.747300486620296 0.812686501248206 -0.0304635114719271 0.575226725244725 0.647196113570461 1 1 1 0.747300486620296 0.0305748290430659 1 0.647196113570461 1 -0.00671923852534964 1 0.985103628720375 -0.0441060139546564 0.428076825166168 0.747300486620296 0.428076825166168 0.970824980683143 0.747300486620296 0.84735403056888 0.747300486620296 0.575226725244725 0.575226725244725 -0.0327900474087319 0.428076825166168 0.970824980683143 0.812686501248206 -0.0586302390980163 -0.0612302210542186 0.575226725244725 0.984677974763036 0.428076825166168 0.970824980683143 -0.100385750033026 0.289933766053766 0.154103867443757 1 0.289933766053766 0.81043298966507 0.115649716757023 -0.985103628720374 1 -0.127152723533252 -0.127152723533252 0.289933766053766 0.289933766053766 0.647196113570461 -0.281552040471694 0.837398252146307 -0.0118857513192824 0.705827028731609 0.711613960386282 0.717532852949415 0.711613960386282 0.711613960386282 -0.835542339664329 -0.0665303515603602 0.647196113570461 -0.185177894286339 -0.0515382532210833 0.647196113570461 1 1 -0.0322224117663793 0.696585566266031 -0.0403714477968861 -0.0342404186738809 0.068199984889752 -0.0935339189371694 -0.11500042279645 -0.115287559671384 -0.115287559671384 -0.000964577886420457 -0.185177894286339 0.11500042279645 -0.278292033735616 -0.278292033735616 -0.0394012591039477 -0.148193089192151 0.0208652918795738 -0.0495321639762683 -0.0495321639762683 -0.0488003119152869 0.0303103397270404 -0.0810332361087982 -0.0776771959746718 -0.0776771959746718 -0.108123706136383 0.00111157210477423 0.0678102986098117 0.302531319365159 -0.0773692543808466 -0.0773692543808466 0.11636277690626 -0.0773692543808466 -0.0259492344685072 -0.108123706136383 -0.108123706136383 -0.108123706136383 -0.108123706136383 -0.108123706136383 0.257060042287154 0.159966431266953 0.367258716658589 0.251280026428597 -0.0876029314589382 -0.0333491573709359 -0.176186769237205 0.431667616252525 -0.17460212116434 -0.0343581639866453 0.0356970875715003 0.00111157210477423 0.00111157210477423 0.0311898063415794 -0.0665303515603602 0.00979171020646119 0.647196113570461 -0.053844807870564 0.647196113570461 0.647196113570461 0.287728381036354 0.407145647144024 0.837398252146307 -0.180810142669896 1 1 -0.115287559671384 0.289933766053766 -0.0779846359848108 -0.0911254545699706 0.984677974763036
0.0858891634809601 -0.0943273350840511 -0.110629014832203 -0.109245306835529 -0.109245306835529 -0.142662248983508 -0.0894135809300409 0.972835826916612 0.0518011122319958 0.030568386841882 0.053010827912572 0.053010827912572 0.888120081938264 0.0550151391636307 0.0464333099624544 0.0608442848243527 0.030568386841882 0.0326169653461701 0.916271482164052 0.0510550823499431 -0.0343379897833848 0.030568386841882 0.053010827912572 0.0305748290430659 0.999999999999998 0.053010827912572 0.0464333099624544 0.0305748290430659 0.053010827912572 -0.111092377709323 -0.109245306835529 -0.0941105354318745 -0.0941105354318745 -0.111092377709323 -0.0941105354318745 -0.0725490206273164 -0.0941105354318745 -0.0941105354318745 -0.0941105354318745 -0.0943273350840511 0.0305748290430659 0.0305748290430659 0.0305748290430659 -0.0327197298014205 0.0305748290430659 0.0305748290430659 0.0305748290430659 0.0305748290430659 -0.0247398329716168 -0.0263416291565343 0.0326169653461701 0.0305748290430659 0.0305748290430659 0.0305748290430659 0.0305748290430659 0.0229723990024401 -0.106732206084574 -0.03527474950981 -0.0343379897833848 -0.0941105354318745 0.0305748290430659 0.0550151391636307 0.0550151391636307 0.0550151391636307 0.0305748290430659 -0.109245306835529 0.053010827912572 -0.142378703829828 0.053010827912572 0.0550151391636307 0.0204661824596174 -0.0343379897833848 0.0305748290430659 0.0305748290430659 -0.0343379897833848 -0.0343379897833848 0.014553971610106 -0.109245306835529 0.160269334960789 0.030568386841882 0.158912924468658 0.0339961311674972 -0.109015598639298 -0.109475271703493 -0.109475271703493 -0.112956889095243 -0.0658378687099426 -0.181720810455454 -0.141581974462915 0.0439128716578427 0.0858891634809601 -0.052036090882786 0.0157515634872724 0.0550151391636307 0.0305748290430659 0.0305748290430659 0.0305748290430659 0.0429355898513543 -0.0463505211348635 -0.0436029984064288 0.000863400918217988 0.0305748290430659 0.0429355898513543 -0.0696988988146608 0.0490593640954643 0.130667250602098 0.0732045939616254 0.032449167449004 -0.0450643534489123 -0.0370614860647394 0.231415937714126 0.0578621429852713 0.030568386841882 -0.137850000632901 0.030568386841882 -0.110860561028252 -0.0631064989582626 -0.0674716721902402 0.023246615035696 0.0510550823499431 -0.113425862703435 -0.109015598639298 -0.109245306835529 0.023246615035696 0.023246615035696 0.0339961311674972 0.023246615035696 0.023246615035696 0.023246615035696 0.0303773185345482 0.0305748290430659 -0.0460950324771932 -0.14209575129912 -0.0343379897833848 -0.089227193027474 -0.03527474950981 -0.137850000632901 -0.0418078534536762 -0.109705495201514 -0.0721211295607396 -0.0941105354318745 0.0467783236080938 0.092308481427945 0.0942485547083305 0.120677859706157 0.104823492657219 0.0368741985602699 -0.0448044177933981 -0.145821391140772 0.0549690562056432 0.26549410859381 0.0305748290430659 0.030568386841882 -0.00206440529399723 0.0266680331547389 0.546096270887363 -0.03527474950981 -0.000942981340691594 0.0305748290430659 -0.000942981340691594 -0.0293183353684234 -0.141997437740048 0.032449167449004 0.030568386841882 0.0290578994456331 -0.0616787558139814 0.0340034157722914 0.0962173685084615 0.228495287848679 -0.0693517339875419 -0.03527474950981 -0.0343379897833848 0.0157515634872724 0.0157515634872724 -0.0300236015065856 0.0183184466904676 0.146560935158154 -0.0170697447273722 0.0114574713829333 0.0114574713829333 0.0114574713829333 0.0114574713829333 0.0533779125887704 -0.045581471121236 0.0333809260916311 0.030568386841882 0.0984736681448446 -0.113191230557026 0.0193636534320497 -0.0809883486552057 -0.0539883529872236 -0.138264215951352 -0.0631064989582626 -0.0786450382929905 -0.120855125726932 -0.0777030795014102 -0.0729765557395247 -0.0726410924358296 -0.045581471121236 -0.052036090882786 0.546096270887363 0.546096270887363 0.030568386841882 0.030568386841882 0.0290578994456331 0.030568386841882 -0.0445435403187404 -0.0442817024786097 -0.00268988813044865 -0.0343379897833848 0.0305748290430659 0.0464333099624544 -0.0458386879153355 0.030568386841882 0.0550151391636307 0.0305748290430659 -0.0373569371126462 0.0464333099624544 0.0570709098172397 0.053010827912572 0.0305748290430659 0.550919528530782 0.053010827912572 0.0305748290430659 0.0326169653461701 -0.0460950324771932 0.0510550823499431 -0.0330443055934753 0.030568386841882 0.0550151391636307 0.550919528530782 0.053010827912572 -0.0458386879153355 0.550919528530782 -0.0458386879153355 -0.04685899407539 -0.0496007476276724 0.0305748290430659 0.0369014224536117 0.030568386841882 0.030568386841882 0.0305748290430659 0.00852999289911946 0.030568386841882 0.0305748290430659 0.0729185151204445 0.0510550823499431 0.0305748290430659 0.0305748290430659 0.053010827912572 0.0305748290430659 0.0550151391636307 -0.0458386879153355 0.0305748290430659 0.030568386841882 0.053010827912572 -0.0458386879153355 0.0305748290430659 0.0285932178301968 0.0305748290430659 0.0464333099624544 -0.0343379897833848 0.0285932178301968 0.030568386841882 0.0305748290430659 -0.0460950324771932 -0.04685899407539 0.0285932178301968 -0.0458386879153355 0.550919528530782 0.0305748290430659 0.0305748290430659 0.0305748290430659 0.0326169653461701 0.550919528530782 -0.0312266011699528 0.0305748290430659 0.0305748290430659 0.053010827912572 0.0285932178301968 0.0326169653461701 0.550919528530782 -0.000942981340691594 0.0305748290430659 0.550919528530782 0.0305748290430659 0.0464333099624544 0.0491452294133041 -0.0463505211348635 0.0305748290430659 0.550919528530782 -0.0343379897833848 0.550919528530782 0.0732045939616254 0.030568386841882 -0.0371452489557475 0.053010827912572 0.0550151391636307 0.000863400918217988 0.550919528530782 0.030568386841882 0.0305748290430659 0.0305748290430659 0.0305748290430659 0.053010827912572 0.999999999999998 0.0305748290430659 0.030568386841882 0.0305748290430659 0.944948392916738 0.0305748290430659 0.0285932178301968 -7.03248359723438e-05 -0.0343379897833848 0.053010827912572 -0.0343379897833848 0.0266680331547389 0.053010827912572 0.0510550823499431 0.053010827912572 0.550919528530782 0.550919528530782 -0.0243250612601849 -0.0343379897833848 0.0266680331547389 0.0550151391636307 -0.0458386879153355 -0.0463505211348635 0.550919528530782 0.0326169653461701 -0.0343379897833848 0.0266680331547389 -0.0744704479613668 0.0333809260916311 -0.146403912369569 0.0305748290430659 0.0333809260916311 0.0491452294133041 -0.138678505638868 -0.0285932178302038 0.0305748290430659 -0.0943273350840511 -0.0943273350840511 0.0333809260916311 0.0333809260916311 0.030568386841882 0.0493857906424329 0.0491452294133041 0.0578621429852713 0.0164335718027523 0.0177603518446594 0.0191043195786132 0.0177603518446594 0.0177603518446594 -0.00688459424349742 -0.0493550636628928 0.030568386841882 0.086319066230572 -0.0382332831428551 0.030568386841882 0.0305748290430659 0.0305748290430659 -0.00438217466756658 0.030568386841882 -0.071443586313175 -0.0659251488370325 -0.181220989780934 -0.113191230557026 -0.0675960197343611 -0.0688186466024134 -0.0688186466024134 -0.0243250612601849 0.086319066230572 0.0675960197343611 0.0560961742832939 0.0560961742832939 -0.0373569371126462 -0.109935979292752 0.0336860768426608 -0.0777030795014102 -0.0777030795014102 -0.0770665730232243 0.0682021081776956 -0.000151243408374215 0.0104794275521597 0.0104794275521597 -0.0670902616516696 -0.0503338643701034 0.0984736681448446 0.0436445333398526 0.0114574713829333 0.0114574713829333 -0.138264215951352 0.0114574713829333 -0.0192502532928141 -0.0670902616516696 -0.0670902616516696 -0.0670902616516696 -0.0670902616516696 -0.0670902616516696 -0.0355268703461306 -0.142662248983508 0.030060243720777 -0.0166380555187904 0.00409148438858861 -0.00761965610331742 -0.10061485491165 -0.0511090348583454 0.0775709129748273 -0.0776363895039087 -0.0522619098472917 -0.0503338643701034 -0.0503338643701034 0.0689921928304778 -0.0493550636628928 -0.047866345046721 0.030568386841882 -0.039944384150096 0.030568386841882 0.030568386841882 0.0315173211057931 -0.0362104736680406 0.0491452294133041 -0.102023839718081 0.0305748290430659 0.0305748290430659 -0.0688186466024134 0.0333809260916311 0.00950363371427344 -0.0578796256507476 0.0326169653461701
-0.154228744735049 -0.143661509401401 -0.168489136687923 -0.166381735061492 -0.166381735061492 0.161628590658444 -0.0674010876216304 0.0577460663378259 0.658735523394262 0.870339858967915 1 1 0.0627862718008957 0.913790563163767 0.785903914498428 0.707607955522046 0.870339858967915 0.759698965525466 0.0264402600674454 0.988057643138521 0.476362109333437 0.870339858967915 1 0.747300486620296 0.053010827912572 1 0.785903914498428 0.747300486620296 1 -0.169194843154329 -0.166381735061492 -0.143331321283166 -0.143331321283166 -0.169194843154329 -0.143331321283166 -0.110492910667162 -0.143331321283166 -0.143331321283166 -0.143331321283166 -0.143661509401401 0.747300486620296 0.747300486620296 0.747300486620296 -0.0498324877543643 0.747300486620296 0.747300486620296 0.747300486620296 0.747300486620296 -0.0376790221400216 -0.0133017731527567 -0.0389154121182076 0.747300486620296 0.747300486620296 0.747300486620296 0.747300486620296 -0.00700821451833453 0.228464761021478 0.489964988662291 0.476362109333437 -0.143331321283166 0.747300486620296 0.913790563163767 0.913790563163767 0.889038911282072 0.747300486620296 -0.166381735061492 0.902446007949353 0.162244942420479 0.951314958311527 0.913790563163767 0.566553163186712 0.476362109333437 0.747300486620296 0.747300486620296 0.460862188473698 0.460862188473698 -0.0208856020904941 -0.166381735061492 0.0849209594148515 0.870339858967915 0.0831272891745108 -0.00514500237006299 -0.166031887096818 -0.166731973939881 -0.166731973939881 -0.172034513327972 -0.0424275187859455 0.143331321283166 0.174902320978697 0.770411131093947 -0.154228744735049 0.287723311398366 -0.0241159683081954 0.889038911282072 0.747300486620296 0.747300486620296 0.747300486620296 -0.0217015026088094 -0.0516153620370122 -0.046802237877264 -0.0344187204026291 0.747300486620296 -0.0217015026088094 -0.086797029273607 0.0592004096510305 0.060990745458387 0.0708413645462143 0.418979896032221 -0.0438545338172898 -0.0564450275625316 0.338097897430066 0.00263210225206192 0.870339858967915 0.178164249219017 0.870339858967915 -0.16884178394538 0.281682414472972 0.237666732811783 0.555669403861519 0.891487394659878 -0.172748764995977 -0.166031887096818 -0.166381735061492 0.555669403861519 0.555669403861519 -0.00514500237006299 0.555669403861519 0.555669403861519 0.555669403861519 0.0357847642047837 0.747300486620296 -0.0500754938518709 0.162859454865678 0.476362109333437 -0.0672253988255454 0.458827731536613 0.178164249219017 0.399206699085412 -0.167082606714523 -0.109841228136017 -0.143331321283166 -0.248410983986923 -0.156561781378493 -0.152427922221995 0.0379137875912729 0.0386736193949084 -0.0493342543656856 -0.0422825481142339 0.154713521388329 0.0390681049142472 -0.0924904198083902 0.747300486620296 0.870339858967915 -0.0922371059031195 0.724114257499793 0.789746116355459 0.458827731536613 -0.0101171212367259 0.747300486620296 -0.0350922827865343 -0.0180889991054077 0.174542251479542 0.418979896032221 0.870339858967915 0.86221735971345 0.282428912492794 -0.00203344277944694 0.0607127982046341 0.333613375766418 -0.122808668358975 0.474297464120819 0.476362109333437 -0.0293183353684234 -0.0293183353684234 0.0301916105923068 -0.0285219270319593 0.0374492736557446 -0.025997398213841 -0.0874144379825771 -0.0874144379825771 -0.0874144379825771 -0.0874144379825771 -0.244415127705894 -0.0469778493423782 0.420272368861142 0.870339858967915 0.11083693896151 -0.172391417804125 0.24526893042993 -0.0486768115472563 0.428004406285289 0.177799880327067 0.281682414472972 0.356087645745763 -0.0220396416050797 -0.0694433988251005 -0.111144051076115 -0.0744986259794731 -0.0469778493423782 0.287723311398366 0.789746116355459 0.789746116355459 0.870339858967915 0.870339858967915 0.86221735971345 0.870339858967915 -0.0608111630786523 0.0332781890746802 -0.0357544969843061 0.476362109333437 0.747300486620296 0.785903914498428 -0.0485297441187954 0.870339858967915 0.913790563163767 0.747300486620296 -0.0568950025719844 0.785903914498428 0.900522267512848 1 0.747300486620296 0.796807068568493 1 0.747300486620296 0.759698965525466 -0.0500754938518709 0.891487394659878 0.00633260459521595 0.870339858967915 0.913790563163767 0.796807068568493 1 -0.0485297441187954 0.796807068568493 -0.0485297441187954 -0.0546784732818121 -0.0712069556016253 0.747300486620296 0.0415511210312026 0.870339858967915 0.870339858967915 0.747300486620296 -0.0872395311920168 0.870339858967915 0.747300486620296 0.0332657629598787 0.891487394659878 0.747300486620296 0.747300486620296 1 0.747300486620296 0.889038911282072 -0.0485297441187954 0.747300486620296 0.870339858967915 1 -0.0485297441187954 0.747300486620296 0.735502853147667 0.747300486620296 0.785903914498428 0.476362109333437 -0.0401185743384703 0.870339858967915 0.747300486620296 -0.0500754938518709 -0.0546784732818121 0.762782758592304 -0.0485297441187954 0.796807068568493 0.747300486620296 0.747300486620296 0.747300486620296 0.759698965525466 0.796807068568493 0.431848935305745 0.747300486620296 0.747300486620296 1 0.735502853147667 -0.0389154121182076 0.796807068568493 -0.0350922827865343 0.747300486620296 0.796807068568493 0.747300486620296 0.785903914498428 0.880877808539362 -0.0516153620370122 0.747300486620296 0.796807068568493 0.476362109333437 0.796807068568493 0.0708413645462143 0.870339858967915 -0.0863671716096536 1 0.889038911282072 -0.0344187204026291 0.796807068568493 0.870339858967915 0.747300486620296 0.747300486620296 0.747300486620296 1 0.053010827912572 0.747300486620296 0.870339858967915 0.747300486620296 0.022221277633149 0.747300486620296 0.735502853147667 -0.0498324877543643 0.476362109333437 1 0.476362109333437 0.724114257499793 1 0.891487394659878 1 0.796807068568493 0.796807068568493 -0.0370473205227865 0.476362109333437 0.724114257499793 0.889038911282072 -0.0485297441187954 -0.0516153620370122 0.796807068568493 0.759698965525466 0.476362109333437 0.724114257499793 -0.113419264419962 0.420272368861142 0.153426494462595 0.747300486620296 0.420272368861142 0.880862216631732 0.177436002145915 -0.73541839086491 0.747300486620296 -0.143661509401401 -0.143661509401401 0.420272368861142 0.420272368861142 0.870339858967915 -0.246806393131392 0.880877808539362 0.00263210225206192 0.551117841732425 0.556152044599179 0.56129571360935 0.556152044599179 0.556152044599179 -0.63943595167616 -0.0697223356230624 0.870339858967915 -0.153629252031374 -0.0582296866627178 0.870339858967915 0.747300486620296 0.747300486620296 -0.036405986299623 0.826816287153546 -0.059932274378624 -0.0686916216063399 0.143661509401402 -0.172391417804125 -0.0525424249105066 -0.053410274762873 -0.053410274762873 0.0136167159230097 -0.153629252031374 0.0525424249105072 -0.243861780295281 -0.243861780295281 -0.0404675417578656 -0.146847886752327 -0.0034358042566507 -0.0694433988251005 -0.0694433988251005 -0.0684393953275076 0.04602960687618 -0.0915541302426431 -0.0877623609601368 -0.0877623609601368 -0.122161872699206 -0.0138921033991336 0.11083693896151 0.435093577184137 -0.0874144379825771 -0.0874144379825771 0.177799880327067 -0.0874144379825771 -0.0293183353684234 -0.122161872699206 -0.122161872699206 -0.122161872699206 -0.122161872699206 -0.122161872699206 0.297202958682966 0.161628590658444 0.407683065006746 0.290435401022479 -0.072059083182424 -0.0376790221400216 -0.114431319735487 0.380770861156225 -0.200610760037611 -0.0456579284884753 0.0198252392501985 -0.0138921033991336 -0.0138921033991336 0.0472330819533642 -0.0751682737150918 -0.0158113448972031 0.870339858967915 -0.0608357112389392 0.870339858967915 0.870339858967915 0.417696091762996 0.45681257635811 0.880877808539362 -0.115126798722501 0.747300486620296 0.747300486620296 -0.053410274762873 0.420272368861142 -0.0881097172312379 -0.102956664903737 0.759698965525466
-0.164754326954705 -0.112904142601315 -0.1324162720735 -0.130760056885869 -0.130760056885869 0.161510103035636 -0.0698002191905391 0.050234043812152 0.842151244652961 0.684003502106893 0.785903914498428 0.785903914498428 0.0542834450287518 0.764387057577956 0.999999999999996 0.900374641820746 0.684003502106893 0.622070338875351 0.00725924865127375 0.776518369492655 0.391476659850048 0.684003502106893 0.785903914498428 0.61200669306633 0.0464333099624544 0.785903914498428 0.999999999999996 0.61200669306633 0.785903914498428 -0.132970889547937 -0.130760056885869 -0.112644646466674 -0.112644646466674 -0.132970889547937 -0.112644646466674 -0.0868368110176494 -0.112644646466674 -0.112644646466674 -0.112644646466674 -0.112904142601315 0.61200669306633 0.61200669306633 0.61200669306633 -0.0391635471953533 0.61200669306633 0.61200669306633 0.61200669306633 0.61200669306633 -0.0251694535324313 -0.0315293446167016 -0.0305837747180201 0.61200669306633 0.61200669306633 0.61200669306633 0.61200669306633 -0.00137633992239691 0.195393630500111 0.389823819358829 0.391476659850048 -0.112644646466674 0.61200669306633 0.764387057577956 0.764387057577956 0.764407363013389 0.61200669306633 -0.130760056885869 0.755013330058846 0.161831748097394 0.785903914498428 0.764387057577956 0.43155432409014 0.391476659850048 0.61200669306633 0.61200669306633 0.391590513850451 0.391590513850451 0.0322040627021634 -0.130760056885869 0.0932113716198701 0.684003502106893 0.0917587638464668 0.0171552191416587 -0.130485110000952 -0.131035310991402 -0.131035310991402 -0.135202597453286 -0.0640334272482337 0.0822257934854814 0.137456418712018 0.981478855706846 -0.164754326954705 0.248836628862896 -0.0230413945326295 0.764407363013389 0.61200669306633 0.61200669306633 0.61200669306633 -0.0204688256358694 -0.0554787839939813 -0.0530025325831484 -0.0270498070964536 0.61200669306633 -0.0204688256358694 -0.0637152349918982 -0.0162337351569436 0.0661017803590577 0.120607143120512 0.329277940387868 -0.0523633011522715 -0.0163789634635581 0.258720076904267 0.00410945967384746 0.684003502106893 0.140019980884899 0.684003502106893 -0.132693418933573 0.244270597829259 0.224262217959582 0.439343585173979 0.745958276200496 -0.135763930635108 -0.130485110000952 -0.130760056885869 0.439343585173979 0.439343585173979 0.0171552191416587 0.439343585173979 0.439343585173979 0.439343585173979 0.0136173122885357 0.61200669306633 -0.0551729794484293 0.162154000538119 0.391476659850048 -0.0553186827914488 0.389938727534633 0.140019980884899 0.301984361191411 -0.131310874661546 -0.0863246511654121 -0.112644646466674 -0.232709978876402 -0.156443492248282 -0.151821401413393 0.0688551748188213 0.0694312251149964 -0.0240133567190321 -0.0536281913530918 0.158011073357396 0.0752288499058857 -0.0798749151824733 0.61200669306633 0.684003502106893 -0.0724895025912697 0.593370478305603 0.600390733246665 0.389938727534633 -0.0181228151453579 0.61200669306633 -0.0275791624106274 -0.0350922827865343 0.137173438683141 0.329277940387868 0.684003502106893 0.677619998147294 0.244833316768256 0.040700042038352 0.0640844129106518 0.255175005892282 -0.0965158131976576 0.389823819358829 0.391476659850048 -0.0230413945326295 -0.0230413945326295 -0.013383321874736 -0.0224154941034536 0.0878340943379039 -0.0204314570230357 -0.0686993489941885 -0.0686993489941885 -0.0686993489941885 -0.0686993489941885 -0.229697691689404 -0.0545582774162334 0.330293699843497 0.684003502106893 0.0531146979163901 -0.135483090078195 0.208567926553735 -0.0239943425912429 0.36364638040776 0.139733621946394 0.244270597829259 0.279850674696125 -0.00372168548971603 -0.1082543582171 -0.0873485448139313 -0.101999207649235 -0.0545582774162334 0.248836628862896 0.600390733246665 0.600390733246665 0.684003502106893 0.684003502106893 0.677619998147294 0.684003502106893 -0.0533159367179516 0.0375691765028506 -0.0280995991408905 0.391476659850048 0.61200669306633 0.999999999999996 -0.0548661504370748 0.684003502106893 0.764387057577956 0.61200669306633 -0.0447140052367254 0.999999999999996 0.742496233308636 0.785903914498428 0.61200669306633 0.605801553464826 0.785903914498428 0.61200669306633 0.622070338875351 -0.0551729794484293 0.745958276200496 -0.0395520448824594 0.684003502106893 0.764387057577956 0.605801553464826 0.785903914498428 -0.0548661504370748 0.605801553464826 -0.0548661504370748 -0.0560873954991723 -0.0593691094770844 0.61200669306633 0.0882114327075437 0.684003502106893 0.684003502106893 0.61200669306633 -0.0695183224149885 0.684003502106893 0.61200669306633 0.0922376474893007 0.745958276200496 0.61200669306633 0.61200669306633 0.785903914498428 0.61200669306633 0.764407363013389 -0.0548661504370748 0.61200669306633 0.684003502106893 0.785903914498428 -0.0548661504370748 0.61200669306633 0.602609533443475 0.61200669306633 0.999999999999996 0.391476659850048 -0.0315293446167016 0.684003502106893 0.61200669306633 -0.0551729794484293 -0.0560873954991723 0.602609533443475 -0.0548661504370748 0.605801553464826 0.61200669306633 0.61200669306633 0.61200669306633 0.622070338875351 0.605801553464826 0.35575410468585 0.61200669306633 0.61200669306633 0.785903914498428 0.602609533443475 -0.0305837747180201 0.605801553464826 -0.0275791624106274 0.61200669306633 0.605801553464826 0.61200669306633 0.999999999999996 0.737180745952527 -0.0554787839939813 0.61200669306633 0.605801553464826 0.391476659850048 0.605801553464826 0.120607143120512 0.684003502106893 -0.0678762982521861 0.785903914498428 0.764407363013389 -0.0270498070964536 0.605801553464826 0.684003502106893 0.61200669306633 0.61200669306633 0.61200669306633 0.785903914498428 0.0464333099624544 0.61200669306633 0.684003502106893 0.61200669306633 0.00437168055865926 0.61200669306633 0.602609533443475 -0.0391635471953533 0.391476659850048 0.785903914498428 0.391476659850048 0.593370478305603 0.785903914498428 0.745958276200496 0.785903914498428 0.605801553464826 0.605801553464826 -0.0234763457356349 0.391476659850048 0.593370478305603 0.764407363013389 -0.0548661504370748 -0.0554787839939813 0.605801553464826 0.622070338875351 0.391476659850048 0.593370478305603 -0.0891366438871818 0.330293699843497 0.157382368815789 0.61200669306633 0.330293699843497 0.737157241558549 0.139447648659426 -0.602363665937899 0.61200669306633 -0.112904142601315 -0.112904142601315 0.330293699843497 0.330293699843497 0.684003502106893 -0.23149869720753 0.737180745952527 0.00410945967384746 0.419732819352713 0.423588478223365 0.427527880524143 0.423588478223365 0.423588478223365 -0.535034597269388 -0.0590750405587821 0.684003502106893 -0.164427082662122 -0.0457629386882489 0.684003502106893 0.61200669306633 0.61200669306633 -0.028611607144053 0.684003502106893 -0.0675620038221577 -0.0606343372187551 0.0840598334525256 -0.135483090078195 -0.0336967686077015 -0.0342752636124829 -0.0342752636124829 0.0533184597466685 -0.164427082662122 0.0336967686077 -0.228917314716411 -0.228917314716411 -0.0177554394171266 -0.106676131989109 0.0403202064399855 -0.1082543582171 -0.1082543582171 -0.107468386423837 0.066974318257489 -0.0719527493461927 -0.0689727830241952 -0.0689727830241952 -0.0960074939567663 -0.00435085233621236 0.0531146979163901 0.341941745482138 -0.0686993489941885 -0.0686993489941885 0.139733621946394 -0.0686993489941885 -0.0230413945326295 -0.0960074939567663 -0.0960074939567663 -0.0960074939567663 -0.0960074939567663 -0.0960074939567663 0.256587460880791 0.161510103035636 0.355749507309524 0.251176406562884 -0.0507643862743264 -0.0251694535324313 -0.0661235713133921 0.344676095651418 -0.171098225364121 -0.0492226966393964 0.0221490061602882 -0.00435085233621236 -0.00435085233621236 0.0679559689335565 -0.0590750405587821 0.00418196181011927 0.684003502106893 -0.0478110236039785 0.684003502106893 0.684003502106893 0.328268993587234 0.38830306802703 0.737180745952527 -0.0666889864031015 0.61200669306633 0.61200669306633 -0.0342752636124829 0.330293699843497 -0.0692457716773828 -0.0809140459715526 0.622070338875351
-0.185546437035116 -0.127152723533252 -0.0975364886319852 -0.0953674152499675 -0.0953674152499675 0.159966431266953 -0.041863276417081 0.0343205030957391 0.566361905449042 0.647196113570461 0.747300486620296 0.747300486620296 0.0382974977320215 0.84049733212721 0.61200669306633 0.531240711879142 0.647196113570461 0.984677974763036 -0.00377975916697105 0.738102456305787 0.428076825166167 0.647196113570461 0.747300486620296 1 0.0305748290430659 0.747300486620296 0.61200669306633 1 0.747300486620296 -0.098259316107101 -0.0953674152499675 -0.126860478806833 -0.126860478806833 -0.098259316107101 -0.126860478806833 -0.0977956766637505 -0.126860478806833 -0.126860478806833 -0.126860478806833 -0.127152723533252 1 1 1 -0.0441060139546564 1 1 1 1 -0.0333491573709359 0.035501467463645 -0.0344434682530294 1 1 1 1 0.0134579848730295 0.226260096483571 0.426239969990861 0.428076825166168 -0.126860478806833 1 0.84049733212721 0.84049733212721 0.812686501248206 1 -0.0953674152499675 0.830145683883426 0.160414346364356 0.80256837232044 0.84049733212721 0.72358890270934 0.428076825166168 1 1 0.410732521557155 0.410732521557155 0.0200191370000121 -0.0953674152499675 0.0521510174553432 0.647196113570461 0.0506244324146278 0.00620700117677383 -0.0950057659821518 -0.0957290172424707 -0.0957290172424707 -0.093131575690303 -0.0276870212263369 0.0673081177260649 0.110464545258056 0.599959852128374 -0.185546437035116 0.264555731358381 -0.0259492344685072 0.812686501248206 1 1 1 -0.0511466768642319 -0.0612302210542186 -0.0281101268498265 -0.0304635114719271 0.939008623566277 -0.0511466768642319 -0.0751532615342572 0.00896567922809881 0.0475979420128473 0.0655370264553767 0.288827978623327 -0.0546959003713525 -0.0379384213333794 0.216555518298289 -0.0118857513192824 0.647196113570461 0.117069319221589 0.647196113570461 -0.0953560279556823 0.259319670129473 0.257394743083372 0.736134738597329 0.84735403056888 -0.0939360399644148 -0.0950057659821518 -0.0953674152499675 0.736134738597329 0.736134738597329 0.00620700117677383 0.736134738597329 0.736134738597329 0.736134738597329 0.0519933174149067 1 -0.0599323829349379 0.160861928937737 0.428076825166168 -0.0391475153123055 0.40893049398033 0.117069319221589 0.431363637398291 -0.132544223516346 -0.0972188818837209 -0.126860478806833 -0.282875042898509 -0.176186769237205 -0.17098136734022 0.0018479577446672 0.0025475755365594 -0.0415153816734479 -0.0533744318149864 0.155011551436008 -0.0048680731487769 -0.0899551847561765 1 0.647196113570461 -0.0816377279848636 0.970824980683143 0.569860577755669 0.40893049398033 -0.0300189727716643 1 -0.0310596717930887 -0.0268654624724438 0.109694511268674 0.288827978623327 0.647196113570461 0.640904488779975 0.259965891435472 0.0225045736124741 0.0164351183747044 0.212472101663579 -0.108696175617261 0.426239969990861 0.428076825166168 -0.0259492344685072 -0.0259492344685072 -0.00121220129224007 -0.0252443449720221 0.0528252379456193 -0.0230099210389941 -0.0773692543808466 -0.0773692543808466 -0.0773692543808466 -0.0773692543808466 -0.279588004129258 -0.0573235850627823 0.289933766053766 0.647196113570461 0.0678102986098117 -0.0935339189371694 0.339619478363107 0.00135227902729093 0.459354894976398 0.11636277690626 0.259319670129473 0.281674182753285 -0.0132108011880453 -0.0495321639762683 -0.0983719916192735 -0.0556663103639196 -0.0573235850627823 0.264555731358381 0.569860577755669 0.569860577755669 0.647196113570461 0.647196113570461 0.640904488779975 0.647196113570461 -0.0600444448292095 -0.0596914888757034 -0.0316457879988838 0.428076825166168 1 0.61200669306633 -0.0586302390980163 0.647196113570461 0.84049733212721 1 -0.0503569436420586 0.61200669306633 0.823100990203454 0.747300486620296 1 0.575226725244725 0.747300486620296 1 0.984677974763036 -0.0599323829349379 0.84735403056888 -0.0175234985998025 0.647196113570461 0.84049733212721 0.575226725244725 0.747300486620296 -0.0586302390980163 0.575226725244725 -0.0586302390980163 -0.0631656636266196 -0.0566878055045764 1 0.0308535899754893 0.647196113570461 0.647196113570461 1 -0.0782915828141233 0.647196113570461 1 0.021208251277813 0.84735403056888 1 1 0.747300486620296 1 0.812686501248206 -0.0586302390980163 1 0.647196113570461 0.747300486620296 -0.0586302390980163 1 0.985103628720375 1 0.61200669306633 0.428076825166168 -0.0355083697273083 0.647196113570461 1 -0.0599323829349379 -0.0631656636266196 0.955032975830092 -0.0586302390980163 0.575226725244725 1 1 1 0.984677974763036 0.575226725244725 0.38852524350302 1 1 0.747300486620296 0.985103628720375 -0.0344434682530294 0.575226725244725 -0.0310596717930887 1 0.575226725244725 1 0.61200669306633 0.837398252146307 -0.0612302210542186 1 0.575226725244725 0.428076825166168 0.575226725244725 0.0655370264553767 0.647196113570461 -0.0764423340656077 0.747300486620296 0.812686501248206 -0.0304635114719271 0.575226725244725 0.647196113570461 1 1 1 0.747300486620296 0.0305748290430659 1 0.647196113570461 1 -0.00671923852534964 1 0.985103628720375 -0.0441060139546564 0.428076825166168 0.747300486620296 0.428076825166168 0.970824980683143 0.747300486620296 0.84735403056888 0.747300486620296 0.575226725244725 0.575226725244725 -0.0327900474087319 0.428076825166168 0.970824980683143 0.812686501248206 -0.0586302390980163 -0.0612302210542186 0.575226725244725 0.984677974763036 0.428076825166168 0.970824980683143 -0.100385750033026 0.289933766053766 0.154103867443757 1 0.289933766053766 0.81043298966507 0.115649716757023 -0.985103628720374 1 -0.127152723533252 -0.127152723533252 0.289933766053766 0.289933766053766 0.647196113570461 -0.281552040471694 0.837398252146307 -0.0118857513192824 0.705827028731609 0.711613960386282 0.717532852949415 0.711613960386282 0.711613960386282 -0.835542339664329 -0.0665303515603602 0.647196113570461 -0.185177894286339 -0.0515382532210833 0.647196113570461 1 1 -0.0322224117663793 0.696585566266031 -0.0403714477968861 -0.0342404186738809 0.068199984889752 -0.0935339189371694 -0.11500042279645 -0.115287559671384 -0.115287559671384 -0.000964577886420457 -0.185177894286339 0.11500042279645 -0.278292033735616 -0.278292033735616 -0.0394012591039477 -0.148193089192151 0.0208652918795738 -0.0495321639762683 -0.0495321639762683 -0.0488003119152869 0.0303103397270404 -0.0810332361087982 -0.0776771959746718 -0.0776771959746718 -0.108123706136383 0.00111157210477423 0.0678102986098117 0.302531319365159 -0.0773692543808466 -0.0773692543808466 0.11636277690626 -0.0773692543808466 -0.0259492344685072 -0.108123706136383 -0.108123706136383 -0.108123706136383 -0.108123706136383 -0.108123706136383 0.257060042287154 0.159966431266953 0.367258716658589 0.251280026428597 -0.0876029314589382 -0.0333491573709359 -0.176186769237205 0.431667616252525 -0.17460212116434 -0.0343581639866453 0.0356970875715003 0.00111157210477423 0.00111157210477423 0.0311898063415794 -0.0665303515603602 0.00979171020646119 0.647196113570461 -0.053844807870564 0.647196113570461 0.647196113570461 0.287728381036354 0.407145647144024 0.837398252146307 -0.180810142669896 1 1 -0.115287559671384 0.289933766053766 -0.0779846359848108 -0.0911254545699706 0.984677974763036
-0.154228744735049 -0.143661509401401 -0.168489136687923 -0.166381735061492 -0.166381735061492 0.161628590658444 -0.0674010876216304 0.0577460663378259 0.658735523394262 0.870339858967915 1 1 0.0627862718008957 0.913790563163767 0.785903914498428 0.707607955522046 0.870339858967915 0.759698965525466 0.0264402600674454 0.988057643138521 0.476362109333437 0.870339858967915 1 0.747300486620296 0.053010827912572 1 0.785903914498428 0.747300486620296 1 -0.169194843154329 -0.166381735061492 -0.143331321283166 -0.143331321283166 -0.169194843154329 -0.143331321283166 -0.110492910667162 -0.143331321283166 -0.143331321283166 -0.143331321283166 -0.143661509401401 0.747300486620296 0.747300486620296 0.747300486620296 -0.0498324877543643 0.747300486620296 0.747300486620296 0.747300486620296 0.747300486620296 -0.0376790221400216 -0.0133017731527567 -0.0389154121182076 0.747300486620296 0.747300486620296 0.747300486620296 0.747300486620296 -0.00700821451833453 0.228464761021478 0.489964988662291 0.476362109333437 -0.143331321283166 0.747300486620296 0.913790563163767 0.913790563163767 0.889038911282072 0.747300486620296 -0.166381735061492 0.902446007949353 0.162244942420479 0.951314958311527 0.913790563163767 0.566553163186712 0.476362109333437 0.747300486620296 0.747300486620296 0.460862188473698 0.460862188473698 -0.0208856020904941 -0.166381735061492 0.0849209594148515 0.870339858967915 0.0831272891745108 -0.00514500237006299 -0.166031887096818 -0.166731973939881 -0.166731973939881 -0.172034513327972 -0.0424275187859455 0.143331321283166 0.174902320978697 0.770411131093947 -0.154228744735049 0.287723311398366 -0.0241159683081954 0.889038911282072 0.747300486620296 0.747300486620296 0.747300486620296 -0.0217015026088094 -0.0516153620370122 -0.046802237877264 -0.0344187204026291 0.747300486620296 -0.0217015026088094 -0.086797029273607 0.0592004096510305 0.060990745458387 0.0708413645462143 0.418979896032221 -0.0438545338172898 -0.0564450275625316 0.338097897430066 0.00263210225206192 0.870339858967915 0.178164249219017 0.870339858967915 -0.16884178394538 0.281682414472972 0.237666732811783 0.555669403861519 0.891487394659878 -0.172748764995977 -0.166031887096818 -0.166381735061492 0.555669403861519 0.555669403861519 -0.00514500237006299 0.555669403861519 0.555669403861519 0.555669403861519 0.0357847642047837 0.747300486620296 -0.0500754938518709 0.162859454865678 0.476362109333437 -0.0672253988255454 0.458827731536613 0.178164249219017 0.399206699085412 -0.167082606714523 -0.109841228136017 -0.143331321283166 -0.248410983986923 -0.156561781378493 -0.152427922221995 0.0379137875912729 0.0386736193949084 -0.0493342543656856 -0.0422825481142339 0.154713521388329 0.0390681049142472 -0.0924904198083902 0.747300486620296 0.870339858967915 -0.0922371059031195 0.724114257499793 0.789746116355459 0.458827731536613 -0.0101171212367259 0.747300486620296 -0.0350922827865343 -0.0180889991054077 0.174542251479542 0.418979896032221 0.870339858967915 0.86221735971345 0.282428912492794 -0.00203344277944694 0.0607127982046341 0.333613375766418 -0.122808668358975 0.474297464120819 0.476362109333437 -0.0293183353684234 -0.0293183353684234 0.0301916105923068 -0.0285219270319593 0.0374492736557446 -0.025997398213841 -0.0874144379825771 -0.0874144379825771 -0.0874144379825771 -0.0874144379825771 -0.244415127705894 -0.0469778493423782 0.420272368861142 0.870339858967915 0.11083693896151 -0.172391417804125 0.24526893042993 -0.0486768115472563 0.428004406285289 0.177799880327067 0.281682414472972 0.356087645745763 -0.0220396416050797 -0.0694433988251005 -0.111144051076115 -0.0744986259794731 -0.0469778493423782 0.287723311398366 0.789746116355459 0.789746116355459 0.870339858967915 0.870339858967915 0.86221735971345 0.870339858967915 -0.0608111630786523 0.0332781890746802 -0.0357544969843061 0.476362109333437 0.747300486620296 0.785903914498428 -0.0485297441187954 0.870339858967915 0.913790563163767 0.747300486620296 -0.0568950025719844 0.785903914498428 0.900522267512848 1 0.747300486620296 0.796807068568493 1 0.747300486620296 0.759698965525466 -0.0500754938518709 0.891487394659878 0.00633260459521595 0.870339858967915 0.913790563163767 0.796807068568493 1 -0.0485297441187954 0.796807068568493 -0.0485297441187954 -0.0546784732818121 -0.0712069556016253 0.747300486620296 0.0415511210312026 0.870339858967915 0.870339858967915 0.747300486620296 -0.0872395311920168 0.870339858967915 0.747300486620296 0.0332657629598787 0.891487394659878 0.747300486620296 0.747300486620296 1 0.747300486620296 0.889038911282072 -0.0485297441187954 0.747300486620296 0.870339858967915 1 -0.0485297441187954 0.747300486620296 0.735502853147667 0.747300486620296 0.785903914498428 0.476362109333437 -0.0401185743384703 0.870339858967915 0.747300486620296 -0.0500754938518709 -0.0546784732818121 0.762782758592304 -0.0485297441187954 0.796807068568493 0.747300486620296 0.747300486620296 0.747300486620296 0.759698965525466 0.796807068568493 0.431848935305745 0.747300486620296 0.747300486620296 1 0.735502853147667 -0.0389154121182076 0.796807068568493 -0.0350922827865343 0.747300486620296 0.796807068568493 0.747300486620296 0.785903914498428 0.880877808539362 -0.0516153620370122 0.747300486620296 0.796807068568493 0.476362109333437 0.796807068568493 0.0708413645462143 0.870339858967915 -0.0863671716096536 1 0.889038911282072 -0.0344187204026291 0.796807068568493 0.870339858967915 0.747300486620296 0.747300486620296 0.747300486620296 1 0.053010827912572 0.747300486620296 0.870339858967915 0.747300486620296 0.022221277633149 0.747300486620296 0.735502853147667 -0.0498324877543643 0.476362109333437 1 0.476362109333437 0.724114257499793 1 0.891487394659878 1 0.796807068568493 0.796807068568493 -0.0370473205227865 0.476362109333437 0.724114257499793 0.889038911282072 -0.0485297441187954 -0.0516153620370122 0.796807068568493 0.759698965525466 0.476362109333437 0.724114257499793 -0.113419264419962 0.420272368861142 0.153426494462595 0.747300486620296 0.420272368861142 0.880862216631732 0.177436002145915 -0.73541839086491 0.747300486620296 -0.143661509401401 -0.143661509401401 0.420272368861142 0.420272368861142 0.870339858967915 -0.246806393131392 0.880877808539362 0.00263210225206192 0.551117841732425 0.556152044599179 0.56129571360935 0.556152044599179 0.556152044599179 -0.63943595167616 -0.0697223356230624 0.870339858967915 -0.153629252031374 -0.0582296866627178 0.870339858967915 0.747300486620296 0.747300486620296 -0.036405986299623 0.826816287153546 -0.059932274378624 -0.0686916216063399 0.143661509401402 -0.172391417804125 -0.0525424249105066 -0.053410274762873 -0.053410274762873 0.0136167159230097 -0.153629252031374 0.0525424249105072 -0.243861780295281 -0.243861780295281 -0.0404675417578656 -0.146847886752327 -0.0034358042566507 -0.0694433988251005 -0.0694433988251005 -0.0684393953275076 0.04602960687618 -0.0915541302426431 -0.0877623609601368 -0.0877623609601368 -0.122161872699206 -0.0138921033991336 0.11083693896151 0.435093577184137 -0.0874144379825771 -0.0874144379825771 0.177799880327067 -0.0874144379825771 -0.0293183353684234 -0.122161872699206 -0.122161872699206 -0.122161872699206 -0.122161872699206 -0.122161872699206 0.297202958682966 0.161628590658444 0.407683065006746 0.290435401022479 -0.072059083182424 -0.0376790221400216 -0.114431319735487 0.380770861156225 -0.200610760037611 -0.0456579284884753 0.0198252392501985 -0.0138921033991336 -0.0138921033991336 0.0472330819533642 -0.0751682737150918 -0.0158113448972031 0.870339858967915 -0.0608357112389392 0.870339858967915 0.870339858967915 0.417696091762996 0.45681257635811 0.880877808539362 -0.115126798722501 0.747300486620296 0.747300486620296 -0.053410274762873 0.420272368861142 -0.0881097172312379 -0.102956664903737 0.759698965525466
0.0743400113274753 0.419856715288411 0.983234698734304 0.974916204515077 0.970676315354225 0.103107848347007 0.0433061972482051 -0.108074645132983 -0.0911437517821223 -0.194400889963799 -0.169194843154329 -0.169194843154329 -0.104976563781722 -0.123330553459771 -0.132970889547937 -0.11972361704931 -0.194400889963799 -0.108041126464179 -0.10179077758085 -0.156456107690781 -0.244166390101237 -0.194400889963799 -0.169194843154329 -0.098259316107101 -0.111092377709323 -0.169194843154329 -0.132970889547937 -0.098259316107101 -0.169194843154329 1 0.970676315354225 0.417518720309376 0.417518720309376 0.995820487624595 0.417518720309376 0.611611464163719 0.417518720309376 0.417518720309376 0.417518720309376 0.414472774929205 -0.098259316107101 -0.098259316107101 -0.098259316107101 -0.18882414305709 -0.098259316107101 -0.098259316107101 -0.098259316107101 -0.098259316107101 -0.142772504192225 0.115819479607968 -0.147457405320706 -0.098259316107101 -0.098259316107101 -0.098259316107101 -0.098259316107101 -0.158642723707516 0.305300858647999 -0.245014269870003 -0.244166390101237 0.417518720309376 -0.098259316107101 -0.123330553459771 -0.123330553459771 -0.123330553459771 -0.098259316107101 0.974916204515077 -0.12632003935081 0.105730745316536 -0.139089279509417 -0.123330553459771 -0.15519743159831 -0.244166390101237 -0.098259316107101 -0.098259316107101 -0.244166390101237 -0.244166390101237 0.0288812534662068 0.970676315354225 -0.0453744038828631 -0.194400889963799 -0.04448329061817 -0.0916142624953212 0.972837015309091 0.964272629238719 0.964272629238719 0.736415687770942 0.0441548225977191 0.531350583407574 0.657696137791506 -0.135480136708774 0.0743400113274753 -0.484747462118916 -0.111092377709323 -0.123330553459771 -0.098259316107101 -0.098259316107101 -0.098259316107101 0.02519873595615 -0.200368361359652 0.0506445101593776 -0.130418642095162 -0.123919606441604 0.031718178665613 -0.155040906393089 -0.0260340365287658 -0.0508087981599333 -0.0386439361529025 -0.403825684135733 -0.207859420294764 -0.19697235845123 -0.263478225417044 0.0838333967368403 -0.194400889963799 0.62496257223616 -0.194400889963799 0.989535787163587 -0.470353575285599 -0.385183537130127 -0.153414383867658 -0.129236597585676 0.746095778875903 0.972837015309091 0.962174001127262 -0.153414383867658 -0.153414383867658 -0.0916142624953212 -0.153414383867658 -0.153414383867658 -0.153414383867658 -0.0655499086204522 -0.098259316107101 -0.188268319322733 0.105697937290509 -0.244166390101237 0.0450762387417018 -0.245014269870003 0.62496257223616 -0.295832634854372 0.936439438097306 0.601632892531752 0.417518720309376 0.360314450545762 0.106142291323629 0.118092907913535 0.025595569973704 0.0286805860700883 0.0210052793006543 -0.113098216257295 0.0877405220471443 0.0038040060030347 -0.385110989458054 -0.098259316107101 -0.194400889963799 -0.349502769479883 -0.102256240131166 -0.203430024396259 -0.246206751523226 -0.080386894481217 -0.098259316107101 -0.132970889547937 -0.169194843154329 0.656329783917803 -0.403825684135733 -0.194400889963799 -0.196232239177556 -0.469130576103501 0.012385729140749 0.0293346003581707 -0.269761836128815 -0.414147325929224 -0.246206751523226 -0.244166390101237 -0.111092377709323 -0.111092377709323 -0.116720403177553 -0.108074645132983 -0.043194537184676 -0.0985087572516998 -0.331228824541921 -0.331228824541921 -0.331228824541921 -0.331228824541921 0.36098131383253 -0.209705286278802 -0.402583790156885 -0.194400889963799 0.51170862070622 0.743664887089717 -0.303551849020623 -0.0194907382809951 -0.212808937327658 0.613371044830048 -0.464516335559897 0.503583341989863 0.0034115074029346 0.0594448587315588 0.61575956071341 0.0682966537601902 -0.209705286278802 -0.484747462118916 -0.203430024396259 -0.203430024396259 -0.194400889963799 -0.194400889963799 -0.196232239177556 -0.194400889963799 -0.242449513979136 -0.151276419758193 -0.135480136708774 -0.244166390101237 -0.098259316107101 -0.132970889547937 -0.197082168935254 -0.194400889963799 -0.123330553459771 -0.098259316107101 -0.150368361694442 -0.132970889547937 -0.120262358332736 -0.169194843154329 -0.098259316107101 -0.201649010347461 -0.169194843154329 -0.098259316107101 -0.108041126464179 -0.199594893707301 -0.129236597585676 -0.0169912859470245 -0.194400889963799 -0.123330553459771 -0.201649010347461 -0.169194843154329 -0.210618838504331 -0.201649010347461 -0.197082168935254 -0.203641343371742 -0.118206559583658 -0.098259316107101 -0.0203991053202656 -0.194400889963799 -0.194400889963799 -0.098259316107101 -0.219162641649295 -0.194400889963799 -0.098259316107101 -0.00952263257882861 -0.129236597585676 -0.098259316107101 -0.098259316107101 -0.169194843154329 -0.098259316107101 -0.123330553459771 -0.197082168935254 -0.098259316107101 -0.194400889963799 -0.169194843154329 -0.197082168935254 -0.098259316107101 -0.101439424704329 -0.098259316107101 -0.132970889547937 -0.244166390101237 -0.152016400575352 -0.194400889963799 -0.098259316107101 -0.199594893707301 -0.203641343371742 -0.112191753137475 -0.197082168935254 -0.201649010347461 -0.098259316107101 -0.098259316107101 -0.098259316107101 -0.108041126464179 -0.201649010347461 -0.269083199508498 -0.098259316107101 -0.098259316107101 -0.169194843154329 -0.101439424704329 -0.147457405320706 -0.201649010347461 -0.132970889547937 -0.098259316107101 -0.201649010347461 -0.098259316107101 -0.132970889547937 -0.130229921305386 -0.202063424139677 -0.098259316107101 -0.201649010347461 -0.244166390101237 -0.201649010347461 -0.0386439361529025 -0.194400889963799 0.510459834351307 -0.169194843154329 -0.123330553459771 0.0160269769170551 -0.201649010347461 -0.194400889963799 -0.098259316107101 -0.098259316107101 -0.098259316107101 -0.169194843154329 -0.111092377709323 -0.098259316107101 -0.194400889963799 -0.098259316107101 -0.104976563781722 -0.098259316107101 -0.101439424704329 -0.00431248597347264 -0.244166390101237 -0.169194843154329 -0.244166390101237 -0.0922045015879 -0.169194843154329 -0.129236597585676 -0.169194843154329 -0.201649010347461 -0.201649010347461 -0.140378874616082 -0.244166390101237 -0.102256240131166 -0.123330553459771 -0.212002443385692 -0.200368361359652 -0.201649010347461 -0.108041126464179 -0.244166390101237 -0.102256240131166 0.571100206739274 -0.402583790156885 0.0864733220593354 -0.098259316107101 -0.402583790156885 -0.128207082729024 0.616945294456531 0.0990359113713365 -0.098259316107101 0.414472774929205 0.414472774929205 -0.402583790156885 -0.402583790156885 -0.194400889963799 0.3560880340272 -0.130229921305386 0.0838333967368403 -0.146523756115049 -0.145862310460851 -0.156060491746218 -0.145862310460851 -0.145862310460851 0.127422427214751 -0.224066853829775 -0.194400889963799 0.0729942027465725 -0.220642620508297 -0.194400889963799 -0.098259316107101 -0.098259316107101 -0.111004477054079 -0.1670300413931 -0.0206797187833277 -0.0160598548716886 0.532675431394524 0.743664887089717 -0.33266904105363 -0.326676783685759 -0.326676783685759 -0.0985980117965679 0.0729942027465725 0.33266904105363 0.364813543242156 0.364813543242156 -0.149961910810048 0.060675078706971 0.0139668613776437 0.0594448587315588 0.0594448587315588 0.0578177392009795 -0.0413336700999982 -0.346914853451005 -0.332547166472012 -0.332547166472012 -0.426073905434522 -0.0177693795206214 0.51170862070622 -0.388870008721653 -0.331228824541921 -0.331228824541921 0.623485928563567 -0.331228824541921 -0.111092377709323 -0.426073905434522 -0.426073905434522 -0.426073905434522 -0.426073905434522 -0.426073905434522 -0.441267437506726 0.103107848347007 -0.318692633470685 -0.453353554731384 -0.268676613502427 -0.120628985323465 -0.0166251386578195 -0.228359580015011 0.0868945723991682 -0.0249712327923641 -0.0184667451320918 -0.0177693795206214 -0.0177693795206214 -0.0467476179612886 -0.0123142291209299 -0.0268910993723815 -0.194400889963799 -0.230517310285306 -0.194400889963799 -0.194400889963799 -0.405066857198014 -0.247063205991156 -0.130229921305386 -0.0278277361460012 -0.098259316107101 -0.098259316107101 -0.326676783685759 -0.402583790156885 -0.218560273707329 -0.121595585890054 -0.108041126464179
0.0840146859200842 0.392062388670393 0.979041992473907 0.99578860891957 1 0.0886239059454522 0.0257188642051613 -0.1062777484121 -0.0884541851608987 -0.191168695018512 -0.166381735061492 -0.166381735061492 -0.103231177127928 -0.119815871516822 -0.130760056885869 -0.117733039383076 -0.191168695018512 -0.105265515470914 -0.100098359213658 -0.153310112897128 -0.279460206387549 -0.191168695018512 -0.166381735061492 -0.0953674152499675 -0.109245306835529 -0.166381735061492 -0.130760056885869 -0.0953674152499675 -0.166381735061492 0.970676315354225 1 0.389698003081384 0.389698003081384 0.970676315354225 0.389698003081384 0.628783925358186 0.389698003081384 0.389698003081384 0.389698003081384 0.386706869923509 -0.0953674152499675 -0.0953674152499675 -0.0953674152499675 -0.168444566529634 -0.0953674152499675 -0.0953674152499675 -0.0953674152499675 -0.0953674152499675 -0.140398705561664 0.0928661889107424 -0.145005713457509 -0.0953674152499675 -0.0953674152499675 -0.0953674152499675 -0.0953674152499675 -0.156005059807062 0.280346168894681 -0.280533886569412 -0.279460206387549 0.389698003081384 -0.0953674152499675 -0.119815871516822 -0.119815871516822 -0.119815871516822 -0.0953674152499675 0.99578860891957 -0.122801005708089 0.091163572466062 -0.135687571092805 -0.119815871516822 -0.150692720853576 -0.279460206387549 -0.0953674152499675 -0.0953674152499675 -0.279460206387549 -0.279460206387549 0.0176889675586365 1 -0.0286933089284881 -0.191168695018512 -0.0275751879465288 -0.0900910433567239 0.997897317487735 0.993686367852341 0.993686367852341 0.721845679838592 0.0410288307795915 0.534077872292342 0.636449672925136 -0.133227584196602 0.0840146859200842 -0.48175067963349 -0.109245306835529 -0.119815871516822 -0.0953674152499675 -0.0953674152499675 -0.0953674152499675 0.0114023349298949 -0.250226591880534 0.0460248332115082 -0.128250244225021 -0.121212581899663 0.0187127390422323 -0.154983925706931 -0.0215261148818199 -0.0345761546982381 -0.0409010790277481 -0.397111500186864 -0.255740485332258 -0.194185171764092 -0.262830293451489 0.096125354017138 -0.191168695018512 0.658843506620292 -0.191168695018512 0.972738162735265 -0.486135143540166 -0.402408453860584 -0.149119518181254 -0.125711481714309 0.731748523440661 0.997897317487735 0.991569835795922 -0.149119518181254 -0.149119518181254 -0.0900910433567239 -0.149119518181254 -0.149119518181254 -0.149119518181254 -0.0678563362057534 -0.0953674152499675 -0.248911431392986 0.0937007942933218 -0.279460206387549 0.033046170866313 -0.280533886569412 0.658843506620292 -0.300267847839313 0.966140828557835 0.618794588916262 0.389698003081384 0.379127989042705 0.113658496687276 0.124510343128939 0.0329306633504809 0.0358874595051563 0.0263380144070047 -0.10804670424233 0.0740085343975881 0.00385282956678129 -0.378707964277806 -0.0953674152499675 -0.191168695018512 -0.343691782271506 -0.0992203871222469 -0.200047707079217 -0.28109905123703 -0.0817617055375538 -0.0953674152499675 -0.130760056885869 -0.166381735061492 0.640200112543153 -0.397111500186864 -0.191168695018512 -0.192969595412447 -0.48492600292606 0.0128167676603582 0.0371393581630242 -0.268999656831162 -0.443097205301365 -0.28109905123703 -0.279460206387549 -0.109245306835529 -0.109245306835529 -0.115540601608633 -0.1062777484121 -0.0273882793156651 -0.0968709072021737 -0.32572166800258 -0.32572166800258 -0.32572166800258 -0.32572166800258 0.379562069586588 -0.258675131330085 -0.3958902544851 -0.191168695018512 0.496034419837558 0.733896001600886 -0.301869583683103 -0.0259160902340544 -0.239902147916861 0.652432046850807 -0.480218838744345 0.522668193917844 0.00686048297018292 0.0590558868872092 0.632947714258474 0.0674934412742895 -0.258675131330085 -0.48175067963349 -0.200047707079217 -0.200047707079217 -0.191168695018512 -0.191168695018512 -0.192969595412447 -0.191168695018512 -0.252784867588188 -0.194634915257878 -0.133227584196602 -0.279460206387549 -0.0953674152499675 -0.130760056885869 -0.247268633986977 -0.191168695018512 -0.119815871516822 -0.0953674152499675 -0.212000849819014 -0.130760056885869 -0.116750100006152 -0.166381735061492 -0.0953674152499675 -0.198296304955585 -0.166381735061492 -0.0953674152499675 -0.105265515470914 -0.248911431392986 -0.125711481714309 -0.0176366289004505 -0.191168695018512 -0.119815871516822 -0.198296304955585 -0.166381735061492 -0.260134838231956 -0.198296304955585 -0.247268633986977 -0.253167185598236 -0.169452290698133 -0.0953674152499675 -0.023984929381343 -0.191168695018512 -0.191168695018512 -0.0953674152499675 -0.223497761977382 -0.191168695018512 -0.0953674152499675 -0.0153321379979238 -0.125711481714309 -0.0953674152499675 -0.0953674152499675 -0.166381735061492 -0.0953674152499675 -0.119815871516822 -0.247268633986977 -0.0953674152499675 -0.191168695018512 -0.166381735061492 -0.247268633986977 -0.0953674152499675 -0.0985217401559582 -0.0953674152499675 -0.130760056885869 -0.279460206387549 -0.149488908846114 -0.191168695018512 -0.0953674152499675 -0.248911431392986 -0.253167185598236 -0.109282260165827 -0.247268633986977 -0.198296304955585 -0.0953674152499675 -0.0953674152499675 -0.0953674152499675 -0.105265515470914 -0.198296304955585 -0.298514709947485 -0.0953674152499675 -0.0953674152499675 -0.166381735061492 -0.0985217401559582 -0.145005713457509 -0.198296304955585 -0.130760056885869 -0.0953674152499675 -0.198296304955585 -0.0953674152499675 -0.130760056885869 -0.126589624342153 -0.250542242163461 -0.0953674152499675 -0.198296304955585 -0.279460206387549 -0.198296304955585 -0.0409010790277481 -0.191168695018512 0.511697011302701 -0.166381735061492 -0.119815871516822 0.0200361573076903 -0.198296304955585 -0.191168695018512 -0.0953674152499675 -0.0953674152499675 -0.0953674152499675 -0.166381735061492 -0.109245306835529 -0.0953674152499675 -0.191168695018512 -0.0953674152499675 -0.103231177127928 -0.0953674152499675 -0.0985217401559582 -0.00638477715174293 -0.279460206387549 -0.166381735061492 -0.279460206387549 -0.0891819437701552 -0.166381735061492 -0.125711481714309 -0.166381735061492 -0.198296304955585 -0.198296304955585 -0.138044873526665 -0.279460206387549 -0.0992203871222469 -0.119815871516822 -0.260134838231956 -0.250226591880534 -0.198296304955585 -0.105265515470914 -0.279460206387549 -0.0992203871222469 0.58881302483515 -0.3958902544851 0.0727660124694088 -0.0953674152499675 -0.3958902544851 -0.124443515376859 0.65611073822345 0.0960216652271203 -0.0953674152499675 0.386706869923509 0.386706869923509 -0.3958902544851 -0.3958902544851 -0.191168695018512 0.374971197167393 -0.126589624342153 0.096125354017138 -0.141575394820145 -0.14103688871889 -0.15144656414883 -0.14103688871889 -0.14103688871889 0.123699510703657 -0.268419590835251 -0.191168695018512 0.0825602062473841 -0.216974118975951 -0.191168695018512 -0.0953674152499675 -0.0953674152499675 -0.135655148697014 -0.163203590760776 -0.0234185211298367 -0.0171108707726686 0.529406712137228 0.733896001600886 -0.355621515885542 -0.349730516701406 -0.349730516701406 -0.114095447600561 0.0825602062473841 0.355621515885541 0.383092109955456 0.383092109955456 -0.156265886565231 0.0498901460362841 0.0144719279559982 0.0590558868872092 0.0590558868872092 0.0573476798959209 -0.0384990882034238 -0.341146894076035 -0.327018090598231 -0.327018090598231 -0.455196759942952 -0.0292886746380424 0.496034419837558 -0.382404484429054 -0.32572166800258 -0.32572166800258 0.662513824116024 -0.32572166800258 -0.109245306835529 -0.455196759942952 -0.455196759942952 -0.455196759942952 -0.455196759942952 -0.455196759942952 -0.464908598066055 0.0886239059454522 -0.310692693085738 -0.470118580966432 -0.269239878715306 -0.117548788590241 -0.0289271348228742 -0.251903582161844 0.0639204504294364 -0.0220491539888277 -0.0242172703358456 -0.0292886746380424 -0.0292886746380424 -0.0439673558452723 -0.0245074299643334 -0.0342703975634116 -0.191168695018512 -0.226684627805078 -0.191168695018512 -0.191168695018512 -0.39833203695834 -0.282175526738197 -0.126589624342153 -0.0391102302607949 -0.0953674152499675 -0.0953674152499675 -0.349730516701406 -0.3958902544851 -0.220953443493787 -0.121149214258588 -0.105265515470914
0.15008067589465 0.997701624327829 0.411167559256919 0.389698003081384 0.389698003081384 0.659673712579365 0.0835766830427294 -0.0915541005584326 -0.108281813523196 -0.164684312462874 -0.143331321283166 -0.143331321283166 -0.0889295992128807 -0.141581382380322 -0.112644646466674 -0.101422383215457 -0.164684312462874 -0.124916719348981 -0.0862307997874148 -0.145063724043348 0.320588652578615 -0.164684312462874 -0.143331321283166 -0.126860478806833 -0.0941105354318745 -0.143331321283166 -0.112644646466674 -0.126860478806833 -0.143331321283166 0.417518720309376 0.389698003081384 1 1 0.417518720309376 1 0.770891593532939 1 1 1 0.997701624327829 -0.126860478806833 -0.126860478806833 -0.126860478806833 0.33406417699473 -0.126860478806833 -0.126860478806833 -0.126860478806833 -0.126860478806833 0.245420630492775 0.0237834861453431 -0.12491671934898 -0.126860478806833 -0.126860478806833 -0.126860478806833 -0.126860478806833 -0.134392223646071 0.877046056001503 0.315911037240234 0.320588652578615 1 -0.126860478806833 -0.141581382380322 -0.141581382380322 -0.141581382380322 -0.126860478806833 0.389698003081384 -0.143331321283166 0.655674098474507 -0.143331321283166 -0.141581382380322 -0.17532120563462 0.320588652578615 -0.126860478806833 -0.126860478806833 0.320588652578615 0.320588652578615 0.0575398551921242 0.389698003081384 -0.0260313743192603 -0.164684312462874 -0.022748471687506 -0.0776098907450714 0.391939800839009 0.393731478634418 0.393731478634418 0.190251128398128 -0.0124246664921536 0.439474034500699 0.174197741743518 -0.0982193142051896 0.15008067589465 -0.0162972979840831 -0.0941105354318745 -0.141581382380322 -0.126860478806833 -0.126860478806833 -0.126860478806833 0.0844425975967419 0.492511501737411 0.0283431059156177 -0.110482541565437 -0.126860478806833 0.0894916937620425 -0.0723562478643969 -0.0419954841274745 -0.041325882750325 -0.0173073489063297 -0.311889929107798 0.469497804022413 -0.156316053289537 -0.165814341681127 -0.0377325460343142 -0.164684312462874 0.151601351870459 -0.164684312462874 0.414336142667276 0.017177377283232 0.022030951794667 -0.172333232158774 -0.145063724043348 0.189800008990823 0.391939800839009 0.390625668968491 -0.172333232158774 -0.172333232158774 -0.0776098907450714 -0.172333232158774 -0.172333232158774 -0.172333232158774 -0.0805801741993195 -0.126860478806833 0.480692262021916 0.656991079475653 0.320588652578615 0.0429665115866454 0.323735518625689 0.151601351870459 0.269521996403257 0.401331401971054 0.754673487823111 1 -0.0299330447717544 0.190555937741119 0.199291675622639 -0.0600767187756904 -0.0571926096231619 0.0283138118367807 -0.219039598290668 0.639969888481961 -0.0665872869553067 -0.315225037714213 -0.126860478806833 -0.164684312462874 -0.270133122956369 -0.130672862082272 -0.172333232158774 0.323735518625689 -0.0189724073105021 -0.126860478806833 -0.112644646466674 -0.143331321283166 0.174358034566074 -0.311889929107798 -0.164684312462874 -0.166235717326315 0.0152908972833352 -0.0128722020989754 -0.09844122042485 -0.17452703179003 0.13035998888318 0.31718057989264 0.320588652578615 -0.0941105354318745 -0.0941105354318745 -0.146779222610712 -0.0915541005584326 -0.00665907743667745 -0.0834504768089766 -0.265702376458377 -0.265702376458377 -0.265702376458377 -0.265702376458377 -0.0240530989715125 0.484339727874912 -0.320525317935552 -0.164684312462874 0.048243959242999 0.187217097096941 -0.263482843722663 0.0801892429367522 0.249141453949051 0.151898096703264 0.0168094424549745 0.622611872857581 -0.035028236915513 0.00150305040676215 0.746474592018594 -0.0038264840510096 0.484339727874912 -0.0162972979840831 -0.172333232158774 -0.172333232158774 -0.164684312462874 -0.164684312462874 -0.166235717326315 -0.164684312462874 0.375844448551214 0.412782234981087 -0.114770324201785 0.320588652578615 -0.126860478806833 -0.112644646466674 0.487072862830691 -0.164684312462874 -0.141581382380322 -0.126860478806833 0.36186154862244 -0.112644646466674 -0.139813237351575 -0.143331321283166 -0.126860478806833 -0.170824468108529 -0.143331321283166 -0.126860478806833 -0.124916719348981 0.489796729618676 -0.145063724043348 0.0240309765542919 -0.164684312462874 -0.141581382380322 -0.170824468108529 -0.143331321283166 0.487072862830691 -0.170824468108529 0.487072862830691 0.497914434981752 0.527047767819572 -0.126860478806833 0.0061366881241658 -0.164684312462874 -0.164684312462874 -0.126860478806833 -0.170422769480783 -0.164684312462874 -0.126860478806833 -0.079427033037101 -0.145063724043348 -0.126860478806833 -0.126860478806833 -0.143331321283166 -0.126860478806833 -0.141581382380322 0.487072862830691 -0.126860478806833 -0.164684312462874 -0.143331321283166 0.487072862830691 -0.126860478806833 -0.128778815860848 -0.126860478806833 -0.112644646466674 0.320588652578615 -0.128778815860848 -0.164684312462874 -0.126860478806833 0.489796729618676 0.497914434981752 -0.128778815860848 0.487072862830691 -0.170824468108529 -0.126860478806833 -0.126860478806833 -0.126860478806833 -0.124916719348981 -0.170824468108529 0.244732995821752 -0.126860478806833 -0.126860478806833 -0.143331321283166 -0.128778815860848 -0.12491671934898 -0.170824468108529 -0.112644646466674 -0.126860478806833 -0.170824468108529 -0.126860478806833 -0.112644646466674 -0.146779222610712 0.492511501737411 -0.126860478806833 -0.170824468108529 0.320588652578615 -0.170824468108529 -0.0173073489063297 -0.164684312462874 0.542453884299047 -0.143331321283166 -0.141581382380322 0.0873147022718826 -0.170824468108529 -0.164684312462874 -0.126860478806833 -0.126860478806833 -0.126860478806833 -0.143331321283166 -0.0941105354318745 -0.126860478806833 -0.164684312462874 -0.126860478806833 -0.0889295992128825 -0.126860478806833 -0.128778815860848 0.0346270672728872 0.320588652578615 -0.143331321283166 0.320588652578615 -0.110166653211588 -0.143331321283166 -0.145063724043348 -0.143331321283166 -0.170824468108529 -0.170824468108529 0.258473306400349 0.320588652578615 -0.130672862082272 -0.141581382380322 0.477851811363532 0.492511501737411 -0.170824468108529 -0.124916719348981 0.320588652578615 -0.130672862082272 0.722562497567301 -0.320525317935552 0.642814347708882 -0.126860478806833 -0.320525317935552 -0.146779222610712 0.154639696125994 0.128778815860847 -0.126860478806833 0.997701624327829 0.997701624327829 -0.320525317935552 -0.320525317935552 -0.164684312462874 -0.0288396904185595 -0.146779222610712 -0.0377325460343142 -0.161542672512354 -0.160711486076853 -0.176800934320113 -0.160711486076853 -0.160711486076853 0.151830102179858 0.437400766279562 -0.164684312462874 0.147150024871096 -0.186914670324721 -0.164684312462874 -0.126860478806833 -0.126860478806833 -0.0851174902459243 -0.164684312462874 0.000709970996133219 0.0543670668666556 0.433817959188309 0.187217097096941 0.0903133903379829 0.092781966810183 0.092781966810183 -0.11892022950495 0.147150024871096 -0.0903133903379834 -0.0224434484925011 -0.0224434484925011 -0.153325064233263 -0.139046195056822 -0.0207155750087471 -0.00402987048688024 -0.00402987048688024 -0.00595566173630626 0.0175120957226555 -0.268505074177773 -0.266618867790478 -0.266618867790478 0.124499952911849 0.0517965168746913 0.048243959242999 -0.307176145321644 -0.265702376458377 -0.265702376458377 0.149431466655449 -0.265702376458377 -0.0941105354318745 0.124499952911849 0.124499952911849 0.124499952911849 0.124499952911849 0.124499952911849 0.0405983259113872 0.659673712579365 -0.316640344265226 0.0386477843627071 -0.216349266593124 -0.0986605346817485 -0.0924246191301018 0.179597580365944 0.326401799256821 -0.0124089873832118 0.0788169691127 0.0517965168746913 0.0517965168746913 0.0152702166126465 0.0650992410493909 0.0308287012868645 -0.164684312462874 -0.195279891785456 -0.164684312462874 -0.164684312462874 -0.322359909476749 0.326882119253644 -0.146779222610712 -0.10517090690363 -0.126860478806833 -0.126860478806833 0.092781966810183 -0.320525317935552 -0.174083126577092 -0.0381042106783749 -0.124916719348981
0.15008067589465 0.997701624327829 0.411167559256919 0.389698003081384 0.389698003081384 0.659673712579365 0.0835766830427294 -0.0915541005584326 -0.108281813523196 -0.164684312462874 -0.143331321283166 -0.143331321283166 -0.0889295992128807 -0.141581382380322 -0.112644646466674 -0.101422383215457 -0.164684312462874 -0.124916719348981 -0.0862307997874148 -0.145063724043348 0.320588652578615 -0.164684312462874 -0.143331321283166 -0.126860478806833 -0.0941105354318745 -0.143331321283166 -0.112644646466674 -0.126860478806833 -0.143331321283166 0.417518720309376 0.389698003081384 1 1 0.417518720309376 1 0.770891593532939 1 1 1 0.997701624327829 -0.126860478806833 -0.126860478806833 -0.126860478806833 0.33406417699473 -0.126860478806833 -0.126860478806833 -0.126860478806833 -0.126860478806833 0.245420630492775 0.0237834861453431 -0.12491671934898 -0.126860478806833 -0.126860478806833 -0.126860478806833 -0.126860478806833 -0.134392223646071 0.877046056001503 0.315911037240234 0.320588652578615 1 -0.126860478806833 -0.141581382380322 -0.141581382380322 -0.141581382380322 -0.126860478806833 0.389698003081384 -0.143331321283166 0.655674098474507 -0.143331321283166 -0.141581382380322 -0.17532120563462 0.320588652578615 -0.126860478806833 -0.126860478806833 0.320588652578615 0.320588652578615 0.0575398551921242 0.389698003081384 -0.0260313743192603 -0.164684312462874 -0.022748471687506 -0.0776098907450714 0.391939800839009 0.393731478634418 0.393731478634418 0.190251128398128 -0.0124246664921536 0.439474034500699 0.174197741743518 -0.0982193142051896 0.15008067589465 -0.0162972979840831 -0.0941105354318745 -0.141581382380322 -0.126860478806833 -0.126860478806833 -0.126860478806833 0.0844425975967419 0.492511501737411 0.0283431059156177 -0.110482541565437 -0.126860478806833 0.0894916937620425 -0.0723562478643969 -0.0419954841274745 -0.041325882750325 -0.0173073489063297 -0.311889929107798 0.469497804022413 -0.156316053289537 -0.165814341681127 -0.0377325460343142 -0.164684312462874 0.151601351870459 -0.164684312462874 0.414336142667276 0.017177377283232 0.022030951794667 -0.172333232158774 -0.145063724043348 0.189800008990823 0.391939800839009 0.390625668968491 -0.172333232158774 -0.172333232158774 -0.0776098907450714 -0.172333232158774 -0.172333232158774 -0.172333232158774 -0.0805801741993195 -0.126860478806833 0.480692262021916 0.656991079475653 0.320588652578615 0.0429665115866454 0.323735518625689 0.151601351870459 0.269521996403257 0.401331401971054 0.754673487823111 1 -0.0299330447717544 0.190555937741119 0.199291675622639 -0.0600767187756904 -0.0571926096231619 0.0283138118367807 -0.219039598290668 0.639969888481961 -0.0665872869553067 -0.315225037714213 -0.126860478806833 -0.164684312462874 -0.270133122956369 -0.130672862082272 -0.172333232158774 0.323735518625689 -0.0189724073105021 -0.126860478806833 -0.112644646466674 -0.143331321283166 0.174358034566074 -0.311889929107798 -0.164684312462874 -0.166235717326315 0.0152908972833352 -0.0128722020989754 -0.09844122042485 -0.17452703179003 0.13035998888318 0.31718057989264 0.320588652578615 -0.0941105354318745 -0.0941105354318745 -0.146779222610712 -0.0915541005584326 -0.00665907743667745 -0.0834504768089766 -0.265702376458377 -0.265702376458377 -0.265702376458377 -0.265702376458377 -0.0240530989715125 0.484339727874912 -0.320525317935552 -0.164684312462874 0.048243959242999 0.187217097096941 -0.263482843722663 0.0801892429367522 0.249141453949051 0.151898096703264 0.0168094424549745 0.622611872857581 -0.035028236915513 0.00150305040676215 0.746474592018594 -0.0038264840510096 0.484339727874912 -0.0162972979840831 -0.172333232158774 -0.172333232158774 -0.164684312462874 -0.164684312462874 -0.166235717326315 -0.164684312462874 0.375844448551214 0.412782234981087 -0.114770324201785 0.320588652578615 -0.126860478806833 -0.112644646466674 0.487072862830691 -0.164684312462874 -0.141581382380322 -0.126860478806833 0.36186154862244 -0.112644646466674 -0.139813237351575 -0.143331321283166 -0.126860478806833 -0.170824468108529 -0.143331321283166 -0.126860478806833 -0.124916719348981 0.489796729618676 -0.145063724043348 0.0240309765542919 -0.164684312462874 -0.141581382380322 -0.170824468108529 -0.143331321283166 0.487072862830691 -0.170824468108529 0.487072862830691 0.497914434981752 0.527047767819572 -0.126860478806833 0.0061366881241658 -0.164684312462874 -0.164684312462874 -0.126860478806833 -0.170422769480783 -0.164684312462874 -0.126860478806833 -0.079427033037101 -0.145063724043348 -0.126860478806833 -0.126860478806833 -0.143331321283166 -0.126860478806833 -0.141581382380322 0.487072862830691 -0.126860478806833 -0.164684312462874 -0.143331321283166 0.487072862830691 -0.126860478806833 -0.128778815860848 -0.126860478806833 -0.112644646466674 0.320588652578615 -0.128778815860848 -0.164684312462874 -0.126860478806833 0.489796729618676 0.497914434981752 -0.128778815860848 0.487072862830691 -0.170824468108529 -0.126860478806833 -0.126860478806833 -0.126860478806833 -0.124916719348981 -0.170824468108529 0.244732995821752 -0.126860478806833 -0.126860478806833 -0.143331321283166 -0.128778815860848 -0.12491671934898 -0.170824468108529 -0.112644646466674 -0.126860478806833 -0.170824468108529 -0.126860478806833 -0.112644646466674 -0.146779222610712 0.492511501737411 -0.126860478806833 -0.170824468108529 0.320588652578615 -0.170824468108529 -0.0173073489063297 -0.164684312462874 0.542453884299047 -0.143331321283166 -0.141581382380322 0.0873147022718826 -0.170824468108529 -0.164684312462874 -0.126860478806833 -0.126860478806833 -0.126860478806833 -0.143331321283166 -0.0941105354318745 -0.126860478806833 -0.164684312462874 -0.126860478806833 -0.0889295992128825 -0.126860478806833 -0.128778815860848 0.0346270672728872 0.320588652578615 -0.143331321283166 0.320588652578615 -0.110166653211588 -0.143331321283166 -0.145063724043348 -0.143331321283166 -0.170824468108529 -0.170824468108529 0.258473306400349 0.320588652578615 -0.130672862082272 -0.141581382380322 0.477851811363532 0.492511501737411 -0.170824468108529 -0.124916719348981 0.320588652578615 -0.130672862082272 0.722562497567301 -0.320525317935552 0.642814347708882 -0.126860478806833 -0.320525317935552 -0.146779222610712 0.154639696125994 0.128778815860847 -0.126860478806833 0.997701624327829 0.997701624327829 -0.320525317935552 -0.320525317935552 -0.164684312462874 -0.0288396904185595 -0.146779222610712 -0.0377325460343142 -0.161542672512354 -0.160711486076853 -0.176800934320113 -0.160711486076853 -0.160711486076853 0.151830102179858 0.437400766279562 -0.164684312462874 0.147150024871096 -0.186914670324721 -0.164684312462874 -0.126860478806833 -0.126860478806833 -0.0851174902459243 -0.164684312462874 0.000709970996133219 0.0543670668666556 0.433817959188309 0.187217097096941 0.0903133903379829 0.092781966810183 0.092781966810183 -0.11892022950495 0.147150024871096 -0.0903133903379834 -0.0224434484925011 -0.0224434484925011 -0.153325064233263 -0.139046195056822 -0.0207155750087471 -0.00402987048688024 -0.00402987048688024 -0.00595566173630626 0.0175120957226555 -0.268505074177773 -0.266618867790478 -0.266618867790478 0.124499952911849 0.0517965168746913 0.048243959242999 -0.307176145321644 -0.265702376458377 -0.265702376458377 0.149431466655449 -0.265702376458377 -0.0941105354318745 0.124499952911849 0.124499952911849 0.124499952911849 0.124499952911849 0.124499952911849 0.0405983259113872 0.659673712579365 -0.316640344265226 0.0386477843627071 -0.216349266593124 -0.0986605346817485 -0.0924246191301018 0.179597580365944 0.326401799256821 -0.0124089873832118 0.0788169691127 0.0517965168746913 0.0517965168746913 0.0152702166126465 0.0650992410493909 0.0308287012868645 -0.164684312462874 -0.195279891785456 -0.164684312462874 -0.164684312462874 -0.322359909476749 0.326882119253644 -0.146779222610712 -0.10517090690363 -0.126860478806833 -0.126860478806833 0.092781966810183 -0.320525317935552 -0.174083126577092 -0.0381042106783749 -0.124916719348981
0.0743400113274753 0.419856715288411 0.983234698734304 0.974916204515077 0.970676315354225 0.103107848347007 0.0362325680286016 -0.108074645132983 -0.0911437517821223 -0.194400889963799 -0.169194843154329 -0.169194843154329 -0.104976563781722 -0.123330553459771 -0.132970889547937 -0.11972361704931 -0.194400889963799 -0.108041126464179 -0.10179077758085 -0.156456107690781 -0.244166390101237 -0.194400889963799 -0.169194843154329 -0.098259316107101 -0.111092377709323 -0.169194843154329 -0.132970889547937 -0.098259316107101 -0.169194843154329 0.995820487624595 0.970676315354225 0.417518720309376 0.417518720309376 1 0.417518720309376 0.611611464163719 0.417518720309376 0.417518720309376 0.417518720309376 0.414472774929205 -0.098259316107101 -0.098259316107101 -0.098259316107101 -0.18882414305709 -0.098259316107101 -0.098259316107101 -0.098259316107101 -0.098259316107101 -0.142772504192225 0.115819479607968 -0.147457405320706 -0.098259316107101 -0.098259316107101 -0.098259316107101 -0.098259316107101 -0.158642723707516 0.305300858647999 -0.245014269870003 -0.244166390101237 0.417518720309376 -0.098259316107101 -0.123330553459771 -0.123330553459771 -0.123330553459771 -0.098259316107101 0.974916204515077 -0.12632003935081 0.105730745316536 -0.139089279509417 -0.123330553459771 -0.15519743159831 -0.244166390101237 -0.098259316107101 -0.098259316107101 -0.244166390101237 -0.244166390101237 0.0288812534662068 0.970676315354225 -0.0334714621608945 -0.194400889963799 -0.0324751237781089 -0.0916142624953212 0.972837015309091 0.964272629238719 0.964272629238719 0.741042410061598 0.0353108977184671 0.531350583407574 0.657696137791506 -0.135480136708774 0.0743400113274753 -0.484747462118916 -0.111092377709323 -0.123330553459771 -0.098259316107101 -0.098259316107101 -0.098259316107101 0.0171603783008754 -0.200368361359652 0.0506445101593776 -0.130418642095162 -0.123919606441604 0.0237896697196564 -0.155040906393089 -0.0157948449521775 -0.0394494343765392 -0.0386439361529025 -0.403825684135733 -0.207859420294764 -0.197663444302711 -0.263478225417044 0.0838333967368403 -0.194400889963799 0.62496257223616 -0.194400889963799 0.99372821374077 -0.470353575285599 -0.385183537130127 -0.153414383867658 -0.129236597585676 0.750699596401385 0.972837015309091 0.962174001127262 -0.153414383867658 -0.153414383867658 -0.0916142624953212 -0.153414383867658 -0.153414383867658 -0.153414383867658 -0.0655499086204522 -0.098259316107101 -0.188268319322733 0.105697937290509 -0.244166390101237 0.0373909844606551 -0.245014269870003 0.62496257223616 -0.295832634854372 0.936439438097306 0.601632892531752 0.417518720309376 0.360314450545762 0.106142291323629 0.118092907913535 0.0292538894900493 0.0323148937217149 0.0210052793006543 -0.108414611991716 0.0877405220471443 0.0038040060030347 -0.385110989458054 -0.098259316107101 -0.194400889963799 -0.349502769479883 -0.102256240131166 -0.203430024396259 -0.246206751523226 -0.080386894481217 -0.098259316107101 -0.132970889547937 -0.169194843154329 0.656329783917803 -0.403825684135733 -0.194400889963799 -0.196232239177556 -0.469130576103501 0.012385729140749 0.0341572812656002 -0.269761836128815 -0.414147325929224 -0.246206751523226 -0.244166390101237 -0.111092377709323 -0.111092377709323 -0.111644727800062 -0.108074645132983 -0.0375072512079949 -0.0985087572516998 -0.331228824541921 -0.331228824541921 -0.331228824541921 -0.331228824541921 0.36098131383253 -0.209705286278802 -0.402583790156885 -0.194400889963799 0.517352573436549 0.74827249803204 -0.303551849020623 -0.0236720131461694 -0.212808937327658 0.613371044830048 -0.464516335559897 0.503583341989863 0.0034115074029346 0.0512662988115969 0.61575956071341 0.0601574413071642 -0.209705286278802 -0.484747462118916 -0.203430024396259 -0.203430024396259 -0.194400889963799 -0.194400889963799 -0.196232239177556 -0.194400889963799 -0.242449513979136 -0.151276419758193 -0.135480136708774 -0.244166390101237 -0.098259316107101 -0.132970889547937 -0.197082168935254 -0.194400889963799 -0.123330553459771 -0.098259316107101 -0.15285564203853 -0.132970889547937 -0.120262358332736 -0.169194843154329 -0.098259316107101 -0.201649010347461 -0.169194843154329 -0.098259316107101 -0.108041126464179 -0.199594893707301 -0.129236597585676 -0.0169912859470245 -0.194400889963799 -0.123330553459771 -0.201649010347461 -0.169194843154329 -0.210618838504331 -0.201649010347461 -0.197082168935254 -0.203641343371742 -0.118206559583658 -0.098259316107101 -0.0203991053202656 -0.194400889963799 -0.194400889963799 -0.098259316107101 -0.219162641649295 -0.194400889963799 -0.098259316107101 -0.00952263257882861 -0.129236597585676 -0.098259316107101 -0.098259316107101 -0.169194843154329 -0.098259316107101 -0.123330553459771 -0.197082168935254 -0.098259316107101 -0.194400889963799 -0.169194843154329 -0.197082168935254 -0.098259316107101 -0.101439424704329 -0.098259316107101 -0.132970889547937 -0.244166390101237 -0.152016400575352 -0.194400889963799 -0.098259316107101 -0.199594893707301 -0.203641343371742 -0.112191753137475 -0.197082168935254 -0.201649010347461 -0.098259316107101 -0.098259316107101 -0.098259316107101 -0.108041126464179 -0.201649010347461 -0.269083199508498 -0.098259316107101 -0.098259316107101 -0.169194843154329 -0.101439424704329 -0.147457405320706 -0.201649010347461 -0.132970889547937 -0.098259316107101 -0.201649010347461 -0.098259316107101 -0.132970889547937 -0.130229921305386 -0.202063424139677 -0.098259316107101 -0.201649010347461 -0.244166390101237 -0.201649010347461 -0.0386439361529025 -0.194400889963799 0.510459834351307 -0.169194843154329 -0.123330553459771 0.0160269769170551 -0.201649010347461 -0.194400889963799 -0.098259316107101 -0.098259316107101 -0.098259316107101 -0.169194843154329 -0.111092377709323 -0.098259316107101 -0.194400889963799 -0.098259316107101 -0.104976563781722 -0.098259316107101 -0.101439424704329 -0.00431248597347264 -0.244166390101237 -0.169194843154329 -0.244166390101237 -0.0922045015879 -0.169194843154329 -0.129236597585676 -0.169194843154329 -0.201649010347461 -0.201649010347461 -0.140378874616082 -0.244166390101237 -0.102256240131166 -0.123330553459771 -0.212002443385692 -0.200368361359652 -0.201649010347461 -0.108041126464179 -0.244166390101237 -0.102256240131166 0.571100206739274 -0.402583790156885 0.0864733220593354 -0.098259316107101 -0.402583790156885 -0.128207082729024 0.616945294456531 0.0990359113713365 -0.098259316107101 0.414472774929205 0.414472774929205 -0.402583790156885 -0.402583790156885 -0.194400889963799 0.3560880340272 -0.130229921305386 0.0838333967368403 -0.146523756115049 -0.145862310460851 -0.156060491746218 -0.145862310460851 -0.145862310460851 0.12532275212547 -0.224066853829775 -0.194400889963799 0.0729942027465725 -0.220642620508297 -0.194400889963799 -0.098259316107101 -0.098259316107101 -0.111004477054079 -0.1670300413931 -0.0206797187833277 -0.0160598548716886 0.532675431394524 0.74827249803204 -0.33266904105363 -0.326676783685759 -0.326676783685759 -0.0985980117965679 0.0729942027465725 0.33266904105363 0.364813543242156 0.364813543242156 -0.14778817426149 0.0566845215942497 0.0139668613776437 0.0512662988115969 0.0512662988115969 0.0497438737315562 -0.032766685220851 -0.346914853451005 -0.332547166472012 -0.332547166472012 -0.426073905434522 -0.0177693795206214 0.517352573436549 -0.388870008721653 -0.331228824541921 -0.331228824541921 0.623485928563567 -0.331228824541921 -0.111092377709323 -0.426073905434522 -0.426073905434522 -0.426073905434522 -0.426073905434522 -0.426073905434522 -0.441267437506726 0.103107848347007 -0.318692633470685 -0.453353554731384 -0.268676613502427 -0.120628985323465 -0.0166251386578195 -0.228359580015011 0.0868945723991682 -0.0249712327923641 -0.0184667451320918 -0.0177693795206214 -0.0177693795206214 -0.0381340264210816 -0.0123142291209299 -0.0268910993723815 -0.194400889963799 -0.230517310285306 -0.194400889963799 -0.194400889963799 -0.405066857198014 -0.247063205991156 -0.130229921305386 -0.0278277361460012 -0.098259316107101 -0.098259316107101 -0.326676783685759 -0.402583790156885 -0.218560273707329 -0.121595585890054 -0.108041126464179
0.15008067589465 0.997701624327829 0.411167559256919 0.389698003081384 0.389698003081384 0.659673712579365 0.0835766830427294 -0.0915541005584326 -0.108281813523196 -0.164684312462874 -0.143331321283166 -0.143331321283166 -0.0889295992128807 -0.141581382380322 -0.112644646466674 -0.101422383215457 -0.164684312462874 -0.124916719348981 -0.0862307997874148 -0.145063724043348 0.320588652578615 -0.164684312462874 -0.143331321283166 -0.126860478806833 -0.0941105354318745 -0.143331321283166 -0.112644646466674 -0.126860478806833 -0.143331321283166 0.417518720309376 0.389698003081384 1 1 0.417518720309376 1 0.770891593532939 1 1 1 0.997701624327829 -0.126860478806833 -0.126860478806833 -0.126860478806833 0.33406417699473 -0.126860478806833 -0.126860478806833 -0.126860478806833 -0.126860478806833 0.245420630492775 0.0237834861453431 -0.12491671934898 -0.126860478806833 -0.126860478806833 -0.126860478806833 -0.126860478806833 -0.134392223646071 0.877046056001503 0.315911037240234 0.320588652578615 1 -0.126860478806833 -0.141581382380322 -0.141581382380322 -0.141581382380322 -0.126860478806833 0.389698003081384 -0.143331321283166 0.655674098474507 -0.143331321283166 -0.141581382380322 -0.17532120563462 0.320588652578615 -0.126860478806833 -0.126860478806833 0.320588652578615 0.320588652578615 0.0575398551921242 0.389698003081384 -0.0260313743192603 -0.164684312462874 -0.022748471687506 -0.0776098907450714 0.391939800839009 0.393731478634418 0.393731478634418 0.190251128398128 -0.0124246664921536 0.439474034500699 0.174197741743518 -0.0982193142051896 0.15008067589465 -0.0162972979840831 -0.0941105354318745 -0.141581382380322 -0.126860478806833 -0.126860478806833 -0.126860478806833 0.0844425975967419 0.492511501737411 0.0283431059156177 -0.110482541565437 -0.126860478806833 0.0894916937620425 -0.0723562478643969 -0.0419954841274745 -0.041325882750325 -0.0173073489063297 -0.311889929107798 0.469497804022413 -0.156316053289537 -0.165814341681127 -0.0377325460343142 -0.164684312462874 0.151601351870459 -0.164684312462874 0.414336142667276 0.017177377283232 0.022030951794667 -0.172333232158774 -0.145063724043348 0.189800008990823 0.391939800839009 0.390625668968491 -0.172333232158774 -0.172333232158774 -0.0776098907450714 -0.172333232158774 -0.172333232158774 -0.172333232158774 -0.0805801741993195 -0.126860478806833 0.480692262021916 0.656991079475653 0.320588652578615 0.0429665115866454 0.323735518625689 0.151601351870459 0.269521996403257 0.401331401971054 0.754673487823111 1 -0.0299330447717544 0.190555937741119 0.199291675622639 -0.0600767187756904 -0.0571926096231619 0.0283138118367807 -0.219039598290668 0.639969888481961 -0.0665872869553067 -0.315225037714213 -0.126860478806833 -0.164684312462874 -0.270133122956369 -0.130672862082272 -0.172333232158774 0.323735518625689 -0.0189724073105021 -0.126860478806833 -0.112644646466674 -0.143331321283166 0.174358034566074 -0.311889929107798 -0.164684312462874 -0.166235717326315 0.0152908972833352 -0.0128722020989754 -0.09844122042485 -0.17452703179003 0.13035998888318 0.31718057989264 0.320588652578615 -0.0941105354318745 -0.0941105354318745 -0.146779222610712 -0.0915541005584326 -0.00665907743667745 -0.0834504768089766 -0.265702376458377 -0.265702376458377 -0.265702376458377 -0.265702376458377 -0.0240530989715125 0.484339727874912 -0.320525317935552 -0.164684312462874 0.048243959242999 0.187217097096941 -0.263482843722663 0.0801892429367522 0.249141453949051 0.151898096703264 0.0168094424549745 0.622611872857581 -0.035028236915513 0.00150305040676215 0.746474592018594 -0.0038264840510096 0.484339727874912 -0.0162972979840831 -0.172333232158774 -0.172333232158774 -0.164684312462874 -0.164684312462874 -0.166235717326315 -0.164684312462874 0.375844448551214 0.412782234981087 -0.114770324201785 0.320588652578615 -0.126860478806833 -0.112644646466674 0.487072862830691 -0.164684312462874 -0.141581382380322 -0.126860478806833 0.36186154862244 -0.112644646466674 -0.139813237351575 -0.143331321283166 -0.126860478806833 -0.170824468108529 -0.143331321283166 -0.126860478806833 -0.124916719348981 0.489796729618676 -0.145063724043348 0.0240309765542919 -0.164684312462874 -0.141581382380322 -0.170824468108529 -0.143331321283166 0.487072862830691 -0.170824468108529 0.487072862830691 0.497914434981752 0.527047767819572 -0.126860478806833 0.0061366881241658 -0.164684312462874 -0.164684312462874 -0.126860478806833 -0.170422769480783 -0.164684312462874 -0.126860478806833 -0.079427033037101 -0.145063724043348 -0.126860478806833 -0.126860478806833 -0.143331321283166 -0.126860478806833 -0.141581382380322 0.487072862830691 -0.126860478806833 -0.164684312462874 -0.143331321283166 0.487072862830691 -0.126860478806833 -0.128778815860848 -0.126860478806833 -0.112644646466674 0.320588652578615 -0.128778815860848 -0.164684312462874 -0.126860478806833 0.489796729618676 0.497914434981752 -0.128778815860848 0.487072862830691 -0.170824468108529 -0.126860478806833 -0.126860478806833 -0.126860478806833 -0.124916719348981 -0.170824468108529 0.244732995821752 -0.126860478806833 -0.126860478806833 -0.143331321283166 -0.128778815860848 -0.12491671934898 -0.170824468108529 -0.112644646466674 -0.126860478806833 -0.170824468108529 -0.126860478806833 -0.112644646466674 -0.146779222610712 0.492511501737411 -0.126860478806833 -0.170824468108529 0.320588652578615 -0.170824468108529 -0.0173073489063297 -0.164684312462874 0.542453884299047 -0.143331321283166 -0.141581382380322 0.0873147022718826 -0.170824468108529 -0.164684312462874 -0.126860478806833 -0.126860478806833 -0.126860478806833 -0.143331321283166 -0.0941105354318745 -0.126860478806833 -0.164684312462874 -0.126860478806833 -0.0889295992128825 -0.126860478806833 -0.128778815860848 0.0346270672728872 0.320588652578615 -0.143331321283166 0.320588652578615 -0.110166653211588 -0.143331321283166 -0.145063724043348 -0.143331321283166 -0.170824468108529 -0.170824468108529 0.258473306400349 0.320588652578615 -0.130672862082272 -0.141581382380322 0.477851811363532 0.492511501737411 -0.170824468108529 -0.124916719348981 0.320588652578615 -0.130672862082272 0.722562497567301 -0.320525317935552 0.642814347708882 -0.126860478806833 -0.320525317935552 -0.146779222610712 0.154639696125994 0.128778815860847 -0.126860478806833 0.997701624327829 0.997701624327829 -0.320525317935552 -0.320525317935552 -0.164684312462874 -0.0288396904185595 -0.146779222610712 -0.0377325460343142 -0.161542672512354 -0.160711486076853 -0.176800934320113 -0.160711486076853 -0.160711486076853 0.151830102179858 0.437400766279562 -0.164684312462874 0.147150024871096 -0.186914670324721 -0.164684312462874 -0.126860478806833 -0.126860478806833 -0.0851174902459243 -0.164684312462874 0.000709970996133219 0.0543670668666556 0.433817959188309 0.187217097096941 0.0903133903379829 0.092781966810183 0.092781966810183 -0.11892022950495 0.147150024871096 -0.0903133903379834 -0.0224434484925011 -0.0224434484925011 -0.153325064233263 -0.139046195056822 -0.0207155750087471 -0.00402987048688024 -0.00402987048688024 -0.00595566173630626 0.0175120957226555 -0.268505074177773 -0.266618867790478 -0.266618867790478 0.124499952911849 0.0517965168746913 0.048243959242999 -0.307176145321644 -0.265702376458377 -0.265702376458377 0.149431466655449 -0.265702376458377 -0.0941105354318745 0.124499952911849 0.124499952911849 0.124499952911849 0.124499952911849 0.124499952911849 0.0405983259113872 0.659673712579365 -0.316640344265226 0.0386477843627071 -0.216349266593124 -0.0986605346817485 -0.0924246191301018 0.179597580365944 0.326401799256821 -0.0124089873832118 0.0788169691127 0.0517965168746913 0.0517965168746913 0.0152702166126465 0.0650992410493909 0.0308287012868645 -0.164684312462874 -0.195279891785456 -0.164684312462874 -0.164684312462874 -0.322359909476749 0.326882119253644 -0.146779222610712 -0.10517090690363 -0.126860478806833 -0.126860478806833 0.092781966810183 -0.320525317935552 -0.174083126577092 -0.0381042106783749 -0.124916719348981
0.369427860830831 0.769119795048482 0.614421247758073 0.628783925358186 0.628783925358186 0.508536919502097 0.0387875142775289 -0.070578286473965 -0.0834735397775337 -0.126953752064382 -0.110492910667162 -0.110492910667162 -0.0685550804494639 -0.109143897477761 -0.0868368110176494 -0.0781856626168735 -0.126953752064382 -0.0962972488378433 -0.0664745986597408 -0.111828405391598 -0.211112929629742 -0.126953752064382 -0.110492910667162 -0.0977956766637505 -0.0725490206273164 -0.110492910667162 -0.0868368110176494 -0.0977956766637505 -0.110492910667162 0.611611464163719 0.628783925358186 0.770891593532939 0.770891593532939 0.611611464163719 0.770891593532939 1 0.770891593532939 0.770891593532939 0.770891593532939 0.769119795048482 -0.0977956766637505 -0.0977956766637505 -0.0977956766637505 -0.123311850300186 -0.0977956766637505 -0.0977956766637505 -0.0977956766637505 -0.0977956766637505 -0.0932377681100431 0.0367199878004474 -0.0638221206508852 -0.0977956766637505 -0.0977956766637505 -0.0977956766637505 -0.0977956766637505 -0.103601835444955 0.673769358205125 -0.211982803219411 -0.211112929629742 0.770891593532939 -0.0977956766637505 -0.109143897477761 -0.109143897477761 -0.109143897477761 -0.0977956766637505 0.628783925358186 -0.110492910667162 0.509549663508852 -0.110492910667162 -0.109143897477761 -0.135153643591788 -0.211112929629742 -0.0977956766637505 -0.0977956766637505 -0.211112929629742 -0.211112929629742 0.00644458859852297 0.628783925358186 -0.0126476997304655 -0.126953752064382 -0.015806888121519 -0.0598288123503848 0.630212651190524 0.633269197149196 0.633269197149196 0.371731015600925 -0.0121461421889838 0.337771862555818 0.396660398057741 -0.0884754781142075 0.369427860830831 -0.348971176046165 -0.0725490206273164 -0.109143897477761 -0.0977956766637505 -0.0977956766637505 -0.0977956766637505 -0.000569168741342192 -0.174682632106279 0.0316109308514372 -0.0851700625249499 -0.0977956766637505 0.0084206948162861 0.0107377736655576 -0.0705026053175789 -0.0207322660302724 -0.0361134029537758 -0.26371888416017 -0.169835412458886 -0.117508319726385 -0.0725703216594858 0.0173040675304822 -0.126953752064382 0.412197241767622 -0.126953752064382 0.61301453880177 -0.355494323874153 -0.266603795570091 -0.13285023995756 -0.111828405391598 0.370280859378031 0.630212651190524 0.634689013652083 -0.13285023995756 -0.13285023995756 -0.0598288123503848 -0.13285023995756 -0.13285023995756 -0.13285023995756 -0.0621185788956761 -0.0977956766637505 -0.173719764157822 0.510564319932372 -0.211112929629742 0.00445181979605499 -0.211982803219411 0.412197241767622 -0.218029898783427 0.649514458820893 0.982224400603426 0.770891593532939 0.258822501286959 0.397598619693286 0.403786143298776 -0.0296929218641156 -0.0276092671227495 0.0356219867604098 -0.168855784973108 0.49751974014072 -0.057147848799396 -0.237998135010792 -0.0977956766637505 -0.126953752064382 -0.228243234640677 -0.100734610882112 -0.13285023995756 -0.211982803219411 -0.0238672709376436 -0.0977956766637505 -0.0868368110176494 -0.110492910667162 0.395913341097219 -0.26371888416017 -0.126953752064382 -0.128149717031774 -0.354677264368566 0.0279395443331264 -0.0415021553748222 -0.0825052090646576 -0.303893399881908 -0.211982803219411 -0.211112929629742 -0.0725490206273164 -0.0725490206273164 -0.113150868815899 -0.070578286473965 -0.000543847780261106 -0.0643312710483557 -0.216309411316492 -0.216309411316492 -0.216309411316492 -0.216309411316492 0.264140093875641 -0.171784289707689 -0.262907863694625 -0.126953752064382 0.297717238766511 0.37191975629464 -0.19813557873595 0.0388453210985268 -0.204978111058813 0.418350151072093 -0.345542286989469 0.828507437110203 -0.0168842690618092 0.00396024462611879 0.976426437840026 0.000551058502892269 -0.171784289707689 -0.348971176046165 -0.13285023995756 -0.13285023995756 -0.126953752064382 -0.126953752064382 -0.128149717031774 -0.126953752064382 -0.167872608024608 -0.166885811717283 -0.0884754781142075 -0.211112929629742 -0.0977956766637505 -0.0868368110176494 -0.172753670536956 -0.126953752064382 -0.109143897477761 -0.0977956766637505 -0.140788235870707 -0.0868368110176494 -0.107780849338955 -0.110492910667162 -0.0977956766637505 -0.131687146434601 -0.110492910667162 -0.0977956766637505 -0.0962972488378433 -0.173719764157822 -0.111828405391598 -0.0249738775343864 -0.126953752064382 -0.109143897477761 -0.131687146434601 -0.110492910667162 -0.172753670536956 -0.131687146434601 -0.172753670536956 -0.176598929688948 -0.0869242623901795 -0.0977956766637505 -0.0196721555129085 -0.126953752064382 -0.126953752064382 -0.0977956766637505 -0.113669943470702 -0.126953752064382 -0.0977956766637505 -0.0647902056724697 -0.111828405391598 -0.0977956766637505 -0.0977956766637505 -0.110492910667162 -0.0977956766637505 -0.109143897477761 -0.172753670536956 -0.0977956766637505 -0.126953752064382 -0.110492910667162 -0.172753670536956 -0.0977956766637505 -0.0992745065722548 -0.0977956766637505 -0.0868368110176494 -0.211112929629742 -0.0594862347370531 -0.126953752064382 -0.0977956766637505 -0.173719764157822 -0.176598929688948 -0.0992745065722548 -0.172753670536956 -0.131687146434601 -0.0977956766637505 -0.0977956766637505 -0.0977956766637505 -0.0962972488378433 -0.131687146434601 -0.231609998702494 -0.0977956766637505 -0.0977956766637505 -0.110492910667162 -0.0992745065722548 -0.0638221206508852 -0.131687146434601 -0.0868368110176494 -0.0977956766637505 -0.131687146434601 -0.0977956766637505 -0.0868368110176494 -0.113150868815899 -0.174682632106279 -0.0977956766637505 -0.131687146434601 -0.211112929629742 -0.131687146434601 -0.0361134029537758 -0.126953752064382 0.706188630625929 -0.110492910667162 -0.109143897477761 0.0446691460931351 -0.131687146434601 -0.126953752064382 -0.0977956766637505 -0.0977956766637505 -0.0977956766637505 -0.110492910667162 -0.0725490206273164 -0.0977956766637505 -0.126953752064382 -0.0977956766637505 -0.0685550804494639 -0.0977956766637505 -0.0992745065722548 0.0826435495748182 -0.211112929629742 -0.110492910667162 -0.211112929629742 -0.080586155965234 -0.110492910667162 -0.111828405391598 -0.110492910667162 -0.131687146434601 -0.131687146434601 -0.0916746052263746 -0.211112929629742 -0.100734610882112 -0.109143897477761 -0.172753670536956 -0.174682632106279 -0.131687146434601 -0.0962972488378433 -0.211112929629742 -0.100734610882112 0.956561408396153 -0.262907863694625 0.495540176851137 -0.0977956766637505 -0.262907863694625 -0.113150868815899 0.417391061682986 0.0992745065722531 -0.0977956766637505 0.769119795048482 0.769119795048482 -0.262907863694625 -0.262907863694625 -0.126953752064382 0.260119905578322 -0.113150868815897 0.0173040675304822 -0.119741176621098 -0.118216721835943 -0.136294353996145 -0.118216721835943 -0.118216721835943 0.1170445494157 -0.186005943780471 -0.126953752064382 0.363779828633347 -0.144090948061309 -0.126953752064382 -0.0977956766637505 -0.0977956766637505 -0.0900876061965564 -0.126953752064382 -0.0169536600548894 0.0443479257645854 0.33865752606047 0.37191975629464 -0.222572696292959 -0.222099344107103 -0.222099344107103 -0.0916746052263746 0.363779828633347 0.222572696292958 0.257291827461927 0.257291827461927 -0.140788235870707 -0.258252492559936 0.0234156884314971 0.00396024462611879 0.00396024462611879 0.000504065334495934 0.0138813248544142 -0.226553192738325 -0.217170356215253 -0.217170356215253 -0.30229288637824 0.0311689486814617 0.297717238766511 -0.25395206103077 -0.216309411316492 -0.216309411316492 0.411219181530905 -0.216309411316492 -0.0725490206273164 -0.30229288637824 -0.30229288637824 -0.30229288637824 -0.30229288637824 -0.30229288637824 -0.338429675088415 0.508536919502097 -0.244095379567439 -0.345720413019394 -0.15926292042334 -0.0932377681100431 -0.329977101857287 -0.195567515905609 0.359238224946051 -0.00887886746094844 0.0490169591385261 0.0311689486814617 0.0311689486814617 0.0102415181463289 0.0373898007503531 0.0264845264766048 -0.126953752064382 -0.150539626963429 -0.126953752064382 -0.126953752064382 -0.264529433830221 -0.212851125427718 -0.113150868815897 -0.339661484449214 -0.0977956766637505 -0.0977956766637505 -0.222099344107103 -0.262907863694625 -0.121365462200744 0.044843676818088 -0.0962972488378433
0.15008067589465 0.997701624327829 0.411167559256919 0.389698003081384 0.389698003081384 0.659673712579365 0.0835766830427294 -0.0915541005584326 -0.108281813523196 -0.164684312462874 -0.143331321283166 -0.143331321283166 -0.0889295992128807 -0.141581382380322 -0.112644646466674 -0.101422383215457 -0.164684312462874 -0.124916719348981 -0.0862307997874148 -0.145063724043348 0.320588652578615 -0.164684312462874 -0.143331321283166 -0.126860478806833 -0.0941105354318745 -0.143331321283166 -0.112644646466674 -0.126860478806833 -0.143331321283166 0.417518720309376 0.389698003081384 1 1 0.417518720309376 1 0.770891593532939 1 1 1 0.997701624327829 -0.126860478806833 -0.126860478806833 -0.126860478806833 0.33406417699473 -0.126860478806833 -0.126860478806833 -0.126860478806833 -0.126860478806833 0.245420630492775 0.0237834861453431 -0.12491671934898 -0.126860478806833 -0.126860478806833 -0.126860478806833 -0.126860478806833 -0.134392223646071 0.877046056001503 0.315911037240234 0.320588652578615 1 -0.126860478806833 -0.141581382380322 -0.141581382380322 -0.141581382380322 -0.126860478806833 0.389698003081384 -0.143331321283166 0.655674098474507 -0.143331321283166 -0.141581382380322 -0.17532120563462 0.320588652578615 -0.126860478806833 -0.126860478806833 0.320588652578615 0.320588652578615 0.0575398551921242 0.389698003081384 -0.0260313743192603 -0.164684312462874 -0.022748471687506 -0.0776098907450714 0.391939800839009 0.393731478634418 0.393731478634418 0.190251128398128 -0.0124246664921536 0.439474034500699 0.174197741743518 -0.0982193142051896 0.15008067589465 -0.0162972979840831 -0.0941105354318745 -0.141581382380322 -0.126860478806833 -0.126860478806833 -0.126860478806833 0.0844425975967419 0.492511501737411 0.0283431059156177 -0.110482541565437 -0.126860478806833 0.0894916937620425 -0.0723562478643969 -0.0419954841274745 -0.041325882750325 -0.0173073489063297 -0.311889929107798 0.469497804022413 -0.156316053289537 -0.165814341681127 -0.0377325460343142 -0.164684312462874 0.151601351870459 -0.164684312462874 0.414336142667276 0.017177377283232 0.022030951794667 -0.172333232158774 -0.145063724043348 0.189800008990823 0.391939800839009 0.390625668968491 -0.172333232158774 -0.172333232158774 -0.0776098907450714 -0.172333232158774 -0.172333232158774 -0.172333232158774 -0.0805801741993195 -0.126860478806833 0.480692262021916 0.656991079475653 0.320588652578615 0.0429665115866454 0.323735518625689 0.151601351870459 0.269521996403257 0.401331401971054 0.754673487823111 1 -0.0299330447717544 0.190555937741119 0.199291675622639 -0.0600767187756904 -0.0571926096231619 0.0283138118367807 -0.219039598290668 0.639969888481961 -0.0665872869553067 -0.315225037714213 -0.126860478806833 -0.164684312462874 -0.270133122956369 -0.130672862082272 -0.172333232158774 0.323735518625689 -0.0189724073105021 -0.126860478806833 -0.112644646466674 -0.143331321283166 0.174358034566074 -0.311889929107798 -0.164684312462874 -0.166235717326315 0.0152908972833352 -0.0128722020989754 -0.09844122042485 -0.17452703179003 0.13035998888318 0.31718057989264 0.320588652578615 -0.0941105354318745 -0.0941105354318745 -0.146779222610712 -0.0915541005584326 -0.00665907743667745 -0.0834504768089766 -0.265702376458377 -0.265702376458377 -0.265702376458377 -0.265702376458377 -0.0240530989715125 0.484339727874912 -0.320525317935552 -0.164684312462874 0.048243959242999 0.187217097096941 -0.263482843722663 0.0801892429367522 0.249141453949051 0.151898096703264 0.0168094424549745 0.622611872857581 -0.035028236915513 0.00150305040676215 0.746474592018594 -0.0038264840510096 0.484339727874912 -0.0162972979840831 -0.172333232158774 -0.172333232158774 -0.164684312462874 -0.164684312462874 -0.166235717326315 -0.164684312462874 0.375844448551214 0.412782234981087 -0.114770324201785 0.320588652578615 -0.126860478806833 -0.112644646466674 0.487072862830691 -0.164684312462874 -0.141581382380322 -0.126860478806833 0.36186154862244 -0.112644646466674 -0.139813237351575 -0.143331321283166 -0.126860478806833 -0.170824468108529 -0.143331321283166 -0.126860478806833 -0.124916719348981 0.489796729618676 -0.145063724043348 0.0240309765542919 -0.164684312462874 -0.141581382380322 -0.170824468108529 -0.143331321283166 0.487072862830691 -0.170824468108529 0.487072862830691 0.497914434981752 0.527047767819572 -0.126860478806833 0.0061366881241658 -0.164684312462874 -0.164684312462874 -0.126860478806833 -0.170422769480783 -0.164684312462874 -0.126860478806833 -0.079427033037101 -0.145063724043348 -0.126860478806833 -0.126860478806833 -0.143331321283166 -0.126860478806833 -0.141581382380322 0.487072862830691 -0.126860478806833 -0.164684312462874 -0.143331321283166 0.487072862830691 -0.126860478806833 -0.128778815860848 -0.126860478806833 -0.112644646466674 0.320588652578615 -0.128778815860848 -0.164684312462874 -0.126860478806833 0.489796729618676 0.497914434981752 -0.128778815860848 0.487072862830691 -0.170824468108529 -0.126860478806833 -0.126860478806833 -0.126860478806833 -0.124916719348981 -0.170824468108529 0.244732995821752 -0.126860478806833 -0.126860478806833 -0.143331321283166 -0.128778815860848 -0.12491671934898 -0.170824468108529 -0.112644646466674 -0.126860478806833 -0.170824468108529 -0.126860478806833 -0.112644646466674 -0.146779222610712 0.492511501737411 -0.126860478806833 -0.170824468108529 0.320588652578615 -0.170824468108529 -0.0173073489063297 -0.164684312462874 0.542453884299047 -0.143331321283166 -0.141581382380322 0.0873147022718826 -0.170824468108529 -0.164684312462874 -0.126860478806833 -0.126860478806833 -0.126860478806833 -0.143331321283166 -0.0941105354318745 -0.126860478806833 -0.164684312462874 -0.126860478806833 -0.0889295992128825 -0.126860478806833 -0.128778815860848 0.0346270672728872 0.320588652578615 -0.143331321283166 0.320588652578615 -0.110166653211588 -0.143331321283166 -0.145063724043348 -0.143331321283166 -0.170824468108529 -0.170824468108529 0.258473306400349 0.320588652578615 -0.130672862082272 -0.141581382380322 0.477851811363532 0.492511501737411 -0.170824468108529 -0.124916719348981 0.320588652578615 -0.130672862082272 0.722562497567301 -0.320525317935552 0.642814347708882 -0.126860478806833 -0.320525317935552 -0.146779222610712 0.154639696125994 0.128778815860847 -0.126860478806833 0.997701624327829 0.997701624327829 -0.320525317935552 -0.320525317935552 -0.164684312462874 -0.0288396904185595 -0.146779222610712 -0.0377325460343142 -0.161542672512354 -0.160711486076853 -0.176800934320113 -0.160711486076853 -0.160711486076853 0.151830102179858 0.437400766279562 -0.164684312462874 0.147150024871096 -0.186914670324721 -0.164684312462874 -0.126860478806833 -0.126860478806833 -0.0851174902459243 -0.164684312462874 0.000709970996133219 0.0543670668666556 0.433817959188309 0.187217097096941 0.0903133903379829 0.092781966810183 0.092781966810183 -0.11892022950495 0.147150024871096 -0.0903133903379834 -0.0224434484925011 -0.0224434484925011 -0.153325064233263 -0.139046195056822 -0.0207155750087471 -0.00402987048688024 -0.00402987048688024 -0.00595566173630626 0.0175120957226555 -0.268505074177773 -0.266618867790478 -0.266618867790478 0.124499952911849 0.0517965168746913 0.048243959242999 -0.307176145321644 -0.265702376458377 -0.265702376458377 0.149431466655449 -0.265702376458377 -0.0941105354318745 0.124499952911849 0.124499952911849 0.124499952911849 0.124499952911849 0.124499952911849 0.0405983259113872 0.659673712579365 -0.316640344265226 0.0386477843627071 -0.216349266593124 -0.0986605346817485 -0.0924246191301018 0.179597580365944 0.326401799256821 -0.0124089873832118 0.0788169691127 0.0517965168746913 0.0517965168746913 0.0152702166126465 0.0650992410493909 0.0308287012868645 -0.164684312462874 -0.195279891785456 -0.164684312462874 -0.164684312462874 -0.322359909476749 0.326882119253644 -0.146779222610712 -0.10517090690363 -0.126860478806833 -0.126860478806833 0.092781966810183 -0.320525317935552 -0.174083126577092 -0.0381042106783749 -0.124916719348981
0.15008067589465 0.997701624327829 0.411167559256919 0.389698003081384 0.389698003081384 0.659673712579365 0.0835766830427294 -0.0915541005584326 -0.108281813523196 -0.164684312462874 -0.143331321283166 -0.143331321283166 -0.0889295992128807 -0.141581382380322 -0.112644646466674 -0.101422383215457 -0.164684312462874 -0.124916719348981 -0.0862307997874148 -0.145063724043348 0.320588652578615 -0.164684312462874 -0.143331321283166 -0.126860478806833 -0.0941105354318745 -0.143331321283166 -0.112644646466674 -0.126860478806833 -0.143331321283166 0.417518720309376 0.389698003081384 1 1 0.417518720309376 1 0.770891593532939 1 1 1 0.997701624327829 -0.126860478806833 -0.126860478806833 -0.126860478806833 0.33406417699473 -0.126860478806833 -0.126860478806833 -0.126860478806833 -0.126860478806833 0.245420630492775 0.0237834861453431 -0.12491671934898 -0.126860478806833 -0.126860478806833 -0.126860478806833 -0.126860478806833 -0.134392223646071 0.877046056001503 0.315911037240234 0.320588652578615 1 -0.126860478806833 -0.141581382380322 -0.141581382380322 -0.141581382380322 -0.126860478806833 0.389698003081384 -0.143331321283166 0.655674098474507 -0.143331321283166 -0.141581382380322 -0.17532120563462 0.320588652578615 -0.126860478806833 -0.126860478806833 0.320588652578615 0.320588652578615 0.0575398551921242 0.389698003081384 -0.0260313743192603 -0.164684312462874 -0.022748471687506 -0.0776098907450714 0.391939800839009 0.393731478634418 0.393731478634418 0.190251128398128 -0.0124246664921536 0.439474034500699 0.174197741743518 -0.0982193142051896 0.15008067589465 -0.0162972979840831 -0.0941105354318745 -0.141581382380322 -0.126860478806833 -0.126860478806833 -0.126860478806833 0.0844425975967419 0.492511501737411 0.0283431059156177 -0.110482541565437 -0.126860478806833 0.0894916937620425 -0.0723562478643969 -0.0419954841274745 -0.041325882750325 -0.0173073489063297 -0.311889929107798 0.469497804022413 -0.156316053289537 -0.165814341681127 -0.0377325460343142 -0.164684312462874 0.151601351870459 -0.164684312462874 0.414336142667276 0.017177377283232 0.022030951794667 -0.172333232158774 -0.145063724043348 0.189800008990823 0.391939800839009 0.390625668968491 -0.172333232158774 -0.172333232158774 -0.0776098907450714 -0.172333232158774 -0.172333232158774 -0.172333232158774 -0.0805801741993195 -0.126860478806833 0.480692262021916 0.656991079475653 0.320588652578615 0.0429665115866454 0.323735518625689 0.151601351870459 0.269521996403257 0.401331401971054 0.754673487823111 1 -0.0299330447717544 0.190555937741119 0.199291675622639 -0.0600767187756904 -0.0571926096231619 0.0283138118367807 -0.219039598290668 0.639969888481961 -0.0665872869553067 -0.315225037714213 -0.126860478806833 -0.164684312462874 -0.270133122956369 -0.130672862082272 -0.172333232158774 0.323735518625689 -0.0189724073105021 -0.126860478806833 -0.112644646466674 -0.143331321283166 0.174358034566074 -0.311889929107798 -0.164684312462874 -0.166235717326315 0.0152908972833352 -0.0128722020989754 -0.09844122042485 -0.17452703179003 0.13035998888318 0.31718057989264 0.320588652578615 -0.0941105354318745 -0.0941105354318745 -0.146779222610712 -0.0915541005584326 -0.00665907743667745 -0.0834504768089766 -0.265702376458377 -0.265702376458377 -0.265702376458377 -0.265702376458377 -0.0240530989715125 0.484339727874912 -0.320525317935552 -0.164684312462874 0.048243959242999 0.187217097096941 -0.263482843722663 0.0801892429367522 0.249141453949051 0.151898096703264 0.0168094424549745 0.622611872857581 -0.035028236915513 0.00150305040676215 0.746474592018594 -0.0038264840510096 0.484339727874912 -0.0162972979840831 -0.172333232158774 -0.172333232158774 -0.164684312462874 -0.164684312462874 -0.166235717326315 -0.164684312462874 0.375844448551214 0.412782234981087 -0.114770324201785 0.320588652578615 -0.126860478806833 -0.112644646466674 0.487072862830691 -0.164684312462874 -0.141581382380322 -0.126860478806833 0.36186154862244 -0.112644646466674 -0.139813237351575 -0.143331321283166 -0.126860478806833 -0.170824468108529 -0.143331321283166 -0.126860478806833 -0.124916719348981 0.489796729618676 -0.145063724043348 0.0240309765542919 -0.164684312462874 -0.141581382380322 -0.170824468108529 -0.143331321283166 0.487072862830691 -0.170824468108529 0.487072862830691 0.497914434981752 0.527047767819572 -0.126860478806833 0.0061366881241658 -0.164684312462874 -0.164684312462874 -0.126860478806833 -0.170422769480783 -0.164684312462874 -0.126860478806833 -0.079427033037101 -0.145063724043348 -0.126860478806833 -0.126860478806833 -0.143331321283166 -0.126860478806833 -0.141581382380322 0.487072862830691 -0.126860478806833 -0.164684312462874 -0.143331321283166 0.487072862830691 -0.126860478806833 -0.128778815860848 -0.126860478806833 -0.112644646466674 0.320588652578615 -0.128778815860848 -0.164684312462874 -0.126860478806833 0.489796729618676 0.497914434981752 -0.128778815860848 0.487072862830691 -0.170824468108529 -0.126860478806833 -0.126860478806833 -0.126860478806833 -0.124916719348981 -0.170824468108529 0.244732995821752 -0.126860478806833 -0.126860478806833 -0.143331321283166 -0.128778815860848 -0.12491671934898 -0.170824468108529 -0.112644646466674 -0.126860478806833 -0.170824468108529 -0.126860478806833 -0.112644646466674 -0.146779222610712 0.492511501737411 -0.126860478806833 -0.170824468108529 0.320588652578615 -0.170824468108529 -0.0173073489063297 -0.164684312462874 0.542453884299047 -0.143331321283166 -0.141581382380322 0.0873147022718826 -0.170824468108529 -0.164684312462874 -0.126860478806833 -0.126860478806833 -0.126860478806833 -0.143331321283166 -0.0941105354318745 -0.126860478806833 -0.164684312462874 -0.126860478806833 -0.0889295992128825 -0.126860478806833 -0.128778815860848 0.0346270672728872 0.320588652578615 -0.143331321283166 0.320588652578615 -0.110166653211588 -0.143331321283166 -0.145063724043348 -0.143331321283166 -0.170824468108529 -0.170824468108529 0.258473306400349 0.320588652578615 -0.130672862082272 -0.141581382380322 0.477851811363532 0.492511501737411 -0.170824468108529 -0.124916719348981 0.320588652578615 -0.130672862082272 0.722562497567301 -0.320525317935552 0.642814347708882 -0.126860478806833 -0.320525317935552 -0.146779222610712 0.154639696125994 0.128778815860847 -0.126860478806833 0.997701624327829 0.997701624327829 -0.320525317935552 -0.320525317935552 -0.164684312462874 -0.0288396904185595 -0.146779222610712 -0.0377325460343142 -0.161542672512354 -0.160711486076853 -0.176800934320113 -0.160711486076853 -0.160711486076853 0.151830102179858 0.437400766279562 -0.164684312462874 0.147150024871096 -0.186914670324721 -0.164684312462874 -0.126860478806833 -0.126860478806833 -0.0851174902459243 -0.164684312462874 0.000709970996133219 0.0543670668666556 0.433817959188309 0.187217097096941 0.0903133903379829 0.092781966810183 0.092781966810183 -0.11892022950495 0.147150024871096 -0.0903133903379834 -0.0224434484925011 -0.0224434484925011 -0.153325064233263 -0.139046195056822 -0.0207155750087471 -0.00402987048688024 -0.00402987048688024 -0.00595566173630626 0.0175120957226555 -0.268505074177773 -0.266618867790478 -0.266618867790478 0.124499952911849 0.0517965168746913 0.048243959242999 -0.307176145321644 -0.265702376458377 -0.265702376458377 0.149431466655449 -0.265702376458377 -0.0941105354318745 0.124499952911849 0.124499952911849 0.124499952911849 0.124499952911849 0.124499952911849 0.0405983259113872 0.659673712579365 -0.316640344265226 0.0386477843627071 -0.216349266593124 -0.0986605346817485 -0.0924246191301018 0.179597580365944 0.326401799256821 -0.0124089873832118 0.0788169691127 0.0517965168746913 0.0517965168746913 0.0152702166126465 0.0650992410493909 0.0308287012868645 -0.164684312462874 -0.195279891785456 -0.164684312462874 -0.164684312462874 -0.322359909476749 0.326882119253644 -0.146779222610712 -0.10517090690363 -0.126860478806833 -0.126860478806833 0.092781966810183 -0.320525317935552 -0.174083126577092 -0.0381042106783749 -0.124916719348981
0.15008067589465 0.997701624327829 0.411167559256919 0.389698003081384 0.389698003081384 0.659673712579365 0.0835766830427294 -0.0915541005584326 -0.108281813523196 -0.164684312462874 -0.143331321283166 -0.143331321283166 -0.0889295992128807 -0.141581382380322 -0.112644646466674 -0.101422383215457 -0.164684312462874 -0.124916719348981 -0.0862307997874148 -0.145063724043348 0.320588652578615 -0.164684312462874 -0.143331321283166 -0.126860478806833 -0.0941105354318745 -0.143331321283166 -0.112644646466674 -0.126860478806833 -0.143331321283166 0.417518720309376 0.389698003081384 1 1 0.417518720309376 1 0.770891593532939 1 1 1 0.997701624327829 -0.126860478806833 -0.126860478806833 -0.126860478806833 0.33406417699473 -0.126860478806833 -0.126860478806833 -0.126860478806833 -0.126860478806833 0.245420630492775 0.0237834861453431 -0.12491671934898 -0.126860478806833 -0.126860478806833 -0.126860478806833 -0.126860478806833 -0.134392223646071 0.877046056001503 0.315911037240234 0.320588652578615 1 -0.126860478806833 -0.141581382380322 -0.141581382380322 -0.141581382380322 -0.126860478806833 0.389698003081384 -0.143331321283166 0.655674098474507 -0.143331321283166 -0.141581382380322 -0.17532120563462 0.320588652578615 -0.126860478806833 -0.126860478806833 0.320588652578615 0.320588652578615 0.0575398551921242 0.389698003081384 -0.0260313743192603 -0.164684312462874 -0.022748471687506 -0.0776098907450714 0.391939800839009 0.393731478634418 0.393731478634418 0.190251128398128 -0.0124246664921536 0.439474034500699 0.174197741743518 -0.0982193142051896 0.15008067589465 -0.0162972979840831 -0.0941105354318745 -0.141581382380322 -0.126860478806833 -0.126860478806833 -0.126860478806833 0.0844425975967419 0.492511501737411 0.0283431059156177 -0.110482541565437 -0.126860478806833 0.0894916937620425 -0.0723562478643969 -0.0419954841274745 -0.041325882750325 -0.0173073489063297 -0.311889929107798 0.469497804022413 -0.156316053289537 -0.165814341681127 -0.0377325460343142 -0.164684312462874 0.151601351870459 -0.164684312462874 0.414336142667276 0.017177377283232 0.022030951794667 -0.172333232158774 -0.145063724043348 0.189800008990823 0.391939800839009 0.390625668968491 -0.172333232158774 -0.172333232158774 -0.0776098907450714 -0.172333232158774 -0.172333232158774 -0.172333232158774 -0.0805801741993195 -0.126860478806833 0.480692262021916 0.656991079475653 0.320588652578615 0.0429665115866454 0.323735518625689 0.151601351870459 0.269521996403257 0.401331401971054 0.754673487823111 1 -0.0299330447717544 0.190555937741119 0.199291675622639 -0.0600767187756904 -0.0571926096231619 0.0283138118367807 -0.219039598290668 0.639969888481961 -0.0665872869553067 -0.315225037714213 -0.126860478806833 -0.164684312462874 -0.270133122956369 -0.130672862082272 -0.172333232158774 0.323735518625689 -0.0189724073105021 -0.126860478806833 -0.112644646466674 -0.143331321283166 0.174358034566074 -0.311889929107798 -0.164684312462874 -0.166235717326315 0.0152908972833352 -0.0128722020989754 -0.09844122042485 -0.17452703179003 0.13035998888318 0.31718057989264 0.320588652578615 -0.0941105354318745 -0.0941105354318745 -0.146779222610712 -0.0915541005584326 -0.00665907743667745 -0.0834504768089766 -0.265702376458377 -0.265702376458377 -0.265702376458377 -0.265702376458377 -0.0240530989715125 0.484339727874912 -0.320525317935552 -0.164684312462874 0.048243959242999 0.187217097096941 -0.263482843722663 0.0801892429367522 0.249141453949051 0.151898096703264 0.0168094424549745 0.622611872857581 -0.035028236915513 0.00150305040676215 0.746474592018594 -0.0038264840510096 0.484339727874912 -0.0162972979840831 -0.172333232158774 -0.172333232158774 -0.164684312462874 -0.164684312462874 -0.166235717326315 -0.164684312462874 0.375844448551214 0.412782234981087 -0.114770324201785 0.320588652578615 -0.126860478806833 -0.112644646466674 0.487072862830691 -0.164684312462874 -0.141581382380322 -0.126860478806833 0.36186154862244 -0.112644646466674 -0.139813237351575 -0.143331321283166 -0.126860478806833 -0.170824468108529 -0.143331321283166 -0.126860478806833 -0.124916719348981 0.489796729618676 -0.145063724043348 0.0240309765542919 -0.164684312462874 -0.141581382380322 -0.170824468108529 -0.143331321283166 0.487072862830691 -0.170824468108529 0.487072862830691 0.497914434981752 0.527047767819572 -0.126860478806833 0.0061366881241658 -0.164684312462874 -0.164684312462874 -0.126860478806833 -0.170422769480783 -0.164684312462874 -0.126860478806833 -0.079427033037101 -0.145063724043348 -0.126860478806833 -0.126860478806833 -0.143331321283166 -0.126860478806833 -0.141581382380322 0.487072862830691 -0.126860478806833 -0.164684312462874 -0.143331321283166 0.487072862830691 -0.126860478806833 -0.128778815860848 -0.126860478806833 -0.112644646466674 0.320588652578615 -0.128778815860848 -0.164684312462874 -0.126860478806833 0.489796729618676 0.497914434981752 -0.128778815860848 0.487072862830691 -0.170824468108529 -0.126860478806833 -0.126860478806833 -0.126860478806833 -0.124916719348981 -0.170824468108529 0.244732995821752 -0.126860478806833 -0.126860478806833 -0.143331321283166 -0.128778815860848 -0.12491671934898 -0.170824468108529 -0.112644646466674 -0.126860478806833 -0.170824468108529 -0.126860478806833 -0.112644646466674 -0.146779222610712 0.492511501737411 -0.126860478806833 -0.170824468108529 0.320588652578615 -0.170824468108529 -0.0173073489063297 -0.164684312462874 0.542453884299047 -0.143331321283166 -0.141581382380322 0.0873147022718826 -0.170824468108529 -0.164684312462874 -0.126860478806833 -0.126860478806833 -0.126860478806833 -0.143331321283166 -0.0941105354318745 -0.126860478806833 -0.164684312462874 -0.126860478806833 -0.0889295992128825 -0.126860478806833 -0.128778815860848 0.0346270672728872 0.320588652578615 -0.143331321283166 0.320588652578615 -0.110166653211588 -0.143331321283166 -0.145063724043348 -0.143331321283166 -0.170824468108529 -0.170824468108529 0.258473306400349 0.320588652578615 -0.130672862082272 -0.141581382380322 0.477851811363532 0.492511501737411 -0.170824468108529 -0.124916719348981 0.320588652578615 -0.130672862082272 0.722562497567301 -0.320525317935552 0.642814347708882 -0.126860478806833 -0.320525317935552 -0.146779222610712 0.154639696125994 0.128778815860847 -0.126860478806833 0.997701624327829 0.997701624327829 -0.320525317935552 -0.320525317935552 -0.164684312462874 -0.0288396904185595 -0.146779222610712 -0.0377325460343142 -0.161542672512354 -0.160711486076853 -0.176800934320113 -0.160711486076853 -0.160711486076853 0.151830102179858 0.437400766279562 -0.164684312462874 0.147150024871096 -0.186914670324721 -0.164684312462874 -0.126860478806833 -0.126860478806833 -0.0851174902459243 -0.164684312462874 0.000709970996133219 0.0543670668666556 0.433817959188309 0.187217097096941 0.0903133903379829 0.092781966810183 0.092781966810183 -0.11892022950495 0.147150024871096 -0.0903133903379834 -0.0224434484925011 -0.0224434484925011 -0.153325064233263 -0.139046195056822 -0.0207155750087471 -0.00402987048688024 -0.00402987048688024 -0.00595566173630626 0.0175120957226555 -0.268505074177773 -0.266618867790478 -0.266618867790478 0.124499952911849 0.0517965168746913 0.048243959242999 -0.307176145321644 -0.265702376458377 -0.265702376458377 0.149431466655449 -0.265702376458377 -0.0941105354318745 0.124499952911849 0.124499952911849 0.124499952911849 0.124499952911849 0.124499952911849 0.0405983259113872 0.659673712579365 -0.316640344265226 0.0386477843627071 -0.216349266593124 -0.0986605346817485 -0.0924246191301018 0.179597580365944 0.326401799256821 -0.0124089873832118 0.0788169691127 0.0517965168746913 0.0517965168746913 0.0152702166126465 0.0650992410493909 0.0308287012868645 -0.164684312462874 -0.195279891785456 -0.164684312462874 -0.164684312462874 -0.322359909476749 0.326882119253644 -0.146779222610712 -0.10517090690363 -0.126860478806833 -0.126860478806833 0.092781966810183 -0.320525317935552 -0.174083126577092 -0.0381042106783749 -0.124916719348981
0.145463286835476 0.995397266691618 0.40814533182316 0.386706869923509 0.386706869923509 0.661193383366295 0.0840759688934632 -0.0917650110273329 -0.108531259128848 -0.165063690834245 -0.143661509401401 -0.143661509401401 -0.0891344636957913 -0.141907539216154 -0.112904142601315 -0.101656026954738 -0.165063690834245 -0.125204486294326 -0.0864294471260487 -0.145397903046494 0.326849351538518 -0.165063690834245 -0.143661509401401 -0.127152723533252 -0.0943273350840511 -0.143661509401401 -0.112904142601315 -0.127152723533252 -0.143661509401401 0.414472774929205 0.386706869923509 0.997701624327829 0.997701624327829 0.414472774929205 0.997701624327829 0.769119795048482 0.997701624327829 0.997701624327829 0.997701624327829 1 -0.127152723533252 -0.127152723533252 -0.127152723533252 0.333246653485588 -0.127152723533252 -0.127152723533252 -0.127152723533252 -0.127152723533252 0.244796019515733 0.0229191495470462 -0.125204486294326 -0.127152723533252 -0.127152723533252 -0.127152723533252 -0.127152723533252 -0.134701819029926 0.879085706509413 0.322135084804753 0.326849351538518 0.997701624327829 -0.127152723533252 -0.141907539216154 -0.141907539216154 -0.141907539216154 -0.127152723533252 0.386706869923509 -0.143661509401401 0.657203239983032 -0.143661509401401 -0.141907539216154 -0.175725087901642 0.326849351538518 -0.127152723533252 -0.127152723533252 0.318996733293019 0.318996733293019 0.062020339100499 0.386706869923509 -0.0274478277023589 -0.165063690834245 -0.0241301310372745 -0.0777886783509634 0.388958940463219 0.39074226635749 0.39074226635749 0.186973363293556 -0.00974748031598521 0.440492954705742 0.174535219030669 -0.098516613464549 0.145463286835476 -0.0145573186158606 -0.0943273350840511 -0.141907539216154 -0.127152723533252 -0.127152723533252 -0.127152723533252 0.0832315174124291 0.491379525283553 0.0267832137624295 -0.110737056923077 -0.127152723533252 0.0883185936059734 -0.0741662264281872 -0.0425668234477484 -0.0426324747924615 -0.0181065305702741 -0.312399869265826 0.468389353386149 -0.156949146435477 -0.165127537591592 -0.0390317703121046 -0.165063690834245 0.151871776765408 -0.165063690834245 0.411301992961172 0.0190827252284805 0.0239056950996633 -0.172730231119828 -0.145397903046494 0.186556316985973 0.388958940463219 0.387649081980072 -0.172730231119828 -0.172730231119828 -0.0777886783509634 -0.172730231119828 -0.172730231119828 -0.172730231119828 -0.0807658043591998 -0.127152723533252 0.479559201361792 0.658523339687738 0.326849351538518 0.0428384691204465 0.322135084804753 0.151871776765408 0.275657728062406 0.398313450621701 0.752907127224184 0.997701624327829 -0.0320846979563579 0.186243085778278 0.195168337379627 -0.063493032314885 -0.0606142319228657 0.0273850071389303 -0.219544193323569 0.641462847820667 -0.067485185694326 -0.316042239029819 -0.127152723533252 -0.165063690834245 -0.270989843525059 -0.13097388928309 -0.172730231119828 0.322135084804753 -0.0199724307776358 -0.127152723533252 -0.112904142601315 -0.143661509401401 0.174688975126374 -0.312399869265826 -0.165063690834245 -0.166618669623106 0.017177377283232 -0.0240365991233197 -0.100430446855499 -0.17395119582106 0.127760152248478 0.323359009678757 0.326849351538518 -0.0943273350840511 -0.0943273350840511 -0.147117353557081 -0.0917650110273329 -0.00783521460271584 -0.0836427191999381 -0.266466124152102 -0.266466124152102 -0.266466124152102 -0.266466124152102 -0.0260880761810232 0.483226533227297 -0.321121287647484 -0.165063690834245 0.0472758256642178 0.183998624449998 -0.263457326161578 0.0789116233060969 0.255599582915673 0.152162801816991 0.018671825807857 0.626250568678167 -0.0389456182373743 0.00446919556513901 0.744679848690847 -0.000792822354128745 0.483226533227297 -0.0145573186158606 -0.172730231119828 -0.172730231119828 -0.165063690834245 -0.165063690834245 -0.166618669623106 -0.165063690834245 0.374657095952534 0.411648336226565 -0.115034717197246 0.326849351538518 -0.127152723533252 -0.112904142601315 0.485953386412187 -0.165063690834245 -0.141907539216154 -0.127152723533252 0.360908164707413 -0.112904142601315 -0.14013532096409 -0.143661509401401 -0.127152723533252 -0.171217991374543 -0.143661509401401 -0.127152723533252 -0.125204486294326 0.488670992731012 -0.145397903046494 0.0357727802832622 -0.165063690834245 -0.141907539216154 -0.171217991374543 -0.143661509401401 0.485953386412187 -0.171217991374543 0.485953386412187 0.496770040557568 0.525836414051943 -0.127152723533252 0.00531651499973965 -0.165063690834245 -0.165063690834245 -0.127152723533252 -0.171920883196818 -0.165063690834245 -0.127152723533252 -0.0804219244075625 -0.145397903046494 -0.127152723533252 -0.127152723533252 -0.143661509401401 -0.127152723533252 -0.141907539216154 0.485953386412187 -0.127152723533252 -0.165063690834245 -0.143661509401401 0.485953386412187 -0.127152723533252 -0.129075479803501 -0.127152723533252 -0.112904142601315 0.326849351538518 -0.129075479803501 -0.165063690834245 -0.127152723533252 0.488670992731012 0.496770040557568 -0.129075479803501 0.485953386412187 -0.171217991374543 -0.127152723533252 -0.127152723533252 -0.127152723533252 -0.125204486294326 -0.171217991374543 0.2500337155885 -0.127152723533252 -0.127152723533252 -0.143661509401401 -0.129075479803501 -0.125204486294326 -0.171217991374543 -0.112904142601315 -0.127152723533252 -0.171217991374543 -0.127152723533252 -0.112904142601315 -0.147117353557081 0.491379525283553 -0.127152723533252 -0.171217991374543 0.326849351538518 -0.171217991374543 -0.0181065305702741 -0.165063690834245 0.541022976512357 -0.143661509401401 -0.141907539216154 0.0866258761504263 -0.171217991374543 -0.165063690834245 -0.127152723533252 -0.127152723533252 -0.127152723533252 -0.143661509401401 -0.0943273350840511 -0.127152723533252 -0.165063690834245 -0.127152723533252 -0.0891344636957913 -0.127152723533252 -0.129075479803501 0.033592986016927 0.326849351538518 -0.143661509401401 0.326849351538518 -0.108455399085146 -0.143661509401401 -0.145397903046494 -0.143661509401401 -0.171217991374543 -0.171217991374543 0.257879237641013 0.326849351538518 -0.13097388928309 -0.141907539216154 0.476724381195649 0.491379525283553 -0.171217991374543 -0.125204486294326 0.326849351538518 -0.13097388928309 0.720713541233903 -0.321121287647484 0.644295180076467 -0.127152723533252 -0.321121287647484 -0.147117353557081 0.154913937014893 0.129075479803501 -0.127152723533252 1 1 -0.321121287647484 -0.321121287647484 -0.165063690834245 -0.03097584541711 -0.147117353557081 -0.0390317703121046 -0.160918982706877 -0.160139669968004 -0.177208225394267 -0.160139669968004 -0.160139669968004 0.152179868687845 0.436117216622572 -0.165063690834245 0.142579260264154 -0.18734526011286 -0.165063690834245 -0.127152723533252 -0.127152723533252 -0.0855779944857517 -0.165063690834245 -0.00379976560311275 0.0520075983406102 0.434824758452305 0.183998624449998 0.0875023360307049 0.0899432113767982 0.0899432113767982 -0.119194182514304 0.142579260264154 -0.0875023360307045 -0.0244160893587754 -0.0244160893587754 -0.153859270216661 -0.139012362377319 -0.0322399133134316 -0.00110446255477906 -0.00110446255477906 -0.00307026342170198 0.0148697393244414 -0.26934549943784 -0.267389737208989 -0.267389737208989 0.121865107928746 0.0498691192788998 0.0472758256642178 -0.30769246946719 -0.266466124152102 -0.266466124152102 0.149683397905246 -0.266466124152102 -0.0943273350840511 0.121865107928746 0.121865107928746 0.121865107928746 0.121865107928746 0.121865107928746 0.0427972589662407 0.661193383366295 -0.317369779244924 0.040808956922421 -0.21773531437145 -0.0990287108762575 -0.09279849792502 0.185027190271807 0.322110402877904 -0.0164096528521375 0.0768991360794693 0.0498691192788998 0.0498691192788998 0.0126615070843761 0.063223497801049 0.0289829614787208 -0.165063690834245 -0.195729752286429 -0.165063690834245 -0.165063690834245 -0.322960777319567 0.325273292183632 -0.147117353557081 -0.105734435391507 -0.127152723533252 -0.127152723533252 0.0899432113767982 -0.321121287647484 -0.175500513342084 -0.039958407267499 -0.125204486294326
-0.185546437035116 -0.127152723533252 -0.0975364886319852 -0.0953674152499675 -0.0953674152499675 0.159966431266953 -0.041863276417081 0.0343205030957391 0.566361905449042 0.647196113570461 0.747300486620296 0.747300486620296 0.0382974977320215 0.84049733212721 0.61200669306633 0.531240711879142 0.647196113570461 0.984677974763036 -0.00377975916697105 0.738102456305787 0.428076825166167 0.647196113570461 0.747300486620296 1 0.0305748290430659 0.747300486620296 0.61200669306633 1 0.747300486620296 -0.098259316107101 -0.0953674152499675 -0.126860478806833 -0.126860478806833 -0.098259316107101 -0.126860478806833 -0.0977956766637505 -0.126860478806833 -0.126860478806833 -0.126860478806833 -0.127152723533252 1 1 1 -0.0441060139546564 1 1 1 1 -0.0333491573709359 0.035501467463645 -0.0344434682530294 1 1 1 1 0.0134579848730295 0.226260096483571 0.426239969990861 0.428076825166168 -0.126860478806833 1 0.84049733212721 0.84049733212721 0.812686501248206 1 -0.0953674152499675 0.830145683883426 0.160414346364356 0.80256837232044 0.84049733212721 0.72358890270934 0.428076825166168 1 1 0.410732521557155 0.410732521557155 0.0200191370000121 -0.0953674152499675 0.0521510174553432 0.647196113570461 0.0506244324146278 0.00620700117677383 -0.0950057659821518 -0.0957290172424707 -0.0957290172424707 -0.093131575690303 -0.0276870212263369 0.0673081177260649 0.110464545258056 0.599959852128374 -0.185546437035116 0.264555731358381 -0.0259492344685072 0.812686501248206 1 1 1 -0.0511466768642319 -0.0612302210542186 -0.0281101268498265 -0.0304635114719271 0.939008623566277 -0.0511466768642319 -0.0751532615342572 0.00896567922809881 0.0475979420128473 0.0655370264553767 0.288827978623327 -0.0546959003713525 -0.0379384213333794 0.216555518298289 -0.0118857513192824 0.647196113570461 0.117069319221589 0.647196113570461 -0.0953560279556823 0.259319670129473 0.257394743083372 0.736134738597329 0.84735403056888 -0.0939360399644148 -0.0950057659821518 -0.0953674152499675 0.736134738597329 0.736134738597329 0.00620700117677383 0.736134738597329 0.736134738597329 0.736134738597329 0.0519933174149067 1 -0.0599323829349379 0.160861928937737 0.428076825166168 -0.0391475153123055 0.40893049398033 0.117069319221589 0.431363637398291 -0.132544223516346 -0.0972188818837209 -0.126860478806833 -0.282875042898509 -0.176186769237205 -0.17098136734022 0.0018479577446672 0.0025475755365594 -0.0415153816734479 -0.0533744318149864 0.155011551436008 -0.0048680731487769 -0.0899551847561765 1 0.647196113570461 -0.0816377279848636 0.970824980683143 0.569860577755669 0.40893049398033 -0.0300189727716643 1 -0.0310596717930887 -0.0268654624724438 0.109694511268674 0.288827978623327 0.647196113570461 0.640904488779975 0.259965891435472 0.0225045736124741 0.0164351183747044 0.212472101663579 -0.108696175617261 0.426239969990861 0.428076825166168 -0.0259492344685072 -0.0259492344685072 -0.00121220129224007 -0.0252443449720221 0.0528252379456193 -0.0230099210389941 -0.0773692543808466 -0.0773692543808466 -0.0773692543808466 -0.0773692543808466 -0.279588004129258 -0.0573235850627823 0.289933766053766 0.647196113570461 0.0678102986098117 -0.0935339189371694 0.339619478363107 0.00135227902729093 0.459354894976398 0.11636277690626 0.259319670129473 0.281674182753285 -0.0132108011880453 -0.0495321639762683 -0.0983719916192735 -0.0556663103639196 -0.0573235850627823 0.264555731358381 0.569860577755669 0.569860577755669 0.647196113570461 0.647196113570461 0.640904488779975 0.647196113570461 -0.0600444448292095 -0.0596914888757034 -0.0316457879988838 0.428076825166168 1 0.61200669306633 -0.0586302390980163 0.647196113570461 0.84049733212721 1 -0.0503569436420586 0.61200669306633 0.823100990203454 0.747300486620296 1 0.575226725244725 0.747300486620296 1 0.984677974763036 -0.0599323829349379 0.84735403056888 -0.0175234985998025 0.647196113570461 0.84049733212721 0.575226725244725 0.747300486620296 -0.0586302390980163 0.575226725244725 -0.0586302390980163 -0.0631656636266196 -0.0566878055045764 1 0.0308535899754893 0.647196113570461 0.647196113570461 1 -0.0782915828141233 0.647196113570461 1 0.021208251277813 0.84735403056888 1 1 0.747300486620296 1 0.812686501248206 -0.0586302390980163 1 0.647196113570461 0.747300486620296 -0.0586302390980163 1 0.985103628720375 1 0.61200669306633 0.428076825166168 -0.0355083697273083 0.647196113570461 1 -0.0599323829349379 -0.0631656636266196 0.955032975830092 -0.0586302390980163 0.575226725244725 1 1 1 0.984677974763036 0.575226725244725 0.38852524350302 1 1 0.747300486620296 0.985103628720375 -0.0344434682530294 0.575226725244725 -0.0310596717930887 1 0.575226725244725 1 0.61200669306633 0.837398252146307 -0.0612302210542186 1 0.575226725244725 0.428076825166168 0.575226725244725 0.0655370264553767 0.647196113570461 -0.0764423340656077 0.747300486620296 0.812686501248206 -0.0304635114719271 0.575226725244725 0.647196113570461 1 1 1 0.747300486620296 0.0305748290430659 1 0.647196113570461 1 -0.00671923852534964 1 0.985103628720375 -0.0441060139546564 0.428076825166168 0.747300486620296 0.428076825166168 0.970824980683143 0.747300486620296 0.84735403056888 0.747300486620296 0.575226725244725 0.575226725244725 -0.0327900474087319 0.428076825166168 0.970824980683143 0.812686501248206 -0.0586302390980163 -0.0612302210542186 0.575226725244725 0.984677974763036 0.428076825166168 0.970824980683143 -0.100385750033026 0.289933766053766 0.154103867443757 1 0.289933766053766 0.81043298966507 0.115649716757023 -0.985103628720374 1 -0.127152723533252 -0.127152723533252 0.289933766053766 0.289933766053766 0.647196113570461 -0.281552040471694 0.837398252146307 -0.0118857513192824 0.705827028731609 0.711613960386282 0.717532852949415 0.711613960386282 0.711613960386282 -0.835542339664329 -0.0665303515603602 0.647196113570461 -0.185177894286339 -0.0515382532210833 0.647196113570461 1 1 -0.0322224117663793 0.696585566266031 -0.0403714477968861 -0.0342404186738809 0.068199984889752 -0.0935339189371694 -0.11500042279645 -0.115287559671384 -0.115287559671384 -0.000964577886420457 -0.185177894286339 0.11500042279645 -0.278292033735616 -0.278292033735616 -0.0394012591039477 -0.148193089192151 0.0208652918795738 -0.0495321639762683 -0.0495321639762683 -0.0488003119152869 0.0303103397270404 -0.0810332361087982 -0.0776771959746718 -0.0776771959746718 -0.108123706136383 0.00111157210477423 0.0678102986098117 0.302531319365159 -0.0773692543808466 -0.0773692543808466 0.11636277690626 -0.0773692543808466 -0.0259492344685072 -0.108123706136383 -0.108123706136383 -0.108123706136383 -0.108123706136383 -0.108123706136383 0.257060042287154 0.159966431266953 0.367258716658589 0.251280026428597 -0.0876029314589382 -0.0333491573709359 -0.176186769237205 0.431667616252525 -0.17460212116434 -0.0343581639866453 0.0356970875715003 0.00111157210477423 0.00111157210477423 0.0311898063415794 -0.0665303515603602 0.00979171020646119 0.647196113570461 -0.053844807870564 0.647196113570461 0.647196113570461 0.287728381036354 0.407145647144024 0.837398252146307 -0.180810142669896 1 1 -0.115287559671384 0.289933766053766 -0.0779846359848108 -0.0911254545699706 0.984677974763036
-0.185546437035116 -0.127152723533252 -0.0975364886319852 -0.0953674152499675 -0.0953674152499675 0.159966431266953 -0.041863276417081 0.0343205030957391 0.566361905449042 0.647196113570461 0.747300486620296 0.747300486620296 0.0382974977320215 0.84049733212721 0.61200669306633 0.531240711879142 0.647196113570461 0.984677974763036 -0.00377975916697105 0.738102456305787 0.428076825166167 0.647196113570461 0.747300486620296 1 0.0305748290430659 0.747300486620296 0.61200669306633 1 0.747300486620296 -0.098259316107101 -0.0953674152499675 -0.126860478806833 -0.126860478806833 -0.098259316107101 -0.126860478806833 -0.0977956766637505 -0.126860478806833 -0.126860478806833 -0.126860478806833 -0.127152723533252 1 1 1 -0.0441060139546564 1 1 1 1 -0.0333491573709359 0.035501467463645 -0.0344434682530294 1 1 1 1 0.0134579848730295 0.226260096483571 0.426239969990861 0.428076825166168 -0.126860478806833 1 0.84049733212721 0.84049733212721 0.812686501248206 1 -0.0953674152499675 0.830145683883426 0.160414346364356 0.80256837232044 0.84049733212721 0.72358890270934 0.428076825166168 1 1 0.410732521557155 0.410732521557155 0.0200191370000121 -0.0953674152499675 0.0521510174553432 0.647196113570461 0.0506244324146278 0.00620700117677383 -0.0950057659821518 -0.0957290172424707 -0.0957290172424707 -0.093131575690303 -0.0276870212263369 0.0673081177260649 0.110464545258056 0.599959852128374 -0.185546437035116 0.264555731358381 -0.0259492344685072 0.812686501248206 1 1 1 -0.0511466768642319 -0.0612302210542186 -0.0281101268498265 -0.0304635114719271 0.939008623566277 -0.0511466768642319 -0.0751532615342572 0.00896567922809881 0.0475979420128473 0.0655370264553767 0.288827978623327 -0.0546959003713525 -0.0379384213333794 0.216555518298289 -0.0118857513192824 0.647196113570461 0.117069319221589 0.647196113570461 -0.0953560279556823 0.259319670129473 0.257394743083372 0.736134738597329 0.84735403056888 -0.0939360399644148 -0.0950057659821518 -0.0953674152499675 0.736134738597329 0.736134738597329 0.00620700117677383 0.736134738597329 0.736134738597329 0.736134738597329 0.0519933174149067 1 -0.0599323829349379 0.160861928937737 0.428076825166168 -0.0391475153123055 0.40893049398033 0.117069319221589 0.431363637398291 -0.132544223516346 -0.0972188818837209 -0.126860478806833 -0.282875042898509 -0.176186769237205 -0.17098136734022 0.0018479577446672 0.0025475755365594 -0.0415153816734479 -0.0533744318149864 0.155011551436008 -0.0048680731487769 -0.0899551847561765 1 0.647196113570461 -0.0816377279848636 0.970824980683143 0.569860577755669 0.40893049398033 -0.0300189727716643 1 -0.0310596717930887 -0.0268654624724438 0.109694511268674 0.288827978623327 0.647196113570461 0.640904488779975 0.259965891435472 0.0225045736124741 0.0164351183747044 0.212472101663579 -0.108696175617261 0.426239969990861 0.428076825166168 -0.0259492344685072 -0.0259492344685072 -0.00121220129224007 -0.0252443449720221 0.0528252379456193 -0.0230099210389941 -0.0773692543808466 -0.0773692543808466 -0.0773692543808466 -0.0773692543808466 -0.279588004129258 -0.0573235850627823 0.289933766053766 0.647196113570461 0.0678102986098117 -0.0935339189371694 0.339619478363107 0.00135227902729093 0.459354894976398 0.11636277690626 0.259319670129473 0.281674182753285 -0.0132108011880453 -0.0495321639762683 -0.0983719916192735 -0.0556663103639196 -0.0573235850627823 0.264555731358381 0.569860577755669 0.569860577755669 0.647196113570461 0.647196113570461 0.640904488779975 0.647196113570461 -0.0600444448292095 -0.0596914888757034 -0.0316457879988838 0.428076825166168 1 0.61200669306633 -0.0586302390980163 0.647196113570461 0.84049733212721 1 -0.0503569436420586 0.61200669306633 0.823100990203454 0.747300486620296 1 0.575226725244725 0.747300486620296 1 0.984677974763036 -0.0599323829349379 0.84735403056888 -0.0175234985998025 0.647196113570461 0.84049733212721 0.575226725244725 0.747300486620296 -0.0586302390980163 0.575226725244725 -0.0586302390980163 -0.0631656636266196 -0.0566878055045764 1 0.0308535899754893 0.647196113570461 0.647196113570461 1 -0.0782915828141233 0.647196113570461 1 0.021208251277813 0.84735403056888 1 1 0.747300486620296 1 0.812686501248206 -0.0586302390980163 1 0.647196113570461 0.747300486620296 -0.0586302390980163 1 0.985103628720375 1 0.61200669306633 0.428076825166168 -0.0355083697273083 0.647196113570461 1 -0.0599323829349379 -0.0631656636266196 0.955032975830092 -0.0586302390980163 0.575226725244725 1 1 1 0.984677974763036 0.575226725244725 0.38852524350302 1 1 0.747300486620296 0.985103628720375 -0.0344434682530294 0.575226725244725 -0.0310596717930887 1 0.575226725244725 1 0.61200669306633 0.837398252146307 -0.0612302210542186 1 0.575226725244725 0.428076825166168 0.575226725244725 0.0655370264553767 0.647196113570461 -0.0764423340656077 0.747300486620296 0.812686501248206 -0.0304635114719271 0.575226725244725 0.647196113570461 1 1 1 0.747300486620296 0.0305748290430659 1 0.647196113570461 1 -0.00671923852534964 1 0.985103628720375 -0.0441060139546564 0.428076825166168 0.747300486620296 0.428076825166168 0.970824980683143 0.747300486620296 0.84735403056888 0.747300486620296 0.575226725244725 0.575226725244725 -0.0327900474087319 0.428076825166168 0.970824980683143 0.812686501248206 -0.0586302390980163 -0.0612302210542186 0.575226725244725 0.984677974763036 0.428076825166168 0.970824980683143 -0.100385750033026 0.289933766053766 0.154103867443757 1 0.289933766053766 0.81043298966507 0.115649716757023 -0.985103628720374 1 -0.127152723533252 -0.127152723533252 0.289933766053766 0.289933766053766 0.647196113570461 -0.281552040471694 0.837398252146307 -0.0118857513192824 0.705827028731609 0.711613960386282 0.717532852949415 0.711613960386282 0.711613960386282 -0.835542339664329 -0.0665303515603602 0.647196113570461 -0.185177894286339 -0.0515382532210833 0.647196113570461 1 1 -0.0322224117663793 0.696585566266031 -0.0403714477968861 -0.0342404186738809 0.068199984889752 -0.0935339189371694 -0.11500042279645 -0.115287559671384 -0.115287559671384 -0.000964577886420457 -0.185177894286339 0.11500042279645 -0.278292033735616 -0.278292033735616 -0.0394012591039477 -0.148193089192151 0.0208652918795738 -0.0495321639762683 -0.0495321639762683 -0.0488003119152869 0.0303103397270404 -0.0810332361087982 -0.0776771959746718 -0.0776771959746718 -0.108123706136383 0.00111157210477423 0.0678102986098117 0.302531319365159 -0.0773692543808466 -0.0773692543808466 0.11636277690626 -0.0773692543808466 -0.0259492344685072 -0.108123706136383 -0.108123706136383 -0.108123706136383 -0.108123706136383 -0.108123706136383 0.257060042287154 0.159966431266953 0.367258716658589 0.251280026428597 -0.0876029314589382 -0.0333491573709359 -0.176186769237205 0.431667616252525 -0.17460212116434 -0.0343581639866453 0.0356970875715003 0.00111157210477423 0.00111157210477423 0.0311898063415794 -0.0665303515603602 0.00979171020646119 0.647196113570461 -0.053844807870564 0.647196113570461 0.647196113570461 0.287728381036354 0.407145647144024 0.837398252146307 -0.180810142669896 1 1 -0.115287559671384 0.289933766053766 -0.0779846359848108 -0.0911254545699706 0.984677974763036
-0.185546437035116 -0.127152723533252 -0.0975364886319852 -0.0953674152499675 -0.0953674152499675 0.159966431266953 -0.041863276417081 0.0343205030957391 0.566361905449042 0.647196113570461 0.747300486620296 0.747300486620296 0.0382974977320215 0.84049733212721 0.61200669306633 0.531240711879142 0.647196113570461 0.984677974763036 -0.00377975916697105 0.738102456305787 0.428076825166167 0.647196113570461 0.747300486620296 1 0.0305748290430659 0.747300486620296 0.61200669306633 1 0.747300486620296 -0.098259316107101 -0.0953674152499675 -0.126860478806833 -0.126860478806833 -0.098259316107101 -0.126860478806833 -0.0977956766637505 -0.126860478806833 -0.126860478806833 -0.126860478806833 -0.127152723533252 1 1 1 -0.0441060139546564 1 1 1 1 -0.0333491573709359 0.035501467463645 -0.0344434682530294 1 1 1 1 0.0134579848730295 0.226260096483571 0.426239969990861 0.428076825166168 -0.126860478806833 1 0.84049733212721 0.84049733212721 0.812686501248206 1 -0.0953674152499675 0.830145683883426 0.160414346364356 0.80256837232044 0.84049733212721 0.72358890270934 0.428076825166168 1 1 0.410732521557155 0.410732521557155 0.0200191370000121 -0.0953674152499675 0.0521510174553432 0.647196113570461 0.0506244324146278 0.00620700117677383 -0.0950057659821518 -0.0957290172424707 -0.0957290172424707 -0.093131575690303 -0.0276870212263369 0.0673081177260649 0.110464545258056 0.599959852128374 -0.185546437035116 0.264555731358381 -0.0259492344685072 0.812686501248206 1 1 1 -0.0511466768642319 -0.0612302210542186 -0.0281101268498265 -0.0304635114719271 0.939008623566277 -0.0511466768642319 -0.0751532615342572 0.00896567922809881 0.0475979420128473 0.0655370264553767 0.288827978623327 -0.0546959003713525 -0.0379384213333794 0.216555518298289 -0.0118857513192824 0.647196113570461 0.117069319221589 0.647196113570461 -0.0953560279556823 0.259319670129473 0.257394743083372 0.736134738597329 0.84735403056888 -0.0939360399644148 -0.0950057659821518 -0.0953674152499675 0.736134738597329 0.736134738597329 0.00620700117677383 0.736134738597329 0.736134738597329 0.736134738597329 0.0519933174149067 1 -0.0599323829349379 0.160861928937737 0.428076825166168 -0.0391475153123055 0.40893049398033 0.117069319221589 0.431363637398291 -0.132544223516346 -0.0972188818837209 -0.126860478806833 -0.282875042898509 -0.176186769237205 -0.17098136734022 0.0018479577446672 0.0025475755365594 -0.0415153816734479 -0.0533744318149864 0.155011551436008 -0.0048680731487769 -0.0899551847561765 1 0.647196113570461 -0.0816377279848636 0.970824980683143 0.569860577755669 0.40893049398033 -0.0300189727716643 1 -0.0310596717930887 -0.0268654624724438 0.109694511268674 0.288827978623327 0.647196113570461 0.640904488779975 0.259965891435472 0.0225045736124741 0.0164351183747044 0.212472101663579 -0.108696175617261 0.426239969990861 0.428076825166168 -0.0259492344685072 -0.0259492344685072 -0.00121220129224007 -0.0252443449720221 0.0528252379456193 -0.0230099210389941 -0.0773692543808466 -0.0773692543808466 -0.0773692543808466 -0.0773692543808466 -0.279588004129258 -0.0573235850627823 0.289933766053766 0.647196113570461 0.0678102986098117 -0.0935339189371694 0.339619478363107 0.00135227902729093 0.459354894976398 0.11636277690626 0.259319670129473 0.281674182753285 -0.0132108011880453 -0.0495321639762683 -0.0983719916192735 -0.0556663103639196 -0.0573235850627823 0.264555731358381 0.569860577755669 0.569860577755669 0.647196113570461 0.647196113570461 0.640904488779975 0.647196113570461 -0.0600444448292095 -0.0596914888757034 -0.0316457879988838 0.428076825166168 1 0.61200669306633 -0.0586302390980163 0.647196113570461 0.84049733212721 1 -0.0503569436420586 0.61200669306633 0.823100990203454 0.747300486620296 1 0.575226725244725 0.747300486620296 1 0.984677974763036 -0.0599323829349379 0.84735403056888 -0.0175234985998025 0.647196113570461 0.84049733212721 0.575226725244725 0.747300486620296 -0.0586302390980163 0.575226725244725 -0.0586302390980163 -0.0631656636266196 -0.0566878055045764 1 0.0308535899754893 0.647196113570461 0.647196113570461 1 -0.0782915828141233 0.647196113570461 1 0.021208251277813 0.84735403056888 1 1 0.747300486620296 1 0.812686501248206 -0.0586302390980163 1 0.647196113570461 0.747300486620296 -0.0586302390980163 1 0.985103628720375 1 0.61200669306633 0.428076825166168 -0.0355083697273083 0.647196113570461 1 -0.0599323829349379 -0.0631656636266196 0.955032975830092 -0.0586302390980163 0.575226725244725 1 1 1 0.984677974763036 0.575226725244725 0.38852524350302 1 1 0.747300486620296 0.985103628720375 -0.0344434682530294 0.575226725244725 -0.0310596717930887 1 0.575226725244725 1 0.61200669306633 0.837398252146307 -0.0612302210542186 1 0.575226725244725 0.428076825166168 0.575226725244725 0.0655370264553767 0.647196113570461 -0.0764423340656077 0.747300486620296 0.812686501248206 -0.0304635114719271 0.575226725244725 0.647196113570461 1 1 1 0.747300486620296 0.0305748290430659 1 0.647196113570461 1 -0.00671923852534964 1 0.985103628720375 -0.0441060139546564 0.428076825166168 0.747300486620296 0.428076825166168 0.970824980683143 0.747300486620296 0.84735403056888 0.747300486620296 0.575226725244725 0.575226725244725 -0.0327900474087319 0.428076825166168 0.970824980683143 0.812686501248206 -0.0586302390980163 -0.0612302210542186 0.575226725244725 0.984677974763036 0.428076825166168 0.970824980683143 -0.100385750033026 0.289933766053766 0.154103867443757 1 0.289933766053766 0.81043298966507 0.115649716757023 -0.985103628720374 1 -0.127152723533252 -0.127152723533252 0.289933766053766 0.289933766053766 0.647196113570461 -0.281552040471694 0.837398252146307 -0.0118857513192824 0.705827028731609 0.711613960386282 0.717532852949415 0.711613960386282 0.711613960386282 -0.835542339664329 -0.0665303515603602 0.647196113570461 -0.185177894286339 -0.0515382532210833 0.647196113570461 1 1 -0.0322224117663793 0.696585566266031 -0.0403714477968861 -0.0342404186738809 0.068199984889752 -0.0935339189371694 -0.11500042279645 -0.115287559671384 -0.115287559671384 -0.000964577886420457 -0.185177894286339 0.11500042279645 -0.278292033735616 -0.278292033735616 -0.0394012591039477 -0.148193089192151 0.0208652918795738 -0.0495321639762683 -0.0495321639762683 -0.0488003119152869 0.0303103397270404 -0.0810332361087982 -0.0776771959746718 -0.0776771959746718 -0.108123706136383 0.00111157210477423 0.0678102986098117 0.302531319365159 -0.0773692543808466 -0.0773692543808466 0.11636277690626 -0.0773692543808466 -0.0259492344685072 -0.108123706136383 -0.108123706136383 -0.108123706136383 -0.108123706136383 -0.108123706136383 0.257060042287154 0.159966431266953 0.367258716658589 0.251280026428597 -0.0876029314589382 -0.0333491573709359 -0.176186769237205 0.431667616252525 -0.17460212116434 -0.0343581639866453 0.0356970875715003 0.00111157210477423 0.00111157210477423 0.0311898063415794 -0.0665303515603602 0.00979171020646119 0.647196113570461 -0.053844807870564 0.647196113570461 0.647196113570461 0.287728381036354 0.407145647144024 0.837398252146307 -0.180810142669896 1 1 -0.115287559671384 0.289933766053766 -0.0779846359848108 -0.0911254545699706 0.984677974763036
-0.153038855934606 0.333246653485588 -0.170335375862471 -0.168444566529634 -0.168444566529634 0.209055421257715 0.0246654285740826 -0.0318309253978512 -0.0376467062335577 -0.0572563547916306 -0.0498324877543643 -0.0498324877543643 -0.0295217587703794 -0.0492240805467419 -0.0391635471953533 -0.0352618647784477 -0.0572563547916306 -0.043430220495737 -0.0263300607935968 -0.0504347981116492 0.541600982370466 -0.0572563547916306 -0.0498324877543643 -0.0441060139546564 -0.0327197298014205 -0.0498324877543643 -0.0391635471953533 -0.0441060139546564 -0.0498324877543643 -0.18882414305709 -0.168444566529634 0.33406417699473 0.33406417699473 -0.18882414305709 0.33406417699473 -0.123311850300186 0.33406417699473 0.33406417699473 0.33406417699473 0.333246653485588 -0.0441060139546564 -0.0441060139546564 -0.0441060139546564 1 -0.0441060139546564 -0.0441060139546564 -0.0441060139546564 -0.0441060139546564 0.756113608571013 -0.0447729687199994 -0.043430220495737 -0.0441060139546564 -0.0441060139546564 -0.0441060139546564 -0.0441060139546564 -0.0259888678852429 0.291889808330173 0.539275135032711 0.541600982370466 0.33406417699473 -0.0441060139546564 -0.0492240805467419 -0.0492240805467419 -0.0492240805467419 -0.0441060139546564 -0.168444566529634 -0.0498324877543643 0.209618566321297 -0.0498324877543643 -0.0492240805467419 -0.0609545196029248 0.541600982370466 -0.0441060139546564 -0.0441060139546564 0.541600982370466 0.541600982370466 0.00102757374762765 -0.168444566529634 -0.0473369299801341 -0.0572563547916306 -0.0490873547739839 0.0688717269502605 -0.167982685268321 -0.166953528975095 -0.166953528975095 -0.191993260254201 0.114089506640881 0.159960040211436 -0.284916103317082 -0.0399025888001875 -0.153038855934606 0.312940179806336 -7.03248359723438e-05 -0.0492240805467419 -0.0441060139546564 -0.0441060139546564 -0.0441060139546564 0.0261583063695692 0.659056972245253 -0.0146930238463091 -0.0226548257168606 -0.0441060139546564 0.0261583063695692 -0.119303217667257 -0.0384118408338226 -0.0701853852893512 0.0383841199622886 -0.11893765840863 0.694324870621468 -0.00122486377543136 -0.141389266982283 -0.00520188095264831 -0.0572563547916306 -0.266620776095713 -0.0572563547916306 -0.188430123349778 0.306506717592857 0.194726566361635 -0.0599156807063549 -0.0504347981116492 -0.19279037650564 -0.167982685268321 -0.167508778650559 -0.0599156807063549 -0.0599156807063549 0.0688717269502605 -0.0599156807063549 -0.0599156807063549 -0.0599156807063549 0.062188216349925 -0.0441060139546564 0.662815482589635 0.210181026619649 0.541600982370466 0.0280936746046436 0.539275135032711 -0.266620776095713 0.52349003009378 -0.168453226442428 -0.122584562203255 0.33406417699473 -0.194173524225647 -0.140613036123342 -0.136434707625945 -0.029838166953381 -0.0288965018520956 -0.0108658650726837 -0.0761542418071782 0.202804540053354 0.00730924704137629 -0.113425671305682 -0.0441060139546564 -0.0572563547916306 -0.102938081063949 -0.0454314782089947 -0.0599156807063549 0.539275135032711 -0.0254462806688466 -0.0441060139546564 -0.0254462806688466 -0.0498324877543643 -0.272412659889627 -0.11893765840863 -0.0572563547916306 -0.057795736994817 0.307355838685901 0.000130296624737412 -0.0191960173766215 -0.143196518884392 0.379942288485865 0.539376613156675 0.541600982370466 -0.0327197298014205 -0.0327197298014205 -0.0510312313307531 -0.0318309253978512 -0.0161606567145682 -0.0290135109789702 -0.0975559067590593 -0.0975559067590593 -0.0975559067590593 -0.0975559067590593 -0.191570187127532 0.686308004440619 -0.118571886820447 -0.0572563547916306 -0.332268822902896 -0.192391571341029 -0.12403853338011 0.0297908306728656 0.382938472323277 -0.266985497198384 0.306506717592857 -0.13994444443586 0.0318009253360817 0.0952040994275112 -0.12403853338011 0.114103877881738 0.686308004440619 0.312940179806336 -0.0599156807063549 -0.0599156807063549 -0.0572563547916306 -0.0572563547916306 -0.057795736994817 -0.0572563547916306 0.523950455710039 0.494915102340225 -0.0281566851649393 0.541600982370466 -0.0441060139546564 -0.0391635471953533 0.666627860723623 -0.0572563547916306 -0.0492240805467419 -0.0441060139546564 0.839802136314621 -0.0391635471953533 -0.0486093435534289 -0.0498324877543643 -0.0441060139546564 -0.0593911235796582 -0.0498324877543643 -0.0441060139546564 -0.043430220495737 0.662815482589635 -0.0504347981116492 0.00691894603995991 -0.0572563547916306 -0.0492240805467419 -0.0593911235796582 -0.0498324877543643 0.682386911318046 -0.0593911235796582 0.666627860723623 0.651696319048351 0.614553406813173 -0.0441060139546564 0.0488855885961517 -0.0572563547916306 -0.0572563547916306 -0.0441060139546564 -0.0987188827675285 -0.0572563547916306 -0.0441060139546564 -0.00694323156880751 -0.0504347981116492 -0.0441060139546564 -0.0441060139546564 -0.0498324877543643 -0.0441060139546564 -0.0492240805467419 0.666627860723623 -0.0441060139546564 -0.0572563547916306 -0.0498324877543643 0.666627860723623 -0.0441060139546564 -0.0447729687199994 -0.0441060139546564 -0.0391635471953533 0.541600982370466 -0.0447729687199994 -0.0572563547916306 -0.0441060139546564 0.662815482589635 0.651696319048351 -0.0447729687199994 0.666627860723623 -0.0593911235796582 -0.0441060139546564 -0.0441060139546564 -0.0441060139546564 -0.043430220495737 -0.0593911235796582 0.491394476116719 -0.0441060139546564 -0.0441060139546564 -0.0498324877543643 -0.0447729687199994 -0.043430220495737 -0.0593911235796582 -0.0254462806688466 -0.0441060139546564 -0.0593911235796582 -0.0441060139546564 -0.0391635471953533 -0.0510312313307531 0.659056972245253 -0.0441060139546564 -0.0593911235796582 0.541600982370466 -0.0593911235796582 0.0383841199622886 -0.0572563547916306 -0.0963871407864497 -0.0498324877543643 -0.0492240805467419 0.0689566511241585 -0.0593911235796582 -0.0572563547916306 -0.0441060139546564 -0.0441060139546564 -0.0441060139546564 -0.0498324877543643 -0.0327197298014205 -0.0441060139546564 -0.0572563547916306 -0.0441060139546564 -0.0295217587703794 -0.0441060139546564 -0.0447729687199994 -0.0556138509968539 0.541600982370466 -0.0498324877543643 0.541600982370466 -0.0454314782089947 -0.0498324877543643 -0.0504347981116492 -0.0498324877543643 -0.0593911235796582 -0.0593911235796582 0.743437106840939 0.541600982370466 -0.0454314782089947 -0.0492240805467419 0.69811150465911 0.659056972245253 -0.0593911235796582 -0.043430220495737 0.541600982370466 -0.0454314782089947 -0.126577707753954 -0.118571886820447 0.2016543627042 -0.0441060139546564 -0.118571886820447 -0.0510312313307531 -0.267346962725975 0.0447729687199975 -0.0441060139546564 0.333246653485588 0.333246653485588 -0.118571886820447 -0.118571886820447 -0.0572563547916306 -0.192150101889384 -0.0510312313307531 -0.00520188095264831 -0.062488417359016 -0.0619802539156374 -0.0614689819056448 -0.0619802539156374 -0.0619802539156374 0.052787287802043 0.617717225248008 -0.0572563547916306 -0.152330916632717 -0.00967960072777363 -0.0572563547916306 -0.0441060139546564 -0.0441060139546564 -0.0016214202386609 -0.0572563547916306 0.0756249211110026 -0.013858474691277 0.160328535416793 -0.192391571341029 0.226972232639904 0.225929683093143 0.225929683093143 -0.0413454004853823 -0.152330916632717 -0.226972232639906 -0.189597851335646 -0.189597851335646 -0.00244449221103442 0.200558218838114 -0.00218646895614131 0.0952040994275112 0.0952040994275112 0.0974921677497199 -0.107887305202221 -0.102175869335661 -0.0979441943502347 -0.0979441943502347 0.3821067853369 -0.0577730503819008 -0.332268822902896 -0.114532804820684 -0.0975559067590593 -0.0975559067590593 -0.267215089840765 -0.0975559067590593 -0.0327197298014205 0.3821067853369 0.3821067853369 0.3821067853369 0.3821067853369 0.3821067853369 0.324902942118897 0.209055421257715 -0.110087424973649 0.316867359435904 -0.110459684297335 -0.0420503895637617 0.176489066537903 0.320380594111366 0.131416518267847 0.0589137049592281 -0.0370382756631181 -0.0577730503819008 -0.0577730503819008 -0.105845138931425 -0.0508330221380906 -0.0581172983915376 -0.0572563547916306 -0.0414321120847963 -0.0572563547916306 -0.0572563547916306 -0.11930321766726 0.536971706529515 -0.0510312313307531 0.171895963892448 -0.0441060139546564 -0.0441060139546564 0.225929683093143 -0.118571886820447 -0.0953084857252064 -0.114901279850068 -0.043430220495737
-0.185546437035116 -0.127152723533252 -0.0975364886319852 -0.0953674152499675 -0.0953674152499675 0.159966431266953 -0.041863276417081 0.0343205030957391 0.566361905449042 0.647196113570461 0.747300486620296 0.747300486620296 0.0382974977320215 0.84049733212721 0.61200669306633 0.531240711879142 0.647196113570461 0.984677974763036 -0.00377975916697105 0.738102456305787 0.428076825166167 0.647196113570461 0.747300486620296 1 0.0305748290430659 0.747300486620296 0.61200669306633 1 0.747300486620296 -0.098259316107101 -0.0953674152499675 -0.126860478806833 -0.126860478806833 -0.098259316107101 -0.126860478806833 -0.0977956766637505 -0.126860478806833 -0.126860478806833 -0.126860478806833 -0.127152723533252 1 1 1 -0.0441060139546564 1 1 1 1 -0.0333491573709359 0.035501467463645 -0.0344434682530294 1 1 1 1 0.0134579848730295 0.226260096483571 0.426239969990861 0.428076825166168 -0.126860478806833 1 0.84049733212721 0.84049733212721 0.812686501248206 1 -0.0953674152499675 0.830145683883426 0.160414346364356 0.80256837232044 0.84049733212721 0.72358890270934 0.428076825166168 1 1 0.410732521557155 0.410732521557155 0.0200191370000121 -0.0953674152499675 0.0521510174553432 0.647196113570461 0.0506244324146278 0.00620700117677383 -0.0950057659821518 -0.0957290172424707 -0.0957290172424707 -0.093131575690303 -0.0276870212263369 0.0673081177260649 0.110464545258056 0.599959852128374 -0.185546437035116 0.264555731358381 -0.0259492344685072 0.812686501248206 1 1 1 -0.0511466768642319 -0.0612302210542186 -0.0281101268498265 -0.0304635114719271 0.939008623566277 -0.0511466768642319 -0.0751532615342572 0.00896567922809881 0.0475979420128473 0.0655370264553767 0.288827978623327 -0.0546959003713525 -0.0379384213333794 0.216555518298289 -0.0118857513192824 0.647196113570461 0.117069319221589 0.647196113570461 -0.0953560279556823 0.259319670129473 0.257394743083372 0.736134738597329 0.84735403056888 -0.0939360399644148 -0.0950057659821518 -0.0953674152499675 0.736134738597329 0.736134738597329 0.00620700117677383 0.736134738597329 0.736134738597329 0.736134738597329 0.0519933174149067 1 -0.0599323829349379 0.160861928937737 0.428076825166168 -0.0391475153123055 0.40893049398033 0.117069319221589 0.431363637398291 -0.132544223516346 -0.0972188818837209 -0.126860478806833 -0.282875042898509 -0.176186769237205 -0.17098136734022 0.0018479577446672 0.0025475755365594 -0.0415153816734479 -0.0533744318149864 0.155011551436008 -0.0048680731487769 -0.0899551847561765 1 0.647196113570461 -0.0816377279848636 0.970824980683143 0.569860577755669 0.40893049398033 -0.0300189727716643 1 -0.0310596717930887 -0.0268654624724438 0.109694511268674 0.288827978623327 0.647196113570461 0.640904488779975 0.259965891435472 0.0225045736124741 0.0164351183747044 0.212472101663579 -0.108696175617261 0.426239969990861 0.428076825166168 -0.0259492344685072 -0.0259492344685072 -0.00121220129224007 -0.0252443449720221 0.0528252379456193 -0.0230099210389941 -0.0773692543808466 -0.0773692543808466 -0.0773692543808466 -0.0773692543808466 -0.279588004129258 -0.0573235850627823 0.289933766053766 0.647196113570461 0.0678102986098117 -0.0935339189371694 0.339619478363107 0.00135227902729093 0.459354894976398 0.11636277690626 0.259319670129473 0.281674182753285 -0.0132108011880453 -0.0495321639762683 -0.0983719916192735 -0.0556663103639196 -0.0573235850627823 0.264555731358381 0.569860577755669 0.569860577755669 0.647196113570461 0.647196113570461 0.640904488779975 0.647196113570461 -0.0600444448292095 -0.0596914888757034 -0.0316457879988838 0.428076825166168 1 0.61200669306633 -0.0586302390980163 0.647196113570461 0.84049733212721 1 -0.0503569436420586 0.61200669306633 0.823100990203454 0.747300486620296 1 0.575226725244725 0.747300486620296 1 0.984677974763036 -0.0599323829349379 0.84735403056888 -0.0175234985998025 0.647196113570461 0.84049733212721 0.575226725244725 0.747300486620296 -0.0586302390980163 0.575226725244725 -0.0586302390980163 -0.0631656636266196 -0.0566878055045764 1 0.0308535899754893 0.647196113570461 0.647196113570461 1 -0.0782915828141233 0.647196113570461 1 0.021208251277813 0.84735403056888 1 1 0.747300486620296 1 0.812686501248206 -0.0586302390980163 1 0.647196113570461 0.747300486620296 -0.0586302390980163 1 0.985103628720375 1 0.61200669306633 0.428076825166168 -0.0355083697273083 0.647196113570461 1 -0.0599323829349379 -0.0631656636266196 0.955032975830092 -0.0586302390980163 0.575226725244725 1 1 1 0.984677974763036 0.575226725244725 0.38852524350302 1 1 0.747300486620296 0.985103628720375 -0.0344434682530294 0.575226725244725 -0.0310596717930887 1 0.575226725244725 1 0.61200669306633 0.837398252146307 -0.0612302210542186 1 0.575226725244725 0.428076825166168 0.575226725244725 0.0655370264553767 0.647196113570461 -0.0764423340656077 0.747300486620296 0.812686501248206 -0.0304635114719271 0.575226725244725 0.647196113570461 1 1 1 0.747300486620296 0.0305748290430659 1 0.647196113570461 1 -0.00671923852534964 1 0.985103628720375 -0.0441060139546564 0.428076825166168 0.747300486620296 0.428076825166168 0.970824980683143 0.747300486620296 0.84735403056888 0.747300486620296 0.575226725244725 0.575226725244725 -0.0327900474087319 0.428076825166168 0.970824980683143 0.812686501248206 -0.0586302390980163 -0.0612302210542186 0.575226725244725 0.984677974763036 0.428076825166168 0.970824980683143 -0.100385750033026 0.289933766053766 0.154103867443757 1 0.289933766053766 0.81043298966507 0.115649716757023 -0.985103628720374 1 -0.127152723533252 -0.127152723533252 0.289933766053766 0.289933766053766 0.647196113570461 -0.281552040471694 0.837398252146307 -0.0118857513192824 0.705827028731609 0.711613960386282 0.717532852949415 0.711613960386282 0.711613960386282 -0.835542339664329 -0.0665303515603602 0.647196113570461 -0.185177894286339 -0.0515382532210833 0.647196113570461 1 1 -0.0322224117663793 0.696585566266031 -0.0403714477968861 -0.0342404186738809 0.068199984889752 -0.0935339189371694 -0.11500042279645 -0.115287559671384 -0.115287559671384 -0.000964577886420457 -0.185177894286339 0.11500042279645 -0.278292033735616 -0.278292033735616 -0.0394012591039477 -0.148193089192151 0.0208652918795738 -0.0495321639762683 -0.0495321639762683 -0.0488003119152869 0.0303103397270404 -0.0810332361087982 -0.0776771959746718 -0.0776771959746718 -0.108123706136383 0.00111157210477423 0.0678102986098117 0.302531319365159 -0.0773692543808466 -0.0773692543808466 0.11636277690626 -0.0773692543808466 -0.0259492344685072 -0.108123706136383 -0.108123706136383 -0.108123706136383 -0.108123706136383 -0.108123706136383 0.257060042287154 0.159966431266953 0.367258716658589 0.251280026428597 -0.0876029314589382 -0.0333491573709359 -0.176186769237205 0.431667616252525 -0.17460212116434 -0.0343581639866453 0.0356970875715003 0.00111157210477423 0.00111157210477423 0.0311898063415794 -0.0665303515603602 0.00979171020646119 0.647196113570461 -0.053844807870564 0.647196113570461 0.647196113570461 0.287728381036354 0.407145647144024 0.837398252146307 -0.180810142669896 1 1 -0.115287559671384 0.289933766053766 -0.0779846359848108 -0.0911254545699706 0.984677974763036
-0.185546437035116 -0.127152723533252 -0.0975364886319852 -0.0953674152499675 -0.0953674152499675 0.159966431266953 -0.041863276417081 0.0343205030957391 0.566361905449042 0.647196113570461 0.747300486620296 0.747300486620296 0.0382974977320215 0.84049733212721 0.61200669306633 0.531240711879142 0.647196113570461 0.984677974763036 -0.00377975916697105 0.738102456305787 0.428076825166167 0.647196113570461 0.747300486620296 1 0.0305748290430659 0.747300486620296 0.61200669306633 1 0.747300486620296 -0.098259316107101 -0.0953674152499675 -0.126860478806833 -0.126860478806833 -0.098259316107101 -0.126860478806833 -0.0977956766637505 -0.126860478806833 -0.126860478806833 -0.126860478806833 -0.127152723533252 1 1 1 -0.0441060139546564 1 1 1 1 -0.0333491573709359 0.035501467463645 -0.0344434682530294 1 1 1 1 0.0134579848730295 0.226260096483571 0.426239969990861 0.428076825166168 -0.126860478806833 1 0.84049733212721 0.84049733212721 0.812686501248206 1 -0.0953674152499675 0.830145683883426 0.160414346364356 0.80256837232044 0.84049733212721 0.72358890270934 0.428076825166168 1 1 0.410732521557155 0.410732521557155 0.0200191370000121 -0.0953674152499675 0.0521510174553432 0.647196113570461 0.0506244324146278 0.00620700117677383 -0.0950057659821518 -0.0957290172424707 -0.0957290172424707 -0.093131575690303 -0.0276870212263369 0.0673081177260649 0.110464545258056 0.599959852128374 -0.185546437035116 0.264555731358381 -0.0259492344685072 0.812686501248206 1 1 1 -0.0511466768642319 -0.0612302210542186 -0.0281101268498265 -0.0304635114719271 0.939008623566277 -0.0511466768642319 -0.0751532615342572 0.00896567922809881 0.0475979420128473 0.0655370264553767 0.288827978623327 -0.0546959003713525 -0.0379384213333794 0.216555518298289 -0.0118857513192824 0.647196113570461 0.117069319221589 0.647196113570461 -0.0953560279556823 0.259319670129473 0.257394743083372 0.736134738597329 0.84735403056888 -0.0939360399644148 -0.0950057659821518 -0.0953674152499675 0.736134738597329 0.736134738597329 0.00620700117677383 0.736134738597329 0.736134738597329 0.736134738597329 0.0519933174149067 1 -0.0599323829349379 0.160861928937737 0.428076825166168 -0.0391475153123055 0.40893049398033 0.117069319221589 0.431363637398291 -0.132544223516346 -0.0972188818837209 -0.126860478806833 -0.282875042898509 -0.176186769237205 -0.17098136734022 0.0018479577446672 0.0025475755365594 -0.0415153816734479 -0.0533744318149864 0.155011551436008 -0.0048680731487769 -0.0899551847561765 1 0.647196113570461 -0.0816377279848636 0.970824980683143 0.569860577755669 0.40893049398033 -0.0300189727716643 1 -0.0310596717930887 -0.0268654624724438 0.109694511268674 0.288827978623327 0.647196113570461 0.640904488779975 0.259965891435472 0.0225045736124741 0.0164351183747044 0.212472101663579 -0.108696175617261 0.426239969990861 0.428076825166168 -0.0259492344685072 -0.0259492344685072 -0.00121220129224007 -0.0252443449720221 0.0528252379456193 -0.0230099210389941 -0.0773692543808466 -0.0773692543808466 -0.0773692543808466 -0.0773692543808466 -0.279588004129258 -0.0573235850627823 0.289933766053766 0.647196113570461 0.0678102986098117 -0.0935339189371694 0.339619478363107 0.00135227902729093 0.459354894976398 0.11636277690626 0.259319670129473 0.281674182753285 -0.0132108011880453 -0.0495321639762683 -0.0983719916192735 -0.0556663103639196 -0.0573235850627823 0.264555731358381 0.569860577755669 0.569860577755669 0.647196113570461 0.647196113570461 0.640904488779975 0.647196113570461 -0.0600444448292095 -0.0596914888757034 -0.0316457879988838 0.428076825166168 1 0.61200669306633 -0.0586302390980163 0.647196113570461 0.84049733212721 1 -0.0503569436420586 0.61200669306633 0.823100990203454 0.747300486620296 1 0.575226725244725 0.747300486620296 1 0.984677974763036 -0.0599323829349379 0.84735403056888 -0.0175234985998025 0.647196113570461 0.84049733212721 0.575226725244725 0.747300486620296 -0.0586302390980163 0.575226725244725 -0.0586302390980163 -0.0631656636266196 -0.0566878055045764 1 0.0308535899754893 0.647196113570461 0.647196113570461 1 -0.0782915828141233 0.647196113570461 1 0.021208251277813 0.84735403056888 1 1 0.747300486620296 1 0.812686501248206 -0.0586302390980163 1 0.647196113570461 0.747300486620296 -0.0586302390980163 1 0.985103628720375 1 0.61200669306633 0.428076825166168 -0.0355083697273083 0.647196113570461 1 -0.0599323829349379 -0.0631656636266196 0.955032975830092 -0.0586302390980163 0.575226725244725 1 1 1 0.984677974763036 0.575226725244725 0.38852524350302 1 1 0.747300486620296 0.985103628720375 -0.0344434682530294 0.575226725244725 -0.0310596717930887 1 0.575226725244725 1 0.61200669306633 0.837398252146307 -0.0612302210542186 1 0.575226725244725 0.428076825166168 0.575226725244725 0.0655370264553767 0.647196113570461 -0.0764423340656077 0.747300486620296 0.812686501248206 -0.0304635114719271 0.575226725244725 0.647196113570461 1 1 1 0.747300486620296 0.0305748290430659 1 0.647196113570461 1 -0.00671923852534964 1 0.985103628720375 -0.0441060139546564 0.428076825166168 0.747300486620296 0.428076825166168 0.970824980683143 0.747300486620296 0.84735403056888 0.747300486620296 0.575226725244725 0.575226725244725 -0.0327900474087319 0.428076825166168 0.970824980683143 0.812686501248206 -0.0586302390980163 -0.0612302210542186 0.575226725244725 0.984677974763036 0.428076825166168 0.970824980683143 -0.100385750033026 0.289933766053766 0.154103867443757 1 0.289933766053766 0.81043298966507 0.115649716757023 -0.985103628720374 1 -0.127152723533252 -0.127152723533252 0.289933766053766 0.289933766053766 0.647196113570461 -0.281552040471694 0.837398252146307 -0.0118857513192824 0.705827028731609 0.711613960386282 0.717532852949415 0.711613960386282 0.711613960386282 -0.835542339664329 -0.0665303515603602 0.647196113570461 -0.185177894286339 -0.0515382532210833 0.647196113570461 1 1 -0.0322224117663793 0.696585566266031 -0.0403714477968861 -0.0342404186738809 0.068199984889752 -0.0935339189371694 -0.11500042279645 -0.115287559671384 -0.115287559671384 -0.000964577886420457 -0.185177894286339 0.11500042279645 -0.278292033735616 -0.278292033735616 -0.0394012591039477 -0.148193089192151 0.0208652918795738 -0.0495321639762683 -0.0495321639762683 -0.0488003119152869 0.0303103397270404 -0.0810332361087982 -0.0776771959746718 -0.0776771959746718 -0.108123706136383 0.00111157210477423 0.0678102986098117 0.302531319365159 -0.0773692543808466 -0.0773692543808466 0.11636277690626 -0.0773692543808466 -0.0259492344685072 -0.108123706136383 -0.108123706136383 -0.108123706136383 -0.108123706136383 -0.108123706136383 0.257060042287154 0.159966431266953 0.367258716658589 0.251280026428597 -0.0876029314589382 -0.0333491573709359 -0.176186769237205 0.431667616252525 -0.17460212116434 -0.0343581639866453 0.0356970875715003 0.00111157210477423 0.00111157210477423 0.0311898063415794 -0.0665303515603602 0.00979171020646119 0.647196113570461 -0.053844807870564 0.647196113570461 0.647196113570461 0.287728381036354 0.407145647144024 0.837398252146307 -0.180810142669896 1 1 -0.115287559671384 0.289933766053766 -0.0779846359848108 -0.0911254545699706 0.984677974763036
-0.185546437035116 -0.127152723533252 -0.0975364886319852 -0.0953674152499675 -0.0953674152499675 0.159966431266953 -0.041863276417081 0.0343205030957391 0.566361905449042 0.647196113570461 0.747300486620296 0.747300486620296 0.0382974977320215 0.84049733212721 0.61200669306633 0.531240711879142 0.647196113570461 0.984677974763036 -0.00377975916697105 0.738102456305787 0.428076825166167 0.647196113570461 0.747300486620296 1 0.0305748290430659 0.747300486620296 0.61200669306633 1 0.747300486620296 -0.098259316107101 -0.0953674152499675 -0.126860478806833 -0.126860478806833 -0.098259316107101 -0.126860478806833 -0.0977956766637505 -0.126860478806833 -0.126860478806833 -0.126860478806833 -0.127152723533252 1 1 1 -0.0441060139546564 1 1 1 1 -0.0333491573709359 0.035501467463645 -0.0344434682530294 1 1 1 1 0.0134579848730295 0.226260096483571 0.426239969990861 0.428076825166168 -0.126860478806833 1 0.84049733212721 0.84049733212721 0.812686501248206 1 -0.0953674152499675 0.830145683883426 0.160414346364356 0.80256837232044 0.84049733212721 0.72358890270934 0.428076825166168 1 1 0.410732521557155 0.410732521557155 0.0200191370000121 -0.0953674152499675 0.0521510174553432 0.647196113570461 0.0506244324146278 0.00620700117677383 -0.0950057659821518 -0.0957290172424707 -0.0957290172424707 -0.093131575690303 -0.0276870212263369 0.0673081177260649 0.110464545258056 0.599959852128374 -0.185546437035116 0.264555731358381 -0.0259492344685072 0.812686501248206 1 1 1 -0.0511466768642319 -0.0612302210542186 -0.0281101268498265 -0.0304635114719271 0.939008623566277 -0.0511466768642319 -0.0751532615342572 0.00896567922809881 0.0475979420128473 0.0655370264553767 0.288827978623327 -0.0546959003713525 -0.0379384213333794 0.216555518298289 -0.0118857513192824 0.647196113570461 0.117069319221589 0.647196113570461 -0.0953560279556823 0.259319670129473 0.257394743083372 0.736134738597329 0.84735403056888 -0.0939360399644148 -0.0950057659821518 -0.0953674152499675 0.736134738597329 0.736134738597329 0.00620700117677383 0.736134738597329 0.736134738597329 0.736134738597329 0.0519933174149067 1 -0.0599323829349379 0.160861928937737 0.428076825166168 -0.0391475153123055 0.40893049398033 0.117069319221589 0.431363637398291 -0.132544223516346 -0.0972188818837209 -0.126860478806833 -0.282875042898509 -0.176186769237205 -0.17098136734022 0.0018479577446672 0.0025475755365594 -0.0415153816734479 -0.0533744318149864 0.155011551436008 -0.0048680731487769 -0.0899551847561765 1 0.647196113570461 -0.0816377279848636 0.970824980683143 0.569860577755669 0.40893049398033 -0.0300189727716643 1 -0.0310596717930887 -0.0268654624724438 0.109694511268674 0.288827978623327 0.647196113570461 0.640904488779975 0.259965891435472 0.0225045736124741 0.0164351183747044 0.212472101663579 -0.108696175617261 0.426239969990861 0.428076825166168 -0.0259492344685072 -0.0259492344685072 -0.00121220129224007 -0.0252443449720221 0.0528252379456193 -0.0230099210389941 -0.0773692543808466 -0.0773692543808466 -0.0773692543808466 -0.0773692543808466 -0.279588004129258 -0.0573235850627823 0.289933766053766 0.647196113570461 0.0678102986098117 -0.0935339189371694 0.339619478363107 0.00135227902729093 0.459354894976398 0.11636277690626 0.259319670129473 0.281674182753285 -0.0132108011880453 -0.0495321639762683 -0.0983719916192735 -0.0556663103639196 -0.0573235850627823 0.264555731358381 0.569860577755669 0.569860577755669 0.647196113570461 0.647196113570461 0.640904488779975 0.647196113570461 -0.0600444448292095 -0.0596914888757034 -0.0316457879988838 0.428076825166168 1 0.61200669306633 -0.0586302390980163 0.647196113570461 0.84049733212721 1 -0.0503569436420586 0.61200669306633 0.823100990203454 0.747300486620296 1 0.575226725244725 0.747300486620296 1 0.984677974763036 -0.0599323829349379 0.84735403056888 -0.0175234985998025 0.647196113570461 0.84049733212721 0.575226725244725 0.747300486620296 -0.0586302390980163 0.575226725244725 -0.0586302390980163 -0.0631656636266196 -0.0566878055045764 1 0.0308535899754893 0.647196113570461 0.647196113570461 1 -0.0782915828141233 0.647196113570461 1 0.021208251277813 0.84735403056888 1 1 0.747300486620296 1 0.812686501248206 -0.0586302390980163 1 0.647196113570461 0.747300486620296 -0.0586302390980163 1 0.985103628720375 1 0.61200669306633 0.428076825166168 -0.0355083697273083 0.647196113570461 1 -0.0599323829349379 -0.0631656636266196 0.955032975830092 -0.0586302390980163 0.575226725244725 1 1 1 0.984677974763036 0.575226725244725 0.38852524350302 1 1 0.747300486620296 0.985103628720375 -0.0344434682530294 0.575226725244725 -0.0310596717930887 1 0.575226725244725 1 0.61200669306633 0.837398252146307 -0.0612302210542186 1 0.575226725244725 0.428076825166168 0.575226725244725 0.0655370264553767 0.647196113570461 -0.0764423340656077 0.747300486620296 0.812686501248206 -0.0304635114719271 0.575226725244725 0.647196113570461 1 1 1 0.747300486620296 0.0305748290430659 1 0.647196113570461 1 -0.00671923852534964 1 0.985103628720375 -0.0441060139546564 0.428076825166168 0.747300486620296 0.428076825166168 0.970824980683143 0.747300486620296 0.84735403056888 0.747300486620296 0.575226725244725 0.575226725244725 -0.0327900474087319 0.428076825166168 0.970824980683143 0.812686501248206 -0.0586302390980163 -0.0612302210542186 0.575226725244725 0.984677974763036 0.428076825166168 0.970824980683143 -0.100385750033026 0.289933766053766 0.154103867443757 1 0.289933766053766 0.81043298966507 0.115649716757023 -0.985103628720374 1 -0.127152723533252 -0.127152723533252 0.289933766053766 0.289933766053766 0.647196113570461 -0.281552040471694 0.837398252146307 -0.0118857513192824 0.705827028731609 0.711613960386282 0.717532852949415 0.711613960386282 0.711613960386282 -0.835542339664329 -0.0665303515603602 0.647196113570461 -0.185177894286339 -0.0515382532210833 0.647196113570461 1 1 -0.0322224117663793 0.696585566266031 -0.0403714477968861 -0.0342404186738809 0.068199984889752 -0.0935339189371694 -0.11500042279645 -0.115287559671384 -0.115287559671384 -0.000964577886420457 -0.185177894286339 0.11500042279645 -0.278292033735616 -0.278292033735616 -0.0394012591039477 -0.148193089192151 0.0208652918795738 -0.0495321639762683 -0.0495321639762683 -0.0488003119152869 0.0303103397270404 -0.0810332361087982 -0.0776771959746718 -0.0776771959746718 -0.108123706136383 0.00111157210477423 0.0678102986098117 0.302531319365159 -0.0773692543808466 -0.0773692543808466 0.11636277690626 -0.0773692543808466 -0.0259492344685072 -0.108123706136383 -0.108123706136383 -0.108123706136383 -0.108123706136383 -0.108123706136383 0.257060042287154 0.159966431266953 0.367258716658589 0.251280026428597 -0.0876029314589382 -0.0333491573709359 -0.176186769237205 0.431667616252525 -0.17460212116434 -0.0343581639866453 0.0356970875715003 0.00111157210477423 0.00111157210477423 0.0311898063415794 -0.0665303515603602 0.00979171020646119 0.647196113570461 -0.053844807870564 0.647196113570461 0.647196113570461 0.287728381036354 0.407145647144024 0.837398252146307 -0.180810142669896 1 1 -0.115287559671384 0.289933766053766 -0.0779846359848108 -0.0911254545699706 0.984677974763036
-0.185546437035116 -0.127152723533252 -0.0975364886319852 -0.0953674152499675 -0.0953674152499675 0.159966431266953 -0.041863276417081 0.0343205030957391 0.566361905449042 0.647196113570461 0.747300486620296 0.747300486620296 0.0382974977320215 0.84049733212721 0.61200669306633 0.531240711879142 0.647196113570461 0.984677974763036 -0.00377975916697105 0.738102456305787 0.428076825166167 0.647196113570461 0.747300486620296 1 0.0305748290430659 0.747300486620296 0.61200669306633 1 0.747300486620296 -0.098259316107101 -0.0953674152499675 -0.126860478806833 -0.126860478806833 -0.098259316107101 -0.126860478806833 -0.0977956766637505 -0.126860478806833 -0.126860478806833 -0.126860478806833 -0.127152723533252 1 1 1 -0.0441060139546564 1 1 1 1 -0.0333491573709359 0.035501467463645 -0.0344434682530294 1 1 1 1 0.0134579848730295 0.226260096483571 0.426239969990861 0.428076825166168 -0.126860478806833 1 0.84049733212721 0.84049733212721 0.812686501248206 1 -0.0953674152499675 0.830145683883426 0.160414346364356 0.80256837232044 0.84049733212721 0.72358890270934 0.428076825166168 1 1 0.410732521557155 0.410732521557155 0.0200191370000121 -0.0953674152499675 0.0521510174553432 0.647196113570461 0.0506244324146278 0.00620700117677383 -0.0950057659821518 -0.0957290172424707 -0.0957290172424707 -0.093131575690303 -0.0276870212263369 0.0673081177260649 0.110464545258056 0.599959852128374 -0.185546437035116 0.264555731358381 -0.0259492344685072 0.812686501248206 1 1 1 -0.0511466768642319 -0.0612302210542186 -0.0281101268498265 -0.0304635114719271 0.939008623566277 -0.0511466768642319 -0.0751532615342572 0.00896567922809881 0.0475979420128473 0.0655370264553767 0.288827978623327 -0.0546959003713525 -0.0379384213333794 0.216555518298289 -0.0118857513192824 0.647196113570461 0.117069319221589 0.647196113570461 -0.0953560279556823 0.259319670129473 0.257394743083372 0.736134738597329 0.84735403056888 -0.0939360399644148 -0.0950057659821518 -0.0953674152499675 0.736134738597329 0.736134738597329 0.00620700117677383 0.736134738597329 0.736134738597329 0.736134738597329 0.0519933174149067 1 -0.0599323829349379 0.160861928937737 0.428076825166168 -0.0391475153123055 0.40893049398033 0.117069319221589 0.431363637398291 -0.132544223516346 -0.0972188818837209 -0.126860478806833 -0.282875042898509 -0.176186769237205 -0.17098136734022 0.0018479577446672 0.0025475755365594 -0.0415153816734479 -0.0533744318149864 0.155011551436008 -0.0048680731487769 -0.0899551847561765 1 0.647196113570461 -0.0816377279848636 0.970824980683143 0.569860577755669 0.40893049398033 -0.0300189727716643 1 -0.0310596717930887 -0.0268654624724438 0.109694511268674 0.288827978623327 0.647196113570461 0.640904488779975 0.259965891435472 0.0225045736124741 0.0164351183747044 0.212472101663579 -0.108696175617261 0.426239969990861 0.428076825166168 -0.0259492344685072 -0.0259492344685072 -0.00121220129224007 -0.0252443449720221 0.0528252379456193 -0.0230099210389941 -0.0773692543808466 -0.0773692543808466 -0.0773692543808466 -0.0773692543808466 -0.279588004129258 -0.0573235850627823 0.289933766053766 0.647196113570461 0.0678102986098117 -0.0935339189371694 0.339619478363107 0.00135227902729093 0.459354894976398 0.11636277690626 0.259319670129473 0.281674182753285 -0.0132108011880453 -0.0495321639762683 -0.0983719916192735 -0.0556663103639196 -0.0573235850627823 0.264555731358381 0.569860577755669 0.569860577755669 0.647196113570461 0.647196113570461 0.640904488779975 0.647196113570461 -0.0600444448292095 -0.0596914888757034 -0.0316457879988838 0.428076825166168 1 0.61200669306633 -0.0586302390980163 0.647196113570461 0.84049733212721 1 -0.0503569436420586 0.61200669306633 0.823100990203454 0.747300486620296 1 0.575226725244725 0.747300486620296 1 0.984677974763036 -0.0599323829349379 0.84735403056888 -0.0175234985998025 0.647196113570461 0.84049733212721 0.575226725244725 0.747300486620296 -0.0586302390980163 0.575226725244725 -0.0586302390980163 -0.0631656636266196 -0.0566878055045764 1 0.0308535899754893 0.647196113570461 0.647196113570461 1 -0.0782915828141233 0.647196113570461 1 0.021208251277813 0.84735403056888 1 1 0.747300486620296 1 0.812686501248206 -0.0586302390980163 1 0.647196113570461 0.747300486620296 -0.0586302390980163 1 0.985103628720375 1 0.61200669306633 0.428076825166168 -0.0355083697273083 0.647196113570461 1 -0.0599323829349379 -0.0631656636266196 0.955032975830092 -0.0586302390980163 0.575226725244725 1 1 1 0.984677974763036 0.575226725244725 0.38852524350302 1 1 0.747300486620296 0.985103628720375 -0.0344434682530294 0.575226725244725 -0.0310596717930887 1 0.575226725244725 1 0.61200669306633 0.837398252146307 -0.0612302210542186 1 0.575226725244725 0.428076825166168 0.575226725244725 0.0655370264553767 0.647196113570461 -0.0764423340656077 0.747300486620296 0.812686501248206 -0.0304635114719271 0.575226725244725 0.647196113570461 1 1 1 0.747300486620296 0.0305748290430659 1 0.647196113570461 1 -0.00671923852534964 1 0.985103628720375 -0.0441060139546564 0.428076825166168 0.747300486620296 0.428076825166168 0.970824980683143 0.747300486620296 0.84735403056888 0.747300486620296 0.575226725244725 0.575226725244725 -0.0327900474087319 0.428076825166168 0.970824980683143 0.812686501248206 -0.0586302390980163 -0.0612302210542186 0.575226725244725 0.984677974763036 0.428076825166168 0.970824980683143 -0.100385750033026 0.289933766053766 0.154103867443757 1 0.289933766053766 0.81043298966507 0.115649716757023 -0.985103628720374 1 -0.127152723533252 -0.127152723533252 0.289933766053766 0.289933766053766 0.647196113570461 -0.281552040471694 0.837398252146307 -0.0118857513192824 0.705827028731609 0.711613960386282 0.717532852949415 0.711613960386282 0.711613960386282 -0.835542339664329 -0.0665303515603602 0.647196113570461 -0.185177894286339 -0.0515382532210833 0.647196113570461 1 1 -0.0322224117663793 0.696585566266031 -0.0403714477968861 -0.0342404186738809 0.068199984889752 -0.0935339189371694 -0.11500042279645 -0.115287559671384 -0.115287559671384 -0.000964577886420457 -0.185177894286339 0.11500042279645 -0.278292033735616 -0.278292033735616 -0.0394012591039477 -0.148193089192151 0.0208652918795738 -0.0495321639762683 -0.0495321639762683 -0.0488003119152869 0.0303103397270404 -0.0810332361087982 -0.0776771959746718 -0.0776771959746718 -0.108123706136383 0.00111157210477423 0.0678102986098117 0.302531319365159 -0.0773692543808466 -0.0773692543808466 0.11636277690626 -0.0773692543808466 -0.0259492344685072 -0.108123706136383 -0.108123706136383 -0.108123706136383 -0.108123706136383 -0.108123706136383 0.257060042287154 0.159966431266953 0.367258716658589 0.251280026428597 -0.0876029314589382 -0.0333491573709359 -0.176186769237205 0.431667616252525 -0.17460212116434 -0.0343581639866453 0.0356970875715003 0.00111157210477423 0.00111157210477423 0.0311898063415794 -0.0665303515603602 0.00979171020646119 0.647196113570461 -0.053844807870564 0.647196113570461 0.647196113570461 0.287728381036354 0.407145647144024 0.837398252146307 -0.180810142669896 1 1 -0.115287559671384 0.289933766053766 -0.0779846359848108 -0.0911254545699706 0.984677974763036
-0.135902739862679 0.244796019515733 -0.142177004485762 -0.140398705561664 -0.140398705561664 0.147847071053633 0.0159171337049431 -0.0240677958667212 -0.0212273895137477 -0.0432923090351204 -0.0376790221400216 -0.0376790221400216 -0.0233778654075617 -0.0372189971707845 -0.0251694535324313 -0.0266619758225709 -0.0432923090351204 -0.0328381807400666 -0.0226684034253979 -0.0381344371977491 0.42309225523664 -0.0432923090351204 -0.0376790221400216 -0.0333491573709359 -0.0247398329716168 -0.0376790221400216 -0.0251694535324313 -0.0333491573709359 -0.0376790221400216 -0.142772504192225 -0.140398705561664 0.245420630492775 0.245420630492775 -0.142772504192225 0.245420630492775 -0.0932377681100431 0.245420630492775 0.245420630492775 0.245420630492775 0.244796019515733 -0.0333491573709359 -0.0333491573709359 -0.0333491573709359 0.756113608571013 -0.0333491573709359 -0.0333491573709359 -0.0333491573709359 -0.0333491573709359 1 -0.00529619086118525 -0.0328381807400666 -0.0333491573709359 -0.0333491573709359 -0.0333491573709359 -0.0333491573709359 -0.0111259044218257 0.213690499285359 0.421312097171061 0.42309225523664 0.245420630492775 -0.0333491573709359 -0.0372189971707845 -0.0372189971707845 -0.0372189971707845 -0.0333491573709359 -0.140398705561664 -0.0376790221400216 0.148313199944115 -0.0376790221400216 -0.0372189971707845 -0.0460885417756786 0.42309225523664 -0.0333491573709359 -0.0333491573709359 0.42309225523664 0.42309225523664 0.0851563482812836 -0.140398705561664 0.0034740014972205 -0.0432923090351204 0.00212301261893621 0.116992811471652 -0.140103491658735 -0.140694249331207 -0.140694249331207 -0.145168716832119 0.0921672814066532 0.120947963231433 -0.21542894301907 -0.027057148120559 -0.135902739862679 0.249173175740241 -0.00761965610331742 -0.0372189971707845 -0.0333491573709359 -0.0333491573709359 -0.0333491573709359 0.0760807308233662 0.513216722030338 -0.0168540396468988 -0.0232278136499049 -0.0333491573709359 0.0760807308233662 -0.0902067864245237 -0.0232278136499049 -0.000560782703825848 0.0308535899754893 -0.0899303820943358 0.548988969733354 -0.0476302810656663 -0.106906348871185 -0.0387763305388074 -0.0432923090351204 -0.211484752441574 -0.0432923090351204 -0.142474580529481 0.24443988710598 0.209676397609534 -0.0453030615488677 -0.0381344371977491 -0.145771427277443 -0.140103491658735 -0.140398705561664 -0.0453030615488677 -0.0453030615488677 0.116992811471652 -0.0453030615488677 -0.0453030615488677 -0.0453030615488677 0.10976034034031 -0.0333491573709359 0.516106950721075 0.148778409315419 0.42309225523664 0.0390634908636323 0.421312097171061 -0.211484752441574 0.40922460000441 -0.140990125484133 -0.0926878556825988 0.245420630492775 -0.201954227321839 -0.126242965156776 -0.124519515029012 0.017890418299731 0.018652110778082 0.0226290096086214 -0.0575812585808144 0.14264973347002 0.00475158089719324 -0.0857626936355281 -0.0333491573709359 -0.0432923090351204 -0.0778328839326384 -0.0343513589313179 -0.0453030615488677 0.421312097171061 -0.029612090994318 -0.0333491573709359 -0.0251694535324313 -0.0376790221400216 -0.215873359147308 -0.0899303820943358 -0.0432923090351204 -0.0437001432591715 0.245067447346378 -0.0133627885738387 -0.022023519253045 -0.108272836628483 0.289652230795701 0.421402012031875 0.42309225523664 -0.0247398329716168 -0.0247398329716168 -0.0385854084713147 -0.0240677958667212 0.0195498199214952 -0.0219375104836239 -0.0737633486970105 -0.0737633486970105 -0.0737633486970105 -0.0737633486970105 -0.199959596594533 0.522013585003442 -0.089653817218881 -0.0432923090351204 -0.251232978700751 -0.145469885265313 -0.0937872230758909 0.0225050435036058 0.398142975587296 -0.211918152423452 0.24443988710598 -0.105813898881863 0.0230782374113808 0.0771115006773759 -0.0937872230758909 0.090041406862513 0.522013585003442 0.249173175740241 -0.0453030615488677 -0.0453030615488677 -0.0432923090351204 -0.0432923090351204 -0.0437001432591715 -0.0432923090351204 0.534309693438094 0.495223880948528 -0.027057148120559 0.42309225523664 -0.0333491573709359 -0.0251694535324313 0.519038885992983 -0.0432923090351204 -0.0372189971707845 -0.0333491573709359 0.638474847885225 -0.0251694535324313 -0.0367541861644525 -0.0376790221400216 -0.0333491573709359 -0.0449064367669012 -0.0376790221400216 -0.0333491573709359 -0.0328381807400666 0.516106950721075 -0.0381344371977491 0.0188340722005017 -0.0432923090351204 -0.0372189971707845 -0.0449064367669012 -0.0376790221400216 0.519038885992983 -0.0449064367669012 0.519038885992983 0.507557335372362 0.479017690910061 -0.0333491573709359 0.0387114984429812 -0.0432923090351204 -0.0432923090351204 -0.0333491573709359 -0.0746426906834536 -0.0432923090351204 -0.0333491573709359 -0.00948871184531659 -0.0381344371977491 -0.0333491573709359 -0.0333491573709359 -0.0376790221400216 -0.0333491573709359 -0.0372189971707845 0.519038885992983 -0.0333491573709359 -0.0432923090351204 -0.0376790221400216 0.519038885992983 -0.0333491573709359 -0.0338534509453142 -0.0333491573709359 -0.0251694535324313 0.42309225523664 -0.0338534509453142 -0.0432923090351204 -0.0333491573709359 0.516106950721075 0.507557335372362 -0.0338534509453142 0.519038885992983 -0.0449064367669012 -0.0333491573709359 -0.0333491573709359 -0.0333491573709359 -0.0328381807400666 -0.0449064367669012 0.38473801899352 -0.0333491573709359 -0.0333491573709359 -0.0376790221400216 -0.0338534509453142 -0.0328381807400666 -0.0449064367669012 -0.0251694535324313 -0.0333491573709359 -0.0449064367669012 -0.0333491573709359 -0.0251694535324313 -0.0385854084713147 0.513216722030338 -0.0333491573709359 -0.0449064367669012 0.42309225523664 -0.0449064367669012 0.0308535899754893 -0.0432923090351204 -0.072879628839883 -0.0376790221400216 -0.0372189971707845 -0.0232278136499049 -0.0449064367669012 -0.0432923090351204 -0.0333491573709359 -0.0333491573709359 -0.0333491573709359 -0.0376790221400216 -0.0247398329716168 -0.0333491573709359 -0.0432923090351204 -0.0333491573709359 -0.0233778654075617 -0.0333491573709359 -0.0338534509453142 -0.0420503895637617 0.42309225523664 -0.0376790221400216 0.42309225523664 -0.0343513589313179 -0.0376790221400216 -0.0381344371977491 -0.0376790221400216 -0.0449064367669012 -0.0449064367669012 0.983234659995031 0.42309225523664 -0.0343513589313179 -0.0372189971707845 0.53971512049637 0.513216722030338 -0.0449064367669012 -0.0328381807400666 0.42309225523664 -0.0343513589313179 -0.0957071273744892 -0.089653817218881 0.141688892953156 -0.0333491573709359 -0.089653817218881 -0.0385854084713147 -0.212352745126874 0.0338534509453144 -0.0333491573709359 0.244796019515733 0.244796019515733 -0.089653817218881 -0.089653817218881 -0.0432923090351204 -0.200582454771912 -0.0385854084713147 -0.0387763305388074 -0.0472483427432142 -0.0468641134483005 -0.0464775337238643 -0.0468641134483005 -0.0468641134483005 0.0399131866666794 0.481447381668526 -0.0432923090351204 -0.135431772310894 -0.0491362386002601 -0.0432923090351204 -0.0333491573709359 -0.0333491573709359 -0.0288951852668833 -0.0432923090351204 0.0359138928938288 -0.0047740126193052 0.121226587470897 -0.145469885265313 0.224561404183111 0.223820197345289 0.223820197345289 -0.0306873819946452 -0.135431772310894 -0.224561404183112 -0.198625492093841 -0.198625492093841 0.0142484348889495 0.170991100043317 -0.0151588543269232 0.0771115006773759 0.0771115006773759 0.078688847811631 -0.0878553244582232 -0.0772565652722658 -0.074056938228736 -0.074056938228736 0.291290079667903 -0.0646875331140583 -0.251232978700751 -0.0865998123527269 -0.0737633486970105 -0.0737633486970105 -0.211918152423452 -0.0737633486970105 -0.0247398329716168 0.291290079667903 0.291290079667903 0.291290079667903 0.291290079667903 0.291290079667903 0.258088868802187 0.147847071053633 -0.0832386001551156 0.252113846177499 -0.0835200704956731 -0.0317948717948703 0.151740441512829 0.339252717760076 0.149130440289012 0.0379165066076071 -0.0671653978123458 -0.0646875331140583 -0.0646875331140583 -0.0864315873731937 -0.0634296085745455 -0.0615163532346984 -0.0432923090351204 -0.0513352929437465 -0.0432923090351204 -0.0432923090351204 -0.0902067864245237 0.41954933815935 -0.0385854084713147 0.149193400236364 -0.0333491573709359 -0.0333491573709359 0.223820197345289 -0.089653817218881 -0.0743500495538062 -0.0868784213368636 -0.0328381807400666
-0.0361999658003368 0.0229191495470462 0.117212149541143 0.0928661889107424 0.0928661889107424 0.000266636135214648 0.189478962284511 -0.0256260805828265 -0.0275131552730017 0.00169134943112548 -0.0133017731527567 -0.0133017731527567 -0.0248914801382728 0.0208068603979326 -0.0315293446167016 -0.0283882223661071 0.00169134943112548 0.0133617447014823 -0.0241360835898738 -0.014079386970569 0.00232005647212556 0.00169134943112548 -0.0133017731527567 0.035501467463645 -0.0263416291565343 -0.0133017731527567 -0.0315293446167016 0.035501467463645 -0.0133017731527567 0.115819479607968 0.0928661889107424 0.0237834861453431 0.0237834861453431 0.115819479607968 0.0237834861453431 0.0367199878004474 0.0237834861453431 0.0237834861453431 0.0237834861453431 0.0229191495470462 0.035501467463645 0.035501467463645 0.035501467463645 -0.0447729687199994 0.035501467463645 0.035501467463645 0.035501467463645 0.035501467463645 -0.00529619086118525 0.999999999999999 -0.0349643095902185 0.035501467463645 0.035501467463645 0.035501467463645 0.035501467463645 -0.0376165123337252 0.021842117780644 0.0014598219700508 0.00232005647212556 0.0237834861453431 0.035501467463645 0.0208068603979326 0.0208068603979326 0.0208068603979326 0.035501467463645 0.0928661889107424 0.0192057695909096 0.000984435754436752 0.000130127757375769 0.0208068603979326 -0.0058551645796813 0.00232005647212556 0.035501467463645 0.035501467463645 0.00232005647212556 0.00232005647212556 -0.035324708929821 0.0928661889107424 -0.0668612326495416 0.00169134943112548 -0.067199286078578 0.0552858911226086 0.0935546176813048 0.0921778352791389 0.0921778352791389 0.100437205956524 0.104234772000354 0.050837406914558 0.0817080561806216 -0.0321243238541214 -0.0361999658003368 -0.045199866272676 -0.0263416291565343 0.0208068603979326 0.035501467463645 0.035501467463645 0.035501467463645 0.027109175890639 -0.014571644869502 0.594864869282185 -0.0309241693805364 0.011841547476398 0.00310713010779826 -0.0315264431137622 -0.029569220261936 -0.0678725874419073 -0.0118420939171542 -0.0340396675114411 -0.0099390842492445 -0.0407324235418611 -0.0493441866877414 -0.0721658664288974 0.00169134943112548 0.057299433508778 0.00169134943112548 0.11651593706188 -0.0250320166977862 -0.0273846617871281 -0.00380376022715087 0.0176480894654632 0.0988740293456645 0.0935546176813048 0.0928661889107424 -0.00380376022715087 -0.00380376022715087 0.0552858911226086 -0.00380376022715087 -0.00380376022715087 -0.00380376022715087 0.0499754557056339 0.035501467463645 -0.0136675297756068 0.00170213287396188 0.00232005647212556 0.172180036198008 0.0014598219700508 0.057299433508778 -0.00542522144650869 0.0804635972199221 0.0526359284971955 0.0237834861453431 0.0154299944890863 -0.0122824514320392 -0.0256675343132159 -0.148546968688603 -0.148233678632582 -0.0443253212327527 -0.0132417417712873 0.0147543301150937 0.0423386901925613 -0.0610201839201348 0.035501467463645 0.00169134943112548 -0.0294649338292211 0.0314689678175416 -0.0255075932515238 0.0014598219700508 -0.0315293446167016 0.035501467463645 -0.0315293446167016 0.0294134674992666 0.0810691503265682 -0.0340396675114411 0.00169134943112548 0.000547218373090526 -0.0242434698644226 0.0251766590814761 -0.103652443814257 -0.0525704805133771 -0.0412839644589571 0.0014598219700508 0.00232005647212556 -0.0263416291565343 -0.0263416291565343 -0.00376193871962924 -0.0256260805828265 -0.0573058013172281 -0.0233578685207803 -0.03935392849808 -0.03935392849808 -0.03935392849808 -0.03935392849808 0.0194674368647735 -0.0118261338579301 -0.0333919673617284 0.00169134943112548 0.0470277031804663 0.0996561733570484 -0.00215260866761967 0.118781410014356 -0.00479688270852073 0.0566980915527513 -0.0120877868143493 0.0194338949882133 0.217960380232855 0.114118963562518 0.0348913268574357 0.116448008513492 -0.0118261338579301 -0.045199866272676 -0.0255075932515238 -0.0255075932515238 0.00169134943112548 0.00169134943112548 0.000547218373090526 0.00169134943112548 -0.0117690976806034 -0.0321788607201193 -0.0321243238541214 0.00232005647212556 0.035501467463645 -0.0315293446167016 -0.0127524296636617 0.00169134943112548 0.0208068603979326 0.035501467463645 -0.0106661502592576 -0.0315293446167016 0.0224536733215601 -0.0133017731527567 0.035501467463645 -0.0249087819846515 -0.0133017731527567 0.035501467463645 0.0133617447014823 -0.0136675297756068 0.0176480894654632 -0.0452171111952948 0.00169134943112548 0.0208068603979326 -0.0249087819846515 -0.0133017731527567 -0.0127524296636617 -0.0249087819846515 -0.0127524296636617 -0.0163477364741375 -0.0254127428879013 0.035501467463645 -0.00529619086118525 0.00169134943112548 0.00169134943112548 0.035501467463645 -0.0064307910778708 0.00169134943112548 0.035501467463645 0.0253089752276436 0.0176480894654632 0.035501467463645 0.035501467463645 -0.0133017731527567 0.035501467463645 0.0208068603979326 -0.0127524296636617 0.035501467463645 0.00169134943112548 -0.0133017731527567 -0.0127524296636617 0.035501467463645 0.0334509037797904 0.035501467463645 -0.0315293446167016 0.00232005647212556 -0.0360453141091703 0.00169134943112548 0.035501467463645 -0.0136675297756068 -0.0163477364741375 0.0334509037797904 -0.0127524296636617 -0.0249087819846515 0.035501467463645 0.035501467463645 0.035501467463645 0.0133617447014823 -0.0249087819846515 -0.0167088973118853 0.035501467463645 0.035501467463645 -0.0133017731527567 0.0334509037797904 -0.0349643095902185 -0.0249087819846515 -0.0315293446167016 0.035501467463645 -0.0249087819846515 0.035501467463645 -0.0315293446167016 0.0161316786186926 -0.014571644869502 0.035501467463645 -0.0249087819846515 0.00232005647212556 -0.0249087819846515 -0.0118420939171542 0.00169134943112548 -0.0397460251476565 -0.0133017731527567 0.0208068603979326 -0.0309241693805364 -0.0249087819846515 0.00169134943112548 0.035501467463645 0.035501467463645 0.035501467463645 -0.0133017731527567 -0.0263416291565343 0.035501467463645 0.00169134943112548 0.035501467463645 -0.0248914801382728 0.035501467463645 0.0334509037797904 -0.0447729687199994 0.00232005647212556 -0.0133017731527567 0.00232005647212556 0.042329735537342 -0.0133017731527567 0.0176480894654632 -0.0133017731527567 -0.0249087819846515 -0.0249087819846515 -0.00299320432064903 0.00232005647212556 0.0314689678175416 0.0208068603979326 -0.0127524296636617 -0.014571644869502 -0.0249087819846515 0.0133617447014823 0.00232005647212556 0.0314689678175416 0.056538533017409 -0.0333919673617284 0.0131327657000462 0.035501467463645 -0.0333919673617284 0.0161316786186926 0.0560956186691084 -0.0334509037797988 0.035501467463645 0.0229191495470462 0.0229191495470462 -0.0333919673617284 -0.0333919673617284 0.00169134943112548 0.0170511363609917 0.0161316786186926 -0.0721658664288974 0.00504762484270789 0.00595621808039223 -0.00685238268828349 0.00595621808039223 0.00595621808039223 -0.011810864957028 0.00210235607313651 0.00169134943112548 -0.0352966368559835 -0.0465647438574738 0.00169134943112548 0.035501467463645 0.035501467463645 -0.0327096671121178 0.0201528581833689 0.210189042684851 0.0834354091350099 0.0514520909899176 0.0996561733570484 -0.0385149862680942 -0.0392780300566991 -0.0392780300566991 -0.00299320432064903 -0.0352966368559835 0.0385149862680921 0.0210679008186508 0.0210679008186508 -0.0511184226450089 0.0144626155941019 0.0460952970556169 0.114118963562518 0.114118963562518 0.114409904561908 -0.10336118140296 -0.0278088007492407 -0.0400222448319257 -0.0400222448319257 -0.0398957108547983 -0.0688757684943229 0.0470277031804663 -0.0422392458775083 -0.03935392849808 -0.03935392849808 0.0566980915527513 -0.03935392849808 -0.0263416291565343 -0.0398957108547983 -0.0398957108547983 -0.0398957108547983 -0.0398957108547983 -0.0398957108547983 -0.0291823606739802 0.000266636135214648 0.00513368926627064 -0.0355387842443082 -0.0224482361462679 -0.0338534509453142 0.0126432436897567 -0.000951302284586562 -0.01292411414009 0.222888930802619 -0.0715140641148788 -0.0688757684943229 -0.0688757684943229 -0.103069848809386 -0.0675363988322536 -0.0654992685613357 0.00169134943112548 -0.031621352535149 0.00169134943112548 0.00169134943112548 -0.034683779833847 0.000605997006008203 0.0161316786186926 0.0252507550026762 0.035501467463645 0.035501467463645 -0.0392780300566991 -0.0333919673617284 -0.00542522144650869 -0.0438547728108863 0.0133617447014823
[truncated: 3,025,240 more chars]
