# Supplementary material for: Precision medicine for atherosclerotic cardiovascular disease: Integrative genomics maps risk loci and AI‐predicted functional consequences
Source: Clin Transl Med. 2026 Jul 10;16(7):e70732. doi: 10.1002/ctm2.70732 (PMC13351343; doi:10.1002/ctm2.70732)
Supplement: Supplementary file 6 — Supporting Information [file CTM2-16-e70732-s005.zip › COL4A1/FINEMAP/data.snp]

index rsid chromosome position allele1 allele2 maf beta se z prob log10bf mean sd mean_incl sd_incl
168 rs6492238 13 110710117 T C 0.229622 -0.000742476 0.000568216 -1.30668 1 12.4351 -0.000137578 6.14038e-05 -0.000137578 6.14038e-05
105 rs16975256 13 110712339 T C 0.0258449 0.000438712 0.0014827 0.295887 1 12.4351 9.04814e-05 0.000129157 9.04814e-05 0.000129157
103 rs151099392 13 110712602 T C 0.0695825 -0.00169105 0.00106862 -1.58246 1 12.4351 -0.000177581 7.42664e-05 -0.000177581 7.42664e-05
177 rs72652040 13 110722652 G A 0.083499 -0.0151754 0.00263506 -5.75904 1 12.4351 -0.000427792 6.85999e-05 -0.000427792 6.85999e-05
366 rs915412 13 110709050 C T 0.203777 0.000174536 0.000611058 0.285629 1 12.4351 -1.69171e-05 6.19526e-05 -1.69171e-05 6.19526e-05
81 rs12586118 13 110720976 C A 0.111332 0.000355286 0.000708014 0.501806 2.58177e-247 -244.153 4.68467e-249 9.22246e-126 0.0181452 0.000438994
194 rs7334266 13 110629518 C G 0.260437 -0.000170595 0.000554752 -0.307517 6.16577e-257 -253.775 -2.19255e-260 2.81278e-132 -0.0003556 4.31916e-05
333 rs7981784 13 110653379 C A 0.223658 -0.000418825 0.000562078 -0.745137 1.26991e-258 -255.461 -4.46094e-262 3.99142e-133 -0.000351279 4.53405e-05
36 rs11618031 13 110652750 T C 0.214712 -0.000702463 0.000590741 -1.18912 1.19003e-260 -257.489 -3.87886e-264 3.5906e-134 -0.000325947 4.57788e-05
239 rs75516728 13 110721947 C T 0.0308151 0.00555888 0.00656517 0.846723 1.0313e-260 -257.551 7.9715e-264 7.9271e-134 0.000772959 0.000108871
197 rs7335127 13 110635202 T C 0.2167 -0.000715124 0.000592677 -1.2066 2.96358e-261 -258.093 -9.35374e-265 1.73605e-134 -0.000315623 4.55962e-05
77 rs12583752 13 110708574 C A 0.168986 -0.000258452 0.000685065 -0.377266 1.72905e-262 -259.327 7.57974e-266 5.83318e-135 0.000438376 6.7947e-05
147 rs4773117 13 110718803 C T 0.0516899 -0.000443926 0.00114019 -0.389343 1.55701e-262 -259.373 1.32004e-265 1.07067e-134 0.000847803 0.000132184
144 rs4773112 13 110682916 G A 0.455268 -0.000887775 0.000499342 -1.77789 4.17707e-263 -259.944 -9.88758e-267 1.54917e-135 -0.000236711 3.77148e-05
140 rs4771656 13 110640814 C T 0.212724 -0.000640205 0.000588804 -1.0873 2.52055e-263 -260.163 -7.15185e-267 1.44296e-135 -0.000283742 4.57967e-05
15 rs112552193 13 110597723 C A 0.026839 0.00289082 0.00631183 0.458 8.23326e-264 -260.649 -5.7887e-267 2.04514e-135 -0.000703087 0.000116968
294 rs78131942 13 110720522 G A 0.0337972 -0.000952508 0.00157921 -0.603154 4.695e-264 -260.893 2.89551e-267 1.35526e-135 0.000616721 0.000104222
107 rs16975288 13 110722876 C T 0.0337972 -0.000954032 0.00157924 -0.604108 4.66818e-264 -260.896 2.87849e-267 1.35116e-135 0.00061662 0.000104222
11 rs111924867 13 110595691 C A 0.0427435 0.00118966 0.00562613 0.211453 3.09381e-264 -261.074 -1.68328e-267 9.70889e-136 -0.000544078 9.30593e-05
220 rs74754074 13 110600302 C T 0.0427435 0.00131092 0.00562541 0.233036 2.7226e-264 -261.13 -1.47576e-267 9.07468e-136 -0.00054204 9.30593e-05
106 rs16975259 13 110714357 G A 0.11332 0.000107498 0.000699586 0.15366 1.54258e-264 -261.377 1.48716e-267 1.21677e-135 0.000964073 0.000174171
93 rs138447227 13 110634733 C T 0.0188867 0.00491708 0.00835138 0.588775 7.3834e-265 -261.697 5.6794e-268 6.71424e-136 0.000769211 0.000137426
16 rs112563030 13 110612363 G A 0.0218688 0.00371354 0.00186636 1.98973 5.16678e-265 -261.852 -3.71334e-268 5.24977e-136 -0.000718694 0.000129957
395 rs9559683 13 110614688 C A 0.0188867 0.0017609 0.00157489 1.11811 3.10419e-265 -262.073 2.32959e-268 4.25131e-136 0.000750467 0.000137965
143 rs4773111 13 110676994 A G 0.470179 -0.000894634 0.000505333 -1.77038 1.87963e-265 -262.291 -3.76967e-269 8.84571e-137 -0.000200554 3.7507e-05
406 rs9559709 13 110670591 C T 0.0308151 -0.000708351 0.00140859 -0.502878 1.77998e-265 -262.314 -1.0442e-268 2.51811e-136 -0.000586633 0.000109978
9 rs111859823 13 110660190 G A 0.0248509 0.00345164 0.0017958 1.92206 1.08492e-265 -262.529 -6.94344e-269 2.14607e-136 -0.000639998 0.000122128
120 rs34763349 13 110656106 T A 0.0437376 3.51762e-05 0.00561686 0.00626261 6.49417e-266 -262.752 -3.06595e-269 1.22563e-136 -0.000472108 9.17783e-05
296 rs78190376 13 110579732 G C 0.143141 -0.000799178 0.000724256 -1.10345 4.4551e-266 -262.916 -1.20503e-269 5.81908e-137 -0.000270484 5.33376e-05
372 rs9515131 13 110649897 T G 0.0298211 -0.00258452 0.00178878 -1.44485 3.70838e-266 -262.996 2.06256e-269 1.09199e-136 0.000556188 0.000110494
204 rs73615281 13 110624743 T C 0.055666 0.00215664 0.00484411 0.445209 2.28956e-266 -263.205 -9.26129e-270 6.24492e-137 -0.000404501 8.19325e-05
417 rs9583444 13 110599453 A G 0.055666 0.00262896 0.00481099 0.546449 1.3874e-266 -263.423 -5.49549e-270 4.76435e-137 -0.000396101 8.19325e-05
261 rs76500907 13 110589387 G A 0.026839 0.00271925 0.00156898 1.73313 7.76032e-267 -263.675 -4.27661e-270 4.96282e-137 -0.000551087 0.000116968
27 rs113660805 13 110608372 G T 0.026839 0.00279415 0.00157443 1.7747 6.3618e-267 -263.761 -3.47438e-270 4.45478e-137 -0.000546131 0.000116968
218 rs74686791 13 110623498 C A 0.026839 0.00284352 0.00158379 1.7954 5.76648e-267 -263.804 -3.13503e-270 4.22291e-137 -0.000543664 0.000116968
287 rs77823495 13 110623067 G A 0.026839 0.00284452 0.00158397 1.79582 5.755e-267 -263.805 -3.1285e-270 4.21833e-137 -0.000543614 0.000116968
219 rs74716813 13 110634339 T C 0.0407555 0.00216749 0.00143627 1.50911 5.54871e-267 -263.821 -2.45131e-270 3.36634e-137 -0.00044178 9.51986e-05
212 rs74356282 13 110617554 A G 0.026839 0.00286707 0.0015871 1.80648 5.47186e-267 -263.827 -2.96762e-270 4.10406e-137 -0.000542343 0.000116968
90 rs1333986 13 110582003 G A 0.027833 0.0026412 0.0015491 1.70499 4.74664e-267 -263.888 -2.50974e-270 3.72767e-137 -0.000528741 0.00011479
394 rs9559681 13 110606500 C T 0.146123 0.00686186 0.0027504 2.49486 3.28165e-267 -264.049 7.82125e-271 1.3982e-137 0.000238333 5.26263e-05
181 rs72670125 13 110608025 G A 0.146123 0.00685843 0.00275035 2.49366 3.26378e-267 -264.051 7.77659e-271 1.39403e-137 0.00023827 5.26263e-05
182 rs72670128 13 110616000 C A 0.146123 0.00684319 0.00275006 2.48838 3.18662e-267 -264.062 7.58389e-271 1.37592e-137 0.000237991 5.26263e-05
44 rs117018753 13 110581806 C T 0.0526839 -0.00135287 0.00431121 -0.313802 2.64029e-267 -264.143 9.90219e-271 1.97455e-137 0.000375042 8.37313e-05
215 rs74517256 13 110638471 A G 0.0417495 0.0022783 0.00136946 1.66364 2.32869e-267 -264.198 -9.75782e-271 2.07251e-137 -0.000419025 9.41752e-05
230 rs75246465 13 110638710 C G 0.0417495 0.00227917 0.0013696 1.66411 2.32375e-267 -264.199 -9.73604e-271 2.0701e-137 -0.00041898 9.41752e-05
14 rs112296580 13 110637926 G C 0.0417495 0.00228095 0.00136977 1.66521 2.31223e-267 -264.201 -9.68534e-271 2.06446e-137 -0.000418875 9.41752e-05
63 rs12428472 13 110636706 A G 0.0417495 0.00228114 0.00136966 1.66548 2.30941e-267 -264.201 -9.67296e-271 2.06309e-137 -0.000418849 9.41752e-05
62 rs12428468 13 110636631 A G 0.0417495 0.0022813 0.00136968 1.66557 2.30852e-267 -264.202 -9.66904e-271 2.06265e-137 -0.000418841 9.41752e-05
318 rs79117294 13 110582457 G A 0.0427435 0.00219104 0.00136994 1.59937 2.21273e-267 -264.22 -9.13868e-271 1.99147e-137 -0.000413004 9.30593e-05
315 rs78989240 13 110586235 A T 0.0427435 0.00222028 0.00137118 1.61924 2.02368e-267 -264.259 -8.31991e-271 1.89626e-137 -0.000411127 9.30593e-05
297 rs78213779 13 110587759 T C 0.0427435 0.00225158 0.00137536 1.63709 1.86842e-267 -264.293 -7.65011e-271 1.81496e-137 -0.000409443 9.30593e-05
207 rs73617001 13 110662426 C A 0.0934394 0.00136934 0.000903964 1.51482 1.66144e-267 -264.344 4.6595e-271 1.17261e-137 0.000280449 6.41015e-05
320 rs79200751 13 110592560 A G 0.0427435 0.00229806 0.00137871 1.66682 1.63686e-267 -264.351 -6.65604e-271 1.6877e-137 -0.000406634 9.30593e-05
305 rs78570879 13 110624029 C G 0.0427435 0.00233148 0.00138403 1.68456 1.51327e-267 -264.385 -6.12813e-271 1.61638e-137 -0.000404959 9.30593e-05
23 rs113293725 13 110604175 G A 0.0427435 0.00232943 0.0013809 1.68689 1.49781e-267 -264.389 -6.06222e-271 1.60727e-137 -0.000404739 9.30593e-05
223 rs74933693 13 110597520 C T 0.0427435 0.00233375 0.00138235 1.68826 1.48879e-267 -264.392 -6.02381e-271 1.60194e-137 -0.00040461 9.30593e-05
29 rs113937309 13 110607200 C T 0.0427435 0.00234037 0.00138203 1.69343 1.45522e-267 -264.402 -5.88088e-271 1.58196e-137 -0.000404122 9.30593e-05
26 rs113549776 13 110622108 G A 0.0427435 0.00234735 0.00138466 1.69525 1.44358e-267 -264.405 -5.83134e-271 1.57499e-137 -0.00040395 9.30593e-05
70 rs12429915 13 110631086 T G 0.0417495 0.00247354 0.001396 1.77188 1.43662e-267 -264.408 -5.87107e-271 1.58958e-137 -0.000408674 9.41752e-05
12 rs111950804 13 110609347 A C 0.0427435 0.0023448 0.00138217 1.69647 1.43586e-267 -264.408 -5.7985e-271 1.57034e-137 -0.000403835 9.30593e-05
232 rs75268262 13 110621468 A T 0.0427435 0.00236073 0.00138802 1.70079 1.4088e-267 -264.416 -5.68345e-271 1.55398e-137 -0.000403426 9.30593e-05
256 rs76195710 13 110614229 G A 0.0427435 0.0023509 0.00138161 1.70156 1.40402e-267 -264.417 -5.66317e-271 1.55108e-137 -0.000403353 9.30593e-05
250 rs75914460 13 110621807 G A 0.0427435 0.00238691 0.00138662 1.72139 1.28703e-267 -264.455 -5.16718e-271 1.47851e-137 -0.000401481 9.30593e-05
279 rs77262559 13 110616403 A G 0.0427435 0.00239453 0.00138856 1.72447 1.26981e-267 -264.461 -5.09436e-271 1.46757e-137 -0.00040119 9.30593e-05
20 rs112833631 13 110614217 C A 0.0437376 0.00224396 0.00135388 1.65743 1.23475e-267 -264.473 -4.88938e-271 1.42849e-137 -0.000395981 9.19866e-05
69 rs12429912 13 110631039 T C 0.0427435 0.00246613 0.00139519 1.76759 1.05251e-267 -264.543 -4.17969e-271 1.32325e-137 -0.000397118 9.30593e-05
295 rs78159381 13 110623142 T C 0.055666 0.00538621 0.00381673 1.41121 2.95107e-268 -265.095 -9.57171e-272 5.74687e-138 -0.000324346 8.19325e-05
56 rs118160672 13 110588867 C T 0.0377734 -0.00271485 0.00151236 -1.79511 2.23725e-268 -265.215 8.56986e-272 5.91596e-138 0.000383054 9.8518e-05
298 rs78424303 13 110648577 G A 0.0417495 0.00218342 0.0013588 1.60687 1.13912e-268 -265.508 -3.97153e-272 3.8539e-138 -0.00034865 9.39678e-05
94 rs139225128 13 110644108 T C 0.0417495 0.00216068 0.00133755 1.61541 1.10318e-268 -265.522 -3.83729e-272 3.7844e-138 -0.000347838 9.39678e-05
326 rs79635430 13 110646192 G A 0.0417495 0.00220965 0.00136103 1.62351 1.07019e-268 -265.535 -3.71427e-272 3.71967e-138 -0.000347066 9.39678e-05
252 rs75967541 13 110643583 C T 0.0417495 0.00221393 0.00136107 1.62661 1.05785e-268 -265.54 -3.66833e-272 3.69524e-138 -0.000346771 9.39678e-05
64 rs12429247 13 110644729 A G 0.0417495 0.00222583 0.00136239 1.63377 1.02994e-268 -265.552 -3.56451e-272 3.63948e-138 -0.000346089 9.39678e-05
289 rs77984166 13 110650041 A G 0.100398 0.00095277 0.000852485 1.11764 8.67943e-269 -265.626 1.96725e-272 2.18997e-138 0.000226657 6.23147e-05
319 rs79150539 13 110654691 C T 0.0437376 0.00205675 0.00135309 1.52004 7.94302e-269 -265.665 -2.63329e-272 3.06578e-138 -0.000331523 9.17783e-05
356 rs7998434 13 110659365 T C 0.112326 0.00137214 0.000852088 1.61033 7.914e-269 -265.666 1.68995e-272 1.97108e-138 0.000213539 5.91068e-05
227 rs75029846 13 110658906 A G 0.0437376 0.00206933 0.00135747 1.52441 7.81737e-269 -265.672 -2.58847e-272 3.03798e-138 -0.000331117 9.17783e-05
247 rs75893981 13 110659650 G C 0.0437376 0.00208568 0.00135894 1.53478 7.52715e-269 -265.688 -2.48511e-272 2.973e-138 -0.000330153 9.17783e-05
67 rs12429445 13 110650457 A C 0.0427435 0.00222367 0.00136348 1.63088 7.39414e-269 -265.696 -2.46622e-272 2.97712e-138 -0.000333537 9.28516e-05
423 rs9588066 13 110661287 G A 0.0447316 0.00194528 0.00134142 1.45017 7.38904e-269 -265.696 -2.40872e-272 2.9087e-138 -0.000325986 9.07455e-05
348 rs7994376 13 110660745 T A 0.0447316 0.00200517 0.00133808 1.49854 6.20576e-269 -265.772 -1.99544e-272 2.63198e-138 -0.000321547 9.07455e-05
226 rs74995538 13 110648682 C T 0.0994036 0.000931527 0.000851333 1.0942 5.78088e-269 -265.803 1.27321e-272 1.74068e-138 0.000220245 6.24946e-05
266 rs76743258 13 110648047 C T 0.0994036 0.000918364 0.00085028 1.08007 5.4985e-269 -265.825 1.20612e-272 1.69128e-138 0.000219355 6.24946e-05
288 rs77870171 13 110656020 C T 0.0447316 0.00210142 0.00134778 1.55918 5.00312e-269 -265.866 -1.5809e-272 2.32537e-138 -0.000315982 9.07455e-05
234 rs75313398 13 110568588 A G 0.0596421 0.000430399 0.00102266 0.420864 4.64287e-269 -265.898 -1.27699e-272 1.95084e-138 -0.000275044 7.95047e-05
222 rs74808643 13 110568417 G A 0.0596421 0.00043159 0.00102268 0.422019 4.62408e-269 -265.9 -1.27139e-272 1.94627e-138 -0.00027495 7.95047e-05
291 rs78022477 13 110571674 C T 0.0596421 0.000439187 0.00102273 0.429428 4.5055e-269 -265.911 -1.23609e-272 1.9173e-138 -0.000274352 7.95047e-05
328 rs79751079 13 110647902 T A 0.100398 0.000954539 0.000852065 1.12027 4.5001e-269 -265.912 9.66329e-273 1.49971e-138 0.000214735 6.21963e-05
293 rs78092390 13 110571095 C T 0.0596421 0.000449523 0.0010227 0.439546 4.34884e-269 -265.926 -1.18957e-272 1.8785e-138 -0.000273536 7.95047e-05
300 rs78464867 13 110571323 C T 0.0596421 0.000451306 0.00102271 0.441284 4.32254e-269 -265.929 -1.18176e-272 1.87193e-138 -0.000273396 7.95047e-05
270 rs76948695 13 110571049 G C 0.0596421 0.000453748 0.00102274 0.443661 4.28683e-269 -265.933 -1.17118e-272 1.86297e-138 -0.000273204 7.95047e-05
338 rs7982954 13 110654010 C T 0.0447316 0.00216155 0.00134465 1.60752 4.22502e-269 -265.939 -1.31629e-272 2.10921e-138 -0.000311546 9.07455e-05
321 rs79211527 13 110576077 T C 0.0596421 0.000461698 0.00102618 0.449921 4.19433e-269 -265.942 -1.14379e-272 1.83962e-138 -0.000272699 7.95047e-05
231 rs75258862 13 110574002 A T 0.0596421 0.000461301 0.00102324 0.450825 4.18114e-269 -265.944 -1.13989e-272 1.83628e-138 -0.000272626 7.95047e-05
329 rs79757400 13 110576251 A C 0.0596421 0.000463796 0.00102621 0.451949 4.16483e-269 -265.945 -1.13506e-272 1.83213e-138 -0.000272535 7.95047e-05
322 rs79225674 13 110570992 A G 0.0596421 0.000470737 0.00102292 0.460189 4.04724e-269 -265.958 -1.10032e-272 1.80202e-138 -0.00027187 7.95047e-05
99 rs144036587 13 110645641 A C 0.100398 0.000925322 0.000850002 1.08861 4.03287e-269 -265.959 8.57998e-273 1.40762e-138 0.000212751 6.21963e-05
267 rs76847385 13 110652990 A G 0.102386 0.000930785 0.000847535 1.09823 3.97917e-269 -265.965 8.39144e-273 1.38609e-138 0.000210884 6.17274e-05
156 rs58666681 13 110568779 T G 0.0606362 0.000447421 0.00101963 0.438807 3.88541e-269 -265.975 -1.04386e-272 1.74526e-138 -0.000268661 7.88372e-05
275 rs77095382 13 110577355 T C 0.0596421 0.000502626 0.00103028 0.487855 3.67812e-269 -265.999 -9.91757e-273 1.70489e-138 -0.000269637 7.95047e-05
201 rs73613275 13 110574026 C T 0.0606362 0.000471666 0.00102033 0.462267 3.58377e-269 -266.011 -9.56096e-273 1.66537e-138 -0.000266785 7.88372e-05
202 rs73613282 13 110575876 C T 0.0606362 0.000478157 0.00102323 0.467302 3.52241e-269 -266.018 -9.38307e-273 1.64876e-138 -0.000266382 7.88372e-05
17 rs112646314 13 110623028 C T 0.055666 0.00249833 0.00125725 1.98715 3.47592e-269 -266.024 -9.61292e-273 1.70055e-138 -0.000276558 8.19325e-05
282 rs77365899 13 110577806 A G 0.0596421 0.000523807 0.00103042 0.508341 3.42839e-269 -266.03 -9.18754e-273 1.63671e-138 -0.000267984 7.95047e-05
360 rs8002682 13 110626731 T C 0.055666 0.00250192 0.00125438 1.99454 3.38922e-269 -266.035 -9.35233e-273 1.67578e-138 -0.000275944 8.19325e-05
186 rs7322474 13 110628276 A C 0.055666 0.0025113 0.00125712 1.99767 3.35334e-269 -266.039 -9.24464e-273 1.66545e-138 -0.000275685 8.19325e-05
206 rs73615290 13 110628599 C T 0.055666 0.00251115 0.00125698 1.99777 3.35215e-269 -266.04 -9.24109e-273 1.6651e-138 -0.000275676 8.19325e-05
205 rs73615283 13 110625342 G T 0.05666 0.00249894 0.00124856 2.00146 3.35209e-269 -266.04 -9.17413e-273 1.65307e-138 -0.000273684 8.1349e-05
80 rs12585031 13 110626112 T G 0.055666 0.00249268 0.00124756 1.99804 3.34913e-269 -266.04 -9.232e-273 1.66423e-138 -0.000275654 8.19325e-05
132 rs3742209 13 110638360 G A 0.0994036 0.000879889 0.0008543 1.02995 3.33649e-269 -266.042 7.01484e-273 1.26693e-138 0.000210246 6.2486e-05
285 rs77625611 13 110578527 C T 0.0596421 0.000549178 0.001034 0.531121 3.17217e-269 -266.064 -8.4426e-273 1.56444e-138 -0.000266146 7.95047e-05
257 rs76312859 13 110645201 A G 0.0984095 0.000946044 0.000858438 1.10205 2.99276e-269 -266.089 6.26081e-273 1.19487e-138 0.000209198 6.27818e-05
346 rs7991628 13 110593859 C T 0.055666 0.00252638 0.00124031 2.0369 2.93603e-269 -266.097 -7.99861e-273 1.54148e-138 -0.000272429 8.19325e-05
235 rs75343535 13 110642379 G T 0.0984095 0.000930524 0.00085775 1.08484 2.82507e-269 -266.114 5.87924e-273 1.15537e-138 0.000208109 6.27818e-05
184 rs7320126 13 110632935 C T 0.0974155 0.000889028 0.000854719 1.04014 2.74104e-269 -266.127 5.71303e-273 1.14004e-138 0.000208425 6.30491e-05
308 rs78845690 13 110595968 A G 0.055666 0.00263223 0.00127378 2.06647 2.65892e-269 -266.14 -7.17844e-273 1.45482e-138 -0.000269976 8.19325e-05
241 rs75710656 13 110594052 T C 0.055666 0.00264145 0.00127516 2.07147 2.61501e-269 -266.147 -7.04906e-273 1.44073e-138 -0.000269561 8.19325e-05
153 rs58103358 13 110602905 G T 0.055666 0.00264117 0.00127452 2.07228 2.60791e-269 -266.149 -7.02816e-273 1.43844e-138 -0.000269493 8.19325e-05
240 rs75581297 13 110620205 C A 0.055666 0.0026543 0.00127987 2.07388 2.59411e-269 -266.151 -6.98752e-273 1.43398e-138 -0.000269361 8.19325e-05
264 rs76538120 13 110597489 C A 0.055666 0.00264881 0.00127578 2.07622 2.57391e-269 -266.154 -6.92809e-273 1.42744e-138 -0.000269166 8.19325e-05
255 rs76105080 13 110600557 T A 0.055666 0.00264842 0.00127554 2.07632 2.57308e-269 -266.154 -6.92567e-273 1.42718e-138 -0.000269158 8.19325e-05
101 rs146693173 13 110671730 C A 0.0258449 0.00153797 0.00135149 1.13799 2.53017e-269 -266.162 9.76998e-273 2.03048e-138 0.00038614 0.000117658
244 rs75857617 13 110606322 G A 0.055666 0.0026205 0.00125845 2.08233 2.5222e-269 -266.163 -6.77613e-273 1.4106e-138 -0.00026866 8.19325e-05
301 rs78470266 13 110619623 G A 0.055666 0.00266591 0.00127778 2.08636 2.48866e-269 -266.169 -6.67768e-273 1.39959e-138 -0.000268325 8.19325e-05
214 rs74475790 13 110612632 T A 0.055666 0.00266693 0.00127666 2.08899 2.4671e-269 -266.173 -6.61449e-273 1.39248e-138 -0.000268107 8.19325e-05
199 rs7337066 13 110630181 T C 0.0974155 0.000859739 0.000856563 1.00371 2.42934e-269 -266.179 5.00713e-273 1.06235e-138 0.00020611 6.30491e-05
113 rs2095284 13 110613090 C T 0.055666 0.00266093 0.00127075 2.09399 2.4266e-269 -266.18 -6.49584e-273 1.37905e-138 -0.000267693 8.19325e-05
357 rs7999458 13 110614147 T G 0.055666 0.00267019 0.0012731 2.09739 2.3994e-269 -266.185 -6.41622e-273 1.36997e-138 -0.00026741 8.19325e-05
419 rs9588041 13 110596493 A G 0.055666 0.00267257 0.0012741 2.09762 2.39764e-269 -266.185 -6.41109e-273 1.36939e-138 -0.000267391 8.19325e-05
10 rs111909475 13 110599198 C A 0.055666 0.00268666 0.00128078 2.09767 2.39724e-269 -266.185 -6.40992e-273 1.36925e-138 -0.000267387 8.19325e-05
22 rs113215962 13 110601211 A G 0.055666 0.00267694 0.00127473 2.1 2.37884e-269 -266.189 -6.3561e-273 1.36308e-138 -0.000267194 8.19325e-05
213 rs74441026 13 110640241 C G 0.0984095 0.000881686 0.00085441 1.03192 2.37051e-269 -266.19 4.85384e-273 1.04274e-138 0.00020476 6.27818e-05
229 rs75206536 13 110617464 T C 0.055666 0.00269072 0.00127942 2.10308 2.35474e-269 -266.193 -6.28568e-273 1.35497e-138 -0.000266938 8.19325e-05
115 rs2105075 13 110603245 A C 0.055666 0.00268267 0.00127512 2.10386 2.34873e-269 -266.194 -6.26813e-273 1.35295e-138 -0.000266873 8.19325e-05
164 rs6492233 13 110598504 C T 0.055666 0.00268407 0.00127534 2.1046 2.34299e-269 -266.195 -6.25138e-273 1.35101e-138 -0.000266812 8.19325e-05
269 rs76903621 13 110638738 C T 0.0984095 0.000866485 0.000853465 1.01526 2.2444e-269 -266.214 4.57195e-273 1.00985e-138 0.000203705 6.27818e-05
217 rs74615119 13 110624242 C T 0.0675944 0.00108559 0.000993569 1.09261 2.22347e-269 -266.218 5.36395e-273 1.19043e-138 0.000241242 7.44095e-05
165 rs6492234 13 110618465 C G 0.05666 0.00271661 0.00127568 2.12954 2.18395e-269 -266.226 -5.74642e-273 1.28706e-138 -0.00026312 8.1349e-05
49 rs117589667 13 110572987 T A 0.0308151 0.00169902 0.00147037 1.1555 2.17281e-269 -266.228 7.57975e-273 1.70197e-138 0.000348846 0.000107809
203 rs73615262 13 110619049 C T 0.055666 0.00271682 0.00127488 2.13104 2.1481e-269 -266.233 -5.68425e-273 1.28388e-138 -0.000264618 8.19325e-05
420 rs9588044 13 110609616 A G 0.055666 0.00270867 0.00127084 2.13139 2.14565e-269 -266.233 -5.67714e-273 1.28302e-138 -0.000264589 8.19325e-05
233 rs75270145 13 110630767 C T 0.0984095 0.000891203 0.000858125 1.03855 1.95992e-269 -266.273 3.93846e-273 9.31981e-139 0.00020095 6.27421e-05
179 rs72670117 13 110592394 G A 0.146123 0.000760102 0.000654519 1.16131 1.88533e-269 -266.289 3.16737e-273 7.64418e-139 0.000168001 5.26263e-05
364 rs80276601 13 110631349 A T 0.055666 0.00282445 0.00129974 2.17309 1.87377e-269 -266.292 -4.89296e-273 1.18468e-138 -0.000261129 8.19325e-05
180 rs72670118 13 110592763 C T 0.146123 0.000756075 0.000654192 1.15574 1.85203e-269 -266.297 3.10598e-273 7.56431e-139 0.000167707 5.26263e-05
391 rs9559677 13 110594784 C T 0.146123 0.000750776 0.000653395 1.14904 1.81286e-269 -266.307 3.03389e-273 7.46954e-139 0.000167354 5.26263e-05
327 rs79715145 13 110598569 G A 0.0984095 0.00088487 0.000873196 1.01337 1.80756e-269 -266.308 3.60352e-273 8.88566e-139 0.000199359 6.27421e-05
392 rs9559679 13 110602175 C T 0.146123 0.00075025 0.000653614 1.14785 1.806e-269 -266.308 3.02127e-273 7.45284e-139 0.000167291 5.26263e-05
386 rs9555654 13 110597009 C A 0.147117 0.00075771 0.000653654 1.15919 1.76183e-269 -266.319 2.93182e-273 7.3239e-139 0.000166408 5.24771e-05
385 rs9555653 13 110596966 T C 0.147117 0.000755044 0.000653964 1.15456 1.73613e-269 -266.325 2.88483e-273 7.26062e-139 0.000166164 5.24771e-05
145 rs4773115 13 110713297 C A 0.379722 -0.000827892 0.000524849 -1.57739 1.6706e-269 -266.342 2.41019e-273 6.19771e-139 0.000144271 4.66758e-05
178 rs72670110 13 110569858 T C 0.0149105 -0.000294714 0.000159924 -1.84284 1.60194e-269 -266.36 7.78753e-273 2.04213e-138 0.000486132 0.000154933
401 rs9559692 13 110640899 A G 0.295229 0.00118335 0.000569259 2.07875 1.55164e-269 -266.374 1.98127e-273 5.28018e-139 0.000127689 4.07896e-05
323 rs79253995 13 110653314 G A 0.0298211 0.00134576 0.0013347 1.00828 1.31793e-269 -266.445 4.44402e-273 1.28715e-138 0.000337196 0.000109576
146 rs4773116 13 110713452 T C 0.378728 -0.000838677 0.000524261 -1.59973 8.71774e-270 -266.624 1.16391e-273 4.1737e-139 0.000133511 4.64431e-05
34 rs11617555 13 110581246 T G 0.390656 -0.000850232 0.00204732 -0.41529 6.5203e-270 -266.751 -7.059e-274 2.9308e-139 -0.000108262 3.81182e-05
378 rs9521585 13 110698261 G T 0.385686 0.000456816 0.000524815 0.870432 6.23323e-270 -266.77 6.75402e-274 2.87e-139 0.000108355 3.83885e-05
150 rs56100337 13 110708120 G A 0.0616302 -0.00214788 0.00114194 -1.8809 5.97178e-270 -266.789 -1.30247e-273 5.65787e-139 -0.000218104 7.76879e-05
139 rs4771655 13 110633495 A G 0.384692 -0.000250795 0.000475483 -0.527454 5.77213e-270 -266.804 -6.16648e-274 2.72575e-139 -0.000106832 3.81919e-05
7 rs11069820 13 110714668 C T 0.499006 -0.0014725 0.00208563 -0.706021 5.35499e-270 -266.836 5.98922e-274 2.75566e-139 0.000111844 4.08841e-05
195 rs7334783 13 110717607 C T 0.431412 0.00030517 0.0004815 0.633789 4.97504e-270 -266.868 -5.53113e-274 2.64313e-139 -0.000111178 4.10105e-05
424 rs9588072 13 110683191 T C 0.483101 0.000425211 0.000467468 0.909605 4.87809e-270 -266.877 4.99157e-274 2.40645e-139 0.000102326 3.74268e-05
91 rs1335807 13 110680944 A G 0.496024 -0.000702845 0.000479368 -1.46619 4.76177e-270 -266.887 -4.84054e-274 2.36275e-139 -0.000101654 3.72853e-05
358 rs8000507 13 110678060 C A 0.49503 -0.000667704 0.00048051 -1.38957 4.55538e-270 -266.906 -4.60473e-274 2.29966e-139 -0.000101083 3.73009e-05
1 rs1029204 13 110681212 A G 0.496024 -0.000676285 0.00047925 -1.41113 4.10124e-270 -266.952 -4.08447e-274 2.15358e-139 -9.95911e-05 3.72853e-05
373 rs9515134 13 110679861 C T 0.49503 -0.00064668 0.000480443 -1.34601 4.04939e-270 -266.957 -4.02709e-274 2.13737e-139 -9.94493e-05 3.73009e-05
123 rs35384359 13 110624272 G A 0.382704 -0.000943976 0.0020483 -0.460859 4.01165e-270 -266.962 -4.08643e-274 2.17926e-139 -0.000101864 3.82386e-05
138 rs4612922 13 110654716 T A 0.148111 0.000491988 0.00304822 0.161401 3.85822e-270 -266.978 5.35384e-274 2.91344e-139 0.000138764 5.23884e-05
370 rs9301426 13 110673536 C G 0.275348 0.000236654 0.000514628 0.459855 3.81317e-270 -266.984 -4.23285e-274 2.31785e-139 -0.000111006 4.20326e-05
371 rs9301427 13 110673571 A C 0.275348 0.00023732 0.00051469 0.461093 3.80058e-270 -266.985 -4.21687e-274 2.31305e-139 -0.000110953 4.20326e-05
427 rs9634476 13 110673648 T A 0.275348 0.000245373 0.000514785 0.476652 3.64628e-270 -267.003 -4.02153e-274 2.2538e-139 -0.000110291 4.20326e-05
407 rs9559710 13 110679251 T C 0.470179 0.000427798 0.000470595 0.909058 3.40345e-270 -267.033 3.31592e-274 1.92586e-139 9.74279e-05 3.74885e-05
4 rs11069816 13 110590611 C T 0.382704 -0.000175472 0.000470754 -0.372745 3.18327e-270 -267.062 -3.13513e-274 1.88499e-139 -9.8488e-05 3.82386e-05
384 rs9555650 13 110586801 A T 0.158052 0.00103372 0.000664863 1.55478 3.16279e-270 -267.065 4.1424e-274 2.49891e-139 0.000130973 5.08918e-05
122 rs35252417 13 110594636 T C 0.38171 -0.000171339 0.000471306 -0.363541 3.11823e-270 -267.071 -3.06298e-274 1.86147e-139 -9.8228e-05 3.82568e-05
408 rs9559711 13 110683919 T G 0.158052 0.00105112 0.000708008 1.48462 2.99372e-270 -267.089 3.92723e-274 2.43838e-139 0.000131183 5.14948e-05
66 rs12429440 13 110592616 C T 0.382704 -0.000151666 0.000470364 -0.322443 2.79928e-270 -267.118 -2.703e-274 1.73763e-139 -9.65607e-05 3.82386e-05
83 rs12871341 13 110594899 G A 0.38171 -0.000149985 0.000470358 -0.318874 2.78251e-270 -267.12 -2.68556e-274 1.73183e-139 -9.65158e-05 3.82568e-05
5 rs11069817 13 110612792 A C 0.382704 -0.000847418 0.00203959 -0.415486 2.73777e-270 -267.127 -2.63435e-274 1.71322e-139 -9.62224e-05 3.8238e-05
154 rs58503998 13 110593300 A C 0.16004 0.00102552 0.000663944 1.54459 2.57525e-270 -267.154 3.25004e-274 2.18218e-139 0.000126203 5.06347e-05
85 rs12872955 13 110617742 C A 0.383698 -0.000127685 0.000470284 -0.271506 2.45693e-270 -267.174 -2.32229e-274 1.59811e-139 -9.45201e-05 3.82207e-05
299 rs78442405 13 110710089 C T 0.0258449 -0.0133728 0.0071041 -1.88241 2.44729e-270 -267.176 -7.09002e-274 4.88921e-139 -0.000289709 0.000117241
84 rs12872826 13 110617676 C A 0.383698 -0.000126861 0.000470272 -0.269761 2.44633e-270 -267.176 -2.31064e-274 1.59369e-139 -9.44532e-05 3.82207e-05
335 rs7982180 13 110653666 A G 0.473161 0.000217238 0.00198956 0.109189 2.22605e-270 -267.217 -2.02285e-274 1.46602e-139 -9.08717e-05 3.7379e-05
78 rs12584271 13 110614138 A G 0.382704 -0.000131484 0.000470314 -0.279566 1.96151e-270 -267.272 -1.78526e-274 1.38263e-139 -9.10148e-05 3.8238e-05
116 rs2151658 13 110580176 A T 0.389662 -9.48869e-05 0.000473887 -0.200231 1.92599e-270 -267.28 -1.74198e-274 1.36216e-139 -9.04457e-05 3.81245e-05
404 rs9559703 13 110654389 A G 0.304175 0.00106572 0.000554473 1.92204 1.88364e-270 -267.29 1.79996e-274 1.42413e-139 9.55579e-05 4.04453e-05
31 rs11616736 13 110606707 G A 0.382704 -0.000109668 0.000470618 -0.23303 1.75736e-270 -267.32 -1.56813e-274 1.28694e-139 -8.92319e-05 3.8238e-05
379 rs9521590 13 110709426 A G 0.055666 -0.00149562 0.00115407 -1.29596 1.74419e-270 -267.323 -3.30769e-274 2.72577e-139 -0.00018964 8.14493e-05
191 rs7328339 13 110664257 T C 0.133201 0.00163556 0.000811501 2.01547 1.73016e-270 -267.327 2.20659e-274 1.82604e-139 0.000127536 5.48351e-05
396 rs9559685 13 110630832 G A 0.250497 0.000957426 0.000573126 1.67053 1.70599e-270 -267.333 1.70222e-274 1.4192e-139 9.97792e-05 4.30155e-05
387 rs9555657 13 110633410 T C 0.250497 0.000954972 0.000572434 1.66826 1.69699e-270 -267.335 1.69158e-274 1.41428e-139 9.96812e-05 4.30155e-05
397 rs9559686 13 110631192 T G 0.250497 0.000954389 0.000572872 1.66597 1.68796e-270 -267.338 1.6809e-274 1.40933e-139 9.9582e-05 4.30155e-05
399 rs9559689 13 110632020 G T 0.250497 0.00095332 0.000572629 1.66481 1.68342e-270 -267.339 1.67554e-274 1.40683e-139 9.9532e-05 4.30155e-05
398 rs9559687 13 110631238 T G 0.250497 0.000950885 0.000572298 1.66152 1.67059e-270 -267.342 1.6604e-274 1.39978e-139 9.93897e-05 4.30155e-05
400 rs9559690 13 110632433 G A 0.250497 0.000949357 0.00057226 1.65896 1.6607e-270 -267.345 1.64873e-274 1.39432e-139 9.92791e-05 4.30155e-05
136 rs4506760 13 110643339 C T 0.141153 0.00139947 0.000769826 1.81791 1.51376e-270 -267.385 1.83733e-274 1.63211e-139 0.000121375 5.35277e-05
76 rs12431261 13 110644990 G T 0.140159 0.00136238 0.000764631 1.78174 1.46727e-270 -267.398 1.77564e-274 1.60372e-139 0.000121016 5.36987e-05
170 rs67883894 13 110633974 A G 0.252485 0.0010058 0.000581518 1.72962 1.46185e-270 -267.4 1.4128e-274 1.27853e-139 9.66446e-05 4.29169e-05
236 rs75424296 13 110653121 A C 0.102386 -0.000207984 0.00354304 -0.0587022 1.45836e-270 -267.401 2.02477e-274 1.83489e-139 0.000138838 6.17274e-05
135 rs4503663 13 110717759 C T 0.451292 -0.000428238 0.000478426 -0.895099 1.39388e-270 -267.421 1.26093e-274 1.17451e-139 9.04621e-05 4.13907e-05
350 rs7996135 13 110664849 C T 0.0656064 0.00197108 0.0010696 1.84281 1.35398e-270 -267.433 2.25823e-274 2.1288e-139 0.000166785 7.51857e-05
193 rs7332343 13 110656149 C G 0.316103 0.00123639 0.000571348 2.16399 1.34808e-270 -267.435 1.19496e-274 1.12905e-139 8.86418e-05 3.99839e-05
422 rs9588059 13 110647877 T C 0.142147 0.00137871 0.0007627 1.80767 1.33491e-270 -267.439 1.57552e-274 1.49657e-139 0.000118024 5.33712e-05
75 rs12431015 13 110644236 C T 0.140159 0.00132801 0.000769396 1.72604 1.29539e-270 -267.452 1.5287e-274 1.47565e-139 0.00011801 5.36987e-05
3 rs11069815 13 110590098 T A 0.388668 -0.000133098 0.000469951 -0.283216 1.26146e-270 -267.464 -1.052e-274 1.02994e-139 -8.33949e-05 3.81352e-05
166 rs6492235 13 110659383 A C 0.315109 0.00119697 0.000572656 2.09022 1.21798e-270 -267.479 1.05807e-274 1.05557e-139 8.68705e-05 4.00205e-05
171 rs7139390 13 110635528 G A 0.141153 0.00130845 0.000761246 1.71883 1.21388e-270 -267.481 1.40867e-274 1.40802e-139 0.000116047 5.35277e-05
157 rs58866924 13 110647085 A G 0.141153 0.00131212 0.000756845 1.73367 1.19309e-270 -267.488 1.37971e-274 1.39195e-139 0.000115642 5.35409e-05
117 rs2225778 13 110658084 T C 0.316103 0.00119155 0.000565501 2.10706 1.18985e-270 -267.489 1.02756e-274 1.03809e-139 8.63607e-05 3.99839e-05
351 rs7996452 13 110664826 G C 0.0646123 0.00196444 0.00106884 1.83792 1.17578e-270 -267.495 1.91752e-274 1.94971e-139 0.000163086 7.57217e-05
353 rs7997724 13 110664985 T C 0.0646123 0.00195311 0.00106742 1.82974 1.15521e-270 -267.502 1.87681e-274 1.92653e-139 0.000162464 7.57217e-05
354 rs7997910 13 110665075 T C 0.0646123 0.00195816 0.00107044 1.8293 1.15411e-270 -267.503 1.87464e-274 1.92529e-139 0.000162431 7.57217e-05
253 rs75979907 13 110635054 C T 0.0984095 -0.000470811 0.00358059 -0.13149 1.02851e-270 -267.553 1.34859e-274 1.47434e-139 0.000131121 6.27818e-05
352 rs7996685 13 110664929 G A 0.0636183 0.00195147 0.00106751 1.82806 1.01471e-270 -267.559 1.61305e-274 1.77609e-139 0.000158967 7.62716e-05
92 rs1335809 13 110654591 T C 0.308151 0.00117428 0.000566659 2.07229 9.98941e-271 -267.565 8.35151e-275 9.27346e-140 8.36036e-05 4.02402e-05
200 rs7337597 13 110656491 C T 0.308151 0.00116916 0.000566048 2.06548 9.84891e-271 -267.571 8.20698e-275 9.18345e-140 8.33288e-05 4.02402e-05
57 rs11842447 13 110653902 A G 0.371769 -7.14846e-05 0.000492312 -0.145202 9.70641e-271 -267.578 -7.71143e-275 8.69835e-140 -7.94468e-05 3.85121e-05
30 rs11616412 13 110581269 G T 0.390656 -0.000108229 0.000470472 -0.230044 9.47241e-271 -267.588 -7.40642e-275 8.46585e-140 -7.81895e-05 3.81139e-05
71 rs12429959 13 110664741 G A 0.0626243 0.00197999 0.00106894 1.85228 9.43366e-271 -267.59 1.48516e-274 1.70148e-139 0.000157432 7.68361e-05
167 rs6492237 13 110710020 A G 0.05666 -0.00129383 0.00113759 -1.13734 8.82733e-271 -267.619 -1.43653e-274 1.70696e-139 -0.000162737 8.07751e-05
314 rs78984428 13 110637564 C T 0.140159 0.00136084 0.000767022 1.77419 8.00503e-271 -267.662 8.45191e-275 1.05977e-139 0.000105582 5.36892e-05
316 rs79018848 13 110639706 C A 0.140159 0.00135176 0.000764989 1.76703 7.89279e-271 -267.668 8.30292e-275 1.04926e-139 0.000105196 5.36892e-05
262 rs76528680 13 110639564 C T 0.140159 0.00134953 0.000764705 1.76478 7.85781e-271 -267.67 8.25655e-275 1.04597e-139 0.000105074 5.36892e-05
210 rs74241827 13 110637983 A G 0.140159 0.00134379 0.000765942 1.75442 7.69987e-271 -267.678 8.04759e-275 1.03104e-139 0.000104516 5.36892e-05
59 rs12427614 13 110637140 T C 0.140159 0.00134274 0.000765837 1.7533 7.68302e-271 -267.679 8.02534e-275 1.02944e-139 0.000104455 5.36892e-05
292 rs78066427 13 110637555 T C 0.140159 0.00134201 0.000765732 1.75259 7.67231e-271 -267.68 8.01119e-275 1.02843e-139 0.000104417 5.36892e-05
331 rs79813660 13 110638082 T C 0.140159 0.00134154 0.000765679 1.75209 7.66485e-271 -267.68 8.00135e-275 1.02772e-139 0.00010439 5.36892e-05
134 rs4357806 13 110637692 G A 0.140159 0.00134153 0.000765686 1.75207 7.66451e-271 -267.68 8.00089e-275 1.02768e-139 0.000104389 5.36892e-05
58 rs11843976 13 110640135 C T 0.141153 0.00135851 0.000765583 1.77448 7.64508e-271 -267.681 7.95044e-275 1.02263e-139 0.000103994 5.35191e-05
324 rs79515567 13 110636292 A T 0.140159 0.00133599 0.000765303 1.7457 7.56991e-271 -267.686 7.87614e-275 1.01867e-139 0.000104045 5.36892e-05
21 rs112865128 13 110637906 C T 0.140159 0.00132953 0.000763925 1.74039 7.49217e-271 -267.69 7.7738e-275 1.01122e-139 0.000103759 5.36892e-05
196 rs7334921 13 110717517 G A 0.265408 -0.000106677 0.000524186 -0.203509 7.41442e-271 -267.695 6.95716e-275 9.2182e-140 9.38328e-05 5.15382e-05
355 rs7998044 13 110673614 T C 0.047714 -0.00151419 0.00136589 -1.10857 6.98893e-271 -267.72 -1.16353e-274 1.57399e-139 -0.000166481 8.79321e-05
172 rs72638440 13 110635873 A G 0.140159 0.0012972 0.000762032 1.7023 6.96302e-271 -267.722 7.08166e-275 9.59658e-140 0.000101704 5.36892e-05
246 rs75860263 13 110712809 T C 0.0705765 -0.00176298 0.00105282 -1.67452 6.89409e-271 -267.726 9.52785e-275 1.29897e-139 0.000138203 7.33119e-05
72 rs12429986 13 110635042 G A 0.140159 0.00129725 0.00076944 1.68597 6.75084e-271 -267.736 6.80639e-275 9.38528e-140 0.000100823 5.36892e-05
187 rs7323507 13 110572210 C T 0.33499 0.000655393 0.000523901 1.25099 6.28549e-271 -267.767 -4.56274e-275 6.55019e-140 -7.25916e-05 3.94525e-05
405 rs9559708 13 110663832 C T 0.17992 -1.53846e-05 0.000588901 -0.0261243 6.20477e-271 -267.772 -5.51424e-275 7.97459e-140 -8.88708e-05 4.8489e-05
389 rs9559674 13 110571060 A G 0.33499 0.000661094 0.000524884 1.2595 6.18759e-271 -267.773 -4.4708e-275 6.47568e-140 -7.22543e-05 3.94525e-05
276 rs77099487 13 110640450 G A 0.164016 0.00125096 0.000707471 1.76821 6.07172e-271 -267.782 5.55516e-275 8.13259e-140 9.14923e-05 5.02206e-05
390 rs9559675 13 110581305 T G 0.190855 0.00108891 0.000632267 1.72224 6.06056e-271 -267.782 5.21681e-275 7.64451e-140 8.6078e-05 4.72547e-05
198 rs7336335 13 110718173 G A 0.27336 -1.54259e-05 0.000522596 -0.0295178 5.71267e-271 -267.808 4.88776e-275 7.53889e-140 8.55599e-05 5.12681e-05
377 rs9521583 13 110691290 T C 0.0675944 -0.000301278 0.00119199 -0.252753 5.40349e-271 -267.832 7.04436e-275 1.10295e-139 0.000130367 7.42808e-05
381 rs954336 13 110718829 T G 0.265408 -6.41872e-05 0.000523187 -0.122685 4.99204e-271 -267.867 4.12317e-275 6.9071e-140 8.25948e-05 5.22964e-05
163 rs6492232 13 110585170 C T 0.202783 0.00139607 0.000657984 2.12174 4.93334e-271 -267.872 3.88238e-275 6.40771e-140 7.86967e-05 4.61468e-05
190 rs7327434 13 110710101 G C 0.281312 0.000351917 0.000523386 0.672385 4.78961e-271 -267.885 3.46907e-275 5.85999e-140 7.24291e-05 4.38587e-05
108 rs1855440 13 110584588 C T 0.202783 0.00137222 0.000653563 2.09961 4.75171e-271 -267.888 3.69089e-275 6.22799e-140 7.7675e-05 4.61468e-05
175 rs72652015 13 110662982 A G 0.0447316 -0.000838529 0.00128114 -0.654516 4.28178e-271 -267.933 -6.24746e-275 1.12261e-139 -0.000145908 9.02425e-05
382 rs954337 13 110718712 C T 0.266402 -0.000110541 0.000523866 -0.211009 4.27973e-271 -267.933 3.3033e-275 6.0946e-140 7.71848e-05 5.21691e-05
418 rs9588039 13 110592071 T C 0.0765408 -0.000885523 0.000985866 -0.898218 4.19876e-271 -267.942 4.72927e-275 8.60022e-140 0.000112635 7.0207e-05
380 rs954335 13 110718891 G A 0.265408 -0.0001196 0.000524026 -0.228232 4.09168e-271 -267.953 3.09836e-275 5.88661e-140 7.57233e-05 5.22964e-05
345 rs7991265 13 110593715 C T 0.201789 0.00139754 0.000657381 2.12593 4.00161e-271 -267.963 2.919e-275 5.4631e-140 7.29457e-05 4.62309e-05
337 rs7982666 13 110595419 T G 0.201789 0.00138958 0.000656203 2.1176 3.94952e-271 -267.968 2.8658e-275 5.40701e-140 7.25607e-05 4.62309e-05
242 rs75832377 13 110673641 T C 0.0337972 0.00290926 0.00163724 1.77693 3.94716e-271 -267.969 6.36813e-275 1.20227e-139 0.000161334 0.000102914
28 rs113879629 13 110673502 A G 0.0337972 0.00289858 0.0016366 1.7711 3.91122e-271 -267.973 6.28661e-275 1.19361e-139 0.000160733 0.000102914
249 rs75908495 13 110673617 T C 0.0337972 0.00289454 0.00163612 1.76915 3.89933e-271 -267.974 6.25968e-275 1.19074e-139 0.000160532 0.000102914
309 rs78862775 13 110673825 G A 0.0337972 0.00288738 0.00163489 1.7661 3.88078e-271 -267.976 6.21768e-275 1.18626e-139 0.000160217 0.000102914
185 rs7321836 13 110612165 C T 0.201789 0.00138048 0.000656569 2.10257 3.85783e-271 -267.979 2.77244e-275 5.30751e-140 7.18655e-05 4.62309e-05
18 rs112655468 13 110691321 G T 0.0328032 0.00312497 0.00172656 1.80994 3.82076e-271 -267.983 6.17119e-275 1.18889e-139 0.000161517 0.000104433
225 rs74968493 13 110691432 A G 0.0328032 0.00312334 0.00172677 1.80878 3.81386e-271 -267.984 6.15539e-275 1.18718e-139 0.000161395 0.000104433
54 rs118054636 13 110670513 C T 0.0337972 0.00285882 0.00162919 1.75475 3.81289e-271 -267.984 6.06425e-275 1.16976e-139 0.000159046 0.000102914
95 rs140368115 13 110671808 T C 0.0337972 0.00286388 0.00163243 1.75437 3.81061e-271 -267.984 6.05912e-275 1.1692e-139 0.000159006 0.000102914
303 rs78498894 13 110670643 G C 0.0337972 0.00285646 0.00162924 1.75325 3.80402e-271 -267.985 6.04424e-275 1.16759e-139 0.000158891 0.000102914
274 rs77057484 13 110690979 T C 0.0328032 0.00310541 0.00171868 1.80685 3.8025e-271 -267.985 6.12939e-275 1.18437e-139 0.000161194 0.000104433
302 rs78475233 13 110671477 A C 0.0337972 0.00286003 0.00163209 1.75237 3.79885e-271 -267.985 6.03258e-275 1.16633e-139 0.0001588 0.000102914
271 rs76965530 13 110671193 G A 0.0337972 0.00285946 0.00163202 1.75211 3.7973e-271 -267.985 6.02909e-275 1.16595e-139 0.000158773 0.000102914
24 rs113438543 13 110671321 T C 0.0337972 0.00285872 0.00163191 1.75177 3.79532e-271 -267.986 6.02464e-275 1.16547e-139 0.000158738 0.000102914
334 rs7982038 13 110595803 C T 0.201789 0.00136632 0.000653127 2.09196 3.79495e-271 -267.986 2.70865e-275 5.2387e-140 7.13751e-05 4.62309e-05
344 rs7991082 13 110593657 A G 0.201789 0.00136603 0.000653088 2.09165 3.79311e-271 -267.986 2.70679e-275 5.23668e-140 7.13606e-05 4.62309e-05
48 rs117545636 13 110669651 A G 0.0337972 0.00284456 0.00162736 1.74797 3.77309e-271 -267.988 5.97454e-275 1.16003e-139 0.000158346 0.000102914
428 rs969718 13 110589218 G A 0.201789 0.00135603 0.00065318 2.07604 3.70322e-271 -267.996 2.6159e-275 5.13744e-140 7.06386e-05 4.62309e-05
278 rs77215001 13 110677410 C A 0.0337972 0.00276259 0.00160777 1.71828 3.6058e-271 -268.008 5.5992e-275 1.11864e-139 0.000155283 0.000102914
330 rs79777153 13 110691257 A C 0.0328032 0.00300568 0.00170093 1.76708 3.5783e-271 -268.011 5.61894e-275 1.12809e-139 0.000157028 0.000104433
431 rs9989105 13 110691233 C T 0.0328032 0.00299768 0.00170009 1.76325 3.55773e-271 -268.014 5.57237e-275 1.12285e-139 0.000156627 0.000104433
45 rs117242770 13 110677507 G A 0.0337972 0.00273904 0.00160774 1.70366 3.52732e-271 -268.017 5.42412e-275 1.09894e-139 0.000153775 0.000102914
306 rs78752700 13 110577706 T C 0.0188867 -0.00272489 0.00194491 -1.40104 3.51977e-271 -268.018 -7.22548e-275 1.46837e-139 -0.000205283 0.000138261
254 rs76002588 13 110677243 A G 0.0337972 0.0027331 0.00160963 1.69797 3.49743e-271 -268.021 5.35763e-275 1.0914e-139 0.000153188 0.000102914
46 rs117355333 13 110677677 G A 0.0337972 0.00272206 0.00160579 1.69515 3.48277e-271 -268.023 5.32505e-275 1.08768e-139 0.000152897 0.000102914
336 rs79824311 13 110677686 A C 0.0337972 0.0027228 0.00160653 1.69483 3.48108e-271 -268.023 5.32129e-275 1.08725e-139 0.000152863 0.000102914
41 rs116899108 13 110677635 G T 0.0337972 0.00272182 0.00160618 1.6946 3.47987e-271 -268.023 5.31861e-275 1.08695e-139 0.000152839 0.000102914
25 rs113501770 13 110575897 T C 0.0188867 -0.00270976 0.00194631 -1.39225 3.47363e-271 -268.024 -7.08793e-275 1.45269e-139 -0.00020405 0.000138261
97 rs142577297 13 110677650 A C 0.0337972 0.00271562 0.00160576 1.69118 3.46222e-271 -268.026 5.27941e-275 1.08246e-139 0.000152486 0.000102914
286 rs77700689 13 110677945 C A 0.0337972 0.00270933 0.00160549 1.68754 3.44358e-271 -268.028 5.23805e-275 1.07772e-139 0.000152111 0.000102914
260 rs76468749 13 110678439 A C 0.0337972 0.00268589 0.00160063 1.67802 3.39549e-271 -268.034 5.13154e-275 1.06543e-139 0.000151128 0.000102914
340 rs7986126 13 110679160 T A 0.034791 -0.00254059 0.00156383 -1.6246 3.39548e-271 -268.034 -5.05974e-275 1.05049e-139 -0.000149014 0.000101464
224 rs74950180 13 110680571 A G 0.0337972 0.00267463 0.00159426 1.67766 3.39373e-271 -268.034 5.12766e-275 1.06498e-139 0.000151092 0.000102914
211 rs74342468 13 110683715 G A 0.0337972 0.00267815 0.00159661 1.6774 3.39243e-271 -268.034 5.12478e-275 1.06465e-139 0.000151065 0.000102914
52 rs117825981 13 110681855 T C 0.0337972 0.0026748 0.00159533 1.67665 3.38865e-271 -268.035 5.11643e-275 1.06368e-139 0.000150987 0.000102914
341 rs79900187 13 110689499 T C 0.0337972 0.00271967 0.00162221 1.67652 3.38804e-271 -268.035 5.11507e-275 1.06352e-139 0.000150974 0.000102914
55 rs118076204 13 110682254 C T 0.0337972 0.0026743 0.00159535 1.67631 3.38699e-271 -268.035 5.11276e-275 1.06325e-139 0.000150953 0.000102914
61 rs12428285 13 110683953 C T 0.0337972 0.00267549 0.00159626 1.67609 3.3859e-271 -268.035 5.11034e-275 1.06297e-139 0.00015093 0.000102914
245 rs75858572 13 110681914 T A 0.0337972 0.00267316 0.00159518 1.67578 3.38433e-271 -268.035 5.10687e-275 1.06257e-139 0.000150898 0.000102914
251 rs75916162 13 110680195 G A 0.0337972 0.00267091 0.00159401 1.67559 3.38339e-271 -268.036 5.1048e-275 1.06233e-139 0.000150878 0.000102914
53 rs117873412 13 110682114 T A 0.0337972 0.002672 0.00159504 1.67519 3.38143e-271 -268.036 5.10046e-275 1.06183e-139 0.000150837 0.000102914
131 rs36033848 13 110683360 C A 0.0337972 0.00267284 0.00159594 1.67478 3.37935e-271 -268.036 5.09586e-275 1.06129e-139 0.000150794 0.000102914
47 rs117543934 13 110681775 C T 0.0337972 0.00267134 0.00159505 1.67477 3.37931e-271 -268.036 5.09578e-275 1.06128e-139 0.000150793 0.000102914
277 rs77150440 13 110682505 A G 0.0337972 0.00267108 0.00159524 1.67441 3.37755e-271 -268.036 5.09188e-275 1.06083e-139 0.000150757 0.000102914
311 rs78944647 13 110678916 A T 0.0337972 0.00267345 0.00159691 1.67414 3.37621e-271 -268.036 5.08893e-275 1.06049e-139 0.000150729 0.000102914
307 rs78835955 13 110678591 G A 0.0337972 0.00266853 0.00159446 1.67363 3.37366e-271 -268.037 5.08329e-275 1.05983e-139 0.000150676 0.000102914
68 rs12429859 13 110646959 A G 0.487078 0.000482713 0.000466331 1.03513 3.37199e-271 -268.037 -1.83956e-275 3.83841e-140 -5.45542e-05 3.73254e-05
361 rs80100260 13 110681294 G T 0.0337972 0.00266594 0.00159392 1.67257 3.36844e-271 -268.037 5.07176e-275 1.05849e-139 0.000150567 0.000102914
42 rs116914749 13 110679827 A G 0.0337972 0.00266339 0.00159331 1.67161 3.36366e-271 -268.038 5.0612e-275 1.05726e-139 0.000150467 0.000102914
43 rs116915782 13 110684471 C T 0.0337972 0.00266219 0.00159307 1.67111 3.36122e-271 -268.038 5.05582e-275 1.05663e-139 0.000150416 0.000102914
284 rs77592228 13 110679268 A G 0.0337972 0.00266219 0.00159341 1.67075 3.35943e-271 -268.039 5.05185e-275 1.05617e-139 0.000150378 0.000102914
290 rs78013491 13 110679763 A C 0.0337972 0.002661 0.00159325 1.67017 3.35658e-271 -268.039 5.04556e-275 1.05544e-139 0.000150319 0.000102914
158 rs61118139 13 110712965 C T 0.026839 0.000782584 0.00177323 0.441332 3.32057e-271 -268.044 5.55502e-275 1.17032e-139 0.000167291 0.000115157
362 rs80107911 13 110680972 G T 0.0337972 0.0026415 0.00159133 1.65993 3.30681e-271 -268.045 4.93583e-275 1.04258e-139 0.000149262 0.000102914
415 rs9559720 13 110719983 C T 0.112326 5.25337e-05 0.000738418 0.0711436 3.27294e-271 -268.05 2.79417e-275 5.94977e-140 8.53719e-05 5.9393e-05
410 rs9559715 13 110711702 G A 0.420477 0.000938717 0.000535603 1.75264 3.2715e-271 -268.05 -1.85039e-275 3.98835e-140 -5.6561e-05 4.07816e-05
152 rs56323215 13 110683732 G A 0.0337972 0.00263238 0.00159341 1.65205 3.26922e-271 -268.05 4.85313e-275 1.03281e-139 0.000148449 0.000102914
258 rs76341974 13 110678295 T C 0.0337972 0.00263932 0.00159771 1.65193 3.26869e-271 -268.05 4.85196e-275 1.03267e-139 0.000148437 0.000102914
238 rs75455227 13 110680951 C T 0.0337972 0.0026103 0.00158406 1.64785 3.24948e-271 -268.053 4.80975e-275 1.02766e-139 0.000148016 0.000102914
8 rs111295526 13 110612438 C G 0.0178926 -0.00260131 0.00194192 -1.33956 3.15872e-271 -268.065 -6.31835e-275 1.37789e-139 -0.000200029 0.000141755
426 rs9588078 13 110691607 T C 0.0337972 0.0026851 0.00165423 1.62317 3.13683e-271 -268.068 4.56314e-275 9.98012e-140 0.00014547 0.000102914
151 rs56184546 13 110590480 G A 0.187873 -0.000996748 0.000663178 -1.50299 3.08774e-271 -268.075 -2.06276e-275 4.56033e-140 -6.68048e-05 4.76689e-05
142 rs4773108 13 110669498 T C 0.304175 -0.000549858 0.000507714 -1.08301 3.0808e-271 -268.076 -1.74534e-275 3.86434e-140 -5.66522e-05 4.04683e-05
74 rs12430945 13 110694531 T G 0.0337972 0.00273193 0.00169666 1.61018 3.07987e-271 -268.076 4.439e-275 9.82846e-140 0.000144129 0.000102914
96 rs141252536 13 110694230 C G 0.0337972 0.00272603 0.00169346 1.60974 3.07795e-271 -268.077 4.43482e-275 9.82333e-140 0.000144084 0.000102914
248 rs75905536 13 110689045 C T 0.0337972 0.00254221 0.00159196 1.59691 3.02326e-271 -268.084 4.316e-275 9.67653e-140 0.00014276 0.000102914
265 rs76656155 13 110689304 T C 0.0337972 0.00252253 0.00159816 1.57839 2.94691e-271 -268.095 4.1507e-275 9.46962e-140 0.000140849 0.000102914
304 rs78542868 13 110679732 T G 0.0337972 0.00242896 0.00154447 1.57268 2.92397e-271 -268.099 4.10116e-275 9.40698e-140 0.00014026 0.000102914
159 rs61155717 13 110695049 T C 0.0337972 0.00264299 0.00168598 1.56763 2.90387e-271 -268.102 4.05781e-275 9.35194e-140 0.000139738 0.000102914
137 rs4594112 13 110604332 C T 0.415507 0.000792708 0.000505179 1.56916 2.90055e-271 -268.102 -1.48555e-275 3.42661e-140 -5.1216e-05 3.77493e-05
114 rs2095531 13 110603337 A G 0.415507 0.000794151 0.000505678 1.57047 2.89541e-271 -268.103 -1.48149e-275 3.42144e-140 -5.11666e-05 3.77493e-05
402 rs9559699 13 110651942 G A 0.486083 0.000484212 0.000463801 1.04401 2.89534e-271 -268.103 -1.46282e-275 3.38046e-140 -5.0523e-05 3.734e-05
13 rs112088985 13 110681236 G T 0.0168986 -0.00271513 0.00212308 -1.27886 2.86576e-271 -268.108 -5.60425e-275 1.3066e-139 -0.000195559 0.000146044
192 rs7329400 13 110621437 T C 0.414513 0.000799766 0.00050459 1.58498 2.84734e-271 -268.11 -1.44406e-275 3.37403e-140 -5.0716e-05 3.77627e-05
65 rs12429364 13 110683873 T C 0.0337972 0.00243678 0.00157204 1.55007 2.83574e-271 -268.112 3.91125e-275 9.1641e-140 0.000137927 0.000102914
102 rs149829494 13 110699093 C A 0.0337972 0.0029407 0.00190126 1.54671 2.82297e-271 -268.114 3.88385e-275 9.12868e-140 0.00013758 0.000102914
339 rs7984646 13 110618831 C A 0.413519 0.000813559 0.000504408 1.6129 2.75083e-271 -268.125 -1.36867e-275 3.27649e-140 -4.97548e-05 3.77765e-05
317 rs79021062 13 110665242 C G 0.0357853 0.00273665 0.00158202 1.72984 2.66737e-271 -268.139 3.45521e-275 8.456e-140 0.000129536 0.000100136
6 rs11069818 13 110651131 C T 0.486083 0.00051854 0.000465517 1.1139 2.63907e-271 -268.143 -1.26404e-275 3.11993e-140 -4.78972e-05 3.734e-05
421 rs9588050 13 110620863 G A 0.203777 0.00134711 0.000649433 2.07429 2.63685e-271 -268.144 1.56284e-275 3.85481e-140 5.92691e-05 4.60707e-05
325 rs79545157 13 110666698 G A 0.0357853 0.00274887 0.00159745 1.72079 2.63633e-271 -268.144 3.39102e-275 8.36976e-140 0.000128627 0.000100136
208 rs73618805 13 110664426 C G 0.0924453 4.16311e-07 0.00014081 0.00295654 2.58328e-271 -268.153 2.11071e-275 5.29791e-140 8.17065e-05 6.47243e-05
365 rs872484 13 110708368 G A 0.449304 0.00244805 0.00175493 1.39495 2.58033e-271 -268.153 1.25868e-275 3.22532e-140 4.87797e-05 4.06457e-05
280 rs77301605 13 110666911 G T 0.0347913 0.00274368 0.0015926 1.72277 2.5728e-271 -268.154 3.3048e-275 8.30478e-140 0.000128452 0.000101525
312 rs78952216 13 110667695 G A 0.0347913 0.00274524 0.00159537 1.72075 2.56622e-271 -268.156 3.29108e-275 8.28599e-140 0.000128246 0.000101525
104 rs1556571 13 110569384 G A 0.203777 0.000846484 0.000602074 1.40595 2.53396e-271 -268.161 -1.46826e-275 3.73446e-140 -5.79432e-05 4.6328e-05
189 rs7326063 13 110663768 C G 0.2167 0.00033367 0.000562323 0.593379 2.51424e-271 -268.164 -1.41671e-275 3.62367e-140 -5.63474e-05 4.52507e-05
155 rs58619513 13 110668360 C G 0.0357853 0.00268288 0.00159481 1.68226 2.51055e-271 -268.165 3.13211e-275 8.01558e-140 0.000124758 0.000100136
409 rs9559714 13 110693213 A G 0.485089 -0.000686936 0.00052149 -1.31726 2.50209e-271 -268.167 -1.15813e-275 2.97223e-140 -4.62864e-05 3.72597e-05
149 rs55799126 13 110647426 A G 0.475149 0.000669024 0.000478733 1.39749 2.49359e-271 -268.168 -1.15336e-275 2.96913e-140 -4.62529e-05 3.73634e-05
393 rs9559680 13 110606465 A C 0.414513 0.000803647 0.000505801 1.58886 2.48727e-271 -268.169 -1.16305e-275 2.99753e-140 -4.67599e-05 3.7762e-05
425 rs9588074 13 110684664 C A 0.0337972 0.00219976 0.00153219 1.43569 2.44778e-271 -268.176 3.08726e-275 8.05377e-140 0.000126125 0.000102914
109 rs1889775 13 110595596 T G 0.0954274 -5.43204e-05 0.00360809 -0.0150552 2.42201e-271 -268.181 1.86863e-275 4.92141e-140 7.71521e-05 6.3621e-05
174 rs72652012 13 110657742 G A 0.0188867 0.000209429 0.00177197 0.11819 2.4105e-271 -268.183 4.004e-275 1.05916e-139 0.000166107 0.000137648
173 rs72652010 13 110657740 A G 0.0188867 0.000207773 0.00177209 0.117247 2.40773e-271 -268.183 3.99625e-275 1.05805e-139 0.000165976 0.000137648
133 rs3995573 13 110648819 G A 0.488072 0.00051289 0.000465015 1.10295 2.39899e-271 -268.185 -1.08003e-275 2.86383e-140 -4.50202e-05 3.73085e-05
87 rs12875868 13 110718555 A G 0.23161 -0.000241865 0.000547908 -0.441435 2.30759e-271 -268.202 1.22428e-275 3.76673e-140 5.30545e-05 5.77383e-05
268 rs76850861 13 110663822 C T 0.0347913 0.00235832 0.00152736 1.54404 2.29679e-271 -268.204 2.73288e-275 7.49506e-140 0.000118987 0.000101492
110 rs189344907 13 110663140 T C 0.0666004 -0.000690701 0.00113223 -0.610037 2.2914e-271 -268.205 -2.00058e-275 5.49745e-140 -8.73081e-05 7.46097e-05
383 rs954338 13 110718657 C T 0.228628 0.000245936 0.000545292 0.451017 2.2204e-271 -268.218 -1.12606e-275 3.64247e-140 -5.07143e-05 5.83384e-05
124 rs35453261 13 110683381 G A 0.0606362 0.00209868 0.00109751 1.91221 2.21644e-271 -268.219 1.97238e-275 5.57187e-140 8.89888e-05 7.80257e-05
129 rs35850183 13 110683158 C T 0.0606362 0.00209559 0.00109721 1.90992 2.21063e-271 -268.22 1.96325e-275 5.55822e-140 8.88092e-05 7.80257e-05
228 rs75124406 13 110709706 A G 0.0536779 -0.00101023 0.00496116 -0.203628 2.2034e-271 -268.222 2.06819e-275 5.87713e-140 9.38637e-05 8.28594e-05
125 rs35579024 13 110683014 A T 0.0606362 0.00208784 0.00109605 1.90487 2.19794e-271 -268.223 1.94327e-275 5.52831e-140 8.84135e-05 7.80257e-05
128 rs35757068 13 110683138 T C 0.0606362 0.00208235 0.0010954 1.90099 2.18829e-271 -268.225 1.9281e-275 5.50552e-140 8.81099e-05 7.80257e-05
121 rs35166998 13 110570036 C T 0.400596 -0.000113514 0.000462326 -0.245528 2.18634e-271 -268.225 -9.37434e-276 2.67809e-140 -4.28768e-05 3.79739e-05
414 rs9559719 13 110718473 C T 0.227634 0.000252488 0.000545306 0.463021 2.1713e-271 -268.228 -1.06885e-275 3.56419e-140 -4.92262e-05 5.85441e-05
416 rs9559721 13 110722991 G A 0.106362 0.000129024 0.000771268 0.167288 2.08815e-271 -268.245 -1.37284e-275 4.09713e-140 -6.57441e-05 6.0964e-05
411 rs9559716 13 110714833 G A 0.124254 -0.000124504 0.000715705 -0.173959 2.03264e-271 -268.257 -1.21953e-275 3.72815e-140 -5.99971e-05 5.6906e-05
310 rs78924101 13 110653656 A G 0.0168986 -0.0020539 0.00193973 -1.05886 2.01347e-271 -268.261 -3.06466e-275 9.44361e-140 -0.000152208 0.000145345
89 rs1333985 13 110581878 A G 0.406561 0.000835959 0.000512835 1.63008 2.00194e-271 -268.263 -7.94983e-276 2.45643e-140 -3.97107e-05 3.79101e-05
19 rs112714831 13 110631315 G A 0.0159046 -0.00261485 0.00196508 -1.33066 1.94332e-271 -268.276 -2.94691e-275 9.37918e-140 -0.000151643 0.000149237
126 rs35603118 13 110619594 C A 0.0129225 0.000752974 0.00180825 0.416409 1.902e-271 -268.286 3.12785e-275 1.0148e-139 0.00016445 0.000164622
263 rs76530783 13 110619562 C T 0.0347913 -0.00178006 0.00135506 -1.31364 1.83048e-271 -268.302 1.7825e-275 6.01787e-140 9.73792e-05 0.000101497
183 rs7320069 13 110670238 C T 0.309145 -0.000526332 0.00050656 -1.03903 1.82737e-271 -268.303 7.04018e-276 2.38703e-140 3.85262e-05 4.04206e-05
162 rs6492231 13 110583053 T C 0.405567 0.000828008 0.000512297 1.61626 1.76863e-271 -268.317 -6.18247e-276 2.16853e-140 -3.49562e-05 3.79067e-05
375 rs9521573 13 110668474 C T 0.311133 -0.000527928 0.000505193 -1.045 1.74564e-271 -268.323 -6.37035e-276 2.26944e-140 -3.64929e-05 4.02327e-05
118 rs2893357 13 110663226 T C 0.319085 0.000854125 0.000525536 1.62524 1.71995e-271 -268.329 6.12151e-276 2.21854e-140 3.55913e-05 3.99367e-05
430 rs9989064 13 110579475 T C 0.191849 0.00571929 0.00255348 2.2398 1.71941e-271 -268.329 7.24104e-276 2.62563e-140 4.21136e-05 4.72856e-05
376 rs9521574 13 110668614 C G 0.311133 -0.000509414 0.000502305 -1.01415 1.69808e-271 -268.335 -5.98516e-276 2.20413e-140 -3.52465e-05 4.02327e-05
100 rs144904573 13 110721592 G A 0.0924453 0.000785362 0.000853258 0.920427 1.69242e-271 -268.336 9.47302e-276 3.51996e-140 5.59733e-05 6.47142e-05
388 rs9555665 13 110721179 G T 0.116302 3.41968e-05 0.000740786 0.0461629 1.69014e-271 -268.337 8.52998e-276 3.17669e-140 5.0469e-05 5.85116e-05
349 rs7995016 13 110713553 C T 0.126243 -7.52626e-05 0.000662364 -0.113627 1.67676e-271 -268.34 8.06623e-276 3.04625e-140 4.8106e-05 5.67456e-05
112 rs1972495 13 110712814 C T 0.126243 -7.58055e-05 0.000666092 -0.113806 1.6765e-271 -268.34 8.06325e-276 3.04574e-140 4.80957e-05 5.67456e-05
188 rs7324537 13 110572021 T G 0.399602 -0.000123234 0.000462205 -0.266622 1.67532e-271 -268.341 -5.4835e-276 2.05273e-140 -3.27312e-05 3.7998e-05
82 rs12866484 13 110637672 A G 0.0129225 0.000500344 0.00180258 0.27757 1.67125e-271 -268.342 2.36549e-275 8.87539e-140 0.000141541 0.000164622
368 rs928690 13 110576317 C T 0.399602 -0.000112885 0.000462445 -0.244104 1.64344e-271 -268.349 -5.23809e-276 2.01057e-140 -3.18726e-05 3.7998e-05
176 rs72652016 13 110666381 G T 0.0178926 -0.000475569 0.00180006 -0.264196 1.63196e-271 -268.352 1.8953e-275 7.39747e-140 0.000116136 0.000141578
413 rs9559718 13 110718463 T C 0.116302 -5.82438e-06 0.000737034 -0.00790246 1.6147e-271 -268.357 7.63265e-276 3.02259e-140 4.72699e-05 5.85116e-05
412 rs9559717 13 110717840 A G 0.116302 -2.55333e-05 0.000736946 -0.0346475 1.58038e-271 -268.366 7.22032e-276 2.95116e-140 4.56874e-05 5.85116e-05
86 rs12874007 13 110569190 C A 0.398608 -0.000129507 0.00046217 -0.280216 1.44048e-271 -268.406 -3.63555e-276 1.73088e-140 -2.52385e-05 3.79848e-05
347 rs7992976 13 110673285 T C 0.306163 -0.000546694 0.00050847 -1.07517 1.42571e-271 -268.411 3.71307e-276 1.81809e-140 2.60437e-05 4.04992e-05
374 rs9521572 13 110668204 A T 0.274354 -0.000193492 0.000516732 -0.374453 1.41874e-271 -268.413 3.7663e-276 1.86741e-140 2.65468e-05 4.18716e-05
369 rs9301424 13 110668152 C T 0.274354 0.000202327 0.000513828 0.393763 1.40162e-271 -268.418 -3.6067e-276 1.83996e-140 -2.57324e-05 4.18716e-05
148 rs55657664 13 110689292 G C 0.0944334 -0.000343118 0.000909306 -0.377341 1.38326e-271 -268.424 5.28906e-276 2.75823e-140 3.82361e-05 6.35447e-05
342 rs7990049 13 110649578 C T 0.316103 -0.000199542 0.000508564 -0.392364 1.36173e-271 -268.431 -3.1111e-276 1.7025e-140 -2.28467e-05 4.00821e-05
32 rs11616850 13 110652467 G A 0.315109 -0.000194321 0.000508666 -0.38202 1.34997e-271 -268.435 -3.00282e-276 1.68547e-140 -2.22435e-05 4.01193e-05
429 rs995292 13 110664771 T C 0.148111 8.82122e-06 0.000666722 0.0132307 1.34787e-271 -268.435 -3.92211e-276 2.19875e-140 -2.90987e-05 5.23453e-05
35 rs11617996 13 110652464 T C 0.315109 -0.00019145 0.000508527 -0.376479 1.34583e-271 -268.436 -2.96355e-276 1.67892e-140 -2.20202e-05 4.01193e-05
37 rs11618044 13 110652840 T C 0.315109 -0.000182925 0.000507873 -0.360179 1.33397e-271 -268.44 -2.84977e-276 1.66009e-140 -2.13631e-05 4.01193e-05
38 rs11619058 13 110652537 A C 0.315109 -0.000182442 0.000507838 -0.359252 1.33331e-271 -268.44 -2.84337e-276 1.65904e-140 -2.13257e-05 4.01193e-05
243 rs75849191 13 110672593 G A 0.149105 4.53956e-05 0.000671034 0.0676503 1.3309e-271 -268.441 -3.69764e-276 2.1578e-140 -2.7783e-05 5.22164e-05
40 rs11619827 13 110650292 A G 0.316103 -0.000175693 0.000507553 -0.346157 1.3276e-271 -268.442 -2.78608e-276 1.6485e-140 -2.09859e-05 4.00821e-05
2 rs10450818 13 110652244 A G 0.316103 -0.000174978 0.000507642 -0.344687 1.32657e-271 -268.442 -2.77608e-276 1.64687e-140 -2.09267e-05 4.00821e-05
343 rs7990936 13 110649904 G A 0.316103 -0.000173985 0.00050758 -0.342774 1.32524e-271 -268.443 -2.76309e-276 1.64475e-140 -2.08496e-05 4.00821e-05
313 rs78970007 13 110673972 G A 0.0526839 -0.0014195 0.0011091 -1.27986 1.3243e-271 -268.443 5.77257e-276 3.41801e-140 4.35897e-05 8.31975e-05
130 rs35945610 13 110673565 C T 0.0139165 0.000883662 0.00180879 0.488537 1.31895e-271 -268.445 1.08264e-275 6.48338e-140 8.20835e-05 0.00015853
39 rs11619079 13 110652787 A C 0.315109 -0.000170406 0.000507487 -0.335783 1.31707e-271 -268.445 -2.68413e-276 1.63307e-140 -2.03796e-05 4.01193e-05
60 rs12427756 13 110651455 G A 0.315109 -0.000169713 0.000507279 -0.334555 1.31624e-271 -268.446 -2.67594e-276 1.63174e-140 -2.03301e-05 4.01193e-05
33 rs11616866 13 110652684 G A 0.315109 -0.000167159 0.000507333 -0.329486 1.31287e-271 -268.447 -2.64225e-276 1.62632e-140 -2.01258e-05 4.01193e-05
51 rs117661268 13 110627472 T C 0.0328032 -0.00193574 0.00145989 -1.32595 1.31089e-271 -268.447 6.88244e-276 4.23156e-140 5.25019e-05 0.000104417
141 rs4773106 13 110650626 G A 0.315109 -0.00016175 0.000507038 -0.31901 1.30602e-271 -268.449 -2.57332e-276 1.61529e-140 -1.97035e-05 4.01193e-05
403 rs9559702 13 110653926 T C 0.178926 0.00129601 0.000687484 1.88515 1.3053e-271 -268.449 3.14316e-276 1.95506e-140 2.408e-05 4.84605e-05
161 rs61963002 13 110629761 C G 0.0427435 -0.000786223 0.0012568 -0.625574 1.29682e-271 -268.452 -5.74099e-276 3.67383e-140 -4.42697e-05 9.19127e-05
127 rs35699444 13 110683398 A G 0.0606362 0.00123952 0.00395844 0.313134 1.28862e-271 -268.455 -4.67394e-276 3.08875e-140 -3.62709e-05 7.80257e-05
259 rs76394689 13 110665482 C T 0.0347913 3.59646e-05 0.00634037 0.00567231 1.28279e-271 -268.457 -5.95206e-276 3.99797e-140 -4.63994e-05 0.000101525
119 rs34633471 13 110683163 A G 0.0606362 0.00151642 0.00396449 0.3825 1.2506e-271 -268.468 -3.85651e-276 2.96697e-140 -3.08372e-05 7.80257e-05
332 rs7981509 13 110666262 G C 0.0357853 0.000320914 0.00632983 0.0506987 1.24676e-271 -268.469 -4.87205e-276 3.79545e-140 -3.90779e-05 0.000100136
273 rs77005008 13 110689550 C T 0.0337972 -0.00114643 0.00663074 -0.172897 1.24506e-271 -268.47 -4.96184e-276 3.89411e-140 -3.98522e-05 0.000102914
169 rs66895129 13 110572366 A G 0.269384 0.000920555 0.00055434 1.66063 1.24043e-271 -268.471 1.94314e-276 1.57841e-140 1.5665e-05 4.19892e-05
73 rs12430469 13 110672308 C T 0.0337972 -0.000960258 0.00654192 -0.146785 1.23292e-271 -268.474 -4.5813e-276 3.84194e-140 -3.7158e-05 0.000102914
209 rs73618828 13 110666738 T C 0.027833 0.00155077 0.00133675 1.16011 1.23275e-271 -268.474 4.98299e-276 4.22041e-140 4.04217e-05 0.000113203
111 rs1932416 13 110575942 T G 0.264414 0.000848399 0.000548039 1.54806 1.2325e-271 -268.474 1.85154e-276 1.57375e-140 1.50227e-05 4.22351e-05
216 rs74533944 13 110676527 A G 0.0337972 -0.000717301 0.00654892 -0.10953 1.21726e-271 -268.479 -4.05516e-276 3.77401e-140 -3.33139e-05 0.000102914
221 rs74778986 13 110679245 G A 0.0337972 -0.00054041 0.00655153 -0.082486 1.20706e-271 -268.483 -3.68438e-276 3.72946e-140 -3.05235e-05 0.000102914
272 rs76966587 13 110681642 T A 0.0337972 -0.000525918 0.00655477 -0.0802344 1.20626e-271 -268.483 -3.6539e-276 3.72593e-140 -3.02912e-05 0.000102914
283 rs77415252 13 110674738 C T 0.026839 0.0015414 0.00134752 1.14387 1.19978e-271 -268.486 3.74065e-276 4.13468e-140 3.11777e-05 0.000115225
281 rs77333052 13 110642489 T A 0.0328032 -0.00217225 0.00139656 -1.55543 1.199e-271 -268.486 3.41413e-276 3.74764e-140 2.84749e-05 0.000104417
88 rs1333981 13 110615029 A G 0.315109 0.00112966 0.000552874 2.04326 1.19145e-271 -268.489 1.14819e-276 1.42411e-140 9.63686e-06 4.01166e-05
237 rs75443307 13 110640561 C T 0.11332 0.000644388 0.000807986 0.797524 1.189e-271 -268.49 -1.53884e-276 2.08117e-140 -1.29424e-05 5.89517e-05
160 rs61244599 13 110675679 T C 0.026839 0.00142633 0.0013345 1.06882 1.17891e-271 -268.493 2.65197e-276 4.03097e-140 2.24952e-05 0.000115225
50 rs117640423 13 110722820 C T 0.0347913 -0.00060148 0.00151419 -0.397228 1.17241e-271 -268.496 -2.0728e-276 3.52612e-140 -1.76797e-05 0.000101452
359 rs8002600 13 110644408 A C 0.0705765 -0.000454317 0.00104044 -0.436658 1.16414e-271 -268.499 -9.1205e-277 2.49676e-140 -7.83452e-06 7.27564e-05
367 rs928543 13 110598964 A G 0.316103 0.00109161 0.000555669 1.9645 1.15823e-271 -268.501 2.26515e-277 1.3649e-140 1.9557e-06 4.00578e-05
363 rs80137581 13 110691128 T C 0.028827 0.00104349 0.00136183 0.766239 1.15715e-271 -268.501 3.90673e-277 3.78752e-140 3.37617e-06 0.000111291
98 rs143698863 13 110712590 G A 0.0695825 -0.00160406 0.00105591 -1.51913 6.78113e-298 -294.734 -7.33841e-302 3.40285e-153 -0.000108218 7.32441e-05
79 rs12584346 13 110717949 T C 0.110338 0.000349327 0.000708759 0.492871 0 -inf 0 0 0 0
