# Supplementary material for: Precision medicine for atherosclerotic cardiovascular disease: Integrative genomics maps risk loci and AI‐predicted functional consequences
Source: Clin Transl Med. 2026 Jul 10;16(7):e70732. doi: 10.1002/ctm2.70732 (PMC13351343; doi:10.1002/ctm2.70732)
Supplement: Supplementary file 6 — Supporting Information [file CTM2-16-e70732-s005.zip › COL4A2/FINEMAP/data.bf5]

index rsid bf1 bf2 bf3 bf4 bf5
1 rs1000990 -2.99547 -3.17404 -3.0989 -3.14498 -3.16406 
2 rs1018041 -3.18549 -3.27096 -2.26454 1.67834 3.52947 
3 rs10492497 -3.27902 -3.22923 -2.51875 3.30458 8.09037 
4 rs10492498 -2.9853 -3.0051 -3.129 -1.35864 -1.97891 
5 rs11069820 -3.18629 -2.0558 -3.11543 -3.2053 -3.11009 
6 rs11069823 -3.19028 -3.05943 -2.9966 -0.1541 -1.71838 
7 rs11069825 -3.10108 -3.01633 -3.23809 -3.23659 -3.25435 
8 rs11069829 -3.06228 -3.12996 -3.00344 -2.67477 -3.0549 
9 rs11069830 -3.2428 -3.22906 -2.85508 -3.18304 -3.08242 
10 rs111362541 -3.14722 -3.24999 -3.22507 -3.21306 -3.17852 
11 rs111513109 -3.14827 -3.25048 -3.2244 -3.2138 -3.17944 
12 rs111619893 -3.14639 -3.24913 -3.21748 -3.2141 -3.17828 
13 rs111843082 -3.14693 -3.24986 -3.22526 -3.21285 -3.17826 
14 rs112114055 -2.6747 20.3941 21.1506 40.866 42.639 
15 rs112491169 -3.12145 -3.23693 -3.23252 -3.19636 -3.15637 
16 rs112528631 -3.27715 -3.22924 -2.87528 -3.26024 -3.27415 
17 rs112585763 -3.27727 -3.27683 -3.08927 1.27103 0.710046 
18 rs112768206 -3.21957 -3.19147 -3.16801 -3.27418 -3.05503 
19 rs112799221 -3.14008 -3.24665 -3.22944 -3.20799 -3.17226 
20 rs112958495 -3.14432 -3.24865 -3.22688 -3.21101 -3.17598 
21 rs1133219 -3.02649 -3.09808 -1.202 -1.333 -2.06159 
22 rs113573025 -2.32207 -1.9723 -2.52521 -1.1949 -2.04215 
23 rs113648449 -3.12934 -3.24144 -3.23547 -3.20026 -3.16281 
24 rs113790861 -3.13459 -3.24401 -3.2326 -3.20406 -3.16743 
25 rs1143914 -2.96994 -2.83129 -0.586187 -3.24728 -3.22874 
26 rs1151423 -2.68686 -2.08249 -3.10351 -2.49199 -3.27496 
27 rs11617955 -3.19253 -3.24372 -2.24386 -2.80242 -2.46319 
28 rs11619038 -2.65219 -1.91337 -2.42261 -3.0973 -0.234939 
29 rs11619113 -2.61023 -1.86489 -2.38041 -3.12195 -0.335239 
30 rs11619453 -3.25584 -3.20392 -2.83536 3.43699 2.34392 
31 rs11619515 -2.81968 20.5883 -2.11026 3.08818 -2.59709 
32 rs11619746 -3.25689 -3.14709 -2.66966 6.51962 5.00207 
33 rs11620140 -3.2015 -3.15282 -2.81327 -3.27678 -3.07239 
34 rs116889646 -3.21494 -3.04062 -3.01247 -2.46162 0.295433 
35 rs116920050 -3.27737 -3.27361 -2.69245 7.80677 13.1005 
36 rs117156888 -2.23607 -2.21792 -2.30489 5.76108 8.55789 
37 rs117188587 -3.1394 -3.24632 -3.22985 -3.2075 -3.17166 
38 rs117244330 -2.98636 -3.05357 -2.9323 0.0410104 0.42916 
39 rs117260757 -3.20519 -3.11265 -3.14493 3.73019 15.7425 
40 rs117326226 -3.27083 -3.26734 -3.04901 3.8524 7.2161 
41 rs117431941 -3.24384 -3.24043 -3.25575 1.42726 3.49344 
42 rs117576467 -2.38199 -2.14813 -2.2927 -0.0950501 -1.16178 
43 rs117640423 -3.24733 -3.13707 -3.27861 -3.26883 -3.25145 
44 rs117774985 -2.91598 -2.92167 -3.2727 -2.70491 -2.98685 
45 rs117815311 -3.19599 -3.09331 -2.6363 5.75217 21.09 
46 rs117871586 -3.20525 -3.11274 -3.14485 3.73083 15.7435 
47 rs117893703 -2.97462 -3.00371 5.29793 4.12576 7.19044 
48 rs117919719 -3.2385 -3.23485 -3.25131 1.487 3.56514 
49 rs117974083 -3.19726 -3.10069 -3.15522 3.65253 15.6133 
50 rs118001251 -3.18302 -2.97427 -2.82164 -2.97729 -1.24595 
51 rs11838757 -2.74463 -2.79514 -1.57721 -2.65933 -0.973171 
52 rs11839478 -3.12751 -3.122 -2.97723 -1.43094 -2.09481 
53 rs11839916 -3.22931 -3.04353 -2.36173 -3.10525 -3.27211 
54 rs11842085 -3.27825 -3.2727 -2.98453 -2.81373 -0.641865 
55 rs11842143 -3.20101 -3.25985 -2.7481 -2.92634 -0.263391 
56 rs11842434 -2.65548 -2.38479 -2.01457 -2.08124 -1.27722 
57 rs11843610 -3.11604 -3.06903 -3.25187 -3.18709 -1.73217 
58 rs1192197 -3.12262 -3.02907 -3.18998 -3.2722 -3.20114 
59 rs1192198 -3.26665 -3.27759 -3.26446 -2.50626 -3.05823 
60 rs1192201 -3.04544 -3.21216 -3.20398 14.1146 26.5372 
61 rs1192202 -3.14683 -2.8993 -2.00595 11.6136 22.2771 
62 rs1192203 -3.11403 -3.24244 -3.27763 -3.18136 -3.02006 
63 rs1192204 -3.17068 -3.2677 -3.27653 -3.27694 -3.15327 
64 rs1192205 -3.01655 -2.94972 -2.07486 0.811566 2.43506 
65 rs1193069 -3.27643 -3.24321 -2.90071 -3.12985 -3.25257 
66 rs1193070 -3.10738 -2.83811 -3.25234 -2.53691 -3.11512 
67 rs12020579 -2.83835 -2.55749 -0.859478 -2.14591 -3.0132 
68 rs1204421 -3.07803 -2.97324 -3.21836 -3.26313 -3.22741 
69 rs1213026 -3.21038 -3.20885 -2.73116 -2.76647 -3.13739 
70 rs12184772 -2.6335 -2.56283 -2.79727 0.333036 -1.70419 
71 rs12428089 -3.26433 -3.19773 -2.49271 -2.36407 -1.29082 
72 rs12428227 -3.03971 -3.10857 -3.11267 -3.12279 -2.02924 
73 rs12429386 -3.11841 -2.99465 -3.08667 -1.35442 -0.912697 
74 rs12430280 -3.03551 -3.10048 -3.00096 -3.09853 -1.97195 
75 rs12430390 -3.19592 -3.23879 -3.23884 -2.90701 -1.52856 
76 rs12583583 -2.77364 -2.74701 -2.7258 -2.80554 -2.39581 
77 rs12584092 -3.10031 -2.59248 -3.0579 -2.62117 -2.91705 
78 rs12584346 -inf 129.624 -inf -inf -inf 
79 rs12584769 -3.18852 -3.08666 -2.58916 4.94216 3.3796 
80 rs12586037 -2.58995 26.454 -0.94309 -1.80533 8.62811 
81 rs12586118 -inf 543.664 -inf -inf -inf 
82 rs12855875 -3.18149 -3.16013 -2.40271 -2.33447 -2.42537 
83 rs12865767 -3.24716 -3.27727 -2.63623 -3.27701 -3.18403 
84 rs12866570 -3.27253 -3.19073 -1.0084 -1.87582 -3.14537 
85 rs12867220 -3.0852 -3.10924 -2.68787 -2.6138 -2.82389 
86 rs12868126 -2.99394 -2.89314 1.48707 -1.32501 7.0663 
87 rs12868203 -3.1228 -3.12027 -2.73863 -2.52901 -2.82576 
88 rs12868210 -3.12206 -3.11951 -2.73724 -2.52738 -2.8245 
89 rs12869358 -3.12042 -3.11787 -2.73422 -2.52382 -2.82172 
90 rs12869391 -3.11933 -3.11677 -2.7322 -2.52145 -2.81988 
91 rs12869698 -3.24259 -2.5085 -3.09207 -2.78754 -2.60723 
92 rs12870961 -3.18676 -3.15155 -2.44506 -2.4806 -2.59613 
93 rs12873154 -2.63398 -1.89952 -2.40796 -3.11024 -0.284321 
94 rs12873869 -2.89223 -2.91501 -3.06064 -1.13063 -1.79016 
95 rs12874003 -3.08735 -3.21125 -3.15312 -3.01049 -2.79725 
96 rs12874407 -2.96054 -2.98118 -3.11116 -1.29613 -1.92738 
97 rs12875271 -3.23469 -2.04622 -1.93953 -1.71103 -3.05988 
98 rs12875702 -3.08793 -2.93659 -3.03272 -2.80151 -3.08659 
99 rs12875868 -3.15775 1.13142 -3.16343 -3.15831 -3.1633 
100 rs1335810 -inf 77.0594 -inf -inf -inf 
101 rs1348618 -3.14482 -0.733629 -2.55862 -2.19897 -1.80154 
102 rs1348619 -3.20706 -3.11248 -2.91476 0.921397 -0.448814 
103 rs1360154 -3.24822 -3.27293 -3.19909 -2.6142 -2.636 
104 rs1373745 -3.23134 -2.2557 -3.14358 -1.52594 -2.14033 
105 rs1373746 -3.27798 -3.2434 -3.25596 -3.20295 -2.95615 
106 rs1373748 -3.21441 -3.12105 -3.03735 -0.331164 -1.75291 
107 rs1373749 -2.96717 -2.98758 -3.11596 -1.3127 -1.94106 
108 rs138065539 -2.94961 -3.02118 -2.89241 0.162419 0.557406 
109 rs140151234 -inf 83.4894 -inf -inf -inf 
110 rs141085383 -3.20516 -3.1126 -3.14498 3.72987 15.7419 
111 rs1411040 -3.21411 -3.27105 -2.00296 3.13402 5.58445 
112 rs143698863 -2.77523 -2.30993 -3.19633 -2.80406 -3.13383 
113 rs144904573 -3.06811 -3.24179 -2.97767 -2.47537 -2.23717 
114 rs146910239 -3.27622 -3.27766 -3.10055 1.21468 0.65736 
115 rs1470425 -3.2216 -3.15064 -0.293718 -3.01986 -2.91631 
116 rs1470427 -3.27564 -3.27278 -1.19903 -3.00142 -2.67397 
117 rs147885127 -3.07163 -3.24599 -3.10161 -3.07308 -3.09512 
118 rs148473828 -3.17197 -2.99039 -3.14299 2.68538 15.98 
119 rs151025230 -3.26479 -3.2603 -3.02102 4.0059 7.40249 
120 rs151099392 -2.69048 -2.05152 -1.92791 29.3397 37.5989 
121 rs151169088 -2.05664 -2.30508 93.1485 20.8913 29.1476 
122 rs1562173 -3.01186 -3.18079 -2.99786 -3.02449 -3.22507 
123 rs1562174 -2.99439 -3.17339 -3.09976 -3.14424 -3.16474 
124 rs16854 -3.04606 -3.25184 -3.08023 -1.77398 -1.58714 
125 rs16975256 -inf -inf 467.358 -inf -inf 
126 rs16975259 -2.67702 35.8335 0.803935 3.03715 3.27545 
127 rs16975288 -3.20992 -3.11988 -3.13832 3.77877 15.8231 
128 rs16975294 -inf -inf -inf 228.881 -inf 
129 rs16975317 -2.6067 -1.99788 -2.53811 -2.87751 -2.87193 
130 rs16975320 -3.20112 -3.10649 -3.15033 3.68977 15.6753 
131 rs16975324 -3.16084 -3.0365 -2.95322 0.0975424 -1.64951 
132 rs16975361 -3.21581 -3.26688 -3.26678 -3.24054 -3.23645 
133 rs16975414 -3.11382 -3.1877 0.890373 -0.467831 0.939237 
134 rs16975420 -3.27475 -3.22853 -2.5904 -2.45171 -1.4167 
135 rs16975424 -3.2765 -3.25362 -2.40734 -2.97313 -3.15936 
136 rs16975450 -3.25907 -3.26818 -1.98943 -2.24513 -1.35685 
137 rs16975472 -3.02228 -3.18697 -2.98695 -3.03466 -3.2204 
138 rs16975491 -3.06419 -3.21771 -3.06193 -3.22285 -2.1886 
139 rs16975492 -3.06129 -3.21618 -3.06483 -3.22429 -2.19516 
140 rs16975617 -3.27394 -3.26994 -1.64747 -3.26292 -3.16944 
141 rs16975624 -2.92794 -3.00559 -3.01901 -0.971838 -0.572284 
142 rs16975708 -2.89908 -2.90367 -2.4784 0.208205 1.58988 
143 rs17517598 -3.10128 -3.09773 -3.26299 0.890203 9.45473 
144 rs17517971 -3.23919 -3.27719 -3.16443 -2.2447 -0.959153 
145 rs17588591 -2.9723 -2.69026 -2.94844 -1.82201 -2.48112 
146 rs17593601 -2.97353 -3.03987 -2.90221 0.100102 0.533536 
147 rs1778817 -3.19886 -3.2034 -2.68638 -3.14632 -3.27606 
148 rs1816884 -3.01265 -3.07349 -2.54982 -2.1383 -0.938683 
149 rs1816885 -3.19886 -3.07308 -3.01213 -0.206419 -1.75526 
150 rs1822851 -3.08803 -3.2186 -3.27674 -2.89571 -3.06145 
151 rs1822852 -3.10743 -0.534917 -2.44802 -2.02524 -1.58011 
152 rs1857367 -3.2615 -3.13966 -2.93532 -3.24927 -2.79495 
153 rs1888002 -2.92526 -3.2715 -3.20131 12.7322 12.7301 
154 rs1891964 -3.0192 -3.18515 -2.99022 -3.03166 -3.22181 
155 rs1891965 -3.22859 -3.27764 -3.16942 -3.27866 -3.25926 
156 rs1891966 -3.26103 -3.27732 -3.20961 -2.29089 -1.72546 
157 rs1961495 -3.07935 -2.97426 -3.03647 -3.03866 -2.60904 
158 rs1972495 -3.27536 -3.1681 -3.12796 -2.31245 -1.56774 
159 rs1975514 -3.00435 -3.17628 -3.00546 -3.01717 -3.22824 
160 rs1977892 -3.19784 -3.26717 -3.02474 -3.24477 -3.00596 
161 rs1977893 -3.15605 -3.25383 -3.08712 -3.19292 -3.11922 
162 rs1981316 -3.27913 -3.27949 -3.19547 -3.06963 -3.03813 
163 rs1981317 -3.02407 -2.99811 -3.25844 -1.70193 -2.57228 
164 rs1982314 -3.24473 -3.26728 -3.24501 -3.01305 -3.24067 
165 rs1982315 -2.97008 -3.02203 -3.12162 -1.49684 -1.96398 
166 rs2000660 -3.22934 -0.545361 -1.44129 -1.47895 -1.97898 
167 rs2005447 -3.01687 -3.18377 -2.99267 -3.02938 -3.22286 
168 rs2029765 -3.121 -3.09188 -3.1809 -2.32091 -1.22046 
169 rs2029766 -3.13901 -3.10256 -3.1925 -2.26411 -1.11961 
170 rs2084040 -2.72944 -2.183 -3.15342 -3.20711 -2.77524 
171 rs2120882 -3.22839 -3.24412 -3.21792 -2.38494 -3.1631 
172 rs2131937 -3.18633 -3.2661 -3.04421 -3.2123 -3.09219 
173 rs2131938 -3.18893 -3.26695 -3.03997 -3.2145 -3.08841 
174 rs2131939 -2.86442 -2.83749 -3.19781 -2.8884 -3.278 
175 rs2131940 -3.19218 -3.14056 -2.33912 -3.23241 -3.26867 
176 rs2154074 -inf 407.964 -inf -inf -inf 
177 rs2154075 -inf 389.795 -inf -inf -inf 
178 rs2166207 -3.16951 -3.18505 -2.04457 -1.67157 0.425811 
179 rs2166208 -3.26167 -3.23812 -3.21239 -0.839202 -0.724161 
180 rs2166209 -3.15747 -3.01363 -2.71555 2.70331 0.907038 
181 rs2172724 -3.20569 -3.20825 -2.43435 -3.05928 -3.20765 
182 rs2172725 -3.21333 -3.27278 -2.99439 -3.24323 -3.01982 
183 rs2241966 -3.21266 -3.18598 -3.27015 -3.27991 -3.16394 
184 rs2241967 -3.02765 -2.78218 -2.38301 -1.60155 0.0822466 
185 rs2275842 -3.25779 -3.18592 -2.45004 -2.29863 -1.18996 
186 rs2275845 -3.27243 -3.16288 -1.64067 8.62013 16.4696 
187 rs2278673 -3.19092 -3.26901 -3.03706 -3.19901 -3.12034 
188 rs2289799 -2.9712 -3.1598 -3.03958 -2.94261 -3.25569 
189 rs2289800 -2.9585 -3.14994 -3.04906 -2.95119 -3.25224 
190 rs2298237 -3.23732 -3.24284 -0.955917 6.84374 12.4077 
191 rs2298239 -3.02194 -3.09424 -1.1889 -1.32034 -2.05161 
192 rs2298240 -3.27657 -3.27482 -3.19118 -3.26745 -2.90557 
193 rs2298241 -3.25936 -3.18651 -2.45851 -2.32723 -1.23662 
194 rs2305079 -3.10776 -2.99979 -2.3968 -2.38877 -1.14568 
195 rs2305080 -3.17711 -3.26418 -3.05867 -3.19226 -3.12726 
196 rs2305081 -3.27417 -3.24653 -2.07101 -2.01295 -0.958417 
197 rs2391812 -3.07677 -2.89051 -3.24452 -3.10416 -3.16591 
198 rs2391815 -3.19127 -3.26768 -3.03607 -3.21646 -3.08494 
199 rs2391816 -3.18614 -3.26604 -3.04451 -3.21215 -3.09246 
200 rs2391817 -3.17157 -3.25943 -3.0664 -3.21151 -3.08826 
201 rs2391823 -3.20788 -3.26884 -2.03 3.07298 5.51262 
202 rs2391824 -3.27879 -3.27642 -3.27812 -3.00137 -2.90587 
203 rs2847468 -3.19939 -3.01492 -3.16917 -2.20648 -1.30829 
204 rs28498126 -3.12596 -3.23976 -3.23724 -3.19781 -3.15982 
205 rs34097827 -3.20148 -3.18231 -2.46488 -2.39901 -2.48661 
206 rs34501315 -3.08314 -3.21474 -2.46342 6.91743 12.0463 
207 rs34587632 -3.27362 -3.27456 -3.08954 -2.63122 -1.99429 
208 rs34633933 -3.24775 -3.27467 -2.09198 1.41423 3.08673 
209 rs34706214 -3.2762 -3.2332 -2.17778 -3.25793 -3.21383 
210 rs34808582 -3.07087 -3.04791 -3.26621 -3.18598 -1.71719 
211 rs34841474 -3.24771 -3.27465 -2.09226 1.41368 3.08609 
212 rs34870648 -3.04171 -3.15883 -3.12209 -3.0459 -3.10577 
213 rs34906261 -3.22939 -3.27101 -1.86376 3.55122 6.65089 
214 rs34987036 -3.19334 -3.13708 -3.10739 -3.19885 -2.47637 
215 rs35340437 -3.03825 -3.17528 -2.89599 -2.48775 -2.05413 
216 rs35345744 -2.9648 -2.95134 -3.23776 -1.63911 -2.44168 
217 rs35402290 -3.18037 -3.24587 -2.81364 -3.23908 -3.24999 
218 rs35463573 -3.07396 -3.15179 -3.22363 -1.32262 -1.28627 
219 rs35466678 -3.24105 -3.15503 -3.26936 -1.96133 -2.44478 
220 rs35486774 -2.87779 -2.76605 -2.4903 -2.84334 -2.25803 
221 rs35513412 -3.22942 -3.27102 -1.86361 3.55155 6.6513 
222 rs35716322 -2.79711 -2.48975 -0.205207 -1.62686 -2.58726 
223 rs35784668 -2.96941 -2.98975 -3.11758 -1.31834 -1.94571 
224 rs35806534 -3.11891 -3.13789 -3.25184 -3.27845 -3.05454 
225 rs3737328 -3.20985 -3.19646 -2.95342 -0.945216 -1.35566 
226 rs3783099 -3.11542 -3.11883 -1.53336 1.258 4.40243 
227 rs3783101 -2.74373 -2.8382 -2.87048 -0.674069 -0.257802 
228 rs3783105 -3.12264 -3.22403 -3.22228 -2.50141 -3.06582 
229 rs3783106 -3.12272 -3.22408 -3.22223 -2.5016 -3.06592 
230 rs3783107 -3.10338 -3.20951 -3.23135 -2.47903 -3.05827 
231 rs3783111 -3.17891 -3.27203 -2.98101 -3.27365 -2.7718 
232 rs3783113 -3.18968 -3.27355 -2.96032 -3.26992 -2.71974 
233 rs3809346 -3.0424 -3.10936 -2.15569 -3.02854 -2.31972 
234 rs3816296 -3.10586 -2.99737 -2.39248 -2.39312 -1.15243 
235 rs3825476 -3.12083 -3.02011 -2.41482 -2.38704 -1.1527 
236 rs3825478 -3.27528 -3.23567 -2.57669 -3.04464 -2.82742 
237 rs3825481 -2.94974 -3.05509 -3.20213 -1.69589 -0.417457 
238 rs3825482 -3.22075 -3.10304 -2.9756 -3.22428 -2.94669 
239 rs3825483 -3.26473 -3.15376 -3.01839 -1.20852 0.448221 
240 rs3825485 -3.17763 -3.22233 1.34196 -0.8233 0.499344 
241 rs41275098 -3.25058 -3.22686 -3.11079 1.52056 2.48704 
242 rs41275104 -3.24236 -3.23658 -3.15408 -3.12366 -2.0669 
243 rs41275106 -3.06056 -3.03705 -3.26852 -3.19266 -1.74507 
244 rs4142040 -2.56126 -1.66 -2.96469 -1.59062 -3.22856 
245 rs4145072 -3.07633 -3.17584 -1.35803 -1.08133 2.08631 
246 rs4145073 -2.73555 -2.89696 -0.690256 -0.106415 0.864372 
247 rs4238271 -3.26064 -2.65058 -3.19852 -3.1971 -3.16011 
248 rs4377029 -2.68019 -2.54357 -2.63317 -2.09797 -0.736212 
249 rs4459422 -3.18201 -0.0602949 -3.13244 -3.18195 -3.15196 
250 rs4503663 -3.12558 -1.59092 -3.02668 -3.16081 -3.0366 
251 rs473499 -3.27329 -3.27405 -3.04294 17.5482 23.759 
252 rs476241 -3.22092 -3.05862 -3.16727 -2.83415 -3.26445 
253 rs4771660 -3.06041 -3.14106 -3.21647 -1.28116 -1.24444 
254 rs4773115 -2.36433 -3.1801 -2.08294 -2.20372 -2.14825 
255 rs4773116 -2.34083 -3.18405 -2.05741 -2.17859 -2.12336 
256 rs4773117 -0.941751 99.2488 15.8739 29.5411 -inf 
257 rs4773118 -3.21121 -3.07007 -3.1117 3.00082 -1.14393 
258 rs4773119 -inf 100.15 -inf -inf -inf 
259 rs4773120 -inf 95.8651 -inf -inf -inf 
260 rs4773121 -inf 82.3423 -inf -inf -inf 
261 rs4773122 -3.21091 -1.66389 -3.18581 -2.09578 -3.02424 
262 rs4773123 -2.81775 -3.18072 -2.60217 0.419729 -0.914929 
263 rs4773125 -2.89482 -3.1607 -2.68598 0.238831 -1.046 
264 rs4773131 -2.96632 -2.98676 -3.11535 -1.31058 -1.9393 
265 rs4773132 -2.96024 -2.98088 -3.11094 -1.29536 -1.92675 
266 rs4773134 -3.22302 -3.20834 -3.27809 -2.89993 -2.17182 
267 rs4773135 -3.24578 -3.21825 -3.08473 -2.89814 -2.58402 
268 rs4773139 -3.16102 -3.14541 -2.32967 -2.20284 -2.28129 
269 rs4773140 -3.23649 -3.26843 -3.15961 -3.25467 -2.24307 
270 rs4773141 -3.21218 -3.2281 -2.63003 -3.21734 -2.95808 
271 rs4773143 -3.06572 -3.13145 -2.20451 -3.04154 -2.34086 
272 rs4773144 -3.07166 -3.13874 -2.21524 -3.03672 -2.32686 
273 rs4773154 -3.27427 -3.27658 -3.27771 -3.2183 -3.27716 
274 rs4773155 -3.27328 -3.26961 -3.09568 -2.23578 -1.69755 
275 rs4773156 -3.27261 -3.27704 -3.0969 -3.26338 -3.05366 
276 rs478111 -3.20906 -3.22734 -2.18511 -1.81047 0.24804 
277 rs482757 -3.15039 -3.17285 -1.98029 -1.58284 0.584924 
278 rs487334 -3.27306 -3.27252 -2.28684 -3.23172 -3.06737 
279 rs490727 -2.92512 -2.84537 -3.2525 -3.06558 -3.25741 
280 rs492560 -3.19936 -3.26015 -2.74347 -2.90774 -0.199364 
281 rs496916 -3.27154 -3.273 -3.01973 17.3273 23.5066 
282 rs497888 -3.26642 -3.16413 -3.06304 -2.99122 -3.27857 
283 rs503053 -3.06849 -3.22406 -3.05852 -3.23554 -2.27138 
284 rs505050 -3.22733 -3.18868 -2.56158 -2.43189 -2.68535 
285 rs521969 -3.07956 -3.19428 -3.22634 -2.84251 -2.8164 
286 rs529041 -3.27792 -3.26843 -3.19131 -1.30473 -1.32152 
287 rs536195 -3.13775 -3.18488 -3.27387 -3.1768 -2.55635 
288 rs537532 -3.1701 -3.19565 -2.04299 -1.63921 0.523724 
289 rs540519 -3.03324 -3.16679 -3.24649 -3.26162 -3.19142 
290 rs544012 -2.842 -2.68864 -2.25788 -1.31065 -1.5918 
291 rs547695 -2.66698 -2.54086 -2.62376 -2.04826 -0.643595 
292 rs551212 -2.23395 -1.96111 -2.2717 -2.12274 -2.4323 
293 rs552125 -2.28921 -1.93395 -2.496 -1.14656 -2.00483 
294 rs554882 -3.25485 -3.13224 -3.10216 -2.94185 -3.27761 
295 rs55698841 -3.09866 -3.16025 -3.26349 -3.19554 -2.61222 
296 rs55856742 -3.01025 -3.10069 -3.18842 -1.13468 -1.09665 
297 rs55876229 -3.24902 -3.06937 -3.26323 -3.24992 -3.26096 
298 rs55893443 -2.94752 -2.93002 -2.9695 -3.27949 -3.20857 
299 rs56031211 -2.96531 -2.94828 -2.98668 -3.27908 -3.19998 
300 rs56066148 -3.24492 -3.23934 -3.14924 -3.11827 -2.05191 
301 rs56074938 -3.26069 -3.17637 -2.44402 -3.17845 -3.27091 
302 rs56081954 -3.24544 -3.25237 -3.26138 -3.10579 -2.36387 
303 rs56116457 -2.79733 -2.89943 -3.01771 -3.19637 -2.17008 
304 rs561168 -3.24241 -3.25831 -3.05925 -2.07381 -0.978075 
305 rs561437 -3.22753 -3.09213 -3.20818 -1.94958 -2.68023 
306 rs56152426 -3.07429 -3.09826 -3.25956 -3.16694 -2.07607 
307 rs56258703 -3.27664 -3.23994 -2.98076 -2.21624 -0.432452 
308 rs56271050 -2.54471 -2.54471 -2.5447 -2.54471 106.502 
309 rs56281756 -3.25146 -3.21428 -1.33532 -3.12363 -3.18138 
310 rs562992 -2.87403 -2.90476 -1.99575 -2.58903 -1.72587 
311 rs56300260 -2.61033 26.2501 -0.995244 -1.84392 8.5002 
312 rs56314927 -3.18157 -3.15634 -3.22019 -3.18364 -3.2126 
313 rs56319655 -2.78593 22.4722 -1.99816 3.43469 -2.57847 
314 rs56366911 -3.24529 -3.25399 -3.26189 -3.09605 -2.34343 
315 rs56406633 -3.27355 -3.20967 -2.84635 -3.24917 -3.26718 
316 rs565470 -3.25895 -3.21491 -2.52348 -0.747958 3.65121 
317 rs565510 -2.97341 -2.80978 -1.82354 -2.95097 -1.51361 
318 rs56666474 -3.27784 -3.27855 -3.22408 -2.46551 -1.80934 
319 rs57225762 -3.26493 -3.23448 -3.11646 -3.27573 -2.37472 
320 rs572713 -3.22777 -3.07224 -3.15722 -2.85358 -3.26775 
321 rs574430 -3.26459 -3.26573 -3.08146 17.3954 25.6193 
322 rs57541979 -3.19514 -3.15062 -2.4903 -2.59639 -2.72492 
323 rs57931605 -3.19625 -3.17879 -2.46142 -2.59631 -2.5828 
324 rs58108667 -3.10525 -3.27676 -3.16613 4.191 4.35007 
325 rs583900 -3.08701 -2.98437 -3.21337 -3.26531 -3.22282 
326 rs58455864 -3.24337 -3.14909 -2.7947 -1.86824 0.129639 
327 rs58683082 -3.17199 -3.23266 -2.64974 -3.22636 -3.19372 
328 rs58737693 -3.23712 -3.14483 -3.09143 5.70204 18.9699 
329 rs587409 -3.12078 -3.11244 -3.15431 -3.2777 -2.89544 
330 rs58775672 -3.23471 -3.19812 -2.63033 -2.74701 -2.86599 
331 rs58814158 -3.27438 -3.23982 -1.75936 -3.00541 -3.25532 
332 rs58889764 -3.23141 -3.1422 -1.41661 -3.02874 -3.00664 
333 rs58988373 -3.10048 -3.2688 -3.25577 -2.25283 -2.84649 
334 rs589985 -3.21807 -3.21868 -2.84524 -3.27332 -2.9832 
335 rs59245704 -3.22014 -3.12731 -1.04555 -3.0689 -3.05252 
336 rs593564 -3.26808 -3.26862 -1.98764 -3.16931 -2.57291 
337 rs59504364 -3.25883 -3.22499 -1.40516 -3.14427 -3.19774 
338 rs59516573 -3.16064 -3.22514 -2.6764 -3.23382 -3.20333 
339 rs595325 -3.27558 -3.2686 -3.07747 -2.40749 -0.752071 
340 rs597060 -3.09854 -3.00361 -3.20552 -3.26919 -3.21273 
341 rs598893 -3.11946 -3.14458 -1.88559 -1.47509 0.747149 
342 rs599739 -3.23751 -3.25212 -3.27205 -3.25184 -3.25253 
343 rs600892 -3.19801 -3.01868 -3.02657 -3.14532 -3.06196 
344 rs60185726 -3.1921 -3.14686 -2.48102 -2.58777 -2.71716 
345 rs60232894 -3.18329 -3.23834 -2.60415 -3.2021 -3.15847 
346 rs603749 -2.78765 -2.21109 -3.13745 -3.27158 -1.99138 
347 rs604733 -3.10674 -3.1668 -3.2658 -3.18988 -2.59639 
348 rs605143 -3.27379 -3.27415 -3.05565 17.6743 23.9032 
349 rs60825883 -2.57276 26.6213 -0.899907 -1.77325 8.73325 
350 rs608628 -2.46969 -2.52918 -2.61721 0.516935 0.483539 
351 rs60970147 -3.27457 -3.17351 -2.90841 0.896034 1.18389 
352 rs61118139 -3.23079 -3.27195 -3.17684 -2.45874 -2.13262 
353 rs61129667 -2.79184 22.3772 -2.01635 3.48362 -2.56765 
354 rs613116 -3.23167 -3.25632 -3.27352 -3.24718 -3.24793 
355 rs613430 -2.79441 -2.69496 -0.349705 0.310578 0.433208 
356 rs614282 -3.116 -3.1754 -0.827148 0.386776 -1.20653 
357 rs61438388 -3.26686 -3.19885 -3.23557 -3.22125 -3.06047 
358 rs614786 -3.12523 -3.1771 -1.4971 2.09948 0.658519 
359 rs615250 -3.22175 -3.26463 -3.2624 -3.24563 -3.24137 
360 rs615742 -3.20028 -3.2717 -3.27033 -3.22911 -3.22381 
361 rs616008 -3.12613 -3.19997 -1.05337 -1.57344 2.02887 
362 rs616089 -3.20681 -3.27004 -3.26842 -3.23422 -3.22922 
363 rs616463 -3.19313 -3.19926 -2.7048 -3.12877 -3.27676 
364 rs616468 -2.97075 -2.83505 -2.81141 -2.8806 -2.5054 
365 rs61749897 -3.24858 -3.11306 -2.12461 4.78591 10.1334 
366 rs619152 -3.01253 -2.91927 -3.24095 -3.27158 -3.26371 
367 rs61963048 -3.24762 -3.07538 -3.26257 -3.24855 -3.26013 
368 rs61963281 -3.22282 -3.21398 -3.25876 -2.24072 -1.94752 
369 rs61963290 -3.22196 -3.21659 -3.25654 -2.18263 -1.8646 
370 rs61963293 -2.7698 -2.86128 -3.00126 -3.20889 -2.21284 
371 rs61963294 -2.78779 -2.89046 -3.09334 -3.24262 -2.46297 
372 rs61963295 -3.10016 -3.16147 -3.26393 -3.19451 -2.60932 
373 rs61963301 -3.1751 -3.19196 -3.27865 -3.06292 -1.77296 
374 rs61963304 -3.10282 -3.12501 -3.26756 -3.14398 -2.00306 
375 rs61963306 -3.14918 -3.18419 -3.25065 -3.03362 -1.94122 
376 rs61963307 -3.14805 -3.18322 -3.25013 -3.03516 -1.94482 
377 rs61963326 -3.16036 -3.19068 -3.25567 -3.02252 -1.91445 
378 rs61963327 -3.16267 -3.19267 -3.25669 -3.01909 -1.90655 
379 rs61963333 -3.26572 -3.25966 -1.97613 -2.88539 -2.49755 
380 rs61963337 -3.27375 -3.27565 -2.83782 -2.426 -0.213957 
381 rs61963356 -3.27638 -3.23337 -2.97446 -2.19362 -0.390498 
382 rs61963357 -3.27393 -3.22352 -2.94958 -2.14701 -0.314623 
383 rs61963358 -3.2743 -3.22485 -2.95285 -2.15309 -0.324487 
384 rs61964261 -2.37378 -2.03284 -2.57102 -1.2715 -2.10103 
385 rs61964262 -2.56144 -2.30373 -2.69847 -3.25119 -3.10831 
386 rs61964980 -3.10386 -3.13037 -2.72105 -2.64319 -2.84539 
387 rs621006 -3.24213 -3.27737 -2.61404 -3.06848 -0.28593 
388 rs621504 -3.23457 -3.18057 -3.07317 -3.14636 -2.36953 
389 rs621929 -2.36434 -2.03336 -2.56357 -1.23252 -2.07255 
390 rs622253 -3.27511 -3.2694 -3.08118 -2.41525 -0.765317 
391 rs622486 -3.1694 -3.07774 -2.55755 -2.19171 -0.834814 
392 rs623157 -3.27441 -3.27044 -3.08621 -2.42581 -0.783383 
393 rs625053 -3.26152 -3.1864 -3.09933 -3.27582 -3.26941 
394 rs627527 -2.98005 -2.42734 -2.08929 -1.80463 -2.03434 
395 rs627603 -2.94815 -2.21449 -2.6213 -1.72883 -2.35841 
396 rs630943 -2.51818 -2.46969 -2.26088 1.4919 2.13822 
397 rs631428 -3.23562 -3.25356 -3.27258 -3.25034 -3.25105 
398 rs633133 -3.23196 -3.25613 -3.27345 -3.24741 -3.24816 
399 rs635230 -3.14916 -3.05044 -2.50651 -2.25275 -0.926999 
400 rs636138 -2.73196 -2.4647 -2.27612 -2.31409 -2.5314 
401 rs638634 -3.2502 -3.10625 -1.37941 -3.26909 -0.239266 
402 rs639655 -3.1969 -3.18206 -3.24262 -3.22884 -3.2316 
403 rs641314 -3.01783 -3.1563 -3.2407 -3.2573 -3.18211 
404 rs644582 -3.25591 -3.24206 -2.58332 -1.0311 2.66431 
405 rs645098 -3.11233 -3.09003 -2.55923 -2.72606 -2.228 
406 rs645114 -3.16385 -3.09728 -3.18402 -1.59187 0.520601 
407 rs648263 -3.16158 -3.1856 -2.01553 -1.61536 0.547876 
408 rs648705 -3.14196 -3.168 -1.95287 -1.54372 0.656427 
409 rs648735 -3.15327 -3.17817 -1.98858 -1.58452 0.594702 
410 rs649104 -3.17461 -3.1972 -2.05915 -1.66537 0.471632 
411 rs6492246 -2.67305 -2.65126 -2.09652 -3.20743 -3.21796 
412 rs6492247 -2.92287 -2.9428 -2.48972 0.381289 1.8745 
413 rs6492249 -3.10038 -3.16165 -3.26399 -3.19436 -2.6089 
414 rs6492250 -3.09844 -3.16007 -3.26343 -3.19568 -2.61264 
415 rs6492251 -3.09975 -3.16114 -3.26381 -3.19479 -2.61012 
416 rs6492253 -3.1651 -3.24717 -2.39529 0.546629 1.73018 
417 rs6492257 -3.22783 -3.09359 -2.56767 -2.17144 -3.00186 
418 rs650724 -3.23297 -2.21724 -1.96161 -1.8106 -3.12409 
419 rs652572 -3.19829 -3.20558 -2.69407 -3.12537 -3.27675 
420 rs656034 -2.78629 -2.87903 -3.12747 -3.26709 -2.2877 
421 rs656533 -3.23057 -2.13779 -2.04266 -1.81471 -3.03423 
422 rs659071 -3.22231 -3.26217 -3.27628 -3.06 -3.26835 
423 rs660433 -3.19671 -3.01633 -3.02426 -3.14365 -3.05982 
424 rs660906 -3.10146 -3.0024 -3.20461 -3.26846 -3.21473 
425 rs662163 -3.12548 -2.98792 -2.39677 -3.06482 -2.84374 
426 rs664532 -3.21023 -3.27426 -3.22987 -1.74302 -2.71847 
427 rs66500342 -3.18061 -3.15552 -2.40672 -2.36514 -2.46315 
428 rs66553690 -3.18514 -3.11982 -2.47713 -2.4947 -2.75062 
429 rs66656189 -3.21308 -3.17816 -2.30675 -2.84995 -2.13174 
430 rs667968 -3.27906 -3.27944 -3.13874 -2.93527 -2.85197 
431 rs668847 -3.27946 -3.27954 -3.12753 -2.91735 -2.82938 
432 rs669398 -3.27176 -3.18242 -3.03603 -3.02067 -3.27714 
433 rs671633 -2.98302 -3.13207 -3.22665 -3.2464 -3.16043 
434 rs672949 -3.20101 -3.02764 -3.03256 -3.13945 -3.05273 
435 rs675605 -2.58507 -2.55883 -2.10825 -2.83829 -2.65277 
436 rs67563420 -3.27108 -3.27106 -2.81796 -2.81151 -3.27574 
437 rs677877 -3.14864 -3.17401 -1.97383 -1.56766 0.620238 
438 rs678661 -3.12144 -3.14214 -1.51085 2.58641 1.43005 
439 rs679062 -3.1296 -3.16228 -1.47715 1.47647 0.267609 
440 rs679248 -2.77425 -2.86817 -3.12078 -3.26877 -2.30466 
441 rs679505 -2.69314 -2.56378 -2.6487 -2.10087 -0.730621 
442 rs679958 -3.02592 -2.56581 -3.27302 -2.93985 -0.634383 
443 rs680484 -3.03334 -2.58703 -3.10036 -1.74429 -1.92609 
444 rs68079483 -3.11346 -3.0661 -3.2529 -3.18902 -1.74012 
445 rs680860 -2.9989 -3.1432 -3.23322 -3.25156 -3.17042 
446 rs681777 -3.01723 -3.12526 -3.22839 -3.18849 -3.10341 
447 rs681884 -2.78284 -2.29678 -2.93486 -3.23748 -2.93573 
448 rs683309 -2.46071 -2.48216 -2.8522 -0.0665341 -0.665493 
449 rs686090 -3.22744 -2.15984 -2.06563 -1.83977 -3.02436 
450 rs686642 -3.25717 -3.13813 -3.09556 -2.95082 -3.27807 
451 rs686746 -2.8709 -2.81802 -3.23953 -3.08969 -3.26369 
452 rs687617 -2.88086 -2.88321 -3.12779 -2.99066 -3.27065 
453 rs693119 -2.60661 -2.30787 -1.67546 -1.9401 -1.77505 
454 rs693831 -2.65619 -2.5281 -0.681711 0.374783 0.447766 
455 rs694225 -3.18781 -3.19414 -2.71842 -3.12171 -3.27669 
456 rs7139637 -2.99916 -2.89537 -0.664453 -1.15078 -1.50756 
457 rs71440053 -3.25065 -3.27464 -3.03446 -3.19014 -3.26975 
458 rs71440056 -3.21229 -3.25493 -2.6485 -2.5954 -2.14434 
459 rs72509 -2.55398 -2.34872 -2.86271 -1.94446 -1.61241 
460 rs72652040 554.861 -inf -inf -inf -inf 
461 rs72652048 -inf -inf -inf -inf 160.345 
462 rs72652052 -inf -inf -inf -inf 136.397 
463 rs72652054 -2.56859 26.6612 -0.889534 -1.76553 8.75841 
464 rs72652093 -3.27494 -3.27179 -3.10714 -3.2464 -3.02586 
465 rs72652096 -3.27883 -3.24952 -2.67582 -2.54554 -1.55907 
466 rs72652097 -3.27011 -3.2146 -2.5411 -2.39781 -1.33614 
467 rs72654112 -2.87521 -2.84396 -3.1968 -2.87336 -3.277 
468 rs72655705 -3.22095 -3.24584 -1.978 -3.13042 -1.63184 
469 rs72655725 -2.86002 -2.8175 -1.68343 -1.67989 -1.46715 
470 rs72655742 -3.21111 -3.15784 -2.83914 -3.07923 -3.27959 
471 rs72655747 -3.23304 -3.1473 -2.46902 -3.09041 -3.25992 
472 rs7316984 -2.54071 -2.01135 -2.39668 0.472622 1.63317 
473 rs7317591 -3.2314 -3.25991 -3.10967 -3.19816 -3.27761 
474 rs7317784 -3.25284 -3.13052 -2.73974 -2.47895 -3.19603 
475 rs7318126 -3.17113 -2.91283 -3.22316 -3.20862 -3.24252 
476 rs7318128 -3.11137 -3.06373 -3.25371 -3.19055 -1.74649 
477 rs7318694 -3.2775 -3.27655 -3.08621 1.28608 0.724126 
478 rs7319307 -2.92036 -2.98855 -2.86816 0.626655 2.08716 
479 rs7319323 -3.19555 -3.14977 -2.64967 -3.07084 -3.2741 
480 rs7319411 -3.028 -3.13933 -2.89305 11.2866 23.1052 
481 rs7319995 -3.13474 -3.08601 -3.24354 -3.17853 -1.69971 
482 rs7320027 -3.27748 -3.27657 -3.08644 1.28498 0.723099 
483 rs7320502 -3.19711 -3.18189 -3.2729 -2.84163 -2.07189 
484 rs7320618 -3.09035 -3.04961 -3.2609 -3.1939 -1.75668 
485 rs7320799 -2.98326 -3.04433 -3.26728 -3.27676 -3.27492 
486 rs7324289 -3.17339 -2.99418 -2.89665 -1.63056 -0.812259 
487 rs7325512 -3.18653 -3.26672 -3.04398 -3.2068 -3.10376 
488 rs7326444 -3.18075 -3.26482 -3.05306 -3.20171 -3.11157 
489 rs7329411 -3.18287 -3.26553 -3.04978 -3.20358 -3.10875 
490 rs7330851 -3.05731 -2.74286 -3.24613 -2.70795 -3.2091 
491 rs7331362 -3.09993 -3.16128 -3.26386 -3.19467 -2.60977 
492 rs7331702 -3.06805 -3.08904 -2.65791 -2.58805 -2.8054 
493 rs7332120 -3.27944 -3.27942 -3.16271 -3.05618 -3.20115 
494 rs7332235 -3.12882 -3.12633 -2.74987 -2.54226 -2.83604 
495 rs7332644 -3.07433 -3.13622 -3.25634 -3.21535 -2.66855 
496 rs7333008 -3.11204 -3.10942 -2.71878 -2.50567 -2.80758 
497 rs7333277 -3.1584 -3.17756 -2.0581 -0.124656 3.64614 
498 rs7334783 -3.10584 -3.12384 -3.17047 -3.10927 -3.15758 
499 rs7334874 -3.14567 -3.14528 -1.08597 2.7697 3.89763 
500 rs7334892 -3.14328 -3.14613 -1.10092 2.76434 3.8949 
501 rs7334921 -3.19005 -0.891063 -3.1763 -3.14585 -3.18749 
502 rs7335264 -3.27397 -3.27616 -3.27947 -1.03981 -1.01896 
503 rs7336335 -3.16715 -0.964572 -3.18981 -3.17018 -3.19212 
504 rs7337819 -2.63914 -2.43541 -0.61829 -0.840391 -0.82437 
505 rs7338606 -2.5826 -2.5082 0.180617 0.962225 1.68658 
506 rs7339352 -3.0514 0.196425 -2.35191 -1.5626 -1.02985 
507 rs73609561 -3.27396 -3.16804 -1.8296 7.01377 13.8152 
508 rs73611423 -3.2788 -3.2218 -2.49026 3.38845 8.201 
509 rs73615455 -3.12524 -3.27248 -3.01158 8.18929 8.7653 
510 rs73617438 -2.53314 -2.19944 -2.70994 -1.56033 -2.31798 
511 rs73619284 -2.70229 -2.61539 -2.76875 -2.95583 -2.0945 
512 rs73622485 -3.23579 -3.14237 -3.09431 5.68154 18.9373 
513 rs74380713 -3.20442 -3.11148 -3.14597 3.72247 15.7296 
514 rs74411894 -3.21446 -3.05296 -2.95056 -3.1834 -3.19858 
515 rs74550236 -3.14505 -3.24899 -3.22643 -3.21152 -3.17662 
516 rs74591016 -2.53487 -2.5094 -2.4718 -1.03903 0.146102 
517 rs74599920 -3.18494 -3.01049 -2.46285 -3.06605 -3.27232 
518 rs746771 -2.55356 -2.41068 -2.50532 -1.8473 -0.987412 
519 rs74678155 -3.27812 -3.21811 -3.24947 -2.31728 -3.00492 
520 rs74679819 -3.27595 -3.22057 -2.87453 -3.25614 -3.27145 
521 rs74920046 -2.9584 -2.94118 -2.98001 -3.2793 -3.2034 
522 rs74993548 -3.1465 -3.24966 -3.22553 -3.21255 -3.17788 
523 rs75000205 -3.2665 -3.26227 -3.02838 3.96621 7.35433 
524 rs75106733 -3.275 -3.21581 -2.86206 -3.25314 -3.26966 
525 rs75120287 -3.1605 -3.22505 -2.67673 -3.2339 -3.20344 
526 rs751749 -2.84118 -2.73446 -1.26485 -1.44713 -1.43559 
527 rs75273185 -3.15073 -3.2516 -3.22281 -3.21553 -3.18158 
528 rs75278250 -3.13334 -3.24341 -3.2333 -3.20315 -3.16633 
529 rs75312775 -3.19087 -3.08821 -2.87921 1.0406 -0.350923 
530 rs75372280 -3.17253 -3.2512 -3.21643 -2.25663 -3.00692 
531 rs75397442 -3.2506 -3.21457 -3.27182 4.58307 13.4658 
532 rs75424281 -3.16573 -2.93749 -3.24262 2.51369 13.5532 
533 rs75442969 -3.05994 -3.17139 -2.08138 8.19284 22.8056 
534 rs75460420 -3.21852 -3.04176 -2.90543 -2.9016 -1.05601 
535 rs754880 -3.22155 -3.23959 -3.14768 -3.21853 -2.81828 
536 rs75516728 -3.09532 -3.23247 -2.04771 6.92454 23.2315 
537 rs75698772 -2.88775 -2.962 -2.95518 -2.3324 -2.61846 
538 rs75754581 -3.16274 -3.05324 -2.55115 4.54521 3.29623 
539 rs75860263 -2.74883 -2.27855 -2.16475 -2.19168 0.436572 
540 rs75925976 -3.02487 -3.10806 -2.92407 8.74351 19.3446 
541 rs75949503 -2.84483 -2.99225 0.576926 2.80883 5.51525 
542 rs76085932 -3.27719 -3.27692 -3.09031 1.2659 0.705249 
543 rs76132325 -3.14465 -3.2488 -3.22668 -3.21124 -3.17626 
544 rs76136032 -2.59122 -2.05841 -3.18354 -2.86782 -3.2211 
545 rs76143195 -3.14545 -3.17357 -3.08719 -2.13196 -1.9217 
546 rs76179860 -3.13558 -3.24449 -3.23204 -3.20477 -3.1683 
547 rs76220169 -1.93232 -2.19851 91.8514 20.2494 28.399 
548 rs76223036 -3.15817 -2.90456 -2.10179 -2.98388 -3.27696 
549 rs76242972 -3.22401 -3.07858 -2.87099 -3.1728 -3.25449 
550 rs76431880 -3.26704 -3.26289 -3.03078 3.95317 7.33849 
551 rs76462321 -3.27731 -3.27678 -3.08875 1.27361 0.712464 
552 rs76466474 -3.20418 -3.11111 -3.14631 3.72 15.7255 
553 rs76519176 -3.27728 -3.27683 -3.08922 1.27127 0.710275 
554 rs76520953 -3.20514 -3.11257 -3.145 3.72971 15.7417 
555 rs76523496 -3.14527 -3.24909 -3.2263 -3.21168 -3.17681 
556 rs76553953 -3.23423 -3.23039 -3.24772 1.53231 3.61948 
557 rs76574181 -3.26072 -3.23885 -3.21108 -0.769004 -0.653578 
558 rs76720377 -3.26775 -3.26371 -3.034 3.93558 7.31714 
559 rs76722763 -3.14001 -3.24662 -3.22949 -3.20794 -3.1722 
560 rs76722965 -3.02085 -3.20535 -3.2199 -0.541201 3.69 
561 rs76775853 -3.14277 -2.89037 -3.17567 0.968145 9.91213 
562 rs76805698 -2.26544 -1.98728 -2.25527 -0.204209 -1.38126 
563 rs76897019 -3.24879 -3.21173 -3.27108 4.55084 13.4186 
564 rs76982868 -3.1479 -3.2503 -3.22464 -3.21354 -3.17911 
565 rs77047477 -3.08764 -3.17204 0.427336 0.37115 2.16462 
566 rs77120970 -3.26892 -3.21146 -2.53052 -2.38626 -1.31898 
567 rs77198000 -3.25194 -3.17729 -2.9602 1.7838 0.194442 
568 rs77242723 -3.12886 -3.2412 -3.23573 -3.19991 -3.16238 
569 rs77275871 -3.14715 -3.24996 -3.22512 -3.21301 -3.17845 
570 rs77306642 -3.24304 -3.23959 -3.25509 1.43645 3.50448 
571 rs77326683 -3.19201 -3.09289 -3.16152 3.6035 15.5316 
572 rs77370634 -3.25635 -3.23488 -3.0954 1.60216 2.57645 
573 rs77458044 -3.23879 -3.23515 -3.25155 1.48388 3.5614 
574 rs77644543 -3.24799 -3.21048 -3.27074 4.53686 13.3982 
575 rs77746839 -3.27421 -3.21236 -2.85317 -3.25092 -3.26829 
576 rs77830759 -3.1384 -3.24585 -3.23043 -3.20679 -3.17079 
577 rs77879875 -3.13522 -3.24432 -3.23225 -3.20451 -3.16799 
578 rs77972740 -3.14718 -3.24997 -3.2251 -3.21303 -3.17848 
579 rs78131942 -3.21015 -3.12023 -3.13798 3.78118 15.8271 
580 rs78134949 -2.84057 -2.72349 -2.59099 -2.53198 -1.75853 
581 rs78251287 -3.16608 -3.05541 -3.18796 3.38344 15.1634 
582 rs78307164 -2.5774 -2.49203 -2.57281 -1.28798 -0.499847 
583 rs78326356 -3.13462 -3.24403 -3.23259 -3.20407 -3.16745 
584 rs78383502 -3.14044 -3.24682 -3.22923 -3.20825 -3.17257 
585 rs78415130 -3.13973 -3.24648 -3.22965 -3.20774 -3.17195 
586 rs78430028 -3.1357 -3.24455 -3.23198 -3.20485 -3.1684 
587 rs78433414 -2.14873 -1.91277 -0.909043 -2.51364 -2.49977 
588 rs78512123 -3.19343 -3.09499 -3.15986 3.61659 15.5534 
589 rs78593785 -3.13226 -3.24288 -3.23389 -3.20237 -3.16538 
590 rs78672616 -3.14679 -3.24979 -3.22535 -3.21276 -3.17814 
591 rs78677784 -3.00467 -2.67162 -3.05281 0.34123 8.7859 
592 rs78760186 -2.87673 -2.70411 -2.85696 -2.87582 -2.86143 
593 rs78774174 -3.10825 -3.23066 -3.24562 -3.18479 -3.14412 
594 rs78907632 -3.27576 -3.21956 -2.87187 -3.25551 -3.27108 
595 rs78916676 -3.14112 -3.24714 -3.22883 -3.20873 -3.17317 
596 rs78997935 -3.12279 -3.23817 -3.23885 -3.1955 -3.15702 
597 rs79017384 -3.27556 -3.21855 -2.86919 -3.25487 -3.2707 
598 rs79054289 -2.7552 -2.37077 -3.05574 -2.75065 -2.05527 
599 rs79071664 -2.58088 -2.49572 -2.5763 -1.29384 -0.506772 
600 rs79087416 -2.23266 -2.28743 -1.96473 1.0812 1.89433 
601 rs79149203 -3.0823 -3.16758 0.720404 -0.322393 1.11765 
602 rs79212920 -3.27685 -3.27725 -3.09436 1.2458 0.686458 
603 rs79229394 -3.1585 -2.91766 -3.18924 1.06197 10.0774 
604 rs79300953 -3.18887 -2.96521 -2.35917 -3.19624 -3.19148 
605 rs79334773 -3.14597 -3.23741 -3.23393 -2.17662 -2.96501 
606 rs79421402 -3.17412 -3.08345 -3.06231 -2.37523 -2.31619 
607 rs79439755 -3.26561 -3.18417 -2.78522 -3.23178 -3.25539 
608 rs79464195 -3.11862 -3.20809 -3.06864 -2.27546 -2.01315 
609 rs79525277 -3.13373 -3.24359 -3.23308 -3.20343 -3.16667 
610 rs79557548 -3.26312 -3.25643 -3.26595 -3.2354 -2.4248 
611 rs79570554 -3.23775 -3.15012 -3.27054 3.58072 13.6338 
612 rs79575713 -3.23043 -3.13688 -3.26782 3.48424 13.4817 
613 rs79644708 -3.14544 -3.24917 -3.22619 -3.2118 -3.17695 
614 rs79770166 -3.16265 -2.92498 -3.19279 1.08794 10.123 
615 rs7981946 -3.17915 -3.27253 -3.26006 -2.6451 -3.15625 
616 rs7982209 -3.02609 7.77084 -2.45856 -2.53444 -2.75899 
617 rs7982240 -2.99414 -3.03308 -3.24707 -1.64876 -1.62651 
618 rs7983081 -3.12035 -3.21991 -2.57339 -0.101967 1.45434 
619 rs79837503 -3.20049 -3.10553 -3.15115 3.68361 15.665 
620 rs7984097 -3.24348 -3.23884 -2.79815 -2.76514 -2.86414 
621 rs79847971 -3.02786 -3.18461 -3.26935 -3.12315 -3.07179 
622 rs79872733 -3.25114 -3.21542 -3.27204 4.59297 13.4802 
623 rs7987982 -3.05687 -3.27065 -3.14542 12.7184 12.4682 
624 rs7988738 -3.2695 -3.27404 -3.24129 -2.96414 -1.13852 
625 rs7988768 -3.0616 -3.0543 -3.24833 -3.21587 -3.25264 
626 rs7988985 -2.79416 -2.90029 -3.12279 -3.25552 -2.45263 
627 rs7988988 -3.21011 -3.12131 -3.24026 -3.21179 -3.23454 
628 rs7989246 -3.09913 -3.16064 -3.26363 -3.19521 -2.6113 
629 rs7989549 -3.09918 -3.16068 -3.26365 -3.19518 -2.6112 
630 rs7989825 -3.16871 -0.980187 -2.7524 -3.16459 -3.17868 
631 rs7990009 -3.18792 -3.16613 -2.67705 -3.08217 -3.21485 
632 rs7990017 -3.06997 -2.92946 -2.42725 -1.90367 -2.4449 
633 rs7990241 -2.82793 19.2617 -2.15428 2.73877 -2.61794 
634 rs7990499 -3.01555 -3.21953 -3.2484 -3.03784 -3.27221 
635 rs79905749 -3.27595 -3.22055 -2.87449 -3.25613 -3.27144 
636 rs7991332 -3.20776 -3.18834 -2.72989 -3.11188 -3.23137 
637 rs7991407 -3.01625 -3.27414 -3.17367 12.3792 12.1328 
638 rs7992790 -2.61043 -2.31247 -1.68136 -1.9455 -1.78077 
639 rs79933429 -3.23408 -3.07453 -2.94697 -2.85735 -0.950332 
640 rs7994104 -3.16876 -3.26491 -3.25464 -3.22586 -3.26239 
641 rs7994305 -3.14958 -3.16685 -2.79164 -2.55402 -2.83073 
642 rs7995016 -3.27536 -3.16816 -3.1279 -2.31229 -1.56752 
643 rs7995509 -3.0985 -3.16012 -3.26344 -3.19564 -2.61253 
644 rs7995873 -3.10206 -3.16301 -3.26448 -3.19319 -2.60562 
645 rs7996553 -3.26269 -3.25733 -2.3207 12.3562 19.355 
646 rs7996767 -2.94853 -2.96956 -3.1024 -1.26631 -1.90274 
647 rs7996908 -3.10858 -3.16828 -3.26631 -3.18855 -2.59273 
648 rs7999378 -3.11406 -3.06678 -3.25267 -3.18858 -1.73829 
649 rs7999607 -3.1755 -3.13744 -3.21847 -3.13067 -1.52082 
650 rs8001070 -3.22471 -3.2317 -3.23326 -1.4323 -1.72811 
651 rs8002698 -3.18587 -3.26918 -2.75917 -2.89283 -2.66786 
652 rs80042694 -3.19081 -2.96888 -2.3655 -3.1981 -3.18953 
653 rs80180257 -3.18904 -3.08852 -3.16493 3.57654 15.4866 
654 rs80351265 -3.14406 -3.24852 -3.22705 -3.21082 -3.17575 
655 rs8181831 -2.83225 -3.1776 -2.61754 0.387443 -0.938035 
656 rs874203 -3.00249 -3.17824 -3.09325 -3.14975 -3.15957 
657 rs874204 -3.00768 -3.18132 -3.08896 -3.15327 -3.15616 
658 rs903351 -3.15878 -3.19983 -2.66456 -2.87263 -0.483656 
659 rs903352 -2.57211 -2.12165 -2.16322 -1.92182 -1.74011 
660 rs903354 -2.53621 -2.05941 -2.35269 -1.66958 -0.988866 
661 rs913745 -3.26989 -3.26427 -2.94415 -2.71373 -0.467561 
662 rs923945 -3.10564 -3.12712 -3.2729 -3.21854 -1.91328 
663 rs923946 -3.06002 -3.08427 -3.27747 -3.24112 -2.03162 
664 rs9301432 -3.27692 -3.27692 -2.93114 -2.68176 -3.27489 
665 rs9301436 -3.14103 -3.0062 -2.436 -3.09393 -2.88841 
666 rs9301441 -3.18948 -3.22737 -2.81163 -2.84171 -0.494292 
667 rs9301442 -2.58866 -2.18217 -1.86657 -2.35059 -2.07824 
668 rs9301443 -3.27783 -3.24799 -1.94942 1.20318 1.82546 
669 rs9301445 -2.68947 -2.40284 -3.27322 -2.8801 -1.34932 
670 rs9515144 -3.17471 -3.02443 -2.82431 -0.78889 -1.39405 
671 rs9515145 -3.19661 -3.19884 -1.33652 2.36687 3.4616 
672 rs9515146 -3.19643 -3.19866 -1.33563 2.36839 3.46326 
673 rs9515148 -3.14639 -3.09073 -2.68276 2.5807 1.2677 
674 rs9515153 -3.27736 -3.27827 -3.27389 3.2368 5.11951 
675 rs9515161 -3.05165 -3.21106 -3.07418 -3.22885 -2.21649 
676 rs9515162 -3.26891 -3.07584 0.731701 18.6302 29.431 
677 rs9515163 -2.862 -2.81423 -3.23663 -3.08286 -3.26574 
678 rs9515165 -2.95787 -2.9786 -3.10922 -1.28947 -1.92188 
679 rs9515166 -2.95944 -2.98012 -3.11036 -1.29338 -1.92511 
680 rs9515167 -3.13313 -3.03598 -2.44407 -2.35666 -1.10581 
681 rs9515168 -2.3914 -2.30562 -3.24167 1.5262 2.68151 
682 rs9515169 -3.26305 -3.16283 -2.90258 -3.18566 -2.63246 
683 rs9515170 -3.2408 -3.26604 -2.82314 -3.16489 -2.73773 
684 rs9515173 -2.75822 -2.62546 -0.89108 -0.152355 -0.0927961 
685 rs9515176 -2.8311 -2.57184 -0.852915 -1.87161 -2.83256 
686 rs9515177 -2.90447 -2.6981 -1.142 -2.02366 -2.87063 
687 rs9515179 -2.42756 -2.07119 -1.59364 -1.22 0.402729 
688 rs9515182 -2.89151 -3.0962 -3.25498 -1.93892 -1.65009 
689 rs9515189 -3.27488 -3.27739 -3.27948 -1.06641 -1.07262 
690 rs9521593 -3.18576 0.0265502 -2.87568 -3.06801 -3.11538 
691 rs9521594 -3.03272 8.15672 -2.27101 -1.38394 -0.112641 
692 rs9521597 -3.21087 -3.24495 -2.88247 6.42002 11.0709 
693 rs9521601 -3.08278 -3.04221 -3.24309 -3.23311 -3.25496 
694 rs9521603 -3.19123 -3.19353 -1.31044 2.41133 3.51013 
695 rs9521604 -3.18051 -3.20043 -1.41089 1.35923 2.33718 
696 rs9521605 -3.175 -3.19551 -1.38692 1.39697 2.37867 
697 rs9521606 -3.20816 -3.23834 -1.92456 8.3434 13.6314 
698 rs9521607 -3.17885 -3.12579 -2.75455 2.36852 1.05386 
699 rs9521609 -3.18872 -3.08696 -2.58972 4.94018 3.37783 
700 rs9521615 -3.22125 -1.9632 -2.9605 7.17599 -1.54343 
701 rs9521616 -3.24621 -3.22705 -1.56642 -0.323926 -0.754722 
702 rs9521617 -3.27968 -3.27812 -3.14059 -2.76329 -2.17159 
703 rs9521618 -3.07036 -3.25474 -2.80477 -3.09827 -3.2781 
704 rs9521623 -3.07913 -2.97684 -3.25951 -2.99582 -3.10848 
705 rs9521624 -3.09659 -2.99848 -3.254 -3.01675 -3.12455 
706 rs9521629 -3.03158 -3.10198 -2.96937 -2.63906 -3.03409 
707 rs9521632 -3.04432 -3.2071 -3.08101 -3.23212 -2.23227 
708 rs9521633 -3.03959 -3.20451 -3.08531 -3.23414 -2.24225 
709 rs9521634 -3.2758 -3.22431 -2.41791 -2.81029 -1.04903 
710 rs9521635 -3.11771 -3.24592 -3.00098 -3.20308 -2.11995 
711 rs9521636 -3.0724 -3.22468 -3.05412 -3.229 -2.23214 
712 rs9521637 -3.07766 -3.22598 -3.04824 -3.22124 -2.1889 
713 rs9521638 -3.25922 -3.26952 -2.85138 -3.26517 -2.94988 
714 rs9521641 -3.17559 -2.94136 -3.27284 -3.10907 -2.90834 
715 rs9521642 -2.94538 -2.91002 -3.27523 -3.19605 -3.16036 
716 rs9521643 -3.25679 -3.26938 -3.03074 -3.10413 -2.55358 
717 rs9521644 -2.96825 -2.95487 -3.23901 -1.64701 -2.44733 
718 rs9521647 -3.15035 -3.17555 -1.97926 -1.57387 0.610837 
719 rs9521648 -3.17082 -3.19383 -2.04628 -1.6506 0.494188 
720 rs9521649 -3.16457 -3.1624 -2.81904 -2.62431 -2.8991 
721 rs9521650 -3.19791 -3.13457 -3.26375 1.73721 6.43215 
722 rs9521651 -3.13491 -3.17888 -2.80983 -3.2729 -3.27329 
723 rs9521653 -2.95355 -2.39851 -2.39646 -2.44033 -2.59722 
724 rs9521658 -2.76123 -2.62007 -0.725664 -2.68712 -2.78426 
725 rs9521660 -2.8832 -2.69732 -0.312568 4.80161 5.82284 
726 rs9521664 -3.27047 -3.25906 -2.97274 2.50036 4.47428 
727 rs9521665 -2.98691 -2.8296 -1.13822 -0.782988 -1.29745 
728 rs9521666 -2.7217 -2.56875 -0.807718 -0.344925 -0.296993 
729 rs9521671 -2.86563 -2.63366 -0.443384 -2.10133 -2.81539 
730 rs9521672 -2.99082 -2.84312 -0.827764 -2.52168 -3.00762 
731 rs9521673 -2.88957 -2.70906 -0.57799 -2.50533 -3.01092 
732 rs9521676 -2.93599 -2.99314 -3.27716 -3.17831 -3.27117 
733 rs9521677 -2.73575 -2.24234 -2.06922 -0.543609 0.818584 
734 rs9521678 -2.48175 -1.94163 -2.33698 0.636151 1.8295 
735 rs9521686 -3.2775 -3.24081 -3.24982 -3.21908 -2.61634 
736 rs9521687 -3.05454 -3.16818 -3.1153 -3.26205 -3.21709 
737 rs953386 -3.21737 -3.26429 -2.44348 0.63405 2.40216 
738 rs954335 -3.18521 -0.45548 -3.16096 -3.18618 -3.17423 
739 rs954336 -3.17559 -0.652775 -3.1771 -3.17776 -3.1846 
740 rs954337 -3.18479 -0.508646 -3.16477 -3.18594 -3.17704 
741 rs954338 -3.1544 1.27271 -3.16082 -3.15498 -3.16048 
742 rs9555665 -3.2729 -3.22586 -3.27626 -2.69086 -2.58891 
743 rs9555666 -3.27438 -3.22315 -3.27672 -3.27454 -3.27641 
744 rs9555669 -3.23864 -2.34394 -3.07117 -1.48757 -1.97149 
745 rs9555671 -3.25581 -3.15833 -3.24787 -3.25547 -3.24975 
746 rs9555672 -3.26813 -3.23113 2.99914 0.790463 4.47648 
747 rs9555682 -3.21507 -3.15872 -2.75597 -2.39528 -3.16548 
748 rs9555687 -3.26835 -3.19145 -3.10243 -1.97447 -2.76283 
749 rs9559715 -2.40343 -3.22214 -2.39462 -2.44029 -2.22393 
750 rs9559716 -3.27402 -3.14434 -3.26271 -3.27328 -3.27002 
751 rs9559717 -3.27597 -3.20731 -3.27604 -2.74756 -2.65048 
752 rs9559718 -3.27528 -3.21377 -3.27644 -2.72912 -2.63042 
753 rs9559719 -3.15234 1.34419 -3.15985 -3.15297 -3.15925 
754 rs9559720 -3.27131 -3.23627 -3.27588 -2.2989 -2.10912 
755 rs9559721 -3.265 -3.24497 -3.2715 -3.26536 -3.27027 
756 rs9559722 -3.2659 -3.24345 -3.2721 -3.26625 -3.27094 
757 rs9559723 -3.27633 -3.19583 -3.24825 -2.57102 -2.39063 
758 rs9559724 -3.27694 -3.20244 -3.2763 -3.27697 -3.27666 
759 rs9559726 -3.18851 -3.22941 -3.12932 -1.85524 -2.76552 
760 rs9559728 -3.27749 -3.23404 -3.25041 -3.19722 -2.95047 
761 rs9559729 -3.27744 -3.23354 -3.25001 -3.19654 -2.94911 
762 rs9559730 -3.14589 -0.476554 -2.716 -3.20656 -3.21351 
763 rs9559731 -3.19341 -1.17484 -2.83382 -3.11951 -3.13419 
764 rs9559732 -3.17475 -1.21125 -3.18396 -3.02049 -1.99864 
765 rs9559736 -3.18363 -3.21728 -1.69127 10.3273 15.916 
766 rs9559737 -3.21927 -2.75949 -2.74677 -0.911074 -1.41631 
767 rs9559738 -2.65877 -1.5814 -0.873005 -1.36756 -3.11055 
768 rs9559744 -3.13789 -3.16146 -1.94121 -1.53831 0.652169 
769 rs9559749 -2.60646 -2.37681 -0.393655 2.40077 2.1841 
770 rs9559753 -2.6187 -2.256 -2.07481 -1.53083 -0.212735 
771 rs9559759 -3.13976 -3.2756 -3.27252 -1.17605 3.40349 
772 rs9559761 -3.27747 -3.27007 -3.25976 -1.85087 -2.84994 
773 rs9583458 -2.68354 22.4562 -1.29274 -2.03018 6.99038 
774 rs9583467 -3.04801 -3.07 -2.62386 -2.55218 -2.77564 
775 rs9583474 -3.25439 -3.24961 -3.12862 -3.09539 -1.98998 
776 rs9583484 -3.27513 -3.2662 -3.25316 -1.64647 -2.69563 
777 rs958521 -3.25974 -3.25458 -3.00097 4.1117 7.53076 
778 rs9588083 -3.14005 1.83787 -2.51762 -1.6842 -0.959266 
779 rs9588084 -3.18457 -3.07898 -2.86588 1.08435 -0.314921 
780 rs9588089 -3.20018 -3.10206 -2.8994 0.973384 -0.406159 
781 rs9588090 -2.99992 2.98172 -2.04529 -1.4943 -0.482065 
782 rs9588091 -3.20894 -3.09434 -3.02983 -0.273292 -1.78316 
783 rs9588092 -3.21964 -3.11654 -3.04961 -0.349872 -1.81871 
784 rs9588093 -2.65669 22.7294 -1.22323 -1.97895 7.16172 
785 rs9588096 -3.01083 -3.18249 -3.05543 -2.77891 -3.04211 
786 rs9588107 -3.20506 -3.27415 -2.98684 0.18145 2.22295 
787 rs9588108 -3.27577 -3.23854 -2.6793 -3.27457 -2.758 
788 rs9588109 -2.90261 -2.87692 -3.2141 -2.9254 -3.27773 
789 rs9588112 -3.24836 -3.24854 -3.16385 -3.18417 -2.47229 
790 rs9588117 -3.07803 -3.0985 -2.6751 -2.60619 -2.82039 
791 rs9588121 -2.73899 -2.80155 -3.21609 -3.24234 -1.54791 
792 rs9588125 -3.04816 -3.1199 -3.11944 -3.11379 -2.00484 
793 rs9588128 -3.13065 -3.15591 -3.19771 -3.26288 -3.17943 
794 rs9588131 -3.26642 -3.22502 -3.22471 -2.3777 -3.22768 
795 rs9588132 -2.90884 -3.26883 -3.15923 3.74924 1.68386 
796 rs958952 -3.12471 -0.618473 -2.49269 -2.08085 -1.64532 
797 rs9634591 -2.76935 -2.45429 -0.135417 -1.57569 -2.55413 
798 rs9805608 -3.26511 -3.25396 -3.20586 -3.18627 -3.27771 
799 rs995223 -3.02682 -3.04092 -3.15862 -1.47642 -2.07906 
800 rs995224 -2.98532 -2.96694 -3.19977 -1.25247 -2.09668 
