# Supplementary material for: Precision medicine for atherosclerotic cardiovascular disease: Integrative genomics maps risk loci and AI‐predicted functional consequences
Source: Clin Transl Med. 2026 Jul 10;16(7):e70732. doi: 10.1002/ctm2.70732 (PMC13351343; doi:10.1002/ctm2.70732)
Supplement: Supplementary file 6 — Supporting Information [file CTM2-16-e70732-s005.zip › COL4A2/FINEMAP/data.config]

rank config prob log10bf odds k prob_norm_k h2 h2_0.95CI mean sd
1 rs12586118,rs16975259,rs55876229,rs72652040,rs9555669 1 16710.6 1 5 1 1.01219e-07 7.09509e-08,1.35663e-07 0.00137345,-0.000205795,7.74792e-06,-0.00152449,-4.6834e-06 0.000202463,0.000171902,4.32864e-05,0.000128422,4.6897e-05
2 rs12586118,rs16975259,rs16975317,rs55876229,rs72652040 0 10530 inf 5 0 1.03225e-07 7.2797e-08,1.38256e-07 0.00133571,-0.000192171,-0.000101221,-1.30759e-05,-0.00152417 0.000200694,0.000171779,5.9184e-05,4.31473e-05,0.000128417
3 rs151169088,rs16975256,rs16975294,rs72652040,rs7334783 0 9074.29 inf 5 0 4.24371e-08 2.44017e-08,6.71612e-08 0.000451908,-0.000889163,0.000514343,-0.000583262,-3.01014e-05 0.000263029,0.000261934,0.000120593,8.16495e-05,3.93496e-05
4 rs12586118,rs16975259,rs55876229,rs72652040,rs7995016 0 7188.3 inf 5 0 1.01237e-07 7.0074e-08,1.35551e-07 0.00137148,-0.000203381,1.14104e-05,-0.0015248,1.12277e-05 0.000199812,0.000171784,4.29156e-05,0.000128435,5.88033e-05
5 rs12586118,rs16975259,rs1972495,rs55876229,rs72652040 0 7188.24 inf 5 0 1.01237e-07 7.06725e-08,1.31549e-07 0.00137148,-0.000203383,1.12166e-05,1.14081e-05,-0.0015248 0.000199812,0.000171784,5.88033e-05,4.29156e-05,0.000128435
6 rs12584346,rs16975256,rs16975294,rs72652040,rs7334783 0 3538.78 inf 5 0 4.1986e-07 3.54604e-07,4.83362e-07 0.00668572,-0.00599314,-0.00067116,-0.00664558,1.2264e-06 0.000284707,0.000286438,0.000130589,0.000270422,3.93707e-05
7 rs12586118,rs16975259,rs4773122,rs55876229,rs72652040 0 2873.97 inf 5 0 1.01219e-07 7.20643e-08,1.34314e-07 0.00136874,-0.0002069,5.27978e-06,1.03468e-05,-0.00152428 0.000200165,0.00017292,5.35504e-05,4.30912e-05,0.000128422
8 rs1192205,rs12586118,rs16975259,rs55876229,rs72652040 0 2001.98 inf 5 0 1.04534e-07 7.34372e-08,1.43202e-07 -0.000107469,0.00137098,-0.00017375,2.63978e-05,-0.0015514 4.89145e-05,0.000199684,0.000172202,4.19026e-05,0.000129004
9 rs16975256,rs16975259,rs2154074,rs72652040,rs9555669 0 1789.05 inf 5 0 7.68261e-07 6.7881e-07,8.62117e-07 -0.0116778,0.00141409,0.0103176,-0.0119954,-8.86896e-06 0.000375032,0.000172601,0.000347072,0.00036009,4.44383e-05
10 rs16975256,rs16975259,rs2154075,rs72652040,rs9555669 0 1746.92 inf 5 0 7.41111e-07 6.57424e-07,8.31096e-07 -0.0114676,0.00143486,0.0100846,-0.0117843,-6.33343e-06 0.000375032,0.000172601,0.000347072,0.00036009,4.44383e-05
11 rs12586118,rs16975259,rs55876229,rs72652040,rs954337 0 1697.31 inf 5 0 1.01215e-07 6.7975e-08,1.35377e-07 0.00136828,-0.00020569,9.8612e-06,-0.0015244,-3.56923e-06 0.000201602,0.000172133,4.27942e-05,0.000128418,5.41189e-05
12 rs12586118,rs16975259,rs4773115,rs55876229,rs72652040 0 1663.23 inf 5 0 1.03844e-07 7.24192e-08,1.40523e-07 0.00138346,-0.000163729,-8.76669e-05,-1.45015e-05,-0.00152528 0.0001998,0.000172901,4.48227e-05,4.2886e-05,0.000128418
13 rs12586118,rs16975259,rs55876229,rs72652040,rs954335 0 1607.88 inf 5 0 1.01217e-07 7.07343e-08,1.34395e-07 0.00136768,-0.000205982,1.01039e-05,-0.00152441,-4.73253e-06 0.000201614,0.000172141,4.27713e-05,0.000128418,5.423e-05
14 rs12586118,rs16975259,rs55876229,rs72652040,rs954336 0 1598 inf 5 0 1.01214e-07 7.13406e-08,1.39545e-07 0.00137147,-0.000204158,8.5171e-06,-0.00152438,2.65649e-06 0.000201614,0.000172141,4.27713e-05,0.000128418,5.423e-05
15 rs12586118,rs16975259,rs55876229,rs72652040,rs9559721 0 1570.72 inf 5 0 1.01315e-07 6.99653e-08,1.36984e-07 0.00137821,-0.00020854,1.35827e-05,-0.00152445,2.44429e-05 0.000200777,0.00017189,4.27614e-05,0.000128417,6.31293e-05
16 rs12586118,rs16975259,rs55876229,rs72652040,rs9559722 0 1570.05 inf 5 0 1.0131e-07 7.10147e-08,1.34345e-07 0.00137801,-0.000208449,1.34735e-05,-0.00152445,2.38489e-05 0.000200777,0.00017189,4.27614e-05,0.000128417,6.31293e-05
17 rs12586118,rs16975259,rs4773116,rs55876229,rs72652040 0 1543.77 inf 5 0 1.03917e-07 7.44654e-08,1.38306e-07 0.00138374,-0.000163064,-8.89003e-05,-1.46157e-05,-0.00152528 0.000199802,0.000172907,4.48403e-05,4.28566e-05,0.000128418
18 rs16975256,rs16975294,rs55876229,rs72652040,rs7334783 0 1523.31 inf 5 0 4.06224e-08 2.24004e-08,6.32461e-08 -0.000544434,0.000532916,-3.27849e-05,-0.000591585,-8.56659e-06 0.00016792,0.000120099,5.84476e-05,8.15422e-05,5.59711e-05
19 rs12586118,rs16975259,rs55876229,rs72652040,rs72652048 0 1474.22 inf 5 0 1.07973e-07 7.88396e-08,1.45866e-07 0.0014081,-0.000244561,8.60214e-06,-0.00163787,0.000473708 0.000200051,0.000172088,4.11555e-05,0.000133423,0.000151124
20 rs1151423,rs12586118,rs16975259,rs55876229,rs72652040 0 1428.68 inf 5 0 1.01901e-07 7.22216e-08,1.3553e-07 4.29551e-05,0.00136028,-0.00020308,2.35965e-05,-0.00151525 4.29161e-05,0.000199925,0.000171629,4.36334e-05,0.000128742
21 rs12586118,rs16975259,rs55876229,rs72652040,rs9521597 0 1424.64 inf 5 0 1.01412e-07 7.04081e-08,1.35039e-07 0.00137461,-0.000211139,4.77404e-07,-0.00153148,-2.82354e-05 0.000199858,0.000172021,4.41477e-05,0.000129091,5.23934e-05
22 rs12586118,rs16975259,rs34706214,rs55876229,rs72652040 0 1401.1 inf 5 0 1.01695e-07 7.24382e-08,1.36666e-07 0.00137368,-0.000201445,4.35428e-05,1.63598e-05,-0.00153145 0.000199729,0.000171667,5.19593e-05,4.20601e-05,0.000128693
23 rs12586118,rs16975259,rs55876229,rs72652040,rs9555666 0 1387.32 inf 5 0 1.0126e-07 7.21721e-08,1.36771e-07 0.00137586,-0.000207644,1.20953e-05,-0.00152444,1.68496e-05 0.000200868,0.000171955,4.27044e-05,0.000128418,6.38537e-05
24 rs12586118,rs16975259,rs55876229,rs72652040,rs9559728 0 1383.49 inf 5 0 1.01234e-07 7.00321e-08,1.358e-07 0.00137393,-0.000206829,1.10616e-05,-0.00152459,1.13115e-05 0.000200835,0.000171994,4.26251e-05,0.000128422,6.35898e-05
25 rs12586118,rs16975259,rs55876229,rs72652040,rs9559729 0 1383.33 inf 5 0 1.01233e-07 7.02883e-08,1.34243e-07 0.00137387,-0.000206799,1.10322e-05,-0.00152458,1.11429e-05 0.000200835,0.000171994,4.26251e-05,0.000128422,6.35898e-05
26 rs12586118,rs16975259,rs16975424,rs55876229,rs72652040 0 1369.71 inf 5 0 1.01981e-07 7.15625e-08,1.36363e-07 0.00136813,-0.000193126,5.49004e-05,1.71402e-05,-0.00153658 0.000199692,0.000171976,5.19168e-05,4.18538e-05,0.000128934
27 rs151169088,rs16975256,rs16975294,rs72652040,rs9555669 0 1360.27 inf 5 0 4.42044e-08 2.53417e-08,6.74121e-08 0.000377122,-0.000848487,0.000503458,-0.00061222,7.99349e-05 0.000266575,0.000262182,0.000120783,8.32148e-05,4.50132e-05
28 rs12586118,rs1373746,rs16975259,rs55876229,rs72652040 0 1333.88 inf 5 0 1.01247e-07 7.13459e-08,1.35377e-07 0.001375,1.44086e-05,-0.000207438,1.15758e-05,-0.00152464 0.000200856,6.38356e-05,0.000172013,4.2606e-05,0.000128422
29 rs12586118,rs16975259,rs55876229,rs72652040,rs9559724 0 1332.34 inf 5 0 1.01232e-07 7.01779e-08,1.35299e-07 0.00137389,-0.000206715,1.10248e-05,-0.00152442,1.09629e-05 0.000200901,0.00017198,4.26856e-05,0.000128418,6.41043e-05
30 rs12586118,rs16975259,rs2000660,rs55876229,rs72652040 0 1331.72 inf 5 0 1.05528e-07 7.30123e-08,1.40035e-07 0.00137359,-0.000206688,0.000158833,1.6443e-05,-0.00158887 0.000199688,0.000171622,6.3421e-05,4.12599e-05,0.000130973
31 rs12586118,rs147885127,rs16975259,rs55876229,rs72652040 0 1313.34 inf 5 0 1.0195e-07 7.09044e-08,1.33596e-07 0.00137509,6.70992e-05,-0.00019784,2.08219e-05,-0.00152427 0.000199741,6.47676e-05,0.000171752,4.26854e-05,0.000128417
32 rs12586118,rs16975259,rs55876229,rs58814158,rs72652040 0 1286.66 inf 5 0 1.02219e-07 7.12118e-08,1.35952e-07 0.00136777,-0.000191577,1.81359e-05,6.29285e-05,-0.00153834 0.000199693,0.000171969,4.18295e-05,5.20228e-05,0.000128934
33 rs151169088,rs16975256,rs16975294,rs72652040,rs9559737 0 1254.14 inf 5 0 4.31853e-08 2.3995e-08,6.66968e-08 0.000411522,-0.00086741,0.000507303,-0.000597149,5.58407e-05 0.00026508,0.000261769,0.000120776,8.24753e-05,4.31785e-05
34 rs12586118,rs16975259,rs55876229,rs72652040,rs72652052 0 1223.09 inf 5 0 1.07713e-07 7.60482e-08,1.43849e-07 0.00140613,-0.000242501,8.62729e-06,-0.00163199,0.000472805 0.000200027,0.000172058,4.11555e-05,0.000133103,0.000153825
35 rs12586118,rs16975259,rs55876229,rs72652040,rs7334921 0 1206.93 inf 5 0 1.01212e-07 6.79086e-08,1.35599e-07 0.0013699,-0.000205286,9.27633e-06,-0.00152437,-8.78435e-07 0.000200084,0.000174062,4.27614e-05,0.000128423,5.40365e-05
36 rs12586118,rs16975259,rs55876229,rs72652040,rs9521594 0 1125.8 inf 5 0 1.01907e-07 7.08117e-08,1.36499e-07 0.00129163,-0.000197416,1.57237e-05,-0.00153789,-9.15852e-05 0.000214403,0.000171778,4.16813e-05,0.000129118,9.11109e-05
37 rs12586118,rs16975259,rs2084040,rs55876229,rs72652040 0 1104.27 inf 5 0 1.01704e-07 7.17471e-08,1.35442e-07 0.00136104,-0.000203536,-3.63214e-05,2.11896e-05,-0.00151573 0.000199971,0.000171627,4.29339e-05,4.35705e-05,0.000128824
38 rs12586118,rs144904573,rs16975259,rs55876229,rs72652040 0 1065.68 inf 5 0 1.01965e-07 7.15433e-08,1.35896e-07 0.00137493,6.97534e-05,-0.000198072,2.04322e-05,-0.00152427 0.000199737,6.66682e-05,0.000171741,4.25596e-05,0.000128417
39 rs12586118,rs16975259,rs496916,rs55876229,rs72652040 0 1050.73 inf 5 0 1.01787e-07 7.2789e-08,1.35247e-07 0.0013695,-0.000195907,3.59006e-05,1.66025e-05,-0.00153162 0.000199685,0.000171896,3.92546e-05,4.19675e-05,0.00012866
40 rs12586118,rs16975259,rs473499,rs55876229,rs72652040 0 1048.48 inf 5 0 1.01725e-07 7.02796e-08,1.3505e-07 0.00136953,-0.000196404,3.38966e-05,1.6183e-05,-0.00153121 0.000199685,0.000171896,3.92546e-05,4.19675e-05,0.00012866
41 rs12586118,rs16975259,rs55876229,rs605143,rs72652040 0 1047.21 inf 5 0 1.01691e-07 7.21418e-08,1.36713e-07 0.00136955,-0.000196687,1.59444e-05,3.27567e-05,-0.00153098 0.000199685,0.000171896,4.19675e-05,3.92546e-05,0.00012866
42 rs16975256,rs16975259,rs55876229,rs72652040,rs7334783 0 1016.42 inf 5 0 1.56588e-07 1.21691e-07,2.01693e-07 -0.00231199,0.00233637,-2.87057e-05,-0.00258441,2.44469e-05 0.00020506,0.000170299,5.84484e-05,0.000173548,5.60283e-05
43 rs12586118,rs16975259,rs55876229,rs681884,rs72652040 0 939.044 inf 5 0 1.01643e-07 7.21735e-08,1.34967e-07 0.00136162,-0.000203898,2.00306e-05,3.38e-05,-0.00151636 0.000199971,0.000171624,4.34132e-05,4.26827e-05,0.000128817
44 rs12586118,rs16975259,rs17588591,rs55876229,rs72652040 0 936.27 inf 5 0 1.01282e-07 7.00642e-08,1.35515e-07 0.00135974,-0.000196644,-1.34957e-05,1.35286e-05,-0.00152113 0.000202299,0.00017351,4.21921e-05,4.3434e-05,0.00012882
45 rs12586118,rs16975259,rs55876229,rs56271050,rs72652040 0 934.702 inf 5 0 1.08964e-07 7.92101e-08,1.42987e-07 0.00140675,-0.000243145,8.61943e-06,0.000537457,-0.00163383 0.000199982,0.000172,4.11554e-05,0.000160123,0.000132492
46 rs12586118,rs16975259,rs2298237,rs55876229,rs72652040 0 928.617 inf 5 0 1.10056e-07 7.8143e-08,1.46845e-07 0.00149292,-0.000197221,-0.000299615,-1.2506e-06,-0.00167314 0.0002026,0.000171633,8.35733e-05,4.12561e-05,0.000134954
47 rs12586118,rs16975259,rs55876229,rs61438388,rs72652040 0 915.681 inf 5 0 1.01212e-07 7.23113e-08,1.35833e-07 0.00136979,-0.000204649,8.92725e-06,-1.07222e-06,-0.00152437 0.00020067,0.000171936,4.23828e-05,6.77167e-05,0.000128423
48 rs12586118,rs16975259,rs55876229,rs72652040,rs7336335 0 866.135 inf 5 0 1.01224e-07 6.93671e-08,1.33296e-07 0.00137301,-0.000202411,7.7409e-06,-0.00152435,6.9499e-06 0.000200896,0.00017259,4.2411e-05,0.000128418,5.28661e-05
49 rs12586118,rs16975259,rs2241967,rs55876229,rs72652040 0 855.668 inf 5 0 1.0435e-07 7.22727e-08,1.38332e-07 0.00138747,-0.000204859,8.06924e-05,2.30532e-05,-0.00154742 0.000199849,0.00017162,3.77842e-05,4.16715e-05,0.00012887
50 rs16975256,rs16975294,rs61963048,rs72652040,rs7334783 0 834.052 inf 5 0 4.06073e-08 2.29723e-08,6.32169e-08 -0.00054441,0.000532922,-3.1556e-05,-0.000591557,-9.47765e-06 0.00016792,0.000120099,5.83258e-05,8.15422e-05,5.58149e-05
51 rs12586118,rs16975259,rs55876229,rs72652040,rs7988738 0 830.242 inf 5 0 1.0127e-07 7.11949e-08,1.35621e-07 0.00136889,-0.000201068,1.14831e-05,-0.00152608,1.56117e-05 0.000199728,0.000172106,4.19775e-05,0.00012855,5.38841e-05
52 rs12586118,rs16975259,rs55876229,rs574430,rs72652040 0 826.616 inf 5 0 1.02101e-07 7.05899e-08,1.36308e-07 0.00138749,-0.000212276,1.7397e-05,4.39427e-05,-0.00153395 0.000200268,0.000171746,4.17996e-05,3.86641e-05,0.000128693
53 rs12586118,rs16975259,rs55876229,rs603749,rs72652040 0 816.015 inf 5 0 1.01564e-07 7.21971e-08,1.3544e-07 0.00136213,-0.000204173,1.87549e-05,3.03165e-05,-0.00151678 0.000199995,0.000171623,4.33192e-05,4.23998e-05,0.000128858
54 rs12586118,rs16975259,rs2275842,rs55876229,rs72652040 0 814.213 inf 5 0 1.01943e-07 7.02452e-08,1.39769e-07 0.00136544,-0.000193916,5.31214e-05,1.68629e-05,-0.0015322 0.000199735,0.000171945,5.15224e-05,4.18404e-05,0.000128641
55 rs12586118,rs16975259,rs2298241,rs55876229,rs72652040 0 812.913 inf 5 0 1.01928e-07 7.40568e-08,1.37666e-07 0.00136544,-0.000194101,5.26964e-05,1.67732e-05,-0.00153213 0.000199736,0.000171941,5.16539e-05,4.1839e-05,0.000128641
56 rs12428089,rs12586118,rs16975259,rs55876229,rs72652040 0 811.592 inf 5 0 1.01871e-07 7.22729e-08,1.41024e-07 5.05459e-05,0.00136563,-0.000194539,1.64595e-05,-0.00153181 5.16539e-05,0.000199736,0.000171941,4.1839e-05,0.000128641
57 rs12586118,rs16975259,rs55876229,rs72652040,rs77120970 0 811.071 inf 5 0 1.0181e-07 7.01544e-08,1.36733e-07 0.00136588,-0.000194962,1.61171e-05,-0.00153145,4.8026e-05 0.000199735,0.000171945,4.18404e-05,0.000128641,5.15224e-05
58 rs12586118,rs16975259,rs55876229,rs72652040,rs72652097 0 810.647 inf 5 0 1.01793e-07 7.07337e-08,1.34823e-07 0.00136594,-0.000195103,1.60161e-05,-0.00153135,4.73359e-05 0.000199735,0.000171945,4.18404e-05,0.000128641,5.15224e-05
59 rs12586118,rs16975259,rs16975420,rs55876229,rs72652040 0 808.63 inf 5 0 1.01715e-07 6.87465e-08,1.38805e-07 0.00136623,-0.000195776,4.40542e-05,1.55357e-05,-0.00153086 0.000199735,0.000171945,5.15224e-05,4.18404e-05,0.000128641
60 rs12586118,rs16975259,rs55876229,rs72652040,rs72652096 0 804.966 inf 5 0 1.01588e-07 6.96312e-08,1.34074e-07 0.00136676,-0.000197003,1.46607e-05,-0.00152999,3.80757e-05 0.000199735,0.000171945,4.18404e-05,0.000128641,5.15224e-05
61 rs12586118,rs16975259,rs55876229,rs60970147,rs72652040 0 792.784 inf 5 0 1.02377e-07 7.19848e-08,1.3432e-07 0.00136413,-0.000183022,1.61182e-05,7.43068e-05,-0.00154246 0.000199736,0.000172435,4.15082e-05,5.70945e-05,0.000129166
62 rs12586118,rs16975259,rs55876229,rs72652040,rs7982209 0 790.973 inf 5 0 1.01598e-07 7.07805e-08,1.3454e-07 0.00130867,-0.000199469,1.40759e-05,-0.00153199,6.89514e-05 0.000215855,0.000171768,4.16899e-05,0.000128818,9.19979e-05
63 rs12586118,rs12868126,rs16975259,rs55876229,rs72652040 0 766.66 inf 5 0 1.03862e-07 7.20916e-08,1.37642e-07 0.00137837,9.40722e-05,-0.000210692,2.34799e-05,-0.00153832 0.000199728,4.79398e-05,0.000171646,4.18036e-05,0.000128613
64 rs151169088,rs16975256,rs16975294,rs4773123,rs72652040 0 749.447 inf 5 0 4.20829e-08 2.33335e-08,6.53866e-08 0.000443139,-0.00087419,0.00051447,1.17955e-05,-0.000575578 0.000266333,0.000262292,0.000120939,4.44345e-05,8.27556e-05
65 rs1143914,rs12586118,rs16975259,rs55876229,rs72652040 0 740.966 inf 5 0 1.0642e-07 7.4036e-08,1.4282e-07 0.000103677,0.00142699,-0.000224208,2.09325e-05,-0.00156801 3.76846e-05,0.000200751,0.000171765,4.13798e-05,0.000129393
66 rs16975256,rs16975259,rs4773119,rs72652040,rs9555669 0 731.42 inf 5 0 4.59419e-07 3.95695e-07,5.29752e-07 -0.00622172,0.0022209,0.00466501,-0.00708711,-5.56352e-05 0.000276999,0.00016989,0.000223699,0.00027587,4.49297e-05
67 rs16975256,rs16975259,rs4773120,rs72652040,rs9555669 0 717.826 inf 5 0 4.47192e-07 3.81513e-07,5.18779e-07 -0.00614221,0.00222323,0.00456872,-0.00699542,-5.23518e-05 0.000276999,0.00016989,0.000223699,0.00027587,4.49297e-05
68 rs12586118,rs16975259,rs55876229,rs72652040,rs7319411 0 709.016 inf 5 0 1.03384e-07 7.25257e-08,1.37103e-07 0.00138432,-0.000197074,2.08155e-05,-0.00153944,0.000171476 0.000199844,0.000171675,4.16813e-05,0.000128697,9.6521e-05
69 rs117815311,rs12586118,rs16975259,rs55876229,rs72652040 0 692.537 inf 5 0 1.01269e-07 7.06533e-08,1.36878e-07 2.78608e-05,0.00137248,-0.000203743,1.09318e-05,-0.00152716 9.64042e-05,0.000199851,0.00017166,4.1647e-05,0.000128775
70 rs12586118,rs16975259,rs3825482,rs55876229,rs72652040 0 684.137 inf 5 0 1.02308e-07 7.31514e-08,1.35071e-07 0.00136523,-0.000190278,6.41353e-05,1.7406e-05,-0.00153482 0.000199721,0.000172006,5.08171e-05,4.16796e-05,0.000128683
71 rs151169088,rs16975256,rs16975294,rs72652040,rs8181831 0 674.859 inf 5 0 4.20884e-08 2.40689e-08,6.55278e-08 0.000442524,-0.000873892,0.000514329,-0.00057588,1.24339e-05 0.00026633,0.000262297,0.000120937,8.27285e-05,4.43655e-05
72 rs12586118,rs16975259,rs55856742,rs55876229,rs72652040 0 663.873 inf 5 0 1.02156e-07 7.11428e-08,1.34255e-07 0.00137149,-0.000197422,7.80808e-05,1.95583e-05,-0.00152501 0.000199687,0.000171736,6.66432e-05,4.21143e-05,0.000128418
73 rs12586118,rs16975259,rs4771660,rs55876229,rs72652040 0 661.236 inf 5 0 1.01985e-07 7.10514e-08,1.38178e-07 0.00137136,-0.000198126,7.06403e-05,1.85605e-05,-0.00152495 0.000199687,0.000171736,6.66432e-05,4.21143e-05,0.000128418
74 rs12586118,rs16975259,rs35463573,rs55876229,rs72652040 0 660.474 inf 5 0 1.01939e-07 7.22078e-08,1.37721e-07 0.00137132,-0.00019833,6.84857e-05,1.82716e-05,-0.00152494 0.000199687,0.000171736,6.66432e-05,4.21143e-05,0.000128418
75 rs12586118,rs16975259,rs55876229,rs72652040,rs9555665 0 652.422 inf 5 0 1.01251e-07 7.11087e-08,1.35704e-07 0.00137483,-0.000206959,1.128e-05,-0.00152443,1.43713e-05 0.00020065,0.000171853,4.21567e-05,0.000128417,5.98764e-05
76 rs12586118,rs16975259,rs55876229,rs72652040,rs9559718 0 651.112 inf 5 0 1.01235e-07 7.06638e-08,1.39229e-07 0.00137373,-0.000206459,1.07689e-05,-0.00152442,1.10212e-05 0.00020065,0.000171853,4.21567e-05,0.000128417,5.98764e-05
77 rs12586118,rs16975259,rs55876229,rs72652040,rs9559717 0 650.465 inf 5 0 1.01229e-07 7.28974e-08,1.35427e-07 0.00137319,-0.000206212,1.05161e-05,-0.00152441,9.36397e-06 0.00020065,0.000171853,4.21567e-05,0.000128417,5.98764e-05
78 rs12586118,rs16975259,rs1977892,rs55876229,rs72652040 0 648.975 inf 5 0 1.01339e-07 7.09376e-08,1.36571e-07 0.0013662,-0.000197894,-1.70334e-05,1.14075e-05,-0.00152942 0.000199891,0.000172374,3.96522e-05,4.1508e-05,0.00012895
79 rs12586118,rs12875868,rs16975259,rs55876229,rs72652040 0 647.464 inf 5 0 1.01292e-07 7.24756e-08,1.3445e-07 0.00135934,-2.024e-05,-0.000210681,1.21743e-05,-0.00152449 0.000202155,5.92347e-05,0.000172477,4.21349e-05,0.000128418
80 rs16975256,rs16975294,rs72652040,rs7334783,rs7988768 0 646.923 inf 5 0 4.08279e-08 2.20548e-08,6.20353e-08 -0.000549381,0.000530271,-0.000603981,-2.28065e-05,3.18627e-05 0.000168068,0.000120152,8.32446e-05,4.06801e-05,4.06872e-05
81 rs12586118,rs16975259,rs55876229,rs72652040,rs9559723 0 645.001 inf 5 0 1.01221e-07 6.9468e-08,1.35157e-07 0.00137272,-0.000206224,1.01261e-05,-0.00152441,6.93068e-06 0.000200981,0.000172063,4.21454e-05,0.000128418,6.06096e-05
82 rs12586118,rs16975259,rs55876229,rs58737693,rs72652040 0 640.971 inf 5 0 1.01292e-07 7.18843e-08,1.36345e-07 0.00137278,-0.000203438,1.12569e-05,3.37393e-05,-0.00152731 0.000199836,0.000171667,4.16425e-05,9.8795e-05,0.000128702
83 rs12586118,rs16975259,rs55876229,rs72652040,rs73622485 0 640.803 inf 5 0 1.01289e-07 7.11587e-08,1.33792e-07 0.00137272,-0.000203468,1.12107e-05,-0.00152725,3.30207e-05 0.000199836,0.000171667,4.16425e-05,0.000128702,9.8795e-05
84 rs12586118,rs16975259,rs1977893,rs55876229,rs72652040 0 630.906 inf 5 0 1.01266e-07 7.13672e-08,1.3333e-07 0.0013676,-0.000200479,-1.10477e-05,1.05762e-05,-0.00152763 0.000199885,0.00017232,3.95436e-05,4.14987e-05,0.00012894
85 rs12586118,rs16975259,rs55876229,rs72652040,rs75925976 0 630.894 inf 5 0 1.03452e-07 7.169e-08,1.36389e-07 0.00138374,-0.00019847,1.98546e-05,-0.00154011,0.000185118 0.000199826,0.000171656,4.15855e-05,0.000128713,0.000102593
86 rs12586118,rs16975259,rs55876229,rs72652040,rs9559720 0 621.488 inf 5 0 1.01263e-07 7.22281e-08,1.36229e-07 0.00137574,-0.000207606,1.15035e-05,-0.00152444,1.65171e-05 0.000200752,0.000171927,4.21026e-05,0.000128418,6.07219e-05
87 rs12586118,rs16975259,rs55876229,rs72652040,rs954338 0 617.684 inf 5 0 1.01298e-07 6.95084e-08,1.34197e-07 0.00135885,-0.000211017,1.21914e-05,-0.0015245,2.11105e-05 0.000202217,0.000172518,4.20842e-05,0.000128418,5.98086e-05
88 rs12586118,rs16975259,rs55876229,rs72652040,rs75442969 0 617.164 inf 5 0 1.03414e-07 7.34337e-08,1.35675e-07 0.00138346,-0.000198839,1.95276e-05,-0.00154009,0.000186023 0.000199823,0.000171653,4.15669e-05,0.000128717,0.000103977
89 rs12586118,rs16975259,rs55876229,rs659071,rs72652040 0 614.175 inf 5 0 1.01295e-07 7.05813e-08,1.31332e-07 0.0013727,-0.000209344,6.18938e-06,-1.86917e-05,-0.00152367 0.000199822,0.000172113,4.19889e-05,5.36959e-05,0.000128434
90 rs12586118,rs16975259,rs55876229,rs72652040,rs9559719 0 611.94 inf 5 0 1.01306e-07 7.17236e-08,1.35075e-07 0.00135829,-0.000211347,1.23122e-05,-0.0015245,2.21395e-05 0.000202239,0.000172531,4.20732e-05,0.000128418,6.00142e-05
91 rs12586118,rs16975259,rs55876229,rs656533,rs72652040 0 610.89 inf 5 0 1.02536e-07 7.3133e-08,1.3559e-07 0.00136679,-0.000203089,1.31943e-05,8.63308e-05,-0.00154937 0.000199698,0.000171625,4.12616e-05,6.22395e-05,0.000129674
92 rs12586118,rs16975259,rs55876229,rs686090,rs72652040 0 610.424 inf 5 0 1.02494e-07 7.08231e-08,1.39627e-07 0.00136685,-0.000203116,1.31291e-05,8.49588e-05,-0.00154898 0.000199698,0.000171625,4.12616e-05,6.22395e-05,0.000129674
93 rs12586118,rs143698863,rs16975259,rs55876229,rs72652040 0 609.965 inf 5 0 1.02739e-07 7.26222e-08,1.38385e-07 0.0013643,-0.000111811,-0.000212948,-4.59988e-06,-0.00152453 0.000199722,7.50625e-05,0.000171707,4.21685e-05,0.000128417
94 rs12586118,rs16975259,rs16975472,rs55876229,rs72652040 0 609.438 inf 5 0 1.01266e-07 7.22016e-08,1.36561e-07 0.00136829,-0.000200344,-1.10422e-05,1.02117e-05,-0.00152869 0.000199788,0.000172354,3.92429e-05,4.13486e-05,0.000129325
95 rs12586118,rs16975259,rs1891964,rs55876229,rs72652040 0 609.296 inf 5 0 1.01264e-07 7.35309e-08,1.37151e-07 0.00136833,-0.000200448,-1.07835e-05,1.01854e-05,-0.00152859 0.000199788,0.000172354,3.92429e-05,4.13486e-05,0.000129325
96 rs12586118,rs16975259,rs2005447,rs55876229,rs72652040 0 609.189 inf 5 0 1.01262e-07 7.12667e-08,1.38185e-07 0.00136836,-0.000200527,-1.05883e-05,1.01655e-05,-0.00152851 0.000199788,0.000172354,3.92429e-05,4.13486e-05,0.000129325
97 rs12586118,rs1562173,rs16975259,rs55876229,rs72652040 0 608.962 inf 5 0 1.01258e-07 7.13765e-08,1.35183e-07 0.00136843,-1.01726e-05,-0.000200696,1.01232e-05,-0.00152835 0.000199788,3.92429e-05,0.000172354,4.13486e-05,0.000129325
98 rs12586118,rs16975259,rs1975514,rs55876229,rs72652040 0 608.626 inf 5 0 1.01253e-07 7.242e-08,1.37155e-07 0.00136853,-0.000200945,-9.55685e-06,1.00605e-05,-0.00152811 0.000199788,0.000172354,3.92429e-05,4.13486e-05,0.000129325
99 rs12586118,rs16975259,rs2391817,rs55876229,rs72652040 0 602.131 inf 5 0 1.01286e-07 7.11245e-08,1.34395e-07 0.00136713,-0.000199678,-1.30209e-05,1.07599e-05,-0.00152821 0.000199888,0.000172327,3.95381e-05,4.14673e-05,0.000128941
100 rs12586118,rs16975259,rs55876229,rs650724,rs72652040 0 601.483 inf 5 0 1.02432e-07 7.12627e-08,1.34935e-07 0.00136649,-0.000202882,1.32411e-05,8.33818e-05,-0.00154739 0.000199702,0.000171626,4.12732e-05,6.26208e-05,0.000129574
101 rs12586118,rs16975259,rs55876229,rs72652040,rs79872733 0 600.821 inf 5 0 1.01321e-07 7.17127e-08,1.37836e-07 0.00137311,-0.000203415,1.1462e-05,-0.00152786,4.08227e-05 0.000199826,0.000171656,4.15855e-05,0.000128713,0.000102593
102 rs12586118,rs16975259,rs55876229,rs72652040,rs75397442 0 600.743 inf 5 0 1.01319e-07 7.10021e-08,1.34722e-07 0.00137309,-0.000203428,1.14396e-05,-0.00152782,4.0438e-05 0.000199826,0.000171656,4.15855e-05,0.000128713,0.000102593
103 rs12586118,rs16975259,rs55876229,rs72652040,rs76897019 0 600.488 inf 5 0 1.01312e-07 7.01383e-08,1.33092e-07 0.00137299,-0.000203471,1.13666e-05,-0.00152772,3.91831e-05 0.000199826,0.000171656,4.15855e-05,0.000128713,0.000102593
104 rs12586118,rs16975259,rs55876229,rs72652040,rs77644543 0 600.378 inf 5 0 1.01309e-07 7.28983e-08,1.34981e-07 0.00137295,-0.00020349,1.13349e-05,-0.00152767,3.86382e-05 0.000199826,0.000171656,4.15855e-05,0.000128713,0.000102593
105 rs12586118,rs12875271,rs16975259,rs55876229,rs72652040 0 596.822 inf 5 0 1.0264e-07 7.0843e-08,1.36814e-07 0.0013664,9.05193e-05,-0.000203326,1.3106e-05,-0.00155051 0.0001997,6.28422e-05,0.000171623,4.12496e-05,0.000129691
106 rs12586118,rs16975259,rs2289800,rs55876229,rs72652040 0 587.801 inf 5 0 1.01227e-07 7.11324e-08,1.33983e-07 0.00136915,-0.000202476,-5.83567e-06,9.65994e-06,-0.00152666 0.000199788,0.000172337,3.92064e-05,4.13344e-05,0.000129319
107 rs12586118,rs16975259,rs55876229,rs72652040,rs78131942 0 585.17 inf 5 0 1.01251e-07 6.89492e-08,1.35915e-07 0.00137188,-0.000204021,1.0473e-05,-0.00152647,2.46845e-05 0.000199823,0.000171653,4.15669e-05,0.000128717,0.000103977
108 rs12586118,rs16975259,rs16975288,rs55876229,rs72652040 0 585.151 inf 5 0 1.0125e-07 7.13819e-08,1.33753e-07 0.00137187,-0.000204024,2.4584e-05,1.04673e-05,-0.00152646 0.000199823,0.000171653,0.000103977,4.15669e-05,0.000128717
109 rs117871586,rs12586118,rs16975259,rs55876229,rs72652040 0 584.767 inf 5 0 1.01244e-07 7.15938e-08,1.33608e-07 2.2586e-05,0.00137173,-0.000204088,1.03552e-05,-0.00152629 0.000103977,0.000199823,0.000171653,4.15669e-05,0.000128717
110 rs117260757,rs12586118,rs16975259,rs55876229,rs72652040 0 584.762 inf 5 0 1.01244e-07 7.01587e-08,1.32375e-07 2.25596e-05,0.00137173,-0.000204089,1.03537e-05,-0.00152629 0.000103977,0.000199823,0.000171653,4.15669e-05,0.000128717
111 rs12586118,rs141085383,rs16975259,rs55876229,rs72652040 0 584.759 inf 5 0 1.01244e-07 7.13441e-08,1.35386e-07 0.00137173,2.2546e-05,-0.00020409,1.03529e-05,-0.00152629 0.000199823,0.000103977,0.000171653,4.15669e-05,0.000128717
112 rs12586118,rs16975259,rs55876229,rs72652040,rs76520953 0 584.758 inf 5 0 1.01244e-07 7.22769e-08,1.36165e-07 0.00137173,-0.00020409,1.03526e-05,-0.00152629,2.25394e-05 0.000199823,0.000171653,4.15669e-05,0.000128717,0.000103977
113 rs12586118,rs16975259,rs55876229,rs72652040,rs74380713 0 584.699 inf 5 0 1.01243e-07 7.04448e-08,1.37867e-07 0.00137171,-0.0002041,1.03356e-05,-0.00152627,2.2237e-05 0.000199823,0.000171653,4.15669e-05,0.000128717,0.000103977
114 rs12586118,rs16975259,rs55876229,rs72652040,rs76466474 0 584.68 inf 5 0 1.01243e-07 7.15511e-08,1.3584e-07 0.0013717,-0.000204103,1.03298e-05,-0.00152626,2.21337e-05 0.000199823,0.000171653,4.15669e-05,0.000128717,0.000103977
115 rs12586118,rs16975259,rs16975320,rs55876229,rs72652040 0 584.436 inf 5 0 1.0124e-07 7.14016e-08,1.35501e-07 0.00137161,-0.000204143,2.08694e-05,1.02588e-05,-0.00152615 0.000199823,0.000171653,0.000103977,4.15669e-05,0.000128717
116 rs12586118,rs16975259,rs55876229,rs72652040,rs79837503 0 584.387 inf 5 0 1.01239e-07 6.98533e-08,1.37643e-07 0.00137159,-0.000204152,1.02444e-05,-0.00152613,2.06114e-05 0.000199823,0.000171653,4.15669e-05,0.000128717,0.000103977
117 rs117974083,rs12586118,rs16975259,rs55876229,rs72652040 0 584.136 inf 5 0 1.01236e-07 7.04149e-08,1.35417e-07 1.93081e-05,0.0013715,-0.000204194,1.01712e-05,-0.00152602 0.000103977,0.000199823,0.000171653,4.15669e-05,0.000128717
118 rs12586118,rs16975259,rs55876229,rs72652040,rs78512123 0 583.846 inf 5 0 1.01232e-07 7.05687e-08,1.33733e-07 0.00137139,-0.000204242,1.00864e-05,-0.00152589,1.77973e-05 0.000199823,0.000171653,4.15669e-05,0.000128717,0.000103977
119 rs12586118,rs16975259,rs55876229,rs72652040,rs77326683 0 583.74 inf 5 0 1.01231e-07 6.96046e-08,1.35023e-07 0.00137135,-0.00020426,1.00555e-05,-0.00152584,1.72459e-05 0.000199823,0.000171653,4.15669e-05,0.000128717,0.000103977
120 rs12586118,rs16975259,rs55876229,rs72652040,rs80180257 0 583.522 inf 5 0 1.01228e-07 7.15128e-08,1.36705e-07 0.00137127,-0.000204296,9.99168e-06,-0.00152575,1.61091e-05 0.000199823,0.000171653,4.15669e-05,0.000128717,0.000103977
121 rs12586118,rs16975259,rs2275845,rs55876229,rs72652040 0 582.911 inf 5 0 1.02099e-07 7.17436e-08,1.36807e-07 0.00137484,-0.000203163,-7.47516e-05,1.5063e-05,-0.00153572 0.000199727,0.000171626,6.58494e-05,4.14905e-05,0.000128805
122 rs12586118,rs16975259,rs55876229,rs72652040,rs874204 0 581.983 inf 5 0 1.01249e-07 7.03254e-08,1.36691e-07 0.00136852,-0.000200999,9.96638e-06,-0.00152796,-9.15394e-06 0.0001998,0.000172395,4.13267e-05,0.000129325,3.91804e-05
123 rs12586118,rs16975259,rs55876229,rs72652040,rs78251287 0 581.949 inf 5 0 1.01216e-07 7.01202e-08,1.36525e-07 0.00137068,-0.00020456,9.53088e-06,-0.00152505,7.8984e-06 0.000199823,0.000171653,4.15669e-05,0.000128717,0.000103977
124 rs12586118,rs16975259,rs55876229,rs72652040,rs874203 0 581.768 inf 5 0 1.01246e-07 6.98102e-08,1.3642e-07 0.00136859,-0.000201175,9.92581e-06,-0.0015278,-8.7313e-06 0.0001998,0.000172395,4.13267e-05,0.000129325,3.91804e-05
125 rs1000990,rs12586118,rs16975259,rs55876229,rs72652040 0 581.48 inf 5 0 1.01242e-07 7.23439e-08,1.32041e-07 -8.16629e-06,0.00136869,-0.000201411,9.87156e-06,-0.00152758 3.91804e-05,0.0001998,0.000172395,4.13267e-05,0.000129325
126 rs12586118,rs1562174,rs16975259,rs55876229,rs72652040 0 581.436 inf 5 0 1.01241e-07 7.24603e-08,1.36474e-07 0.0013687,-8.0798e-06,-0.000201447,9.86326e-06,-0.00152754 0.0001998,3.91804e-05,0.000172395,4.13267e-05,0.000129325
127 rs1335810,rs16975256,rs16975259,rs72652040,rs9555669 0 573.423 inf 5 0 3.9714e-07 3.37188e-07,4.64438e-07 0.00387284,-0.00557423,0.00224535,-0.00634009,-1.73374e-05 0.000208694,0.000269124,0.000169871,0.000265288,4.47532e-05
128 rs12586118,rs16975259,rs2289799,rs55876229,rs72652040 0 570.893 inf 5 0 1.01232e-07 7.06988e-08,1.35748e-07 0.00136901,-0.000202171,-6.66678e-06,9.71659e-06,-0.00152698 0.000199788,0.000172321,3.91708e-05,4.13208e-05,0.000129314
129 rs12586118,rs16975259,rs55876229,rs72652040,rs76136032 0 570.704 inf 5 0 1.03033e-07 7.21399e-08,1.37635e-07 0.00133722,-0.000185582,-5.1822e-06,-0.00152405,-0.000124697 0.000200704,0.000172027,4.20793e-05,0.000128418,7.66406e-05
130 rs12586118,rs16975259,rs55876229,rs72652040,rs9521617 0 566.294 inf 5 0 1.01286e-07 6.96106e-08,1.33565e-07 0.00136775,-0.000200664,1.15075e-05,-0.00152546,1.74096e-05 0.000199813,0.000172085,4.18101e-05,0.000128459,5.30307e-05
131 rs12586118,rs16975259,rs55876229,rs72652040,rs7319307 0 565.917 inf 5 0 1.0314e-07 7.31673e-08,1.38521e-07 0.00137421,-0.000198878,2.08798e-05,-0.00153017,6.44463e-05 0.000199698,0.000171657,4.17539e-05,0.000128464,3.85047e-05
132 rs12586118,rs16975259,rs55876229,rs72652040,rs75516728 0 562.161 inf 5 0 1.02997e-07 7.20589e-08,1.35753e-07 0.00138134,-0.000199165,1.82177e-05,-0.00153683,0.000174994 0.000199805,0.000171656,4.15437e-05,0.000128649,0.000108645
133 rs12586118,rs16975259,rs55876229,rs72652040,rs9515153 0 556.595 inf 5 0 1.01352e-07 7.04653e-08,1.35708e-07 0.00137118,-0.000203208,1.23374e-05,-0.00152593,1.7398e-05 0.000199697,0.000171657,4.17802e-05,0.000128463,3.85447e-05
134 rs12586118,rs16975259,rs55876229,rs72652040,rs73609561 0 555.285 inf 5 0 1.02001e-07 7.11808e-08,1.35169e-07 0.00137425,-0.000203584,1.4583e-05,-0.00153459,-6.97739e-05 0.000199721,0.000171624,4.14741e-05,0.00012877,6.51728e-05
135 rs12586118,rs16975259,rs55876229,rs72652040,rs7325512 0 552.169 inf 5 0 1.01308e-07 7.25286e-08,1.33025e-07 0.00136674,-0.000199177,1.08163e-05,-0.0015287,-1.47645e-05 0.000199886,0.000172279,4.14131e-05,0.000128933,3.94141e-05
136 rs1373745,rs151169088,rs16975256,rs16975294,rs72652040 0 551.958 inf 5 0 4.44659e-08 2.4482e-08,6.9016e-08 8.38623e-05,0.000373412,-0.000844892,0.000501127,-0.000611869 4.46127e-05,0.000266505,0.000262246,0.000120838,8.27918e-05
137 rs12586118,rs16975259,rs55876229,rs72652040,rs7326444 0 551.796 inf 5 0 1.01298e-07 6.90823e-08,1.3493e-07 0.00136692,-0.000199486,1.07214e-05,-0.00152846,-1.39536e-05 0.000199886,0.000172279,4.14131e-05,0.000128933,3.94141e-05
138 rs12586118,rs16975259,rs55876229,rs72652040,rs9521634 0 550.55 inf 5 0 1.02158e-07 7.06855e-08,1.35326e-07 0.0013615,-0.000187759,1.36868e-05,-0.00153983,-4.59587e-05 0.000199818,0.000172235,4.13416e-05,0.00012909,3.91887e-05
139 rs12586118,rs16975259,rs55876229,rs72652040,rs79570554 0 547.811 inf 5 0 1.01249e-07 7.05789e-08,1.36546e-07 0.00137175,-0.000203959,1.04336e-05,-0.00152617,2.48288e-05 0.000199808,0.00017166,4.15624e-05,0.000128646,0.000107055
140 rs12586118,rs16975259,rs2172725,rs55876229,rs72652040 0 547.72 inf 5 0 1.01373e-07 7.07076e-08,1.34515e-07 0.00136571,-0.000197345,-1.90801e-05,1.12714e-05,-0.00152999 0.000199891,0.000172315,3.94763e-05,4.14025e-05,0.00012894
141 rs12586118,rs16975259,rs55876229,rs72652040,rs79575713 0 547.11 inf 5 0 1.01237e-07 7.13853e-08,1.35101e-07 0.00137147,-0.000204104,1.0206e-05,-0.00152587,2.06298e-05 0.000199808,0.00017166,4.15624e-05,0.000128646,0.000107055
142 rs12586118,rs16975259,rs16975491,rs55876229,rs72652040 0 546.534 inf 5 0 1.01233e-07 7.31736e-08,1.35532e-07 0.00136884,-0.000202263,-6.79835e-06,9.79268e-06,-0.00152667 0.000199819,0.00017225,3.92242e-05,4.13558e-05,0.000129093
143 rs12586118,rs16975259,rs16975492,rs55876229,rs72652040 0 546.412 inf 5 0 1.01231e-07 7.00412e-08,1.34478e-07 0.00136889,-0.000202363,-6.53168e-06,9.76503e-06,-0.00152659 0.000199819,0.00017225,3.92242e-05,4.13558e-05,0.000129093
144 rs12586118,rs16975259,rs55876229,rs72652040,rs9515161 0 546.014 inf 5 0 1.01226e-07 7.1428e-08,1.34597e-07 0.00136905,-0.00020269,9.67459e-06,-0.00152629,-5.65973e-06 0.000199819,0.00017225,4.13558e-05,0.000129093,3.92242e-05
145 rs12586118,rs16975259,rs55876229,rs72652040,rs9521632 0 545.717 inf 5 0 1.01223e-07 6.80638e-08,1.35903e-07 0.00136917,-0.000202934,9.60713e-06,-0.00152607,-5.00926e-06 0.000199819,0.00017225,4.13558e-05,0.000129093,3.92242e-05
146 rs12586118,rs16975259,rs55876229,rs72652040,rs9521633 0 545.528 inf 5 0 1.01221e-07 6.90566e-08,1.36054e-07 0.00136925,-0.00020309,9.56415e-06,-0.00152593,-4.59488e-06 0.000199819,0.00017225,4.13558e-05,0.000129093,3.92242e-05
147 rs12584092,rs12586118,rs16975259,rs55876229,rs72652040 0 545.25 inf 5 0 1.02072e-07 7.03599e-08,1.37433e-07 -6.36596e-05,0.00138909,-0.000180047,-2.75779e-06,-0.00153179 5.69385e-05,0.000200404,0.000173044,4.2497e-05,0.000128588
148 rs12586118,rs16975259,rs55876229,rs72652040,rs9521638 0 544.027 inf 5 0 1.01589e-07 7.35766e-08,1.33926e-07 0.00136346,-0.000193814,1.2388e-05,-0.00153288,-2.91318e-05 0.000199885,0.000172263,4.13962e-05,0.00012893,3.93745e-05
149 rs12586118,rs16975259,rs55876229,rs72652040,rs9588108 0 541.427 inf 5 0 1.01903e-07 7.16375e-08,1.36305e-07 0.00136103,-0.000189652,1.34577e-05,-0.00153595,-3.95002e-05 0.000199889,0.000172286,4.13855e-05,0.000128934,3.94117e-05
150 rs12586118,rs16975259,rs2305080,rs55876229,rs72652040 0 537.028 inf 5 0 1.01291e-07 7.224e-08,1.34217e-07 0.00136706,-0.000199772,-1.33521e-05,1.06003e-05,-0.00152828 0.000199885,0.000172263,3.93745e-05,4.13962e-05,0.00012893
151 rs12586118,rs16975259,rs2278673,rs55876229,rs72652040 0 536.872 inf 5 0 1.01315e-07 6.99403e-08,1.35216e-07 0.00136665,-0.000199115,-1.52308e-05,1.08131e-05,-0.00152882 0.000199884,0.000172251,3.9351e-05,4.1396e-05,0.000128927
152 rs12586118,rs16975259,rs3783111,rs55876229,rs72652040 0 536.163 inf 5 0 1.01357e-07 7.06734e-08,1.33895e-07 0.00136615,-0.000197947,-1.81325e-05,1.09326e-05,-0.00153027 0.000199869,0.000172269,3.94451e-05,4.13504e-05,0.000129054
153 rs12586118,rs16975259,rs55876229,rs72652040,rs74411894 0 534.507 inf 5 0 1.0143e-07 7.124e-08,1.36172e-07 0.00136813,-0.000207583,4.42845e-06,-0.00152444,-4.59343e-05 0.000199714,0.00017169,4.19771e-05,0.000128417,8.14942e-05
154 rs12586118,rs148473828,rs16975259,rs55876229,rs72652040 0 533.853 inf 5 0 1.01212e-07 7.24785e-08,1.37943e-07 0.00137021,1.62907e-06,-0.000204761,9.17259e-06,-0.0015245 0.000199805,0.000108645,0.000171656,4.15437e-05,0.000128649
155 rs12586118,rs16975259,rs55876229,rs72652040,rs9521637 0 533.563 inf 5 0 1.0124e-07 6.87354e-08,1.36569e-07 0.00136861,-0.000201852,9.88628e-06,-0.00152707,-7.98095e-06 0.000199818,0.000172235,4.13416e-05,0.00012909,3.91887e-05
156 rs12586118,rs16975259,rs55876229,rs61749897,rs72652040 0 532.539 inf 5 0 1.01993e-07 7.06686e-08,1.37976e-07 0.00137226,-0.000203539,1.51141e-05,-6.91393e-05,-0.00153187 0.000199694,0.000171624,4.1542e-05,6.48901e-05,0.000128609
157 rs12586118,rs16975259,rs2391815,rs55876229,rs72652040 0 530.94 inf 5 0 1.01317e-07 7.1458e-08,1.33954e-07 0.00136656,-0.000198889,-1.54366e-05,1.07954e-05,-0.00152891 0.000199889,0.000172286,3.94117e-05,4.13855e-05,0.000128934
158 rs12586118,rs16975259,rs2131938,rs55876229,rs72652040 0 530.794 inf 5 0 1.01313e-07 7.08899e-08,1.35885e-07 0.00136664,-0.000199019,-1.50967e-05,1.07578e-05,-0.00152881 0.000199889,0.000172286,3.94117e-05,4.13855e-05,0.000128934
159 rs12586118,rs16975259,rs2131937,rs55876229,rs72652040 0 530.633 inf 5 0 1.01308e-07 7.11499e-08,1.33805e-07 0.00136672,-0.000199162,-1.47228e-05,1.07165e-05,-0.0015287 0.000199889,0.000172286,3.94117e-05,4.13855e-05,0.000128934
160 rs12586118,rs16975259,rs2391816,rs55876229,rs72652040 0 530.622 inf 5 0 1.01308e-07 6.93411e-08,1.36313e-07 0.00136673,-0.000199173,-1.46965e-05,1.07135e-05,-0.00152869 0.000199889,0.000172286,3.94117e-05,4.13855e-05,0.000128934
161 rs12586118,rs16975259,rs3783113,rs55876229,rs72652040 0 529.439 inf 5 0 1.01383e-07 7.10564e-08,1.34497e-07 0.00136578,-0.000197292,-1.97004e-05,1.10421e-05,-0.0015308 0.000199871,0.00017228,3.94601e-05,4.1341e-05,0.000129057
162 rs12586118,rs16975259,rs503053,rs55876229,rs72652040 0 527.521 inf 5 0 1.01234e-07 7.16662e-08,1.37656e-07 0.0013688,-0.000202256,-7.02236e-06,9.78179e-06,-0.00152674 0.000199816,0.000172211,3.91406e-05,4.13367e-05,0.000129085
163 rs12586118,rs16975259,rs55876229,rs72652040,rs9521635 0 522.613 inf 5 0 1.01276e-07 7.2297e-08,1.36083e-07 0.00136788,-0.000200439,1.02371e-05,-0.00152839,-1.19205e-05 0.000199818,0.000172221,4.1328e-05,0.000129088,3.9154e-05
164 rs12586118,rs16975259,rs55876229,rs72652040,rs9521636 0 520.713 inf 5 0 1.01236e-07 7.30782e-08,1.35432e-07 0.00136872,-0.000202095,9.80182e-06,-0.00152687,-7.40666e-06 0.000199818,0.000172221,4.1328e-05,0.000129088,3.9154e-05
165 rs12586118,rs16975259,rs55876229,rs72652040,rs75424281 0 514.784 inf 5 0 1.01231e-07 6.91885e-08,1.39215e-07 0.00136885,-0.000205366,8.10205e-06,-0.00152332,-1.81868e-05 0.000199825,0.000171652,4.15753e-05,0.000128575,0.000108786
166 rs12586118,rs16975259,rs55876229,rs72652040,rs7329411 0 509.803 inf 5 0 1.013e-07 7.13687e-08,1.34516e-07 0.00136686,-0.000199466,1.05591e-05,-0.00152851,-1.41055e-05 0.000199889,0.000172268,4.13596e-05,0.000128931,3.93631e-05
167 rs12586118,rs16975259,rs55876229,rs72652040,rs79770166 0 505.528 inf 5 0 1.01252e-07 6.97098e-08,1.36368e-07 0.00136842,-0.000205628,7.64578e-06,-0.00152302,-2.57738e-05 0.000199807,0.000171654,4.15894e-05,0.000128544,0.000107146
168 rs12586118,rs16975259,rs55876229,rs72652040,rs79229394 0 505.323 inf 5 0 1.01256e-07 7.18313e-08,1.37029e-07 0.00136832,-0.000205673,7.56651e-06,-0.00152294,-2.71908e-05 0.000199807,0.000171654,4.15894e-05,0.000128544,0.000107146
169 rs12586118,rs16975259,rs55876229,rs72652040,rs76775853 0 504.575 inf 5 0 1.01275e-07 7.25321e-08,1.37767e-07 0.00136798,-0.000205836,7.27808e-06,-0.00152267,-3.23468e-05 0.000199807,0.000171654,4.15894e-05,0.000128544,0.000107146
170 rs12586118,rs16975259,rs55876229,rs72652040,rs9555671 0 502.096 inf 5 0 1.01233e-07 7.41899e-08,1.33728e-07 0.00136621,-0.000202157,7.7624e-06,-0.00152434,-1.47549e-05 0.000200946,0.000172304,4.18597e-05,0.000128418,8.51462e-05
171 rs12586118,rs16975259,rs55876229,rs72652040,rs9588107 0 501.578 inf 5 0 1.01213e-07 7.05572e-08,1.33655e-07 0.00136971,-0.000204242,9.33691e-06,-0.00152466,-1.64227e-06 0.000199895,0.00017212,4.15506e-05,0.000128567,3.76666e-05
172 rs12586118,rs16975259,rs1982314,rs55876229,rs72652040 0 500.584 inf 5 0 1.01683e-07 7.0217e-08,1.36604e-07 0.00138598,-0.000208998,-3.14974e-05,1.18784e-05,-0.00153525 0.000200601,0.000171695,3.80522e-05,4.12931e-05,0.000129086
173 rs12586118,rs16975259,rs55876229,rs72652040,rs78677784 0 499.395 inf 5 0 1.01492e-07 7.43792e-08,1.33428e-07 0.00136562,-0.000206974,5.26277e-06,-0.00152075,-6.83721e-05 0.000199807,0.000171654,4.15894e-05,0.000128544,0.000107146
174 rs12586118,rs16975259,rs2298239,rs55876229,rs72652040 0 498.927 inf 5 0 1.03313e-07 7.30646e-08,1.4147e-07 0.00140227,-0.000216082,-6.94023e-05,1.85825e-05,-0.00153449 0.00020053,0.000171741,3.97197e-05,4.15124e-05,0.000128548
175 rs1133219,rs12586118,rs16975259,rs55876229,rs72652040 0 498.782 inf 5 0 1.03289e-07 7.3643e-08,1.36759e-07 -6.90139e-05,0.00140209,-0.000216019,1.85293e-05,-0.00153444 3.97197e-05,0.00020053,0.000171741,4.15124e-05,0.000128548
176 rs12586118,rs16975259,rs55876229,rs72652040,rs9521618 0 496.467 inf 5 0 1.01676e-07 7.21263e-08,1.36838e-07 0.00137094,-0.000201294,1.59208e-05,-0.00152207,3.1889e-05 0.000199686,0.000171674,4.19884e-05,0.000128448,3.88435e-05
177 rs12586118,rs16975259,rs3783107,rs55876229,rs72652040 0 494.242 inf 5 0 1.0123e-07 7.39527e-08,1.37774e-07 0.00137173,-0.000207179,6.3355e-06,8.27511e-06,-0.00152305 0.000199932,0.000172238,3.90471e-05,4.14587e-05,0.000128684
178 rs12586118,rs16975259,rs3783106,rs55876229,rs72652040 0 491.133 inf 5 0 1.01221e-07 7.22685e-08,1.32724e-07 0.00137123,-0.000206429,-4.39998e-06,8.52766e-06,-0.00152346 0.00019993,0.000172216,3.90002e-05,4.14534e-05,0.000128681
179 rs12586118,rs16975259,rs3783105,rs55876229,rs72652040 0 491.13 inf 5 0 1.01221e-07 7.23073e-08,1.36121e-07 0.00137123,-0.000206432,-4.40911e-06,8.5265e-06,-0.00152346 0.00019993,0.000172216,3.90002e-05,4.14534e-05,0.000128681
180 rs151169088,rs16975256,rs16975294,rs4773125,rs72652040 0 486.58 inf 5 0 4.212e-08 2.29086e-08,6.5964e-08 0.000439519,-0.000872423,0.000513644,1.5549e-05,-0.000577348 0.000266317,0.000262317,0.000120932,4.40957e-05,8.26222e-05
181 rs12586118,rs16975259,rs55876229,rs72652040,rs9515162 0 483.208 inf 5 0 1.06256e-07 7.51361e-08,1.41405e-07 0.00142212,-0.00020374,3.91688e-06,-0.00160035,-0.000147802 0.000200605,0.000171621,4.11995e-05,0.000131447,5.4593e-05
182 rs12586118,rs16975259,rs55876229,rs644582,rs72652040 0 482.778 inf 5 0 1.01332e-07 7.07667e-08,1.38351e-07 0.00137621,-0.000209441,5.88169e-06,1.68481e-05,-0.00152463 0.000200216,0.000171977,4.18643e-05,4.03224e-05,0.000128419
183 rs12586118,rs16975259,rs16975617,rs55876229,rs72652040 0 479.546 inf 5 0 1.03375e-07 7.20705e-08,1.37462e-07 0.00138031,-0.000182205,-0.000259196,1.05307e-05,-0.00155922 0.000199766,0.000172093,0.000146195,4.11632e-05,0.000129911
184 rs12586118,rs16975259,rs55876229,rs565510,rs72652040 0 475.813 inf 5 0 1.06832e-07 7.80117e-08,1.42775e-07 0.00144101,-0.000229261,1.21034e-05,0.000108637,-0.00157535 0.000201219,0.000171833,4.11687e-05,3.80142e-05,0.00012965
185 rs12586118,rs16975259,rs55876229,rs72652040,rs73611423 0 461.485 inf 5 0 1.01539e-07 7.2508e-08,1.35707e-07 0.00137125,-0.00020402,1.2358e-05,-0.00152905,-4.48468e-05 0.00019969,0.000171624,4.14274e-05,0.000128595,6.50122e-05
186 rs10492497,rs12586118,rs16975259,rs55876229,rs72652040 0 461.04 inf 5 0 1.01507e-07 7.05443e-08,1.33575e-07 -4.2578e-05,0.0013712,-0.00020406,1.21925e-05,-0.00152882 6.50122e-05,0.00019969,0.000171624,4.14274e-05,0.000128595
187 rs12586118,rs16975259,rs34587632,rs55876229,rs72652040 0 460.016 inf 5 0 1.01305e-07 7.14934e-08,1.37125e-07 0.00137124,-0.000203143,3.72921e-05,1.14151e-05,-0.00152508 0.000199707,0.00017168,0.000101251,4.16375e-05,0.000128431
188 rs12586118,rs16975259,rs4142040,rs55876229,rs72652040 0 459.778 inf 5 0 1.05e-07 7.58374e-08,1.44652e-07 0.00138752,-0.000218904,-0.00010803,1.99564e-05,-0.00153781 0.000199821,0.000171725,4.60442e-05,4.14151e-05,0.000128545
189 rs12586118,rs16975259,rs55876229,rs67563420,rs72652040 0 459.626 inf 5 0 1.01212e-07 7.11793e-08,1.35132e-07 0.00137037,-0.000205058,9.0155e-06,5.21402e-07,-0.00152441 0.000201524,0.000173525,4.18474e-05,5.48168e-05,0.000128431
190 rs12586118,rs16975259,rs55876229,rs72652040,rs9301432 0 457.158 inf 5 0 1.01241e-07 7.20102e-08,1.36097e-07 0.0013757,-0.000210084,7.52956e-06,-0.00152477,1.12675e-05 0.000201524,0.000173525,4.18474e-05,0.000128431,5.48168e-05
191 rs1192201,rs12586118,rs16975259,rs55876229,rs72652040 0 453.157 inf 5 0 1.03716e-07 7.31477e-08,1.41113e-07 0.000133149,0.00141577,-0.000201955,2.44684e-06,-0.00158556 6.97917e-05,0.000201113,0.000171627,4.13021e-05,0.000132359
192 rs12586118,rs16975259,rs55876229,rs565470,rs72652040 0 452.656 inf 5 0 1.0131e-07 6.98647e-08,1.33638e-07 0.00137586,-0.000208886,6.41656e-06,1.52447e-05,-0.00152454 0.000200265,0.000171959,4.17597e-05,4.04059e-05,0.000128418
193 rs12586118,rs16975259,rs1961495,rs55876229,rs72652040 0 452.434 inf 5 0 1.02086e-07 7.03974e-08,1.35875e-07 0.00137727,-0.000213615,-6.15178e-05,1.62227e-05,-0.00152528 0.000199784,0.000171798,5.45761e-05,4.16391e-05,0.00012842
194 rs12586118,rs16975259,rs482757,rs55876229,rs72652040 0 452.292 inf 5 0 1.02186e-07 7.25732e-08,1.38181e-07 0.00137656,-0.000205509,4.59722e-05,1.55571e-05,-0.00152865 0.000199757,0.000171621,3.86286e-05,4.15127e-05,0.000128467
195 rs12586118,rs16975259,rs537532,rs55876229,rs72652040 0 446.335 inf 5 0 1.02079e-07 7.218e-08,1.34333e-07 0.00137621,-0.000205356,4.33948e-05,1.50871e-05,-0.00152835 0.000199757,0.000171621,3.86583e-05,4.15008e-05,0.000128466
196 rs12586118,rs16975259,rs55876229,rs72652040,rs76722965 0 445.24 inf 5 0 1.02373e-07 7.2032e-08,1.34332e-07 0.00137612,-0.000200703,1.62035e-05,-0.00152814,0.000150734 0.000199737,0.000171649,4.15181e-05,0.00012845,0.000116024
197 rs12586118,rs16975259,rs55876229,rs598893,rs72652040 0 441.963 inf 5 0 1.02332e-07 7.45145e-08,1.37931e-07 0.00137697,-0.000205622,1.57188e-05,4.92524e-05,-0.00152895 0.000199756,0.000171621,4.1482e-05,3.86001e-05,0.000128467
198 rs12586118,rs16975259,rs55876229,rs72652040,rs9559744 0 441.377 inf 5 0 1.02244e-07 7.19066e-08,1.36064e-07 0.0013767,-0.00020559,1.54521e-05,-0.00152877,-4.72722e-05 0.000199756,0.000171621,4.1482e-05,0.000128467,3.86001e-05
199 rs12586118,rs16975259,rs55876229,rs648705,rs72652040 0 441.008 inf 5 0 1.0222e-07 7.0956e-08,1.33842e-07 0.00137664,-0.000205507,1.53819e-05,4.67481e-05,-0.00152869 0.000199756,0.000171621,4.14824e-05,3.86206e-05,0.000128467
200 rs12586118,rs16975259,rs55876229,rs677877,rs72652040 0 440.783 inf 5 0 1.02188e-07 7.27577e-08,1.37851e-07 0.00137654,-0.000205496,1.52795e-05,4.59874e-05,-0.00152862 0.000199756,0.000171621,4.14824e-05,3.86206e-05,0.000128467
201 rs12586118,rs16975259,rs55876229,rs72652040,rs9521647 0 440.725 inf 5 0 1.02179e-07 7.17851e-08,1.37263e-07 0.00137651,-0.000205493,1.52528e-05,-0.0015286,4.57891e-05 0.000199756,0.000171621,4.14824e-05,0.000128467,3.86206e-05
202 rs12586118,rs16975259,rs55876229,rs648735,rs72652040 0 440.624 inf 5 0 1.02165e-07 7.14531e-08,1.34391e-07 0.00137646,-0.000205488,1.52069e-05,4.54484e-05,-0.00152857 0.000199756,0.000171621,4.14824e-05,3.86206e-05,0.000128467
203 rs12586118,rs16975259,rs55876229,rs648263,rs72652040 0 440.332 inf 5 0 1.02124e-07 6.93933e-08,1.38391e-07 0.00137632,-0.000205473,1.50732e-05,4.44555e-05,-0.00152848 0.000199756,0.000171621,4.14824e-05,3.86206e-05,0.000128467
204 rs12586118,rs16975259,rs55876229,rs72652040,rs9521648 0 439.995 inf 5 0 1.02077e-07 7.00559e-08,1.37952e-07 0.00137616,-0.000205456,1.4919e-05,-0.00152837,4.33096e-05 0.000199756,0.000171621,4.14824e-05,0.000128467,3.86206e-05
205 rs12586118,rs16975259,rs55876229,rs649104,rs72652040 0 439.853 inf 5 0 1.02058e-07 7.29894e-08,1.36852e-07 0.00137609,-0.000205449,1.48538e-05,4.28257e-05,-0.00152833 0.000199756,0.000171621,4.14824e-05,3.86206e-05,0.000128467
206 rs12586118,rs16975259,rs505050,rs55876229,rs72652040 0 439.128 inf 5 0 1.02348e-07 7.11635e-08,1.3812e-07 0.00137334,-0.000200336,5.53701e-05,1.38058e-05,-0.00153501 0.000199699,0.000171656,4.30908e-05,4.13187e-05,0.000128683
207 rs12586118,rs16975259,rs2166207,rs55876229,rs72652040 0 438.82 inf 5 0 1.02095e-07 7.18303e-08,1.36186e-07 0.00137616,-0.000205678,-4.36722e-05,1.49192e-05,-0.0015285 0.000199755,0.000171622,3.85549e-05,4.1476e-05,0.000128469
208 rs12586118,rs16975259,rs478111,rs55876229,rs72652040 0 438.425 inf 5 0 1.01876e-07 7.23729e-08,1.35299e-07 0.00137541,-0.000205377,3.79483e-05,1.41971e-05,-0.00152788 0.000199756,0.000171621,3.86206e-05,4.14824e-05,0.000128467
209 rs12586118,rs16975259,rs55876229,rs72652040,rs9559716 0 437.886 inf 5 0 1.0122e-07 7.08957e-08,1.35105e-07 0.00136963,-0.000205482,8.37534e-06,-0.0015244,-6.19476e-06 0.000199733,0.000171732,4.16826e-05,0.000128417,5.74862e-05
210 rs12586118,rs16975259,rs55876229,rs72652040,rs72652093 0 436.643 inf 5 0 1.01245e-07 6.92605e-08,1.37273e-07 0.00137622,-0.000210306,7.42888e-06,-0.0015251,1.20227e-05 0.000201642,0.00017346,4.18528e-05,0.000128459,5.51548e-05
211 rs1018041,rs12586118,rs16975259,rs55876229,rs72652040 0 433.272 inf 5 0 1.01352e-07 7.13937e-08,1.33557e-07 2.20108e-05,0.00136864,-0.000198711,1.01993e-05,-0.00152999 4.87495e-05,0.00019971,0.000172152,4.12288e-05,0.000129016
212 rs12586118,rs16975259,rs55876229,rs593564,rs72652040 0 432.88 inf 5 0 1.01916e-07 7.10278e-08,1.35013e-07 0.00136486,-0.000190359,1.26104e-05,3.80085e-05,-0.00153313 0.000199751,0.000172214,4.13023e-05,3.75735e-05,0.000128708
213 rs12586118,rs16975259,rs55876229,rs6492257,rs72652040 0 428.727 inf 5 0 1.02096e-07 7.07678e-08,1.38428e-07 0.00136453,-0.000190449,1.33284e-05,-4.4857e-05,-0.00153277 0.000199744,0.000172087,4.13248e-05,3.95663e-05,0.00012863
214 rs12586118,rs16975259,rs55876229,rs72652040,rs7990017 0 428.674 inf 5 0 1.02874e-07 7.02568e-08,1.37906e-07 0.00137796,-0.000203158,1.54745e-05,-0.00153348,-5.80696e-05 0.000199747,0.000171624,4.13599e-05,0.000128551,3.73672e-05
215 rs11069825,rs16975256,rs16975294,rs72652040,rs7334783 0 427.6 inf 5 0 4.09349e-08 2.25437e-08,6.1951e-08 3.55961e-05,-0.000549973,0.000529956,-0.000605487,-2.20246e-05 4.05957e-05,0.000168065,0.000120151,8.32289e-05,4.06267e-05
216 rs116889646,rs12586118,rs16975259,rs55876229,rs72652040 0 427.229 inf 5 0 1.01279e-07 7.06311e-08,1.37728e-07 -3.61732e-05,0.00136867,-0.0002058,7.37993e-06,-0.00152349 0.000116024,0.000199737,0.000171649,4.15181e-05,0.00012845
217 rs12586118,rs16975259,rs55876229,rs72652040,rs79933429 0 423.5 inf 5 0 1.01267e-07 7.25307e-08,1.37209e-07 0.00136893,-0.000205731,7.51044e-06,-0.00152376,-3.2214e-05 0.000199727,0.000171651,4.15321e-05,0.000128437,0.000114026
218 rs12586118,rs16975259,rs55876229,rs72652040,rs75460420 0 422.711 inf 5 0 1.013e-07 7.15183e-08,1.37565e-07 0.00136862,-0.000205976,7.08889e-06,-0.00152359,-4.08242e-05 0.000199727,0.000171651,4.15321e-05,0.000128437,0.000114026
219 rs12586118,rs16975259,rs55876229,rs72652040,rs9559732 0 422.242 inf 5 0 1.01242e-07 7.03423e-08,1.3466e-07 0.00137438,-0.000199361,7.25334e-06,-0.00152604,-1.31509e-05 0.000200707,0.000173559,4.2065e-05,0.000128657,6.23864e-05
220 rs117640423,rs12586118,rs16975259,rs55876229,rs72652040 0 421.881 inf 5 0 1.01297e-07 7.11811e-08,1.36891e-07 -3.61036e-05,0.00136917,-0.000206127,6.87776e-06,-0.00152441 0.000102636,0.000199701,0.000171661,4.16319e-05,0.000128417
221 rs12586118,rs16975259,rs55876229,rs72652040,rs7317784 0 421.692 inf 5 0 1.01912e-07 7.17316e-08,1.3707e-07 0.0013655,-0.000192568,1.26503e-05,-0.00153206,-3.98294e-05 0.000199736,0.000172049,4.13065e-05,0.000128642,3.9488e-05
222 rs118001251,rs12586118,rs16975259,rs55876229,rs72652040 0 421.254 inf 5 0 1.01383e-07 6.82117e-08,1.36153e-07 -5.68306e-05,0.00136804,-0.000206432,6.30524e-06,-0.00152327 0.000114026,0.000199727,0.000171651,4.15321e-05,0.000128437
223 rs12586118,rs1411040,rs16975259,rs55876229,rs72652040 0 418.514 inf 5 0 1.01452e-07 7.22797e-08,1.36076e-07 0.00136849,2.96686e-05,-0.000196161,1.02349e-05,-0.00153197 0.000199702,5.022e-05,0.000172244,4.1201e-05,0.000129057
224 rs12586118,rs16975259,rs2391823,rs55876229,rs72652040 0 418.253 inf 5 0 1.01431e-07 7.15188e-08,1.36915e-07 0.00136856,-0.000196539,2.8372e-05,1.01847e-05,-0.00153164 0.000199702,0.000172244,5.022e-05,4.1201e-05,0.000129057
225 rs12586118,rs16975259,rs55876229,rs645098,rs72652040 0 415.175 inf 5 0 1.01901e-07 6.87324e-08,1.37455e-07 0.00137524,-0.000209327,1.47819e-05,3.92788e-05,-0.00152452 0.000199749,0.000171679,4.15465e-05,3.92405e-05,0.000128417
226 rs12586118,rs16975259,rs55876229,rs675605,rs72652040 0 414.459 inf 5 0 1.04131e-07 7.44493e-08,1.36119e-07 0.00137539,-0.000204047,1.87653e-05,8.67941e-05,-0.00152919 0.0001997,0.000171621,4.14226e-05,4.21402e-05,0.000128439
227 rs12586118,rs16975259,rs55876229,rs72652040,rs79054289 0 413.699 inf 5 0 1.03014e-07 7.42733e-08,1.39967e-07 0.00136731,-0.000208726,1.8004e-05,-0.00152446,-0.000115899 0.000199691,0.000171637,4.15224e-05,0.000128417,7.1625e-05
228 rs12586118,rs151169088,rs16975256,rs16975294,rs72652040 0 411.25 inf 5 0 1.354e-06 1.23619e-06,1.47001e-06 0.0224337,-0.00336977,-0.0169948,-0.00268399,-0.0218182 0.000513764,0.000277208,0.000452385,0.000141082,0.000493103
229 rs12586118,rs16975259,rs35402290,rs55876229,rs72652040 0 411.232 inf 5 0 1.01222e-07 7.17606e-08,1.32702e-07 0.00136908,-0.000202839,-6.70723e-06,9.46459e-06,-0.00152545 0.000199866,0.000172395,5.5465e-05,4.12731e-05,0.000128719
230 rs12586118,rs16975259,rs55876229,rs59504364,rs72652040 0 410.794 inf 5 0 1.01982e-07 7.23667e-08,1.34865e-07 0.00137728,-0.000204396,1.26321e-05,-3.95073e-05,-0.00153201 0.000199798,0.000171621,4.12913e-05,3.73384e-05,0.000128619
231 rs12586118,rs16975259,rs55876229,rs72652040,rs80042694 0 409.623 inf 5 0 1.01499e-07 7.06364e-08,1.34535e-07 0.00136826,-0.000207066,5.28206e-06,-0.00152413,-7.01982e-05 0.000199704,0.000171656,4.15746e-05,0.000128418,0.000108653
232 rs12586118,rs16975259,rs35513412,rs55876229,rs72652040 0 409.584 inf 5 0 1.01476e-07 7.10082e-08,1.3893e-07 0.00136828,-0.000195567,-3.10534e-05,1.02242e-05,-0.00153206 0.000199705,0.000172267,5.0091e-05,4.1196e-05,0.000129013
233 rs12586118,rs16975259,rs34906261,rs55876229,rs72652040 0 409.583 inf 5 0 1.01476e-07 7.08592e-08,1.3639e-07 0.00136828,-0.000195569,-3.10465e-05,1.0224e-05,-0.00153206 0.000199705,0.000172267,5.0091e-05,4.1196e-05,0.000129013
234 rs12586118,rs16975259,rs55876229,rs72652040,rs79300953 0 409.555 inf 5 0 1.01505e-07 7.08601e-08,1.32002e-07 0.00136824,-0.000207091,5.24016e-06,-0.00152413,-7.09711e-05 0.000199704,0.000171656,4.15746e-05,0.000128418,0.000108653
235 rs11839916,rs12586118,rs16975259,rs55876229,rs72652040 0 409.148 inf 5 0 1.01403e-07 7.03375e-08,1.35641e-07 -5.6452e-05,0.00136877,-0.000206691,5.92845e-06,-0.00152442 0.00010704,0.0001997,0.000171657,4.15888e-05,0.000128417
236 rs12586118,rs16975259,rs55876229,rs72652040,rs9301443 0 408.249 inf 5 0 1.01889e-07 7.09467e-08,1.37387e-07 0.00136563,-0.000189787,1.08902e-05,-0.00153628,5.07604e-05 0.000199734,0.000172288,4.11953e-05,0.000128976,5.11857e-05
237 rs12586118,rs16975259,rs55876229,rs72652040,rs79464195 0 408.16 inf 5 0 1.01744e-07 6.99519e-08,1.36427e-07 0.00137219,-0.000201897,1.39952e-05,-0.00152434,0.000100225 0.000199697,0.000171652,4.15321e-05,0.000128417,0.000114009
238 rs12586118,rs16975259,rs55876229,rs56281756,rs72652040 0 408.109 inf 5 0 1.02062e-07 7.35931e-08,1.36652e-07 0.00137768,-0.000204358,1.27072e-05,-4.14956e-05,-0.00153241 0.000199799,0.000171621,4.12838e-05,3.73281e-05,0.00012862
239 rs12586118,rs16975259,rs55876229,rs72652040,rs76223036 0 406.565 inf 5 0 1.01654e-07 7.24568e-08,1.34683e-07 0.00136807,-0.000207667,4.28734e-06,-0.00152444,-8.57774e-05 0.0001997,0.000171657,4.15888e-05,0.000128417,0.00010704
240 rs16975256,rs16975294,rs72652040,rs7334783,rs9521601 0 406.322 inf 5 0 4.08598e-08 2.18294e-08,6.25736e-08 -0.000549338,0.000530225,-0.000604237,-2.23906e-05,-3.30259e-05 0.000168055,0.00012015,8.31871e-05,4.07163e-05,4.06609e-05
241 rs12586118,rs16975259,rs544012,rs55876229,rs72652040 0 406.101 inf 5 0 1.03404e-07 7.2978e-08,1.39517e-07 0.00138382,-0.00021276,7.57129e-05,1.66889e-05,-0.00153011 0.000199831,0.000171678,4.24204e-05,4.1375e-05,0.000128457
242 rs151169088,rs16975256,rs16975294,rs2391812,rs72652040 0 404.655 inf 5 0 4.28077e-08 2.35283e-08,6.46653e-08 0.000417316,-0.000865151,0.000513432,4.31426e-05,-0.000595521 0.000265311,0.000261946,0.000120589,4.06979e-05,8.33403e-05
243 rs12586118,rs16975259,rs16975361,rs55876229,rs72652040 0 404.366 inf 5 0 1.01428e-07 7.07586e-08,1.37313e-07 0.00137799,-0.000207092,3.15939e-05,1.21811e-05,-0.00152443 0.000200178,0.000171668,5.6342e-05,4.15233e-05,0.000128417
244 rs12586118,rs1470427,rs16975259,rs55876229,rs72652040 0 402.956 inf 5 0 1.01502e-07 7.18678e-08,1.37792e-07 0.00137309,-2.42347e-05,-0.000204126,1.16574e-05,-0.00152755 0.000199736,3.73185e-05,0.000171623,4.1345e-05,0.00012851
245 rs12586118,rs16975259,rs55876229,rs6492253,rs72652040 0 401.742 inf 5 0 1.01231e-07 7.23651e-08,1.38316e-07 0.00136916,-0.000202246,9.49855e-06,8.24527e-06,-0.00152607 0.000199765,0.000172304,4.12283e-05,4.92481e-05,0.000128808
246 rs12586118,rs16975259,rs55876229,rs61118139,rs72652040 0 401.136 inf 5 0 1.01377e-07 7.12256e-08,1.35064e-07 0.00137125,-0.000203217,1.17741e-05,5.68956e-05,-0.00152436 0.000199697,0.000171651,4.1518e-05,0.000115995,0.000128417
247 rs12586118,rs151099392,rs16975259,rs55876229,rs72652040 0 399.733 inf 5 0 1.05003e-07 7.46951e-08,1.3896e-07 0.00138709,-0.000175729,-0.000223838,-1.15665e-05,-0.00154394 0.000199814,7.48693e-05,0.000171811,4.20854e-05,0.000128687
248 rs12586118,rs16975259,rs55876229,rs72652040,rs7983081 0 398.485 inf 5 0 1.01215e-07 7.17394e-08,1.3193e-07 0.00136973,-0.000203803,9.23953e-06,-0.00152509,-3.32119e-06 0.000199761,0.000172276,4.12171e-05,0.00012884,4.93497e-05
249 rs12586118,rs16975259,rs55876229,rs72652040,rs9515182 0 394.778 inf 5 0 1.01554e-07 7.16917e-08,1.37703e-07 0.00137704,-0.000214658,6.6587e-06,-0.00151953,3.68674e-05 0.000199925,0.000172187,4.1299e-05,0.000128602,5.22728e-05
250 rs12586118,rs16975259,rs55876229,rs613116,rs72652040 0 394.592 inf 5 0 1.01392e-07 7.06993e-08,1.39276e-07 0.00137891,-0.00020843,1.17534e-05,-2.7982e-05,-0.00152445 0.000200422,0.000171765,4.1483e-05,5.46344e-05,0.000128417
251 rs12586118,rs16975259,rs55876229,rs633133,rs72652040 0 394.579 inf 5 0 1.01391e-07 7.03728e-08,1.37347e-07 0.00137889,-0.000208419,1.17455e-05,-2.78991e-05,-0.00152445 0.000200422,0.000171765,4.1483e-05,5.46344e-05,0.000128417
252 rs12586118,rs16975259,rs55876229,rs631428,rs72652040 0 394.417 inf 5 0 1.01378e-07 6.91299e-08,1.35773e-07 0.00137855,-0.000208282,1.16447e-05,-2.68411e-05,-0.00152445 0.000200422,0.000171765,4.1483e-05,5.46344e-05,0.000128417
253 rs12586118,rs16975259,rs55876229,rs599739,rs72652040 0 394.33 inf 5 0 1.01371e-07 7.20884e-08,1.37285e-07 0.00137837,-0.000208209,1.15907e-05,-2.6275e-05,-0.00152445 0.000200422,0.000171765,4.1483e-05,5.46344e-05,0.000128417
254 rs1192204,rs12586118,rs16975259,rs55876229,rs72652040 0 393.688 inf 5 0 1.01692e-07 7.32418e-08,1.38094e-07 -4.43536e-05,0.00138061,-0.000207399,1.30411e-05,-0.00152544 5.3094e-05,0.000200079,0.000171648,4.14264e-05,0.000128423
255 rs12586118,rs16975259,rs55876229,rs72652040,rs7330851 0 393.343 inf 5 0 1.02357e-07 7.18974e-08,1.3628e-07 0.00138115,-0.000213295,1.43794e-05,-0.00152805,-5.63407e-05 0.000199867,0.000171746,4.13591e-05,0.000128449,4.36724e-05
256 rs12586118,rs16975259,rs55876229,rs679958,rs72652040 0 392.919 inf 5 0 1.02194e-07 7.24236e-08,1.34133e-07 0.00134172,-0.000176621,1.40531e-05,5.09365e-05,-0.00152761 0.000201093,0.000173235,4.13646e-05,4.26423e-05,0.000128446
257 rs12184772,rs12586118,rs16975259,rs55876229,rs72652040 0 392.315 inf 5 0 1.04277e-07 7.27996e-08,1.3815e-07 9.76578e-05,0.00141009,-0.00023717,-6.02574e-06,-0.00153295 4.62695e-05,0.00020058,0.000172304,4.17735e-05,0.000128481
258 rs12586118,rs16975259,rs35340437,rs55876229,rs72652040 0 390.448 inf 5 0 1.0126e-07 7.17202e-08,1.34545e-07 0.0013723,-0.000208985,1.38107e-05,8.41393e-06,-0.00152204 0.000199856,0.000172348,5.23768e-05,4.12344e-05,0.000128726
259 rs12586118,rs16975259,rs55876229,rs59245704,rs72652040 0 389.888 inf 5 0 1.02586e-07 7.23871e-08,1.39566e-07 0.0013595,-0.000182606,1.1624e-05,-7.18979e-05,-0.00153823 0.000199825,0.000172338,4.11943e-05,5.08708e-05,0.000128791
260 rs12586118,rs16975259,rs34633933,rs55876229,rs72652040 0 389.68 inf 5 0 1.01445e-07 7.05876e-08,1.37866e-07 0.00136813,-0.000196406,-2.90627e-05,1.00771e-05,-0.0015307 0.000199712,0.000172226,4.99073e-05,4.11903e-05,0.000128874
261 rs12586118,rs16975259,rs34841474,rs55876229,rs72652040 0 389.678 inf 5 0 1.01445e-07 7.32977e-08,1.36728e-07 0.00136814,-0.00019641,-2.90492e-05,1.00767e-05,-0.0015307 0.000199712,0.000172226,4.99073e-05,4.11903e-05,0.000128874
262 rs12586118,rs16975259,rs55876229,rs72652040,rs9588096 0 389.467 inf 5 0 1.01375e-07 7.06774e-08,1.35636e-07 0.00136768,-0.000203093,1.25753e-05,-0.00152114,4.07789e-05 0.000199745,0.000171657,4.17725e-05,0.00012859,8.36551e-05
263 rs12586118,rs16975259,rs55876229,rs72652040,rs9521653 0 389.089 inf 5 0 1.0424e-07 7.40275e-08,1.38494e-07 0.00135696,-0.000185847,1.21254e-05,-0.00154579,-8.22967e-05 0.000199782,0.000171858,4.11807e-05,0.000128822,3.92322e-05
264 rs12586118,rs16975259,rs3825476,rs55876229,rs72652040 0 389.072 inf 5 0 1.04235e-07 7.28689e-08,1.38233e-07 0.00139169,-0.000202025,-0.000111025,9.91034e-06,-0.00155297 0.000199949,0.000171625,5.29728e-05,4.11571e-05,0.000129139
265 rs12586118,rs16975259,rs55876229,rs72652040,rs9515167 0 388.803 inf 5 0 1.04137e-07 7.46242e-08,1.37745e-07 0.00139134,-0.000202071,9.89696e-06,-0.0015525,-0.00010922 0.000199949,0.000171625,4.11571e-05,0.000129139,5.29728e-05
266 rs12586118,rs16975259,rs55876229,rs72652040,rs9521629 0 388.267 inf 5 0 1.02607e-07 6.98456e-08,1.34817e-07 0.00139138,-0.000215012,1.44263e-05,-0.00152905,-5.3371e-05 0.000200242,0.00017177,4.13257e-05,0.000128459,3.74841e-05
267 rs140151234,rs16975256,rs16975259,rs72652040,rs9555669 0 388.164 inf 5 0 3.69153e-07 3.09956e-07,4.31625e-07 0.00369026,-0.00509714,0.00193649,-0.00585451,-3.97056e-05 0.000211752,0.000259042,0.00017133,0.00025426,4.50328e-05
268 rs11069829,rs12586118,rs16975259,rs55876229,rs72652040 0 387.098 inf 5 0 1.02476e-07 7.06994e-08,1.3862e-07 -5.08055e-05,0.0013904,-0.000214447,1.41327e-05,-0.00152885 3.74803e-05,0.000200244,0.000171767,4.13232e-05,0.000128459
269 rs12586118,rs16975259,rs55876229,rs72652040,rs79557548 0 386.988 inf 5 0 1.01414e-07 7.18511e-08,1.34168e-07 0.00137316,-0.000206133,5.60127e-06,-0.00152639,3.42448e-05 0.000199762,0.000171637,4.16539e-05,0.00012847,6.31239e-05
270 rs16975256,rs16975259,rs4773121,rs72652040,rs9555669 0 386.096 inf 5 0 3.66251e-07 3.02879e-07,4.28154e-07 -0.00507814,0.00193926,0.00366455,-0.00583215,-3.87083e-05 0.000259042,0.00017133,0.000211752,0.00025426,4.50328e-05
271 rs12586118,rs12874003,rs16975259,rs55876229,rs72652040 0 385.25 inf 5 0 1.01266e-07 7.14412e-08,1.34479e-07 0.00137284,1.58056e-05,-0.00020915,8.29338e-06,-0.00152231 0.000199921,5.65042e-05,0.000172319,4.1253e-05,0.000128632
272 rs11069830,rs12586118,rs16975259,rs55876229,rs72652040 0 385.045 inf 5 0 1.01803e-07 7.2276e-08,1.36563e-07 -3.75496e-05,0.00137935,-0.000209522,1.21715e-05,-0.00152876 4.05002e-05,0.000199932,0.000171695,4.12894e-05,0.000128504
273 rs12586118,rs16975256,rs16975294,rs72652040 0 382.103 inf 4 -nan 1.25163e-06 1.13596e-06,1.37278e-06 0.0204606,-0.0178979,-0.00252871,-0.019901 0.000487452,0.000446243,0.000140502,0.000467202
274 rs12586118,rs16975259,rs55876229,rs630943,rs72652040 0 384.66 inf 5 0 1.04982e-07 7.22409e-08,1.39736e-07 0.00139219,-0.000212827,1.5687e-05,9.99212e-05,-0.00153608 0.000199906,0.000171654,4.12517e-05,4.26866e-05,0.000128515
275 rs12586118,rs16975259,rs55876229,rs635230,rs72652040 0 384.265 inf 5 0 1.03967e-07 7.22127e-08,1.35155e-07 0.00139011,-0.000202293,9.6665e-06,0.000105377,-0.00155137 0.000199933,0.000171625,4.11562e-05,5.26636e-05,0.000129123
276 rs12586118,rs16975259,rs3816296,rs55876229,rs72652040 0 383.964 inf 5 0 1.04327e-07 7.32137e-08,1.36947e-07 0.00139166,-0.000202114,-0.000112381,9.55171e-06,-0.00155324 0.00019994,0.000171625,5.28161e-05,4.11558e-05,0.000129131
277 rs12586118,rs16975259,rs2305079,rs55876229,rs72652040 0 383.927 inf 5 0 1.04313e-07 7.10368e-08,1.39587e-07 0.00139161,-0.00020212,-0.000112121,9.55064e-06,-0.00155317 0.00019994,0.000171625,5.28161e-05,4.11558e-05,0.000129131
278 rs12586118,rs16975259,rs55876229,rs622486,rs72652040 0 383.786 inf 5 0 1.03795e-07 7.29555e-08,1.36454e-07 0.00138947,-0.000202373,9.64816e-06,0.000102038,-0.00155051 0.000199933,0.000171625,4.11562e-05,5.26636e-05,0.000129123
279 rs12586118,rs16975259,rs2305081,rs55876229,rs72652040 0 383.676 inf 5 0 1.03662e-07 7.34266e-08,1.37649e-07 0.00139877,-0.000203966,-0.000100895,5.00621e-06,-0.00156503 0.00020026,0.000171621,5.34706e-05,4.1212e-05,0.000130211
280 rs12429386,rs12586118,rs16975259,rs55876229,rs72652040 0 383.386 inf 5 0 1.02361e-07 7.01091e-08,1.34611e-07 -6.18883e-05,0.00137768,-0.000208862,1.31978e-05,-0.0015304 4.78864e-05,0.000199769,0.000171649,4.12779e-05,0.000128502
281 rs12586118,rs16975259,rs55876229,rs72652040,rs9521660 0 383.302 inf 5 0 1.05027e-07 7.5391e-08,1.3908e-07 0.00135115,-0.000157688,1.06618e-05,-0.00155216,0.000104432 0.000199846,0.000172783,4.11606e-05,0.000128958,4.43529e-05
282 rs12586118,rs12865767,rs16975259,rs55876229,rs72652040 0 383.235 inf 5 0 1.01369e-07 7.14621e-08,1.34776e-07 0.0013662,-2.72141e-05,-0.000196896,9.98872e-06,-0.00152897 0.00019985,5.69004e-05,0.000172417,4.11983e-05,0.000128774
283 rs12586118,rs16975259,rs55876229,rs616008,rs72652040 0 381.789 inf 5 0 1.03085e-07 7.20227e-08,1.36517e-07 0.00139775,-0.000219801,1.25763e-05,6.27135e-05,-0.00153687 0.000200385,0.00017186,4.12095e-05,3.80096e-05,0.00012864
284 rs12586118,rs16975259,rs55876229,rs72652040,rs9521641 0 381.318 inf 5 0 1.01868e-07 7.25703e-08,1.34688e-07 0.00137838,-0.000211342,1.269e-05,-0.00152735,-4.1698e-05 0.000199863,0.00017175,4.13203e-05,0.000128453,4.27114e-05
285 rs12586118,rs16975259,rs3737328,rs55876229,rs72652040 0 379.577 inf 5 0 1.02031e-07 7.27313e-08,1.34533e-07 0.00137333,-0.000204845,-4.58383e-05,1.22641e-05,-0.00153009 0.000199705,0.00017162,4.20238e-05,4.12581e-05,0.000128524
286 rs12586118,rs16975259,rs55876229,rs72652040,rs9301442 0 379.39 inf 5 0 1.05552e-07 7.30331e-08,1.44954e-07 0.00136702,-0.000193827,1.30568e-05,-0.00154492,-9.43411e-05 0.000199687,0.000171676,4.11855e-05,0.000128677,3.75651e-05
287 rs112114055,rs12586118,rs151169088,rs16975256,rs72652040 0 378.701 inf 5 0 1.25063e-06 1.14559e-06,1.36963e-06 0.00190139,0.018051,-0.00302172,-0.015528,-0.020257 0.000130684,0.000441558,0.000276212,0.00044144,0.000476626
288 rs12586118,rs16975259,rs3825478,rs55876229,rs72652040 0 378.553 inf 5 0 1.03222e-07 7.42914e-08,1.37577e-07 0.00139133,-0.000203315,-9.34728e-05,6.63116e-06,-0.0015563 0.000200069,0.000171622,5.46852e-05,4.11803e-05,0.000129768
289 rs12586118,rs16975259,rs55876229,rs60232894,rs72652040 0 378.515 inf 5 0 1.01219e-07 6.98504e-08,1.37731e-07 0.00136921,-0.000203041,9.31194e-06,-5.80473e-06,-0.00152528 0.000199868,0.000172446,4.12105e-05,5.52146e-05,0.0001287
290 rs12586118,rs16975259,rs55876229,rs680484,rs72652040 0 377.05 inf 5 0 1.03978e-07 7.33694e-08,1.41148e-07 0.00135098,-0.000174475,9.93027e-06,7.76522e-05,-0.00154868 0.000199911,0.000172286,4.11573e-05,3.87332e-05,0.000128988
291 rs12586118,rs16975259,rs55876229,rs72652040,rs9521677 0 376.379 inf 5 0 1.04952e-07 7.28021e-08,1.38093e-07 0.0013674,-0.000198341,1.2366e-05,-0.00154422,-0.000101601 0.000199687,0.000171643,4.11792e-05,0.000128699,4.35826e-05
292 rs12586118,rs16975259,rs55876229,rs72652040,rs7338606 0 374.937 inf 5 0 1.06568e-07 7.52869e-08,1.41553e-07 0.0013815,-0.000184345,1.03597e-05,-0.00155496,0.000129204 0.000199725,0.000171777,4.11577e-05,0.000128884,4.63106e-05
293 rs12586118,rs16975259,rs55876229,rs72652040,rs72655747 0 374.876 inf 5 0 1.01812e-07 7.23773e-08,1.35628e-07 0.00137124,-0.000202299,1.1843e-05,-0.0015287,-3.7094e-05 0.000199687,0.000171641,4.12609e-05,0.0001285,3.97349e-05
294 rs12586118,rs16975259,rs55876229,rs72652040,rs953386 0 374.09 inf 5 0 1.01248e-07 7.05642e-08,1.34448e-07 0.00136852,-0.000201314,9.5149e-06,-0.00152639,1.15124e-05 0.000199803,0.000172294,4.11972e-05,0.000128713,5.00905e-05
295 rs12586118,rs16975259,rs55876229,rs72652040,rs9515179 0 371.904 inf 5 0 1.06137e-07 7.61674e-08,1.45819e-07 0.00137599,-0.000204725,1.27732e-05,-0.0015448,-0.000115829 0.000199696,0.00017162,4.11782e-05,0.000128644,4.32951e-05
296 rs12586118,rs16975259,rs55876229,rs58683082,rs72652040 0 371.894 inf 5 0 1.01214e-07 7.04132e-08,1.37416e-07 0.0013696,-0.000203834,9.19896e-06,-3.22821e-06,-0.00152488 0.000199873,0.00017243,4.11989e-05,5.50183e-05,0.000128695
297 rs12586118,rs16975259,rs55876229,rs59516573,rs72652040 0 371.649 inf 5 0 1.01212e-07 6.96182e-08,1.34294e-07 0.00136992,-0.000204444,9.12962e-06,-1.21822e-06,-0.00152458 0.000199873,0.00017243,4.11989e-05,5.50183e-05,0.000128695
298 rs12586118,rs16975259,rs55876229,rs72652040,rs75120287 0 371.646 inf 5 0 1.01212e-07 7.18851e-08,1.36702e-07 0.00136992,-0.000204452,9.12877e-06,-0.00152457,-1.19349e-06 0.000199873,0.00017243,4.11989e-05,0.000128695,5.50183e-05
299 rs12586118,rs16975259,rs16975450,rs55876229,rs72652040 0 371.635 inf 5 0 1.03131e-07 7.04652e-08,1.36007e-07 0.00139492,-0.000204276,-8.88243e-05,4.83145e-06,-0.00156012 0.000200235,0.000171621,5.31871e-05,4.1234e-05,0.000130187
300 rs12586118,rs16975259,rs55876229,rs72652040,rs78760186 0 371.483 inf 5 0 1.02485e-07 7.17309e-08,1.37194e-07 0.00136727,-0.000208792,2.39393e-06,-0.00152446,-0.00017398 0.000199694,0.000171645,4.14484e-05,0.000128417,0.000127916
301 rs12586118,rs16975259,rs1981316,rs55876229,rs72652040 0 370.991 inf 5 0 1.01288e-07 7.07081e-08,1.36664e-07 0.00136883,-0.000202348,1.25013e-05,7.03947e-06,-0.00152609 0.00019972,0.000171781,3.76955e-05,4.1616e-05,0.000128519
302 rs12586118,rs16975259,rs55876229,rs72652040,rs7337819 0 370.99 inf 5 0 1.06334e-07 7.5594e-08,1.4246e-07 0.00137769,-0.000185671,9.65908e-06,-0.00155507,0.000130451 0.000199703,0.000171764,4.11557e-05,0.000128909,4.78156e-05
303 rs151169088,rs16975256,rs16975294,rs72652040,rs9559715 0 370.283 inf 5 0 4.21733e-08 2.2971e-08,6.44897e-08 0.000455797,-0.000872777,0.000517702,-0.000561993,1.76252e-05 0.000263033,0.000262001,0.000120548,8.14896e-05,3.92221e-05
304 rs12586118,rs16975259,rs55876229,rs71440056,rs72652040 0 369.408 inf 5 0 1.01214e-07 6.94564e-08,1.34844e-07 0.00136962,-0.000203957,9.21865e-06,-2.85904e-06,-0.00152478 0.000199864,0.000172274,4.12191e-05,5.00623e-05,0.000128598
305 rs12586118,rs16975259,rs2131940,rs55876229,rs72652040 0 369.373 inf 5 0 1.02053e-07 6.92952e-08,1.36742e-07 0.0013723,-0.000201046,-4.45137e-05,1.20153e-05,-0.00152953 0.000199693,0.000171654,4.02557e-05,4.12403e-05,0.000128502
306 rs1192198,rs12586118,rs16975259,rs55876229,rs72652040 0 368.545 inf 5 0 1.01269e-07 7.38103e-08,1.35446e-07 1.36344e-05,0.00137604,-0.000209833,7.77728e-06,-0.00152448 4.74411e-05,0.000200746,0.000172507,4.1407e-05,0.000128418
307 rs12586118,rs16975259,rs55876229,rs72652040,rs9559738 0 368.174 inf 5 0 1.01414e-07 7.25038e-08,1.37557e-07 0.00138726,-0.000206738,2.59859e-06,-0.00153729,-2.56883e-05 0.000202169,0.000171657,4.28582e-05,0.000130603,4.73526e-05
308 rs12586118,rs16975259,rs2298240,rs55876229,rs72652040 0 367.697 inf 5 0 1.01345e-07 7.07992e-08,1.36144e-07 0.00138058,-0.000213997,2.58738e-05,6.64157e-06,-0.00152595 0.0002011,0.000172888,5.88735e-05,4.15298e-05,0.000128466
309 rs12586118,rs16975259,rs55876229,rs72652040,rs9521616 0 367.429 inf 5 0 1.01953e-07 7.12844e-08,1.37029e-07 0.00136604,-0.000196594,1.11838e-05,-0.00153109,4.92915e-05 0.000199722,0.000171803,4.12047e-05,0.00012858,4.74863e-05
310 rs12586118,rs16975259,rs55876229,rs72652040,rs9301436 0 367.277 inf 5 0 1.02756e-07 7.19764e-08,1.38345e-07 0.00138189,-0.000212263,1.16412e-05,-0.00153489,5.80829e-05 0.000199838,0.000171692,4.11905e-05,0.000128609,3.87724e-05
311 rs12586118,rs16975259,rs55876229,rs72652040,rs9559749 0 367.02 inf 5 0 1.06838e-07 7.6979e-08,1.45218e-07 0.00138248,-0.000183901,8.03173e-06,-0.00155983,0.000131792 0.00019973,0.000171776,4.11569e-05,0.000129014,4.6092e-05
312 rs12586118,rs16975259,rs55876229,rs56074938,rs72652040 0 365.715 inf 5 0 1.01716e-07 7.15526e-08,1.38348e-07 0.00137169,-0.000202794,1.09978e-05,-3.36906e-05,-0.00152925 0.000199692,0.000171636,4.12157e-05,3.93749e-05,0.000128543
313 rs12586118,rs16975259,rs55876229,rs693831,rs72652040 0 365.668 inf 5 0 1.06152e-07 7.71782e-08,1.41264e-07 0.00138011,-0.000185528,9.17577e-06,-0.000124961,-0.00155397 0.000199718,0.000171771,4.11552e-05,4.66391e-05,0.000128891
314 rs12586118,rs151099392,rs151169088,rs16975256,rs72652040 0 365.277 inf 5 0 1.20909e-06 1.10481e-06,1.31355e-06 0.01872,-0.000932028,-0.00290789,-0.0164047,-0.0191404 0.000452768,7.57643e-05,0.000276072,0.000454786,0.000458283
315 rs12586118,rs1470425,rs16975259,rs55876229,rs72652040 0 365.143 inf 5 0 1.021e-07 7.25082e-08,1.33448e-07 0.00137485,-4.23203e-05,-0.000205279,1.15664e-05,-0.00153061 0.000199727,3.72567e-05,0.000171621,4.1213e-05,0.000128534
316 rs12586118,rs16975259,rs55876229,rs72652040,rs9521666 0 364.852 inf 5 0 1.05862e-07 7.663e-08,1.40867e-07 0.00137864,-0.00018636,9.04503e-06,-0.00155336,0.000122598 0.00019971,0.000171767,4.11552e-05,0.0001289,4.71621e-05
317 rs12586118,rs16975259,rs55876229,rs72652040,rs9521658 0 364.838 inf 5 0 1.05211e-07 7.46949e-08,1.41223e-07 0.00137366,-0.000188536,1.04958e-05,-0.00154698,0.000119198 0.000199689,0.000171753,4.11593e-05,0.000128759,4.94473e-05
318 rs12586118,rs16975259,rs55876229,rs72652040,rs7333008 0 364.26 inf 5 0 1.02108e-07 7.1724e-08,1.37419e-07 0.00138242,-0.000212313,1.27529e-05,-0.00152666,-4.91533e-05 0.000199974,0.000171746,4.12803e-05,0.000128433,4.3061e-05
319 rs12586118,rs12869391,rs16975259,rs55876229,rs72652040 0 364.144 inf 5 0 1.02078e-07 7.14523e-08,1.36572e-07 0.00138221,-4.8318e-05,-0.000212186,1.26906e-05,-0.00152662 0.000199974,4.3061e-05,0.000171746,4.12803e-05,0.000128433
320 rs12586118,rs12869358,rs16975259,rs55876229,rs72652040 0 364.126 inf 5 0 1.02074e-07 7.41545e-08,1.33072e-07 0.00138218,-4.81916e-05,-0.000212166,1.26812e-05,-0.00152662 0.000199974,4.3061e-05,0.000171746,4.12803e-05,0.000128433
321 rs12586118,rs12868210,rs16975259,rs55876229,rs72652040 0 364.1 inf 5 0 1.02067e-07 7.26811e-08,1.37119e-07 0.00138213,-4.80015e-05,-0.000212137,1.2667e-05,-0.00152661 0.000199974,4.3061e-05,0.000171746,4.12803e-05,0.000128433
322 rs12586118,rs12868203,rs16975259,rs55876229,rs72652040 0 364.088 inf 5 0 1.02064e-07 6.98839e-08,1.36637e-07 0.00138211,-4.79144e-05,-0.000212124,1.26605e-05,-0.00152661 0.000199974,4.3061e-05,0.000171746,4.12803e-05,0.000128433
323 rs12586118,rs16975259,rs55876229,rs615742,rs72652040 0 364.078 inf 5 0 1.01486e-07 7.24489e-08,1.35678e-07 0.00138027,-0.000209138,1.15715e-05,-3.55461e-05,-0.00152446 0.000200332,0.000171757,4.13429e-05,5.63077e-05,0.000128417
324 rs12586118,rs16975259,rs55876229,rs72652040,rs7332235 0 363.989 inf 5 0 1.02039e-07 6.98773e-08,1.3874e-07 0.00138193,-0.000212015,1.26074e-05,-0.00152657,-4.72026e-05 0.000199974,0.000171746,4.12803e-05,0.000128433,4.3061e-05
325 rs12586118,rs16975259,rs55876229,rs616089,rs72652040 0 363.92 inf 5 0 1.01464e-07 7.07724e-08,1.33794e-07 0.00137985,-0.000208959,1.14683e-05,-3.40686e-05,-0.00152446 0.000200332,0.000171757,4.13429e-05,5.63077e-05,0.000128417
326 rs12586118,rs16975259,rs55876229,rs615250,rs72652040 0 363.532 inf 5 0 1.01412e-07 6.91794e-08,1.35852e-07 0.0013788,-0.000208513,1.12123e-05,-3.04046e-05,-0.00152445 0.000200332,0.000171757,4.13429e-05,5.63077e-05,0.000128417
327 rs12586118,rs16975259,rs55876229,rs72652040,rs9521650 0 363.368 inf 5 0 1.03128e-07 7.32822e-08,1.39571e-07 0.0013902,-0.000208625,8.97451e-06,-0.00154439,-8.48022e-05 0.000200046,0.000171635,4.11553e-05,0.000128976,5.08202e-05
328 rs12586118,rs16975259,rs55876229,rs72652040,rs9521649 0 363.359 inf 5 0 1.01887e-07 7.30465e-08,1.35105e-07 0.00138079,-0.00021132,1.22675e-05,-0.00152636,-4.26447e-05 0.000199974,0.000171746,4.12803e-05,0.000128433,4.3061e-05
329 rs12586118,rs16975259,rs55876229,rs672949,rs72652040 0 363.344 inf 5 0 1.02649e-07 6.98658e-08,1.3829e-07 0.00135779,-0.000184785,9.76447e-06,5.76634e-05,-0.0015395 0.000199865,0.000172179,4.11579e-05,3.99016e-05,0.000128842
330 rs12586118,rs16975259,rs55876229,rs662163,rs72652040 0 363.193 inf 5 0 1.02845e-07 7.24598e-08,1.37225e-07 0.00138227,-0.000212504,1.13811e-05,-5.96754e-05,-0.00153519 0.000199839,0.000171693,4.11821e-05,3.87388e-05,0.000128609
331 rs12586118,rs16975259,rs55876229,rs72652040,rs9559753 0 363.19 inf 5 0 1.04992e-07 7.25297e-08,1.41252e-07 0.00137217,-0.000204816,1.22787e-05,-0.00153994,-0.000101638 0.000199685,0.00017162,4.11777e-05,0.000128589,4.3367e-05
332 rs12586118,rs16975259,rs2241966,rs55876229,rs72652040 0 362.532 inf 5 0 1.01272e-07 6.93468e-08,1.3673e-07 0.00136822,-0.000203166,-1.13986e-05,1.05173e-05,-0.00152358 0.000199786,0.000171711,3.8588e-05,4.14388e-05,0.000128446
333 rs12586118,rs16975259,rs55876229,rs613430,rs72652040 0 362.461 inf 5 0 1.05358e-07 7.28584e-08,1.39515e-07 0.00137818,-0.000186207,9.28363e-06,-0.000116248,-0.00155034 0.00019971,0.000171788,4.11553e-05,4.73594e-05,0.000128852
334 rs12586118,rs16975259,rs55876229,rs72652040,rs7324289 0 362.033 inf 5 0 1.03067e-07 7.12741e-08,1.37606e-07 0.0013645,-0.000188431,9.14946e-06,-0.00154318,-6.54554e-05 0.000199713,0.00017191,4.11552e-05,0.000128926,3.98667e-05
335 rs12586118,rs16975259,rs55876229,rs72652040,rs903352 0 361.93 inf 5 0 1.05726e-07 7.65219e-08,1.40377e-07 0.00136247,-0.000187986,1.04135e-05,-0.00154731,-9.60097e-05 0.000199706,0.000171746,4.11585e-05,0.000128729,3.74834e-05
336 rs12586118,rs16975259,rs55876229,rs72652040,rs74599920 0 361.585 inf 5 0 1.01556e-07 7.17776e-08,1.37876e-07 0.0013687,-0.00020678,6.07423e-06,-0.00152442,-9.02723e-05 0.000199693,0.000171643,4.13753e-05,0.000128417,0.00012769
337 rs12586118,rs16975259,rs55876229,rs627527,rs72652040 0 361.531 inf 5 0 1.04624e-07 7.57607e-08,1.41458e-07 0.0013807,-0.000208084,8.60776e-06,-8.46756e-05,-0.00155023 0.00019974,0.000171626,4.11558e-05,3.80244e-05,0.000128941
338 rs112528631,rs12586118,rs16975259,rs55876229,rs72652040 0 361.481 inf 5 0 1.01221e-07 7.0133e-08,1.34863e-07 -1.14452e-05,0.00136984,-0.000205197,8.61702e-06,-0.00152439 9.92805e-05,0.000199698,0.000171652,4.13571e-05,0.000128417
339 rs12586118,rs16975259,rs55876229,rs693119,rs72652040 0 361.279 inf 5 0 1.05774e-07 7.36414e-08,1.4165e-07 0.00137437,-0.000194908,1.01537e-05,-0.000117903,-0.00154798 0.00019969,0.000171663,4.11573e-05,4.57906e-05,0.000128744
340 rs12586118,rs16975259,rs55876229,rs72652040,rs7992790 0 361.251 inf 5 0 1.05756e-07 7.56164e-08,1.43925e-07 0.00137437,-0.000194927,1.01516e-05,-0.00154793,0.000117674 0.00019969,0.000171663,4.11573e-05,0.000128744,4.57906e-05
341 rs12586118,rs16975259,rs55876229,rs660433,rs72652040 0 360.655 inf 5 0 1.02681e-07 7.25726e-08,1.36431e-07 0.00135755,-0.00018468,9.56034e-06,5.83488e-05,-0.00153966 0.000199868,0.000172173,4.11565e-05,3.99346e-05,0.000128842
342 rs12586118,rs16975259,rs55876229,rs600892,rs72652040 0 360.627 inf 5 0 1.02671e-07 7.19815e-08,1.4005e-07 0.00135759,-0.000184748,9.55874e-06,5.81515e-05,-0.00153961 0.000199868,0.000172173,4.11565e-05,3.99346e-05,0.000128842
343 rs112114055,rs12586118,rs16975256,rs16975259,rs72652040 0 360.541 inf 5 0 1.19265e-06 1.08362e-06,1.31144e-06 0.00188533,0.0159618,-0.0169085,0.00103736,-0.0191303 0.000130713,0.000428998,0.000440791,0.00017429,0.000460557
344 rs12586118,rs16975259,rs55876229,rs72652040,rs7317591 0 360.491 inf 5 0 1.01231e-07 6.95794e-08,1.35514e-07 0.00137009,-0.00020343,9.38041e-06,-0.00152555,-6.19268e-06 0.000199683,0.000171824,4.11932e-05,0.000128608,3.74127e-05
345 rs12586118,rs12873869,rs16975259,rs55876229,rs72652040 0 360.309 inf 5 0 1.02646e-07 7.22753e-08,1.38417e-07 0.00138517,-6.07392e-05,-0.00021392,1.3795e-05,-0.00152564 0.000199956,4.20683e-05,0.000171736,4.12841e-05,0.00012842
346 rs12586118,rs16975259,rs55876229,rs72652040,rs7996767 0 359.741 inf 5 0 1.02452e-07 7.09653e-08,1.39163e-07 0.00138412,-0.000213281,1.3465e-05,-0.00152555,-5.64817e-05 0.000199956,0.000171736,4.12841e-05,0.00012842,4.20683e-05
347 rs12586118,rs16975259,rs55876229,rs72652040,rs76242972 0 359.688 inf 5 0 1.01413e-07 6.94494e-08,1.35895e-07 0.00136879,-0.000206666,6.86425e-06,-0.00152442,-5.167e-05 0.000199698,0.000171654,4.13605e-05,0.000128417,9.56612e-05
348 rs12586118,rs16975259,rs55876229,rs72652040,rs9515165 0 359.643 inf 5 0 1.0242e-07 7.27667e-08,1.37972e-07 0.00138394,-0.00021317,1.34076e-05,-0.00152554,-5.57407e-05 0.000199956,0.000171736,4.12841e-05,0.00012842,4.20683e-05
349 rs12586118,rs16975259,rs55876229,rs72652040,rs9515166 0 359.626 inf 5 0 1.02415e-07 7.11574e-08,1.3521e-07 0.0013839,-0.000213152,1.33979e-05,-0.00152553,-5.56152e-05 0.000199956,0.000171736,4.12841e-05,0.00012842,4.20683e-05
350 rs12586118,rs16975259,rs4773132,rs55876229,rs72652040 0 359.617 inf 5 0 1.02412e-07 7.14173e-08,1.36886e-07 0.00138389,-0.000213142,-5.55517e-05,1.3393e-05,-0.00152553 0.000199956,0.000171736,4.20683e-05,4.12841e-05,0.00012842
351 rs12586118,rs12874407,rs16975259,rs55876229,rs72652040 0 359.614 inf 5 0 1.02411e-07 7.24641e-08,1.37837e-07 0.00138388,-5.55271e-05,-0.000213138,1.33911e-05,-0.00152553 0.000199956,4.20683e-05,0.000171736,4.12841e-05,0.00012842
352 rs1192201,rs12586118,rs151169088,rs16975256,rs72652040 0 359.557 inf 5 0 1.19089e-06 1.08707e-06,1.30478e-06 -0.000826335,0.0187061,-0.00349481,-0.0162671,-0.0189919 7.39458e-05,0.000455309,0.000281285,0.000454621,0.000457898
353 rs12586118,rs16975259,rs4773131,rs55876229,rs72652040 0 359.553 inf 5 0 1.02391e-07 7.15208e-08,1.3693e-07 0.00138377,-0.000213069,-5.50618e-05,1.3355e-05,-0.00152552 0.000199956,0.000171736,4.20683e-05,4.12841e-05,0.00012842
354 rs12586118,rs1373749,rs16975259,rs55876229,rs72652040 0 359.544 inf 5 0 1.02388e-07 7.28959e-08,1.35544e-07 0.00138375,-5.49932e-05,-0.000213058,1.33497e-05,-0.00152552 0.000199956,4.20683e-05,0.000171736,4.12841e-05,0.00012842
355 rs12586118,rs16975259,rs35784668,rs55876229,rs72652040 0 359.519 inf 5 0 1.0238e-07 7.19107e-08,1.35459e-07 0.0013837,-0.000213031,-5.4811e-05,1.33356e-05,-0.00152552 0.000199956,0.000171736,4.20683e-05,4.12841e-05,0.00012842
356 rs12586118,rs16975259,rs55876229,rs667968,rs72652040 0 359.431 inf 5 0 1.01349e-07 6.79326e-08,1.36597e-07 0.00136897,-0.000201538,6.40006e-06,-1.68554e-05,-0.00152721 0.0001997,0.000171776,4.15918e-05,3.76973e-05,0.000128572
357 rs10492498,rs12586118,rs16975259,rs55876229,rs72652040 0 359.346 inf 5 0 1.02325e-07 7.11471e-08,1.38179e-07 -5.35018e-05,0.00138338,-0.000212835,1.32341e-05,-0.00152549 4.20683e-05,0.000199956,0.000171736,4.12841e-05,0.00012842
358 rs12586118,rs16975259,rs55876229,rs72652040,rs7332120 0 359.187 inf 5 0 1.0126e-07 7.11553e-08,1.35123e-07 0.00137297,-0.000206557,9.93948e-06,-0.00152492,-1.14242e-05 0.000199974,0.000171746,4.12803e-05,0.000128433,4.3061e-05
359 rs12586118,rs16975259,rs55876229,rs668847,rs72652040 0 359.173 inf 5 0 1.01367e-07 6.97157e-08,1.3392e-07 0.00136893,-0.00020132,6.232e-06,-1.7923e-05,-0.00152739 0.000199699,0.000171777,4.15911e-05,3.76931e-05,0.000128572
360 rs12586118,rs16975259,rs55876229,rs72652040,rs8002698 0 359.107 inf 5 0 1.03395e-07 7.12044e-08,1.40711e-07 0.00139813,-0.000199361,3.1091e-07,-0.00157263,9.27517e-05 0.000200302,0.000171648,4.14492e-05,0.000131242,5.20767e-05
361 rs112114055,rs12586118,rs16975256,rs72652040 0 355.654 inf 4 -nan 1.16759e-06 1.06027e-06,1.28686e-06 0.00185533,0.0165175,-0.0164356,-0.0186786 0.000130616,0.000418717,0.000433573,0.000454262
362 rs12586118,rs16975259,rs55876229,rs58889764,rs72652040 0 358.513 inf 5 0 1.02167e-07 7.30882e-08,1.37882e-07 0.00135914,-0.000186881,1.03806e-05,-5.98337e-05,-0.00153362 0.0001999,0.000172294,4.11698e-05,5.07846e-05,0.000128656
363 rs12586118,rs16975259,rs55876229,rs72652040,rs7990499 0 358.461 inf 5 0 1.01754e-07 7.30686e-08,1.35545e-07 0.00137682,-0.000204662,1.29416e-05,-0.00152225,3.84206e-05 0.000199827,0.00017162,4.13835e-05,0.00012844,4.3272e-05
364 rs12586118,rs151169088,rs16975256,rs605143,rs72652040 0 358.446 inf 5 0 1.18743e-06 1.0831e-06,1.31672e-06 0.0187283,-0.00319831,-0.0162722,-0.000440712,-0.019053 0.000456535,0.000277481,0.00045535,4.02564e-05,0.000459965
365 rs112491169,rs12586118,rs16975259,rs55876229,rs72652040 0 358.356 inf 5 0 1.0164e-07 7.14414e-08,1.36479e-07 7.82256e-05,0.00137193,-0.000202271,1.19573e-05,-0.00152434 9.91811e-05,0.000199697,0.00017165,4.13157e-05,0.000128417
366 rs12586118,rs151169088,rs16975256,rs574430,rs72652040 0 358.34 inf 5 0 1.18709e-06 1.07322e-06,1.30398e-06 0.0187402,-0.00320238,-0.0162893,-0.000435506,-0.0190693 0.000456905,0.000277525,0.000455822,3.98625e-05,0.000460434
367 rs12586118,rs151169088,rs16975256,rs473499,rs72652040 0 358.304 inf 5 0 1.18698e-06 1.0655e-06,1.29839e-06 0.0187246,-0.00319747,-0.0162687,-0.000439513,-0.0190493 0.000456535,0.000277481,0.00045535,4.02564e-05,0.000459965
368 rs12586118,rs151169088,rs16975256,rs496916,rs72652040 0 358.056 inf 5 0 1.1862e-06 1.07884e-06,1.29099e-06 0.018718,-0.00319601,-0.0162625,-0.000437406,-0.0190429 0.000456535,0.000277481,0.00045535,4.02564e-05,0.000459965
369 rs111619893,rs12586118,rs16975259,rs55876229,rs72652040 0 357.97 inf 5 0 1.01567e-07 6.99631e-08,1.36054e-07 7.12166e-05,0.00137176,-0.000202499,1.17002e-05,-0.00152435 9.91811e-05,0.000199697,0.00017165,4.13157e-05,0.000128417
370 rs12586118,rs16975259,rs55876229,rs72652040,rs9583467 0 357.803 inf 5 0 1.0227e-07 7.21916e-08,1.34977e-07 0.00138313,-0.00021307,1.28498e-05,-0.00152607,-5.31712e-05 0.000199959,0.000171749,4.12669e-05,0.000128424,4.28797e-05
371 rs12586118,rs16975259,rs55876229,rs72652040,rs9521643 0 357.697 inf 5 0 1.01484e-07 7.20209e-08,1.35123e-07 0.00137417,-0.000208357,5.94556e-06,-0.00152638,2.42489e-05 0.000199788,0.000171713,4.14578e-05,0.000128457,3.85865e-05
372 rs12586118,rs16975259,rs55876229,rs72652040,rs7331702 0 357.555 inf 5 0 1.02193e-07 7.12021e-08,1.36421e-07 0.00138265,-0.000212765,1.27108e-05,-0.001526,-5.12061e-05 0.000199959,0.000171749,4.12669e-05,0.000128424,4.28797e-05
373 rs12586118,rs16975259,rs55876229,rs625053,rs72652040 0 357.505 inf 5 0 1.01901e-07 7.3277e-08,1.37116e-07 0.0013622,-0.000191822,9.90562e-06,4.0491e-05,-0.00153313 0.00019984,0.00017211,4.11633e-05,4.04608e-05,0.000128714
374 rs12586118,rs16975259,rs55876229,rs72652040,rs9588117 0 357.428 inf 5 0 1.02155e-07 7.13226e-08,1.35495e-07 0.0013824,-0.000212607,1.26391e-05,-0.00152597,-5.01932e-05 0.000199959,0.000171749,4.12669e-05,0.000128424,4.28797e-05
375 rs12586118,rs16975259,rs55876229,rs72652040,rs7319323 0 357.21 inf 5 0 1.01922e-07 7.32318e-08,1.37549e-07 0.00137153,-0.00020081,1.13606e-05,-0.0015285,-4.24311e-05 0.000199688,0.000171665,4.1216e-05,0.000128481,4.17678e-05
376 rs12586118,rs16975259,rs55876229,rs71440053,rs72652040 0 356.693 inf 5 0 1.01267e-07 7.07208e-08,1.37724e-07 0.00136998,-0.000203972,8.06955e-06,2.59099e-05,-0.00152414 0.000199684,0.000171646,4.13113e-05,9.13018e-05,0.00012842
377 rs12586118,rs16975259,rs55876229,rs72652040,rs79847971 0 356.603 inf 5 0 1.01919e-07 7.32065e-08,1.40237e-07 0.00137244,-0.000201548,1.26049e-05,-0.00152433,9.92399e-05 0.000199697,0.00017165,4.13012e-05,0.000128417,9.78903e-05
378 rs12586118,rs16975259,rs4145073,rs55876229,rs72652040 0 356.325 inf 5 0 1.04495e-07 7.49769e-08,1.38927e-07 0.00139772,-0.000211714,8.66607e-05,1.18834e-05,-0.00153711 0.000200083,0.000171649,3.96761e-05,4.11751e-05,0.000128549
379 rs12586118,rs16975259,rs55876229,rs72652040,rs9515173 0 355.97 inf 5 0 1.05644e-07 7.49113e-08,1.41397e-07 0.00137883,-0.000186921,7.89943e-06,-0.00155255,0.000119023 0.000199713,0.000171765,4.11579e-05,0.000128896,4.68996e-05
380 rs12586118,rs16975259,rs1982315,rs55876229,rs72652040 0 355.951 inf 5 0 1.02285e-07 7.01838e-08,1.36949e-07 0.00138293,-0.000212705,-5.2421e-05,1.31639e-05,-0.0015247 0.000199947,0.000171736,4.19797e-05,4.12845e-05,0.000128418
381 rs12586118,rs16975259,rs55876229,rs72652040,rs995223 0 355.932 inf 5 0 1.0218e-07 6.99918e-08,1.37518e-07 0.00138239,-0.000212384,1.27512e-05,-0.00152543,-4.98277e-05 0.000199951,0.000171739,4.12709e-05,0.00012842,4.20029e-05
382 rs12586118,rs151169088,rs16975256,rs72652040,rs9515162 0 355.904 inf 5 0 1.17938e-06 1.06945e-06,1.29672e-06 0.0184433,-0.00298907,-0.0158413,-0.0188764,-0.000578447 0.000451262,0.000276226,0.000447531,0.000457269,5.56215e-05
383 rs12586118,rs16975259,rs55876229,rs72652040,rs9805608 0 355.658 inf 5 0 1.01455e-07 7.00984e-08,1.34625e-07 0.00137117,-0.000202561,1.04917e-05,-0.00152663,-2.44897e-05 0.000199691,0.000171662,4.12229e-05,0.000128473,4.11885e-05
384 rs12586118,rs12867220,rs16975259,rs55876229,rs72652040 0 355.647 inf 5 0 1.02122e-07 6.90139e-08,1.36125e-07 0.00138222,-4.93673e-05,-0.000212443,1.24739e-05,-0.00152591 0.000199961,4.29314e-05,0.000171748,4.12604e-05,0.000128424
385 rs12586118,rs16975259,rs55876229,rs72652040,rs78774174 0 355.607 inf 5 0 1.0168e-07 7.28404e-08,1.38645e-07 0.00137201,-0.000202158,1.19479e-05,-0.00152434,8.07022e-05 0.000199697,0.00017165,4.13012e-05,0.000128417,9.78903e-05
386 rs12586118,rs16975259,rs55876229,rs72652040,rs751749 0 355.534 inf 5 0 1.05237e-07 7.61009e-08,1.40372e-07 0.00137818,-0.00018754,7.87588e-06,-0.00155158,0.000109113 0.000199711,0.000171769,4.11582e-05,0.000128908,4.51145e-05
387 rs12586118,rs16975259,rs55876229,rs72652040,rs78997935 0 355.405 inf 5 0 1.01637e-07 7.08578e-08,1.3638e-07 0.00137192,-0.000202283,1.18134e-05,-0.00152434,7.69077e-05 0.000199697,0.00017165,4.13012e-05,0.000128417,9.78903e-05
388 rs12586118,rs16975259,rs28498126,rs55876229,rs72652040 0 355.36 inf 5 0 1.01627e-07 6.97767e-08,1.35693e-07 0.0013719,-0.000202311,7.6057e-05,1.17833e-05,-0.00152434 0.000199697,0.00017165,9.78903e-05,4.13012e-05,0.000128417
389 rs12586118,rs16975259,rs55876229,rs72652040,rs77242723 0 355.318 inf 5 0 1.01619e-07 6.97855e-08,1.35417e-07 0.00137188,-0.000202337,1.17554e-05,-0.00152435,7.52716e-05 0.000199697,0.00017165,4.13012e-05,0.000128417,9.78903e-05
390 rs113648449,rs12586118,rs16975259,rs55876229,rs72652040 0 355.311 inf 5 0 1.01617e-07 7.26015e-08,1.35194e-07 7.51404e-05,0.00137188,-0.000202341,1.17508e-05,-0.00152435 9.78903e-05,0.000199697,0.00017165,4.13012e-05,0.000128417
391 rs12586118,rs16975259,rs55876229,rs72652040,rs78593785 0 355.269 inf 5 0 1.01609e-07 7.06839e-08,1.35854e-07 0.00137186,-0.000202367,1.17224e-05,-0.00152435,7.43402e-05 0.000199697,0.00017165,4.13012e-05,0.000128417,9.78903e-05
392 rs12586118,rs16975259,rs55876229,rs72652040,rs75278250 0 355.253 inf 5 0 1.01606e-07 7.13376e-08,1.38252e-07 0.00137185,-0.000202377,1.17118e-05,-0.00152435,7.40419e-05 0.000199697,0.00017165,4.13012e-05,0.000128417,9.78903e-05
393 rs12586118,rs16975259,rs55876229,rs72652040,rs79525277 0 355.247 inf 5 0 1.01604e-07 7.11333e-08,1.35314e-07 0.00137185,-0.000202381,1.17081e-05,-0.00152435,7.39347e-05 0.000199697,0.00017165,4.13012e-05,0.000128417,9.78903e-05
394 rs113790861,rs12586118,rs16975259,rs55876229,rs72652040 0 355.235 inf 5 0 1.01602e-07 7.1314e-08,1.38005e-07 7.36951e-05,0.00137184,-0.000202389,1.16996e-05,-0.00152435 9.78903e-05,0.000199697,0.00017165,4.13012e-05,0.000128417
395 rs12586118,rs16975259,rs55876229,rs72652040,rs78326356 0 355.234 inf 5 0 1.01602e-07 7.18578e-08,1.3194e-07 0.00137184,-0.000202389,1.16993e-05,-0.00152435,7.36887e-05 0.000199697,0.00017165,4.13012e-05,0.000128417,9.78903e-05
396 rs12586118,rs16975259,rs55876229,rs72652040,rs77879875 0 355.225 inf 5 0 1.016e-07 6.883e-08,1.37351e-07 0.00137184,-0.000202394,1.16934e-05,-0.00152435,7.35208e-05 0.000199697,0.00017165,4.13012e-05,0.000128417,9.78903e-05
397 rs12586118,rs16975259,rs55876229,rs72652040,rs76179860 0 355.22 inf 5 0 1.01599e-07 7.0255e-08,1.34137e-07 0.00137184,-0.000202398,1.16898e-05,-0.00152435,7.34197e-05 0.000199697,0.00017165,4.13012e-05,0.000128417,9.78903e-05
398 rs12586118,rs16975259,rs55876229,rs72652040,rs78430028 0 355.218 inf 5 0 1.01599e-07 7.16821e-08,1.33989e-07 0.00137184,-0.000202399,1.16887e-05,-0.00152435,7.3388e-05 0.000199697,0.00017165,4.13012e-05,0.000128417,9.78903e-05
399 rs12586118,rs16975259,rs55876229,rs72652040,rs77830759 0 355.178 inf 5 0 1.01591e-07 7.02745e-08,1.3567e-07 0.00137182,-0.000202424,1.16618e-05,-0.00152435,7.26295e-05 0.000199697,0.00017165,4.13012e-05,0.000128417,9.78903e-05
400 rs117188587,rs12586118,rs16975259,rs55876229,rs72652040 0 355.163 inf 5 0 1.01588e-07 7.075e-08,1.36933e-07 7.23501e-05,0.00137181,-0.000202433,1.16519e-05,-0.00152435 9.78903e-05,0.000199697,0.00017165,4.13012e-05,0.000128417
401 rs12586118,rs16975259,rs55876229,rs72652040,rs78415130 0 355.158 inf 5 0 1.01587e-07 7.18051e-08,1.36637e-07 0.00137181,-0.000202436,1.16485e-05,-0.00152435,7.22549e-05 0.000199697,0.00017165,4.13012e-05,0.000128417,9.78903e-05
402 rs12586118,rs16975259,rs55876229,rs72652040,rs76722763 0 355.154 inf 5 0 1.01586e-07 7.00358e-08,1.36089e-07 0.00137181,-0.000202439,1.16457e-05,-0.00152435,7.21764e-05 0.000199697,0.00017165,4.13012e-05,0.000128417,9.78903e-05
403 rs112799221,rs12586118,rs16975259,rs55876229,rs72652040 0 355.153 inf 5 0 1.01586e-07 7.22695e-08,1.35804e-07 7.21561e-05,0.00137181,-0.000202439,1.1645e-05,-0.00152435 9.78903e-05,0.000199697,0.00017165,4.13012e-05,0.000128417
404 rs12586118,rs16975259,rs55876229,rs72652040,rs78383502 0 355.148 inf 5 0 1.01585e-07 6.96389e-08,1.34447e-07 0.0013718,-0.000202443,1.16414e-05,-0.00152435,7.20543e-05 0.000199697,0.00017165,4.13012e-05,0.000128417,9.78903e-05
405 rs12586118,rs16975259,rs55876229,rs72652040,rs78916676 0 355.138 inf 5 0 1.01583e-07 7.16524e-08,1.36399e-07 0.0013718,-0.000202449,1.16346e-05,-0.00152435,7.18616e-05 0.000199697,0.00017165,4.13012e-05,0.000128417,9.78903e-05
406 rs12586118,rs16975259,rs55876229,rs72652040,rs80351265 0 355.093 inf 5 0 1.01574e-07 6.91482e-08,1.35577e-07 0.00137178,-0.000202477,1.16048e-05,-0.00152435,7.10218e-05 0.000199697,0.00017165,4.13012e-05,0.000128417,9.78903e-05
407 rs112958495,rs12586118,rs16975259,rs55876229,rs72652040 0 355.089 inf 5 0 1.01573e-07 7.25524e-08,1.37634e-07 7.09461e-05,0.00137178,-0.000202479,1.16021e-05,-0.00152435 9.78903e-05,0.000199697,0.00017165,4.13012e-05,0.000128417
408 rs12586118,rs16975259,rs55876229,rs72652040,rs76132325 0 355.084 inf 5 0 1.01572e-07 6.95384e-08,1.35432e-07 0.00137178,-0.000202482,1.15988e-05,-0.00152435,7.08524e-05 0.000199697,0.00017165,4.13012e-05,0.000128417,9.78903e-05
409 rs12586118,rs16975259,rs55876229,rs72652040,rs74550236 0 355.078 inf 5 0 1.01571e-07 7.2258e-08,1.36659e-07 0.00137177,-0.000202486,1.15947e-05,-0.00152435,7.07359e-05 0.000199697,0.00017165,4.13012e-05,0.000128417,9.78903e-05
410 rs12586118,rs16975259,rs55876229,rs72652040,rs76523496 0 355.075 inf 5 0 1.01571e-07 7.27787e-08,1.36917e-07 0.00137177,-0.000202488,1.15924e-05,-0.00152435,7.06718e-05 0.000199697,0.00017165,4.13012e-05,0.000128417,9.78903e-05
411 rs12586118,rs16975259,rs55876229,rs72652040,rs79644708 0 355.072 inf 5 0 1.0157e-07 7.10251e-08,1.34775e-07 0.00137177,-0.00020249,1.15907e-05,-0.00152435,7.06244e-05 0.000199697,0.00017165,4.13012e-05,0.000128417,9.78903e-05
412 rs12586118,rs16975259,rs55876229,rs72652040,rs74993548 0 355.056 inf 5 0 1.01567e-07 7.10956e-08,1.3562e-07 0.00137176,-0.0002025,1.15798e-05,-0.00152435,7.0317e-05 0.000199697,0.00017165,4.13012e-05,0.000128417,9.78903e-05
413 rs12586118,rs16975259,rs55876229,rs72652040,rs78672616 0 355.052 inf 5 0 1.01566e-07 6.86076e-08,1.3519e-07 0.00137176,-0.000202503,1.15768e-05,-0.00152435,7.02327e-05 0.000199697,0.00017165,4.13012e-05,0.000128417,9.78903e-05
414 rs111843082,rs12586118,rs16975259,rs55876229,rs72652040 0 355.049 inf 5 0 1.01566e-07 7.30199e-08,1.36996e-07 7.01923e-05,0.00137176,-0.000202504,1.15754e-05,-0.00152435 9.78903e-05,0.000199697,0.00017165,4.13012e-05,0.000128417
415 rs12586118,rs16975259,rs55876229,rs72652040,rs77275871 0 355.046 inf 5 0 1.01565e-07 7.0698e-08,1.34875e-07 0.00137176,-0.000202506,1.15731e-05,-0.00152435,7.01286e-05 0.000199697,0.00017165,4.13012e-05,0.000128417,9.78903e-05
416 rs12586118,rs16975259,rs55876229,rs72652040,rs77972740 0 355.045 inf 5 0 1.01565e-07 7.18498e-08,1.3678e-07 0.00137176,-0.000202506,1.15728e-05,-0.00152435,7.01181e-05 0.000199697,0.00017165,4.13012e-05,0.000128417,9.78903e-05
417 rs111362541,rs12586118,rs16975259,rs55876229,rs72652040 0 355.045 inf 5 0 1.01565e-07 7.19645e-08,1.36216e-07 7.01063e-05,0.00137176,-0.000202507,1.15724e-05,-0.00152435 9.78903e-05,0.000199697,0.00017165,4.13012e-05,0.000128417
418 rs12586118,rs16975259,rs55876229,rs72652040,rs76982868 0 355.034 inf 5 0 1.01563e-07 7.22411e-08,1.39845e-07 0.00137175,-0.000202513,1.15654e-05,-0.00152435,6.99103e-05 0.000199697,0.00017165,4.13012e-05,0.000128417,9.78903e-05
419 rs111513109,rs12586118,rs16975259,rs55876229,rs72652040 0 355.029 inf 5 0 1.01562e-07 7.2353e-08,1.36259e-07 6.98001e-05,0.00137175,-0.000202517,1.15615e-05,-0.00152435 9.78903e-05,0.000199697,0.00017165,4.13012e-05,0.000128417
420 rs12586118,rs16975259,rs55876229,rs72652040,rs75273185 0 354.991 inf 5 0 1.01555e-07 7.08737e-08,1.37486e-07 0.00137173,-0.00020254,1.1536e-05,-0.00152435,6.90796e-05 0.000199697,0.00017165,4.13012e-05,0.000128417,9.78903e-05
421 rs12586118,rs16975259,rs55876229,rs61964980,rs72652040 0 354.921 inf 5 0 1.02045e-07 7.18712e-08,1.3592e-07 0.00138175,-0.000212072,1.23061e-05,-4.73071e-05,-0.00152582 0.000199963,0.000171747,4.1259e-05,4.2989e-05,0.000128424
422 rs12586118,rs16975259,rs3825483,rs55876229,rs72652040 0 354.873 inf 5 0 1.01314e-07 7.26796e-08,1.34165e-07 0.00136517,-0.000200846,1.53982e-05,1.02924e-05,-0.00152491 0.000200095,0.000171929,3.99962e-05,4.1274e-05,0.000128424
423 rs12586118,rs16975259,rs55876229,rs72652040,rs9588112 0 354.82 inf 5 0 1.01219e-07 6.97319e-08,1.37354e-07 0.00136946,-0.000204557,9.55575e-06,-0.00152404,-6.40228e-06 0.000199791,0.00017164,4.14252e-05,0.000128466,6.45736e-05
424 rs12586118,rs16975259,rs55876229,rs7139637,rs72652040 0 354.525 inf 5 0 1.04108e-07 7.53728e-08,1.35752e-07 0.00137558,-0.000189619,8.97205e-06,9.84931e-05,-0.00154483 0.000199701,0.00017178,4.11552e-05,4.80066e-05,0.000128803
425 rs12586118,rs16975259,rs55876229,rs72652040,rs903354 0 354.296 inf 5 0 1.05309e-07 7.4501e-08,1.43542e-07 0.00137135,-0.000205352,1.10142e-05,-0.00154089,-0.000105567 0.000199684,0.00017162,4.11628e-05,0.000128595,4.32635e-05
426 rs12586118,rs16975259,rs55876229,rs72652040,rs9521665 0 353.92 inf 5 0 1.04424e-07 7.35174e-08,1.3886e-07 0.0013772,-0.000189655,8.03774e-06,-0.00154844,0.000101712 0.00019971,0.000171764,4.11581e-05,0.000128899,4.70759e-05
427 rs12586118,rs16975259,rs55876229,rs72652040,rs995224 0 353.812 inf 5 0 1.02199e-07 7.07202e-08,1.37422e-07 0.00138152,-0.000212779,1.29051e-05,-0.00152455,-5.04858e-05 0.000199911,0.000171749,4.12784e-05,0.000128417,4.21462e-05
428 rs12586118,rs16975259,rs55876229,rs72652040,rs9634591 0 353.76 inf 5 0 1.05709e-07 7.39175e-08,1.39414e-07 0.00138466,-0.000196061,7.60054e-06,-0.00155254,0.000120213 0.000199764,0.000171654,4.11593e-05,0.000128889,4.70259e-05
429 rs12586118,rs16975259,rs35716322,rs55876229,rs72652040 0 353.549 inf 5 0 1.05561e-07 7.42215e-08,1.41666e-07 0.00138442,-0.000196206,0.000118227,7.62511e-06,-0.00155207 0.000199764,0.000171654,4.70259e-05,4.11593e-05,0.000128889
430 rs112114055,rs12586118,rs16975256,rs72652040,rs9555669 0 353.254 inf 5 0 1.17093e-06 1.06129e-06,1.2849e-06 0.00184332,0.0166212,-0.0164899,-0.0187183,-8.78025e-05 0.000130759,0.000422032,0.000434452,0.000454712,4.47073e-05
431 rs112114055,rs12586118,rs16975256,rs55876229,rs72652040 0 353.02 inf 5 0 1.17027e-06 1.05373e-06,1.28812e-06 0.0018864,0.0165027,-0.0164452,-7.06133e-05,-0.0187192 0.000131887,0.000418808,0.00043361,4.15016e-05,0.00045489
432 rs1192203,rs12586118,rs16975259,rs55876229,rs72652040 0 352.584 inf 5 0 1.01686e-07 7.14124e-08,1.35309e-07 -8.02266e-05,0.00137202,-0.000202145,1.18128e-05,-0.00152434 9.66487e-05,0.000199697,0.00017165,4.12859e-05,0.000128417
433 rs12586118,rs16975259,rs55876229,rs683309,rs72652040 0 352.221 inf 5 0 1.04215e-07 7.23088e-08,1.38918e-07 0.00141285,-0.000247038,-1.93688e-07,-0.000120218,-0.00152642 0.000200729,0.000172806,4.13943e-05,5.75457e-05,0.000128421
434 rs12586118,rs16975259,rs55876229,rs72652040,rs72655742 0 351.429 inf 5 0 1.01709e-07 7.34211e-08,1.32873e-07 0.00137031,-0.000201515,1.10239e-05,-0.00152689,-3.57029e-05 0.000199684,0.000171664,4.12182e-05,0.000128451,4.19975e-05
435 rs12586118,rs16975259,rs55876229,rs72652040,rs9515176 0 351.046 inf 5 0 1.05128e-07 7.46257e-08,1.38577e-07 0.00138333,-0.0001962,7.91761e-06,-0.001549,0.000112149 0.00019976,0.000171658,4.11581e-05,0.000128831,4.70125e-05
436 rs12586118,rs151169088,rs16975256,rs72652040,rs7996553 0 350.96 inf 5 0 1.16374e-06 1.0478e-06,1.27338e-06 0.0182855,-0.00306122,-0.0156944,-0.0186296,0.000477414 0.00045036,0.000276674,0.000446541,0.000454329,5.16559e-05
437 rs1192202,rs12586118,rs151169088,rs16975256,rs72652040 0 350.893 inf 5 0 1.1635e-06 1.06268e-06,1.27882e-06 -0.000363727,0.0184447,-0.00306242,-0.0160591,-0.0187361 3.94348e-05,0.000454584,0.000276685,0.000455073,0.000457059
438 rs12586118,rs16975259,rs55876229,rs614282,rs72652040 0 350.808 inf 5 0 1.04049e-07 7.36591e-08,1.40104e-07 0.00139964,-0.000216911,7.4604e-06,-7.87555e-05,-0.00154804 0.000200212,0.000171724,4.1163e-05,3.87869e-05,0.000128944
439 rs12586118,rs16975259,rs55876229,rs72652040,rs74679819 0 350.721 inf 5 0 1.01228e-07 7.05371e-08,1.3637e-07 0.00136975,-0.000205312,8.55071e-06,-0.0015244,-1.5148e-05 0.000199697,0.00017165,4.13012e-05,0.000128417,9.78903e-05
440 rs12586118,rs16975259,rs55876229,rs72652040,rs79905749 0 350.721 inf 5 0 1.01228e-07 6.96577e-08,1.36594e-07 0.00136975,-0.000205312,8.55047e-06,-0.0015244,-1.51547e-05 0.000199697,0.00017165,4.13012e-05,0.000128417,9.78903e-05
441 rs12586118,rs16975259,rs55876229,rs72652040,rs78907632 0 350.7 inf 5 0 1.01229e-07 6.96269e-08,1.37023e-07 0.00136974,-0.000205327,8.53513e-06,-0.0015244,-1.55876e-05 0.000199697,0.00017165,4.13012e-05,0.000128417,9.78903e-05
442 rs12586118,rs16975259,rs55876229,rs72652040,rs79017384 0 350.679 inf 5 0 1.0123e-07 7.22216e-08,1.34412e-07 0.00136973,-0.000205341,8.51948e-06,-0.0015244,-1.60293e-05 0.000199697,0.00017165,4.13012e-05,0.000128417,9.78903e-05
443 rs12586118,rs151169088,rs16975256,rs72652040,rs7319411 0 350.649 inf 5 0 1.16276e-06 1.05049e-06,1.28029e-06 0.0181988,-0.00305257,-0.015658,-0.0185376,0.000889571 0.000448513,0.000276623,0.000445979,0.000452394,9.70613e-05
444 rs12586118,rs16975259,rs55876229,rs72652040,rs75106733 0 350.622 inf 5 0 1.01233e-07 6.90824e-08,1.36242e-07 0.00136971,-0.00020538,8.47813e-06,-0.0015244,-1.71959e-05 0.000199697,0.00017165,4.13012e-05,0.000128417,9.78903e-05
445 rs12586118,rs151169088,rs16975256,rs2298237,rs72652040 0 350.556 inf 5 0 1.16234e-06 1.05986e-06,1.26499e-06 0.0183317,-0.00341498,-0.015981,0.000808904,-0.0186415 0.000451805,0.000281941,0.000453236,8.85836e-05,0.000454891
446 rs12586118,rs16975259,rs55876229,rs72652040,rs77746839 0 350.552 inf 5 0 1.01237e-07 7.21809e-08,1.3558e-07 0.00136967,-0.000205427,8.42708e-06,-0.0015244,-1.86363e-05 0.000199697,0.00017165,4.13012e-05,0.000128417,9.78903e-05
447 rs12586118,rs16975259,rs55876229,rs56406633,rs72652040 0 350.499 inf 5 0 1.0124e-07 6.85994e-08,1.32804e-07 0.00136965,-0.000205463,8.38826e-06,-1.97316e-05,-0.0015244 0.000199697,0.00017165,4.13012e-05,9.78903e-05,0.000128417
448 rs12586118,rs16975259,rs35466678,rs55876229,rs72652040 0 350.433 inf 5 0 1.01608e-07 7.08759e-08,1.34546e-07 0.00137454,-0.000207274,-3.80613e-05,1.05198e-05,-0.00152749 0.000199769,0.000171651,5.01884e-05,4.11985e-05,0.000128483
449 rs12586118,rs16975259,rs55876229,rs72652040,rs79439755 0 350.043 inf 5 0 1.01273e-07 7.05611e-08,1.35473e-07 0.00136942,-0.000205774,8.05311e-06,-0.0015244,-2.91875e-05 0.000199697,0.00017165,4.13012e-05,0.000128417,9.78903e-05
450 rs12586118,rs16975259,rs55876229,rs72652040,rs9521678 0 349.706 inf 5 0 1.05927e-07 7.44949e-08,1.42135e-07 0.00136994,-0.00019982,8.90041e-06,-0.00154642,-0.000111909 0.000199683,0.000171631,4.11553e-05,0.000128693,4.2752e-05
451 rs12586118,rs16975259,rs55876229,rs72652040,rs75860263 0 349.586 inf 5 0 1.02368e-07 7.10192e-08,1.39117e-07 0.00136342,-0.000207979,1.45644e-05,-0.00151892,-9.48856e-05 0.00019975,0.000171638,4.13715e-05,0.000128487,7.32068e-05
452 rs12586118,rs16975259,rs55876229,rs679062,rs72652040 0 349.496 inf 5 0 1.03888e-07 7.32255e-08,1.38302e-07 0.00139812,-0.000217245,7.43321e-06,-7.67672e-05,-0.00154715 0.000200188,0.000171736,4.11637e-05,3.89284e-05,0.000128935
453 rs117893703,rs12586118,rs151169088,rs16975256,rs72652040 0 349.4 inf 5 0 1.15848e-06 1.04357e-06,1.26863e-06 0.00147468,0.0181751,-0.00354566,-0.0160516,-0.0185129 0.00016721,0.000448702,0.000285838,0.000456248,0.000452548
454 rs12586118,rs16975259,rs55876229,rs562992,rs72652040 0 349.214 inf 5 0 1.03365e-07 7.19732e-08,1.38448e-07 0.00138055,-0.000209185,1.18637e-05,-8.87237e-05,-0.00153117 0.000199771,0.000171638,4.11851e-05,5.01579e-05,0.000128475
455 rs12586118,rs151169088,rs16975256,rs72652040,rs9521597 0 348.984 inf 5 0 1.15746e-06 1.05443e-06,1.27744e-06 0.018198,-0.003339,-0.0154874,-0.0186342,-0.00043945 0.000449447,0.000280767,0.000443629,0.000455766,5.03112e-05
456 rs12586118,rs16975259,rs2172724,rs55876229,rs72652040 0 348.971 inf 5 0 1.01803e-07 7.0326e-08,1.3619e-07 0.00137204,-0.000201444,-3.78271e-05,1.09145e-05,-0.00152748 0.000199694,0.000171659,4.08039e-05,4.12024e-05,0.000128461
457 rs12586118,rs151169088,rs16975256,rs1888002,rs72652040 0 348.635 inf 5 0 1.15636e-06 1.04495e-06,1.26869e-06 0.0182332,-0.00296724,-0.0158122,-0.00044922,-0.0186548 0.000450568,0.000276205,0.000450203,5.19766e-05,0.000456599
458 rs12586118,rs16975259,rs529041,rs55876229,rs72652040 0 348.58 inf 5 0 1.0131e-07 7.01273e-08,1.33792e-07 0.00137281,-0.000204803,-2.37466e-05,7.2087e-06,-0.00152633 0.000199811,0.00017162,6.27215e-05,4.14533e-05,0.00012852
459 rs12586118,rs151169088,rs16975256,rs72652040,rs7987982 0 348.527 inf 5 0 1.15602e-06 1.04569e-06,1.26728e-06 0.0182029,-0.00296115,-0.0157859,-0.0186227,-0.000448002 0.000449861,0.000276185,0.000449626,0.000455801,5.20073e-05
460 rs12586118,rs151169088,rs16975256,rs72652040,rs7991407 0 348.188 inf 5 0 1.15495e-06 1.04216e-06,1.26838e-06 0.0181939,-0.00296042,-0.0157774,-0.018613,-0.000443257 0.000449861,0.000276185,0.000449626,0.000455801,5.20073e-05
461 rs12586118,rs151169088,rs16975256,rs72652040,rs9559736 0 348.181 inf 5 0 1.15494e-06 1.04421e-06,1.26817e-06 0.0181223,-0.00302815,-0.0155551,-0.0184493,-0.000409822 0.0004481,0.000276529,0.000444949,0.000451703,4.80894e-05
462 rs12586118,rs16975259,rs55876229,rs627603,rs72652040 0 348.034 inf 5 0 1.04835e-07 7.34099e-08,1.40089e-07 0.00137543,-0.000204901,6.1917e-06,-8.83964e-05,-0.00155251 0.000199697,0.00017162,4.11745e-05,3.85253e-05,0.000129001
463 rs12586118,rs16975259,rs55876229,rs72652040,rs7990009 0 347.981 inf 5 0 1.01845e-07 7.09793e-08,1.35523e-07 0.0013709,-0.000201487,1.09754e-05,-0.00152734,-3.97991e-05 0.000199685,0.000171655,4.12023e-05,0.000128454,4.15065e-05
464 rs12586118,rs151099392,rs16975256,rs16975259,rs72652040 0 347.975 inf 5 0 1.15384e-06 1.04801e-06,1.26174e-06 0.0167347,-0.00093298,-0.0177241,0.000964073,-0.0180641 0.000440915,7.57682e-05,0.000453967,0.000174171,0.000442277
465 rs12586118,rs16975259,rs55876229,rs72652040,rs7991332 0 347.65 inf 5 0 1.0175e-07 7.21419e-08,1.37838e-07 0.00137084,-0.000201746,1.08283e-05,-0.00152711,-3.66983e-05 0.000199685,0.000171655,4.12023e-05,0.000128454,4.15065e-05
466 rs12586118,rs151169088,rs16975256,rs72652040,rs75925976 0 347.559 inf 5 0 1.15298e-06 1.05126e-06,1.26711e-06 0.0180377,-0.00302186,-0.0155286,-0.0183881,0.00086048 0.000446505,0.000276505,0.000444678,0.000450661,0.000103011
467 rs12586118,rs16975259,rs55876229,rs72652040,rs7316984 0 347.371 inf 5 0 1.05668e-07 7.48841e-08,1.4023e-07 0.00136978,-0.000200147,8.54997e-06,-0.00154579,-0.000108662 0.000199683,0.00017163,4.11557e-05,0.000128692,4.27021e-05
468 rs12586118,rs151099392,rs16975256,rs72652040 0 344.128 inf 4 -nan 1.13207e-06 1.01723e-06,1.24087e-06 0.0172536,-0.000928353,-0.0172861,-0.0176737 0.000430834,7.57635e-05,0.00044702,0.000436617
469 rs12020579,rs12586118,rs16975259,rs55876229,rs72652040 0 346.92 inf 5 0 1.05095e-07 7.33614e-08,1.39444e-07 0.000112337,0.00138273,-0.000196775,7.23998e-06,-0.00154892 4.72875e-05,0.000199754,0.000171654,4.11625e-05,0.000128832
470 rs12586118,rs151169088,rs16975256,rs72652040,rs75442969 0 346.898 inf 5 0 1.15088e-06 1.04593e-06,1.26034e-06 0.0180057,-0.00301575,-0.0155028,-0.0183582,0.000852626 0.000446129,0.000276483,0.000444435,0.000450336,0.000104374
471 rs12586118,rs16975259,rs55876229,rs72652040,rs7994305 0 346.74 inf 5 0 1.01921e-07 6.96984e-08,1.38035e-07 0.0013812,-0.000211429,1.13618e-05,-0.00152627,-4.40059e-05 0.000199982,0.000171744,4.12162e-05,0.000128431,4.33602e-05
472 rs12586118,rs16975259,rs35345744,rs55876229,rs72652040 0 346.668 inf 5 0 1.02017e-07 7.29107e-08,1.36171e-07 0.00137856,-0.000211923,-4.56452e-05,1.26292e-05,-0.00152267 0.000199836,0.000171746,4.21983e-05,4.12852e-05,0.000128427
473 rs12586118,rs16975259,rs55876229,rs72652040,rs9521644 0 346.64 inf 5 0 1.02007e-07 7.27981e-08,1.39103e-07 0.00137851,-0.000211879,1.26074e-05,-0.00152268,-4.53646e-05 0.000199836,0.000171746,4.12852e-05,0.000128427,4.21983e-05
474 rs12586118,rs16975259,rs55876229,rs614786,rs72652040 0 346.532 inf 5 0 1.0377e-07 7.4142e-08,1.39215e-07 0.00139672,-0.000216626,7.46161e-06,-7.51252e-05,-0.00154543 0.00020016,0.000171729,4.11638e-05,3.89598e-05,0.00012888
475 rs12586118,rs151169088,rs16975256,rs72652040,rs75949503 0 346.057 inf 5 0 1.14801e-06 1.03909e-06,1.26137e-06 0.0179943,-0.0034119,-0.0157222,-0.018316,0.000804407 0.00044634,0.000283779,0.000449681,0.000449861,0.000101701
476 rs12586118,rs151169088,rs16975256,rs72652040,rs9521606 0 345.954 inf 5 0 1.14789e-06 1.03989e-06,1.25421e-06 0.0180177,-0.00300904,-0.0154746,-0.0183484,0.000384814 0.000446909,0.000276465,0.000444237,0.000450605,4.87231e-05
477 rs12586118,rs151169088,rs16975256,rs2275845,rs72652040 0 345.597 inf 5 0 1.14676e-06 1.03807e-06,1.26315e-06 0.0179585,-0.00297192,-0.0155338,-0.000516775,-0.0183586 0.000445738,0.000276258,0.000445499,6.63106e-05,0.000451045
478 rs12586118,rs16975259,rs55876229,rs652572,rs72652040 0 345.561 inf 5 0 1.01523e-07 6.95354e-08,1.34784e-07 0.00137653,-0.000203609,8.16554e-06,2.6695e-05,-0.00153359 0.000199912,0.00017163,4.1178e-05,3.97087e-05,0.000129145
479 rs116920050,rs12586118,rs151169088,rs16975256,rs72652040 0 345.545 inf 5 0 1.14659e-06 1.04349e-06,1.25539e-06 0.000782978,0.0180513,-0.00302451,-0.0155398,-0.0183858 0.000100668,0.000447997,0.000276592,0.000445644,0.000451739
480 rs12586118,rs151169088,rs16975256,rs72652040,rs75516728 0 345.531 inf 5 0 1.14655e-06 1.0416e-06,1.25755e-06 0.0179533,-0.00300579,-0.0154609,-0.0182997,0.000847565 0.000445656,0.000276455,0.00044413,0.000449733,0.000109019
481 rs12586118,rs16975259,rs55876229,rs72652040,rs9521651 0 345.494 inf 5 0 1.0145e-07 7.10012e-08,1.33868e-07 0.00136813,-0.000204232,7.70471e-06,-0.00152272,4.89535e-05 0.000199712,0.000171623,4.12222e-05,0.000128449,8.3191e-05
482 rs12586118,rs16975259,rs55876229,rs636138,rs72652040 0 345.373 inf 5 0 1.04414e-07 7.27465e-08,1.38945e-07 0.00138343,-0.000212192,1.01432e-05,-0.000114128,-0.00153741 0.000199779,0.000171654,4.11581e-05,5.29075e-05,0.000128559
483 rs12586118,rs16975259,rs547695,rs55876229,rs72652040 0 345.314 inf 5 0 1.04657e-07 7.18304e-08,1.4053e-07 0.00137447,-0.000202766,9.04909e-05,9.69618e-06,-0.00153927 0.000199693,0.000171623,4.04414e-05,4.11561e-05,0.000128589
484 rs12586118,rs16975259,rs4145072,rs55876229,rs72652040 0 345.256 inf 5 0 1.03224e-07 7.17512e-08,1.38365e-07 0.00140768,-0.000230148,6.38386e-05,9.79196e-06,-0.00153589 0.000200888,0.000172258,3.73301e-05,4.11573e-05,0.000128593
485 rs12586118,rs16975259,rs55876229,rs72652040,rs9301441 0 345.246 inf 5 0 1.01704e-07 6.86212e-08,1.36606e-07 0.00137096,-0.000205125,1.092e-05,-0.001526,-3.17092e-05 0.000199686,0.000171621,4.12122e-05,0.000128431,3.74806e-05
486 rs12586118,rs16975259,rs551212,rs55876229,rs72652040 0 344.946 inf 5 0 1.064e-07 7.69019e-08,1.40475e-07 0.00140433,-0.000231454,-0.000133839,1.00891e-05,-0.00154011 0.000200072,0.000171894,4.87417e-05,4.11568e-05,0.000128545
487 rs12586118,rs16975259,rs2391824,rs55876229,rs72652040 0 344.757 inf 5 0 1.01245e-07 7.13427e-08,1.3454e-07 0.00136883,-0.000202903,-8.32408e-06,9.46972e-06,-0.00152521 0.00019977,0.000171844,3.82109e-05,4.11926e-05,0.000128473
488 rs12586118,rs16975259,rs1778817,rs55876229,rs72652040 0 344.65 inf 5 0 1.0153e-07 7.17365e-08,1.34599e-07 0.00137669,-0.000203556,2.70555e-05,8.08984e-06,-0.00153375 0.000199918,0.00017163,3.97787e-05,4.11813e-05,0.000129154
489 rs12586118,rs151169088,rs16975256,rs72652040,rs9515153 0 344.457 inf 5 0 1.14313e-06 1.03726e-06,1.25626e-06 0.018004,-0.00326815,-0.0153896,-0.0183527,-0.000291086 0.000447528,0.000280645,0.000443231,0.00045163,3.90837e-05
490 rs12586118,rs16975259,rs55876229,rs645114,rs72652040 0 344.353 inf 5 0 1.02885e-07 7.0618e-08,1.38635e-07 0.0013901,-0.000213858,8.59111e-06,7.95297e-05,-0.00153847 0.000200095,0.000171718,4.11564e-05,5.10042e-05,0.000128735
491 rs12586118,rs151169088,rs16975256,rs58737693,rs72652040 0 344.259 inf 5 0 1.14252e-06 1.03944e-06,1.25262e-06 0.0180047,-0.00301564,-0.0155024,0.000733459,-0.0183493 0.000447684,0.000276574,0.000445441,9.92843e-05,0.000451679
492 rs12586118,rs151169088,rs16975256,rs72652040,rs73622485 0 344.236 inf 5 0 1.14244e-06 1.03692e-06,1.26169e-06 0.018004,-0.00301552,-0.0155019,-0.0183487,0.000732733 0.000447684,0.000276574,0.000445441,0.000451679,9.92843e-05
493 rs117815311,rs12586118,rs151169088,rs16975256,rs72652040 0 344.228 inf 5 0 1.14242e-06 1.03478e-06,1.26193e-06 0.000714845,0.0180079,-0.00301627,-0.015505,-0.0183598 9.68945e-05,0.000447795,0.00027658,0.000445513,0.000451979
494 rs12586118,rs16975259,rs55876229,rs72652040,rs79421402 0 344.121 inf 5 0 1.02331e-07 7.33129e-08,1.41785e-07 0.00137794,-0.000207382,9.77826e-06,-0.00153263,6.80386e-05 0.000199778,0.000171632,4.11588e-05,0.00012858,5.33543e-05
495 rs12586118,rs16975259,rs55876229,rs621006,rs72652040 0 344.082 inf 5 0 1.01418e-07 7.15475e-08,1.34836e-07 0.00136977,-0.000203706,1.04217e-05,-2.1414e-05,-0.00152496 0.000199684,0.000171632,4.12272e-05,3.90937e-05,0.000128422
496 rs12586118,rs151169088,rs16975256,rs72652040,rs73609561 0 343.771 inf 5 0 1.14097e-06 1.03318e-06,1.25254e-06 0.0178717,-0.00295854,-0.0154582,-0.0182689,-0.000473962 0.000444733,0.000276221,0.000444736,0.000449981,6.55177e-05
497 rs12586118,rs16975259,rs55876229,rs72652040,rs76574181 0 343.752 inf 5 0 1.01241e-07 7.31047e-08,1.36872e-07 0.00137172,-0.000204818,8.1021e-06,-0.0015256,1.26834e-05 0.000199837,0.00017162,4.14328e-05,0.000128553,6.16265e-05
498 rs12586118,rs151169088,rs16975256,rs72652040,rs73615455 0 343.697 inf 5 0 1.14073e-06 1.0294e-06,1.25453e-06 0.0179423,-0.00292672,-0.0155516,-0.0183444,-0.000370675 0.000446456,0.00027611,0.000446875,0.000451965,5.1414e-05
499 rs12586118,rs16975259,rs1981317,rs55876229,rs72652040 0 343.4 inf 5 0 1.01895e-07 7.0644e-08,1.38628e-07 0.00137843,-0.000211711,-4.22296e-05,1.19951e-05,-0.00152323 0.000199858,0.00017176,4.23777e-05,4.12585e-05,0.000128423
500 rs12586118,rs16975259,rs55876229,rs679505,rs72652040 0 343.311 inf 5 0 1.04545e-07 7.50636e-08,1.38575e-07 0.00137432,-0.000203031,9.36454e-06,8.89243e-05,-0.00153901 0.000199693,0.000171622,4.11554e-05,4.04054e-05,0.000128589
501 rs12586118,rs16975259,rs3783099,rs55876229,rs72652040 0 343.288 inf 5 0 1.03645e-07 7.38603e-08,1.37684e-07 0.00140988,-0.000228086,-7.01973e-05,7.47259e-06,-0.00154354 0.0002008,0.000172066,3.73345e-05,4.11642e-05,0.000128821
502 rs12586118,rs16975259,rs55876229,rs72652040,rs9515169 0 343.144 inf 5 0 1.01212e-07 7.07736e-08,1.35567e-07 0.00136985,-0.000204735,9.02027e-06,-0.00152434,-1.2577e-06 0.000199892,0.000171643,4.12239e-05,0.000128427,4.44488e-05
503 rs12586118,rs151169088,rs16975256,rs34501315,rs72652040 0 343.134 inf 5 0 1.13896e-06 1.03547e-06,1.25829e-06 0.0178593,-0.00292508,-0.0154588,0.000578112,-0.0181737 0.000444786,0.000276109,0.000445037,8.22508e-05,0.000448168
504 rs12586118,rs16975259,rs2166208,rs55876229,rs72652040 0 343.1 inf 5 0 1.01241e-07 7.10478e-08,1.3429e-07 0.0013717,-0.000204791,1.25608e-05,8.12469e-06,-0.00152557 0.000199834,0.00017162,6.13572e-05,4.14231e-05,0.000128548
505 rs11619746,rs12586118,rs151169088,rs16975256,rs72652040 0 343.017 inf 5 0 1.13859e-06 1.02887e-06,1.25606e-06 0.000395343,0.01787,-0.00298445,-0.0153709,-0.018226 5.65568e-05,0.000445101,0.000276384,0.000443343,0.000449402
506 rs12586118,rs151169088,rs16975256,rs72652040,rs79872733 0 342.869 inf 5 0 1.13812e-06 1.03468e-06,1.25507e-06 0.0179223,-0.00299995,-0.0154362,-0.0182727,0.000715005 0.000446505,0.000276505,0.000444678,0.000450661,0.000103011
507 rs12586118,rs151169088,rs16975256,rs72652040,rs75397442 0 342.858 inf 5 0 1.13808e-06 1.02927e-06,1.24107e-06 0.017922,-0.00299989,-0.015436,-0.0182724,0.000714617 0.000446505,0.000276505,0.000444678,0.000450661,0.000103011
508 rs12586118,rs151169088,rs16975256,rs72652040,rs76897019 0 342.821 inf 5 0 1.13796e-06 1.03633e-06,1.24452e-06 0.017921,-0.0029997,-0.0154352,-0.0182714,0.000713352 0.000446505,0.000276505,0.000444678,0.000450661,0.000103011
509 rs12586118,rs151169088,rs16975256,rs72652040,rs77644543 0 342.805 inf 5 0 1.13791e-06 1.03174e-06,1.24957e-06 0.0179205,-0.00299962,-0.0154348,-0.0182709,0.000712803 0.000446505,0.000276505,0.000444678,0.000450661,0.000103011
510 rs12586118,rs16975259,rs55876229,rs66553690,rs72652040 0 342.759 inf 5 0 1.01821e-07 7.09713e-08,1.36863e-07 0.00136324,-0.000194481,1.05323e-05,-4.45504e-05,-0.00152741 0.000199817,0.000171971,4.11838e-05,4.73417e-05,0.000128458
511 rs12586118,rs16975259,rs55876229,rs678661,rs72652040 0 342.747 inf 5 0 1.03922e-07 7.3947e-08,1.37526e-07 0.00139747,-0.000218191,6.47355e-06,-7.75836e-05,-0.00154707 0.000200159,0.000171753,4.11763e-05,3.90923e-05,0.000128925
512 rs12586118,rs16975259,rs55876229,rs616463,rs72652040 0 342.645 inf 5 0 1.01507e-07 7.05704e-08,1.33794e-07 0.00137639,-0.000203648,8.03462e-06,2.60286e-05,-0.00153338 0.000199913,0.000171629,4.11866e-05,3.97502e-05,0.00012915
513 rs12586118,rs16975259,rs55876229,rs694225,rs72652040 0 342.571 inf 5 0 1.0149e-07 7.09256e-08,1.35393e-07 0.0013762,-0.000203682,8.06586e-06,2.52563e-05,-0.00153312 0.000199913,0.000171629,4.11866e-05,3.97502e-05,0.00012915
514 rs11838757,rs12586118,rs16975259,rs55876229,rs72652040 0 342.558 inf 5 0 1.04112e-07 7.34947e-08,1.36824e-07 7.7315e-05,0.00135955,-0.000185749,9.99572e-06,-0.00153581 3.76598e-05,0.00019975,0.000171871,4.11576e-05,0.000128538
515 rs12586118,rs151169088,rs16975256,rs72652040,rs72652054 0 342.486 inf 5 0 1.13566e-06 1.03314e-06,1.24717e-06 0.0169038,-0.00354941,-0.014909,-0.0181524,0.00104178 0.000444123,0.00029308,0.000439982,0.000448213,0.000155983
516 rs12586118,rs151169088,rs16975256,rs60825883,rs72652040 0 342.463 inf 5 0 1.13558e-06 1.02807e-06,1.24682e-06 0.0169044,-0.00354861,-0.0149091,0.0010405,-0.0181518 0.000444123,0.00029308,0.000439982,0.000155983,0.000448213
517 rs117156888,rs12586118,rs151169088,rs16975256,rs72652040 0 342.445 inf 5 0 1.13679e-06 1.0323e-06,1.2539e-06 -0.000693392,0.0177048,-0.0029435,-0.0153138,-0.0180537 0.000101964,0.000441963,0.000276172,0.000442536,0.000446139
518 rs12586118,rs16975259,rs1857367,rs55876229,rs72652040 0 342.444 inf 5 0 1.01218e-07 7.2405e-08,1.34465e-07 0.00136928,-0.00020457,-4.21245e-06,8.84765e-06,-0.0015243 0.000199876,0.00017164,4.45396e-05,4.12333e-05,0.000128421
519 rs12586037,rs12586118,rs151169088,rs16975256,rs72652040 0 342.364 inf 5 0 1.13527e-06 1.01645e-06,1.24465e-06 0.00103517,0.0169067,-0.00354525,-0.0149095,-0.0181495 0.000155983,0.000444123,0.00029308,0.000439982,0.000448213
520 rs12586118,rs151169088,rs16975256,rs56300260,rs72652040 0 342.244 inf 5 0 1.13489e-06 1.03028e-06,1.24572e-06 0.0169095,-0.00354114,-0.01491,0.00102866,-0.0181467 0.000444123,0.00029308,0.000439982,0.000155983,0.000448213
521 rs12586118,rs151099392,rs16975256,rs55876229,rs72652040 0 342.12 inf 5 0 1.13671e-06 1.03036e-06,1.25323e-06 0.0172757,-0.000968206,-0.0173472,-0.000100928,-0.0177348 0.000430932,7.75641e-05,0.000447743,4.20785e-05,0.000437358
522 rs12586118,rs16975259,rs55876229,rs687617,rs72652040 0 342.06 inf 5 0 1.0251e-07 7.14978e-08,1.36171e-07 0.0013819,-0.000213766,1.23592e-05,5.76583e-05,-0.00152414 0.000199868,0.000171744,4.12241e-05,4.19821e-05,0.000128418
523 rs12586118,rs151169088,rs16975256,rs72652040,rs9521615 0 341.999 inf 5 0 1.13535e-06 1.026e-06,1.24721e-06 0.0177443,-0.00295747,-0.0152572,-0.0181712,0.000308879 0.000442854,0.000276243,0.000441785,0.000448698,4.64838e-05
524 rs11619113,rs12586118,rs16975259,rs55876229,rs72652040 0 341.98 inf 5 0 1.05351e-07 7.6151e-08,1.40814e-07 0.000138017,0.00136276,-0.000189432,7.72268e-06,-0.0015446 5.62752e-05,0.000199706,0.000171735,4.1159e-05,0.000128682
525 rs12430280,rs12586118,rs16975259,rs55876229,rs72652040 0 341.968 inf 5 0 1.02355e-07 7.18818e-08,1.38482e-07 -6.68104e-05,0.00136514,-0.000189525,1.08939e-05,-0.00152835 5.18334e-05,0.000199721,0.00017203,4.1179e-05,0.000128454
526 rs12586118,rs151169088,rs16975256,rs72652040,rs78131942 0 341.899 inf 5 0 1.13504e-06 1.02235e-06,1.24626e-06 0.0178816,-0.0029922,-0.0154036,-0.0182338,0.000690055 0.000446129,0.000276483,0.000444435,0.000450336,0.000104374
527 rs12586118,rs151169088,rs16975256,rs16975288,rs72652040 0 341.896 inf 5 0 1.13503e-06 1.03714e-06,1.24079e-06 0.0178815,-0.00299219,-0.0154035,0.000689954,-0.0182337 0.000446129,0.000276483,0.000444435,0.000104374,0.000450336
528 rs12586118,rs16975259,rs55876229,rs72652040,rs9515177 0 341.89 inf 5 0 1.04575e-07 7.3945e-08,1.3894e-07 0.00138136,-0.000196565,6.96267e-06,-0.00154603,0.000105594 0.000199748,0.000171661,4.11664e-05,0.00012879,4.77673e-05
529 rs12586118,rs16975259,rs41275098,rs55876229,rs72652040 0 341.879 inf 5 0 1.0125e-07 6.98059e-08,1.39e-07 0.00137211,-0.000204749,1.4526e-05,7.91847e-06,-0.00152603 0.000199866,0.00017162,6.1972e-05,4.14563e-05,0.000128609
530 rs12586118,rs12873154,rs16975259,rs55876229,rs72652040 0 341.864 inf 5 0 1.05246e-07 7.48397e-08,1.3509e-07 0.00136286,0.000136255,-0.000189628,7.7401e-06,-0.00154434 0.000199706,5.62752e-05,0.000171735,4.1159e-05,0.000128682
531 rs12586118,rs16975259,rs55876229,rs72652040,rs72655725 0 341.843 inf 5 0 1.03152e-07 7.20123e-08,1.39439e-07 0.00135847,-0.000186179,1.1095e-05,-0.00152993,-8.01318e-05 0.000199804,0.000171979,4.11726e-05,0.00012846,4.77197e-05
532 rs117871586,rs12586118,rs151169088,rs16975256,rs72652040 0 341.84 inf 5 0 1.13486e-06 1.02827e-06,1.24641e-06 0.000687941,0.01788,-0.0029919,-0.0154023,-0.0182322 0.000104374,0.000446129,0.000276483,0.000444435,0.000450336
533 rs117260757,rs12586118,rs151169088,rs16975256,rs72652040 0 341.84 inf 5 0 1.13485e-06 1.02585e-06,1.24319e-06 0.000687914,0.0178799,-0.00299189,-0.0154023,-0.0182321 0.000104374,0.000446129,0.000276483,0.000444435,0.000450336
534 rs12586118,rs141085383,rs151169088,rs16975256,rs72652040 0 341.839 inf 5 0 1.13485e-06 1.03436e-06,1.24308e-06 0.0178799,0.000687901,-0.00299189,-0.0154023,-0.0182321 0.000446129,0.000104374,0.000276483,0.000444435,0.000450336
535 rs12586118,rs151169088,rs16975256,rs72652040,rs76520953 0 341.839 inf 5 0 1.13485e-06 1.02651e-06,1.24809e-06 0.0178799,-0.00299189,-0.0154023,-0.0182321,0.000687894 0.000446129,0.000276483,0.000444435,0.000450336,0.000104374
536 rs12586118,rs151169088,rs16975256,rs72652040,rs74380713 0 341.831 inf 5 0 1.13483e-06 1.02147e-06,1.24118e-06 0.0178797,-0.00299185,-0.0154021,-0.0182319,0.000687589 0.000446129,0.000276483,0.000444435,0.000450336,0.000104374
537 rs12586118,rs151169088,rs16975256,rs72652040,rs76466474 0 341.828 inf 5 0 1.13482e-06 1.03018e-06,1.24895e-06 0.0178796,-0.00299183,-0.015402,-0.0182318,0.000687485 0.000446129,0.000276483,0.000444435,0.000450336,0.000104374
538 rs12586118,rs151169088,rs16975256,rs16975320,rs72652040 0 341.793 inf 5 0 1.13471e-06 1.02646e-06,1.2565e-06 0.0178786,-0.00299165,-0.0154013,0.000686211,-0.0182308 0.000446129,0.000276483,0.000444435,0.000104374,0.000450336
539 rs12586118,rs151169088,rs16975256,rs72652040,rs79837503 0 341.786 inf 5 0 1.13468e-06 1.03038e-06,1.23996e-06 0.0178784,-0.00299161,-0.0154011,-0.0182306,0.000685951 0.000446129,0.000276483,0.000444435,0.000450336,0.000104374
540 rs12586118,rs151169088,rs16975256,rs72652040,rs79570554 0 341.757 inf 5 0 1.13459e-06 1.02187e-06,1.24898e-06 0.0178738,-0.00299073,-0.0153974,-0.0182191,0.000705074 0.000446026,0.000276477,0.000444368,0.00045005,0.000107451
541 rs117974083,rs12586118,rs151169088,rs16975256,rs72652040 0 341.75 inf 5 0 1.13457e-06 1.02748e-06,1.24293e-06 0.000684638,0.0178774,-0.00299142,-0.0154003,-0.0182296 0.000104374,0.000446129,0.000276483,0.000444435,0.000450336
542 rs12586118,rs16975259,rs55876229,rs72652040,rs77370634 0 341.73 inf 5 0 1.01264e-07 7.31336e-08,1.35063e-07 0.00137245,-0.000204737,7.71988e-06,-0.00152631,1.69934e-05 0.000199866,0.00017162,4.14563e-05,0.000128609,6.1972e-05
543 rs12586118,rs151169088,rs16975256,rs72652040,rs78512123 0 341.709 inf 5 0 1.13444e-06 1.02449e-06,1.24247e-06 0.0178763,-0.0029912,-0.0153994,-0.0182285,0.000683116 0.000446129,0.000276483,0.000444435,0.000450336,0.000104374
544 rs12586118,rs151169088,rs16975256,rs72652040,rs77326683 0 341.693 inf 5 0 1.13439e-06 1.01921e-06,1.24391e-06 0.0178759,-0.00299112,-0.015399,-0.018228,0.00068256 0.000446129,0.000276483,0.000444435,0.000450336,0.000104374
545 rs12586118,rs151169088,rs16975256,rs72652040,rs80180257 0 341.662 inf 5 0 1.13429e-06 1.03232e-06,1.24058e-06 0.017875,-0.00299095,-0.0153983,-0.0182272,0.000681415 0.000446129,0.000276483,0.000444435,0.000450336,0.000104374
546 rs12586118,rs151169088,rs16975256,rs72652040,rs958521 0 341.66 inf 5 0 1.13429e-06 1.02148e-06,1.24786e-06 0.0178118,-0.00299991,-0.0153326,-0.0181611,0.000660369 0.000444503,0.000276561,0.000443105,0.000448651,0.000101153
547 rs12586118,rs151169088,rs16975256,rs72652040,rs79575713 0 341.645 inf 5 0 1.13424e-06 1.02639e-06,1.2455e-06 0.0178707,-0.00299014,-0.0153949,-0.018216,0.000700844 0.000446026,0.000276477,0.000444368,0.00045005,0.000107451
548 rs12586118,rs16975259,rs4377029,rs55876229,rs72652040 0 341.637 inf 5 0 1.04598e-07 7.46572e-08,1.40056e-07 0.00137426,-0.000203249,-8.95514e-05,9.0436e-06,-0.00153911 0.000199692,0.000171622,4.03702e-05,4.11552e-05,0.000128589
549 rs12586118,rs151025230,rs151169088,rs16975256,rs72652040 0 341.541 inf 5 0 1.13392e-06 1.02981e-06,1.24632e-06 0.0178088,-0.000656119,-0.00299921,-0.0153304,-0.0181582 0.000444503,0.000101153,0.000276561,0.000443105,0.000448651
550 rs12586118,rs151169088,rs16975256,rs4773117,rs72652040 0 341.53 inf 5 0 1.13327e-06 1.02219e-06,1.24656e-06 0.0173549,-0.00289225,-0.0149824,0.000847803,-0.0182303 0.000438958,0.000276069,0.000439845,0.000132184,0.000450681
551 rs12586118,rs151169088,rs16975256,rs61749897,rs72652040 0 341.5 inf 5 0 1.13378e-06 1.02832e-06,1.24511e-06 0.0177515,-0.00295367,-0.0153495,-0.00042021,-0.0181402 0.000443217,0.000276232,0.000443488,6.49337e-05,0.000448253
552 rs12586118,rs151169088,rs16975256,rs72652040,rs75000205 0 341.497 inf 5 0 1.13377e-06 1.02548e-06,1.25529e-06 0.0178077,-0.00299895,-0.0153295,-0.018157,-0.000654518 0.000444503,0.000276561,0.000443105,0.000448651,0.000101153
553 rs12586118,rs151169088,rs16975256,rs72652040,rs76431880 0 341.482 inf 5 0 1.13373e-06 1.02783e-06,1.24126e-06 0.0178074,-0.00299887,-0.0153292,-0.0181567,-0.000653991 0.000444503,0.000276561,0.000443105,0.000448651,0.000101153
554 rs12586118,rs151169088,rs16975256,rs72652040,rs76720377 0 341.462 inf 5 0 1.13366e-06 1.031e-06,1.24805e-06 0.0178069,-0.00299875,-0.0153289,-0.0181562,-0.000653279 0.000444503,0.000276561,0.000443105,0.000448651,0.000101153
555 rs12586118,rs151169088,rs16975256,rs72652040,rs78251287 0 341.439 inf 5 0 1.13358e-06 1.01826e-06,1.25474e-06 0.0178687,-0.00298975,-0.0153933,-0.0182208,0.000673141 0.000446129,0.000276483,0.000444435,0.000450336,0.000104374
556 rs117326226,rs12586118,rs151169088,rs16975256,rs72652040 0 341.369 inf 5 0 1.13337e-06 1.02463e-06,1.24067e-06 -0.000649902,0.0178045,-0.0029982,-0.0153271,-0.0181539 0.000101153,0.000444503,0.000276561,0.000443105,0.000448651
557 rs12586118,rs16975259,rs55876229,rs72652040,rs7994104 0 341.336 inf 5 0 1.01374e-07 7.11116e-08,1.37345e-07 0.00136644,-0.000199872,1.06401e-05,-0.00152336,2.30782e-05 0.000199826,0.000171922,4.12794e-05,0.000128435,4.75597e-05
558 rs12586118,rs16975259,rs55876229,rs72652040,rs9521687 0 341.315 inf 5 0 1.01747e-07 7.09796e-08,1.37239e-07 0.00137451,-0.000209478,6.92144e-06,-0.00152288,4.05964e-05 0.000199746,0.000171702,4.12284e-05,0.000128429,4.60175e-05
559 rs12586118,rs16975259,rs487334,rs55876229,rs72652040 0 341.283 inf 5 0 1.01553e-07 7.19859e-08,1.32706e-07 0.00136988,-0.000199685,3.48417e-05,9.59087e-06,-0.00152842 0.000199684,0.000171775,4.95131e-05,4.11614e-05,0.000128545
560 rs12586118,rs151099392,rs16975256,rs72652040,rs9555669 0 341.262 inf 5 0 1.13386e-06 1.02983e-06,1.23992e-06 0.0172265,-0.000960028,-0.0172952,-0.0176845,5.97014e-05 0.000431361,7.97644e-05,0.000447078,0.0004367,4.70167e-05
561 rs12586118,rs1360154,rs16975259,rs55876229,rs72652040 0 341.253 inf 5 0 1.0122e-07 7.04718e-08,1.36404e-07 0.00137085,4.17052e-06,-0.00020597,8.92934e-06,-0.00152396 0.000199804,3.91157e-05,0.000171962,4.1182e-05,0.000128481
562 rs12584769,rs12586118,rs151169088,rs16975256,rs72652040 0 341.212 inf 5 0 1.13287e-06 1.0191e-06,1.2427e-06 -0.000332433,0.0177669,-0.00296365,-0.0152833,-0.0181122 5.22008e-05,0.0004437,0.000276297,0.000442375,0.000447767
563 rs12586118,rs151169088,rs16975256,rs72652040,rs9521609 0 341.21 inf 5 0 1.13286e-06 1.02249e-06,1.23968e-06 0.0177668,-0.00296364,-0.0152832,-0.0181121,0.000332395 0.0004437,0.000276297,0.000442375,0.000447767,5.22008e-05
564 rs12586118,rs151169088,rs16975256,rs72652040,rs9588093 0 341.092 inf 5 0 1.13132e-06 1.02615e-06,1.23877e-06 0.0169661,-0.003463,-0.0149178,-0.0180927,0.000903058 0.000443431,0.000291067,0.000439968,0.000447586,0.000145924
565 rs12586118,rs12875702,rs16975259,rs55876229,rs72652040 0 341.038 inf 5 0 1.01928e-07 7.23168e-08,1.36974e-07 0.00136456,-4.66785e-05,-0.000199474,1.11577e-05,-0.00152546 0.000199757,4.57413e-05,0.0001717,4.12052e-05,0.000128422
566 rs12586118,rs151169088,rs16975256,rs72652040,rs9583458 0 340.932 inf 5 0 1.13081e-06 1.02635e-06,1.23855e-06 0.0169698,-0.00345749,-0.0149184,-0.018089,0.000894344 0.000443431,0.000291067,0.000439968,0.000447586,0.000145924
567 rs12586118,rs151169088,rs16975256,rs72652040,rs77047477 0 340.862 inf 5 0 1.1316e-06 1.01918e-06,1.24452e-06 0.0177717,-0.00323154,-0.0154829,-0.0181005,0.000628901 0.000444041,0.000281403,0.000447142,0.000447714,0.000101081
568 rs12586118,rs151169088,rs16975256,rs72652040,rs75754581 0 340.814 inf 5 0 1.13161e-06 1.02284e-06,1.23679e-06 0.0177395,-0.00295953,-0.0152659,-0.0180865,0.000350493 0.000443289,0.000276281,0.000442198,0.0004474,5.63228e-05
569 rs12586118,rs16975259,rs55876229,rs72652040,rs7333277 0 340.748 inf 5 0 1.03246e-07 7.31599e-08,1.37634e-07 0.00140024,-0.000221028,7.3417e-06,-0.00154185,6.41143e-05 0.000200451,0.000171879,4.11677e-05,0.000128818,3.72877e-05
570 rs116920050,rs12586118,rs16975259,rs55876229,rs72652040 0 340.702 inf 5 0 1.01409e-07 7.02995e-08,1.36152e-07 5.33742e-05,0.00137318,-0.00020371,6.34894e-06,-0.00152838 9.97064e-05,0.000199766,0.000171633,4.1472e-05,0.000128633
571 rs12586118,rs151169088,rs16975256,rs72652040,rs7319307 0 340.686 inf 5 0 1.13118e-06 1.01909e-06,1.24182e-06 0.0178896,-0.00320129,-0.0153193,-0.0182392,-0.000241077 0.000447424,0.000280572,0.000443219,0.000451545,3.90548e-05
572 rs12586118,rs148473828,rs151169088,rs16975256,rs72652040 0 340.682 inf 5 0 1.13119e-06 1.03118e-06,1.24568e-06 0.0178301,0.000673005,-0.00298241,-0.0153623,-0.0181773 0.000445656,0.000109019,0.000276455,0.00044413,0.000449733
573 rs12586118,rs151169088,rs16975256,rs72652040,rs75424281 0 340.597 inf 5 0 1.13092e-06 1.02176e-06,1.24231e-06 0.0178397,-0.00298418,-0.0153698,-0.018177,0.000670323 0.000446002,0.000276474,0.000444345,0.000449791,0.000109149
574 rs12586118,rs16975259,rs55876229,rs72652040,rs9559759 0 340.426 inf 5 0 1.01227e-07 7.14153e-08,1.36072e-07 0.00136997,-0.000205,8.99914e-06,-0.00152339,-8.11066e-06 0.000199686,0.000171625,4.11595e-05,0.000128594,5.47499e-05
575 rs12586118,rs151169088,rs16975256,rs72652040,rs9521650 0 340.153 inf 5 0 1.1295e-06 1.02889e-06,1.24002e-06 0.0178096,-0.0030735,-0.0153835,-0.0181475,0.00030994 0.000445515,0.000277733,0.000444946,0.000449331,5.19078e-05
576 rs12586118,rs16975259,rs55876229,rs72652040,rs9588125 0 340.04 inf 5 0 1.0201e-07 6.98837e-08,1.37884e-07 0.00136415,-0.000191874,1.1159e-05,-0.00152551,-5.62865e-05 0.00019976,0.00017204,4.12001e-05,0.000128422,5.2254e-05
577 rs12586118,rs151169088,rs16975256,rs72652040,rs73611423 0 339.968 inf 5 0 1.12893e-06 1.02637e-06,1.23902e-06 0.0177029,-0.00294532,-0.0153054,-0.0180873,-0.000384722 0.000442902,0.000276215,0.000443238,0.000447888,6.5189e-05
578 rs10492497,rs12586118,rs151169088,rs16975256,rs72652040 0 339.879 inf 5 0 1.12865e-06 1.01518e-06,1.2494e-06 -0.000382441,0.0177009,-0.002945,-0.0153035,-0.018085 6.5189e-05,0.000442902,0.000276215,0.000443238,0.000447888
579 rs12586118,rs16975259,rs55876229,rs72652040,rs74591016 0 339.847 inf 5 0 1.04624e-07 7.35658e-08,1.38471e-07 0.00139114,-0.000220186,1.05161e-05,-0.00153318,-0.000128084 0.000199907,0.000171759,4.11602e-05,0.000128478,5.75171e-05
580 rs12586118,rs151169088,rs16975256,rs35513412,rs72652040 0 339.747 inf 5 0 1.12823e-06 1.02166e-06,1.23634e-06 0.0177456,-0.00294548,-0.0152907,-0.000292507,-0.0181074 0.000444071,0.000276221,0.00044303,5.03053e-05,0.000448549
581 rs12586118,rs151169088,rs16975256,rs34906261,rs72652040 0 339.747 inf 5 0 1.12823e-06 1.01887e-06,1.23453e-06 0.0177456,-0.00294548,-0.0152907,-0.0002925,-0.0181074 0.000444071,0.000276221,0.00044303,5.03053e-05,0.000448549
582 rs12586118,rs151169088,rs16975256,rs72652040,rs9521660 0 339.737 inf 5 0 1.1282e-06 1.02254e-06,1.23895e-06 0.0176274,-0.00287313,-0.0152238,-0.0179851,0.000257152 0.000441457,0.000276089,0.000441803,0.000445794,4.42489e-05
583 rs12586118,rs151169088,rs16975256,rs72652040,rs79149203 0 339.712 inf 5 0 1.12796e-06 1.02119e-06,1.2445e-06 0.0177128,-0.00320462,-0.0154255,-0.0180436,0.000591439 0.000443304,0.000281309,0.000446475,0.000447035,0.00010232
584 rs12586118,rs151169088,rs16975256,rs678661,rs72652040 0 339.671 inf 5 0 1.12797e-06 1.02177e-06,1.233e-06 0.0178083,-0.0029985,-0.0154301,0.000230399,-0.0181381 0.000445906,0.00027668,0.000446609,3.98452e-05,0.00044946
585 rs11619453,rs12586118,rs151169088,rs16975256,rs72652040 0 339.666 inf 5 0 1.12797e-06 1.02e-06,1.23524e-06 0.000323562,0.0177117,-0.00295455,-0.0152449,-0.0180577 5.59533e-05,0.000443274,0.000276279,0.000442182,0.000447356
586 rs12586118,rs151169088,rs16975256,rs58108667,rs72652040 0 339.538 inf 5 0 1.12756e-06 1.0143e-06,1.23284e-06 0.0177358,-0.00290328,-0.0153623,-0.000291917,-0.0181224 0.000443962,0.000276076,0.000444811,5.09384e-05,0.000449123
587 rs12586118,rs151169088,rs16975256,rs16975414,rs72652040 0 339.477 inf 5 0 1.12721e-06 1.01688e-06,1.23346e-06 0.017707,-0.00319952,-0.0154183,0.000581777,-0.0180381 0.000443304,0.000281309,0.000446475,0.00010232,0.000447035
588 rs12586118,rs16975259,rs55876229,rs72652040,rs78307164 0 339.303 inf 5 0 1.04569e-07 7.14525e-08,1.38431e-07 0.0013906,-0.000220039,1.01021e-05,-0.00153409,-0.000127512 0.000199899,0.000171759,4.11578e-05,0.000128492,5.77334e-05
589 rs12586118,rs16975259,rs55876229,rs72652040,rs79071664 0 339.288 inf 5 0 1.04555e-07 7.53135e-08,1.39253e-07 0.00139056,-0.000220009,1.01001e-05,-0.00153407,-0.000127254 0.000199899,0.000171759,4.11578e-05,0.000128492,5.77334e-05
590 rs11619038,rs12586118,rs16975259,rs55876229,rs72652040 0 339.266 inf 5 0 1.05163e-07 7.64111e-08,1.4182e-07 0.000135346,0.00136261,-0.000190022,7.20621e-06,-0.00154414 5.64798e-05,0.000199708,0.000171731,4.11627e-05,0.000128682
591 rs12586118,rs12870961,rs16975259,rs55876229,rs72652040 0 339.253 inf 5 0 1.0175e-07 7.11984e-08,1.35943e-07 0.00136354,-4.17813e-05,-0.000194998,1.03477e-05,-0.00152671 0.000199821,4.7243e-05,0.000171979,4.11799e-05,0.000128444
592 rs12586118,rs1411040,rs151169088,rs16975256,rs72652040 0 339.231 inf 5 0 1.12659e-06 1.02215e-06,1.24771e-06 0.0177201,0.0002826,-0.00294105,-0.01527,-0.0180845 0.000443766,5.0406e-05,0.000276206,0.000442826,0.000448318
593 rs12586118,rs16975259,rs55876229,rs72652040,rs746771 0 339.195 inf 5 0 1.04414e-07 7.57319e-08,1.41196e-07 0.00138549,-0.000219778,1.07808e-05,-0.00153162,-0.000117263 0.000199811,0.00017176,4.11627e-05,0.000128461,5.43608e-05
594 rs12586118,rs151169088,rs16975256,rs2391823,rs72652040 0 339.168 inf 5 0 1.12639e-06 1.01833e-06,1.23815e-06 0.0177184,-0.00294083,-0.0152687,0.000281294,-0.0180828 0.000443766,0.000276206,0.000442826,5.0406e-05,0.000448318
595 rs12586118,rs151169088,rs16975256,rs72652040,rs9521664 0 339.121 inf 5 0 1.12624e-06 1.02173e-06,1.24414e-06 0.0177261,-0.0029604,-0.0152696,-0.0180613,0.000441286 0.000444005,0.000276341,0.000442866,0.000447786,7.93513e-05
596 rs11842434,rs12586118,rs16975259,rs55876229,rs72652040 0 339.065 inf 5 0 1.04576e-07 7.29548e-08,1.40641e-07 8.65453e-05,0.001364,-0.000195985,9.01894e-06,-0.00153746 3.91398e-05,0.000199703,0.000171667,4.11552e-05,0.000128553
597 rs12586118,rs151169088,rs16975256,rs614786,rs72652040 0 339.017 inf 5 0 1.1259e-06 1.01338e-06,1.23246e-06 0.0177651,-0.00298938,-0.0153917,0.000218788,-0.0181012 0.000445213,0.00027663,0.000446059,3.96617e-05,0.000448958
598 rs12586118,rs151169088,rs16975256,rs3825485,rs72652040 0 338.892 inf 5 0 1.12536e-06 1.01956e-06,1.24066e-06 0.017692,-0.00318645,-0.0153997,0.000557033,-0.018024 0.000443304,0.000281309,0.000446475,0.00010232,0.000447035
599 rs12586118,rs151169088,rs16975256,rs72652040,rs7334874 0 338.818 inf 5 0 1.12529e-06 1.00715e-06,1.24121e-06 0.0176427,-0.00294052,-0.0151858,-0.0179833,0.000284288 0.000442143,0.000276212,0.000441434,0.00044613,5.23098e-05
600 rs12586118,rs151169088,rs16975256,rs72652040,rs7334892 0 338.816 inf 5 0 1.12528e-06 1.01655e-06,1.22664e-06 0.0176428,-0.00294049,-0.0151857,-0.0179829,0.000283502 0.000442145,0.000276212,0.000441433,0.000446121,5.21724e-05
601 rs12586118,rs151169088,rs16975256,rs72652040,rs9588132 0 338.789 inf 5 0 1.12518e-06 1.01369e-06,1.23878e-06 0.0177148,-0.00289124,-0.0153648,-0.0181073,-0.000279686 0.000443952,0.000276069,0.000445467,0.000449347,5.15964e-05
602 rs1213026,rs12586118,rs16975259,rs55876229,rs72652040 0 338.748 inf 5 0 1.01484e-07 7.14776e-08,1.38085e-07 2.49924e-05,0.00137549,-0.000203668,8.07567e-06,-0.00153233 3.97748e-05,0.000199867,0.00017163,4.11867e-05,0.000129038
603 rs12586118,rs151169088,rs16975256,rs72652040,rs79770166 0 338.74 inf 5 0 1.12504e-06 1.02456e-06,1.23439e-06 0.0177387,-0.00296457,-0.0152871,-0.0180764,0.000578872 0.000444675,0.000276393,0.000443449,0.00044848,0.000107179
604 rs12586118,rs16975259,rs55876229,rs60185726,rs72652040 0 338.73 inf 5 0 1.01722e-07 7.23744e-08,1.36485e-07 0.00136345,-0.000195384,1.02922e-05,-4.04249e-05,-0.0015266 0.000199833,0.000171969,4.1179e-05,4.69608e-05,0.000128443
605 rs12586118,rs151169088,rs16975256,rs72652040,rs79229394 0 338.709 inf 5 0 1.12494e-06 1.02542e-06,1.23547e-06 0.0177378,-0.00296439,-0.0152864,-0.0180755,0.000577454 0.000444675,0.000276393,0.000443449,0.00044848,0.000107179
606 rs12586118,rs16975259,rs55876229,rs57541979,rs72652040 0 338.693 inf 5 0 1.01709e-07 7.19266e-08,1.38524e-07 0.00136353,-0.000195507,1.02766e-05,-3.99003e-05,-0.00152657 0.000199833,0.000171969,4.1179e-05,4.69608e-05,0.000128443
607 rs12586118,rs151169088,rs16975256,rs2166209,rs72652040 0 338.682 inf 5 0 1.12486e-06 1.02501e-06,1.23842e-06 0.0176332,-0.00293968,-0.0151823,0.000300968,-0.0179836 0.000442,0.00027621,0.000441413,5.59725e-05,0.000446199
608 rs12586118,rs151169088,rs16975256,rs72652040,rs9521594 0 338.668 inf 5 0 1.12404e-06 1.01909e-06,1.23411e-06 0.0172365,-0.00322905,-0.0149917,-0.0180512,-0.000486494 0.000439534,0.000283382,0.000439848,0.000448027,9.2396e-05
609 rs12586118,rs151169088,rs16975256,rs72652040,rs79087416 0 338.64 inf 5 0 1.12473e-06 1.02733e-06,1.23373e-06 0.0175569,-0.00301562,-0.0150861,-0.0179011,-0.000494234 0.000440573,0.000277027,0.00044027,0.000444691,9.2211e-05
610 rs12586118,rs151169088,rs16975256,rs72652040,rs9515148 0 338.627 inf 5 0 1.12468e-06 1.01213e-06,1.23945e-06 0.0176385,-0.00293977,-0.0151826,-0.0179788,0.000279291 0.000442145,0.000276212,0.000441433,0.000446121,5.21724e-05
611 rs12586118,rs151169088,rs16975256,rs72652040,rs76775853 0 338.597 inf 5 0 1.12458e-06 1.0198e-06,1.23677e-06 0.0177344,-0.00296374,-0.0152837,-0.0180722,0.000572295 0.000444675,0.000276393,0.000443449,0.00044848,0.000107179
612 rs12586118,rs151169088,rs16975256,rs72652040 0 335.68 inf 4 -nan 1.10428e-06 1.00397e-06,1.21959e-06 0.0173549,-0.00289225,-0.0149824,-0.0177055 0.000438958,0.000276069,0.000439845,0.00044319
613 rs12586118,rs16975259,rs55876229,rs58775672,rs72652040 0 338.581 inf 5 0 1.01529e-07 7.30275e-08,1.34605e-07 0.00136479,-0.0001974,1.00716e-05,-3.18254e-05,-0.00152612 0.000199837,0.000171967,4.11807e-05,4.68711e-05,0.000128443
614 rs12586118,rs16975256,rs16975259,rs574430,rs72652040 0 338.566 inf 5 0 1.12401e-06 1.01411e-06,1.23404e-06 0.016458,-0.0177035,0.00112744,-0.00041481,-0.0178511 0.000439338,0.000459361,0.000175086,3.9864e-05,0.000442527
615 rs12586118,rs151169088,rs16975256,rs72652040,rs9521603 0 338.452 inf 5 0 1.12413e-06 1.02653e-06,1.22422e-06 0.0176345,-0.0029391,-0.0151798,-0.0179749,0.000275349 0.000442145,0.000276212,0.000441433,0.000446121,5.21724e-05
616 rs12586118,rs151169088,rs16975256,rs72652040,rs9515146 0 338.408 inf 5 0 1.12399e-06 1.01421e-06,1.23881e-06 0.0176335,-0.00293893,-0.0151791,-0.0179739,0.00027434 0.000442145,0.000276212,0.000441433,0.000446121,5.21724e-05
617 rs12586118,rs151169088,rs16975256,rs72652040,rs9515145 0 338.407 inf 5 0 1.12399e-06 1.01565e-06,1.22909e-06 0.0176335,-0.00293893,-0.0151791,-0.0179739,0.000274304 0.000442145,0.000276212,0.000441433,0.000446121,5.21724e-05
618 rs12586118,rs151169088,rs16975256,rs72652040,rs9521607 0 338.405 inf 5 0 1.12398e-06 1.02215e-06,1.22425e-06 0.0176333,-0.00293894,-0.0151791,-0.0179743,0.000274983 0.000442143,0.000276212,0.000441434,0.00044613,5.23098e-05
619 rs12586118,rs151169088,rs16975256,rs679062,rs72652040 0 338.302 inf 5 0 1.12364e-06 1.01751e-06,1.23832e-06 0.0177257,-0.00298068,-0.0153551,0.000206169,-0.0180605 0.000444692,0.00027659,0.000445625,3.95772e-05,0.000448399
620 rs12586118,rs16975259,rs4773154,rs55876229,rs72652040 0 338.267 inf 5 0 1.01684e-07 7.02691e-08,1.36348e-07 0.0013789,-0.00020569,-3.12919e-05,8.06677e-06,-0.00153353 0.000199965,0.000171623,3.7773e-05,4.11736e-05,0.000128891
621 rs12586118,rs151169088,rs16975256,rs72652040,rs9559749 0 338.203 inf 5 0 1.12334e-06 1.0261e-06,1.23141e-06 0.0175437,-0.0029198,-0.0150985,-0.0178997,0.000238392 0.000440476,0.00027612,0.000440418,0.00044478,4.61275e-05
622 rs12586118,rs151169088,rs16975256,rs72652040,rs9515168 0 338.159 inf 5 0 1.12318e-06 1.0123e-06,1.23054e-06 0.0177872,-0.00296939,-0.0153075,-0.0181174,0.000271697 0.000446927,0.000276476,0.000444358,0.00045036,5.2799e-05
623 rs12586118,rs16975259,rs55876229,rs72652040,rs73619284 0 338.152 inf 5 0 1.0189e-07 7.13097e-08,1.37083e-07 0.00137093,-0.000214912,8.87999e-06,-0.00151625,4.56766e-05 0.000199685,0.000171922,4.11557e-05,0.000128679,4.60234e-05
624 rs1204421,rs12586118,rs16975259,rs55876229,rs72652040 0 338.075 inf 5 0 1.01295e-07 7.05738e-08,1.38315e-07 -1.62502e-05,0.00137713,-0.000207213,6.64717e-06,-0.00152946 4.66969e-05,0.0002007,0.000171759,4.17484e-05,0.000129243
625 rs12586118,rs151169088,rs16975256,rs72652040,rs77370634 0 338.008 inf 5 0 1.12272e-06 1.02323e-06,1.23624e-06 0.017678,-0.00294957,-0.0152239,-0.0180105,0.000314932 0.000443542,0.0002763,0.000442408,0.000447239,6.19986e-05
626 rs12586118,rs16975259,rs55876229,rs583900,rs72652040 0 338.004 inf 5 0 1.01306e-07 6.84649e-08,1.34208e-07 0.00137758,-0.000207366,6.49124e-06,-1.72884e-05,-0.00152979 0.0002007,0.000171759,4.17484e-05,4.66969e-05,0.000129243
627 rs12586118,rs151169088,rs16975256,rs72652040,rs76553953 0 337.951 inf 5 0 1.12255e-06 1.01325e-06,1.23281e-06 0.0176149,-0.00293034,-0.0152287,-0.0179643,-0.000515398 0.000441963,0.000276172,0.000442536,0.000446139,0.000101964
628 rs12586118,rs16975256,rs16975259,rs72652040,rs9515162 0 337.945 inf 5 0 1.12205e-06 1.01514e-06,1.22586e-06 0.0163762,-0.0171947,0.00101289,-0.0177634,-0.000571256 0.000437844,0.000447525,0.000174304,0.000440725,5.56356e-05
629 rs12586118,rs16975256,rs72652040,rs76220169 0 335.038 inf 4 -nan 1.10224e-06 1.00223e-06,1.21142e-06 0.0173352,-0.0149943,-0.0176858,-0.00285304 0.000438958,0.000439845,0.00044319,0.000276069
630 rs12586118,rs151169088,rs16975256,rs41275098,rs72652040 0 337.921 inf 5 0 1.12244e-06 1.01302e-06,1.23623e-06 0.0176754,-0.00294912,-0.015222,0.000312463,-0.0180081 0.000443542,0.0002763,0.000442408,6.19986e-05,0.000447239
631 rs12428227,rs12586118,rs16975259,rs55876229,rs72652040 0 337.906 inf 5 0 1.02037e-07 7.07976e-08,1.36741e-07 -5.70286e-05,0.00136396,-0.000191802,1.09624e-05,-0.00152552 5.20907e-05,0.000199762,0.000172031,4.11908e-05,0.000128422
632 rs117919719,rs12586118,rs151169088,rs16975256,rs72652040 0 337.902 inf 5 0 1.12239e-06 1.01493e-06,1.23554e-06 -0.000513131,0.0176138,-0.00293018,-0.0152276,-0.0179632 0.000101964,0.000441963,0.000276172,0.000442536,0.000446139
633 rs12586118,rs151169088,rs16975256,rs72652040,rs77458044 0 337.899 inf 5 0 1.12238e-06 1.01375e-06,1.22975e-06 0.0176137,-0.00293017,-0.0152275,-0.0179631,-0.000512975 0.000441963,0.000276172,0.000442536,0.000446139,0.000101964
634 rs12586118,rs16975259,rs55876229,rs660906,rs72652040 0 337.886 inf 5 0 1.01326e-07 6.83243e-08,1.34731e-07 0.00137832,-0.000207621,6.23209e-06,-1.90141e-05,-0.00153033 0.0002007,0.000171759,4.17484e-05,4.66969e-05,0.000129243
635 rs12586118,rs151169088,rs16975256,rs72652040,rs77306642 0 337.848 inf 5 0 1.12222e-06 1.00672e-06,1.23626e-06 0.0176125,-0.00292999,-0.0152264,-0.0179619,-0.00051059 0.000441963,0.000276172,0.000442536,0.000446139,0.000101964
636 rs12586118,rs151169088,rs16975256,rs72652040,rs78677784 0 337.842 inf 5 0 1.12219e-06 1.01675e-06,1.23228e-06 0.0177105,-0.00295924,-0.0152647,-0.0180491,0.000536247 0.000444675,0.000276393,0.000443449,0.00044848,0.000107179
637 rs117431941,rs12586118,rs151169088,rs16975256,rs72652040 0 337.838 inf 5 0 1.12219e-06 1.01841e-06,1.23934e-06 -0.000510127,0.0176123,-0.00292995,-0.0152262,-0.0179617 0.000101964,0.000441963,0.000276172,0.000442536,0.000446139
638 rs12586118,rs151169088,rs16975256,rs72652040,rs77198000 0 337.747 inf 5 0 1.1219e-06 1.0202e-06,1.23045e-06 0.0176118,-0.00293595,-0.0151665,-0.0179612,0.000275852 0.000442003,0.00027621,0.000441408,0.000446178,5.56095e-05
639 rs1018041,rs12586118,rs151169088,rs16975256,rs72652040 0 337.668 inf 5 0 1.12164e-06 1.01108e-06,1.23027e-06 0.000240479,0.0176379,-0.00293118,-0.0152072,-0.0180073 4.88435e-05,0.000442706,0.000276182,0.000442209,0.000447409
640 rs12586118,rs151169088,rs16975256,rs630943,rs72652040 0 337.526 inf 5 0 1.12121e-06 1.0145e-06,1.22629e-06 0.0175174,-0.00291218,-0.0151136,0.000207301,-0.017867 0.000440231,0.000276099,0.000440673,4.2671e-05,0.000444435
641 rs12586118,rs16975259,rs55876229,rs72652040,rs958521 0 337.51 inf 5 0 1.0177e-07 6.93574e-08,1.35561e-07 0.00137698,-0.000205306,9.01672e-06,-0.00153065,9.0141e-05 0.000199829,0.000171621,4.11553e-05,0.000128605,0.000100057
642 rs12586118,rs16975259,rs55876229,rs72509,rs72652040 0 337.479 inf 5 0 1.04321e-07 7.38187e-08,1.36486e-07 0.00138465,-0.00021961,1.04576e-05,0.000114856,-0.00153137 0.000199801,0.000171761,4.11602e-05,5.40312e-05,0.000128459
643 rs12586118,rs16975259,rs55876229,rs616468,rs72652040 0 337.444 inf 5 0 1.03264e-07 7.06696e-08,1.39076e-07 0.00138201,-0.000213945,9.11614e-06,6.61596e-05,-0.0015343 0.000199802,0.000171702,4.11552e-05,3.83077e-05,0.000128546
644 rs12586118,rs151169088,rs16975256,rs72652040,rs7318694 0 337.408 inf 5 0 1.12082e-06 1.01696e-06,1.23775e-06 0.017622,-0.00293876,-0.0151784,-0.0179658,0.00028701 0.000442471,0.000276239,0.000441735,0.000446497,5.97867e-05
645 rs12586118,rs151169088,rs16975256,rs72652040,rs7320027 0 337.407 inf 5 0 1.12082e-06 1.01617e-06,1.22652e-06 0.017622,-0.00293875,-0.0151783,-0.0179658,0.000286977 0.000442471,0.000276239,0.000441735,0.000446497,5.97867e-05
646 rs12586118,rs151169088,rs16975256,rs72652040,rs76462321 0 337.395 inf 5 0 1.12078e-06 1.01947e-06,1.23147e-06 0.0176216,-0.0029387,-0.0151781,-0.0179655,0.000286636 0.000442471,0.000276239,0.000441735,0.000446497,5.97867e-05
647 rs12586118,rs151169088,rs16975256,rs72652040,rs76519176 0 337.393 inf 5 0 1.12077e-06 1.01248e-06,1.22544e-06 0.0176216,-0.00293869,-0.0151781,-0.0179654,0.000286565 0.000442471,0.000276239,0.000441735,0.000446497,5.97867e-05
648 rs112585763,rs12586118,rs151169088,rs16975256,rs72652040 0 337.392 inf 5 0 1.12077e-06 1.01015e-06,1.23739e-06 0.000286558,0.0176216,-0.00293868,-0.0151781,-0.0179654 5.97867e-05,0.000442471,0.000276239,0.000441735,0.000446497
649 rs12586118,rs151169088,rs16975256,rs72652040,rs76085932 0 337.387 inf 5 0 1.12076e-06 1.0243e-06,1.24251e-06 0.0176214,-0.00293866,-0.0151779,-0.0179653,0.000286404 0.000442471,0.000276239,0.000441735,0.000446497,5.97867e-05
650 rs12586118,rs151025230,rs16975259,rs55876229,rs72652040 0 337.379 inf 5 0 1.0172e-07 7.01906e-08,1.38099e-07 0.00137667,-8.59853e-05,-0.000205283,9.01998e-06,-0.00153036 0.000199829,0.000100057,0.000171621,4.11553e-05,0.000128605
651 rs12586118,rs151169088,rs16975256,rs72652040,rs79212920 0 337.366 inf 5 0 1.12069e-06 1.01134e-06,1.23052e-06 0.0176209,-0.00293856,-0.0151775,-0.0179647,0.000285798 0.000442471,0.000276239,0.000441735,0.000446497,5.97867e-05
652 rs12586118,rs16975259,rs492560,rs55876229,rs72652040 0 337.348 inf 5 0 1.01644e-07 7.22395e-08,1.37348e-07 0.00136757,-0.000200603,-3.11265e-05,1.02213e-05,-0.00152604 0.000199709,0.000171702,3.92886e-05,4.11801e-05,0.000128434
653 rs12586118,rs151169088,rs16975256,rs72652040,rs9521605 0 337.341 inf 5 0 1.12061e-06 1.00949e-06,1.22447e-06 0.0175797,-0.00292906,-0.0151375,-0.0179189,0.000249133 0.000441484,0.000276177,0.000441046,0.000445445,5.22451e-05
654 rs12586118,rs146910239,rs151169088,rs16975256,rs72652040 0 337.333 inf 5 0 1.12059e-06 1.01648e-06,1.23765e-06 0.01762,0.000284858,-0.00293841,-0.0151769,-0.0179639 0.000442471,5.97867e-05,0.000276239,0.000441735,0.000446497
655 rs12586118,rs16975259,rs55876229,rs72652040,rs75000205 0 337.33 inf 5 0 1.01702e-07 7.26657e-08,1.36266e-07 0.00137655,-0.000205274,9.02122e-06,-0.00153025,-8.44187e-05 0.000199829,0.000171621,4.11553e-05,0.000128605,0.000100057
656 rs12586118,rs151169088,rs16975256,rs72652040,rs9521678 0 337.322 inf 5 0 1.12055e-06 1.00499e-06,1.23433e-06 0.017478,-0.00294104,-0.0150645,-0.0178604,-0.000203843 0.00043972,0.000276259,0.000440183,0.000444383,4.28262e-05
657 rs12586118,rs16975259,rs55876229,rs72652040,rs76431880 0 337.314 inf 5 0 1.01696e-07 7.26692e-08,1.34672e-07 0.00137651,-0.000205272,9.02162e-06,-0.00153021,-8.39027e-05 0.000199829,0.000171621,4.11553e-05,0.000128605,0.000100057
658 rs12586118,rs151169088,rs16975256,rs72652040,rs9521604 0 337.302 inf 5 0 1.12049e-06 1.01933e-06,1.22747e-06 0.0175789,-0.00292891,-0.0151369,-0.0179181,0.000248154 0.000441484,0.000276177,0.000441046,0.000445445,5.22451e-05
659 rs12586118,rs16975259,rs55876229,rs72652040,rs76720377 0 337.292 inf 5 0 1.01688e-07 7.20807e-08,1.35002e-07 0.00137646,-0.000205268,9.02217e-06,-0.00153016,-8.32066e-05 0.000199829,0.000171621,4.11553e-05,0.000128605,0.000100057
660 rs12586118,rs151169088,rs16975256,rs34633933,rs72652040 0 337.29 inf 5 0 1.12045e-06 1.00865e-06,1.22409e-06 0.0176152,-0.00292435,-0.0151851,-0.000237086,-0.0179716 0.000442376,0.000276152,0.000441916,4.99794e-05,0.000446728
661 rs12586118,rs151169088,rs16975256,rs34841474,rs72652040 0 337.29 inf 5 0 1.12045e-06 1.0121e-06,1.23349e-06 0.0176152,-0.00292435,-0.0151851,-0.000237072,-0.0179716 0.000442376,0.000276152,0.000441916,4.99794e-05,0.000446728
662 rs11619515,rs12586118,rs16975259,rs55876229,rs72652040 0 337.278 inf 5 0 1.01271e-07 7.00576e-08,1.3618e-07 4.28121e-05,0.00133609,-0.000209512,8.86152e-06,-0.00152286 0.000146365,0.000231086,0.00017237,4.11625e-05,0.000128523
663 rs12586118,rs16975259,rs1822851,rs55876229,rs72652040 0 337.24 inf 5 0 1.01921e-07 7.27793e-08,1.3465e-07 0.00138465,-0.00021282,5.00008e-05,1.08563e-05,-0.0015252 0.000200197,0.000171801,4.9256e-05,4.11921e-05,0.00012842
664 rs12586118,rs151169088,rs16975256,rs16975259,rs72652040 0 337.22 inf 5 0 1.11873e-06 1.01274e-06,1.22796e-06 0.0168722,-0.00278043,-0.0153661,0.000782226,-0.0179603 0.000452027,0.000277199,0.00044813,0.000174873,0.000446837
665 rs117326226,rs12586118,rs16975259,rs55876229,rs72652040 0 337.19 inf 5 0 1.01651e-07 7.10792e-08,1.35956e-07 -7.99024e-05,0.0013762,-0.00020525,9.02477e-06,-0.00152994 0.000100057,0.000199829,0.000171621,4.11553e-05,0.000128605
666 rs12586118,rs151169088,rs16975256,rs17517598,rs72652040 0 337.136 inf 5 0 1.11995e-06 1.01656e-06,1.24322e-06 0.0176231,-0.00287786,-0.0152409,0.000248165,-0.0179911 0.000442703,0.000276086,0.000443317,5.31695e-05,0.000447396
667 rs12586118,rs151169088,rs16975256,rs72652040,rs7316984 0 337.133 inf 5 0 1.11995e-06 1.01146e-06,1.22599e-06 0.0174742,-0.00293985,-0.015062,-0.0178563,-0.000199634 0.000439702,0.000276257,0.000440175,0.000444366,4.27746e-05
668 rs12586118,rs151169088,rs16975256,rs60970147,rs72652040 0 337.099 inf 5 0 1.11984e-06 1.01395e-06,1.22978e-06 0.0175685,-0.00292834,-0.0151345,0.00026314,-0.0179404 0.000441356,0.000276178,0.000441059,5.65878e-05,0.00044606
669 rs1192205,rs12586118,rs151169088,rs16975256,rs72652040 0 337.03 inf 5 0 1.11963e-06 1.0113e-06,1.23939e-06 -0.000221658,0.0175294,-0.00291863,-0.0150935,-0.0178863 4.80158e-05,0.000440584,0.000276128,0.000440503,0.000444917
670 rs12586118,rs16975259,rs55876229,rs56666474,rs72652040 0 337.02 inf 5 0 1.01295e-07 6.99954e-08,1.32426e-07 0.00137165,-0.000205389,9.33061e-06,-3.08565e-05,-0.00152606 0.000199733,0.000171628,4.11612e-05,8.88899e-05,0.000128508
671 rs12586118,rs151169088,rs16975256,rs72652040,rs9588090 0 336.993 inf 5 0 1.11913e-06 1.00796e-06,1.23933e-06 0.0173151,-0.00309634,-0.0149807,-0.0179042,0.000274379 0.000439046,0.000279709,0.000439845,0.000445349,6.04716e-05
672 rs12586118,rs151169088,rs16975256,rs614282,rs72652040 0 336.973 inf 5 0 1.11943e-06 1.01775e-06,1.23055e-06 0.0176493,-0.00296393,-0.0152845,0.000180354,-0.0179886 0.000443631,0.000276511,0.000444751,3.93343e-05,0.000447472
673 rs12586118,rs151169088,rs16975256,rs72652040,rs9588084 0 336.969 inf 5 0 1.11943e-06 1.01808e-06,1.24157e-06 0.017557,-0.00292638,-0.0151262,-0.0179068,0.000277729 0.000441166,0.000276169,0.000440961,0.000445358,6.0564e-05
674 rs12586118,rs151169088,rs16975256,rs72652040,rs9301443 0 336.942 inf 5 0 1.11935e-06 1.01766e-06,1.22957e-06 0.017574,-0.00291876,-0.0151497,-0.0179377,0.000233897 0.000441567,0.00027613,0.000441365,0.000446091,5.11595e-05
675 rs12586118,rs151169088,rs16975256,rs3783099,rs72652040 0 336.932 inf 5 0 1.11932e-06 1.00645e-06,1.23559e-06 0.0175361,-0.00288802,-0.0151341,-0.000170541,-0.0178886 0.000440748,0.000276071,0.000441097,3.73406e-05,0.000444999
676 rs12586118,rs151169088,rs16975256,rs72652040,rs75312775 0 336.924 inf 5 0 1.11929e-06 1.0182e-06,1.23204e-06 0.017556,-0.00292621,-0.0151255,-0.0179058,0.000276366 0.000441166,0.000276169,0.000440961,0.000445358,6.0564e-05
677 rs12586118,rs151169088,rs16975256,rs683309,rs72652040 0 336.868 inf 5 0 1.11912e-06 1.0159e-06,1.23021e-06 0.0175016,-0.00297716,-0.0150558,-0.0002588,-0.0178432 0.000440149,0.000276703,0.000440142,5.70628e-05,0.000444229
678 rs12586118,rs151169088,rs16975256,rs72652040,rs9588089 0 336.855 inf 5 0 1.11908e-06 1.00935e-06,1.22391e-06 0.0175545,-0.00292595,-0.0151244,-0.0179042,0.000274258 0.000441166,0.000276169,0.000440961,0.000445358,6.0564e-05
679 rs12586118,rs1348619,rs151169088,rs16975256,rs72652040 0 336.802 inf 5 0 1.11891e-06 1.00335e-06,1.22732e-06 0.0175533,0.000272616,-0.00292575,-0.0151235,-0.017903 0.000441166,6.0564e-05,0.000276169,0.000440961,0.000445358
680 rs12586118,rs16975259,rs55876229,rs72652040,rs903351 0 336.741 inf 5 0 1.01908e-07 7.21733e-08,1.35837e-07 0.00136866,-0.000202447,1.01789e-05,-0.00152718,-3.77961e-05 0.000199689,0.000171636,4.11695e-05,0.000128447,3.75688e-05
681 rs12586118,rs151169088,rs16975256,rs72652040,rs7338606 0 336.705 inf 5 0 1.1186e-06 1.00279e-06,1.22962e-06 0.0174835,-0.00290924,-0.015054,-0.0178347,0.000206142 0.000439909,0.000276095,0.000440139,0.000444139,4.63078e-05
682 rs12184772,rs12586118,rs151169088,rs16975256,rs72652040 0 336.7 inf 5 0 1.11858e-06 1.01345e-06,1.23206e-06 0.00020271,0.0175082,-0.00295829,-0.0150597,-0.0178458 4.55657e-05,0.000440309,0.000276468,0.000440188,0.000444311
683 rs12586118,rs151169088,rs16975256,rs4773118,rs72652040 0 336.665 inf 5 0 1.11838e-06 1.01379e-06,1.23409e-06 0.0176211,-0.00290908,-0.0150533,0.000218069,-0.0179343 0.00044308,0.000276095,0.000440138,4.93833e-05,0.00044621
684 rs12586118,rs16975256,rs16975259,rs72652040,rs76220169 0 336.603 inf 5 0 1.11678e-06 1.01305e-06,1.2201e-06 0.0168511,-0.0153791,0.000784475,-0.0179413,-0.00274089 0.000452027,0.00044813,0.000174873,0.000446837,0.000277199
685 rs12586118,rs151169088,rs16975256,rs72652040,rs9588083 0 336.586 inf 5 0 1.11785e-06 1.00274e-06,1.23064e-06 0.0173342,-0.00308403,-0.0149959,-0.0179102,-0.00025719 0.000438984,0.000279604,0.000439856,0.000445709,5.94402e-05
686 rs1192197,rs12586118,rs16975259,rs55876229,rs72652040 0 336.578 inf 5 0 1.0136e-07 6.97901e-08,1.37375e-07 -2.16825e-05,0.00137949,-0.000208004,5.88606e-06,-0.00153116 4.66743e-05,0.000200701,0.000171758,4.17282e-05,0.000129242
687 rs12586118,rs16975259,rs55876229,rs72652040,rs9521671 0 336.576 inf 5 0 1.04983e-07 7.59614e-08,1.39349e-07 0.00138238,-0.000197205,5.15113e-06,-0.00154858,0.00011056 0.000199752,0.000171651,4.11895e-05,0.000128833,4.72274e-05
688 rs12586118,rs151169088,rs16975256,rs72652040,rs7339352 0 336.457 inf 5 0 1.11761e-06 1.01144e-06,1.23431e-06 0.0173752,-0.00306145,-0.0149875,-0.0178796,0.000199819 0.000438984,0.000278875,0.000439846,0.000445046,4.66058e-05
689 rs12586118,rs151169088,rs16975256,rs6492253,rs72652040 0 336.416 inf 5 0 1.11768e-06 1.01131e-06,1.22834e-06 0.0175824,-0.00292611,-0.015161,0.000211712,-0.0179422 0.000442138,0.000276181,0.000441802,4.92517e-05,0.000446597
690 rs12586118,rs151169088,rs16975256,rs6492247,rs72652040 0 336.371 inf 5 0 1.11754e-06 9.99959e-07,1.23627e-06 0.0174985,-0.00290392,-0.0150947,-0.000235073,-0.0178473 0.000440241,0.000276083,0.000440629,5.49792e-05,0.00044443
691 rs12586118,rs16975256,rs72652040,rs9515162 0 333.419 inf 4 -nan 1.09812e-06 9.90053e-07,1.21044e-06 0.016905,-0.016722,-0.0173353,-0.000558163 0.000428286,0.000440068,0.000434524,5.55899e-05
692 rs12586118,rs12855875,rs16975259,rs55876229,rs72652040 0 336.218 inf 5 0 1.01777e-07 7.23047e-08,1.36951e-07 0.00136371,-4.31529e-05,-0.000194652,1.00721e-05,-0.00152683 0.000199808,4.76218e-05,0.000171986,4.11695e-05,0.000128446
693 rs12586118,rs151169088,rs16975256,rs16975708,rs72652040 0 336.164 inf 5 0 1.11689e-06 1.01379e-06,1.23826e-06 0.0174861,-0.00290209,-0.0150857,0.000230252,-0.0178364 0.000440089,0.000276079,0.000440544,5.53089e-05,0.000444305
694 rs12586118,rs16975256,rs16975259,rs605143,rs72652040 0 336.158 inf 5 0 1.11639e-06 1.01289e-06,1.22568e-06 0.0164779,-0.0175274,0.000947528,-0.000394867,-0.0176986 0.000441205,0.00045641,0.000174162,4.00519e-05,0.000440232
695 rs12586118,rs151169088,rs16975256,rs72652040,rs76722965 0 336.144 inf 5 0 1.11682e-06 1.00963e-06,1.22225e-06 0.0175112,-0.0029205,-0.0151014,-0.0178504,0.000478792 0.00044057,0.000276153,0.000440778,0.000444562,0.000115328
696 rs12586118,rs16975259,rs4773156,rs55876229,rs72652040 0 336.14 inf 5 0 1.01496e-07 6.98524e-08,1.35043e-07 0.00137787,-0.000207095,-2.46009e-05,8.52685e-06,-0.00153039 0.000200048,0.000171657,3.82627e-05,4.11644e-05,0.000128756
697 rs12586118,rs151169088,rs16975256,rs693831,rs72652040 0 336.085 inf 5 0 1.11664e-06 1.00991e-06,1.22873e-06 0.0174623,-0.00290579,-0.0150394,-0.000192034,-0.0178151 0.000439732,0.000276089,0.000440063,4.66289e-05,0.000443988
698 rs12586118,rs16975259,rs55876229,rs61964262,rs72652040 0 336.074 inf 5 0 1.04469e-07 7.59024e-08,1.40452e-07 0.00137819,-0.00020847,9.67009e-06,0.000109317,-0.00153302 0.000199718,0.000171628,4.11561e-05,5.02492e-05,0.000128479
699 rs12586118,rs16975256,rs16975259,rs473499,rs72652040 0 336.031 inf 5 0 1.11598e-06 1.01171e-06,1.2269e-06 0.0164746,-0.0175237,0.000947506,-0.00039368,-0.0176954 0.000441205,0.00045641,0.000174162,4.00519e-05,0.000440232
700 rs12586118,rs12866570,rs16975259,rs55876229,rs72652040 0 336.02 inf 5 0 1.01215e-07 6.98641e-08,1.36752e-07 0.00136979,4.04085e-06,-0.000204357,8.9316e-06,-0.00152437 0.000199733,5.56431e-05,0.000171736,4.12112e-05,0.000128418
701 rs12586118,rs16975259,rs34097827,rs55876229,rs72652040 0 336.005 inf 5 0 1.0169e-07 7.19232e-08,1.38114e-07 0.00136422,-0.000195466,-3.96977e-05,9.99327e-06,-0.00152663 0.000199808,0.000171986,4.76218e-05,4.11695e-05,0.000128446
702 rs12586118,rs151169088,rs16975256,rs72652040,rs9521677 0 336 inf 5 0 1.11636e-06 1.0138e-06,1.22534e-06 0.0174397,-0.00293784,-0.0150307,-0.017821,-0.000177515 0.000439453,0.000276296,0.000440005,0.000444099,4.36157e-05
703 rs12586118,rs151169088,rs16975256,rs4145073,rs72652040 0 335.986 inf 5 0 1.11632e-06 1.01311e-06,1.22128e-06 0.0174799,-0.00292882,-0.015046,0.000161307,-0.0178167 0.000440035,0.000276216,0.000440123,3.9706e-05,0.000444035
704 rs12586118,rs151169088,rs16975256,rs3737328,rs72652040 0 335.976 inf 5 0 1.11628e-06 1.0096e-06,1.22571e-06 0.0175826,-0.0029866,-0.0151561,0.000171726,-0.0179196 0.000442537,0.000277048,0.000441926,4.23458e-05,0.000446324
705 rs12586118,rs151169088,rs16975256,rs613430,rs72652040 0 335.952 inf 5 0 1.11621e-06 1.00751e-06,1.23337e-06 0.0174665,-0.00290695,-0.0150443,-0.00019145,-0.0178178 0.000439826,0.000276093,0.000440111,4.73516e-05,0.00044406
706 rs12586118,rs151169088,rs16975256,rs72652040,rs953386 0 335.942 inf 5 0 1.11618e-06 1.00931e-06,1.23344e-06 0.0175462,-0.00288515,-0.0151638,-0.0179046,0.000202317 0.00044151,0.000276075,0.000442134,0.000445927,5.01174e-05
707 rs12586118,rs151169088,rs16975256,rs72652040,rs7983081 0 335.811 inf 5 0 1.11576e-06 1.00756e-06,1.2258e-06 0.0175536,-0.00292104,-0.0151378,-0.0179147,-0.000195455 0.000441816,0.000276165,0.00044159,0.000446327,4.93426e-05
708 rs12586118,rs16975256,rs16975259,rs496916,rs72652040 0 335.809 inf 5 0 1.11528e-06 1.01224e-06,1.22691e-06 0.0164689,-0.0175171,0.000947469,-0.000391594,-0.0176897 0.000441205,0.00045641,0.000174162,4.00519e-05,0.000440232
709 rs12586118,rs151169088,rs16975256,rs16975324,rs72652040 0 335.804 inf 5 0 1.11574e-06 1.00743e-06,1.22268e-06 0.0174996,-0.00291495,-0.015078,0.000213949,-0.0178486 0.000440479,0.000276129,0.000440508,5.40554e-05,0.000444663
710 rs117576467,rs12586118,rs151169088,rs16975256,rs72652040 0 335.768 inf 5 0 1.11564e-06 1.01095e-06,1.22822e-06 0.000379066,0.0174379,-0.00291318,-0.0150334,-0.0177907 9.6255e-05,0.000439464,0.00027612,0.000440035,0.000443718
711 rs12586118,rs151169088,rs16975256,rs1822852,rs72652040 0 335.72 inf 5 0 1.11531e-06 1.00663e-06,1.2247e-06 0.0173751,-0.00304544,-0.0149743,0.0001716,-0.017851 0.000438989,0.000278881,0.00043985,4.42489e-05,0.000444775
712 rs12586118,rs151169088,rs16975256,rs72652040,rs9515179 0 335.705 inf 5 0 1.11543e-06 1.01167e-06,1.22631e-06 0.0174202,-0.0029622,-0.0149862,-0.0177938,-0.000169121 0.000439277,0.000276651,0.000439846,0.000443768,4.33668e-05
713 rs12586118,rs16975259,rs55876229,rs72652040,rs79334773 0 335.695 inf 5 0 1.01586e-07 7.21557e-08,1.35057e-07 0.0013805,-0.000210173,1.05575e-05,-0.00152419,3.69085e-05 0.00020018,0.000171774,4.12034e-05,0.000128418,5.00409e-05
714 rs12586118,rs16975259,rs55876229,rs57931605,rs72652040 0 335.662 inf 5 0 1.01644e-07 7.18407e-08,1.36308e-07 0.00136387,-0.000196039,1.01088e-05,-3.71467e-05,-0.00152594 0.000199839,0.000171977,4.11754e-05,4.68673e-05,0.000128432
715 rs12586118,rs151169088,rs16975256,rs72652040,rs7333277 0 335.659 inf 5 0 1.11529e-06 1.01459e-06,1.22336e-06 0.0174818,-0.00288349,-0.0150896,-0.0178369,0.000144451 0.00044018,0.000276078,0.000440715,0.000444487,3.72966e-05
716 rs12586118,rs151169088,rs16975256,rs72652040,rs76805698 0 335.658 inf 5 0 1.11529e-06 1.01754e-06,1.23041e-06 0.0174275,-0.00291313,-0.0150237,-0.0177813,0.000377431 0.000439359,0.000276122,0.000439974,0.000443622,9.74432e-05
717 rs12586118,rs16975259,rs55876229,rs72652040,rs9521673 0 335.64 inf 5 0 1.04675e-07 7.23723e-08,1.38477e-07 0.00138115,-0.000197462,5.61676e-06,-0.00154606,0.000106528 0.000199744,0.000171651,4.11843e-05,0.00012878,4.74865e-05
718 rs12586118,rs151169088,rs16975256,rs72652040,rs958952 0 335.627 inf 5 0 1.11502e-06 1.01287e-06,1.22431e-06 0.0173748,-0.00304324,-0.0149744,-0.0178489,0.000169141 0.000438989,0.000278881,0.00043985,0.000444775,4.42489e-05
719 rs12586118,rs12873869,rs151169088,rs16975256,rs72652040 0 335.613 inf 5 0 1.11514e-06 1.00663e-06,1.22778e-06 0.0174777,-0.000161746,-0.0029698,-0.0150357,-0.0178188 0.000440118,4.20587e-05,0.000276804,0.000440063,0.000444169
720 rs11842143,rs12586118,rs16975259,rs55876229,rs72652040 0 335.608 inf 5 0 1.01635e-07 7.25664e-08,1.33707e-07 3.08384e-05,0.00136749,-0.00020068,1.00658e-05,-0.00152602 3.93118e-05,0.000199711,0.000171701,4.11741e-05,0.000128434
721 rs11069823,rs12586118,rs151169088,rs16975256,rs72652040 0 335.566 inf 5 0 1.11499e-06 1.01444e-06,1.23329e-06 0.000229848,0.0174897,-0.00291403,-0.0150742,-0.0178416 6.02107e-05,0.000440377,0.000276128,0.000440501,0.000444622
722 rs12586118,rs138065539,rs151169088,rs16975256,rs72652040 0 335.534 inf 5 0 1.11489e-06 9.98759e-07,1.22874e-06 0.0174708,0.000319472,-0.0028789,-0.0151122,-0.0178108 0.000440018,8.41097e-05,0.000276091,0.000441171,0.000444058
723 rs12586118,rs151169088,rs16975256,rs72652040,rs9515173 0 335.534 inf 5 0 1.11489e-06 1.0111e-06,1.23375e-06 0.0174453,-0.00290311,-0.0150281,-0.0177991,0.000178037 0.000439603,0.000276084,0.00044001,0.000443875,4.68793e-05
724 rs12586118,rs151169088,rs16975256,rs3825483,rs72652040 0 335.52 inf 5 0 1.11484e-06 1.01442e-06,1.22205e-06 0.0175495,-0.0029455,-0.0151304,-0.000151793,-0.017879 0.000441955,0.000276427,0.000441577,4.00702e-05,0.000445551
725 rs12586118,rs151169088,rs16975256,rs72652040,rs9588107 0 335.517 inf 5 0 1.11483e-06 1.00109e-06,1.22952e-06 0.0175066,-0.00285211,-0.0151852,-0.017838,0.000141989 0.000440783,0.000276272,0.000443095,0.000444571,3.74998e-05
726 rs12586118,rs151169088,rs16975256,rs1816885,rs72652040 0 335.514 inf 5 0 1.11483e-06 1.01545e-06,1.22851e-06 0.0174886,-0.00291385,-0.0150734,0.00022793,-0.0178404 0.000440377,0.000276128,0.000440501,6.02107e-05,0.000444622
727 rs12586118,rs151169088,rs16975256,rs17593601,rs72652040 0 335.47 inf 5 0 1.11469e-06 1.01101e-06,1.22565e-06 0.0174694,-0.00287885,-0.0151116,0.000319093,-0.0178099 0.000440015,0.000276092,0.000441186,8.48825e-05,0.000444061
728 rs12586118,rs16975259,rs55876229,rs72652040,rs75372280 0 335.457 inf 5 0 1.01506e-07 7.08257e-08,1.38032e-07 0.00137932,-0.000209567,1.03911e-05,-0.00152421,3.27313e-05 0.00020018,0.000171774,4.12034e-05,0.000128418,5.00409e-05
729 rs12586118,rs151169088,rs16975256,rs72652040,rs9588091 0 335.45 inf 5 0 1.11462e-06 1.00948e-06,1.21954e-06 0.0174876,-0.00291368,-0.0150727,-0.0178391,0.000224688 0.000440386,0.000276128,0.000440504,0.000444622,5.9969e-05
730 rs12586118,rs151169088,rs16975256,rs72652040,rs7996767 0 335.446 inf 5 0 1.11461e-06 1.00949e-06,1.21826e-06 0.0174745,-0.00296776,-0.0150343,-0.0178158,-0.00015749 0.000440118,0.000276804,0.000440063,0.000444169,4.20587e-05
731 rs12586118,rs16975256,rs605143,rs72652040 0 332.537 inf 4 -nan 1.09533e-06 9.89886e-07,1.19813e-06 0.016992,-0.0171012,-0.000393964,-0.0173194 0.000430965,0.000449634,4.00516e-05,0.00043468
732 rs12586118,rs151169088,rs16975256,rs565470,rs72652040 0 335.439 inf 5 0 1.11458e-06 1.01487e-06,1.21984e-06 0.0175226,-0.00291474,-0.0151145,0.000149237,-0.0178467 0.000441244,0.000276135,0.000441262,3.99208e-05,0.000444796
733 rs12586118,rs1348618,rs151169088,rs16975256,rs72652040 0 335.421 inf 5 0 1.11437e-06 1.01448e-06,1.23035e-06 0.0173722,0.000163351,-0.00303792,-0.0149727,-0.0178419 0.000438983,4.41913e-05,0.000278867,0.000439852,0.000444724
734 rs117244330,rs12586118,rs151169088,rs16975256,rs72652040 0 335.418 inf 5 0 1.11453e-06 1.00484e-06,1.2331e-06 0.000313512,0.0174686,-0.00287915,-0.0151098,-0.0178089 8.41097e-05,0.000440018,0.000276091,0.000441171,0.000444058
735 rs12586118,rs151169088,rs16975256,rs72652040,rs9515165 0 335.418 inf 5 0 1.11452e-06 1.00255e-06,1.22961e-06 0.0174739,-0.0029674,-0.015034,-0.0178153,-0.000156749 0.000440118,0.000276804,0.000440063,0.000444169,4.20587e-05
736 rs12586118,rs151169088,rs16975256,rs72652040,rs9515166 0 335.413 inf 5 0 1.11451e-06 1.01263e-06,1.22225e-06 0.0174738,-0.00296734,-0.015034,-0.0178152,-0.000156624 0.000440118,0.000276804,0.000440063,0.000444169,4.20587e-05
737 rs12586118,rs151169088,rs16975256,rs4773132,rs72652040 0 335.411 inf 5 0 1.1145e-06 1.0158e-06,1.22809e-06 0.0174737,-0.00296731,-0.015034,-0.00015656,-0.0178152 0.000440118,0.000276804,0.000440063,4.20587e-05,0.000444169
738 rs12586118,rs12874407,rs151169088,rs16975256,rs72652040 0 335.41 inf 5 0 1.1145e-06 1.00456e-06,1.22342e-06 0.0174737,-0.000156536,-0.0029673,-0.015034,-0.0178152 0.000440118,4.20587e-05,0.000276804,0.000440063,0.000444169
739 rs12586118,rs1373748,rs151169088,rs16975256,rs72652040 0 335.405 inf 5 0 1.11448e-06 1.00741e-06,1.22558e-06 0.0174879,0.000219553,-0.00291364,-0.0150725,-0.0178378 0.000440414,5.90371e-05,0.000276129,0.000440512,0.000444617
740 rs12586118,rs151169088,rs16975256,rs4773131,rs72652040 0 335.392 inf 5 0 1.11444e-06 1.00401e-06,1.22078e-06 0.0174734,-0.00296708,-0.0150338,-0.000156071,-0.0178149 0.000440118,0.000276804,0.000440063,4.20587e-05,0.000444169
741 rs12586118,rs1373749,rs151169088,rs16975256,rs72652040 0 335.389 inf 5 0 1.11443e-06 1.00852e-06,1.21289e-06 0.0174733,-0.000156002,-0.00296704,-0.0150338,-0.0178148 0.000440118,4.20587e-05,0.000276804,0.000440063,0.000444169
742 rs12586118,rs151169088,rs16975256,rs35784668,rs72652040 0 335.382 inf 5 0 1.11441e-06 1.0121e-06,1.22806e-06 0.0174732,-0.00296696,-0.0150337,-0.00015582,-0.0178147 0.000440118,0.000276804,0.000440063,4.20587e-05,0.000444169
743 rs12586118,rs151169088,rs16975256,rs72652040,rs9588092 0 335.377 inf 5 0 1.11439e-06 1.0035e-06,1.22583e-06 0.0174864,-0.00291346,-0.0150718,-0.0178375,0.000221081 0.000440394,0.000276128,0.000440507,0.000444622,5.97309e-05
744 rs12586118,rs16975259,rs55876229,rs72652040,rs9515168 0 335.362 inf 5 0 1.02236e-07 6.97922e-08,1.37802e-07 0.00135685,-0.000206033,1.47533e-05,-0.00151278,-6.39617e-05 0.000199979,0.000171623,4.14163e-05,0.000128769,5.24197e-05
745 rs10492498,rs12586118,rs151169088,rs16975256,rs72652040 0 335.332 inf 5 0 1.11425e-06 1.00968e-06,1.22243e-06 -0.000154512,0.0174722,-0.00296633,-0.0150333,-0.0178138 4.20587e-05,0.000440118,0.000276804,0.000440063,0.000444169
746 rs12586118,rs151169088,rs16975256,rs608628,rs72652040 0 335.327 inf 5 0 1.11423e-06 1.00656e-06,1.2353e-06 0.0174288,-0.00285073,-0.0151066,-0.000245784,-0.0177713 0.00043942,0.000276301,0.000441145,6.69667e-05,0.000443553
747 rs12586118,rs151169088,rs16975256,rs72652040,rs9521666 0 335.318 inf 5 0 1.11421e-06 1.00546e-06,1.22262e-06 0.0174333,-0.00290107,-0.0150195,-0.0177882,0.00017275 0.00043948,0.000276079,0.000439961,0.000443764,4.71383e-05
748 rs12586118,rs16975256,rs473499,rs72652040 0 332.41 inf 4 -nan 1.09493e-06 9.87996e-07,1.19505e-06 0.0169887,-0.0170974,-0.000392777,-0.0173162 0.000430965,0.000449634,4.00516e-05,0.00043468
749 rs11839478,rs12586118,rs151169088,rs16975256,rs72652040 0 335.305 inf 5 0 1.11416e-06 1.00779e-06,1.2172e-06 0.000137283,0.0174835,-0.00296529,-0.01509,-0.017827 3.75537e-05,0.000440367,0.000276791,0.000440829,0.000444434
750 rs12586118,rs151169088,rs16975256,rs72652040,rs9559738 0 335.273 inf 5 0 1.114e-06 1.0033e-06,1.22549e-06 0.0174136,-0.0029635,-0.0151078,-0.0177948,0.000165926 0.000439258,0.000276768,0.000441205,0.000443875,4.57857e-05
751 rs12586118,rs16975256,rs574430,rs72652040 0 332.367 inf 4 -nan 1.09479e-06 9.91243e-07,1.20769e-06 0.0169984,-0.0171149,-0.000388458,-0.0173298 0.00043125,0.000450173,3.96534e-05,0.000435058
752 rs12586118,rs151169088,rs16975256,rs72652040,rs9521616 0 335.264 inf 5 0 1.11403e-06 1.0122e-06,1.22626e-06 0.0175297,-0.00288046,-0.0151923,-0.017867,-0.000173455 0.000441593,0.000276088,0.000443631,0.000445421,4.77964e-05
753 rs12586118,rs151169088,rs16975256,rs72652040,rs76574181 0 335.239 inf 5 0 1.11395e-06 1.01322e-06,1.22156e-06 0.0175248,-0.00292112,-0.015104,-0.0178624,0.000222076 0.000441471,0.000276185,0.000441131,0.000445312,6.14517e-05
754 rs12586118,rs151169088,rs16975256,rs72652040,rs7335264 0 335.234 inf 5 0 1.11394e-06 1.0096e-06,1.21782e-06 0.0175136,-0.00293521,-0.0151022,-0.0178591,0.000147358 0.000441153,0.000276325,0.000441093,0.000445227,4.08007e-05
755 rs12586118,rs151169088,rs16975256,rs72652040,rs9515189 0 335.197 inf 5 0 1.11382e-06 1.00964e-06,1.22192e-06 0.0175107,-0.00293457,-0.0151002,-0.0178566,0.0001465 0.000441101,0.000276321,0.000441069,0.000445188,4.08337e-05
756 rs12586118,rs151169088,rs16975256,rs72652040,rs995223 0 335.189 inf 5 0 1.1138e-06 1.00848e-06,1.23045e-06 0.0174687,-0.00296471,-0.0150316,-0.0178109,-0.000150512 0.000440107,0.000276809,0.000440059,0.000444166,4.20066e-05
757 rs12586118,rs151169088,rs16975256,rs1982315,rs72652040 0 335.184 inf 5 0 1.11378e-06 1.00838e-06,1.22158e-06 0.0174658,-0.00296437,-0.0150291,-0.000150221,-0.017806 0.00044005,0.000276803,0.000440038,4.19658e-05,0.000444079
758 rs12586118,rs151169088,rs16975256,rs2166208,rs72652040 0 335.16 inf 5 0 1.1137e-06 1.00149e-06,1.23763e-06 0.0175205,-0.00292029,-0.0151005,0.000218025,-0.0178578 0.000441412,0.000276181,0.000441093,6.11903e-05,0.000445248
759 rs12586118,rs151169088,rs16975256,rs645114,rs72652040 0 335.154 inf 5 0 1.11368e-06 1.0081e-06,1.22127e-06 0.0175322,-0.00296171,-0.0151431,-0.000183092,-0.0178772 0.000441779,0.000276758,0.000442157,5.14566e-05,0.00044581
760 rs12586118,rs16975256,rs496916,rs72652040 0 332.189 inf 4 -nan 1.09423e-06 9.92025e-07,1.20903e-06 0.016983,-0.0170909,-0.000390691,-0.0173106 0.000430965,0.000449634,4.00516e-05,0.00043468
761 rs12586118,rs151169088,rs16975256,rs644582,rs72652040 0 335.085 inf 5 0 1.11346e-06 1.00648e-06,1.2265e-06 0.0174997,-0.0029121,-0.0150966,0.000139561,-0.0178284 0.000440888,0.000276127,0.000441044,3.97138e-05,0.000444569
762 rs12586118,rs151169088,rs16975256,rs598893,rs72652040 0 335.073 inf 5 0 1.11343e-06 1.00931e-06,1.22595e-06 0.0174571,-0.00294677,-0.0150354,0.000134695,-0.01781 0.000439925,0.000276506,0.000440104,3.8395e-05,0.00044419
763 rs12586118,rs151169088,rs16975256,rs72652040,rs79334773 0 335.062 inf 5 0 1.11338e-06 1.0119e-06,1.22238e-06 0.0174955,-0.00301133,-0.0150088,-0.0178222,0.000176088 0.000440796,0.000278161,0.00043991,0.000444445,5.03534e-05
764 rs12586118,rs16975259,rs55876229,rs72652040,rs9521664 0 335.054 inf 5 0 1.01297e-07 7.05619e-08,1.36999e-07 0.00137199,-0.000203443,9.09958e-06,-0.0015266,2.76377e-05 0.000199755,0.000171665,4.11552e-05,0.000128571,7.86505e-05
765 rs12586118,rs151169088,rs16975256,rs72652040,rs995224 0 335.036 inf 5 0 1.11331e-06 1.01047e-06,1.22504e-06 0.0174556,-0.0029394,-0.0150434,-0.0177992,-0.000146605 0.000439909,0.000276401,0.000440193,0.000444007,4.20854e-05
766 rs12586118,rs151169088,rs16975256,rs72652040,rs9555672 0 335.034 inf 5 0 1.1133e-06 1.00186e-06,1.22208e-06 0.0174591,-0.00283838,-0.015106,-0.0178329,-0.000144892 0.000439979,0.000276503,0.000441276,0.000444701,4.16426e-05
767 rs12586118,rs151169088,rs16975256,rs72652040,rs9559744 0 334.996 inf 5 0 1.11319e-06 1.00297e-06,1.22241e-06 0.0174556,-0.00294598,-0.0150346,-0.0178084,-0.000132736 0.000439925,0.000276506,0.000440104,0.00044419,3.8395e-05
768 rs12586118,rs151169088,rs16975256,rs648705,rs72652040 0 334.989 inf 5 0 1.11317e-06 1.0124e-06,1.2275e-06 0.0174561,-0.00294586,-0.0150349,0.000132632,-0.0178086 0.000439936,0.000276505,0.000440108,3.84156e-05,0.000444195
769 rs12586118,rs151169088,rs16975256,rs677877,rs72652040 0 334.96 inf 5 0 1.11307e-06 1.00827e-06,1.22975e-06 0.0174555,-0.00294555,-0.0150346,0.00013188,-0.017808 0.000439936,0.000276505,0.000440108,3.84156e-05,0.000444195
770 rs12586118,rs151169088,rs16975256,rs72652040,rs74591016 0 334.957 inf 5 0 1.11307e-06 1.0165e-06,1.2274e-06 0.0174117,-0.00290107,-0.0150265,-0.0177665,-0.000197304 0.00043927,0.000276081,0.000440033,0.000443547,5.74928e-05
771 rs12586118,rs151169088,rs16975256,rs72652040,rs9521647 0 334.953 inf 5 0 1.11305e-06 1.00013e-06,1.23306e-06 0.0174554,-0.00294547,-0.0150346,-0.0178078,0.000131684 0.000439936,0.000276505,0.000440108,0.000444195,3.84156e-05
772 rs12586118,rs151169088,rs16975256,rs482757,rs72652040 0 334.942 inf 5 0 1.11302e-06 1.00624e-06,1.22132e-06 0.0174546,-0.00294541,-0.015034,0.000131334,-0.0178074 0.000439925,0.000276506,0.000440104,3.8395e-05,0.00044419
773 rs12586118,rs151169088,rs16975256,rs648735,rs72652040 0 334.939 inf 5 0 1.11301e-06 1.00382e-06,1.219e-06 0.0174551,-0.00294534,-0.0150344,0.000131346,-0.0178076 0.000439936,0.000276505,0.000440108,3.84156e-05,0.000444195
774 rs12586118,rs151169088,rs16975256,rs72652040,rs75372280 0 334.936 inf 5 0 1.11298e-06 9.99762e-07,1.22498e-06 0.0174921,-0.00300847,-0.0150082,-0.0178194,0.000171858 0.000440796,0.000278161,0.00043991,0.000444445,5.03534e-05
775 rs12586118,rs151169088,rs16975256,rs648263,rs72652040 0 334.902 inf 5 0 1.11289e-06 1.00284e-06,1.21866e-06 0.0174543,-0.00294494,-0.015034,0.000130364,-0.0178068 0.000439936,0.000276505,0.000440108,3.84156e-05,0.000444195
776 rs12586118,rs151169088,rs16975256,rs537532,rs72652040 0 334.872 inf 5 0 1.1128e-06 1.01444e-06,1.23122e-06 0.0174543,-0.00294457,-0.0150341,0.000129663,-0.0178065 0.000439947,0.000276504,0.000440112,3.84364e-05,0.0004442
777 rs12586118,rs151169088,rs16975256,rs72652040,rs9521648 0 334.858 inf 5 0 1.11275e-06 1.01666e-06,1.22153e-06 0.0174535,-0.00294448,-0.0150336,-0.0178059,0.00012923 0.000439936,0.000276505,0.000440108,0.000444195,3.84156e-05
778 rs12586118,rs151169088,rs16975256,rs649104,rs72652040 0 334.84 inf 5 0 1.11269e-06 1.01125e-06,1.21978e-06 0.0174531,-0.00294429,-0.0150334,0.000128752,-0.0178056 0.000439936,0.000276505,0.000440108,3.84156e-05,0.000444195
779 rs12586118,rs151169088,rs16975256,rs2166207,rs72652040 0 334.833 inf 5 0 1.11267e-06 1.01009e-06,1.23303e-06 0.0174512,-0.00294437,-0.0150321,-0.00012836,-0.0178046 0.000439902,0.000276508,0.000440096,3.83547e-05,0.00044418
780 rs12586118,rs16975259,rs55876229,rs72652040,rs9521686 0 334.816 inf 5 0 1.01215e-07 7.21053e-08,1.37734e-07 0.00136976,-0.000204314,9.1923e-06,-0.00152448,-2.75058e-06 0.000199755,0.00017179,4.11863e-05,0.000128425,4.20315e-05
781 rs12586118,rs151169088,rs16975256,rs72652040,rs9559753 0 334.799 inf 5 0 1.11256e-06 1.01205e-06,1.22431e-06 0.0173947,-0.00292358,-0.0149974,-0.0177661,-0.000144103 0.000439122,0.00027623,0.000439868,0.000443566,4.33748e-05
782 rs12586118,rs151169088,rs16975256,rs72652040,rs7337819 0 334.77 inf 5 0 1.11247e-06 1.00917e-06,1.2189e-06 0.0174054,-0.00289638,-0.0149998,-0.0177624,0.00015779 0.000439225,0.000276072,0.000439876,0.000443525,4.778e-05
783 rs12586118,rs151169088,rs16975256,rs56271050,rs72652040 0 334.767 inf 5 0 1.11232e-06 1.00126e-06,1.23045e-06 0.0173549,-0.00289225,-0.0149824,0.000522423,-0.0178112 0.000438958,0.000276069,0.000439845,0.00015977,0.000444368
784 rs12586118,rs151169088,rs16975256,rs2298239,rs72652040 0 334.759 inf 5 0 1.11243e-06 9.96266e-07,1.22033e-06 0.017452,-0.00294347,-0.0150074,-0.000129835,-0.0177875 0.000439948,0.000276507,0.00043991,3.94184e-05,0.00044389
785 rs12586118,rs151169088,rs16975256,rs72652040,rs9521665 0 334.757 inf 5 0 1.11243e-06 1.00851e-06,1.22241e-06 0.017428,-0.00290068,-0.0150179,-0.0177821,0.000154974 0.00043952,0.000276081,0.000439977,0.000443801,4.7051e-05
786 rs12586118,rs151169088,rs16975256,rs72652040,rs9559759 0 334.751 inf 5 0 1.11241e-06 9.99301e-07,1.22311e-06 0.0174605,-0.00288211,-0.0151115,-0.0177951,-0.000180755 0.000440131,0.000276086,0.000441593,0.000444027,5.49616e-05
787 rs1133219,rs12586118,rs151169088,rs16975256,rs72652040 0 334.745 inf 5 0 1.11239e-06 1.00943e-06,1.22586e-06 -0.000129452,0.0174517,-0.00294332,-0.0150074,-0.0177873 3.94184e-05,0.000439948,0.000276507,0.00043991,0.00044389
788 rs12586118,rs151169088,rs16975256,rs72652040,rs9515182 0 334.739 inf 5 0 1.11237e-06 1.00501e-06,1.22329e-06 0.0174473,-0.00295095,-0.0150405,-0.0177822,0.000170991 0.000439861,0.000276648,0.000440201,0.000443807,5.2121e-05
789 rs12586118,rs151169088,rs16975256,rs72652040,rs8001070 0 334.734 inf 5 0 1.11235e-06 1.00643e-06,1.22152e-06 0.0175011,-0.00293174,-0.0150948,-0.0178451,0.000134543 0.000441219,0.000276332,0.000441181,0.000445234,4.1056e-05
790 rs12586118,rs151169088,rs16975256,rs3825481,rs72652040 0 334.72 inf 5 0 1.11231e-06 1.00176e-06,1.23122e-06 0.0175132,-0.00293377,-0.0150977,-0.000228188,-0.0178712 0.000441625,0.000276361,0.000441259,6.98492e-05,0.000446084
791 rs12586118,rs16975259,rs55876229,rs597060,rs72652040 0 334.668 inf 5 0 1.01323e-07 6.98434e-08,1.39517e-07 0.00137821,-0.000207569,6.4125e-06,-1.87175e-05,-0.00153025 0.000200697,0.000171757,4.16893e-05,4.65438e-05,0.000129242
792 rs12586118,rs151169088,rs16975256,rs478111,rs72652040 0 334.661 inf 5 0 1.11213e-06 1.00988e-06,1.22131e-06 0.0174494,-0.00294234,-0.0150315,0.000123926,-0.0178018 0.000439936,0.000276505,0.000440108,3.84156e-05,0.000444195
793 rs12586118,rs151169088,rs16975256,rs35345744,rs72652040 0 334.658 inf 5 0 1.11212e-06 1.00727e-06,1.22323e-06 0.017438,-0.00293986,-0.0150304,-0.000135833,-0.017782 0.000439715,0.000276464,0.000440097,4.21303e-05,0.000443826
794 rs12586118,rs12868126,rs151169088,rs16975256,rs72652040 0 334.653 inf 5 0 1.1121e-06 1.00998e-06,1.21469e-06 0.0173984,0.000151979,-0.00289176,-0.0150341,-0.0177754 0.000439167,4.72124e-05,0.000276069,0.000440137,0.000443723
795 rs12586118,rs151169088,rs16975256,rs72652040,rs9521644 0 334.649 inf 5 0 1.11209e-06 1.00551e-06,1.22042e-06 0.0174378,-0.00293977,-0.0150303,-0.0177819,-0.000135554 0.000439715,0.000276464,0.000440097,0.000443826,4.21303e-05
796 rs12586118,rs151169088,rs16975256,rs72652040,rs78307164 0 334.645 inf 5 0 1.11208e-06 1.01267e-06,1.22214e-06 0.0174007,-0.00289905,-0.0150173,-0.017757,-0.000185541 0.000439189,0.000276077,0.000439979,0.00044348,5.7704e-05
797 rs12586118,rs151169088,rs16975256,rs72652040,rs79071664 0 334.639 inf 5 0 1.11206e-06 1.0006e-06,1.22534e-06 0.0174006,-0.00289904,-0.0150172,-0.0177569,-0.000185284 0.000439189,0.000276077,0.000439979,0.00044348,5.7704e-05
798 rs12586118,rs16975259,rs55876229,rs72652040,rs9301445 0 334.609 inf 5 0 1.02269e-07 6.98489e-08,1.35686e-07 0.00136672,-0.000211281,7.76991e-06,-0.00151889,-4.6626e-05 0.000199702,0.0001717,4.11689e-05,0.000128494,3.76204e-05
799 rs12586118,rs151169088,rs16975256,rs529041,rs72652040 0 334.603 inf 5 0 1.11194e-06 1.00653e-06,1.23146e-06 0.0174813,-0.00291314,-0.0150704,-0.000198758,-0.0178199 0.000440751,0.000276147,0.000440713,6.24333e-05,0.000444644
800 rs12586118,rs151169088,rs16975256,rs72652040,rs903354 0 334.591 inf 5 0 1.1119e-06 1.00402e-06,1.22177e-06 0.0173831,-0.00292033,-0.0149889,-0.0177551,-0.000137409 0.000439048,0.000276211,0.000439849,0.000443466,4.32803e-05
801 rs12586118,rs151169088,rs16975256,rs622486,rs72652040 0 334.581 inf 5 0 1.11186e-06 1.00826e-06,1.21994e-06 0.0175027,-0.00296321,-0.0151198,-0.000168328,-0.0178456 0.000441437,0.000276978,0.000441982,5.31888e-05,0.000445398
802 rs12586118,rs151169088,rs16975256,rs1981317,rs72652040 0 334.565 inf 5 0 1.11182e-06 1.01553e-06,1.22569e-06 0.0174379,-0.00293869,-0.0150302,-0.000133634,-0.0177823 0.000439745,0.000276461,0.000440105,4.23344e-05,0.000443858
803 rs12586118,rs151169088,rs16975256,rs2029766,rs72652040 0 334.563 inf 5 0 1.11181e-06 1.00313e-06,1.22385e-06 0.0175012,-0.00296655,-0.0150684,0.000305247,-0.0178493 0.000441403,0.000277072,0.000440689,9.6772e-05,0.00044553
804 rs12586118,rs16975259,rs35486774,rs55876229,rs72652040 0 334.538 inf 5 0 1.03562e-07 7.40072e-08,1.40527e-07 0.00136448,-0.000192259,0.000104116,8.54483e-06,-0.00153467 0.000199707,0.000171755,5.63358e-05,4.11562e-05,0.000128538
805 rs12586118,rs151169088,rs16975256,rs680484,rs72652040 0 334.532 inf 5 0 1.11171e-06 1.00199e-06,1.22053e-06 0.0174078,-0.00292265,-0.0149974,0.000120889,-0.017782 0.000439284,0.00027624,0.000439871,3.86129e-05,0.000443863
806 rs12586118,rs151169088,rs16975256,rs635230,rs72652040 0 334.494 inf 5 0 1.11158e-06 1.00673e-06,1.2298e-06 0.0174997,-0.00296178,-0.015117,-0.000164921,-0.0178428 0.000441437,0.000276978,0.000441982,5.31888e-05,0.000445398
807 rs12586118,rs151169088,rs16975256,rs2029765,rs72652040 0 334.493 inf 5 0 1.11159e-06 1.00991e-06,1.22936e-06 0.0174981,-0.00296624,-0.0150659,0.000296623,-0.017847 0.000441378,0.000277097,0.000440667,9.56026e-05,0.000445532
808 rs12586118,rs151169088,rs16975256,rs616008,rs72652040 0 334.479 inf 5 0 1.11155e-06 1.00779e-06,1.21964e-06 0.0174301,-0.00290713,-0.0150266,0.000117346,-0.0177811 0.000439632,0.000276111,0.000440077,3.79321e-05,0.000443865
809 rs12586118,rs151169088,rs16975256,rs4145072,rs72652040 0 334.479 inf 5 0 1.11155e-06 1.00808e-06,1.22059e-06 0.0174275,-0.00287865,-0.0150469,0.000115163,-0.0177747 0.000439586,0.000276104,0.000440339,3.72306e-05,0.000443754
810 rs12586118,rs151169088,rs16975256,rs72652040,rs72652048 0 334.459 inf 5 0 1.11132e-06 9.96893e-07,1.212e-06 0.0173549,-0.00289225,-0.0149824,-0.0178145,0.000457878 0.000438958,0.000276069,0.000439845,0.000444641,0.000150713
811 rs12429386,rs12586118,rs151169088,rs16975256,rs72652040 0 334.384 inf 5 0 1.11125e-06 1.00583e-06,1.22776e-06 -0.000144441,0.0174186,-0.00289182,-0.0150458,-0.0177779 4.77885e-05,0.000439464,0.000276069,0.000440345,0.000443837
812 rs12586118,rs151169088,rs16975256,rs72652040,rs72652052 0 334.381 inf 5 0 1.11108e-06 1.00611e-06,1.21127e-06 0.0173549,-0.00289225,-0.0149824,-0.0178089,0.000457349 0.000438958,0.000276069,0.000439845,0.000444547,0.000153434
813 rs12586118,rs151169088,rs16975256,rs2241967,rs72652040 0 334.374 inf 5 0 1.1112e-06 1.00534e-06,1.2214e-06 0.017506,-0.00290492,-0.0151531,-0.000113383,-0.0178416 0.000441817,0.000276101,0.000443483,3.7654e-05,0.000445489
814 rs12586118,rs16975259,rs552125,rs55876229,rs72652040 0 334.371 inf 5 0 1.05433e-07 7.41985e-08,1.40486e-07 0.00138013,-0.000210859,-0.000138898,8.98319e-06,-0.0015343 0.000199724,0.000171638,5.60837e-05,4.11552e-05,0.00012848
815 rs12586118,rs151169088,rs16975256,rs72652040,rs9515167 0 334.342 inf 5 0 1.1111e-06 1.00107e-06,1.22221e-06 0.0174916,-0.00295904,-0.0151102,-0.0178355,0.000159702 0.00044134,0.000276974,0.000441923,0.000445324,5.34904e-05
816 rs12586118,rs151169088,rs16975256,rs7139637,rs72652040 0 334.331 inf 5 0 1.11108e-06 1.00684e-06,1.2353e-06 0.0174132,-0.00289845,-0.0150085,0.000143024,-0.0177647 0.000439394,0.000276077,0.000439932,4.79743e-05,0.000443635
817 rs12586118,rs16975259,rs55876229,rs66500342,rs72652040 0 334.318 inf 5 0 1.01777e-07 7.30953e-08,1.38412e-07 0.00136359,-0.000194733,9.87719e-06,-4.30773e-05,-0.00152682 0.000199813,0.00017198,4.11644e-05,4.75165e-05,0.000128445
818 rs1193070,rs12586118,rs16975259,rs55876229,rs72652040 0 334.309 inf 5 0 1.02244e-07 7.11832e-08,1.35115e-07 7.75239e-05,0.00137724,-0.000211956,9.41625e-06,-0.00152966 6.32883e-05,0.000199768,0.000171719,4.11561e-05,0.000128489
819 rs12586118,rs151169088,rs16975256,rs3825476,rs72652040 0 334.298 inf 5 0 1.11096e-06 9.95294e-07,1.21444e-06 0.01749,-0.00295827,-0.0151087,0.000157862,-0.017834 0.00044134,0.000276974,0.000441923,5.34904e-05,0.000445324
820 rs12586118,rs151169088,rs16975256,rs2305079,rs72652040 0 334.296 inf 5 0 1.11095e-06 1.00309e-06,1.21467e-06 0.0174913,-0.00295832,-0.0151096,0.000157346,-0.017835 0.000441388,0.000276976,0.000441952,5.33386e-05,0.000445361
821 rs12586118,rs151169088,rs16975256,rs3816296,rs72652040 0 334.29 inf 5 0 1.11093e-06 1.0086e-06,1.22281e-06 0.0174911,-0.00295821,-0.0151093,0.000157081,-0.0178348 0.000441388,0.000276976,0.000441952,5.33386e-05,0.000445361
822 rs12586118,rs151169088,rs16975256,rs3783101,rs72652040 0 334.284 inf 5 0 1.11093e-06 1.01046e-06,1.22851e-06 0.0174022,-0.00285571,-0.0150769,0.000206318,-0.017746 0.000439252,0.000276348,0.000441015,7.00786e-05,0.000443404
823 rs113573025,rs12586118,rs16975259,rs55876229,rs72652040 0 334.277 inf 5 0 1.05312e-07 7.54014e-08,1.4457e-07 0.000136895,0.00137999,-0.000210772,8.9847e-06,-0.00153416 5.60837e-05,0.000199724,0.000171638,4.11552e-05,0.00012848
824 rs12586118,rs151169088,rs16975256,rs72652040,rs75860263 0 334.276 inf 5 0 1.1109e-06 1.00319e-06,1.22776e-06 0.017518,-0.00292134,-0.0151049,-0.0178547,0.00021506 0.000442461,0.000276247,0.000441821,0.000446093,7.32473e-05
825 rs12586118,rs151169088,rs16975256,rs547695,rs72652040 0 334.271 inf 5 0 1.11089e-06 1.01222e-06,1.21836e-06 0.0173873,-0.00291803,-0.0149869,0.000118744,-0.0177495 0.000439097,0.000276209,0.000439847,4.04623e-05,0.000443444
826 rs12586118,rs12869698,rs151169088,rs16975256,rs72652040 0 334.226 inf 5 0 1.11069e-06 1.0042e-06,1.22512e-06 0.0173933,-0.000112847,-0.00299585,-0.0149719,-0.017796 0.00043916,3.91239e-05,0.000278395,0.00043986,0.000444299
827 rs12586118,rs151169088,rs16975256,rs72652040,rs8002698 0 334.221 inf 5 0 1.11069e-06 1.00773e-06,1.22586e-06 0.0174552,-0.00301348,-0.0150517,-0.0177863,-0.000151327 0.000440334,0.000279251,0.000440502,0.000444075,5.24746e-05
828 rs12586118,rs151169088,rs16975256,rs4377029,rs72652040 0 334.206 inf 5 0 1.11069e-06 1.00774e-06,1.22107e-06 0.0173852,-0.00291753,-0.0149857,-0.00011647,-0.0177476 0.000439084,0.000276208,0.000439846,4.03918e-05,0.000443431
829 rs12586118,rs151169088,rs16975256,rs679505,rs72652040 0 334.204 inf 5 0 1.11068e-06 1.00257e-06,1.21713e-06 0.017386,-0.00291754,-0.0149863,0.00011651,-0.0177481 0.000439091,0.000276208,0.000439847,4.04269e-05,0.000443437
830 rs12586118,rs151169088,rs16975256,rs72652040,rs751749 0 334.183 inf 5 0 1.11061e-06 1.01051e-06,1.22501e-06 0.0173971,-0.00289492,-0.0149936,-0.0177506,0.000129098 0.000439206,0.000276071,0.000439862,0.00044347,4.50733e-05
831 rs12586118,rs151169088,rs16975256,rs72652040,rs9555687 0 334.17 inf 5 0 1.11057e-06 1.00999e-06,1.22297e-06 0.0174363,-0.00294087,-0.0150287,-0.0177914,0.000117035 0.000439884,0.000276594,0.000440144,0.000444212,4.10066e-05
832 rs12586118,rs16975259,rs55876229,rs681777,rs72652040 0 334.152 inf 5 0 1.01769e-07 7.08433e-08,1.34549e-07 0.00136687,-0.000200391,1.11109e-05,3.84465e-05,-0.00152271 0.000199716,0.000171691,4.12166e-05,4.27397e-05,0.000128431
833 rs12586118,rs151169088,rs16975256,rs72652040,rs903352 0 334.137 inf 5 0 1.11046e-06 1.00751e-06,1.22103e-06 0.0173724,-0.00291168,-0.0149752,-0.0177397,-0.000105904 0.000439002,0.000276155,0.000439852,0.000443356,3.74655e-05
834 rs12586118,rs16975259,rs55876229,rs61964261,rs72652040 0 334.127 inf 5 0 1.05121e-07 7.65104e-08,1.40664e-07 0.00137976,-0.000210632,8.98712e-06,0.000133674,-0.00153393 0.000199724,0.000171638,4.11552e-05,5.60837e-05,0.00012848
835 rs12586118,rs151169088,rs16975256,rs72652040,rs9583484 0 334.126 inf 5 0 1.11043e-06 9.98475e-07,1.23204e-06 0.0174469,-0.00291596,-0.0150512,-0.0177986,0.000139936 0.00044017,0.000276197,0.000440522,0.000444421,4.96408e-05
836 rs1213026,rs12586118,rs151169088,rs16975256,rs72652040 0 334.095 inf 5 0 1.11032e-06 1.00608e-06,1.21761e-06 -0.000111883,0.0174375,-0.00298712,-0.0150241,-0.0177831 4.01095e-05,0.000439958,0.000278156,0.000440099,0.000444064
837 rs12586118,rs151169088,rs16975256,rs72652040,rs7324289 0 334.08 inf 5 0 1.11028e-06 9.9832e-07,1.23034e-06 0.0174038,-0.00288558,-0.0150223,-0.0177696,-0.000110706 0.000439311,0.000276079,0.000440079,0.00044379,3.98208e-05
838 rs12586118,rs151169088,rs16975256,rs1816884,rs72652040 0 334.064 inf 5 0 1.11022e-06 1.0077e-06,1.21585e-06 0.0174702,-0.00292374,-0.0151151,-0.000106537,-0.0178253 0.000440937,0.000276304,0.000442457,3.85495e-05,0.000445305
839 rs12586118,rs151169088,rs16975256,rs16975624,rs72652040 0 334.043 inf 5 0 1.11017e-06 9.99707e-07,1.22589e-06 0.0174025,-0.00285892,-0.0150729,0.000191526,-0.0177465 0.0004393,0.000276335,0.000441076,6.96697e-05,0.000443441
840 rs12586118,rs151169088,rs16975256,rs505050,rs72652040 0 334.028 inf 5 0 1.11011e-06 1.00482e-06,1.22521e-06 0.0174676,-0.00295039,-0.015068,-0.000118175,-0.0178078 0.000440888,0.000276886,0.000440957,4.32056e-05,0.000444767
841 rs12586118,rs151169088,rs16975256,rs72652040,rs72655725 0 334.025 inf 5 0 1.11012e-06 1.00339e-06,1.2229e-06 0.0173942,-0.00290146,-0.0150073,-0.0177454,-0.000130281 0.000439194,0.00027609,0.000439939,0.00044343,4.76211e-05
842 rs12586118,rs151169088,rs16975256,rs72652040,rs746771 0 334.001 inf 5 0 1.11004e-06 1.00874e-06,1.22252e-06 0.0173737,-0.00289429,-0.0150004,-0.0177326,-0.000147447 0.000439013,0.00027607,0.000439895,0.000443303,5.43113e-05
843 rs12586118,rs151169088,rs16975256,rs72652040,rs9559720 0 333.973 inf 5 0 1.10994e-06 1.0069e-06,1.2213e-06 0.0174534,-0.00293216,-0.015033,-0.0177838,0.000159617 0.000440486,0.000276468,0.000440248,0.000444148,5.93855e-05
844 rs12586118,rs151169088,rs16975256,rs72652040,rs76143195 0 333.955 inf 5 0 1.10989e-06 1.0066e-06,1.22011e-06 0.0174166,-0.00291776,-0.0150155,-0.0177634,0.00022067 0.000439563,0.000276234,0.000440019,0.000443718,8.24692e-05
845 rs12586118,rs16975259,rs4773140,rs55876229,rs72652040 0 333.918 inf 5 0 1.0142e-07 7.15594e-08,1.35608e-07 0.00137378,-0.000209395,2.34487e-05,7.78114e-06,-0.00152485 0.000199795,0.000171822,4.26532e-05,4.12238e-05,0.00012842
846 rs12586118,rs151169088,rs16975256,rs2275842,rs72652040 0 333.917 inf 5 0 1.10977e-06 1.00799e-06,1.22618e-06 0.0174118,-0.0029267,-0.0150063,0.000133921,-0.017775 0.000439487,0.000276377,0.000439938,5.06911e-05,0.00044397
847 rs12586118,rs151169088,rs16975256,rs55856742,rs72652040 0 333.915 inf 5 0 1.10976e-06 1.00319e-06,1.22089e-06 0.0174056,-0.00285555,-0.0150567,0.000172356,-0.0177473 0.000439378,0.000276419,0.000440745,6.52871e-05,0.000443474
848 rs12586118,rs151169088,rs16975256,rs561437,rs72652040 0 333.906 inf 5 0 1.10973e-06 1.00398e-06,1.21938e-06 0.0174127,-0.00291434,-0.0150286,9.78998e-05,-0.0177695 0.000439507,0.000276196,0.000440194,3.71844e-05,0.000443856
849 rs12586118,rs151169088,rs16975256,rs72509,rs72652040 0 333.886 inf 5 0 1.10967e-06 1.00722e-06,1.22326e-06 0.0173704,-0.0028937,-0.0149981,0.000141229,-0.0177295 0.000438998,0.00027607,0.000439885,5.39839e-05,0.000443285
850 rs12586118,rs151169088,rs16975256,rs2298241,rs72652040 0 333.881 inf 5 0 1.10965e-06 1.00784e-06,1.22175e-06 0.0174103,-0.00292629,-0.0150054,0.000132666,-0.0177736 0.000439471,0.000276377,0.000439933,5.08224e-05,0.000443957
851 rs12586118,rs16975259,rs55876229,rs686746,rs72652040 0 333.877 inf 5 0 1.02146e-07 7.11168e-08,1.35962e-07 0.00137683,-0.00021279,1.18225e-05,4.89168e-05,-0.00152138 0.000199767,0.000171757,4.12221e-05,4.1976e-05,0.000128443
852 rs12586118,rs151169088,rs16975256,rs3783107,rs72652040 0 333.835 inf 5 0 1.1095e-06 9.99998e-07,1.21688e-06 0.017423,-0.00294354,-0.0150185,9.96048e-05,-0.0177576 0.00043976,0.000276791,0.00044007,3.8786e-05,0.000443655
853 rs12428089,rs12586118,rs151169088,rs16975256,rs72652040 0 333.835 inf 5 0 1.10951e-06 1.00601e-06,1.21844e-06 0.000130584,0.0174094,-0.00292576,-0.0150051,-0.0177725 5.08224e-05,0.000439471,0.000276377,0.000439933,0.000443957
854 rs12586118,rs151169088,rs16975256,rs1822851,rs72652040 0 333.829 inf 5 0 1.10948e-06 1.01239e-06,1.22561e-06 0.0174227,-0.0029719,-0.014971,0.000126722,-0.0177592 0.000439756,0.000277814,0.000439867,4.94692e-05,0.000443687
855 rs12586118,rs151169088,rs16975256,rs4773123,rs72652040 0 333.824 inf 5 0 1.10934e-06 1.00198e-06,1.21602e-06 0.0174427,-0.00279904,-0.015083,-0.000112071,-0.017728 0.000440338,0.000278531,0.000441648,4.44271e-05,0.000443281
856 rs116889646,rs12586118,rs151169088,rs16975256,rs72652040 0 333.814 inf 5 0 1.10944e-06 1.00539e-06,1.22229e-06 0.000294119,0.0174509,-0.0029096,-0.0150555,-0.0177945 0.000115328,0.00044057,0.000276153,0.000440778,0.000444562
857 rs12586118,rs12875271,rs151169088,rs16975256,rs72652040 0 333.813 inf 5 0 1.10938e-06 9.9681e-07,1.22241e-06 0.0173825,0.000159084,-0.00293314,-0.0149846,-0.0177856 0.000439094,6.28108e-05,0.000276541,0.000439845,0.000444317
858 rs12586118,rs151169088,rs16975256,rs72652040,rs77120970 0 333.808 inf 5 0 1.10942e-06 1.00154e-06,1.21391e-06 0.0174097,-0.00292543,-0.0150055,-0.0177724,0.000128989 0.000439487,0.000276377,0.000439938,0.00044397,5.06911e-05
859 rs12586118,rs151169088,rs16975256,rs3783105,rs72652040 0 333.806 inf 5 0 1.10941e-06 1.00048e-06,1.22447e-06 0.0174233,-0.00294299,-0.0150188,-9.84698e-05,-0.0177577 0.000439784,0.00027679,0.000440078,3.87497e-05,0.000443667
860 rs12586118,rs151169088,rs16975256,rs3783106,rs72652040 0 333.805 inf 5 0 1.10941e-06 1.00298e-06,1.22523e-06 0.0174233,-0.00294298,-0.0150188,-9.84608e-05,-0.0177577 0.000439784,0.00027679,0.000440078,3.87497e-05,0.000443667
861 rs12586118,rs151169088,rs16854,rs16975256,rs72652040 0 333.805 inf 5 0 1.1094e-06 1.00042e-06,1.22349e-06 0.0174186,-0.00288624,-0.000136066,-0.0150324,-0.0177472 0.000439674,0.000276079,5.35808e-05,0.000440286,0.000443495
862 rs12586118,rs151169088,rs16975256,rs72652040,rs8181831 0 333.805 inf 5 0 1.10928e-06 1.01246e-06,1.22324e-06 0.017442,-0.00279973,-0.0150824,-0.0177281,-0.000111117 0.000440335,0.000278529,0.000441653,0.000443282,4.43584e-05
863 rs12586118,rs151169088,rs16975256,rs72652040,rs9559726 0 333.799 inf 5 0 1.10939e-06 1.00364e-06,1.22214e-06 0.0174219,-0.00290036,-0.0150165,-0.0177597,0.000116459 0.000439753,0.000276088,0.000440051,0.000443706,4.59313e-05
864 rs12586118,rs151169088,rs16975256,rs552125,rs72652040 0 333.794 inf 5 0 1.10938e-06 1.00029e-06,1.22108e-06 0.0173579,-0.00285568,-0.0150119,-0.000142287,-0.0177142 0.00043896,0.000276446,0.000439999,5.61625e-05,0.000443204
865 rs12586118,rs151169088,rs16975256,rs72652040,rs72652097 0 333.793 inf 5 0 1.10937e-06 9.94042e-07,1.22004e-06 0.0174094,-0.00292526,-0.0150053,-0.0177721,0.000128321 0.000439487,0.000276377,0.000439938,0.00044397,5.06911e-05
866 rs12586118,rs151169088,rs16975256,rs4771660,rs72652040 0 333.792 inf 5 0 1.10937e-06 1.00412e-06,1.22165e-06 0.0174035,-0.00285707,-0.0150536,0.000165215,-0.0177456 0.000439378,0.000276419,0.000440745,6.52871e-05,0.000443474
867 rs12586118,rs151169088,rs16975256,rs17588591,rs72652040 0 333.791 inf 5 0 1.10936e-06 9.99054e-07,1.21862e-06 0.0173846,-0.00290509,-0.0150365,-0.000100434,-0.0177426 0.000439116,0.000276116,0.000440365,3.9733e-05,0.000443434
868 rs12586118,rs151169088,rs16975256,rs627603,rs72652040 0 333.781 inf 5 0 1.10933e-06 1.01242e-06,1.22055e-06 0.017367,-0.00288457,-0.0149945,-9.69821e-05,-0.0177416 0.000438985,0.000276086,0.000439871,3.8511e-05,0.000443422
869 rs12586118,rs151169088,rs16975256,rs35463573,rs72652040 0 333.758 inf 5 0 1.10926e-06 1.00177e-06,1.21887e-06 0.0174029,-0.00285752,-0.0150528,0.000163147,-0.0177451 0.000439378,0.000276419,0.000440745,6.52871e-05,0.000443474
870 rs12586118,rs151169088,rs16975256,rs650724,rs72652040 0 333.756 inf 5 0 1.10921e-06 9.98673e-07,1.21988e-06 0.0173839,-0.00293253,-0.0149861,0.000155285,-0.0177834 0.000439114,0.000276545,0.000439847,6.25557e-05,0.000444302
871 rs113573025,rs12586118,rs151169088,rs16975256,rs72652040 0 333.755 inf 5 0 1.10926e-06 9.99972e-07,1.21611e-06 0.000140279,0.0173579,-0.00285619,-0.0150115,-0.0177141 5.61625e-05,0.00043896,0.000276446,0.000439999,0.000443204
872 rs12586118,rs151169088,rs16975256,rs72652040,rs7990017 0 333.746 inf 5 0 1.10923e-06 1.00238e-06,1.21998e-06 0.0173932,-0.00290098,-0.015004,-0.0177469,-9.25863e-05 0.000439228,0.000276091,0.00043993,0.000443503,3.71947e-05
873 rs12586118,rs151169088,rs16975256,rs72652040,rs9634591 0 333.743 inf 5 0 1.10922e-06 1.00479e-06,1.22041e-06 0.017375,-0.00289168,-0.0149799,-0.0177303,0.000116841 0.000439033,0.000276069,0.000439846,0.000443303,4.70113e-05
874 rs12586118,rs151169088,rs16975256,rs621929,rs72652040 0 333.728 inf 5 0 1.10917e-06 1.00773e-06,1.21566e-06 0.0173588,-0.00285674,-0.0150117,-0.000138367,-0.0177146 0.000438961,0.000276442,0.000440004,5.597e-05,0.000443206
875 rs12586118,rs151169088,rs16975256,rs16975420,rs72652040 0 333.725 inf 5 0 1.10916e-06 9.97058e-07,1.22723e-06 0.0174081,-0.00292444,-0.0150048,0.000125144,-0.0177704 0.000439487,0.000276377,0.000439938,5.06911e-05,0.00044397
876 rs12586118,rs151169088,rs16975256,rs656533,rs72652040 0 333.722 inf 5 0 1.10909e-06 9.98034e-07,1.21812e-06 0.0173816,-0.00293142,-0.0149839,0.000152335,-0.0177818 0.000439094,0.000276532,0.000439845,6.21877e-05,0.000444285
877 rs12586118,rs151169088,rs16975256,rs627527,rs72652040 0 333.72 inf 5 0 1.10914e-06 1.00071e-06,1.22316e-06 0.0173694,-0.00288665,-0.0149937,-9.36533e-05,-0.0177401 0.000438998,0.000276078,0.000439868,3.80254e-05,0.000443413
878 rs11842434,rs12586118,rs151169088,rs16975256,rs72652040 0 333.718 inf 5 0 1.10914e-06 1.00611e-06,1.22476e-06 9.63772e-05,0.0173637,-0.00289437,-0.0149873,-0.0177264 3.91298e-05,0.000438973,0.00027607,0.000439849,0.000443272
879 rs12586118,rs151169088,rs16975256,rs4773125,rs72652040 0 333.715 inf 5 0 1.109e-06 1.00457e-06,1.22927e-06 0.0174388,-0.00280294,-0.0150796,-0.000106796,-0.017728 0.000440324,0.00027852,0.000441672,4.40894e-05,0.000443288
880 rs12586118,rs151169088,rs16975256,rs561168,rs72652040 0 333.715 inf 5 0 1.10913e-06 9.95306e-07,1.23159e-06 0.0174112,-0.00289473,-0.0150318,0.000146483,-0.0177607 0.000439556,0.000276071,0.000440304,5.95335e-05,0.000443758
881 rs12586118,rs151169088,rs16975256,rs35466678,rs72652040 0 333.706 inf 5 0 1.1091e-06 9.98264e-07,1.21473e-06 0.0174061,-0.00289159,-0.0150327,-0.000123022,-0.0177616 0.000439455,0.000276069,0.000440323,5.01805e-05,0.00044378
882 rs12586118,rs151169088,rs16975256,rs686090,rs72652040 0 333.699 inf 5 0 1.10902e-06 1.00499e-06,1.21623e-06 0.0173813,-0.00293107,-0.0149839,0.000150965,-0.0177811 0.000439094,0.000276532,0.000439845,6.21877e-05,0.000444285
883 rs12586118,rs151169088,rs16975256,rs35716322,rs72652040 0 333.697 inf 5 0 1.10907e-06 9.98014e-07,1.21581e-06 0.0173746,-0.00289169,-0.01498,0.000114856,-0.0177299 0.000439033,0.000276069,0.000439846,4.70113e-05,0.000443303
884 rs12586118,rs151169088,rs16975256,rs61964261,rs72652040 0 333.694 inf 5 0 1.10906e-06 9.99624e-07,1.226e-06 0.0173578,-0.00285702,-0.0150108,0.000137048,-0.0177139 0.00043896,0.000276446,0.000439999,5.61625e-05,0.000443204
885 rs12586118,rs151169088,rs16975256,rs72652040,rs78433414 0 333.688 inf 5 0 1.10904e-06 1.00855e-06,1.21745e-06 0.0173548,-0.00293103,-0.0149452,-0.0177121,-0.000275371 0.000438958,0.000276528,0.000440109,0.000443199,0.000113094
886 rs12586118,rs151169088,rs16975256,rs72652040,rs79464195 0 333.687 inf 5 0 1.10904e-06 1.00481e-06,1.22308e-06 0.0174069,-0.00291038,-0.0150138,-0.0177489,0.000275159 0.000439479,0.00027617,0.000440034,0.00044355,0.000113077
887 rs12586118,rs151169088,rs16975256,rs72652040,rs9559761 0 333.683 inf 5 0 1.10903e-06 1.00072e-06,1.21862e-06 0.017424,-0.00289731,-0.0150365,-0.0177694,9.6776e-05 0.00043988,0.000276077,0.000440409,0.00044397,3.98289e-05
888 rs12586118,rs151169088,rs16975256,rs72652040,rs9301442 0 333.675 inf 5 0 1.109e-06 1.00498e-06,1.21586e-06 0.0173596,-0.00291165,-0.0149647,-0.0177243,-9.0923e-05 0.000438963,0.000276185,0.000439905,0.000443259,3.75451e-05
889 rs12586118,rs151169088,rs16975256,rs56666474,rs72652040 0 333.655 inf 5 0 1.10894e-06 1.0019e-06,1.21235e-06 0.0174178,-0.00291864,-0.0150211,-0.000213994,-0.0177737 0.000439738,0.000276287,0.000440139,8.90324e-05,0.000444098
890 rs1193070,rs12586118,rs151169088,rs16975256,rs72652040 0 333.653 inf 5 0 1.10893e-06 1.00443e-06,1.21718e-06 0.000152064,0.0173901,-0.00292608,-0.0149913,-0.0177505 6.33429e-05,0.000439203,0.000276428,0.00043986,0.000443586
891 rs12586118,rs151169088,rs16975256,rs72652040,rs9559723 0 333.646 inf 5 0 1.1089e-06 1.0003e-06,1.2231e-06 0.0174393,-0.00292701,-0.0150244,-0.0177718,0.000141453 0.000440374,0.000276451,0.000440196,0.000444058,5.91492e-05
892 rs12586118,rs151169088,rs16975256,rs2000660,rs72652040 0 333.629 inf 5 0 1.10876e-06 9.97531e-07,1.22408e-06 0.0173531,-0.00291871,-0.014959,0.000148731,-0.0177649 0.000438959,0.000276299,0.000439957,6.33179e-05,0.000443913
893 rs12586118,rs151169088,rs16975256,rs544012,rs72652040 0 333.611 inf 5 0 1.1088e-06 1.00301e-06,1.21845e-06 0.0173729,-0.00285869,-0.0150254,9.97518e-05,-0.0177264 0.000439025,0.000276435,0.000440222,4.22524e-05,0.000443279
894 rs12586118,rs151169088,rs16975256,rs72652040,rs72652096 0 333.605 inf 5 0 1.10878e-06 1.00133e-06,1.21851e-06 0.0174056,-0.00292295,-0.0150037,-0.0177674,0.000119357 0.000439487,0.000276377,0.000439938,0.00044397,5.06911e-05
895 rs12586118,rs151169088,rs16975256,rs551212,rs72652040 0 333.594 inf 5 0 1.10875e-06 1.00059e-06,1.21771e-06 0.0173537,-0.00289345,-0.0149725,-0.000114078,-0.0177102 0.000438959,0.000276069,0.000439865,4.86629e-05,0.000443195
896 rs12586118,rs151169088,rs16975256,rs61963290,rs72652040 0 333.582 inf 5 0 1.10871e-06 1.00279e-06,1.21996e-06 0.0174021,-0.00289351,-0.0150251,0.00014056,-0.0177528 0.000439425,0.00027607,0.000440225,6.02391e-05,0.000443655
897 rs12586118,rs151169088,rs16975256,rs61129667,rs72652040 0 333.572 inf 5 0 1.10738e-06 1.00402e-06,1.21679e-06 0.0176515,-0.0027382,-0.0151445,-0.000296987,-0.0177462 0.00046662,0.000288046,0.000448269,0.000158462,0.000443722
898 rs12586118,rs151169088,rs16975256,rs664532,rs72652040 0 333.571 inf 5 0 1.10867e-06 1.00437e-06,1.21784e-06 0.0174184,-0.00288374,-0.0150591,8.72798e-05,-0.0177785 0.00043981,0.000276093,0.000441084,3.76068e-05,0.000444306
899 rs12586118,rs144904573,rs151169088,rs16975256,rs72652040 0 333.559 inf 5 0 1.10863e-06 1.0104e-06,1.21878e-06 0.0174057,0.00014884,-0.00291561,-0.0150007,-0.0177408 0.000439511,6.4515e-05,0.000276255,0.000439916,0.000443455
900 rs12586118,rs151169088,rs16975256,rs56319655,rs72652040 0 333.555 inf 5 0 1.10733e-06 1.01661e-06,1.21742e-06 0.0176481,-0.00273996,-0.0151426,-0.000293595,-0.0177457 0.00046662,0.000288046,0.000448269,0.000158462,0.000443722
901 rs12586118,rs151169088,rs16975256,rs72652040,rs7995016 0 333.541 inf 5 0 1.10857e-06 1.00622e-06,1.21459e-06 0.0174312,-0.0029038,-0.015031,-0.0177647,0.000129151 0.000440225,0.000276115,0.000440359,0.000443946,5.64579e-05
902 rs12586118,rs151169088,rs16975256,rs1972495,rs72652040 0 333.541 inf 5 0 1.10857e-06 1.00183e-06,1.22535e-06 0.0174312,-0.0029038,-0.015031,0.000129141,-0.0177647 0.000440225,0.000276115,0.000440359,5.64579e-05,0.000443946
903 rs12586118,rs151169088,rs16975256,rs17517971,rs72652040 0 333.534 inf 5 0 1.10856e-06 1.0066e-06,1.21955e-06 0.0174074,-0.00289076,-0.0150269,0.000179449,-0.017752 0.000439561,0.00027607,0.000440276,7.8545e-05,0.000443658
904 rs12586118,rs16975259,rs55876229,rs621929,rs72652040 0 333.525 inf 5 0 1.0516e-07 7.55832e-08,1.40761e-07 0.00138014,-0.000210685,8.77592e-06,-0.000133873,-0.00153403 0.000199727,0.000171638,4.11554e-05,5.58919e-05,0.00012848
905 rs12586118,rs151169088,rs16975256,rs72652040,rs7333008 0 333.523 inf 5 0 1.10852e-06 9.98599e-07,1.22477e-06 0.0173951,-0.00292385,-0.0149908,-0.0177424,-9.76481e-05 0.000439314,0.000276419,0.00043986,0.000443487,4.2954e-05
906 rs12586118,rs151169088,rs16975256,rs61963281,rs72652040 0 333.516 inf 5 0 1.1085e-06 1.00533e-06,1.21861e-06 0.0173988,-0.00289313,-0.0150225,0.00013712,-0.0177499 0.000439386,0.000276069,0.000440201,6.0483e-05,0.000443623
907 rs12586118,rs151169088,rs16975256,rs693119,rs72652040 0 333.516 inf 5 0 1.1085e-06 9.97975e-07,1.21704e-06 0.0173572,-0.00287858,-0.0149838,-0.000103739,-0.0177169 0.00043896,0.000276135,0.000439845,4.57884e-05,0.000443219
908 rs11619515,rs12586118,rs151169088,rs16975256,rs72652040 0 333.513 inf 5 0 1.10724e-06 1.00575e-06,1.21573e-06 -0.00027805,0.0176317,-0.00274774,-0.0151338,-0.017743 0.000152938,0.000464616,0.000287284,0.000447665,0.000443671
909 rs12586118,rs151169088,rs16975256,rs72652040,rs7992790 0 333.511 inf 5 0 1.10848e-06 1.00241e-06,1.22122e-06 0.0173572,-0.00287861,-0.0149838,-0.0177169,0.000103509 0.00043896,0.000276135,0.000439845,0.000443219,4.57884e-05
910 rs12586118,rs12869391,rs151169088,rs16975256,rs72652040 0 333.504 inf 5 0 1.10846e-06 1.00575e-06,1.21794e-06 0.0173947,-9.68169e-05,-0.00292358,-0.0149907,-0.0177421 0.000439314,4.2954e-05,0.000276419,0.00043986,0.000443487
911 rs12586118,rs12869358,rs151169088,rs16975256,rs72652040 0 333.501 inf 5 0 1.10845e-06 1.00126e-06,1.20918e-06 0.0173947,-9.66911e-05,-0.00292354,-0.0149907,-0.017742 0.000439314,4.2954e-05,0.000276419,0.00043986,0.000443487
912 rs12586118,rs151169088,rs16975256,rs61118139,rs72652040 0 333.497 inf 5 0 1.10844e-06 9.99417e-07,1.21443e-06 0.0174078,-0.00291018,-0.0150158,0.000258677,-0.0177506 0.000439589,0.000276184,0.000440096,0.000115113,0.000443644
913 rs12586118,rs12868210,rs151169088,rs16975256,rs72652040 0 333.497 inf 5 0 1.10844e-06 1.00222e-06,1.22307e-06 0.0173946,-9.65019e-05,-0.00292348,-0.0149907,-0.0177419 0.000439314,4.2954e-05,0.000276419,0.00043986,0.000443487
914 rs12586118,rs12868203,rs151169088,rs16975256,rs72652040 0 333.495 inf 5 0 1.10843e-06 1.00936e-06,1.22205e-06 0.0173945,-9.64153e-05,-0.00292345,-0.0149907,-0.0177419 0.000439314,4.2954e-05,0.000276419,0.00043986,0.000443487
915 rs12586118,rs151169088,rs16975256,rs1891966,rs72652040 0 333.494 inf 5 0 1.10843e-06 1.00481e-06,1.2171e-06 0.0174129,-0.00290148,-0.0150385,0.000146356,-0.0177536 0.000439721,0.0002761,0.000440556,6.52625e-05,0.000443709
916 rs12586118,rs151169088,rs16975256,rs4773116,rs72652040 0 333.49 inf 5 0 1.10827e-06 1.00541e-06,1.22458e-06 0.0174223,-0.00289269,-0.0149842,-9.35565e-05,-0.0177093 0.000440037,0.000276069,0.000439845,4.26888e-05,0.000443194
917 rs12586118,rs151169088,rs16975256,rs72652040,rs9515176 0 333.49 inf 5 0 1.10842e-06 1.00742e-06,1.21573e-06 0.0173711,-0.00289133,-0.0149785,-0.0177244,0.000105248 0.000439018,0.000276069,0.000439848,0.000443271,4.69986e-05
918 rs12586118,rs151169088,rs16975256,rs72652040,rs7332235 0 333.479 inf 5 0 1.10838e-06 1.00405e-06,1.22201e-06 0.0173943,-0.00292322,-0.0149906,-0.0177416,-9.57071e-05 0.000439314,0.000276419,0.00043986,0.000443487,4.2954e-05
919 rs12586118,rs151169088,rs16975256,rs72652040,rs9583467 0 333.472 inf 5 0 1.10836e-06 1.00863e-06,1.22363e-06 0.0173898,-0.00292254,-0.0149871,-0.0177364,-9.50434e-05 0.000439239,0.000276405,0.00043985,0.000443409,4.27817e-05
920 rs12586118,rs151169088,rs16975256,rs4773115,rs72652040 0 333.465 inf 5 0 1.10819e-06 9.99093e-07,1.21769e-06 0.0174214,-0.00289269,-0.0149842,-9.23427e-05,-0.0177092 0.000440031,0.000276069,0.000439845,4.26442e-05,0.000443194
921 rs12586118,rs151169088,rs16975256,rs72652040,rs7994305 0 333.464 inf 5 0 1.10833e-06 9.99684e-07,1.21432e-06 0.0173966,-0.00292293,-0.0149921,-0.0177425,-9.58737e-05 0.000439362,0.000276417,0.000439867,0.000443505,4.33232e-05
922 rs12586118,rs151169088,rs16975256,rs72652040,rs7990241 0 333.464 inf 5 0 1.10712e-06 1.00363e-06,1.21707e-06 0.0176163,-0.00275608,-0.015126,-0.0177417,-0.00026203 0.000463112,0.000286579,0.000447255,0.000443663,0.000147966
923 rs12586118,rs151169088,rs16975256,rs72652040,rs73617438 0 333.459 inf 5 0 1.10832e-06 1.00342e-06,1.21742e-06 0.0173558,-0.00286004,-0.0150073,-0.017712,0.000124841 0.000438958,0.000276454,0.00043999,0.0004432,5.65565e-05
924 rs12586118,rs151169088,rs16975256,rs4773139,rs72652040 0 333.456 inf 5 0 1.10831e-06 1.00497e-06,1.21986e-06 0.0173915,-0.00290034,-0.0150064,-0.00010527,-0.0177405 0.000439272,0.000276093,0.000439979,4.77305e-05,0.000443475
925 rs12586118,rs151169088,rs16975256,rs4142040,rs72652040 0 333.447 inf 5 0 1.10828e-06 1.0012e-06,1.22396e-06 0.0173516,-0.00287228,-0.0149958,-0.000100374,-0.0177145 0.000438961,0.000276219,0.000439887,4.5744e-05,0.000443209
926 rs12586118,rs151169088,rs16975256,rs72652040,rs7331702 0 333.429 inf 5 0 1.10822e-06 1.00554e-06,1.21092e-06 0.017389,-0.00292191,-0.014987,-0.0177358,-9.30873e-05 0.000439239,0.000276405,0.00043985,0.000443409,4.27817e-05
927 rs12586118,rs151169088,rs16975256,rs6492257,rs72652040 0 333.42 inf 5 0 1.1082e-06 9.98966e-07,1.21978e-06 0.0173916,-0.00290265,-0.0149994,-8.52035e-05,-0.0177459 0.000439286,0.000276111,0.000439915,3.93255e-05,0.000443582
928 rs12586118,rs151169088,rs16975256,rs72652040,rs74678155 0 333.418 inf 5 0 1.10819e-06 1.00029e-06,1.21875e-06 0.0174012,-0.00290626,-0.0150331,-0.0177577,-0.000107757 0.00043948,0.000276145,0.000440469,0.000443847,4.98076e-05
929 rs12586118,rs151169088,rs16975256,rs72652040,rs9555665 0 333.417 inf 5 0 1.10817e-06 1.00425e-06,1.21979e-06 0.0174222,-0.00292162,-0.0150123,-0.0177563,0.000126266 0.000440065,0.000276404,0.000440063,0.000443815,5.84634e-05
930 rs12586118,rs151169088,rs16975256,rs72652040,rs9588117 0 333.406 inf 5 0 1.10815e-06 1.00434e-06,1.22142e-06 0.0173887,-0.00292159,-0.0149869,-0.0177354,-9.20791e-05 0.000439239,0.000276405,0.00043985,0.000443409,4.27817e-05
931 rs12586118,rs12867220,rs151169088,rs16975256,rs72652040 0 333.397 inf 5 0 1.10812e-06 1.00143e-06,1.21895e-06 0.0173889,-9.17785e-05,-0.00292144,-0.0149872,-0.0177355 0.000439246,4.28405e-05,0.000276405,0.00043985,0.000443411
932 rs12586118,rs151169088,rs16975256,rs645098,rs72652040 0 333.391 inf 5 0 1.1081e-06 9.95337e-07,1.21547e-06 0.0173833,-0.00292389,-0.0149891,8.30897e-05,-0.0177367 0.000439161,0.000276466,0.000439856,3.89117e-05,0.000443431
933 rs12586118,rs151169088,rs16975256,rs72652040,rs9521629 0 333.383 inf 5 0 1.10808e-06 1.00597e-06,1.22415e-06 0.0173898,-0.00292022,-0.014981,-0.0177328,-7.93752e-05 0.000439265,0.000276382,0.000439845,0.000443377,3.73331e-05
934 rs12586118,rs151169088,rs16975256,rs72652040,rs9521649 0 333.379 inf 5 0 1.10807e-06 1.00217e-06,1.22581e-06 0.0173924,-0.00292176,-0.0149902,-0.0177399,-9.11718e-05 0.000439314,0.000276419,0.00043986,0.000443487,4.2954e-05
935 rs1192201,rs12586118,rs16975256,rs16975259,rs72652040 0 333.377 inf 5 0 1.10753e-06 1.00773e-06,1.216e-06 -0.000666992,0.0162003,-0.017499,0.00100454,-0.0174457 7.26328e-05,0.000436198,0.000458154,0.000174301,0.000435818
936 rs12586118,rs151169088,rs16975256,rs72652040,rs9515177 0 333.376 inf 5 0 1.10806e-06 1.00033e-06,1.21882e-06 0.0173711,-0.00289164,-0.0149798,-0.0177235,0.000101181 0.000439025,0.000276069,0.000439846,0.000443272,4.77419e-05
937 rs12586118,rs151169088,rs16975256,rs72652040,rs9559718 0 333.366 inf 5 0 1.10801e-06 1.00704e-06,1.21878e-06 0.0174205,-0.00292088,-0.0150115,-0.017755,0.000123072 0.000440065,0.000276404,0.000440063,0.000443815,5.84634e-05
938 rs12586118,rs151169088,rs16975256,rs72652040,rs9559737 0 333.363 inf 5 0 1.1079e-06 9.96278e-07,1.21426e-06 0.0174381,-0.0028373,-0.0150579,-0.017739,-8.93305e-05 0.000440804,0.00027735,0.000441362,0.000443487,4.32752e-05
939 rs12586118,rs151169088,rs16975256,rs2305081,rs72652040 0 333.363 inf 5 0 1.108e-06 1.00471e-06,1.22493e-06 0.0173919,-0.00287126,-0.015003,-0.000112185,-0.0177533 0.000439312,0.00027625,0.000439954,5.34377e-05,0.000443776
940 rs12586118,rs151169088,rs16975256,rs61964980,rs72652040 0 333.361 inf 5 0 1.10801e-06 1.00949e-06,1.21939e-06 0.0173887,-0.0029209,-0.0149873,-9.02295e-05,-0.0177351 0.000439253,0.000276405,0.000439851,4.29e-05,0.000443414
941 rs12586118,rs151169088,rs16975256,rs72652040,rs9559717 0 333.342 inf 5 0 1.10794e-06 1.00176e-06,1.21872e-06 0.0174197,-0.00292051,-0.0150112,-0.0177544,0.000121492 0.000440065,0.000276404,0.000440063,0.000443815,5.84634e-05
942 rs11069829,rs12586118,rs151169088,rs16975256,rs72652040 0 333.336 inf 5 0 1.10793e-06 1.00864e-06,1.21166e-06 -7.74438e-05,0.0173895,-0.00291938,-0.0149815,-0.0177325 3.73318e-05,0.000439275,0.000276379,0.000439845,0.000443382
943 rs12586118,rs151169088,rs16975256,rs562992,rs72652040 0 333.327 inf 5 0 1.1079e-06 1.00071e-06,1.2301e-06 0.0173695,-0.00290467,-0.014981,-0.000103582,-0.0177218 0.000439015,0.000276134,0.000439845,5.01268e-05,0.00044326
944 rs12586118,rs12855875,rs151169088,rs16975256,rs72652040 0 333.327 inf 5 0 1.1079e-06 1.00368e-06,1.21509e-06 0.017387,-9.81974e-05,-0.0028999,-0.0150031,-0.0177367 0.000439233,4.7528e-05,0.000276094,0.000439959,0.000443448
945 rs12586118,rs151169088,rs16975256,rs2847468,rs72652040 0 333.319 inf 5 0 1.10787e-06 1.00162e-06,1.21935e-06 0.0173733,-0.00287528,-0.0150176,8.73409e-05,-0.0177375 0.00043905,0.000276193,0.000440178,4.25137e-05,0.000443465
946 rs12586118,rs151169088,rs16975256,rs2289799,rs72652040 0 333.308 inf 5 0 1.10782e-06 1.00477e-06,1.21927e-06 0.0173959,-0.00294432,-0.0149981,7.96036e-05,-0.0177296 0.000439421,0.000277249,0.000439913,3.90625e-05,0.000443348
947 rs12586118,rs151169088,rs16975256,rs66500342,rs72652040 0 333.297 inf 5 0 1.10781e-06 9.9928e-07,1.22262e-06 0.0173854,-0.00289982,-0.0150019,-9.64014e-05,-0.0177354 0.000439215,0.000276094,0.00043995,4.74285e-05,0.000443434
948 rs12586118,rs151169088,rs16975256,rs2289800,rs72652040 0 333.289 inf 5 0 1.10776e-06 1.00713e-06,1.21485e-06 0.0173943,-0.00294358,-0.0149971,7.88253e-05,-0.0177283 0.000439394,0.000277239,0.000439905,3.90796e-05,0.000443335
949 rs12586118,rs151169088,rs16975256,rs34587632,rs72652040 0 333.285 inf 5 0 1.10777e-06 1.01005e-06,1.22085e-06 0.0174031,-0.00290699,-0.0150108,0.00020209,-0.0177473 0.00043961,0.000276166,0.00044007,0.000100167,0.000443676
950 rs12586118,rs151169088,rs16975256,rs72652040,rs9521671 0 333.28 inf 5 0 1.10775e-06 9.9964e-07,1.2175e-06 0.0173648,-0.00289053,-0.0149751,-0.0177183,9.49042e-05 0.000438986,0.00027607,0.000439859,0.000443236,4.71797e-05
951 rs12586118,rs151169088,rs16975256,rs61963333,rs72652040 0 333.278 inf 5 0 1.10774e-06 9.98897e-07,1.2207e-06 0.0173955,-0.0029127,-0.0150244,7.59636e-05,-0.0177579 0.000439424,0.000276257,0.000440342,3.78445e-05,0.000443958
952 rs12586118,rs151169088,rs16975256,rs72652040,rs78134949 0 333.274 inf 5 0 1.10773e-06 9.95759e-07,1.21018e-06 0.017361,-0.00289727,-0.014995,-0.0177183,-0.000148471 0.000438969,0.00027608,0.000439889,0.000443236,7.40455e-05
953 rs12586118,rs151169088,rs16975256,rs72652040,rs9559715 0 333.273 inf 5 0 1.10767e-06 1.00194e-06,1.21986e-06 0.0173898,-0.0028919,-0.0149809,-0.0177055,7.78662e-05 0.00043931,0.000276069,0.000439845,0.00044319,3.92509e-05
954 rs12586118,rs151169088,rs16975256,rs72652040,rs9301441 0 333.269 inf 5 0 1.10772e-06 1.00121e-06,1.21275e-06 0.0173818,-0.00291029,-0.0149964,-0.0177364,-7.49189e-05 0.000439165,0.000276216,0.0004399,0.000443461,3.74578e-05
955 rs12586118,rs151169088,rs16975256,rs694225,rs72652040 0 333.263 inf 5 0 1.10768e-06 1.0079e-06,1.21345e-06 0.0173941,-0.00295422,-0.0149978,-7.95177e-05,-0.0177409 0.000439402,0.000277823,0.000439913,4.00007e-05,0.000443549
956 rs12586118,rs151169088,rs16975256,rs34097827,rs72652040 0 333.263 inf 5 0 1.1077e-06 1.00027e-06,1.21802e-06 0.0173858,-0.00289963,-0.0150024,-9.47557e-05,-0.0177356 0.000439233,0.000276094,0.000439959,4.7528e-05,0.000443448
957 rs12586118,rs151169088,rs16975256,rs58455864,rs72652040 0 333.259 inf 5 0 1.10768e-06 9.99236e-07,1.21146e-06 0.0173743,-0.00285603,-0.0150326,9.87705e-05,-0.0177366 0.000439068,0.000276671,0.000440571,4.97328e-05,0.000443467
958 rs12586118,rs151169088,rs16975256,rs652572,rs72652040 0 333.258 inf 5 0 1.10767e-06 9.94833e-07,1.22384e-06 0.0173948,-0.00295422,-0.0149983,-7.92079e-05,-0.0177415 0.000439422,0.000277834,0.000439918,3.99701e-05,0.000443564
959 rs12586118,rs151169088,rs16975256,rs616463,rs72652040 0 333.247 inf 5 0 1.10763e-06 9.96342e-07,1.21794e-06 0.0173937,-0.00295361,-0.0149976,-7.87356e-05,-0.0177406 0.000439402,0.000277823,0.000439913,4.00007e-05,0.000443549
960 rs12586118,rs16975259,rs55876229,rs72652040,rs9515163 0 333.24 inf 5 0 1.02167e-07 7.21064e-08,1.36644e-07 0.00137696,-0.000212865,1.17542e-05,-0.00152133,-4.95194e-05 0.000199768,0.000171756,4.12174e-05,0.000128444,4.20209e-05
961 rs12586118,rs151169088,rs16975256,rs2120882,rs72652040 0 333.226 inf 5 0 1.10757e-06 1.00107e-06,1.21993e-06 0.017396,-0.00289643,-0.015,8.91773e-05,-0.0177381 0.000439465,0.000276077,0.000439938,4.57918e-05,0.000443507
962 rs12586118,rs151169088,rs16975256,rs476241,rs72652040 0 333.225 inf 5 0 1.10758e-06 1.00099e-06,1.22277e-06 0.0173834,-0.00292039,-0.0149906,0.00012693,-0.0177401 0.000439202,0.000276447,0.000439865,6.5163e-05,0.000443546
963 rs12020579,rs12586118,rs151169088,rs16975256,rs72652040 0 333.224 inf 5 0 1.10757e-06 1.00932e-06,1.22099e-06 9.20426e-05,0.0173622,-0.00289015,-0.0149735,-0.0177158 4.72723e-05,0.000438974,0.000276071,0.000439868,0.000443222
964 rs12586118,rs151169088,rs16975256,rs72652040,rs79933429 0 333.222 inf 5 0 1.10756e-06 1.00326e-06,1.2086e-06 0.0174135,-0.00290255,-0.0150258,-0.0177583,0.000219982 0.000439993,0.00027612,0.000440411,0.000444023,0.000113178
965 rs12586118,rs16975259,rs55876229,rs72652040,rs9521672 0 333.208 inf 5 0 1.04116e-07 7.44521e-08,1.39582e-07 0.00138039,-0.000197963,5.42088e-06,-0.00154423,9.71922e-05 0.000199746,0.000171653,4.11939e-05,0.00012878,4.73139e-05
966 rs12586118,rs151169088,rs16975256,rs1778817,rs72652040 0 333.201 inf 5 0 1.10749e-06 9.98218e-07,1.21533e-06 0.0173918,-0.00295171,-0.0149967,-7.66113e-05,-0.0177389 0.000439382,0.000277812,0.000439908,4.00316e-05,0.000443534
967 rs12586118,rs151169088,rs16975256,rs572713,rs72652040 0 333.198 inf 5 0 1.10749e-06 1.00245e-06,1.21531e-06 0.0173829,-0.00291993,-0.0149905,0.000124869,-0.0177395 0.000439202,0.000276447,0.000439865,6.5163e-05,0.000443546
968 rs12586118,rs151169088,rs16975256,rs4238271,rs72652040 0 333.197 inf 5 0 1.10742e-06 1.00376e-06,1.21142e-06 0.0173628,-0.00295785,-0.0149625,-7.39685e-05,-0.0177503 0.000438978,0.000278246,0.000439971,3.91678e-05,0.000443825
969 rs12586118,rs151169088,rs16975256,rs636138,rs72652040 0 333.197 inf 5 0 1.10749e-06 1.00059e-06,1.20828e-06 0.0173549,-0.00288454,-0.0149833,-0.000101303,-0.0177118 0.000438958,0.000276098,0.000439845,5.28983e-05,0.000443203
970 rs12586118,rs151169088,rs16975256,rs72652040,rs9521653 0 333.196 inf 5 0 1.10748e-06 1.01589e-06,1.2235e-06 0.0173534,-0.00289019,-0.0149786,-0.0177201,-7.4838e-05 0.000438959,0.000276071,0.000439849,0.000443257,3.9158e-05
971 rs11617955,rs12586118,rs151169088,rs16975256,rs72652040 0 333.192 inf 5 0 1.10747e-06 9.95108e-07,1.21798e-06 0.000108077,0.0174048,-0.00292558,-0.0150036,-0.0177591 5.66129e-05,0.000439738,0.00027662,0.000439985,0.000444079
972 rs12586118,rs12870961,rs151169088,rs16975256,rs72652040 0 333.184 inf 5 0 1.10745e-06 9.97941e-07,1.21994e-06 0.0173804,-8.95928e-05,-0.00289944,-0.0149982,-0.0177312 0.000439163,4.71372e-05,0.000276095,0.000439923,0.000443396
973 rs12586118,rs151169088,rs16975256,rs35486774,rs72652040 0 333.183 inf 5 0 1.10744e-06 1.00546e-06,1.21915e-06 0.0174286,-0.00291373,-0.015051,-0.000107281,-0.0177752 0.000440677,0.000276301,0.000441329,5.6573e-05,0.000444713
974 rs12586118,rs151169088,rs16975256,rs1975514,rs72652040 0 333.174 inf 5 0 1.1074e-06 1.00315e-06,1.21772e-06 0.0173906,-0.00293991,-0.0149954,7.35219e-05,-0.0177258 0.000439369,0.00027723,0.000439899,3.90971e-05,0.000443322
975 rs12586118,rs151169088,rs16975256,rs521969,rs72652040 0 333.163 inf 5 0 1.10738e-06 9.92542e-07,1.21208e-06 0.0173832,-0.00291371,-0.0149916,0.000106749,-0.0177263 0.000439219,0.000276307,0.000439872,5.69843e-05,0.00044333
976 rs12586118,rs151169088,rs1562173,rs16975256,rs72652040 0 333.161 inf 5 0 1.10736e-06 9.97227e-07,1.21886e-06 0.0173903,-0.00293952,7.29106e-05,-0.0149952,-0.0177256 0.000439369,0.00027723,3.90971e-05,0.000439899,0.000443322
977 rs12586118,rs151169088,rs16975256,rs72652040,rs75460420 0 333.16 inf 5 0 1.10737e-06 1.00324e-06,1.21739e-06 0.0174112,-0.00290215,-0.0150241,-0.0177563,0.0002115 0.000439993,0.00027612,0.000440411,0.000444023,0.000113178
978 rs12586118,rs151169088,rs16975256,rs2005447,rs72652040 0 333.153 inf 5 0 1.10733e-06 1.00018e-06,1.22021e-06 0.0173901,-0.00293925,-0.0149952,7.2498e-05,-0.0177255 0.000439369,0.00027723,0.000439899,3.90971e-05,0.000443322
979 rs12586118,rs151169088,rs16975256,rs1891964,rs72652040 0 333.149 inf 5 0 1.10732e-06 1.00114e-06,1.22028e-06 0.01739,-0.00293912,-0.0149951,7.23043e-05,-0.0177255 0.000439369,0.00027723,0.000439899,3.90971e-05,0.000443322
980 rs12586118,rs151169088,rs16975256,rs66553690,rs72652040 0 333.145 inf 5 0 1.10732e-06 1.00521e-06,1.22122e-06 0.0173775,-0.00289861,-0.014996,-8.74664e-05,-0.0177294 0.000439129,0.00027609,0.000439906,4.72304e-05,0.000443379
981 rs12586118,rs151169088,rs16975256,rs16975472,rs72652040 0 333.143 inf 5 0 1.1073e-06 1.00489e-06,1.22488e-06 0.0173899,-0.00293896,-0.0149951,7.20475e-05,-0.0177254 0.000439369,0.00027723,0.000439899,3.90971e-05,0.000443322
982 rs12586118,rs12866570,rs151169088,rs16975256,rs72652040 0 333.141 inf 5 0 1.10731e-06 1.00493e-06,1.21312e-06 0.0173871,-0.000102963,-0.00285643,-0.0150521,-0.0177423 0.000439306,5.58125e-05,0.000276751,0.000441466,0.000443639
983 rs12586118,rs151169088,rs16975256,rs72652040,rs9521623 0 333.131 inf 5 0 1.10726e-06 1.00457e-06,1.21033e-06 0.0173719,-0.0029293,-0.0150013,-0.0177259,8.68062e-05 0.000439057,0.000276812,0.000439966,0.000443331,4.74818e-05
984 rs12586118,rs151169088,rs16975256,rs72652040,rs903351 0 333.127 inf 5 0 1.10727e-06 1.00498e-06,1.21556e-06 0.0173728,-0.00290253,-0.0149922,-0.0177278,-6.87223e-05 0.000439068,0.000276126,0.000439877,0.000443358,3.75656e-05
985 rs12586118,rs151169088,rs16975256,rs16975450,rs72652040 0 333.126 inf 5 0 1.10725e-06 1.00367e-06,1.21673e-06 0.0173851,-0.00287391,-0.014999,-9.67126e-05,-0.0177454 0.000439272,0.000276253,0.000439939,5.31253e-05,0.000443733
986 rs12586118,rs12874003,rs151169088,rs16975256,rs72652040 0 333.117 inf 5 0 1.10723e-06 1.0007e-06,1.21867e-06 0.0173819,0.000102106,-0.00291867,-0.0149972,-0.0177261 0.000439211,5.62613e-05,0.000276453,0.00043992,0.000443336
987 rs12586118,rs151169088,rs16975256,rs72652040,rs9515144 0 333.108 inf 5 0 1.10711e-06 1.00612e-06,1.21155e-06 0.0174094,-0.0028262,-0.0150542,-0.0177217,7.37566e-05 0.000440042,0.000278594,0.000441725,0.000443285,4.17916e-05
988 rs12586118,rs151169088,rs16975256,rs72652040,rs7317784 0 333.102 inf 5 0 1.10719e-06 9.99556e-07,1.21657e-06 0.0173804,-0.00289989,-0.0149921,-0.0177345,-7.05744e-05 0.000439187,0.000276102,0.000439878,0.000443484,3.92668e-05
989 rs12586118,rs151169088,rs16975256,rs72652040,rs9521624 0 333.097 inf 5 0 1.10716e-06 1.00117e-06,1.21874e-06 0.0173715,-0.00292842,-0.0150009,-0.0177254,8.47453e-05 0.000439057,0.000276812,0.000439966,0.000443331,4.74818e-05
990 rs12586118,rs151169088,rs16975256,rs57931605,rs72652040 0 333.095 inf 5 0 1.10717e-06 1.00132e-06,1.21607e-06 0.0173778,-0.00289972,-0.0149963,-8.36812e-05,-0.0177281 0.000439145,0.000276101,0.000439914,4.67673e-05,0.000443371
991 rs12586118,rs151169088,rs16975256,rs60185726,rs72652040 0 333.08 inf 5 0 1.10712e-06 1.00341e-06,1.22309e-06 0.0173758,-0.00289908,-0.0149948,-8.29285e-05,-0.0177272 0.000439117,0.000276096,0.000439901,4.68563e-05,0.000443361
992 rs12586118,rs151169088,rs16975256,rs554882,rs72652040 0 333.075 inf 5 0 1.1071e-06 9.99015e-07,1.21527e-06 0.0173806,-0.00291771,-0.0149899,0.000114851,-0.0177368 0.000439202,0.000276447,0.000439865,6.5163e-05,0.000443546
993 rs12586118,rs151169088,rs16975256,rs57541979,rs72652040 0 333.072 inf 5 0 1.10709e-06 9.99245e-07,1.21744e-06 0.0173757,-0.00289904,-0.0149947,-8.24062e-05,-0.0177271 0.000439117,0.000276096,0.000439901,4.68563e-05,0.000443361
994 rs12586118,rs151169088,rs16975256,rs72652040,rs7330851 0 333.071 inf 5 0 1.10709e-06 1.00275e-06,1.22044e-06 0.0173683,-0.0029101,-0.0149803,-0.0177223,-7.63832e-05 0.000439025,0.000276255,0.000439846,0.000443294,4.34462e-05
995 rs11838757,rs12586118,rs151169088,rs16975256,rs72652040 0 333.071 inf 5 0 1.10709e-06 1.00517e-06,1.21691e-06 6.60956e-05,0.017354,-0.00288775,-0.0149784,-0.0177083 3.76061e-05,0.000438959,0.000276081,0.00043985,0.000443193
996 rs12586118,rs151169088,rs16975256,rs679958,rs72652040 0 333.069 inf 5 0 1.10708e-06 1.00433e-06,1.21968e-06 0.0174195,-0.00290873,-0.0150332,-7.39331e-05,-0.0177602 0.000440505,0.000276229,0.0004408,4.2201e-05,0.000444291
997 rs12586118,rs151169088,rs16975256,rs72652040,rs7320502 0 333.065 inf 5 0 1.10707e-06 9.96919e-07,1.21292e-06 0.0173739,-0.0028993,-0.0150005,-0.0177284,6.63025e-05 0.000439094,0.000276098,0.000439967,0.000443384,3.7896e-05
998 rs12586118,rs151169088,rs16975256,rs686642,rs72652040 0 333.063 inf 5 0 1.10706e-06 9.99139e-07,1.20857e-06 0.0173804,-0.00291747,-0.0149898,0.000113763,-0.0177365 0.000439202,0.000276447,0.000439865,6.5163e-05,0.000443546
999 rs12586118,rs151169088,rs16975256,rs58988373,rs72652040 0 333.058 inf 5 0 1.10704e-06 1.011e-06,1.22261e-06 0.0173959,-0.00288044,-0.0150345,-8.8599e-05,-0.017755 0.000439594,0.000276153,0.000440865,5.09771e-05,0.000444105
1000 rs118001251,rs12586118,rs151169088,rs16975256,rs72652040 0 333.051 inf 5 0 1.10702e-06 9.97738e-07,1.22485e-06 0.000195731,0.017407,-0.00290142,-0.015021,-0.0177525 0.000113178,0.000439993,0.00027612,0.000440411,0.000444023
1001 rs12586118,rs151169088,rs16975256,rs61963357,rs72652040 0 333.041 inf 5 0 1.10699e-06 1.00184e-06,1.21627e-06 0.0173716,-0.00286071,-0.0150257,8.50295e-05,-0.0177321 0.000439067,0.000276682,0.000440571,4.96122e-05,0.000443462
1002 rs12586118,rs151169088,rs16975256,rs61963358,rs72652040 0 333.036 inf 5 0 1.10697e-06 9.96031e-07,1.2169e-06 0.0173715,-0.00286082,-0.0150256,8.47243e-05,-0.017732 0.000439067,0.000276682,0.000440571,4.96122e-05,0.000443462
1003 rs12586118,rs151169088,rs16975256,rs72652040,rs75698772 0 333.034 inf 5 0 1.10697e-06 1.00168e-06,1.22191e-06 0.0173651,-0.0028774,-0.0150005,-0.0177112,0.00014608 0.000438999,0.000276206,0.000439972,0.000443203,8.54972e-05
1004 rs12586118,rs151169088,rs16975256,rs61963356,rs72652040 0 333.006 inf 5 0 1.10688e-06 1.00243e-06,1.21484e-06 0.0173711,-0.00286158,-0.0150245,8.26683e-05,-0.0177313 0.000439067,0.000276682,0.000440571,4.96122e-05,0.000443462
1005 rs12586118,rs151169088,rs16975256,rs497888,rs72652040 0 333.005 inf 5 0 1.10688e-06 9.98985e-07,1.21794e-06 0.0173793,-0.00291634,-0.0149895,0.000108669,-0.0177351 0.000439202,0.000276447,0.000439865,6.5163e-05,0.000443546
1006 rs12586118,rs151169088,rs16975256,rs4773134,rs72652040 0 332.993 inf 5 0 1.10684e-06 9.99705e-07,1.21939e-06 0.0173729,-0.00289898,-0.0149996,6.26021e-05,-0.0177273 0.000439094,0.000276099,0.000439968,3.78827e-05,0.000443387
1007 rs12586118,rs151169088,rs16975256,rs72652040,rs9301432 0 332.993 inf 5 0 1.10684e-06 1.00011e-06,1.23036e-06 0.0173921,-0.00289688,-0.0150094,-0.0177365,8.82171e-05 0.000439537,0.000276083,0.00044015,0.000443589,5.34502e-05
1008 rs1151423,rs12586118,rs151169088,rs16975256,rs72652040 0 332.989 inf 5 0 1.10682e-06 9.97892e-07,1.22257e-06 6.65114e-05,0.0173485,-0.00289529,-0.0149952,-0.0177056 4.0486e-05,0.000438975,0.000276075,0.000439914,0.00044319
1009 rs12586118,rs151169088,rs16975256,rs687617,rs72652040 0 332.984 inf 5 0 1.10681e-06 9.95845e-07,1.22435e-06 0.0173654,-0.00291694,-0.0149702,6.87422e-05,-0.0177131 0.000439005,0.00027648,0.000439908,4.19401e-05,0.000443215
1010 rs12586118,rs151169088,rs16975256,rs4773155,rs72652040 0 332.98 inf 5 0 1.1068e-06 1.00305e-06,1.21487e-06 0.0173782,-0.00287188,-0.0150309,6.17558e-05,-0.0177291 0.000439191,0.000276351,0.000440846,3.78162e-05,0.000443426
1011 rs12586118,rs151169088,rs16975256,rs565510,rs72652040 0 332.98 inf 5 0 1.10678e-06 9.97492e-07,1.21938e-06 0.0174078,-0.00290351,-0.0150584,-6.20386e-05,-0.0177561 0.000440168,0.000276156,0.000442329,3.82068e-05,0.000444283
1012 rs12586118,rs151169088,rs16975256,rs72652040,rs9521617 0 332.976 inf 5 0 1.10679e-06 9.89578e-07,1.2188e-06 0.0173813,-0.00289448,-0.015005,-0.0177338,8.48936e-05 0.000439259,0.000276072,0.000440063,0.000443532,5.2124e-05
1013 rs12586118,rs151169088,rs16975256,rs56258703,rs72652040 0 332.975 inf 5 0 1.10678e-06 9.94118e-07,1.2138e-06 0.0173705,-0.00286152,-0.0150234,8.00101e-05,-0.0177299 0.000439064,0.000276717,0.000440569,4.9259e-05,0.000443446
1014 rs12586118,rs151169088,rs16975256,rs72652040,rs73619284 0 332.974 inf 5 0 1.10678e-06 1.00061e-06,1.21443e-06 0.0174152,-0.00290121,-0.0150242,-0.017765,-7.47662e-05 0.000440527,0.000276124,0.000440599,0.000444703,4.60446e-05
1015 rs12586118,rs151169088,rs16975256,rs72652040,rs72654112 0 332.974 inf 5 0 1.10678e-06 9.9367e-07,1.21914e-06 0.0173646,-0.0029057,-0.0149698,-0.0177124,9.09941e-05 0.000438999,0.000276193,0.000439913,0.000443211,5.59911e-05
1016 rs12586118,rs151169088,rs16975256,rs639655,rs72652040 0 332.971 inf 5 0 1.10677e-06 9.9246e-07,1.22197e-06 0.0173793,-0.00294287,-0.0149681,6.04438e-05,-0.0177282 0.000439218,0.000277836,0.000439933,3.73643e-05,0.000443412
1017 rs12586118,rs151169088,rs16975256,rs72652040,rs9555682 0 332.97 inf 5 0 1.10677e-06 1.00344e-06,1.20916e-06 0.0173753,-0.00288688,-0.0149957,-0.017724,6.21897e-05 0.000439139,0.000276089,0.000439922,0.000443337,3.84174e-05
1018 rs12586118,rs151169088,rs16975256,rs669398,rs72652040 0 332.962 inf 5 0 1.10674e-06 1.00075e-06,1.21576e-06 0.0173784,-0.00291547,-0.0149892,0.000104726,-0.017734 0.000439202,0.000276447,0.000439865,6.5163e-05,0.000443546
1019 rs12586118,rs1360154,rs151169088,rs16975256,rs72652040 0 332.954 inf 5 0 1.10672e-06 9.93871e-07,1.21696e-06 0.0173874,-6.23965e-05,-0.00288466,-0.0150188,-0.0177401 0.000439431,3.90703e-05,0.00027611,0.000440436,0.00044372
1020 rs12586118,rs151169088,rs16975256,rs2131939,rs72652040 0 332.953 inf 5 0 1.10671e-06 9.95781e-07,1.21822e-06 0.0173638,-0.00290525,-0.0149693,8.89702e-05,-0.0177114 0.000438994,0.000276189,0.000439921,5.58089e-05,0.000443206
1021 rs12586118,rs151169088,rs16975256,rs72652040,rs9521673 0 332.93 inf 5 0 1.10664e-06 1.00475e-06,1.21854e-06 0.0173559,-0.00288961,-0.0149713,-0.0177082,7.40221e-05 0.000438959,0.000276074,0.000439902,0.000443194,4.74508e-05
1022 rs12586118,rs151169088,rs16975256,rs72652040,rs9521672 0 332.926 inf 5 0 1.10663e-06 1.00296e-06,1.2214e-06 0.0173594,-0.00289029,-0.0149741,-0.0177114,7.34766e-05 0.000438968,0.000276072,0.000439877,0.000443206,4.72629e-05
1023 rs12586118,rs151169088,rs16975256,rs72652040,rs79421402 0 332.925 inf 5 0 1.10663e-06 1.00221e-06,1.21318e-06 0.0173643,-0.0028712,-0.0150036,-0.0177186,8.29997e-05 0.000439,0.000276401,0.000440056,0.000443271,5.34227e-05
1024 rs12586118,rs151169088,rs16975256,rs58775672,rs72652040 0 332.923 inf 5 0 1.10662e-06 9.97387e-07,1.21513e-06 0.0173724,-0.00289828,-0.0149926,-7.25848e-05,-0.0177239 0.000439103,0.000276096,0.000439894,4.67649e-05,0.00044335
1025 rs12586118,rs151169088,rs1562174,rs16975256,rs72652040 0 332.911 inf 5 0 1.10657e-06 1.0006e-06,1.21219e-06 0.017377,-0.0029295,5.95425e-05,-0.014987,-0.0177154 0.000439198,0.000277146,3.9023e-05,0.000439855,0.000443238
1026 rs1000990,rs12586118,rs151169088,rs16975256,rs72652040 0 332.91 inf 5 0 1.10656e-06 1.00396e-06,1.21055e-06 5.94567e-05,0.017377,-0.00292945,-0.014987,-0.0177154 3.9023e-05,0.000439198,0.000277146,0.000439855,0.000443238
1027 rs12586118,rs151169088,rs16975256,rs72652040,rs9588109 0 332.909 inf 5 0 1.10657e-06 1.00995e-06,1.22118e-06 0.0173634,-0.00290472,-0.0149698,-0.0177112,8.53366e-05 0.000438994,0.000276189,0.000439921,0.000443206,5.58089e-05
1028 rs12586118,rs151169088,rs16975256,rs72652040,rs874203 0 332.9 inf 5 0 1.10653e-06 1.00999e-06,1.22203e-06 0.0173768,-0.0029291,-0.014987,-0.0177153,5.88963e-05 0.000439198,0.000277146,0.000439855,0.000443238,3.9023e-05
1029 rs12586118,rs151169088,rs16975256,rs72652040,rs874204 0 332.893 inf 5 0 1.10651e-06 9.96097e-07,1.21132e-06 0.0173766,-0.00292884,-0.0149869,-0.0177152,5.8477e-05 0.000439198,0.000277146,0.000439855,0.000443238,3.9023e-05
1030 rs12586118,rs151169088,rs16975256,rs492560,rs72652040 0 332.891 inf 5 0 1.10652e-06 1.00079e-06,1.21947e-06 0.0173679,-0.00288932,-0.0149967,-5.90416e-05,-0.0177197 0.000439044,0.000276076,0.000439947,3.92574e-05,0.000443292
1031 rs11069830,rs12586118,rs151169088,rs16975256,rs72652040 0 332.886 inf 5 0 1.1065e-06 9.92939e-07,1.22195e-06 6.04783e-05,0.0173901,-0.00292177,-0.0150017,-0.0177397 4.04876e-05,0.000439593,0.000276775,0.000440034,0.000443781
1032 rs12583583,rs12586118,rs151169088,rs16975256,rs72652040 0 332.879 inf 5 0 1.10648e-06 1.00076e-06,1.21955e-06 -7.06193e-05,0.0173516,-0.00289087,-0.0149868,-0.0177044 4.7531e-05,0.000438964,0.000276071,0.000439855,0.000443191
1033 rs11842143,rs12586118,rs151169088,rs16975256,rs72652040 0 332.868 inf 5 0 1.10645e-06 9.94518e-07,1.203e-06 5.77135e-05,0.017367,-0.00288933,-0.0149959,-0.0177189 3.92858e-05,0.000439036,0.000276076,0.000439941,0.000443285
1034 rs12586118,rs151169088,rs16975256,rs35340437,rs72652040 0 332.868 inf 5 0 1.10644e-06 1.00109e-06,1.21534e-06 0.0173887,-0.00288079,-0.0150191,-7.64457e-05,-0.017744 0.000439566,0.00027618,0.000440559,5.21633e-05,0.00044397
1035 rs12586118,rs151169088,rs16975256,rs67563420,rs72652040 0 332.864 inf 5 0 1.10643e-06 9.96521e-07,1.21546e-06 0.0173878,-0.00289634,-0.0150063,7.80001e-05,-0.0177329 0.000439537,0.000276083,0.00044015,5.34502e-05,0.000443589
1036 rs12586118,rs151169088,rs16975256,rs1982314,rs72652040 0 332.857 inf 5 0 1.10641e-06 1.00014e-06,1.20844e-06 0.0173859,-0.00290794,-0.0149822,-5.48825e-05,-0.0177364 0.000439482,0.000276282,0.000439845,3.7934e-05,0.000443705
1037 rs12586118,rs151169088,rs16975256,rs72652040,rs9521658 0 332.85 inf 5 0 1.10639e-06 9.94453e-07,1.2149e-06 0.0173498,-0.0028888,-0.0149678,-0.0177029,7.1099e-05 0.000438973,0.000276079,0.000439961,0.000443194,4.94228e-05
1038 rs12586118,rs151169088,rs16975256,rs681777,rs72652040 0 332.849 inf 5 0 1.10639e-06 9.97729e-07,1.2171e-06 0.0173658,-0.0029185,-0.0149714,6.14544e-05,-0.0177134 0.000439024,0.000276673,0.000439911,4.27554e-05,0.000443224
1039 rs12586118,rs16975259,rs55876229,rs66656189,rs72652040 0 332.847 inf 5 0 1.02765e-07 7.23019e-08,1.36673e-07 0.00138336,-0.000207963,6.33372e-06,5.71228e-05,-0.00153978 0.000199878,0.000171633,4.1196e-05,3.80281e-05,0.000128825
1040 rs12586118,rs151169088,rs16975256,rs3809346,rs72652040 0 332.843 inf 5 0 1.10637e-06 1.00627e-06,1.22188e-06 0.0173612,-0.00290358,-0.0149755,5.33769e-05,-0.0177118 0.000438981,0.000276183,0.000439871,3.73482e-05,0.000443213
1041 rs12586118,rs151169088,rs16975256,rs72652040,rs9588096 0 332.839 inf 5 0 1.10635e-06 9.96128e-07,1.21508e-06 0.0173904,-0.0028995,-0.0150083,-0.0177445,-0.000117264 0.00043967,0.000276116,0.000440222,0.00044404,8.25139e-05
1042 rs12586118,rs151169088,rs16975256,rs595325,rs72652040 0 332.837 inf 5 0 1.10634e-06 9.90148e-07,1.21732e-06 0.0173685,-0.00286548,-0.0150181,-6.96975e-05,-0.0177268 0.000439064,0.000276717,0.000440569,4.9259e-05,0.000443446
1043 rs12586118,rs151169088,rs16975256,rs4773135,rs72652040 0 332.837 inf 5 0 1.10635e-06 1.0041e-06,1.21171e-06 0.0173855,-0.00289884,-0.0150032,-6.90304e-05,-0.0177335 0.00043949,0.000276108,0.000440089,4.86987e-05,0.00044363
1044 rs12586118,rs151169088,rs16975256,rs72652040,rs9588131 0 332.836 inf 5 0 1.10634e-06 9.99008e-07,1.20642e-06 0.0173738,-0.00288001,-0.0150089,-0.0177299,-5.54586e-05 0.000439162,0.000276204,0.000440244,0.000443526,3.91743e-05
1045 rs12586118,rs151169088,rs16975256,rs4773144,rs72652040 0 332.833 inf 5 0 1.10634e-06 1.00586e-06,1.21891e-06 0.0173621,-0.00290346,-0.0149763,5.27179e-05,-0.0177125 0.000438988,0.000276183,0.000439866,3.73334e-05,0.000443218
1046 rs12586118,rs151169088,rs16975256,rs622253,rs72652040 0 332.832 inf 5 0 1.10633e-06 9.98181e-07,1.21556e-06 0.0173684,-0.00286565,-0.0150179,-6.92565e-05,-0.0177266 0.000439064,0.000276717,0.000440569,4.9259e-05,0.000443446
1047 rs12586118,rs151169088,rs16975256,rs72652040,rs7982240 0 332.829 inf 5 0 1.10621e-06 9.90517e-07,1.21463e-06 0.0173885,-0.00284291,-0.0150338,-0.0177052,-5.46241e-05 0.000439669,0.000278494,0.000441503,0.00044319,4.05944e-05
1048 rs12586118,rs151169088,rs16975256,rs4773143,rs72652040 0 332.826 inf 5 0 1.10632e-06 9.99243e-07,1.21696e-06 0.0173616,-0.00290337,-0.014976,5.23242e-05,-0.0177121 0.000438984,0.000276183,0.000439868,3.73407e-05,0.000443215
1049 rs12586118,rs151169088,rs16975256,rs72652040,rs7332120 0 332.826 inf 5 0 1.10631e-06 1.00258e-06,1.21647e-06 0.0173796,-0.0029117,-0.0149875,-0.0177282,-6.01063e-05 0.000439314,0.000276419,0.00043986,0.000443487,4.2954e-05
1050 rs12586118,rs1470427,rs151169088,rs16975256,rs72652040 0 332.826 inf 5 0 1.10631e-06 9.94189e-07,1.22343e-06 0.0173741,-5.20368e-05,-0.00291005,-0.0149817,-0.0177257 0.000439173,3.71877e-05,0.000276362,0.000439845,0.000443425
1051 rs12586118,rs151169088,rs16975256,rs623157,rs72652040 0 332.824 inf 5 0 1.1063e-06 1.00123e-06,1.21256e-06 0.0173683,-0.00286588,-0.0150176,-6.8653e-05,-0.0177264 0.000439064,0.000276717,0.000440569,4.9259e-05,0.000443446
1052 rs12586118,rs151169088,rs16975256,rs72652040,rs79054289 0 332.819 inf 5 0 1.10628e-06 9.96359e-07,1.21136e-06 0.0174069,-0.00288595,-0.0150349,-0.0177493,9.85371e-05 0.000440568,0.000276107,0.000441478,0.000444319,7.12397e-05
1053 rs12586118,rs151169088,rs16975256,rs61963337,rs72652040 0 332.816 inf 5 0 1.10628e-06 1.00231e-06,1.22158e-06 0.017368,-0.00286564,-0.0150172,6.76891e-05,-0.0177258 0.000439062,0.000276741,0.000440568,4.90304e-05,0.000443434
1054 rs12586118,rs151169088,rs16975256,rs72652040,rs78760186 0 332.804 inf 5 0 1.10624e-06 9.94844e-07,1.22532e-06 0.0173506,-0.00289225,-0.0149824,-0.0177055,-0.000173169 0.000438969,0.000276069,0.000439845,0.00044319,0.000127003
1055 rs12586118,rs151169088,rs16975256,rs616468,rs72652040 0 332.8 inf 5 0 1.10623e-06 1.00438e-06,1.21829e-06 0.017352,-0.00288824,-0.0149801,5.19216e-05,-0.0177079 0.000438963,0.000276085,0.000439848,3.82923e-05,0.000443194
1056 rs12586118,rs151169088,rs16975256,rs71440056,rs72652040 0 332.795 inf 5 0 1.10621e-06 1.00021e-06,1.22162e-06 0.0173784,-0.00288195,-0.0150091,-6.71929e-05,-0.0177317 0.000439307,0.000276175,0.000440292,4.98672e-05,0.000443618
1057 rs1193069,rs12586118,rs151169088,rs16975256,rs72652040 0 332.794 inf 5 0 1.10621e-06 1.00408e-06,1.22363e-06 8.76576e-05,0.0173745,-0.00291168,-0.0149881,-0.0177294 6.5163e-05,0.000439202,0.000276447,0.000439865,0.000443546
1058 rs12586118,rs151169088,rs16975256,rs72652040,rs9555669 0 332.766 inf 5 0 1.10598e-06 1.00611e-06,1.22313e-06 0.017399,-0.00284629,-0.0150326,-0.017717,-5.47785e-05 0.000440454,0.000278647,0.000441778,0.000443291,4.50755e-05
1059 rs12586118,rs151169088,rs16975256,rs675605,rs72652040 0 332.765 inf 5 0 1.10612e-06 1.00561e-06,1.21713e-06 0.0173458,-0.00288722,-0.0149752,5.42997e-05,-0.0176979 0.000439014,0.000276096,0.00043988,4.18771e-05,0.000443229
1060 rs12586118,rs151169088,rs16975256,rs2172724,rs72652040 0 332.76 inf 5 0 1.10611e-06 1.00117e-06,1.21343e-06 0.0173674,-0.0029082,-0.0149757,-5.2505e-05,-0.0177162 0.000439067,0.000276347,0.000439875,4.07912e-05,0.000443268
1061 rs12586118,rs151169088,rs16975256,rs668847,rs72652040 0 332.753 inf 5 0 1.10608e-06 1.00208e-06,1.22047e-06 0.0173732,-0.00289248,-0.0149929,-4.74641e-05,-0.0177235 0.000439195,0.000276069,0.000439922,3.72588e-05,0.000443416
1062 rs12586118,rs12875702,rs151169088,rs16975256,rs72652040 0 332.752 inf 5 0 1.10608e-06 9.98873e-07,1.2191e-06 0.0173563,-5.81251e-05,-0.00288835,-0.0149888,-0.0177098 0.00043896,4.56728e-05,0.000276086,0.000439873,0.000443203
1063 rs12586118,rs1373745,rs151169088,rs16975256,rs72652040 0 332.747 inf 5 0 1.10593e-06 9.98911e-07,1.21973e-06 0.0173992,-5.29139e-05,-0.00284805,-0.0150327,-0.0177195 0.000440549,4.46638e-05,0.000278579,0.000441894,0.000443348
1064 rs12586118,rs151169088,rs16975256,rs490727,rs72652040 0 332.742 inf 5 0 1.10605e-06 9.96526e-07,1.21696e-06 0.017357,-0.00290479,-0.0149759,5.2776e-05,-0.0177067 0.000438962,0.00027625,0.000439875,4.20425e-05,0.000443191
1065 rs12586118,rs151169088,rs16975256,rs667968,rs72652040 0 332.735 inf 5 0 1.10603e-06 1.00026e-06,1.21502e-06 0.0173726,-0.00289249,-0.0149925,-4.62743e-05,-0.017723 0.000439191,0.000276069,0.000439921,3.72624e-05,0.000443415
1066 rs12586118,rs151169088,rs16975256,rs72652040,rs9559732 0 332.73 inf 5 0 1.10573e-06 1.00006e-06,1.22222e-06 0.0173262,-0.00293414,-0.0149694,-0.0177178,6.4159e-05 0.000439801,0.000278918,0.000440016,0.000443345,6.09092e-05
1067 rs12586118,rs151169088,rs16975256,rs621006,rs72652040 0 332.727 inf 5 0 1.106e-06 9.99903e-07,1.21091e-06 0.0173645,-0.00289173,-0.0149927,-4.7951e-05,-0.0177159 0.000439029,0.000276069,0.000439924,3.90311e-05,0.000443272
1068 rs12586118,rs151169088,rs16975256,rs72652040,rs9301445 0 332.727 inf 5 0 1.10599e-06 9.95007e-07,1.21825e-06 0.0173958,-0.00288574,-0.0150222,-0.0177429,4.6077e-05 0.000440233,0.00027612,0.000441051,0.000444247,3.76956e-05
1069 rs12586118,rs151169088,rs16975256,rs72652040,rs9515163 0 332.725 inf 5 0 1.10599e-06 1.0019e-06,1.21146e-06 0.0173555,-0.00290426,-0.0149749,-0.0177047,-5.12839e-05 0.000438959,0.000276244,0.000439887,0.000443191,4.19471e-05
1070 rs11619038,rs12586118,rs151169088,rs16975256,rs72652040 0 332.72 inf 5 0 1.10597e-06 9.92831e-07,1.21833e-06 -6.84433e-05,0.0173994,-0.00289227,-0.0150343,-0.0177436 5.67104e-05,0.000440503,0.000276069,0.000441942,0.000444313
1071 rs12586118,rs151169088,rs16975256,rs72652040,rs72655742 0 332.719 inf 5 0 1.10597e-06 1.0032e-06,1.21047e-06 0.0173646,-0.00290721,-0.0149761,-0.0177151,-5.08362e-05 0.000439032,0.000276345,0.000439875,0.000443261,4.19672e-05
1072 rs12586118,rs151169088,rs16975256,rs1961495,rs72652040 0 332.717 inf 5 0 1.10597e-06 9.93518e-07,1.2176e-06 0.0173535,-0.00289393,-0.0149838,-6.49993e-05,-0.0177089 0.00043896,0.000276073,0.000439846,5.38679e-05,0.0004432
1073 rs12586118,rs151169088,rs16975256,rs686746,rs72652040 0 332.716 inf 5 0 1.10597e-06 1.0023e-06,1.21858e-06 0.0173554,-0.00290412,-0.014975,5.05511e-05,-0.0177047 0.000438958,0.000276244,0.000439887,4.18973e-05,0.000443191
1074 rs12586118,rs151169088,rs16975256,rs4773154,rs72652040 0 332.715 inf 5 0 1.10595e-06 9.94122e-07,1.221e-06 0.0173736,-0.00291305,-0.014972,-4.53683e-05,-0.0177254 0.000439235,0.000276613,0.000439931,3.78312e-05,0.000443501
1075 rs12586118,rs151169088,rs16975256,rs72652040,rs9805608 0 332.713 inf 5 0 1.10595e-06 9.99023e-07,1.21675e-06 0.0173699,-0.00291296,-0.0149752,-0.0177197,-4.93737e-05 0.000439138,0.000276609,0.000439886,0.000443349,4.11937e-05
1076 rs12586118,rs151169088,rs16975256,rs72652040,rs9521676 0 332.712 inf 5 0 1.10595e-06 1.00042e-06,1.22109e-06 0.017358,-0.00290685,-0.0149751,-0.0177066,4.4802e-05 0.000438966,0.000276338,0.000439887,0.000443191,3.73817e-05
1077 rs12586118,rs151169088,rs16975256,rs35402290,rs72652040 0 332.706 inf 5 0 1.10593e-06 9.95754e-07,1.20657e-06 0.0173676,-0.00291204,-0.014987,6.53882e-05,-0.0177146 0.000439089,0.000276573,0.000439862,5.51907e-05,0.000443257
1078 rs12586118,rs12873154,rs151169088,rs16975256,rs72652040 0 332.702 inf 5 0 1.10591e-06 1.00112e-06,1.21689e-06 0.0173978,-6.62789e-05,-0.00289226,-0.0150327,-0.0177424 0.000440482,5.6508e-05,0.000276069,0.000441932,0.000444305
1079 rs12586118,rs151169088,rs16975256,rs671633,rs72652040 0 332.701 inf 5 0 1.10592e-06 9.96072e-07,1.22098e-06 0.0173602,-0.00291307,-0.0149704,5.0342e-05,-0.0177076 0.000438982,0.000276636,0.000439963,4.28225e-05,0.000443194
1080 rs12586118,rs151169088,rs16975256,rs72652040,rs7982209 0 332.699 inf 5 0 1.10512e-06 1.00506e-06,1.21453e-06 0.0173183,-0.00291784,-0.0149616,-0.0177112,4.4316e-05 0.000445551,0.000281202,0.000441986,0.000443353,9.26322e-05
1081 rs12586118,rs151169088,rs16975256,rs72652040,rs7990499 0 332.699 inf 5 0 1.1059e-06 9.99127e-07,1.22297e-06 0.0173665,-0.00289853,-0.0149819,-0.0177072,5.01497e-05 0.000439072,0.000276121,0.000439845,0.000443193,4.30412e-05
1082 rs12586118,rs1470425,rs151169088,rs16975256,rs72652040 0 332.697 inf 5 0 1.1059e-06 9.94257e-07,1.21902e-06 0.01736,-4.34791e-05,-0.00290292,-0.0149751,-0.0177135 0.00043898,3.72255e-05,0.00027622,0.000439889,0.000443243
1083 rs12586118,rs151169088,rs16975256,rs72652040,rs9521618 0 332.693 inf 5 0 1.10589e-06 1.00421e-06,1.2145e-06 0.0173778,-0.00290258,-0.015001,-0.017734,-4.41981e-05 0.000439405,0.000276213,0.000440139,0.000443874,3.81246e-05
1084 rs12586118,rs151169088,rs16975256,rs72652040,rs913745 0 332.689 inf 5 0 1.10588e-06 1.00052e-06,1.21904e-06 0.0173606,-0.00287196,-0.015005,-0.0177155,-5.45523e-05 0.000438986,0.000276632,0.000440285,0.000443276,4.73989e-05
1085 rs12586118,rs151169088,rs16975256,rs72652040,rs7990009 0 332.689 inf 5 0 1.10588e-06 9.99917e-07,1.21605e-06 0.0173621,-0.00290269,-0.014977,-0.0177123,-4.7822e-05 0.000439003,0.000276217,0.000439869,0.00044323,4.14752e-05
1086 rs1192198,rs12586118,rs151169088,rs16975256,rs72652040 0 332.688 inf 5 0 1.10587e-06 9.95254e-07,1.20813e-06 5.39965e-05,0.0173714,-0.00287342,-0.0150094,-0.0177158 4.70643e-05,0.000439194,0.000276557,0.000440473,0.000443281
1087 rs12586118,rs151169088,rs16975256,rs72652040,rs9559730 0 332.688 inf 5 0 1.10567e-06 1.00414e-06,1.2151e-06 0.0173264,-0.00292573,-0.0149552,-0.017713,4.70329e-05 0.000439851,0.00027803,0.000440657,0.000443253,4.63124e-05
1088 rs11619113,rs12586118,rs151169088,rs16975256,rs72652040 0 332.686 inf 5 0 1.10586e-06 9.98883e-07,1.21633e-06 -6.45026e-05,0.0173967,-0.00289226,-0.0150314,-0.0177414 5.6508e-05,0.000440482,0.000276069,0.000441932,0.000444305
1089 rs12586118,rs151169088,rs16975256,rs680860,rs72652040 0 332.685 inf 5 0 1.10587e-06 9.91642e-07,1.2226e-06 0.0173601,-0.0029125,-0.0149707,4.89813e-05,-0.0177075 0.000438982,0.000276636,0.000439963,4.28225e-05,0.000443194
1090 rs12586118,rs151169088,rs16975256,rs2305080,rs72652040 0 332.684 inf 5 0 1.10585e-06 1.00463e-06,1.21177e-06 0.0173716,-0.00291278,-0.0149876,4.43817e-05,-0.0177132 0.000439207,0.000276661,0.000439868,3.91126e-05,0.000443242
1091 rs12586118,rs151169088,rs16975256,rs1977893,rs72652040 0 332.679 inf 5 0 1.10584e-06 9.94008e-07,1.22064e-06 0.0173703,-0.00291252,-0.0149867,4.41254e-05,-0.0177122 0.000439172,0.000276655,0.000439861,3.91731e-05,0.00044323
1092 rs12586118,rs151169088,rs16975256,rs72652040,rs7984097 0 332.678 inf 5 0 1.10584e-06 9.94131e-07,1.21765e-06 0.0173636,-0.00288481,-0.0149961,-0.0177132,-5.41704e-05 0.000439027,0.000276148,0.000440012,0.000443244,4.7916e-05
1093 rs12586118,rs151169088,rs16975256,rs72652040,rs7319323 0 332.672 inf 5 0 1.10583e-06 9.95104e-07,1.21328e-06 0.0173618,-0.00290244,-0.0149759,-0.0177121,-4.66904e-05 0.000439002,0.000276219,0.000439882,0.00044323,4.17213e-05
1094 rs12586118,rs151169088,rs16975256,rs2278673,rs72652040 0 332.672 inf 5 0 1.10581e-06 9.90391e-07,1.21447e-06 0.0173717,-0.00291239,-0.0149877,4.34338e-05,-0.0177133 0.000439219,0.000276663,0.000439871,3.90929e-05,0.000443247
1095 rs12586118,rs151169088,rs16975256,rs72652040,rs7988738 0 332.67 inf 5 0 1.10582e-06 1.00785e-06,1.21981e-06 0.0173658,-0.00288443,-0.015007,-0.0177156,-5.88374e-05 0.000439068,0.000276158,0.000440399,0.000443283,5.27943e-05
1096 rs12586118,rs151169088,rs16975256,rs641314,rs72652040 0 332.666 inf 5 0 1.1058e-06 1.00457e-06,1.21914e-06 0.0173599,-0.00291181,-0.0149711,4.73079e-05,-0.0177075 0.000438982,0.000276636,0.000439963,4.28225e-05,0.000443194
1097 rs12586118,rs151169088,rs16975256,rs72652040,rs7326444 0 332.665 inf 5 0 1.10579e-06 1.01223e-06,1.21605e-06 0.0173707,-0.00291206,-0.0149871,-0.0177126,4.29172e-05 0.000439195,0.000276659,0.000439866,0.000443238,3.91325e-05
1098 rs12586118,rs151169088,rs16975256,rs72652040,rs7329411 0 332.662 inf 5 0 1.10578e-06 1.00251e-06,1.22221e-06 0.0173706,-0.00291193,-0.0149871,-0.0177126,4.26266e-05 0.000439195,0.000276659,0.000439866,0.000443238,3.91325e-05
1099 rs12586118,rs151169088,rs16975256,rs72652040,rs9521634 0 332.659 inf 5 0 1.10577e-06 9.97302e-07,1.22085e-06 0.0173572,-0.00287644,-0.0149923,-0.0177167,-4.21877e-05 0.000438964,0.000276455,0.000439939,0.000443311,3.89455e-05
1100 rs12586118,rs151169088,rs16975256,rs72652040,rs7325512 0 332.656 inf 5 0 1.10576e-06 9.95774e-07,1.21185e-06 0.0173704,-0.00291169,-0.014987,-0.0177125,4.21179e-05 0.000439195,0.000276659,0.000439866,0.000443238,3.91325e-05
1101 rs11069825,rs12586118,rs151169088,rs16975256,rs72652040 0 332.655 inf 5 0 1.10568e-06 1.00385e-06,1.21145e-06 4.04645e-05,0.0173558,-0.0029276,-0.0149703,-0.0177293 3.96291e-05,0.000438959,0.000278231,0.000440004,0.000443803
1102 rs12586118,rs151169088,rs16975256,rs72652040,rs7991332 0 332.653 inf 5 0 1.10577e-06 9.97982e-07,1.21306e-06 0.0173616,-0.00290202,-0.0149774,-0.0177119,-4.47259e-05 0.000439003,0.000276217,0.000439869,0.00044323,4.14752e-05
1103 rs12586118,rs151169088,rs16975256,rs540519,rs72652040 0 332.65 inf 5 0 1.10576e-06 9.99697e-07,1.2155e-06 0.0173597,-0.00291123,-0.0149715,4.59011e-05,-0.0177074 0.000438982,0.000276636,0.000439963,4.28225e-05,0.000443194
1104 rs12586118,rs151169088,rs16975256,rs4773122,rs72652040 0 332.648 inf 5 0 1.10553e-06 9.93036e-07,1.211e-06 0.0173934,-0.00286415,-0.0150117,-4.61335e-05,-0.0177119 0.000441023,0.000277817,0.000441038,5.10899e-05,0.000443247
1105 rs12586118,rs151169088,rs16975256,rs72652040,rs9521601 0 332.645 inf 5 0 1.10565e-06 1.00106e-06,1.22253e-06 0.0173562,-0.002927,-0.0149707,-0.0177291,-3.95675e-05 0.00043896,0.000278252,0.00044,0.00044382,3.96073e-05
1106 rs12586118,rs151169088,rs16975256,rs2391816,rs72652040 0 332.644 inf 5 0 1.10573e-06 1.00571e-06,1.20733e-06 0.0173697,-0.00291122,-0.0149867,4.11929e-05,-0.017712 0.000439183,0.000276657,0.000439863,3.91527e-05,0.000443234
1107 rs12586118,rs151169088,rs16975256,rs2131937,rs72652040 0 332.644 inf 5 0 1.10573e-06 1.00132e-06,1.22035e-06 0.0173697,-0.00291121,-0.0149867,4.1167e-05,-0.017712 0.000439183,0.000276657,0.000439863,3.91527e-05,0.000443234
1108 rs12586118,rs151169088,rs16975256,rs2391817,rs72652040 0 332.644 inf 5 0 1.10572e-06 1.002e-06,1.21443e-06 0.0173689,-0.00291113,-0.0149861,4.11859e-05,-0.0177114 0.000439161,0.000276653,0.000439859,3.91939e-05,0.000443226
1109 rs12586118,rs151169088,rs16975256,rs2131938,rs72652040 0 332.64 inf 5 0 1.10571e-06 1.00142e-06,1.21796e-06 0.0173695,-0.00291104,-0.0149866,4.0798e-05,-0.017712 0.000439183,0.000276657,0.000439863,3.91527e-05,0.000443234
1110 rs12586118,rs151169088,rs16975256,rs2391815,rs72652040 0 332.636 inf 5 0 1.1057e-06 9.97991e-07,1.21296e-06 0.0173694,-0.00291088,-0.0149866,4.04626e-05,-0.0177119 0.000439183,0.000276657,0.000439863,3.91527e-05,0.000443234
1111 rs12586118,rs151169088,rs16975256,rs34870648,rs72652040 0 332.634 inf 5 0 1.10563e-06 9.96704e-07,1.22012e-06 0.0173742,-0.00289225,-0.0149824,3.88296e-05,-0.0177055 0.000439397,0.000276069,0.000439845,3.93531e-05,0.00044319
1112 rs12586118,rs151169088,rs16975256,rs662163,rs72652040 0 332.628 inf 5 0 1.10569e-06 1.00254e-06,1.21766e-06 0.0173523,-0.00289271,-0.0149764,-3.96139e-05,-0.0177074 0.000438966,0.000276069,0.000439884,3.86983e-05,0.000443194
1113 rs117774985,rs12586118,rs151169088,rs16975256,rs72652040 0 332.624 inf 5 0 1.10567e-06 9.97315e-07,1.22005e-06 0.000114581,0.0173518,-0.00287553,-0.0149954,-0.0177013 0.000113015,0.000438969,0.000276561,0.000440031,0.000443209
1114 rs12586118,rs16975259,rs17517971,rs55876229,rs72652040 0 332.623 inf 5 0 1.01484e-07 6.96807e-08,1.35349e-07 0.00137113,-0.000202979,4.94343e-05,7.31864e-06,-0.00152611 0.00019969,0.000171645,7.86664e-05,4.12514e-05,0.000128447
1115 rs12586118,rs151169088,rs16975256,rs72652040,rs79847971 0 332.622 inf 5 0 1.10567e-06 9.96601e-07,1.21127e-06 0.0173591,-0.00289225,-0.0149824,-0.0177055,9.84086e-05 0.000438978,0.000276069,0.000439845,0.00044319,9.7534e-05
1116 rs12586118,rs151169088,rs16975256,rs16975424,rs72652040 0 332.62 inf 5 0 1.10565e-06 9.99768e-07,1.21237e-06 0.0173711,-0.00288752,-0.0150102,-5.11402e-05,-0.0177161 0.000439257,0.000276109,0.000440724,5.10782e-05,0.000443317
1117 rs12586118,rs151169088,rs16975256,rs1981316,rs72652040 0 332.618 inf 5 0 1.10566e-06 9.991e-07,1.21993e-06 0.0173668,-0.00289339,-0.0149884,3.73286e-05,-0.0177171 0.000439119,0.000276071,0.000439885,3.72351e-05,0.000443343
1118 rs12586118,rs151169088,rs16975256,rs72652040,rs72655747 0 332.609 inf 5 0 1.10563e-06 1.00101e-06,1.21005e-06 0.0173587,-0.00289908,-0.0149778,-0.0177112,-3.88744e-05 0.000438976,0.000276157,0.000439869,0.000443229,3.96435e-05
1119 rs12586118,rs147885127,rs151169088,rs16975256,rs72652040 0 332.607 inf 5 0 1.10561e-06 1.00052e-06,1.20672e-06 0.0173616,6.05123e-05,-0.00289225,-0.0149824,-0.0177055 0.000439014,6.24273e-05,0.000276069,0.000439845,0.00044319
1120 rs12586118,rs151169088,rs16975256,rs593564,rs72652040 0 332.604 inf 5 0 1.10561e-06 1.0072e-06,1.20727e-06 0.0173612,-0.00289835,-0.0149765,3.60858e-05,-0.0177133 0.000439007,0.000276141,0.000439887,3.73355e-05,0.000443265
1121 rs12586118,rs151169088,rs16975256,rs72652040,rs9521641 0 332.602 inf 5 0 1.1056e-06 1.00226e-06,1.22029e-06 0.0173569,-0.00289967,-0.0149775,-0.0177096,-4.09707e-05 0.000438963,0.000276176,0.000439873,0.000443211,4.25181e-05
1122 rs12586118,rs151169088,rs16975256,rs72652040,rs9301436 0 332.598 inf 5 0 1.10559e-06 9.95573e-07,1.21444e-06 0.0173521,-0.00289265,-0.0149765,-0.0177069,3.6875e-05 0.000438968,0.000276069,0.000439888,0.000443193,3.87243e-05
1123 rs12586118,rs151169088,rs16975256,rs72652040,rs7988768 0 332.597 inf 5 0 1.1055e-06 9.94542e-07,1.22166e-06 0.0173552,-0.00292249,-0.0149718,-0.0177256,3.48821e-05 0.000438958,0.000278201,0.00044001,0.000443779,3.96634e-05
1124 rs12586118,rs12865767,rs151169088,rs16975256,rs72652040 0 332.594 inf 5 0 1.10557e-06 9.91268e-07,1.21274e-06 0.0173653,5.33371e-05,-0.00290889,-0.0149867,-0.0177133 0.000439099,5.67218e-05,0.000276636,0.000439868,0.000443268
1125 rs12586118,rs151169088,rs16975256,rs34987036,rs72652040 0 332.59 inf 5 0 1.10557e-06 9.96404e-07,1.22106e-06 0.0173714,-0.00289659,-0.0150007,-6.35251e-05,-0.0177219 0.000439313,0.000276108,0.000440279,6.79266e-05,0.000443536
1126 rs12586118,rs151169088,rs16975256,rs58814158,rs72652040 0 332.59 inf 5 0 1.10556e-06 9.97098e-07,1.21177e-06 0.0173708,-0.00288764,-0.0150092,-4.75026e-05,-0.0177161 0.000439292,0.000276114,0.000440794,5.12216e-05,0.000443337
1127 rs12586118,rs151169088,rs16975256,rs72652040,rs7981946 0 332.589 inf 5 0 1.10555e-06 1.00702e-06,1.20836e-06 0.0173646,-0.00287598,-0.0149968,-0.0177069,3.7686e-05 0.000439087,0.000276637,0.000440124,0.000443193,4.10282e-05
1128 rs12586118,rs151169088,rs16975256,rs672949,rs72652040 0 332.582 inf 5 0 1.10554e-06 1.00175e-06,1.21064e-06 0.0173529,-0.00289247,-0.0149755,3.62052e-05,-0.017709 0.000438964,0.000276069,0.000439909,3.9777e-05,0.000443207
1129 rs12586118,rs151169088,rs16975256,rs659071,rs72652040 0 332.578 inf 5 0 1.10553e-06 9.98483e-07,1.2131e-06 0.0173688,-0.00289389,-0.014994,4.75796e-05,-0.0177196 0.000439229,0.000276075,0.000440033,5.25478e-05,0.000443466
1130 rs11842085,rs12586118,rs151169088,rs16975256,rs72652040 0 332.578 inf 5 0 1.10552e-06 1.00277e-06,1.21096e-06 4.47789e-05,0.0173609,-0.00287488,-0.015003,-0.017713 4.9673e-05,0.00043901,0.000276741,0.000440442,0.000443269
1131 rs12586118,rs151169088,rs16975256,rs660433,rs72652040 0 332.578 inf 5 0 1.10552e-06 9.98661e-07,1.21052e-06 0.0173526,-0.00289251,-0.0149753,3.58103e-05,-0.0177087 0.000438966,0.000276069,0.000439915,3.98127e-05,0.000443205
1132 rs12586118,rs151169088,rs16975256,rs2172725,rs72652040 0 332.578 inf 5 0 1.10552e-06 9.98825e-07,1.21197e-06 0.0173668,-0.00290832,-0.0149856,3.50578e-05,-0.0177105 0.000439161,0.000276653,0.000439859,3.91939e-05,0.000443226
1133 rs12586118,rs151169088,rs16975256,rs72652040,rs9521642 0 332.577 inf 5 0 1.10552e-06 9.96844e-07,1.21286e-06 0.017354,-0.00290172,-0.0149756,-0.0177033,-3.83031e-05 0.000438959,0.000276269,0.000439908,0.000443197,4.24765e-05
1134 rs12586118,rs151169088,rs16975256,rs600892,rs72652040 0 332.576 inf 5 0 1.10552e-06 9.99611e-07,1.22033e-06 0.0173526,-0.00289251,-0.0149753,3.56142e-05,-0.0177087 0.000438966,0.000276069,0.000439915,3.98127e-05,0.000443205
1135 rs12586118,rs151169088,rs16975256,rs72652040,rs7318126 0 332.573 inf 5 0 1.10543e-06 1.00193e-06,1.21502e-06 0.0173519,-0.00291995,-0.0149693,-0.0177207,3.24032e-05 0.000438973,0.000278135,0.000440134,0.000443581,3.95979e-05
1136 rs12586118,rs151169088,rs16975256,rs1977892,rs72652040 0 332.572 inf 5 0 1.1055e-06 1.00235e-06,1.22283e-06 0.0173656,-0.00290795,-0.0149848,3.45153e-05,-0.0177097 0.000439129,0.000276646,0.000439854,3.92577e-05,0.000443216
1137 rs12586118,rs16975259,rs55876229,rs72652040 0 329.669 inf 4 -nan 1.00524e-07 6.95299e-08,1.32847e-07 0.00137011,-0.000204814,9.0876e-06,-0.00152439 0.000199683,0.00017162,4.11552e-05,0.000128417
1138 rs12586118,rs151169088,rs16975256,rs72652040,rs7334783 0 332.571 inf 5 0 1.10544e-06 1.00577e-06,1.21506e-06 0.0173707,-0.00289225,-0.0149824,-0.0177055,3.26316e-05 0.000439374,0.000276069,0.000439845,0.00044319,3.93696e-05
1139 rs12586118,rs151169088,rs16975256,rs72652040,rs9521643 0 332.57 inf 5 0 1.1055e-06 9.99964e-07,1.20966e-06 0.0173597,-0.00288996,-0.0149869,-0.0177106,3.38727e-05 0.000438993,0.000276081,0.000439874,0.000443227,3.8295e-05
1140 rs12586118,rs151169088,rs16975256,rs72652040,rs7989825 0 332.565 inf 5 0 1.10531e-06 9.93948e-07,1.21441e-06 0.0173353,-0.00291579,-0.0149612,-0.0177088,3.14479e-05 0.000439822,0.000278045,0.000440849,0.000443215,4.4219e-05
1141 rs12586118,rs151169088,rs16975256,rs72652040,rs9521593 0 332.563 inf 5 0 1.10518e-06 9.90326e-07,1.21952e-06 0.0173342,-0.00291155,-0.0149667,-0.0177098,-2.97845e-05 0.000440507,0.000278216,0.000440739,0.000443258,5.32404e-05
1142 rs12586118,rs151169088,rs16975256,rs72652040,rs9515169 0 332.561 inf 5 0 1.10547e-06 9.9442e-07,1.2212e-06 0.0173687,-0.00289711,-0.014988,-0.0177159,3.80861e-05 0.000439256,0.000276127,0.000439894,0.000443355,4.43841e-05
1143 rs12586118,rs16975259,rs55876229,rs72652040,rs73617438 0 332.552 inf 5 0 1.04516e-07 7.3756e-08,1.40075e-07 0.00137826,-0.000210271,8.70152e-06,-0.00153307,0.00012376 0.000199718,0.000171638,4.11556e-05,0.000128478,5.64769e-05
1144 rs12586118,rs151169088,rs16975256,rs72652040,rs9588112 0 332.552 inf 5 0 1.10544e-06 1.0033e-06,1.22645e-06 0.0173571,-0.00289374,-0.0149886,-0.0177096,-5.35645e-05 0.000438966,0.000276075,0.000439908,0.000443217,6.41624e-05
1145 rs1192203,rs12586118,rs151169088,rs16975256,rs72652040 0 332.549 inf 5 0 1.10544e-06 9.95678e-07,1.21962e-06 -7.97115e-05,0.0173584,-0.00289225,-0.0149824,-0.0177055 9.63323e-05,0.000438978,0.000276069,0.000439845,0.00044319
1146 rs12586118,rs151169088,rs16975256,rs72652040,rs78774174 0 332.547 inf 5 0 1.10543e-06 1.00661e-06,1.22302e-06 0.0173583,-0.00289225,-0.0149824,-0.0177055,8.00056e-05 0.000438978,0.000276069,0.000439845,0.00044319,9.7534e-05
1147 rs12586118,rs151169088,rs16975256,rs2391824,rs72652040 0 332.545 inf 5 0 1.10542e-06 1.00457e-06,1.21595e-06 0.0173607,-0.00288477,-0.0149933,-3.11627e-05,-0.0177129 0.000439015,0.000276221,0.000440047,3.81629e-05,0.000443284
1148 rs12586118,rs151169088,rs16975256,rs72652040,rs76223036 0 332.543 inf 5 0 1.10542e-06 9.9176e-07,1.21785e-06 0.0173518,-0.00289225,-0.0149824,-0.0177055,-8.56648e-05 0.000438975,0.000276069,0.000439845,0.00044319,0.000105915
1149 rs1204421,rs12586118,rs151169088,rs16975256,rs72652040 0 332.542 inf 5 0 1.1054e-06 1.0033e-06,1.21018e-06 3.66909e-05,0.0173534,-0.00290602,-0.0149827,-0.0177052 4.61053e-05,0.000438962,0.00027661,0.000439845,0.00044319
1150 rs12586118,rs151169088,rs16975256,rs58889764,rs72652040 0 332.541 inf 5 0 1.10541e-06 1.00138e-06,1.20865e-06 0.0173545,-0.00289042,-0.0149793,-4.06377e-05,-0.0177077 0.000438959,0.000276078,0.000439861,5.05781e-05,0.000443199
1151 rs12586118,rs151169088,rs16975256,rs66656189,rs72652040 0 332.54 inf 5 0 1.1054e-06 9.98736e-07,1.2121e-06 0.0173534,-0.00287803,-0.0149865,3.03173e-05,-0.0177062 0.000438962,0.000276646,0.000439874,3.80679e-05,0.000443191
1152 rs12586118,rs151169088,rs16975256,rs583900,rs72652040 0 332.535 inf 5 0 1.10538e-06 1.0059e-06,1.21681e-06 0.0173534,-0.00290564,-0.0149827,3.56787e-05,-0.0177052 0.000438962,0.00027661,0.000439845,4.61053e-05,0.00044319
1153 rs112491169,rs12586118,rs151169088,rs16975256,rs72652040 0 332.534 inf 5 0 1.10539e-06 1.00155e-06,1.21767e-06 7.73791e-05,0.0173581,-0.00289225,-0.0149824,-0.0177055 9.87857e-05,0.000438977,0.000276069,0.000439845,0.00044319
1154 rs12586118,rs151169088,rs16975256,rs72652040,rs78997935 0 332.533 inf 5 0 1.10539e-06 9.99106e-07,1.22156e-06 0.0173581,-0.00289225,-0.0149824,-0.0177055,7.62387e-05 0.000438978,0.000276069,0.000439845,0.00044319,9.7534e-05
1155 rs12586118,rs151169088,rs16975256,rs28498126,rs72652040 0 332.53 inf 5 0 1.10538e-06 9.95168e-07,1.22589e-06 0.0173581,-0.00289225,-0.0149824,7.53942e-05,-0.0177055 0.000438978,0.000276069,0.000439845,9.7534e-05,0.00044319
1156 rs12586118,rs151169088,rs16975256,rs72652040,rs7334921 0 332.529 inf 5 0 1.1051e-06 9.96881e-07,1.21483e-06 0.0173749,-0.00289246,-0.0149833,-0.0177072,2.29959e-05 0.00044121,0.000276069,0.000439849,0.000443207,5.12116e-05
1157 rs12586118,rs151169088,rs16975256,rs72652040,rs77242723 0 332.528 inf 5 0 1.10537e-06 9.96234e-07,1.22207e-06 0.017358,-0.00289225,-0.0149824,-0.0177055,7.46145e-05 0.000438978,0.000276069,0.000439845,0.00044319,9.7534e-05
1158 rs12586118,rs151169088,rs16975256,rs72652040,rs9515170 0 332.527 inf 5 0 1.10536e-06 1.00239e-06,1.21122e-06 0.0173621,-0.00289324,-0.0149857,-0.017708,3.16328e-05 0.000439061,0.000276072,0.000439866,0.000443203,4.1589e-05
1159 rs113648449,rs12586118,rs151169088,rs16975256,rs72652040 0 332.527 inf 5 0 1.10537e-06 9.99535e-07,1.21693e-06 7.44842e-05,0.017358,-0.00289225,-0.0149824,-0.0177055 9.7534e-05,0.000438978,0.000276069,0.000439845,0.00044319
1160 rs12586118,rs151169088,rs16975256,rs72652040,rs9559719 0 332.527 inf 5 0 1.10499e-06 1.00252e-06,1.2102e-06 0.0173458,-0.00289225,-0.0149824,-0.0177055,1.04573e-05 0.000441877,0.000276069,0.000439845,0.00044319,5.83421e-05
1161 rs12586118,rs151169088,rs16975256,rs72652040,rs9521651 0 332.525 inf 5 0 1.10536e-06 1.00008e-06,1.21293e-06 0.0173566,-0.00291245,-0.0149685,-0.0177063,6.29137e-05 0.000438964,0.000277367,0.000440232,0.000443192,8.34664e-05
1162 rs12586118,rs151169088,rs16975256,rs72652040,rs954338 0 332.525 inf 5 0 1.10498e-06 1.00256e-06,1.21559e-06 0.0173466,-0.00289225,-0.0149824,-0.0177055,9.55011e-06 0.000441849,0.000276069,0.000439845,0.00044319,5.81317e-05
1163 rs12586118,rs151169088,rs16975256,rs72652040,rs78593785 0 332.525 inf 5 0 1.10536e-06 1.01066e-06,1.2272e-06 0.017358,-0.00289225,-0.0149824,-0.0177055,7.36898e-05 0.000438978,0.000276069,0.000439845,0.00044319,9.7534e-05
1164 rs12586118,rs151169088,rs16975256,rs72652040,rs75278250 0 332.524 inf 5 0 1.10535e-06 9.99311e-07,1.21388e-06 0.017358,-0.00289225,-0.0149824,-0.0177055,7.33937e-05 0.000438978,0.000276069,0.000439845,0.00044319,9.7534e-05
1165 rs12586118,rs151169088,rs16975256,rs72652040,rs79525277 0 332.523 inf 5 0 1.10535e-06 1.00021e-06,1.21467e-06 0.017358,-0.00289225,-0.0149824,-0.0177055,7.32873e-05 0.000438978,0.000276069,0.000439845,0.00044319,9.7534e-05
1166 rs12586118,rs151169088,rs16975256,rs4503663,rs72652040 0 332.523 inf 5 0 1.10525e-06 9.9821e-07,1.21379e-06 0.0173386,-0.00289218,-0.0149821,-2.58443e-05,-0.0177046 0.000439694,0.000276069,0.000439845,4.03158e-05,0.000443192
1167 rs12586118,rs151169088,rs16975256,rs660906,rs72652040 0 332.523 inf 5 0 1.10534e-06 1.00485e-06,1.20969e-06 0.0173535,-0.00290501,-0.0149827,3.39965e-05,-0.0177052 0.000438962,0.00027661,0.000439845,4.61053e-05,0.00044319
1168 rs113790861,rs12586118,rs151169088,rs16975256,rs72652040 0 332.523 inf 5 0 1.10535e-06 1.00234e-06,1.21631e-06 7.30494e-05,0.017358,-0.00289225,-0.0149824,-0.0177055 9.7534e-05,0.000438978,0.000276069,0.000439845,0.00044319
1169 rs12586118,rs151169088,rs16975256,rs72652040,rs78326356 0 332.523 inf 5 0 1.10535e-06 9.95726e-07,1.20644e-06 0.017358,-0.00289225,-0.0149824,-0.0177055,7.3043e-05 0.000438978,0.000276069,0.000439845,0.00044319,9.7534e-05
1170 rs12586118,rs151169088,rs16975256,rs72652040,rs77879875 0 332.522 inf 5 0 1.10535e-06 9.94621e-07,1.2199e-06 0.017358,-0.00289225,-0.0149824,-0.0177055,7.28763e-05 0.000438978,0.000276069,0.000439845,0.00044319,9.7534e-05
1171 rs12586118,rs151169088,rs16975256,rs72652040,rs9521638 0 332.522 inf 5 0 1.10534e-06 1.0037e-06,1.21546e-06 0.0173658,-0.00290558,-0.0149857,-0.0177105,2.88112e-05 0.000439207,0.000276661,0.000439868,0.000443242,3.91126e-05
1172 rs12586118,rs151169088,rs16975256,rs72652040,rs76179860 0 332.522 inf 5 0 1.10535e-06 1.00148e-06,1.21381e-06 0.017358,-0.00289225,-0.0149824,-0.0177055,7.2776e-05 0.000438978,0.000276069,0.000439845,0.00044319,9.7534e-05
1173 rs12586118,rs151169088,rs16975256,rs72652040,rs78430028 0 332.522 inf 5 0 1.10535e-06 9.98477e-07,1.21814e-06 0.017358,-0.00289225,-0.0149824,-0.0177055,7.27445e-05 0.000438978,0.000276069,0.000439845,0.00044319,9.7534e-05
1174 rs12586118,rs12875868,rs151169088,rs16975256,rs72652040 0 332.521 inf 5 0 1.10498e-06 9.90234e-07,1.21538e-06 0.0173472,-8.87676e-06,-0.00289225,-0.0149824,-0.0177055 0.000441767,5.75179e-05,0.000276069,0.000439845,0.00044319
1175 rs12586118,rs151169088,rs16975256,rs597060,rs72652040 0 332.519 inf 5 0 1.10533e-06 9.98407e-07,1.20647e-06 0.0173534,-0.00290478,-0.0149826,3.34535e-05,-0.0177051 0.000438963,0.000276606,0.000439845,4.60181e-05,0.000443191
1176 rs12586118,rs151169088,rs16975256,rs72652040,rs77830759 0 332.519 inf 5 0 1.10534e-06 9.99938e-07,1.22092e-06 0.0173579,-0.00289225,-0.0149824,-0.0177055,7.19916e-05 0.000438978,0.000276069,0.000439845,0.00044319,9.7534e-05
1177 rs117188587,rs12586118,rs151169088,rs16975256,rs72652040 0 332.518 inf 5 0 1.10534e-06 1.00222e-06,1.21148e-06 7.17142e-05,0.0173579,-0.00289225,-0.0149824,-0.0177055 9.7534e-05,0.000438978,0.000276069,0.000439845,0.00044319
1178 rs12586118,rs151169088,rs16975256,rs72652040,rs78415130 0 332.518 inf 5 0 1.10534e-06 9.92476e-07,1.20631e-06 0.0173579,-0.00289225,-0.0149824,-0.0177055,7.16196e-05 0.000438978,0.000276069,0.000439845,0.00044319,9.7534e-05
1179 rs12586118,rs151169088,rs16975256,rs72652040,rs76722763 0 332.518 inf 5 0 1.10534e-06 9.9914e-07,1.21712e-06 0.0173579,-0.00289225,-0.0149824,-0.0177055,7.15417e-05 0.000438978,0.000276069,0.000439845,0.00044319,9.7534e-05
1180 rs12586118,rs151169088,rs16975256,rs72652040,rs9559731 0 332.518 inf 5 0 1.10517e-06 9.9924e-07,1.21093e-06 0.0173398,-0.00291014,-0.014966,-0.0177077,2.38205e-05 0.00043984,0.000278044,0.000440888,0.00044321,4.4054e-05
1181 rs112799221,rs12586118,rs151169088,rs16975256,rs72652040 0 332.517 inf 5 0 1.10534e-06 9.98411e-07,1.21169e-06 7.15215e-05,0.0173579,-0.00289225,-0.0149824,-0.0177055 9.7534e-05,0.000438978,0.000276069,0.000439845,0.00044319
1182 rs12586118,rs151169088,rs16975256,rs72652040,rs78383502 0 332.517 inf 5 0 1.10533e-06 9.98822e-07,1.20461e-06 0.0173579,-0.00289225,-0.0149824,-0.0177055,7.14205e-05 0.000438978,0.000276069,0.000439845,0.00044319,9.7534e-05
1183 rs12586118,rs151169088,rs16975256,rs72652040,rs78916676 0 332.517 inf 5 0 1.10533e-06 1.00019e-06,1.21513e-06 0.0173579,-0.00289225,-0.0149824,-0.0177055,7.12293e-05 0.000438978,0.000276069,0.000439845,0.00044319,9.7534e-05
1184 rs12586118,rs151169088,rs16975256,rs72652040,rs72652093 0 332.515 inf 5 0 1.10532e-06 9.92939e-07,1.21717e-06 0.0173652,-0.00290089,-0.0149813,-0.0177132,3.88999e-05 0.000439193,0.000276327,0.000439847,0.00044332,5.37969e-05
1185 rs12586118,rs151169088,rs16975256,rs72652040,rs80351265 0 332.514 inf 5 0 1.10532e-06 9.96848e-07,1.22208e-06 0.0173579,-0.00289225,-0.0149824,-0.0177055,7.03955e-05 0.000438978,0.000276069,0.000439845,0.00044319,9.7534e-05
1186 rs112958495,rs12586118,rs151169088,rs16975256,rs72652040 0 332.514 inf 5 0 1.10532e-06 9.99255e-07,1.21281e-06 7.03204e-05,0.0173579,-0.00289225,-0.0149824,-0.0177055 9.7534e-05,0.000438978,0.000276069,0.000439845,0.00044319
1187 rs12586118,rs151169088,rs16975256,rs72652040,rs76132325 0 332.513 inf 5 0 1.10532e-06 9.98774e-07,1.20791e-06 0.0173579,-0.00289225,-0.0149824,-0.0177055,7.02274e-05 0.000438978,0.000276069,0.000439845,0.00044319,9.7534e-05
1188 rs12586118,rs151169088,rs16975256,rs72652040,rs74550236 0 332.513 inf 5 0 1.10532e-06 9.92054e-07,1.20895e-06 0.0173579,-0.00289225,-0.0149824,-0.0177055,7.01117e-05 0.000438978,0.000276069,0.000439845,0.00044319,9.7534e-05
1189 rs12586118,rs151169088,rs16975256,rs72652040,rs76523496 0 332.513 inf 5 0 1.10532e-06 1.00042e-06,1.22016e-06 0.0173579,-0.00289225,-0.0149824,-0.0177055,7.00481e-05 0.000438978,0.000276069,0.000439845,0.00044319,9.7534e-05
1190 rs12586118,rs151169088,rs16975256,rs72652040,rs79644708 0 332.513 inf 5 0 1.10532e-06 1.00236e-06,1.231e-06 0.0173578,-0.00289225,-0.0149824,-0.0177055,7.0001e-05 0.000438978,0.000276069,0.000439845,0.00044319,9.7534e-05
1191 rs12586118,rs151169088,rs16975256,rs72652040,rs74993548 0 332.512 inf 5 0 1.10532e-06 1.00008e-06,1.21834e-06 0.0173578,-0.00289225,-0.0149824,-0.0177055,6.96959e-05 0.000438978,0.000276069,0.000439845,0.00044319,9.7534e-05
1192 rs12586118,rs151169088,rs16975256,rs72652040,rs78672616 0 332.511 inf 5 0 1.10532e-06 1.00121e-06,1.2206e-06 0.0173578,-0.00289225,-0.0149824,-0.0177055,6.96121e-05 0.000438978,0.000276069,0.000439845,0.00044319,9.7534e-05
1193 rs111843082,rs12586118,rs151169088,rs16975256,rs72652040 0 332.511 inf 5 0 1.10532e-06 1.00205e-06,1.21678e-06 6.9572e-05,0.0173578,-0.00289225,-0.0149824,-0.0177055 9.7534e-05,0.000438978,0.000276069,0.000439845,0.00044319
1194 rs111619893,rs12586118,rs151169088,rs16975256,rs72652040 0 332.511 inf 5 0 1.10531e-06 1.00252e-06,1.20613e-06 7.04258e-05,0.0173578,-0.00289225,-0.0149824,-0.0177055 9.87857e-05,0.000438977,0.000276069,0.000439845,0.00044319
1195 rs12586118,rs151169088,rs16975256,rs72652040,rs77275871 0 332.511 inf 5 0 1.10531e-06 9.90561e-07,1.2159e-06 0.0173578,-0.00289225,-0.0149824,-0.0177055,6.95088e-05 0.000438978,0.000276069,0.000439845,0.00044319,9.7534e-05
1196 rs12586118,rs151169088,rs16975256,rs72652040,rs77972740 0 332.511 inf 5 0 1.10531e-06 9.98255e-07,1.21377e-06 0.0173578,-0.00289225,-0.0149824,-0.0177055,6.94984e-05 0.000438978,0.000276069,0.000439845,0.00044319,9.7534e-05
1197 rs111362541,rs12586118,rs151169088,rs16975256,rs72652040 0 332.511 inf 5 0 1.10531e-06 9.90612e-07,1.21044e-06 6.94867e-05,0.0173578,-0.00289225,-0.0149824,-0.0177055 9.7534e-05,0.000438978,0.000276069,0.000439845,0.00044319
1198 rs12586118,rs151169088,rs16975256,rs72652040,rs74599920 0 332.511 inf 5 0 1.10531e-06 1.00775e-06,1.21864e-06 0.0173526,-0.00289225,-0.0149824,-0.0177055,-9.05251e-05 0.000438969,0.000276069,0.000439845,0.00044319,0.000127003
1199 rs12586118,rs151169088,rs16975256,rs72652040,rs76982868 0 332.51 inf 5 0 1.10531e-06 9.9928e-07,1.22387e-06 0.0173578,-0.00289225,-0.0149824,-0.0177055,6.92921e-05 0.000438978,0.000276069,0.000439845,0.00044319,9.7534e-05
1200 rs111513109,rs12586118,rs151169088,rs16975256,rs72652040 0 332.51 inf 5 0 1.10531e-06 1.00717e-06,1.22094e-06 6.91827e-05,0.0173578,-0.00289225,-0.0149824,-0.0177055 9.7534e-05,0.000438978,0.000276069,0.000439845,0.00044319
1201 rs12586118,rs151169088,rs16975256,rs56281756,rs72652040 0 332.51 inf 5 0 1.10531e-06 9.92344e-07,1.21719e-06 0.0173564,-0.0028943,-0.0149777,-2.63936e-05,-0.0177078 0.000438964,0.000276084,0.000439895,3.72171e-05,0.000443203
1202 rs12586118,rs151169088,rs16975256,rs72652040,rs7336335 0 332.51 inf 5 0 1.10503e-06 1.00041e-06,1.21054e-06 0.0173681,-0.00289225,-0.0149824,-0.0177055,1.62246e-05 0.000440932,0.000276069,0.000439845,0.00044319,5.09604e-05
1203 rs12586118,rs151169088,rs16975256,rs589985,rs72652040 0 332.508 inf 5 0 1.1053e-06 9.96002e-07,1.2136e-06 0.0173589,-0.0029088,-0.0149792,-2.7872e-05,-0.0177085 0.000438997,0.000277087,0.000439868,3.99728e-05,0.000443211
1204 rs12586118,rs151169088,rs16975256,rs72652040,rs75273185 0 332.508 inf 5 0 1.1053e-06 9.9252e-07,1.22074e-06 0.0173578,-0.00289225,-0.0149824,-0.0177055,6.84674e-05 0.000438978,0.000276069,0.000439845,0.00044319,9.7534e-05
1205 rs12430390,rs12586118,rs151169088,rs16975256,rs72652040 0 332.507 inf 5 0 1.1053e-06 1.00137e-06,1.22481e-06 3.38091e-05,0.0173607,-0.00287834,-0.0149993,-0.0177142 4.86624e-05,0.000439039,0.000276795,0.000440517,0.000443368
1206 rs12586118,rs151169088,rs16975256,rs3825478,rs72652040 0 332.506 inf 5 0 1.10529e-06 1.00303e-06,1.21973e-06 0.0173558,-0.00288476,-0.0149796,-3.73469e-05,-0.0177098 0.000438961,0.000276287,0.000439863,5.47017e-05,0.000443236
1207 rs1192197,rs12586118,rs151169088,rs16975256,rs72652040 0 332.506 inf 5 0 1.10528e-06 1.00357e-06,1.22439e-06 3.14036e-05,0.0173536,-0.00290403,-0.0149826,-0.0177053 4.61053e-05,0.000438962,0.00027661,0.000439845,0.00044319
1208 rs12586118,rs151169088,rs16975256,rs72652040,rs954336 0 332.502 inf 5 0 1.105e-06 1.00188e-06,1.22052e-06 0.0173641,-0.00289225,-0.0149824,-0.0177055,1.11095e-05 0.000441056,0.000276069,0.000439845,0.00044319,5.19753e-05
1209 rs12586118,rs151169088,rs16975256,rs72652040,rs79557548 0 332.501 inf 5 0 1.10528e-06 9.92802e-07,1.22114e-06 0.0173605,-0.00289425,-0.0149908,-0.0177124,-4.23916e-05 0.000439037,0.000276085,0.000440019,0.000443308,6.23999e-05
1210 rs12586118,rs151169088,rs16975256,rs4459422,rs72652040 0 332.498 inf 5 0 1.10497e-06 1.00676e-06,1.21102e-06 0.0173536,-0.00289225,-0.0149824,-1.53309e-06,-0.0177055 0.000441212,0.000276069,0.000439845,5.32302e-05,0.00044319
1211 rs12586118,rs151169088,rs16975256,rs56314927,rs72652040 0 332.496 inf 5 0 1.10522e-06 1.00101e-06,1.21568e-06 0.0173645,-0.00289225,-0.0149824,2.47861e-05,-0.0177055 0.000439237,0.000276069,0.000439845,4.03977e-05,0.00044319
1212 rs12586118,rs151169088,rs16975256,rs72652040,rs954337 0 332.494 inf 5 0 1.10497e-06 9.97059e-07,1.21516e-06 0.0173593,-0.00289225,-0.0149824,-0.0177055,5.36044e-06 0.00044104,0.000276069,0.000439845,0.00044319,5.18435e-05
1213 rs12586118,rs151169088,rs16975256,rs72652040,rs954335 0 332.494 inf 5 0 1.10497e-06 1.00092e-06,1.21825e-06 0.0173584,-0.00289225,-0.0149824,-0.0177055,4.32207e-06 0.000441056,0.000276069,0.000439845,0.00044319,5.19753e-05
1214 rs12586118,rs151169088,rs16975256,rs59504364,rs72652040 0 332.493 inf 5 0 1.10526e-06 9.99792e-07,1.2242e-06 0.0173562,-0.00289418,-0.014978,-2.43112e-05,-0.0177076 0.000438963,0.000276085,0.000439896,3.72207e-05,0.000443203
1215 rs12586118,rs151169088,rs16975256,rs16975617,rs72652040 0 332.488 inf 5 0 1.10522e-06 9.98142e-07,1.21996e-06 0.0173617,-0.00290581,-0.01499,8.96502e-05,-0.017711 0.000439101,0.000276956,0.00044002,0.000146386,0.000443282
1216 rs12586118,rs16975256,rs16975259,rs72652040,rs7996553 0 332.488 inf 5 0 1.10478e-06 9.99105e-07,1.22333e-06 0.0161453,-0.0170787,0.00105847,-0.0174875,0.000463274 0.000435412,0.000447517,0.000174658,0.000437273,5.16902e-05
1217 rs12586118,rs151169088,rs16975256,rs2391812,rs72652040 0 332.484 inf 5 0 1.10512e-06 9.99142e-07,1.21091e-06 0.0173512,-0.00290828,-0.0149744,1.92042e-05,-0.0177139 0.000439029,0.000278151,0.000440173,4.06879e-05,0.000443546
1218 rs12586118,rs151169088,rs16975256,rs72652040,rs7320799 0 332.483 inf 5 0 1.10523e-06 9.97396e-07,1.22188e-06 0.0173528,-0.00289904,-0.0149766,-0.0177026,2.31765e-05 0.000438972,0.000276289,0.000439945,0.000443215,3.76335e-05
1219 rs12586118,rs151169088,rs16975256,rs35806534,rs72652040 0 332.479 inf 5 0 1.10521e-06 9.93817e-07,1.21128e-06 0.0173554,-0.00290381,-0.0149763,-2.22328e-05,-0.0177049 0.000438959,0.000276747,0.000439963,3.72425e-05,0.000443192
1220 rs11069820,rs12586118,rs151169088,rs16975256,rs72652040 0 332.478 inf 5 0 1.10513e-06 9.99907e-07,1.20713e-06 -1.91283e-05,0.017344,-0.00289223,-0.0149823,-0.017705 3.95275e-05,0.00043953,0.000276069,0.000439845,0.000443191
1221 rs12586118,rs143698863,rs151169088,rs16975256,rs72652040 0 332.477 inf 5 0 1.1052e-06 9.92602e-07,1.21559e-06 0.0173446,-4.29745e-05,-0.00287841,-0.0149866,-0.0176985 0.000439313,7.35129e-05,0.000277082,0.000439904,0.00044335
1222 rs12586118,rs151169088,rs16975256,rs61438388,rs72652040 0 332.476 inf 5 0 1.1052e-06 9.95733e-07,1.21759e-06 0.0173541,-0.00289285,-0.0149849,-3.83791e-05,-0.0177077 0.00043896,0.000276071,0.000439866,6.55933e-05,0.000443207
1223 rs12584092,rs12586118,rs151169088,rs16975256,rs72652040 0 332.475 inf 5 0 1.10498e-06 9.99366e-07,1.2196e-06 7.79149e-06,0.0173518,-0.0028975,-0.0149808,-0.0177072 5.51146e-05,0.000439491,0.000278549,0.000439979,0.00044336
1224 rs12586118,rs151169088,rs16975256,rs72652040,rs74411894 0 332.473 inf 5 0 1.10519e-06 1.00056e-06,1.21332e-06 0.0173519,-0.00289225,-0.0149824,-0.0177055,-4.58725e-05 0.000438989,0.000276069,0.000439845,0.00044319,7.98855e-05
1225 rs12586118,rs151169088,rs16975256,rs56074938,rs72652040 0 332.472 inf 5 0 1.10519e-06 1.00001e-06,1.22217e-06 0.0173552,-0.00289469,-0.0149787,-2.26764e-05,-0.0177072 0.000438959,0.000276101,0.000439892,3.93222e-05,0.000443201
1226 rs12586118,rs151169088,rs16975256,rs587409,rs72652040 0 332.472 inf 5 0 1.10519e-06 9.97854e-07,1.21458e-06 0.0173551,-0.0029032,-0.0149766,2.12091e-05,-0.0177049 0.000438959,0.000276737,0.000439962,3.72426e-05,0.000443192
1227 rs12586118,rs151169088,rs16975256,rs615742,rs72652040 0 332.47 inf 5 0 1.10518e-06 9.99458e-07,1.20807e-06 0.0173593,-0.00289225,-0.0149824,-3.09656e-05,-0.0177055 0.000439033,0.000276069,0.000439845,5.59963e-05,0.00044319
1228 rs12586118,rs151169088,rs16975256,rs1857367,rs72652040 0 332.47 inf 5 0 1.10518e-06 1.00566e-06,1.21878e-06 0.0173624,-0.00289514,-0.0149848,2.5021e-05,-0.0177105 0.000439163,0.000276117,0.000439866,4.44596e-05,0.00044328
1229 rs12586118,rs151169088,rs16975256,rs72652040,rs9521686 0 332.468 inf 5 0 1.10518e-06 9.99415e-07,1.21477e-06 0.0173589,-0.00289732,-0.0149816,-0.0177096,-2.35872e-05 0.000439017,0.000276216,0.000439847,0.00044325,4.19845e-05
1230 rs12586118,rs151169088,rs16975256,rs72652040,rs7988988 0 332.468 inf 5 0 1.10514e-06 9.93333e-07,1.22198e-06 0.0173626,-0.00289225,-0.0149824,-0.0177055,-2.01402e-05 0.000439233,0.000276069,0.000439845,0.00044319,4.04634e-05
1231 rs12586118,rs151169088,rs16975256,rs59245704,rs72652040 0 332.468 inf 5 0 1.10518e-06 1.00131e-06,1.21033e-06 0.0173526,-0.00288867,-0.0149789,-2.80365e-05,-0.017705 0.000438977,0.000276145,0.00043989,5.06439e-05,0.000443191
1232 rs12586118,rs151169088,rs16975256,rs603749,rs72652040 0 332.467 inf 5 0 1.10516e-06 1.00147e-06,1.2121e-06 0.0173694,-0.0028937,-0.0149885,-2.16612e-05,-0.0177177 0.000439787,0.000276082,0.00043999,4.02971e-05,0.000443772
1233 rs12586118,rs151169088,rs16975256,rs72652040,rs76242972 0 332.464 inf 5 0 1.10517e-06 9.9224e-07,1.21107e-06 0.0173526,-0.00289225,-0.0149824,-0.0177055,-5.15357e-05 0.000438979,0.000276069,0.000439845,0.00044319,9.51758e-05
1234 rs12586118,rs151169088,rs16975256,rs616089,rs72652040 0 332.464 inf 5 0 1.10516e-06 9.94731e-07,1.22282e-06 0.0173591,-0.00289225,-0.0149824,-2.95044e-05,-0.0177055 0.000439033,0.000276069,0.000439845,5.59963e-05,0.00044319
1235 rs12586118,rs151169088,rs16975256,rs72652040,rs7317591 0 332.463 inf 5 0 1.10516e-06 1.00135e-06,1.21488e-06 0.0173608,-0.002894,-0.0149831,-0.0177114,-2.00886e-05 0.000439099,0.000276088,0.000439847,0.000443326,3.73409e-05
1236 rs11839916,rs12586118,rs151169088,rs16975256,rs72652040 0 332.463 inf 5 0 1.10516e-06 1.00274e-06,1.21584e-06 -5.69527e-05,0.0173528,-0.00289225,-0.0149824,-0.0177055 0.000105915,0.000438975,0.000276069,0.000439845,0.00044319
1237 rs12586118,rs151169088,rs16975256,rs487334,rs72652040 0 332.461 inf 5 0 1.10516e-06 9.94419e-07,1.21717e-06 0.017359,-0.00289424,-0.0149888,-2.60185e-05,-0.0177099 0.000439028,0.000276095,0.000440012,4.94909e-05,0.00044327
1238 rs1192204,rs12586118,rs151169088,rs16975256,rs72652040 0 332.46 inf 5 0 1.10514e-06 1.00164e-06,1.21768e-06 -2.6892e-05,0.017358,-0.00289943,-0.0149754,-0.0177052 5.28128e-05,0.000439002,0.000276429,0.000440059,0.000443191
1239 rs12586118,rs151169088,rs16975256,rs72652040,rs72655705 0 332.458 inf 5 0 1.10514e-06 9.95808e-07,1.21569e-06 0.0173574,-0.00288714,-0.014986,-0.0177046,-5.23185e-05 0.000438987,0.000276254,0.000439903,0.000443194,0.000103377
1240 rs12586118,rs151169088,rs16975256,rs16975361,rs72652040 0 332.456 inf 5 0 1.10513e-06 9.90996e-07,1.21725e-06 0.0173588,-0.00289225,-0.0149824,2.73335e-05,-0.0177055 0.000439033,0.000276069,0.000439845,5.5817e-05,0.00044319
1241 rs12586118,rs151169088,rs16975256,rs638634,rs72652040 0 332.453 inf 5 0 1.10513e-06 9.92307e-07,1.2241e-06 0.0173573,-0.00290415,-0.0149787,-1.97665e-05,-0.0177079 0.000438986,0.000277162,0.000439912,4.08688e-05,0.000443219
1242 rs12586118,rs151169088,rs16975256,rs72652040,rs9559729 0 332.451 inf 5 0 1.10512e-06 9.94576e-07,1.22321e-06 0.0173542,-0.00289007,-0.0149868,-0.0177075,-2.92001e-05 0.000438961,0.000276107,0.000439942,0.00044321,6.12339e-05
1243 rs12586118,rs151169088,rs16975256,rs72652040,rs9559728 0 332.451 inf 5 0 1.10512e-06 1.00111e-06,1.21298e-06 0.0173542,-0.00289008,-0.0149868,-0.0177074,-2.90437e-05 0.000438961,0.000276107,0.000439942,0.00044321,6.12339e-05
1244 rs12586118,rs151169088,rs16975256,rs615250,rs72652040 0 332.45 inf 5 0 1.10511e-06 9.98948e-07,1.21627e-06 0.0173586,-0.00289225,-0.0149824,-2.58809e-05,-0.0177055 0.000439033,0.000276069,0.000439845,5.59963e-05,0.00044319
1245 rs12586118,rs151169088,rs16975256,rs61963301,rs72652040 0 332.445 inf 5 0 1.1051e-06 1.0019e-06,1.20812e-06 0.0173583,-0.00288383,-0.0149936,2.27696e-05,-0.0177103 0.000439026,0.000276714,0.000440567,5.10687e-05,0.00044332
1246 rs12586118,rs151169088,rs16975256,rs2298240,rs72652040 0 332.445 inf 5 0 1.1051e-06 9.95847e-07,1.21267e-06 0.0173584,-0.00289629,-0.01498,2.60665e-05,-0.0177079 0.000439028,0.000276215,0.000439876,5.79987e-05,0.000443222
1247 rs12586118,rs151169088,rs16975256,rs72652040,rs76136032 0 332.444 inf 5 0 1.10509e-06 1.00016e-06,1.2216e-06 0.0173453,-0.00288145,-0.0149839,-0.0176984,-3.24894e-05 0.00043951,0.000277195,0.000439858,0.000443493,7.50383e-05
1248 rs12586118,rs151169088,rs16975256,rs72652040,rs9588108 0 332.444 inf 5 0 1.10509e-06 9.87892e-07,1.22458e-06 0.0173609,-0.00289995,-0.0149841,-0.0177081,1.67141e-05 0.000439183,0.000276657,0.000439863,0.000443234,3.91527e-05
1249 rs12586118,rs1373746,rs151169088,rs16975256,rs72652040 0 332.443 inf 5 0 1.1051e-06 1.00124e-06,1.21662e-06 0.0173543,-2.69207e-05,-0.00289008,-0.0149866,-0.0177073 0.00043896,6.14926e-05,0.000276114,0.00043995,0.00044321
1250 rs12586118,rs151169088,rs16975256,rs34706214,rs72652040 0 332.443 inf 5 0 1.1051e-06 1.00864e-06,1.21806e-06 0.0173558,-0.0028973,-0.0149768,2.24513e-05,-0.0177079 0.000438963,0.000276306,0.000440028,5.08927e-05,0.000443225
1251 rs12586118,rs151169088,rs16975256,rs613116,rs72652040 0 332.443 inf 5 0 1.10509e-06 1.00194e-06,1.21568e-06 0.0173585,-0.00289225,-0.0149824,-2.28979e-05,-0.0177055 0.00043904,0.000276069,0.000439845,5.41421e-05,0.00044319
1252 rs12586118,rs151169088,rs16975256,rs72652040,rs9521687 0 332.443 inf 5 0 1.1051e-06 1.00337e-06,1.208e-06 0.0173533,-0.00289354,-0.0149792,-0.0177028,2.03737e-05 0.000438972,0.000276084,0.000439901,0.000443232,4.59254e-05
1253 rs12586118,rs151169088,rs16975256,rs633133,rs72652040 0 332.443 inf 5 0 1.10509e-06 9.93751e-07,1.2108e-06 0.0173584,-0.00289225,-0.0149824,-2.28165e-05,-0.0177055 0.00043904,0.000276069,0.000439845,5.41421e-05,0.00044319
1254 rs12430280,rs12586118,rs151169088,rs16975256,rs72652040 0 332.442 inf 5 0 1.10509e-06 1.01023e-06,1.21505e-06 2.20162e-05,0.0173595,-0.00288502,-0.0149967,-0.0177117 5.18978e-05,0.000439095,0.000276596,0.000441143,0.000443435
1255 rs12586118,rs151169088,rs16975256,rs72652040,rs9559721 0 332.441 inf 5 0 1.10509e-06 9.96898e-07,1.21619e-06 0.017359,-0.00289433,-0.0149817,-0.0177065,2.53726e-05 0.000439067,0.000276114,0.000439847,0.000443197,6.06283e-05
1256 rs12586118,rs151169088,rs16975256,rs61964262,rs72652040 0 332.44 inf 5 0 1.10509e-06 9.98797e-07,1.21339e-06 0.0173666,-0.00289987,-0.0149895,-2.12089e-05,-0.0177164 0.00043984,0.000276661,0.000440167,5.04205e-05,0.000443947
1257 rs12586118,rs151169088,rs16975256,rs72652040,rs9559722 0 332.439 inf 5 0 1.10508e-06 9.95927e-07,1.21126e-06 0.0173589,-0.00289428,-0.0149818,-0.0177065,2.48246e-05 0.000439067,0.000276114,0.000439847,0.000443197,6.06283e-05
1258 rs12586118,rs151169088,rs16975256,rs631428,rs72652040 0 332.439 inf 5 0 1.10508e-06 9.96286e-07,1.222e-06 0.0173583,-0.00289225,-0.0149824,-2.17774e-05,-0.0177055 0.00043904,0.000276069,0.000439845,5.41421e-05,0.00044319
1259 rs12586118,rs151169088,rs16975256,rs16975317,rs72652040 0 332.438 inf 5 0 1.10507e-06 9.93776e-07,1.21853e-06 0.0173451,-0.00288233,-0.0149835,-2.18676e-05,-0.0176988 0.000439693,0.000277261,0.000439855,5.66086e-05,0.000443531
1260 rs12586118,rs151169088,rs16975256,rs599739,rs72652040 0 332.437 inf 5 0 1.10507e-06 1.00499e-06,1.21344e-06 0.0173582,-0.00289225,-0.0149824,-2.12215e-05,-0.0177055 0.00043904,0.000276069,0.000439845,5.41421e-05,0.00044319
1261 rs12586118,rs151169088,rs16975256,rs6492246,rs72652040 0 332.437 inf 5 0 1.10508e-06 9.97761e-07,1.21798e-06 0.0173647,-0.00288964,-0.0149925,1.62011e-05,-0.0177148 0.000439629,0.000276144,0.000440548,3.98946e-05,0.00044378
1262 rs12586118,rs151169088,rs16975256,rs3783111,rs72652040 0 332.437 inf 5 0 1.10507e-06 9.94765e-07,1.21061e-06 0.0173577,-0.00289869,-0.0149817,1.51245e-05,-0.0177049 0.000439018,0.000276572,0.000439848,3.92007e-05,0.000443193
1263 rs12586118,rs151169088,rs16975256,rs2131940,rs72652040 0 332.435 inf 5 0 1.10508e-06 9.97456e-07,1.20993e-06 0.0173536,-0.00289377,-0.0149779,-1.60635e-05,-0.0177044 0.000438969,0.000276095,0.000439987,4.01818e-05,0.000443199
1264 rs12586118,rs151169088,rs16975256,rs4773141,rs72652040 0 332.433 inf 5 0 1.10507e-06 1.00458e-06,1.21376e-06 0.0173537,-0.00289057,-0.0149812,1.4865e-05,-0.0177045 0.000438969,0.000276103,0.000439855,3.82231e-05,0.000443198
1265 rs11620140,rs12586118,rs151169088,rs16975256,rs72652040 0 332.433 inf 5 0 1.10507e-06 1.00428e-06,1.221e-06 -2.56541e-05,0.0173594,-0.0028936,-0.014988,-0.0177098 6.64475e-05,0.000439115,0.000276091,0.00044009,0.000443334
1266 rs12586118,rs151169088,rs16975256,rs1891965,rs72652040 0 332.433 inf 5 0 1.10507e-06 9.93957e-07,1.21083e-06 0.0173574,-0.00289516,-0.0149811,-2.47853e-05,-0.0177096 0.000439008,0.000276174,0.000439857,6.4851e-05,0.000443318
1267 rs12586118,rs151169088,rs16975256,rs61963048,rs72652040 0 332.431 inf 5 0 1.10502e-06 1.00252e-06,1.21115e-06 0.0173592,-0.00289225,-0.0149824,1.20675e-05,-0.0177055 0.000439201,0.000276069,0.000439845,4.11309e-05,0.00044319
1268 rs12586118,rs151169088,rs16975256,rs55876229,rs72652040 0 332.43 inf 5 0 1.10502e-06 1.00196e-06,1.21715e-06 0.017359,-0.00289225,-0.0149824,1.15884e-05,-0.0177055 0.000439202,0.000276069,0.000439845,4.11018e-05,0.00044319
1269 rs12586118,rs151169088,rs16975256,rs72652040,rs9555666 0 332.429 inf 5 0 1.10505e-06 1.00058e-06,1.22739e-06 0.0173584,-0.00289444,-0.0149817,-0.0177066,2.12435e-05 0.00043908,0.000276142,0.000439849,0.000443202,6.13859e-05
1270 rs1143914,rs12586118,rs151169088,rs16975256,rs72652040 0 332.427 inf 5 0 1.10504e-06 1.00591e-06,1.21694e-06 1.2387e-05,0.0173506,-0.00289231,-0.0149733,-0.0177023 3.75157e-05,0.000439153,0.000276069,0.000440704,0.000443297
1271 rs12586118,rs151169088,rs16975256,rs3783113,rs72652040 0 332.426 inf 5 0 1.10503e-06 1.00355e-06,1.21618e-06 0.017357,-0.00289749,-0.0149817,1.23513e-05,-0.0177049 0.000439011,0.000276569,0.000439849,3.9221e-05,0.000443194
1272 rs12586118,rs151169088,rs16975256,rs72652040,rs9555671 0 332.424 inf 5 0 1.10504e-06 9.90662e-07,1.21456e-06 0.0173533,-0.00289225,-0.0149824,-0.0177055,-2.72048e-05 0.000438986,0.000276069,0.000439845,0.00044319,8.332e-05
1273 rs12586118,rs151169088,rs16975256,rs621504,rs72652040 0 332.424 inf 5 0 1.10503e-06 9.99094e-07,1.21452e-06 0.0173524,-0.00288678,-0.0149842,-1.29419e-05,-0.0177046 0.000439028,0.000276606,0.000439882,4.07775e-05,0.000443199
1274 rs12586118,rs151169088,rs16975256,rs4773156,rs72652040 0 332.423 inf 5 0 1.10503e-06 9.96093e-07,1.21365e-06 0.017357,-0.00289637,-0.0149781,-1.20519e-05,-0.0177077 0.00043901,0.000276379,0.000440051,3.8299e-05,0.000443247
1275 rs12586118,rs151169088,rs16975256,rs679248,rs72652040 0 332.422 inf 5 0 1.10503e-06 9.99933e-07,1.22076e-06 0.0173527,-0.00289802,-0.0149746,1.58572e-05,-0.0177019 0.000439015,0.000276719,0.000440593,5.20939e-05,0.000443343
1276 rs12586118,rs151169088,rs16975256,rs72652040,rs79439755 0 332.42 inf 5 0 1.10503e-06 9.89489e-07,1.2159e-06 0.0173536,-0.00289225,-0.0149824,-0.0177055,-2.90859e-05 0.000438978,0.000276069,0.000439845,0.00044319,9.7534e-05
1277 rs12586118,rs151169088,rs16975256,rs656034,rs72652040 0 332.42 inf 5 0 1.10502e-06 9.99848e-07,1.2095e-06 0.0173529,-0.00289767,-0.014975,1.49023e-05,-0.0177022 0.000439015,0.000276719,0.000440593,5.20939e-05,0.000443343
1278 rs12586118,rs151169088,rs16975256,rs72652040,rs9559724 0 332.419 inf 5 0 1.10502e-06 9.93976e-07,1.21415e-06 0.0173577,-0.0028941,-0.0149818,-0.0177064,1.67714e-05 0.000439084,0.000276152,0.000439849,0.000443203,6.16466e-05
1279 rs12586118,rs151169088,rs16975256,rs56366911,rs72652040 0 332.418 inf 5 0 1.10502e-06 9.96085e-07,1.21569e-06 0.0173558,-0.00288668,-0.0149875,1.33093e-05,-0.017707 0.000438971,0.000276809,0.000440242,4.82659e-05,0.000443225
1280 rs12586118,rs151169088,rs16975256,rs72652040,rs9583474 0 332.417 inf 5 0 1.10502e-06 9.96131e-07,1.20965e-06 0.0173556,-0.00288671,-0.0149872,-0.0177067,1.30074e-05 0.000438967,0.000276824,0.000440206,0.000443214,4.79576e-05
1281 rs12586118,rs151169088,rs16975256,rs72652040,rs7999607 0 332.416 inf 5 0 1.10501e-06 9.97322e-07,1.21205e-06 0.0173566,-0.00288717,-0.0149884,-0.0177077,1.3094e-05 0.00043901,0.000276741,0.000440442,0.000443269,4.9673e-05
1282 rs12586118,rs151169088,rs16975256,rs72652040,rs9588125 0 332.415 inf 5 0 1.105e-06 9.98706e-07,1.20921e-06 0.0173568,-0.00288725,-0.01499,-0.0177084,1.25025e-05 0.000439031,0.000276861,0.000441009,0.000443354,5.23191e-05
1283 rs12586118,rs151169088,rs16975256,rs61963327,rs72652040 0 332.415 inf 5 0 1.105e-06 9.9927e-07,1.22059e-06 0.0173561,-0.00288594,-0.0149895,1.19593e-05,-0.0177075 0.00043899,0.000277349,0.000440865,5.04423e-05,0.000443268
1284 rs12586118,rs151169088,rs16975256,rs4773140,rs72652040 0 332.415 inf 5 0 1.10501e-06 9.90568e-07,1.20944e-06 0.0173538,-0.00288999,-0.0149833,1.11492e-05,-0.0177048 0.000438976,0.000276204,0.000439859,4.25589e-05,0.000443199
1285 rs12586118,rs151169088,rs16975256,rs56081954,rs72652040 0 332.415 inf 5 0 1.10501e-06 9.97039e-07,1.20707e-06 0.0173557,-0.0028872,-0.014987,1.1993e-05,-0.0177068 0.00043897,0.000276814,0.00044023,4.81619e-05,0.000443222
1286 rs12586118,rs151169088,rs16975256,rs72652040,rs75120287 0 332.414 inf 5 0 1.10501e-06 1.00571e-06,1.21456e-06 0.0173545,-0.00289572,-0.0149809,-0.0177046,1.34832e-05 0.00043896,0.000276428,0.000439888,0.000443203,5.47856e-05
1287 rs12586118,rs151169088,rs16975256,rs59516573,rs72652040 0 332.414 inf 5 0 1.10501e-06 1.00264e-06,1.21217e-06 0.0173545,-0.00289571,-0.0149809,1.34587e-05,-0.0177046 0.00043896,0.000276428,0.000439888,5.47856e-05,0.000443203
1288 rs12586118,rs151169088,rs16975256,rs61963326,rs72652040 0 332.414 inf 5 0 1.105e-06 9.94218e-07,1.21586e-06 0.0173561,-0.00288614,-0.0149893,1.15932e-05,-0.0177074 0.00043899,0.000277349,0.000440865,5.04423e-05,0.000443268
1289 rs12586118,rs151169088,rs16975256,rs61963304,rs72652040 0 332.414 inf 5 0 1.105e-06 1.00015e-06,1.21466e-06 0.0173567,-0.00288779,-0.0149883,1.20761e-05,-0.017708 0.000439026,0.000276714,0.000440567,5.10687e-05,0.00044332
1290 rs12586118,rs151169088,rs16975256,rs3825482,rs72652040 0 332.414 inf 5 0 1.105e-06 1.00165e-06,1.2172e-06 0.0173575,-0.0028902,-0.0149881,-1.18242e-05,-0.0177072 0.000439096,0.000276206,0.000440519,5.01807e-05,0.000443252
1291 rs12586118,rs151169088,rs16975256,rs72652040,rs7988985 0 332.413 inf 5 0 1.105e-06 1.00513e-06,1.21261e-06 0.0173531,-0.00289649,-0.0149763,-0.0177027,-1.18626e-05 0.00043903,0.000276705,0.00044066,0.000443357,5.25116e-05
1292 rs12428227,rs12586118,rs151169088,rs16975256,rs72652040 0 332.413 inf 5 0 1.105e-06 1.00127e-06,1.21634e-06 1.11063e-05,0.0173566,-0.00288778,-0.0149892,-0.017708 5.21694e-05,0.000439031,0.000276866,0.000441006,0.000443352
1293 rs12586118,rs151169088,rs16975256,rs72652040,rs9521635 0 332.412 inf 5 0 1.10499e-06 9.97334e-07,1.21494e-06 0.0173552,-0.0028894,-0.0149841,-0.0177074,-7.59837e-06 0.000438962,0.000276457,0.000439934,0.000443304,3.89262e-05
1294 rs12586118,rs151169088,rs16975256,rs61963306,rs72652040 0 332.412 inf 5 0 1.105e-06 1.00046e-06,1.2253e-06 0.017356,-0.00288669,-0.0149887,1.06176e-05,-0.0177073 0.000438991,0.000277337,0.00044087,5.05691e-05,0.000443271
1295 rs12586118,rs151169088,rs16975256,rs61963307,rs72652040 0 332.412 inf 5 0 1.10499e-06 9.97685e-07,1.2145e-06 0.017356,-0.00288678,-0.0149886,1.04479e-05,-0.0177072 0.000438991,0.000277337,0.00044087,5.05691e-05,0.000443271
1296 rs12586118,rs151169088,rs16975256,rs2084040,rs72652040 0 332.411 inf 5 0 1.10499e-06 1.0074e-06,1.21476e-06 0.0173512,-0.00289202,-0.0149814,-7.67744e-06,-0.0177026 0.000439388,0.000276072,0.000439876,4.05563e-05,0.000443461
1297 rs12586118,rs151169088,rs16975256,rs56066148,rs72652040 0 332.411 inf 5 0 1.105e-06 1.00015e-06,1.21076e-06 0.0173555,-0.00288792,-0.0149862,1.01663e-05,-0.0177065 0.000438967,0.000276824,0.000440206,4.79576e-05,0.000443214
1298 rs12586118,rs151169088,rs16975256,rs58683082,rs72652040 0 332.411 inf 5 0 1.105e-06 1.00137e-06,1.22141e-06 0.0173546,-0.0028952,-0.0149811,1.14657e-05,-0.0177048 0.00043896,0.000276428,0.000439888,5.47856e-05,0.000443203
1299 rs12586118,rs151169088,rs16975256,rs56116457,rs72652040 0 332.411 inf 5 0 1.10499e-06 1.00175e-06,1.20968e-06 0.0173575,-0.00288924,-0.0149886,1.03245e-05,-0.0177089 0.000439152,0.000276488,0.000440959,5.22327e-05,0.000443519
1300 rs12586118,rs151169088,rs16975256,rs72652040,rs79300953 0 332.41 inf 5 0 1.105e-06 9.94906e-07,1.20976e-06 0.0173529,-0.00289203,-0.0149814,-0.0177043,-2.2962e-05 0.000439052,0.000276071,0.000439867,0.000443224,0.000107555
1301 rs12586118,rs151169088,rs16975256,rs619152,rs72652040 0 332.41 inf 5 0 1.105e-06 9.99454e-07,1.21507e-06 0.0173585,-0.00289474,-0.014984,8.31732e-06,-0.0177087 0.000439286,0.000276316,0.000439908,3.90057e-05,0.000443449
1302 rs12586118,rs151169088,rs16975256,rs72652040,rs80042694 0 332.41 inf 5 0 1.10499e-06 1.00186e-06,1.21994e-06 0.017353,-0.00289203,-0.0149815,-0.0177044,-2.22047e-05 0.000439052,0.000276071,0.000439867,0.000443224,0.000107555
1303 rs12586118,rs151169088,rs16975256,rs41275104,rs72652040 0 332.41 inf 5 0 1.10499e-06 1.00323e-06,1.22314e-06 0.0173554,-0.00288822,-0.0149859,9.46772e-06,-0.0177064 0.000438967,0.000276824,0.000440206,4.79576e-05,0.000443214
1304 rs12586118,rs151169088,rs16975256,rs56406633,rs72652040 0 332.41 inf 5 0 1.10499e-06 9.96245e-07,1.21319e-06 0.017354,-0.00289225,-0.0149824,-1.96987e-05,-0.0177055 0.000438978,0.000276069,0.000439845,9.7534e-05,0.00044319
1305 rs12586118,rs151169088,rs16975256,rs72652040,rs9588128 0 332.409 inf 5 0 1.10499e-06 9.97945e-07,1.22679e-06 0.0173539,-0.00289443,-0.0149803,-0.0177044,7.57662e-06 0.000438983,0.00027628,0.000439969,0.000443224,3.76184e-05
1306 rs12586118,rs151169088,rs16975256,rs72652040,rs77746839 0 332.409 inf 5 0 1.10499e-06 9.93315e-07,1.21922e-06 0.0173541,-0.00289225,-0.0149824,-0.0177055,-1.86113e-05 0.000438978,0.000276069,0.000439845,0.00044319,9.7534e-05
1307 rs12586118,rs151169088,rs16975256,rs56152426,rs72652040 0 332.408 inf 5 0 1.10498e-06 9.96799e-07,1.22291e-06 0.0173562,-0.00288912,-0.0149866,8.48407e-06,-0.0177073 0.000439026,0.000276714,0.000440567,5.10687e-05,0.00044332
1308 rs12586118,rs151169088,rs16975256,rs72652040,rs75106733 0 332.407 inf 5 0 1.10499e-06 9.97827e-07,1.20674e-06 0.0173541,-0.00289225,-0.0149824,-0.0177055,-1.71814e-05 0.000438978,0.000276069,0.000439845,0.00044319,9.7534e-05
1309 rs12586118,rs151169088,rs16975256,rs72652040,rs9521637 0 332.407 inf 5 0 1.10498e-06 1.00004e-06,1.21235e-06 0.0173551,-0.0028905,-0.0149835,-0.0177067,-4.67989e-06 0.000438964,0.000276455,0.000439939,0.000443311,3.89455e-05
1310 rs12586118,rs151169088,rs16975256,rs55893443,rs72652040 0 332.407 inf 5 0 1.10499e-06 1.00136e-06,1.20892e-06 0.0173529,-0.00289359,-0.0149798,8.53319e-06,-0.0177035 0.000439097,0.000276173,0.000440084,4.82463e-05,0.000443332
1311 rs12586118,rs151169088,rs16975256,rs61963293,rs72652040 0 332.407 inf 5 0 1.10498e-06 1.00278e-06,1.21116e-06 0.0173569,-0.00288997,-0.0149871,7.80237e-06,-0.017708 0.000439158,0.000276487,0.00044095,5.19347e-05,0.000443517
1312 rs12586118,rs151169088,rs16975256,rs16975491,rs72652040 0 332.407 inf 5 0 1.10497e-06 9.95315e-07,1.22118e-06 0.0173552,-0.00289058,-0.0149835,-4.48895e-06,-0.0177067 0.000438966,0.000276453,0.000439945,3.89649e-05,0.000443318
1313 rs12586118,rs151169088,rs16975256,rs57225762,rs72652040 0 332.407 inf 5 0 1.10499e-06 9.97986e-07,1.21035e-06 0.0173552,-0.00289362,-0.0149817,-7.23086e-06,-0.0177055 0.000438963,0.000276176,0.00043986,4.06952e-05,0.00044319
1314 rs12586118,rs151169088,rs16975256,rs61963294,rs72652040 0 332.407 inf 5 0 1.10498e-06 1.00212e-06,1.21281e-06 0.0173535,-0.00289494,-0.0149783,-7.6649e-06,-0.0177036 0.000439057,0.000276686,0.000440737,5.26477e-05,0.000443387
1315 rs12586118,rs151169088,rs16975256,rs72652040,rs79017384 0 332.407 inf 5 0 1.10498e-06 1.00366e-06,1.21461e-06 0.0173542,-0.00289225,-0.0149824,-0.0177055,-1.60232e-05 0.000438978,0.000276069,0.000439845,0.00044319,9.7534e-05
1316 rs12586118,rs151169088,rs16975256,rs16975492,rs72652040 0 332.407 inf 5 0 1.10497e-06 9.98162e-07,1.21812e-06 0.0173552,-0.00289067,-0.0149834,-4.22579e-06,-0.0177066 0.000438966,0.000276453,0.000439945,3.89649e-05,0.000443318
1317 rs12586118,rs151169088,rs16975256,rs72652040,rs78907632 0 332.406 inf 5 0 1.10498e-06 1.00121e-06,1.21918e-06 0.0173542,-0.00289225,-0.0149824,-0.0177055,-1.55847e-05 0.000438978,0.000276069,0.000439845,0.00044319,9.7534e-05
1318 rs12586118,rs151169088,rs16975256,rs72652040,rs9559716 0 332.406 inf 5 0 1.10497e-06 9.99377e-07,1.22043e-06 0.017354,-0.00289225,-0.0149824,-0.0177055,-6.12943e-06 0.00043903,0.000276069,0.000439845,0.00044319,5.67372e-05
1319 rs12586118,rs151169088,rs16975256,rs72652040,rs79905749 0 332.406 inf 5 0 1.10498e-06 9.93962e-07,1.20878e-06 0.0173542,-0.00289225,-0.0149824,-0.0177055,-1.5155e-05 0.000438978,0.000276069,0.000439845,0.00044319,9.7534e-05
1320 rs12586118,rs151169088,rs16975256,rs72652040,rs74679819 0 332.406 inf 5 0 1.10498e-06 1.00625e-06,1.2156e-06 0.0173542,-0.00289225,-0.0149824,-0.0177055,-1.51484e-05 0.000438978,0.000276069,0.000439845,0.00044319,9.7534e-05
1321 rs12586118,rs151169088,rs16975256,rs72652040,rs9515161 0 332.406 inf 5 0 1.10497e-06 9.96183e-07,1.21798e-06 0.0173551,-0.002891,-0.0149832,-0.0177064,-3.36532e-06 0.000438966,0.000276453,0.000439945,0.000443318,3.89649e-05
1322 rs12586118,rs151169088,rs16975256,rs72652040,rs74920046 0 332.406 inf 5 0 1.10498e-06 9.99631e-07,1.21383e-06 0.0173531,-0.00289344,-0.0149801,-0.0177037,7.54746e-06 0.000439097,0.000276173,0.000440084,0.000443332,4.82463e-05
1323 rs12586118,rs151169088,rs16975256,rs72652040,rs9521636 0 332.405 inf 5 0 1.10497e-06 1.00651e-06,1.21018e-06 0.017355,-0.00289107,-0.0149831,-0.0177063,-3.13684e-06 0.000438962,0.000276457,0.000439934,0.000443304,3.89262e-05
1324 rs12586118,rs151169088,rs16975256,rs72652040,rs9521632 0 332.405 inf 5 0 1.10497e-06 9.9353e-07,1.22078e-06 0.0173551,-0.00289124,-0.014983,-0.0177062,-2.72343e-06 0.000438966,0.000276453,0.000439945,0.000443318,3.89649e-05
1325 rs12586118,rs151169088,rs16975256,rs72652040,rs9521633 0 332.405 inf 5 0 1.10497e-06 9.96312e-07,1.21536e-06 0.017355,-0.00289139,-0.0149829,-0.0177061,-2.3145e-06 0.000438966,0.000276453,0.000439945,0.000443318,3.89649e-05
1326 rs12586118,rs151169088,rs16975256,rs56031211,rs72652040 0 332.405 inf 5 0 1.10498e-06 9.98491e-07,1.21258e-06 0.0173533,-0.00289334,-0.0149803,6.91292e-06,-0.0177039 0.000439097,0.000276173,0.000440084,4.82463e-05,0.000443332
1327 rs12586118,rs151169088,rs16975256,rs503053,rs72652040 0 332.405 inf 5 0 1.10497e-06 9.97999e-07,1.21251e-06 0.0173549,-0.0028916,-0.0149828,-1.72522e-06,-0.0177059 0.000438961,0.000276459,0.000439928,3.89073e-05,0.000443297
1328 rs12586118,rs151169088,rs16975256,rs72652040,rs7319995 0 332.404 inf 5 0 1.10497e-06 9.98302e-07,1.20845e-06 0.0173556,-0.00289002,-0.014985,-0.0177064,5.73167e-06 0.000439007,0.000276744,0.000440429,0.000443265,4.9555e-05
1329 rs12586118,rs151169088,rs16975256,rs681884,rs72652040 0 332.404 inf 5 0 1.10497e-06 1.00608e-06,1.21606e-06 0.0173542,-0.0028922,-0.0149822,1.39378e-06,-0.0177049 0.000439452,0.000276073,0.00043989,4.04663e-05,0.000443503
1330 rs112528631,rs12586118,rs151169088,rs16975256,rs72652040 0 332.404 inf 5 0 1.10497e-06 1.00513e-06,1.22168e-06 -1.17875e-05,0.0173544,-0.00289225,-0.0149824,-0.0177055 9.87857e-05,0.000438977,0.000276069,0.000439845,0.00044319
1331 rs12586118,rs151169088,rs16975256,rs72652040,rs7994104 0 332.404 inf 5 0 1.10497e-06 9.99037e-07,1.21188e-06 0.0173546,-0.00289367,-0.0149807,-0.0177048,5.64577e-06 0.000438965,0.000276325,0.000440061,0.000443223,4.74014e-05
1332 rs12586118,rs151169088,rs16975256,rs60232894,rs72652040 0 332.404 inf 5 0 1.10497e-06 1.00184e-06,1.22232e-06 0.0173546,-0.00289372,-0.0149817,5.76102e-06,-0.0177051 0.000438964,0.000276425,0.000439898,5.49622e-05,0.00044321
1333 rs12586118,rs151169088,rs16975256,rs34808582,rs72652040 0 332.403 inf 5 0 1.10497e-06 1.00196e-06,1.21198e-06 0.0173556,-0.00289038,-0.0149848,4.96891e-06,-0.0177064 0.00043902,0.000276724,0.000440513,5.04114e-05,0.000443298
1334 rs12586118,rs151169088,rs16975256,rs625053,rs72652040 0 332.403 inf 5 0 1.10497e-06 9.91545e-07,1.21549e-06 0.0173542,-0.00289208,-0.0149813,4.07936e-06,-0.0177053 0.000439008,0.000276074,0.000439964,4.03537e-05,0.000443195
1335 rs12586118,rs151169088,rs16975256,rs72652040,rs7332644 0 332.403 inf 5 0 1.10497e-06 1.00003e-06,1.22194e-06 0.0173545,-0.002894,-0.0149805,-0.0177048,-4.3463e-06 0.000438983,0.000276774,0.00044034,0.000443262,4.92583e-05
1336 rs11843610,rs12586118,rs151169088,rs16975256,rs72652040 0 332.403 inf 5 0 1.10497e-06 9.99676e-07,1.21187e-06 4.34703e-06,0.0173555,-0.00289057,-0.0149844,-0.0177062 4.9673e-05,0.00043901,0.000276741,0.000440442,0.000443269
1337 rs12586118,rs151169088,rs16975256,rs72652040,rs7999378 0 332.403 inf 5 0 1.10497e-06 1.00151e-06,1.20493e-06 0.0173554,-0.00289067,-0.0149843,-0.0177062,4.08531e-06 0.00043901,0.000276741,0.000440442,0.000443269,4.9673e-05
1338 rs12586118,rs151169088,rs16975256,rs71440053,rs72652040 0 332.403 inf 5 0 1.10497e-06 9.97025e-07,1.21306e-06 0.017355,-0.00289333,-0.0149814,5.3471e-06,-0.0177054 0.000438964,0.000276683,0.000440173,9.11694e-05,0.000443195
1339 rs12586118,rs151169088,rs16975256,rs68079483,rs72652040 0 332.403 inf 5 0 1.10497e-06 9.94984e-07,1.2221e-06 0.0173554,-0.0028907,-0.0149842,4.00671e-06,-0.0177062 0.00043901,0.000276741,0.000440442,4.9673e-05,0.000443269
1340 rs12586118,rs151169088,rs16975256,rs41275106,rs72652040 0 332.403 inf 5 0 1.10497e-06 9.98023e-07,1.21156e-06 0.0173554,-0.00289083,-0.0149842,3.7596e-06,-0.0177062 0.00043902,0.000276724,0.000440513,5.04114e-05,0.000443298
1341 rs12586118,rs151169088,rs16975256,rs72652040,rs9588121 0 332.402 inf 5 0 1.10497e-06 1.00081e-06,1.22535e-06 0.0173552,-0.00289182,-0.0149832,-0.0177059,1.44336e-06 0.000439099,0.000276512,0.000440817,0.000443473,5.16907e-05
1342 rs12586118,rs151169088,rs16975256,rs72652040,rs7318128 0 332.402 inf 5 0 1.10497e-06 1.00085e-06,1.21617e-06 0.0173554,-0.0028908,-0.0149841,-0.0177061,3.73355e-06 0.00043901,0.000276741,0.000440442,0.000443269,4.9673e-05
1343 rs12586118,rs151169088,rs16975256,rs72652040,rs923945 0 332.402 inf 5 0 1.10497e-06 1.00679e-06,1.2057e-06 0.0173552,-0.00289114,-0.0149836,-0.017706,-2.98971e-06 0.000438986,0.000276632,0.000440285,0.000443276,4.73989e-05
1344 rs12586118,rs151169088,rs16975256,rs536195,rs72652040 0 332.402 inf 5 0 1.10497e-06 9.97961e-07,1.20781e-06 0.0173551,-0.00289115,-0.0149835,-2.73238e-06,-0.0177059 0.000438982,0.000276777,0.00044033,4.91428e-05,0.000443258
1345 rs12586118,rs151169088,rs16975256,rs72652040,rs7320618 0 332.402 inf 5 0 1.10497e-06 1.0029e-06,1.22447e-06 0.0173553,-0.00289099,-0.0149839,-0.0177061,3.27841e-06 0.000439014,0.000276735,0.000440467,0.000443279,4.99133e-05
1346 rs12586118,rs151169088,rs16975256,rs72652040,rs923946 0 332.402 inf 5 0 1.10497e-06 9.98309e-07,1.20925e-06 0.0173546,-0.0028931,-0.0149814,-0.0177051,2.26603e-06 0.000438986,0.000276632,0.000440285,0.000443276,4.73989e-05
1347 rs12586118,rs151169088,rs16975256,rs72652040,rs7996908 0 332.402 inf 5 0 1.10497e-06 9.94728e-07,1.20629e-06 0.017355,-0.00289192,-0.0149827,-0.0177056,8.33888e-07 0.000438984,0.000276771,0.000440351,0.000443266,4.93751e-05
1348 rs112768206,rs12586118,rs151169088,rs16975256,rs72652040 0 332.402 inf 5 0 1.10497e-06 9.99211e-07,1.21412e-06 3.81944e-06,0.0173555,-0.00289272,-0.0149823,-0.0177059 6.3604e-05,0.000439083,0.000276178,0.000439848,0.00044325
1349 rs12586118,rs151169088,rs16975256,rs604733,rs72652040 0 332.402 inf 5 0 1.10497e-06 1.00469e-06,1.21253e-06 0.0173549,-0.00289201,-0.0149826,-5.98803e-07,-0.0177056 0.000438984,0.000276771,0.000440351,4.93751e-05,0.000443266
1350 rs12586118,rs151169088,rs16975256,rs6492250,rs72652040 0 332.402 inf 5 0 1.10497e-06 1.00559e-06,1.21588e-06 0.0173548,-0.00289243,-0.0149822,-4.50525e-07,-0.0177054 0.000438984,0.000276771,0.000440351,4.93751e-05,0.000443266
1351 rs12586118,rs151169088,rs16975256,rs72652040,rs7995509 0 332.402 inf 5 0 1.10497e-06 1.00538e-06,1.20992e-06 0.0173548,-0.00289243,-0.0149822,-0.0177054,-4.43126e-07 0.000438984,0.000276771,0.000440351,0.000443266,4.93751e-05
1352 rs12586118,rs151169088,rs16975256,rs55698841,rs72652040 0 332.402 inf 5 0 1.10497e-06 9.96482e-07,1.21309e-06 0.0173548,-0.00289242,-0.0149822,-4.23141e-07,-0.0177054 0.000438984,0.000276771,0.000440351,4.93751e-05,0.000443266
1353 rs12586118,rs151169088,rs16975256,rs72652040,rs7989246 0 332.402 inf 5 0 1.10497e-06 9.99995e-07,1.20698e-06 0.0173548,-0.0028924,-0.0149822,-0.0177054,-3.63582e-07 0.000438984,0.000276771,0.000440351,0.000443266,4.93751e-05
1354 rs12586118,rs151169088,rs16975256,rs72652040,rs7989549 0 332.402 inf 5 0 1.10497e-06 9.97807e-07,1.21505e-06 0.0173548,-0.0028924,-0.0149822,-0.0177054,-3.57266e-07 0.000438984,0.000276771,0.000440351,0.000443266,4.93751e-05
1355 rs12586118,rs151169088,rs16975256,rs6492251,rs72652040 0 332.402 inf 5 0 1.10497e-06 1.00327e-06,1.21452e-06 0.0173548,-0.00289237,-0.0149823,-2.86713e-07,-0.0177054 0.000438984,0.000276771,0.000440351,4.93751e-05,0.000443266
1356 rs12586118,rs151169088,rs16975256,rs72652040,rs7331362 0 332.402 inf 5 0 1.10497e-06 9.99857e-07,1.21627e-06 0.0173548,-0.00289236,-0.0149823,-0.0177054,-2.64218e-07 0.000438984,0.000276771,0.000440351,0.000443266,4.93751e-05
1357 rs12586118,rs151169088,rs16975256,rs61963295,rs72652040 0 332.402 inf 5 0 1.10497e-06 1.00426e-06,1.21444e-06 0.0173549,-0.00289235,-0.0149823,-2.35088e-07,-0.0177054 0.000438984,0.000276771,0.000440351,4.93751e-05,0.000443266
1358 rs12586118,rs151169088,rs16975256,rs6492249,rs72652040 0 332.402 inf 5 0 1.10497e-06 9.97977e-07,1.21175e-06 0.0173549,-0.00289234,-0.0149823,-2.08017e-07,-0.0177055 0.000438984,0.000276771,0.000440351,4.93751e-05,0.000443266
1359 rs12586118,rs151169088,rs16975256,rs72652040,rs7995873 0 332.402 inf 5 0 1.10497e-06 9.9715e-07,1.22296e-06 0.0173549,-0.00289225,-0.0149824,-0.0177055,4.5985e-09 0.000438984,0.000276771,0.000440351,0.000443266,4.93751e-05
1360 rs12586118,rs151169088,rs16975256,rs72652040,rs754880 0 332.401 inf 5 0 1.10497e-06 9.92025e-07,1.20782e-06 0.0173548,-0.00289271,-0.0149821,-0.0177054,1.0605e-06 0.000438961,0.000276535,0.00043998,0.000443206,3.72711e-05
1361 rs117640423,rs12586118,rs151169088,rs16975256,rs72652040 0 332.401 inf 5 0 1.10497e-06 9.99315e-07,1.21006e-06 -2.03531e-06,0.0173547,-0.00289217,-0.0149824,-0.0177054 0.000101464,0.000439033,0.000276101,0.000439845,0.00044321
1362 rs12586118,rs151169088,rs16975256,rs2241966,rs72652040 0 332.4 inf 5 0 1.10497e-06 1.00579e-06,1.21567e-06 0.0173547,-0.00289236,-0.0149822,-1.59857e-06,-0.0177053 0.000438991,0.000276081,0.000439873,3.83141e-05,0.000443221
1363 rs12586118,rs16975259,rs55876229,rs56116457,rs72652040 0 332.289 inf 5 0 1.02536e-07 7.02098e-08,1.40455e-07 0.00135357,-0.000180992,1.09496e-05,-7.25999e-05,-0.00152404 0.000200039,0.000172477,4.11771e-05,5.23341e-05,0.000128418
1364 rs12586118,rs16975256,rs72652040,rs76220169,rs9555669 0 332.134 inf 5 0 1.10398e-06 9.97199e-07,1.21935e-06 0.01738,-0.0150453,-0.0176975,-0.00280634,-5.56557e-05 0.000440454,0.000441778,0.000443291,0.000278647,4.50755e-05
1365 rs12586118,rs16975259,rs55876229,rs72652040,rs74678155 0 331.943 inf 5 0 1.01307e-07 7.0589e-08,1.36753e-07 0.00137835,-0.00021119,9.3164e-06,-0.00152552,1.86008e-05 0.000200906,0.000172473,4.11598e-05,0.000128453,4.99647e-05
1366 rs1192201,rs12586118,rs16975256,rs72652040 0 328.971 inf 4 -nan 1.08399e-06 9.79921e-07,1.18409e-06 -0.00065022,0.0167268,-0.0170203,-0.0170264 7.25745e-05,0.000426527,0.000450561,0.0004297
1367 rs12586118,rs16975259,rs55876229,rs671633,rs72652040 0 331.801 inf 5 0 1.01756e-07 7.45606e-08,1.3502e-07 0.00136641,-0.000200146,1.1046e-05,3.80516e-05,-0.00152194 0.000199727,0.000171701,4.12141e-05,4.281e-05,0.000128447
1368 rs12586118,rs16975256,rs55876229,rs72652040,rs76220169 0 331.788 inf 5 0 1.10299e-06 9.97525e-07,1.21237e-06 0.0173393,-0.0149943,1.15884e-05,-0.0176858,-0.00285304 0.000439202,0.000439845,4.11018e-05,0.00044319,0.000276069
1369 rs12586118,rs16975256,rs16975259,rs72652040,rs7319411 0 331.737 inf 5 0 1.10241e-06 9.97642e-07,1.21739e-06 0.0160767,-0.0170122,0.00101767,-0.0173754,0.000850441 0.000434297,0.000446437,0.000174383,0.000435056,9.6991e-05
1370 rs12586118,rs16975259,rs55876229,rs680860,rs72652040 0 331.732 inf 5 0 1.01717e-07 7.03268e-08,1.37017e-07 0.00136654,-0.000200313,1.0976e-05,3.66917e-05,-0.00152203 0.000199727,0.000171701,4.12141e-05,4.281e-05,0.000128447
1371 rs12586118,rs16975259,rs55876229,rs639655,rs72652040 0 331.659 inf 5 0 1.0131e-07 7.21332e-08,1.37747e-07 0.00136975,-0.000204636,9.93239e-06,1.40511e-05,-0.00152349 0.000199686,0.000171621,4.12159e-05,3.71813e-05,0.00012844
1372 rs12586118,rs16975259,rs55876229,rs641314,rs72652040 0 331.648 inf 5 0 1.01672e-07 7.12851e-08,1.37579e-07 0.0013667,-0.000200518,1.089e-05,3.50193e-05,-0.00152213 0.000199727,0.000171701,4.12141e-05,4.281e-05,0.000128447
1373 rs12586118,rs16975259,rs540519,rs55876229,rs72652040 0 331.578 inf 5 0 1.01636e-07 7.16394e-08,1.34508e-07 0.00136684,-0.00020069,3.36133e-05,1.08176e-05,-0.00152222 0.000199727,0.000171701,4.281e-05,4.12141e-05,0.000128447
1374 rs12586118,rs16975259,rs55876229,rs61963293,rs72652040 0 331.493 inf 5 0 1.02612e-07 7.2829e-08,1.34944e-07 0.00135293,-0.000180635,1.0828e-05,-7.42047e-05,-0.00152398 0.000200046,0.000172455,4.11733e-05,5.2026e-05,0.000128418
1375 rs12586118,rs16975259,rs55876229,rs72652040,rs9521623 0 331.47 inf 5 0 1.01299e-07 7.10415e-08,1.33886e-07 0.00137738,-0.00020715,6.88642e-06,-0.00152957,-1.69946e-05 0.00020073,0.000171746,4.16197e-05,0.000129243,4.78761e-05
1376 rs12586118,rs16975259,rs55876229,rs72652040,rs9521624 0 331.379 inf 5 0 1.01321e-07 6.96749e-08,1.38834e-07 0.00137827,-0.000207438,6.61504e-06,-0.0015302,-1.90899e-05 0.00020073,0.000171746,4.16197e-05,0.000129243,4.78761e-05
1377 rs12586118,rs16975256,rs72652040,rs9515162,rs9555669 0 331.197 inf 5 0 1.10203e-06 9.97489e-07,1.20499e-06 0.0170135,-0.0167772,-0.0173855,-0.000552587,-9.67093e-05 0.000431216,0.000440809,0.000435144,5.56496e-05,4.47064e-05
1378 rs12586118,rs16975259,rs55876229,rs58988373,rs72652040 0 331.063 inf 5 0 1.01271e-07 7.21176e-08,1.37541e-07 0.00136569,-0.000200193,1.00748e-05,1.50018e-05,-0.00152254 0.000200253,0.000172344,4.1293e-05,5.12213e-05,0.000128572
1379 rs12586118,rs16975259,rs55876229,rs72652040,rs9588093 0 331.048 inf 5 0 1.02256e-07 7.44372e-08,1.34771e-07 0.00124023,-0.000222389,1.03806e-05,-0.00152446,0.000171034 0.000225808,0.000172212,4.11686e-05,0.000128417,0.000138839
1380 rs12586118,rs16975259,rs55876229,rs72652040,rs9515170 0 331.03 inf 5 0 1.01363e-07 6.95469e-08,1.36009e-07 0.00138187,-0.000214557,9.92717e-06,-0.00152375,1.96776e-05 0.000201251,0.000172872,4.11941e-05,0.000128425,4.19404e-05
1381 rs12586118,rs16975259,rs1888002,rs55876229,rs72652040 0 330.967 inf 5 0 1.01213e-07 7.02116e-08,1.32437e-07 0.0013696,-0.000204469,1.94509e-06,9.18983e-06,-0.00152386 0.000200121,0.000171857,5.08142e-05,4.12418e-05,0.000129147
1382 rs11620140,rs12586118,rs16975259,rs55876229,rs72652040 0 330.956 inf 5 0 1.01996e-07 7.27193e-08,1.38044e-07 7.08869e-05,0.00137264,-0.00020243,8.68202e-06,-0.00152977 6.6407e-05,0.000199697,0.000171635,4.1157e-05,0.000128516
1383 rs12586118,rs16975259,rs55876229,rs72652040,rs9583458 0 330.938 inf 5 0 1.02162e-07 7.22659e-08,1.35242e-07 0.00124622,-0.000221578,1.03209e-05,-0.00152446,0.000163146 0.000225808,0.000172212,4.11686e-05,0.000128417,0.000138839
1384 rs12586118,rs16975256,rs574430,rs72652040,rs9555669 0 330.712 inf 5 0 1.10049e-06 9.92406e-07,1.21163e-06 0.0171486,-0.0171971,-0.000389272,-0.0174082,-0.000120601 0.000434821,0.000451201,3.96545e-05,0.000436025,4.46597e-05
1385 rs117774985,rs12586118,rs16975259,rs55876229,rs72652040 0 330.605 inf 5 0 1.01848e-07 7.22994e-08,1.38723e-07 0.000108455,0.00136672,-0.00020353,8.28066e-06,-0.00152146 0.000112824,0.000199715,0.000171625,4.11638e-05,0.000128453
1386 rs12586118,rs16975259,rs55876229,rs72652040,rs7987982 0 330.591 inf 5 0 1.01241e-07 6.97499e-08,1.36099e-07 0.00137279,-0.00020666,8.52904e-06,-0.00152714,-1.04071e-05 0.000200115,0.000171858,4.12459e-05,0.00012912,5.09274e-05
1387 rs12586118,rs16975259,rs4773139,rs55876229,rs72652040 0 330.534 inf 5 0 1.01907e-07 7.09999e-08,1.36895e-07 0.00136798,-0.000198716,-4.79764e-05,9.33964e-06,-0.00152722 0.000199695,0.000171727,4.77382e-05,4.1156e-05,0.000128448
1388 rs11839478,rs12586118,rs16975259,rs55876229,rs72652040 0 330.517 inf 5 0 1.01221e-07 7.10462e-08,1.3297e-07 -4.33478e-06,0.00137094,-0.000204805,8.90343e-06,-0.00152552 3.7358e-05,0.000199812,0.00017162,4.11858e-05,0.000128788
1389 rs12586118,rs16975259,rs4773118,rs55876229,rs72652040 0 330.5 inf 5 0 1.06527e-07 7.52819e-08,1.39371e-07 0.00144897,-0.000171373,0.000144605,-2.78845e-05,-0.00162311 0.000201689,0.000172041,5.20288e-05,4.32517e-05,0.00013324
1390 rs12586118,rs16975256,rs605143,rs72652040,rs9555669 0 330.437 inf 5 0 1.09963e-06 9.93634e-07,1.20776e-06 0.0171088,-0.0171588,-0.000390819,-0.0173755,-0.000102339 0.000433972,0.000450339,4.00751e-05,0.00043537,4.46847e-05
1391 rs12586118,rs16975259,rs55876229,rs72652040,rs7991407 0 330.421 inf 5 0 1.01221e-07 6.92784e-08,1.33141e-07 0.00137162,-0.000205853,8.77327e-06,-0.00152594,-5.85661e-06 0.000200115,0.000171858,4.12459e-05,0.00012912,5.09274e-05
1392 rs12586118,rs16975256,rs473499,rs72652040,rs9555669 0 330.312 inf 5 0 1.09923e-06 9.89743e-07,1.2048e-06 0.0171056,-0.0171551,-0.000389631,-0.0173723,-0.000102385 0.000433972,0.000450339,4.00751e-05,0.00043537,4.46847e-05
1393 rs12586118,rs16975256,rs72652040,rs7996553 0 327.319 inf 4 -nan 1.07882e-06 9.73638e-07,1.18566e-06 0.0166806,-0.0165679,-0.0170251,0.000439649 0.00042636,0.000439507,0.000430566,5.1543e-05
1394 rs12586118,rs16975259,rs55876229,rs56152426,rs72652040 0 330.219 inf 5 0 1.01524e-07 7.08652e-08,1.35634e-07 0.00136061,-0.000193855,1.03731e-05,-3.44708e-05,-0.00152276 0.00020018,0.000172389,4.11994e-05,5.11701e-05,0.00012844
1395 rs12586118,rs16975259,rs55876229,rs72652040,rs923946 0 330.167 inf 5 0 1.01411e-07 7.01935e-08,1.36633e-07 0.00136468,-0.000198945,1.04781e-05,-0.00152197,2.55176e-05 0.000199938,0.000171967,4.12364e-05,0.000128496,4.74561e-05
1396 rs12586118,rs16975256,rs55876229,rs72652040,rs9515162 0 330.16 inf 5 0 1.09884e-06 9.98945e-07,1.21568e-06 0.0169031,-0.0167228,-8.00599e-06,-0.0173363,-0.000558676 0.0004284,0.000440086,4.11481e-05,0.000434554,5.56526e-05
1397 rs1192202,rs12586118,rs16975256,rs72652040 0 327.232 inf 4 -nan 1.07852e-06 9.76949e-07,1.18696e-06 -0.000334622,0.0168257,-0.0169031,-0.0171218 3.9347e-05,0.000430406,0.000448639,0.000433164
1398 rs12586118,rs16975259,rs55876229,rs72652040,rs78433414 0 330.116 inf 5 0 1.06312e-07 7.54369e-08,1.43205e-07 0.00137989,-0.000211311,6.68962e-06,-0.00153641,-0.000307401 0.000199716,0.000171637,4.11646e-05,0.000128493,0.000112909
1399 rs12586118,rs16975256,rs496916,rs72652040,rs9555669 0 330.093 inf 5 0 1.09853e-06 9.95896e-07,1.20831e-06 0.0170999,-0.0171486,-0.000387543,-0.0173667,-0.000102465 0.000433972,0.000450339,4.00751e-05,0.00043537,4.46847e-05
1400 rs12586118,rs16975256,rs16975259,rs72652040,rs9559736 0 330.074 inf 5 0 1.09713e-06 9.95723e-07,1.21159e-06 0.0160144,-0.0169324,0.00104629,-0.0173285,-0.000400476 0.000433721,0.000445516,0.000174625,0.000434854,4.81374e-05
1401 rs12586118,rs16975259,rs16975624,rs55876229,rs72652040 0 330.06 inf 5 0 1.01521e-07 7.18597e-08,1.38695e-07 0.00136313,-0.000200063,4.66099e-05,9.31233e-06,-0.0015202 0.000199955,0.000171766,6.95043e-05,4.11566e-05,0.000128569
1402 rs12586118,rs16975256,rs72652040,rs7319411 0 327.148 inf 4 -nan 1.07828e-06 9.74334e-07,1.18067e-06 0.016607,-0.0165341,-0.0169466,0.000821841 0.000424683,0.000438856,0.000428807,9.68671e-05
1403 rs12586118,rs16975259,rs17593601,rs55876229,rs72652040 0 329.978 inf 5 0 1.02307e-07 7.01606e-08,1.34984e-07 0.00140557,-0.00024065,0.000108256,7.1995e-06,-0.00152331 0.000201652,0.000173955,8.58082e-05,4.11824e-05,0.00012842
1404 rs12586118,rs16975259,rs55876229,rs72652040,rs923945 0 329.968 inf 5 0 1.01337e-07 6.92508e-08,1.3716e-07 0.0013658,-0.000200157,1.0191e-05,-0.00152247,2.02492e-05 0.000199938,0.000171967,4.12364e-05,0.000128496,4.74561e-05
1405 rs12586118,rs16975256,rs55876229,rs605143,rs72652040 0 329.929 inf 5 0 1.09808e-06 9.94214e-07,1.20489e-06 0.0170055,-0.0171458,-7.26192e-05,-0.000408189,-0.0173579 0.000431036,0.000450374,4.19583e-05,4.08862e-05,0.00043525
1406 rs12586118,rs16975256,rs16975259,rs1888002,rs72652040 0 329.848 inf 5 0 1.0964e-06 9.86505e-07,1.20415e-06 0.0161994,-0.0170927,0.000926035,-0.000428918,-0.0174909 0.000438292,0.000449445,0.000174169,5.19536e-05,0.000439254
1407 rs12586118,rs16975259,rs4773155,rs55876229,rs72652040 0 329.844 inf 5 0 1.01225e-07 7.11947e-08,1.33677e-07 0.00137138,-0.00020562,-5.25951e-06,9.12022e-06,-0.00152486 0.00019989,0.000171718,3.77325e-05,4.11559e-05,0.000128462
1408 rs12586118,rs16975256,rs16975259,rs72652040,rs7987982 0 329.817 inf 5 0 1.09631e-06 9.88215e-07,1.20575e-06 0.0161762,-0.0170669,0.000924318,-0.0174645,-0.000428764 0.000437691,0.000448795,0.000174172,0.000438525,5.19888e-05
1409 rs12586118,rs16975256,rs473499,rs55876229,rs72652040 0 329.798 inf 5 0 1.09766e-06 9.92811e-07,1.21414e-06 0.0170022,-0.0171419,-0.000406952,-7.23641e-05,-0.0173546 0.000431036,0.000450374,4.08862e-05,4.19583e-05,0.00043525
1410 rs12586118,rs16975259,rs55876229,rs61963301,rs72652040 0 329.724 inf 5 0 1.01318e-07 7.3908e-08,1.35074e-07 0.00136456,-0.000198415,9.83823e-06,-2.01284e-05,-0.00152344 0.00020018,0.000172389,4.11994e-05,5.11701e-05,0.00012844
1411 rs12586118,rs16975259,rs4773135,rs55876229,rs72652040 0 329.715 inf 5 0 1.01224e-07 7.0615e-08,1.36959e-07 0.00136968,-0.000204999,6.52248e-06,9.00819e-06,-0.00152406 0.000199709,0.000171626,4.86644e-05,4.11595e-05,0.000128441
1412 rs12586118,rs16975259,rs55876229,rs72652040,rs7335264 0 329.664 inf 5 0 1.01213e-07 7.08896e-08,1.39672e-07 0.00137033,-0.000204926,9.01379e-06,-0.00152448,1.46532e-06 0.000199775,0.000171648,4.12061e-05,0.000128441,4.06711e-05
1413 rs12586118,rs16975256,rs55876229,rs574430,rs72652040 0 329.63 inf 5 0 1.09713e-06 9.86938e-07,1.20301e-06 0.0170079,-0.017152,-6.48802e-05,-0.000400003,-0.0173618 0.000431294,0.000450809,4.18192e-05,4.03455e-05,0.000435547
1414 rs12586118,rs16975259,rs55876229,rs61963281,rs72652040 0 329.61 inf 5 0 1.01647e-07 6.96915e-08,1.38111e-07 0.00137959,-0.00021323,7.12059e-06,4.82292e-05,-0.00152681 0.000200039,0.000171946,4.12295e-05,6.06443e-05,0.000128454
1415 rs12586118,rs16975256,rs496916,rs55876229,rs72652040 0 329.569 inf 5 0 1.09694e-06 9.98645e-07,1.2102e-06 0.0169964,-0.0171351,-0.000404778,-7.19156e-05,-0.0173487 0.000431036,0.000450374,4.08862e-05,4.19583e-05,0.00043525
1416 rs12586118,rs16975256,rs16975259,rs72652040,rs7991407 0 329.492 inf 5 0 1.09528e-06 9.85047e-07,1.19782e-06 0.0161675,-0.0170583,0.000924496,-0.0174552,-0.000424022 0.000437691,0.000448795,0.000174172,0.000438525,5.19888e-05
1417 rs1192202,rs12586118,rs16975256,rs16975259,rs72652040 0 329.456 inf 5 0 1.09514e-06 9.91335e-07,1.21445e-06 -0.000321245,0.0163306,-0.017237,0.000840207,-0.0174211 3.94451e-05,0.000442529,0.000453975,0.000174595,0.000437606
1418 rs12586118,rs16975259,rs41275106,rs55876229,rs72652040 0 329.419 inf 5 0 1.01527e-07 6.98287e-08,1.36243e-07 0.00136042,-0.000194142,-3.41872e-05,1.0283e-05,-0.00152273 0.000200196,0.000172342,5.04945e-05,4.11931e-05,0.000128441
1419 rs12586118,rs16975256,rs1888002,rs72652040 0 326.516 inf 4 -nan 1.07626e-06 9.68858e-07,1.18622e-06 0.0167095,-0.0166841,-0.00043168,-0.0171284 0.000427663,0.000442826,5.1951e-05,0.000433928
1420 rs12586118,rs16975256,rs72652040,rs7987982 0 326.508 inf 4 -nan 1.07624e-06 9.68184e-07,1.17903e-06 0.0166858,-0.0166595,-0.0171031,-0.000431855 0.000427028,0.000442181,0.000433205,5.19855e-05
1421 rs12586118,rs16975259,rs34808582,rs55876229,rs72652040 0 329.38 inf 5 0 1.01505e-07 7.10855e-08,1.36026e-07 0.00136076,-0.000194521,-3.29739e-05,1.02406e-05,-0.00152279 0.000200196,0.000172342,5.04945e-05,4.11931e-05,0.000128441
1422 rs12586118,rs16975259,rs3783101,rs55876229,rs72652040 0 329.37 inf 5 0 1.01838e-07 7.07007e-08,1.3523e-07 0.0013599,-0.000198006,6.67207e-05,9.49529e-06,-0.00151826 0.00019997,0.000171768,6.99208e-05,4.11574e-05,0.000128578
1423 rs12586118,rs16975259,rs55876229,rs72652040,rs9515189 0 329.325 inf 5 0 1.01213e-07 7.05154e-08,1.36241e-07 0.00137039,-0.000204965,8.99418e-06,-0.0015245,1.92536e-06 0.000199774,0.00017165,4.12026e-05,0.00012844,4.07044e-05
1424 rs12586118,rs16975259,rs55876229,rs61963337,rs72652040 0 329.207 inf 5 0 1.01364e-07 6.99831e-08,1.31796e-07 0.00137142,-0.000205726,8.64749e-06,2.29936e-05,-0.00152742 0.000199703,0.000171631,4.11658e-05,4.88776e-05,0.000128579
1425 rs12586118,rs16975259,rs55876229,rs72652040,rs9583484 0 329.206 inf 5 0 1.01234e-07 7.24111e-08,1.35973e-07 0.0013702,-0.000204274,9.0876e-06,-0.00152506,8.96219e-06 0.000199684,0.000171646,4.11552e-05,0.000128471,4.95287e-05
1426 rs12586118,rs16975259,rs490727,rs55876229,rs72652040 0 329.09 inf 5 0 1.02066e-07 7.14518e-08,1.37293e-07 0.00137661,-0.000212567,4.68777e-05,1.06624e-05,-0.00152216 0.000199769,0.000171761,4.2077e-05,4.11795e-05,0.000128433
1427 rs12586118,rs16975256,rs72652040,rs7991407 0 326.18 inf 4 -nan 1.0752e-06 9.67062e-07,1.19084e-06 0.0166772,-0.0166508,-0.0170937,-0.000427113 0.000427028,0.000442181,0.000433205,5.19855e-05
1428 rs12586118,rs16975259,rs55876229,rs589985,rs72652040 0 329.072 inf 5 0 1.01327e-07 7.23898e-08,1.37275e-07 0.00137266,-0.000204118,8.24569e-06,1.62775e-05,-0.00152851 0.000199781,0.000171629,4.12069e-05,3.98783e-05,0.000128814
1429 rs12586118,rs16975259,rs55876229,rs72652040,rs72652054 0 329.004 inf 5 0 1.02495e-07 7.46376e-08,1.36012e-07 0.00121705,-0.000226135,9.89206e-06,-0.0015245,0.000201357 0.000228983,0.000172329,4.11594e-05,0.000128417,0.000147436
1430 rs12586118,rs16975259,rs55876229,rs60825883,rs72652040 0 328.993 inf 5 0 1.02481e-07 7.30811e-08,1.36855e-07 0.00121791,-0.000226015,9.88752e-06,0.000200221,-0.0015245 0.000228983,0.000172329,4.11594e-05,0.000147436,0.000128417
1431 rs12586118,rs16975259,rs4773134,rs55876229,rs72652040 0 328.963 inf 5 0 1.01387e-07 6.95198e-08,1.37239e-07 0.00136893,-0.000204458,1.91295e-05,9.53085e-06,-0.00152455 0.000199697,0.000171622,3.78735e-05,4.11646e-05,0.000128418
1432 rs12586037,rs12586118,rs16975259,rs55876229,rs72652040 0 328.948 inf 5 0 1.02421e-07 7.16604e-08,1.36341e-07 0.000195459,0.00122153,-0.000225511,9.86849e-06,-0.00152449 0.000147436,0.000228983,0.000172329,4.11594e-05,0.000128417
1433 rs12586118,rs16975256,rs16975259,rs72652040,rs75925976 0 328.901 inf 5 0 1.09343e-06 9.83258e-07,1.20982e-06 0.0159471,-0.0168713,0.000999741,-0.01724,0.000822458 0.00043283,0.000444763,0.000174319,0.000433446,0.000102943
1434 rs12586118,rs16975259,rs55876229,rs72652040,rs76143195 0 328.9 inf 5 0 1.01889e-07 7.35852e-08,1.36725e-07 0.0013715,-0.000202058,9.08881e-06,-0.00152697,8.17461e-05 0.000199688,0.000171643,4.11552e-05,0.000128444,8.23794e-05
1435 rs12586118,rs16975259,rs55876229,rs56300260,rs72652040 0 328.894 inf 5 0 1.0235e-07 7.29531e-08,1.38702e-07 0.00122596,-0.000224894,9.84523e-06,0.000189637,-0.00152449 0.000228983,0.000172329,4.11594e-05,0.000147436,0.000128417
1436 rs12586118,rs16975259,rs55876229,rs72652040,rs7320502 0 328.809 inf 5 0 1.01467e-07 7.08242e-08,1.3703e-07 0.0013687,-0.000204369,9.58276e-06,-0.00152457,2.30921e-05 0.000199697,0.000171622,4.11632e-05,0.000128418,3.78859e-05
1437 rs12586118,rs16975259,rs55876229,rs61963304,rs72652040 0 328.803 inf 5 0 1.01461e-07 7.05832e-08,1.34026e-07 0.00136161,-0.000195063,1.00779e-05,-3.07757e-05,-0.00152294 0.000200183,0.000172384,4.11881e-05,5.11561e-05,0.00012844
1438 rs12586118,rs16975259,rs55876229,rs608628,rs72652040 0 328.616 inf 5 0 1.02686e-07 7.3803e-08,1.37603e-07 0.00135792,-0.000195837,8.93645e-06,-9.7772e-05,-0.0015175 0.000199857,0.00017173,4.11553e-05,6.67888e-05,0.000128503
1439 rs12586118,rs16975259,rs55876229,rs72652040,rs9588121 0 328.561 inf 5 0 1.02474e-07 7.17086e-08,1.37077e-07 0.00135388,-0.000182119,1.04114e-05,-0.00152272,-7.01371e-05 0.000200043,0.000172436,4.11668e-05,0.000128423,5.17794e-05
1440 rs12586118,rs16975259,rs55876229,rs61129667,rs72652040 0 328.551 inf 5 0 1.01293e-07 7.05065e-08,1.36046e-07 0.00132883,-0.000210476,9.29326e-06,5.20174e-05,-0.00152252 0.00023296,0.000172408,4.11595e-05,0.000151199,0.000128532
1441 rs12586118,rs16975259,rs55876229,rs56319655,rs72652040 0 328.526 inf 5 0 1.01303e-07 7.09748e-08,1.37899e-07 0.00132638,-0.000210812,9.30546e-06,5.51054e-05,-0.00152241 0.00023296,0.000172408,4.11595e-05,0.000151199,0.000128532
1442 rs12586118,rs16975259,rs55876229,rs72652040,rs7988985 0 328.524 inf 5 0 1.02201e-07 6.99046e-08,1.35225e-07 0.00135363,-0.000184294,1.0715e-05,-0.0015216,-6.30845e-05 0.000200156,0.000172471,4.11776e-05,0.000128439,5.26087e-05
1443 rs117244330,rs12586118,rs16975259,rs55876229,rs72652040 0 328.522 inf 5 0 1.0234e-07 7.31602e-08,1.37894e-07 0.000109359,0.00141191,-0.000246851,7.48688e-06,-0.00152351 8.53944e-05,0.000202333,0.000174731,4.11742e-05,0.000128419
1444 rs12586118,rs16975259,rs55876229,rs72652040,rs9555682 0 328.495 inf 5 0 1.0202e-07 7.0268e-08,1.36789e-07 0.00137208,-0.000198826,7.73181e-06,-0.0015312,4.16625e-05 0.000199692,0.000171709,4.11742e-05,0.000128571,3.84489e-05
1445 rs12586118,rs16975259,rs55876229,rs72652040,rs8001070 0 328.426 inf 5 0 1.01323e-07 6.93498e-08,1.34715e-07 0.00136794,-0.000203732,9.60597e-06,-0.00152386,-1.64523e-05 0.000199756,0.000171641,4.11754e-05,0.000128424,4.08834e-05
1446 rs12586118,rs138065539,rs16975259,rs55876229,rs72652040 0 328.424 inf 5 0 1.02471e-07 7.22611e-08,1.34443e-07 0.00141425,0.000115502,-0.000249212,7.39696e-06,-0.00152346 0.000202333,8.53944e-05,0.000174731,4.11742e-05,0.000128419
1447 rs12586118,rs16975259,rs55876229,rs61963307,rs72652040 0 328.385 inf 5 0 1.01425e-07 6.96898e-08,1.33224e-07 0.00136299,-0.000196113,9.82732e-06,-2.81037e-05,-0.00152347 0.000200093,0.000172331,4.11767e-05,5.05007e-05,0.000128428
1448 rs12586118,rs16975259,rs55876229,rs61963306,rs72652040 0 328.381 inf 5 0 1.01422e-07 7.09771e-08,1.36003e-07 0.00136303,-0.000196166,9.82286e-06,-2.79344e-05,-0.00152347 0.000200093,0.000172331,4.11767e-05,5.05007e-05,0.000128428
1449 rs12586118,rs16975259,rs55876229,rs61963290,rs72652040 0 328.349 inf 5 0 1.01656e-07 7.1741e-08,1.36449e-07 0.00137992,-0.000213303,7.31586e-06,4.84906e-05,-0.00152686 0.000200056,0.000171945,4.12143e-05,6.03747e-05,0.000128454
1450 rs12586118,rs16975259,rs55876229,rs72652040,rs913745 0 328.303 inf 5 0 1.01514e-07 7.38585e-08,1.34086e-07 0.0013768,-0.000212044,7.37448e-06,-0.00152737,-3.1438e-05 0.000199938,0.000171967,4.12364e-05,0.000128496,4.74561e-05
1451 rs12586118,rs16975256,rs16975259,rs72652040,rs75442969 0 328.291 inf 5 0 1.09149e-06 9.87151e-07,1.19689e-06 0.0159212,-0.0168433,0.000996198,-0.0172129,0.000814798 0.000432555,0.00044445,0.000174307,0.000433143,0.000104305
1452 rs12586118,rs16975259,rs55876229,rs638634,rs72652040 0 328.216 inf 5 0 1.01301e-07 7.06834e-08,1.35538e-07 0.00136979,-0.000202199,7.92025e-06,1.47282e-05,-0.00152692 0.000199685,0.000171774,4.12825e-05,4.08772e-05,0.00012861
1453 rs12586118,rs16975259,rs55876229,rs72652040,rs7984097 0 328.172 inf 5 0 1.0137e-07 7.10959e-08,1.3447e-07 0.00136816,-0.000201849,9.36897e-06,-0.00152471,-2.29743e-05 0.000199725,0.000171732,4.11594e-05,0.000128419,4.79241e-05
1454 rs12586118,rs16975259,rs55876229,rs621504,rs72652040 0 327.999 inf 5 0 1.01837e-07 7.03303e-08,1.37077e-07 0.00137403,-0.000208901,8.05623e-06,-3.88083e-05,-0.00152958 0.000199726,0.000171674,4.11694e-05,4.07238e-05,0.000128533
1455 rs12586118,rs16975256,rs16975259,rs72652040,rs9521606 0 327.995 inf 5 0 1.09055e-06 9.80871e-07,1.19906e-06 0.0159289,-0.0168438,0.0010348,-0.0172357,0.000376686 0.000432839,0.000444594,0.000174589,0.00043382,4.8773e-05
1456 rs12586118,rs16975256,rs72652040,rs9559736 0 325.083 inf 4 -nan 1.07174e-06 9.7872e-07,1.17781e-06 0.016549,-0.0164334,-0.0168778,-0.000379455 0.000424444,0.00043766,0.0004283,4.80094e-05
1457 rs1192201,rs12586118,rs16975256,rs72652040,rs9555669 0 327.965 inf 5 0 1.09175e-06 9.88279e-07,1.19892e-06 -0.000665141,0.0169216,-0.0171415,-0.0171347,-0.000143463 7.27236e-05,0.000430835,0.000452144,0.000431027,4.47502e-05
1458 rs12586118,rs16975259,rs3809346,rs55876229,rs72652040 0 327.945 inf 5 0 1.02482e-07 7.22069e-08,1.35276e-07 0.00137864,-0.00021008,5.0727e-05,8.5284e-06,-0.00152816 0.000199782,0.000171664,3.73432e-05,4.11573e-05,0.000128447
1459 rs12586118,rs16975259,rs55876229,rs56258703,rs72652040 0 327.939 inf 5 0 1.01537e-07 7.07994e-08,1.35596e-07 0.00137189,-0.000206253,8.17616e-06,3.37746e-05,-0.00152884 0.0001997,0.000171633,4.11765e-05,4.91222e-05,0.000128581
1460 rs12430390,rs12586118,rs16975259,rs55876229,rs72652040 0 327.915 inf 5 0 1.01214e-07 7.12635e-08,1.37083e-07 -2.93781e-06,0.0013697,-0.000204461,9.14024e-06,-0.00152404 4.8529e-05,0.0001998,0.000171719,4.11644e-05,0.000128547
1461 rs112768206,rs12586118,rs16975259,rs55876229,rs72652040 0 327.912 inf 5 0 1.01243e-07 7.12889e-08,1.35166e-07 -1.35174e-05,0.00136621,-0.000201921,9.45211e-06,-0.00152376 6.38252e-05,0.000200531,0.000172163,4.11912e-05,0.000128452
1462 rs12586118,rs16975259,rs17517598,rs55876229,rs72652040 0 327.88 inf 5 0 1.01222e-07 7.153e-08,1.38087e-07 0.00137084,-0.000204648,6.34682e-06,8.74208e-06,-0.00152584 0.000199775,0.000171626,5.2881e-05,4.12558e-05,0.000128987
1463 rs12586118,rs16975259,rs55876229,rs72652040,rs9521642 0 327.879 inf 5 0 1.01803e-07 7.18037e-08,1.38473e-07 0.00137446,-0.000210949,1.06513e-05,-0.00152099,-3.9389e-05 0.000199739,0.000171748,4.11898e-05,0.00012847,4.25146e-05
1464 rs12586118,rs16975259,rs55876229,rs61963333,rs72652040 0 327.843 inf 5 0 1.01288e-07 7.14068e-08,1.38403e-07 0.00136858,-0.000200878,8.64854e-06,-1.26353e-05,-0.00152477 0.000199736,0.000172025,4.11762e-05,3.78733e-05,0.000128422
1465 rs12586118,rs16975259,rs55876229,rs56081954,rs72652040 0 327.808 inf 5 0 1.01215e-07 6.98446e-08,1.366e-07 0.00137122,-0.000205883,8.93152e-06,3.39607e-06,-0.0015247 0.000200311,0.000172292,4.12149e-05,4.82596e-05,0.000128492
1466 rs12586118,rs16975259,rs55876229,rs595325,rs72652040 0 327.706 inf 5 0 1.0137e-07 6.94683e-08,1.3421e-07 0.00137135,-0.000205816,8.45291e-06,-2.35193e-05,-0.00152749 0.0001997,0.000171633,4.11765e-05,4.91222e-05,0.000128581
1467 rs12586118,rs16975259,rs55876229,rs622253,rs72652040 0 327.697 inf 5 0 1.01364e-07 6.95553e-08,1.37315e-07 0.00137133,-0.000205797,8.46475e-06,-2.30806e-05,-0.00152743 0.0001997,0.000171633,4.11765e-05,4.91222e-05,0.000128581
1468 rs12586118,rs16975259,rs1891965,rs55876229,rs72652040 0 327.69 inf 5 0 1.01212e-07 7.07675e-08,1.37064e-07 0.00137066,-0.000205467,1.57925e-06,9.12205e-06,-0.00152421 0.000200992,0.000173758,6.56929e-05,4.11801e-05,0.000128628
1469 rs12586118,rs16975259,rs55876229,rs623157,rs72652040 0 327.684 inf 5 0 1.01356e-07 6.95984e-08,1.34841e-07 0.00137129,-0.000205772,8.48094e-06,-2.24805e-05,-0.00152735 0.0001997,0.000171633,4.11765e-05,4.91222e-05,0.000128581
1470 rs12586118,rs16975259,rs476241,rs55876229,rs72652040 0 327.675 inf 5 0 1.01552e-07 7.32478e-08,1.35207e-07 0.00137358,-0.000208964,4.5778e-05,8.93708e-06,-0.0015262 0.000199744,0.000171722,6.50999e-05,4.11558e-05,0.000128443
1471 rs12586118,rs16975259,rs55876229,rs572713,rs72652040 0 327.642 inf 5 0 1.01522e-07 7.02913e-08,1.36438e-07 0.00137342,-0.000208777,8.94384e-06,4.37207e-05,-0.00152612 0.000199744,0.000171722,4.11558e-05,6.50999e-05,0.000128443
1472 rs12586118,rs16975259,rs55876229,rs61963326,rs72652040 0 327.626 inf 5 0 1.01397e-07 7.05296e-08,1.35043e-07 0.00136344,-0.00019677,9.67156e-06,-2.61497e-05,-0.00152353 0.000200097,0.000172318,4.11706e-05,5.03628e-05,0.000128428
1473 rs12586118,rs16975259,rs55876229,rs61963327,rs72652040 0 327.619 inf 5 0 1.01392e-07 7.00169e-08,1.35771e-07 0.00136353,-0.000196882,9.66341e-06,-2.57847e-05,-0.00152355 0.000200097,0.000172318,4.11706e-05,5.03628e-05,0.000128428
1474 rs12586118,rs16975259,rs55876229,rs72652040,rs73615455 0 327.618 inf 5 0 1.01247e-07 7.266e-08,1.34604e-07 0.00137286,-0.000206895,8.44854e-06,-0.001527,-1.1466e-05 0.000200055,0.000171867,4.12522e-05,0.000128937,5.072e-05
1475 rs12586118,rs146910239,rs16975259,rs55876229,rs72652040 0 327.571 inf 5 0 1.01483e-07 7.24075e-08,1.34503e-07 0.00137422,3.74504e-05,-0.000203331,6.80379e-06,-0.00152982 0.000199791,5.96874e-05,0.000171636,4.13158e-05,0.000128709
1476 rs12586118,rs16975259,rs55876229,rs72652040,rs79212920 0 327.555 inf 5 0 1.01496e-07 7.0269e-08,1.34517e-07 0.00137432,-0.000203294,6.74666e-06,-0.00152996,3.83873e-05 0.000199791,0.000171636,4.13158e-05,0.000128709,5.96874e-05
1477 rs12586118,rs16975259,rs55876229,rs72652040,rs76085932 0 327.545 inf 5 0 1.01505e-07 7.03829e-08,1.36438e-07 0.00137438,-0.00020327,6.70987e-06,-0.00153005,3.89904e-05 0.000199791,0.000171636,4.13158e-05,0.000128709,5.96874e-05
1478 rs112585763,rs12586118,rs16975259,rs55876229,rs72652040 0 327.542 inf 5 0 1.01508e-07 7.04365e-08,1.36664e-07 3.91442e-05,0.0013744,-0.000203264,6.70049e-06,-0.00153007 5.96874e-05,0.000199791,0.000171636,4.13158e-05,0.000128709
1479 rs12586118,rs16975259,rs55876229,rs72652040,rs76519176 0 327.542 inf 5 0 1.01508e-07 7.17424e-08,1.35462e-07 0.0013744,-0.000203264,6.70005e-06,-0.00153007,3.91515e-05 0.000199791,0.000171636,4.13158e-05,0.000128709,5.96874e-05
1480 rs12586118,rs16975259,rs55876229,rs72652040,rs76462321 0 327.541 inf 5 0 1.01509e-07 6.93119e-08,1.36952e-07 0.00137441,-0.000203261,6.69577e-06,-0.00153008,3.92217e-05 0.000199791,0.000171636,4.13158e-05,0.000128709,5.96874e-05
1481 rs12586118,rs16975259,rs55876229,rs72652040,rs7320027 0 327.535 inf 5 0 1.01514e-07 7.21225e-08,1.34323e-07 0.00137445,-0.000203248,6.67501e-06,-0.00153013,3.95621e-05 0.000199791,0.000171636,4.13158e-05,0.000128709,5.96874e-05
1482 rs12586118,rs16975259,rs55876229,rs72652040,rs7318694 0 327.535 inf 5 0 1.01515e-07 7.11242e-08,1.35241e-07 0.00137445,-0.000203246,6.67301e-06,-0.00153013,3.9595e-05 0.000199791,0.000171636,4.13158e-05,0.000128709,5.96874e-05
1483 rs12586118,rs16975256,rs16975259,rs2275845,rs72652040 0 327.524 inf 5 0 1.08906e-06 9.8352e-07,1.20201e-06 0.0159135,-0.0168643,0.000983787,-0.00050267,-0.0172398 0.000432722,0.000445272,0.000174255,6.6301e-05,0.000434193
1484 rs12586118,rs16975259,rs55876229,rs56366911,rs72652040 0 327.515 inf 5 0 1.01215e-07 7.18668e-08,1.36567e-07 0.00137122,-0.000205883,8.93873e-06,3.38872e-06,-0.0015247 0.000200309,0.000172298,4.121e-05,4.836e-05,0.000128492
1485 rs12586118,rs16975259,rs554882,rs55876229,rs72652040 0 327.487 inf 5 0 1.01396e-07 7.13902e-08,1.38254e-07 0.00137266,-0.000207871,3.37222e-05,8.97672e-06,-0.00152572 0.000199744,0.000171722,6.50999e-05,4.11558e-05,0.000128443
1486 rs12586118,rs16975259,rs55876229,rs686642,rs72652040 0 327.47 inf 5 0 1.01385e-07 7.19858e-08,1.3418e-07 0.00137258,-0.000207772,8.98029e-06,3.26363e-05,-0.00152568 0.000199744,0.000171722,4.11558e-05,6.50999e-05,0.000128443
1487 rs12586118,rs16975256,rs72652040,rs75925976 0 324.565 inf 4 -nan 1.07011e-06 9.56935e-07,1.1765e-06 0.0164741,-0.0164074,-0.0168245,0.000797308 0.000422962,0.000437346,0.000427347,0.000102849
1488 rs12586118,rs16975259,rs55876229,rs61963294,rs72652040 0 327.458 inf 5 0 1.02264e-07 7.26099e-08,1.37087e-07 0.00135249,-0.000183186,1.02495e-05,-6.52205e-05,-0.00152191 0.000200191,0.000172509,4.11659e-05,5.27399e-05,0.000128433
1489 rs12586118,rs16975259,rs3825481,rs55876229,rs72652040 0 327.45 inf 5 0 1.01362e-07 6.98202e-08,1.37494e-07 0.00136125,-0.00019782,3.26405e-05,1.05369e-05,-0.00152055 0.000200584,0.000172273,6.99294e-05,4.12722e-05,0.000128681
1490 rs12586118,rs16975259,rs55876229,rs72652040,rs7332644 0 327.444 inf 5 0 1.01388e-07 7.19638e-08,1.36478e-07 0.00136228,-0.00019672,1.0051e-05,-0.00152218,-2.49911e-05 0.000200282,0.000172363,4.11992e-05,0.000128492,4.93585e-05
1491 rs12586118,rs16975259,rs55876229,rs6492247,rs72652040 0 327.43 inf 5 0 1.03765e-07 7.33763e-08,1.37755e-07 0.00140172,-0.000225026,5.23732e-06,-0.000105986,-0.0015375 0.000200357,0.000171941,4.12037e-05,5.50277e-05,0.000128598
1492 rs12586118,rs16975259,rs497888,rs55876229,rs72652040 0 327.396 inf 5 0 1.01335e-07 6.84577e-08,1.35413e-07 0.0013722,-0.000207311,2.75516e-05,8.99701e-06,-0.00152548 0.000199744,0.000171722,6.50999e-05,4.11558e-05,0.000128443
1493 rs12586118,rs16975259,rs55876229,rs56031211,rs72652040 0 327.391 inf 5 0 1.01812e-07 7.0013e-08,1.37376e-07 0.00137162,-0.000209768,9.15287e-06,4.50319e-05,-0.00152106 0.00019969,0.000171702,4.11553e-05,4.82322e-05,0.000128467
1494 rs12586118,rs16975259,rs55876229,rs72652040,rs74920046 0 327.378 inf 5 0 1.01829e-07 7.36666e-08,1.36704e-07 0.00137164,-0.000209837,9.15379e-06,-0.00152101,4.56661e-05 0.00019969,0.000171702,4.11553e-05,0.000128467,4.82322e-05
1495 rs12586118,rs16975259,rs55876229,rs72652040,rs9555687 0 327.367 inf 5 0 1.01339e-07 7.0404e-08,1.35568e-07 0.00137287,-0.000207653,9.09717e-06,-0.00152515,1.75698e-05 0.000199787,0.000171747,4.11552e-05,0.000128429,4.09091e-05
1496 rs12586118,rs16975259,rs55876229,rs55893443,rs72652040 0 327.36 inf 5 0 1.01856e-07 7.10249e-08,1.34889e-07 0.00137167,-0.000209946,9.15521e-06,4.66513e-05,-0.00152094 0.00019969,0.000171702,4.11553e-05,4.82322e-05,0.000128467
1497 rs12586118,rs16975259,rs55876229,rs669398,rs72652040 0 327.34 inf 5 0 1.01302e-07 7.15929e-08,1.33674e-07 0.0013719,-0.000206955,9.00995e-06,2.36163e-05,-0.00152532 0.000199744,0.000171722,4.11558e-05,6.50999e-05,0.000128443
1498 rs117156888,rs12586118,rs16975259,rs55876229,rs72652040 0 327.338 inf 5 0 1.04434e-07 7.1756e-08,1.39069e-07 -0.000219033,0.00137344,-0.000207687,8.99574e-06,-0.00152452 0.000101225,0.000199689,0.000171625,4.11552e-05,0.000128417
1499 rs12586118,rs16975259,rs4773141,rs55876229,rs72652040 0 327.326 inf 5 0 1.018e-07 7.22237e-08,1.35877e-07 0.00137421,-0.000206303,3.53344e-05,8.43125e-06,-0.00152769 0.000199733,0.000171628,3.82236e-05,4.11613e-05,0.000128467
1500 rs12586118,rs16975259,rs35806534,rs55876229,rs72652040 0 327.287 inf 5 0 1.0126e-07 6.98415e-08,1.34713e-07 0.00136975,-0.000205507,-9.84972e-06,9.78755e-06,-0.00152261 0.000199688,0.00017164,3.72325e-05,4.12402e-05,0.000128593
1501 rs12586118,rs16975259,rs55876229,rs664532,rs72652040 0 327.264 inf 5 0 1.01253e-07 7.18348e-08,1.35247e-07 0.00136957,-0.000203979,9.51052e-06,-9.19299e-06,-0.00152348 0.000199696,0.000171654,4.11914e-05,3.754e-05,0.000128471
1502 rs12586118,rs16975259,rs55876229,rs57225762,rs72652040 0 327.239 inf 5 0 1.01212e-07 7.18393e-08,1.34282e-07 0.00137019,-0.000204888,9.08582e-06,9.40847e-07,-0.00152444 0.000199716,0.00017165,4.11553e-05,4.06865e-05,0.000128439
1503 rs12586118,rs16975259,rs4773143,rs55876229,rs72652040 0 327.23 inf 5 0 1.02385e-07 7.24695e-08,1.37623e-07 0.00137835,-0.000209905,4.87458e-05,8.26053e-06,-0.00152803 0.000199783,0.000171664,3.73383e-05,4.11601e-05,0.000128448
1504 rs12586118,rs16975259,rs55876229,rs72652040,rs78134949 0 327.221 inf 5 0 1.02458e-07 7.05944e-08,1.37155e-07 0.00137053,-0.000212207,8.14872e-06,-0.00152264,-9.97032e-05 0.000199684,0.000171708,4.11611e-05,0.000128424,7.40793e-05
1505 rs12586118,rs16975259,rs55876229,rs72652040,rs9588109 0 327.219 inf 5 0 1.03561e-07 7.27572e-08,1.37947e-07 0.00141785,-0.000243335,3.73096e-06,-0.00153426,0.000104031 0.000201348,0.000172882,4.12572e-05,0.000128528,5.63043e-05
1506 rs12586118,rs16975259,rs2131939,rs55876229,rs72652040 0 327.164 inf 5 0 1.03731e-07 7.19433e-08,1.39196e-07 0.00141955,-0.000244704,0.00010773,3.54052e-06,-0.00153461 0.000201348,0.000172882,5.63043e-05,4.12572e-05,0.000128528
1507 rs12586118,rs16975259,rs55876229,rs679248,rs72652040 0 327.129 inf 5 0 1.0215e-07 7.04927e-08,1.35151e-07 0.00135361,-0.000184821,1.04187e-05,6.09516e-05,-0.0015209 0.000200182,0.000172472,4.1171e-05,5.21877e-05,0.000128452
1508 rs12586118,rs16975259,rs55876229,rs61963357,rs72652040 0 327.127 inf 5 0 1.0159e-07 7.41481e-08,1.36295e-07 0.00137184,-0.000206494,7.8767e-06,3.66739e-05,-0.00152923 0.000199697,0.000171635,4.11876e-05,4.94933e-05,0.000128583
1509 rs12586118,rs16975259,rs55876229,rs61963358,rs72652040 0 327.122 inf 5 0 1.01583e-07 7.24918e-08,1.35336e-07 0.00137183,-0.00020648,7.88673e-06,3.63701e-05,-0.00152919 0.000199697,0.000171635,4.11876e-05,4.94933e-05,0.000128583
1510 rs1193069,rs12586118,rs16975259,rs55876229,rs72652040 0 327.117 inf 5 0 1.01219e-07 7.11286e-08,1.38248e-07 6.58139e-06,0.00137061,-0.00020541,9.06596e-06,-0.00152465 6.50999e-05,0.000199744,0.000171722,4.11558e-05,0.000128443
1511 rs12586118,rs16975259,rs55876229,rs656034,rs72652040 0 327.114 inf 5 0 1.02121e-07 7.06616e-08,1.35385e-07 0.00135387,-0.000185135,1.03978e-05,5.99932e-05,-0.00152096 0.000200182,0.000172472,4.1171e-05,5.21877e-05,0.000128452
1512 rs12586118,rs16975259,rs4773144,rs55876229,rs72652040 0 327.093 inf 5 0 1.02361e-07 7.17349e-08,1.39454e-07 0.00137835,-0.000209836,4.82425e-05,8.19758e-06,-0.00152801 0.000199785,0.000171664,3.73318e-05,4.1161e-05,0.000128448
1513 rs12586118,rs16975259,rs55876229,rs61963356,rs72652040 0 327.089 inf 5 0 1.01543e-07 7.08938e-08,1.36149e-07 0.00137173,-0.000206386,7.95429e-06,3.4324e-05,-0.00152892 0.000199697,0.000171635,4.11876e-05,4.94933e-05,0.000128583
1514 rs12586118,rs16975259,rs55876229,rs561437,rs72652040 0 327.071 inf 5 0 1.01443e-07 7.19158e-08,1.36752e-07 0.00136821,-0.000203658,8.3889e-06,2.15484e-05,-0.00152519 0.00019971,0.000171632,4.11728e-05,3.71462e-05,0.000128425
1515 rs12586118,rs16975259,rs55876229,rs72652040,rs7990241 0 327.059 inf 5 0 1.01282e-07 7.12052e-08,1.34803e-07 0.00133406,-0.000209621,9.42927e-06,-0.00152275,4.54694e-05 0.00022923,0.000172276,4.1169e-05,0.000128519,0.000141981
1516 rs12586118,rs16975256,rs16975259,rs72652040,rs75516728 0 327.056 inf 5 0 1.08758e-06 9.72988e-07,1.20416e-06 0.0158776,-0.0167996,0.000993844,-0.0171612,0.000810549 0.000432176,0.000444087,0.000174309,0.000432602,0.000108959
1517 rs12586118,rs16975259,rs16975708,rs55876229,rs72652040 0 327.042 inf 5 0 1.03855e-07 7.47474e-08,1.37828e-07 0.00140111,-0.0002251,0.000108536,4.89541e-06,-0.00153759 0.000200309,0.000171932,5.53767e-05,4.12107e-05,0.000128594
1518 rs12586118,rs16975259,rs55876229,rs561168,rs72652040 0 327.032 inf 5 0 1.01598e-07 7.04359e-08,1.3458e-07 0.00137988,-0.000212792,7.74636e-06,4.46499e-05,-0.00152676 0.000200109,0.000171951,4.11942e-05,5.96296e-05,0.000128456
1519 rs12586118,rs16975259,rs55876229,rs72652040,rs7319995 0 327.016 inf 5 0 1.01373e-07 7.15468e-08,1.37036e-07 0.00136303,-0.000197576,9.65281e-06,-0.00152318,-2.39743e-05 0.00020022,0.000172272,4.11718e-05,0.000128442,4.95988e-05
1520 rs116920050,rs12586118,rs16975256,rs16975259,rs72652040 0 326.943 inf 5 0 1.08722e-06 9.87457e-07,1.20293e-06 0.000744813,0.0159524,-0.0168829,0.00100605,-0.0172362 0.000100608,0.000433884,0.00044604,0.000174386,0.000434468
1521 rs12583583,rs12586118,rs16975259,rs55876229,rs72652040 0 326.94 inf 5 0 1.02377e-07 7.3565e-08,1.3696e-07 -6.18655e-05,0.00136515,-0.00020491,1.02928e-05,-0.00152087 4.75419e-05,0.00019972,0.00017162,4.11656e-05,0.000128446
1522 rs12586118,rs16975256,rs72652040,rs75442969 0 324.004 inf 4 -nan 1.06833e-06 9.65401e-07,1.17638e-06 0.0164475,-0.0163821,-0.0167999,0.000790375 0.000422639,0.000437063,0.000427073,0.000104217
1523 rs12586118,rs16975259,rs55876229,rs58455864,rs72652040 0 326.891 inf 5 0 1.01901e-07 7.1708e-08,1.37566e-07 0.00137235,-0.000207162,7.25318e-06,4.96492e-05,-0.00153094 0.000199696,0.000171636,4.1196e-05,4.96255e-05,0.000128584
1524 rs12586118,rs16975259,rs55876229,rs72652040,rs7318128 0 326.881 inf 5 0 1.01418e-07 6.90871e-08,1.3476e-07 0.00136211,-0.000196587,9.67881e-06,-0.00152303,-2.71834e-05 0.000200218,0.000172279,4.11694e-05,0.000128441,4.97158e-05
1525 rs12586118,rs16975259,rs55876229,rs68079483,rs72652040 0 326.877 inf 5 0 1.01413e-07 6.90996e-08,1.32964e-07 0.00136219,-0.000196669,9.67286e-06,-2.69098e-05,-0.00152304 0.000200218,0.000172279,4.11694e-05,4.97158e-05,0.000128441
1526 rs12586118,rs16975259,rs55876229,rs72652040,rs7999378 0 326.876 inf 5 0 1.01412e-07 7.06112e-08,1.36307e-07 0.00136222,-0.000196693,9.67115e-06,-0.00152305,-2.68311e-05 0.000200218,0.000172279,4.11694e-05,0.000128441,4.97158e-05
1527 rs11843610,rs12586118,rs16975259,rs55876229,rs72652040 0 326.873 inf 5 0 1.01408e-07 7.13648e-08,1.38234e-07 -2.65689e-05,0.00136229,-0.000196773,9.66545e-06,-0.00152306 4.97158e-05,0.000200218,0.000172279,4.11694e-05,0.000128441
1528 rs12586118,rs16975259,rs2029766,rs55876229,rs72652040 0 326.837 inf 5 0 1.01518e-07 7.272e-08,1.37392e-07 0.00136802,-0.000204213,-6.40922e-05,9.6238e-06,-0.0015232 0.000199708,0.000171623,9.61377e-05,4.11631e-05,0.00012843
1529 rs12586118,rs16975259,rs55876229,rs72652040,rs79087416 0 326.821 inf 5 0 1.04642e-07 7.19513e-08,1.38744e-07 0.0013752,-0.000206681,8.16352e-06,-0.00152541,-0.000204797 0.000199696,0.000171622,4.11573e-05,0.000128418,9.17279e-05
1530 rs12586118,rs16975259,rs55876229,rs72652040,rs72655705 0 326.812 inf 5 0 1.01356e-07 7.12912e-08,1.39295e-07 0.00136772,-0.000199224,9.33115e-06,-0.00152406,-4.73869e-05 0.000199752,0.000172054,4.11586e-05,0.000128419,0.000103569
1531 rs12586118,rs16975259,rs55876229,rs6492246,rs72652040 0 326.787 inf 5 0 1.02384e-07 7.14964e-08,1.37314e-07 0.00136169,-0.000203758,1.10331e-05,-5.20167e-05,-0.00151811 0.000199788,0.000171622,4.11822e-05,3.98539e-05,0.000128507
1532 rs12586118,rs16975259,rs41275104,rs55876229,rs72652040 0 326.772 inf 5 0 1.01216e-07 7.19799e-08,1.33465e-07 0.00137136,-0.000205987,3.77368e-06,8.94523e-06,-0.00152473 0.000200321,0.000172269,4.80278e-05,4.11951e-05,0.000128492
1533 rs12586118,rs16975259,rs55876229,rs72652040,rs7999607 0 326.765 inf 5 0 1.013e-07 6.96227e-08,1.33919e-07 0.00136487,-0.000199424,9.47488e-06,-0.0015235,-1.78069e-05 0.000200218,0.000172279,4.11694e-05,0.000128441,4.97158e-05
1534 rs12586118,rs16975259,rs55876229,rs56066148,rs72652040 0 326.764 inf 5 0 1.01218e-07 7.14176e-08,1.37336e-07 0.0013716,-0.000206205,8.91879e-06,4.47433e-06,-0.0015248 0.000200321,0.000172269,4.11951e-05,4.80278e-05,0.000128492
1535 rs12586118,rs16975259,rs55876229,rs72652040,rs9583474 0 326.731 inf 5 0 1.01228e-07 7.28249e-08,1.37597e-07 0.00137254,-0.000207091,8.81129e-06,-0.00152506,7.32371e-06 0.000200321,0.000172269,4.11951e-05,0.000128492,4.80278e-05
1536 rs12586118,rs16975259,rs2847468,rs55876229,rs72652040 0 326.694 inf 5 0 1.02122e-07 7.22395e-08,1.36699e-07 0.00137483,-0.000211092,4.892e-05,6.88659e-06,-0.00153161 0.000199726,0.000171707,4.25347e-05,4.11997e-05,0.000128571
1537 rs12586118,rs16975259,rs55876229,rs6492250,rs72652040 0 326.688 inf 5 0 1.01348e-07 7.00487e-08,1.34619e-07 0.00136322,-0.000197691,9.79028e-06,-2.20231e-05,-0.00152245 0.000200282,0.000172364,4.11854e-05,4.9461e-05,0.000128491
1538 rs12586118,rs16975259,rs55876229,rs72652040,rs7995509 0 326.688 inf 5 0 1.01348e-07 7.13334e-08,1.35516e-07 0.00136322,-0.000197693,9.79004e-06,-0.00152245,-2.20157e-05 0.000200282,0.000172364,4.11854e-05,0.000128491,4.9461e-05
1539 rs12586118,rs16975259,rs55698841,rs55876229,rs72652040 0 326.688 inf 5 0 1.01348e-07 7.09087e-08,1.36257e-07 0.00136323,-0.000197699,-2.19957e-05,9.7894e-06,-0.00152245 0.000200282,0.000172364,4.9461e-05,4.11854e-05,0.000128491
1540 rs12586118,rs16975259,rs55876229,rs72652040,rs7989246 0 326.687 inf 5 0 1.01347e-07 6.96322e-08,1.35091e-07 0.00136325,-0.000197719,9.7875e-06,-0.00152245,-2.19359e-05 0.000200282,0.000172364,4.11854e-05,0.000128491,4.9461e-05
1541 rs12586118,rs16975259,rs55876229,rs72652040,rs7989549 0 326.687 inf 5 0 1.01347e-07 7.28683e-08,1.36456e-07 0.00136325,-0.000197721,9.78729e-06,-0.00152245,-2.19296e-05 0.000200282,0.000172364,4.11854e-05,0.000128491,4.9461e-05
1542 rs12586118,rs16975259,rs55876229,rs6492251,rs72652040 0 326.686 inf 5 0 1.01346e-07 6.94461e-08,1.37056e-07 0.00136327,-0.000197744,9.78504e-06,-2.18588e-05,-0.00152246 0.000200282,0.000172364,4.11854e-05,4.9461e-05,0.000128491
1543 rs12586118,rs16975259,rs55876229,rs72652040,rs7331362 0 326.686 inf 5 0 1.01346e-07 6.90797e-08,1.3724e-07 0.00136328,-0.000197751,9.78431e-06,-0.00152246,-2.18362e-05 0.000200282,0.000172364,4.11854e-05,0.000128491,4.9461e-05
1544 rs12586118,rs16975259,rs55876229,rs61963295,rs72652040 0 326.686 inf 5 0 1.01346e-07 7.14661e-08,1.36768e-07 0.00136329,-0.00019776,9.78338e-06,-2.18069e-05,-0.00152247 0.000200282,0.000172364,4.11854e-05,4.9461e-05,0.000128491
1545 rs12586118,rs16975259,rs55876229,rs6492249,rs72652040 0 326.685 inf 5 0 1.01345e-07 7.17133e-08,1.37076e-07 0.0013633,-0.000197769,9.78252e-06,-2.17798e-05,-0.00152247 0.000200282,0.000172364,4.11854e-05,4.9461e-05,0.000128491
1546 rs12586118,rs16975259,rs55876229,rs72652040,rs7995873 0 326.683 inf 5 0 1.01343e-07 7.19705e-08,1.34646e-07 0.00136336,-0.000197838,9.77571e-06,-0.00152249,-2.15664e-05 0.000200282,0.000172364,4.11854e-05,0.000128491,4.9461e-05
1547 rs12586118,rs16975259,rs34501315,rs55876229,rs72652040 0 326.678 inf 5 0 1.02186e-07 7.15674e-08,1.37985e-07 0.00141294,-0.000243093,9.82764e-05,8.86305e-06,-0.00152505 0.000202904,0.000174611,8.26187e-05,4.11556e-05,0.000128419
1548 rs12586118,rs16975259,rs55876229,rs604733,rs72652040 0 326.677 inf 5 0 1.01336e-07 6.94306e-08,1.36245e-07 0.00136355,-0.000198031,9.75668e-06,2.09702e-05,-0.00152254 0.000200282,0.000172364,4.11854e-05,4.9461e-05,0.000128491
1549 rs12586118,rs16975259,rs55876229,rs72652040,rs7996908 0 326.675 inf 5 0 1.01333e-07 7.04087e-08,1.35007e-07 0.00136362,-0.000198107,9.74916e-06,-0.00152256,-2.07342e-05 0.000200282,0.000172364,4.11854e-05,0.000128491,4.9461e-05
1550 rs12586118,rs16975259,rs55876229,rs72652040,rs7320618 0 326.633 inf 5 0 1.01459e-07 7.15866e-08,1.37102e-07 0.00136136,-0.000195698,9.63372e-06,-0.0015229,-2.99671e-05 0.000200215,0.000172292,4.11653e-05,0.000128441,4.99548e-05
1551 rs12586118,rs16975259,rs55876229,rs72652040,rs9588128 0 326.616 inf 5 0 1.01306e-07 6.84823e-08,1.35463e-07 0.00136693,-0.000202601,9.65983e-06,-0.00152278,1.3941e-05 0.000199868,0.000171724,4.11842e-05,0.00012849,3.76314e-05
1552 rs12586118,rs16975259,rs55876229,rs72652040,rs754880 0 326.609 inf 5 0 1.01213e-07 7.05647e-08,1.35355e-07 0.00137012,-0.000204713,9.01249e-06,-0.0015246,-1.25706e-06 0.000199684,0.000171646,4.12154e-05,0.000128564,3.72667e-05
1553 rs12586118,rs16975259,rs55876229,rs72652040,rs75698772 0 326.58 inf 5 0 1.02977e-07 7.2086e-08,1.38193e-07 0.00142304,-0.000255216,8.29299e-06,-0.00152579,0.000139132 0.0002024,0.000174481,4.11582e-05,0.00012842,8.68651e-05
1554 rs12586118,rs16975259,rs55876229,rs72652040,rs72654112 0 326.577 inf 5 0 1.03694e-07 7.24366e-08,1.37126e-07 0.00141941,-0.000244628,4.1903e-06,-0.00153455,0.000107243 0.000201363,0.000172896,4.12359e-05,0.000128529,5.64664e-05
1555 rs12586118,rs16975259,rs55876229,rs587409,rs72652040 0 326.573 inf 5 0 1.01252e-07 7.25074e-08,1.38044e-07 0.0013697,-0.000205493,9.63752e-06,9.03334e-06,-0.00152277 0.00019969,0.000171643,4.12175e-05,3.72139e-05,0.00012859
1556 rs12586118,rs16975259,rs55876229,rs72652040,rs7981946 0 326.57 inf 5 0 1.01699e-07 7.16964e-08,1.37153e-07 0.00139283,-0.0002198,8.79022e-06,-0.00152541,3.46147e-05 0.000201503,0.000172543,4.11567e-05,0.000128423,4.11526e-05
1557 rs12586118,rs16975259,rs55876229,rs72652040,rs9588132 0 326.554 inf 5 0 1.01396e-07 7.12665e-08,1.35678e-07 0.00136519,-0.000199703,1.05529e-05,-0.0015198,2.6475e-05 0.000199909,0.000171904,4.12523e-05,0.000128722,5.11163e-05
1558 rs12586118,rs16975259,rs2029765,rs55876229,rs72652040 0 326.547 inf 5 0 1.01554e-07 7.24419e-08,1.36683e-07 0.0013679,-0.000204123,-6.69239e-05,9.53328e-06,-0.00152305 0.000199708,0.000171623,9.49653e-05,4.11601e-05,0.000128431
1559 rs12586118,rs16975259,rs55876229,rs72652040,rs7320799 0 326.533 inf 5 0 1.01531e-07 7.0507e-08,1.35815e-07 0.00136428,-0.000200755,1.00952e-05,-0.0015212,2.56245e-05 0.000199867,0.000171724,4.11818e-05,0.000128503,3.76446e-05
1560 rs12586118,rs16975259,rs1891966,rs55876229,rs72652040 0 326.53 inf 5 0 1.01214e-07 6.9726e-08,1.34824e-07 0.00137154,-0.000206318,3.51927e-06,9.14795e-06,-0.00152414 0.000201489,0.000173926,6.60513e-05,4.11708e-05,0.0001285
1561 rs12586118,rs16975259,rs55876229,rs72652040,rs9559761 0 326.53 inf 5 0 1.01309e-07 7.13813e-08,1.32945e-07 0.00137145,-0.00020396,8.68799e-06,-0.00152587,1.49817e-05 0.000199715,0.000171635,4.11689e-05,0.000128477,3.97892e-05
1562 rs12586118,rs16975259,rs536195,rs55876229,rs72652040 0 326.503 inf 5 0 1.01291e-07 7.07657e-08,1.35443e-07 0.00136483,-0.000199459,1.66823e-05,9.58417e-06,-0.00152291 0.00020029,0.000172346,4.92195e-05,4.11813e-05,0.000128492
1563 rs12586118,rs16975259,rs55876229,rs72652040,rs76805698 0 326.491 inf 5 0 1.05862e-07 7.67342e-08,1.41426e-07 0.00137705,-0.000202164,1.92495e-06,-0.00153849,0.000253746 0.000199701,0.000171623,4.12473e-05,0.000128532,9.76074e-05
1564 rs11842085,rs12586118,rs16975259,rs55876229,rs72652040 0 326.49 inf 5 0 1.01266e-07 7.0673e-08,1.34855e-07 1.39324e-05,0.00137421,-0.00020903,8.78458e-06,-0.00152509 4.97158e-05,0.000200218,0.000172279,4.11694e-05,0.000128441
1565 rs12586118,rs16975256,rs55876229,rs72652040,rs7996553 0 326.489 inf 5 0 1.08715e-06 9.82688e-07,1.20186e-06 0.0168405,-0.0166656,0.000145375,-0.0171325,0.000500731 0.000429052,0.000440484,4.36233e-05,0.00043177,5.47051e-05
1566 rs117576467,rs12586118,rs16975259,rs55876229,rs72652040 0 326.457 inf 5 0 1.0542e-07 7.46075e-08,1.40143e-07 0.000238224,0.00137713,-0.000201694,3.41905e-06,-0.00153774 9.63365e-05,0.000199704,0.000171625,4.1219e-05,0.000128531
1567 rs12586118,rs16975259,rs55876229,rs72652040,rs9588131 0 326.451 inf 5 0 1.01319e-07 6.89997e-08,1.35449e-07 0.00137291,-0.000206934,8.1501e-06,-0.00152705,-1.54816e-05 0.000199809,0.000171704,4.12236e-05,0.000128594,3.92087e-05
1568 rs12586118,rs16975259,rs34987036,rs55876229,rs72652040 0 326.444 inf 5 0 1.019e-07 7.1885e-08,1.39093e-07 0.00137183,-0.000202839,6.79084e-05,7.61691e-06,-0.00152865 0.000199691,0.000171632,6.78865e-05,4.11815e-05,0.000128488
1569 rs12586118,rs16975259,rs55876229,rs72652040,rs9521676 0 326.428 inf 5 0 1.01797e-07 7.28847e-08,1.37735e-07 0.00136666,-0.000202292,9.53248e-06,-0.00152159,3.44349e-05 0.000199719,0.000171642,4.1158e-05,0.000128453,3.73518e-05
1570 rs12586118,rs16975259,rs55876229,rs72652040,rs76553953 0 326.416 inf 5 0 1.0134e-07 7.16102e-08,1.35127e-07 0.00137077,-0.000205386,9.06931e-06,-0.00152441,-4.36092e-05 0.000199689,0.000171625,4.11552e-05,0.000128417,0.000101225
1571 rs117919719,rs12586118,rs16975259,rs55876229,rs72652040 0 326.413 inf 5 0 1.01327e-07 7.1377e-08,1.34483e-07 -4.13756e-05,0.00137074,-0.000205357,9.07025e-06,-0.00152441 0.000101225,0.000199689,0.000171625,4.11552e-05,0.000128417
1572 rs12586118,rs16975259,rs55876229,rs72652040,rs77458044 0 326.413 inf 5 0 1.01326e-07 7.12332e-08,1.36859e-07 0.00137074,-0.000205355,9.07031e-06,-0.00152441,-4.12215e-05 0.000199689,0.000171625,4.11552e-05,0.000128417,0.000101225
1573 rs12586118,rs16975259,rs55876229,rs72652040,rs77306642 0 326.409 inf 5 0 1.01313e-07 7.1391e-08,1.35259e-07 0.0013707,-0.000205324,9.0713e-06,-0.00152441,-3.88711e-05 0.000199689,0.000171625,4.11552e-05,0.000128417,0.000101225
1574 rs117431941,rs12586118,rs16975259,rs55876229,rs72652040 0 326.409 inf 5 0 1.01311e-07 7.01912e-08,1.3596e-07 -3.84144e-05,0.00137069,-0.000205318,9.07149e-06,-0.00152441 0.000101225,0.000199689,0.000171625,4.11552e-05,0.000128417
1575 rs12586118,rs16975259,rs55876229,rs58108667,rs72652040 0 326.405 inf 5 0 1.01212e-07 7.14277e-08,1.34927e-07 0.00137024,-0.00020492,9.05455e-06,-5.72877e-07,-0.0015245 0.000200005,0.000171876,4.12583e-05,5.05283e-05,0.000128789
1576 rs11617955,rs12586118,rs16975259,rs55876229,rs72652040 0 326.403 inf 5 0 1.01224e-07 6.95397e-08,1.34988e-07 -7.56033e-06,0.00136941,-0.000204328,9.23903e-06,-0.00152384 5.64917e-05,0.000199752,0.000171659,4.11708e-05,0.000128483
1577 rs12586118,rs16975259,rs521969,rs55876229,rs72652040 0 326.397 inf 5 0 1.0165e-07 7.16568e-08,1.35927e-07 0.00137952,-0.000213201,4.55146e-05,9.48466e-06,-0.00152256 0.000200031,0.000171942,5.70377e-05,4.11582e-05,0.000128438
1578 rs12586118,rs16975259,rs55876229,rs619152,rs72652040 0 326.392 inf 5 0 1.0227e-07 7.20426e-08,1.34703e-07 0.00138152,-0.000218141,8.17545e-06,-4.84053e-05,-0.00152583 0.000199895,0.000171956,4.11618e-05,3.90388e-05,0.000128423
1579 rs12586118,rs16975256,rs2275845,rs72652040 0 323.409 inf 4 -nan 1.06644e-06 9.59462e-07,1.173e-06 0.0164365,-0.016411,-0.00049038,-0.0168341 0.00042269,0.000437972,6.62652e-05,0.000428204
1580 rs12586118,rs16975256,rs72652040,rs9521606 0 323.172 inf 4 -nan 1.06569e-06 9.59082e-07,1.17788e-06 0.0164613,-0.0163536,-0.0167935,0.000356451 0.000423414,0.000436833,0.000427358,4.86534e-05
1581 rs1192201,rs12586118,rs16975256,rs55876229,rs72652040 0 325.958 inf 5 0 1.08548e-06 9.77157e-07,1.19449e-06 -0.000657182,0.0167514,-0.0170326,4.45375e-05,-0.0170347 7.28606e-05,0.000427139,0.000450707,4.12638e-05,0.000429769
1582 rs12586118,rs16975256,rs16975259,rs72652040,rs73609561 0 325.809 inf 5 0 1.08363e-06 9.69556e-07,1.19504e-06 0.0158402,-0.0167837,0.00097596,-0.0171563,-0.000461316 0.000431934,0.000444346,0.000174234,0.000433173,6.55091e-05
1583 rs12586118,rs16975256,rs16975259,rs2298237,rs72652040 0 325.738 inf 5 0 1.0833e-06 9.8109e-07,1.19147e-06 0.0159026,-0.0171749,0.00098323,0.000608226,-0.0171496 0.000433399,0.000456678,0.000174268,8.67919e-05,0.000433071
1584 rs12586118,rs16975256,rs72652040,rs75516728 0 322.803 inf 4 -nan 1.06453e-06 9.5856e-07,1.17524e-06 0.0164031,-0.0163399,-0.0167498,0.000784949 0.000422233,0.000436708,0.000426543,0.000108866
1585 rs12586118,rs16975256,rs16975259,rs58737693,rs72652040 0 325.697 inf 5 0 1.08327e-06 9.77713e-07,1.19078e-06 0.0159144,-0.0168393,0.000998298,0.000695005,-0.0172006 0.000433691,0.000445745,0.000174357,9.92145e-05,0.000434391
1586 rs12586118,rs16975256,rs16975259,rs72652040,rs73622485 0 325.675 inf 5 0 1.0832e-06 9.82562e-07,1.19112e-06 0.0159138,-0.0168387,0.000998238,-0.0172,0.00069428 0.000433691,0.000445745,0.000174357,0.000434391,9.92145e-05
1587 rs117815311,rs12586118,rs16975256,rs16975259,rs72652040 0 325.624 inf 5 0 1.08304e-06 9.72789e-07,1.1943e-06 0.000675867,0.0159172,-0.0168397,0.000995964,-0.0172081 9.68163e-05,0.000433806,0.000445806,0.000174342,0.000434649
1588 rs12586118,rs16975256,rs16975259,rs72652040,rs73615455 0 325.473 inf 5 0 1.08255e-06 9.7938e-07,1.20265e-06 0.0159489,-0.0168325,0.000918513,-0.0172151,-0.000356321 0.000434731,0.000445723,0.000174189,0.000434963,5.14148e-05
1589 rs116920050,rs12586118,rs16975256,rs72652040 0 322.522 inf 4 -nan 1.06363e-06 9.58905e-07,1.17204e-06 0.000715301,0.0164772,-0.0164108,-0.0168131 0.000100478,0.000424241,0.000438468,0.000428233
1590 rs11619746,rs12586118,rs16975256,rs16975259,rs72652040 0 325.189 inf 5 0 1.08167e-06 9.80483e-07,1.18805e-06 0.000386984,0.0158068,-0.0167265,0.00101568,-0.0171203 5.66052e-05,0.000431506,0.000443394,0.000174508,0.000432661
1591 rs12586118,rs16975256,rs72652040,rs73615455 0 322.241 inf 4 -nan 1.06273e-06 9.54183e-07,1.16981e-06 0.0164573,-0.0164297,-0.0168581,-0.000361239 0.000423906,0.000439129,0.000429663,5.14063e-05
1592 rs1192202,rs12586118,rs16975256,rs55876229,rs72652040 0 325.001 inf 5 0 1.08244e-06 9.76944e-07,1.19097e-06 -0.000359272,0.0168608,-0.0169795,-9.26809e-05,-0.0171859 4.09596e-05,0.000430711,0.000450027,4.27863e-05,0.000434172
1593 rs12586118,rs16975256,rs16975259,rs72652040,rs9521660 0 324.856 inf 5 0 1.08061e-06 9.7885e-07,1.18906e-06 0.0156317,-0.016631,0.00109929,-0.017027,0.000300193 0.000428679,0.000441676,0.000175757,0.000430728,4.46513e-05
1594 rs12586118,rs16975256,rs72652040,rs73609561 0 321.802 inf 4 -nan 1.06135e-06 9.54508e-07,1.17095e-06 0.0163614,-0.0163364,-0.0167564,-0.000450685 0.00042179,0.000437113,0.000427249,6.54816e-05
1595 rs12586118,rs16975256,rs34501315,rs72652040 0 321.706 inf 4 -nan 1.06105e-06 9.61085e-07,1.1763e-06 0.0163772,-0.0163388,0.000563375,-0.0166925 0.000422211,0.000437217,8.2239e-05,0.000425802
1596 rs12586118,rs16975256,rs1888002,rs72652040,rs9555669 0 324.56 inf 5 0 1.08102e-06 9.78401e-07,1.19816e-06 0.0168371,-0.0167501,-0.000428697,-0.0171909,-0.000108565 0.000430871,0.000443658,5.19655e-05,0.000434689,4.46709e-05
1597 rs12586118,rs16975256,rs72652040,rs7319411,rs9555669 0 324.546 inf 5 0 1.08098e-06 9.79434e-07,1.19543e-06 0.0166855,-0.01657,-0.0169798,0.000803646,-7.67988e-05 0.000427162,0.000439358,0.000429245,9.74501e-05,4.49272e-05
1598 rs12586118,rs16975256,rs2298237,rs72652040 0 321.632 inf 4 -nan 1.0607e-06 9.62882e-07,1.17139e-06 0.0164236,-0.0167109,0.000591057,-0.0167444 0.00042345,0.000449212,8.67386e-05,0.000427074
1599 rs12586118,rs16975256,rs72652040,rs7987982,rs9555669 0 324.521 inf 5 0 1.08089e-06 9.85749e-07,1.19148e-06 0.0168112,-0.0167241,-0.0171641,-0.000428466,-0.000107279 0.000430209,0.000442998,0.00043395,5.20047e-05,4.46749e-05
1600 rs12586118,rs16975256,rs55876229,rs72652040,rs7319411 0 324.484 inf 5 0 1.08087e-06 9.73672e-07,1.18687e-06 0.0166539,-0.0165553,6.91107e-05,-0.0169686,0.000847883 0.000425623,0.000439042,4.16374e-05,0.000429012,9.81295e-05
1601 rs12586118,rs16975256,rs16975259,rs72652040,rs9521597 0 324.478 inf 5 0 1.0794e-06 9.66338e-07,1.19404e-06 0.0158585,-0.0167524,0.000921408,-0.0171413,-0.000326124 0.000433054,0.000444362,0.000174184,0.000433681,4.94761e-05
1602 rs117156888,rs12586118,rs16975256,rs16975259,rs72652040 0 324.452 inf 5 0 1.07934e-06 9.76328e-07,1.19234e-06 -0.00067125,0.0156943,-0.0166278,0.000955814,-0.0169445 0.000101935,0.000429666,0.000441745,0.000174176,0.000429313
1603 rs12586118,rs16975256,rs16975259,rs72652040,rs79872733 0 324.437 inf 5 0 1.07928e-06 9.72364e-07,1.18231e-06 0.0158485,-0.0167678,0.000989261,-0.0171316,0.000677178 0.00043283,0.000444763,0.000174319,0.000433446,0.000102943
1604 rs12586118,rs16975256,rs16975259,rs72652040,rs75397442 0 324.426 inf 5 0 1.07925e-06 9.71873e-07,1.19806e-06 0.0158482,-0.0167675,0.000989233,-0.0171313,0.000676791 0.00043283,0.000444763,0.000174319,0.000433446,0.000102943
1605 rs12586118,rs16975256,rs16975259,rs72652040,rs76897019 0 324.391 inf 5 0 1.07914e-06 9.78759e-07,1.18013e-06 0.0158474,-0.0167666,0.000989142,-0.0171304,0.000675527 0.00043283,0.000444763,0.000174319,0.000433446,0.000102943
1606 rs12586118,rs16975256,rs16975259,rs72652040,rs77644543 0 324.376 inf 5 0 1.07909e-06 9.75165e-07,1.18606e-06 0.015847,-0.0167662,0.000989102,-0.0171299,0.000674979 0.00043283,0.000444763,0.000174319,0.000433446,0.000102943
1607 rs12586118,rs16975256,rs55876229,rs72652040,rs9559736 0 324.327 inf 5 0 1.08029e-06 9.75633e-07,1.19082e-06 0.0167098,-0.016528,0.000149076,-0.0169819,-0.000442632 0.000427102,0.000438556,4.41072e-05,0.000429407,5.15199e-05
1608 rs12586118,rs16975256,rs58737693,rs72652040 0 321.385 inf 4 -nan 1.06002e-06 9.54991e-07,1.16259e-06 0.0164371,-0.0163727,0.000668081,-0.0167823 0.000423972,0.000438232,9.9103e-05,0.000428205
1609 rs12586118,rs16975256,rs72652040,rs73622485 0 321.363 inf 4 -nan 1.05996e-06 9.47819e-07,1.16229e-06 0.0164365,-0.0163721,-0.0167817,0.000667358 0.000423972,0.000438232,0.000428205,9.9103e-05
1610 rs117815311,rs12586118,rs16975256,rs72652040 0 321.343 inf 4 -nan 1.05989e-06 9.57444e-07,1.16697e-06 0.000650622,0.0164394,-0.0163748,-0.0167912 9.67154e-05,0.000424067,0.000438315,0.000428479
1611 rs1192202,rs12586118,rs16975256,rs72652040,rs9555669 0 324.241 inf 5 0 1.07997e-06 9.83858e-07,1.1804e-06 -0.000326735,0.0168625,-0.0169101,-0.0171315,-4.7754e-05 4.00571e-05,0.000431828,0.000448689,0.000433261,4.54643e-05
1612 rs12586118,rs16975256,rs72652040,rs7991407,rs9555669 0 324.197 inf 5 0 1.07987e-06 9.7784e-07,1.1839e-06 0.0168027,-0.0167154,-0.0171549,-0.000423721,-0.00010739 0.000430209,0.000442998,0.00043395,5.20047e-05,4.46749e-05
1613 rs12586118,rs16975256,rs72652040,rs7996553,rs9555669 0 324.113 inf 5 0 1.07955e-06 9.8e-07,1.1882e-06 0.0166887,-0.0165697,-0.017026,0.000435684,-1.23622e-05 0.000427456,0.00043956,0.000430577,5.36566e-05,4.64897e-05
1614 rs12586118,rs16975256,rs72652040,rs9521597 0 321.208 inf 4 -nan 1.05946e-06 9.58628e-07,1.16315e-06 0.016367,-0.016347,-0.0167819,-0.000330456 0.000422251,0.000437701,0.000428326,4.94694e-05
1615 rs12586118,rs16975256,rs16975259,rs4773117,rs72652040 0 323.748 inf 5 0 1.07649e-06 9.7536e-07,1.17906e-06 0.0154059,-0.0162711,0.00090933,0.000828144,-0.0171265 0.000427164,0.000438672,0.000174231,0.000132238,0.000433999
1616 rs117156888,rs12586118,rs16975256,rs72652040 0 320.72 inf 4 -nan 1.05793e-06 9.49449e-07,1.1582e-06 -0.000663738,0.016212,-0.0161969,-0.016561 0.000101926,0.000419184,0.000434709,0.000423586
1617 rs12584769,rs12586118,rs16975256,rs16975259,rs72652040 0 323.608 inf 5 0 1.07666e-06 9.7649e-07,1.18161e-06 -0.000328264,0.0157236,-0.0166337,0.00100779,-0.0170192 5.22566e-05,0.000430466,0.000442165,0.000174491,0.000431145
1618 rs12586118,rs16975256,rs16975259,rs72652040,rs9521609 0 323.606 inf 5 0 1.07665e-06 9.74101e-07,1.18639e-06 0.0157236,-0.0166337,0.00100778,-0.0170191,0.000328226 0.000430466,0.000442165,0.000174491,0.000431145,5.22566e-05
1619 rs11619746,rs12586118,rs16975256,rs72652040 0 320.639 inf 4 -nan 1.05767e-06 9.53813e-07,1.16261e-06 0.0003662,0.0163359,-0.0162507,-0.0166915 5.64924e-05,0.00042182,0.000435792,0.000426344
1620 rs12586118,rs16975256,rs4773117,rs72652040 0 320.639 inf 4 -nan 1.05706e-06 9.56322e-07,1.16336e-06 0.0159017,-0.0158647,0.000847804,-0.0167771 0.000416467,0.000431706,0.000132184,0.000428805
1621 rs12586118,rs16975256,rs16975259,rs72652040,rs78131942 0 323.536 inf 5 0 1.07643e-06 9.729e-07,1.18947e-06 0.0158151,-0.016732,0.000985082,-0.017096,0.000652442 0.000432555,0.00044445,0.000174307,0.000433143,0.000104305
1622 rs12586118,rs16975256,rs16975259,rs16975288,rs72652040 0 323.534 inf 5 0 1.07642e-06 9.71629e-07,1.18752e-06 0.015815,-0.016732,0.000985075,0.000652341,-0.0170959 0.000432555,0.00044445,0.000174307,0.000104305,0.000433143
1623 rs12586118,rs16975256,rs16975259,rs61749897,rs72652040 0 323.504 inf 5 0 1.07633e-06 9.76141e-07,1.1842e-06 0.015727,-0.0166692,0.000967446,-0.000405317,-0.0170265 0.000430574,0.000442962,0.000174214,6.49154e-05,0.000431374
1624 rs12586118,rs16975256,rs16975259,rs72652040,rs9521615 0 323.481 inf 5 0 1.07624e-06 9.7088e-07,1.18834e-06 0.0157272,-0.0165581,0.000933309,-0.0170293,0.000289568 0.000430589,0.000440849,0.000174164,0.000431456,4.64555e-05
1625 rs117871586,rs12586118,rs16975256,rs16975259,rs72652040 0 323.481 inf 5 0 1.07625e-06 9.66592e-07,1.18798e-06 0.00065033,0.0158137,-0.0167306,0.000984937,-0.0170945 0.000104305,0.000432555,0.00044445,0.000174307,0.000433143
1626 rs117260757,rs12586118,rs16975256,rs16975259,rs72652040 0 323.481 inf 5 0 1.07625e-06 9.72948e-07,1.18839e-06 0.000650303,0.0158137,-0.0167306,0.000984935,-0.0170944 0.000104305,0.000432555,0.00044445,0.000174307,0.000433143
1627 rs12586118,rs141085383,rs16975256,rs16975259,rs72652040 0 323.48 inf 5 0 1.07625e-06 9.79318e-07,1.18679e-06 0.0158137,0.00065029,-0.0167306,0.000984934,-0.0170944 0.000432555,0.000104305,0.00044445,0.000174307,0.000433143
1628 rs12586118,rs16975256,rs16975259,rs72652040,rs76520953 0 323.48 inf 5 0 1.07625e-06 9.67096e-07,1.18528e-06 0.0158137,-0.0167306,0.000984934,-0.0170944,0.000650283 0.000432555,0.00044445,0.000174307,0.000433143,0.000104305
1629 rs12586118,rs16975256,rs16975259,rs72652040,rs74380713 0 323.472 inf 5 0 1.07623e-06 9.68014e-07,1.18397e-06 0.0158135,-0.0167303,0.000984913,-0.0170942,0.000649979 0.000432555,0.00044445,0.000174307,0.000433143,0.000104305
1630 rs12586118,rs16975256,rs16975259,rs72652040,rs76466474 0 323.47 inf 5 0 1.07622e-06 9.67917e-07,1.18928e-06 0.0158134,-0.0167303,0.000984906,-0.0170941,0.000649875 0.000432555,0.00044445,0.000174307,0.000433143,0.000104305
1631 rs12586118,rs16975256,rs16975259,rs72652040,rs79570554 0 323.443 inf 5 0 1.07613e-06 9.69754e-07,1.18804e-06 0.0158084,-0.0167274,0.000986883,-0.0170845,0.000668036 0.000432446,0.000444395,0.000174321,0.000432897,0.000107391
1632 rs12586118,rs16975256,rs16975259,rs16975320,rs72652040 0 323.437 inf 5 0 1.07611e-06 9.6803e-07,1.19288e-06 0.0158126,-0.0167294,0.000984819,0.000648603,-0.0170932 0.000432555,0.00044445,0.000174307,0.000104305,0.000433143
1633 rs12586118,rs16975256,rs16975259,rs72652040,rs79837503 0 323.43 inf 5 0 1.07609e-06 9.73301e-07,1.19116e-06 0.0158124,-0.0167292,0.000984801,-0.017093,0.000648343 0.000432555,0.00044445,0.000174307,0.000433143,0.000104305
1634 rs117974083,rs12586118,rs16975256,rs16975259,rs72652040 0 323.396 inf 5 0 1.07598e-06 9.71367e-07,1.18866e-06 0.000647031,0.0158116,-0.0167283,0.000984711,-0.0170921 0.000104305,0.000432555,0.00044445,0.000174307,0.000433143
1635 rs12586118,rs16975256,rs16975259,rs72652040,rs78512123 0 323.357 inf 5 0 1.07586e-06 9.71025e-07,1.19443e-06 0.0158106,-0.0167273,0.000984607,-0.017091,0.000645511 0.000432555,0.00044445,0.000174307,0.000433143,0.000104305
1636 rs12586118,rs16975256,rs16975259,rs72652040,rs77326683 0 323.342 inf 5 0 1.07581e-06 9.71434e-07,1.18866e-06 0.0158102,-0.0167269,0.000984569,-0.0170906,0.000644956 0.000432555,0.00044445,0.000174307,0.000433143,0.000104305
1637 rs12586118,rs16975256,rs16975259,rs72652040,rs79575713 0 323.337 inf 5 0 1.0758e-06 9.78796e-07,1.19127e-06 0.0158058,-0.0167246,0.000986589,-0.0170816,0.000663811 0.000432446,0.000444395,0.000174321,0.000432897,0.000107391
1638 rs12586118,rs16975256,rs16975259,rs72652040,rs80180257 0 323.313 inf 5 0 1.07572e-06 9.72907e-07,1.18136e-06 0.0158095,-0.0167261,0.000984491,-0.0170898,0.000643812 0.000432555,0.00044445,0.000174307,0.000433143,0.000104305
1639 rs12586118,rs16975256,rs1888002,rs55876229,rs72652040 0 323.263 inf 5 0 1.07699e-06 9.68813e-07,1.19085e-06 0.0167074,-0.0166857,-0.000432501,-1.02063e-05,-0.01713 0.000427747,0.000442871,5.20567e-05,4.11854e-05,0.00043398
1640 rs12586118,rs16975256,rs55876229,rs72652040,rs7987982 0 323.256 inf 5 0 1.07697e-06 9.68165e-07,1.17624e-06 0.0166836,-0.0166611,-1.06992e-05,-0.0171048,-0.000432736 0.000427112,0.000442225,4.11893e-05,0.000433256,5.20962e-05
1641 rs12586118,rs16975256,rs16975259,rs72652040,rs75754581 0 323.184 inf 5 0 1.07532e-06 9.69078e-07,1.18331e-06 0.0157015,-0.0166116,0.00100111,-0.0169924,0.00034526 0.000430193,0.000441896,0.000174442,0.000430752,5.63707e-05
1642 rs12586118,rs16975256,rs72652040,rs79872733 0 320.25 inf 4 -nan 1.05643e-06 9.50978e-07,1.16021e-06 0.01637,-0.0163087,-0.0167204,0.000652292 0.000422962,0.000437346,0.000427347,0.000102849
1643 rs12586118,rs16975256,rs72652040,rs75397442 0 320.239 inf 4 -nan 1.0564e-06 9.62201e-07,1.15857e-06 0.0163697,-0.0163085,-0.0167201,0.000651905 0.000422962,0.000437346,0.000427347,0.000102849
1644 rs12586118,rs16975256,rs72652040,rs76897019 0 320.206 inf 4 -nan 1.05629e-06 9.49881e-07,1.16817e-06 0.0163688,-0.0163076,-0.0167192,0.000650644 0.000422962,0.000437346,0.000427347,0.000102849
1645 rs12586118,rs16975256,rs16975259,rs35513412,rs72652040 0 323.105 inf 5 0 1.07506e-06 9.68086e-07,1.18817e-06 0.0157086,-0.0166794,0.00105758,-0.000308232,-0.0170682 0.000430364,0.000443415,0.000175219,5.05831e-05,0.000432705
1646 rs12586118,rs16975256,rs16975259,rs34906261,rs72652040 0 323.104 inf 5 0 1.07505e-06 9.71777e-07,1.18067e-06 0.0157086,-0.0166794,0.00105757,-0.000308225,-0.0170682 0.000430364,0.000443415,0.000175219,5.05831e-05,0.000432705
1647 rs12586118,rs16975256,rs16975259,rs72652040,rs78251287 0 323.102 inf 5 0 1.07505e-06 9.7206e-07,1.18118e-06 0.0158041,-0.0167205,0.000983925,-0.0170838,0.00063555 0.000432555,0.00044445,0.000174307,0.000433143,0.000104305
1648 rs12586118,rs16975256,rs72652040,rs77644543 0 320.191 inf 4 -nan 1.05625e-06 9.55865e-07,1.1621e-06 0.0163684,-0.0163072,-0.0167188,0.000650096 0.000422962,0.000437346,0.000427347,0.000102849
1649 rs12586118,rs16975256,rs16975259,rs34501315,rs72652040 0 323.023 inf 5 0 1.07478e-06 9.72591e-07,1.18653e-06 0.0159089,-0.0166331,0.000768464,0.000505037,-0.0169525 0.000435686,0.00044241,0.000176456,8.33229e-05,0.000429965
1650 rs12586118,rs16975256,rs72652040,rs9521615 0 320.052 inf 4 -nan 1.05579e-06 9.51725e-07,1.16245e-06 0.016238,-0.0161426,-0.0166605,0.000291197 0.000419908,0.000433976,0.000425932,4.64545e-05
1651 rs12586118,rs16975256,rs55876229,rs72652040,rs7991407 0 322.928 inf 5 0 1.07593e-06 9.73309e-07,1.1863e-06 0.016675,-0.0166524,-1.0454e-05,-0.0170954,-0.000427975 0.000427112,0.000442225,4.11893e-05,0.000433256,5.20962e-05
1652 rs12586118,rs16975256,rs16975259,rs72652040,rs958521 0 322.877 inf 5 0 1.07435e-06 9.69266e-07,1.19067e-06 0.015747,-0.016647,0.000962702,-0.017004,0.000606833 0.000431291,0.000442784,0.0001742,0.000431192,0.000100996
1653 rs117893703,rs12586118,rs16975256,rs16975259,rs72652040 0 322.776 inf 5 0 1.07374e-06 9.68412e-07,1.18397e-06 0.000958664,0.0156951,-0.0171208,0.000965362,-0.0169476 0.000161543,0.00043026,0.000460722,0.000174211,0.000430007
1654 rs12586118,rs151025230,rs16975256,rs16975259,rs72652040 0 322.768 inf 5 0 1.074e-06 9.71532e-07,1.17859e-06 0.0157445,-0.000602597,-0.0166445,0.000962546,-0.0170014 0.000431291,0.000100996,0.000442784,0.0001742,0.000431192
1655 rs12586118,rs16975256,rs16975259,rs72652040,rs75000205 0 322.727 inf 5 0 1.07387e-06 9.69665e-07,1.18654e-06 0.0157435,-0.0166435,0.000962488,-0.0170004,-0.000601001 0.000431291,0.000442784,0.0001742,0.000431192,0.000100996
1656 rs12586118,rs16975256,rs16975259,rs72652040,rs76431880 0 322.714 inf 5 0 1.07383e-06 9.69586e-07,1.18808e-06 0.0157432,-0.0166432,0.000962468,-0.0170001,-0.000600475 0.000431291,0.000442784,0.0001742,0.000431192,0.000100996
1657 rs12586118,rs16975256,rs16975259,rs72652040,rs76720377 0 322.696 inf 5 0 1.07377e-06 9.74247e-07,1.18915e-06 0.0157428,-0.0166428,0.000962442,-0.0169996,-0.000599766 0.000431291,0.000442784,0.0001742,0.000431192,0.000100996
1658 rs117326226,rs12586118,rs16975256,rs16975259,rs72652040 0 322.61 inf 5 0 1.0735e-06 9.6773e-07,1.17383e-06 -0.000596399,0.0157408,-0.0166408,0.000962319,-0.0169975 0.000100996,0.000431291,0.000442784,0.0001742,0.000431192
1659 rs12586118,rs1411040,rs16975256,rs16975259,rs72652040 0 322.565 inf 5 0 1.07335e-06 9.67558e-07,1.18404e-06 0.0156883,0.00029827,-0.0166537,0.00105092,-0.0170444 0.000430173,5.06729e-05,0.000443115,0.00017517,0.000432457
1660 rs12586118,rs16975256,rs61749897,rs72652040 0 319.614 inf 4 -nan 1.05442e-06 9.44847e-07,1.16414e-06 0.0162467,-0.0162287,-0.000396357,-0.0166333 0.000420281,0.000435799,6.48954e-05,0.000425522
1661 rs12586118,rs16975256,rs16975259,rs2391823,rs72652040 0 322.498 inf 5 0 1.07314e-06 9.67697e-07,1.1887e-06 0.015687,-0.016652,0.00105044,0.00029695,-0.0170425 0.000430173,0.000443115,0.00017517,5.06729e-05,0.000432457
1662 rs12586118,rs148473828,rs16975256,rs16975259,rs72652040 0 322.442 inf 5 0 1.07296e-06 9.7304e-07,1.17997e-06 0.0157725,0.00063618,-0.0166889,0.00098235,-0.0170461 0.000432176,0.000108959,0.000444087,0.000174309,0.000432602
1663 rs12586118,rs16975256,rs72652040,rs9521597,rs9555669 0 322.411 inf 5 0 1.07417e-06 9.66439e-07,1.17415e-06 0.0167075,-0.0165724,-0.0170099,-0.000390488,-0.000208773 0.000428934,0.00044054,0.000431294,5.12253e-05,4.62436e-05
1664 rs12586118,rs16975256,rs16975259,rs72652040,rs75424281 0 322.315 inf 5 0 1.07256e-06 9.70284e-07,1.17708e-06 0.0157799,-0.0166945,0.000981175,-0.017043,0.00063135 0.000432463,0.000444335,0.000174303,0.000432618,0.000109078
1665 rs12586118,rs16975256,rs72652040,rs78131942 0 319.407 inf 4 -nan 1.05376e-06 9.48933e-07,1.15785e-06 0.0163355,-0.016276,-0.0166876,0.000628291 0.000422639,0.000437063,0.000427073,0.000104217
1666 rs12586118,rs16975256,rs16975288,rs72652040 0 319.404 inf 4 -nan 1.05375e-06 9.37271e-07,1.15999e-06 0.0163355,-0.0162759,0.00062819,-0.0166875 0.000422639,0.000437063,0.000104217,0.000427073
1667 rs117871586,rs12586118,rs16975256,rs72652040 0 319.354 inf 4 -nan 1.05359e-06 9.46963e-07,1.16118e-06 0.000626183,0.0163341,-0.0162746,-0.0166861 0.000104217,0.000422639,0.000437063,0.000427073
1668 rs117260757,rs12586118,rs16975256,rs72652040 0 319.353 inf 4 -nan 1.05359e-06 9.50709e-07,1.16208e-06 0.000626156,0.0163341,-0.0162746,-0.0166861 0.000104217,0.000422639,0.000437063,0.000427073
1669 rs12586118,rs141085383,rs16975256,rs72652040 0 319.353 inf 4 -nan 1.05359e-06 9.49233e-07,1.15803e-06 0.0163341,0.000626143,-0.0162746,-0.0166861 0.000422639,0.000104217,0.000437063,0.000427073
1670 rs12586118,rs16975256,rs72652040,rs76520953 0 319.353 inf 4 -nan 1.05359e-06 9.5269e-07,1.15812e-06 0.0163341,-0.0162746,-0.0166861,0.000626136 0.000422639,0.000437063,0.000427073,0.000104217
1671 rs12586118,rs16975256,rs72652040,rs74380713 0 319.345 inf 4 -nan 1.05357e-06 9.5117e-07,1.15807e-06 0.0163338,-0.0162744,-0.0166859,0.000625832 0.000422639,0.000437063,0.000427073,0.000104217
1672 rs12586118,rs16975256,rs72652040,rs76466474 0 319.343 inf 4 -nan 1.05356e-06 9.55486e-07,1.16415e-06 0.0163338,-0.0162743,-0.0166858,0.000625729 0.000422639,0.000437063,0.000427073,0.000104217
1673 rs12586118,rs16975256,rs16975320,rs72652040 0 319.311 inf 4 -nan 1.05346e-06 9.47894e-07,1.16474e-06 0.0163329,-0.0162735,0.000624458,-0.0166849 0.000422639,0.000437063,0.000104217,0.000427073
1674 rs12586118,rs16975256,rs72652040,rs79837503 0 319.305 inf 4 -nan 1.05344e-06 9.52506e-07,1.16665e-06 0.0163327,-0.0162733,-0.0166848,0.000624199 0.000422639,0.000437063,0.000427073,0.000104217
1675 rs12586118,rs16975256,rs72652040,rs79570554 0 319.289 inf 4 -nan 1.05339e-06 9.48014e-07,1.1586e-06 0.0163292,-0.0162699,-0.0166749,0.000641981 0.00042255,0.000436986,0.00042681,0.000107292
1676 rs117974083,rs12586118,rs16975256,rs72652040 0 319.272 inf 4 -nan 1.05333e-06 9.55241e-07,1.16513e-06 0.00062289,0.0163318,-0.0162725,-0.0166839 0.000104217,0.000422639,0.000437063,0.000427073
1677 rs12586118,rs16975256,rs72652040,rs78512123 0 319.234 inf 4 -nan 1.05321e-06 9.5592e-07,1.16657e-06 0.0163308,-0.0162715,-0.0166828,0.000621372 0.000422639,0.000437063,0.000427073,0.000104217
1678 rs12586118,rs16975256,rs72652040,rs77326683 0 319.22 inf 4 -nan 1.05317e-06 9.49149e-07,1.15855e-06 0.0163304,-0.0162711,-0.0166824,0.000620818 0.000422639,0.000437063,0.000427073,0.000104217
1679 rs12586118,rs16975256,rs72652040,rs80180257 0 319.192 inf 4 -nan 1.05308e-06 9.53035e-07,1.15153e-06 0.0163296,-0.0162704,-0.0166816,0.000619676 0.000422639,0.000437063,0.000427073,0.000104217
1680 rs12586118,rs16975256,rs72652040,rs79575713 0 319.187 inf 4 -nan 1.05307e-06 9.49822e-07,1.16192e-06 0.0163264,-0.0162673,-0.0166722,0.000637764 0.00042255,0.000436986,0.00042681,0.000107292
1681 rs12586118,rs16975256,rs16975259,rs72652040,rs73611423 0 322.077 inf 5 0 1.07181e-06 9.6666e-07,1.17587e-06 0.0156855,-0.0166232,0.000965057,-0.0169786,-0.000371066 0.000430319,0.00044267,0.000174214,0.000431049,6.51746e-05
1682 rs12584769,rs12586118,rs16975256,rs72652040 0 319.17 inf 4 -nan 1.05302e-06 9.53571e-07,1.1583e-06 -0.000309713,0.0162521,-0.0161653,-0.0165978 5.21578e-05,0.000420628,0.000434665,0.000424927
1683 rs12586118,rs16975256,rs72652040,rs9521609 0 319.168 inf 4 -nan 1.05301e-06 9.50507e-07,1.15157e-06 0.0162521,-0.0161653,-0.0165977,0.000309674 0.000420628,0.000434665,0.000424927,5.21578e-05
1684 rs12586118,rs16975256,rs72652040,rs9521660 0 319.164 inf 4 -nan 1.053e-06 9.48769e-07,1.16617e-06 0.0161899,-0.0161054,-0.0165477,0.000262641 0.000419287,0.000433606,0.000423856,4.42458e-05
1685 rs11619453,rs12586118,rs16975256,rs16975259,rs72652040 0 322.056 inf 5 0 1.07174e-06 9.67275e-07,1.18288e-06 0.000318353,0.0156786,-0.0165871,0.000996588,-0.0169643 5.60006e-05,0.000430184,0.000441874,0.000174441,0.000430708
1686 rs12586118,rs16975256,rs72652040,rs75925976,rs9555669 0 322.024 inf 5 0 1.073e-06 9.71292e-07,1.18315e-06 0.0165581,-0.0164467,-0.0168607,0.000777066,-8.03663e-05 0.000425561,0.000437897,0.000427826,0.00010347,4.49279e-05
1687 rs10492497,rs12586118,rs16975256,rs16975259,rs72652040 0 321.991 inf 5 0 1.07154e-06 9.6712e-07,1.17375e-06 -0.000368786,0.0156837,-0.0166211,0.000964905,-0.0169764 6.51746e-05,0.000430319,0.00044267,0.000174214,0.000431049
1688 rs12586118,rs16975256,rs16975259,rs61129667,rs72652040 0 321.982 inf 5 0 1.07027e-06 9.73153e-07,1.1798e-06 0.016383,-0.016664,0.00105934,-0.000840795,-0.0170078 0.000463898,0.000444059,0.000175501,0.000153042,0.000432201
1689 rs12586118,rs16975256,rs72652040,rs958521 0 319.052 inf 4 -nan 1.05264e-06 9.51555e-07,1.16198e-06 0.0162646,-0.0162099,-0.016614,0.000594947 0.000420997,0.000435662,0.000425379,0.000100973
1690 rs12586118,rs16975256,rs55876229,rs72652040,rs9521606 0 321.954 inf 5 0 1.07278e-06 9.69795e-07,1.18155e-06 0.0165964,-0.01643,0.000133883,-0.016878,0.000412119 0.000425723,0.00043755,4.38992e-05,0.000428256,5.19648e-05
1691 rs12586118,rs16975256,rs16975259,rs56319655,rs72652040 0 321.932 inf 5 0 1.07012e-06 9.78802e-07,1.18103e-06 0.0163793,-0.0166626,0.0010589,-0.000837631,-0.0170064 0.000463898,0.000444059,0.000175501,0.000153042,0.000432201
1692 rs12586118,rs16975256,rs72652040,rs78251287 0 318.989 inf 4 -nan 1.05244e-06 9.52577e-07,1.15863e-06 0.0163239,-0.016265,-0.0166759,0.000611427 0.000422639,0.000437063,0.000427073,0.000104217
1693 rs12586118,rs16975256,rs72652040,rs9555669,rs9559736 0 321.879 inf 5 0 1.07247e-06 9.67828e-07,1.17884e-06 0.0165569,-0.0164354,-0.0168789,-1.17427e-05,-0.000375643 0.000425611,0.000437736,0.000428324,4.68457e-05,5.03608e-05
1694 rs12586118,rs151025230,rs16975256,rs72652040 0 318.945 inf 4 -nan 1.0523e-06 9.48626e-07,1.16037e-06 0.016262,-0.000590712,-0.0162074,-0.0166115 0.000420997,0.000100973,0.000435662,0.000425379
1695 rs117893703,rs12586118,rs16975256,rs72652040 0 318.914 inf 4 -nan 1.05192e-06 9.53981e-07,1.16121e-06 0.00093706,0.0162143,-0.0166708,-0.0165568 0.000161496,0.000419937,0.000453509,0.000424183
1696 rs12586118,rs16975256,rs72652040,rs75000205 0 318.905 inf 4 -nan 1.05218e-06 9.5304e-07,1.1566e-06 0.0162611,-0.0162065,-0.0166105,-0.000589117 0.000420997,0.000435662,0.000425379,0.000100973
1697 rs12586118,rs16975256,rs72652040,rs76431880 0 318.892 inf 4 -nan 1.05214e-06 9.53723e-07,1.16352e-06 0.0162607,-0.0162062,-0.0166102,-0.000588592 0.000420997,0.000435662,0.000425379,0.000100973
1698 rs12586118,rs16975256,rs72652040,rs76720377 0 318.874 inf 4 -nan 1.05208e-06 9.53202e-07,1.16229e-06 0.0162603,-0.0162058,-0.0166098,-0.000587883 0.000420997,0.000435662,0.000425379,0.000100973
1699 rs12586118,rs16975256,rs72652040,rs75754581 0 318.839 inf 4 -nan 1.05197e-06 9.46202e-07,1.16271e-06 0.0162289,-0.0161483,-0.0165762,0.000326883 0.00042026,0.000434458,0.000424602,5.62797e-05
1700 rs12586118,rs16975256,rs55876229,rs72652040,rs75925976 0 321.738 inf 5 0 1.07218e-06 9.68164e-07,1.17748e-06 0.0165103,-0.0164219,5.88573e-05,-0.0168397,0.000818589 0.000423733,0.000437466,4.15377e-05,0.000427483,0.00010394
1701 rs117326226,rs12586118,rs16975256,rs72652040 0 318.79 inf 4 -nan 1.05181e-06 9.51671e-07,1.15359e-06 -0.000584518,0.0162583,-0.0162038,-0.0166077 0.000100973,0.000420997,0.000435662,0.000425379
1702 rs12586118,rs16975256,rs16975259,rs72652040,rs9515153 0 321.688 inf 5 0 1.07058e-06 9.58336e-07,1.17399e-06 0.0157166,-0.0166737,0.000956597,-0.0169677,-0.00021278 0.00043124,0.000444256,0.000174185,0.000431024,3.84519e-05
1703 rs12586118,rs16975256,rs16975259,rs58108667,rs72652040 0 321.676 inf 5 0 1.07053e-06 9.66438e-07,1.18056e-06 0.0157639,-0.0166443,0.00091696,-0.000281653,-0.0170138 0.000432508,0.000443455,0.000174212,5.09523e-05,0.000432308
1704 rs12586118,rs16975256,rs16975259,rs2166209,rs72652040 0 321.644 inf 5 0 1.07044e-06 9.62718e-07,1.18081e-06 0.0156064,-0.0165419,0.00102184,0.000309669,-0.0169203 0.000428972,0.000441133,0.000174785,5.61446e-05,0.000429901
1705 rs12586118,rs16975256,rs2275845,rs72652040,rs9555669 0 321.637 inf 5 0 1.07177e-06 9.59915e-07,1.18039e-06 0.0165781,-0.0164869,-0.000489759,-0.0169067,-0.000116077 0.000426189,0.000438945,6.62657e-05,0.000429113,4.46587e-05
1706 rs12586118,rs16975256,rs16975259,rs678661,rs72652040 0 321.579 inf 5 0 1.07021e-06 9.67326e-07,1.18393e-06 0.0157302,-0.0167722,0.00101088,0.000218695,-0.0170142 0.000431662,0.000447568,0.000174634,3.98652e-05,0.000432405
1707 rs11619515,rs12586118,rs16975256,rs16975259,rs72652040 0 321.565 inf 5 0 1.06899e-06 9.6814e-07,1.17673e-06 -0.00078771,0.0163187,-0.0166385,0.00105087,-0.0169822 0.000148008,0.000461495,0.000443668,0.000175393,0.000431794
1708 rs12586118,rs16975256,rs72652040,rs75442969,rs9555669 0 321.477 inf 5 0 1.07126e-06 9.65194e-07,1.1937e-06 0.0165327,-0.0164221,-0.0168368,0.000769643,-8.11724e-05 0.000425262,0.000437624,0.000427561,0.000104847,4.49283e-05
1709 rs12586118,rs16975256,rs16975259,rs72652040,rs75949503 0 321.428 inf 5 0 1.06958e-06 9.6592e-07,1.17678e-06 0.015628,-0.0168921,0.000963142,-0.0168674,0.00053454 0.000429442,0.000452839,0.000174211,0.000428914,9.89668e-05
1710 rs12586118,rs16975256,rs16975259,rs72652040,rs7334874 0 321.374 inf 5 0 1.06958e-06 9.61574e-07,1.17473e-06 0.0156228,-0.0165253,0.000992482,-0.0168992,0.000282848 0.000429345,0.000440916,0.000174427,0.000429567,5.23628e-05
1711 rs12586118,rs16975256,rs16975259,rs72652040,rs7334892 0 321.372 inf 5 0 1.06958e-06 9.68484e-07,1.17506e-06 0.015623,-0.0165251,0.000992432,-0.0168988,0.00028206 0.000429347,0.000440914,0.000174427,0.000429557,5.22252e-05
1712 rs12586118,rs16975256,rs58108667,rs72652040 0 318.466 inf 4 -nan 1.05078e-06 9.50042e-07,1.1633e-06 0.0162723,-0.0162431,-0.000288184,-0.0166585 0.000421586,0.000436855,5.09372e-05,0.000427003
1713 rs12586118,rs148473828,rs16975256,rs72652040 0 318.352 inf 4 -nan 1.05042e-06 9.48375e-07,1.15336e-06 0.0162919,0.000610877,-0.0162345,-0.0166395 0.000422233,0.000108866,0.000436708,0.000426543
1714 rs12586118,rs16975256,rs16975259,rs72652040,rs9521664 0 321.248 inf 5 0 1.06918e-06 9.5732e-07,1.18106e-06 0.0156895,-0.0166005,0.000983639,-0.0169527,0.00042435 0.000430836,0.000442616,0.000174348,0.000430929,7.93586e-05
1715 rs12586118,rs16975256,rs16975259,rs72652040 0 318.313 inf 4 -nan 1.04882e-06 9.46607e-07,1.15428e-06 0.015389,-0.016285,0.000940412,-0.0166262 0.000427156,0.000438666,0.000174161,0.000426583
1716 rs12586118,rs16975256,rs16975259,rs72652040,rs7990241 0 321.197 inf 5 0 1.06787e-06 9.65504e-07,1.17387e-06 0.0162656,-0.0166197,0.00104353,-0.0169633,-0.000741127 0.000459632,0.000443426,0.000175301,0.000431544,0.000143473
1717 rs12586118,rs16975256,rs16975259,rs72652040,rs9515148 0 321.184 inf 5 0 1.06898e-06 9.56156e-07,1.17741e-06 0.0156195,-0.0165215,0.000991654,-0.0168947,0.000277841 0.000429347,0.000440914,0.000174427,0.000429557,5.22252e-05
1718 rs12586118,rs16975256,rs55876229,rs72652040,rs75442969 0 321.147 inf 5 0 1.0703e-06 9.63782e-07,1.17866e-06 0.0164817,-0.0163954,5.67698e-05,-0.016814,0.000810716 0.00042338,0.000437172,4.15184e-05,0.000427197,0.000105274
1719 rs12586118,rs16975256,rs72652040,rs75424281 0 318.24 inf 4 -nan 1.05006e-06 9.45019e-07,1.15923e-06 0.0162986,-0.0162406,-0.0166372,0.000606541 0.000422531,0.000436959,0.000426568,0.000108989
1720 rs12586118,rs16975256,rs72652040,rs73611423 0 318.22 inf 4 -nan 1.05001e-06 9.47375e-07,1.15656e-06 0.0162042,-0.016184,-0.0165866,-0.000362096 0.000420009,0.000435512,0.000425201,6.51545e-05
1721 rs12586118,rs16975256,rs16975259,rs72652040,rs9588132 0 321.116 inf 5 0 1.06875e-06 9.65002e-07,1.17945e-06 0.0157538,-0.0166473,0.000916447,-0.0170094,-0.000272991 0.000432691,0.000443982,0.00017422,0.000432691,5.16139e-05
1722 rs12586118,rs16975256,rs16975259,rs72652040,rs9559749 0 321.053 inf 5 0 1.06857e-06 9.64284e-07,1.17829e-06 0.0155404,-0.016434,0.000989902,-0.0168298,0.000243108 0.000428124,0.000439579,0.000174414,0.000428333,4.6186e-05
1723 rs10492497,rs12586118,rs16975256,rs72652040 0 318.136 inf 4 -nan 1.04974e-06 9.49954e-07,1.15335e-06 -0.000359817,0.0162023,-0.016182,-0.0165845 6.51545e-05,0.000420009,0.000435512,0.000425201
1724 rs12586118,rs16975256,rs16975259,rs72652040,rs9521603 0 321.01 inf 5 0 1.06843e-06 9.68011e-07,1.18186e-06 0.0156162,-0.0165182,0.000990926,-0.0168909,0.00027389 0.000429347,0.000440914,0.000174427,0.000429557,5.22252e-05
1725 rs12586118,rs16975256,rs16975259,rs614786,rs72652040 0 320.967 inf 5 0 1.06828e-06 9.69486e-07,1.17971e-06 0.015697,-0.0167288,0.00100331,0.000207239,-0.0169798 0.000431208,0.000446821,0.000174576,3.96758e-05,0.000431921
1726 rs12586118,rs16975256,rs16975259,rs72652040,rs9515146 0 320.966 inf 5 0 1.06829e-06 9.60426e-07,1.17654e-06 0.0156153,-0.0165173,0.000990739,-0.0168899,0.000272879 0.000429347,0.000440914,0.000174427,0.000429557,5.22252e-05
1727 rs12586118,rs16975256,rs16975259,rs72652040,rs9515145 0 320.965 inf 5 0 1.06829e-06 9.68421e-07,1.18571e-06 0.0156153,-0.0165173,0.000990732,-0.0168899,0.000272843 0.000429347,0.000440914,0.000174427,0.000429557,5.22252e-05
1728 rs12586118,rs16975256,rs16975259,rs72652040,rs9521607 0 320.963 inf 5 0 1.06828e-06 9.61886e-07,1.18132e-06 0.0156151,-0.0165174,0.000990765,-0.0168902,0.000273524 0.000429345,0.000440916,0.000174427,0.000429567,5.23628e-05
1729 rs12586118,rs16975256,rs35513412,rs72652040 0 317.998 inf 4 -nan 1.0493e-06 9.45287e-07,1.15739e-06 0.0162435,-0.0161696,-0.00027473,-0.0166047 0.000421139,0.000435296,5.02776e-05,0.000425837
1730 rs12586118,rs16975256,rs34906261,rs72652040 0 317.997 inf 4 -nan 1.0493e-06 9.46615e-07,1.15407e-06 0.0162435,-0.0161696,-0.000274723,-0.0166047 0.000421139,0.000435296,5.02776e-05,0.000425837
1731 rs12586118,rs16975256,rs72652040,rs9515153 0 317.945 inf 4 -nan 1.04913e-06 9.53635e-07,1.15848e-06 0.0162326,-0.0162399,-0.0165818,-0.000209234 0.000420881,0.000437176,0.000425257,3.84465e-05
1732 rs1018041,rs12586118,rs16975256,rs16975259,rs72652040 0 320.846 inf 5 0 1.0679e-06 9.65766e-07,1.18265e-06 0.000253665,0.0156189,-0.016574,0.00102838,-0.0169589 4.90559e-05,0.000429464,0.000442212,0.00017499,0.000431407
1733 rs12586118,rs16975256,rs72652040,rs9588132 0 317.914 inf 4 -nan 1.04903e-06 9.5094e-07,1.15141e-06 0.0162626,-0.0162474,-0.0166552,-0.000280052 0.000421742,0.000437424,0.000427419,5.15964e-05
1734 rs12586118,rs16975256,rs16975259,rs72652040,rs77198000 0 320.684 inf 5 0 1.06739e-06 9.6682e-07,1.17748e-06 0.0155901,-0.0165223,0.00101579,-0.0168972,0.000284419 0.000428973,0.000441128,0.000174787,0.00042988,5.57811e-05
1735 rs11619453,rs12586118,rs16975256,rs72652040 0 317.774 inf 4 -nan 1.0486e-06 9.48316e-07,1.15515e-06 0.000300229,0.0162038,-0.016126,-0.0165501 5.59107e-05,0.000420249,0.000434439,0.000424562
1736 rs12586118,rs16975256,rs16975259,rs72652040,rs79770166 0 320.675 inf 5 0 1.06736e-06 9.62475e-07,1.18133e-06 0.0156983,-0.0166081,0.000973928,-0.016955,0.000545782 0.000431451,0.000443227,0.000174285,0.000431437,0.000107129
1737 rs12586118,rs16975256,rs16975259,rs72652040,rs79229394 0 320.646 inf 5 0 1.06727e-06 9.63022e-07,1.17462e-06 0.0156975,-0.0166072,0.000973841,-0.0169542,0.000544365 0.000431451,0.000443227,0.000174285,0.000431437,0.000107129
1738 rs12586118,rs16975256,rs16975259,rs34633933,rs72652040 0 320.608 inf 5 0 1.06715e-06 9.60856e-07,1.17857e-06 0.0156015,-0.0165535,0.00103107,-0.000254363,-0.0169305 0.000429213,0.000441859,0.000175078,5.02277e-05,0.000430794
1739 rs12586118,rs16975256,rs16975259,rs34841474,rs72652040 0 320.608 inf 5 0 1.06715e-06 9.54369e-07,1.17893e-06 0.0156015,-0.0165535,0.00103106,-0.000254349,-0.0169305 0.000429213,0.000441859,0.000175078,5.02277e-05,0.000430794
1740 rs12586118,rs16975256,rs72652040 0 314.788 inf 3 -nan 1.02807e-06 9.2239e-07,1.12229e-06 0.0159017,-0.0158647,-0.0162523 0.000416467,0.000431706,0.000420925
1741 rs12586118,rs16975256,rs16975259,rs72652040,rs9521650 0 320.559 inf 5 0 1.06699e-06 9.66189e-07,1.1688e-06 0.0156727,-0.0166862,0.000980302,-0.0169369,0.000260341 0.000430848,0.00044583,0.00017434,0.000431013,5.165e-05
1742 rs12586118,rs16975256,rs16975259,rs72652040,rs76775853 0 320.54 inf 5 0 1.06694e-06 9.61182e-07,1.17296e-06 0.0156946,-0.0166042,0.000973524,-0.016951,0.000539211 0.000431451,0.000443227,0.000174285,0.000431437,0.000107129
1743 rs12586118,rs16975256,rs72652040,rs75949503 0 317.597 inf 4 -nan 1.04786e-06 9.5217e-07,1.1566e-06 0.0161469,-0.0164469,-0.0164788,0.000521323 0.000419058,0.000445622,0.000423113,9.89379e-05
1744 rs12586118,rs16975256,rs2275845,rs55876229,rs72652040 0 320.48 inf 5 0 1.06819e-06 9.66619e-07,1.17616e-06 0.0164664,-0.0164229,-0.000501046,5.15055e-05,-0.0168468 0.000423377,0.000438077,6.68187e-05,4.14451e-05,0.000428326
1745 rs12586118,rs1411040,rs16975256,rs72652040 0 317.553 inf 4 -nan 1.04789e-06 9.50555e-07,1.15332e-06 0.016222,0.000265686,-0.0161491,-0.0165856 0.000420874,5.0381e-05,0.000435062,0.000425644
1746 rs116920050,rs12586118,rs16975256,rs72652040,rs9555669 0 320.431 inf 5 0 1.06795e-06 9.63039e-07,1.17326e-06 0.000704597,0.0165946,-0.0164704,-0.0168696,-0.000102771 0.000100586,0.000427304,0.000439235,0.000428937,4.47064e-05
1747 rs12586118,rs16975256,rs16975259,rs17517598,rs72652040 0 320.411 inf 5 0 1.06653e-06 9.63796e-07,1.17354e-06 0.0156663,-0.0165693,0.000970426,0.000264613,-0.0169504 0.000430778,0.000442375,0.000174265,5.31981e-05,0.000431534
1748 rs12586118,rs16975256,rs2391823,rs72652040 0 317.494 inf 4 -nan 1.0477e-06 9.3715e-07,1.15523e-06 0.0162205,-0.0161477,0.000264381,-0.016584 0.000420874,0.000435062,5.0381e-05,0.000425644
1749 rs12586118,rs16975256,rs16975259,rs60970147,rs72652040 0 320.372 inf 5 0 1.0664e-06 9.65975e-07,1.1776e-06 0.0155481,-0.0165009,0.00103264,0.000281915,-0.0168951 0.000428362,0.000440825,0.000175152,5.68875e-05,0.00043002
1750 rs12586118,rs16975256,rs72652040,rs75516728,rs9555669 0 320.366 inf 5 0 1.06775e-06 9.59392e-07,1.17888e-06 0.0164953,-0.0163841,-0.016791,0.000764077,-8.61007e-05 0.000424962,0.000437315,0.000427082,0.000109409,4.48809e-05
1751 rs12586118,rs16975256,rs16975259,rs679062,rs72652040 0 320.341 inf 5 0 1.0663e-06 9.59589e-07,1.17375e-06 0.0156662,-0.0166907,0.00099977,0.000195601,-0.0169445 0.000430828,0.000446288,0.000174575,3.95965e-05,0.00043142
1752 rs12586118,rs16975256,rs16975259,rs72652040,rs9301443 0 320.33 inf 5 0 1.06627e-06 9.69125e-07,1.16791e-06 0.0155635,-0.0165154,0.00102987,-0.0168993,0.000253849 0.000428618,0.000441142,0.000175101,0.000430156,5.14244e-05
1753 rs12586118,rs16975256,rs72652040,rs73615455,rs9555669 0 320.226 inf 5 0 1.0673e-06 9.54924e-07,1.17683e-06 0.0165806,-0.0164928,-0.0169177,-0.000356828,-0.000106068 0.000427076,0.000439933,0.000430395,5.14399e-05,4.46876e-05
[truncated: 4,376,935 more chars]
