# Supplementary material for: Precision medicine for atherosclerotic cardiovascular disease: Integrative genomics maps risk loci and AI‐predicted functional consequences
Source: Clin Transl Med. 2026 Jul 10;16(7):e70732. doi: 10.1002/ctm2.70732 (PMC13351343; doi:10.1002/ctm2.70732)
Supplement: Supplementary file 6 — Supporting Information [file CTM2-16-e70732-s005.zip › COL4A2/FINEMAP/data.ld]

1 -0.0252601476975175 0.416847641756488 -0.312340963273829 0.046448240345694 -0.0972858840249558 -0.0718173564548646 -0.413531656271637 -0.133327701197658 0.204493811032054 0.204493811032054 0.198769354132185 0.204493811032054 -0.0583071471410258 0.200414852115207 0.200414852115207 0.194875534185351 0.0274836530359973 0.204493811032054 0.204493811032054 -0.154384612272362 -0.0215958353257883 0.204493811032054 0.204493811032054 -0.121158860170257 -0.230953408471094 -0.259311642765458 -0.0800468800860122 -0.0791197543054788 -0.10312483195736 -0.0437379279976951 -0.0846890506019851 -0.0637584220609015 0.148824063933892 0.256741164438671 0.0181806593912869 0.204493811032054 -0.0196423819395658 0.0253759918675726 0.0221575923208393 0.0181806593912869 0.247306495009487 -0.02314302396248 0.150623059578545 0.0488128134757278 0.0253759918675726 0.166260175065739 0.0181806593912869 0.0253759918675726 0.156589087503767 -0.0965011036787887 0.0057418253164938 0.115320077351944 -0.067716843231779 -0.0339730248952477 -0.0945996514212916 -0.067716843231779 -0.131455408126224 0.402064809593002 -0.220740081009154 -0.378835681340183 -0.208527923587774 -0.211096840362528 0.0797468898122317 0.0577282028085337 0.0645933874839196 0.0233774725593662 -0.131455408126224 -0.208234472703993 0.532003404914092 -0.274774537465161 -0.0517030445432193 0.0846986912007988 -0.0408505014551781 -0.0516117410233264 0.00213595015697691 0.0245609180578073 -0.0650069955372207 0.014387370009315 -0.0402612757433587 -0.0693616044795105 0.0738939571956329 0.0770365048342468 -0.291902977789544 -0.282548475371347 -0.32724437664776 -0.277733376160737 -0.277733376160737 -0.277733376160737 -0.277733376160737 -0.01081801828161 0.0879549857841228 -0.0791197543054788 -0.312340963273829 0.0951959060024255 -0.312340963273829 -0.123403509310405 0.071566307030672 0.0641088701846698 -0.0552232772667774 -0.0724556668546285 -0.0926129987516931 -0.0135691908337367 -0.034206925939019 0.0265506339572247 -0.0864021393386257 -0.312340963273829 -0.0196423819395658 -0.0638130889019819 0.0253759918675726 -0.0489538398472569 0.0993026769311408 -0.0183811172194786 0.194875534185351 0.095787461513141 0.152157166325757 -0.0766785656575027 0.0421119110763509 0.0221575923208393 0.104009989056051 0.105434006584697 0.995724369251615 1 0.0776720923607109 0.0753577993946338 -0.0338621014568459 0.0253759918675726 -0.0418149296711103 0.027197256027722 0.0253759918675726 -0.110283408663293 0.222825203010602 0.0929651331462306 -0.264931504788428 -0.2839453147271 0.545687174942241 0.995724369251615 0.982822089807769 0.982822089807769 0.03094562598233 0.0253102602121314 0.0639106431530657 -0.314851344626094 -0.191678553755771 0.29687226023965 -0.0239001357080792 -0.207241671993522 -0.00752064603706475 -0.0972858840249558 0.371490561799245 -0.0688366376611956 -0.0179604154168415 -0.0530169173407097 0.995724369251615 -0.0137046749343009 -0.0257841599953172 0.144843587934865 0.0589665019992278 0.995724369251615 0.9238501516014 0.92362882626011 0.134042814014381 -0.310997700257878 0.0208469713787507 -0.315377967308396 -0.130432820474192 0.995724369251615 -0.0516141460245331 -0.0397803207731922 0.228433740258436 -0.0569445773324663 0.943657105732284 0.943657105732284 0.493222728018839 0.0362041609104468 -0.0736274650161642 -0.0736274650161642 -0.0823584128171245 0.239640159154139 -0.108885912081966 -0.000700014468856672 0.939320848135291 -0.0300675147215093 -0.234657594437852 -0.264931504788428 0.411841446865758 0.941324710360443 0.995715532803264 0.99786112384038 0.0599502778852586 -0.154384612272362 0.441453447682309 -0.274774537465161 0.365859594324938 0.939137012589133 0.541356973294138 -0.0804282793327562 0.943657105732284 0.943657105732284 0.925915630423963 -0.0489538398472569 0.0184877184780976 0.00396144667232386 0.204493811032054 0.0738939571956329 -0.000747133682831401 0.0221575923208393 0.0513767003338295 -0.268509261992975 -0.0662221148963374 0.0513767003338295 0.063207408573628 0.0510048280705558 -0.0734625524872468 0.0843710409960335 -0.308479276804317 0.046189874098921 -0.110125566884646 0.00485555486558394 -0.0330866668020902 0.0510048280705558 0.0282029137027295 -0.312340963273829 0.0386837237372236 0.329404703321744 -0.0993318712511738 0.0171718049934137 -0.887933907442243 -0.887933907442243 0.892316596524728 0.943657105732284 0.954777574666613 -0.0105171088386444 0.365859594324938 0.371429452238108 0.472702673312166 -0.11575959979549 -0.152757883431174 -0.301819578049591 0.0929651331462306 0.241302940950903 -0.0633957896559856 -0.0662221148963374 0.106843960139198 0.0847128561409762 0.136380574287015 0.0420003656490658 0.0183278806796856 0.0445941329821019 0.0900300930980717 -0.436929812702195 0.0577282028085337 -0.110125566884646 0.0914896036674908 0.0893975461240105 -0.0533086982216222 0.0119925783575757 -0.0650069955372207 -0.0650069955372207 -0.0638130889019819 -0.00289069279710909 -0.0194704381941223 -0.023740185731711 -0.312340963273829 -0.312340963273829 -0.0115149997544876 0.0159692933733181 0.0664802962004572 0.0124736606199223 0.056380492105227 -0.00549053625072039 -0.00446900234929064 -0.0609647399339086 -0.106811374396599 -0.0792216090843909 0.0763787416356131 0.0757513498925245 -0.00305680485358596 0.346812983656411 0.0380674218204276 -0.436929812702195 0.0577282028085337 0.976310031883552 -0.52964186803012 0.148474771453563 -0.251341069835619 0.0973777019018995 0.0730827695986378 0.0315910761905987 -0.178851802422235 -0.0162098922449649 0.0477117329564942 0.0215958353257883 0.0577282028085337 -0.0786384382728978 -0.110125566884646 0.0993200746545836 -0.0251103934382066 -0.0251103934382066 -0.0633957896559856 0.0220785421419348 -0.0542360815395957 -0.0910055552571145 0.0332016193688308 -0.00192411229466391 -0.0718912102884104 -0.0381649426576742 -0.0997860385689951 0.128887256727024 0.0185640264726833 -0.0402612757433587 0.098167892384572 -0.0386570532115502 -0.0637312704021317 0.204493811032054 0.520126798937096 0.00864915392549493 -0.0217633570053734 -0.0135890021571454 0.0577282028085337 -0.381010753717872 0.0706158444747312 0.072803744961704 -0.0066628557821962 -0.131455408126224 -0.0431020484716736 0.0488605036743924 0.0407381868441071 -0.0236559867319394 0.0706595296704102 -0.294882375959589 0.0713785590178025 -0.0219397966753813 -0.205588714827447 0.0713785590178025 -0.141849886594591 0.131094936665952 0.0488605036743924 0.0381649426576738 -0.123532780344627 0.0796604500621025 -0.218127248741815 -0.156679729412421 0.0706158444747312 0.0485577741791205 -0.225233447380476 0.0786384382728981 -0.436929812702195 -0.0402612757433587 -0.0350454737031061 -0.248046705928544 0.0308079833287617 -0.0386570532115502 -0.218127248741815 -0.0429603254877229 0.000139790014460459 0.0522328118732133 0.0101106204874856 -0.238137667363506 -0.238137667363506 -0.167112552738983 -0.238137667363506 -0.20626906694478 -0.172858697687254 0.40952190811617 -0.0436729069988235 0.0973798354652955 0.0532103672355619 0.0480923203348425 -0.0944464873785589 -0.0885956472542575 -0.0786384382728978 -0.0718912102884104 -0.0718912102884104 -0.0662221148963374 -0.0662221148963374 -0.0626735316170629 -0.0626735316170629 -0.0222369418449848 -0.0464045049886516 -0.0419006859870145 -0.0419006859870145 -0.0419006859870145 -0.0215958353257883 -0.00800820709653387 -0.28015392177407 0.0573983688058729 0.0548790680805014 0.0260084290010862 0.0381649426576738 -0.360313495879405 0.0381649426576738 -0.159375416004234 0.100243303169413 0.0607359229752102 -0.0575446012845828 -0.218127248741815 -0.218127248741815 -0.360313495879405 0.0264920302914078 -0.424458666644432 -0.0439170104066258 0.0315910761905987 0.511847762430602 0.0482748213502678 -0.308778023711262 0.0763787416356131 0.0763787416356131 0.0763787416356131 0.0724260671503482 0.144626478085004 -0.0537671770229963 -0.0786384382728978 -0.0786384382728978 -0.0786384382728978 -0.0587545304559859 0.0379925844091076 -0.119538243357387 -0.214076349225006 0.100579683091739 -0.112886952353376 -0.0784911215177131 -0.156679729412421 -0.131455408126224 0.204446461626567 0.0287021204959084 0.0761611077423312 0.0856204469903097 -0.00445053546334405 -0.131774378043572 -0.13172931708964 0.0577282028085337 0.0315910761905987 -0.15992349588235 -0.0986858291528103 0.346385772235064 0.0763787416356131 0.00590594399120851 0.00773897466530322 0.100579683091739 -0.0169126199170785 -0.0844061306114496 -0.0569603726917317 -0.067716843231779 0.0315910761905987 0.0280434132877588 -0.236048280704618 -0.398987758566306 -0.112886952353376 0.0577282028085337 0.318741572159188 0.325717020383505 -0.0122090312087282 -0.0526494284518302 -0.20626906694478 0.0592894816477371 -0.162772963000765 0.0559282340088485 -0.0193500911792308 -0.121403873167794 -0.108397685000331 -0.105599458464594 -0.0402612757433587 0.34112124419102 -0.264931504788428 -0.264931504788428 0.490944417477307 -0.0100590023592313 0.0789484202790915 -0.0119084588679848 0.0359307759747976 0.0494073210242857 -0.0280537908421974 0.0394862132551494 -0.0844956095199126 -0.067716843231779 0.194875534185351 -0.341386558352875 -0.0100142449787095 0.0574038354312165 -0.0589562826289996 0.194875534185351 -0.0102667702784721 -0.0725150846986444 0.0296929139552902 0.146397420852563 0.941391908238497 0.941391908238497 0.945828890676073 -0.354906802342629 -0.0786384382728978 -0.283256881737493 -0.277733376160737 -0.277733376160737 -0.0774683188430363 -0.277733376160737 0.0753734802122897 0.0583427396791952 -0.0247181798719229 -0.0296780108079345 0.051898232847429 -0.0704199046869835 0.0719021555410761 0.0541530431461959 0.0525483935520498 -0.0840404373208003 0.40693026370052 0.416847641756488 -0.00199133586569396 -0.018640434874728 0.0284500432741279 0.0407381868441071 0.0253759918675726 -0.043420179064385 0.204493811032054 0.0290799146230718 0.146668124881304 0.0235591301542863 -0.112495891638379 0.204493811032054 -0.0251103934382066 0.204493811032054 0.0221575923208393 0.204493811032054 0.0488605036743924 0.044409240926583 0.204493811032054 0.204493811032054 -0.0926129987516931 0.370833101292417 0.0434621689661218 0.115569257611619 0.0253759918675726 0.153765837527681 -0.0232367177437622 0.0421119110763509 -0.0345603513967087 -0.104826749373865 0.0247538905592672 0.0434621689661218 0.109801673822086 0.194875534185351 0.204493811032054 0.100670073504825 0.0969547788889174 0.204493811032054 0.105434006584697 0.138630454412508 0.176751751624117 0.0221575923208393 0.194875534185351 0.0253759918675726 0.194875534185351 0.0253759918675726 0.204493811032054 0.0181806593912869 0.244126422230153 0.0221575923208393 0.204493811032054 0.148824063933892 0.120165549959757 0.26032186845406 0.0434621689661218 0.204493811032054 0.08158230687896 -0.264931504788428 -0.107029670776891 0.204493811032054 0.204493811032054 0.0181806593912869 0.0253759918675726 0.241302940950903 0.0181806593912869 0.0434621689661218 0.204493811032054 0.204493811032054 0.204493811032054 0.204493811032054 0.0253759918675726 0.011117681871612 0.0253759918675726 0.0351208833753156 0.204493811032054 0.204493811032054 0.204493811032054 0.204493811032054 0.0897590975763494 0.0253759918675726 0.204493811032054 0.204493811032054 0.120165549959757 -0.0251651144581944 0.204493811032054 0.204493811032054 0.204493811032054 0.204493811032054 0.204493811032054 -0.0240443926643324 0.0351208833753156 0.0459944977498524 0.0929651331462306 0.194875534185351 0.120165549959757 0.134023209803684 0.370833101292417 -0.00146226091262762 0.204493811032054 0.0351351471103837 0.204493811032054 0.32935931773913 0.0619805579203803 0.0619805579203803 0.204493811032054 0.120165549959757 0.481844883297599 -0.050186967206185 0.010292839423599 0.0713128313429673 0.0253759918675726 0.0433653456648855 0.204493811032054 0.0434621689661218 -0.0486608283809479 -0.0586271913558493 -0.0745774163650611 -0.0875756000105853 -0.0941174965711653 -0.0786384382728978 -0.0786384382728978 -0.0716999279397452 -0.01846987416548 0.0244242520131916 -0.0421713377005228 0.261928327839282 0.204493811032054 -0.01846987416548 -0.0486608283809479 0.0122090312087279 0.153765837527681 -0.00634706386079535 -0.266870620630528 0.0589665019992278 -0.0786384382728978 -0.0786384382728978 -0.0765971001392296 -0.312340963273829 -0.0786384382728978 -0.067716843231779 -0.067716843231779 -0.06839125805628 -0.171127942593206 0.134023209803684 0.0253759918675726 0.204493811032054 -0.0230350483828245 1 1 0.00569569060927598 0.0552389722429788 0.0711124826414636 0.0174938139308999 0.0174938139308999 0.0174938139308999 0.346385772235064 -0.213362705511916 0.0193448624241141 0.0795448410093241 -0.0817327082628781 -0.0238952161321401 0.0162988647462644 -0.0296780108079345 -0.0296780108079345 -0.0155247066924639 -0.3389939127066 0.982822089807769 0.516902916216966 -0.322473870029343 -0.312340963273829 -0.312340963273829 0.371429452238108 0.277902371396557 -0.0161721392593177 -0.0250806801419104 0.0558714685963087 0.0282029137027295 0.0216896677034124 0.0709151489424545 0.0861150389652781 -0.0711156707410255 0.0303871786069068 0.0514004884301605 -0.0802566692499525 0.0828805973655394 -0.0296780108079345 -0.0312631206278064 -0.0312631206278064 -0.00749665597155397 -0.0247181798719229 -0.0213372780647385 -0.0762127518870274 -0.220396121226605 -0.167480954220075 -0.292318859499072 -0.126692555665561 -0.126692555665561 -0.415938398256947 0.982822089807769 0.982822089807769 0.980644505803854 0.978473836873468 0.978474294225823 0.980644505803854 0.934690335891099 -0.37784564601146 -0.324718428905705 -0.0290364252984811 -0.308479276804317 0.0763787416356131 0.0763787416356131 -0.277733376160737 0.226166114324891 -0.13572537145108 0.0757821081713256 -0.0123400155777972 0.0206568311112574 0.115325701167151 0.0467836656632503 0.0417778359720541 0.0411884510313767 0.049862433944142 0.0361445879630806 0.0472327065450157 0.0847430938059469 0.0532551680201419 0.00747479483501224 0.0718414743478732 -0.0435616097171094 0.051898232847429 0.051898232847429 0.0555651161065471 -0.0623002603285154 -0.00572378825326368 0.0128095374344765 -0.0278532999657747 0.0311886839542224 0.0208043796367291 -0.0188984363637155 -0.0261241302953828 0.0134726516100672 -0.0450693527540568 -0.00572378825326368 -0.00572378825326368 -0.058650142009318 0.00772849559064116 0.0113973313939163 0.0113973313939163 0.00256801753673955 0.0184927296062909 -0.0528217771435311 0.0206932892959019 0.0206932892959019 -0.0737270860029703 -0.0632375670984415 0.0186721072537816 -0.00599521808816272 -0.0311587404749679 -0.061079481135882 -0.0796604500621029 0.0829522031315761 0.0748560018573934 -0.104669780614053 -0.0481436882269963 -0.0437379279976951 -0.283256881737493 -0.0633957896559856 0.00161933838093913 -0.0221575923208396 0.0441064232224528 -0.0926129987516931 -0.0926129987516931 -0.114627731739513 -0.096270911243301 -0.0839348239328301 -0.0437379279976951 0.0281742927663356 0.710664580400648 0.943657105732284 0.484760894069272 0.298592279010857 -0.283256881737493 -0.108093934871108 -0.0470038741788878 0.0264231527517027 0.00611112162096202 -0.0611781017220614 -0.0688366376611956 0.0282029137027295 -0.0241295624499456 -0.314525268705101 -0.309305555312273
-0.0252601476975175 1 0.0675358411405185 -0.0174286291651288 0.0600035725234571 0.0735398575219772 0.0500098429299656 0.0400650336570561 0.0290293640722823 -0.00406685551424541 -0.00406685551424541 -0.00871514383522191 -0.00406685551424541 0.0726441756386962 -0.00871514383522191 -0.00871514383522191 0.0512153458405834 -0.0343958778303761 -0.00406685551424541 -0.00406685551424541 -0.0485127372480087 0.094935073880763 -0.00406685551424541 -0.00406685551424541 0.0464641388741725 0.0442186192017443 0.0428927335945649 -0.0407189042969149 -0.0376400631193343 0.0581909878842787 0.00587973796594299 0.0656723213336152 -0.163039681550715 -0.0216345292279187 0.042089740162322 -0.405333122259138 -0.00406685551424541 -0.207319917567373 0.0177656740100599 -0.411294659205268 -0.405333122259138 -0.0176577904544187 0.0889276304592777 0.00119043084343395 0.0319424479754813 0.0177656740100599 -0.055567681514529 -0.405333122259138 0.0177656740100599 -0.0152155019622211 0.155975619502549 -0.231862695775638 -0.0075934536079063 0.0545455651071828 0.246220608843447 -0.263066886202347 0.0545455651071828 -0.000438762271129041 -0.0505400101378195 0.0203749253496801 0.0748029867019394 -0.000413928240996683 -0.0631632346499853 0.0166015315891629 0.146820206662971 0.152134332564531 0.115534534367898 -0.000438762271129041 0.0249252894742963 0.0214436692759344 0.0382841990497535 0.0944972375542342 -0.0415598527075638 0.100494296913325 0.16523856759983 0.0668150957299795 -0.0473719726749872 0.0159375751652503 -0.0226502425093081 0.0174691440123855 0.0108187060830757 -0.589457861180194 -0.800505346460428 0.0186986738804829 -0.0331999685840476 0.048320041200397 -0.0381192260798379 -0.0381192260798379 -0.0381192260798379 -0.0381192260798379 -0.0389571582664936 -0.608164452691871 -0.0376400631193343 -0.0174286291651288 -0.757716018700678 -0.0174286291651288 0.0230138362741095 -0.046553626539018 -0.0122043531168252 0.0264130621267096 0.0571786135933227 0.071105676796257 -0.129373448941838 0.0603983427268905 -0.0279893539092856 0.0728742945215222 -0.0174286291651288 -0.207319917567373 0.0187771009813059 0.0177656740100599 0.955917293254842 0.065854647519732 0.0559091628006169 0.0512153458405834 -0.0561263867454973 -0.0524522148577815 0.0731955664620159 0.00238445196327136 -0.411294659205268 0.0520264336025807 -0.0483243255930395 -0.0233242160720045 -0.0252601476975175 -0.0323550901741762 -0.0477465281792791 -0.0162431177320484 0.0177656740100599 -0.0200417649551714 0.0436886525896936 0.0177656740100599 0.083428553804635 0.0581909878842787 -0.0230183630057801 0.0409107383936595 0.0356348912260876 0.0151028896432262 -0.0233242160720045 -0.0214302356009475 -0.0214302356009475 0.0281839494244565 0.0772758932549725 0.0943682811647691 -0.0481904545352358 -0.0683754902287355 -0.0609510406066539 -0.211241997817304 0.0229587725819225 0.0546640646654252 0.0735398575219772 -0.000174962090759972 0.0553132204361922 0.0855550109666218 0.151253208557325 -0.0233242160720045 -0.110128960383183 -0.156085962446978 0.0883423245679619 -0.0892368316845568 -0.0233242160720045 -0.0191586681139995 -0.0394000134556473 0.00784575826499586 -0.0276640894002298 -0.0956762788646155 -0.019312511176103 0.0264130621267096 -0.0233242160720045 0.279006797593668 0.287177407764761 -0.046394057312214 0.0426301981621057 -0.0384660260862492 -0.0384660260862492 -0.099293901043955 -0.119294185265363 0.01372842229238 0.01372842229238 0.0108048052350817 0.0538950138971481 0.0899289869462422 -0.120282937443411 -0.0249759303451186 -0.0217887545097357 0.042139543480442 0.0409107383936595 0.0535130920778279 -0.037230402828036 -0.0252601476975175 -0.0274286331897979 -0.0213268227847385 -0.0485127372480087 -0.0639697390355378 0.0382841990497535 -0.074488068577434 -0.0393257349333331 0.0168490884590495 0.0472913342858714 -0.0384660260862492 -0.0384660260862492 -0.0353614893330084 0.955917293254842 -0.0817123953010619 0.222447483982741 -0.00406685551424541 -0.589457861180194 -0.210156926323671 0.0556310656223051 -0.948742747970743 -0.0295215327630633 0.05286753282551 -0.948742747970743 0.00280735504771287 -0.952315072499025 -0.123129460858143 -0.852055100213841 -0.0119836673879045 -0.821619337017083 0.0315781163553632 -0.0646069264908399 -0.0583269917531793 -0.952315072499025 0.121014690709312 -0.0174286291651288 0.172281162960719 -0.0162901051430756 -0.0450723671364425 0.0741791426593086 0.0420753122770554 0.0420753122770554 -0.0463496873833941 -0.043521640964348 -0.0456221016469666 -0.0380241273158259 -0.074488068577434 -0.0771659512391153 -0.0313226010397616 0.058616480682718 -0.00181242945778624 0.0157529644183311 -0.0230183630057801 0.0555526928725918 0.0615579278836584 0.05286753282551 0.0688227059557439 0.0343659614950246 -0.00509113777750362 -0.0318016184877728 0.240362535528431 -0.0169040454498858 0.0149658072327493 0.0748557023958129 0.146820206662971 0.0315781163553632 -0.045026408268236 -0.0471864635996023 0.0458788802914054 0.00541202687430602 0.0236811262390504 0.0236811262390504 0.0187771009813059 0.000500831329897781 -0.00605378315497268 -0.00192466639937454 -0.0174286291651288 -0.0174286291651288 -0.222033236708138 -0.486448807486556 -0.580042919145783 -0.166415589082622 0.0092019558414008 -0.0416213658931213 -0.0398424426801274 0.0957943302045666 0.0874185883334476 0.08404524874834 -0.0105901379216686 -0.00731629708045547 0.0473404718967279 -0.0194351829388207 -0.247525275780229 0.0748557023958129 0.146820206662971 -0.0150777658161986 0.0384919640583545 -0.0680939370205007 -0.0410950862394422 -0.0779950716832768 -0.00871079255411384 0.20259976538244 -0.0330625590474258 -0.238059455240031 0.188720568194999 -0.0949350738807632 0.146820206662971 0.0729971535466376 0.0315781163553632 -0.0563386848114373 -0.0448993797744583 -0.0448993797744583 0.0615579278836584 -0.0603153260287527 0.0563805204630134 0.0640288010312644 0.0872528597072369 0.420461111513668 0.0401413193921142 0.163467993260441 -0.0232756595898033 -0.0411812065368652 0.160201322844704 0.0174691440123855 -0.0446284659954555 0.0119835835944685 0.053759433192985 -0.00406685551424541 -0.0440212313029025 0.0944358836414648 -0.467337882192955 -0.0872842536489737 0.146820206662971 0.0646718947477824 -0.599977165243773 -0.597185681159248 0.140188344082032 -0.000438762271129041 0.156659483296506 -0.812846192120315 0.0352859030089012 -0.160874130232132 -0.604932744825409 0.0329628743137014 -0.697123575825964 0.135281806128933 0.029060215048256 -0.71252882521409 -0.0126857278402407 -0.0504811178328309 -0.812846192120315 -0.163467993260441 0.00170325894387911 -0.00711248064068511 -0.0498720256465247 -0.0763228095763771 -0.599977165243773 -0.817206156072516 0.0383781613643776 -0.0729971535466372 0.0748557023958129 0.0174691440123855 -0.033229420373835 0.0372749083867034 0.058666083258856 0.0119835835944685 -0.0498720256465247 -0.0462860173031032 -0.0916081652488126 -0.0492792570874737 -0.0800118506581272 -0.0424516806726768 -0.0424516806726768 -0.0872092700667602 -0.0424516806726768 0.0209958542492249 -0.176847145268698 0.0406614140327569 0.534676414914575 -0.0516086942275585 0.0765711861691207 0.0793205353811572 0.0688650178259173 0.0631632346499853 0.0729971535466376 0.0401413193921142 0.0428782870811807 0.0565038595632312 0.0565038595632312 0.0591535417786916 0.0591535417786916 -0.102190979082036 0.166694089533954 0.158408613196865 0.158408613196865 0.158408613196865 0.094935073880763 -0.110108236512544 -0.0297538749903515 -0.245500394832203 0.0213190035165613 -0.0975429406024443 -0.163467993260441 0.0794304795130256 -0.163467993260441 -0.0970820524571897 -0.108684557297753 -0.145134566856219 -0.0555117113929974 -0.0498720256465247 -0.0498720256465247 0.0794304795130256 0.117168009126847 -0.0101206303080464 -0.141622607841139 0.20259976538244 -0.0482739030867779 -0.00804346731542322 0.070101604441396 -0.0105901379216686 -0.0105901379216686 -0.0105901379216686 -0.000103796911956593 0.051111414276711 -0.0997243744987468 0.0729971535466376 0.0729971535466376 0.0729971535466376 0.920904077682488 -0.24014927800387 0.0230138362741095 0.0190365646720292 -0.0726703264498823 0.0284334567905311 -0.0236419954577237 -0.0763228095763771 -0.000438762271129041 0.204270038208795 0.452873249819118 -0.586572297490671 -0.6110196988797 0.0811609932591763 -0.0112648070673468 -0.0132423553925137 0.146820206662971 0.20259976538244 -0.0742237664656735 -0.0971885635117999 -0.0547941856756842 -0.0105901379216686 -0.0767008134941766 -0.0792199145754251 -0.0726703264498823 -0.239214023280682 0.0513433834949058 -0.097156050134201 0.0545455651071828 0.20259976538244 0.204039792223365 0.0398775996452941 0.0109900578767546 0.0284334567905311 0.146820206662971 -0.00726835454711468 -0.000962781342569841 0.137644277295565 -0.0590959714195879 0.0209958542492249 0.0218251378431792 -0.0477374032479718 -0.934751629126107 -0.019449921102863 0.0602109438025871 -0.0142964360178555 -0.00409148438859233 0.0174691440123855 -0.0609101321402503 0.0409107383936595 0.0409107383936595 -0.0791381953643497 0.083220729962684 -0.584755577573172 -0.167690517510442 -0.0787583117719739 0.188254636527218 -0.194118414266639 -0.230765042756069 0.0309348052557753 0.0545455651071828 0.0512153458405834 -0.0105879021501818 -0.169703659341331 0.0319424479754813 0.0570484736376236 0.0512153458405834 -0.222701912116167 0.0494715702842035 -0.34069265629224 0.076322809576377 -0.0363297510700139 -0.0363297510700139 -0.0414228333630907 0.014054809871243 0.0729971535466376 -0.0307494929573234 -0.0381192260798379 -0.0381192260798379 0.0688596005354847 -0.0381192260798379 0.0687860285213513 -0.00487279202876051 0.0441175074663546 0.0404281495548091 -0.0254175261137087 0.00365975726645488 -0.0370470896596208 0.0731041685728356 0.0683655256514558 0.0501814850024119 0.04572285880229 0.0675358411405185 0.138465649440446 0.0895726395272786 -0.0652140749992076 0.0352859030089012 0.0177656740100599 0.088950236650329 -0.00406685551424541 0.111451543152625 -0.0384202280352863 0.00704546907717504 -0.0585063416406829 -0.00406685551424541 -0.0448993797744583 -0.00406685551424541 -0.411294659205268 -0.00406685551424541 -0.812846192120315 0.0908212606673212 -0.00406685551424541 -0.00406685551424541 0.071105676796257 -0.00784578180613202 0.0224482361462687 -0.0134997732277169 0.0177656740100599 -0.0152155019622211 -0.0933102338299826 0.00238445196327136 -0.220035232468527 0.0879037139562604 -0.0151844910621311 0.0224482361462687 -0.0266176219294785 0.0512153458405834 -0.00406685551424541 0.0504636889950723 0.0892849023470676 -0.00406685551424541 -0.0483243255930395 -0.0075934536079063 0.00473478752853867 -0.411294659205268 0.0512153458405834 0.0177656740100599 0.0512153458405834 0.0177656740100599 -0.00406685551424541 -0.405333122259138 0.051414052586835 -0.411294659205268 -0.00406685551424541 -0.0216345292279187 -0.0075934536079063 -0.0244688391385244 0.0224482361462687 -0.00406685551424541 -0.040348345206428 0.0409107383936595 0.0605279709388566 -0.00406685551424541 -0.00406685551424541 -0.405333122259138 0.0177656740100599 0.0555526928725918 -0.405333122259138 0.0224482361462687 -0.00406685551424541 -0.00406685551424541 -0.00406685551424541 -0.00406685551424541 0.0177656740100599 0.114391293142001 0.0177656740100599 0.10860839232942 -0.00406685551424541 -0.00406685551424541 -0.00406685551424541 -0.00406685551424541 0.0792541297268674 0.0177656740100599 -0.00406685551424541 -0.00406685551424541 -0.0075934536079063 -0.0253737958186 -0.00406685551424541 -0.00406685551424541 -0.00406685551424541 -0.00406685551424541 -0.00406685551424541 -0.107978352273352 0.10860839232942 -0.330180653749546 -0.0230183630057801 0.0512153458405834 -0.0075934536079063 -0.0134997732277169 -0.00784578180613202 -0.375626662230193 -0.00406685551424541 0.0440474976451435 -0.00406685551424541 0.0455991024725208 0.00774330280709044 0.00774330280709044 -0.00406685551424541 -0.0075934536079063 -0.0415835653117541 0.0273668035727579 0.0559162229861997 -0.917312123821494 0.0177656740100599 -0.585585687283239 -0.00406685551424541 0.0224482361462687 0.149819068056003 -0.0196129187598982 0.0490578344224865 0.059083992372608 0.0503129020046018 0.0729971535466376 0.0729971535466376 0.0543587360727518 -0.14642685449091 -0.141793845653967 0.0181639426650472 0.0227805857993092 -0.00406685551424541 -0.14642685449091 0.149819068056003 -0.137644277295565 -0.0152155019622211 0.15957516965903 -0.0441644313150703 -0.0892368316845568 0.0729971535466376 0.0729971535466376 0.0583442530128576 -0.0174286291651288 0.0729971535466376 0.0545455651071828 0.0545455651071828 0.0155068229570581 -0.0493763120213686 0.00238445196327136 0.0177656740100599 -0.00406685551424541 -0.00418485625326424 -0.0252601476975175 -0.0252601476975175 -0.311431567131186 -0.250758899454504 0.191911770954317 -0.0535756414825461 -0.0535756414825461 -0.0535756414825461 -0.063400474039866 -0.199174527685819 -0.314487678593586 -0.257943661056161 0.921216970506648 0.437455927604396 -0.0224969189675215 0.0404281495548091 0.0404281495548091 0.0404281495548091 -0.0127302182787763 -0.0214302356009475 -0.0128208330872493 -0.00805436784947954 -0.0174286291651288 -0.0174286291651288 -0.0771659512391153 0.0624336115622467 0.0831516857748677 -0.00674049027809427 0.051956391049954 0.121014690709312 0.117778489427488 0.176167848006651 -0.748128301632624 0.0014388020223478 -0.00625204899005186 -0.0313774659761416 -0.0475022066856027 -0.0450143889831062 0.0404281495548091 0.0441175074663546 0.0441175074663546 0.0492282399374846 0.0381967445488346 0.0426390110931171 -0.00415879722727105 0.0723061314522305 -0.0433207904104882 -0.0266042192627562 -0.0159656299364686 -0.0159656299364686 0.0422663387110766 -0.0214302356009475 -0.0214302356009475 -0.0193103496589013 -0.0286982424724807 -0.0286982424724807 -0.0308057579813944 -0.0393257349333331 -0.000995378475706413 0.00127358416410764 -0.0198072960271262 -0.0119836673879045 -0.0105901379216686 -0.0105901379216686 -0.0381192260798379 -0.0601861120893833 -0.0640352216946217 0.0761919176542836 0.0132420138078134 0.0205926953013574 0.0924851415869224 0.0240357441093254 0.0360418521778047 0.108401100535077 0.106408335596866 0.107199266389 -0.316394903554574 0.186935513505695 0.199111623173517 -0.174853402862235 -0.0536524071356281 0.948877146710194 -0.0194351829388207 -0.0194351829388207 -0.0216674847692622 0.0116055115291663 0.000926278398812239 -0.0147479764423214 0.0545970703455254 -0.120809424362469 -0.0243822156965719 0.344222699948886 0.0168592176047054 0.00121029588127536 0.0176661024712781 0.000926278398812239 0.000926278398812239 0.00925796270187604 -0.00310445638433954 -0.00457449254090803 -0.00457449254090803 -0.028284034455161 -0.0279893539092856 0.040307846848532 -0.02443380017078 -0.02443380017078 0.0446265345900033 0.0504490229729879 -0.0592946055661015 -0.0546468837515196 0.0124669326145887 1.09165311082549e-05 0.00711248064068511 0.095977100705227 0.189440425551175 -0.0303258111669083 0.301461793909766 0.023486893754483 -0.0307494929573234 0.0615579278836584 -0.0546954487782796 0.411294659205269 -0.00278440789062105 0.071105676796257 0.071105676796257 0.076148524608308 0.0694930991682085 0.0719873143242285 0.023486893754483 -0.0170159365830154 -0.0735019724094355 -0.0384660260862492 -0.0758128589271612 0.0294247369700057 -0.0307494929573234 0.0629838123844068 0.0993122184202425 -0.339157753949478 -0.359760200941972 0.143869371178801 0.0553132204361922 0.121014690709312 0.0798866017589831 -0.0152001558724782 -0.0219045675027714
0.416847641756488 0.0675358411405185 1 -0.158330081362027 0.0868606708127665 -0.0528738981414403 -0.0723958452283534 -0.080952558557444 0.0413145503516996 0.053160874541742 0.053160874541742 0.0382904247836832 0.053160874541742 -0.0128184085993135 0.0382904247836832 0.0571438367726876 0.6014785847707 -0.0332785186339362 0.053160874541742 0.053160874541742 0.0146903752229961 0.0487943847855694 0.053160874541742 0.053160874541742 -0.183087764061256 -0.263765381843068 -0.118959016731476 -0.00822619004319971 -0.00992441888262176 -0.0534985580445936 -0.0674821353182227 -0.0498691874027529 0.0215610318368128 -0.0526879561574128 0.615911279614849 0.0271817615928283 0.053160874541742 -0.0281198533726943 -0.0593372126873369 0.0236813646674958 0.0271817615928283 -0.0637147351661935 0.0348928981169185 -0.0536822121547038 -0.0645598106954209 -0.0593372126873369 -0.0463246714588856 0.0271817615928283 -0.0593372126873369 -0.0536822121547038 0.0528053516950173 -0.119012402417942 -0.0575064192877045 -0.000921992648677956 0.0574595839214123 -0.0504084396388935 -0.000921992648677956 -0.0893251255741844 -0.0244421188902117 -0.00942938657618402 -0.244404671164753 -0.0492917837937334 -0.0256669226526707 0.0275530906517114 -0.0688540128882085 -0.0844536177109301 0.131149760779303 -0.0893251255741844 -0.00640371747805482 0.482654840868009 -0.0528276081497869 0.00178599443936256 -0.0828949101932196 -0.00148998157237392 0.0182422908781512 -0.0557239591585798 -0.0406214993371613 -0.0658828603316585 0.0477526130847144 -0.0710802236239823 -0.0673159279720192 -0.0498427399745952 -0.0768347788307009 -0.121679067913267 -0.147811434110897 -0.156065296590397 -0.145675049386341 -0.145675049386341 -0.145675049386341 -0.145675049386341 0.107426577058506 -0.0313100151673101 -0.00992441888262176 -0.158330081362027 -0.0794234298651101 -0.158330081362027 -0.110025797518381 0.0274763290165202 0.0491981262869043 -0.0740137945331515 -0.0741951652775088 -0.0511701769276105 -0.0222234343797183 -0.00911307731483928 0.0370175321899836 -0.0361108791352814 -0.158330081362027 -0.0281198533726943 -0.0673159279720192 -0.0593372126873369 0.063450846224821 0.102983280604679 -0.061233014097591 0.6014785847707 0.143511839910257 0.185118958341682 -0.057262607794816 -0.0565717163127782 0.0236813646674958 0.107988812777853 -0.0143921922067733 0.41863758147226 0.416847641756488 0.0586303988450695 -0.0223492851585878 -0.0625713885037676 -0.0593372126873369 -0.057299593119892 0.01793209254662 -0.0593372126873369 -0.0688178734471806 0.00218083861146921 -0.0281650100515287 -0.0459281785208131 -0.101853744351914 -0.131767416063139 0.41863758147226 0.420439390990376 0.420439390990376 0.066711162410946 -0.052581015814636 0.185729191084654 -0.125858424995279 -0.0347911002176086 0.245554543648573 -0.0248987930560301 -0.00498006633269798 0.0943033583643941 -0.0528738981414403 0.145067075481719 -0.0731515289974747 -0.0947352285118405 0.0286091134832195 0.41863758147226 -0.017336832025769 -0.0484761997780294 0.401128835574405 -0.032443679468028 0.41863758147226 0.392716050879964 0.388746313786283 0.247619461564455 -0.154588277086211 -0.204290038775538 -0.160292020631022 -0.112295167621153 0.41863758147226 -0.027650211300959 -0.0310932981232826 0.265091183850505 -0.0150278659210247 0.427768751460827 0.427768751460827 -0.121137482175971 0.0373300734344044 -0.0687254153880648 -0.0687254153880648 0.271024849980626 0.636524984186747 -0.0610908966731602 0.0813705305082968 0.429632506892967 -0.18462235634293 -0.243979326266054 -0.0459281785208131 0.963730565164792 0.424996960844956 0.416847641756488 0.417741138318129 -0.010745735967199 0.0146903752229961 -0.0338393457514445 -0.0528276081497869 -0.131245040511246 0.425917742450733 -0.130721799621332 -0.0699199596420522 0.427768751460827 0.427768751460827 0.38973489819235 0.063450846224821 -0.0441692100624979 -0.0228925725423353 0.053160874541742 -0.0498427399745952 -0.0405991063146761 0.0236813646674958 -0.0663608327655353 -0.116341176285381 -0.0188923877326072 -0.0663608327655353 0.0930841242101995 -0.0649127616758734 0.0102254810513378 -0.079460355963256 -0.155283135140572 -0.0808729623202321 -0.0251522215277691 -0.0733459744743707 -0.0172802306994033 -0.0649127616758734 0.126201936659497 -0.158330081362027 0.098351878517672 0.32814134560448 -0.154446041512297 -0.0661374000902917 -0.393851621425936 -0.393851621425936 0.395688759510156 0.427768751460827 0.428699024363282 -0.0833392755868921 -0.131245040511246 -0.130721799621332 -0.125971183959392 -0.013624777644047 -0.0701078994379375 -0.153866606406611 -0.0281650100515287 0.632361761528052 0.0287386051663495 -0.0188923877326072 0.337224190380188 0.125218720108983 0.146427426996793 0.0982169662823181 0.0724252394990668 0.0639019834518207 0.122252760233771 -0.211362920683711 -0.0688540128882085 -0.0251522215277691 0.0651127189882828 0.0665674554244479 -0.00949073810081931 0.0596853387415917 -0.0727454487905941 -0.0727454487905941 -0.0673159279720192 -0.0622609667364556 -0.0343410477340332 -0.0412942603829016 -0.158330081362027 -0.158330081362027 -0.0504243813544633 -0.103381976860218 -0.0762257124651513 -0.0111591665461872 -0.0542720982106093 -0.0843668511795478 -0.0853928325897989 -0.0886664824740965 -0.127078900732344 -0.101492815244907 -0.274075155808519 -0.273057402371542 -0.122005037403351 0.163602002927143 -0.0559834318669138 -0.211362920683711 -0.0688540128882085 0.417741138318129 -0.425163387016471 0.079203258310911 -0.644870944489923 -0.00918871334079531 -0.275093930298851 0.00374818487351006 -0.294981543692575 -0.0752005788237815 0.0117514502572869 -0.0487943847855701 -0.0688540128882085 0.0223243033040806 -0.0251522215277691 0.126686476083068 -0.0960042302796522 -0.0960042302796522 0.0287386051663495 0.0303543168081681 0.03238652943502 -0.0325534833039934 0.138696314515163 -0.0264607783216504 -0.0283197836690355 0.0173944066129703 -0.0415955748577074 0.170786769383748 -0.0585803614892248 -0.0710802236239823 0.12897252570922 -0.0661542821570582 0.0241699925963871 0.053160874541742 0.222168726845757 0.189647851638734 -0.00595622502075454 -0.0148814494738697 -0.0688540128882085 -0.208592938749235 -0.0249970505187492 -0.0265316483806478 0.0471804958308838 -0.0893251255741844 0.0149291120256992 -0.0590652260049504 -0.0626650627636757 -0.0981079497010935 -0.0265316483806478 -0.113692556963987 -0.0410007305150531 0.0258982472773966 0.00981377498398744 -0.0410007305150531 -0.202820338510996 0.16964038687095 -0.0590652260049504 -0.0173944066129705 -0.0838736529212198 -0.273057402371542 -0.00387293313016745 -0.143643612168488 -0.0249970505187492 -0.0754212195246319 -0.253200340008225 -0.0223243033040798 -0.211362920683711 -0.0710802236239823 0.0714127803255201 -0.0864552828756614 0.123254387582349 -0.0661542821570582 -0.00387293313016745 -0.119423741548893 -0.0830214042038588 0.0451664904532999 -0.0684881537918487 -0.0141189271176098 -0.0141189271176098 -0.202462908816683 -0.0141189271176098 -0.00355868680726112 -0.162171863601188 0.922137349647458 -0.00728165685605307 0.128017260957418 0.148329918540519 0.145888265418956 -0.0355578570463215 -0.0279518352677663 0.0223243033040806 -0.0283197836690355 -0.0283197836690355 -0.0172122562145949 -0.0172122562145949 -0.0187258526316776 -0.0187258526316776 -0.0775264323399643 0.0141259876703524 0.0133079516854021 0.0133079516854021 0.0133079516854021 0.0487943847855694 0.0617970083003369 -0.146751060949321 -0.0441882345406655 0.00456926624683808 -0.0468201738282697 -0.0173944066129705 0.131767416063138 -0.0173944066129705 -0.132632638785496 0.0332476513051971 0.0215332662734236 -0.256301842617621 -0.00387293313016745 -0.00387293313016745 0.131767416063138 -0.0773385119109688 -0.205831727500261 -0.0895551021090685 0.00374818487351006 0.224172305963571 -0.295812937070801 0.106239138563815 -0.274075155808519 -0.274075155808519 -0.274075155808519 -0.274075155808519 0.308902736805502 -0.181182951052111 0.0223243033040806 0.0223243033040806 0.0223243033040806 0.0676713771685991 0.015943420472477 -0.110025797518381 -0.0183137295573232 0.0340619544410856 -0.104946831314505 -0.0824679424331945 -0.143643612168488 -0.0893251255741844 0.182657325414592 0.0213395830247677 -0.0513152509298512 -0.0296506470686575 0.104160827813514 -0.248549500972175 -0.24897974934816 -0.0688540128882085 0.00374818487351006 -0.144640964709513 -0.295747073734116 -0.0557887670576181 -0.274075155808519 -0.0525624772953332 -0.065913700748883 0.0340619544410856 -0.0738121554882527 -0.308765510178999 -0.18030886458542 -0.000921992648677956 0.00374818487351006 0.00248085518899715 -0.26276455800864 0.0417803329848269 -0.104946831314505 -0.0688540128882085 0.161285979393176 0.163825231075539 -0.0657696842343781 -0.125411110484789 -0.00355868680726112 0.125845785747933 -0.0678515257685851 -0.0634508462248215 0.0148619983425681 -0.084720515303228 -0.0451853193642498 -0.0440188852317287 -0.0710802236239823 -0.0528854345803136 -0.0459281785208131 -0.0459281785208131 -0.120594704796161 -0.00484980727614205 -0.0483597255245163 0.0715507194926439 0.05395730585528 0.0769353182121223 -0.00242132495312766 0.0178486856859529 -0.0585078685690812 -0.000921992648677956 0.6014785847707 -0.184617703035472 0.060249267514505 -0.0480783838870093 0.00724338281564262 0.6014785847707 -0.0515740252709219 -0.00708789725036892 -0.0713191216614697 0.140075699109623 0.426841665109078 0.426841665109078 0.426841665109078 -0.178559030614984 0.0223243033040806 -0.144954928612062 -0.145675049386341 -0.145675049386341 0.0304633551428068 -0.145675049386341 0.138125292464475 0.10418711167377 -0.0640177266794864 -0.0657730201558438 0.076931742429376 -0.0402418350542505 0.0815478416507269 0.103794960199821 0.128472861643048 -0.0625596779621136 0.964004842827761 1 0.0490788287323595 0.0527873664887176 0.150302409051114 -0.0626650627636757 -0.0593372126873369 -0.0108307835402434 0.053160874541742 -0.0395884410493016 -0.0474388996534987 -0.0261485772366858 -0.142561231762767 0.053160874541742 -0.0960042302796522 0.053160874541742 0.0236813646674958 0.053160874541742 -0.0590652260049504 0.132709466993223 0.053160874541742 0.053160874541742 -0.0511701769276105 0.157031203539034 -0.0602344879841879 -0.0565717163127782 -0.0593372126873369 -0.0536822121547038 -0.0848872743115402 -0.0565717163127782 -0.0406015058280471 -0.0594061959577685 0.109262626717746 -0.0602344879841879 -0.0253383501817132 0.6014785847707 0.053160874541742 0.11220881511036 -0.071415055495452 0.053160874541742 -0.0143921922067733 -0.0575064192877045 0.0455304499826057 0.0236813646674958 0.6014785847707 -0.0593372126873369 0.6014785847707 -0.0593372126873369 0.053160874541742 0.0271817615928283 0.64036473975621 0.0236813646674958 0.053160874541742 -0.0526879561574128 -0.0575064192877045 -0.0626650627636757 -0.0602344879841879 0.053160874541742 -0.0300045936666628 -0.0459281785208131 -0.0552829643629491 0.053160874541742 0.053160874541742 0.0271817615928283 -0.0593372126873369 0.632361761528052 0.0271817615928283 -0.0602344879841879 0.053160874541742 0.053160874541742 0.053160874541742 0.053160874541742 -0.0593372126873369 -0.0854228098902371 -0.0593372126873369 -0.0370154636125546 0.053160874541742 0.053160874541742 0.053160874541742 0.053160874541742 0.0346015603320008 -0.0593372126873369 0.053160874541742 0.053160874541742 -0.0575064192877045 0.0530960701229933 0.053160874541742 0.053160874541742 0.053160874541742 0.053160874541742 0.053160874541742 0.111415302916103 -0.0370154636125546 0.0178845739184578 -0.0281650100515287 0.6014785847707 -0.0575064192877045 -0.0565717163127782 0.157031203539034 -0.0735494198218768 0.053160874541742 0.140638870025339 0.053160874541742 0.722610196532952 -0.0575064192877045 -0.0575064192877045 0.053160874541742 -0.0575064192877045 -0.0482365538461034 -0.0915500073210998 0.0596196441746814 -0.066206616771837 -0.0593372126873369 -0.0970190138793673 0.053160874541742 -0.0602344879841879 0.0304280688685251 -0.0799013313320626 -0.0691065006601006 -0.0294985062976536 -0.132939993854205 0.0223243033040806 0.0223243033040806 -0.070484989246416 0.0710221053219956 -0.00770301793659993 -0.0617803418892343 0.130376583092772 0.053160874541742 0.0710221053219956 0.0304280688685251 0.0657696842343788 -0.0536822121547038 0.0413896832624658 -0.149767311710766 -0.032443679468028 0.0223243033040806 0.0223243033040806 -0.0579666140169465 -0.158330081362027 0.0223243033040806 -0.000921992648677956 -0.000921992648677956 -0.0261881879831233 0.0191217059994457 -0.0565717163127782 -0.0593372126873369 0.053160874541742 -0.0357404263740533 0.416847641756488 0.416847641756488 -0.0123400622565164 -0.0115266974690233 0.0909865921690944 -0.115463991991108 -0.115463991991108 -0.115463991991108 -0.0557887670576181 -0.184028408001888 -0.00561121604430844 0.00108616946930098 0.0592714331855492 0.109027181563898 0.0857650760047091 -0.0657730201558438 -0.0657730201558438 -0.056136547651536 -0.183762916315691 0.420439390990376 -0.128619884945792 -0.160365770781363 -0.158330081362027 -0.158330081362027 -0.130721799621332 0.474803486332924 -0.0904879965648069 -0.0850702674676913 0.116352944581252 0.13565116341295 0.13952790373262 0.0879214570108684 -0.0381634348359936 -0.0390099141610666 0.0563776838893393 0.0957713834104161 -0.0873396057123063 0.0861571056613418 -0.0657730201558438 -0.0729521851343676 -0.0729521851343676 -0.0795650856842131 -0.0640177266794864 -0.0675100210975676 -0.0810382921441977 -0.103236618640295 -0.119105354291033 -0.162956055648705 -0.0883657944247003 -0.0883657944247003 -0.0821637629076762 0.420439390990376 0.420439390990376 0.4195369920286 0.41863758147226 0.41863758147226 0.4195369920286 0.41594670021911 -0.186328749732472 -0.159272770312876 -0.185453130715584 -0.155283135140572 -0.274075155808519 -0.274075155808519 -0.145675049386341 -0.116750732704202 -0.0748190690810278 0.150016604968655 -0.00412675588086127 0.122401137715719 0.198567059091466 0.104253315216863 0.091363023118061 0.125721729375955 0.117849127364228 0.140546748864643 -0.0113340494837254 0.0923143241766856 0.0783254386766644 -0.0108292331415241 0.0318702923566267 0.063450846224821 0.076931742429376 0.076931742429376 0.0783375579917325 -0.0522921630644191 0.0066212030019903 0.022674502109826 -0.0215571057431273 -0.0685212901852072 0.117727939172973 0.0471609156993126 0.0171534174045591 -0.0027243608591665 0.0125975913490778 0.0066212030019903 0.0066212030019903 -0.0508407029651395 0.014939653002489 0.027957154072137 0.027957154072137 0.012833755131955 0.0370175321899836 -0.0135100545460301 0.0347225108095764 0.0347225108095764 -0.0485123674876064 -0.0653879747779898 -0.0753457085033409 0.065478840822333 -0.0401863430032587 -0.0191862502730548 0.273057402371542 0.160687104465695 0.0893822585993831 -0.0229623643451947 0.0169463237554271 -0.0674821353182227 -0.144954928612062 0.0287386051663495 0.113585390487656 -0.0236813646674813 0.0343467914561932 -0.0511701769276105 -0.0511701769276105 -0.0830151635993816 -0.0545523454080927 -0.0398169705559456 -0.0674821353182227 -0.0344363895657901 0.308553142442159 0.427768751460827 -0.121137482175971 0.688631069188851 -0.144954928612062 -0.0385122855962342 0.00344091245421552 -0.072504757606117 -0.0467030497624513 0.0241012300906584 -0.0731515289974747 0.126201936659497 -0.01272941130706 -0.159317710081475 -0.156313216052319
-0.312340963273829 -0.0174286291651288 -0.158330081362027 1 -0.0670957844284229 -0.0700251440320053 -0.129031701481805 0.286570743033038 0.282163609731021 -0.022021623834238 -0.022021623834238 -0.013850704156205 -0.022021623834238 0.0222430479158035 -0.013850704156205 -0.0289562068987469 -0.116956736502106 0.0187882494055106 -0.022021623834238 -0.022021623834238 0.163226943148058 0.124308704686758 -0.022021623834238 -0.022021623834238 -0.500877020389249 -0.173805121672848 0.265347210503653 -0.0559458407336359 -0.0588578623697707 -0.103651171245592 0.00189465823650231 -0.120408582545178 -0.0719443911722036 -0.0589436773330739 -0.118353729685471 -0.00783350127237973 -0.022021623834238 0.171814593232884 -0.0201322595068355 -0.00329955518733942 -0.00783350127237973 -0.121635975199194 -0.07880360045987 -0.0471416684501737 -0.0075485080899957 -0.0201322595068355 -0.0865522590841156 -0.00783350127237973 -0.0201322595068355 -0.0707818236702836 0.0987466758815583 -0.0563104689124871 -0.0191688438374993 0.12289665285036 0.16764598853302 0.0551193175269493 0.12289665285036 -0.15990902778503 -0.098916391096307 0.0429105257382065 -0.144623458786066 0.029832755897162 0.142420861614377 0.131962674633876 -0.0328527808426132 -0.0236583013529732 -0.110978354705759 -0.16326280595275 0.126198791824951 -0.314838091271395 -0.207265601807531 0.100295001015237 -0.0633811241029938 0.0922184205707828 0.166356454693876 0.0216506874993205 -0.0511405222183742 0.0408796856586729 0.118204330508609 -0.00537318496936367 0.0447220946421393 -0.0426152892819674 0.0104929888078062 0.283494043010559 0.919893888027122 -0.043823042843573 0.914664905430889 0.914664905430889 0.914664905430889 0.914664905430889 0.179026093165231 -0.0490334203706683 -0.0588578623697707 1 0.00277095262504562 1 0.000174628923292678 -0.12436649007948 0.0321483367384434 0.00654351501868091 -0.102446672534338 -0.0664241263879926 -0.0992577192634801 -0.0102374360316176 -0.0834660463398538 -0.0753117696298482 1 0.171814593232884 0.0141930960510444 -0.0201322595068355 -0.0173199396411878 -0.085928395952686 -0.0908789354217263 -0.116956736502106 0.149746762428566 0.132389244874187 -0.0913877949295469 0.00622123365050748 -0.00329955518733942 -0.0636619528253405 -0.0140805948564785 -0.311514972523788 -0.312340963273829 -0.0584243565578568 0.0130496847518467 0.0282070068505257 -0.0201322595068355 0.0545746861295264 -0.0765429415024703 -0.0201322595068355 -0.111203391010112 -0.111113824390453 -0.0324304307112532 -0.2089169329256 -0.203815180462894 -0.116757199676617 -0.311514972523788 -0.312000995291778 -0.312000995291778 -0.0323126531053068 -0.0677554514894345 -0.0414407823178401 0.493767190093957 0.259244140296908 0.181391144426788 0.175932548137562 0.128722052035412 -0.216972750878904 -0.0700251440320053 -0.0404457216506295 -0.0999524733426848 -0.0680580275433685 0.0333585521472555 -0.311514972523788 0.163822472185071 0.186357118993505 -0.067446014354361 0.0921342814746169 -0.311514972523788 -0.365412227963608 -0.370938845330924 0.62111245258344 0.977143815733833 0.709035887856583 0.994962134122498 -0.0123875318217701 -0.311514972523788 -0.0150134352506055 -0.0102732513211114 0.176755837818285 -0.110271779728895 -0.371665988551706 -0.371665988551706 -0.20505681324212 0.191186737044866 0.040399199046045 0.040399199046045 0.728173014830812 -0.095032648035992 -0.0948329971009304 0.202828727822517 -0.368903274143263 0.759779410403345 -0.513791943481487 -0.2089169329256 -0.149205107684607 -0.366671661468999 -0.310973615250079 -0.310568320387535 -0.0328403927411487 0.163226943148058 -0.193937301399978 -0.207265601807531 -0.25055614609404 -0.374407998942867 -0.120250115673906 -0.11900397408945 -0.371665988551706 -0.371665988551706 -0.369565175053428 -0.0173199396411878 -0.10148182420183 0.102330072276341 -0.022021623834238 -0.0426152892819674 0.148113175763842 0.064557500706278 0.0163507468695249 -0.263401221552338 0.130724085125505 0.0163507468695249 0.00308779079994327 0.0139695621053286 -0.0701840754565755 -0.00718812135252503 0.992408411375668 0.0153098733280776 0.0842693185191166 -0.0412636675698995 -0.0998309378311026 0.0139695621053286 -0.114692215109854 1 -0.0327680019508957 -0.314822780027619 0.0389082844860683 -0.0632762475614619 0.375921607993069 0.375921607993069 -0.373152199443279 -0.362408681023223 -0.360975822049734 -0.10334792252054 -0.25055614609404 -0.249557241904248 -0.185560991276927 0.0010887803262814 -0.159702781684435 0.0477615212229059 -0.0324304307112532 -0.107262351869305 0.118966654718969 0.130724085125505 0.036897587078941 -0.0407076056885507 -0.143959378719279 0.146057944398496 -0.0381974935731464 0.0494409699915951 -0.0458966992808527 -0.465929530576085 -0.0328527808426132 0.0842693185191166 0.0578264590186813 0.0551171110631735 -0.0103725227055709 0.0440328366126587 0.0106019497394146 0.0106019497394146 0.0141930960510444 -0.0620090916862525 -0.0564351643268551 -0.0502843086854774 1 1 0.088250549041111 -0.0507120283651317 -0.0435218464955112 0.0694194348741725 -0.124717348363752 -0.105600388891997 -0.107847543807147 -0.0267837492885943 -0.029271436200879 -0.0219933026729238 -0.733200012437004 -0.731505791244724 -0.251864032289144 -0.925211054465793 -0.17164554934937 -0.465929530576085 -0.0328527808426132 -0.315825478200163 0.350152774868193 -0.00327417711990179 0.108134398625726 -0.133472738958271 -0.734898899199038 0.00332177451305401 0.0173009857216382 0.0385355543007503 -0.143664028436757 -0.124308704686758 -0.0328527808426132 0.130024332725153 0.0941326404067892 0.0676597869182614 -0.00408979721616045 -0.00408979721616045 0.118966654718969 0.165308742203026 0.118998610466841 0.16186934744773 -0.0200327219828629 -0.0649758826973248 0.14253652723405 0.152006391740394 0.0637492673333796 0.131681604435425 0.051133436334113 -0.00537318496936367 0.0704470844398846 -0.00171872169240243 0.122606060248277 -0.022021623834238 0.3419113176617 -0.573372462880799 -0.0165764937383649 0.150682653976163 -0.0328527808426132 -0.475017821327862 -0.0474905719753626 -0.0452240331764146 0.0320865794630672 -0.16326280595275 0.144666676882618 0.0148312242512688 -0.022021623834238 0.0376691703494411 -0.0436711251466654 -0.205628312313951 -0.0124862782233994 0.0219564634928849 0.113348281041142 0.00027328556945016 -0.0426156069196601 0.129554644210352 0.0148312242512688 -0.152006391740394 -0.165586911960558 -0.731546582162776 0.122492135882129 0.0501284984271904 -0.0474905719753626 0.0187715714866969 -0.14687317911133 -0.130024332725153 -0.465929530576085 -0.00537318496936367 0.044296920175754 -0.153105292676181 0.0757839070234931 -0.00171872169240243 0.122492135882129 0.157534737379083 0.0513082050078395 -0.0370471069633666 0.0405524724818871 0.122451196753864 0.122451196753864 0.0806780927582052 0.122451196753864 0.131229866152424 0.150906963760116 -0.163500219571244 -0.041171075142459 0.0706638788122663 -0.019936496119107 -0.0160778949004132 0.153994236766617 0.158247518717802 0.130024332725153 0.14253652723405 0.13122373794683 0.141876180901356 0.141876180901356 0.141494272772173 0.141494272772173 0.0055209751603086 0.151988190198516 0.140968587612243 0.140968587612243 0.140968587612243 0.124308704686758 0.112184979717865 0.922626099152636 -0.156938139714661 0.0411546591820891 -0.119968150597285 -0.152006391740394 0.251553398291805 -0.152006391740394 0.0389573237497987 -0.0355498081893499 -0.0495491833435253 0.0189166554446932 0.122492135882129 0.122492135882129 0.251553398291805 0.0597068973500192 0.697845756886129 0.0454453362462788 0.00332177451305401 0.347217935119267 -0.764561031567183 0.262421752767659 -0.733200012437004 -0.733200012437004 -0.733200012437004 -0.733200012437004 0.21418015812289 0.0401690333341097 0.130024332725153 0.130024332725153 0.130024332725153 -0.021508912539305 0.0629377650695937 0.006557001055293 0.13005996834942 -0.142624520910428 -0.000287825673406348 -0.0880638862352007 0.0501284984271904 -0.16326280595275 -0.184989574030221 0.0560164711817321 -0.0403309388517582 -0.0512020059874437 -0.0633600474253513 -0.616833690335266 -0.615543881505416 -0.0328527808426132 0.00332177451305401 0.0530154947009233 -0.0114972878734531 -0.0803487300438434 -0.733200012437004 0.0422385114984773 0.0412419952182016 -0.142624520910428 0.0356335172735876 -0.135284686033661 -0.0153942736573542 0.12289665285036 0.00332177451305401 0.00555942617531722 -0.184999794432061 0.225007377412006 -0.000287825673406348 -0.0328527808426132 -0.95915700663713 -0.974554635336931 0.00161599570652393 0.159676440482598 0.131229866152424 -0.154509352456731 0.281528047720838 0.00510273177702286 -0.0429545488973178 0.0350715158205105 0.0374771203468217 0.0370980962717341 -0.00537318496936367 -0.0794003871631197 -0.2089169329256 -0.2089169329256 -0.203260281421013 -0.0201322595068355 -0.0448540011132369 0.214813811946722 0.186343806644044 -0.0361019433971506 0.169996494246395 0.0623106245459529 -0.121547499207828 0.12289665285036 -0.116956736502106 -0.0771970009455833 0.213104509366288 -0.0372823398395629 0.119231732079553 -0.116956736502106 0.0895782924661792 0.130280931291969 -0.0321236068527495 -0.0501284984271907 -0.373039512026053 -0.373039512026053 -0.363835502768314 0.790045477165515 0.130024332725153 0.922507745421634 0.914664905430889 0.914664905430889 0.133622603380001 0.914664905430889 -0.0424985141361149 0.000200190460018998 -0.13238757765457 -0.130914431593723 0.0366932567601843 0.0143415818722504 0.0501885968985599 -0.155956603132077 -0.156604900378697 -0.103732128099505 -0.131394428314156 -0.158330081362027 0.0285161907711337 0.124682397338517 -0.0378916534817794 -0.022021623834238 -0.0201322595068355 -0.0897151627674515 -0.022021623834238 0.0728421943221358 -0.0206854671871584 0.043365220679961 0.0989963992873811 -0.022021623834238 -0.00408979721616045 -0.022021623834238 -0.00329955518733942 -0.022021623834238 0.0148312242512688 -0.144767992033882 -0.022021623834238 -0.022021623834238 -0.0664241263879926 -0.0321092977355301 -0.028072029400467 -0.0401114422960419 -0.0201322595068355 -0.0707818236702836 0.0401910899950272 0.00622123365050748 0.173492030516876 -0.0914141214844184 0.0188049597609363 -0.028072029400467 -0.0476438628815949 -0.116956736502106 -0.022021623834238 -0.0988814089514214 -0.0218542421268589 -0.022021623834238 -0.0140805948564785 -0.0338702272565426 -0.0372823398395629 -0.00329955518733942 -0.116956736502106 -0.0201322595068355 -0.116956736502106 -0.0201322595068355 -0.022021623834238 -0.00783350127237973 -0.105145737913477 -0.00329955518733942 -0.022021623834238 -0.0589436773330739 -0.0338702272565426 -0.113434696083315 -0.028072029400467 -0.022021623834238 -0.0256926036150629 -0.2089169329256 -0.106806178420646 -0.022021623834238 -0.022021623834238 -0.00783350127237973 -0.0201322595068355 -0.107262351869305 -0.00783350127237973 -0.028072029400467 -0.022021623834238 -0.022021623834238 -0.022021623834238 -0.022021623834238 -0.0201322595068355 0.0592082939567262 -0.0201322595068355 0.0687065900616186 -0.022021623834238 -0.022021623834238 -0.022021623834238 -0.022021623834238 -0.055265575248945 -0.0201322595068355 -0.022021623834238 -0.022021623834238 -0.0338702272565426 0.0355229114628409 -0.022021623834238 -0.022021623834238 -0.022021623834238 -0.022021623834238 -0.022021623834238 0.0899532272112245 0.0687065900616186 0.00884416986010173 -0.0324304307112532 -0.116956736502106 -0.0338702272565426 -0.0262738829178364 -0.0321092977355301 -0.0168069099627823 -0.022021623834238 0.0836543815134982 -0.022021623834238 -0.200104533824501 -0.00298851062421446 -0.00298851062421446 -0.022021623834238 -0.0338702272565426 -0.116729364644621 0.00321579721581035 -0.128618965991972 0.00651035231325012 -0.0201322595068355 -0.0389379750282191 -0.022021623834238 -0.028072029400467 0.0371007268729675 -0.0945449079781621 -0.122014750774275 0.151072637921345 -0.0624359229771227 0.130024332725153 0.130024332725153 -0.0971267390523752 0.20320722031141 0.144746545752752 -0.0023124561295115 -0.074838629097268 -0.022021623834238 0.20320722031141 0.0371007268729675 -0.00161599570652409 -0.0707818236702836 0.0160932172965801 0.877107418480812 0.0921342814746169 0.130024332725153 0.130024332725153 -0.108529045631448 1 0.130024332725153 0.12289665285036 0.12289665285036 0.0362150664507542 0.0783091167517326 -0.0401114422960419 -0.0201322595068355 -0.022021623834238 -0.0589866904426762 -0.312340963273829 -0.312340963273829 -0.10856963205749 -0.0691436012562203 -0.0258454005295555 -0.0639595794274838 -0.0639595794274838 -0.0639595794274838 -0.0865687866772059 0.181253300492666 -0.110471961709603 -0.0646409721911035 -0.00681624325152346 0.0263293667261308 0.0551299356275296 -0.130914431593723 -0.130914431593723 -0.130914431593723 -0.0746534667498485 -0.312000995291778 -0.122326182970969 0.9201322201924 1 1 -0.249557241904248 -0.134367865864759 -0.066120997249675 0.0371773673773504 -0.162259637534055 -0.106000534518482 -0.119214880048522 -0.034456859565365 0.0257990127251131 0.0174425753044276 0.0517874437519652 -0.000131198962951493 0.116367964065698 0.139108691376323 -0.130914431593723 -0.128175613120375 -0.128175613120375 -0.138090694093866 -0.128175613120375 -0.129379519499819 -0.0845466627388915 -0.0280505846014566 -0.111472854419237 -0.0235018350096015 -0.148243183643587 -0.148243183643587 0.286226551118524 -0.312000995291778 -0.312000995291778 -0.312416746613637 -0.312834741297344 -0.314125786366868 -0.312416746613637 -0.374407998942867 0.808177957874888 0.935571851509165 0.758110377643449 0.992408411375668 -0.733200012437004 -0.733200012437004 0.914664905430889 -0.264379367016683 0.350946801979199 -0.0150700449374843 -0.0947007376016156 -0.116962358102477 -0.0897916639728737 -0.163826568388771 -0.155776173491539 -0.117706681049499 -0.11915127468641 -0.118070066305427 -0.0386729249937358 -0.0320806405366322 -0.0380213270058866 0.0759568584910459 -0.117422502367423 -0.0179645803220401 0.0366932567601843 0.0366932567601843 0.0397095951065345 -0.0281872914923981 -0.0831731257679338 -0.102665802907471 -0.00741614257940092 -0.0762383725129359 0.0893689743863221 -0.103757015244405 -0.0130732725927361 -0.021337202040678 -0.0695137968536306 -0.0831731257679338 -0.0831731257679338 -0.0308316955223922 -0.0934529339308841 -0.11403535559133 -0.11403535559133 -0.0591969952322419 -0.0913364466611876 -0.107444529490051 -0.0879802066016873 -0.0879802066016873 -0.104563092752221 -0.104748381503647 -0.103512175399074 0.136675054768659 -0.0345273922446849 -0.0179102293835384 0.731546582162776 -0.147707772720613 -0.0260360219903603 -0.0668212273781728 -0.0802007144323689 -0.00596950829712749 0.922507745421634 0.118966654718969 -0.0292607805734359 0.0032995551873398 0.0518786368474932 -0.0664241263879926 -0.0664241263879926 -0.0597842097977805 -0.0672618494558815 -0.0770214497805211 -0.00596950829712749 -0.0560268162953226 0.105710724645181 -0.371665988551706 -0.20505681324212 -0.193307658539543 0.922507745421634 0.157032697568669 0.0919496363830729 -0.0302943372713385 -0.00908178450469428 0.038933451361567 -0.0999524733426848 -0.114692215109854 0.112033940540732 0.997474952610114 0.989848177566423
0.046448240345694 0.0600035725234571 0.0868606708127665 -0.0670957844284229 1 0.197993300293918 -0.00687370399804513 -0.0631285956980993 -0.0508219135658092 0.0357761831915579 0.0357761831915579 0.0247557927216453 0.0357761831915579 -0.2308163072851 0.0590715371062587 0.0590715371062587 0.0453395622130144 -0.0330257572566541 0.0357761831915579 0.0357761831915579 -0.0656370924568696 -0.0887193622963064 0.0357761831915579 0.0357761831915579 0.0333140525241527 -0.09054863124247 0.0253124596517407 0.0292922332652563 0.0295170027323102 0.182640432727809 -0.336573005042654 0.165165414939432 0.0125803564935205 -0.0478181080111848 0.0944851007310129 -0.000759789075975798 0.0357761831915579 -0.0807393510273129 -0.16421447081573 -0.0112357565559482 -0.000759789075975798 -0.0276263819388591 0.189478962284511 0.0736057972034634 -0.184062531710818 -0.16421447081573 -0.0252282414812608 -0.000759789075975798 -0.16421447081573 -0.0142033535125347 -0.047135247654819 -0.0239978898137019 -0.0811371344764465 -0.0426836547176436 -0.0621458018249304 -0.0541582732744402 -0.0426836547176436 0.0113269791463601 0.138550071443954 0.0415095575234471 -0.0326956147774045 -0.0363748165673451 -0.13776026093707 -0.021366332554908 -0.00748533584800227 -0.013739441777835 -0.0017371180530349 0.00701354548875782 -0.0173615188031658 0.0522366982419204 0.0773241021035274 -0.0456191249372604 0.0744919280673977 -0.0401391237632341 -0.0969938664611605 0.0846331807551168 -0.464468129455189 -0.352868898179557 -0.0845189812970302 -0.332888897491944 -0.345149896259426 -0.0726253553542807 -0.0563905631220448 0.0577193126359476 -0.0770231113535055 0.00291908257057698 -0.0850911754765054 -0.0850911754765054 -0.0850911754765054 -0.0850911754765054 0.0353086848604148 -0.0727546655080918 0.0295170027323102 -0.0670957844284229 -0.0367480289653326 -0.0670957844284229 -0.10680817126662 0.121295346881773 0.543730819882616 -0.335344791098227 -0.310598442187642 0.194599085347802 0.0412742390136171 -0.0748511079482852 -0.327255775520889 0.192120476571826 -0.0670957844284229 -0.0807393510273129 -0.344945151589017 -0.16421447081573 0.0610676763320936 0.261368460592331 0.307078346202832 0.0453395622130144 -0.0538322929782908 -0.0331303093417047 0.245492574251311 -0.153110611048748 -0.0112357565559482 0.250551709323115 -0.14982255562218 0.0548531252898776 0.046448240345694 0.392271408211263 -0.163206347594927 -0.358206455342484 -0.16421447081573 -0.254573048296536 0.370893217795208 -0.16421447081573 0.168434199557119 0.0621446790667283 -0.0755969374481726 0.081933677497539 0.0790221184523856 -0.0346694044915872 0.0548531252898776 0.0541358198661119 0.0541358198661119 0.0185504217268348 0.0390857126099454 -0.0138426744763173 -0.0731820111494548 -0.0420456387224356 0.0557248732085459 -0.0750366953295028 -0.00926662190360048 0.000910073704826875 0.197993300293918 0.0283383537153683 -0.31435861528945 0.0116736151358644 0.0331683917777338 0.0548531252898776 -0.0793540325455589 -0.0677102526569381 0.0437676801525953 -0.380864796591706 0.0548531252898776 0.0816638588937747 0.0967696445311816 -0.0388580748650994 -0.0575706071426672 -0.0352756404071797 -0.0718999850846303 -0.118713645862878 0.0548531252898776 -0.0243714681395561 -0.0165014601558693 0.0900232595103156 -0.0591129567152298 0.0656200090075419 0.0656200090075419 0.0216192099896173 -0.0306272588723789 -0.346921547883177 -0.346921547883177 -0.0551233365044786 0.0202920362290779 0.146853581710379 -0.0597486652948831 0.0658748655585763 -0.0238002897033362 0.0116796132111436 0.081933677497539 0.0810070058738327 0.0692208210124749 0.046448240345694 0.0506457492957548 -0.0435619892864132 -0.0656370924568696 0.075279693064513 0.0773241021035274 0.0340541350168951 0.0733238254813831 -0.029174893454477 0.00396231063464309 0.0656200090075419 0.0656200090075419 0.0851435800980922 0.0610676763320936 0.0431868975369946 -0.0679585233239851 0.0357761831915579 -0.0726253553542807 -0.0600461332445781 -0.193031769979619 -0.0707538111139882 0.00871808774583826 -0.0433561151771318 -0.0707538111139882 0.56618109128686 -0.0659479357862458 0.0254004794065116 -0.0624790418205231 -0.0671119578613744 -0.0656291948995323 -0.25589123658153 0.0624661109282511 -0.00140205986450627 -0.0659479357862458 -0.00179848186952385 -0.0670957844284229 0.0537586323147533 0.0268680289843 0.091925551049771 0.0329279715795663 -0.0633664392421564 -0.0633664392421564 0.0713310382943128 0.0621386024263721 0.0627891680714652 0.0501730718868592 0.0340541350168951 0.0338272205153672 -0.00678200919420676 -0.199456011808037 0.0182546962351779 -0.122664935827661 -0.0755969374481726 0.0277333773692346 -0.0190571320438102 -0.0433561151771318 0.0331445707866467 -0.110684180629488 -0.0902565588475178 0.0607636067456762 0.0756882618997426 0.558464714431393 0.866413733730077 -0.00668935467921608 -0.00748533584800227 -0.25589123658153 -0.322216516950759 -0.320639666398878 -0.218544858038543 0.487517482991772 -0.343168035723207 -0.343168035723207 -0.344945151589017 -0.526166503248235 -0.112761132753216 -0.122927591956915 -0.0670957844284229 -0.0670957844284229 -0.0637702865816716 -0.0249622156508274 -0.0564217416127613 0.0215777516684048 0.072556516573948 0.0504968948302609 0.0508253458238506 0.0445254102348892 0.0869299748037503 0.0503371350846632 0.0558085831854054 0.0561963848915599 0.027618870755606 0.0943846581764362 0.0664962447533807 -0.00668935467921608 -0.00748533584800227 0.0417096522675086 -0.0341102583468281 -0.0846273506564567 -0.0134512614460095 0.0127927572347081 0.0599244413861698 0.0103354689108209 -0.0161375772935726 -0.0726411569489117 0.147775813407787 0.0887193622963065 -0.00748533584800227 -0.0240004894833163 -0.25589123658153 0.369114761645771 -0.0585189030571301 -0.0585189030571301 -0.0190571320438102 -0.0564481404757156 -0.0133782762272416 -0.036628545229381 -0.0478284655642737 0.0909992337306171 -0.0430360582225545 -0.0890497116573249 -0.131368041275723 -0.0344047982135798 0.118991618272388 -0.332888897491944 0.413129616394892 -0.334733984326743 -0.0191548788807087 0.0357761831915579 0.00264056723281024 0.0841112004385116 -0.0182747487782411 -0.0105193213863844 -0.00748533584800227 0.00457560508547415 -0.0743681774901379 -0.0793352963150787 0.0191622302200496 0.00701354548875782 -0.0852192548375199 -0.0757686340539453 -0.132367884320138 -0.0546323125055368 -0.0729025180557127 0.0616802663138975 -0.0591165194203702 0.023920034685938 -0.0133266796004172 -0.0658014108881555 0.0183114766219038 -0.0346576756875936 -0.0757686340539453 0.0890497116573245 0.0113895126520204 0.0552728095215151 -0.0981517488082457 0.0437092525017689 -0.0743681774901379 -0.0707482739285968 -0.102597579221007 0.0240004894833164 -0.00668935467921608 -0.332888897491944 -0.0585790335246203 0.0665572639675359 -0.166400239037393 -0.334733984326743 -0.0981517488082457 0.0162489372674412 0.0533172477933203 -0.287036928190019 0.043279526399369 -0.0995884002175728 -0.0995884002175728 0.00316011969683028 -0.0995884002175728 -0.0131834068888815 -0.00326321292562669 0.0915230690944852 0.119062501394916 0.366437805153288 -0.0348556365310112 -0.0410046203667789 -0.0423994499618567 -0.0421140005543477 -0.0240004894833163 -0.0430360582225545 -0.0377813888129838 -0.0368721750969709 -0.0368721750969709 -0.0360265871291678 -0.0360265871291678 -0.0911772039213969 -0.0939007467621457 -0.079873295753662 -0.079873295753662 -0.079873295753662 -0.0887193622963064 -0.0917027921497173 -0.0781522293437893 0.0792665045750419 0.0160799984363634 0.0893809117670456 0.0890497116573245 -0.0287636468844881 0.0890497116573245 0.0480454219840487 0.0755931245981192 0.0576419095183842 0.0116053230883248 -0.0981517488082457 -0.0981517488082457 -0.0287636468844881 0.11274244983897 -0.0651969365348736 -0.0413517672751649 0.0103354689108209 0.0144620097295887 0.0627503551746676 -0.0125720610990163 0.0558085831854054 0.0558085831854054 0.0558085831854054 0.0638648756589809 0.0196933764006025 0.0199423541076354 -0.0240004894833163 -0.0240004894833163 -0.0240004894833163 0.0655846359652462 0.00973937730599146 -0.0983320662664338 -0.00921211198544539 0.047053153601981 -0.0916577373384784 -0.0121700904093972 0.0437092525017689 0.00701354548875782 0.0596029296351715 0.00722473653517979 -0.0731545255278858 -0.0678075701481559 -0.0274212393953188 0.0344227362328683 0.0382603489202306 -0.00748533584800227 0.0103354689108209 0.039398638166495 -0.0313119194008194 0.0974837228097991 0.0558085831854054 0.0476404961671894 0.0479785564750255 0.047053153601981 -0.0752258198481285 0.0317100866532856 0.024597022730768 -0.0426836547176436 0.0103354689108209 0.0101954457455026 -0.0780357984597097 -0.0712673648533827 -0.0916577373384784 -0.00748533584800227 0.085306227838916 0.0836073399373334 0.0711153164010634 0.021484650613535 -0.0131834068888815 -0.0252191207692968 0.0501469670021033 -0.0654758813150699 -0.120413071386272 -0.291567600536272 -0.142705249767686 -0.139021392343167 -0.332888897491944 0.0962017025584998 0.081933677497539 0.081933677497539 0.0160154792958716 -0.0493200037208972 -0.072102514988592 -0.0362527417349433 -0.0260048085107146 0.0647680136814922 -0.0795906562648514 0.0097193765345866 -0.017513330282432 -0.0426836547176436 0.0453395622130144 -0.0618082063885021 -0.0406473162749544 -0.143113989358388 -0.0481026368637065 0.0453395622130144 -0.0675320346350977 -0.0420264920097149 0.00838240532362798 -0.0474892582753589 0.0694810826314505 0.0694810826314505 0.0615025104613554 -0.0508817750893602 -0.0240004894833163 -0.0813150004570303 -0.0850911754765054 -0.0850911754765054 -0.0241879895460771 -0.0850911754765054 -0.100294708205989 0.61996258243045 0.0911887854203074 0.091805503221465 0.584676303858214 0.0473820907000387 0.562254892909473 -0.0221684243149765 -0.0261531708053362 -0.272001156091567 0.0713294243332088 0.0868606708127665 0.0190381939091185 -0.101244919595854 0.00755909147176036 -0.132367884320138 -0.16421447081573 0.158389393618864 0.0357761831915579 0.120013021872124 -0.0519891598819022 0.122280099148876 0.00361831049246415 0.0357761831915579 -0.0585189030571301 0.0357761831915579 -0.0112357565559482 0.0357761831915579 -0.0757686340539453 -0.0112068314097228 0.0357761831915579 0.0357761831915579 0.194599085347802 0.00341898103119844 -0.14548432318943 -0.105150601093378 -0.16421447081573 -0.0300826365634447 -0.0251912672799648 -0.153110611048748 -0.0991424924284563 0.143022367706072 0.0608141767407952 -0.14548432318943 -0.0790768820257908 0.0453395622130144 0.0357761831915579 0.255384344736949 0.0281983877384933 0.0357761831915579 -0.14982255562218 -0.101637689033385 0.0465757638097784 -0.0112357565559482 0.0453395622130144 -0.16421447081573 0.0453395622130144 -0.16421447081573 0.0357761831915579 -0.000759789075975798 0.0279755299088511 -0.0112357565559482 0.0357761831915579 -0.0478181080111848 -0.107153130247013 -0.0192334933631579 -0.14548432318943 0.0357761831915579 -0.0823808221843916 0.081933677497539 0.186160633482845 0.0357761831915579 0.0357761831915579 -0.000759789075975798 -0.16421447081573 0.0277333773692346 -0.000759789075975798 -0.14548432318943 0.0357761831915579 0.0357761831915579 0.0357761831915579 0.0357761831915579 -0.16421447081573 0.0597152073469185 -0.16421447081573 0.119153105406392 0.0357761831915579 0.0357761831915579 0.0357761831915579 0.0357761831915579 0.0284842467095335 -0.16421447081573 0.0357761831915579 0.0357761831915579 -0.107153130247013 -0.118177189430466 0.0357761831915579 0.0357761831915579 0.0357761831915579 0.0357761831915579 0.0357761831915579 -0.000923522392421278 0.119153105406392 -0.0103737751430789 -0.0755969374481726 0.0453395622130144 -0.107153130247013 -0.0996969306544179 0.00341898103119844 -0.0444088241078292 0.0357761831915579 -0.140828689647448 0.0357761831915579 0.00506254940747405 -0.132613419411272 -0.132613419411272 0.0357761831915579 -0.107153130247013 0.102035262261957 -0.386387245541328 -0.0811793559724902 -0.060720116267442 -0.16421447081573 -0.0401346191847274 0.0357761831915579 -0.14548432318943 0.0329533041713812 -0.00712159923379169 -0.0138729285963289 -0.0474624049938368 -0.412737082764674 -0.0240004894833163 -0.0240004894833163 -0.312094312171765 -0.0442361953598455 0.0153317854371008 -0.338406071913632 -0.0658813990878046 0.0357761831915579 -0.0442361953598455 0.0329533041713812 -0.0711153164010634 -0.0300826365634447 0.0224349734348344 -0.0871012048078695 -0.380864796591706 -0.0240004894833163 -0.0240004894833163 0.106153536318347 -0.0670957844284229 -0.0240004894833163 -0.0426836547176436 -0.0426836547176436 0.0432818530639699 -0.0441803886289228 -0.0933029576909199 -0.16421447081573 0.0357761831915579 -0.113439149891994 0.046448240345694 0.046448240345694 0.0534355179011742 0.0398445524389228 0.0750338467442828 0.0276734196849579 0.0276734196849579 0.0276734196849579 0.0974837228097991 -0.0637226896047545 0.0752283306810339 0.0604022347699728 0.0518294109001607 0.0322708215301048 0.173880216953403 0.091805503221465 0.091805503221465 0.0944721688000369 -0.0660304350620012 0.0541358198661119 -0.0291873935331763 -0.0575417104131064 -0.0670957844284229 -0.0670957844284229 0.0338272205153672 0.0504561741075799 0.0161750518333068 -0.0354454499684038 -0.016443945830231 -0.0107770582588789 0.00291080197560736 0.0793287951861837 -0.0434599468613071 0.047069482797622 0.544369757436615 0.384741222973264 -0.454657673510659 0.0243478678848009 0.091805503221465 0.0976344802854994 0.0976344802854994 0.0313298746643299 0.0938278988504073 0.0885333787497642 -0.110597181428004 0.246598429533749 -0.00715379340033624 -0.0951056064600487 -0.0245759293579605 -0.0245759293579605 -0.0626719998252892 0.0541358198661119 0.0541358198661119 0.0499837143012285 0.0458415862917393 0.0458415862917393 0.0499837143012285 0.0687818828351817 -0.0580218383987852 -0.0715324792575002 -0.0239748198883961 -0.0671119578613744 0.0558085831854054 0.0558085831854054 -0.0850911754765054 -0.00626641197785027 0.0387290828440075 -0.00867293097648907 -0.0259033088745245 -0.00993138835670879 -0.016492572631502 -0.00648930032313803 -0.0164868300493491 0.00771148596104845 0.00767007978030797 0.00741160317011035 0.0115894416095629 0.0775748633612336 0.0610583276192672 0.0171811799128217 0.118380857694724 0.0610676763320936 0.578789207416808 0.578789207416808 0.57453474205873 -0.539056395087907 -0.363500874524004 -0.340233294536525 -0.0747538640657618 -0.205114686089192 0.0224791136916577 0.0926897379458603 -0.0221613351683582 0.434713181116195 -0.377424824648845 -0.363500874524004 -0.363500874524004 -0.53751119620853 -0.356432175994531 -0.345680954611648 -0.345680954611648 -0.347823780261424 -0.327255775520889 -0.0637675439039699 -0.329224464110795 -0.329224464110795 -0.27505206855875 -0.306045621152736 -0.442465918936079 -0.0257247064898686 -0.113909609728939 -0.351590860907343 -0.0552728095215149 -0.0160712660283471 0.0803601053647744 0.00451979957935147 0.103249379999599 -0.336573005042654 -0.0813150004570303 -0.0190571320438102 -0.0062458663228176 0.0112357565559484 0.513720979373668 0.194599085347802 0.194599085347802 -0.0953578570258605 0.199347060230288 0.204622621085935 -0.336573005042654 -0.0399797896084858 -0.0443555929092932 0.0656200090075419 0.0216192099896173 -0.0152805845636347 -0.0813150004570303 -0.0481524000758542 -0.0452782251627082 0.00843321920715445 -0.00679449863458905 0.0240773048849922 -0.31435861528945 -0.00179848186952385 0.0689646989813721 -0.0714150178390336 -0.071430174041694
-0.0972858840249558 0.0735398575219772 -0.0528738981414403 -0.0700251440320053 0.197993300293918 1 0.341219930640479 -0.0812405197568262 -0.129862883612186 0.0299133857965895 0.0299133857965895 0.0339061593191093 0.0299133857965895 -0.00472405669212971 0.0011345556325988 0.0339061593191093 -0.0216861289998645 -0.0665848209988547 0.0299133857965895 0.0299133857965895 -0.0246789802249315 -0.0275450603673788 0.0299133857965895 0.0299133857965895 0.0992690036764855 0.073142279604361 -0.0528686969986658 -0.0190175830334145 -0.0110560906284292 0.791385202910201 -0.116490250736551 0.748420884876408 -0.0518004374083503 0.00474484323452345 -0.0192840467509586 -0.0527570960034459 0.0299133857965895 -0.0744381996824659 -0.02755480257254 -0.0565951953084265 -0.0527570960034459 -0.0696454543370002 0.528558132136894 -0.0465060099840637 -0.0116178967470217 -0.02755480257254 -0.0133686805113226 -0.0527570960034459 -0.02755480257254 -0.000274707656852525 0.0288716456011705 -0.0489369451876141 0.024460733054115 0.0817902373723991 0.0281138381393254 0.0101181853858707 0.0817902373723991 0.230477514306071 -0.0634431648020244 -0.00228640472556499 0.046366506224273 -0.0260383165253883 0.0152814085062665 -0.291711037663169 0.0427644186583795 0.0396484499234904 0.0485318118188096 0.230477514306071 0.0642852107900535 -0.0639997297161633 0.222038280904094 0.0937137380109619 -0.0503024366194108 0.09914393488867 -0.00446549774140243 0.0397607649691532 -0.151589245606573 -0.0537649836661354 -0.644165416115867 -0.115215155568806 -0.0317312522981405 -0.0507253108917472 -0.0613692893970478 -0.0536930519578494 -0.0663622791094141 0.231588731615904 -0.0703351952159536 -0.0703351952159536 -0.0703351952159536 -0.0703351952159536 -0.271390561383448 -0.057818537476485 -0.0110560906284292 -0.0700251440320053 -0.111565417775949 -0.0700251440320053 -0.0856891222426356 0.0320976441435818 0.0703771426934962 -0.0317312522981405 0.475821082530054 0.99480585703855 -0.0287387567772201 -0.172122241823996 -0.117124687890503 0.974900329360272 -0.0700251440320053 -0.0744381996824659 -0.0317312522981405 -0.02755480257254 0.073159074139073 -0.0460793962695643 0.875095410370223 -0.0216861289998645 -0.0908919857670089 -0.0663881774825208 0.925436472321199 -0.0144591303489695 -0.0565951953084265 -0.0543815486986181 -0.0518546253232828 -0.0997730527567931 -0.0972858840249558 0.141742902789403 -0.056486848524052 -0.0518906725166495 -0.02755480257254 -0.0881094971448248 -0.13181994689702 -0.02755480257254 0.817878952828214 0.0107211844264968 -0.0313127317392639 0.21982897976058 0.221929844907559 -0.0283580020514094 -0.0997730527567931 -0.108622396317294 -0.108622396317294 0.0101243351256821 0.035147087954482 0.059632873482762 0.0324115503158355 -0.0827548559834108 -0.0493136116420194 -0.0711088967691428 0.0571894024004177 0.0942923527551683 1 0.00361363047924829 0.468024061806334 0.0583016163304412 0.0404707438701103 -0.0997730527567931 -0.007860974140591 -0.00474084948637565 -0.0214705695725492 -0.13181994689702 -0.0997730527567931 -0.0944090431837513 -0.101268817500253 -0.070095256516524 -0.0591968061212186 -0.0743494710696739 -0.0623905143633363 -0.0857333071740026 -0.0997730527567931 0.0320070390758985 0.0298944936092564 -0.0717883299522132 0.671144491724796 -0.102958715955259 -0.102958715955259 -0.0751008636698312 -0.0191085763922449 -0.0332241130653898 -0.0332241130653898 -0.0756231030455504 -0.0645404678254858 0.845049452022515 -0.0170176084984566 -0.105685709382676 -0.0733306545697962 0.0931955815361169 0.21982897976058 -0.0656142057940612 -0.0887756010592873 -0.0915169482243623 -0.0957507845690585 -0.0623881852186857 -0.0246789802249315 -0.0570849565967533 0.222038280904094 -0.00495708282607799 -0.106308068503066 -0.0337898270186022 0.365171150520288 -0.102958715955259 -0.102958715955259 -0.0930526294760075 0.073159074139073 -0.0516359890161496 0.0316235997699056 0.0299133857965895 -0.0507253108917472 -0.0349852067416783 -0.0668096340114872 -0.0759594024004071 0.10935175672551 0.0884971197920186 -0.0759594024004071 0.311851897267814 -0.0745659630403247 -0.0242542016963109 -0.0814934326491137 -0.0654324744003767 -0.0766954275752082 -0.10870442603823 -0.0209033878789689 -0.0465868905083191 -0.0745659630403247 0.0426876232218787 -0.0700251440320053 0.0248815457607112 -0.0671101425467118 -0.00299358763223565 0.0377358222423767 0.108473470229761 0.108473470229761 -0.105279352091629 -0.0900980857560962 -0.094580987051875 -0.0073048588536144 -0.00495708282607799 -0.0116788961090241 -0.0342771073665854 -0.100541884849133 0.272980202343642 -0.0948771267965469 -0.0313127317392639 -0.0586425275206272 0.0835608091343056 0.0884971197920186 -0.05852574459723 -0.00978117205145896 -0.109814700621915 -0.292929445982873 -0.0249226648192764 0.0870901779485832 0.232601703605756 0.103220186467667 0.0427644186583795 -0.10870442603823 -0.195095230578793 -0.196032987452226 0.0284265306716953 0.122542141651282 -0.0302213565057288 -0.0302213565057288 -0.0317312522981405 -0.195179730100386 -0.230367578015014 -0.216400958520674 -0.0700251440320053 -0.0700251440320053 -0.0247459104908619 -0.0118223053881867 -0.0387125887323619 -0.0343600262744585 0.0319199262818931 -0.00861901341604693 -0.00993223989753147 0.0327554551286668 0.0219470267399743 0.029149442602905 0.0717698270452161 0.0730578871054653 -0.0180389110006226 0.061215801671563 -0.0267301144349577 0.103220186467667 0.0427644186583795 -0.10776900944236 0.0344264600077849 -0.128535631303515 0.0642536457907245 -0.103796029582494 0.07047813202248 0.0517255816155114 0.101236327556466 0.0372467975018687 0.069006368372302 0.02754506036738 0.0427644186583795 0.0985871750718727 -0.10870442603823 -0.235772446661729 -0.0963439887728654 -0.0963439887728654 0.0835608091343056 -0.051247967085132 0.0871673881544012 0.105322218552981 0.0652146229482535 0.0400901492482872 0.0984932664487435 0.00316213491003789 -0.045467389950179 -0.0717792931571403 0.0278601903360957 -0.115215155568806 -0.251095998062423 -0.115853752915583 0.0889824201492616 0.0299133857965895 -0.103994020481615 0.0906465088260932 -0.053847632827418 0.0400379112101568 0.0427644186583795 0.0958854477098334 -0.063004569225612 -0.0647074000127683 0.0449075578383035 0.230477514306071 0.00209796537366798 -0.0720699897927784 0.0169203642140915 -0.0189135712231108 -0.0647074000127683 0.21404878318588 -0.0474862771081925 0.0633890489387493 0.0718978215658691 -0.0643716497682101 0.0786282995230061 -0.0683847753695614 -0.0720699897927784 -0.00316213491003836 0.228669653431481 0.0730578871054653 0.0402351719907162 0.024140807921783 -0.063004569225612 -0.0701445053165893 0.0692321195801201 -0.0985871750718718 0.103220186467667 -0.115215155568806 -0.0476883374446313 0.351840884610315 -0.0422073959594591 -0.115853752915583 0.0402351719907162 0.0037509128103869 -0.0621762024155617 -0.108039867997518 -0.0732288137206036 0.0274213065036233 0.0274213065036233 0.0571513631290695 0.0274213065036233 0.0584889566041555 -0.000117536407838708 -0.0237131243096251 0.0727072416138947 -0.235230553006154 0.0685828814778423 0.0719014913971093 0.101191911949219 0.111606029600128 0.0985871750718727 0.0984932664487435 0.0984932664487435 0.0884971197920186 0.0884971197920186 0.0912584449376194 0.0912584449376194 0.0501511398013882 -2.93762335282988e-05 0.00802174026462823 0.00802174026462823 0.00802174026462823 -0.0275450603673788 -0.0490038309749561 -0.0645526455707306 -0.0157338046847714 -0.0462017045111283 0.0293359572259672 -0.00316213491003836 0.0152814085062665 -0.00316213491003836 0.023194121762316 -0.0102998795231949 -0.0319114948747193 0.065907095315612 0.0402351719907162 0.0402351719907162 0.0152814085062665 0.0383824945104176 -0.0424237605377673 -0.016435254408017 0.0517255816155114 -0.0979447151054503 0.0809230142718312 0.0381115665299719 0.0717698270452161 0.0717698270452161 0.0717698270452161 0.0717698270452161 0.0679704606435118 -0.0612647322107334 0.0985871750718727 0.0985871750718727 0.0985871750718727 0.0768632873226542 -0.0520343772804631 -0.0903003138823935 0.0597843383600181 -0.103251286563394 -0.0882319261277936 0.359321720717057 0.024140807921783 0.230477514306071 -0.0167520230428765 0.0184858801884635 -0.0525175329086747 -0.0560642198207862 0.0661777939204033 0.0688306919406328 0.0700952565165244 0.0427644186583795 0.0517255816155114 0.0227530986964825 0.0498910045858724 -0.0605532668329541 0.0717698270452161 -0.0741986681251161 -0.0704605262003976 -0.103251286563394 0.023589382848833 0.0938559017787986 -0.00752936285810938 0.0817902373723991 0.0517255816155114 0.0618833993836689 0.0586765843156207 0.049386568135472 -0.0882319261277936 0.0427644186583795 0.0655197542506922 0.0655197542506922 -0.00824724334929228 0.0098622340580544 0.0584889566041555 -0.0159539947973665 -0.0307337288956414 -0.0731590741390714 0.0613708935342187 0.00875301069884581 -0.0493912764178828 -0.0481162678205504 -0.115215155568806 -0.0659541195389244 0.21982897976058 0.21982897976058 -0.0374612840396578 0.102251580777066 -0.0489206056235956 0.0160257145646065 -0.0217755341325859 -0.0450734379398699 -0.0691638103129769 -0.0540387240582782 0.339284508792384 0.0817902373723991 -0.0216861289998645 0.188336114635952 0.00829750220917304 -0.0116178967470217 0.0799249023345215 -0.0216861289998645 -0.0260045422891337 0.085548889128064 -0.0251221369367799 -0.0309950209646097 -0.104638481443846 -0.104638481443846 -0.0917470429104189 -0.0541562963648189 0.0985871750718727 -0.0681618148510854 -0.0703351952159536 -0.0703351952159536 0.0967211458856796 -0.0703351952159536 0.0816472384463009 0.318877055174463 0.659535399318498 0.666321491439103 0.105240570514285 -0.0202275987326797 0.0940122693947549 -0.0033469524063452 -0.017025910028203 0.516021929039972 -0.0614385550762071 -0.0528738981414403 0.031524045460207 -0.0321532140467785 0.081695564354521 0.0169203642140915 -0.02755480257254 0.713240701864864 0.0299133857965895 -0.0440004463061782 0.0070952095251718 -0.0579898178636457 -0.0198243476817629 0.0299133857965895 -0.0963439887728654 0.0299133857965895 -0.0565951953084265 0.0299133857965895 -0.0720699897927784 -0.0108353689705585 0.0299133857965895 0.0299133857965895 0.99480585703855 -0.0546576930995179 0.0101177098371248 0.0295094093731131 -0.02755480257254 0.0227133536950809 -0.018247910296321 -0.0144591303489695 -0.0677416603353969 0.838978537962772 -0.0837692843847279 0.0101177098371248 -0.0459656549894747 -0.0216861289998645 0.0299133857965895 -0.0566236366379219 -0.0455375303022854 0.0299133857965895 -0.0518546253232828 0.0460371114664442 0.0392092460135397 -0.0565951953084265 -0.0216861289998645 -0.02755480257254 -0.0216861289998645 -0.02755480257254 0.0299133857965895 -0.0527570960034459 -0.061594652858257 -0.0565951953084265 0.0299133857965895 0.00474484323452345 0.024460733054115 -0.0687112467937725 0.0101177098371248 0.0299133857965895 -0.0350573780345909 0.21982897976058 0.7976854351196 0.0299133857965895 0.0299133857965895 -0.0527570960034459 -0.02755480257254 -0.0586425275206272 -0.0527570960034459 0.0101177098371248 0.0299133857965895 0.0299133857965895 0.0299133857965895 0.0299133857965895 -0.02755480257254 0.00401767741143939 -0.02755480257254 -0.0421609370868877 0.0299133857965895 0.0299133857965895 0.0299133857965895 0.0299133857965895 0.0456180463346365 -0.02755480257254 0.0299133857965895 0.0299133857965895 0.024460733054115 -0.0518546253232828 0.0299133857965895 0.0299133857965895 0.0299133857965895 0.0299133857965895 0.0299133857965895 -0.0984304568030412 -0.0421609370868877 -0.0379198287751878 -0.0313127317392639 -0.0216861289998645 0.024460733054115 0.0295094093731131 -0.0546576930995179 -0.0332936409538619 0.0299133857965895 -0.0465060099840637 0.0299133857965895 -0.0467595711323603 0.024460733054115 0.024460733054115 0.0299133857965895 0.024460733054115 -0.0732619787882238 -0.0413388490281661 0.378091262465526 -0.0703972080410374 -0.02755480257254 -0.0515491102934446 0.0299133857965895 0.0101177098371248 0.0423995660714309 0.381669048735068 0.343290799967144 0.109499418017909 0.249438798094644 0.0985871750718727 0.0985871750718727 0.465917078469236 0.0218045155056196 -0.0203892630684648 -0.117124687890503 -0.102224933769006 0.0299133857965895 0.0218045155056196 0.0423995660714309 0.00824724334929294 0.0227133536950809 0.113163362681023 -0.0620392697279056 -0.13181994689702 0.0985871750718727 0.0985871750718727 0.693027989104345 -0.0700251440320053 0.0985871750718727 0.0817902373723991 0.0817902373723991 -0.00590793316640901 0.0896983170169462 0.0513724579638584 -0.02755480257254 0.0299133857965895 -0.23090671353849 -0.0972858840249558 -0.0972858840249558 -0.0546055783898202 -0.0517484222406271 -0.0238158050082605 -0.086127186506318 -0.086127186506318 -0.086127186506318 -0.0700121823547846 0.0119438195505036 -0.0407230323333621 -0.03818827871847 0.0678329846942855 0.0454855503772531 0.170908787936973 0.666321491439103 0.666321491439103 0.666321491439103 0.186853650480244 -0.108622396317294 -0.0441172363424421 -0.0746715376493738 -0.0700251440320053 -0.0700251440320053 -0.0116788961090241 -0.0379697372723407 0.0566582650086075 0.0277311688234271 -0.0127629039592617 0.0426876232218787 0.0520426269333934 -0.0152125960922415 -0.0622068681422208 -0.0188970280023918 0.11866951858055 0.0398050122847224 -0.162437397413767 -0.339639772179753 0.666321491439103 0.659535399318498 0.659535399318498 0.598476363951878 0.669258357897737 0.663409362714087 0.3897658582483 -0.0426554911822179 0.319368653181401 0.165500791724654 0.247224534815131 0.247224534815131 -0.0749234906946155 -0.108622396317294 -0.108622396317294 -0.104633431881737 -0.106205554176287 -0.111650860311746 -0.110140812335595 -0.100090081391597 -0.0624253458835574 -0.0595808731906167 -0.0745345323987815 -0.0654324744003767 0.0717698270452161 0.0717698270452161 -0.0703351952159536 -0.0582905104216479 -0.0598543110336684 0.0275551343978792 -0.0232583531013072 0.0349647946933913 0.0848805086373019 -0.00918426598105945 -0.00738185056545788 0.0209235596847274 0.0228815528579934 -9.17477026607697e-05 -0.0320075727914681 -0.0496365564037552 -0.0436514876161043 -0.0140451196083761 0.0204706251634466 0.073159074139073 0.0832903369843522 0.0832903369843522 0.0846579298174292 -0.0718387362295229 -0.0562111721338042 -0.117757102309674 -0.169226952546003 -0.0817834060775388 -0.45416536280174 -0.0339067117302649 -0.0103507706833776 0.303285599581742 -0.061891973399915 -0.0562111721338042 -0.0562111721338042 -0.0705515092298975 -0.0495469983992791 -0.0611864997835083 -0.0611864997835083 -0.123977737884858 -0.117124687890503 0.664376385991373 -0.117757102309674 -0.117757102309674 0.510098878312171 0.471675096913675 -0.155831170467278 -0.590069335360302 -0.191738131805403 -0.176869782702985 -0.0730578871054649 -0.0152779473139423 -0.0275915511137789 -0.0375015243465965 -0.0140692420002763 -0.116490250736551 -0.0681618148510854 0.0835608091343056 0.0471265180273095 0.0565951953083336 0.103321415136485 0.99480585703855 0.99480585703855 0.664340220370675 0.994847887222104 0.989763357754321 -0.116490250736551 -0.0632254718983447 -0.062265392351882 -0.102958715955259 -0.0397742883504835 -0.0140543578653148 -0.0681618148510854 0.0971072002238228 0.0863251482975132 -0.0133169527260962 0.0335057821117403 0.0371988493900713 0.468024061806334 0.0426876232218787 0.0305332867241493 -0.0609252110820114 -0.0669714214844216
-0.0718173564548646 0.0500098429299656 -0.0723958452283534 -0.129031701481805 -0.00687370399804513 0.341219930640479 1 -0.113424343600639 -0.0914278805133263 0.136293210623254 0.136293210623254 0.1340937859975 0.136293210623254 0.202067397804644 0.153684757026193 0.155960811787963 -0.069879218907613 -0.0224056845525615 0.136293210623254 0.136293210623254 -0.0487650939376551 -0.0326400604047414 0.136293210623254 0.136293210623254 0.110890553747804 0.299041041791581 -0.0415541368729741 0.0303223613362468 0.0306619275429502 0.390628452260485 0.329523708513431 0.377945442684067 -0.0518883501156469 0.168397168951628 -0.0564453587811357 -0.0259303652520511 0.136293210623254 -0.0700363137728907 0.18964900821309 -0.0148951683812571 -0.0259303652520511 -0.0702655234018288 0.192516810093817 0.0542188424938552 0.186059269274183 0.18964900821309 0.109896736062484 -0.0259303652520511 0.18964900821309 0.171574933043617 -0.0564222479472705 0.0141447891304591 0.183797567999463 -0.0185935661708145 -0.0204086297745656 -0.0150031583652496 -0.0185935661708145 0.207310259329994 -0.0669492452481618 -0.173936522117711 0.191153494426389 -0.138486980343029 -0.196145128559675 -0.201127774521032 0.0258255155003189 0.0255362234763133 -0.0217920808032818 0.209373752543301 -0.111292951208255 -0.167597809085798 0.262600586612638 0.0174152746559572 -0.0318094461937681 0.0231349855032764 -0.0492695343251726 0.0276381813784154 0.491598344175163 0.325336605159264 -0.281430338277218 0.336883818420928 0.32713912194585 -0.0616689233610427 -0.030051084338295 -0.029777368795205 -0.152718198902054 0.25520774540776 -0.166267887550632 -0.166267887550632 -0.166267887550632 -0.166267887550632 -0.852447182317865 -0.0682889176778996 0.0306619275429502 -0.129031701481805 -0.0624483110148505 -0.129031701481805 0.106488811864184 0.0144526853337488 -0.470461691531029 0.348232164710987 0.714313658332215 0.339271246930977 0.00739155201484332 0.592632825888793 0.331377572545727 0.310656353411696 -0.129031701481805 -0.0700363137728907 0.358909126363801 0.18964900821309 0.043090217181342 0.192227068489554 0.301420247554065 -0.069879218907613 -0.0325251015620828 -0.0435578416737976 0.325944883308788 0.180810142669895 -0.0148951683812571 0.192227068489554 0.15162054067845 -0.0806346065403443 -0.0718173564548646 0.394450198039662 0.105929742022362 0.320819629295511 0.18964900821309 0.218564346514466 0.28530783967366 0.18964900821309 0.40601502108106 0.190753047819768 0.103083085637566 0.264117660042107 0.259465295744988 0.0917401482732308 -0.0806346065403443 -0.0860181428284763 -0.0860181428284763 0.0296030237580404 0.000558397151848158 -0.00661072023914883 -0.12249894254129 -0.164704809444904 -0.287200220061354 -0.0742875756670452 -0.110274583591324 0.17500829455398 0.341219930640479 0.0697626677824444 0.712632769994454 0.0398022056374936 0.0172481123185887 -0.0806346065403443 -0.0272939791746741 -0.0419204997152313 -0.0727669961934314 -0.319245525969459 -0.0806346065403443 -0.0841438115708417 -0.0852788929289764 -0.201132710913078 -0.131448880497812 -0.0748507836138906 -0.124834029935347 0.135168039866726 -0.0806346065403443 0.0275862418641432 0.0272746012905164 -0.297618976993323 0.51023620538622 -0.0706235599492495 -0.0706235599492495 -0.137110172594108 -0.098803239248983 0.329309886435264 0.329309886435264 -0.171157827670244 -0.110323975409535 0.38890122243592 -0.106074463484154 -0.0764658603796653 -0.175359897197335 0.155703929774807 0.264117660042107 -0.0744563634342338 -0.0693087347788029 -0.0670138383398767 -0.0713809812091415 0.119766079832193 -0.0487650939376551 -0.170342845875245 0.262600586612638 0.0601045627638017 -0.0740966796256184 0.0822894308120816 0.890445077057929 -0.0706235599492495 -0.0706235599492495 -0.0773791599018957 0.043090217181342 0.00163013599842924 -0.0195487238007901 0.136293210623254 -0.0616689233610427 -0.0630609089276436 -0.189985796283747 -0.0379996083256353 0.245361107251306 -0.0296413169766247 -0.0379996083256353 -0.338077388003346 -0.043315509596933 -0.0783728649929552 -0.052457323317961 -0.135061260661475 -0.0630516012159572 -0.297527480837877 -0.00915567710076321 -0.019400004241278 -0.043315509596933 -0.0166627142038065 -0.129031701481805 -0.0121333434362016 -0.00103837044791636 0.112502894477653 0.000462996381490094 0.112443354114346 0.112443354114346 -0.112960903612008 -0.0653413036560689 -0.0688419128598603 0.0377811550040724 0.0601045627638017 0.0554731080884986 0.0972614472218205 -0.161429376249453 0.153391736572188 -0.0348824892213115 0.103083085637566 -0.113001207697258 -0.0217922619261723 -0.0296413169766247 -0.0622079327496341 -0.0990090982774503 -0.0868284557940121 -0.895202265480921 0.0629260148524505 -0.552825587689283 -0.100504048349167 0.187431462179295 0.0258255155003189 -0.297527480837877 0.0602502164289608 0.0563679707900011 0.236740049601695 -0.472870116276886 0.357103594371428 0.357103594371428 0.358909126363801 0.551802367231409 0.673584208075229 0.681474800652257 -0.129031701481805 -0.129031701481805 0.0173423028585391 -0.0348273121727235 -0.038722512541625 -0.0769011654261643 0.0241571318596585 0.0341289383362861 0.0304789382422827 0.0438817402701958 0.00466732561045751 0.0357551387282348 0.163296182284272 0.166743028831492 -0.00343095027653193 0.128697768948857 0.0250236239057332 0.187431462179295 0.0258255155003189 -0.081136097776596 0.024320306124999 -0.104083820155217 0.114989676687677 -0.00224423556180266 0.167320941672833 0.0231383047713874 0.0663239683547228 -0.0595551977503839 0.0531210654004935 0.0326400604047416 0.0258255155003189 -0.00297190600062567 -0.297527480837877 -0.643705211408022 -0.0304705516511396 -0.0304705516511396 -0.0217922619261723 -0.106596227488917 -0.0221951153355006 0.00593080196954213 -0.0142840325880773 0.0564339804316868 -0.0200683481111214 -0.0352642764773169 0.132944558069903 -0.0168801862405692 0.0319215631470512 0.336883818420928 -0.566773395153465 0.33875104770646 -0.0221133211300852 0.136293210623254 -0.219553632202431 0.0514181718384028 -0.0436313744191652 -0.0165938369867798 0.0258255155003189 0.182626340521083 -0.0724144241894979 -0.0728855943742925 0.0119844848075836 0.209373752543301 -0.0403377185984585 -0.044463634541003 0.200908526956122 0.0119084714334168 -0.0776087360977152 0.249990228786958 -0.0653394503087145 0.0282614212730536 -0.111272587944118 -0.0698129005629204 0.0957641807624064 -0.0169582361766403 -0.044463634541003 0.0352642764773164 0.20457457967679 0.166743028831492 -0.200682731731028 0.0433779331050022 -0.0724144241894979 -0.0456698191514405 0.294760766649228 0.0029719060006256 0.187431462179295 0.336883818420928 -0.00111047958055535 0.194944911479288 0.168397168951628 0.33875104770646 -0.200682731731028 0.0169597378938656 0.0375313038211769 0.303698863951393 0.0211609949810993 -0.173564879449848 -0.173564879449848 0.0615926108082554 -0.173564879449848 -0.113762423338093 0.0171751772015142 -0.0976446626069553 0.0746019795570112 -0.642129572220094 -0.015258640982799 -0.00902837994479258 0.00069559440810758 0.00593710904040199 -0.00297190600062567 -0.0200683481111214 -0.014987875477984 -0.0192773938513789 -0.0192773938513789 -0.0139232455705143 -0.0139232455705143 0.0381832407027534 -0.0346349599383442 -0.0347387480502671 -0.0347387480502671 -0.0347387480502671 -0.0326400604047414 -0.0436560366541356 -0.148754452842285 -0.0131438254528237 -0.0272803169755853 0.0383570517430963 0.0352642764773164 -0.0563858741276369 0.0352642764773164 0.0591716038230581 -0.0407472958830024 -0.0142218217460167 0.0283761773716477 -0.200682731731028 -0.200682731731028 -0.0563858741276369 0.055528489300963 -0.157393775426371 0.00698354432637828 0.0231383047713874 -0.221380659007089 0.193922709743759 -0.0442018398696657 0.163296182284272 0.163296182284272 0.163296182284272 0.168291549512487 -0.0547674349885331 0.00633991790710605 -0.00297190600062567 -0.00297190600062567 -0.00297190600062567 0.0608677584940616 -0.105159200907702 0.111385115552226 -0.107133211720111 -0.00604951470042954 0.1135510549706 0.118803792367478 0.0433779331050022 0.209373752543301 -0.0404815421570364 0.0356560492315075 -0.0620609670684575 -0.0678479984612544 -0.0267266682155767 0.204549546286318 0.207726423072168 0.0258255155003189 0.0231383047713874 0.0392488442576466 0.0711585782986694 -0.195943276426523 0.163296182284272 0.0339233671790702 0.0253589805051215 -0.00604951470042954 -0.0624761890844136 0.0838896343868942 0.0131628118878721 -0.0185935661708145 0.0231383047713874 0.0272768077657855 0.290445328870189 0.111533611342417 0.1135510549706 0.0258255155003189 0.146504491324859 0.134771261752874 -0.000361621002344156 0.0254239686105876 -0.113762423338093 -0.0370641503061274 -0.0684694573357936 -0.062901272108141 -0.0220683510065743 0.306068357069946 0.144417821719675 0.140689755193453 0.336883818420928 -0.202421954436456 0.264117660042107 0.264117660042107 -0.119275835044993 0.0616929919412869 -0.068146733421958 -0.0996296998532824 -0.124888867884106 0.00250793624470008 -0.105631274336745 -0.104827027241261 0.974011341131459 -0.0185935661708145 -0.069879218907613 0.0477842103678239 -0.0951616614481668 0.170350491501788 -0.0234800695211377 -0.069879218907613 0.0134532259500487 -0.00861984416623042 0.0491570035782577 -0.0351791751934523 -0.0750331724583129 -0.0750331724583129 -0.0645178173293689 -0.121789213468986 -0.00297190600062567 -0.156640204152406 -0.166267887550632 -0.166267887550632 -0.00786846357982375 -0.166267887550632 -0.0949447943627943 -0.323915328536542 0.278276781514019 0.279850988227441 -0.52494779975224 -0.0173525867564002 -0.520780149466242 -0.0219519304458023 -0.0297520698480769 0.665569992351954 -0.0846542459262389 -0.0723958452283534 0.00674169117294504 -0.0391270519644387 -0.00539578243521291 0.200908526956122 0.18964900821309 0.236497462671433 0.136293210623254 0.0294798138748911 0.15162054067845 0.0230794241427075 0.00736696109563143 0.136293210623254 -0.0304705516511396 0.136293210623254 -0.0148951683812571 0.136293210623254 -0.044463634541003 -0.0451636847169166 0.136293210623254 0.136293210623254 0.339271246930977 0.0552096718131241 0.192516810093817 0.180810142669895 0.18964900821309 0.171574933043617 0.0142867780941615 0.180810142669895 -0.0538014842489752 0.387170248005389 -0.0220635328616325 0.192516810093817 0.10076995435716 -0.069879218907613 0.136293210623254 0.186964759360378 -0.010389937585776 0.136293210623254 0.15162054067845 0.183797567999463 0.146845123471519 -0.0148951683812571 -0.069879218907613 0.18964900821309 -0.069879218907613 0.18964900821309 0.136293210623254 -0.0259303652520511 -0.105719407299876 -0.0148951683812571 0.136293210623254 0.168397168951628 0.183797567999463 -0.0692732364657809 0.192516810093817 0.136293210623254 0.104594801025038 0.264117660042107 0.392352000333755 0.136293210623254 0.136293210623254 -0.0259303652520511 0.18964900821309 -0.113001207697258 -0.0259303652520511 0.192516810093817 0.136293210623254 0.136293210623254 0.136293210623254 0.136293210623254 0.18964900821309 -0.00792344757903349 0.18964900821309 0.0291514755157202 0.136293210623254 0.136293210623254 0.136293210623254 0.136293210623254 -0.0645629708045979 0.18964900821309 0.136293210623254 0.136293210623254 0.183797567999463 -0.122702152199807 0.136293210623254 0.136293210623254 0.136293210623254 0.136293210623254 0.136293210623254 -0.279905570371535 0.0291514755157202 -0.0193210728536786 0.103083085637566 -0.069879218907613 0.183797567999463 0.180810142669895 0.0552096718131241 -0.0419664731648323 0.136293210623254 0.171574933043617 0.136293210623254 -0.118889189163774 0.183797567999463 0.183797567999463 0.136293210623254 0.183797567999463 -0.00725908997719103 0.407145003141266 0.711430530120096 -0.0564489437366976 0.18964900821309 -0.0339059419354126 0.136293210623254 0.192516810093817 0.0225839260628366 0.124928791745403 0.994051824791659 0.000396407964804634 0.57271076674671 -0.00297190600062567 -0.00297190600062567 0.715969574266764 -0.107530053157477 -0.117041744149941 0.320112841714354 -0.0191069397735145 0.136293210623254 -0.107530053157477 0.0225839260628366 0.000361621002343883 0.171574933043617 0.0371357974677585 -0.151695920790582 -0.319245525969459 -0.00297190600062567 -0.00297190600062567 0.447517608377232 -0.129031701481805 -0.00297190600062567 -0.0185935661708145 -0.0185935661708145 -0.00851077930460276 -0.194812426354168 0.180810142669895 0.18964900821309 0.136293210623254 0.675160615561708 -0.0718173564548646 -0.0718173564548646 0.000248392898401156 -0.0209305450490733 -0.0332364487041915 0.0061162523684596 0.0061162523684596 0.0061162523684596 -0.195943276426523 0.0401601249482583 -0.0261961582123626 -0.0484808660276357 0.0346199783471395 0.0269887386232811 -0.686066919471644 0.279850988227441 0.279850988227441 0.270113785687923 0.0482373616234147 -0.0860181428284763 0.0623609860297586 -0.145775215120607 -0.129031701481805 -0.129031701481805 0.0554731080884986 -0.0843489307682236 0.0392972868926458 -0.000413538744714184 -0.0442390675844487 -0.0220358809577589 -0.0237842899794255 -0.0253755257325406 -0.0882799363573466 -0.0172971523457406 -0.563208685765847 -0.405339161440483 -0.431455465206667 -0.980028648782027 0.279850988227441 0.278276781514019 0.278276781514019 0.347117679432474 0.276890381683515 0.281430338277218 0.168337838944305 0.184714244947644 0.148873571330855 0.0332825254951292 0.182528069153011 0.182528069153011 -0.11257657074195 -0.0860181428284763 -0.0860181428284763 -0.0815502348319831 -0.0820618753608373 -0.0855854131648704 -0.086559414298423 -0.0740966796256184 -0.129706745955785 -0.133697019010761 -0.176338776522947 -0.135061260661475 0.163296182284272 0.163296182284272 -0.166267887550632 0.0659697039141791 -0.0596352713293023 -0.05506476824002 -0.0347387480502671 -0.0210463888767469 -0.0246592808661678 -0.0158477452234079 -0.0254260375226491 -0.0491352058462028 -0.0548087346763038 -0.0483263394706377 0.0190191081871708 -0.044790462937508 -0.00180500914716812 -0.0612898157442329 0.0143024555897994 0.0486978364119468 -0.531065905083962 -0.531065905083962 -0.532929414263444 0.478356354799719 0.314717687437557 0.333082676862885 0.581739959494275 0.177817041866451 -0.360105376352207 0.0225211377695441 -0.0039275566223943 -0.285113892636156 0.266278857702996 0.314717687437557 0.314717687437557 0.476714196304863 0.306934466145258 0.338880734978343 0.338880734978343 0.309377851998315 0.331377572545727 0.508599466213595 0.333366498083751 0.333366498083751 0.652461862510729 0.711124230890811 0.447616040238757 -0.3479385143882 0.617792620949082 0.121067347641788 -0.166743028831492 -0.0528440723549593 -0.0384412472448319 0.0712740306302341 0.0188656895497801 0.317960604888201 -0.156640204152406 -0.0217922619261723 -0.0140535162659495 0.0148951683812572 -0.506071225645403 0.339271246930977 0.339271246930977 0.50160803941391 0.343159342502321 0.324639556877726 0.317960604888201 0.241503069791864 -0.167629785187654 -0.0706235599492495 -0.123951455460205 -0.102232144211811 -0.156640204152406 0.00604414882283353 0.0172098948758677 0.052958081110793 -0.0133917636091635 0.017153920004622 0.712632769994454 -0.0166627142038065 0.0254883261643539 -0.124101526046887 -0.135859814390122
-0.413531656271637 0.0400650336570561 -0.080952558557444 0.286570743033038 -0.0631285956980993 -0.0812405197568262 -0.113424343600639 1 0.704657584357107 -0.170583252126639 -0.170583252126639 -0.167827641653348 -0.170583252126639 0.0390029169068514 -0.163832864458818 -0.165930795536784 -0.0306573171123378 -0.0153646595149433 -0.170583252126639 -0.170583252126639 0.650344267397527 0.0875931302990104 -0.170583252126639 -0.170583252126639 -0.0742465099668218 -0.0897457596378905 0.35181156562848 0.0120506789958516 0.0173988408880155 -0.129191899337443 0.0857470657350949 -0.162302501301529 -0.0477845531335348 -0.176993359896102 0.112862865751468 -0.0274637752005096 -0.170583252126639 0.0714855243928866 -0.135620170493985 -0.0152662659136642 -0.0274637752005096 -0.214035348387078 -0.0814761030661957 -0.116149594421718 -0.159702103174058 -0.135620170493985 0.0423433604959275 -0.0274637752005096 -0.135620170493985 -0.18033333970158 0.155664661613386 0.00254637836152886 -0.149645949948361 0.14478460396386 0.183191502559546 0.170779888770803 0.14478460396386 -0.270709205066714 -0.346637521048318 0.0493145474704593 -0.0388117244347956 0.175022787387363 0.311635585953123 0.427107991405123 0.00941673135026408 0.00663707853044189 -0.0744343681924767 -0.26903200828384 0.0312643035269401 -0.155992377516915 -0.457174938134492 0.0919943022035933 -0.0646037300676152 0.092648543335005 0.124733372672352 -0.0363804343379707 0.0578322644623125 0.0745818384069946 0.234414267208799 0.0801479449984952 0.0748161369479066 -0.0520714459904277 -0.0660150137103023 0.240568408981478 0.243127390470281 -0.0385426025581606 0.247529658628678 0.247529658628678 0.247529658628678 0.247529658628678 0.226030848645924 -0.053571036071705 0.0173988408880155 0.286570743033038 -0.0712221739449419 0.286570743033038 0.188972175268869 -0.0180093151992179 -0.0594268993258789 0.0570403677518981 -0.0543636068339199 -0.0755547278638175 -0.0380438323607212 -0.0126070975656003 0.0125215577697969 -0.0955366506695247 0.286570743033038 0.0714855243928866 0.0648215281432495 -0.135620170493985 0.0538128706359033 -0.249883323453137 -0.052540909625339 -0.0306573171123378 0.31228678205068 0.247991534430879 -0.0540169655246872 -0.166311154960259 -0.0152662659136642 -0.236587483728431 0.0281849676835846 -0.409433923992954 -0.413531656271637 -0.0938880664146696 0.0528816021604765 0.0549106671177751 -0.135620170493985 0.0813787467538512 -0.155014096239672 -0.135620170493985 -0.150181709968398 -0.332145595280252 0.108727849434123 -0.458949961846375 -0.463490937843114 -0.24058951502838 -0.409433923992954 -0.403483991140402 -0.403483991140402 0.0797901289175033 0.0148747081258271 0.0400528467613691 0.324891519502971 0.236299944454051 0.0513522791889297 0.077734276356767 0.0311879240382046 -0.618801109764812 -0.0812405197568262 -0.444234161416641 -0.0497709789951236 -0.0700066594428274 0.108225697286768 -0.409433923992954 0.0943450491723375 0.051367028980068 -0.011452967763537 -0.0330983984118379 -0.409433923992954 -0.36319225727602 -0.36873501317478 0.140749430370111 0.282694371876106 0.101807608841838 0.284113129204757 0.179273239714943 -0.409433923992954 0.0195638098989283 0.00644442387871649 0.094908509826673 -0.0619190416426195 -0.36493902170544 -0.36493902170544 -0.249995268869887 0.0785308413251317 0.0750503349743861 0.0750503349743861 0.21235912482994 0.00864419974888046 -0.115153560970805 0.135889051221399 -0.371410069293112 0.153674666048031 -0.094123841352856 -0.458949961846375 -0.0738271259198956 -0.366258389832716 -0.407848311644862 -0.411478605968462 0.104095801811509 0.650344267397527 -0.386641518542033 -0.457174938134492 -0.192675339280307 -0.370039334407367 -0.235346491897136 -0.0683875215824177 -0.36493902170544 -0.36493902170544 -0.359835497142798 0.0538128706359033 -0.0766805809574374 0.114800433754059 -0.170583252126639 -0.0520714459904277 0.024783887678624 0.0420370431511963 -0.0587419384289998 -0.201578849474034 0.138050028764236 -0.0587419384289998 0.023382444370167 -0.0597822516918204 -0.0236079009482492 -0.0926666556002047 0.287784212018517 -0.0601751711656596 0.210681145316934 -0.00900047496908329 -0.0164290480760647 -0.0597822516918204 -0.075028947276354 0.286570743033038 -0.0541992560139087 -0.141199464189587 -0.00888337130984145 0.0230672567647996 0.348894751459421 0.348894751459421 -0.344956814814606 -0.36493902170544 -0.381345297276558 -0.057823696463528 -0.192675339280307 -0.191168107971963 -0.201824448026647 0.136018665813754 -0.401216149109225 0.414028478106009 0.108727849434123 0.00972876961028502 0.124312007873611 0.138050028764236 0.0213937938254918 0.010129712118786 -0.103936367975703 0.198347461436429 -0.123699611591045 0.0123500246111025 -0.0996058609897762 0.0171979488498323 0.00941673135026408 0.210681145316934 -0.0968964977148569 -0.0959841909609521 0.0204989131962779 0.0279888381500224 0.0646755654986521 0.0646755654986521 0.0648215281432495 0.00310532504428642 0.00168320609265074 0.000368279302545305 0.286570743033038 0.286570743033038 0.1429987868126 -0.0510374033255955 -0.0469962755298242 0.0573973269195335 -0.0472072851560556 -0.0617279507561864 -0.0582287312111598 -0.025971837740278 0.037092964598624 0.00628427836321865 -0.210165482227366 -0.213523543617385 0.0244475076671177 -0.308074177424765 -0.186803454023483 0.0171979488498323 0.00941673135026408 -0.403905206878327 0.180606276007851 -0.106496921184925 -0.0176732102395358 -0.132144427348746 -0.214705587979217 0.0656181834746698 0.0346824556095643 0.120783856091919 -0.0796225271059751 -0.0875931302990102 0.00941673135026408 0.131207533294268 0.212561064815973 0.0712014601670378 -0.0753630662850303 -0.0753630662850303 0.124312007873611 0.03017963328405 0.119663815263921 0.153940572073004 0.0573432336121253 -0.0913436424797411 0.139077792124158 0.135140302562237 0.0394253871112479 0.308073337611959 -0.0631711668238774 0.0801479449984952 0.0574433706132226 0.0804453387318637 0.126103101159246 -0.170583252126639 0.0422574956667765 -0.05006278786007 0.000819444266855706 0.0926082948657905 0.00941673135026408 -0.00104804813749988 -0.0479686360399623 -0.0486845403915881 0.0797795245986796 -0.26903200828384 0.129674371432389 -0.057344993384063 -0.127265412842647 0.0515752173644331 -0.0535587723312063 -0.461767426832334 -0.0596902921392786 0.0809761596866907 0.0331838804388881 -0.0470431900848636 -0.0539131435459782 0.309766796992023 -0.057344993384063 -0.135140302562237 -0.270683252934744 -0.207939589161952 0.343910868201787 0.0340636773076742 -0.0479686360399623 -0.0587105554160366 -0.0542731488558374 -0.131207533294268 0.0171979488498323 0.0801479449984952 0.00962886248525214 -0.313129422274475 0.0442552463354419 0.0804453387318637 0.343910868201787 0.0313653611533086 -0.0673962679140599 0.0603656160694777 -0.0682549477799581 0.338802327374996 0.338802327374996 0.0184127361902237 0.338802327374996 0.0274870041126146 0.0796761226982142 -0.0736777010772171 -0.0153972841820309 0.0761730911602752 0.0475358343613091 0.0523840565584411 0.147369483058407 0.149972075700582 0.131207533294268 0.139077792124158 0.135502444216673 0.149426315377032 0.149426315377032 0.145670248376885 0.145670248376885 0.106833486695265 0.139489816472658 0.130228868230927 0.130228868230927 0.130228868230927 0.0875931302990104 0.0730167896018999 0.246713010010074 -0.16417446164122 -0.0680665063663623 -0.0879133168935766 -0.135140302562237 0.186436326799331 -0.135140302562237 0.0347934707950496 -0.123021863994738 -0.132231567620931 -0.0195024756691339 0.343910868201787 0.343910868201787 0.186436326799331 -0.0753074524342519 0.419576421173678 0.0644415497113833 0.0656181834746698 0.0568206134432586 -0.239637188644111 0.155600926775925 -0.210165482227366 -0.210165482227366 -0.210165482227366 -0.215802309935959 0.0344726284860944 -0.044584272124031 0.131207533294268 0.131207533294268 0.131207533294268 0.0606256698490723 0.027155982645488 0.186561084601166 0.0357197985296061 -0.131746444416463 0.181497154954202 -0.323949517783039 0.0340636773076742 -0.26903200828384 -0.0778421156147278 -0.0234335828471177 -0.0528266843057032 -0.0528142716188951 -0.00243393087544446 -0.139992480853163 -0.138640830576059 0.00941673135026408 0.0656181834746698 0.0383854655928814 -0.0516564513072882 -0.304841559069163 -0.210165482227366 -0.0661360157904429 -0.07247078475615 -0.131746444416463 0.119686271874409 -0.0608868366357306 -0.00460214587661319 0.14478460396386 0.0656181834746698 0.069483065054063 -0.0997146852257535 0.180426850827422 0.181497154954202 0.00941673135026408 -0.312439907419615 -0.305867068038191 -0.101681459527103 0.0440048535301293 0.0274870041126146 -0.0746500921045582 0.0305683768288743 -0.0708559778279827 0.0523639795008629 0.0510283641672926 0.0502012757538885 0.040277298405939 0.0801479449984952 -0.300023379979003 -0.458949961846375 -0.458949961846375 -0.219050994447703 0.0564511731032377 -0.0513263021858491 0.137549133260402 0.0663856471073194 -0.168923349098904 0.039028596875592 0.0193430898711657 -0.102849046490257 0.14478460396386 -0.0306573171123378 0.0246250014644944 0.124896870982414 -0.157238891881136 0.137776642280262 -0.0306573171123378 0.138958053284287 0.143424321980063 0.0331549796408026 -0.0290390933756099 -0.366916703704135 -0.366916703704135 -0.36805928931061 0.297732307962074 0.131207533294268 0.24425401352514 0.247529658628678 0.247529658628678 0.131794784351488 0.247529658628678 0.014722628718554 0.018741072104452 -0.223123036669345 -0.224744254066147 -0.00529962186065814 -0.0247577534885655 -0.00787822808797668 -0.0414497225431363 -0.0399097753228493 -0.00435669182988365 -0.0941898091665479 -0.080952558557444 0.0752145907832384 0.0826674621026719 0.0332881902019825 -0.127265412842647 -0.135620170493985 -0.0976241218668676 -0.170583252126639 -0.0687321066544482 -0.159360333021103 -0.0464269024945137 0.274235311497904 -0.170583252126639 -0.0753630662850303 -0.170583252126639 -0.0152662659136642 -0.170583252126639 -0.057344993384063 -0.0915547491168457 -0.170583252126639 -0.170583252126639 -0.0755547278638175 -0.478902452113239 -0.138289720714478 -0.166311154960259 -0.135620170493985 -0.18033333970158 0.0703813256843502 -0.166311154960259 0.0573086105766484 -0.109833628661957 0.0200915109288606 -0.138289720714478 0.112841905411092 -0.0306573171123378 -0.170583252126639 -0.244036138026678 -0.0333649938378433 -0.170583252126639 0.0281849676835846 -0.169370204849025 -0.157238891881136 -0.0152662659136642 -0.0306573171123378 -0.135620170493985 -0.0306573171123378 -0.135620170493985 -0.170583252126639 -0.0274637752005096 0.00938427110865178 -0.0152662659136642 -0.170583252126639 -0.176993359896102 -0.169370204849025 -0.211164329181538 -0.138289720714478 -0.170583252126639 0.092044437359949 -0.458949961846375 -0.134452986664097 -0.170583252126639 -0.170583252126639 -0.0274637752005096 -0.135620170493985 0.00972876961028502 -0.0274637752005096 -0.138289720714478 -0.170583252126639 -0.170583252126639 -0.170583252126639 -0.170583252126639 -0.135620170493985 -0.0410890554081364 -0.135620170493985 -0.0749452913107336 -0.170583252126639 -0.170583252126639 -0.170583252126639 -0.170583252126639 -0.0105392871178692 -0.135620170493985 -0.170583252126639 -0.170583252126639 -0.169370204849025 0.14029666701484 -0.170583252126639 -0.170583252126639 -0.170583252126639 -0.170583252126639 -0.170583252126639 0.185641563027021 -0.0749452913107336 -0.00822606317462172 0.108727849434123 -0.0306573171123378 -0.169370204849025 -0.164876249326296 -0.478902452113239 -0.0380657646799299 -0.170583252126639 0.0444275853885562 -0.170583252126639 -0.0364217004472424 -0.169370204849025 -0.169370204849025 -0.170583252126639 -0.169370204849025 -0.548020251406053 -0.0205388424285672 -0.12412173492959 -0.0524186576192217 -0.135620170493985 -0.0484317992899575 -0.170583252126639 -0.138289720714478 0.107791204168121 -0.312215582904538 -0.108976626599894 0.145826704272251 -0.0719426657120798 0.131207533294268 0.131207533294268 -0.0461281454894729 0.138385838914381 0.0739667731423671 0.0810399523041516 -0.327136180751283 -0.170583252126639 0.138385838914381 0.107791204168121 0.101681459527103 -0.18033333970158 0.0743027132713113 0.217480267509924 -0.0330983984118379 0.131207533294268 0.131207533294268 -0.177139158978059 0.286570743033038 0.131207533294268 0.14478460396386 0.14478460396386 -0.0127452400957614 0.218359242330346 -0.166311154960259 -0.135620170493985 -0.170583252126639 0.0014283652809893 -0.413531656271637 -0.413531656271637 -0.169325257315225 -0.181829700903356 -0.152511678930912 -0.134536407700469 -0.134536407700469 -0.134536407700469 -0.304841559069163 0.0866104860199032 -0.155620645997986 -0.172673553399007 0.0675434979614759 0.00186036820934225 0.0402266673504859 -0.224744254066147 -0.224744254066147 -0.230710949030857 0.0205964388598442 -0.403483991140402 -0.23492493887197 0.298679587453809 0.286570743033038 0.286570743033038 -0.191168107971963 -0.0176866523584868 -0.0841132834127197 -0.0297233378569852 -0.0501057376568858 -0.0708378718737658 -0.078277186789989 -0.139828729079393 -0.0279923127429981 -0.0242662283582788 0.0111044439920432 0.0200189465364248 0.121705041979764 0.109645919571432 -0.224744254066147 -0.220984714464289 -0.220984714464289 -0.256177601798535 -0.229052044336154 -0.232378399815695 -0.244355573143083 0.0327108290398902 -0.385393306784413 0.0266749481511902 -0.280926766379958 -0.280926766379958 0.998005584750891 -0.403483991140402 -0.403483991140402 -0.399809820569522 -0.402813763116676 -0.403765046493219 -0.406466474720721 -0.370039334407367 0.329813325062866 0.284570925406163 0.154428328991174 0.287784212018517 -0.210165482227366 -0.210165482227366 0.247529658628678 -0.137711906916783 -0.0144825912193223 -0.049482793992652 -0.0451034987876661 -0.00416240805789406 -0.0689048770168807 -0.0487664164064565 -0.0435944127397046 -0.0855283322787931 -0.0846273539257319 -0.0704264394174873 0.00623039503645187 -0.147921443133966 -0.167712874295731 0.0421351525463591 -0.0118487038239705 0.0538128706359033 -7.35811170987618e-05 -7.35811170987618e-05 0.000258546607327724 0.07560197662815 0.0110962778558005 0.0192031433824756 -0.0158974238271218 0.0713815763657993 0.209870757206551 -0.106470224061672 0.0608215394697671 0.0375572318231868 0.0399979364480127 0.0110962778558005 0.0110962778558005 0.0710775629311188 0.0274814936736566 -0.00616395207268839 -0.00616395207268839 0.028595438851369 0.0118411956479042 -0.0565945996325218 0.0114331628655058 0.0114331628655058 -0.0109318222064769 -0.0649366306092619 0.0482362542878159 0.267374215323028 -0.00304390366381127 0.207318082507282 0.207939589161952 -0.0738880046962866 -0.15894405521256 -0.0143168682181611 -0.0955909738369709 0.0807426380015934 0.24425401352514 0.124312007873611 0.0351123917045236 0.0152662659136649 -0.0501327892932861 -0.0755547278638175 -0.0755547278638175 -0.0129235673884214 -0.0867842875486736 -0.0878609359274145 0.0807426380015934 -0.102443036367502 -0.137826475978859 -0.36493902170544 -0.220764140607859 -0.0209483514078893 0.24425401352514 0.163390331502545 0.0877182302873252 0.0369487810533162 0.0463730556585461 0.110160144835597 -0.0497709789951236 -0.075028947276354 0.028605721622768 0.289467036546007 0.28907763411423
-0.133327701197658 0.0290293640722823 0.0413145503516996 0.282163609731021 -0.0508219135658092 -0.129862883612186 -0.0914278805133263 0.704657584357107 1 0.130998346195749 0.130998346195749 0.129196475661329 0.130998346195749 0.00555487222805363 0.129196475661329 0.129196475661329 0.00375621383333602 0.0713348294145129 0.130998346195749 0.130998346195749 0.462795590748523 0.074473987494635 0.130998346195749 0.130998346195749 -0.26161768286017 0.0219543290418604 0.247906687984657 -0.0521823426015822 -0.047355322020629 -0.194725359493448 0.00724848052113692 -0.204676601339 -0.112394842202773 0.0571658653755811 0.0444621372314393 -0.0620923825180004 0.130998346195749 0.0445021032645881 0.0072810498258205 -0.0528860434847635 -0.0620923825180004 -0.287459513019112 -0.0758035580585339 0.0809335737377407 -0.0373395264323161 0.0072810498258205 0.00906690463734586 -0.0620923825180004 0.0072810498258205 0.0851059999018096 0.124242657683314 -0.0338930569947266 0.060061188429531 0.108806928042288 0.191298767147044 0.166737124025821 0.108806928042288 -0.280040066626885 -0.330602110051751 -0.145445706870057 -0.0315938710616337 -0.11493483501794 -0.0626265640290315 0.24256861753798 -0.0561089784832999 -0.0597176200518809 -0.110872999453789 -0.280040066626885 -0.453790986481772 -0.231769734077924 -0.639272494414254 0.0609282079079304 -0.0271558632285165 0.0666706123624178 0.112553483273556 -0.0126200634580869 -0.00436021809986446 0.016586060688035 0.162670967728111 0.00574550398062643 0.00730678496155009 -0.013541002054672 -0.0132283665340456 0.199748738856679 0.24404132800414 -0.23856904164223 0.250129163242934 0.250129163242934 0.250129163242934 0.250129163242934 0.0985224873655222 -0.0176927123815204 -0.047355322020629 0.282163609731021 0.00567503083447887 0.282163609731021 0.108042652625057 -0.00138131279173019 0.0581332112553341 -0.0120549618384029 -0.10374379491768 -0.122511149346523 0.00773602795804785 0.0447352391788082 -0.031061134898087 -0.151073170949238 0.282163609731021 0.0445021032645881 -0.00575223162597694 0.0072810498258205 0.0424072556378882 -0.101547757978615 -0.0849966460643593 0.00375621383333602 0.686325791063962 0.63918732744043 -0.106750881146316 0.0103913812165883 -0.0528860434847635 -0.0923181343556482 0.0676125339208504 -0.139407668198594 -0.133327701197658 -0.128330914536564 0.0455436224632726 -0.00431918383826896 0.0072810498258205 0.0204082714799304 -0.0519919155830496 0.0072810498258205 -0.211412276474453 0.0761818384006016 0.0467441272299 -0.641780963227083 -0.636726041772818 0.163342341538425 -0.139407668198594 -0.142268316989534 -0.142268316989534 0.0106785911293938 -0.0346700599427529 -0.00700738967530831 0.24949299704468 0.16651054804271 -0.0836626335306131 0.0533795829933298 -0.45485986167355 -0.300013584699112 -0.129862883612186 0.303410220218192 -0.0978305389216051 -0.0645992897017807 0.112364269164064 -0.139407668198594 0.054063312386497 0.0562352701438355 0.0330755438759113 0.0172380685403956 -0.139407668198594 -0.0999470544485165 -0.106893846036801 0.0824786608576769 0.276698264764977 0.33458978101108 0.276034825982698 0.0913105882388405 -0.139407668198594 0.0462497384271095 0.040888625367021 -0.0151175759048393 -0.132497543805414 -0.109783425445408 -0.109783425445408 -0.388250277630759 0.0520119307150917 0.00483081113577337 0.00483081113577337 0.227267835746203 0.0438891645855646 -0.185576021799851 0.101145399255673 -0.116211049429914 0.0728266450445786 -0.364304081356344 -0.641780963227083 0.0710589347960473 -0.116155903619737 -0.127367028638647 -0.130395447119234 0.00985062368748442 0.462795590748523 -0.548694184416938 -0.639272494414254 0.114510483279315 -0.119364692244835 0.158450007554204 -0.0951057365046756 -0.109783425445408 -0.109783425445408 -0.100216347696936 0.0424072556378882 -0.00895970845196429 0.059898577043059 0.130998346195749 -0.013541002054672 0.0219381942736182 -0.0127095735119323 -0.0527251650037062 -0.337202554625603 0.0999269167632272 -0.0527251650037062 0.00169928527532202 -0.0515222468093967 -0.0953702943240862 -0.0657655391928116 0.287954725518766 -0.0224302640448312 0.134850106170259 -0.00378876298748845 -0.00631449594878743 -0.0515222468093967 -0.105833239608863 0.282163609731021 0.0055461871434197 0.0445143728108028 0.0106299497222485 -0.0313773382345497 0.111125344513483 0.111125344513483 -0.105464242590892 -0.109783425445408 -0.128976189389178 -0.00973921070257248 0.114510483279315 0.115793992530472 0.187570822120835 0.0387557669555003 -0.414648818846901 0.268939586254271 0.0467441272299 0.0516855807870711 0.0873270656700793 0.0999269167632272 0.100316239167855 0.0256624568849263 -0.0719466269269328 0.056478957447877 -0.0885094436612763 0.0474869143301606 -0.0546739042454678 -0.160869014034175 -0.0561089784832999 0.134850106170259 -0.00828372592848289 -0.006212714406057 -0.0103005776031654 0.0433404885953221 -0.00311873028938734 -0.00311873028938734 -0.00575223162597694 -0.0197015899345676 0.0217546584911213 0.0224287630267045 0.282163609731021 0.282163609731021 0.145391651345527 -0.0215069391536598 -0.0154900916051849 0.0758607042002347 -0.0302228437573157 -0.0152338895479318 -0.0128233239518755 -0.0344132955165975 -0.00368803509063324 -0.0245217068531021 -0.229309790451216 -0.231456174982226 -0.0992931784381161 -0.292888985471713 -0.193650465080176 -0.160869014034175 -0.0561089784832999 -0.145289095012853 -0.104330707415541 -0.10718954755876 -0.0626618253408989 -0.0726627759074644 -0.235680206386803 0.040869697614765 0.0197070800149686 0.0815099110254243 -0.0582141934251862 -0.0744739874946351 -0.0561089784832999 0.0667532284710522 0.140296958730374 0.0778953423996303 -0.0285620906462865 -0.0285620906462865 0.0873270656700793 -0.00182271663818375 0.0858008315315917 0.087710452812657 0.0106777356567707 -0.121092000970432 0.101928109051108 0.113672257489901 0.0179899970387108 0.682052122393221 -0.025846219590534 0.00574550398062643 0.0733728085255454 0.00308071006545155 0.0871260247623194 0.130998346195749 0.212492393237051 -0.245613202717013 -0.0240470041767776 0.099971521609801 -0.0561089784832999 -0.16818122011159 -0.0184482013880427 -0.0143383809908428 0.102371793835516 -0.280040066626885 0.10429372835066 -0.026684083647574 0.0300889796677255 -0.00299371076622703 -0.0143383809908428 -0.655307538133754 -0.0389947014095857 0.0962729948405872 -0.448622898694473 -0.0176004262814697 -0.00446518080551645 0.683446834493507 -0.026684083647574 -0.113672257489902 -0.283242966550315 -0.22505569534071 -0.0542211809450797 0.0551718776845325 -0.0184482013880427 -0.0246357552140124 0.057850873200921 -0.0667532284710523 -0.160869014034175 0.00574550398062643 0.0235208196232843 -0.455496878856383 0.0198523784356616 0.00308071006545155 -0.0542211809450797 -0.00887623603253294 -0.084514822582268 0.0202338865565489 -0.0857900390587174 -0.0608971278632958 -0.0608971278632958 0.032261651389005 -0.0608971278632958 -0.455929121929739 0.0818414318214878 0.0458835435356373 -0.0307941721764177 0.0793858001395084 0.00822241406080362 0.0115112069398141 0.085000051920944 0.0866676995204828 0.0667532284710522 0.101928109051108 0.0979833568434212 0.10780997888245 0.10780997888245 0.102912695929648 0.102912695929648 0.0196192085443171 0.115143489015392 0.106670223277454 0.106670223277454 0.106670223277454 0.074473987494635 0.0543974449026179 0.250343145718892 -0.165792693232979 -0.0524556368834491 -0.0730702574030088 -0.113672257489902 -0.117620285446138 -0.113672257489902 0.0609044233442043 -0.0365950345702219 -0.0483521275958576 -0.0971362409763107 -0.0542211809450797 -0.0542211809450797 -0.117620285446138 -0.0112086138467722 0.33321822772529 0.00309786113000182 0.040869697614765 0.229405890549824 -0.278044276419107 -0.0807254441382619 -0.229309790451216 -0.229309790451216 -0.229309790451216 -0.237801444666326 0.123758819246911 0.0058612196888756 0.0667532284710522 0.0667532284710522 0.0667532284710522 0.0463350357209282 0.0571623757374251 0.119459142012452 -0.456918832204393 -0.0701912391332369 0.109868547322176 -0.290244505249736 0.0551718776845325 -0.280040066626885 -0.0805332082566226 -0.0275118920516338 -0.00943211405582167 -0.0219251264496677 0.0218541941079264 -0.0834446719218729 -0.0809396830461373 -0.0561089784832999 0.040869697614765 0.0581214544707278 -0.114156220438217 -0.466626060267336 -0.229309790451216 -0.0789515179479938 -0.0873620374121915 -0.0701912391332369 0.0860083179249132 -0.113821536678448 -0.0411813895080237 0.108806928042288 0.040869697614765 0.0436670530553429 0.0110402890722756 0.296218774266638 0.109868547322176 -0.0561089784832999 -0.3108049556741 -0.301342081297098 -0.071140703336206 0.0046253183365445 -0.455929121929739 -0.0377247265954132 0.129921843957167 -0.0560774180484187 -0.00562732890460968 -0.0125173090653004 0.0162060679496361 0.00812976499285797 0.00574550398062643 -0.460141933891361 -0.641780963227083 -0.641780963227083 -0.35996978927746 0.0122020994237781 -0.0108308638442492 0.0975575262254667 0.0449563947665789 -0.133728847239743 0.0580393599563462 0.0506151449111386 -0.0706305314261141 0.108806928042288 0.00375621383333602 -0.132977689407507 0.0998409275155709 0.0140365526842026 0.107646628610651 0.00375621383333602 0.148254732357154 0.111037690938408 0.0357618894672841 -0.0403471908779189 -0.112712369288968 -0.112712369288968 -0.116409207169145 0.283247575101504 0.0667532284710522 0.244207247052738 0.250129163242934 0.250129163242934 0.0697230714126497 0.250129163242934 -0.0181375836102419 0.0111433529516204 -0.165445694035578 -0.168801463355053 0.0415961038577095 -0.0646433246701391 0.0473931913600065 -0.00413759253495711 -0.00186513096965568 -0.111296654003582 0.0453898645786855 0.0413145503516996 0.0991953934317099 0.0687480827573639 0.00863718582981094 0.0300889796677255 0.0072810498258205 -0.113965668318113 0.130998346195749 -0.0105381735035199 0.0988611104720308 0.010475003137206 0.185451984603465 0.130998346195749 -0.0285620906462865 0.130998346195749 -0.0528860434847635 0.130998346195749 -0.026684083647574 -0.0644929804900485 0.130998346195749 0.130998346195749 -0.122511149346523 0.259740676224925 0.0226823096517635 0.0467153557775514 0.0072810498258205 0.0615254758680884 0.0243289814111214 0.0103913812165883 0.0341090633029633 -0.179261079869873 0.0871531893740645 0.0226823096517635 0.0422050196395889 0.00375621383333602 0.130998346195749 -0.0904281694967734 -0.0688980834437563 0.130998346195749 0.0676125339208504 0.0523278155630974 0.134540527369563 -0.0528860434847635 0.00375621383333602 0.0072810498258205 0.00375621383333602 0.0072810498258205 0.130998346195749 -0.0620923825180004 0.0492014706085637 -0.0528860434847635 0.130998346195749 0.0571658653755811 0.0523278155630974 -0.283200044864621 0.0226823096517635 0.130998346195749 0.0298968802538376 -0.641780963227083 -0.20089515148098 0.130998346195749 0.130998346195749 -0.0620923825180004 0.0072810498258205 0.0516855807870711 -0.0620923825180004 0.0226823096517635 0.130998346195749 0.130998346195749 0.130998346195749 0.130998346195749 0.0072810498258205 0.0181977541356457 0.0072810498258205 -0.0146253973288065 0.130998346195749 0.130998346195749 0.130998346195749 0.130998346195749 -0.0128149512290857 0.0072810498258205 0.130998346195749 0.130998346195749 0.0523278155630974 0.0967771884370147 0.130998346195749 0.130998346195749 0.130998346195749 0.130998346195749 0.130998346195749 0.0995293467552635 -0.0146253973288065 -0.034811726070871 0.0467441272299 0.00375621383333602 0.0523278155630974 0.0765818875895223 0.259740676224925 -0.00568892837956978 0.130998346195749 0.0273185510370778 0.130998346195749 0.0235443345356753 0.0274605378123193 0.0274605378123193 0.130998346195749 0.0523278155630974 -0.241336368839958 -0.0164304563021159 -0.12898273614968 -0.0348386455269569 0.0072810498258205 -0.010713107919665 0.130998346195749 0.0226823096517635 0.113550966644628 -0.278010890277622 -0.0889402943876552 0.0819555424539798 -0.0848225405133286 0.0667532284710522 0.0667532284710522 -0.0974752614817717 0.0964754480336353 0.0513812105903277 -0.00240816247231216 0.206568187173489 0.130998346195749 0.0964754480336353 0.113550966644628 0.0711407033362059 0.0615254758680884 0.0756713154015488 0.220422769074203 0.0172380685403956 0.0667532284710522 0.0667532284710522 -0.152636513783683 0.282163609731021 0.0667532284710522 0.108806928042288 0.108806928042288 -0.0343552136823464 0.0340387475289382 0.0551238778050493 0.0072810498258205 0.130998346195749 0.0199691222223059 -0.133327701197658 -0.133327701197658 -0.138278811083503 -0.120870509805308 -0.113158966360977 -0.0631611336351322 -0.0631611336351322 -0.0631611336351322 -0.458761259163997 0.0915103938411474 -0.125361360972379 -0.103850902979794 0.035683089270821 -0.0198463985424991 -0.0603219300050151 -0.168801463355053 -0.168801463355053 -0.165692189884521 -0.136262684074123 -0.142268316989534 0.141288077261534 0.297462902483518 0.282163609731021 0.282163609731021 0.115793992530472 0.0775673196300828 -0.0771502410279226 -0.03573357898108 -0.0164915048587643 -0.098672752706893 -0.112880226019112 -0.109257302547977 0.0479923440023543 -0.0620827831249808 0.0377175618579648 0.0139769633779633 0.121328355893627 0.0931493362272027 -0.168801463355053 -0.165445694035578 -0.165445694035578 -0.128689988784492 -0.17023530569205 -0.161172248740147 -0.218779367600843 0.055059445901281 -0.374443296652995 -0.121618406854329 -0.303070586163507 -0.303070586163507 0.700841298904237 -0.142268316989534 -0.142268316989534 -0.139196814687409 -0.145456051751154 -0.145456051751154 -0.148502948901493 -0.119364692244835 0.302587216060631 0.284167401392096 0.0717210524004012 0.287954725518766 -0.229309790451216 -0.229309790451216 0.250129163242934 0.0547611870612456 0.0555842275573109 0.00698618733499229 -0.00856754712858887 0.0160609548996023 -0.033116252832639 -0.0172216576522703 -0.00867331515830408 -0.0982577055363837 -0.0950885205832954 -0.0842312910782804 0.0137993262484226 -0.105834158089593 -0.130919432744538 0.0718997754927513 0.0107520252891413 0.0424072556378882 0.0522173905664389 0.0522173905664389 0.0534025106544149 -0.0395907408056581 -0.06969730849154 -0.0423858029202844 0.0500894021766806 0.00347677509112615 0.100569606905017 -0.0879896147870253 0.0528574859463291 0.0271554508872609 -0.0143419344440135 -0.06969730849154 -0.06969730849154 -0.043098443305284 -0.0497275623304022 -0.066753683080578 -0.066753683080578 -0.0468757468616768 -0.0385973697139721 -0.125700197554574 -0.0329531190627398 -0.0329531190627398 -0.125137748021015 -0.117386138277209 -0.025166658786269 0.132227613153862 0.0553326062163347 0.136598611392844 0.22505569534071 -0.00906664664198534 -0.116456102511863 -0.0851790293681007 -0.0978134440188512 0.000362679591524709 0.244207247052738 0.0873270656700793 -0.0092323032828548 0.0528860434847635 0.0419922656116457 -0.122511149346523 -0.122511149346523 -0.100758987956722 -0.133387189353033 -0.140487569910023 0.000362679591524709 0.0293572235380479 0.0671304110744383 -0.109783425445408 -0.363250663526993 0.0226151367260178 0.244207247052738 0.0907781890359886 0.0580098183302702 0.0386915224747705 0.0875357793180169 0.111837126962271 -0.0978305389216051 -0.105833239608863 0.0541031970479653 0.28389911036638 0.288411907007257
0.204493811032054 -0.00406685551424541 0.053160874541742 -0.022021623834238 0.0357761831915579 0.0299133857965895 0.136293210623254 -0.170583252126639 0.130998346195749 1 1 0.986245089447709 1 -0.0393937478264686 0.958485959522755 0.958485959522755 -0.00565653203788233 0.161420954062247 1 1 -0.142825037322278 0.049097196426982 1 1 -0.0916141831801384 0.132230106208593 -0.0742900532542423 -0.0746313284069272 -0.0749718204010321 0.0291967968236073 -0.0665533606476877 0.0314510400266217 -0.0605772329331591 0.739961941998617 0.0361752034555486 -0.0376165123337252 1 0.00186409002728437 0.4722162757548 -0.0381697664739534 -0.0376165123337252 -0.0397899310084315 0.0723714535414928 0.265753071865725 0.426991452734503 0.4722162757548 -0.0289298146893227 -0.0376165123337252 0.4722162757548 0.789801869248188 0.0122652417172881 0.0126954537837043 0.673597402111496 -0.0251793532376589 0.0836282586618153 0.0422673806048036 -0.0251793532376589 -0.0555893208079008 0.401508984056675 -0.660717673647103 -0.235957322905385 -0.986586238080882 -0.477053301612988 -0.414643887195589 -0.0621051532156407 -0.0643530359207891 -0.0616875115644781 -0.0555893208079008 -0.269047277732845 -0.0526391863089171 -0.0864845844859607 -0.0204391479411637 -0.00156336571975804 -0.022360516744587 0.0182112383171478 0.0989782908911373 -0.0974629709743732 -0.0697756822146785 -0.0371293123401341 -0.0658248716280263 -0.0701284712330875 0.0428056879315766 0.0214166951042541 -0.0759887285854772 -0.0171538076829149 -0.0974629709743732 -0.0148443384659187 -0.0148443384659187 -0.0148443384659187 -0.0148443384659187 -0.17646260840421 0.0379190445403369 -0.0749718204010321 -0.022021623834238 0.0192783620985649 -0.022021623834238 -0.0687112467937725 -0.0263733863475397 0.108778316501262 -0.0701284712330875 0.0883678184729273 0.0312696933031301 -0.0429690566984586 -0.0584654640102588 -0.0669158281026731 0.0232998016211641 -0.022021623834238 0.00186409002728437 -0.0701284712330875 0.4722162757548 0.00816280684993891 0.0856360524513145 0.0414237087745411 -0.00565653203788233 0.186647030797189 0.204945155468461 0.0411042579422078 0.499230229678347 -0.0381697664739534 0.0856360524513145 -0.0296256515765951 0.169897875667446 0.204493811032054 0.0740510231221426 -0.0322721393241292 -0.0708311214849709 0.4722162757548 -0.0503388318154399 0.0271409241725442 0.4722162757548 0.0424469855815997 0.514321283545802 -0.042874461927312 -0.0868041329813493 -0.0861646105598333 0.290153987022933 0.169897875667446 0.154028398059428 0.154028398059428 -0.0122014643720572 0.00239599790484281 0.0430290644629599 -0.0155091532466259 -0.0498981192562748 -0.139369808818426 0.00386177393029914 -0.268632391435739 0.215061892420329 0.0299133857965895 0.399945568990883 0.0892215771958983 0.0340507633564798 0.0500840283837863 0.169897875667446 -0.0398797796748687 -0.0170279100408875 0.0232631409119215 -0.0505306545551473 0.169897875667446 0.151206217270308 0.16423313709816 -0.0710218303506232 -0.0137238503654569 0.141172696172609 -0.024380639712988 -0.0701284712330875 0.169897875667446 0.0297546619885907 0.0278544325895004 -0.131921922091609 -0.0232856602715917 0.163452209225183 0.163452209225183 -0.0756505076218971 0.00577041866760353 -0.0704802785725392 -0.0704802785725392 -0.0193891427403371 0.00102200097046471 0.0303196741695848 -0.00386825674923051 0.14881063831953 -0.0763040849585192 -0.127603359003617 -0.0868041329813493 0.075634249913339 0.161108062249907 0.204493811032054 0.205199820446542 -0.0494544226347905 -0.142825037322278 -0.0718780307258437 -0.0864845844859607 0.205555509308401 0.161889703149171 0.25893879473842 -0.0562890293943258 0.163452209225183 0.163452209225183 0.165013889850652 0.00816280684993891 -0.0132269377861925 -0.0287175778591065 1 0.0428056879315766 0.0194297454975872 -0.0219272794842897 -0.00988368335225281 -0.0861646105598333 -0.0193441153932391 -0.00988368335225281 0.00569813662741176 -0.00902593092685846 -0.0590235137719698 0.00738210528835496 -0.0184724978239318 0.000335391672300691 -0.0621051532156407 -0.0650829408165013 -0.00862433182896166 -0.00902593092685846 -0.0634777068427272 -0.022021623834238 -0.00173895516357132 0.130784444668546 0.0171414319469414 0.0041000807289829 -0.151695830238626 -0.151695830238626 0.153269882799303 0.163452209225183 0.16423313709816 -0.0410352071624531 0.205555509308401 0.207090361644986 0.27398479523464 -0.057441719631075 -0.0100705571436168 -0.136874404968218 -0.042874461927312 0.00334085471746213 -0.000636706161544857 -0.0193441153932391 0.000754346605678918 -0.0151240108298538 -0.0112878751451662 -0.187393129442095 -0.00212319696102291 -0.084264320836562 0.031354537447258 -0.0882403836585068 -0.0621051532156407 -0.0621051532156407 0.100861072259886 0.101649612769881 -0.0462574410587249 -0.143794152006788 -0.0697756822146785 -0.0697756822146785 -0.0701284712330875 0.0858904624115204 -0.131613902487349 -0.13315567212736 -0.022021623834238 -0.022021623834238 0.0520282993342567 0.0286429489935631 0.0452644935381925 -0.0618300873521147 -0.0463774494061961 -0.0418108271998135 -0.0425850942353884 -0.0286956984516479 -0.0282956385122505 -0.0223602696932944 0.0169644206319423 0.0177740235896711 -0.0546168104700386 0.0184724978239338 -0.0827840395083098 -0.0882403836585068 -0.0621051532156407 0.151579157323272 -0.16781824838966 -0.0286478732164654 -0.00691101043595871 0.0242536412544463 0.0161534710868884 0.00846159675284626 0.0448819605568414 0.000460626944182627 -0.0263698004300949 -0.0490971964269778 -0.0621051532156407 -0.0227512510426202 -0.0621051532156407 -0.063634135353728 0.00373246557156266 0.00373246557156266 -0.000636706161544857 0.0132497665308891 0.0012305815379122 -0.0414180338749053 0.0272349619773222 -0.0679575401474312 -0.0143054862760418 0.0376869648725761 0.0306786654611807 0.187767170223201 0.0235852302828578 -0.0658248716280263 -0.0324634668450013 -0.0661897158897564 0.0021712649248964 1 0.0868442104714544 -0.0871254473902372 -0.013028212764785 -0.0130810566580718 -0.0621051532156407 -0.0848115156704305 0.0506548701237709 0.0494251193691392 0.0567831083003137 -0.0555893208079008 0.0138377904582311 0.0110598524937696 0.498018439028424 0.00521615108955432 0.0580653783992932 -0.0858442037451295 0.037402538484241 0.0703601951019952 -0.272360356060255 0.037402538484241 0.0325749165966603 0.187393129442095 0.0110598524937696 -0.0376869648725768 -0.0570781235234746 0.0177740235896711 -0.492775432543603 0.0181828145895514 0.0506548701237709 0.0120591172463983 0.134701819029927 0.0227512510426226 -0.0882403836585068 -0.0658248716280263 -0.0266269492915033 -0.0491339687603385 -0.0329036938631288 -0.0661897158897564 -0.492775432543603 -0.0185798644737414 -0.00764588269869603 -0.0617254770566933 -0.016819050833028 -0.516605542398948 -0.516605542398948 0.0437240065419855 -0.516605542398948 -0.267980578018942 0.0163957912250271 0.0516009428733412 -0.0476291789187121 -0.0738856976231754 0.0326376839372662 0.0312696933031301 -0.042874708377383 -0.039182265917392 -0.0227512510426202 -0.0143054862760418 -0.0143054862760418 -0.00465562858850084 -0.00465562858850084 -0.00554072418825397 -0.00554072418825397 -0.0527542286331347 0.0354950315721379 0.0265417273285898 0.0265417273285898 0.0265417273285898 0.049097196426982 0.0351883424634458 -0.0159999145500319 -0.0760338263740981 0.0338809023716566 -0.0478658894185273 -0.0376869648725768 -0.204030565824389 -0.0376869648725768 0.0224730312397549 0.0727934589663926 0.0789362453083312 0.0483441099310852 -0.492775432543603 -0.492775432543603 -0.204030565824389 0.0656999410040922 -0.075733643619542 0.0147632391793561 0.00846159675284626 0.0973709395724968 0.00895935372456479 -0.154011471980134 0.0169644206319423 0.0169644206319423 0.0169644206319423 0.0169644206319423 0.141276653364755 -0.0406617127814786 -0.0227512510426202 -0.0227512510426202 -0.0227512510426202 0.00358325875571146 -0.024858817429642 -0.0687112467937725 -0.267330967027265 0.0421496969009793 -0.0694218938854979 0.0168315524419977 0.0181828145895514 -0.0555893208079008 -0.00657787075695542 -0.0226456515452946 0.0415802377488842 0.0391369682992368 -0.0143334173056334 0.0702534079761852 0.0710218303506243 -0.0621051532156407 0.00846159675284626 0.0171228631006859 -0.00842854414652802 -0.0803232774170125 0.0169644206319423 -0.0213773419220271 -0.0145323069725885 0.0421496969009793 0.00129278696812354 0.00328410922995051 -0.0351863685225144 -0.0251793532376589 0.00846159675284626 0.00766176385566592 0.132846978580651 0.0632897946124591 -0.0694218938854979 -0.0621051532156407 0.0220216238342373 0.0220216238342373 0.0175490564529552 -0.0241851518357946 -0.267980578018942 0.0402729503414016 -0.0370342192868041 -0.00816280684993813 -0.0580255289240389 -0.0598037341418314 0.0194285926549023 0.0229723990024401 -0.0658248716280263 -0.0796634648453856 -0.0868041329813493 -0.0868041329813493 -0.0753115424760922 -0.0370561627997556 0.0440337543244744 -0.0247194464834116 0.0125801873181585 -0.0055652299556818 -0.00601192372513443 -0.0232592022849678 0.134339236067046 -0.0251793532376589 -0.00565653203788233 -0.160303817950748 -0.00708245241335995 0.482795627330233 -0.0261296586518562 -0.00565653203788233 0.0593864968008502 -0.0232597222495217 0.0595379750000432 -0.0181828145895507 0.162671075010473 0.162671075010473 0.162671075010473 -0.0331340707592764 -0.0227512510426202 -0.0183059566537374 -0.0148443384659187 -0.0148443384659187 -0.0235048832520464 -0.0148443384659187 -0.0517575416149182 0.00448439009249906 0.0643444285899137 0.0631234802489035 -0.0741491309712903 -0.0381032821548314 -0.0651263386742515 0.0120782038422472 0.0200283757357551 -0.0782339048987592 0.072259668490043 0.053160874541742 0.057865993470476 0.0360640628772862 -0.047766197696703 0.498018439028424 0.4722162757548 0.0897330411345182 1 0.0588084352050001 0.754674492793244 0.0607551092720757 -0.0890296657676071 1 0.00373246557156266 1 -0.0381697664739534 1 0.0110598524937696 -0.0362980863468303 1 1 0.0312696933031301 0.408932656445878 0.52308368857369 0.623773114060857 0.4722162757548 0.757601125394006 0.0129408052463322 0.499230229678347 0.00589182642821216 0.0314510400266217 0.309777716115835 0.52308368857369 -0.0448328338103837 -0.00565653203788233 1 0.0689925302821303 -0.0471881037247099 1 -0.0296256515765951 0.643143965320582 0.973672013607583 -0.0381697664739534 -0.00565653203788233 0.4722162757548 -0.00565653203788233 0.4722162757548 1 -0.0376165123337252 0.00217543158199629 -0.0381697664739534 1 0.739961941998617 0.643143965320582 -0.0392561983471045 0.52308368857369 1 -0.0433707985953541 -0.0868041329813493 0.0280822812607424 1 1 -0.0376165123337252 0.4722162757548 0.00334085471746213 -0.0376165123337252 0.52308368857369 1 1 1 1 0.4722162757548 0.0750152675769067 0.4722162757548 0.0604005947524858 1 1 1 1 0.0300860288637789 0.4722162757548 1 1 0.643143965320582 -0.0251958212604227 1 1 1 1 1 -0.0562354158301573 0.0604005947524858 -0.00700821451833453 -0.042874461927312 -0.00565653203788233 0.643143965320582 0.654731966356059 0.408932656445878 0.042852432237992 1 -0.0335246079646112 1 0.0107503855371289 0.551368875052218 0.551368875052218 1 0.643143965320582 0.301793907330325 0.132734548932089 0.122867301709413 0.00986969478525797 0.4722162757548 0.0477342256074858 1 0.52308368857369 0.0512414096918874 0.018268571237363 0.134744457185859 -0.0399344055538068 0.0420908244027907 -0.0227512510426202 -0.0227512510426202 0.0875138487061636 -0.0199663961897105 -0.0305946880472276 -0.0669158281026731 0.309965093301766 1 -0.0199663961897105 0.0512414096918874 -0.0175490564529563 0.757601125394006 0.0436455161456301 -0.00787859001455272 -0.0505306545551473 -0.0227512510426202 -0.0227512510426202 0.266804953495444 -0.022021623834238 -0.0227512510426202 -0.0251793532376589 -0.0251793532376589 -0.0422096199686751 0.0864845844859603 0.654731966356059 0.4722162757548 1 -0.131921922091609 0.204493811032054 0.204493811032054 -0.0270842555030411 0.030932975025327 0.00304300628435638 0.0174143557335301 0.0174143557335301 0.0174143557335301 -0.0803232774170125 0.00757136678162622 -0.0300589226934845 0.0390551150956302 -0.0115574948701987 0.0500027395619549 -0.176001848945591 0.0631234802489035 0.0631234802489035 0.0631234802489035 -0.159970803698047 0.154028398059428 0.263907484920673 -0.00522165187017772 -0.022021623834238 -0.022021623834238 0.207090361644986 0.141403242162279 0.0330802403746175 0.033370737490654 0.0273384047789537 -0.0565276945388435 -0.0647092664778155 0.00391842130187214 0.00641954927276551 -0.0373622953154966 -0.0735100380742242 -0.134130480318925 -0.0928039438871083 -0.134992443806772 0.0631234802489035 0.0643444285899137 0.0643444285899137 0.302768708721316 0.0643444285899137 0.0619087648626315 -0.0313948805095457 -0.095916207579524 0.0125377157192975 -0.159638190023126 -0.0715773265295236 -0.0715773265295236 -0.171149775549133 0.154028398059428 0.154028398059428 0.153212882510106 0.152396481598031 0.155626386585803 0.153212882510106 0.161889703149171 -0.0493480909967033 -0.00896031447302194 -0.0771957499338229 -0.0184724978239318 0.0169644206319423 0.0169644206319423 -0.0148443384659187 0.151264058026459 -0.0467246012886038 -0.00284255523505107 0.0370127238603532 0.027310533897469 0.047355980997266 0.0256481560899116 0.0305229746938532 -0.0551469938060593 -0.0544483059732619 -0.0530339842038453 0.0336262986980511 0.00656069086575037 -0.00471630348517484 -0.0520920902345427 -0.0233058910422906 0.00816280684993891 -0.0741491309712903 -0.0741491309712903 -0.0730233950769603 -0.10786664650216 -0.0718780307258437 -0.0672771399262102 -0.0552182340529849 -0.0467246012886038 -0.235665874422965 0.00550803954415742 0.0779335715373047 -0.0174719045589348 -0.0746313284069272 -0.0718780307258437 -0.0718780307258437 -0.107562614858373 -0.0704802785725392 -0.0626747867334374 -0.0626747867334374 -0.0708311214849709 -0.0669158281026731 -0.0224681458044738 -0.0672771399262102 -0.0672771399262102 -0.0812184347841674 0.0849505231663247 -0.0890296657676071 -0.292650519902037 -0.0823856156384924 -0.0246247022519938 -0.0177740235896711 -0.0105046938896363 0.00479650381787444 -0.0776691006484659 -0.0342782458978498 -0.0665533606476877 -0.0183059566537374 -0.000636706161544857 -0.0251793532376589 0.0381697664739536 0.104212366392982 0.0312696933031301 0.0312696933031301 -0.0502289917458662 0.0285685447557941 0.0272349619773222 -0.0665533606476877 0.423942848398524 0.146167659547276 0.163452209225183 -0.0756505076218971 -0.0216403621222449 -0.0183059566537374 -0.0443051229716611 -0.019467685066066 0.0584916111797946 0.0768773744746782 0.0385178543440336 0.0892215771958983 -0.0634777068427272 0.0306434594731218 -0.0232018959521223 -0.0196568423312333
0.204493811032054 -0.00406685551424541 0.053160874541742 -0.022021623834238 0.0357761831915579 0.0299133857965895 0.136293210623254 -0.170583252126639 0.130998346195749 1 1 0.986245089447709 1 -0.0393937478264686 0.958485959522755 0.958485959522755 -0.00565653203788233 0.161420954062247 1 1 -0.142825037322278 0.049097196426982 1 1 -0.0916141831801384 0.132230106208593 -0.0742900532542423 -0.0746313284069272 -0.0749718204010321 0.0291967968236073 -0.0665533606476877 0.0314510400266217 -0.0605772329331591 0.739961941998617 0.0361752034555486 -0.0376165123337252 1 0.00186409002728437 0.4722162757548 -0.0381697664739534 -0.0376165123337252 -0.0397899310084315 0.0723714535414928 0.265753071865725 0.426991452734503 0.4722162757548 -0.0289298146893227 -0.0376165123337252 0.4722162757548 0.789801869248188 0.0122652417172881 0.0126954537837043 0.673597402111496 -0.0251793532376589 0.0836282586618153 0.0422673806048036 -0.0251793532376589 -0.0555893208079008 0.401508984056675 -0.660717673647103 -0.235957322905385 -0.986586238080882 -0.477053301612988 -0.414643887195589 -0.0621051532156407 -0.0643530359207891 -0.0616875115644781 -0.0555893208079008 -0.269047277732845 -0.0526391863089171 -0.0864845844859607 -0.0204391479411637 -0.00156336571975804 -0.022360516744587 0.0182112383171478 0.0989782908911373 -0.0974629709743732 -0.0697756822146785 -0.0371293123401341 -0.0658248716280263 -0.0701284712330875 0.0428056879315766 0.0214166951042541 -0.0759887285854772 -0.0171538076829149 -0.0974629709743732 -0.0148443384659187 -0.0148443384659187 -0.0148443384659187 -0.0148443384659187 -0.17646260840421 0.0379190445403369 -0.0749718204010321 -0.022021623834238 0.0192783620985649 -0.022021623834238 -0.0687112467937725 -0.0263733863475397 0.108778316501262 -0.0701284712330875 0.0883678184729273 0.0312696933031301 -0.0429690566984586 -0.0584654640102588 -0.0669158281026731 0.0232998016211641 -0.022021623834238 0.00186409002728437 -0.0701284712330875 0.4722162757548 0.00816280684993891 0.0856360524513145 0.0414237087745411 -0.00565653203788233 0.186647030797189 0.204945155468461 0.0411042579422078 0.499230229678347 -0.0381697664739534 0.0856360524513145 -0.0296256515765951 0.169897875667446 0.204493811032054 0.0740510231221426 -0.0322721393241292 -0.0708311214849709 0.4722162757548 -0.0503388318154399 0.0271409241725442 0.4722162757548 0.0424469855815997 0.514321283545802 -0.042874461927312 -0.0868041329813493 -0.0861646105598333 0.290153987022933 0.169897875667446 0.154028398059428 0.154028398059428 -0.0122014643720572 0.00239599790484281 0.0430290644629599 -0.0155091532466259 -0.0498981192562748 -0.139369808818426 0.00386177393029914 -0.268632391435739 0.215061892420329 0.0299133857965895 0.399945568990883 0.0892215771958983 0.0340507633564798 0.0500840283837863 0.169897875667446 -0.0398797796748687 -0.0170279100408875 0.0232631409119215 -0.0505306545551473 0.169897875667446 0.151206217270308 0.16423313709816 -0.0710218303506232 -0.0137238503654569 0.141172696172609 -0.024380639712988 -0.0701284712330875 0.169897875667446 0.0297546619885907 0.0278544325895004 -0.131921922091609 -0.0232856602715917 0.163452209225183 0.163452209225183 -0.0756505076218971 0.00577041866760353 -0.0704802785725392 -0.0704802785725392 -0.0193891427403371 0.00102200097046471 0.0303196741695848 -0.00386825674923051 0.14881063831953 -0.0763040849585192 -0.127603359003617 -0.0868041329813493 0.075634249913339 0.161108062249907 0.204493811032054 0.205199820446542 -0.0494544226347905 -0.142825037322278 -0.0718780307258437 -0.0864845844859607 0.205555509308401 0.161889703149171 0.25893879473842 -0.0562890293943258 0.163452209225183 0.163452209225183 0.165013889850652 0.00816280684993891 -0.0132269377861925 -0.0287175778591065 1 0.0428056879315766 0.0194297454975872 -0.0219272794842897 -0.00988368335225281 -0.0861646105598333 -0.0193441153932391 -0.00988368335225281 0.00569813662741176 -0.00902593092685846 -0.0590235137719698 0.00738210528835496 -0.0184724978239318 0.000335391672300691 -0.0621051532156407 -0.0650829408165013 -0.00862433182896166 -0.00902593092685846 -0.0634777068427272 -0.022021623834238 -0.00173895516357132 0.130784444668546 0.0171414319469414 0.0041000807289829 -0.151695830238626 -0.151695830238626 0.153269882799303 0.163452209225183 0.16423313709816 -0.0410352071624531 0.205555509308401 0.207090361644986 0.27398479523464 -0.057441719631075 -0.0100705571436168 -0.136874404968218 -0.042874461927312 0.00334085471746213 -0.000636706161544857 -0.0193441153932391 0.000754346605678918 -0.0151240108298538 -0.0112878751451662 -0.187393129442095 -0.00212319696102291 -0.084264320836562 0.031354537447258 -0.0882403836585068 -0.0621051532156407 -0.0621051532156407 0.100861072259886 0.101649612769881 -0.0462574410587249 -0.143794152006788 -0.0697756822146785 -0.0697756822146785 -0.0701284712330875 0.0858904624115204 -0.131613902487349 -0.13315567212736 -0.022021623834238 -0.022021623834238 0.0520282993342567 0.0286429489935631 0.0452644935381925 -0.0618300873521147 -0.0463774494061961 -0.0418108271998135 -0.0425850942353884 -0.0286956984516479 -0.0282956385122505 -0.0223602696932944 0.0169644206319423 0.0177740235896711 -0.0546168104700386 0.0184724978239338 -0.0827840395083098 -0.0882403836585068 -0.0621051532156407 0.151579157323272 -0.16781824838966 -0.0286478732164654 -0.00691101043595871 0.0242536412544463 0.0161534710868884 0.00846159675284626 0.0448819605568414 0.000460626944182627 -0.0263698004300949 -0.0490971964269778 -0.0621051532156407 -0.0227512510426202 -0.0621051532156407 -0.063634135353728 0.00373246557156266 0.00373246557156266 -0.000636706161544857 0.0132497665308891 0.0012305815379122 -0.0414180338749053 0.0272349619773222 -0.0679575401474312 -0.0143054862760418 0.0376869648725761 0.0306786654611807 0.187767170223201 0.0235852302828578 -0.0658248716280263 -0.0324634668450013 -0.0661897158897564 0.0021712649248964 1 0.0868442104714544 -0.0871254473902372 -0.013028212764785 -0.0130810566580718 -0.0621051532156407 -0.0848115156704305 0.0506548701237709 0.0494251193691392 0.0567831083003137 -0.0555893208079008 0.0138377904582311 0.0110598524937696 0.498018439028424 0.00521615108955432 0.0580653783992932 -0.0858442037451295 0.037402538484241 0.0703601951019952 -0.272360356060255 0.037402538484241 0.0325749165966603 0.187393129442095 0.0110598524937696 -0.0376869648725768 -0.0570781235234746 0.0177740235896711 -0.492775432543603 0.0181828145895514 0.0506548701237709 0.0120591172463983 0.134701819029927 0.0227512510426226 -0.0882403836585068 -0.0658248716280263 -0.0266269492915033 -0.0491339687603385 -0.0329036938631288 -0.0661897158897564 -0.492775432543603 -0.0185798644737414 -0.00764588269869603 -0.0617254770566933 -0.016819050833028 -0.516605542398948 -0.516605542398948 0.0437240065419855 -0.516605542398948 -0.267980578018942 0.0163957912250271 0.0516009428733412 -0.0476291789187121 -0.0738856976231754 0.0326376839372662 0.0312696933031301 -0.042874708377383 -0.039182265917392 -0.0227512510426202 -0.0143054862760418 -0.0143054862760418 -0.00465562858850084 -0.00465562858850084 -0.00554072418825397 -0.00554072418825397 -0.0527542286331347 0.0354950315721379 0.0265417273285898 0.0265417273285898 0.0265417273285898 0.049097196426982 0.0351883424634458 -0.0159999145500319 -0.0760338263740981 0.0338809023716566 -0.0478658894185273 -0.0376869648725768 -0.204030565824389 -0.0376869648725768 0.0224730312397549 0.0727934589663926 0.0789362453083312 0.0483441099310852 -0.492775432543603 -0.492775432543603 -0.204030565824389 0.0656999410040922 -0.075733643619542 0.0147632391793561 0.00846159675284626 0.0973709395724968 0.00895935372456479 -0.154011471980134 0.0169644206319423 0.0169644206319423 0.0169644206319423 0.0169644206319423 0.141276653364755 -0.0406617127814786 -0.0227512510426202 -0.0227512510426202 -0.0227512510426202 0.00358325875571146 -0.024858817429642 -0.0687112467937725 -0.267330967027265 0.0421496969009793 -0.0694218938854979 0.0168315524419977 0.0181828145895514 -0.0555893208079008 -0.00657787075695542 -0.0226456515452946 0.0415802377488842 0.0391369682992368 -0.0143334173056334 0.0702534079761852 0.0710218303506243 -0.0621051532156407 0.00846159675284626 0.0171228631006859 -0.00842854414652802 -0.0803232774170125 0.0169644206319423 -0.0213773419220271 -0.0145323069725885 0.0421496969009793 0.00129278696812354 0.00328410922995051 -0.0351863685225144 -0.0251793532376589 0.00846159675284626 0.00766176385566592 0.132846978580651 0.0632897946124591 -0.0694218938854979 -0.0621051532156407 0.0220216238342373 0.0220216238342373 0.0175490564529552 -0.0241851518357946 -0.267980578018942 0.0402729503414016 -0.0370342192868041 -0.00816280684993813 -0.0580255289240389 -0.0598037341418314 0.0194285926549023 0.0229723990024401 -0.0658248716280263 -0.0796634648453856 -0.0868041329813493 -0.0868041329813493 -0.0753115424760922 -0.0370561627997556 0.0440337543244744 -0.0247194464834116 0.0125801873181585 -0.0055652299556818 -0.00601192372513443 -0.0232592022849678 0.134339236067046 -0.0251793532376589 -0.00565653203788233 -0.160303817950748 -0.00708245241335995 0.482795627330233 -0.0261296586518562 -0.00565653203788233 0.0593864968008502 -0.0232597222495217 0.0595379750000432 -0.0181828145895507 0.162671075010473 0.162671075010473 0.162671075010473 -0.0331340707592764 -0.0227512510426202 -0.0183059566537374 -0.0148443384659187 -0.0148443384659187 -0.0235048832520464 -0.0148443384659187 -0.0517575416149182 0.00448439009249906 0.0643444285899137 0.0631234802489035 -0.0741491309712903 -0.0381032821548314 -0.0651263386742515 0.0120782038422472 0.0200283757357551 -0.0782339048987592 0.072259668490043 0.053160874541742 0.057865993470476 0.0360640628772862 -0.047766197696703 0.498018439028424 0.4722162757548 0.0897330411345182 1 0.0588084352050001 0.754674492793244 0.0607551092720757 -0.0890296657676071 1 0.00373246557156266 1 -0.0381697664739534 1 0.0110598524937696 -0.0362980863468303 1 1 0.0312696933031301 0.408932656445878 0.52308368857369 0.623773114060857 0.4722162757548 0.757601125394006 0.0129408052463322 0.499230229678347 0.00589182642821216 0.0314510400266217 0.309777716115835 0.52308368857369 -0.0448328338103837 -0.00565653203788233 1 0.0689925302821303 -0.0471881037247099 1 -0.0296256515765951 0.643143965320582 0.973672013607583 -0.0381697664739534 -0.00565653203788233 0.4722162757548 -0.00565653203788233 0.4722162757548 1 -0.0376165123337252 0.00217543158199629 -0.0381697664739534 1 0.739961941998617 0.643143965320582 -0.0392561983471045 0.52308368857369 1 -0.0433707985953541 -0.0868041329813493 0.0280822812607424 1 1 -0.0376165123337252 0.4722162757548 0.00334085471746213 -0.0376165123337252 0.52308368857369 1 1 1 1 0.4722162757548 0.0750152675769067 0.4722162757548 0.0604005947524858 1 1 1 1 0.0300860288637789 0.4722162757548 1 1 0.643143965320582 -0.0251958212604227 1 1 1 1 1 -0.0562354158301573 0.0604005947524858 -0.00700821451833453 -0.042874461927312 -0.00565653203788233 0.643143965320582 0.654731966356059 0.408932656445878 0.042852432237992 1 -0.0335246079646112 1 0.0107503855371289 0.551368875052218 0.551368875052218 1 0.643143965320582 0.301793907330325 0.132734548932089 0.122867301709413 0.00986969478525797 0.4722162757548 0.0477342256074858 1 0.52308368857369 0.0512414096918874 0.018268571237363 0.134744457185859 -0.0399344055538068 0.0420908244027907 -0.0227512510426202 -0.0227512510426202 0.0875138487061636 -0.0199663961897105 -0.0305946880472276 -0.0669158281026731 0.309965093301766 1 -0.0199663961897105 0.0512414096918874 -0.0175490564529563 0.757601125394006 0.0436455161456301 -0.00787859001455272 -0.0505306545551473 -0.0227512510426202 -0.0227512510426202 0.266804953495444 -0.022021623834238 -0.0227512510426202 -0.0251793532376589 -0.0251793532376589 -0.0422096199686751 0.0864845844859603 0.654731966356059 0.4722162757548 1 -0.131921922091609 0.204493811032054 0.204493811032054 -0.0270842555030411 0.030932975025327 0.00304300628435638 0.0174143557335301 0.0174143557335301 0.0174143557335301 -0.0803232774170125 0.00757136678162622 -0.0300589226934845 0.0390551150956302 -0.0115574948701987 0.0500027395619549 -0.176001848945591 0.0631234802489035 0.0631234802489035 0.0631234802489035 -0.159970803698047 0.154028398059428 0.263907484920673 -0.00522165187017772 -0.022021623834238 -0.022021623834238 0.207090361644986 0.141403242162279 0.0330802403746175 0.033370737490654 0.0273384047789537 -0.0565276945388435 -0.0647092664778155 0.00391842130187214 0.00641954927276551 -0.0373622953154966 -0.0735100380742242 -0.134130480318925 -0.0928039438871083 -0.134992443806772 0.0631234802489035 0.0643444285899137 0.0643444285899137 0.302768708721316 0.0643444285899137 0.0619087648626315 -0.0313948805095457 -0.095916207579524 0.0125377157192975 -0.159638190023126 -0.0715773265295236 -0.0715773265295236 -0.171149775549133 0.154028398059428 0.154028398059428 0.153212882510106 0.152396481598031 0.155626386585803 0.153212882510106 0.161889703149171 -0.0493480909967033 -0.00896031447302194 -0.0771957499338229 -0.0184724978239318 0.0169644206319423 0.0169644206319423 -0.0148443384659187 0.151264058026459 -0.0467246012886038 -0.00284255523505107 0.0370127238603532 0.027310533897469 0.047355980997266 0.0256481560899116 0.0305229746938532 -0.0551469938060593 -0.0544483059732619 -0.0530339842038453 0.0336262986980511 0.00656069086575037 -0.00471630348517484 -0.0520920902345427 -0.0233058910422906 0.00816280684993891 -0.0741491309712903 -0.0741491309712903 -0.0730233950769603 -0.10786664650216 -0.0718780307258437 -0.0672771399262102 -0.0552182340529849 -0.0467246012886038 -0.235665874422965 0.00550803954415742 0.0779335715373047 -0.0174719045589348 -0.0746313284069272 -0.0718780307258437 -0.0718780307258437 -0.107562614858373 -0.0704802785725392 -0.0626747867334374 -0.0626747867334374 -0.0708311214849709 -0.0669158281026731 -0.0224681458044738 -0.0672771399262102 -0.0672771399262102 -0.0812184347841674 0.0849505231663247 -0.0890296657676071 -0.292650519902037 -0.0823856156384924 -0.0246247022519938 -0.0177740235896711 -0.0105046938896363 0.00479650381787444 -0.0776691006484659 -0.0342782458978498 -0.0665533606476877 -0.0183059566537374 -0.000636706161544857 -0.0251793532376589 0.0381697664739536 0.104212366392982 0.0312696933031301 0.0312696933031301 -0.0502289917458662 0.0285685447557941 0.0272349619773222 -0.0665533606476877 0.423942848398524 0.146167659547276 0.163452209225183 -0.0756505076218971 -0.0216403621222449 -0.0183059566537374 -0.0443051229716611 -0.019467685066066 0.0584916111797946 0.0768773744746782 0.0385178543440336 0.0892215771958983 -0.0634777068427272 0.0306434594731218 -0.0232018959521223 -0.0196568423312333
0.198769354132185 -0.00871514383522191 0.0382904247836832 -0.013850704156205 0.0247557927216453 0.0339061593191093 0.1340937859975 -0.167827641653348 0.129196475661329 0.986245089447709 0.986245089447709 1 0.986245089447709 -0.0355259767954476 0.943765413087814 0.943765413087814 -0.00246286105263157 0.146557641024328 0.986245089447709 0.986245089447709 -0.140860491709283 0.053447956930197 0.986245089447709 0.986245089447709 -0.0906337692173327 0.130411292925374 -0.0732682002168085 -0.0736047811602908 -0.0739405897174764 0.0187300232130625 -0.065637925125025 0.0208075819396072 -0.0597439985126588 0.75049103852834 0.0388285786898348 -0.0370991005712879 0.986245089447709 0.00460899070952223 0.479828207067263 -0.0376447447503011 -0.0370991005712879 -0.0392426240665299 0.0443563630303119 0.236950975011469 0.434261299854616 0.479828207067263 -0.0285318876759792 -0.0370991005712879 0.479828207067263 0.768372135067446 0.0101063090487077 0.0115551126993484 0.683508214963767 -0.0209767206443489 0.0791369019942008 0.0363223223075801 -0.0209767206443489 -0.048098184253066 0.395986263895035 -0.651629561145772 -0.232711751034665 -0.973015832623961 -0.470491476120628 -0.40894049761616 -0.0612509023883254 -0.0634678656679296 -0.0588412463976814 -0.048098184253066 -0.265019775891072 -0.0575824567518517 -0.0852949967622049 -0.0165910514554815 0.0030622889576699 -0.018529137112358 0.00967337398774655 0.105985045700848 -0.0961223765264632 -0.0688159239470918 -0.0260553586971325 -0.0649194564066675 -0.0691638603841067 0.0329223025592003 0.0250632707117453 -0.0749435104208025 -0.00959220232788718 -0.0961223765264632 -0.00728653751112822 -0.00728653751112822 -0.00728653751112822 -0.00728653751112822 -0.174035381009787 0.0281859464067732 -0.0739405897174764 -0.013850704156205 0.0229183243213876 -0.013850704156205 -0.0677661297401894 -0.0208936726032157 0.107282080487758 -0.0691638603841067 0.0985508594612866 0.0352622032904562 -0.0370346114795691 -0.0507701828500114 -0.0659954068725887 0.0272925482168414 -0.013850704156205 0.00460899070952223 -0.0691638603841067 0.479828207067263 0.00430276403206935 0.089858806070246 0.0246355872023094 -0.00246286105263157 0.184079717583723 0.202126153186867 0.0450931486729475 0.50706134180217 -0.0376447447503011 0.089858806070246 -0.029218153389108 0.162692020798777 0.198769354132185 0.0693080513460596 -0.0318282389343921 -0.0698568457446257 0.479828207067263 -0.049646425686514 0.012871645377044 0.479828207067263 0.0465455344193059 0.50724684029549 -0.0422847275385271 -0.0856101498966238 -0.0849794240488121 0.281045432062691 0.162692020798777 0.14611907331426 0.14611907331426 -0.0108765716559046 0.00592304786516546 0.0473784300535889 -0.0116236348825432 -0.0492117750891774 -0.13745278956444 0.00659822270709506 -0.264622150296942 0.211521165918036 0.0339061593191093 0.393596042284731 0.0993876050496426 0.026953660586774 0.0554694899303165 0.162692020798777 -0.0364337171193729 -0.013363546076968 0.0279766865426034 -0.0461049733541365 0.162692020798777 0.143297319134344 0.156860640904367 -0.0631780858230183 -0.00557206805743843 0.137795734370713 -0.0162106023484622 -0.0691638603841067 0.162692020798777 0.0277560792593509 0.0258678011306168 -0.130107347853353 -0.0188120658430238 0.156063877176773 0.156063877176773 -0.0746099416563253 0.0013844634406356 -0.0695108286450761 -0.0695108286450761 -0.0114911990282055 0.00424955827846146 0.0343217130378481 -0.0081061898340278 0.140848482654491 -0.0687727352916101 -0.122674731042356 -0.0856101498966238 0.0603113476498939 0.153670431409727 0.198769354132185 0.199484613359333 -0.0487741814750364 -0.140860491709283 -0.0708893548425355 -0.0852949967622049 0.195370277925026 0.154468807000874 0.24933012752284 -0.0564360046969641 0.156063877176773 0.156063877176773 0.157656936273355 0.00430276403206935 -0.00560676095862691 -0.0327537152744485 0.986245089447709 0.0329223025592003 0.0224962245147289 -0.0199752801646826 -0.00603479933836972 -0.0849794240488121 -0.0150925956756799 -0.00603479933836972 0.00352481143699776 -0.00517142119146424 -0.0582116506195557 0.0113214565071188 -0.0103057657578278 0.00355969344845917 -0.0612509023883254 -0.0595237812068273 -0.0235450005352831 -0.00517142119146424 -0.0606646145906015 -0.013850704156205 -0.00166414331518719 0.124301446830851 0.0273375502341631 0.00761681856226861 -0.144032520781877 -0.144032520781877 0.145647503655067 0.156063877176773 0.156860640904367 -0.0326884949359621 0.195370277925026 0.196870904270984 0.264074366689404 -0.0566516139155795 -0.00396487508294227 -0.134991709770984 -0.0422847275385271 0.00657836431716945 0.00399308978981392 -0.0150925956756799 0.00617891401900102 -0.0150116454538562 -0.014839555360369 -0.184815553708507 0.00470733355355378 -0.0934904707879097 0.0199625699680482 -0.0823079115786452 -0.0612509023883254 -0.0612509023883254 0.111860085350814 0.112628267646792 -0.0456211740945857 -0.151987065734343 -0.0688159239470918 -0.0688159239470918 -0.0691638603841067 0.0944955350167106 -0.1298035650312 -0.13132412776772 -0.013850704156205 -0.013850704156205 0.0443404708581137 0.0169411834360397 0.0353067531710837 -0.0557196873864146 -0.0403181962995639 -0.0334808983406102 -0.0342720714733732 -0.018936772008073 -0.0198913045735759 -0.0128055565604763 0.00903718383260679 0.00985633465668463 -0.0487432707887987 0.0103057657578258 -0.0783168732232627 -0.0823079115786452 -0.0612509023883254 0.143596065383475 -0.158065608658007 -0.0260192796967044 -0.0101622487933599 0.0208612338296469 0.00821690540883795 0.0140113283040153 0.0399005390140215 -0.006378213842225 -0.0305448960774251 -0.053447956930199 -0.0612509023883254 -0.0193460259995273 -0.0612509023883254 -0.067806484302698 0.00927832152131678 0.00927832152131678 0.00399308978981392 0.010105154137398 0.00586821468539018 -0.0385848930079237 0.0312280115476962 -0.067014087211334 -0.0100212376057184 0.028438691014787 0.0325029925296287 0.185184449592124 0.0290666199605271 -0.0649194564066675 -0.0365177754872492 -0.0652792822682119 0.00681259560607296 0.986245089447709 0.0804374407802095 -0.0843218099537229 -0.010641867022586 -0.0164426044960711 -0.0612509023883254 -0.0856532082102731 0.0409661919400793 0.0397688239608657 0.0618795286958879 -0.048098184253066 0.00526752218444108 0.0146706548401486 0.50605610754436 0.00499185572105425 0.0491556009309361 -0.084663424401185 0.0277600218060624 0.0760348247742755 -0.268285967425473 0.0277600218060624 0.0329800598337823 0.184815553708505 0.0146706548401486 -0.0284386910147889 -0.0495526855759033 0.00985633465668463 -0.485997350546602 0.0131113292733172 0.0409661919400793 0.0156738110579409 0.13284900755794 0.0193460259995336 -0.0823079115786452 -0.0649194564066675 -0.0299286638046177 -0.0447254424589374 -0.032451106497206 -0.0652792822682119 -0.485997350546602 -0.0103303194152691 -0.00338141812158468 -0.0608764486409833 -0.0122200564607076 -0.509499679372435 -0.509499679372435 0.0352122740646567 -0.509499679372435 -0.263979628584233 0.0127526462617143 0.0368442672986554 -0.0438408964637117 -0.0772031060567114 0.0366298547582509 0.0352622032904562 -0.0400628940848313 -0.0363171835564826 -0.0193460259995273 -0.0100212376057184 -0.0100212376057184 -0.000774397075687275 -0.000774397075687275 -0.00166464677711691 -0.00166464677711691 -0.0503432010668053 0.0263560959398058 0.0175107529190913 0.0175107529190913 0.0175107529190913 0.053447956930197 0.0402378694245596 -0.00843992804881689 -0.071764456071089 0.038348742294258 -0.052216453561068 -0.0284386910147889 -0.19387922333707 -0.0284386910147889 0.0170328124529926 0.0731030525042411 0.0795385122260808 0.0438196917473208 -0.485997350546602 -0.485997350546602 -0.19387922333707 0.0713342208247585 -0.0698925194766851 0.0141308430552534 0.0140113283040153 0.0921238585417457 0.000493021215844399 -0.143896625500994 0.00903718383260679 0.00903718383260679 0.00903718383260679 0.00903718383260679 0.136252165423938 -0.045010189015415 -0.0193460259995273 -0.0193460259995273 -0.0193460259995273 -0.000661689367823534 -0.0211316115764282 -0.0677661297401894 -0.263339279590142 0.0393272202267113 -0.0684670019447337 0.0225663473645079 0.0131113292733172 -0.048098184253066 -0.0165557314929092 -0.0208429481837943 0.0317342105441926 0.0293660735651431 -0.0161407666302182 0.0623851376150361 0.0631780858230195 -0.0612509023883254 0.0140113283040153 0.0120900446900388 -0.0019231461798071 -0.0792184379208773 0.00903718383260679 -0.0166230275659334 -0.0100139285252589 0.0393272202267113 -0.00554199067115648 -0.00221589218267419 -0.0378422550081455 -0.0209767206443489 0.0140113283040153 0.0132088513514349 0.131019680273132 0.0725926676669063 -0.0684670019447337 -0.0612509023883254 0.0138507041562056 0.0138507041562056 0.0243838144621644 -0.0159506238573413 -0.263979628584233 0.0312888026074854 -0.0349861094960435 -0.00430276403207053 -0.0633417742676886 -0.0589811391280206 0.0212534103866164 0.024795555315584 -0.0649194564066675 -0.078567701012153 -0.0856101498966238 -0.0856101498966238 -0.0742756389457778 -0.036546458595033 0.0341131348429351 -0.0289399601887129 0.00902464494282736 0.000253284075658458 -0.00713257117083524 -0.0195990574406682 0.132197910712876 -0.0209767206443489 -0.00246286105263157 -0.158098853273646 -0.0114349604360035 0.490715777421773 -0.0219362027646809 -0.00246286105263157 0.052416323927096 -0.0190396178281248 0.0564408174721419 -0.0131113292733185 0.155266610711094 0.155266610711094 0.155266610711094 -0.0267350885380772 -0.0193460259995273 -0.0107433166840141 -0.00728653751112822 -0.00728653751112822 -0.0201060495083452 -0.00728653751112822 -0.0507395989345101 0.00156563691293795 0.0538446109719318 0.0526785096753071 -0.0835831484415299 -0.0326095027017394 -0.0747487931991941 0.00256461557636971 0.0119998746602386 -0.0739578569839174 0.0571438367726876 0.0382904247836832 0.0629612183499889 0.0400752124717248 -0.0532492518451603 0.50605610754436 0.479828207067263 0.0936548558587953 0.986245089447709 0.0641258937056761 0.728482293500431 0.0660584350184401 -0.0878050706784747 0.986245089447709 0.00927832152131678 0.986245089447709 -0.0376447447503011 0.986245089447709 0.0146706548401486 -0.0429251966756522 0.986245089447709 0.986245089447709 0.0352622032904562 0.402452801662699 0.531322167811046 0.633065830191407 0.479828207067263 0.768372135067446 0.0121088992344066 0.50706134180217 0.00862008988624673 0.0354550235862778 0.316472416793256 0.531322167811046 -0.0442161621915155 -0.00246286105263157 0.986245089447709 0.072942579149681 -0.046539035578848 0.986245089447709 -0.029218153389108 0.652696533940572 0.96027924215314 -0.0376447447503011 -0.00246286105263157 0.479828207067263 -0.00246286105263157 0.479828207067263 0.986245089447709 -0.0370991005712879 0.00540804677124038 -0.0376447447503011 0.986245089447709 0.75049103852834 0.652696533940572 -0.0387162328502216 0.531322167811046 0.986245089447709 -0.0427742371400963 -0.0856101498966238 0.0177033844924398 0.986245089447709 0.986245089447709 -0.0370991005712879 0.479828207067263 0.00657836431716945 -0.0370991005712879 0.531322167811046 0.986245089447709 0.986245089447709 0.986245089447709 0.986245089447709 0.479828207067263 0.0786914591847626 0.479828207067263 0.0657059002533184 0.986245089447709 0.986245089447709 0.986245089447709 0.986245089447709 -0.00205453950103095 0.479828207067263 0.986245089447709 0.986245089447709 0.652696533940572 -0.0238055325564135 0.986245089447709 0.986245089447709 0.986245089447709 0.986245089447709 0.986245089447709 -0.0554619027155427 0.0657059002533184 -0.00465043483558581 -0.0422847275385271 -0.00246286105263157 0.652696533940572 0.664388794082718 0.402452801662699 0.0296987476718455 0.986245089447709 -0.0330634799807578 0.986245089447709 -0.0059021265361156 0.559843678621711 0.559843678621711 0.986245089447709 0.652696533940572 0.297642759129771 0.139126071001818 0.137701157460339 0.014535441163148 0.479828207067263 0.0377025404002888 0.986245089447709 0.531322167811046 0.0566235034957586 0.023985884394128 0.132500373971859 -0.0370799555818309 0.0457283231733794 -0.0193460259995273 -0.0193460259995273 0.0977138513418177 -0.0236696898543229 -0.0305587189052927 -0.0659954068725887 0.30496582195211 0.986245089447709 -0.0236696898543229 0.0566235034957586 -0.0243838144621651 0.768372135067446 0.0491181826702436 -0.00034483837020814 -0.0461049733541365 -0.0193460259995273 -0.0193460259995273 0.258231274382834 -0.013850704156205 -0.0193460259995273 -0.0209767206443489 -0.0209767206443489 -0.0371734750820087 0.0852949967622041 0.664388794082718 0.479828207067263 0.986245089447709 -0.130107347853353 0.198769354132185 0.198769354132185 -0.0251909893145863 0.029358535805076 0.00890039316240421 0.0132619212687887 0.0132619212687887 0.0132619212687887 -0.0792184379208773 0.0175503500094437 -0.0282739399375935 0.037159719478255 -0.0158638042486449 0.0659619140959302 -0.189666739878867 0.0526785096753071 0.0526785096753071 0.0526785096753071 -0.157770419602203 0.14611907331426 0.25405796858249 -0.0126696747101796 -0.013850704156205 -0.013850704156205 0.196870904270984 0.13060406801508 0.0260261580595409 0.027784660323189 0.0189512373469735 -0.0532204111910023 -0.0622313396626086 0.00977879532010841 0.0103550170963658 -0.031857880777781 -0.0823308729257505 -0.140514593049091 -0.0915274339400429 -0.13283154203189 0.0526785096753071 0.0538446109719318 0.0538446109719318 0.295638834923485 0.0538446109719318 0.0515185442808039 -0.0384345621015116 -0.0945968887237547 0.0183261384360208 -0.157442380998629 -0.0648663008185501 -0.0648663008185501 -0.168382283458516 0.14611907331426 0.14611907331426 0.145279392786846 0.144438404606449 0.148062851574642 0.145279392786846 0.154468807000874 -0.0431924090486471 -0.000832936296620786 -0.0697073365838622 -0.0103057657578278 0.00903718383260679 0.00903718383260679 -0.00728653751112822 0.141215005898487 -0.0460819085772889 0.00043317714885573 0.0251941076593495 0.0205171277509197 0.0503598997295642 0.00744481714499905 0.0219846558604871 -0.0594537011876149 -0.0588412463976814 -0.0576020201763831 0.0314331891929872 0.0124290654940228 0.00110684217835706 -0.0463480408233837 -0.0178047582237775 0.00430276403206935 -0.0835831484415299 -0.0835831484415299 -0.0824808236297456 -0.106382950427948 -0.0708893548425355 -0.0663517488843115 -0.0474313446278518 -0.0460819085772889 -0.230540074324841 0.0138394082325942 0.0644368651452508 -0.0200034440520343 -0.0736047811602908 -0.0708893548425355 -0.0708893548425355 -0.106083100712226 -0.0671497384854758 -0.0589927754867865 -0.0589927754867865 -0.0698568457446257 -0.0659954068725887 -0.0179867374941935 -0.0663517488843115 -0.0663517488843115 -0.0770097502538543 0.0952010691257313 -0.0878050706784747 -0.285681810642838 -0.0757236591101756 -0.0193627055151904 -0.00985633465668523 -0.0188384122612632 0.0106597042009791 -0.0766007691163714 -0.0286385287822283 -0.065637925125025 -0.0107433166840141 0.00399308978981392 -0.0330618328713838 0.0376447447503025 0.102778934614804 0.0352622032904562 0.0352622032904562 -0.0459837349558289 0.032561500140719 0.0312280115476962 -0.065637925125025 0.431577523145146 0.141141175268035 0.156063877176773 -0.0746099416563253 -0.0179380211127074 -0.0107433166840141 -0.0415146037910255 -0.0156116039203472 0.0554274153658686 0.0725828511844135 0.0435633794452354 0.0993876050496426 -0.0606646145906015 0.0389849661024599 -0.0150310352618137 -0.0114880090432357
0.204493811032054 -0.00406685551424541 0.053160874541742 -0.022021623834238 0.0357761831915579 0.0299133857965895 0.136293210623254 -0.170583252126639 0.130998346195749 1 1 0.986245089447709 1 -0.0393937478264686 0.958485959522755 0.958485959522755 -0.00565653203788233 0.161420954062247 1 1 -0.142825037322278 0.049097196426982 1 1 -0.0916141831801384 0.132230106208593 -0.0742900532542423 -0.0746313284069272 -0.0749718204010321 0.0291967968236073 -0.0665533606476877 0.0314510400266217 -0.0605772329331591 0.739961941998617 0.0361752034555486 -0.0376165123337252 1 0.00186409002728437 0.4722162757548 -0.0381697664739534 -0.0376165123337252 -0.0397899310084315 0.0723714535414928 0.265753071865725 0.426991452734503 0.4722162757548 -0.0289298146893227 -0.0376165123337252 0.4722162757548 0.789801869248188 0.0122652417172881 0.0126954537837043 0.673597402111496 -0.0251793532376589 0.0836282586618153 0.0422673806048036 -0.0251793532376589 -0.0555893208079008 0.401508984056675 -0.660717673647103 -0.235957322905385 -0.986586238080882 -0.477053301612988 -0.414643887195589 -0.0621051532156407 -0.0643530359207891 -0.0616875115644781 -0.0555893208079008 -0.269047277732845 -0.0526391863089171 -0.0864845844859607 -0.0204391479411637 -0.00156336571975804 -0.022360516744587 0.0182112383171478 0.0989782908911373 -0.0974629709743732 -0.0697756822146785 -0.0371293123401341 -0.0658248716280263 -0.0701284712330875 0.0428056879315766 0.0214166951042541 -0.0759887285854772 -0.0171538076829149 -0.0974629709743732 -0.0148443384659187 -0.0148443384659187 -0.0148443384659187 -0.0148443384659187 -0.17646260840421 0.0379190445403369 -0.0749718204010321 -0.022021623834238 0.0192783620985649 -0.022021623834238 -0.0687112467937725 -0.0263733863475397 0.108778316501262 -0.0701284712330875 0.0883678184729273 0.0312696933031301 -0.0429690566984586 -0.0584654640102588 -0.0669158281026731 0.0232998016211641 -0.022021623834238 0.00186409002728437 -0.0701284712330875 0.4722162757548 0.00816280684993891 0.0856360524513145 0.0414237087745411 -0.00565653203788233 0.186647030797189 0.204945155468461 0.0411042579422078 0.499230229678347 -0.0381697664739534 0.0856360524513145 -0.0296256515765951 0.169897875667446 0.204493811032054 0.0740510231221426 -0.0322721393241292 -0.0708311214849709 0.4722162757548 -0.0503388318154399 0.0271409241725442 0.4722162757548 0.0424469855815997 0.514321283545802 -0.042874461927312 -0.0868041329813493 -0.0861646105598333 0.290153987022933 0.169897875667446 0.154028398059428 0.154028398059428 -0.0122014643720572 0.00239599790484281 0.0430290644629599 -0.0155091532466259 -0.0498981192562748 -0.139369808818426 0.00386177393029914 -0.268632391435739 0.215061892420329 0.0299133857965895 0.399945568990883 0.0892215771958983 0.0340507633564798 0.0500840283837863 0.169897875667446 -0.0398797796748687 -0.0170279100408875 0.0232631409119215 -0.0505306545551473 0.169897875667446 0.151206217270308 0.16423313709816 -0.0710218303506232 -0.0137238503654569 0.141172696172609 -0.024380639712988 -0.0701284712330875 0.169897875667446 0.0297546619885907 0.0278544325895004 -0.131921922091609 -0.0232856602715917 0.163452209225183 0.163452209225183 -0.0756505076218971 0.00577041866760353 -0.0704802785725392 -0.0704802785725392 -0.0193891427403371 0.00102200097046471 0.0303196741695848 -0.00386825674923051 0.14881063831953 -0.0763040849585192 -0.127603359003617 -0.0868041329813493 0.075634249913339 0.161108062249907 0.204493811032054 0.205199820446542 -0.0494544226347905 -0.142825037322278 -0.0718780307258437 -0.0864845844859607 0.205555509308401 0.161889703149171 0.25893879473842 -0.0562890293943258 0.163452209225183 0.163452209225183 0.165013889850652 0.00816280684993891 -0.0132269377861925 -0.0287175778591065 1 0.0428056879315766 0.0194297454975872 -0.0219272794842897 -0.00988368335225281 -0.0861646105598333 -0.0193441153932391 -0.00988368335225281 0.00569813662741176 -0.00902593092685846 -0.0590235137719698 0.00738210528835496 -0.0184724978239318 0.000335391672300691 -0.0621051532156407 -0.0650829408165013 -0.00862433182896166 -0.00902593092685846 -0.0634777068427272 -0.022021623834238 -0.00173895516357132 0.130784444668546 0.0171414319469414 0.0041000807289829 -0.151695830238626 -0.151695830238626 0.153269882799303 0.163452209225183 0.16423313709816 -0.0410352071624531 0.205555509308401 0.207090361644986 0.27398479523464 -0.057441719631075 -0.0100705571436168 -0.136874404968218 -0.042874461927312 0.00334085471746213 -0.000636706161544857 -0.0193441153932391 0.000754346605678918 -0.0151240108298538 -0.0112878751451662 -0.187393129442095 -0.00212319696102291 -0.084264320836562 0.031354537447258 -0.0882403836585068 -0.0621051532156407 -0.0621051532156407 0.100861072259886 0.101649612769881 -0.0462574410587249 -0.143794152006788 -0.0697756822146785 -0.0697756822146785 -0.0701284712330875 0.0858904624115204 -0.131613902487349 -0.13315567212736 -0.022021623834238 -0.022021623834238 0.0520282993342567 0.0286429489935631 0.0452644935381925 -0.0618300873521147 -0.0463774494061961 -0.0418108271998135 -0.0425850942353884 -0.0286956984516479 -0.0282956385122505 -0.0223602696932944 0.0169644206319423 0.0177740235896711 -0.0546168104700386 0.0184724978239338 -0.0827840395083098 -0.0882403836585068 -0.0621051532156407 0.151579157323272 -0.16781824838966 -0.0286478732164654 -0.00691101043595871 0.0242536412544463 0.0161534710868884 0.00846159675284626 0.0448819605568414 0.000460626944182627 -0.0263698004300949 -0.0490971964269778 -0.0621051532156407 -0.0227512510426202 -0.0621051532156407 -0.063634135353728 0.00373246557156266 0.00373246557156266 -0.000636706161544857 0.0132497665308891 0.0012305815379122 -0.0414180338749053 0.0272349619773222 -0.0679575401474312 -0.0143054862760418 0.0376869648725761 0.0306786654611807 0.187767170223201 0.0235852302828578 -0.0658248716280263 -0.0324634668450013 -0.0661897158897564 0.0021712649248964 1 0.0868442104714544 -0.0871254473902372 -0.013028212764785 -0.0130810566580718 -0.0621051532156407 -0.0848115156704305 0.0506548701237709 0.0494251193691392 0.0567831083003137 -0.0555893208079008 0.0138377904582311 0.0110598524937696 0.498018439028424 0.00521615108955432 0.0580653783992932 -0.0858442037451295 0.037402538484241 0.0703601951019952 -0.272360356060255 0.037402538484241 0.0325749165966603 0.187393129442095 0.0110598524937696 -0.0376869648725768 -0.0570781235234746 0.0177740235896711 -0.492775432543603 0.0181828145895514 0.0506548701237709 0.0120591172463983 0.134701819029927 0.0227512510426226 -0.0882403836585068 -0.0658248716280263 -0.0266269492915033 -0.0491339687603385 -0.0329036938631288 -0.0661897158897564 -0.492775432543603 -0.0185798644737414 -0.00764588269869603 -0.0617254770566933 -0.016819050833028 -0.516605542398948 -0.516605542398948 0.0437240065419855 -0.516605542398948 -0.267980578018942 0.0163957912250271 0.0516009428733412 -0.0476291789187121 -0.0738856976231754 0.0326376839372662 0.0312696933031301 -0.042874708377383 -0.039182265917392 -0.0227512510426202 -0.0143054862760418 -0.0143054862760418 -0.00465562858850084 -0.00465562858850084 -0.00554072418825397 -0.00554072418825397 -0.0527542286331347 0.0354950315721379 0.0265417273285898 0.0265417273285898 0.0265417273285898 0.049097196426982 0.0351883424634458 -0.0159999145500319 -0.0760338263740981 0.0338809023716566 -0.0478658894185273 -0.0376869648725768 -0.204030565824389 -0.0376869648725768 0.0224730312397549 0.0727934589663926 0.0789362453083312 0.0483441099310852 -0.492775432543603 -0.492775432543603 -0.204030565824389 0.0656999410040922 -0.075733643619542 0.0147632391793561 0.00846159675284626 0.0973709395724968 0.00895935372456479 -0.154011471980134 0.0169644206319423 0.0169644206319423 0.0169644206319423 0.0169644206319423 0.141276653364755 -0.0406617127814786 -0.0227512510426202 -0.0227512510426202 -0.0227512510426202 0.00358325875571146 -0.024858817429642 -0.0687112467937725 -0.267330967027265 0.0421496969009793 -0.0694218938854979 0.0168315524419977 0.0181828145895514 -0.0555893208079008 -0.00657787075695542 -0.0226456515452946 0.0415802377488842 0.0391369682992368 -0.0143334173056334 0.0702534079761852 0.0710218303506243 -0.0621051532156407 0.00846159675284626 0.0171228631006859 -0.00842854414652802 -0.0803232774170125 0.0169644206319423 -0.0213773419220271 -0.0145323069725885 0.0421496969009793 0.00129278696812354 0.00328410922995051 -0.0351863685225144 -0.0251793532376589 0.00846159675284626 0.00766176385566592 0.132846978580651 0.0632897946124591 -0.0694218938854979 -0.0621051532156407 0.0220216238342373 0.0220216238342373 0.0175490564529552 -0.0241851518357946 -0.267980578018942 0.0402729503414016 -0.0370342192868041 -0.00816280684993813 -0.0580255289240389 -0.0598037341418314 0.0194285926549023 0.0229723990024401 -0.0658248716280263 -0.0796634648453856 -0.0868041329813493 -0.0868041329813493 -0.0753115424760922 -0.0370561627997556 0.0440337543244744 -0.0247194464834116 0.0125801873181585 -0.0055652299556818 -0.00601192372513443 -0.0232592022849678 0.134339236067046 -0.0251793532376589 -0.00565653203788233 -0.160303817950748 -0.00708245241335995 0.482795627330233 -0.0261296586518562 -0.00565653203788233 0.0593864968008502 -0.0232597222495217 0.0595379750000432 -0.0181828145895507 0.162671075010473 0.162671075010473 0.162671075010473 -0.0331340707592764 -0.0227512510426202 -0.0183059566537374 -0.0148443384659187 -0.0148443384659187 -0.0235048832520464 -0.0148443384659187 -0.0517575416149182 0.00448439009249906 0.0643444285899137 0.0631234802489035 -0.0741491309712903 -0.0381032821548314 -0.0651263386742515 0.0120782038422472 0.0200283757357551 -0.0782339048987592 0.072259668490043 0.053160874541742 0.057865993470476 0.0360640628772862 -0.047766197696703 0.498018439028424 0.4722162757548 0.0897330411345182 1 0.0588084352050001 0.754674492793244 0.0607551092720757 -0.0890296657676071 1 0.00373246557156266 1 -0.0381697664739534 1 0.0110598524937696 -0.0362980863468303 1 1 0.0312696933031301 0.408932656445878 0.52308368857369 0.623773114060857 0.4722162757548 0.757601125394006 0.0129408052463322 0.499230229678347 0.00589182642821216 0.0314510400266217 0.309777716115835 0.52308368857369 -0.0448328338103837 -0.00565653203788233 1 0.0689925302821303 -0.0471881037247099 1 -0.0296256515765951 0.643143965320582 0.973672013607583 -0.0381697664739534 -0.00565653203788233 0.4722162757548 -0.00565653203788233 0.4722162757548 1 -0.0376165123337252 0.00217543158199629 -0.0381697664739534 1 0.739961941998617 0.643143965320582 -0.0392561983471045 0.52308368857369 1 -0.0433707985953541 -0.0868041329813493 0.0280822812607424 1 1 -0.0376165123337252 0.4722162757548 0.00334085471746213 -0.0376165123337252 0.52308368857369 1 1 1 1 0.4722162757548 0.0750152675769067 0.4722162757548 0.0604005947524858 1 1 1 1 0.0300860288637789 0.4722162757548 1 1 0.643143965320582 -0.0251958212604227 1 1 1 1 1 -0.0562354158301573 0.0604005947524858 -0.00700821451833453 -0.042874461927312 -0.00565653203788233 0.643143965320582 0.654731966356059 0.408932656445878 0.042852432237992 1 -0.0335246079646112 1 0.0107503855371289 0.551368875052218 0.551368875052218 1 0.643143965320582 0.301793907330325 0.132734548932089 0.122867301709413 0.00986969478525797 0.4722162757548 0.0477342256074858 1 0.52308368857369 0.0512414096918874 0.018268571237363 0.134744457185859 -0.0399344055538068 0.0420908244027907 -0.0227512510426202 -0.0227512510426202 0.0875138487061636 -0.0199663961897105 -0.0305946880472276 -0.0669158281026731 0.309965093301766 1 -0.0199663961897105 0.0512414096918874 -0.0175490564529563 0.757601125394006 0.0436455161456301 -0.00787859001455272 -0.0505306545551473 -0.0227512510426202 -0.0227512510426202 0.266804953495444 -0.022021623834238 -0.0227512510426202 -0.0251793532376589 -0.0251793532376589 -0.0422096199686751 0.0864845844859603 0.654731966356059 0.4722162757548 1 -0.131921922091609 0.204493811032054 0.204493811032054 -0.0270842555030411 0.030932975025327 0.00304300628435638 0.0174143557335301 0.0174143557335301 0.0174143557335301 -0.0803232774170125 0.00757136678162622 -0.0300589226934845 0.0390551150956302 -0.0115574948701987 0.0500027395619549 -0.176001848945591 0.0631234802489035 0.0631234802489035 0.0631234802489035 -0.159970803698047 0.154028398059428 0.263907484920673 -0.00522165187017772 -0.022021623834238 -0.022021623834238 0.207090361644986 0.141403242162279 0.0330802403746175 0.033370737490654 0.0273384047789537 -0.0565276945388435 -0.0647092664778155 0.00391842130187214 0.00641954927276551 -0.0373622953154966 -0.0735100380742242 -0.134130480318925 -0.0928039438871083 -0.134992443806772 0.0631234802489035 0.0643444285899137 0.0643444285899137 0.302768708721316 0.0643444285899137 0.0619087648626315 -0.0313948805095457 -0.095916207579524 0.0125377157192975 -0.159638190023126 -0.0715773265295236 -0.0715773265295236 -0.171149775549133 0.154028398059428 0.154028398059428 0.153212882510106 0.152396481598031 0.155626386585803 0.153212882510106 0.161889703149171 -0.0493480909967033 -0.00896031447302194 -0.0771957499338229 -0.0184724978239318 0.0169644206319423 0.0169644206319423 -0.0148443384659187 0.151264058026459 -0.0467246012886038 -0.00284255523505107 0.0370127238603532 0.027310533897469 0.047355980997266 0.0256481560899116 0.0305229746938532 -0.0551469938060593 -0.0544483059732619 -0.0530339842038453 0.0336262986980511 0.00656069086575037 -0.00471630348517484 -0.0520920902345427 -0.0233058910422906 0.00816280684993891 -0.0741491309712903 -0.0741491309712903 -0.0730233950769603 -0.10786664650216 -0.0718780307258437 -0.0672771399262102 -0.0552182340529849 -0.0467246012886038 -0.235665874422965 0.00550803954415742 0.0779335715373047 -0.0174719045589348 -0.0746313284069272 -0.0718780307258437 -0.0718780307258437 -0.107562614858373 -0.0704802785725392 -0.0626747867334374 -0.0626747867334374 -0.0708311214849709 -0.0669158281026731 -0.0224681458044738 -0.0672771399262102 -0.0672771399262102 -0.0812184347841674 0.0849505231663247 -0.0890296657676071 -0.292650519902037 -0.0823856156384924 -0.0246247022519938 -0.0177740235896711 -0.0105046938896363 0.00479650381787444 -0.0776691006484659 -0.0342782458978498 -0.0665533606476877 -0.0183059566537374 -0.000636706161544857 -0.0251793532376589 0.0381697664739536 0.104212366392982 0.0312696933031301 0.0312696933031301 -0.0502289917458662 0.0285685447557941 0.0272349619773222 -0.0665533606476877 0.423942848398524 0.146167659547276 0.163452209225183 -0.0756505076218971 -0.0216403621222449 -0.0183059566537374 -0.0443051229716611 -0.019467685066066 0.0584916111797946 0.0768773744746782 0.0385178543440336 0.0892215771958983 -0.0634777068427272 0.0306434594731218 -0.0232018959521223 -0.0196568423312333
-0.0583071471410258 0.0726441756386962 -0.0128184085993135 0.0222430479158035 -0.2308163072851 -0.00472405669212971 0.202067397804644 0.0390029169068514 0.00555487222805363 -0.0393937478264686 -0.0393937478264686 -0.0355259767954476 -0.0393937478264686 1 -0.0355259767954476 -0.0355259767954476 0.0168436444896647 -0.045315932347191 -0.0393937478264686 -0.0393937478264686 0.0761207031334682 0.0453879677217072 -0.0393937478264686 -0.0393937478264686 0.0423679562825313 0.0113064076745131 -0.0105147845578019 0.0643055474872769 0.0621333065670066 -0.0362866241348274 0.683986486689306 -0.0160359035431749 -0.0118902278258394 -0.0387173981090603 0.064212746008904 0.0145798596349782 -0.0393937478264686 -0.0347817588376366 0.0191989444850066 0.0100740886048091 0.0145798596349782 -0.00283618803696374 -0.0648121847440857 -0.0196424856070668 0.0129038062836761 0.0191989444850066 -0.0498452508733969 0.0145798596349782 0.0191989444850066 -0.0429684357625029 0.00980659520262666 -0.0515262743445953 -0.0589261018147663 0.0292337938043545 0.00327873906296392 0.0292892207240754 0.0292337938043545 -0.0254046487695427 -0.0507066233206986 0.102369468800574 0.036975977087765 0.0431882684818285 0.102128776969361 -0.0161783257109926 0.0628115776193154 0.071373899286446 0.0406906740011349 -0.0330928089745629 0.0146694827779802 -0.00548164212496364 0.0279995833727601 0.0635427144924841 -0.0376522946431723 0.0595618804617716 0.0587602257592556 -0.011278909814052 0.342804104518142 0.723436826570183 0.0288630809190368 0.692881120137337 0.741054127742814 -0.0457884767369619 -0.0549748266382401 -0.0473901111181805 0.0199638582936098 0.0621257021894538 0.0144709432624405 0.0144709432624405 0.0144709432624405 0.0144709432624405 -0.163674333856072 -0.0538657895599577 0.0621333065670066 0.0222430479158035 -0.0632833330420811 0.0222430479158035 0.273557375366338 -0.0604535620837578 -0.45696992468304 0.762759127028249 0.347738308070228 -0.0125249556558923 -0.0403881678306902 0.27606540315584 -0.0950898108933619 -0.0134013185689761 0.0222430479158035 -0.0347817588376366 0.762759127028249 0.0191989444850066 0.0528061152828502 -0.0933562395409403 -0.108952785902943 0.0168436444896647 -0.00131919606240157 0.033312823483396 -0.113414388417039 -0.0104625509212493 0.0100740886048091 -0.0933562395409403 -0.0510441581109793 -0.061379716233905 -0.0583071471410258 0.139147115030256 -0.055603981501683 0.689278163689567 0.0191989444850066 0.315787557385312 -0.12975965344736 0.0191989444850066 -0.0249578862607522 -0.131507910409821 -0.0738714828898409 0.0261983672684049 0.0387260223785506 -0.0898687252055137 -0.061379716233905 -0.0585537517031669 -0.0585537517031669 -0.0447567526916125 -0.0403843773551438 -0.0033258620702313 0.0514952948146907 -0.0600014334248732 0.0178775052143651 -0.0327025272672925 0.0157951623483268 -0.0267007993601092 -0.00472405669212971 -0.0299898770637511 0.348154287569208 -0.0712216298460407 -0.127005837354996 -0.061379716233905 -0.0699007548372784 -0.0684438414753574 0.00969859490441516 -0.12975965344736 -0.061379716233905 -0.0550159254318522 -0.0608299473651945 0.0141508860798401 0.0183588672021851 -0.0134019859158046 0.0275071609623951 0.334415654599357 -0.061379716233905 -0.0326906493471751 -0.0372085750484482 -0.00994001427986934 -0.0875079493532789 -0.0622718543317244 -0.0622718543317244 0.012692435154358 0.0146983412805643 0.73686496103777 0.73686496103777 0.0109185815563894 0.000793460260972076 -0.0240736725486913 0.0158560152500249 -0.0593833722116221 -0.0120368480947836 0.0376770087019634 0.0261983672684049 -0.0187070224500238 -0.0665693035438817 -0.0641886120288418 -0.0627863082862838 -0.0852085687206228 0.0761207031334682 -0.00406301123945824 0.0279995833727601 -0.0411652183922494 -0.0651415573866055 -0.0865975129356412 0.232264323824491 -0.0622718543317244 -0.0622718543317244 -0.0593833722116221 0.0528061152828502 -0.0220049618558281 0.103711083462171 -0.0393937478264686 -0.0457884767369619 -0.0828828096643571 -0.0107135221732745 -0.0370763309207964 0.0478803675697226 0.0403018546033488 -0.0370763309207964 -0.196972271110868 -0.0468701265912808 -0.0140100289689976 -0.0613714107107581 0.0188615891244473 -0.0597402372267529 -0.0562968949646363 -0.0709308825359143 0.0345599197245375 -0.0468701265912808 0.0536465434859616 0.0222430479158035 0.0709961517824979 -0.0408858891300908 -0.0237042707022461 -0.0387648727817138 0.0510878490376275 0.0510878490376275 -0.0484104744217715 -0.0720290229480403 -0.0705557047060782 0.00298679140439565 -0.0411652183922494 -0.0395021693648104 -0.078951008765727 -0.0483800818523775 0.0277072249227741 0.0644914567024074 -0.0738714828898409 0.00491173580861995 0.0334415850011806 0.0403018546033488 -0.000375360245099731 0.00306345972628198 -0.0369778553766355 -0.185115197188442 -0.0256770228879675 -0.437217293222687 -0.257758994007783 0.0175427140365196 0.0628115776193154 -0.0562968949646363 0.313527075045711 0.314634140397522 0.683904136356016 -0.067312500550949 0.767059527421934 0.767059527421934 0.762759127028249 0.370820551833553 0.257789289341951 0.250446387817053 0.0222430479158035 0.0222430479158035 0.0212927584110977 -0.0123302395082389 -0.0416820847330527 0.0187641509789808 0.012418230642744 0.0016904217349441 0.000394736969377136 -0.0397856638270135 -0.0194264273371443 -0.0349774203619971 -0.0155981205754847 -0.0140371429842403 -0.0148853635291173 -0.00213390024682528 -0.00173357123222996 0.0175427140365196 0.0628115776193154 -0.0627863082862838 0.0248356106718636 -0.0598342114980868 -0.00122291398567497 -0.0356402439553984 -0.017160168147482 -0.0223906189866277 -0.0295767405215249 0.023117973436623 -0.0367535525017969 -0.0453879677217065 0.0628115776193154 0.0391722059910183 -0.0562968949646363 -0.11589421645684 0.0286903814459464 0.0286903814459464 0.0334415850011806 -0.0111031350861068 0.0369590908925607 0.0466128601027405 -0.0101890496176459 0.0509813797235437 0.0498007356382362 0.0677980150463675 0.384055563572792 0.0178012361394255 -0.0108831277788711 0.692881120137337 -0.142140313215545 0.688328413334733 0.0387300139953671 -0.0393937478264686 -0.0614108574826402 0.0358292613881651 -0.030145306884668 0.0150919033147981 0.0628115776193154 0.0185860487378361 -0.0597977111660945 -0.0526422088167356 -0.101547418581177 -0.0330928089745629 0.0751827566487253 -0.0498422011210561 0.0013727068090893 -0.0649978873839045 -0.047446382235708 0.0405989867631924 -0.0643414639931604 -0.0793272627192655 0.00900289095561867 -0.0643414639931604 -0.0254241481101014 0.0167003450502454 -0.0498422011210561 -0.0677980150463672 -0.0270815755807556 -0.0140371429842403 0.137257892361385 0.0269951186504258 -0.0597977111660945 -0.0483467407533787 0.015857453933745 -0.0391722059910185 0.0175427140365196 0.692881120137337 0.0386313123970584 0.0252000895332764 -0.0566921320748828 0.688328413334733 0.137257892361385 -0.0227487644632097 -0.0550357851370768 -0.0875085071946417 -0.0588551313150007 0.124379658284736 0.124379658284736 -0.053322818189387 0.124379658284736 0.0169183231097701 0.00188649115732988 -0.00449044800457735 -0.00600164591415657 -0.114600003391167 -0.00137472137204888 -0.00361187544710687 0.0428004044516115 0.046070988897197 0.0391722059910183 0.0498007356382362 0.0498007356382362 0.0494962945780096 0.0494962945780096 0.0475816008374538 0.0475816008374538 0.0671918807882206 0.064157640456475 0.0733233533334892 0.0733233533334892 0.0733233533334892 0.0453879677217072 0.0429837983543169 0.0218865250083285 0.00325590006560856 -0.0836894892051747 -0.0432125110848893 -0.0677980150463672 0.042813064912824 -0.0677980150463672 0.0168668084178197 -0.113882759628008 -0.138764094603591 -0.0410172556300977 0.137257892361385 0.137257892361385 0.042813064912824 -0.0454750371141299 -0.00964295461598746 -0.0519354957231055 -0.0223906189866277 -0.0501889396441794 -0.0159918813190939 0.0382830507269392 -0.0155981205754847 -0.0155981205754847 -0.0155981205754847 -0.0155981205754847 0.016397612062627 0.0072802551797599 0.0391722059910183 0.0391722059910183 0.0391722059910183 0.0429768781428919 -0.0218107341017836 0.26173783555511 0.0180389767519738 -0.0540138826208819 0.267493496018084 -0.0144968075499221 0.0269951186504258 -0.0330928089745629 -0.0199127032958366 0.111941919395649 -0.0478250886406753 -0.0608990906791608 0.0656813565284797 -0.0154330578095067 -0.0141508860798401 0.0628115776193154 -0.0223906189866277 0.0254705654495896 -0.0513766657676928 -0.0326961238901855 -0.0155981205754847 -0.0724626398716227 -0.0637394430570852 -0.0540138826208819 0.0243993316414559 0.0141900654792113 0.0316268529469989 0.0292337938043545 -0.0223906189866277 -0.0158635131416728 0.014028766861254 0.0397372969323723 0.267493496018084 0.0628115776193154 -0.0136042211389075 -0.0136042211389075 -0.0589204705148133 -0.0243382875980202 0.0169183231097701 0.00952220301840156 -0.0612118694415153 -0.0451799755416167 0.0308286136354651 0.884182527459976 0.417199987090411 0.406430199206264 0.692881120137337 -0.0291995291821623 0.0261983672684049 0.0261983672684049 0.00527164263982765 0.109293526712293 -0.0530968349563659 -0.00116286023235501 -0.00184398889024869 -0.0681369808437706 0.0206196311660518 -0.0250007082750402 0.21818347452688 0.0292337938043545 0.0168436444896647 -0.0370512807823629 -0.00151048362536 -0.00695848004898616 0.0274231338029834 0.0168436444896647 0.0199731354295399 0.0328839987826475 -0.0275090386710139 -0.0194527806139122 -0.0637090662110923 -0.0637090662110923 -0.0637090662110923 -0.0208719016431809 0.0391722059910183 0.0180439493042741 0.0144709432624405 0.0144709432624405 0.0374016824741377 0.0144709432624405 0.0106892803473525 -0.185003447417834 -0.0417232475917613 -0.043384658678329 -0.405203316333829 -0.00337546110648737 -0.412178295970895 0.0473180112404558 0.0175101890716354 0.369520494451237 -0.0227543490675478 -0.0128184085993135 -0.112728346132929 0.0497871483324513 0.0270222845696843 0.0013727068090893 0.0191989444850066 -0.0844388057247475 -0.0393937478264686 0.00140808624347178 -0.0413503911475624 -0.0277000237217731 -0.0544128132755952 -0.0393937478264686 0.0286903814459464 -0.0393937478264686 0.0100740886048091 -0.0393937478264686 -0.0498422011210561 0.0405286602082529 -0.0393937478264686 -0.0393937478264686 -0.0125249556558923 -0.0495943711006488 0.0145798596349782 -0.0327283563859003 0.0191989444850066 -0.0429684357625029 -0.0658958611110712 -0.0104625509212493 -0.0305612176834449 -0.0329524951432571 -0.045127654574602 0.0145798596349782 -0.0772457021464567 0.0168436444896647 -0.0393937478264686 -0.0911878254547022 -0.022438736223829 -0.0393937478264686 -0.0510441581109793 -0.0589261018147663 -0.0469141651807216 0.0100740886048091 0.0168436444896647 0.0191989444850066 0.0168436444896647 0.0191989444850066 -0.0393937478264686 0.0145798596349782 0.00284118679082905 0.0100740886048091 -0.0393937478264686 -0.0387173981090603 -0.0368688145964538 0.0013727068090893 0.0145798596349782 -0.0393937478264686 -0.0747266569032911 0.0261983672684049 -0.0272427200703725 -0.0393937478264686 -0.0393937478264686 0.0145798596349782 0.0191989444850066 0.00491173580861995 0.0145798596349782 0.0145798596349782 -0.0393937478264686 -0.0393937478264686 -0.0393937478264686 -0.0393937478264686 0.0191989444850066 -0.0551345239529089 0.0191989444850066 -0.0054864744135441 -0.0393937478264686 -0.0393937478264686 -0.0393937478264686 -0.0393937478264686 -0.0429684357625029 0.0191989444850066 -0.0393937478264686 -0.0393937478264686 -0.0368688145964538 -0.0510441581109793 -0.0393937478264686 -0.0393937478264686 -0.0393937478264686 -0.0393937478264686 -0.0393937478264686 -0.0968920278310073 -0.0054864744135441 0.0388701467770375 -0.0738714828898409 0.0168436444896647 -0.0368688145964538 -0.0550774144851787 -0.0495943711006488 0.0258447940146997 -0.0393937478264686 -0.0577619494757753 -0.0393937478264686 0.021863356008642 -0.0148942968499775 -0.0148942968499775 -0.0393937478264686 -0.0368688145964538 -0.0800351482129781 0.650324351874775 0.283442111419986 -0.0492068741454691 0.0191989444850066 -0.0275618872765569 -0.0393937478264686 0.0145798596349782 -0.12398846147361 -0.00388317656947947 0.205581051513802 0.0504719774064587 0.142335536737575 0.0391722059910183 0.0391722059910183 0.345783989475456 -0.00167509547329805 -0.0242115072747859 0.679398408501872 -0.091019186586657 -0.0393937478264686 -0.00167509547329805 -0.12398846147361 0.0589204705148138 -0.0429684357625029 -0.0484262412399171 0.0243652657831191 -0.12975965344736 0.0391722059910183 0.0391722059910183 -0.0298765872341016 0.0222430479158035 0.0391722059910183 0.0292337938043545 0.0292337938043545 -0.00918221517522862 0.128082968410557 -0.0550774144851787 0.0191989444850066 -0.0393937478264686 0.256319082483502 -0.0583071471410258 -0.0583071471410258 -0.0372325545989029 -0.081014363086886 -0.0662126379480689 -0.0297099952325477 -0.0297099952325477 -0.0297099952325477 -0.0326961238901855 0.0213036441930893 -0.0294938889471894 -0.076354261005009 0.0546078998793803 -0.000249832710574009 -0.241552004348668 -0.043384658678329 -0.043384658678329 -0.043384658678329 -0.0355592448106656 -0.0585537517031669 -0.133281764203906 0.00693050311824705 0.0222430479158035 0.0222430479158035 -0.0395021693648104 -0.00898443542654534 -0.0727443137850272 -0.0858239336600331 0.0295333453198151 0.0350846679500735 0.0339489789120612 -0.053631961885505 -0.0792543983256778 -0.00964295461598746 -0.445044247428174 -0.653262167522253 -0.15989856536483 -0.199707418240378 -0.043384658678329 -0.0492543013998987 -0.0492543013998987 -0.0460429983039405 -0.0417232475917613 -0.028863080919039 0.176723492921285 -0.00860443175464165 -0.0114000188590742 -0.110321699497429 -0.023822554548411 -0.023822554548411 0.0377310708133906 -0.0585537517031669 -0.0585537517031669 -0.0599688567262436 -0.061379716233905 -0.061379716233905 -0.0599688567262436 -0.0651415573866055 -0.0301782680484884 0.0157646698136538 -0.00716418863300868 0.0188615891244473 -0.0155981205754847 -0.0155981205754847 0.0144709432624405 -0.0528052204602828 -0.00998209758655376 -0.0879291604196123 0.0409518845779488 0.028480604535761 -0.0258440625264859 0.0394307815061573 0.0347925227711182 0.0413184978854885 0.0336902414423423 0.035303994889789 -0.0206825421013651 -0.0709562092717775 -0.0668514019250458 -0.00698960519018065 -0.0635507353646235 0.045179975541617 -0.423479213254263 -0.423479213254263 -0.421978758649241 0.462233361842615 -0.123843810003296 -0.115916605539266 0.280486129588187 -0.0805051639010056 -0.0811885443992482 -0.00469411038687828 0.0257766883109751 -0.160243489263177 -0.128587663882642 -0.123843810003296 -0.123843810003296 0.464002980968763 -0.121435522653779 -0.117772609270177 -0.117772609270177 -0.122040015049424 -0.115294075506456 -0.0976052949262118 -0.0959563863476725 -0.0959563863476725 0.362982643704627 0.3430387480645 0.389080605419565 0.0520440822490559 0.252533897888253 0.106529356025267 0.0140371429842403 0.0467248703185384 -0.0581307501075868 0.0551935006403251 -0.00402823350168359 0.683834659686115 0.0180439493042741 0.0334415850011806 0.0359861254133993 -0.0100740886048096 -0.484004646965291 -0.0125249556558923 -0.0125249556558923 0.506648914350794 -0.0064980849018844 -0.00825251165591533 0.683834659686115 -0.0401580566807614 -0.0273168648331244 -0.0622718543317244 0.00301097220275242 0.0269493669986129 0.0180439493042741 0.054228243445074 0.065549971357369 -0.0228753966233696 -0.0947391550451497 -0.117993501627619 0.348154287569208 0.0536465434859616 0.0296077371557025 0.0204649709113518 0.0171058055663522
0.200414852115207 -0.00871514383522191 0.0382904247836832 -0.013850704156205 0.0590715371062587 0.0011345556325988 0.153684757026193 -0.163832864458818 0.129196475661329 0.958485959522755 0.958485959522755 0.943765413087814 0.958485959522755 -0.0355259767954476 1 0.971911934563365 -0.00246286105263157 0.146557641024328 0.958485959522755 0.958485959522755 -0.140860491709283 0.0377474482041167 0.958485959522755 0.958485959522755 -0.114187052550243 0.130411292925374 -0.061870964374624 -0.0736047811602908 -0.0739405897174764 0.022602232003723 -0.065637925125025 0.0250752105624616 -0.0597439985126588 0.783688177635835 0.0388285786898348 -0.0370991005712879 0.958485959522755 0.00460899070952223 0.479828207067263 -0.0376447447503011 -0.0370991005712879 -0.0392426240665299 0.0753735849478374 0.270754063416044 0.434261299854616 0.479828207067263 -0.0285318876759792 -0.0370991005712879 0.479828207067263 0.833464195494852 -0.00223230779475673 0.0115551126993484 0.714251405639196 -0.0209767206443489 0.0658064995181466 0.0363223223075801 -0.0209767206443489 -0.086923599248164 0.395986263895035 -0.631401872555551 -0.232711751034665 -0.945572178345287 -0.453689912001091 -0.393088590465849 -0.0612509023883254 -0.0634678656679296 -0.0649323339219568 -0.086923599248164 -0.249412659849444 -0.0484462221473004 -0.0852949967622049 -0.0165910514554815 -0.00903938631577341 -0.018529137112358 0.00967337398774655 0.105985045700848 -0.0961223765264632 -0.0688159239470918 0.0062200530053133 -0.0649194564066675 -0.0691638603841067 0.0494124277938507 0.0250632707117453 -0.0686374724154772 -0.00959220232788718 -0.0961223765264632 -0.00728653751112822 -0.00728653751112822 -0.00728653751112822 -0.00728653751112822 -0.174035381009787 0.0445717277653532 -0.0739405897174764 -0.013850704156205 0.0229183243213876 -0.013850704156205 -0.0677661297401894 -0.0208936726032157 0.107282080487757 -0.0691638603841067 0.0777398724366825 0.00264014602565183 -0.0370346114795691 -0.036591606537049 -0.0659954068725887 -0.00629011817404131 -0.013850704156205 0.00460899070952223 -0.0691638603841067 0.479828207067263 0.00430276403206935 0.089858806070246 0.0246355872023094 -0.00246286105263157 0.167284501508844 0.185759824777804 0.0134040232051492 0.50706134180217 -0.0376447447503011 0.089858806070246 -0.029218153389108 0.16560750935686 0.200414852115207 0.079866855650738 -0.0318282389343921 -0.0698568457446257 0.479828207067263 -0.049646425686514 0.0517745036488434 0.479828207067263 0.0380959712713759 0.4898392235699 -0.0422847275385271 -0.0856101498966222 -0.0849794240488121 0.298447496492697 0.16560750935686 0.167154791859513 0.167154791859513 -0.0108765716559046 0.00592304786516546 0.0320802308300716 -0.0116236348825432 -0.0492117750891774 -0.13745278956444 0.00659822270709506 -0.249277579041497 0.192932427464822 0.0011345556325988 0.377193451907959 0.0786205712623586 0.0403468860469302 0.0402378694245596 0.16560750935686 -0.0364337171193729 -0.013363546076968 0.0279766865426034 -0.0659356210719234 0.16560750935686 0.162928010408714 0.176513249010888 -0.0560077113445584 -0.00557206805743843 0.155339708508749 -0.0162106023484622 -0.0691638603841067 0.16560750935686 0.0277560792593509 0.0258678011306168 -0.130107347853353 -0.0468101972975448 0.175767463876796 0.175767463876796 -0.0746099416563253 0.00158825601554874 -0.0695108286450761 -0.0695108286450761 -0.0114911990282055 0.00424955827846146 0.0238346928595527 0.00247945781646707 0.160624808895873 -0.0577630159022223 -0.14340263103117 -0.0856101498966222 0.0412292077803244 0.173530100155424 0.200414852115207 0.201112116868264 -0.0487741814750364 -0.140860491709283 -0.0708893548425355 -0.0852949967622049 0.212818268402257 0.174275920114306 0.266816922517452 -0.0497221404213845 0.175767463876796 0.175767463876796 0.177259083687386 0.00430276403206935 -0.015251691257727 -0.0327537152744485 0.958485959522755 0.0494124277938507 0.0224962245147289 -0.0199752801646826 -0.00603479933836972 -0.0849794240488121 -0.0150925956756799 -0.00603479933836972 -0.0168836351256548 -0.00517142119146424 -0.0582116506195557 0.0113214565071188 -0.0103057657578278 0.00355969344845917 -0.0612509023883254 -0.0595237812068273 -0.0038311566961234 -0.00517142119146424 -0.0665088771401242 -0.013850704156205 -0.00166414331518719 0.156475211895085 0.0248130141277353 0.00761681856226861 -0.164565610708688 -0.164565610708688 0.166062728709963 0.175767463876796 0.176513249010888 -0.0414380571492522 0.212818268402257 0.214345609599563 0.281809295048623 -0.0566516139155795 -0.0418207979237604 -0.134991709770984 -0.0422847275385271 0.00657836431716945 -0.0081811536345085 -0.0150925956756799 0.00617891401900102 -0.0150116454538562 -0.014839555360369 -0.184815553708507 0.00470733355355378 -0.0768138371564529 0.0426347936218009 -0.0946904994696644 -0.0612509023883254 -0.0612509023883254 0.0971793289029261 0.0979466334369063 -0.0456211740945857 -0.135329511531335 -0.0688159239470918 -0.0688159239470918 -0.0691638603841067 0.0944955350167106 -0.1298035650312 -0.13132412776772 -0.013850704156205 -0.013850704156205 0.0531853384177506 0.0355270845512923 0.0518480829633625 -0.0619812270855382 -0.0403181962995639 -0.0421784304581041 -0.0429175671882321 -0.0371543038186063 -0.0265363977836291 -0.0292124156547876 0.00903718383260679 0.00985633465668463 -0.0678414632592664 0.0103057657578258 -0.0650029519162472 -0.0946904994696644 -0.0612509023883254 0.164832925826442 -0.176929918920856 -0.0260192796967044 -0.0101622487933599 0.0301083531969452 0.00821690540883795 0.00368235536829289 0.0399005390140215 -0.006378213842225 -0.0191785906638976 -0.0377474482041158 -0.0612509023883254 -0.0287566702218134 -0.0612509023883254 -0.067806484302698 0.00927832152131678 0.00927832152131678 -0.0081811536345085 0.0111904017135332 -0.00645073019219187 -0.0385848930079237 0.0312280115476962 -0.0608503370473397 -0.0100212376057184 0.028438691014787 0.0325029925296287 0.168510420920791 0.0290666199605271 -0.0649194564066675 -0.0227348235909595 -0.0652792822682119 -0.00557847879649803 0.958485959522755 0.0958265300123382 -0.104220491356951 -0.010641867022586 -0.0184865437403154 -0.0612509023883254 -0.0928111401041731 0.0576292673367116 0.0564132271058151 0.0475877643723257 -0.086923599248164 0.00526752218444108 0.0146706548401486 0.50605610754436 0.00499185572105425 0.0645870807001127 -0.084663424401185 0.0424494825565521 0.0601177190000907 -0.252758694143146 0.0424494825565521 0.0109889398156812 0.168101522813696 0.0146706548401486 -0.0284386910147889 -0.0884349916697904 0.00985633465668463 -0.468911208992148 -0.000841680147331185 0.0576292673367116 0.0156738110579409 0.13284900755794 0.0287566702218122 -0.0946904994696644 -0.0649194564066675 -0.0299286638046177 -0.0645824673485734 -0.032451106497206 -0.0652792822682119 -0.468911208992148 -0.0103303194152691 -0.00338141812158468 -0.0608764486409833 -0.0122200564607076 -0.491999085600146 -0.491999085600146 0.0239296084276559 -0.491999085600146 -0.248620306361035 -0.00157442749943856 0.0368442672986554 -0.0487161925274139 -0.0772031060567114 0.0366298547582509 0.0352622032904562 -0.0400628940848313 -0.0363171835564826 -0.0287566702218134 -0.0100212376057184 -0.0100212376057184 -0.000774397075687275 -0.000774397075687275 -0.00166464677711691 -0.00166464677711691 -0.0503432010668053 0.0263560959398058 0.0175107529190913 0.0175107529190913 0.0175107529190913 0.0377474482041167 0.0256679054501311 -0.00843992804881689 -0.0585899027986904 0.0268126184918966 -0.0365968896356647 -0.0284386910147889 -0.21130100508934 -0.0284386910147889 -0.0106135394435898 0.0731030525042411 0.0795385122260808 0.0438196917473208 -0.468911208992148 -0.468911208992148 -0.21130100508934 0.0713342208247585 -0.0698925194766851 0.0141308430552534 0.00368235536829289 0.103622199957909 0.000493021215844399 -0.178057863647603 0.00903718383260679 0.00903718383260679 0.00903718383260679 0.00903718383260679 0.167694953670002 -0.0298714267353183 -0.0287566702218134 -0.0287566702218134 -0.0287566702218134 -0.000661689367823534 -0.0236652411606693 -0.0677661297401894 -0.247964987689759 0.0393272202267113 -0.0684670019447337 -0.0155339567567061 -0.000841680147331185 -0.086923599248164 0.0242282742767696 -0.0208429481837943 0.0481985155686679 0.0457782229313731 -0.0161407666302182 0.0552911993318384 0.056007711344559 -0.0612509023883254 0.00368235536829289 -0.00199536691866943 -0.016270276206621 -0.0792184379208773 0.00903718383260679 -0.0166230275659334 -0.0100139285252589 0.0393272202267113 -0.00554199067115648 -0.00221589218267419 -0.0581417056505311 -0.0209767206443489 0.00368235536829289 0.00282137580792478 0.131019680273132 0.0591515214623925 -0.0684670019447337 -0.0612509023883254 0.0138507041562056 0.0138507041562056 0.0243838144621644 -0.0159506238573413 -0.248620306361035 0.0312888026074854 -0.0349861094960435 -0.00430276403207053 -0.0633417742676886 -0.0589811391280206 0.0212534103866164 0.024795555315584 -0.0649194564066675 -0.078567701012153 -0.0856101498966222 -0.0856101498966222 -0.0742756389457778 -0.036546458595033 0.0506289297961382 -0.0194694931834864 0.0100818228716258 0.000253284075658458 -0.00830881101243569 -0.0219574743967303 0.151939156572315 -0.0209767206443489 -0.00246286105263157 -0.158098853273646 -0.0130679289324896 0.490715777421773 -0.0219362027646809 -0.00246286105263157 0.052416323927096 -0.0190396178281248 0.0564408174721419 0.000841680147329926 0.175021697781279 0.175021697781279 0.175021697781279 -0.0267350885380772 -0.0287566702218134 -0.0107433166840141 -0.00728653751112822 -0.00728653751112822 -0.0294346972584094 -0.00728653751112822 -0.0507395989345101 0.00156563691293795 0.0450646911662416 0.0438036550592499 -0.0668797285011627 -0.0326095027017394 -0.0580263691988484 0.00256461557636971 0.0119998746602386 -0.100014242024247 0.0382904247836832 0.0382904247836832 0.048615360054092 0.0250632707117453 -0.0434705583821624 0.50605610754436 0.479828207067263 0.0686708681896217 0.958485959522755 0.0641258937056761 0.765199746866014 0.0660584350184401 -0.0878050706784747 0.958485959522755 0.00927832152131678 0.958485959522755 -0.0376447447503011 0.958485959522755 0.0146706548401486 -0.0429251966756522 0.958485959522755 0.958485959522755 0.00264014602565183 0.38596404733628 0.531322167811046 0.664388794082718 0.479828207067263 0.800953219131815 0.0240592920873095 0.50706134180217 0.00862008988624673 0.0250752105624616 0.316472416793256 0.531322167811046 -0.0442161621915155 -0.00246286105263157 0.958485959522755 0.072942579149681 -0.046539035578848 0.958485959522755 -0.029218153389108 0.683508214963767 0.933138451961285 -0.0376447447503011 -0.00246286105263157 0.479828207067263 -0.00246286105263157 0.479828207067263 0.958485959522755 -0.0370991005712879 0.00540804677124038 -0.0376447447503011 0.958485959522755 0.783688177635835 0.683508214963767 -0.0387162328502216 0.531322167811046 0.958485959522755 -0.0427742371400963 -0.0856101498966222 0.0213777142635025 0.958485959522755 0.958485959522755 -0.0370991005712879 0.479828207067263 0.00657836431716945 -0.0370991005712879 0.531322167811046 0.958485959522755 0.958485959522755 0.958485959522755 0.958485959522755 0.479828207067263 0.0786914591847626 0.479828207067263 0.0657059002533184 0.958485959522755 0.958485959522755 0.958485959522755 0.958485959522755 0.0323511143990961 0.479828207067263 0.958485959522755 0.958485959522755 0.683508214963767 -0.0238055325564135 0.958485959522755 0.958485959522755 0.958485959522755 0.958485959522755 0.958485959522755 -0.0554619027155427 0.0657059002533184 -0.00465043483558581 -0.0422847275385271 -0.00246286105263157 0.683508214963767 0.695641905499321 0.38596404733628 0.0675979525231302 0.958485959522755 -0.0330634799807578 0.958485959522755 0.0149773057788244 0.559843678621711 0.559843678621711 0.958485959522755 0.683508214963767 0.297642759129771 0.139126071001818 0.115483158849659 0.014535441163148 0.479828207067263 0.0542945964164673 0.958485959522755 0.531322167811046 0.041341002113859 -0.0141405887930243 0.152959819254008 -0.0370799555818309 0.0333065340530926 -0.0287566702218134 -0.0287566702218134 0.0768587323652082 -0.0149594585362632 -0.0341106675517418 -0.0659954068725887 0.289386769808176 0.958485959522755 -0.0149594585362632 0.041341002113859 -0.0243838144621651 0.800953219131815 0.0406369459935908 -0.00034483837020814 -0.0659356210719234 -0.0287566702218134 -0.0287566702218134 0.256685353315437 -0.013850704156205 -0.0287566702218134 -0.0209767206443489 -0.0209767206443489 -0.0371734750820087 0.0852949967622041 0.695641905499321 0.479828207067263 0.958485959522755 -0.130107347853353 0.200414852115207 0.200414852115207 -0.016405930680492 0.0420696467605598 0.00890039316240421 0.0237787647338814 0.0237787647338814 0.0237787647338814 -0.0792184379208773 -0.0232404394668555 -0.0192510039982665 0.0501503782384242 -0.0158638042486449 0.0421042068280803 -0.208064471589734 0.0438036550592499 0.0438036550592499 0.0438036550592499 -0.157770419602203 0.167154791859513 0.271879641608766 0.0035131466541071 -0.013850704156205 -0.013850704156205 0.214345609599563 0.14827294694374 0.0393788657694617 0.0407264446475987 0.0189512373469735 -0.0606646145906015 -0.0672938076683839 0.00977879532010841 0.0103550170963658 -0.031857880777781 -0.0823308729257505 -0.140514593049091 -0.0915274339400383 -0.152522485439399 0.0438036550592499 0.0450646911662416 0.0450646911662416 0.294707489932254 0.0450646911662416 0.0425479945687387 -0.0930054246310189 -0.0945968887237547 -0.0197038947830179 -0.157442380998629 -0.0961223765264632 -0.0961223765264632 -0.164433782009332 0.167154791859513 0.167154791859513 0.166381452298854 0.16560750935686 0.168305570633568 0.166381452298854 0.174275920114306 -0.0431924090486471 -0.000832936296620786 -0.0585644830139468 -0.0103057657578278 0.00903718383260679 0.00903718383260679 -0.00728653751112822 0.175285441848498 -0.0460819085772889 0.0123061983394936 0.0251941076593495 0.00822517243337959 0.0292140557329342 0.0181363454493308 0.0219846558604871 -0.0594537011876149 -0.0588412463976814 -0.0576020201763831 0.0314331891929872 0.0124290654940228 0.00110684217835706 -0.0517240482041013 -0.0178047582237775 0.00430276403206935 -0.0668797285011627 -0.0668797285011627 -0.0657746683876747 -0.106382950427948 -0.0708893548425355 -0.0663517488843115 -0.0329780890879243 -0.0460819085772889 -0.229253144303876 0.0138394082325942 0.087164309870741 -0.0200034440520343 -0.0736047811602908 -0.0708893548425355 -0.0708893548425355 -0.106083100712226 -0.0695108286450761 -0.0674141427743775 -0.0674141427743775 -0.0698568457446257 -0.0659954068725887 -0.0459837349558289 -0.0663517488843115 -0.0663517488843115 -0.10262892272729 0.0742125326844705 -0.0878050706784747 -0.284681714149484 -0.0644140804280407 -0.0193627055151904 -0.00985633465668523 -0.0188384122612632 0.0106597042009791 -0.0766007691163714 -0.0286385287822283 -0.065637925125025 -0.0107433166840141 -0.0081811536345085 -0.00735164896338001 0.0376447447503025 0.102778934614804 0.00264014602565183 0.00264014602565183 -0.100669204511663 -0.000363819154235552 -0.00185523088163702 -0.065637925125025 0.431577523145146 0.144075056634663 0.175767463876796 -0.0746099416563253 -0.0179380211127074 -0.0107433166840141 -0.0415146037910255 -0.0156116039203472 0.0554274153658686 0.0725828511844135 0.0288143089908842 0.0786205712623586 -0.0665088771401242 0.0389849661024599 -0.0150310352618137 -0.0114880090432357
0.200414852115207 -0.00871514383522191 0.0571438367726876 -0.0289562068987469 0.0590715371062587 0.0339061593191093 0.155960811787963 -0.165930795536784 0.129196475661329 0.958485959522755 0.958485959522755 0.943765413087814 0.958485959522755 -0.0355259767954476 0.971911934563365 1 -0.00246286105263157 0.125870760016037 0.958485959522755 0.958485959522755 -0.140860491709283 0.0377474482041167 0.958485959522755 0.958485959522755 -0.0906337692173327 0.130411292925374 -0.061870964374624 -0.0736047811602908 -0.0739405897174764 0.0485750330746989 -0.065637925125025 0.0509938992825966 -0.0597439985126588 0.75049103852834 0.0388285786898348 -0.0370991005712879 0.958485959522755 0.00460899070952223 0.449419229269567 -0.0376447447503011 -0.0370991005712879 -0.0392426240665299 0.0753735849478374 0.236950975011469 0.405931731879599 0.449419229269567 -0.0285318876759792 -0.0370991005712879 0.449419229269567 0.800953219131815 -0.00223230779475673 0.000193690126732636 0.683508214963767 -0.0209767206443489 0.0658064995181466 0.0273232939426864 -0.0209767206443489 -0.0674347669425952 0.395986263895035 -0.631401872555551 -0.232711751034665 -0.945572178345287 -0.453689912001091 -0.393183471319899 -0.0566526890050525 -0.043644343440215 -0.0649323339219568 -0.0674347669425952 -0.249412659849444 -0.0375206990652208 -0.0852949967622049 -0.0165910514554815 -0.00903938631577341 -0.018529137112358 0.00967337398774655 0.105985045700848 -0.0961223765264632 -0.0688159239470918 -0.0260553586971325 -0.0649194564066675 -0.0691638603841067 0.0329223025592003 0.0250632707117453 -0.0686374724154772 -0.0245059410614786 -0.0961223765264632 -0.0223086810912827 -0.0223086810912827 -0.0223086810912827 -0.0223086810912827 -0.174035381009787 0.0281859464067732 -0.0739405897174764 -0.0289562068987469 0.0229183243213876 -0.0289562068987469 -0.0677661297401894 -0.0208936726032157 0.107282080487758 -0.0691638603841067 0.0839964753756368 0.0352622032904562 -0.0370346114795691 -0.036591606537049 -0.0659954068725887 0.0272925482168414 -0.0289562068987469 0.00460899070952223 -0.0691638603841067 0.449419229269567 0.00430276403206935 0.0666271760975884 0.0458103273992754 -0.00246286105263157 0.166487780582557 0.18513392918145 0.0450931486729475 0.475378431798965 -0.0376447447503011 0.0666271760975884 -0.029218153389108 0.16560750935686 0.200414852115207 0.079866855650738 -0.0318282389343921 -0.0698568457446257 0.449419229269567 -0.049646425686514 0.0517745036488434 0.449419229269567 0.0610998304313175 0.4898392235699 -0.0422847275385271 -0.0856101498966238 -0.0849794240488121 0.281045432062691 0.16560750935686 0.167154791859513 0.167154791859513 -0.0108765716559046 0.00592304786516546 0.0473784300535889 -0.0245277223012394 -0.0492117750891774 -0.13745278956444 0.00659822270709506 -0.249277579041497 0.194334574229782 0.0339061593191093 0.377193451907959 0.0848271916482693 0.0403468860469302 0.0402378694245596 0.16560750935686 -0.0364337171193729 -0.013363546076968 0.0279766865426034 -0.0659356210719234 0.16560750935686 0.162928010408714 0.176513249010888 -0.0560077113445584 -0.0210424783348807 0.134031155744436 -0.0311973856662088 -0.0691638603841067 0.16560750935686 0.0277560792593509 0.0258678011306168 -0.130107347853353 -0.0188120658430238 0.175767463876796 0.175767463876796 -0.0746099416563253 0.00158825601554874 -0.0695108286450761 -0.0695108286450761 -0.0216158959196266 0.00424955827846146 0.0497801417119962 0.00247945781646707 0.160624808895873 -0.0577630159022223 -0.122674731042356 -0.0856101498966238 0.0603113476498939 0.173530100155424 0.200414852115207 0.201112116868264 -0.0487741814750364 -0.140860491709283 -0.0708893548425355 -0.0852949967622049 0.195370277925026 0.174275920114306 0.24933012752284 -0.0304016851384964 0.175767463876796 0.175767463876796 0.177259083687386 0.00430276403206935 -0.015251691257727 -0.0238961756643366 0.958485959522755 0.0329223025592003 0.0224962245147289 -0.0199752801646826 -0.00603479933836972 -0.0849794240488121 -0.0150925956756799 -0.00603479933836972 0.00352481143699776 -0.00517142119146424 -0.0582116506195557 0.0113214565071188 -0.025576967047848 0.00355969344845917 -0.0612509023883254 -0.0595237812068273 -0.0038311566961234 -0.00517142119146424 -0.0665088771401242 -0.0289562068987469 -0.0122358073937159 0.140280037041971 0.0248130141277353 0.00761681856226861 -0.164565610708688 -0.164565610708688 0.166062728709963 0.175767463876796 0.176513249010888 -0.0414380571492522 0.195370277925026 0.196870904270984 0.264074366689404 -0.0566516139155795 -0.0228410512919849 -0.134991709770984 -0.0422847275385271 0.00657836431716945 0.00399308978981392 -0.0150925956756799 0.00617891401900102 -0.0238436017895511 -0.0246692288282621 -0.184815553708507 0.00470733355355378 -0.0768138371564529 0.0426347936218009 -0.0890101273759249 -0.0566526890050525 -0.0612509023883254 0.0773028875645746 0.0781054403580821 -0.0456211740945857 -0.135329511531335 -0.0688159239470918 -0.0688159239470918 -0.0691638603841067 0.0780789799244011 -0.1298035650312 -0.13132412776772 -0.0289562068987469 -0.0289562068987469 0.0443404708581137 0.0169411834360397 0.0353067531710837 -0.0619812270855382 -0.0403181962995639 -0.0421784304581041 -0.0429175671882321 -0.0268095975401576 -0.0265363977836291 -0.0201676408705228 0.0193087338890141 0.0200791476567419 -0.0487432707887987 0.0255769670478487 -0.0650029519162472 -0.0890101273759249 -0.0566526890050525 0.164832925826442 -0.161273120606231 -0.0260192796967044 -0.0101622487933599 0.0208612338296469 0.0185369709419876 0.0140113283040153 0.0399005390140215 -0.006378213842225 -0.0191785906638976 -0.0377474482041158 -0.0566526890050525 -0.0193460259995273 -0.0612509023883254 -0.0780909779507459 0.00927832152131678 0.00927832152131678 0.00399308978981392 0.0111904017135332 0.00586821468539018 -0.0385848930079237 0.0312280115476962 -0.0540184753892237 -0.0100212376057184 0.028438691014787 0.0325029925296287 0.167734599149122 0.045541509885186 -0.0649194564066675 -0.0365177754872492 -0.0652792822682119 0.00681259560607296 0.958485959522755 0.0890002876210522 -0.0843218099537229 -0.010641867022586 -0.0184865437403154 -0.0566526890050525 -0.0856532082102731 0.0409661919400793 0.0397688239608657 0.0475877643723257 -0.0674347669425952 0.00526752218444108 0.0146706548401486 0.477229984651113 0.0153655100458626 0.0491556009309361 -0.084663424401185 0.0424494825565521 0.0601177190000907 -0.252758694143146 0.0424494825565521 0.0109889398156812 0.167318820054045 0.0146706548401486 -0.0284386910147889 -0.0689168800551323 0.0200791476567419 -0.468911208992148 -0.000841680147331185 0.0409661919400793 0.0156738110579409 0.13284900755794 0.0193460259995336 -0.0890101273759249 -0.0649194564066675 -0.0299286638046177 -0.0447254424589374 -0.032451106497206 -0.0652792822682119 -0.468911208992148 0.00242950411221685 0.0111311590389362 -0.0608764486409833 0.00268802664543207 -0.491999085600146 -0.491999085600146 0.0239296084276559 -0.491999085600146 -0.248620306361035 -0.00157442749943856 0.0555846449457138 -0.0358686685949668 -0.0856581641124211 0.0366298547582509 0.0352622032904562 -0.0400628940848313 -0.0363171835564826 -0.0193460259995273 -0.0100212376057184 -0.0100212376057184 -0.000774397075687275 -0.000774397075687275 -0.00166464677711691 -0.00166464677711691 -0.0379972507231063 0.0263560959398058 0.0175107529190913 0.0175107529190913 0.0175107529190913 0.0377474482041167 0.0256679054501311 -0.0234085551335986 -0.0585899027986904 0.038348742294258 -0.0365968896356647 -0.0284386910147889 -0.19387922333707 -0.0284386910147889 -0.0106135394435898 0.0666077726045872 0.0730723794728006 0.0438196917473208 -0.468911208992148 -0.468911208992148 -0.19387922333707 0.0888506321911149 -0.0787908427689025 0.0239446903582157 0.0140113283040153 0.0985258552013449 0.0123061983394936 -0.160940774780377 0.0193087338890141 0.0193087338890141 0.0193087338890141 0.0193087338890141 0.151797287406137 -0.045010189015415 -0.0193460259995273 -0.0193460259995273 -0.0193460259995273 -0.000661689367823534 -0.0236652411606693 -0.0677661297401894 -0.247964987689759 0.0393272202267113 -0.0684670019447337 0.00356160223363598 -0.000841680147331185 -0.0674347669425952 0.0242282742767696 -0.0107286477277775 0.0317342105441926 0.0293660735651431 -0.025183225011381 0.0552911993318384 0.056007711344559 -0.0566526890050525 0.0140113283040153 -0.00199536691866943 -0.016270276206621 -0.0792184379208773 0.0193087338890141 -0.00154502558762642 0.00480234977007216 0.0393272202267113 -0.00554199067115648 -0.00221589218267419 -0.0581417056505311 -0.0209767206443489 0.0140113283040153 0.0132088513514349 0.131019680273132 0.0391799148588445 -0.0684670019447337 -0.0566526890050525 0.0289562068987475 0.0289562068987475 0.0407722477554153 -0.00271549911371484 -0.248620306361035 0.0312888026074854 -0.0349861094960435 -0.00430276403207053 -0.0633417742676886 -0.0589811391280206 0.0212534103866164 0.024795555315584 -0.0649194564066675 -0.078567701012153 -0.0856101498966238 -0.0856101498966238 -0.0742756389457778 -0.0158310667330028 0.0341131348429351 -0.0194694931834864 0.0100818228716258 0.000253284075658458 -0.00830881101243569 -0.0219574743967303 0.154296420690003 -0.0209767206443489 -0.00246286105263157 -0.158098853273646 -0.0130679289324896 0.46252240908708 -0.0219362027646809 -0.00246286105263157 0.0435077809058265 -0.0190396178281248 0.0460870025200695 0.000841680147329926 0.175021697781279 0.175021697781279 0.175021697781279 -0.0398370287187475 -0.0193460259995273 -0.0256007672688386 -0.0223086810912827 -0.0223086810912827 -0.0201060495083452 -0.0223086810912827 -0.0507395989345101 0.00156563691293795 0.0696867043522448 0.0684695284468749 -0.0668797285011627 -0.0326095027017394 -0.0580263691988484 -0.0120271982269217 -0.000997345637847183 -0.0739578569839174 0.0571438367726876 0.0571438367726876 0.048615360054092 0.0250632707117453 -0.0319298050294357 0.477229984651113 0.449419229269567 0.0936548558587953 0.958485959522755 0.0641258937056761 0.728482293500431 0.0660584350184401 -0.0878050706784747 0.958485959522755 0.00927832152131678 0.958485959522755 -0.0376447447503011 0.958485959522755 0.0146706548401486 -0.0532193504534344 0.958485959522755 0.958485959522755 0.0352622032904562 0.38596404733628 0.501440045572393 0.633065830191407 0.449419229269567 0.768372135067446 0.0332462653553371 0.475378431798965 0.00862008988624673 0.0509938992825966 0.294234575920034 0.501440045572393 -0.0442161621915155 -0.00246286105263157 0.958485959522755 0.072942579149681 -0.046539035578848 0.958485959522755 -0.029218153389108 0.652696533940572 0.933138451961285 -0.0376447447503011 -0.00246286105263157 0.449419229269567 -0.00246286105263157 0.449419229269567 0.958485959522755 -0.0370991005712879 0.00540804677124038 -0.0376447447503011 0.958485959522755 0.75049103852834 0.652696533940572 -0.0387162328502216 0.501440045572393 0.958485959522755 -0.0427742371400963 -0.0856101498966238 0.0473784300535889 0.958485959522755 0.958485959522755 -0.0370991005712879 0.449419229269567 0.00657836431716945 -0.0370991005712879 0.501440045572393 0.958485959522755 0.958485959522755 0.958485959522755 0.958485959522755 0.449419229269567 0.0786914591847626 0.449419229269567 0.0657059002533184 0.958485959522755 0.958485959522755 0.958485959522755 0.958485959522755 0.0323511143990961 0.449419229269567 0.958485959522755 0.958485959522755 0.652696533940572 -0.0238055325564135 0.958485959522755 0.958485959522755 0.958485959522755 0.958485959522755 0.958485959522755 -0.0554619027155427 0.0657059002533184 -0.00465043483558581 -0.0422847275385271 -0.00246286105263157 0.652696533940572 0.664388794082718 0.38596404733628 0.0486908156432776 0.958485959522755 -0.0330634799807578 0.958485959522755 0.0149773057788244 0.528751109344101 0.528751109344101 0.958485959522755 0.652696533940572 0.297642759129771 0.122059746267433 0.120069692739924 0.014535441163148 0.449419229269567 0.0377025404002888 0.958485959522755 0.501440045572393 0.041341002113859 0.00496777111359024 0.155417751858309 -0.0370799555818309 0.0457283231733794 -0.0193460259995273 -0.0193460259995273 0.0831656770954433 -0.0149594585362632 -0.0341106675517418 -0.0659954068725887 0.289386769808176 0.958485959522755 -0.0149594585362632 0.041341002113859 -0.0407722477554153 0.768372135067446 0.0491181826702436 -0.0156608890800701 -0.0659356210719234 -0.0193460259995273 -0.0193460259995273 0.258231274382834 -0.0289562068987469 -0.0193460259995273 -0.0209767206443489 -0.0209767206443489 -0.0371734750820087 0.0852949967622041 0.664388794082718 0.449419229269567 0.958485959522755 -0.130107347853353 0.200414852115207 0.200414852115207 -0.0251909893145863 0.029358535805076 0.00890039316240421 0.0132619212687887 0.0132619212687887 0.0132619212687887 -0.0792184379208773 -0.0232404394668555 -0.0282739399375935 0.037159719478255 -0.0158638042486449 0.0421042068280803 -0.189666739878867 0.0684695284468749 0.0684695284468749 0.0684695284468749 -0.157770419602203 0.167154791859513 0.25405796858249 -0.0126696747101796 -0.0289562068987469 -0.0289562068987469 0.196870904270984 0.13060406801508 0.0393788657694617 0.0407264446475987 0.00554120688673663 -0.0606646145906015 -0.0672938076683839 0.00977879532010841 0.0103550170963658 -0.031857880777781 -0.0659418350377931 -0.123416026051497 -0.0915274339400383 -0.154852260255109 0.0684695284468749 0.0696867043522448 0.0696867043522448 0.295638834923485 0.0696867043522448 0.0672585642933163 -0.0384345621015116 -0.0945968887237547 -0.000642591731163971 -0.157442380998629 -0.0841371527703083 -0.0841371527703083 -0.166506663727261 0.167154791859513 0.167154791859513 0.166381452298854 0.16560750935686 0.168305570633568 0.166381452298854 0.174275920114306 -0.0547835700153135 -0.0164797552577372 -0.0585644830139468 -0.025576967047848 0.0193087338890141 0.0193087338890141 -0.0223086810912827 0.15821201169413 -0.0460819085772889 0.0123061983394936 0.0251941076593495 0.0205171277509197 0.0292140557329342 0.00639696837259145 0.00840261931771986 -0.0594537011876149 -0.0588412463976814 -0.0576020201763831 0.0182928936508216 0.0124290654940228 0.00110684217835706 -0.0517240482041013 -0.0178047582237775 0.00430276403206935 -0.0668797285011627 -0.0668797285011627 -0.0657746683876747 -0.106382950427948 -0.0708893548425355 -0.0663517488843115 -0.0329780890879243 -0.0460819085772889 -0.230540074324841 -0.00821690540883856 0.087164309870741 -0.00221036268600468 -0.0736047811602908 -0.0708893548425355 -0.0708893548425355 -0.106083100712226 -0.0671497384854758 -0.0589927754867865 -0.0589927754867865 -0.0698568457446257 -0.0659954068725887 -0.0179867374941935 -0.0663517488843115 -0.0663517488843115 -0.0770097502538543 0.0806726581378584 -0.0878050706784747 -0.285681810642838 -0.0644140804280407 -0.0193627055151904 -0.0200791476567419 -0.0319298050294357 0.0106597042009791 -0.0766007691163714 -0.0286385287822283 -0.065637925125025 -0.0256007672688386 0.00399308978981392 -0.00735164896338001 0.0376447447503025 0.102778934614804 0.0352622032904562 0.0352622032904562 -0.0459837349558289 0.032561500140719 0.0312280115476962 -0.065637925125025 0.406768287642382 0.141141175268035 0.175767463876796 -0.0746099416563253 -0.0179380211127074 -0.0256007672688386 -0.0415146037910255 -0.0156116039203472 0.0449645074077392 0.0658691897150858 0.0288143089908842 0.0848271916482693 -0.0665088771401242 0.0389849661024599 -0.0300780247791819 -0.0267055852066847
0.194875534185351 0.0512153458405834 0.6014785847707 -0.116956736502106 0.0453395622130144 -0.0216861289998645 -0.069879218907613 -0.0306573171123378 0.00375621383333602 -0.00565653203788233 -0.00565653203788233 -0.00246286105263157 -0.00565653203788233 0.0168436444896647 -0.00246286105263157 -0.00246286105263157 1 -0.10151917417172 -0.00565653203788233 -0.00565653203788233 0.0361196165838839 0.0567475378987278 -0.00565653203788233 -0.00565653203788233 -0.300611642960214 -0.164948471805642 -0.0589299526992522 -0.0603046940212009 -0.0619618939964679 -0.0912777733195318 -0.0865551919740113 -0.0993157109516831 -0.0352209659196221 -0.0584844631765519 0.554867134528351 -0.0105050804109925 -0.00565653203788233 -0.0437658313632957 -0.0527804215500403 -0.0134460775186572 -0.0105050804109925 -0.0707243619679997 -0.0150174759897673 -0.0595881030309421 -0.0556566918300916 -0.0527804215500403 -0.0514211166971179 -0.0105050804109925 -0.0527804215500403 -0.0595881030309421 0.0097441379269285 -0.108604627467206 -0.0638330333254704 0.0596995938139451 0.0294866318595971 -0.0738588868312487 0.0596995938139451 -0.0627522810586645 -0.0677060430943683 0.065146530411126 -0.107221597307505 0.00874057250972446 0.00438796832511012 0.0263343944571663 -0.0757098908884954 -0.0785994604798655 0.146202752386733 -0.0627522810586645 0.0408391742176604 0.472756354832606 0.0353171503725412 -0.0621769913477837 -0.0355430964696671 -0.0652054616968561 0.0103560361396227 -0.0297164728219527 -0.077560353425531 -0.0651700827468322 0.0753514936797379 -0.0840039882582549 -0.0602296577314777 -0.00525184230796852 -0.065642805148341 -0.0653174915366119 -0.204132777244121 -0.077560353425531 -0.203054845096791 -0.203054845096791 -0.203054845096791 -0.203054845096791 0.111551425791021 0.00311698759677365 -0.0619618939964679 -0.116956736502106 -0.0619618939964679 -0.116956736502106 -0.0606620723356382 0.0591307135745775 0.0372287769579191 -0.0602296577314777 -0.0680564347218155 -0.0364966503196174 0.00696077005331083 -0.0108494145284847 0.0126875239764466 -0.00987291695438337 -0.116956736502106 -0.0437658313632957 -0.0602296577314777 -0.0527804215500403 0.0613807580324258 0.0957462872168442 -0.0806421265825168 1 0.072442298671652 0.0971641116262693 -0.0870545864683275 -0.0403652558386124 -0.0134460775186572 0.0957462872168442 -0.0526579275846663 0.197544088777695 0.194875534185351 0.00817011539295177 -0.0573619105435898 -0.0633367477479344 -0.0527804215500403 -0.0894744391893286 0.00702440930589435 -0.0527804215500403 -0.0417255213845954 -0.00512357400944411 -0.0762069419996683 0.0334743761826808 0.0458131408805802 -0.0956429330405238 0.197544088777695 0.197805368431114 0.197805368431114 -0.0461717448064402 -0.0957845336159501 0.223000815869348 -0.0394120117135417 -0.0886910974300316 0.143553032077083 -0.0401504081135565 0.0421473609259089 0.0397001325156382 -0.0216861289998645 0.0265260062957638 -0.074335002360491 -0.138895241991246 -0.00972772954811883 0.197544088777695 -0.046511232530882 -0.080691516155515 0.556455101056522 -0.0305195439865201 0.197544088777695 0.196041795458254 0.190546274798284 0.298018957873203 -0.117088809223237 -0.227605096636065 -0.11974370932315 -0.022245468251849 0.197544088777695 -0.00258698286664168 -0.00598158233414897 0.166373153127489 -0.0060006355760683 0.197697219496585 0.197697219496585 -0.104783949819965 -0.0371616399589934 -0.0617942772987436 -0.0617942772987436 0.451052913658484 0.937948827415329 -0.0500606033804654 0.0110251671525096 0.200445594515433 -0.193112462459362 -0.24609010870102 0.0334743761826808 0.563239536871774 0.193573931172795 0.194875534185351 0.196209886042261 -0.0879024516679948 0.0361196165838839 -0.0481028685702224 0.0353171503725412 -0.125303568626211 0.194948502829459 -0.0936674535531017 -0.0735737241008979 0.197697219496585 0.197697219496585 0.191920077017799 0.0613807580324258 -0.0153133873454327 -0.0397937618601448 -0.00565653203788233 -0.00525184230796852 -0.040501906971693 -0.0193691515186944 -0.0642119916416518 -0.127941124554396 0.0529366924303221 -0.0642119916416518 0.0562882832203427 -0.0628024499448504 -0.0618137409848089 -0.0606396510648486 -0.117715278592076 -0.057353466228193 0.00174183982876705 -0.0247899769056313 -0.0705606018350786 -0.0628024499448504 0.140736831017388 -0.116956736502106 0.0671586414175977 0.581442799732395 -0.119892954485091 -0.0927138266322843 -0.196948636667539 -0.196948636667539 0.199659070493982 0.195206386575492 0.199071432551729 -0.0659697751916052 -0.125303568626211 -0.124483779802623 -0.0915034736365151 -0.0337714889873764 -0.0334328380700416 -0.0609784768530198 -0.0762069419996683 0.948455201712118 0.0749395822437125 0.0529366924303221 0.423827932809908 0.1005803560847 0.0679788756731376 0.0889871199995274 0.0857719046082827 0.0603033565231388 0.0882405772297853 -0.187106055968918 -0.0757098908884954 0.00174183982876705 0.0360529189716007 0.0374628959355985 0.0614028250159906 0.0956416793661634 -0.0586424971296359 -0.0586424971296359 -0.0602296577314777 -0.0748702262067944 -0.0408470087815106 -0.0420221919640729 -0.116956736502106 -0.116956736502106 -0.0530322419440984 -0.0507064201398367 -0.0245395354791784 -0.0580929313913882 -0.0355828160943203 -0.067151912840508 -0.0639047451283384 -0.0764777131294123 -0.0619012426868521 -0.0962431471014534 -0.445384062313166 -0.444414392309254 -0.159369345541305 0.112690327414014 -0.0279925227112037 -0.187106055968918 -0.0757098908884954 0.19374153738269 -0.401366509652934 0.0491750165588424 -0.921899093329399 -0.0787986270750373 -0.437841453577824 -0.0365574189470012 -0.377519651312729 -0.0887403972319546 0.0023618699907722 -0.0567475378987263 -0.0757098908884954 0.0934259596533339 0.00174183982876705 0.100426899610851 -0.0975252589255603 -0.0975252589255603 0.0749395822437125 -0.0330263447520487 0.0793021788489857 0.0613139343431485 0.203160887882055 -0.0186229433781328 0.0538582463851915 0.0195515638122911 -0.0461717448064402 0.079736856002335 -0.0526428563775892 -0.0840039882582549 0.106764400010704 -0.0852914739817902 0.0814922596528568 -0.00565653203788233 0.0955409051446146 0.301200973061723 -0.0157147592709255 -0.0862517422130494 -0.0757098908884954 -0.217028124719935 0.0136549577161159 0.0119029191139552 0.0136492306973051 -0.0627522810586645 0.0184886349386808 -0.0473740304868088 -0.0479528632521719 -0.0621346677861427 0.0119029191139552 0.0305772952969084 -0.0234909122057931 0.00544234748990465 0.0342429588032569 -0.0152453934327788 -0.222791739663128 0.0867916173494398 -0.0473740304868088 -0.0195515638122913 -0.0573473686675345 -0.444414392309254 0.020634784377974 -0.134986378283026 0.0136549577161159 -0.0457286322352843 -0.158601158966912 -0.0934259596533328 -0.187106055968918 -0.0840039882582549 0.0612459514089389 -0.0186589127665187 0.000667243754842186 -0.0852914739817902 0.020634784377974 -0.0399056325590576 -0.0764955751262523 0.0470384743401481 -0.0682469737246979 0.0107100431106052 0.0107100431106052 -0.257697835755136 0.0107100431106052 0.043451863875263 -0.163976695885749 0.573251759914659 -0.031741133586572 0.101957681308463 0.214858087704338 0.211893977760363 0.0569654766770403 0.0679223080017494 0.0934259596533339 0.0538582463851915 0.0471930363600339 0.0529366924303221 0.0529366924303221 0.0508108983969488 0.0508108983969488 -0.0814555539884428 0.0158444951972733 0.0166405516000177 0.0166405516000177 0.0166405516000177 0.0567475378987278 0.0469435071407929 -0.203593809753429 -0.0221557079303852 0.102582829368638 -0.0545235390389252 -0.0195515638122913 0.124166189964317 -0.0195515638122913 -0.123401856245108 0.0828511979155745 0.074064099830381 -0.334887498649119 0.020634784377974 0.020634784377974 0.124166189964317 -0.0300595295256395 -0.0770153293367075 -0.0482223359068154 -0.0365574189470012 0.0960473443603571 -0.416893935757078 0.15258323863991 -0.445384062313166 -0.445384062313166 -0.445384062313166 -0.436859846315516 0.461372939357009 -0.217700399766893 0.0934259596533339 0.0934259596533339 0.0934259596533339 0.0543264991492861 -0.0260894834688321 -0.0606620723356382 0.039292903012318 -0.0591340740146824 -0.057032404326678 -0.043870187138722 -0.134986378283026 -0.0627522810586645 0.150951261004963 0.0435660890650644 -0.00687036542186106 0.00480876905195655 0.0757840159747635 -0.298961759106812 -0.29886635077732 -0.0757098908884954 -0.0365574189470012 -0.136435670384307 -0.35667715694747 -0.0768530859088757 -0.445384062313166 -0.0616651003074027 -0.0653210075490304 -0.0591340740146824 -0.0872552213520989 -0.365087406166857 -0.178767109004826 0.0596995938139451 -0.0365574189470012 -0.0378135765943688 -0.164928398863961 0.13082891948288 -0.057032404326678 -0.0757098908884954 0.106192806951926 0.116956736502106 -0.0614210364188942 -0.0559023465833688 0.043451863875263 0.0706747915259946 -0.0753162648486508 -0.0448050002575823 0.0043475023534049 -0.0162532056806504 -0.0501564178838916 -0.0488616575810306 -0.0840039882582549 -0.0743452009063299 0.0334743761826808 0.0334743761826808 -0.103666126020506 -0.0309405858465398 -0.00362432534158743 -0.0097104259592783 -0.0126246958119309 0.120817705105896 -0.0782016726153489 -0.0238297781835655 -0.0577972110540505 0.0596995938139451 1 -0.0870428594973093 -0.0174388590266045 -0.0556566918300916 0.0732451776628496 1 -0.0542368894802669 0.054168134985712 -0.0658357527725367 0.130069802470302 0.196322920969983 0.196322920969983 0.196322920969983 -0.0460666572265915 0.0934259596533339 -0.204671753219707 -0.203054845096791 -0.203054845096791 0.0911930568539873 -0.203054845096791 0.111245684281578 0.0607699047038741 -0.0884210422195101 -0.0902540285095831 0.0581037938393561 0.0686576139384059 0.052231090689585 0.0427355715414891 0.0490539389079795 -0.0615346839706509 0.566300619464842 0.6014785847707 0.0155899609321676 0.0612458035555257 0.0835569219149088 -0.0479528632521719 -0.0527804215500403 -0.0474930439441177 -0.00565653203788233 -0.00250371280536985 -0.0526579275846663 -0.000115257105596561 -0.0462579581609014 -0.00565653203788233 -0.0975252589255603 -0.00565653203788233 -0.0134460775186572 -0.00565653203788233 -0.0473740304868088 0.137570557303751 -0.00565653203788233 -0.00565653203788233 -0.0364966503196174 0.0375134842809342 -0.0567438568024603 -0.0624119823752897 -0.0527804215500403 -0.0595881030309421 -0.0524734017821939 -0.0403652558386124 -0.0545452757927076 -0.0713965982457713 0.0676157562393158 -0.0567438568024603 -0.0796878377543484 1 -0.00565653203788233 0.110215497285317 -0.0838741974119735 -0.00565653203788233 -0.0526579275846663 -0.0638330333254704 -0.0117199168191184 -0.0134460775186572 1 -0.0527804215500403 1 -0.0527804215500403 -0.00565653203788233 -0.0105050804109925 0.943164725287489 -0.0134460775186572 -0.00565653203788233 -0.0584844631765519 -0.0638330333254704 -0.0697756822146785 -0.0567438568024603 -0.00565653203788233 -0.077089152480538 0.0334743761826808 -0.0642499198152933 -0.00565653203788233 -0.00565653203788233 -0.0105050804109925 -0.0527804215500403 0.948455201712118 -0.0105050804109925 -0.0567438568024603 -0.00565653203788233 -0.00565653203788233 -0.00565653203788233 -0.00565653203788233 -0.0527804215500403 -0.0210241216819227 -0.0527804215500403 -0.000384038738326469 -0.00565653203788233 -0.00565653203788233 -0.00565653203788233 -0.00565653203788233 0.0322739280658476 -0.0527804215500403 -0.00565653203788233 -0.00565653203788233 -0.0638330333254704 0.129984489095256 -0.00565653203788233 -0.00565653203788233 -0.00565653203788233 -0.00565653203788233 -0.00565653203788233 0.0450159591797206 -0.000384038738326469 -0.00698344547497259 -0.0762069419996683 1 -0.0638330333254704 -0.0624119823752897 0.0375134842809342 -0.0275881809865283 -0.00565653203788233 -0.0027914242634858 -0.00565653203788233 0.75195597637279 -0.0445977580855364 -0.0445977580855364 -0.00565653203788233 -0.0638330333254704 -0.0811235286726852 -0.0714536061102395 0.0320921521523909 -0.0527691713581463 -0.0527804215500403 -0.0473307457846591 -0.00565653203788233 -0.0567438568024603 -0.00795145641685795 -0.0325613000296214 -0.0662506259383169 0.0657079241457166 -0.103150614474988 0.0934259596533339 0.0934259596533339 -0.0766826990787459 0.00292993227686426 -0.0387798262153826 -0.0828784239154997 -0.0019209237345052 -0.00565653203788233 0.00292993227686426 -0.00795145641685795 0.0614210364188942 -0.0595881030309421 0.012187238977731 -0.199820796391695 -0.0305195439865201 0.0934259596533339 0.0934259596533339 -0.075414145432609 -0.116956736502106 0.0934259596533339 0.0596995938139451 0.0596995938139451 0.0464220886906716 0.0298468009218111 -0.0624119823752897 -0.0527804215500403 -0.00565653203788233 -0.042292594617359 0.194875534185351 0.194875534185351 0.0233192378745833 0.0607665470573789 0.128371059769815 -0.162444571441588 -0.162444571441588 -0.162444571441588 -0.0768530859088757 -0.153622180171678 0.0245924514052148 0.0667658774762956 0.0619261654841717 0.145515010070222 0.0546769484625302 -0.0902540285095831 -0.0902540285095831 -0.0821526769778804 -0.0857611675999945 0.197805368431114 -0.0896133587382547 -0.0966344756370563 -0.116956736502106 -0.116956736502106 -0.124483779802623 0.719481309401702 -0.134204454206702 -0.154000462492402 0.0611107583365603 0.149434450668633 0.146680195462313 0.12649716468589 -0.00522298266641391 0.070218988240861 0.0534574578116963 0.0700648669665896 -0.0590119447603664 0.0749459875996918 -0.0902540285095831 -0.0958120931950047 -0.0958120931950047 -0.0942895297402423 -0.0884210422195101 -0.0920601773754593 -0.0551831334277665 -0.00798624824163445 -0.066821593793232 -0.09754211998675 -0.078525862632659 -0.078525862632659 -0.0254777298139551 0.197805368431114 0.197805368431114 0.1964510261924 0.195096426895028 0.195096426895028 0.1964510261924 0.18642472725583 -0.0734979543486673 -0.106405709506692 -0.194058214559242 -0.117715278592076 -0.445384062313166 -0.445384062313166 -0.203054845096791 -0.153721479349659 -0.0830503479296132 0.160452491329754 -0.0377518506531958 0.0946578898481071 0.214929220292781 0.0205907083652634 0.0302815670754087 0.141011477840443 0.125396895945492 0.146612456286075 0.0134222337199288 0.119737473564376 0.122342645691386 -0.0713872634017218 0.0640229509236159 0.0613807580324258 0.0526127038011749 0.0526127038011749 0.0539667464963885 -0.0390645972553943 0.0106928923401709 0.0104276964393022 -0.0210598850873158 0.0496672330022364 0.101325201737963 0.0694163601331592 -0.058174974646446 -0.00217423517110156 0.0223849838280985 0.0106928923401709 0.0106928923401709 -0.0376579089103458 0.00960946167532018 0.00379023619062915 0.00379023619062915 0.0169290244985077 0.0126875239764466 -0.0125651409041824 0.0104276964393022 0.0104276964393022 -0.0551088868038744 -0.0655218285320745 -0.0628024499448504 0.0892188146364988 -0.0253531175342016 -0.0375064163177243 0.444414392309254 0.132916082393771 0.131464259010215 -0.0679803603520562 0.0383532965332228 -0.0814831689636589 -0.204671753219707 0.0749395822437125 0.109645163429079 0.0134460775186565 0.0364596759219707 -0.0364966503196174 -0.0364966503196174 -0.0953004420244751 -0.02419062747499 -0.0133633912323873 -0.0814831689636589 -0.0246866531204511 0.131341422262595 0.197697219496585 -0.104783949819965 0.793655575337239 -0.204671753219707 0.0526616240538042 -0.0606396510648486 -0.0670588774847689 -0.0311231534545309 -0.00436308181103394 -0.074335002360491 0.140736831017388 -0.0547397927448381 -0.118355903876659 -0.119078386360058
0.0274836530359973 -0.0343958778303761 -0.0332785186339362 0.0187882494055106 -0.0330257572566541 -0.0665848209988547 -0.0224056845525615 -0.0153646595149433 0.0713348294145129 0.161420954062247 0.161420954062247 0.146557641024328 0.161420954062247 -0.045315932347191 0.146557641024328 0.125870760016037 -0.10151917417172 1 0.161420954062247 0.161420954062247 0.00845867960579608 0.0166879640669194 0.161420954062247 0.161420954062247 -0.0167770483708581 0.0389333599745409 -0.00403930538403895 0.0139472949174222 0.0120057232506377 -0.0354213100535686 -0.0482352094478694 -0.0319568627407623 -0.00372283507874749 0.189548903390066 -0.0631017767305776 -0.0613093937069891 0.161420954062247 0.0496876156706454 0.206818508724625 -0.0622111167482552 -0.0613093937069891 -0.0283255057722138 -0.0568374085176471 0.255246482715057 0.190138073467322 0.206818508724625 -0.0263823478700028 -0.0613093937069891 0.206818508724625 0.205342348590081 -0.037883251619397 -0.00176124516165786 0.176908862852997 0.0209494562587453 -0.032404068312811 0.0108487009114425 0.0209494562587453 -0.0690100963593919 0.00884255481430141 -0.0967480991620489 -0.0477662263924027 -0.155828558552656 -0.105158328839379 -0.00587367634868679 -0.045662868861471 -0.0558983840620771 -0.0975725993345834 -0.0690100963593919 -0.0784464031252214 -0.0727094952176477 -0.0606163829862964 0.0775688536018588 -0.0629626180946543 0.0727950229783998 0.024417436635544 0.0752503918967173 -0.0264348158391091 -0.0634627714203439 0.0467754238305519 -0.0445538055690817 -0.065023517627031 0.0606139013043851 0.0833753834683264 0.00694631662918249 0.0201118324916071 -0.0682888418716833 0.0142729072865368 0.0142729072865368 0.0142729072865368 0.0142729072865368 0.0203439906075748 0.0636283728392041 0.0120057232506377 0.0187882494055106 0.0782916385208457 0.0187882494055106 0.0626169675401053 -0.0864549252954748 0.0381979055956041 -0.065023517627031 -0.00657232978093844 -0.0650963732181822 -0.0885641683797327 -0.0346872889835892 -0.00661038974786869 -0.0736553222405771 0.0187882494055106 0.0496876156706454 -0.065023517627031 0.206818508724625 -0.039897620616215 -0.0366586880089671 -0.0307879303401341 -0.10151917417172 0.062219749085857 0.0672418630221681 -0.0445538055690817 0.205823583547335 -0.0622111167482552 -0.0366586880089671 -0.0308805228877223 0.03063185950637 0.0274836530359973 -0.0166696658849695 -0.0473942527061822 -0.0349680487421351 0.206818508724625 -0.0788335680543042 -0.0268557243512003 0.206818508724625 -0.0647981556984879 0.0749855864006944 -0.0292877872080769 -0.0621427365770414 -0.0665609025692792 0.0986423415692493 0.03063185950637 0.0249910414150407 0.0249910414150407 0.0237109915623746 -0.0757092844852209 0.0605512485020089 -0.0184404705610884 0.0395424030961785 -0.0391381620788373 0.0531483627553166 -0.0770552047708291 0.0063961514555785 -0.0665848209988547 0.100864685267479 -0.00521949607293145 0.0801247653608593 -0.0574195115518271 0.03063185950637 0.0781287963431766 0.0935247655325784 -0.0756952479088499 0.0340575981308658 0.03063185950637 0.0363111059198799 0.0389336618687813 -0.0500197350341297 0.0215834069980586 0.109458673267287 0.024953504688753 0.0544479557857365 0.03063185950637 0.0657119033304208 0.064851747129755 -0.0373654981243182 -0.0506560349584612 0.0373832352866784 0.0373832352866784 -0.0368475173122787 0.0637590198122297 -0.0665589351660543 -0.0665589351660543 -0.0461832654673994 -0.100835256966372 -0.0505453661073952 0.0877765936397108 0.0317315167068274 0.00523838088633032 -0.0682944743100539 -0.0621427365770414 -0.0382959677565842 0.041652521400291 0.0274836530359973 0.0290576651308281 -0.0376567650622187 0.00845867960579608 -0.00119481249839342 -0.0606163829862964 0.117270731184535 0.0432265873634081 0.103138195897673 -0.0667506763917643 0.0373832352866784 0.0373832352866784 0.0404842753148493 -0.039897620616215 -0.0914729975973158 -0.00459136155712644 0.161420954062247 0.0606139013043851 0.0253367550724156 0.0681422660953584 0.0352553088839043 -0.037761569390137 0.0337913703542697 0.0352553088839043 -0.001847349179319 0.0375750588147347 -0.0075938227503007 0.0426327488016217 0.0145360860118377 0.0760179345139671 1.74368969982174e-05 -0.0453442400241149 0.0352371394525101 0.0375750588147347 -0.0958366839657286 0.0187882494055106 0.0651670423499801 0.0165328019020359 -0.0154363209697002 -0.0729652416718285 -0.0387104070190122 -0.0387104070190122 0.0330145864263501 0.0373832352866784 0.0230113048817823 -0.0751631641162657 0.117270731184535 0.119482582043333 0.13578422624862 -0.0275246845484768 -0.0343415407453075 0.0240571487749366 -0.0292877872080769 -0.0956128216171767 0.0208681746926599 0.0337913703542697 -0.119476644274894 -0.00421705574431217 -0.0185490690388847 0.0223633873020341 0.016117041587962 -0.0101088802041246 -0.0438091885514251 -0.0266393383443701 -0.045662868861471 1.74368969982174e-05 -0.00112810062285487 0.00032030881806759 -0.0236964851018281 -0.024837195922339 -0.0634627714203439 -0.0634627714203439 -0.065023517627031 0.0436498898028973 -0.042103031255456 -0.0422826034422661 0.0187882494055106 0.0187882494055106 0.0205374382086999 0.0612393773834305 0.0532756911342227 -0.0322229848630666 -0.122564006230597 -0.0765587679648668 -0.0779505549325659 -0.380661977407277 -0.375697312467281 -0.408406321954051 0.0528207711703736 0.0546162604376217 -0.0182596370825391 0.00382263931969338 0.0345590029297845 -0.0266393383443701 -0.045662868861471 0.0290576651308281 -0.0192708912116363 -0.0125632052726046 0.102926624071304 -0.0329917377452335 0.0510198720608953 -0.0706957481482338 0.0954421187736141 -0.0191649017558973 -0.0459460787716385 -0.0166879640669186 -0.045662868861471 0.014612823011382 0.00909872896945913 0.0521238528341896 -0.0364506800414561 -0.0364506800414561 0.0208681746926599 0.0761957507927884 0.0251290185091563 0.0390542612338189 0.0617144530446809 0.0115495110658325 0.0446711958587944 0.0359699814231541 -0.036491858583757 0.083658884620137 0.0899262233864371 -0.0445538055690817 0.0435961693890661 -0.0464083087808455 0.0272654211092968 0.161420954062247 0.0638667672785418 -0.0678856218980662 -0.0706880356923803 0.140525431871944 -0.045662868861471 -0.0295730972200889 0.0806601466798082 0.0784791370549438 -0.0590022339648558 -0.0690100963593919 0.0452453500144087 0.0837487651118092 0.181747791631442 -0.054680619294019 0.0784791370549438 -0.0575191862486113 0.0910261066819093 -0.059075208900783 -0.0688330650043565 0.0910261066819093 0.0862162759208277 0.0824014925065633 0.0837487651118092 -0.0359699814231546 -0.0707226880057446 0.0427414911367005 -0.0877304641491097 -0.00573691958365475 0.0806601466798082 0.0862422187983172 0.051295299231988 -0.014612823011381 -0.0266393383443701 -0.0445538055690817 0.0473520305191372 -0.0327172343382579 0.0218584354727326 -0.0464083087808455 -0.0877304641491097 0.00383006596970788 -0.0016692936099193 -0.0275807577807434 -0.0117279368763199 -0.101887852321525 -0.101887852321525 0.103774393229832 -0.101887852321525 -0.0756648797085368 0.0133351100934765 -0.0348830372049778 -0.0237195149651576 0.0537863851579534 0.0716552733933905 0.0691416708469625 0.0346854597903783 0.0456710633070438 0.014612823011382 0.0446711958587944 0.036222996198659 0.0246061206583164 0.0246061206583164 0.0222948337354601 0.0222948337354601 -0.0798676575228938 0.0313441464983403 0.042923210493776 0.042923210493776 0.042923210493776 0.0166879640669194 -0.0347633718907449 0.0134742728061843 0.0516891853964051 -0.0527366267277435 -0.0140547363937993 -0.0359699814231546 -0.115069355475728 -0.0359699814231546 0.0130785307482357 0.0414020126837718 0.0240130766556745 0.0949930795844506 -0.0877304641491097 -0.0877304641491097 -0.115069355475728 0.0931639767153418 -0.00238408575905231 -0.0519290312919478 -0.0706957481482338 0.0698427194671029 0.0475323740381131 -0.0914928797274264 0.0528207711703736 0.0528207711703736 0.0528207711703736 0.0528207711703736 0.0387199983656762 -0.0559293884189906 0.014612823011382 0.014612823011382 0.014612823011382 -0.00919305327327125 -0.038756408236485 0.0520582934955902 -0.0742754246090154 -0.0484690075910205 0.0584941473940162 -0.0942940281704438 -0.00573691958365475 -0.0690100963593919 -0.0440144257587063 0.0124774015551384 0.0584347314673758 0.0658086805051194 -0.00609847753349126 0.054963824158796 0.0563643909404002 -0.045662868861471 -0.0706957481482338 -0.00715670310199343 0.0975728441647375 -0.0541005363074973 0.0528207711703736 -0.0168008151217143 -0.00920228893723754 -0.0484690075910205 -0.0176398186203711 0.071470802786729 0.00467461387103147 0.0209494562587453 -0.0706957481482338 -0.0718595220896937 0.0420544430425111 0.0242488426731725 0.0584941473940162 -0.045662868861471 0.00885959958220019 -5.40981658855591e-05 0.0780928099972224 0.0163245824907112 -0.0756648797085368 -0.00118363919979408 -0.0655011370518735 0.0398976206162165 -0.0588059659180651 -0.0443839965757713 -0.0459916673551883 -0.0448044177933981 -0.0445538055690817 -0.0502459687405662 -0.0621427365770414 -0.0621427365770414 -0.0454619236570248 -0.0312760905840007 0.0627952689356766 0.0779312497957257 0.0689264546549691 0.0173292602986923 0.0429164337860494 -0.035783752798733 -0.0269656355864673 0.0209494562587453 -0.10151917417172 -0.0446925926817541 0.0953243676677843 0.170296291567141 0.0188310686847152 -0.10151917417172 0.0271148740569268 0.0252048756469881 0.00820799255554309 0.00573691958365475 0.0448004607045321 0.0448004607045321 0.0358330307668459 0.0121568265263978 0.014612823011382 0.0183806785115059 0.0142729072865368 0.0142729072865368 0.0237439603759739 0.0142729072865368 -0.021554973919182 -0.0167185495519581 -0.0373030083243829 -0.0390580969314253 -0.0348937205228662 -0.210004451875411 -0.0395498829874354 -0.0046213985984555 -0.0223833176579795 -0.0720234075050685 -0.0483539898610697 -0.0332785186339362 -0.0574195115518271 0.0219719524929094 -0.16486665856495 0.181747791631442 0.206818508724625 -0.0798752889563574 0.161420954062247 0.0829939811693877 0.206679525431499 0.073847389543201 0.0665273441878312 0.161420954062247 -0.0364506800414561 0.161420954062247 -0.0622111167482552 0.161420954062247 0.0837487651118092 -0.0368959817789591 0.161420954062247 0.161420954062247 -0.0650963732181822 0.0823217634935835 0.200248209087079 0.161338437436835 0.206818508724625 0.18206532804124 -0.0723391600183988 0.205823583547335 0.0737216578458471 -0.0490272979520078 0.058256269879081 0.200248209087079 -0.0426083082294664 -0.10151917417172 0.161420954062247 -0.0614563346736511 -0.0399799078011941 0.161420954062247 -0.0308805228877223 0.176908862852997 0.150388542999036 -0.0622111167482552 -0.10151917417172 0.206818508724625 -0.10151917417172 0.206818508724625 0.161420954062247 -0.0613093937069891 -0.0982259759354021 -0.0622111167482552 0.161420954062247 0.189548903390066 0.176908862852997 -0.0246716957665479 0.200248209087079 0.161420954062247 -0.0326932608441246 -0.0621427365770414 -0.0371275535804213 0.161420954062247 0.161420954062247 -0.0613093937069891 0.206818508724625 -0.0956128216171767 -0.0613093937069891 0.200248209087079 0.161420954062247 0.161420954062247 0.161420954062247 0.161420954062247 0.206818508724625 0.175706913357449 0.206818508724625 0.0853524527259677 0.161420954062247 0.161420954062247 0.161420954062247 0.161420954062247 -0.0308770383491226 0.206818508724625 0.161420954062247 0.161420954062247 0.176908862852997 0.0831793236848626 0.161420954062247 0.161420954062247 0.161420954062247 0.161420954062247 0.161420954062247 -0.046935003501237 0.0853524527259677 -0.0682375928707705 -0.0292877872080769 -0.10151917417172 0.176908862852997 0.183616574754191 0.0823217634935835 0.0266789529437754 0.161420954062247 0.0408159010279494 0.161420954062247 -0.0522304961650918 0.19881744344934 0.19881744344934 0.161420954062247 0.176908862852997 0.0485760093062843 0.0272551687638402 -0.0603689648337032 0.0236943633114016 0.206818508724625 0.0693536043226472 0.161420954062247 0.200248209087079 -0.0558223157199586 -0.0774284472179614 -0.0245480039188836 0.0319008454993765 -0.0388531917571175 0.014612823011382 0.014612823011382 -0.00792278163815736 0.08656451931551 0.0214936645027023 -0.0500346543876369 0.049608166862813 0.161420954062247 0.08656451931551 -0.0558223157199586 -0.0780928099972217 0.18206532804124 -0.0680618730034382 0.00635085381861417 0.0340575981308658 0.014612823011382 0.014612823011382 0.0453151133408623 0.0187882494055106 0.014612823011382 0.0209494562587453 0.0209494562587453 -0.207010159227299 0.0426247404837338 0.183616574754191 0.206818508724625 0.161420954062247 -0.0433251694546056 0.0274836530359973 0.0274836530359973 0.0582604627035567 0.0422512051779288 0.0171165579743495 -0.0392789062337446 -0.0392789062337446 -0.0392789062337446 -0.0541005363074973 0.0453608134913291 0.0755387599745655 0.0562854829245436 -0.0338911662093809 -0.0346185461661184 -0.0129329124567981 -0.0390580969314253 -0.0390580969314253 -0.0390580969314253 -0.0538788855438578 0.0249910414150407 0.112250175915495 0.0267951831495116 0.0187882494055106 0.0187882494055106 0.119482582043333 0.0318730311348227 0.0685884147623552 0.110527866903229 -0.0116982204577349 -0.101087126883704 -0.0914668884192062 0.0186397043137138 0.0526799925102809 -0.209504867411121 -0.0261649441666207 -0.0292610425302875 -0.00168354469086753 0.0190055510491514 -0.0390580969314253 -0.0373030083243829 -0.0373030083243829 0.0565327386448598 -0.0373030083243829 -0.04079897104217 0.00408528409146437 -0.0157769923705024 -0.0738109328122565 -0.0167097200619719 -0.0586565770339924 -0.0586565770339924 -0.00905113257102941 0.0249910414150407 0.0249910414150407 0.023444032454653 0.0218976185376965 0.0290105694815217 0.023444032454653 0.0342830848020475 -0.00682840243802351 -0.00798810953844818 0.00361094017684223 0.0145360860118377 0.0528207711703736 0.0528207711703736 0.0142729072865368 0.0820866648534344 -0.0368009725888661 -0.0175064245048875 0.00512847312411475 -0.0114214482339394 -0.0813266102816932 0.0154154392404772 -0.00700102735836021 -0.0806134925614105 -0.0791432504940772 -0.0761610599864474 -0.0181909501445344 0.0336603849620862 0.0187959861450922 -0.0284064442679188 -0.0827341968202522 -0.039897620616215 -0.0348937205228662 -0.0348937205228662 -0.0334139208954867 -0.0341116149445963 0.0193267282588204 -0.00794288028342404 -0.0454523251518046 -0.0368009725888661 0.0306087240517808 0.0779766681370989 0.344168080076687 -0.0229328747004424 0.0244287859154748 0.0193267282588204 0.0193267282588204 -0.0327362069642807 0.0274806831746875 -0.0147516218134987 -0.0147516218134987 0.0363804349371373 0.0068913513751907 -0.0492087533106846 0.00449219469710267 0.00449219469710267 -0.0780340425112293 -0.0119596302766775 -0.0356840620901773 -0.0410455472243626 -0.0361610289597489 -0.000981722987726097 -0.0427414911367005 -0.0109371807702029 0.0436348883476803 -0.00297853328949705 0.0667419828355059 -0.0482352094478694 0.0183806785115059 0.0208681746926599 -0.145620975536205 0.0622111167482555 0.0521579104216522 -0.0650963732181822 -0.0650963732181822 -0.0876750235201696 -0.0680479159862678 -0.0694860767133717 -0.0482352094478694 0.139168328630324 0.0172533750280889 0.0373832352866784 -0.0368475173122787 -0.103064404830245 0.0183806785115059 0.0303496730720802 0.0799644209685725 0.00680868061895045 -0.010044429416109 -0.0439408879423561 -0.00521949607293145 -0.0958366839657286 0.11924555256232 0.0170084923541391 0.0127804003441556
0.204493811032054 -0.00406685551424541 0.053160874541742 -0.022021623834238 0.0357761831915579 0.0299133857965895 0.136293210623254 -0.170583252126639 0.130998346195749 1 1 0.986245089447709 1 -0.0393937478264686 0.958485959522755 0.958485959522755 -0.00565653203788233 0.161420954062247 1 1 -0.142825037322278 0.049097196426982 1 1 -0.0916141831801384 0.132230106208593 -0.0742900532542423 -0.0746313284069272 -0.0749718204010321 0.0291967968236073 -0.0665533606476877 0.0314510400266217 -0.0605772329331591 0.739961941998617 0.0361752034555486 -0.0376165123337252 1 0.00186409002728437 0.4722162757548 -0.0381697664739534 -0.0376165123337252 -0.0397899310084315 0.0723714535414928 0.265753071865725 0.426991452734503 0.4722162757548 -0.0289298146893227 -0.0376165123337252 0.4722162757548 0.789801869248188 0.0122652417172881 0.0126954537837043 0.673597402111496 -0.0251793532376589 0.0836282586618153 0.0422673806048036 -0.0251793532376589 -0.0555893208079008 0.401508984056675 -0.660717673647103 -0.235957322905385 -0.986586238080882 -0.477053301612988 -0.414643887195589 -0.0621051532156407 -0.0643530359207891 -0.0616875115644781 -0.0555893208079008 -0.269047277732845 -0.0526391863089171 -0.0864845844859607 -0.0204391479411637 -0.00156336571975804 -0.022360516744587 0.0182112383171478 0.0989782908911373 -0.0974629709743732 -0.0697756822146785 -0.0371293123401341 -0.0658248716280263 -0.0701284712330875 0.0428056879315766 0.0214166951042541 -0.0759887285854772 -0.0171538076829149 -0.0974629709743732 -0.0148443384659187 -0.0148443384659187 -0.0148443384659187 -0.0148443384659187 -0.17646260840421 0.0379190445403369 -0.0749718204010321 -0.022021623834238 0.0192783620985649 -0.022021623834238 -0.0687112467937725 -0.0263733863475397 0.108778316501262 -0.0701284712330875 0.0883678184729273 0.0312696933031301 -0.0429690566984586 -0.0584654640102588 -0.0669158281026731 0.0232998016211641 -0.022021623834238 0.00186409002728437 -0.0701284712330875 0.4722162757548 0.00816280684993891 0.0856360524513145 0.0414237087745411 -0.00565653203788233 0.186647030797189 0.204945155468461 0.0411042579422078 0.499230229678347 -0.0381697664739534 0.0856360524513145 -0.0296256515765951 0.169897875667446 0.204493811032054 0.0740510231221426 -0.0322721393241292 -0.0708311214849709 0.4722162757548 -0.0503388318154399 0.0271409241725442 0.4722162757548 0.0424469855815997 0.514321283545802 -0.042874461927312 -0.0868041329813493 -0.0861646105598333 0.290153987022933 0.169897875667446 0.154028398059428 0.154028398059428 -0.0122014643720572 0.00239599790484281 0.0430290644629599 -0.0155091532466259 -0.0498981192562748 -0.139369808818426 0.00386177393029914 -0.268632391435739 0.215061892420329 0.0299133857965895 0.399945568990883 0.0892215771958983 0.0340507633564798 0.0500840283837863 0.169897875667446 -0.0398797796748687 -0.0170279100408875 0.0232631409119215 -0.0505306545551473 0.169897875667446 0.151206217270308 0.16423313709816 -0.0710218303506232 -0.0137238503654569 0.141172696172609 -0.024380639712988 -0.0701284712330875 0.169897875667446 0.0297546619885907 0.0278544325895004 -0.131921922091609 -0.0232856602715917 0.163452209225183 0.163452209225183 -0.0756505076218971 0.00577041866760353 -0.0704802785725392 -0.0704802785725392 -0.0193891427403371 0.00102200097046471 0.0303196741695848 -0.00386825674923051 0.14881063831953 -0.0763040849585192 -0.127603359003617 -0.0868041329813493 0.075634249913339 0.161108062249907 0.204493811032054 0.205199820446542 -0.0494544226347905 -0.142825037322278 -0.0718780307258437 -0.0864845844859607 0.205555509308401 0.161889703149171 0.25893879473842 -0.0562890293943258 0.163452209225183 0.163452209225183 0.165013889850652 0.00816280684993891 -0.0132269377861925 -0.0287175778591065 1 0.0428056879315766 0.0194297454975872 -0.0219272794842897 -0.00988368335225281 -0.0861646105598333 -0.0193441153932391 -0.00988368335225281 0.00569813662741176 -0.00902593092685846 -0.0590235137719698 0.00738210528835496 -0.0184724978239318 0.000335391672300691 -0.0621051532156407 -0.0650829408165013 -0.00862433182896166 -0.00902593092685846 -0.0634777068427272 -0.022021623834238 -0.00173895516357132 0.130784444668546 0.0171414319469414 0.0041000807289829 -0.151695830238626 -0.151695830238626 0.153269882799303 0.163452209225183 0.16423313709816 -0.0410352071624531 0.205555509308401 0.207090361644986 0.27398479523464 -0.057441719631075 -0.0100705571436168 -0.136874404968218 -0.042874461927312 0.00334085471746213 -0.000636706161544857 -0.0193441153932391 0.000754346605678918 -0.0151240108298538 -0.0112878751451662 -0.187393129442095 -0.00212319696102291 -0.084264320836562 0.031354537447258 -0.0882403836585068 -0.0621051532156407 -0.0621051532156407 0.100861072259886 0.101649612769881 -0.0462574410587249 -0.143794152006788 -0.0697756822146785 -0.0697756822146785 -0.0701284712330875 0.0858904624115204 -0.131613902487349 -0.13315567212736 -0.022021623834238 -0.022021623834238 0.0520282993342567 0.0286429489935631 0.0452644935381925 -0.0618300873521147 -0.0463774494061961 -0.0418108271998135 -0.0425850942353884 -0.0286956984516479 -0.0282956385122505 -0.0223602696932944 0.0169644206319423 0.0177740235896711 -0.0546168104700386 0.0184724978239338 -0.0827840395083098 -0.0882403836585068 -0.0621051532156407 0.151579157323272 -0.16781824838966 -0.0286478732164654 -0.00691101043595871 0.0242536412544463 0.0161534710868884 0.00846159675284626 0.0448819605568414 0.000460626944182627 -0.0263698004300949 -0.0490971964269778 -0.0621051532156407 -0.0227512510426202 -0.0621051532156407 -0.063634135353728 0.00373246557156266 0.00373246557156266 -0.000636706161544857 0.0132497665308891 0.0012305815379122 -0.0414180338749053 0.0272349619773222 -0.0679575401474312 -0.0143054862760418 0.0376869648725761 0.0306786654611807 0.187767170223201 0.0235852302828578 -0.0658248716280263 -0.0324634668450013 -0.0661897158897564 0.0021712649248964 1 0.0868442104714544 -0.0871254473902372 -0.013028212764785 -0.0130810566580718 -0.0621051532156407 -0.0848115156704305 0.0506548701237709 0.0494251193691392 0.0567831083003137 -0.0555893208079008 0.0138377904582311 0.0110598524937696 0.498018439028424 0.00521615108955432 0.0580653783992932 -0.0858442037451295 0.037402538484241 0.0703601951019952 -0.272360356060255 0.037402538484241 0.0325749165966603 0.187393129442095 0.0110598524937696 -0.0376869648725768 -0.0570781235234746 0.0177740235896711 -0.492775432543603 0.0181828145895514 0.0506548701237709 0.0120591172463983 0.134701819029927 0.0227512510426226 -0.0882403836585068 -0.0658248716280263 -0.0266269492915033 -0.0491339687603385 -0.0329036938631288 -0.0661897158897564 -0.492775432543603 -0.0185798644737414 -0.00764588269869603 -0.0617254770566933 -0.016819050833028 -0.516605542398948 -0.516605542398948 0.0437240065419855 -0.516605542398948 -0.267980578018942 0.0163957912250271 0.0516009428733412 -0.0476291789187121 -0.0738856976231754 0.0326376839372662 0.0312696933031301 -0.042874708377383 -0.039182265917392 -0.0227512510426202 -0.0143054862760418 -0.0143054862760418 -0.00465562858850084 -0.00465562858850084 -0.00554072418825397 -0.00554072418825397 -0.0527542286331347 0.0354950315721379 0.0265417273285898 0.0265417273285898 0.0265417273285898 0.049097196426982 0.0351883424634458 -0.0159999145500319 -0.0760338263740981 0.0338809023716566 -0.0478658894185273 -0.0376869648725768 -0.204030565824389 -0.0376869648725768 0.0224730312397549 0.0727934589663926 0.0789362453083312 0.0483441099310852 -0.492775432543603 -0.492775432543603 -0.204030565824389 0.0656999410040922 -0.075733643619542 0.0147632391793561 0.00846159675284626 0.0973709395724968 0.00895935372456479 -0.154011471980134 0.0169644206319423 0.0169644206319423 0.0169644206319423 0.0169644206319423 0.141276653364755 -0.0406617127814786 -0.0227512510426202 -0.0227512510426202 -0.0227512510426202 0.00358325875571146 -0.024858817429642 -0.0687112467937725 -0.267330967027265 0.0421496969009793 -0.0694218938854979 0.0168315524419977 0.0181828145895514 -0.0555893208079008 -0.00657787075695542 -0.0226456515452946 0.0415802377488842 0.0391369682992368 -0.0143334173056334 0.0702534079761852 0.0710218303506243 -0.0621051532156407 0.00846159675284626 0.0171228631006859 -0.00842854414652802 -0.0803232774170125 0.0169644206319423 -0.0213773419220271 -0.0145323069725885 0.0421496969009793 0.00129278696812354 0.00328410922995051 -0.0351863685225144 -0.0251793532376589 0.00846159675284626 0.00766176385566592 0.132846978580651 0.0632897946124591 -0.0694218938854979 -0.0621051532156407 0.0220216238342373 0.0220216238342373 0.0175490564529552 -0.0241851518357946 -0.267980578018942 0.0402729503414016 -0.0370342192868041 -0.00816280684993813 -0.0580255289240389 -0.0598037341418314 0.0194285926549023 0.0229723990024401 -0.0658248716280263 -0.0796634648453856 -0.0868041329813493 -0.0868041329813493 -0.0753115424760922 -0.0370561627997556 0.0440337543244744 -0.0247194464834116 0.0125801873181585 -0.0055652299556818 -0.00601192372513443 -0.0232592022849678 0.134339236067046 -0.0251793532376589 -0.00565653203788233 -0.160303817950748 -0.00708245241335995 0.482795627330233 -0.0261296586518562 -0.00565653203788233 0.0593864968008502 -0.0232597222495217 0.0595379750000432 -0.0181828145895507 0.162671075010473 0.162671075010473 0.162671075010473 -0.0331340707592764 -0.0227512510426202 -0.0183059566537374 -0.0148443384659187 -0.0148443384659187 -0.0235048832520464 -0.0148443384659187 -0.0517575416149182 0.00448439009249906 0.0643444285899137 0.0631234802489035 -0.0741491309712903 -0.0381032821548314 -0.0651263386742515 0.0120782038422472 0.0200283757357551 -0.0782339048987592 0.072259668490043 0.053160874541742 0.057865993470476 0.0360640628772862 -0.047766197696703 0.498018439028424 0.4722162757548 0.0897330411345182 1 0.0588084352050001 0.754674492793244 0.0607551092720757 -0.0890296657676071 1 0.00373246557156266 1 -0.0381697664739534 1 0.0110598524937696 -0.0362980863468303 1 1 0.0312696933031301 0.408932656445878 0.52308368857369 0.623773114060857 0.4722162757548 0.757601125394006 0.0129408052463322 0.499230229678347 0.00589182642821216 0.0314510400266217 0.309777716115835 0.52308368857369 -0.0448328338103837 -0.00565653203788233 1 0.0689925302821303 -0.0471881037247099 1 -0.0296256515765951 0.643143965320582 0.973672013607583 -0.0381697664739534 -0.00565653203788233 0.4722162757548 -0.00565653203788233 0.4722162757548 1 -0.0376165123337252 0.00217543158199629 -0.0381697664739534 1 0.739961941998617 0.643143965320582 -0.0392561983471045 0.52308368857369 1 -0.0433707985953541 -0.0868041329813493 0.0280822812607424 1 1 -0.0376165123337252 0.4722162757548 0.00334085471746213 -0.0376165123337252 0.52308368857369 1 1 1 1 0.4722162757548 0.0750152675769067 0.4722162757548 0.0604005947524858 1 1 1 1 0.0300860288637789 0.4722162757548 1 1 0.643143965320582 -0.0251958212604227 1 1 1 1 1 -0.0562354158301573 0.0604005947524858 -0.00700821451833453 -0.042874461927312 -0.00565653203788233 0.643143965320582 0.654731966356059 0.408932656445878 0.042852432237992 1 -0.0335246079646112 1 0.0107503855371289 0.551368875052218 0.551368875052218 1 0.643143965320582 0.301793907330325 0.132734548932089 0.122867301709413 0.00986969478525797 0.4722162757548 0.0477342256074858 1 0.52308368857369 0.0512414096918874 0.018268571237363 0.134744457185859 -0.0399344055538068 0.0420908244027907 -0.0227512510426202 -0.0227512510426202 0.0875138487061636 -0.0199663961897105 -0.0305946880472276 -0.0669158281026731 0.309965093301766 1 -0.0199663961897105 0.0512414096918874 -0.0175490564529563 0.757601125394006 0.0436455161456301 -0.00787859001455272 -0.0505306545551473 -0.0227512510426202 -0.0227512510426202 0.266804953495444 -0.022021623834238 -0.0227512510426202 -0.0251793532376589 -0.0251793532376589 -0.0422096199686751 0.0864845844859603 0.654731966356059 0.4722162757548 1 -0.131921922091609 0.204493811032054 0.204493811032054 -0.0270842555030411 0.030932975025327 0.00304300628435638 0.0174143557335301 0.0174143557335301 0.0174143557335301 -0.0803232774170125 0.00757136678162622 -0.0300589226934845 0.0390551150956302 -0.0115574948701987 0.0500027395619549 -0.176001848945591 0.0631234802489035 0.0631234802489035 0.0631234802489035 -0.159970803698047 0.154028398059428 0.263907484920673 -0.00522165187017772 -0.022021623834238 -0.022021623834238 0.207090361644986 0.141403242162279 0.0330802403746175 0.033370737490654 0.0273384047789537 -0.0565276945388435 -0.0647092664778155 0.00391842130187214 0.00641954927276551 -0.0373622953154966 -0.0735100380742242 -0.134130480318925 -0.0928039438871083 -0.134992443806772 0.0631234802489035 0.0643444285899137 0.0643444285899137 0.302768708721316 0.0643444285899137 0.0619087648626315 -0.0313948805095457 -0.095916207579524 0.0125377157192975 -0.159638190023126 -0.0715773265295236 -0.0715773265295236 -0.171149775549133 0.154028398059428 0.154028398059428 0.153212882510106 0.152396481598031 0.155626386585803 0.153212882510106 0.161889703149171 -0.0493480909967033 -0.00896031447302194 -0.0771957499338229 -0.0184724978239318 0.0169644206319423 0.0169644206319423 -0.0148443384659187 0.151264058026459 -0.0467246012886038 -0.00284255523505107 0.0370127238603532 0.027310533897469 0.047355980997266 0.0256481560899116 0.0305229746938532 -0.0551469938060593 -0.0544483059732619 -0.0530339842038453 0.0336262986980511 0.00656069086575037 -0.00471630348517484 -0.0520920902345427 -0.0233058910422906 0.00816280684993891 -0.0741491309712903 -0.0741491309712903 -0.0730233950769603 -0.10786664650216 -0.0718780307258437 -0.0672771399262102 -0.0552182340529849 -0.0467246012886038 -0.235665874422965 0.00550803954415742 0.0779335715373047 -0.0174719045589348 -0.0746313284069272 -0.0718780307258437 -0.0718780307258437 -0.107562614858373 -0.0704802785725392 -0.0626747867334374 -0.0626747867334374 -0.0708311214849709 -0.0669158281026731 -0.0224681458044738 -0.0672771399262102 -0.0672771399262102 -0.0812184347841674 0.0849505231663247 -0.0890296657676071 -0.292650519902037 -0.0823856156384924 -0.0246247022519938 -0.0177740235896711 -0.0105046938896363 0.00479650381787444 -0.0776691006484659 -0.0342782458978498 -0.0665533606476877 -0.0183059566537374 -0.000636706161544857 -0.0251793532376589 0.0381697664739536 0.104212366392982 0.0312696933031301 0.0312696933031301 -0.0502289917458662 0.0285685447557941 0.0272349619773222 -0.0665533606476877 0.423942848398524 0.146167659547276 0.163452209225183 -0.0756505076218971 -0.0216403621222449 -0.0183059566537374 -0.0443051229716611 -0.019467685066066 0.0584916111797946 0.0768773744746782 0.0385178543440336 0.0892215771958983 -0.0634777068427272 0.0306434594731218 -0.0232018959521223 -0.0196568423312333
0.204493811032054 -0.00406685551424541 0.053160874541742 -0.022021623834238 0.0357761831915579 0.0299133857965895 0.136293210623254 -0.170583252126639 0.130998346195749 1 1 0.986245089447709 1 -0.0393937478264686 0.958485959522755 0.958485959522755 -0.00565653203788233 0.161420954062247 1 1 -0.142825037322278 0.049097196426982 1 1 -0.0916141831801384 0.132230106208593 -0.0742900532542423 -0.0746313284069272 -0.0749718204010321 0.0291967968236073 -0.0665533606476877 0.0314510400266217 -0.0605772329331591 0.739961941998617 0.0361752034555486 -0.0376165123337252 1 0.00186409002728437 0.4722162757548 -0.0381697664739534 -0.0376165123337252 -0.0397899310084315 0.0723714535414928 0.265753071865725 0.426991452734503 0.4722162757548 -0.0289298146893227 -0.0376165123337252 0.4722162757548 0.789801869248188 0.0122652417172881 0.0126954537837043 0.673597402111496 -0.0251793532376589 0.0836282586618153 0.0422673806048036 -0.0251793532376589 -0.0555893208079008 0.401508984056675 -0.660717673647103 -0.235957322905385 -0.986586238080882 -0.477053301612988 -0.414643887195589 -0.0621051532156407 -0.0643530359207891 -0.0616875115644781 -0.0555893208079008 -0.269047277732845 -0.0526391863089171 -0.0864845844859607 -0.0204391479411637 -0.00156336571975804 -0.022360516744587 0.0182112383171478 0.0989782908911373 -0.0974629709743732 -0.0697756822146785 -0.0371293123401341 -0.0658248716280263 -0.0701284712330875 0.0428056879315766 0.0214166951042541 -0.0759887285854772 -0.0171538076829149 -0.0974629709743732 -0.0148443384659187 -0.0148443384659187 -0.0148443384659187 -0.0148443384659187 -0.17646260840421 0.0379190445403369 -0.0749718204010321 -0.022021623834238 0.0192783620985649 -0.022021623834238 -0.0687112467937725 -0.0263733863475397 0.108778316501262 -0.0701284712330875 0.0883678184729273 0.0312696933031301 -0.0429690566984586 -0.0584654640102588 -0.0669158281026731 0.0232998016211641 -0.022021623834238 0.00186409002728437 -0.0701284712330875 0.4722162757548 0.00816280684993891 0.0856360524513145 0.0414237087745411 -0.00565653203788233 0.186647030797189 0.204945155468461 0.0411042579422078 0.499230229678347 -0.0381697664739534 0.0856360524513145 -0.0296256515765951 0.169897875667446 0.204493811032054 0.0740510231221426 -0.0322721393241292 -0.0708311214849709 0.4722162757548 -0.0503388318154399 0.0271409241725442 0.4722162757548 0.0424469855815997 0.514321283545802 -0.042874461927312 -0.0868041329813493 -0.0861646105598333 0.290153987022933 0.169897875667446 0.154028398059428 0.154028398059428 -0.0122014643720572 0.00239599790484281 0.0430290644629599 -0.0155091532466259 -0.0498981192562748 -0.139369808818426 0.00386177393029914 -0.268632391435739 0.215061892420329 0.0299133857965895 0.399945568990883 0.0892215771958983 0.0340507633564798 0.0500840283837863 0.169897875667446 -0.0398797796748687 -0.0170279100408875 0.0232631409119215 -0.0505306545551473 0.169897875667446 0.151206217270308 0.16423313709816 -0.0710218303506232 -0.0137238503654569 0.141172696172609 -0.024380639712988 -0.0701284712330875 0.169897875667446 0.0297546619885907 0.0278544325895004 -0.131921922091609 -0.0232856602715917 0.163452209225183 0.163452209225183 -0.0756505076218971 0.00577041866760353 -0.0704802785725392 -0.0704802785725392 -0.0193891427403371 0.00102200097046471 0.0303196741695848 -0.00386825674923051 0.14881063831953 -0.0763040849585192 -0.127603359003617 -0.0868041329813493 0.075634249913339 0.161108062249907 0.204493811032054 0.205199820446542 -0.0494544226347905 -0.142825037322278 -0.0718780307258437 -0.0864845844859607 0.205555509308401 0.161889703149171 0.25893879473842 -0.0562890293943258 0.163452209225183 0.163452209225183 0.165013889850652 0.00816280684993891 -0.0132269377861925 -0.0287175778591065 1 0.0428056879315766 0.0194297454975872 -0.0219272794842897 -0.00988368335225281 -0.0861646105598333 -0.0193441153932391 -0.00988368335225281 0.00569813662741176 -0.00902593092685846 -0.0590235137719698 0.00738210528835496 -0.0184724978239318 0.000335391672300691 -0.0621051532156407 -0.0650829408165013 -0.00862433182896166 -0.00902593092685846 -0.0634777068427272 -0.022021623834238 -0.00173895516357132 0.130784444668546 0.0171414319469414 0.0041000807289829 -0.151695830238626 -0.151695830238626 0.153269882799303 0.163452209225183 0.16423313709816 -0.0410352071624531 0.205555509308401 0.207090361644986 0.27398479523464 -0.057441719631075 -0.0100705571436168 -0.136874404968218 -0.042874461927312 0.00334085471746213 -0.000636706161544857 -0.0193441153932391 0.000754346605678918 -0.0151240108298538 -0.0112878751451662 -0.187393129442095 -0.00212319696102291 -0.084264320836562 0.031354537447258 -0.0882403836585068 -0.0621051532156407 -0.0621051532156407 0.100861072259886 0.101649612769881 -0.0462574410587249 -0.143794152006788 -0.0697756822146785 -0.0697756822146785 -0.0701284712330875 0.0858904624115204 -0.131613902487349 -0.13315567212736 -0.022021623834238 -0.022021623834238 0.0520282993342567 0.0286429489935631 0.0452644935381925 -0.0618300873521147 -0.0463774494061961 -0.0418108271998135 -0.0425850942353884 -0.0286956984516479 -0.0282956385122505 -0.0223602696932944 0.0169644206319423 0.0177740235896711 -0.0546168104700386 0.0184724978239338 -0.0827840395083098 -0.0882403836585068 -0.0621051532156407 0.151579157323272 -0.16781824838966 -0.0286478732164654 -0.00691101043595871 0.0242536412544463 0.0161534710868884 0.00846159675284626 0.0448819605568414 0.000460626944182627 -0.0263698004300949 -0.0490971964269778 -0.0621051532156407 -0.0227512510426202 -0.0621051532156407 -0.063634135353728 0.00373246557156266 0.00373246557156266 -0.000636706161544857 0.0132497665308891 0.0012305815379122 -0.0414180338749053 0.0272349619773222 -0.0679575401474312 -0.0143054862760418 0.0376869648725761 0.0306786654611807 0.187767170223201 0.0235852302828578 -0.0658248716280263 -0.0324634668450013 -0.0661897158897564 0.0021712649248964 1 0.0868442104714544 -0.0871254473902372 -0.013028212764785 -0.0130810566580718 -0.0621051532156407 -0.0848115156704305 0.0506548701237709 0.0494251193691392 0.0567831083003137 -0.0555893208079008 0.0138377904582311 0.0110598524937696 0.498018439028424 0.00521615108955432 0.0580653783992932 -0.0858442037451295 0.037402538484241 0.0703601951019952 -0.272360356060255 0.037402538484241 0.0325749165966603 0.187393129442095 0.0110598524937696 -0.0376869648725768 -0.0570781235234746 0.0177740235896711 -0.492775432543603 0.0181828145895514 0.0506548701237709 0.0120591172463983 0.134701819029927 0.0227512510426226 -0.0882403836585068 -0.0658248716280263 -0.0266269492915033 -0.0491339687603385 -0.0329036938631288 -0.0661897158897564 -0.492775432543603 -0.0185798644737414 -0.00764588269869603 -0.0617254770566933 -0.016819050833028 -0.516605542398948 -0.516605542398948 0.0437240065419855 -0.516605542398948 -0.267980578018942 0.0163957912250271 0.0516009428733412 -0.0476291789187121 -0.0738856976231754 0.0326376839372662 0.0312696933031301 -0.042874708377383 -0.039182265917392 -0.0227512510426202 -0.0143054862760418 -0.0143054862760418 -0.00465562858850084 -0.00465562858850084 -0.00554072418825397 -0.00554072418825397 -0.0527542286331347 0.0354950315721379 0.0265417273285898 0.0265417273285898 0.0265417273285898 0.049097196426982 0.0351883424634458 -0.0159999145500319 -0.0760338263740981 0.0338809023716566 -0.0478658894185273 -0.0376869648725768 -0.204030565824389 -0.0376869648725768 0.0224730312397549 0.0727934589663926 0.0789362453083312 0.0483441099310852 -0.492775432543603 -0.492775432543603 -0.204030565824389 0.0656999410040922 -0.075733643619542 0.0147632391793561 0.00846159675284626 0.0973709395724968 0.00895935372456479 -0.154011471980134 0.0169644206319423 0.0169644206319423 0.0169644206319423 0.0169644206319423 0.141276653364755 -0.0406617127814786 -0.0227512510426202 -0.0227512510426202 -0.0227512510426202 0.00358325875571146 -0.024858817429642 -0.0687112467937725 -0.267330967027265 0.0421496969009793 -0.0694218938854979 0.0168315524419977 0.0181828145895514 -0.0555893208079008 -0.00657787075695542 -0.0226456515452946 0.0415802377488842 0.0391369682992368 -0.0143334173056334 0.0702534079761852 0.0710218303506243 -0.0621051532156407 0.00846159675284626 0.0171228631006859 -0.00842854414652802 -0.0803232774170125 0.0169644206319423 -0.0213773419220271 -0.0145323069725885 0.0421496969009793 0.00129278696812354 0.00328410922995051 -0.0351863685225144 -0.0251793532376589 0.00846159675284626 0.00766176385566592 0.132846978580651 0.0632897946124591 -0.0694218938854979 -0.0621051532156407 0.0220216238342373 0.0220216238342373 0.0175490564529552 -0.0241851518357946 -0.267980578018942 0.0402729503414016 -0.0370342192868041 -0.00816280684993813 -0.0580255289240389 -0.0598037341418314 0.0194285926549023 0.0229723990024401 -0.0658248716280263 -0.0796634648453856 -0.0868041329813493 -0.0868041329813493 -0.0753115424760922 -0.0370561627997556 0.0440337543244744 -0.0247194464834116 0.0125801873181585 -0.0055652299556818 -0.00601192372513443 -0.0232592022849678 0.134339236067046 -0.0251793532376589 -0.00565653203788233 -0.160303817950748 -0.00708245241335995 0.482795627330233 -0.0261296586518562 -0.00565653203788233 0.0593864968008502 -0.0232597222495217 0.0595379750000432 -0.0181828145895507 0.162671075010473 0.162671075010473 0.162671075010473 -0.0331340707592764 -0.0227512510426202 -0.0183059566537374 -0.0148443384659187 -0.0148443384659187 -0.0235048832520464 -0.0148443384659187 -0.0517575416149182 0.00448439009249906 0.0643444285899137 0.0631234802489035 -0.0741491309712903 -0.0381032821548314 -0.0651263386742515 0.0120782038422472 0.0200283757357551 -0.0782339048987592 0.072259668490043 0.053160874541742 0.057865993470476 0.0360640628772862 -0.047766197696703 0.498018439028424 0.4722162757548 0.0897330411345182 1 0.0588084352050001 0.754674492793244 0.0607551092720757 -0.0890296657676071 1 0.00373246557156266 1 -0.0381697664739534 1 0.0110598524937696 -0.0362980863468303 1 1 0.0312696933031301 0.408932656445878 0.52308368857369 0.623773114060857 0.4722162757548 0.757601125394006 0.0129408052463322 0.499230229678347 0.00589182642821216 0.0314510400266217 0.309777716115835 0.52308368857369 -0.0448328338103837 -0.00565653203788233 1 0.0689925302821303 -0.0471881037247099 1 -0.0296256515765951 0.643143965320582 0.973672013607583 -0.0381697664739534 -0.00565653203788233 0.4722162757548 -0.00565653203788233 0.4722162757548 1 -0.0376165123337252 0.00217543158199629 -0.0381697664739534 1 0.739961941998617 0.643143965320582 -0.0392561983471045 0.52308368857369 1 -0.0433707985953541 -0.0868041329813493 0.0280822812607424 1 1 -0.0376165123337252 0.4722162757548 0.00334085471746213 -0.0376165123337252 0.52308368857369 1 1 1 1 0.4722162757548 0.0750152675769067 0.4722162757548 0.0604005947524858 1 1 1 1 0.0300860288637789 0.4722162757548 1 1 0.643143965320582 -0.0251958212604227 1 1 1 1 1 -0.0562354158301573 0.0604005947524858 -0.00700821451833453 -0.042874461927312 -0.00565653203788233 0.643143965320582 0.654731966356059 0.408932656445878 0.042852432237992 1 -0.0335246079646112 1 0.0107503855371289 0.551368875052218 0.551368875052218 1 0.643143965320582 0.301793907330325 0.132734548932089 0.122867301709413 0.00986969478525797 0.4722162757548 0.0477342256074858 1 0.52308368857369 0.0512414096918874 0.018268571237363 0.134744457185859 -0.0399344055538068 0.0420908244027907 -0.0227512510426202 -0.0227512510426202 0.0875138487061636 -0.0199663961897105 -0.0305946880472276 -0.0669158281026731 0.309965093301766 1 -0.0199663961897105 0.0512414096918874 -0.0175490564529563 0.757601125394006 0.0436455161456301 -0.00787859001455272 -0.0505306545551473 -0.0227512510426202 -0.0227512510426202 0.266804953495444 -0.022021623834238 -0.0227512510426202 -0.0251793532376589 -0.0251793532376589 -0.0422096199686751 0.0864845844859603 0.654731966356059 0.4722162757548 1 -0.131921922091609 0.204493811032054 0.204493811032054 -0.0270842555030411 0.030932975025327 0.00304300628435638 0.0174143557335301 0.0174143557335301 0.0174143557335301 -0.0803232774170125 0.00757136678162622 -0.0300589226934845 0.0390551150956302 -0.0115574948701987 0.0500027395619549 -0.176001848945591 0.0631234802489035 0.0631234802489035 0.0631234802489035 -0.159970803698047 0.154028398059428 0.263907484920673 -0.00522165187017772 -0.022021623834238 -0.022021623834238 0.207090361644986 0.141403242162279 0.0330802403746175 0.033370737490654 0.0273384047789537 -0.0565276945388435 -0.0647092664778155 0.00391842130187214 0.00641954927276551 -0.0373622953154966 -0.0735100380742242 -0.134130480318925 -0.0928039438871083 -0.134992443806772 0.0631234802489035 0.0643444285899137 0.0643444285899137 0.302768708721316 0.0643444285899137 0.0619087648626315 -0.0313948805095457 -0.095916207579524 0.0125377157192975 -0.159638190023126 -0.0715773265295236 -0.0715773265295236 -0.171149775549133 0.154028398059428 0.154028398059428 0.153212882510106 0.152396481598031 0.155626386585803 0.153212882510106 0.161889703149171 -0.0493480909967033 -0.00896031447302194 -0.0771957499338229 -0.0184724978239318 0.0169644206319423 0.0169644206319423 -0.0148443384659187 0.151264058026459 -0.0467246012886038 -0.00284255523505107 0.0370127238603532 0.027310533897469 0.047355980997266 0.0256481560899116 0.0305229746938532 -0.0551469938060593 -0.0544483059732619 -0.0530339842038453 0.0336262986980511 0.00656069086575037 -0.00471630348517484 -0.0520920902345427 -0.0233058910422906 0.00816280684993891 -0.0741491309712903 -0.0741491309712903 -0.0730233950769603 -0.10786664650216 -0.0718780307258437 -0.0672771399262102 -0.0552182340529849 -0.0467246012886038 -0.235665874422965 0.00550803954415742 0.0779335715373047 -0.0174719045589348 -0.0746313284069272 -0.0718780307258437 -0.0718780307258437 -0.107562614858373 -0.0704802785725392 -0.0626747867334374 -0.0626747867334374 -0.0708311214849709 -0.0669158281026731 -0.0224681458044738 -0.0672771399262102 -0.0672771399262102 -0.0812184347841674 0.0849505231663247 -0.0890296657676071 -0.292650519902037 -0.0823856156384924 -0.0246247022519938 -0.0177740235896711 -0.0105046938896363 0.00479650381787444 -0.0776691006484659 -0.0342782458978498 -0.0665533606476877 -0.0183059566537374 -0.000636706161544857 -0.0251793532376589 0.0381697664739536 0.104212366392982 0.0312696933031301 0.0312696933031301 -0.0502289917458662 0.0285685447557941 0.0272349619773222 -0.0665533606476877 0.423942848398524 0.146167659547276 0.163452209225183 -0.0756505076218971 -0.0216403621222449 -0.0183059566537374 -0.0443051229716611 -0.019467685066066 0.0584916111797946 0.0768773744746782 0.0385178543440336 0.0892215771958983 -0.0634777068427272 0.0306434594731218 -0.0232018959521223 -0.0196568423312333
-0.154384612272362 -0.0485127372480087 0.0146903752229961 0.163226943148058 -0.0656370924568696 -0.0246789802249315 -0.0487650939376551 0.650344267397527 0.462795590748523 -0.142825037322278 -0.142825037322278 -0.140860491709283 -0.142825037322278 0.0761207031334682 -0.140860491709283 -0.140860491709283 0.0361196165838839 0.00845867960579608 -0.142825037322278 -0.142825037322278 1 0.0507855356228089 -0.142825037322278 -0.142825037322278 -0.0957351806892977 -0.216170748980843 -0.27028800738402 -0.0210662522576891 -0.0250199638237555 -0.0768728236148311 0.0927485217202224 -0.0824875322130496 -0.0964441473671577 -0.119712847955602 0.187503334100294 -0.0124815343174545 -0.142825037322278 0.0989909493992144 -0.0956929351878524 0.00465536857834736 -0.0124815343174545 -0.144766906134939 -0.0305474631713822 -0.121971907249478 -0.112331488802291 -0.0956929351878524 0.0661355658972788 -0.0124815343174545 -0.0956929351878524 -0.12197190724948 0.0932116443517586 0.0198525877402548 -0.101019923322035 0.15028449985467 0.147294759861851 0.135294347720564 0.15028449985467 -0.144056426985938 -0.35572065132699 -0.0478458626236611 -0.214950433953366 0.14476690613494 0.22971905257193 0.280462431365166 -0.00386005075007194 -0.00467542032014736 -0.0702060790438931 -0.141155026891303 -0.196541219047801 -0.0476893272599793 -0.314655125231178 0.118722480720718 -0.0511190119004818 0.116873357517207 0.100417693461063 -0.0382187442514014 0.119296325833638 0.0979287209890036 0.132499890503202 0.0908922163260177 0.100649303473945 -0.0121691149464641 0.0204964931041068 -0.227011007173932 0.143950367233502 -0.170446207633453 0.147794665061206 0.147794665061206 0.147794665061206 0.147794665061206 0.108615343240977 -0.00535608335500341 -0.0250199638237555 0.163226943148058 0.0249479175926997 0.163226943148058 -0.0884039644513494 -0.0125951879332483 -0.115756692131565 0.0885465207974721 0.0223140794312483 -0.0204798280762545 -0.0401977024213826 0.0405266008231918 0.0296489326894005 -0.0276816567356148 0.163226943148058 0.0989909493992144 0.0964218327186625 -0.0956929351878524 -0.0381456285104344 -0.179455136700867 -0.0267405069220192 0.0361196165838839 0.596798777366115 0.580798045524725 -0.0159524929045921 -0.128537179413565 0.00465536857834736 -0.163919403296953 0.0480636806116224 -0.154808315795912 -0.154384612272362 0.0765746176155335 0.0754031596445592 0.0800334575003292 -0.0956929351878524 0.103175937568808 -0.142334858542207 -0.0956929351878524 -0.0743859663578918 -0.20093027422558 0.164183107959044 -0.315817732098422 -0.31349097052784 -0.0631535702635111 -0.154808315795912 -0.14931346047757 -0.14931346047757 0.0573541409668607 -0.0358910543882321 0.0139748494841158 0.470157171330526 0.336325599409064 0.190859057178591 0.106481350549101 -0.203159957599142 -0.575982216174375 -0.0246789802249315 -0.330802466482057 0.0252122246460584 -0.14166592458473 0.0853876001514431 -0.154808315795912 0.102156847349691 0.065464781567025 -0.000382067768684401 0.0122238930466458 -0.154808315795912 -0.126361833788011 -0.137133289578387 0.119680779923358 0.155466900125723 0.0936776273276172 0.164951042011875 -0.0974041085634826 -0.154808315795912 0.0155877593660469 0.00793300169438629 0.219325700934724 7.1217471998527e-05 -0.12493385550602 -0.12493385550602 -0.151837924423779 0.121657513810051 0.103393335537532 0.103393335537532 0.161480932560252 0.0630948635198027 -0.0536805598649157 0.142380853830331 -0.12826613691554 0.0561327629501197 -0.14190057585941 -0.315817732098422 0.017290460631763 -0.124384748613627 -0.145301398820244 -0.151599192057406 0.160709536569643 1 -0.261512394305166 -0.314655125231178 -0.0690532766487201 -0.130413743988607 -0.0658493113670217 -0.0176074165010877 -0.12493385550602 -0.12493385550602 -0.125784365018758 -0.0381456285104344 -0.0586758135327094 0.0872794695623394 -0.142825037322278 -0.0121691149464641 0.0640614228871366 -0.00639504168346837 0.0347848071496513 -0.145860665756597 0.149292827723457 0.0347848071496513 0.0758401714751299 0.0337203472752258 -0.08941202739075 0.0292972278170313 0.159126437563612 0.0415399697967725 -0.0427446575767522 -0.03104371207257 -0.0534556911925918 0.0337203472752258 -0.0646961896551174 0.163226943148058 -0.0261639010307803 -0.0483809373895304 -0.0804620278464241 -0.0316604714791522 0.0981810501825262 0.0981810501825262 -0.0960869913103542 -0.12493385550602 -0.136756521834163 -0.0866738295480712 -0.0690532766487201 -0.0656993371721774 -0.0526828472621981 -0.163152739160519 -0.244411809765385 0.0918269959396919 0.164183107959044 0.0606071692451229 0.159092922335982 0.149292827723457 0.00905475238237452 0.0625035451760784 -0.0435071682422901 0.0937956911347778 -0.0799589452948119 -0.0522810736280287 -0.0341719302922023 -0.0570149584105686 -0.00386005075007194 -0.0427446575767522 -0.000984232990835861 -0.00222045999656607 0.0298176750164928 -0.036411572925083 0.0936730607288041 0.0936730607288041 0.0964218327186625 0.0551892930971437 0.0135179767538303 0.0282769507908009 0.163226943148058 0.163226943148058 0.156258471561319 -0.0164343788916203 -0.0104599929551647 0.0512532211548215 -0.0732220558101944 -0.089241166884163 -0.0841303848692543 -0.076432015343184 -0.0390753536478572 -0.0532027768207027 -0.157230130176043 -0.161973176649806 -0.0420310234621012 -0.14181311457304 -0.144081273368672 -0.0570149584105686 -0.00386005075007194 -0.145583858440647 0.0102735893490929 -0.0283349011932821 -0.0629591560202326 -0.158566152194015 -0.159978899683681 0.0440470222785838 0.0277643546145981 0.0796024231259773 -0.0701142855207865 -0.0507855356228086 -0.00386005075007194 0.166951896617258 -0.0427446575767522 0.10394212971637 -0.0649141798119598 -0.0649141798119598 0.159092922335982 0.0827395842229586 0.160627359920444 0.151456337896848 0.0110267898463767 -0.086704202074261 0.150266711492819 0.106562563397333 0.111681879743657 0.673041398678674 -0.0914481197524023 0.0908922163260177 0.0898744404304409 0.0936596041645772 0.164715101962096 -0.142825037322278 0.0448604432596037 -0.0487374566730464 0.0249039452482394 0.0561349282956055 -0.00386005075007194 -0.0876256229290217 -0.00538325320246358 -0.00378072352174633 0.0643810752999502 -0.141155026891303 0.109858613323372 0.0327015109406471 -0.0727476623567962 0.0335710411514195 -0.00887549622342957 -0.300870778853132 0.0235819772791937 0.0703964622235653 -0.198230253808658 0.0295395013812371 -0.0561267901157227 0.671664035417622 0.0327015109406471 -0.106562563397333 -0.140770322986079 -0.157016178536714 0.215211831949545 0.112850096696512 -0.00538325320246358 0.0316772597889015 -0.182860304343809 -0.166951896617258 -0.0570149584105686 0.0908922163260177 0.0677288634009384 -0.205286734999989 0.113761684131946 0.0936596041645772 0.215211831949545 0.0323173536432957 -0.0789312553222347 0.0762758341396609 -0.0783967847340854 0.223228701056961 0.223228701056961 0.0355601229861717 0.223228701056961 -0.200361335885886 0.184930038671912 -0.0117261286793605 -0.0277472819444706 0.107194126458254 0.00317829401384855 0.0112403121304355 0.149549272780019 0.147525808675366 0.166951896617258 0.150266711492819 0.14711036126939 0.138557104495226 0.138557104495226 0.137517130377818 0.137517130377818 0.104655117731755 0.104911483061725 0.11217806877024 0.11217806877024 0.11217806877024 0.0507855356228089 0.0398478924802835 0.144443368601938 -0.135687613706003 -0.072655053715886 -0.0527970294174389 -0.106562563397333 0.0723646809196428 -0.106562563397333 0.107740148396112 -0.0674282406436408 -0.0662395770786826 -0.0206479300701547 0.215211831949545 0.215211831949545 0.0723646809196428 -0.0855858556057278 0.174992681628479 0.0282311586485089 0.0440470222785838 0.0446192158576274 -0.169197965747619 0.0705297880076108 -0.157230130176043 -0.157230130176043 -0.157230130176043 -0.162228576468436 0.01181313706879 -0.0233085366801527 0.166951896617258 0.166951896617258 0.166951896617258 -0.0468162027899599 0.0766531045457823 -0.0928756621790562 -0.202695256036699 -0.136359477966822 -0.0953141933048209 -0.191004791074403 0.112850096696512 -0.141155026891303 -0.160959792956227 -0.00852270489205646 -0.0157893130627495 -0.00700958539618607 0.0370170098575285 -0.114749539510187 -0.115013767801889 -0.00386005075007194 0.0440470222785838 0.109475673906301 -0.075079333239273 -0.292238565576184 -0.157230130176043 -0.0785383626889025 -0.0821862493887194 -0.136359477966822 0.0772520426318089 -0.0463077476787964 0.0634041391884137 0.15028449985467 0.0440470222785838 0.0447870592325037 -0.229278811625798 0.120139124654571 -0.0953141933048209 -0.00386005075007194 -0.157535960636745 -0.165901677770861 -0.12261879549135 0.0347437617019549 -0.200361335885886 -0.0908698426450093 -0.154166150678209 0.0193513611791692 0.0850629024380088 0.0631163039094145 0.112731979589414 0.10285668116745 0.0908922163260177 -0.289837982760312 -0.315817732098422 -0.315817732098422 -0.120735853813456 0.0487954200575506 -0.0137684118530065 0.157935766023502 0.107128656093396 -0.121937738041842 0.0795574565283649 0.0690646215714503 -0.0376054571134759 0.15028449985467 0.0361196165838839 -0.062132831097706 0.144462376158409 -0.101652003073935 0.145978327494181 0.0361196165838839 0.15379601299045 0.145121152556966 0.0696523714653561 -0.112850096696511 -0.12768044150107 -0.12768044150107 -0.12768044150107 0.161903465278547 0.166951896617258 0.146192659491813 0.147794665061206 0.147794665061206 0.169555953681773 0.147794665061206 0.0631969182965908 0.0474292151964866 -0.13206746332864 -0.131621310691416 -0.0699641957883877 -0.0680026598564149 -0.0573490770533889 -0.0314889902719951 -0.0389810792545884 0.0586231783132614 0.000582692626526171 0.0146903752229961 0.062131971060451 0.0425044705555197 0.0756521172680977 -0.0727476623567962 -0.0956929351878524 -0.0552266556870945 -0.142825037322278 -0.0913942952283361 -0.107786412599365 -0.072278702203997 0.310154617532423 -0.142825037322278 -0.0649141798119598 -0.142825037322278 0.00465536857834736 -0.142825037322278 0.0327015109406471 -0.0619374539563847 -0.142825037322278 -0.142825037322278 -0.0204798280762545 -0.323914843297237 -0.0947012009186387 -0.128537179413565 -0.0956929351878524 -0.12197190724948 0.037703450078607 -0.128537179413565 0.0869298969009028 -0.0500579573476143 0.0752153531819942 -0.0947012009186387 0.139648414233546 0.0361196165838839 -0.142825037322278 -0.17541654191459 -0.0385507015135601 -0.142825037322278 0.0480636806116224 -0.130660927671827 -0.107578077852115 0.00465536857834736 0.0361196165838839 -0.0956929351878524 0.0361196165838839 -0.0956929351878524 -0.142825037322278 -0.0124815343174545 0.0630943294927525 0.00465536857834736 -0.142825037322278 -0.119712847955602 -0.130660927671827 -0.142825037322278 -0.0947012009186387 -0.142825037322278 0.154355967807499 -0.315817732098422 -0.080335623864544 -0.142825037322278 -0.142825037322278 -0.0124815343174545 -0.0956929351878524 0.0606071692451229 -0.0124815343174545 -0.0947012009186387 -0.142825037322278 -0.142825037322278 -0.142825037322278 -0.142825037322278 -0.0956929351878524 -0.0648079912730687 -0.0956929351878524 -0.100067406288303 -0.142825037322278 -0.142825037322278 -0.142825037322278 -0.142825037322278 -0.0179172482096803 -0.0956929351878524 -0.142825037322278 -0.142825037322278 -0.130660927671827 0.0299588433623972 -0.142825037322278 -0.142825037322278 -0.142825037322278 -0.142825037322278 -0.142825037322278 0.233552840826298 -0.100067406288303 0.0065922731504471 0.164183107959044 0.0361196165838839 -0.130660927671827 -0.128537179413565 -0.323914843297237 -0.0470213339266566 -0.142825037322278 0.118927106604434 -0.142825037322278 0.0772053514970722 -0.130660927671827 -0.130660927671827 -0.142825037322278 -0.130660927671827 -0.431260380365915 0.0365659982744332 -0.0241224565965583 0.0445556727836922 -0.0956929351878524 -0.00814840849495936 -0.142825037322278 -0.0947012009186387 0.0831491497086713 -0.171969823821723 -0.0485943648398745 0.153370074567304 -0.0940144534661186 0.166951896617258 0.166951896617258 0.0321891548971668 0.144545095602074 0.0869411720755964 0.0911664072414581 -0.420049380253067 -0.142825037322278 0.144545095602074 0.0831491497086713 0.12261879549135 -0.12197190724948 0.0632874596815148 0.131625994993619 0.0122238930466458 0.166951896617258 0.166951896617258 -0.102435791651811 0.163226943148058 0.166951896617258 0.15028449985467 0.15028449985467 -0.0467071569988623 0.112029210056372 -0.128537179413565 -0.0956929351878524 -0.142825037322278 0.0148873356735644 -0.154384612272362 -0.154384612272362 -0.126863734989796 -0.106247175227597 -0.110831157712939 -0.164060827973305 -0.164060827973305 -0.164060827973305 -0.292238565576184 0.158411879281806 -0.112549818768669 -0.0959313443878544 -0.0225354377066966 -0.0326145123447579 -0.013779534466287 -0.131621310691416 -0.131621310691416 -0.136226780223039 -0.0642211630216158 -0.14931346047757 -0.0737429765409415 0.146783247571107 0.163226943148058 0.163226943148058 -0.0656993371721774 0.0206092174205075 -0.153502439526369 -0.0778925430855006 -0.041304738743918 -0.0757734355199544 -0.0759397668182272 -0.101283725294974 0.0739072231781976 -0.065156749794837 -0.0504424719677683 -0.0345114552404687 -0.00394895480666665 0.0430821583520801 -0.131621310691416 -0.128923620439719 -0.128923620439719 -0.156194737769249 -0.136659121920081 -0.135778561060855 -0.126930323863602 -0.0521873219918182 -0.222685628366029 -0.0474988612912723 -0.123873347534366 -0.123873347534366 0.654216752604725 -0.14931346047757 -0.14931346047757 -0.143087702138943 -0.14586210815916 -0.148873735989067 -0.152068161927359 -0.130413743988607 0.181231509093514 0.134813875713178 0.0577428942746627 0.159126437563612 -0.157230130176043 -0.157230130176043 0.147794665061206 -0.0931323316298822 -0.169997177615264 -0.131398273090911 -0.0780809674924217 0.0012520919677099 -0.0404456828964727 -0.042809059639319 -0.0454767643631228 -0.0644590986762846 -0.0656590580135587 -0.0539171179722905 0.0598701535819228 -0.118523155545971 -0.122440380477575 0.0350628311293197 -0.0125289212658729 -0.0381456285104344 -0.0754605122088098 -0.0754605122088098 -0.075863337547794 0.124220775902529 0.051583907552587 0.037538524558078 0.0374644645381219 0.0187379169611133 0.18530427225934 -0.139083770517113 0.0179815070031024 -0.042508485815557 0.0860868155432538 0.051583907552587 0.051583907552587 0.118555838271472 0.0711417456465878 0.0212069482084003 0.0212069482084003 0.0611107126909217 0.0281155809837943 0.00358361366107606 0.0308708505175565 0.0308708505175565 0.0629000722450805 0.0239001629451253 0.0778213947788459 0.157946575747493 0.0448006341750891 0.111127210976622 0.157016178536714 -0.0446524888487865 -0.114637760534456 -0.032808125739394 -0.108809000742023 0.0884164583311463 0.146192659491813 0.159092922335982 0.0514676161550097 -0.00465536857834803 -0.0920067239806348 -0.0204798280762545 -0.0204798280762545 0.0518719771825587 -0.0228738133821739 -0.0270594389968411 0.0884164583311463 -0.0898019428157818 0.210840614609884 -0.12493385550602 -0.123691794968515 0.0876200245739155 0.146192659491813 0.158036636104487 0.116240414565279 0.0713142797541523 0.0455825279641767 0.0809583891848248 0.0252122246460584 -0.0646961896551174 0.0256903899229114 0.168274166006946 0.155772495841857
-0.0215958353257883 0.094935073880763 0.0487943847855694 0.124308704686758 -0.0887193622963064 -0.0275450603673788 -0.0326400604047414 0.0875931302990104 0.074473987494635 0.049097196426982 0.049097196426982 0.053447956930197 0.049097196426982 0.0453879677217072 0.0377474482041167 0.0377474482041167 0.0567475378987278 0.0166879640669194 0.049097196426982 0.049097196426982 0.0507855356228089 1 0.049097196426982 0.049097196426982 -0.0415261747335809 0.0466386952733547 0.0724915548864997 -0.142531543684922 -0.143181818181817 -0.0478717961973291 -0.00658628899069818 -0.0254798013410597 -0.115690913004344 0.00381285527607864 0.0322974643967484 -0.0559328968129719 0.049097196426982 0.13827355556303 -0.0208426310257235 -0.0602983706346989 -0.0559328968129719 0.0190136378852322 0.00355160139303239 -0.0351332683827956 -0.000291558555472188 -0.0208426310257235 -0.055250405348612 -0.0559328968129719 -0.0208426310257235 -0.000218924559433825 0.425405831684954 -0.337764530828466 -0.000244120515618795 0.46012694625658 0.515360382834953 0.262525641124437 0.46012694625658 -0.0692378061659838 -0.0566693333388324 -0.0136066065448518 -0.0109967073003726 -0.0448796392114891 -0.0238587213376383 0.0174589464279659 -0.118608948112902 -0.122901973559805 -0.184364507758134 -0.0692378061659838 0.016168565058534 -0.0240755713784018 -0.0752692133169735 0.508555848675027 -0.118435399346008 0.502804586121306 0.768947201212639 -0.181996824445253 0.0662542167290526 0.0353417140121053 0.0450675546012137 -0.000599315547949747 0.0212125877883716 -0.181996824445253 -0.0401498082441976 0.054128486729215 0.069035136957207 -0.0729024216403787 0.0727787014575323 0.0727787014575323 0.0727787014575323 0.0727787014575323 0.0450949845272675 -0.184364507758134 -0.143181818181817 0.124308704686758 -0.0446576007717039 0.124308704686758 0.0441264442856934 -0.110470707044302 -0.0530676056188427 -0.000592019199109106 0.0318956722925293 -0.0254394607399675 -0.0940341963432691 0.0342710150594327 0.0831732427968927 -0.0270031114661223 0.124308704686758 0.13827355556303 -0.000592019199109106 -0.0208426310257235 0.0684689516888723 -0.0416544931113467 -0.0669654373592417 0.0567475378987278 0.0391105797296941 0.0482511390507942 -0.00994313652356652 -0.0112309407937443 -0.0602983706346989 -0.0859210940351886 -0.0374342873256547 -0.0370490820260323 -0.0215958353257883 -0.00907752531872797 -0.0117580093688873 0.0245339259360552 -0.0208426310257235 -0.020638423210012 -0.0495269297869196 -0.0208426310257235 -0.0388991862439936 0.0431318912298507 -0.041305896163027 -0.0767435601565471 -0.0737805473098636 -0.0481433332273735 -0.0370490820260323 -0.0468602086617324 -0.0468602086617324 -0.00719659472585898 -0.00468832083331322 0.365543839204352 0.071509333849595 0.064050942762765 0.00381053696003468 0.143299455375046 0.017826790833967 -0.0805001357279036 -0.0275450603673788 0.00122399409605012 0.0336565786417304 0.0553606246302584 -0.166997440426636 -0.0370490820260323 0.209905087401562 0.225393299476341 0.162299961003838 0.0641014160383711 -0.0370490820260323 -0.0771732368032927 -0.0876929828720681 0.0882934394101493 0.128943712367811 0.0523206748309189 0.132732328160865 0.0438677757374538 -0.0370490820260323 0.0577160111162975 0.0534624318378012 -0.0451835133414855 0.033698974968372 -0.0662819978929412 -0.0662819978929412 -0.0254798013410597 0.140515236746449 0.0184098591588528 0.0184098591588528 0.0887226392416165 0.0621333065670066 -0.0195851536721633 0.178724768928773 -0.0632732512392807 0.089084052643965 -0.0399919321058414 -0.0767435601565471 0.0653623447309243 -0.0655998726159305 -0.015558718475073 -0.0200383416229825 -0.0944484756019611 0.0507855356228089 -0.0378203903496717 -0.0752692133169735 -0.0920392414711448 -0.069271764596867 -0.0696724611158254 -0.00441899496985974 -0.0662819978929412 -0.0662819978929412 -0.0815575738404578 0.0684689516888723 -0.115204269671574 0.613799118826278 0.049097196426982 -0.181996824445253 0.103637109941268 0.0673278494523971 -0.058144481517084 -0.0574955149822541 0.474614992850038 -0.058144481517084 -0.0448999792413874 -0.0706320455532498 -0.11272360697852 -0.0727463551273568 0.129873334567872 -0.0403176817228808 0.0252561802814068 -0.113015005938036 -0.118537900739936 -0.0706320455532498 -0.186135608217408 0.124308704686758 0.145791483226972 -0.0294263144919033 -0.204311576967946 -0.00252909292320815 0.070411467176749 0.070411467176749 -0.0674353215571663 -0.0610063535448679 -0.0647799911166904 -0.0288371440063143 -0.0920392414711448 -0.0904278353023235 -0.112052867388404 -0.00675900812499125 -0.0596095401069463 0.0205058737380576 -0.041305896163027 0.0674245965984566 0.421688271785053 0.474614992850038 0.129901046500926 0.237872485610631 -0.136221726359268 0.0499193934958964 -0.237284948096345 -0.0567473629994118 -0.0718362304045453 -0.0252660271043721 -0.118608948112902 0.0252561802814068 0.0199065525237471 0.0151787400036528 0.0381980494274936 -0.0328254335164816 0.00208109936683852 0.00208109936683852 -0.000592019199109106 0.0550933731797548 0.0213153854304344 0.0403301073383839 0.124308704686758 0.124308704686758 0.298815638421022 -0.130426513697698 -0.180810142669894 0.144181007427967 0.0467799948243442 -0.0250898434638354 -0.0264828682610522 -0.0037277039709192 -0.00811570204802192 -0.000392011511376837 -0.0861070277654262 -0.0845896076898348 -0.00697841161380553 -0.129873334567871 -0.514158218808702 -0.0252660271043721 -0.118608948112902 -0.0459243405950217 0.0775195710822039 -0.0161513918920154 -0.0650667990326608 -0.375099306339906 -0.0876246379009192 -0.219913491871592 -0.0938347306926997 0.23594312547463 -0.816110759772561 -1 -0.118608948112902 0.379928784574461 0.036183028924832 -0.00481329610610708 -0.0133033413779977 -0.0133033413779977 0.421688271785053 0.124381924896647 0.426390045019799 0.434720431506328 0.423012904357326 -0.371682771172358 0.488224486518843 0.807866237671065 -0.00719659472585898 0.0363702736681082 -0.167605362889858 -0.000599315547949747 -0.0253801134737478 -0.00360508568117641 0.428759101725151 0.049097196426982 0.0524738539023801 -0.00322490527218477 -0.0828299188370064 0.297584974233659 -0.118608948112902 -0.0183032000908303 -0.125833413806231 -0.127853453525535 -0.167605362889858 -0.0692378061659838 0.810964753566555 -0.0403957807663816 -0.0318835948488269 -0.140201970006975 -0.104938566272438 -0.0870886752844332 -0.0637485119152594 -0.164557903714917 0.014327172557433 -0.0331289425205249 -0.102207333897082 0.0351225450231696 -0.0403957807663816 -0.807866237671065 -0.070772757825507 -0.0845896076898348 0.00806417243388978 -0.153326074847132 -0.125833413806231 -0.0513988157105925 0.0476613853906928 -0.37992878457446 -0.0252660271043721 -0.000599315547949747 -0.0158251934935349 -0.0547208914484469 0.0399605852259378 -0.00360508568117641 0.00806417243388978 0.147388498358662 -0.259517152319059 0.0682814784411455 -0.262531175431602 -0.0133257640395601 -0.0133257640395601 -0.0549545486187287 -0.0133257640395601 0.0194811197052236 -0.125696320290704 0.0356091341786087 -0.518038257625473 -0.0029838928018938 0.436982212362655 0.433980040058248 0.429131083941281 0.432853624750368 0.379928784574461 0.488224486518843 0.497590678522831 0.521899767526464 0.521899767526464 0.519641760857477 0.519641760857477 0.276790737391547 0.802244272506067 0.816467690643796 0.816467690643796 0.816467690643796 1 0.857389297800166 0.0709051110128754 -0.504746091793509 -0.2511386526489 -0.995489110116617 -0.807866237671065 0.0813279026825184 -0.807866237671065 -0.142588173797707 -0.436944696947676 -0.460737810071635 -0.0809554126809894 0.00806417243388978 0.00806417243388978 0.0813279026825184 -0.155283875659745 0.165410303423952 -0.127432427455074 -0.219913491871592 0.045377870068627 -0.107648437488944 0.0471628679821486 -0.0861070277654262 -0.0861070277654262 -0.0861070277654262 -0.0861070277654262 0.0688431793841363 -0.360731400083183 0.379928784574461 0.379928784574461 0.379928784574461 0.077493324350133 0.0603147258732348 0.0441264442856934 0.0211315121457409 -0.422344726226599 0.03824899188435 -0.0772667151958458 -0.153326074847132 -0.0692378061659838 0.120784549222942 0.330940373935364 -0.182589440393785 -0.183773272242721 0.251566097535563 -0.0933122861916153 -0.092039051184541 -0.118608948112902 -0.219913491871592 -0.15437143112412 -0.115666746430836 -0.069208391568582 -0.0861070277654262 -0.273405098308817 -0.268034739157628 -0.422344726226599 0.236614580703057 -0.169742306095268 -0.173606337419056 0.46012694625658 -0.219913491871592 -0.220492620105806 0.0258206313282102 0.0399386372880865 0.03824899188435 -0.118608948112902 -0.128122136254847 -0.119962004833561 -0.180384702396297 0.157335771858734 0.0194811197052236 -0.145598918031334 -0.0809250057081026 -0.0765180354341702 0.150877200460402 0.034189932982501 -0.000256539975488101 0.00635422781430138 -0.000599315547949747 -0.0719782647425922 -0.0767435601565471 -0.0767435601565471 -0.0235124306396889 -0.0707701738617159 -0.18140372856191 0.181058507171692 0.143332145852864 -0.207622764150901 0.146553984011807 0.0631770138810478 -0.0316690920314599 0.46012694625658 0.0567475378987278 0.0300609030176995 0.172635573489266 -0.0367708270280731 0.457570591604325 0.0567475378987278 0.298319867561035 0.465285982347336 -0.310118902412605 0.153326074847133 -0.067779259418033 -0.067779259418033 -0.0625422994135008 0.102438654658138 0.379928784574461 0.0671687731122226 0.0727787014575323 0.0727787014575323 0.386663495008482 0.0727787014575323 0.239687715367978 -0.0386305534553893 -0.0602660517574586 -0.062115019385049 -0.0556835303706281 0.0482737575713017 -0.0459728586521502 -0.144527570773884 -0.159056600281585 0.0461800181104022 0.0706905050051878 0.0487943847855694 -0.166997440426636 0.99090635463908 -0.0181345221079193 -0.0318835948488269 -0.0208426310257235 0.0155678158794601 0.049097196426982 -0.138597567226405 0.00836025565008375 -0.149607637308614 0.118983483087002 0.049097196426982 -0.0133033413779977 0.049097196426982 -0.0602983706346989 0.049097196426982 -0.0403957807663816 -0.11945642622069 0.049097196426982 0.049097196426982 -0.0254394607399675 -0.0177214953633162 -0.0237777619521849 -0.0112309407937443 -0.0208426310257235 0.0164907720925253 -0.146033855042265 -0.0112309407937443 0.13221633653694 -0.0175484092276361 -0.0189237034432471 -0.0237777619521849 -0.0576554549562191 0.0567475378987278 0.049097196426982 -0.0533705009502105 -0.0901202405345797 0.049097196426982 -0.0374342873256547 -0.000244120515618795 0.056217007236875 -0.0602983706346989 0.0567475378987278 -0.0208426310257235 0.0567475378987278 -0.0208426310257235 0.049097196426982 -0.0559328968129719 0.0647661515528094 -0.0602983706346989 0.049097196426982 0.00381285527607864 -0.0145776271440159 0.00728730793342019 -0.0237777619521849 0.049097196426982 -0.0454793089270031 -0.0767435601565471 -0.0497635069924248 0.049097196426982 0.049097196426982 -0.0559328968129719 -0.0208426310257235 0.0674245965984566 -0.0559328968129719 -0.0237777619521849 0.049097196426982 0.049097196426982 0.049097196426982 0.049097196426982 -0.0208426310257235 -0.101881885479578 -0.0208426310257235 -0.13793626345676 0.049097196426982 0.049097196426982 0.049097196426982 0.049097196426982 -0.0447998488065085 -0.0208426310257235 0.049097196426982 0.049097196426982 -0.0145776271440159 0.0366755993598756 0.049097196426982 0.049097196426982 0.049097196426982 0.049097196426982 0.049097196426982 0.0138774019104721 -0.13793626345676 -0.0700733336488577 -0.041305896163027 0.0567475378987278 -0.0145776271440159 -0.0112309407937443 -0.0177214953633162 -0.1145885729855 0.049097196426982 0.0540086260833905 0.049097196426982 0.0109121841224741 -0.0145776271440159 -0.0145776271440159 0.049097196426982 -0.0145776271440159 -0.0707435096256109 -0.00472912932552032 0.000161032743971495 -0.0753664466387028 -0.0208426310257235 -0.172570561332157 0.049097196426982 -0.0237777619521849 -0.166388747037565 -0.0904278353023235 -0.0279891039514741 0.440386389079063 0.0202486218297214 0.379928784574461 0.379928784574461 0.0376478096177892 0.167148368117626 0.0669607569693403 -0.00954303024846968 -0.00663694910963942 0.049097196426982 0.167148368117626 -0.166388747037565 0.180384702396297 0.0164907720925253 -0.183181586373108 0.0653425608996711 0.0641014160383711 0.379928784574461 0.379928784574461 -0.062594382924604 0.124308704686758 0.379928784574461 0.46012694625658 0.46012694625658 0.0439560230963846 0.0437058826655447 0.00367667574227819 -0.0208426310257235 0.049097196426982 0.0194258757217018 -0.0215958353257883 -0.0215958353257883 -0.422359989293645 -0.318461683796918 -0.200683309615299 -0.317982843673754 -0.317982843673754 -0.317982843673754 -0.0751380860250199 -0.119429718036991 -0.412295541730183 -0.310949126229574 0.0677206981972203 0.175841148559245 -0.029463139617027 -0.062115019385049 -0.062115019385049 -0.062115019385049 0.0318161504008752 -0.0468602086617324 -0.0837555561966904 0.129163308461921 0.124308704686758 0.124308704686758 -0.0904278353023235 0.0866138188987971 0.0535188222553741 0.106473161154038 -0.156760713036923 -0.186135608217408 -0.18140372856191 -0.199976408301093 -0.0670204389545362 0.050015876801242 -0.0500393562395266 0.00267710453045663 0.032815427713723 0.0427365193370564 -0.062115019385049 -0.0602660517574586 -0.0602660517574586 -0.0648789298000774 -0.0602660517574586 -0.0377911348756905 -0.00712834383391834 0.0170136347555973 -0.0635585496384146 0.0470964350529775 -0.0675157182217856 -0.0675157182217856 0.0861961313266689 -0.0468602086617324 -0.0468602086617324 -0.0428173106951318 -0.0443727697244792 -0.0499029969995047 -0.0483835685977196 -0.0640734783510112 0.113639137726562 0.136380867719013 0.0875212306138086 0.129873334567872 -0.0861070277654262 -0.0861070277654262 0.0727787014575323 -0.0804227433134196 -0.0892350396527169 0.182298449132098 -0.141758025794499 -0.18806744476593 -0.032979692882366 -0.154477696503696 -0.153307986961861 -0.184955302572927 -0.184364507758134 -0.183181586373108 -0.326724519799699 -0.197839423926051 -0.206938387333769 0.136683492670671 -0.110758920623215 0.0684689516888723 -0.0390851355695757 -0.0390851355695757 -0.037138039870644 0.044426442298464 0.0323929264370783 0.0585899840769852 0.0633352249673024 -0.00317502643190733 0.0558941635149495 -0.29294715784357 0.0314834190663274 -0.0619002880399323 0.0575051067951307 0.0323929264370783 0.0323929264370783 0.0465434779110458 0.0324450768846191 0.0610348953409682 0.0610348953409682 0.0492030823622491 0.0721701977992113 0.0354956937008063 0.0802863561873047 0.0802863561873047 0.029892191937233 0.0309833145028095 0.039490204742156 0.0772924401871601 0.0501387990872949 0.075729978528209 0.0845896076898341 -0.15620193301617 -0.19996042518285 -0.148333106864785 -0.260810009081534 -0.00658628899069818 0.0671687731122226 0.421688271785053 0.01146324534619 0.0602983706346998 -0.0668429996352193 -0.0254394607399675 -0.0254394607399675 -0.0161316229841738 -0.0296245761528832 -0.0212333423670693 -0.00658628899069818 -0.0504955264657023 0.023195593969589 -0.0662819978929412 -0.0254798013410597 0.00696317141620564 0.0671687731122226 0.423615543217495 0.511462777587834 -0.310835560071624 -0.273974421198539 -0.165168992631638 0.0336565786417304 -0.186135608217408 0.283637784259902 0.126307225909204 0.128016539133592
0.204493811032054 -0.00406685551424541 0.053160874541742 -0.022021623834238 0.0357761831915579 0.0299133857965895 0.136293210623254 -0.170583252126639 0.130998346195749 1 1 0.986245089447709 1 -0.0393937478264686 0.958485959522755 0.958485959522755 -0.00565653203788233 0.161420954062247 1 1 -0.142825037322278 0.049097196426982 1 1 -0.0916141831801384 0.132230106208593 -0.0742900532542423 -0.0746313284069272 -0.0749718204010321 0.0291967968236073 -0.0665533606476877 0.0314510400266217 -0.0605772329331591 0.739961941998617 0.0361752034555486 -0.0376165123337252 1 0.00186409002728437 0.4722162757548 -0.0381697664739534 -0.0376165123337252 -0.0397899310084315 0.0723714535414928 0.265753071865725 0.426991452734503 0.4722162757548 -0.0289298146893227 -0.0376165123337252 0.4722162757548 0.789801869248188 0.0122652417172881 0.0126954537837043 0.673597402111496 -0.0251793532376589 0.0836282586618153 0.0422673806048036 -0.0251793532376589 -0.0555893208079008 0.401508984056675 -0.660717673647103 -0.235957322905385 -0.986586238080882 -0.477053301612988 -0.414643887195589 -0.0621051532156407 -0.0643530359207891 -0.0616875115644781 -0.0555893208079008 -0.269047277732845 -0.0526391863089171 -0.0864845844859607 -0.0204391479411637 -0.00156336571975804 -0.022360516744587 0.0182112383171478 0.0989782908911373 -0.0974629709743732 -0.0697756822146785 -0.0371293123401341 -0.0658248716280263 -0.0701284712330875 0.0428056879315766 0.0214166951042541 -0.0759887285854772 -0.0171538076829149 -0.0974629709743732 -0.0148443384659187 -0.0148443384659187 -0.0148443384659187 -0.0148443384659187 -0.17646260840421 0.0379190445403369 -0.0749718204010321 -0.022021623834238 0.0192783620985649 -0.022021623834238 -0.0687112467937725 -0.0263733863475397 0.108778316501262 -0.0701284712330875 0.0883678184729273 0.0312696933031301 -0.0429690566984586 -0.0584654640102588 -0.0669158281026731 0.0232998016211641 -0.022021623834238 0.00186409002728437 -0.0701284712330875 0.4722162757548 0.00816280684993891 0.0856360524513145 0.0414237087745411 -0.00565653203788233 0.186647030797189 0.204945155468461 0.0411042579422078 0.499230229678347 -0.0381697664739534 0.0856360524513145 -0.0296256515765951 0.169897875667446 0.204493811032054 0.0740510231221426 -0.0322721393241292 -0.0708311214849709 0.4722162757548 -0.0503388318154399 0.0271409241725442 0.4722162757548 0.0424469855815997 0.514321283545802 -0.042874461927312 -0.0868041329813493 -0.0861646105598333 0.290153987022933 0.169897875667446 0.154028398059428 0.154028398059428 -0.0122014643720572 0.00239599790484281 0.0430290644629599 -0.0155091532466259 -0.0498981192562748 -0.139369808818426 0.00386177393029914 -0.268632391435739 0.215061892420329 0.0299133857965895 0.399945568990883 0.0892215771958983 0.0340507633564798 0.0500840283837863 0.169897875667446 -0.0398797796748687 -0.0170279100408875 0.0232631409119215 -0.0505306545551473 0.169897875667446 0.151206217270308 0.16423313709816 -0.0710218303506232 -0.0137238503654569 0.141172696172609 -0.024380639712988 -0.0701284712330875 0.169897875667446 0.0297546619885907 0.0278544325895004 -0.131921922091609 -0.0232856602715917 0.163452209225183 0.163452209225183 -0.0756505076218971 0.00577041866760353 -0.0704802785725392 -0.0704802785725392 -0.0193891427403371 0.00102200097046471 0.0303196741695848 -0.00386825674923051 0.14881063831953 -0.0763040849585192 -0.127603359003617 -0.0868041329813493 0.075634249913339 0.161108062249907 0.204493811032054 0.205199820446542 -0.0494544226347905 -0.142825037322278 -0.0718780307258437 -0.0864845844859607 0.205555509308401 0.161889703149171 0.25893879473842 -0.0562890293943258 0.163452209225183 0.163452209225183 0.165013889850652 0.00816280684993891 -0.0132269377861925 -0.0287175778591065 1 0.0428056879315766 0.0194297454975872 -0.0219272794842897 -0.00988368335225281 -0.0861646105598333 -0.0193441153932391 -0.00988368335225281 0.00569813662741176 -0.00902593092685846 -0.0590235137719698 0.00738210528835496 -0.0184724978239318 0.000335391672300691 -0.0621051532156407 -0.0650829408165013 -0.00862433182896166 -0.00902593092685846 -0.0634777068427272 -0.022021623834238 -0.00173895516357132 0.130784444668546 0.0171414319469414 0.0041000807289829 -0.151695830238626 -0.151695830238626 0.153269882799303 0.163452209225183 0.16423313709816 -0.0410352071624531 0.205555509308401 0.207090361644986 0.27398479523464 -0.057441719631075 -0.0100705571436168 -0.136874404968218 -0.042874461927312 0.00334085471746213 -0.000636706161544857 -0.0193441153932391 0.000754346605678918 -0.0151240108298538 -0.0112878751451662 -0.187393129442095 -0.00212319696102291 -0.084264320836562 0.031354537447258 -0.0882403836585068 -0.0621051532156407 -0.0621051532156407 0.100861072259886 0.101649612769881 -0.0462574410587249 -0.143794152006788 -0.0697756822146785 -0.0697756822146785 -0.0701284712330875 0.0858904624115204 -0.131613902487349 -0.13315567212736 -0.022021623834238 -0.022021623834238 0.0520282993342567 0.0286429489935631 0.0452644935381925 -0.0618300873521147 -0.0463774494061961 -0.0418108271998135 -0.0425850942353884 -0.0286956984516479 -0.0282956385122505 -0.0223602696932944 0.0169644206319423 0.0177740235896711 -0.0546168104700386 0.0184724978239338 -0.0827840395083098 -0.0882403836585068 -0.0621051532156407 0.151579157323272 -0.16781824838966 -0.0286478732164654 -0.00691101043595871 0.0242536412544463 0.0161534710868884 0.00846159675284626 0.0448819605568414 0.000460626944182627 -0.0263698004300949 -0.0490971964269778 -0.0621051532156407 -0.0227512510426202 -0.0621051532156407 -0.063634135353728 0.00373246557156266 0.00373246557156266 -0.000636706161544857 0.0132497665308891 0.0012305815379122 -0.0414180338749053 0.0272349619773222 -0.0679575401474312 -0.0143054862760418 0.0376869648725761 0.0306786654611807 0.187767170223201 0.0235852302828578 -0.0658248716280263 -0.0324634668450013 -0.0661897158897564 0.0021712649248964 1 0.0868442104714544 -0.0871254473902372 -0.013028212764785 -0.0130810566580718 -0.0621051532156407 -0.0848115156704305 0.0506548701237709 0.0494251193691392 0.0567831083003137 -0.0555893208079008 0.0138377904582311 0.0110598524937696 0.498018439028424 0.00521615108955432 0.0580653783992932 -0.0858442037451295 0.037402538484241 0.0703601951019952 -0.272360356060255 0.037402538484241 0.0325749165966603 0.187393129442095 0.0110598524937696 -0.0376869648725768 -0.0570781235234746 0.0177740235896711 -0.492775432543603 0.0181828145895514 0.0506548701237709 0.0120591172463983 0.134701819029927 0.0227512510426226 -0.0882403836585068 -0.0658248716280263 -0.0266269492915033 -0.0491339687603385 -0.0329036938631288 -0.0661897158897564 -0.492775432543603 -0.0185798644737414 -0.00764588269869603 -0.0617254770566933 -0.016819050833028 -0.516605542398948 -0.516605542398948 0.0437240065419855 -0.516605542398948 -0.267980578018942 0.0163957912250271 0.0516009428733412 -0.0476291789187121 -0.0738856976231754 0.0326376839372662 0.0312696933031301 -0.042874708377383 -0.039182265917392 -0.0227512510426202 -0.0143054862760418 -0.0143054862760418 -0.00465562858850084 -0.00465562858850084 -0.00554072418825397 -0.00554072418825397 -0.0527542286331347 0.0354950315721379 0.0265417273285898 0.0265417273285898 0.0265417273285898 0.049097196426982 0.0351883424634458 -0.0159999145500319 -0.0760338263740981 0.0338809023716566 -0.0478658894185273 -0.0376869648725768 -0.204030565824389 -0.0376869648725768 0.0224730312397549 0.0727934589663926 0.0789362453083312 0.0483441099310852 -0.492775432543603 -0.492775432543603 -0.204030565824389 0.0656999410040922 -0.075733643619542 0.0147632391793561 0.00846159675284626 0.0973709395724968 0.00895935372456479 -0.154011471980134 0.0169644206319423 0.0169644206319423 0.0169644206319423 0.0169644206319423 0.141276653364755 -0.0406617127814786 -0.0227512510426202 -0.0227512510426202 -0.0227512510426202 0.00358325875571146 -0.024858817429642 -0.0687112467937725 -0.267330967027265 0.0421496969009793 -0.0694218938854979 0.0168315524419977 0.0181828145895514 -0.0555893208079008 -0.00657787075695542 -0.0226456515452946 0.0415802377488842 0.0391369682992368 -0.0143334173056334 0.0702534079761852 0.0710218303506243 -0.0621051532156407 0.00846159675284626 0.0171228631006859 -0.00842854414652802 -0.0803232774170125 0.0169644206319423 -0.0213773419220271 -0.0145323069725885 0.0421496969009793 0.00129278696812354 0.00328410922995051 -0.0351863685225144 -0.0251793532376589 0.00846159675284626 0.00766176385566592 0.132846978580651 0.0632897946124591 -0.0694218938854979 -0.0621051532156407 0.0220216238342373 0.0220216238342373 0.0175490564529552 -0.0241851518357946 -0.267980578018942 0.0402729503414016 -0.0370342192868041 -0.00816280684993813 -0.0580255289240389 -0.0598037341418314 0.0194285926549023 0.0229723990024401 -0.0658248716280263 -0.0796634648453856 -0.0868041329813493 -0.0868041329813493 -0.0753115424760922 -0.0370561627997556 0.0440337543244744 -0.0247194464834116 0.0125801873181585 -0.0055652299556818 -0.00601192372513443 -0.0232592022849678 0.134339236067046 -0.0251793532376589 -0.00565653203788233 -0.160303817950748 -0.00708245241335995 0.482795627330233 -0.0261296586518562 -0.00565653203788233 0.0593864968008502 -0.0232597222495217 0.0595379750000432 -0.0181828145895507 0.162671075010473 0.162671075010473 0.162671075010473 -0.0331340707592764 -0.0227512510426202 -0.0183059566537374 -0.0148443384659187 -0.0148443384659187 -0.0235048832520464 -0.0148443384659187 -0.0517575416149182 0.00448439009249906 0.0643444285899137 0.0631234802489035 -0.0741491309712903 -0.0381032821548314 -0.0651263386742515 0.0120782038422472 0.0200283757357551 -0.0782339048987592 0.072259668490043 0.053160874541742 0.057865993470476 0.0360640628772862 -0.047766197696703 0.498018439028424 0.4722162757548 0.0897330411345182 1 0.0588084352050001 0.754674492793244 0.0607551092720757 -0.0890296657676071 1 0.00373246557156266 1 -0.0381697664739534 1 0.0110598524937696 -0.0362980863468303 1 1 0.0312696933031301 0.408932656445878 0.52308368857369 0.623773114060857 0.4722162757548 0.757601125394006 0.0129408052463322 0.499230229678347 0.00589182642821216 0.0314510400266217 0.309777716115835 0.52308368857369 -0.0448328338103837 -0.00565653203788233 1 0.0689925302821303 -0.0471881037247099 1 -0.0296256515765951 0.643143965320582 0.973672013607583 -0.0381697664739534 -0.00565653203788233 0.4722162757548 -0.00565653203788233 0.4722162757548 1 -0.0376165123337252 0.00217543158199629 -0.0381697664739534 1 0.739961941998617 0.643143965320582 -0.0392561983471045 0.52308368857369 1 -0.0433707985953541 -0.0868041329813493 0.0280822812607424 1 1 -0.0376165123337252 0.4722162757548 0.00334085471746213 -0.0376165123337252 0.52308368857369 1 1 1 1 0.4722162757548 0.0750152675769067 0.4722162757548 0.0604005947524858 1 1 1 1 0.0300860288637789 0.4722162757548 1 1 0.643143965320582 -0.0251958212604227 1 1 1 1 1 -0.0562354158301573 0.0604005947524858 -0.00700821451833453 -0.042874461927312 -0.00565653203788233 0.643143965320582 0.654731966356059 0.408932656445878 0.042852432237992 1 -0.0335246079646112 1 0.0107503855371289 0.551368875052218 0.551368875052218 1 0.643143965320582 0.301793907330325 0.132734548932089 0.122867301709413 0.00986969478525797 0.4722162757548 0.0477342256074858 1 0.52308368857369 0.0512414096918874 0.018268571237363 0.134744457185859 -0.0399344055538068 0.0420908244027907 -0.0227512510426202 -0.0227512510426202 0.0875138487061636 -0.0199663961897105 -0.0305946880472276 -0.0669158281026731 0.309965093301766 1 -0.0199663961897105 0.0512414096918874 -0.0175490564529563 0.757601125394006 0.0436455161456301 -0.00787859001455272 -0.0505306545551473 -0.0227512510426202 -0.0227512510426202 0.266804953495444 -0.022021623834238 -0.0227512510426202 -0.0251793532376589 -0.0251793532376589 -0.0422096199686751 0.0864845844859603 0.654731966356059 0.4722162757548 1 -0.131921922091609 0.204493811032054 0.204493811032054 -0.0270842555030411 0.030932975025327 0.00304300628435638 0.0174143557335301 0.0174143557335301 0.0174143557335301 -0.0803232774170125 0.00757136678162622 -0.0300589226934845 0.0390551150956302 -0.0115574948701987 0.0500027395619549 -0.176001848945591 0.0631234802489035 0.0631234802489035 0.0631234802489035 -0.159970803698047 0.154028398059428 0.263907484920673 -0.00522165187017772 -0.022021623834238 -0.022021623834238 0.207090361644986 0.141403242162279 0.0330802403746175 0.033370737490654 0.0273384047789537 -0.0565276945388435 -0.0647092664778155 0.00391842130187214 0.00641954927276551 -0.0373622953154966 -0.0735100380742242 -0.134130480318925 -0.0928039438871083 -0.134992443806772 0.0631234802489035 0.0643444285899137 0.0643444285899137 0.302768708721316 0.0643444285899137 0.0619087648626315 -0.0313948805095457 -0.095916207579524 0.0125377157192975 -0.159638190023126 -0.0715773265295236 -0.0715773265295236 -0.171149775549133 0.154028398059428 0.154028398059428 0.153212882510106 0.152396481598031 0.155626386585803 0.153212882510106 0.161889703149171 -0.0493480909967033 -0.00896031447302194 -0.0771957499338229 -0.0184724978239318 0.0169644206319423 0.0169644206319423 -0.0148443384659187 0.151264058026459 -0.0467246012886038 -0.00284255523505107 0.0370127238603532 0.027310533897469 0.047355980997266 0.0256481560899116 0.0305229746938532 -0.0551469938060593 -0.0544483059732619 -0.0530339842038453 0.0336262986980511 0.00656069086575037 -0.00471630348517484 -0.0520920902345427 -0.0233058910422906 0.00816280684993891 -0.0741491309712903 -0.0741491309712903 -0.0730233950769603 -0.10786664650216 -0.0718780307258437 -0.0672771399262102 -0.0552182340529849 -0.0467246012886038 -0.235665874422965 0.00550803954415742 0.0779335715373047 -0.0174719045589348 -0.0746313284069272 -0.0718780307258437 -0.0718780307258437 -0.107562614858373 -0.0704802785725392 -0.0626747867334374 -0.0626747867334374 -0.0708311214849709 -0.0669158281026731 -0.0224681458044738 -0.0672771399262102 -0.0672771399262102 -0.0812184347841674 0.0849505231663247 -0.0890296657676071 -0.292650519902037 -0.0823856156384924 -0.0246247022519938 -0.0177740235896711 -0.0105046938896363 0.00479650381787444 -0.0776691006484659 -0.0342782458978498 -0.0665533606476877 -0.0183059566537374 -0.000636706161544857 -0.0251793532376589 0.0381697664739536 0.104212366392982 0.0312696933031301 0.0312696933031301 -0.0502289917458662 0.0285685447557941 0.0272349619773222 -0.0665533606476877 0.423942848398524 0.146167659547276 0.163452209225183 -0.0756505076218971 -0.0216403621222449 -0.0183059566537374 -0.0443051229716611 -0.019467685066066 0.0584916111797946 0.0768773744746782 0.0385178543440336 0.0892215771958983 -0.0634777068427272 0.0306434594731218 -0.0232018959521223 -0.0196568423312333
0.204493811032054 -0.00406685551424541 0.053160874541742 -0.022021623834238 0.0357761831915579 0.0299133857965895 0.136293210623254 -0.170583252126639 0.130998346195749 1 1 0.986245089447709 1 -0.0393937478264686 0.958485959522755 0.958485959522755 -0.00565653203788233 0.161420954062247 1 1 -0.142825037322278 0.049097196426982 1 1 -0.0916141831801384 0.132230106208593 -0.0742900532542423 -0.0746313284069272 -0.0749718204010321 0.0291967968236073 -0.0665533606476877 0.0314510400266217 -0.0605772329331591 0.739961941998617 0.0361752034555486 -0.0376165123337252 1 0.00186409002728437 0.4722162757548 -0.0381697664739534 -0.0376165123337252 -0.0397899310084315 0.0723714535414928 0.265753071865725 0.426991452734503 0.4722162757548 -0.0289298146893227 -0.0376165123337252 0.4722162757548 0.789801869248188 0.0122652417172881 0.0126954537837043 0.673597402111496 -0.0251793532376589 0.0836282586618153 0.0422673806048036 -0.0251793532376589 -0.0555893208079008 0.401508984056675 -0.660717673647103 -0.235957322905385 -0.986586238080882 -0.477053301612988 -0.414643887195589 -0.0621051532156407 -0.0643530359207891 -0.0616875115644781 -0.0555893208079008 -0.269047277732845 -0.0526391863089171 -0.0864845844859607 -0.0204391479411637 -0.00156336571975804 -0.022360516744587 0.0182112383171478 0.0989782908911373 -0.0974629709743732 -0.0697756822146785 -0.0371293123401341 -0.0658248716280263 -0.0701284712330875 0.0428056879315766 0.0214166951042541 -0.0759887285854772 -0.0171538076829149 -0.0974629709743732 -0.0148443384659187 -0.0148443384659187 -0.0148443384659187 -0.0148443384659187 -0.17646260840421 0.0379190445403369 -0.0749718204010321 -0.022021623834238 0.0192783620985649 -0.022021623834238 -0.0687112467937725 -0.0263733863475397 0.108778316501262 -0.0701284712330875 0.0883678184729273 0.0312696933031301 -0.0429690566984586 -0.0584654640102588 -0.0669158281026731 0.0232998016211641 -0.022021623834238 0.00186409002728437 -0.0701284712330875 0.4722162757548 0.00816280684993891 0.0856360524513145 0.0414237087745411 -0.00565653203788233 0.186647030797189 0.204945155468461 0.0411042579422078 0.499230229678347 -0.0381697664739534 0.0856360524513145 -0.0296256515765951 0.169897875667446 0.204493811032054 0.0740510231221426 -0.0322721393241292 -0.0708311214849709 0.4722162757548 -0.0503388318154399 0.0271409241725442 0.4722162757548 0.0424469855815997 0.514321283545802 -0.042874461927312 -0.0868041329813493 -0.0861646105598333 0.290153987022933 0.169897875667446 0.154028398059428 0.154028398059428 -0.0122014643720572 0.00239599790484281 0.0430290644629599 -0.0155091532466259 -0.0498981192562748 -0.139369808818426 0.00386177393029914 -0.268632391435739 0.215061892420329 0.0299133857965895 0.399945568990883 0.0892215771958983 0.0340507633564798 0.0500840283837863 0.169897875667446 -0.0398797796748687 -0.0170279100408875 0.0232631409119215 -0.0505306545551473 0.169897875667446 0.151206217270308 0.16423313709816 -0.0710218303506232 -0.0137238503654569 0.141172696172609 -0.024380639712988 -0.0701284712330875 0.169897875667446 0.0297546619885907 0.0278544325895004 -0.131921922091609 -0.0232856602715917 0.163452209225183 0.163452209225183 -0.0756505076218971 0.00577041866760353 -0.0704802785725392 -0.0704802785725392 -0.0193891427403371 0.00102200097046471 0.0303196741695848 -0.00386825674923051 0.14881063831953 -0.0763040849585192 -0.127603359003617 -0.0868041329813493 0.075634249913339 0.161108062249907 0.204493811032054 0.205199820446542 -0.0494544226347905 -0.142825037322278 -0.0718780307258437 -0.0864845844859607 0.205555509308401 0.161889703149171 0.25893879473842 -0.0562890293943258 0.163452209225183 0.163452209225183 0.165013889850652 0.00816280684993891 -0.0132269377861925 -0.0287175778591065 1 0.0428056879315766 0.0194297454975872 -0.0219272794842897 -0.00988368335225281 -0.0861646105598333 -0.0193441153932391 -0.00988368335225281 0.00569813662741176 -0.00902593092685846 -0.0590235137719698 0.00738210528835496 -0.0184724978239318 0.000335391672300691 -0.0621051532156407 -0.0650829408165013 -0.00862433182896166 -0.00902593092685846 -0.0634777068427272 -0.022021623834238 -0.00173895516357132 0.130784444668546 0.0171414319469414 0.0041000807289829 -0.151695830238626 -0.151695830238626 0.153269882799303 0.163452209225183 0.16423313709816 -0.0410352071624531 0.205555509308401 0.207090361644986 0.27398479523464 -0.057441719631075 -0.0100705571436168 -0.136874404968218 -0.042874461927312 0.00334085471746213 -0.000636706161544857 -0.0193441153932391 0.000754346605678918 -0.0151240108298538 -0.0112878751451662 -0.187393129442095 -0.00212319696102291 -0.084264320836562 0.031354537447258 -0.0882403836585068 -0.0621051532156407 -0.0621051532156407 0.100861072259886 0.101649612769881 -0.0462574410587249 -0.143794152006788 -0.0697756822146785 -0.0697756822146785 -0.0701284712330875 0.0858904624115204 -0.131613902487349 -0.13315567212736 -0.022021623834238 -0.022021623834238 0.0520282993342567 0.0286429489935631 0.0452644935381925 -0.0618300873521147 -0.0463774494061961 -0.0418108271998135 -0.0425850942353884 -0.0286956984516479 -0.0282956385122505 -0.0223602696932944 0.0169644206319423 0.0177740235896711 -0.0546168104700386 0.0184724978239338 -0.0827840395083098 -0.0882403836585068 -0.0621051532156407 0.151579157323272 -0.16781824838966 -0.0286478732164654 -0.00691101043595871 0.0242536412544463 0.0161534710868884 0.00846159675284626 0.0448819605568414 0.000460626944182627 -0.0263698004300949 -0.0490971964269778 -0.0621051532156407 -0.0227512510426202 -0.0621051532156407 -0.063634135353728 0.00373246557156266 0.00373246557156266 -0.000636706161544857 0.0132497665308891 0.0012305815379122 -0.0414180338749053 0.0272349619773222 -0.0679575401474312 -0.0143054862760418 0.0376869648725761 0.0306786654611807 0.187767170223201 0.0235852302828578 -0.0658248716280263 -0.0324634668450013 -0.0661897158897564 0.0021712649248964 1 0.0868442104714544 -0.0871254473902372 -0.013028212764785 -0.0130810566580718 -0.0621051532156407 -0.0848115156704305 0.0506548701237709 0.0494251193691392 0.0567831083003137 -0.0555893208079008 0.0138377904582311 0.0110598524937696 0.498018439028424 0.00521615108955432 0.0580653783992932 -0.0858442037451295 0.037402538484241 0.0703601951019952 -0.272360356060255 0.037402538484241 0.0325749165966603 0.187393129442095 0.0110598524937696 -0.0376869648725768 -0.0570781235234746 0.0177740235896711 -0.492775432543603 0.0181828145895514 0.0506548701237709 0.0120591172463983 0.134701819029927 0.0227512510426226 -0.0882403836585068 -0.0658248716280263 -0.0266269492915033 -0.0491339687603385 -0.0329036938631288 -0.0661897158897564 -0.492775432543603 -0.0185798644737414 -0.00764588269869603 -0.0617254770566933 -0.016819050833028 -0.516605542398948 -0.516605542398948 0.0437240065419855 -0.516605542398948 -0.267980578018942 0.0163957912250271 0.0516009428733412 -0.0476291789187121 -0.0738856976231754 0.0326376839372662 0.0312696933031301 -0.042874708377383 -0.039182265917392 -0.0227512510426202 -0.0143054862760418 -0.0143054862760418 -0.00465562858850084 -0.00465562858850084 -0.00554072418825397 -0.00554072418825397 -0.0527542286331347 0.0354950315721379 0.0265417273285898 0.0265417273285898 0.0265417273285898 0.049097196426982 0.0351883424634458 -0.0159999145500319 -0.0760338263740981 0.0338809023716566 -0.0478658894185273 -0.0376869648725768 -0.204030565824389 -0.0376869648725768 0.0224730312397549 0.0727934589663926 0.0789362453083312 0.0483441099310852 -0.492775432543603 -0.492775432543603 -0.204030565824389 0.0656999410040922 -0.075733643619542 0.0147632391793561 0.00846159675284626 0.0973709395724968 0.00895935372456479 -0.154011471980134 0.0169644206319423 0.0169644206319423 0.0169644206319423 0.0169644206319423 0.141276653364755 -0.0406617127814786 -0.0227512510426202 -0.0227512510426202 -0.0227512510426202 0.00358325875571146 -0.024858817429642 -0.0687112467937725 -0.267330967027265 0.0421496969009793 -0.0694218938854979 0.0168315524419977 0.0181828145895514 -0.0555893208079008 -0.00657787075695542 -0.0226456515452946 0.0415802377488842 0.0391369682992368 -0.0143334173056334 0.0702534079761852 0.0710218303506243 -0.0621051532156407 0.00846159675284626 0.0171228631006859 -0.00842854414652802 -0.0803232774170125 0.0169644206319423 -0.0213773419220271 -0.0145323069725885 0.0421496969009793 0.00129278696812354 0.00328410922995051 -0.0351863685225144 -0.0251793532376589 0.00846159675284626 0.00766176385566592 0.132846978580651 0.0632897946124591 -0.0694218938854979 -0.0621051532156407 0.0220216238342373 0.0220216238342373 0.0175490564529552 -0.0241851518357946 -0.267980578018942 0.0402729503414016 -0.0370342192868041 -0.00816280684993813 -0.0580255289240389 -0.0598037341418314 0.0194285926549023 0.0229723990024401 -0.0658248716280263 -0.0796634648453856 -0.0868041329813493 -0.0868041329813493 -0.0753115424760922 -0.0370561627997556 0.0440337543244744 -0.0247194464834116 0.0125801873181585 -0.0055652299556818 -0.00601192372513443 -0.0232592022849678 0.134339236067046 -0.0251793532376589 -0.00565653203788233 -0.160303817950748 -0.00708245241335995 0.482795627330233 -0.0261296586518562 -0.00565653203788233 0.0593864968008502 -0.0232597222495217 0.0595379750000432 -0.0181828145895507 0.162671075010473 0.162671075010473 0.162671075010473 -0.0331340707592764 -0.0227512510426202 -0.0183059566537374 -0.0148443384659187 -0.0148443384659187 -0.0235048832520464 -0.0148443384659187 -0.0517575416149182 0.00448439009249906 0.0643444285899137 0.0631234802489035 -0.0741491309712903 -0.0381032821548314 -0.0651263386742515 0.0120782038422472 0.0200283757357551 -0.0782339048987592 0.072259668490043 0.053160874541742 0.057865993470476 0.0360640628772862 -0.047766197696703 0.498018439028424 0.4722162757548 0.0897330411345182 1 0.0588084352050001 0.754674492793244 0.0607551092720757 -0.0890296657676071 1 0.00373246557156266 1 -0.0381697664739534 1 0.0110598524937696 -0.0362980863468303 1 1 0.0312696933031301 0.408932656445878 0.52308368857369 0.623773114060857 0.4722162757548 0.757601125394006 0.0129408052463322 0.499230229678347 0.00589182642821216 0.0314510400266217 0.309777716115835 0.52308368857369 -0.0448328338103837 -0.00565653203788233 1 0.0689925302821303 -0.0471881037247099 1 -0.0296256515765951 0.643143965320582 0.973672013607583 -0.0381697664739534 -0.00565653203788233 0.4722162757548 -0.00565653203788233 0.4722162757548 1 -0.0376165123337252 0.00217543158199629 -0.0381697664739534 1 0.739961941998617 0.643143965320582 -0.0392561983471045 0.52308368857369 1 -0.0433707985953541 -0.0868041329813493 0.0280822812607424 1 1 -0.0376165123337252 0.4722162757548 0.00334085471746213 -0.0376165123337252 0.52308368857369 1 1 1 1 0.4722162757548 0.0750152675769067 0.4722162757548 0.0604005947524858 1 1 1 1 0.0300860288637789 0.4722162757548 1 1 0.643143965320582 -0.0251958212604227 1 1 1 1 1 -0.0562354158301573 0.0604005947524858 -0.00700821451833453 -0.042874461927312 -0.00565653203788233 0.643143965320582 0.654731966356059 0.408932656445878 0.042852432237992 1 -0.0335246079646112 1 0.0107503855371289 0.551368875052218 0.551368875052218 1 0.643143965320582 0.301793907330325 0.132734548932089 0.122867301709413 0.00986969478525797 0.4722162757548 0.0477342256074858 1 0.52308368857369 0.0512414096918874 0.018268571237363 0.134744457185859 -0.0399344055538068 0.0420908244027907 -0.0227512510426202 -0.0227512510426202 0.0875138487061636 -0.0199663961897105 -0.0305946880472276 -0.0669158281026731 0.309965093301766 1 -0.0199663961897105 0.0512414096918874 -0.0175490564529563 0.757601125394006 0.0436455161456301 -0.00787859001455272 -0.0505306545551473 -0.0227512510426202 -0.0227512510426202 0.266804953495444 -0.022021623834238 -0.0227512510426202 -0.0251793532376589 -0.0251793532376589 -0.0422096199686751 0.0864845844859603 0.654731966356059 0.4722162757548 1 -0.131921922091609 0.204493811032054 0.204493811032054 -0.0270842555030411 0.030932975025327 0.00304300628435638 0.0174143557335301 0.0174143557335301 0.0174143557335301 -0.0803232774170125 0.00757136678162622 -0.0300589226934845 0.0390551150956302 -0.0115574948701987 0.0500027395619549 -0.176001848945591 0.0631234802489035 0.0631234802489035 0.0631234802489035 -0.159970803698047 0.154028398059428 0.263907484920673 -0.00522165187017772 -0.022021623834238 -0.022021623834238 0.207090361644986 0.141403242162279 0.0330802403746175 0.033370737490654 0.0273384047789537 -0.0565276945388435 -0.0647092664778155 0.00391842130187214 0.00641954927276551 -0.0373622953154966 -0.0735100380742242 -0.134130480318925 -0.0928039438871083 -0.134992443806772 0.0631234802489035 0.0643444285899137 0.0643444285899137 0.302768708721316 0.0643444285899137 0.0619087648626315 -0.0313948805095457 -0.095916207579524 0.0125377157192975 -0.159638190023126 -0.0715773265295236 -0.0715773265295236 -0.171149775549133 0.154028398059428 0.154028398059428 0.153212882510106 0.152396481598031 0.155626386585803 0.153212882510106 0.161889703149171 -0.0493480909967033 -0.00896031447302194 -0.0771957499338229 -0.0184724978239318 0.0169644206319423 0.0169644206319423 -0.0148443384659187 0.151264058026459 -0.0467246012886038 -0.00284255523505107 0.0370127238603532 0.027310533897469 0.047355980997266 0.0256481560899116 0.0305229746938532 -0.0551469938060593 -0.0544483059732619 -0.0530339842038453 0.0336262986980511 0.00656069086575037 -0.00471630348517484 -0.0520920902345427 -0.0233058910422906 0.00816280684993891 -0.0741491309712903 -0.0741491309712903 -0.0730233950769603 -0.10786664650216 -0.0718780307258437 -0.0672771399262102 -0.0552182340529849 -0.0467246012886038 -0.235665874422965 0.00550803954415742 0.0779335715373047 -0.0174719045589348 -0.0746313284069272 -0.0718780307258437 -0.0718780307258437 -0.107562614858373 -0.0704802785725392 -0.0626747867334374 -0.0626747867334374 -0.0708311214849709 -0.0669158281026731 -0.0224681458044738 -0.0672771399262102 -0.0672771399262102 -0.0812184347841674 0.0849505231663247 -0.0890296657676071 -0.292650519902037 -0.0823856156384924 -0.0246247022519938 -0.0177740235896711 -0.0105046938896363 0.00479650381787444 -0.0776691006484659 -0.0342782458978498 -0.0665533606476877 -0.0183059566537374 -0.000636706161544857 -0.0251793532376589 0.0381697664739536 0.104212366392982 0.0312696933031301 0.0312696933031301 -0.0502289917458662 0.0285685447557941 0.0272349619773222 -0.0665533606476877 0.423942848398524 0.146167659547276 0.163452209225183 -0.0756505076218971 -0.0216403621222449 -0.0183059566537374 -0.0443051229716611 -0.019467685066066 0.0584916111797946 0.0768773744746782 0.0385178543440336 0.0892215771958983 -0.0634777068427272 0.0306434594731218 -0.0232018959521223 -0.0196568423312333
-0.121158860170257 0.0464641388741725 -0.183087764061256 -0.500877020389249 0.0333140525241527 0.0992690036764855 0.110890553747804 -0.0742465099668218 -0.26161768286017 -0.0916141831801384 -0.0916141831801384 -0.0906337692173327 -0.0916141831801384 0.0423679562825313 -0.114187052550243 -0.0906337692173327 -0.300611642960214 -0.0167770483708581 -0.0916141831801384 -0.0916141831801384 -0.0957351806892977 -0.0415261747335809 -0.0916141831801384 -0.0916141831801384 1 0.238102575609399 -0.081039499049177 0.0956013952376575 0.0999544083050737 0.113486029667207 0.0419161595115555 0.107418632919398 0.104851682394153 -0.0456275061184348 -0.184079717583724 -0.00771552797733152 -0.0916141831801384 -0.158595383933783 0.0217114223503593 -0.0152451903985278 -0.00771552797733152 0.0901070536661461 0.103311406674379 -0.159395682687034 0.0252530631774862 0.0217114223503593 -0.0600257681446321 -0.00771552797733152 0.0217114223503593 -0.0656684320134106 0.063491391411517 0.0489933150228986 -0.0488976539334713 0.000779588948346978 -0.00447436975087152 0.0721699884144125 0.000779588948346978 0.0966548253942259 0.0700381926946066 0.10041025703728 0.259352126294008 0.0925789061033256 0.062766739788045 -0.0676120909771291 0.0421850601461175 0.0167766862327346 -0.00212629459885612 0.102360939264977 -0.00645726468673073 0.0336052706416133 0.134085232631473 0.011245836783947 0.0837922136136786 0.0173160652643202 -0.0239507417100182 -0.0566027898552859 0.0692702600654327 -0.00995984754739216 -0.122926529796767 0.0422656755630713 -0.00961624070637241 -0.0355881557228649 -0.0450759838744148 -0.047111502282006 -0.513585682440143 0.127856430968196 -0.530226579816795 -0.530226579816795 -0.530226579816795 -0.530226579816795 -0.155917187521675 -0.0465637137133063 0.0999544083050737 -0.500877020389249 -0.0324896816664002 -0.500877020389249 0.0745142834139813 0.0444023703071839 -0.0581733268547678 0.0323027394354187 0.140968259374237 0.101915578471832 0.0421473176688668 -0.00445104572855984 0.0478282541427907 0.101515944419175 -0.500877020389249 -0.158595383933783 0.0260091391448569 0.0217114223503593 0.0569575340936684 -0.00618884342275157 0.124692172870172 -0.300611642960214 -0.230276072101162 -0.237508990401735 0.143665225878949 -0.00174588070954129 -0.0152451903985278 -0.00584296846369912 -0.103221276280369 -0.11994328167819 -0.121158860170257 -0.0148166459725852 -0.123665806058303 0.00564853683248709 0.0217114223503593 -0.0442339002036283 0.0150553556986659 0.0217114223503593 0.106395894180522 -0.0755167700188288 -0.0326857759964875 0.138447201713728 0.129654980628671 -0.201798169539124 -0.11994328167819 -0.106470687692822 -0.106470687692822 -0.123507485721655 0.0921379382154808 0.0527813010869746 -0.343943964466299 -0.208122701261609 -0.21000914103177 -0.173503578687931 -0.00266379289316006 0.0302883946987194 0.0992690036764855 -0.177891123715519 0.142164277949835 0.0541336044820079 0.0360202399780419 -0.11994328167819 -0.10566530917375 -0.0962396043478293 -0.197120013055748 -0.0931451679986171 -0.11994328167819 -0.121039011938025 -0.113357132044822 -0.393535423710622 -0.50924127033527 -0.659917058916101 -0.504123668634224 0.0666434311484381 -0.11994328167819 0.0619523246753655 0.061415781855322 -0.237011808474383 0.12172784810259 -0.116064539379282 -0.116064539379282 0.249260604920349 -0.0562394158374364 -0.00186846082254054 -0.00186846082254054 -0.69152223286694 -0.276703590882604 0.0987566969411677 -0.10505083618084 -0.122867360799296 -0.24338753352581 0.695474863045731 0.138447201713728 -0.178501847929424 -0.113434324355717 -0.124516906383839 -0.120546637494595 -0.0180863401564454 -0.0957351806892977 0.201955138301288 0.134085232631473 -0.307974094640167 -0.105885843820979 -0.208359968173951 0.102806004632147 -0.116064539379282 -0.116064539379282 -0.109390088744951 0.0569575340936684 0.0586674692077935 0.0166855305077735 -0.0916141831801384 -0.0355881557228649 -0.190175743022647 0.00164359947195819 -0.055415636799892 0.378039577091351 -0.00128471605010641 -0.055415636799892 -0.0267960572765289 -0.0570468127608385 0.107721604145923 -0.0456372002372378 -0.502549967874991 -0.0547769053939325 0.0253328347361794 0.0675685916029855 0.153559270365193 -0.0570468127608385 -0.00574143510869991 -0.500877020389249 -0.00747301307879932 -0.552634815103873 0.0121044209898385 0.0868006555209393 0.114350378873023 0.114350378873023 -0.123927611930495 -0.125169096907433 -0.115495627496976 0.0876084870767438 -0.307974094640167 -0.315255113844748 -0.237282306420583 0.0656684342802853 0.118984702981455 0.156642024326858 -0.0326857759964875 -0.272818830974983 0.0118988488973125 -0.00128471605010641 -0.218165108326301 -0.0276994527579641 -0.00825773975239767 -0.115065924747307 -0.0761953183267011 -0.0782557183318645 -0.0240872562096279 0.635057910424596 0.0421850601461175 0.0253328347361794 -0.103124393166081 -0.0991967544868347 0.0522905755470537 -0.0512182578120064 0.0253649465867004 0.0253649465867004 0.0260091391448569 0.0832493388272442 0.0228504627293261 0.0158481638079948 -0.500877020389249 -0.500877020389249 -0.0271145932966078 -0.0283981125785342 -0.0242742961825308 0.0296681009953243 0.0964998425597584 0.0915755464287615 0.0879583341009114 0.0542162892321322 0.0372818920119565 0.0606382645594119 0.691630703938308 0.688273086043063 0.480383245111962 0.456207441846004 0.00419189536506661 0.635057910424596 0.0421850601461175 -0.100578776869296 0.427278498723017 -0.137263570967962 0.301395304414906 0.00304045067055123 0.690040853247927 0.0504942902713169 0.136658613674117 0.0818605308548222 0.0603955790048443 0.0415261747335807 0.0421850601461175 0.00176844336216579 0.0253328347361794 -0.0999575158573632 0.0419237435625912 0.0419237435625912 0.0118988488973125 -0.0408315576574744 0.00553986554794133 -0.027510186326224 0.00998244864376723 0.0260910643929511 -0.0147130724471459 -0.0324513144512218 0.000206901303068338 -0.231330994139029 -0.0417328275886353 0.0422656755630713 -0.11222740583256 0.0430686209594404 -0.000490062349214051 -0.0916141831801384 -0.432019701899229 0.764725788698489 0.00652113209208484 -0.0196150081642979 0.0421850601461175 0.67682216131893 -0.0451207174998824 -0.0451156452005482 0.0332346758730882 0.102360939264977 -0.0221700723054766 -0.0659513827912404 0.0352203833235407 0.00257266276488941 -0.0437384226346937 0.155441075944422 -0.0714587143312236 0.0238049685331643 0.00265263579333585 -0.0869714076617405 0.0518759630611368 -0.234459535937935 -0.0659513827912404 0.0324513144512211 0.103287000377463 0.693267356948752 0.0694691013935981 0.00226268295746128 -0.0451207174998824 -0.0684464125992835 0.204241552327318 -0.00176844336216556 0.635057910424596 0.0422656755630713 -0.0533657195519708 0.124134449205065 0.00692839702916878 0.0430686209594404 0.0694691013935981 -0.107552720095656 -0.0858861856284579 0.0341221845923143 -0.0755663898259717 0.0759752218616858 0.0759752218616858 0.0189620514704191 0.0759752218616858 -0.00678783831172323 -0.0602099654809801 -0.174508324530618 0.0559517719472293 -0.0995428996375966 0.00851976933680674 0.0024322839473316 -0.0272559916993481 -0.0181955123092297 0.00176844336216579 -0.0147130724471459 -0.00301784247416108 -0.0240690314617287 -0.0240690314617287 -0.0292118674441911 -0.0292118674441911 0.0860697669086649 -0.0259105478710488 -0.0219902586559334 -0.0219902586559334 -0.0219902586559334 -0.0415261747335809 -0.0503048758890562 -0.51199844360488 -0.00869384175212387 -0.14248778250466 0.0414895285793023 0.0324513144512211 0.318891587913023 0.0324513144512211 0.0330144719757999 -0.131862726167362 -0.102934040280575 0.113689300875993 0.0694691013935981 0.0694691013935981 0.318891587913023 -0.0564818868843567 -0.35345183041064 -0.0117152285054071 0.0504942902713169 -0.441115113408619 0.652898193056277 0.36518646000827 0.691630703938308 0.691630703938308 0.691630703938308 0.691630703938308 -0.393396062381339 -0.0474713519181309 0.00176844336216579 0.00176844336216579 0.00176844336216579 0.0790778776925489 0.00279376363673935 0.0786032948997579 -0.0031168268226971 0.0108905540033494 0.0844224901628672 0.0558233852604283 0.00226268295746128 0.102360939264977 0.0356732504959479 -0.0872923801100025 -0.0355035917884902 -0.046558017047818 0.029481001662799 0.392728229982177 0.395445181558114 0.0421850601461175 0.0504942902713169 0.00254894190543791 0.111839557813758 0.105863628614881 0.691630703938308 -0.0799537044416226 -0.0805227762463005 0.0108905540033494 0.0806878256170301 0.270340044055379 0.0950115269578817 0.000779588948346978 0.0504942902713169 0.0500577930437242 0.242248075595723 -0.296735810536066 0.0844224901628672 0.0421850601461175 0.488359556999254 0.48197478645719 0.0328765101516946 -0.0848520615794945 -0.00678783831172323 0.0893613040530707 -0.133003022384934 -0.0636360431478017 0.0504916637468232 0.054919355874624 0.0143519674097747 0.0159775072542345 0.0422656755630713 0.110620760204133 0.138447201713728 0.138447201713728 0.258242176984452 0.0714888007674162 -0.0356709338296181 -0.0843519066996872 -0.0584245652293157 -0.091823697773288 -0.034040264267277 0.00232401424020634 0.10600208188544 0.000779588948346978 -0.300611642960214 0.256200102122163 -0.0881924810715607 0.0139671681264201 -0.00445734951518487 -0.300611642960214 -0.0267090760750008 0.000109741743408678 -0.0110795509674841 -0.00226268295746128 -0.110972283786449 -0.110972283786449 -0.123470244596592 -0.413943011084384 0.00176844336216579 -0.515170860879148 -0.530226579816795 -0.530226579816795 0.00211557383919761 -0.530226579816795 -0.00586917298247579 -0.0295761947399239 0.131114986375029 0.125269538799596 -0.0644251375115192 -0.0320312213066101 -0.0766406394691866 0.0821302482436494 0.0929382688521824 0.143529760090872 -0.183087764061256 -0.183087764061256 0.0325536398407721 -0.0415927116456944 0.0255190574076589 0.0352203833235407 0.0217114223503593 0.0643364268850257 -0.0916141831801384 -0.0838101850340398 -0.0546504871399099 -0.0624431859966367 0.115241808592577 -0.0916141831801384 0.0419237435625912 -0.0916141831801384 -0.0152451903985278 -0.0916141831801384 -0.0659513827912404 0.025648257210409 -0.0916141831801384 -0.0916141831801384 0.101915578471832 -0.183897698831407 0.0126432436897567 -0.0650361584188385 0.0217114223503593 -0.0458853569876065 -0.00674509377438404 -0.00174588070954129 -0.149197599023881 0.100799716252945 -0.0724407645500241 0.0126432436897567 -0.0274497653912332 -0.300611642960214 -0.0916141831801384 0.00765942642406759 0.00177761457420708 -0.0916141831801384 -0.103221276280369 -0.0570110410879211 -0.0608346558780279 -0.0152451903985278 -0.300611642960214 0.0217114223503593 -0.300611642960214 0.0217114223503593 -0.0916141831801384 -0.00771552797733152 -0.274402236003198 -0.0152451903985278 -0.0916141831801384 -0.0456275061184348 -0.0731940499025913 0.0829116022078485 0.0126432436897567 -0.0916141831801384 -0.0438861432231609 0.138447201713728 0.111160184764077 -0.0916141831801384 -0.0916141831801384 -0.00771552797733152 0.0217114223503593 -0.272818830974983 -0.00771552797733152 0.0126432436897567 -0.0916141831801384 -0.0916141831801384 -0.0916141831801384 -0.0916141831801384 0.0217114223503593 -0.0414011909757346 0.0217114223503593 -0.0834899646060341 -0.0916141831801384 -0.0916141831801384 -0.0916141831801384 -0.0916141831801384 -0.0218307859270464 0.0217114223503593 -0.0916141831801384 -0.0916141831801384 -0.0731940499025913 -0.0296837188786053 -0.0916141831801384 -0.0916141831801384 -0.0916141831801384 -0.0916141831801384 -0.0916141831801384 -0.166006036883426 -0.0834899646060341 -0.0449738308350291 -0.0326857759964875 -0.300611642960214 -0.0731940499025913 -0.0723862612402748 -0.183897698831407 -0.0406632241985831 -0.0916141831801384 -0.00358653175073091 -0.0916141831801384 -0.252008251494837 -0.0138552802556529 -0.0138552802556529 -0.0916141831801384 -0.0731940499025913 -0.0155182682318269 0.0361034558560867 0.112625110457128 -0.0680376332316211 0.0217114223503593 -0.0193419587278186 -0.0916141831801384 0.0126432436897567 0.0353726474527196 0.0438399614886224 0.106283219625723 -0.0120089800432778 0.115994149286039 0.00176844336216579 0.00176844336216579 0.144477755881563 -0.0820415014667251 0.00583124553773001 0.0426974179597902 -0.0928679575941114 -0.0916141831801384 -0.0820415014667251 0.0353726474527196 -0.0328765101516949 -0.0458853569876065 0.0427481645225356 -0.534512270668895 -0.0931451679986171 0.00176844336216579 0.00176844336216579 0.133770256486099 -0.500877020389249 0.00176844336216579 0.000779588948346978 0.000779588948346978 -0.0454966073777544 0.0417722995741525 -0.0565178985982653 0.0217114223503593 -0.0916141831801384 0.0272756757136472 -0.121158860170257 -0.121158860170257 -0.0356658873410322 -0.111019284316385 -0.108893779831161 -0.00239807822488117 -0.00239807822488117 -0.00239807822488117 0.112785644650658 -0.0316913128865233 -0.0338889467928328 -0.122670889709267 0.0483474984217898 -0.0685062928115253 -0.00984387886013096 0.125269538799596 0.125269538799596 0.114831738388427 0.252460692100755 -0.106470687692822 -0.228545894599343 -0.46048555095913 -0.500877020389249 -0.500877020389249 -0.315255113844748 -0.309616334442561 0.0584138690790827 -0.00950150929515787 0.0755132486985809 -0.0100150730181529 0.0144644257383026 -0.110578416485416 -0.0666021545014734 -0.0362769313913873 -0.0680886125074377 -0.0354685582193769 -0.0715629662917589 -0.101934517145324 0.125269538799596 0.124130105315545 0.124130105315545 0.120800130112572 0.120652058019159 0.115925778288895 0.109601362057692 0.086867389233081 0.0952095792473145 0.219540685368274 0.0988731760005722 0.0988731760005722 -0.0699723710938505 -0.106470687692822 -0.106470687692822 -0.110457558361553 -0.11441946461048 -0.105515483949654 -0.110457558361553 -0.105885843820979 -0.408252023793087 -0.476238141099085 -0.244572967394325 -0.502549967874991 0.691630703938308 0.691630703938308 -0.530226579816795 -0.41119852618695 -0.222156206227312 -0.0999518369040575 0.084649108343959 0.0643441028228741 -0.138949335738667 0.105613454584639 0.0838604546831913 -0.0151834924592322 -0.0153504092253832 -0.0160339883061235 -0.0581693100589179 -0.119051373163331 -0.096401878665925 0.0225297129386457 0.0250730929007316 0.0520512737256143 -0.0644251375115192 -0.0644251375115192 -0.0690093861966713 0.0574573374214573 0.0663593303971138 0.0648569510858835 -0.000758989683925116 0.0184342252396853 -0.0647285162058354 0.0416671960265566 0.0381173749399193 0.053430675129483 0.0510219324403079 0.0663593303971138 0.0663593303971138 0.0567842897189732 0.0653119233464456 0.0804238602257301 0.0804238602257301 0.0364649014611531 0.0478282541427907 0.123399062942489 0.0534058036186193 0.0534058036186193 0.149869927170091 0.146014079569235 0.0707430987191599 -0.123861863911864 -0.0115372197810372 0.0845855077865764 -0.693267356948752 0.0188373993091444 -0.120706406707727 0.105291467152606 0.0353176283414373 0.0419161595115555 -0.515170860879148 0.0118988488973125 0.000715325380085037 0.0152451903985266 -0.0617356574491317 0.101915578471832 0.101915578471832 0.113224586236715 0.10038872476234 0.101781891095902 0.0419161595115555 0.0101790174983833 -0.352102278500512 -0.116064539379282 0.261568659504204 -0.288288594102016 -0.515170860879148 -0.0203428338406091 0.0164838077552548 -0.0109192264302087 0.0170188808090934 0.0285238239089878 0.142164277949835 -0.00574143510869991 -0.0366243623039405 -0.502617741559332 -0.504266907852901
-0.230953408471094 0.0442186192017443 -0.263765381843068 -0.173805121672848 -0.09054863124247 0.073142279604361 0.299041041791581 -0.0897457596378905 0.0219543290418604 0.132230106208593 0.132230106208593 0.130411292925374 0.132230106208593 0.0113064076745131 0.130411292925374 0.130411292925374 -0.164948471805642 0.0389333599745409 0.132230106208593 0.132230106208593 -0.216170748980843 0.0466386952733547 0.132230106208593 0.132230106208593 0.238102575609399 1 0.0414468239861902 0.0880423813446204 0.0907984713837238 0.0781197205233677 0.107205256589702 0.0916392165243781 0.0514662338655135 0.110832406533761 -0.211355001359876 -0.0264268935499257 0.132230106208593 -0.0946106886002002 0.122770533016469 -0.0192643317905967 -0.0264268935499257 -0.210340221524997 0.126707007568695 0.0625012043415676 0.135805594040506 0.122770533016469 0.0974468397357209 -0.0264268935499257 0.122770533016469 0.112923886122785 -0.0170788379300462 -0.0739621360960169 0.120968344677365 -0.00637183321018344 -0.0570313520638882 0.0102105415778592 -0.00637183321018344 0.333567283468156 -0.276764942961864 -0.20013102643175 0.77012981500276 -0.134027924883494 -0.252819814650608 -0.30645705815665 -0.0680468612138361 -0.0819139406321912 0.0443134085464457 0.333567283468156 -0.356353654298362 -0.383821022527059 0.251407215846162 -0.0135604880293235 -0.0109677836634647 -0.00630040129668708 -0.0283158603558191 0.00259857627296914 0.114414199543399 0.104449558051435 -0.135368961161692 0.112163570757825 0.102965077024478 -0.047277339924008 -0.047425786656349 0.0759979685599031 -0.19601796328667 0.114428925532903 -0.209381864150618 -0.209381864150618 -0.209381864150618 -0.209381864150618 -0.346915095129255 -0.0499622689186191 0.0907984713837238 -0.173805121672848 -0.0458262943754572 -0.173805121672848 0.231446137013294 0.0347938575681338 -0.0918852659029649 0.0969728450373352 0.167775771923451 0.0695127274578312 0.0698158531653323 0.22058881420808 0.0479982220454132 0.059950843598761 -0.173805121672848 -0.0946106886002002 0.112414211546524 0.122770533016469 0.0569979030679939 0.0567832509804458 0.0767422309462212 -0.164948471805642 -0.0614800016722081 -0.130443392178182 0.0809371540907082 0.104397837075991 -0.0192643317905967 0.0567832509804458 0.0997906883349669 -0.230554351414077 -0.230953408471094 -0.108191312596403 0.108705085823023 0.0998109490432494 0.122770533016469 0.0490399331243582 0.102439304648379 0.122770533016469 0.0951063580364729 0.243778925420882 0.144417821719675 0.251999969694891 0.248805606324268 0.192842239052922 -0.230554351414077 -0.240192895259458 -0.240192895259458 0.0796544441730211 -0.0583105793447192 0.0440850628523492 -0.331295224711498 -0.290698910771924 -0.920491805606766 -0.101890864503143 -0.350906112051715 0.383299362437376 0.073142279604361 0.151801180317458 0.165459136463371 0.158783240772164 -0.0219511526161581 -0.230554351414077 0.00694180294828305 0.0211429498823444 -0.127393598987641 0.0347110323743055 -0.230554351414077 -0.246594937494984 -0.243192582466755 -0.435681902355681 -0.184994478403337 -0.0878157281735221 -0.173426301070602 0.236219898763597 -0.230554351414077 0.0259886853275681 0.0226204926277542 -0.997669334723988 0.091737120296888 -0.246569789973564 -0.246569789973564 -0.27464640794959 -0.147407315444948 0.106412977847057 0.106412977847057 -0.281357023073221 -0.193976270933527 0.081100434050387 -0.143395066528584 -0.252493854831772 -0.284079209126636 0.238202228138663 0.251999969694891 -0.25637571212694 -0.246178071855153 -0.224872468160305 -0.227715306276396 0.166581682201157 -0.216170748980843 -0.344750659431072 0.251407215846162 0.082059959742962 -0.249125169100326 0.188436901401282 0.259298853994486 -0.246569789973564 -0.246569789973564 -0.239840822201971 0.0569979030679939 0.0613797905127512 -0.0649560985575816 0.132230106208593 -0.047277339924008 -0.0837632446053302 0.0838421580536508 -0.060551412207549 0.263305148432168 -0.0105146786226179 -0.060551412207549 -0.228556957978267 -0.0530815070875607 0.0538985469317691 -0.0657117954508035 -0.177666930141067 -0.0600883786095821 0.0772809209201763 0.0434722359981768 0.103364810972333 -0.0530815070875607 0.044091577174549 -0.173805121672848 0.0325484314476787 -0.0872333986844006 0.0468450665048201 -0.0549951986057237 0.273342034307351 0.273342034307351 -0.272732505965785 -0.246569789973564 -0.251622481158416 0.128164171038145 0.082059959742962 0.0790810282534884 0.200539434351577 0.19348599730572 0.235517618651298 0.432211347626548 0.144417821719675 -0.201746200054402 -0.0226157000038966 -0.0105146786226179 -0.130389497527135 -0.0177069851229553 -0.0129362397669808 -0.371719209218413 0.0633644457749606 -0.147565643284503 -0.137216815100018 0.396520968861218 -0.0680468612138361 0.0772809209201763 0.0825676995691129 0.0835881659759847 0.0937799253067971 -0.10398734710983 0.109178420859505 0.109178420859505 0.112414211546524 0.139179624070886 0.217230887303213 0.2145567479107 -0.173805121672848 -0.173805121672848 -0.0982481926629056 -0.0506592463463133 -0.0364332048982795 -0.0237433777430927 0.0672351254293955 0.122464852744271 0.116761976991949 0.0602303041236352 0.0073227413993361 0.0338284620855676 0.281584503903052 0.284866386415048 0.00849778514468889 0.151871156255447 0.0539757790126729 0.396520968861218 -0.0680468612138361 -0.237763909622924 0.0984038405004212 -0.133989782959538 0.208714466422099 0.0110983855036273 0.284185487623594 -0.0735201724894971 0.182496475905247 -0.0687102121065202 -0.019722964963273 -0.0466386952733544 -0.0680468612138361 -0.0278529493388862 0.0772809209201763 -0.344741453085594 0.0166893526281105 0.0166893526281105 -0.0226157000038966 -0.129105531581673 -0.0292076329743933 -0.00518842329273999 0.0643489308232098 0.0285233939980864 -0.0111559304126026 -0.0180315462540998 -0.0766705069641777 -0.0607648315671284 0.0164601071335465 0.112163570757825 -0.291060333013376 0.115305122804312 -0.0270108633543668 0.132230106208593 -0.395040447722442 0.108226634999414 -0.00608187424699358 -0.0447819031382061 -0.0680468612138361 0.405499008182504 -0.0433649669923991 -0.0460069444848816 -0.0400671914078953 0.333567283468156 -0.0146891409653173 -0.056357365036603 0.132230106208591 -0.0387428080188722 -0.0395297782386354 0.247181272832104 -0.0765641510468262 -0.0251943467206669 -0.350392201718042 -0.0837152537457105 0.180507669892246 -0.0629817738912666 -0.056357365036603 0.0180315462540997 0.324416731604472 0.28068153979952 -0.254516266354263 0.0267398348307416 -0.0433649669923991 -0.0555172565252321 0.972296827081695 0.0278529493388864 0.396520968861218 0.112163570757825 0.0249015276163736 0.23296609015302 -0.086334421386373 0.115305122804312 -0.254516266354263 -0.0982829291137129 -0.0557382173699585 0.0446268601843587 -0.0599407566380396 -0.241152717515338 -0.241152717515338 0.138709930363499 -0.241152717515338 -0.3524141249998 -0.0133442149227854 -0.277418253937173 0.0108584018705021 -0.347542060161069 0.0512699944081332 0.0546191805711534 0.00161102422167554 -0.00445333482386561 -0.0278529493388862 -0.0111559304126026 -0.00571565123034248 -0.00499551520155206 -0.00499551520155206 -0.00690220974211448 -0.00690220974211448 -0.0487743769217667 -0.0108803808183225 -0.0111766493211255 -0.0111766493211255 -0.0111766493211255 0.0466386952733547 0.0243860799102478 -0.196884548062256 0.0392395868958435 -0.0689974810393438 -0.0500466778023216 0.0180315462540997 -0.0850019020403905 0.0180315462540997 0.0553417493115177 -0.0405052275393815 -0.0139082551917737 0.0444001913357504 -0.254516266354263 -0.254516266354263 -0.0850019020403905 0.0346020581428701 -0.227854939299059 -0.0422315885742538 -0.0735201724894971 -0.390917481426108 0.311597921999029 -0.0445730803140238 0.281584503903052 0.281584503903052 0.281584503903052 0.281584503903052 -0.122643295714496 -0.0504683278308788 -0.0278529493388862 -0.0278529493388862 -0.0278529493388862 0.072734868529936 -0.0694476187105819 0.231446137013294 -0.352366636830277 -0.00380793152673443 0.233839872127034 0.227481943727386 0.0267398348307416 0.333567283468156 -0.00665675856091362 0.0146458649017593 -0.043260505738809 -0.047240608309982 0.03105670650891 0.432543673497678 0.431323924165324 -0.0680468612138361 -0.0735201724894971 0.0296668693062697 0.0653330765302038 -0.422171363649185 0.281584503903052 -0.0595798779501455 -0.0612811470975057 -0.00380793152673443 -0.0607457773274067 0.153897994695021 -0.0139266578093718 -0.00637183321018344 -0.0735201724894971 -0.0706349637922473 0.986010636914658 0.243721356156798 0.233839872127034 -0.0680468612138361 0.173098710359035 0.170203335850772 0.0775392976039262 -0.0726910653882215 -0.3524141249998 0.0822133213099787 -0.141688735324963 -0.068353054069094 -0.0125220146092636 0.0531372563589606 -0.0657235538043271 -0.0705282873585932 0.112163570757825 -0.416029015176147 0.251999969694891 0.251999969694891 -0.271341419973385 0.0609008627110955 -0.044540578056694 -0.136017394486966 -0.154096215579907 0.0326589020045984 -0.0974132121559567 -0.0694645892483461 0.283675894003451 -0.00637183321018344 -0.164948471805642 0.5399654517191 -0.129086725274716 0.108540367433565 -0.0134100684172232 -0.164948471805642 -0.0958504242335629 -0.00242762909271151 -0.0747876921827239 -0.0221243489803516 -0.24997223088237 -0.24997223088237 -0.245747337373033 -0.182302533310089 -0.0278529493388862 -0.199081261538306 -0.209381864150618 -0.209381864150618 -0.0300564947589129 -0.209381864150618 -0.0237646540005789 -0.206697691840992 0.131937987548978 0.134853694921368 -0.114972585039119 0.0203720457563958 -0.12590785712305 0.0789174483370753 0.0757741321620833 0.160711549027173 -0.253822863983824 -0.263765381843068 -0.0436225339082202 0.0396765365620803 -0.0484528261809279 0.132230106208591 0.122770533016469 0.10108731310085 0.132230106208593 0.00251236241972188 0.0997906883349669 0.0115236668221142 0.230164882846774 0.132230106208593 0.0166893526281105 0.132230106208593 -0.0192643317905967 0.132230106208593 -0.056357365036603 0.045644014155327 0.132230106208593 0.132230106208593 0.0695127274578312 0.139920703063947 0.126707007568692 0.104397837075991 0.122770533016469 0.112923886122785 -0.0260370127456116 0.104397837075991 -0.0868507604049743 0.0777003107634239 -0.0865770054647663 0.126707007568692 0.127611154184307 -0.164948471805642 0.132230106208593 0.074181485296009 -0.115394327479539 0.132230106208593 0.0997906883349669 0.119371320485586 0.135805594040506 -0.0192643317905967 -0.164948471805642 0.122770533016469 -0.164948471805642 0.122770533016469 0.132230106208593 -0.0264268935499257 -0.196606760914879 -0.0192643317905967 0.132230106208593 0.110832406533761 0.119371320485586 -0.205632377781015 0.126707007568692 0.132230106208593 0.146089676180728 0.251999969694891 0.0817916422648757 0.132230106208593 0.132230106208593 -0.0264268935499257 0.122770533016469 -0.201746200054402 -0.0264268935499257 0.126707007568692 0.132230106208593 0.132230106208593 0.132230106208593 0.132230106208593 0.122770533016469 -0.00993137872352375 0.122770533016469 0.00529985404396575 0.132230106208593 0.132230106208593 0.132230106208593 0.132230106208593 -0.0813801274176599 0.122770533016469 0.132230106208593 0.132230106208593 0.119371320485586 0.0174641187619693 0.132230106208593 0.132230106208593 0.132230106208593 0.132230106208593 0.132230106208593 -0.24302555702435 0.00529985404396575 -0.0299023608934445 0.144417821719675 -0.164948471805642 0.119371320485586 0.104397837075991 0.139920703063947 -0.0426004035300731 0.132230106208593 -0.0988145110509195 0.132230106208593 -0.253308317383077 0.119371320485586 0.119371320485586 0.132230106208593 0.119371320485586 -0.0738492755980879 0.130002190821222 0.132159002001095 -0.0636128111372018 0.122770533016469 -0.0123742946294434 0.132230106208593 0.126707007568692 -0.0255065629893881 0.207282885338245 0.295724022609409 -0.0121222865942843 0.300874702531541 -0.0278529493388862 -0.0278529493388862 0.167418120115964 -0.14903371723998 -0.11922701970868 0.112910684375121 0.25909655080243 0.132230106208593 -0.14903371723998 -0.0255065629893881 -0.077539297603926 0.112923886122785 -0.0219062302442762 -0.191147485431134 0.0347110323743055 -0.0278529493388862 -0.0278529493388862 0.119933219875509 -0.173805121672848 -0.0278529493388862 -0.00637183321018344 -0.00637183321018344 0.0474812868052421 -0.280190604198123 0.119002138590425 0.122770533016469 0.132230106208593 0.217207786960659 -0.230953408471094 -0.230953408471094 0.0795608656275474 0.015891869891513 0.0136560438595365 0.0287075264645459 0.0287075264645459 0.0287075264645459 -0.422171363649185 0.013312818856331 0.0718785604099287 -0.00266188470847538 0.0454133467846232 0.0195237541116354 -0.262965431958613 0.134853694921368 0.134853694921368 0.130924519284901 0.5388437305169 -0.240192895259458 0.193974144088654 -0.157708476502897 -0.173805121672848 -0.173805121672848 0.0790810282534884 -0.12627442500768 0.153190673668716 0.091771798933432 0.0658610317830957 0.0395471392737636 0.060896514138104 0.0157670335638082 -0.0837948991153956 0.0174696061661869 -0.137173105086128 -0.127041497838093 0.0376083351521275 -0.313324500674253 0.134853694921368 0.135784979145326 0.135784979145326 0.156904891144753 0.131937987548978 0.137723933760797 0.27779705241562 0.291269124615497 0.279373349223805 0.458644911182582 0.316954221616685 0.316954221616685 -0.0869630068388895 -0.240192895259458 -0.240192895259458 -0.237333449346223 -0.240631196204669 -0.240631196204669 -0.243494073743114 -0.242802621755092 -0.227361286515869 -0.160348391868166 -0.287250922923956 -0.177666930141067 0.281584503903052 0.281584503903052 -0.209381864150618 0.0430128479591613 -0.0706070755286533 0.0406169560109782 0.0944096847147296 0.0504246623862163 -0.0336678946918495 0.087153957882272 0.0841501599827476 0.0393525716974481 0.0305246881638098 0.0456012184618685 -0.105045995645828 0.00678680291937948 0.0298635089394159 -0.00881900624286007 0.0351675800052208 0.0569979030679939 -0.111216244793805 -0.111216244793805 -0.114000452976351 0.0914545788935533 0.0218014804813035 0.06180401085155 0.22348545999286 0.0911403015146786 -0.241796340241414 0.0961337276184617 0.0966310326532356 -0.0997820776148449 0.000271775498514448 0.0218014804813035 0.0218014804813035 0.0927269201166869 0.0116748400390571 0.0677551557628204 0.0677551557628204 -0.00499951187859735 0.0479982220454132 0.0889078796780131 0.05207409535321 0.05207409535321 0.154542582882053 0.165654155037478 0.163927459572612 -0.152372578227853 0.237516498989977 0.207265032199545 -0.28068153979952 0.0344181399127783 0.0127898743592728 0.10468225851864 0.0817489450791332 0.109623136288287 -0.199081261538306 -0.0226157000038966 -0.0234128539838273 0.0192643317905972 -0.118646004950434 0.0695127274578312 0.0695127274578312 0.146903466346974 0.0713079560902887 0.0657129142293209 0.109623136288287 0.158947840851243 -0.443093847921054 -0.246569789973564 -0.27464640794959 -0.237826969775262 -0.199081261538306 0.00280106499640629 -0.0112306203003994 -0.0722575232335319 -0.0413663076411477 -0.0267279242373785 0.165459136463371 0.044091577174549 -0.00513261620005646 -0.17032061400488 -0.180779386982918
[truncated: 11,838,013 more chars]
