# Supplementary material for: Precision medicine for atherosclerotic cardiovascular disease: Integrative genomics maps risk loci and AI‐predicted functional consequences
Source: Clin Transl Med. 2026 Jul 10;16(7):e70732. doi: 10.1002/ctm2.70732 (PMC13351343; doi:10.1002/ctm2.70732)
Supplement: Supplementary file 6 — Supporting Information [file CTM2-16-e70732-s005.zip › COL4A2/FINEMAP/data.snp]

index rsid chromosome position allele1 allele2 maf beta se z prob log10bf mean sd mean_incl sd_incl
297 rs55876229 13 110737501 T C 0.316103 7.75533e-05 0.000507131 0.152926 1 12.7044 7.74792e-06 4.32864e-05 7.74792e-06 4.32864e-05
81 rs12586118 13 110720976 C A 0.111332 0.000355286 0.000708014 0.501806 1 12.7044 0.00137345 0.000202463 0.00137345 0.000202463
744 rs9555669 13 110772192 C T 0.297217 8.84621e-05 0.000520048 0.170104 1 12.7044 -4.6834e-06 4.6897e-05 -4.6834e-06 4.6897e-05
126 rs16975259 13 110714357 G A 0.11332 0.000107498 0.000699586 0.15366 1 12.7044 -0.000205795 0.000171902 -0.000205795 0.000171902
460 rs72652040 13 110722652 G A 0.083499 -0.0151754 0.00263506 -5.75904 1 12.7044 -0.00152449 0.000128422 -0.00152449 0.000128422
539 rs75860263 13 110712809 T C 0.0705765 -0.00176298 0.00105282 -1.67452 0 -inf 0 0 0 0
528 rs75278250 13 110792349 A G 0.0377734 0.000922291 0.0012891 0.715455 0 -inf 0 0 0 0
529 rs75312775 13 110740070 T A 0.106362 0.000429454 0.000753014 0.570313 0 -inf 0 0 0 0
530 rs75372280 13 110821524 G C 0.167992 0.000360533 0.000639321 0.563932 0 -inf 0 0 0 0
531 rs75397442 13 110757887 G C 0.0347913 -0.000703207 0.00158147 -0.444653 0 -inf 0 0 0 0
532 rs75424281 13 110781487 T C 0.0308151 -0.0013285 0.00166449 -0.798142 0 -inf 0 0 0 0
533 rs75442969 13 110726639 A T 0.0337972 0.00594816 0.0064052 0.928646 0 -inf 0 0 0 0
534 rs75460420 13 110785730 C T 0.027833 -0.000991303 0.00162763 -0.609047 0 -inf 0 0 0 0
535 rs754880 13 110901995 G A 0.471173 0.000233559 0.000472909 0.493877 0 -inf 0 0 0 0
536 rs75516728 13 110721947 C T 0.0308151 0.00555888 0.00656517 0.846723 0 -inf 0 0 0 0
537 rs75698772 13 110873803 C A 0.0497018 0.00152067 0.00116393 1.30649 0 -inf 0 0 0 0
538 rs75754581 13 110757644 G A 0.127237 0.000448944 0.000684279 0.656083 0 -inf 0 0 0 0
526 rs751749 13 110903219 A G 0.218688 0.000860655 0.000614606 1.40034 0 -inf 0 0 0 0
540 rs75925976 13 110766003 A G 0.0347913 0.0061095 0.00645331 0.946723 0 -inf 0 0 0 0
541 rs75949503 13 110786224 C T 0.0487078 0.00163172 0.00128165 1.27314 0 -inf 0 0 0 0
542 rs76085932 13 110867442 C T 0.110338 -0.000115985 0.000844473 -0.137346 0 -inf 0 0 0 0
543 rs76132325 13 110803700 C T 0.0377734 0.000874833 0.00128074 0.683071 0 -inf 0 0 0 0
544 rs76136032 13 110735593 C T 0.0666004 -0.00196465 0.00111251 -1.76596 0 -inf 0 0 0 0
545 rs76143195 13 110913564 G A 0.0536779 0.000889989 0.0011886 0.748769 0 -inf 0 0 0 0
546 rs76179860 13 110800899 G A 0.0377734 0.000911537 0.00128542 0.709138 0 -inf 0 0 0 0
547 rs76220169 13 110747264 C T 0.0218688 0.00219135 0.00160477 1.36552 0 -inf 0 0 0 0
548 rs76223036 13 110785054 G C 0.0318091 -0.00136068 0.00162115 -0.83933 0 -inf 0 0 0 0
549 rs76242972 13 110800238 A G 0.0397614 -0.0024792 0.00430261 -0.576209 0 -inf 0 0 0 0
515 rs74550236 13 110796555 C G 0.0377734 0.000876426 0.00128529 0.681888 0 -inf 0 0 0 0
504 rs7337819 13 110899813 A G 0.186879 0.00114573 0.000669613 1.71104 0 -inf 0 0 0 0
505 rs7338606 13 110900111 C T 0.203777 0.00118765 0.000666133 1.7829 0 -inf 0 0 0 0
506 rs7339352 13 110744513 T G 0.311133 0.000515475 0.000513638 1.00358 0 -inf 0 0 0 0
507 rs73609561 13 110823690 C T 0.0914513 -0.000770971 0.00397234 -0.194085 0 -inf 0 0 0 0
508 rs73611423 13 110834597 G A 0.0914513 -6.45824e-05 0.000886524 -0.072849 0 -inf 0 0 0 0
509 rs73615455 13 110924129 T A 0.163022 0.00054689 0.000661223 0.827088 0 -inf 0 0 0 0
510 rs73617438 13 110931438 G A 0.12326 0.00136708 0.000749082 1.825 0 -inf 0 0 0 0
511 rs73619284 13 110965373 C T 0.206759 0.00422552 0.00247284 1.70877 0 -inf 0 0 0 0
512 rs73622485 13 110766450 C G 0.0377734 -0.000782861 0.00158293 -0.494564 0 -inf 0 0 0 0
513 rs74380713 13 110733748 T C 0.0337972 -0.00098919 0.00157919 -0.626391 0 -inf 0 0 0 0
514 rs74411894 13 110739356 T C 0.0576541 -0.00078632 0.0012766 -0.615949 0 -inf 0 0 0 0
527 rs75273185 13 110804527 C T 0.0377734 0.000849791 0.00127774 0.665071 0 -inf 0 0 0 0
516 rs74591016 13 110906350 A C 0.11829 -0.00148186 0.000813922 -1.82064 0 -inf 0 0 0 0
517 rs74599920 13 110794800 T A 0.0218688 -0.00128342 0.00173827 -0.738331 0 -inf 0 0 0 0
518 rs746771 13 110903822 G A 0.135189 -0.00139521 0.000766557 -1.82009 0 -inf 0 0 0 0
519 rs74678155 13 110787901 C T 0.167992 -2.27268e-05 0.000662009 -0.0343301 0 -inf 0 0 0 0
520 rs74679819 13 110791285 A C 0.0377734 -0.00103817 0.00546071 -0.190117 0 -inf 0 0 0 0
521 rs74920046 13 110954981 G A 0.180915 0.000907692 0.000725126 1.25177 0 -inf 0 0 0 0
522 rs74993548 13 110796844 G A 0.0377734 0.000870906 0.00128521 0.677635 0 -inf 0 0 0 0
523 rs75000205 13 110944346 G A 0.0357853 -0.0002744 0.00149486 -0.183562 0 -inf 0 0 0 0
524 rs75106733 13 110792843 T C 0.0377734 -0.00114815 0.00544381 -0.210909 0 -inf 0 0 0 0
525 rs75120287 13 110941649 C T 0.133201 0.000475694 0.000704043 0.675661 0 -inf 0 0 0 0
550 rs76431880 13 110944082 T C 0.0357853 -0.000266512 0.00149378 -0.178415 0 -inf 0 0 0 0
588 rs78512123 13 110746354 T A 0.0337972 -0.001057 0.00158105 -0.668544 0 -inf 0 0 0 0
576 rs77830759 13 110792490 C T 0.0377734 0.000903486 0.00128864 0.701115 0 -inf 0 0 0 0
577 rs77879875 13 110800707 T C 0.0377734 0.00091294 0.00128554 0.710163 0 -inf 0 0 0 0
578 rs77972740 13 110795051 T G 0.0377734 0.000868269 0.00128515 0.675615 0 -inf 0 0 0 0
579 rs78131942 13 110720522 G A 0.0337972 -0.000952508 0.00157921 -0.603154 0 -inf 0 0 0 0
580 rs78134949 13 110924666 C A 0.0675944 -0.00168016 0.00114422 -1.46839 0 -inf 0 0 0 0
581 rs78251287 13 110735901 C T 0.0337972 -0.0011964 0.00156899 -0.762527 0 -inf 0 0 0 0
582 rs78307164 13 110907788 G A 0.117296 -0.00142716 0.000808076 -1.76612 0 -inf 0 0 0 0
583 rs78326356 13 110806278 G A 0.0377734 0.000908979 0.00127689 0.711869 0 -inf 0 0 0 0
584 rs78383502 13 110803127 A G 0.0377734 0.000890645 0.001281 0.695274 0 -inf 0 0 0 0
585 rs78415130 13 110795758 C G 0.0377734 0.000890036 0.00127638 0.697311 0 -inf 0 0 0 0
586 rs78430028 13 110800993 C T 0.0377734 0.000911097 0.00128538 0.708816 0 -inf 0 0 0 0
587 rs78433414 13 110938374 G A 0.027833 -0.00386054 0.00166434 -2.31956 0 -inf 0 0 0 0
575 rs77746839 13 110797389 T C 0.0377734 -0.00122948 0.00545144 -0.225534 0 -inf 0 0 0 0
589 rs78593785 13 110792202 A G 0.0377734 0.000926269 0.0012892 0.718484 0 -inf 0 0 0 0
590 rs78672616 13 110795178 T A 0.0377734 0.000869802 0.00128521 0.676779 0 -inf 0 0 0 0
591 rs78677784 13 110782072 G T 0.0318091 -0.00197942 0.0016452 -1.20315 0 -inf 0 0 0 0
592 rs78760186 13 110772717 A G 0.0218688 -0.0034985 0.00252027 -1.38814 0 -inf 0 0 0 0
593 rs78774174 13 110791902 G T 0.0377734 0.00100742 0.00128649 0.783079 0 -inf 0 0 0 0
594 rs78907632 13 110791179 C T 0.0377734 -0.00106465 0.00547152 -0.19458 0 -inf 0 0 0 0
595 rs78916676 13 110803550 T C 0.0377734 0.000887895 0.00128065 0.693318 0 -inf 0 0 0 0
596 rs78997935 13 110805486 G T 0.0377734 0.000954521 0.00128201 0.744553 0 -inf 0 0 0 0
597 rs79017384 13 110793951 C G 0.0377734 -0.00108381 0.00544455 -0.199064 0 -inf 0 0 0 0
598 rs79054289 13 110760325 C T 0.0745527 -0.001639 0.00102969 -1.59174 0 -inf 0 0 0 0
599 rs79071664 13 110907707 G A 0.117296 -0.00142318 0.000807864 -1.76166 0 -inf 0 0 0 0
600 rs79087416 13 110946637 T C 0.0427435 -0.0120262 0.00552402 -2.17708 0 -inf 0 0 0 0
563 rs76897019 13 110765426 A G 0.0347913 -0.000730234 0.00159886 -0.456721 0 -inf 0 0 0 0
551 rs76462321 13 110867188 C T 0.110338 -0.000112375 0.000841737 -0.133503 0 -inf 0 0 0 0
552 rs76466474 13 110726140 G A 0.0337972 -0.000993266 0.00158322 -0.627373 0 -inf 0 0 0 0
553 rs76519176 13 110867042 T C 0.110338 -0.000113356 0.000841744 -0.134669 0 -inf 0 0 0 0
554 rs76520953 13 110733015 T C 0.0337972 -0.000984555 0.00157903 -0.62352 0 -inf 0 0 0 0
555 rs76523496 13 110796769 T C 0.0377734 0.000875577 0.00128527 0.681237 0 -inf 0 0 0 0
556 rs76553953 13 110937528 A C 0.0347913 -0.000626183 0.00150437 -0.416244 0 -inf 0 0 0 0
557 rs76574181 13 110862750 G A 0.10338 -0.00029208 0.000846136 -0.345193 0 -inf 0 0 0 0
558 rs76720377 13 110944547 T C 0.0357853 -0.000256185 0.00149404 -0.171472 0 -inf 0 0 0 0
559 rs76722763 13 110793586 G T 0.0377734 0.000895148 0.00128518 0.696513 0 -inf 0 0 0 0
560 rs76722965 13 110785527 G A 0.026839 0.00649916 0.00668891 0.971632 0 -inf 0 0 0 0
561 rs76775853 13 110783089 G T 0.0318091 -0.00145259 0.00166683 -0.87147 0 -inf 0 0 0 0
562 rs76805698 13 110829755 C T 0.0377734 0.00332772 0.00157565 2.11197 0 -inf 0 0 0 0
501 rs7334921 13 110717517 G A 0.265408 -0.000106677 0.000524186 -0.203509 0 -inf 0 0 0 0
564 rs76982868 13 110795108 T C 0.0377734 0.000865545 0.00128513 0.673505 0 -inf 0 0 0 0
565 rs77047477 13 110796718 C T 0.0457256 0.000978323 0.00115783 0.84496 0 -inf 0 0 0 0
566 rs77120970 13 110813308 G A 0.161034 0.000167602 0.000649439 0.258071 0 -inf 0 0 0 0
567 rs77198000 13 110762609 C T 0.130219 0.000186209 0.000678641 0.274386 0 -inf 0 0 0 0
568 rs77242723 13 110805941 C T 0.0377734 0.000930018 0.0012776 0.727941 0 -inf 0 0 0 0
569 rs77275871 13 110794931 C A 0.0377734 0.000868412 0.00128516 0.675721 0 -inf 0 0 0 0
570 rs77306642 13 110934313 C T 0.0347913 -0.000552655 0.00149594 -0.369438 0 -inf 0 0 0 0
571 rs77326683 13 110741813 C G 0.0337972 -0.00106368 0.00157868 -0.673778 0 -inf 0 0 0 0
572 rs77370634 13 110862085 C T 0.102386 -0.000321175 0.000850169 -0.377778 0 -inf 0 0 0 0
573 rs77458044 13 110939391 A G 0.0347913 -0.000591781 0.00150712 -0.392656 0 -inf 0 0 0 0
574 rs77644543 13 110767917 C T 0.0347913 -0.000741689 0.00160552 -0.461962 0 -inf 0 0 0 0
440 rs679248 13 110889834 T A 0.151093 0.00108135 0.000728752 1.48384 0 -inf 0 0 0 0
428 rs66553690 13 110939664 C T 0.190855 -0.000415071 0.00060127 -0.690323 0 -inf 0 0 0 0
429 rs66656189 13 110907856 G A 0.399602 0.000280147 0.000502737 0.557244 0 -inf 0 0 0 0
430 rs667968 13 110851821 A G 0.464215 3.13913e-05 0.000461331 0.0680452 0 -inf 0 0 0 0
431 rs668847 13 110851826 C T 0.465209 1.87663e-05 0.000460961 0.0407112 0 -inf 0 0 0 0
432 rs669398 13 110916213 T C 0.0894632 0.000104534 0.000902602 0.115814 0 -inf 0 0 0 0
433 rs671633 13 110924659 G A 0.252485 0.00066101 0.000582012 1.13573 0 -inf 0 0 0 0
434 rs672949 13 110879554 C T 0.326044 0.000280444 0.000486227 0.576776 0 -inf 0 0 0 0
435 rs675605 13 110873556 G C 0.26839 0.00103905 0.000575147 1.80658 0 -inf 0 0 0 0
436 rs67563420 13 110811900 A G 0.141153 -0.000186278 0.000673692 -0.276504 0 -inf 0 0 0 0
437 rs677877 13 110857895 A G 0.375746 0.000398294 0.000489101 0.814338 0 -inf 0 0 0 0
438 rs678661 13 110899432 G A 0.349901 -0.000461091 0.000510176 -0.903788 0 -inf 0 0 0 0
439 rs679062 13 110899349 C T 0.355865 -0.000446125 0.000509539 -0.875546 0 -inf 0 0 0 0
427 rs66500342 13 110937565 G A 0.188867 -0.000422847 0.000601131 -0.703419 0 -inf 0 0 0 0
441 rs679505 13 110928789 T C 0.304175 0.000875834 0.000544727 1.60784 0 -inf 0 0 0 0
442 rs679958 13 110879007 T C 0.267396 0.000575267 0.000538368 1.06854 0 -inf 0 0 0 0
443 rs680484 13 110881085 G T 0.375746 0.000480356 0.000483995 0.992481 0 -inf 0 0 0 0
444 rs68079483 13 110896380 G A 0.168986 -0.000532408 0.000639763 -0.832195 0 -inf 0 0 0 0
445 rs680860 13 110922538 G A 0.252485 0.000640493 0.00058013 1.10405 0 -inf 0 0 0 0
446 rs681777 13 110922722 G C 0.253479 0.000615821 0.000577267 1.06679 0 -inf 0 0 0 0
447 rs681884 13 110805062 G A 0.310139 0.000883804 0.000554193 1.59476 0 -inf 0 0 0 0
448 rs683309 13 110850770 T C 0.121272 -0.00143164 0.000762495 -1.87758 0 -inf 0 0 0 0
449 rs686090 13 110795080 A T 0.109344 -0.000133369 0.000792017 -0.168391 0 -inf 0 0 0 0
450 rs686642 13 110917768 C A 0.0894632 0.000228716 0.000899973 0.254137 0 -inf 0 0 0 0
451 rs686746 13 110845505 C T 0.26839 0.000745689 0.000555073 1.34341 0 -inf 0 0 0 0
415 rs6492251 13 110891841 C T 0.171968 -0.000586556 0.000655735 -0.894502 0 -inf 0 0 0 0
403 rs641314 13 110922499 T C 0.252485 0.000614833 0.000577259 1.06509 0 -inf 0 0 0 0
404 rs644582 13 110840028 A G 0.333002 0.000149198 0.000503801 0.296145 0 -inf 0 0 0 0
405 rs645098 13 110856271 C T 0.351889 0.000461779 0.000498445 0.926439 0 -inf 0 0 0 0
406 rs645114 13 110861785 C G 0.158052 0.000425905 0.000618536 0.68857 0 -inf 0 0 0 0
407 rs648263 13 110856085 A G 0.375746 0.000378314 0.000488145 0.775004 0 -inf 0 0 0 0
408 rs648705 13 110856153 A C 0.375746 0.00040848 0.00048986 0.833872 0 -inf 0 0 0 0
409 rs648735 13 110856180 A G 0.375746 0.000391433 0.000488986 0.800499 0 -inf 0 0 0 0
410 rs649104 13 110855429 G A 0.375746 0.000359088 0.000489784 0.733155 0 -inf 0 0 0 0
411 rs6492246 13 110869422 C T 0.32008 -0.00109817 0.00062353 -1.76121 0 -inf 0 0 0 0
412 rs6492247 13 110884920 T C 0.132207 -0.000919141 0.000746799 -1.23078 0 -inf 0 0 0 0
413 rs6492249 13 110890527 T C 0.171968 -0.000588004 0.000658522 -0.892915 0 -inf 0 0 0 0
414 rs6492250 13 110891822 C G 0.171968 -0.00058886 0.000655889 -0.897804 0 -inf 0 0 0 0
452 rs687617 13 110845695 G A 0.26839 0.000731465 0.00055411 1.32007 0 -inf 0 0 0 0
416 rs6492253 13 110948076 C T 0.17495 -0.000433206 0.000629009 -0.688712 0 -inf 0 0 0 0
417 rs6492257 13 110955927 T C 0.336978 -0.000246532 0.000503916 -0.489233 0 -inf 0 0 0 0
418 rs650724 13 110804809 G A 0.107356 -0.000111072 0.000803021 -0.138318 0 -inf 0 0 0 0
419 rs652572 13 110819457 A G 0.33002 -0.000286141 0.00049273 -0.580725 0 -inf 0 0 0 0
420 rs656034 13 110889842 G A 0.151093 0.00106585 0.000727237 1.46561 0 -inf 0 0 0 0
421 rs656533 13 110793123 G A 0.109344 -0.00011671 0.000792115 -0.14734 0 -inf 0 0 0 0
422 rs659071 13 110785526 G A 0.146123 -0.000349139 0.000675086 -0.517176 0 -inf 0 0 0 0
423 rs660433 13 110879033 G A 0.32505 0.000288918 0.000486369 0.594031 0 -inf 0 0 0 0
424 rs660906 13 110810658 G A 0.209742 0.000551642 0.000581555 0.948563 0 -inf 0 0 0 0
425 rs662163 13 110872842 T C 0.361829 -0.000429241 0.00049046 -0.875181 0 -inf 0 0 0 0
426 rs664532 13 110932363 T C 0.4334 -0.000272072 0.000480637 -0.566066 0 -inf 0 0 0 0
491 rs7331362 13 110891589 C T 0.171968 -0.000586313 0.000655796 -0.894048 0 -inf 0 0 0 0
479 rs7319323 13 110955187 T C 0.272366 -0.000346181 0.000544614 -0.635644 0 -inf 0 0 0 0
480 rs7319411 13 110770300 T G 0.0397614 0.00603171 0.00649594 0.928535 0 -inf 0 0 0 0
481 rs7319995 13 110896944 T C 0.16998 -0.000494258 0.000637568 -0.775223 0 -inf 0 0 0 0
482 rs7320027 13 110866903 T C 0.110338 -0.000107625 0.00084184 -0.127845 0 -inf 0 0 0 0
483 rs7320502 13 110913200 C T 0.400596 0.000284706 0.000476484 0.597514 0 -inf 0 0 0 0
484 rs7320618 13 110897292 T C 0.166998 -0.000573814 0.000645398 -0.889086 0 -inf 0 0 0 0
485 rs7320799 13 110913163 G A 0.420477 0.000569714 0.000503068 1.13248 0 -inf 0 0 0 0
486 rs7324289 13 110879975 T A 0.32505 -0.000322442 0.000490574 -0.657276 0 -inf 0 0 0 0
487 rs7325512 13 110838022 C T 0.355865 0.00028412 0.000485792 0.58486 0 -inf 0 0 0 0
488 rs7326444 13 110838236 G A 0.355865 0.000294323 0.000486418 0.605082 0 -inf 0 0 0 0
489 rs7329411 13 110835195 C A 0.355865 0.000290318 0.0004857 0.59773 0 -inf 0 0 0 0
490 rs7330851 13 110844188 G A 0.240557 -0.000542336 0.000559571 -0.9692 0 -inf 0 0 0 0
478 rs7319307 13 110793077 T C 0.395626 0.000651184 0.000500807 1.30027 0 -inf 0 0 0 0
492 rs7331702 13 110860278 G A 0.252485 -0.000535007 0.000540263 -0.990272 0 -inf 0 0 0 0
493 rs7332120 13 110861670 G A 0.249503 -1.63965e-05 0.00225402 -0.00727434 0 -inf 0 0 0 0
494 rs7332235 13 110861971 A G 0.249503 -0.000448607 0.000537657 -0.834374 0 -inf 0 0 0 0
495 rs7332644 13 110891520 T C 0.172962 -0.000630074 0.000658031 -0.957515 0 -inf 0 0 0 0
496 rs7333008 13 110861560 T C 0.249503 -0.000474487 0.000539516 -0.879468 0 -inf 0 0 0 0
497 rs7333277 13 110900793 G A 0.493042 0.000360786 0.000498935 0.723112 0 -inf 0 0 0 0
498 rs7334783 13 110717607 C T 0.431412 0.00030517 0.0004815 0.633789 0 -inf 0 0 0 0
499 rs7334874 13 110770593 C T 0.151093 0.000493761 0.000640653 0.770714 0 -inf 0 0 0 0
500 rs7334892 13 110770609 C T 0.152087 0.000497494 0.000640742 0.776434 0 -inf 0 0 0 0
602 rs79212920 13 110867592 T C 0.110338 -0.00012453 0.000845018 -0.147369 0 -inf 0 0 0 0
502 rs7335264 13 110970267 A G 0.297217 -0.000122397 0.000585757 -0.208955 0 -inf 0 0 0 0
466 rs72652097 13 110813245 G A 0.161034 0.000159282 0.000650261 0.244952 0 -inf 0 0 0 0
453 rs693119 13 110910679 G A 0.208748 -0.00115076 0.000655163 -1.75645 0 -inf 0 0 0 0
454 rs693831 13 110898375 T C 0.199801 -0.00110258 0.000659714 -1.6713 0 -inf 0 0 0 0
455 rs694225 13 110819143 A G 0.329026 -0.000303983 0.000490174 -0.620152 0 -inf 0 0 0 0
456 rs7139637 13 110887394 C G 0.184891 0.000751675 0.000654358 1.14872 0 -inf 0 0 0 0
457 rs71440053 13 110829882 A T 0.0437376 0.000479418 0.00131095 0.365702 0 -inf 0 0 0 0
458 rs71440056 13 110942091 A G 0.166998 0.00032067 0.000641483 0.499888 0 -inf 0 0 0 0
459 rs72509 13 110903187 G T 0.137177 0.00136861 0.000761422 1.79743 0 -inf 0 0 0 0
461 rs72652048 13 110739277 A G 0.0198807 -5.32519e-05 0.00137435 -0.0387469 0 -inf 0 0 0 0
462 rs72652052 13 110742687 G A 0.0188867 -2.79449e-09 8.50902e-05 -3.28415e-05 0 -inf 0 0 0 0
463 rs72652054 13 110742990 T C 0.0994036 0.000761251 0.000769942 0.988712 0 -inf 0 0 0 0
464 rs72652093 13 110811924 T C 0.139165 -0.00013593 0.000674586 -0.201502 0 -inf 0 0 0 0
465 rs72652096 13 110813239 G A 0.161034 0.000188484 0.00273524 0.0689095 0 -inf 0 0 0 0
503 rs7336335 13 110718173 G A 0.27336 -1.54259e-05 0.000522596 -0.0295178 0 -inf 0 0 0 0
467 rs72654112 13 110835460 C T 0.126243 0.000870516 0.00068562 1.26968 0 -inf 0 0 0 0
468 rs72655705 13 110914832 C T 0.0337972 -0.000748494 0.00142474 -0.525355 0 -inf 0 0 0 0
469 rs72655725 13 110938824 G A 0.186879 -0.00351961 0.00248378 -1.41704 0 -inf 0 0 0 0
470 rs72655742 13 110957872 T G 0.267396 -0.000315748 0.000549236 -0.574886 0 -inf 0 0 0 0
471 rs72655747 13 110962155 G A 0.32505 -0.000286227 0.000565136 -0.506473 0 -inf 0 0 0 0
472 rs7316984 13 110915946 G A 0.256461 -0.00104954 0.000579923 -1.80979 0 -inf 0 0 0 0
473 rs7317591 13 110955035 A C 0.45328 0.000223536 0.000484758 0.461129 0 -inf 0 0 0 0
474 rs7317784 13 110955074 C T 0.338966 -0.000172621 0.000498375 -0.346367 0 -inf 0 0 0 0
475 rs7318126 13 110762336 T C 0.496024 -0.000196523 0.000472679 -0.415764 0 -inf 0 0 0 0
476 rs7318128 13 110896739 A G 0.168986 -0.000536225 0.000640135 -0.837675 0 -inf 0 0 0 0
477 rs7318694 13 110866944 A G 0.110338 -0.000107167 0.000841847 -0.127299 0 -inf 0 0 0 0
738 rs954335 13 110718891 G A 0.265408 -0.0001196 0.000524026 -0.228232 0 -inf 0 0 0 0
726 rs9521664 13 110889902 T C 0.0596421 -0.000256113 0.00105304 -0.243212 0 -inf 0 0 0 0
727 rs9521665 13 110892527 A G 0.194831 0.000741335 0.000642453 1.15391 0 -inf 0 0 0 0
728 rs9521666 13 110897444 A G 0.193837 0.00104081 0.000655603 1.58757 0 -inf 0 0 0 0
729 rs9521671 13 110909064 C T 0.192843 0.00091282 0.000651896 1.40025 0 -inf 0 0 0 0
730 rs9521672 13 110909085 C T 0.191849 0.00075332 0.00064108 1.17508 0 -inf 0 0 0 0
731 rs9521673 13 110909171 C T 0.189861 0.000874964 0.000641655 1.3636 0 -inf 0 0 0 0
732 rs9521676 13 110912913 C T 0.444334 0.000602971 0.00050046 1.20483 0 -inf 0 0 0 0
733 rs9521677 13 110913998 C T 0.242545 -0.000917308 0.000578191 -1.58651 0 -inf 0 0 0 0
734 rs9521678 13 110916118 T C 0.255467 -0.00109625 0.000582902 -1.88068 0 -inf 0 0 0 0
735 rs9521686 13 110954510 T C 0.266402 1.89912e-05 0.000545632 0.0348059 0 -inf 0 0 0 0
736 rs9521687 13 110957662 C A 0.205765 0.00276409 0.00274502 1.00695 0 -inf 0 0 0 0
737 rs953386 13 110943692 T C 0.166998 -0.000318708 0.000632815 -0.503635 0 -inf 0 0 0 0
725 rs9521660 13 110889618 G A 0.233598 0.000850546 0.000635141 1.33915 0 -inf 0 0 0 0
739 rs954336 13 110718829 T G 0.265408 -6.41872e-05 0.000523187 -0.122685 0 -inf 0 0 0 0
740 rs954337 13 110718712 C T 0.266402 -0.000110541 0.000523866 -0.211009 0 -inf 0 0 0 0
741 rs954338 13 110718657 C T 0.228628 0.000245936 0.000545292 0.451017 0 -inf 0 0 0 0
742 rs9555665 13 110721179 G T 0.116302 3.41968e-05 0.000740786 0.0461629 0 -inf 0 0 0 0
743 rs9555666 13 110726098 C T 0.10338 3.48506e-05 0.000777134 0.0448451 0 -inf 0 0 0 0
745 rs9555671 13 110778545 T G 0.0526839 -0.000441272 0.00120156 -0.36725 0 -inf 0 0 0 0
746 rs9555672 13 110782137 C T 0.284294 -5.64392e-06 0.000538863 -0.0104738 0 -inf 0 0 0 0
747 rs9555682 13 110941977 A G 0.374751 0.00105098 0.00203302 0.516957 0 -inf 0 0 0 0
748 rs9555687 13 110971880 C T 0.290258 0.000124486 0.000517896 0.240368 0 -inf 0 0 0 0
749 rs9559715 13 110711702 G A 0.420477 0.000938717 0.000535603 1.75264 0 -inf 0 0 0 0
750 rs9559716 13 110714833 G A 0.124254 -0.000124504 0.000715705 -0.173959 0 -inf 0 0 0 0
713 rs9521638 13 110839428 A G 0.356859 0.000459848 0.00206936 0.222218 0 -inf 0 0 0 0
701 rs9521616 13 110784755 C A 0.189861 0.000333368 0.000685701 0.486172 0 -inf 0 0 0 0
702 rs9521617 13 110786810 A G 0.149105 3.00883e-05 0.000660087 0.0455823 0 -inf 0 0 0 0
703 rs9521618 13 110786968 T C 0.393638 0.000502001 0.000507606 0.98896 0 -inf 0 0 0 0
704 rs9521623 13 110809382 A C 0.194831 0.00059599 0.000591001 1.00844 0 -inf 0 0 0 0
705 rs9521624 13 110809863 G A 0.194831 0.000569204 0.000589464 0.965631 0 -inf 0 0 0 0
706 rs9521629 13 110821306 A G 0.467197 -0.000479701 0.000474223 -1.01155 0 -inf 0 0 0 0
707 rs9521632 13 110832918 T C 0.362823 0.000486186 0.000495813 0.980583 0 -inf 0 0 0 0
708 rs9521633 13 110833060 T C 0.362823 0.000491721 0.0004962 0.990973 0 -inf 0 0 0 0
709 rs9521634 13 110833899 T C 0.363817 -9.1324e-07 1.80928e-05 -0.0504755 0 -inf 0 0 0 0
710 rs9521635 13 110834217 T C 0.364811 0.00039177 0.00048921 0.800822 0 -inf 0 0 0 0
711 rs9521636 13 110834312 T C 0.364811 0.000451268 0.000493578 0.914279 0 -inf 0 0 0 0
712 rs9521637 13 110834341 T C 0.363817 0.000445295 0.000493148 0.902964 0 -inf 0 0 0 0
751 rs9559717 13 110717840 A G 0.116302 -2.55333e-05 0.000736946 -0.0346475 0 -inf 0 0 0 0
714 rs9521641 13 110841762 C G 0.256461 -0.000351509 0.000546632 -0.643046 0 -inf 0 0 0 0
715 rs9521642 13 110845060 G A 0.257455 -0.000664724 0.000549392 -1.20993 0 -inf 0 0 0 0
716 rs9521643 13 110847217 A G 0.37674 0.000155902 0.000469806 0.331843 0 -inf 0 0 0 0
717 rs9521644 13 110849154 C A 0.265408 -0.000619792 0.000541489 -1.14461 0 -inf 0 0 0 0
718 rs9521647 13 110856596 T C 0.375746 0.000395706 0.00048898 0.809248 0 -inf 0 0 0 0
719 rs9521648 13 110856665 G A 0.375746 0.000363827 0.000487979 0.74558 0 -inf 0 0 0 0
720 rs9521649 13 110862303 G A 0.249503 -0.000389966 0.000534928 -0.729006 0 -inf 0 0 0 0
721 rs9521650 13 110866265 G A 0.16004 -0.000339463 0.000628043 -0.540509 0 -inf 0 0 0 0
722 rs9521651 13 110866583 G A 0.0526839 0.00409028 0.00472673 0.865352 0 -inf 0 0 0 0
723 rs9521653 13 110882386 A G 0.351889 -0.000750769 0.000608794 -1.23321 0 -inf 0 0 0 0
724 rs9521658 13 110885044 T C 0.170974 0.00112062 0.000714958 1.56739 0 -inf 0 0 0 0
789 rs9588112 13 110847566 C T 0.0924453 -0.00171376 0.00398581 -0.429965 0 -inf 0 0 0 0
777 rs958521 13 110945112 A C 0.035785 0.000357971 0.00148761 0.240635 0 -inf 0 0 0 0
778 rs9588083 13 110730133 G A 0.2167 -0.000326591 0.000562739 -0.580359 0 -inf 0 0 0 0
779 rs9588084 13 110737094 G A 0.106362 0.000447292 0.000754703 0.592673 0 -inf 0 0 0 0
780 rs9588089 13 110745743 G A 0.106362 0.000400873 0.000748263 0.535738 0 -inf 0 0 0 0
781 rs9588090 13 110749252 G T 0.209742 0.000568089 0.000575446 0.987216 0 -inf 0 0 0 0
782 rs9588091 13 110749491 T C 0.10835 0.000371611 0.000743534 0.49979 0 -inf 0 0 0 0
783 rs9588092 13 110751771 A G 0.109344 0.000340453 0.000749543 0.454214 0 -inf 0 0 0 0
784 rs9588093 13 110752672 G T 0.101392 0.000732738 0.000767324 0.954926 0 -inf 0 0 0 0
785 rs9588096 13 110762660 C A 0.0536779 0.00555213 0.00529719 1.04813 0 -inf 0 0 0 0
786 rs9588107 13 110823340 G A 0.486083 0.000220959 0.000479757 0.460565 0 -inf 0 0 0 0
787 rs9588108 13 110836265 C G 0.354871 -6.13728e-07 1.94298e-05 -0.0315869 0 -inf 0 0 0 0
788 rs9588109 13 110836398 A C 0.127237 0.000834571 0.000683572 1.2209 0 -inf 0 0 0 0
776 rs9583484 13 110966349 G T 0.168986 -9.02785e-05 0.000607465 -0.148615 0 -inf 0 0 0 0
790 rs9588117 13 110860343 C T 0.252485 -0.000521329 0.000539258 -0.966753 0 -inf 0 0 0 0
791 rs9588121 13 110888274 A T 0.154076 -0.00110884 0.000737896 -1.5027 0 -inf 0 0 0 0
792 rs9588125 13 110902846 T C 0.150099 -0.000652248 0.000658806 -0.990045 0 -inf 0 0 0 0
793 rs9588128 13 110910450 A C 0.421471 0.000383487 0.00048388 0.792525 0 -inf 0 0 0 0
794 rs9588131 13 110930454 G A 0.343936 0.000108237 0.000491295 0.22031 0 -inf 0 0 0 0
795 rs9588132 13 110937075 C A 0.16004 0.000931355 0.000711664 1.3087 0 -inf 0 0 0 0
796 rs958952 13 110742197 T C 0.345924 0.000416985 0.000495098 0.842226 0 -inf 0 0 0 0
797 rs9634591 13 110909919 A G 0.194831 0.000983419 0.000634892 1.54895 0 -inf 0 0 0 0
798 rs9805608 13 110906641 T C 0.285288 -0.000523098 0.00222097 -0.235527 0 -inf 0 0 0 0
799 rs995223 13 110851036 T C 0.269384 -0.000549234 0.000536936 -1.0229 0 -inf 0 0 0 0
800 rs995224 13 110850842 A G 0.266402 -0.000600064 0.000542761 -1.10558 0 -inf 0 0 0 0
764 rs9559732 13 110755671 G A 0.167992 0.000327543 0.000614727 0.532827 0 -inf 0 0 0 0
752 rs9559718 13 110718463 T C 0.116302 -5.82438e-06 0.000737034 -0.00790246 0 -inf 0 0 0 0
753 rs9559719 13 110718473 C T 0.227634 0.000252488 0.000545306 0.463021 0 -inf 0 0 0 0
754 rs9559720 13 110719983 C T 0.112326 5.25337e-05 0.000738418 0.0711436 0 -inf 0 0 0 0
755 rs9559721 13 110722991 G A 0.106362 0.000129024 0.000771268 0.167288 0 -inf 0 0 0 0
756 rs9559722 13 110725065 G T 0.106362 0.000122662 0.00077477 0.15832 0 -inf 0 0 0 0
757 rs9559723 13 110730050 G C 0.11332 -7.22938e-05 0.000744753 -0.0970708 0 -inf 0 0 0 0
758 rs9559724 13 110730092 C T 0.102386 -3.54238e-05 0.000776999 -0.0455905 0 -inf 0 0 0 0
759 rs9559726 13 110737515 C A 0.209742 0.00132536 0.00247249 0.536043 0 -inf 0 0 0 0
760 rs9559728 13 110745289 C T 0.10338 -8.32411e-05 0.000770983 -0.107967 0 -inf 0 0 0 0
761 rs9559729 13 110747421 A G 0.10338 -8.52036e-05 0.000771011 -0.110509 0 -inf 0 0 0 0
762 rs9559730 13 110748112 T C 0.316103 0.000384838 0.00050474 0.762449 0 -inf 0 0 0 0
763 rs9559731 13 110750876 A G 0.350895 0.000296858 0.000492192 0.603134 0 -inf 0 0 0 0
700 rs9521615 13 110784694 G C 0.213718 0.000187917 0.000582328 0.3227 0 -inf 0 0 0 0
765 rs9559736 13 110770584 G C 0.193837 -0.000348158 0.000601898 -0.578433 0 -inf 0 0 0 0
766 rs9559737 13 110771551 T G 0.324056 -6.96336e-05 0.000512299 -0.135924 0 -inf 0 0 0 0
767 rs9559738 13 110784411 C T 0.237575 0.00103241 0.000654156 1.57824 0 -inf 0 0 0 0
768 rs9559744 13 110861444 C T 0.37674 -0.000415189 0.000490643 -0.846214 0 -inf 0 0 0 0
769 rs9559749 13 110900687 G A 0.206759 0.00113814 0.000658157 1.72929 0 -inf 0 0 0 0
770 rs9559753 13 110914530 C T 0.244533 -0.00101837 0.000581046 -1.75264 0 -inf 0 0 0 0
771 rs9559759 13 110925809 C T 0.133201 -0.00215407 0.00291553 -0.738823 0 -inf 0 0 0 0
772 rs9559761 13 110941107 G A 0.322068 1.00854e-06 0.000148038 0.00681269 0 -inf 0 0 0 0
773 rs9583458 13 110753403 C A 0.101392 0.000712822 0.000766659 0.929778 0 -inf 0 0 0 0
774 rs9583467 13 110860861 A G 0.252485 -0.000562011 0.000542532 -1.0359 0 -inf 0 0 0 0
775 rs9583474 13 110895400 A C 0.184891 -0.000190079 0.000608588 -0.312328 0 -inf 0 0 0 0
639 rs79933429 13 110785625 A T 0.027833 -0.000866567 0.00162165 -0.534373 0 -inf 0 0 0 0
627 rs7988988 13 110742919 A G 0.340954 -0.00017588 0.00049739 -0.353607 0 -inf 0 0 0 0
628 rs7989246 13 110890944 C T 0.171968 -0.000590143 0.000658604 -0.896051 0 -inf 0 0 0 0
629 rs7989549 13 110890966 G A 0.171968 -0.000590054 0.000658598 -0.895924 0 -inf 0 0 0 0
630 rs7989825 13 110737401 A G 0.347913 0.000350714 0.000494293 0.709526 0 -inf 0 0 0 0
631 rs7990009 13 110959688 C G 0.277336 -0.000369448 0.00055202 -0.669267 0 -inf 0 0 0 0
632 rs7990017 13 110959705 C T 0.475149 -0.00051713 0.000525414 -0.984233 0 -inf 0 0 0 0
633 rs7990241 13 110751748 G A 0.102386 0.000570362 0.000755109 0.755338 0 -inf 0 0 0 0
634 rs7990499 13 110816907 G A 0.253479 0.000569161 0.000570078 0.998392 0 -inf 0 0 0 0
635 rs79905749 13 110798606 T G 0.0377734 -0.00103501 0.00544214 -0.190184 0 -inf 0 0 0 0
636 rs7991332 13 110959717 T C 0.277336 -0.000325112 0.000546689 -0.594693 0 -inf 0 0 0 0
637 rs7991407 13 110931354 G A 0.162028 0.000761244 0.000688933 1.10496 0 -inf 0 0 0 0
638 rs7992790 13 110910714 A G 0.208748 0.00114699 0.000654877 1.75146 0 -inf 0 0 0 0
626 rs7988985 13 110890656 G C 0.148111 -0.0010585 0.000727404 -1.45518 0 -inf 0 0 0 0
640 rs7994104 13 110926784 G A 0.189861 0.000430829 0.000625881 0.688357 0 -inf 0 0 0 0
641 rs7994305 13 110868460 C A 0.243539 -0.000437253 0.000568624 -0.768967 0 -inf 0 0 0 0
642 rs7995016 13 110713553 C T 0.126243 -7.52626e-05 0.000662364 -0.113627 0 -inf 0 0 0 0
643 rs7995509 13 110891924 C T 0.171968 -0.000588752 0.000655877 -0.897655 0 -inf 0 0 0 0
644 rs7995873 13 110892022 G A 0.171968 -0.000582779 0.000655819 -0.888628 0 -inf 0 0 0 0
645 rs7996553 13 110768615 C A 0.163022 0.000112066 0.000640549 0.174953 0 -inf 0 0 0 0
646 rs7996767 13 110848169 A G 0.26839 -0.000640181 0.000543657 -1.17755 0 -inf 0 0 0 0
647 rs7996908 13 110891981 T G 0.171968 -0.000571146 0.000655053 -0.871907 0 -inf 0 0 0 0
648 rs7999378 13 110895756 T C 0.168986 -0.00053214 0.000640655 -0.830619 0 -inf 0 0 0 0
649 rs7999607 13 110895901 T C 0.168986 -0.00172425 0.00265311 -0.649898 0 -inf 0 0 0 0
650 rs8001070 13 110966640 G A 0.291252 -0.00034289 0.000624702 -0.548886 0 -inf 0 0 0 0
614 rs79770166 13 110782724 G T 0.0318091 -0.00135572 0.00167176 -0.810954 0 -inf 0 0 0 0
401 rs638634 13 110837553 C T 0.296223 -0.000123719 0.000512678 -0.241319 0 -inf 0 0 0 0
603 rs79229394 13 110782264 C G 0.0318091 -0.00137585 0.00166972 -0.824 0 -inf 0 0 0 0
604 rs79300953 13 110784037 C A 0.0308151 -0.00122092 0.00166181 -0.734692 0 -inf 0 0 0 0
605 rs79334773 13 110821078 A G 0.167992 0.000410137 0.000634204 0.646697 0 -inf 0 0 0 0
606 rs79421402 13 110910577 G A 0.141153 0.000500239 0.000746578 0.670043 0 -inf 0 0 0 0
607 rs79439755 13 110804966 C A 0.0377734 -0.00180802 0.00543498 -0.332663 0 -inf 0 0 0 0
608 rs79464195 13 110727351 A C 0.027833 0.00147111 0.00178393 0.824647 0 -inf 0 0 0 0
609 rs79525277 13 110800199 A T 0.0377734 0.000918433 0.00128566 0.714366 0 -inf 0 0 0 0
610 rs79557548 13 110845465 G A 0.0984095 0.000182373 0.000883707 0.206373 0 -inf 0 0 0 0
611 rs79570554 13 110768002 A G 0.0318091 -0.000862652 0.0016851 -0.51193 0 -inf 0 0 0 0
612 rs79575713 13 110775448 C T 0.0318091 -0.000925506 0.00168074 -0.550654 0 -inf 0 0 0 0
613 rs79644708 13 110804235 A G 0.0377734 0.000871339 0.00127996 0.680756 0 -inf 0 0 0 0
651 rs8002698 13 110811608 C T 0.16004 -0.000414039 0.00063784 -0.649126 0 -inf 0 0 0 0
615 rs7981946 13 110812242 C T 0.301193 0.000270756 0.00049636 0.545483 0 -inf 0 0 0 0
616 rs7982209 13 110733102 A G 0.149105 0.000198101 0.000658648 0.300769 0 -inf 0 0 0 0
617 rs7982240 13 110753965 T C 0.444334 -0.000393303 0.000491737 -0.799823 0 -inf 0 0 0 0
618 rs7983081 13 110949832 A G 0.173956 0.000521052 0.000633982 0.821872 0 -inf 0 0 0 0
619 rs79837503 13 110751992 T C 0.0337972 -0.00102088 0.00159059 -0.641825 0 -inf 0 0 0 0
620 rs7984097 13 110928738 A T 0.183897 -0.000256784 0.000586917 -0.437513 0 -inf 0 0 0 0
621 rs79847971 13 110804305 C T 0.0377734 0.0012348 0.00127129 0.971297 0 -inf 0 0 0 0
622 rs79872733 13 110758712 T C 0.0347913 -0.000697236 0.0015812 -0.440954 0 -inf 0 0 0 0
623 rs7987982 13 110931311 T C 0.162028 0.000693985 0.000682626 1.01664 0 -inf 0 0 0 0
624 rs7988738 13 110785284 T C 0.145129 -0.000159408 0.00067685 -0.235514 0 -inf 0 0 0 0
625 rs7988768 13 110758354 C T 0.49006 -0.000340357 0.000475977 -0.71507 0 -inf 0 0 0 0
688 rs9515182 13 110953087 G A 0.151093 0.000938357 0.000749469 1.25203 0 -inf 0 0 0 0
676 rs9515162 13 110834418 C T 0.141153 -8.60678e-05 0.000628524 -0.136936 0 -inf 0 0 0 0
677 rs9515163 13 110844996 A G 0.267396 -0.000757617 0.000558121 -1.35744 0 -inf 0 0 0 0
678 rs9515165 13 110848706 A G 0.26839 -0.000629076 0.000542298 -1.16002 0 -inf 0 0 0 0
679 rs9515166 13 110848758 C T 0.26839 -0.000627268 0.000542126 -1.15705 0 -inf 0 0 0 0
680 rs9515167 13 110852476 G A 0.145129 -0.000497202 0.00062669 -0.793378 0 -inf 0 0 0 0
681 rs9515168 13 110869433 T G 0.152087 -0.00163159 0.000782954 -2.08389 0 -inf 0 0 0 0
682 rs9515169 13 110877238 G A 0.227634 -0.000136747 0.000565843 -0.241669 0 -inf 0 0 0 0
683 rs9515170 13 110878775 C T 0.27833 0.00021737 0.000524584 0.414367 0 -inf 0 0 0 0
684 rs9515173 13 110897287 T C 0.196819 0.00099086 0.000647388 1.53055 0 -inf 0 0 0 0
685 rs9515176 13 110910842 A G 0.194831 0.00091136 0.000633342 1.43897 0 -inf 0 0 0 0
686 rs9515177 13 110912634 G A 0.186879 0.000833571 0.000633853 1.31509 0 -inf 0 0 0 0
687 rs9515179 13 110923544 G A 0.245527 -0.00119978 0.000603887 -1.98676 0 -inf 0 0 0 0
675 rs9515161 13 110833196 T C 0.362823 0.000476941 0.000494613 0.964273 0 -inf 0 0 0 0
689 rs9515189 13 110970196 C T 0.296223 -0.000114184 0.000585956 -0.194868 0 -inf 0 0 0 0
690 rs9521593 13 110730712 C T 0.251491 -0.000213108 0.000538471 -0.395766 0 -inf 0 0 0 0
691 rs9521594 13 110733516 T G 0.148111 -0.000177722 0.000658151 -0.270033 0 -inf 0 0 0 0
692 rs9521597 13 110754667 T C 0.17992 0.000315452 0.000599317 0.526352 0 -inf 0 0 0 0
693 rs9521601 13 110766614 G A 0.49503 0.000318477 0.000475436 0.669863 0 -inf 0 0 0 0
694 rs9521603 13 110769883 A G 0.152087 0.000393134 0.000632344 0.621708 0 -inf 0 0 0 0
695 rs9521604 13 110770094 G A 0.151093 0.000418166 0.000633616 0.659967 0 -inf 0 0 0 0
696 rs9521605 13 110770118 G A 0.151093 0.000430364 0.000634235 0.678555 0 -inf 0 0 0 0
697 rs9521606 13 110770141 T C 0.185885 0.000294612 0.000600563 0.490559 0 -inf 0 0 0 0
698 rs9521607 13 110772991 G A 0.151093 0.000378091 0.000635892 0.594583 0 -inf 0 0 0 0
699 rs9521609 13 110774015 G C 0.153082 0.000353184 0.000631388 0.559377 0 -inf 0 0 0 0
663 rs923946 13 110886594 C T 0.190855 0.00060946 0.000630522 0.966595 0 -inf 0 0 0 0
652 rs80042694 13 110785083 C A 0.0308151 -0.0011786 0.0016197 -0.727665 0 -inf 0 0 0 0
653 rs80180257 13 110744339 C T 0.0337972 -0.00108309 0.00158214 -0.684572 0 -inf 0 0 0 0
654 rs80351265 13 110803483 C T 0.0377734 0.000877071 0.00128079 0.68479 0 -inf 0 0 0 0
655 rs8181831 13 110759074 C T 0.307157 -0.00055259 0.000526857 -1.04884 0 -inf 0 0 0 0
656 rs874203 13 110827574 T A 0.366799 0.000536558 0.0005011 1.07076 0 -inf 0 0 0 0
657 rs874204 13 110827580 C T 0.366799 0.000530557 0.000500448 1.06016 0 -inf 0 0 0 0
658 rs903351 13 110918640 A G 0.424453 -0.000358645 0.00046677 -0.768356 0 -inf 0 0 0 0
659 rs903352 13 110917524 A C 0.449304 -0.000904874 0.000505643 -1.78955 0 -inf 0 0 0 0
660 rs903354 13 110916819 G T 0.246521 -0.00107881 0.000585463 -1.84265 0 -inf 0 0 0 0
661 rs913745 13 110885980 T A 0.190855 -0.000605324 0.00266511 -0.227129 0 -inf 0 0 0 0
662 rs923945 13 110886598 C G 0.190855 0.00053875 0.000629253 0.856174 0 -inf 0 0 0 0
601 rs79149203 13 110793251 C T 0.0447316 0.000993157 0.0011592 0.856759 0 -inf 0 0 0 0
664 rs9301432 13 110811451 G A 0.141153 -5.77207e-05 0.000671288 -0.085985 0 -inf 0 0 0 0
665 rs9301436 13 110873099 G A 0.360835 0.000407253 0.000489318 0.832286 0 -inf 0 0 0 0
666 rs9301441 13 110920664 C T 0.435388 -0.000309482 0.000465114 -0.665388 0 -inf 0 0 0 0
667 rs9301442 13 110920894 T C 0.439364 -0.000908273 0.000506597 -1.79289 0 -inf 0 0 0 0
668 rs9301443 13 110947088 T C 0.159046 -2.9971e-05 0.000654606 -0.0457848 0 -inf 0 0 0 0
669 rs9301445 13 110951487 C T 0.428429 -0.000885258 0.00053479 -1.65534 0 -inf 0 0 0 0
670 rs9515144 13 110769015 G A 0.353877 0.000203363 0.000506269 0.401689 0 -inf 0 0 0 0
671 rs9515145 13 110769485 T G 0.152087 0.000380162 0.00063162 0.601885 0 -inf 0 0 0 0
672 rs9515146 13 110770029 G T 0.152087 0.000380688 0.000631779 0.602565 0 -inf 0 0 0 0
673 rs9515148 13 110771181 G A 0.152087 0.000442358 0.000635094 0.696524 0 -inf 0 0 0 0
674 rs9515153 13 110791515 T C 0.394632 0.000202587 0.00204166 0.0992266 0 -inf 0 0 0 0
140 rs16975617 13 110867408 C T 0.0168986 -22.636 3.12211e+11 -7.25022e-11 0 -inf 0 0 0 0
128 rs16975294 13 110724710 G A 0.0606362 0.000631546 0.000888919 0.710466 0 -inf 0 0 0 0
129 rs16975317 13 110748857 C T 0.126243 -0.00149234 0.000822491 -1.81441 0 -inf 0 0 0 0
130 rs16975320 13 110749653 T C 0.0337972 -0.0010125 0.00158357 -0.639376 0 -inf 0 0 0 0
131 rs16975324 13 110755994 G A 0.138171 0.000442771 0.00067314 0.65777 0 -inf 0 0 0 0
132 rs16975361 13 110798307 A G 0.129225 0.000290862 0.00069799 0.416714 0 -inf 0 0 0 0
133 rs16975414 13 110810448 A G 0.0447316 0.00086642 0.00111948 0.773947 0 -inf 0 0 0 0
134 rs16975420 13 110813991 C A 0.161034 0.000496423 0.00271916 0.182565 0 -inf 0 0 0 0
135 rs16975424 13 110814923 A G 0.159046 1.77739e-06 7.3438e-05 0.0242026 0 -inf 0 0 0 0
136 rs16975450 13 110823282 T C 0.147117 0.000180866 0.000644798 0.2805 0 -inf 0 0 0 0
137 rs16975472 13 110828054 C T 0.364811 0.000506978 0.000499292 1.01539 0 -inf 0 0 0 0
138 rs16975491 13 110833564 C T 0.362823 0.000462365 0.000494126 0.935722 0 -inf 0 0 0 0
139 rs16975492 13 110833702 C T 0.362823 0.000466041 0.000494521 0.942409 0 -inf 0 0 0 0
127 rs16975288 13 110722876 C T 0.0337972 -0.000954032 0.00157924 -0.604108 0 -inf 0 0 0 0
141 rs16975624 13 110873140 G A 0.0775348 0.00130663 0.00102599 1.27353 0 -inf 0 0 0 0
142 rs16975708 13 110885280 G A 0.130219 0.000966672 0.000757401 1.2763 0 -inf 0 0 0 0
143 rs17517598 13 110825264 G T 0.146123 -0.00063996 0.000668542 -0.957247 0 -inf 0 0 0 0
144 rs17517971 13 110828119 G A 0.0596421 0.00169867 0.00446382 0.380542 0 -inf 0 0 0 0
145 rs17588591 13 110808738 T G 0.331014 -0.000660191 0.000523435 -1.26127 0 -inf 0 0 0 0
146 rs17593601 13 110880476 G A 0.0506958 0.00132634 0.00114413 1.15925 0 -inf 0 0 0 0
147 rs1778817 13 110819460 G A 0.328032 -0.000285956 0.00049282 -0.580245 0 -inf 0 0 0 0
148 rs1816884 13 110817171 G C 0.389662 0.000542662 0.000511252 1.06144 0 -inf 0 0 0 0
149 rs1816885 13 110743665 C T 0.107356 0.000403975 0.000748581 0.539655 0 -inf 0 0 0 0
150 rs1822851 13 110820514 G A 0.173956 0.00051694 0.000620534 0.833056 0 -inf 0 0 0 0
151 rs1822852 13 110740574 A T 0.345924 0.000445464 0.000499846 0.891202 0 -inf 0 0 0 0
114 rs146910239 13 110867870 T C 0.110338 -0.000138256 0.00084852 -0.162938 0 -inf 0 0 0 0
102 rs1348619 13 110743894 G A 0.106362 0.000380449 0.000747723 0.50881 0 -inf 0 0 0 0
103 rs1360154 13 110961468 T C 0.345924 0.000957987 0.0022375 0.42815 0 -inf 0 0 0 0
104 rs1373745 13 110774494 G A 0.300199 0.000199895 0.00052072 0.383882 0 -inf 0 0 0 0
105 rs1373746 13 110740776 A G 0.102386 -4.87476e-05 0.000773864 -0.0629925 0 -inf 0 0 0 0
106 rs1373748 13 110750718 T G 0.112326 0.000353104 0.000742041 0.475854 0 -inf 0 0 0 0
107 rs1373749 13 110849790 A G 0.26839 -0.000618424 0.000541366 -1.14234 0 -inf 0 0 0 0
108 rs138065539 13 110876139 G A 0.0516899 0.00136083 0.00113239 1.20173 0 -inf 0 0 0 0
109 rs140151234 13 110728503 G A 0.111332 0.000418389 0.000715123 0.585059 0 -inf 0 0 0 0
110 rs141085383 13 110730327 C G 0.0337972 -0.000984735 0.00157947 -0.623458 0 -inf 0 0 0 0
111 rs1411040 13 110943921 C T 0.166998 -0.000335034 0.000633677 -0.528714 0 -inf 0 0 0 0
112 rs143698863 13 110712590 G A 0.0695825 -0.00160406 0.00105591 -1.51913 0 -inf 0 0 0 0
113 rs144904573 13 110721592 G A 0.0924453 0.000785362 0.000853258 0.920427 0 -inf 0 0 0 0
152 rs1857367 13 110877803 G A 0.22664 -0.000141567 0.000562358 -0.251738 0 -inf 0 0 0 0
115 rs1470425 13 110819991 A G 0.470179 -0.000286035 0.00046044 -0.621221 0 -inf 0 0 0 0
116 rs1470427 13 110819952 G A 0.483101 -8.02784e-05 0.000463066 -0.173363 0 -inf 0 0 0 0
117 rs147885127 13 110736602 G A 0.0994036 0.000739441 0.000818329 0.903599 0 -inf 0 0 0 0
118 rs148473828 13 110736534 A C 0.0308151 -0.00122053 0.00167264 -0.729704 0 -inf 0 0 0 0
119 rs151025230 13 110943118 T C 0.0357853 -0.000297215 0.00149214 -0.199187 0 -inf 0 0 0 0
120 rs151099392 13 110712602 T C 0.0695825 -0.00169105 0.00106862 -1.58246 0 -inf 0 0 0 0
121 rs151169088 13 110729835 G A 0.0218688 0.00206959 0.00159167 1.30026 0 -inf 0 0 0 0
122 rs1562173 13 110828922 G A 0.364811 0.000518722 0.000500141 1.03715 0 -inf 0 0 0 0
123 rs1562174 13 110827388 C G 0.366799 0.000546009 0.000502264 1.0871 0 -inf 0 0 0 0
124 rs16854 13 110755832 T C 0.143141 -0.000622391 0.000670375 -0.928422 0 -inf 0 0 0 0
125 rs16975256 13 110712339 T C 0.0258449 0.000438712 0.0014827 0.295887 0 -inf 0 0 0 0
190 rs2298237 13 110804455 G A 0.0586481 0.000249208 0.000996677 0.250039 0 -inf 0 0 0 0
178 rs2166207 13 110862268 A C 0.378728 -0.00036616 0.000486978 -0.751902 0 -inf 0 0 0 0
179 rs2166208 13 110862686 G A 0.104374 -0.000285386 0.000845604 -0.337493 0 -inf 0 0 0 0
180 rs2166209 13 110757480 T G 0.128231 0.00046021 0.000684612 0.672221 0 -inf 0 0 0 0
181 rs2172724 13 110961409 A G 0.294235 -0.000335719 0.000555416 -0.604446 0 -inf 0 0 0 0
182 rs2172725 13 110837456 G A 0.352883 0.000234829 0.000484359 0.484825 0 -inf 0 0 0 0
183 rs2241966 13 110847190 T C 0.375746 -0.00113 0.00206552 -0.547076 0 -inf 0 0 0 0
184 rs2241967 13 110844721 C T 0.471173 0.000528266 0.00048172 1.09663 0 -inf 0 0 0 0
185 rs2275842 13 110813523 C T 0.161034 0.00022987 0.000647637 0.354937 0 -inf 0 0 0 0
186 rs2275845 13 110823178 G A 0.0894632 -0.000194919 0.000904823 -0.215422 0 -inf 0 0 0 0
187 rs2278673 13 110836044 G T 0.357853 0.000274871 0.000485111 0.566614 0 -inf 0 0 0 0
188 rs2289799 13 110824974 C G 0.366799 0.000562683 0.000504382 1.11559 0 -inf 0 0 0 0
189 rs2289800 13 110824823 C T 0.365805 0.000576646 0.000505361 1.14106 0 -inf 0 0 0 0
177 rs2154075 13 110724299 T C 0.112326 0.000351614 0.00070878 0.496084 0 -inf 0 0 0 0
191 rs2298239 13 110815400 C T 0.341948 -0.00052626 0.000490424 -1.07307 0 -inf 0 0 0 0
192 rs2298240 13 110815673 C G 0.116302 5.95507e-06 0.000700067 0.00850643 0 -inf 0 0 0 0
193 rs2298241 13 110816097 G C 0.16004 0.00022386 0.000650881 0.343934 0 -inf 0 0 0 0
194 rs2305079 13 110852875 G A 0.146123 -0.000542369 0.000628526 -0.862923 0 -inf 0 0 0 0
195 rs2305080 13 110838703 T C 0.356859 0.000299951 0.000486697 0.616299 0 -inf 0 0 0 0
196 rs2305081 13 110830090 G A 0.145129 5.30421e-05 0.00063121 0.0840324 0 -inf 0 0 0 0
197 rs2391812 13 110756664 C T 0.435388 -0.000297207 0.000475019 -0.625674 0 -inf 0 0 0 0
198 rs2391815 13 110836649 C T 0.354871 0.000276186 0.000485393 0.568994 0 -inf 0 0 0 0
199 rs2391816 13 110836810 C T 0.354871 0.000285437 0.00048588 0.587464 0 -inf 0 0 0 0
200 rs2391817 13 110840412 A T 0.352883 0.000312167 0.000488012 0.639671 0 -inf 0 0 0 0
201 rs2391823 13 110944795 G A 0.166998 -0.000350828 0.000632942 -0.554282 0 -inf 0 0 0 0
165 rs1982315 13 110851436 T C 0.270378 -0.000616315 0.000541574 -1.13801 0 -inf 0 0 0 0
153 rs1888002 13 110933641 C T 0.163022 0.000899334 0.000702951 1.27937 0 -inf 0 0 0 0
154 rs1891964 13 110827915 C T 0.364811 0.000510429 0.000499506 1.02187 0 -inf 0 0 0 0
155 rs1891965 13 110881846 G A 0.0904573 0.000489888 0.000945535 0.518107 0 -inf 0 0 0 0
156 rs1891966 13 110882154 C T 0.0894632 0.000278308 0.000975529 0.285289 0 -inf 0 0 0 0
157 rs1961495 13 110881373 C T 0.138171 -0.00265034 0.00268643 -0.986565 0 -inf 0 0 0 0
158 rs1972495 13 110712814 C T 0.126243 -7.58055e-05 0.000666092 -0.113806 0 -inf 0 0 0 0
159 rs1975514 13 110828891 T C 0.364811 0.000527429 0.000501092 1.05256 0 -inf 0 0 0 0
160 rs1977892 13 110840624 G T 0.349901 0.000269354 0.000489101 0.550713 0 -inf 0 0 0 0
161 rs1977893 13 110840860 T C 0.353877 0.000338581 0.00049232 0.687725 0 -inf 0 0 0 0
162 rs1981316 13 110851808 C A 0.465209 -3.25061e-05 0.000461331 -0.0704615 0 -inf 0 0 0 0
163 rs1981317 13 110851884 T G 0.261431 -0.000556127 0.000540666 -1.0286 0 -inf 0 0 0 0
164 rs1982314 13 110851495 C T 0.414513 0.000921577 0.00201696 0.456913 0 -inf 0 0 0 0
101 rs1348618 13 110743816 C T 0.346918 0.000384878 0.000493226 0.780328 0 -inf 0 0 0 0
166 rs2000660 13 110788441 G A 0.111332 0.000207156 0.000818988 0.252942 0 -inf 0 0 0 0
167 rs2005447 13 110828350 C T 0.364811 0.000512738 0.000499379 1.02675 0 -inf 0 0 0 0
168 rs2029765 13 110951719 G A 0.039761 -0.00132252 0.00148729 -0.889219 0 -inf 0 0 0 0
169 rs2029766 13 110951562 G A 0.038767 -0.00124066 0.00147541 -0.840889 0 -inf 0 0 0 0
170 rs2084040 13 110799415 C T 0.307157 -0.000913355 0.00055495 -1.64583 0 -inf 0 0 0 0
171 rs2120882 13 110741345 C G 0.210736 0.000212532 0.000571206 0.372076 0 -inf 0 0 0 0
172 rs2131937 13 110837585 C T 0.354871 0.000285116 0.000485877 0.586808 0 -inf 0 0 0 0
173 rs2131938 13 110837515 C T 0.354871 0.000280454 0.000485653 0.577477 0 -inf 0 0 0 0
174 rs2131939 13 110831837 G A 0.127237 0.000876313 0.000681514 1.28583 0 -inf 0 0 0 0
175 rs2131940 13 110956393 A G 0.309145 -0.000359124 0.000537247 -0.668453 0 -inf 0 0 0 0
176 rs2154074 13 110724092 C T 0.112326 0.000433544 0.000711093 0.609687 0 -inf 0 0 0 0
39 rs117260757 13 110730759 G C 0.0337972 -0.000984483 0.0015794 -0.623329 0 -inf 0 0 0 0
27 rs11617955 13 110818102 T A 0.12326 -0.000383899 0.000742579 -0.516981 0 -inf 0 0 0 0
28 rs11619038 13 110923799 C T 0.124254 0.00128826 0.000760332 1.69434 0 -inf 0 0 0 0
29 rs11619113 13 110918660 C G 0.125249 0.00133667 0.000764498 1.74843 0 -inf 0 0 0 0
30 rs11619453 13 110766350 C A 0.129225 0.000168496 0.000677414 0.248734 0 -inf 0 0 0 0
31 rs11619515 13 110736767 C A 0.101392 0.000563513 0.000755954 0.745433 0 -inf 0 0 0 0
32 rs11619746 13 110773139 C T 0.127237 0.00016468 0.000686871 0.239754 0 -inf 0 0 0 0
33 rs11620140 13 110932511 G C 0.0854871 0.000550398 0.000903136 0.60943 0 -inf 0 0 0 0
34 rs116889646 13 110785603 C T 0.026839 -0.00102563 0.00164907 -0.621944 0 -inf 0 0 0 0
35 rs116920050 13 110858242 G A 0.0367793 -0.000818759 0.00594459 -0.137732 0 -inf 0 0 0 0
36 rs117156888 13 110938635 C A 0.0347913 -0.0130186 0.00605747 -2.14918 0 -inf 0 0 0 0
37 rs117188587 13 110794237 C T 0.0377734 0.000897485 0.00128528 0.698278 0 -inf 0 0 0 0
38 rs117244330 13 110881574 C G 0.0516899 0.00132452 0.00117095 1.13116 0 -inf 0 0 0 0
26 rs1151423 13 110797902 C T 0.308151 0.000944257 0.000557658 1.69325 0 -inf 0 0 0 0
40 rs117326226 13 110945774 T A 0.0357853 -0.000207641 0.00149905 -0.138515 0 -inf 0 0 0 0
41 rs117431941 13 110938339 C A 0.0347913 -0.000554345 0.00151906 -0.364926 0 -inf 0 0 0 0
42 rs117576467 13 110832124 C T 0.0387674 0.00305602 0.00153942 1.98517 0 -inf 0 0 0 0
43 rs117640423 13 110722820 C T 0.0347913 -0.00060148 0.00151419 -0.397228 0 -inf 0 0 0 0
44 rs117774985 13 110867522 T A 0.027833 0.00771313 0.00616204 1.25172 0 -inf 0 0 0 0
45 rs117815311 13 110729504 C A 0.0397614 -0.000851157 0.00135304 -0.62907 0 -inf 0 0 0 0
46 rs117871586 13 110730070 T G 0.0337972 -0.000984139 0.00157948 -0.623078 0 -inf 0 0 0 0
47 rs117893703 13 110791669 C T 0.0208748 0.00184783 0.00193475 0.955077 0 -inf 0 0 0 0
48 rs117919719 13 110939830 T C 0.0347913 -0.00059525 0.0015101 -0.394179 0 -inf 0 0 0 0
49 rs117974083 13 110747837 A G 0.0337972 -0.00103413 0.00158076 -0.654199 0 -inf 0 0 0 0
50 rs118001251 13 110786283 C T 0.027833 -0.0012334 0.00164923 -0.747866 0 -inf 0 0 0 0
14 rs112114055 13 110727763 G A 0.104374 -0.000265602 0.000779662 -0.340663 0 -inf 0 0 0 0
2 rs1018041 13 110943355 C T 0.17992 -0.000388483 0.000620339 -0.626243 0 -inf 0 0 0 0
3 rs10492497 13 110831866 T C 0.0914513 -3.4172e-05 0.000892071 -0.0383064 0 -inf 0 0 0 0
4 rs10492498 13 110850523 T C 0.26839 -0.000597867 0.000540047 -1.10706 0 -inf 0 0 0 0
5 rs11069820 13 110714668 C T 0.499006 -0.0014725 0.00208563 -0.706021 0 -inf 0 0 0 0
6 rs11069823 13 110748962 C T 0.107356 0.000428317 0.000749661 0.571347 0 -inf 0 0 0 0
7 rs11069825 13 110761521 T G 0.493042 -0.000294944 0.000474227 -0.621947 0 -inf 0 0 0 0
8 rs11069829 13 110821084 G A 0.468191 -0.000444905 0.000472179 -0.942237 0 -inf 0 0 0 0
9 rs11069830 13 110821132 A C 0.304175 -0.000216134 0.000495958 -0.435791 0 -inf 0 0 0 0
10 rs111362541 13 110794831 G A 0.0377734 0.000868117 0.00128516 0.675496 0 -inf 0 0 0 0
11 rs111513109 13 110794847 C T 0.0377734 0.000864046 0.00128504 0.672387 0 -inf 0 0 0 0
12 rs111619893 13 110797558 C T 0.0367793 0.000871448 0.00128816 0.676507 0 -inf 0 0 0 0
13 rs111843082 13 110794074 C T 0.0377734 0.000869011 0.00128482 0.676369 0 -inf 0 0 0 0
51 rs11838757 13 110929822 G A 0.421471 0.000803979 0.000505991 1.58892 0 -inf 0 0 0 0
15 rs112491169 13 110786668 C A 0.0367793 0.000983364 0.0013169 0.746725 0 -inf 0 0 0 0
16 rs112528631 13 110789335 T A 0.0367793 -0.0008427 0.00548134 -0.15374 0 -inf 0 0 0 0
17 rs112585763 13 110867513 T C 0.110338 -0.00011392 0.000845168 -0.13479 0 -inf 0 0 0 0
18 rs112768206 13 110967349 T C 0.0944334 -0.000537107 0.000929414 -0.577899 0 -inf 0 0 0 0
19 rs112799221 13 110793410 G A 0.0377734 0.000894878 0.00128518 0.696307 0 -inf 0 0 0 0
20 rs112958495 13 110804063 G C 0.0377734 0.000875989 0.00128064 0.684023 0 -inf 0 0 0 0
21 rs1133219 13 110813709 G A 0.341948 -0.000522275 0.000491116 -1.06345 0 -inf 0 0 0 0
22 rs113573025 13 110940386 G A 0.125249 0.00161894 0.000783028 2.06754 0 -inf 0 0 0 0
23 rs113648449 13 110791941 C G 0.0377734 0.000937263 0.00128992 0.726608 0 -inf 0 0 0 0
24 rs113790861 13 110800116 T C 0.0377734 0.000915282 0.00128563 0.711934 0 -inf 0 0 0 0
25 rs1143914 13 110867235 A G 0.470179 0.000564387 0.00047085 1.19866 0 -inf 0 0 0 0
89 rs12869358 13 110861342 T C 0.249503 -0.00046188 0.000538802 -0.857236 0 -inf 0 0 0 0
76 rs12583583 13 110908504 C T 0.187873 -0.00107791 0.000690603 -1.56082 0 -inf 0 0 0 0
77 rs12584092 13 110755702 C T 0.194831 -0.000792295 0.00248611 -0.318688 0 -inf 0 0 0 0
78 rs12584346 13 110717949 T C 0.110338 0.000349327 0.000708759 0.492871 0 -inf 0 0 0 0
79 rs12584769 13 110781449 A G 0.153082 -0.000363554 0.000649083 -0.560104 0 -inf 0 0 0 0
80 rs12586037 13 110740121 C T 0.0994036 0.000747535 0.000769156 0.971891 0 -inf 0 0 0 0
82 rs12855875 13 110938156 A G 0.187873 -0.0004203 0.00060115 -0.69916 0 -inf 0 0 0 0
83 rs12865767 13 110947327 A T 0.12326 0.000228477 0.000706828 0.323243 0 -inf 0 0 0 0
84 rs12866570 13 110834966 C T 0.128231 8.73903e-05 0.000734251 0.11902 0 -inf 0 0 0 0
85 rs12867220 13 110859622 A T 0.251491 -0.000514372 0.000542303 -0.948496 0 -inf 0 0 0 0
86 rs12868126 13 110822524 G A 0.194831 0.0032209 0.00254315 1.2665 0 -inf 0 0 0 0
87 rs12868203 13 110861395 A T 0.249503 -0.000458244 0.000538587 -0.850827 0 -inf 0 0 0 0
88 rs12868210 13 110861422 A T 0.249503 -0.000459607 0.000538914 -0.85284 0 -inf 0 0 0 0
75 rs12430390 13 110912920 A G 0.178926 -0.00035308 0.000594102 -0.594309 0 -inf 0 0 0 0
90 rs12869391 13 110861417 T A 0.249503 -0.000463713 0.000539103 -0.860157 0 -inf 0 0 0 0
91 rs12869698 13 110774299 G A 0.442346 -0.000201217 0.000483952 -0.415778 0 -inf 0 0 0 0
92 rs12870961 13 110939647 G T 0.191849 -0.000412064 0.000600868 -0.685781 0 -inf 0 0 0 0
93 rs12873154 13 110920852 A G 0.125249 0.00130634 0.000760714 1.71725 0 -inf 0 0 0 0
94 rs12873869 13 110848364 A G 0.26839 -0.000705775 0.000552141 -1.27825 0 -inf 0 0 0 0
95 rs12874003 13 110951315 G A 0.125249 0.000657509 0.000748444 0.878502 0 -inf 0 0 0 0
96 rs12874407 13 110848498 G A 0.26839 -0.000626155 0.000542141 -1.15497 0 -inf 0 0 0 0
97 rs12875271 13 110792743 A G 0.107356 -8.26583e-05 0.000799022 -0.103449 0 -inf 0 0 0 0
98 rs12875702 13 110955064 C T 0.208748 -0.000581774 0.000610342 -0.953195 0 -inf 0 0 0 0
99 rs12875868 13 110718555 A G 0.23161 -0.000241865 0.000547908 -0.441435 0 -inf 0 0 0 0
100 rs1335810 13 110734425 G T 0.111332 0.000391785 0.000717099 0.546348 0 -inf 0 0 0 0
63 rs1192204 13 110806699 T C 0.147117 -0.000406058 0.000674074 -0.602394 0 -inf 0 0 0 0
52 rs11839478 13 110909015 C T 0.459245 0.00037885 0.000489106 0.774576 0 -inf 0 0 0 0
53 rs11839916 13 110785182 C G 0.0318091 -0.00091267 0.00160455 -0.568802 0 -inf 0 0 0 0
54 rs11842085 13 110896290 C T 0.168986 -3.15142e-08 2.20722e-06 -0.0142778 0 -inf 0 0 0 0
55 rs11842143 13 110918974 G C 0.335984 0.000296404 0.000481942 0.61502 0 -inf 0 0 0 0
56 rs11842434 13 110916074 T C 0.34493 0.000915923 0.000535243 1.71123 0 -inf 0 0 0 0
57 rs11843610 13 110896282 T C 0.168986 -0.000527855 0.000639539 -0.825368 0 -inf 0 0 0 0
58 rs1192197 13 110811287 G A 0.209742 0.000522709 0.000585348 0.892989 0 -inf 0 0 0 0
59 rs1192198 13 110811578 T C 0.195825 8.70484e-05 0.000597683 0.145643 0 -inf 0 0 0 0
60 rs1192201 13 110806490 G A 0.082505 -0.000871455 0.000867262 -1.00483 0 -inf 0 0 0 0
61 rs1192202 13 110806524 A C 0.413519 0.000418859 0.000490318 0.854261 0 -inf 0 0 0 0
62 rs1192203 13 110806689 T C 0.038767 -0.000999456 0.0012656 -0.789707 0 -inf 0 0 0 0
202 rs2391824 13 110961282 G A 0.385686 4.19151e-05 0.000492953 0.0850285 0 -inf 0 0 0 0
64 rs1192205 13 110806742 C G 0.185885 -0.000635201 0.000608707 -1.04352 0 -inf 0 0 0 0
65 rs1193069 13 110928210 C T 0.0894632 -0.000582274 0.00400416 -0.145417 0 -inf 0 0 0 0
66 rs1193070 13 110928119 A C 0.0954274 0.000733623 0.000896547 0.818277 0 -inf 0 0 0 0
67 rs12020579 13 110910839 A T 0.191849 0.000906229 0.00063284 1.432 0 -inf 0 0 0 0
68 rs1204421 13 110811068 A G 0.209742 0.000592938 0.000589218 1.00631 0 -inf 0 0 0 0
69 rs1213026 13 110819362 A G 0.327038 -0.000257961 0.000491061 -0.525313 0 -inf 0 0 0 0
70 rs12184772 13 110847746 A G 0.212724 0.00103369 0.000632366 1.63463 0 -inf 0 0 0 0
71 rs12428089 13 110814340 T C 0.16004 0.000195888 0.000646162 0.303157 0 -inf 0 0 0 0
72 rs12428227 13 110902292 A G 0.151093 -0.000664024 0.00065742 -1.01005 0 -inf 0 0 0 0
73 rs12429386 13 110958890 A G 0.185885 -0.000586242 0.000701512 -0.835683 0 -inf 0 0 0 0
74 rs12430280 13 110902142 C T 0.153082 -0.000670579 0.000660538 -1.0152 0 -inf 0 0 0 0
340 rs597060 13 110810138 T C 0.210736 0.000555186 0.00058111 0.95539 0 -inf 0 0 0 0
328 rs58737693 13 110764931 G A 0.0377734 -0.000771087 0.00158204 -0.4874 0 -inf 0 0 0 0
329 rs587409 13 110903507 C T 0.494036 0.000387858 0.000470356 0.824605 0 -inf 0 0 0 0
330 rs58775672 13 110941393 A T 0.195825 -0.000300491 0.000611656 -0.491274 0 -inf 0 0 0 0
331 rs58814158 13 110820255 T G 0.158052 0.000114947 0.000660382 0.174062 0 -inf 0 0 0 0
332 rs58889764 13 110941434 G A 0.161034 -0.000351817 0.000654977 -0.537145 0 -inf 0 0 0 0
333 rs58988373 13 110929686 C G 0.159046 0.000617373 0.000686966 0.898696 0 -inf 0 0 0 0
334 rs589985 13 110819586 G A 0.322068 -0.000249209 0.000492263 -0.506252 0 -inf 0 0 0 0
335 rs59245704 13 110941503 T G 0.161034 -0.00038646 0.000662942 -0.582946 0 -inf 0 0 0 0
336 rs593564 13 110871759 A G 0.457256 0.000125243 0.000480662 0.260563 0 -inf 0 0 0 0
337 rs59504364 13 110817665 A G 0.472167 -0.000169109 0.000462383 -0.365734 0 -inf 0 0 0 0
338 rs59516573 13 110941656 C T 0.133201 0.000475193 0.000703766 0.675215 0 -inf 0 0 0 0
339 rs595325 13 110919205 C A 0.173956 5.06822e-05 0.000572413 0.0885413 0 -inf 0 0 0 0
327 rs58683082 13 110941607 G A 0.133201 0.000453984 0.000710497 0.638967 0 -inf 0 0 0 0
341 rs598893 13 110859743 C T 0.37674 0.000440865 0.00049144 0.897089 0 -inf 0 0 0 0
342 rs599739 13 110809532 T C 0.139165 -0.000209807 0.000662757 -0.316568 0 -inf 0 0 0 0
343 rs600892 13 110879430 C T 0.32505 0.000286551 0.000486397 0.58913 0 -inf 0 0 0 0
344 rs60185726 13 110941243 G A 0.194831 -0.000407831 0.000608453 -0.670275 0 -inf 0 0 0 0
345 rs60232894 13 110941530 C T 0.132207 0.00042695 0.000709436 0.601816 0 -inf 0 0 0 0
346 rs603749 13 110801167 G T 0.316103 0.000864654 0.000550281 1.5713 0 -inf 0 0 0 0
347 rs604733 13 110892307 C T 0.171968 0.000574239 0.00065504 0.876647 0 -inf 0 0 0 0
348 rs605143 13 110848734 C T 0.371769 4.9187e-05 0.000482642 0.101912 0 -inf 0 0 0 0
349 rs60825883 13 110745414 C A 0.0994036 0.000758559 0.000769742 0.985471 0 -inf 0 0 0 0
350 rs608628 13 110870692 G A 0.084493 -0.00219344 0.00114227 -1.92024 0 -inf 0 0 0 0
351 rs60970147 13 110811988 A T 0.125249 5.93249e-05 0.000725472 0.0817742 0 -inf 0 0 0 0
315 rs56406633 13 110801306 A G 0.0377734 -0.00128721 0.0054392 -0.236655 0 -inf 0 0 0 0
303 rs56116457 13 110888831 C T 0.150099 -0.00106191 0.000732936 -1.44884 0 -inf 0 0 0 0
304 rs561168 13 110884208 C T 0.109344 0.000307461 0.000769632 0.39949 0 -inf 0 0 0 0
305 rs561437 13 110936227 T C 0.491054 0.00097329 0.00199255 0.488464 0 -inf 0 0 0 0
306 rs56152426 13 110893841 A G 0.158052 -0.000618865 0.00065504 -0.944774 0 -inf 0 0 0 0
307 rs56258703 13 110923807 G A 0.173956 6.86282e-05 0.000574659 0.119424 0 -inf 0 0 0 0
308 rs56271050 13 110778789 A G 0.0168986 0.000674762 0.00152042 0.4438 0 -inf 0 0 0 0
309 rs56281756 13 110817641 A G 0.473161 -0.00019334 0.000462066 -0.418426 0 -inf 0 0 0 0
310 rs562992 13 110908777 T G 0.164016 -0.000945624 0.000681233 -1.38811 0 -inf 0 0 0 0
311 rs56300260 13 110741778 C A 0.0994036 0.000733789 0.000768135 0.955287 0 -inf 0 0 0 0
312 rs56314927 13 110755182 T C 0.343936 0.000235404 0.000506809 0.464482 0 -inf 0 0 0 0
313 rs56319655 13 110737439 G A 0.100398 0.000584622 0.000757114 0.772172 0 -inf 0 0 0 0
314 rs56366911 13 110894249 T C 0.181909 -0.000238233 0.000609801 -0.390673 0 -inf 0 0 0 0
352 rs61118139 13 110712965 C T 0.026839 0.000782584 0.00177323 0.441332 0 -inf 0 0 0 0
316 rs565470 13 110838646 A G 0.329026 0.000131705 0.000503821 0.261413 0 -inf 0 0 0 0
317 rs565510 13 110865501 C T 0.422465 0.000538202 0.000480665 1.1197 0 -inf 0 0 0 0
318 rs56666474 13 110941774 C T 0.0457256 0.000128957 0.00124973 0.103187 0 -inf 0 0 0 0
319 rs57225762 13 110954169 C T 0.295229 -0.000112279 0.000554443 -0.202507 0 -inf 0 0 0 0
320 rs572713 13 110920965 G A 0.0894632 0.000383368 0.00090392 0.424117 0 -inf 0 0 0 0
321 rs574430 13 110852220 A G 0.394632 0.000127621 0.000476428 0.26787 0 -inf 0 0 0 0
322 rs57541979 13 110941316 C T 0.194831 -0.00040078 0.000608041 -0.659134 0 -inf 0 0 0 0
323 rs57931605 13 110941207 T C 0.195825 -0.000398777 0.00060793 -0.65596 0 -inf 0 0 0 0
324 rs58108667 13 110921106 T C 0.164016 0.000584067 0.000662676 0.881376 0 -inf 0 0 0 0
325 rs583900 13 110810769 G A 0.209742 0.000574286 0.000583257 0.984619 0 -inf 0 0 0 0
326 rs58455864 13 110929605 T C 0.16998 0.000248994 0.000578686 0.430275 0 -inf 0 0 0 0
390 rs622253 13 110919144 A T 0.173956 5.57859e-05 0.000572538 0.0974361 0 -inf 0 0 0 0
378 rs61963327 13 110900089 C G 0.164016 -0.000454887 0.000637312 -0.713759 0 -inf 0 0 0 0
379 rs61963333 13 110909089 G A 0.422465 -0.00012465 0.000503725 -0.247455 0 -inf 0 0 0 0
380 rs61963337 13 110918621 G A 0.175944 -5.57592e-05 0.000572576 -0.0973831 0 -inf 0 0 0 0
381 rs61963356 13 110925056 C A 0.170974 7.16306e-05 0.000574858 0.124606 0 -inf 0 0 0 0
382 rs61963357 13 110925564 G A 0.170974 9.92617e-05 0.000577542 0.171869 0 -inf 0 0 0 0
383 rs61963358 13 110925952 G T 0.170974 9.57443e-05 0.000577609 0.16576 0 -inf 0 0 0 0
384 rs61964261 13 110937046 C T 0.125249 0.00154778 0.000769987 2.01014 0 -inf 0 0 0 0
385 rs61964262 13 110937654 C T 0.163022 0.00122916 0.000680832 1.80538 0 -inf 0 0 0 0
386 rs61964980 13 110858613 C T 0.250497 -0.000487093 0.000540605 -0.901015 0 -inf 0 0 0 0
387 rs621006 13 110918931 T C 0.34493 -0.000215109 0.00047994 -0.448201 0 -inf 0 0 0 0
388 rs621504 13 110901467 G T 0.297217 -0.000240186 0.000518047 -0.463638 0 -inf 0 0 0 0
389 rs621929 13 110938907 A G 0.126243 -0.00154435 0.00076481 -2.01926 0 -inf 0 0 0 0
377 rs61963326 13 110900044 C T 0.164016 -0.000459675 0.000637581 -0.720967 0 -inf 0 0 0 0
391 rs622486 13 110848291 G A 0.147117 0.000429253 0.000625627 0.686117 0 -inf 0 0 0 0
392 rs623157 13 110919387 A C 0.173956 6.27751e-05 0.000572735 0.109606 0 -inf 0 0 0 0
393 rs625053 13 110875942 C A 0.307157 0.00013772 0.000494265 0.278636 0 -inf 0 0 0 0
394 rs627527 13 110915135 G A 0.409543 -0.00056488 0.000476749 -1.18486 0 -inf 0 0 0 0
395 rs627603 13 110915187 G A 0.385686 -0.000584769 0.000481841 -1.21361 0 -inf 0 0 0 0
396 rs630943 13 110877046 A G 0.255467 0.00104434 0.000572886 1.82295 0 -inf 0 0 0 0
397 rs631428 13 110808681 C T 0.139165 -0.000216591 0.000662905 -0.326731 0 -inf 0 0 0 0
398 rs633133 13 110809040 T C 0.139165 -0.000229248 0.000663091 -0.345726 0 -inf 0 0 0 0
399 rs635230 13 110848917 A T 0.147117 0.000469917 0.00062725 0.74917 0 -inf 0 0 0 0
400 rs636138 13 110909043 G C 0.144135 -0.00116745 0.000734174 -1.59015 0 -inf 0 0 0 0
1 rs1000990 13 110827318 T C 0.366799 0.000544897 0.000502243 1.08493 0 -inf 0 0 0 0
365 rs61749897 13 110838814 A G 0.0924453 -0.000366037 0.000882188 -0.414919 0 -inf 0 0 0 0
353 rs61129667 13 110738684 A C 0.100398 0.00057798 0.000756681 0.763835 0 -inf 0 0 0 0
354 rs613116 13 110808823 A C 0.139165 -0.000230206 0.000663005 -0.347216 0 -inf 0 0 0 0
355 rs613430 13 110899041 G C 0.191849 -0.000975908 0.000654888 -1.49019 0 -inf 0 0 0 0
356 rs614282 13 110898870 T C 0.361829 -0.000468984 0.000509365 -0.920722 0 -inf 0 0 0 0
357 rs61438388 13 110755409 T A 0.0884692 -0.000253509 0.000887215 -0.285736 0 -inf 0 0 0 0
358 rs614786 13 110898711 G A 0.353877 -0.000453061 0.000509483 -0.889255 0 -inf 0 0 0 0
359 rs615250 13 110808389 A C 0.128231 -0.00026895 0.000689967 -0.389802 0 -inf 0 0 0 0
360 rs615742 13 110807474 T C 0.128231 -0.000333678 0.000695501 -0.479767 0 -inf 0 0 0 0
361 rs616008 13 110878344 C T 0.402584 0.00042043 0.000483871 0.868887 0 -inf 0 0 0 0
362 rs616089 13 110807496 T C 0.128231 -0.000315312 0.000694651 -0.453913 0 -inf 0 0 0 0
363 rs616463 13 110818332 C G 0.329026 -0.0002941 0.000489468 -0.600855 0 -inf 0 0 0 0
364 rs616468 13 110878252 T G 0.379722 0.000594572 0.000501159 1.1864 0 -inf 0 0 0 0
302 rs56081954 13 110893548 T G 0.182903 -0.000239128 0.000612241 -0.390579 0 -inf 0 0 0 0
366 rs619152 13 110939497 A G 0.347913 -0.000539389 0.000494712 -1.09031 0 -inf 0 0 0 0
367 rs61963048 13 110738001 G A 0.315109 8.33706e-05 0.000507258 0.164355 0 -inf 0 0 0 0
368 rs61963281 13 110883774 C T 0.105368 0.000367946 0.000786976 0.467544 0 -inf 0 0 0 0
369 rs61963290 13 110884861 T A 0.106362 0.000367958 0.000783351 0.469723 0 -inf 0 0 0 0
370 rs61963293 13 110889608 T A 0.152087 -0.00108661 0.000727646 -1.49333 0 -inf 0 0 0 0
371 rs61963294 13 110889993 G C 0.147117 -0.00107129 0.00072891 -1.46972 0 -inf 0 0 0 0
372 rs61963295 13 110891123 T C 0.171968 -0.000585839 0.000655697 -0.893461 0 -inf 0 0 0 0
373 rs61963301 13 110894685 G A 0.158052 -0.00178613 0.00268087 -0.66625 0 -inf 0 0 0 0
374 rs61963304 13 110899568 A G 0.158052 -0.000567141 0.000648354 -0.87474 0 -inf 0 0 0 0
375 rs61963306 13 110899777 C T 0.163022 -0.000479379 0.000635935 -0.753818 0 -inf 0 0 0 0
376 rs61963307 13 110899785 G T 0.163022 -0.00048157 0.00063603 -0.757151 0 -inf 0 0 0 0
240 rs3825485 13 110806555 T A 0.0447316 0.000639649 0.00113845 0.56186 0 -inf 0 0 0 0
228 rs3783105 13 110842158 T A 0.369781 -0.000386657 0.000495235 -0.780755 0 -inf 0 0 0 0
229 rs3783106 13 110842153 T G 0.369781 -0.000386518 0.000495203 -0.780524 0 -inf 0 0 0 0
230 rs3783107 13 110842102 G A 0.367793 0.000414586 0.000497653 0.833081 0 -inf 0 0 0 0
231 rs3783111 13 110835049 C T 0.354871 0.00029691 0.000486378 0.610452 0 -inf 0 0 0 0
232 rs3783113 13 110834746 C T 0.353877 0.000278537 0.000485366 0.573869 0 -inf 0 0 0 0
233 rs3809346 13 110960943 G A 0.445328 0.000546269 0.000506783 1.07791 0 -inf 0 0 0 0
234 rs3816296 13 110852856 G A 0.146123 -0.000545767 0.000628892 -0.867823 0 -inf 0 0 0 0
235 rs3825476 13 110851543 G A 0.145129 -0.000538251 0.000650648 -0.827253 0 -inf 0 0 0 0
236 rs3825478 13 110836472 A G 0.136183 -4.20232e-07 0.00013079 -0.00321304 0 -inf 0 0 0 0
237 rs3825481 13 110806852 T C 0.0775348 0.00129439 0.0010162 1.27375 0 -inf 0 0 0 0
238 rs3825482 13 110806789 G T 0.16501 0.000326338 0.000627083 0.520407 0 -inf 0 0 0 0
239 rs3825483 13 110806759 C T 0.323062 0.000174471 0.000517926 0.336865 0 -inf 0 0 0 0
227 rs3783101 13 110871312 A G 0.0765408 0.00168353 0.00107019 1.5731 0 -inf 0 0 0 0
241 rs41275098 13 110862161 C T 0.102386 -0.000356149 0.000853893 -0.417088 0 -inf 0 0 0 0
242 rs41275104 13 110895092 A G 0.184891 -0.00023522 0.000609593 -0.385864 0 -inf 0 0 0 0
243 rs41275106 13 110895150 A G 0.163022 -0.000624448 0.000653345 -0.955772 0 -inf 0 0 0 0
244 rs4142040 13 110878672 T C 0.209742 -0.00109226 0.000616821 -1.77079 0 -inf 0 0 0 0
245 rs4145072 13 110899955 C T 0.493042 0.000479658 0.000490998 0.976906 0 -inf 0 0 0 0
246 rs4145073 13 110899906 T G 0.329026 0.000882882 0.000561695 1.57182 0 -inf 0 0 0 0
247 rs4238271 13 110769947 C A 0.472167 -6.49339e-05 0.000471978 -0.137578 0 -inf 0 0 0 0
248 rs4377029 13 110928506 C A 0.305169 -0.000888854 0.000546391 -1.62677 0 -inf 0 0 0 0
249 rs4459422 13 110725601 G A 0.256461 -0.000173734 0.000533975 -0.325359 0 -inf 0 0 0 0
250 rs4503663 13 110717759 C T 0.451292 -0.000428238 0.000478426 -0.895099 0 -inf 0 0 0 0
251 rs473499 13 110848354 G A 0.371769 6.29222e-05 0.00048288 0.130306 0 -inf 0 0 0 0
215 rs35340437 13 110950702 T A 0.150099 0.000706252 0.000705165 1.00154 0 -inf 0 0 0 0
203 rs2847468 13 110928439 C T 0.260437 0.000309606 0.000521485 0.5937 0 -inf 0 0 0 0
204 rs28498126 13 110806149 T C 0.0377734 0.000940306 0.00127774 0.735915 0 -inf 0 0 0 0
205 rs34097827 13 110937083 C T 0.187873 -0.000376391 0.000600487 -0.626809 0 -inf 0 0 0 0
206 rs34501315 13 110882530 C T 0.055666 0.00111334 0.00123542 0.901183 0 -inf 0 0 0 0
207 rs34587632 13 110778334 T C 0.0357853 0.000174356 0.00122531 0.142295 0 -inf 0 0 0 0
208 rs34633933 13 110942318 A T 0.168986 0.000230594 0.000638208 0.361315 0 -inf 0 0 0 0
209 rs34706214 13 110845687 C G 0.159046 2.44289e-05 0.000725889 0.0336538 0 -inf 0 0 0 0
210 rs34808582 13 110894303 T C 0.163022 -0.000607466 0.000651874 -0.931876 0 -inf 0 0 0 0
211 rs34841474 13 110942347 G T 0.168986 0.00023081 0.000638332 0.361582 0 -inf 0 0 0 0
212 rs34870648 13 110734196 T C 0.44334 0.000378483 0.000486671 0.777697 0 -inf 0 0 0 0
213 rs34906261 13 110942621 C T 0.167992 0.00029344 0.000637701 0.460154 0 -inf 0 0 0 0
214 rs34987036 13 110928794 G A 0.0815109 0.000563961 0.00091002 0.619724 0 -inf 0 0 0 0
252 rs476241 13 110924554 G A 0.0894632 0.000412432 0.00090512 0.455666 0 -inf 0 0 0 0
216 rs35345744 13 110848615 A G 0.265408 -0.000623908 0.00054195 -1.15123 0 -inf 0 0 0 0
217 rs35402290 13 110948101 C T 0.131213 0.000429499 0.000702544 0.611348 0 -inf 0 0 0 0
218 rs35463573 13 110780142 A G 0.0894632 0.000801311 0.000892195 0.898135 0 -inf 0 0 0 0
219 rs35466678 13 110959787 A G 0.164016 -0.000259941 0.000726426 -0.357836 0 -inf 0 0 0 0
220 rs35486774 13 110887364 C T 0.124254 0.00108481 0.000787778 1.37706 0 -inf 0 0 0 0
221 rs35513412 13 110942565 A C 0.167992 0.000293414 0.000637832 0.460018 0 -inf 0 0 0 0
222 rs35716322 13 110909606 T C 0.194831 0.00095669 0.000634879 1.50689 0 -inf 0 0 0 0
223 rs35784668 13 110850537 A T 0.26839 -0.000615963 0.000541253 -1.13803 0 -inf 0 0 0 0
224 rs35806534 13 110904568 A G 0.498012 -0.000401 0.000473891 -0.846186 0 -inf 0 0 0 0
225 rs3737328 13 110866065 C T 0.26839 -0.000321583 0.000532843 -0.603522 0 -inf 0 0 0 0
226 rs3783099 13 110892936 C T 0.498012 -0.000433638 0.000506761 -0.855706 0 -inf 0 0 0 0
289 rs540519 13 110922195 G A 0.252485 0.000594203 0.000575592 1.03233 0 -inf 0 0 0 0
277 rs482757 13 110857823 C T 0.37674 0.000396636 0.000489781 0.809823 0 -inf 0 0 0 0
278 rs487334 13 110866738 G A 0.16998 0.000140761 0.00073075 0.192626 0 -inf 0 0 0 0
279 rs490727 13 110845043 A G 0.265408 0.000687017 0.000551039 1.24677 0 -inf 0 0 0 0
280 rs492560 13 110919976 C T 0.336978 -0.000298751 0.000481675 -0.620234 0 -inf 0 0 0 0
281 rs496916 13 110851014 G C 0.371769 8.71205e-05 0.000483408 0.180221 0 -inf 0 0 0 0
282 rs497888 13 110916553 C T 0.0894632 0.000158372 0.000899008 0.176163 0 -inf 0 0 0 0
283 rs503053 13 110831451 T C 0.365805 0.000455321 0.000493694 0.922275 0 -inf 0 0 0 0
284 rs505050 13 110847227 G T 0.250497 0.000283266 0.000537331 0.527171 0 -inf 0 0 0 0
285 rs521969 13 110892723 G A 0.121272 0.000793553 0.000865796 0.916558 0 -inf 0 0 0 0
286 rs529041 13 110860219 T C 0.099404 8.59713e-05 0.000839651 0.102389 0 -inf 0 0 0 0
287 rs536195 13 110889727 C T 0.173956 0.000520649 0.000655258 0.794571 0 -inf 0 0 0 0
288 rs537532 13 110855607 C G 0.374751 0.000364474 0.000487769 0.747227 0 -inf 0 0 0 0
276 rs478111 13 110858320 T C 0.375746 0.000296382 0.000487538 0.607916 0 -inf 0 0 0 0
290 rs544012 13 110878639 T G 0.262425 0.000819398 0.000572643 1.4309 0 -inf 0 0 0 0
291 rs547695 13 110927980 G A 0.303181 0.000900414 0.00054803 1.643 0 -inf 0 0 0 0
292 rs551212 13 110938901 A G 0.176938 -0.0015336 0.000707961 -2.16623 0 -inf 0 0 0 0
293 rs552125 13 110938813 T C 0.125249 -0.00162591 0.000773056 -2.10322 0 -inf 0 0 0 0
294 rs554882 13 110917782 C T 0.0894632 0.000243677 0.000899876 0.27079 0 -inf 0 0 0 0
295 rs55698841 13 110893414 A G 0.171968 -0.00058794 0.000655267 -0.897252 0 -inf 0 0 0 0
296 rs55856742 13 110781632 C T 0.0894632 0.000942867 0.000907876 1.03854 0 -inf 0 0 0 0
298 rs55893443 13 110955136 G C 0.180915 0.000923693 0.000726073 1.27218 0 -inf 0 0 0 0
299 rs56031211 13 110955270 G A 0.180915 0.000897081 0.000724249 1.23864 0 -inf 0 0 0 0
300 rs56066148 13 110894324 A G 0.184891 -0.000226274 0.000609327 -0.37135 0 -inf 0 0 0 0
301 rs56074938 13 110962479 C T 0.335984 -0.0001913 0.000568189 -0.336683 0 -inf 0 0 0 0
264 rs4773131 13 110849169 T C 0.26839 -0.000619414 0.000541464 -1.14396 0 -inf 0 0 0 0
253 rs4771660 13 110778894 A G 0.0894632 0.000827848 0.000890481 0.929664 0 -inf 0 0 0 0
254 rs4773115 13 110713297 C A 0.379722 -0.000827892 0.000524849 -1.57739 0 -inf 0 0 0 0
255 rs4773116 13 110713452 T C 0.378728 -0.000838677 0.000524261 -1.59973 0 -inf 0 0 0 0
256 rs4773117 13 110718803 C T 0.0516899 -0.000443926 0.00114019 -0.389343 0 -inf 0 0 0 0
257 rs4773118 13 110724643 C T 0.204771 -0.000252559 0.000579099 -0.436124 0 -inf 0 0 0 0
258 rs4773119 13 110730392 C T 0.110338 0.000590257 0.000725714 0.813347 0 -inf 0 0 0 0
259 rs4773120 13 110730400 C T 0.110338 0.00050443 0.000721209 0.699422 0 -inf 0 0 0 0
260 rs4773121 13 110735401 A G 0.111332 0.000395398 0.000717285 0.551243 0 -inf 0 0 0 0
261 rs4773122 13 110747499 G A 0.240557 0.000141535 0.000544095 0.260129 0 -inf 0 0 0 0
262 rs4773123 13 110757338 C T 0.306163 -0.000564347 0.00052797 -1.0689 0 -inf 0 0 0 0
263 rs4773125 13 110760214 T C 0.311133 -0.000500774 0.000523517 -0.956558 0 -inf 0 0 0 0
402 rs639655 13 110907426 G T 0.483101 0.000281189 0.000484797 0.580015 0 -inf 0 0 0 0
265 rs4773132 13 110849219 G A 0.26839 -0.000626446 0.000542121 -1.15555 0 -inf 0 0 0 0
266 rs4773134 13 110912514 C A 0.40159 0.000233602 0.000474741 0.492062 0 -inf 0 0 0 0
267 rs4773135 13 110917931 C A 0.176938 0.000226282 0.000601385 0.376268 0 -inf 0 0 0 0
268 rs4773139 13 110932193 G A 0.185885 -0.000453215 0.000593712 -0.763359 0 -inf 0 0 0 0
269 rs4773140 13 110954237 A G 0.255467 0.000255984 0.000568488 0.450289 0 -inf 0 0 0 0
270 rs4773141 13 110954353 C G 0.380716 0.000314876 0.000536542 0.586862 0 -inf 0 0 0 0
271 rs4773143 13 110960685 T C 0.446322 0.000520517 0.000508121 1.0244 0 -inf 0 0 0 0
272 rs4773144 13 110960712 A G 0.447316 0.00051262 0.000507719 1.00965 0 -inf 0 0 0 0
273 rs4773154 13 110969785 T C 0.418489 0.000101011 0.000501501 0.201418 0 -inf 0 0 0 0
274 rs4773155 13 110971066 A C 0.411531 0.000102396 0.000476226 0.215017 0 -inf 0 0 0 0
275 rs4773156 13 110971125 C T 0.384692 0.000121785 0.000491306 0.247879 0 -inf 0 0 0 0
