# Supplementary material for: Precision medicine for atherosclerotic cardiovascular disease: Integrative genomics maps risk loci and AI‐predicted functional consequences
Source: Clin Transl Med. 2026 Jul 10;16(7):e70732. doi: 10.1002/ctm2.70732 (PMC13351343; doi:10.1002/ctm2.70732)
Supplement: Supplementary file 6 — Supporting Information [file CTM2-16-e70732-s005.zip › DOCK5/FINEMAP/data.bf5]

index rsid bf1 bf2 bf3 bf4 bf5
1 rs10092789 -3.24205 -3.21891 -3.20439 -inf -inf 
2 rs10098513 -3.1813 -3.16354 -3.23744 -inf -inf 
3 rs10110549 -3.2335 -3.24051 -3.24019 -inf -inf 
4 rs10441612 -3.24271 -3.23823 -3.20905 49813.2 4.84067e+06 
5 rs10503764 -3.25379 -3.20579 -3.25718 -inf -inf 
6 rs10503765 -3.25485 -3.21443 -3.25744 -inf -inf 
7 rs11135835 24600.5 -inf -inf -inf -inf 
8 rs11135836 -3.24764 -3.1925 -3.252 -inf -inf 
9 rs11135837 -3.24568 -3.18819 -3.25038 -inf -inf 
10 rs11135839 -3.24308 -3.22071 -3.231 25503.1 -inf 
11 rs112735415 -inf -inf 2.58061e+07 -inf -inf 
12 rs113157437 -3.24655 -3.19008 -3.2511 -inf -inf 
13 rs117090971 -3.23507 -3.21746 -3.12063 -inf -inf 
14 rs11773978 -3.24359 -3.23606 -3.21369 49807.7 4.84073e+06 
15 rs11774229 -3.24242 -3.22504 -3.19567 -inf -inf 
16 rs11774259 -3.21831 -3.23915 -3.23966 -inf -inf 
17 rs11774467 -3.24241 -3.22363 -3.19788 -inf -inf 
18 rs11774989 -3.19697 -3.12141 -3.24189 -inf -inf 
19 rs11777251 -3.23301 -3.24062 -3.24034 -inf -inf 
20 rs11779795 -3.04372 -1.65337 -3.05347 -inf -inf 
21 rs117869015 -inf -inf 74.3742 -inf -inf 
22 rs117915572 -3.25929 -3.18908 -3.19306 554.291 1.00371e+06 
23 rs11988344 61473.8 -inf -inf -inf -inf 
24 rs11988346 46922.3 -inf -inf -inf -inf 
25 rs11988470 -3.24312 -3.22698 -3.19686 -inf -inf 
26 rs12545967 -3.04448 -1.88443 -3.03767 11330.5 812298 
27 rs13248914 -3.21919 -3.21559 -3.22264 -inf -inf 
28 rs13254266 -3.18981 -3.18737 -3.20131 -inf -inf 
29 rs13254844 -2.95848 -3.11134 -3.11172 -inf -inf 
30 rs13258850 -2.91246 -1.57402 -1.44556 1.06799e+06 -inf 
31 rs13259536 -3.21941 -3.21553 -3.22301 -inf -inf 
32 rs13264292 -2.93018 -0.942328 -0.54539 -inf -inf 
33 rs13265334 -3.12342 -3.10303 -3.2238 -inf -inf 
34 rs13269990 -3.20501 -3.19008 -3.23595 -inf -inf 
35 rs13270272 -2.83607 -3.02421 -3.03253 931731 -inf 
36 rs13272287 -3.14036 -3.12202 -3.22765 -inf -inf 
37 rs13272587 -3.17123 -3.15205 -3.23632 -inf -inf 
38 rs13272949 -3.17958 -3.161 -3.23746 -inf -inf 
39 rs13272955 -3.18765 -3.17084 -3.23773 -inf -inf 
40 rs13280142 -3.22161 -3.21801 -3.22098 -inf -inf 
41 rs143165868 -inf -inf 4.74022e+07 -inf -inf 
42 rs146749543 -2.82958 -2.67378 -2.68158 128.165 5.13741e+06 
43 rs149895480 -inf -inf 128.005 -inf -inf 
44 rs1527030 -3.19871 -3.21188 -3.00142 -inf -inf 
45 rs1527031 -3.20257 -3.19945 -3.21155 -inf -inf 
46 rs17052863 -inf -inf 4.86689e+07 -inf -inf 
47 rs17052934 -3.17575 -2.96055 -3.17131 18003.7 1.13167e+06 
48 rs17052966 -3.02761 -2.74259 -2.72598 -1.32592 5.18128e+06 
49 rs17053036 -3.17828 -3.16008 -3.23718 -inf -inf 
50 rs17763685 -3.15803 -2.70478 -3.17459 -inf -inf 
51 rs17764738 -2.48281 -2.5595 -2.25731 -inf -inf 
52 rs17764970 -3.182 -3.15821 -3.20317 -inf -inf 
53 rs17830286 -3.11718 -2.9616 -1.66686 -inf -inf 
54 rs17830962 -3.19482 -2.85399 -3.20169 -inf -inf 
55 rs1818993 -3.21953 -3.23948 -3.23994 -inf -inf 
56 rs1818995 -3.20129 -3.23264 -3.23379 -inf -inf 
57 rs1918213 -3.24257 -3.23061 -3.18948 -inf -inf 
58 rs2056704 -3.18195 -3.16815 -3.23736 -inf -inf 
59 rs2141101 -3.24368 -3.23579 -3.21422 49807 4.84074e+06 
60 rs2141102 -3.21848 -3.2392 -3.2397 -inf -inf 
61 rs2320778 -3.19552 -3.15015 -3.25485 -inf -inf 
62 rs2320780 -3.03919 -3.04494 -3.05249 -inf -inf 
63 rs2320781 -3.13747 -3.11996 -3.22754 -inf -inf 
64 rs2320782 -2.97965 -3.05598 -3.02458 -inf -inf 
65 rs28578509 -3.24729 -3.23183 -3.2138 -inf -inf 
66 rs2950288 -3.17091 -3.17897 -3.19545 -inf -inf 
67 rs2950322 -3.2081 -3.20809 -3.2035 -inf -inf 
68 rs2950326 -3.25409 -3.20085 -3.25678 -inf -inf 
69 rs2950328 -3.14704 -3.15871 -3.18479 -inf -inf 
70 rs2950330 -3.13475 -3.14783 -3.17818 -inf -inf 
71 rs2950331 -3.12992 -3.14352 -3.17544 -inf -inf 
72 rs2950334 -3.26279 -3.2613 -3.24413 -inf -inf 
73 rs2950346 -3.20886 -3.16319 -3.25905 -inf -inf 
74 rs2950347 -2.99716 -2.7199 -3.21099 -inf -inf 
75 rs2976404 -3.24835 -3.19962 -3.25195 -inf -inf 
76 rs2976405 -3.23608 -3.24828 -3.08539 -inf -inf 
77 rs2976406 -3.24883 -3.18676 -3.25251 -inf -inf 
78 rs2976407 -3.24357 -3.17511 -3.24774 -inf -inf 
79 rs2976408 -3.09151 -3.17127 -3.07712 -inf -inf 
80 rs2976409 -3.16699 -3.06895 -3.16237 -inf -inf 
81 rs2976411 -2.68429 -3.07414 -3.20074 -inf -inf 
82 rs2976414 -3.16762 -3.22916 -2.94893 -inf -inf 
83 rs2976419 -2.07139 -inf -inf -inf -inf 
84 rs2976422 -2.07299 -3.0616 -2.87027 4.65855e+06 -inf 
85 rs2976423 -3.11573 -3.02785 -1.84258 -inf -inf 
86 rs2976424 -2.21186 -inf -inf -inf -inf 
87 rs2976425 -3.16602 -3.01072 -3.16954 22217.4 2.80674e+06 
88 rs2976427 -3.16374 -3.01987 -3.16774 22220.8 2.80678e+06 
89 rs2976429 12297 -inf -inf -inf -inf 
90 rs2976430 219558 -inf -inf -inf -inf 
91 rs2976432 1139.46 -inf -inf -inf -inf 
92 rs2976433 74631 -inf -inf -inf -inf 
93 rs2976435 74057.6 -inf -inf -inf -inf 
94 rs2976436 24111.6 -inf -inf -inf -inf 
95 rs2976437 20550.3 -inf -inf -inf -inf 
96 rs2976445 -3.20744 -3.20749 -3.20492 -inf -inf 
97 rs2976450 -3.26098 -3.25932 -3.24083 -inf -inf 
98 rs2976452 -3.20682 -3.20581 -3.20798 -inf -inf 
99 rs2976456 -3.24828 -3.24368 -3.26929 -inf -inf 
100 rs2976457 -3.16971 -3.17858 -3.19444 -inf -inf 
101 rs2979677 -3.09436 -3.07034 -1.9872 -inf -inf 
102 rs2979678 -2.05132 -inf -inf -inf -inf 
103 rs2979679 -2.08287 -inf -inf -inf -inf 
104 rs2979680 11224.9 -inf -inf -inf -inf 
105 rs2979681 -inf 4.73428e+07 -inf -inf -inf 
106 rs2979682 8046.11 -inf -inf -inf -inf 
107 rs2979684 86793 -inf -inf -inf -inf 
108 rs2979685 1199.82 -inf -inf -inf -inf 
109 rs2979687 -inf 4.86689e+07 -inf -inf -inf 
110 rs2979688 4.86689e+07 -inf -inf -inf -inf 
111 rs33914671 -3.23187 -3.24082 -3.24061 -inf -inf 
112 rs35831348 -3.09275 -2.0813 -3.09571 -inf -inf 
113 rs35842725 -3.21159 -3.22654 -3.24134 -inf -inf 
114 rs3757985 -3.03612 -3.04509 -3.04295 85.1393 119977 
115 rs3860832 -3.17062 -3.00741 -2.9116 -inf -inf 
116 rs3860834 -3.13527 -3.12328 -3.01851 -inf -inf 
117 rs4242416 -3.12096 -3.12303 -3.12919 751768 -inf 
118 rs4344085 -3.10164 -3.14442 -3.10853 -inf -inf 
119 rs4425762 -2.88318 -2.98663 -2.95531 -inf -inf 
120 rs4498549 -2.08348 -inf -inf -inf -inf 
121 rs4510875 -inf -inf -inf -inf -inf 
122 rs4529473 -3.2417 -3.21648 -3.2073 -inf -inf 
123 rs4577964 -3.00048 -1.37325 -1.03823 -inf -inf 
124 rs4872274 -1.50209 -inf -inf -inf -inf 
125 rs4872275 -1.38019 -inf -inf -inf -inf 
126 rs4872278 -3.18102 -2.91064 -2.76928 -inf -inf 
127 rs4872281 -3.20036 -3.1982 -3.21049 -inf -inf 
128 rs4872282 -2.84136 -2.93806 -2.92423 -inf -inf 
129 rs4872283 -2.87123 -2.97785 -2.94546 -inf -inf 
130 rs4872285 -inf -inf -inf 4.73788e+07 -inf 
131 rs4872286 -3.13615 -3.11744 -3.2263 -inf -inf 
132 rs55638413 -3.08144 -2.96618 -2.99056 121.232 -inf 
133 rs55694105 -3.25566 -3.21649 -3.25809 -inf -inf 
134 rs56039696 -3.16559 -3.15194 -3.13988 887759 -inf 
135 rs56133707 -3.24212 -3.21948 -3.20367 -inf -inf 
136 rs56242008 -3.25509 -3.21504 -3.25763 -inf -inf 
137 rs56272122 -3.10356 -2.99533 -3.01837 121.821 -inf 
138 rs57479720 -3.24284 -3.23797 -3.20966 49812.5 4.84068e+06 
139 rs60957040 -2.7361 -3.06873 -2.69054 -inf -inf 
140 rs62501479 -3.24338 -3.2317 -3.19201 -inf -inf 
141 rs62503767 -3.1612 -2.9866 -3.15495 19299.2 1.19663e+06 
142 rs62503769 -3.14813 -3.01885 -3.14043 19288.7 1.19654e+06 
143 rs62503770 -3.17068 -2.96921 -3.16553 18643.3 1.36107e+06 
144 rs62503772 -3.1726 -2.96187 -3.16774 18645.4 1.36108e+06 
145 rs62503773 -3.13826 -3.05501 -3.12967 17973.6 1.13144e+06 
146 rs62503774 -3.16173 -3.00689 -3.15539 17990 1.13157e+06 
147 rs62503775 -3.16868 -2.98674 -3.16319 17996.1 1.13162e+06 
148 rs62503776 -3.1708 -2.97965 -3.1656 17998.2 1.13163e+06 
149 rs62503777 -3.16454 -2.99923 -3.15853 17992.3 1.13159e+06 
150 rs62503778 -3.17557 -2.96132 -3.1711 18003.5 1.13167e+06 
151 rs6420154 -3.25563 -3.24973 -2.87434 -inf -inf 
152 rs6557797 -3.20471 -3.2043 -3.20678 -inf -inf 
153 rs6557799 -3.24805 -3.23436 -3.23493 12825.2 1.57909e+07 
154 rs6557800 -3.22351 -3.24038 -3.24065 -inf -inf 
155 rs6557801 -3.23197 -3.24088 -3.24075 -inf -inf 
156 rs6557802 -3.23503 -3.24171 -3.2415 -inf -inf 
157 rs6557803 -3.23504 -3.24171 -3.2415 -inf -inf 
158 rs6557804 -3.2408 -3.24269 -3.19979 192757 640224 
159 rs66461725 -3.24155 -3.21562 -3.20827 -inf -inf 
160 rs6981238 -3.24145 -3.21509 -3.20886 -inf -inf 
161 rs6985282 -3.24269 -3.2211 -3.20547 -inf -inf 
162 rs6986053 -3.24176 -3.2147 -3.22344 -inf -inf 
163 rs6988202 -3.24228 -3.24071 -3.20864 83048.6 -inf 
164 rs6991438 -3.22669 -3.24083 -3.24094 -inf -inf 
165 rs6992758 -3.23231 -3.24075 -3.24052 -inf -inf 
166 rs6993350 -3.244 -3.23841 -3.21279 192727 640170 
167 rs6998236 -3.24227 -3.22096 -3.20171 -inf -inf 
168 rs6998542 -3.21917 -3.23938 -3.23986 -inf -inf 
169 rs7000122 -3.17174 -2.9763 -3.16668 17999.2 1.13164e+06 
170 rs7002363 -3.23585 -3.24025 -3.2396 -inf -inf 
171 rs7004778 -3.22671 -3.24083 -3.24094 -inf -inf 
172 rs7005113 -3.24234 -3.23888 -3.20744 49815.1 4.84065e+06 
173 rs7006849 -3.24211 -3.2194 -3.20377 -inf -inf 
174 rs7011567 -3.24227 -3.22096 -3.20171 -inf -inf 
175 rs7013267 -3.24235 -3.22217 -3.20003 -inf -inf 
176 rs7015671 -3.2342 -3.24032 -3.23995 -inf -inf 
177 rs71515892 -3.16293 -3.14905 -3.13681 887770 -inf 
178 rs71515893 -3.15979 -3.14565 -3.1332 887783 -inf 
179 rs73229467 -2.5228 -2.71493 -2.65683 -inf -inf 
180 rs73229484 -3.24911 -3.27217 -3.27159 -inf -inf 
181 rs7350098 -3.26225 -3.24979 -3.26141 -inf -inf 
182 rs74548601 -inf -inf -inf -inf 3.12107e+07 
183 rs7463634 -3.1951 -3.11837 -3.24186 -inf -inf 
184 rs75240799 -inf -inf 4.53011e+07 -inf -inf 
185 rs756221 -3.24139 -3.21475 -3.20924 -inf -inf 
186 rs75807648 -3.25732 -3.17715 -3.25774 -inf -inf 
187 rs76176807 -inf -inf 4.75629e+07 -inf -inf 
188 rs77077387 -inf -inf 4.65675e+07 -inf -inf 
189 rs7829603 -3.06592 -1.8105 -3.07206 -inf -inf 
190 rs78698368 -3.11828 -3.06497 -3.26917 -inf -inf 
191 rs78914169 -2.8773 -2.70266 -2.80238 -inf -inf 
192 rs950324 -3.24309 -3.22822 -3.19472 -inf -inf 
