# Supplementary material for: Precision medicine for atherosclerotic cardiovascular disease: Integrative genomics maps risk loci and AI‐predicted functional consequences
Source: Clin Transl Med. 2026 Jul 10;16(7):e70732. doi: 10.1002/ctm2.70732 (PMC13351343; doi:10.1002/ctm2.70732)
Supplement: Supplementary file 6 — Supporting Information [file CTM2-16-e70732-s005.zip › DOCK5/FINEMAP/data.config]

rank config prob log10bf odds k prob_norm_k h2 h2_0.95CI mean sd
1 rs17052863,rs2979687,rs2979688,rs4872285,rs74548601 1 4.86709e+07 1 5 1 -1.96276e-08 7.50095e-10,1.28989e-08 -4334.52,4333.8,-4334.35,4.00957,1.28275 0.312126,0.312075,0.312114,0.000293244,0.000118569
2 rs17052863,rs2979681,rs2979688,rs4872285,rs74548601 0 4.73428e+07 inf 5 0 -1.96918e-08 9.04052e-10,1.28159e-08 -4291,4290.29,-4290.84,3.96932,1.26987 0.312692,0.31264,0.31268,0.000293759,0.000118697
3 rs17052863,rs2979687,rs2979688,rs4872285,rs6557799 0 3.32491e+07 inf 5 0 -1.22592e-08 7.76426e-10,1.31676e-08 -3091.54,3090.91,-3091.43,2.69221,-0.453933 0.263606,0.263553,0.263597,0.000234156,5.77502e-05
4 rs17052863,rs2979681,rs2979688,rs4872285,rs6557799 0 3.23431e+07 inf 5 0 -1.22784e-08 8.1185e-10,1.31244e-08 -3057.33,3056.71,-3057.22,2.66241,-0.448909 0.263946,0.263893,0.263937,0.000234446,5.77821e-05
5 rs17052863,rs17052966,rs2979687,rs2979688,rs4872285 0 2.26394e+07 inf 5 0 -5.71388e-09 1.0768e-09,1.53626e-08 -2170.95,-0.29844,2170.5,-2170.79,1.79882 0.220917,6.53055e-05,0.220871,0.2209,0.000188176
6 rs146749543,rs17052863,rs2979687,rs2979688,rs4872285 0 2.25955e+07 inf 5 0 -5.17805e-09 1.06738e-09,1.69731e-08 0.589498,-2166.65,2166.21,-2166.58,1.7951 0.000129534,0.22068,0.220634,0.220672,0.000187966
7 rs17052863,rs2141101,rs2979687,rs2979688,rs4872285 0 2.22989e+07 inf 5 0 -6.66019e-09 7.53531e-10,1.33477e-08 -2140.3,-0.220333,2139.8,-2140.16,1.83426 0.219345,4.98566e-05,0.219294,0.219331,0.000193726
8 rs11773978,rs17052863,rs2979687,rs2979688,rs4872285 0 2.22989e+07 inf 5 0 -6.66037e-09 8.65959e-10,1.31816e-08 -0.220333,-2140.3,2139.8,-2140.16,1.83426 4.98566e-05,0.219345,0.219294,0.219331,0.000193726
9 rs17052863,rs2979687,rs2979688,rs4872285,rs57479720 0 2.22988e+07 inf 5 0 -6.66124e-09 9.22393e-10,1.3052e-08 -2140.3,2139.8,-2140.16,1.83425,-0.220332 0.219345,0.219294,0.219331,0.000193726,4.98566e-05
10 rs10441612,rs17052863,rs2979687,rs2979688,rs4872285 0 2.22988e+07 inf 5 0 -6.66131e-09 8.50109e-10,1.28698e-08 -0.220332,-2140.3,2139.8,-2140.16,1.83425 4.98566e-05,0.219345,0.219294,0.219331,0.000193726
11 rs17052863,rs2979687,rs2979688,rs4872285,rs7005113 0 2.22988e+07 inf 5 0 -6.66139e-09 7.58566e-10,1.26874e-08 -2140.29,2139.8,-2140.16,1.83425,-0.220331 0.219345,0.219294,0.219331,0.000193726,4.98566e-05
12 rs17052863,rs17052966,rs2979681,rs2979688,rs4872285 0 2.20225e+07 inf 5 0 -5.70432e-09 1.13049e-09,1.57382e-08 -2145.28,-0.294909,2144.83,-2145.11,1.77755 0.221117,6.53157e-05,0.221072,0.221101,0.000188337
13 rs146749543,rs17052863,rs2979681,rs2979688,rs4872285 0 2.19799e+07 inf 5 0 -5.17011e-09 1.12437e-09,1.60146e-08 0.582527,-2141.03,2140.58,-2140.95,1.77387 0.000129553,0.220879,0.220834,0.220871,0.000188127
14 rs17052863,rs2141101,rs2979681,rs2979688,rs4872285 0 2.16913e+07 inf 5 0 -6.65545e-09 8.55122e-10,1.24606e-08 -2114.93,-0.217722,2114.44,-2114.8,1.81252 0.219541,4.98637e-05,0.21949,0.219527,0.000193889
15 rs11773978,rs17052863,rs2979681,rs2979688,rs4872285 0 2.16913e+07 inf 5 0 -6.65564e-09 8.40416e-10,1.3914e-08 -0.217722,-2114.93,2114.44,-2114.8,1.81252 4.98637e-05,0.219541,0.21949,0.219527,0.000193889
16 rs17052863,rs2979681,rs2979688,rs4872285,rs57479720 0 2.16913e+07 inf 5 0 -6.65659e-09 8.30452e-10,1.41561e-08 -2114.93,2114.44,-2114.8,1.81252,-0.217721 0.219541,0.21949,0.219527,0.000193889,4.98637e-05
17 rs10441612,rs17052863,rs2979681,rs2979688,rs4872285 0 2.16912e+07 inf 5 0 -6.65666e-09 8.87328e-10,1.26811e-08 -0.21772,-2114.93,2114.44,-2114.8,1.81252 4.98637e-05,0.219541,0.21949,0.219527,0.000193889
18 rs17052863,rs2979681,rs2979688,rs4872285,rs7005113 0 2.16912e+07 inf 5 0 -6.65677e-09 7.22716e-10,1.28838e-08 -2114.93,2114.44,-2114.8,1.81251,-0.21772 0.219541,0.21949,0.219527,0.000193889,4.98637e-05
19 rs17052863,rs2976427,rs2979687,rs2979688,rs4872285 0 2.02649e+07 inf 5 0 -5.52076e-09 7.88156e-10,1.40834e-08 -1956.72,-0.240044,1956.41,-1956.63,1.61133 0.209727,7.11303e-05,0.209693,0.209717,0.000178098
20 rs17052863,rs2976425,rs2979687,rs2979688,rs4872285 0 2.02649e+07 inf 5 0 -5.51129e-09 9.22362e-10,1.22142e-08 -1956.72,-0.240043,1956.41,-1956.63,1.61133 0.209727,7.11303e-05,0.209694,0.209717,0.000178098
21 rs17052863,rs2976427,rs2979681,rs2979688,rs4872285 0 1.97127e+07 inf 5 0 -5.50927e-09 9.69977e-10,1.35217e-08 -1933.23,-0.237162,1932.93,-1933.14,1.59199 0.209898,7.11347e-05,0.209865,0.209888,0.000178234
22 rs17052863,rs2976425,rs2979681,rs2979688,rs4872285 0 1.97127e+07 inf 5 0 -5.49955e-09 8.2026e-10,1.33603e-08 -1933.23,-0.237161,1932.93,-1933.14,1.59199 0.209898,7.11347e-05,0.209865,0.209888,0.000178234
23 rs17052863,rs2979687,rs2979688,rs4872285,rs62503772 0 1.88192e+07 inf 5 0 -4.73815e-09 7.9118e-10,1.41128e-08 -1824.95,1824.52,-1824.87,1.49591,-0.164271 0.202545,0.202497,0.202536,0.000171602,6.97607e-05
24 rs17052863,rs2979687,rs2979688,rs4872285,rs62503770 0 1.88192e+07 inf 5 0 -4.74438e-09 8.13612e-10,1.3466e-08 -1824.95,1824.52,-1824.87,1.49591,-0.16427 0.202545,0.202497,0.202536,0.000171602,6.97607e-05
25 rs17052863,rs2979687,rs2979688,rs4872285,rs62503767 0 1.86548e+07 inf 5 0 -4.67298e-09 8.77818e-10,1.36878e-08 -1809.89,1809.47,-1809.81,1.48272,-0.153106 0.201708,0.201661,0.201699,0.000170844,6.93276e-05
26 rs17052863,rs2979687,rs2979688,rs4872285,rs62503769 0 1.86547e+07 inf 5 0 -4.69289e-09 7.73341e-10,1.29324e-08 -1809.89,1809.46,-1809.8,1.48272,-0.153101 0.201708,0.201661,0.201699,0.000170844,6.93276e-05
27 rs17052863,rs17052934,rs2979687,rs2979688,rs4872285 0 1.85898e+07 inf 5 0 -4.60899e-09 7.87965e-10,1.33114e-08 -1803.93,-0.149194,1803.51,-1803.85,1.47751 0.201376,6.94613e-05,0.201329,0.201366,0.000170543
28 rs17052863,rs2979687,rs2979688,rs4872285,rs62503778 0 1.85898e+07 inf 5 0 -4.60968e-09 8.5369e-10,1.30562e-08 -1803.93,1803.51,-1803.85,1.47751,-0.149194 0.201376,0.201329,0.201366,0.000170543,6.94613e-05
29 rs17052863,rs2979687,rs2979688,rs4872285,rs7000122 0 1.85898e+07 inf 5 0 -4.62257e-09 7.5426e-10,1.27956e-08 -1803.93,1803.51,-1803.85,1.4775,-0.149191 0.201376,0.201329,0.201366,0.000170543,6.94613e-05
30 rs17052863,rs2979687,rs2979688,rs4872285,rs62503776 0 1.85898e+07 inf 5 0 -4.6253e-09 7.25966e-10,1.27632e-08 -1803.93,1803.51,-1803.85,1.4775,-0.149191 0.201376,0.201329,0.201366,0.000170543,6.94613e-05
31 rs17052863,rs2979687,rs2979688,rs4872285,rs62503775 0 1.85898e+07 inf 5 0 -4.63091e-09 6.65792e-10,1.33482e-08 -1803.93,1803.51,-1803.85,1.4775,-0.14919 0.201376,0.201329,0.201366,0.000170543,6.94613e-05
32 rs17052863,rs2979687,rs2979688,rs4872285,rs62503777 0 1.85897e+07 inf 5 0 -4.64017e-09 8.01786e-10,1.37765e-08 -1803.93,1803.51,-1803.85,1.4775,-0.149188 0.201376,0.201329,0.201366,0.000170543,6.94613e-05
33 rs17052863,rs2979687,rs2979688,rs4872285,rs62503774 0 1.85897e+07 inf 5 0 -4.6454e-09 9.0086e-10,1.34694e-08 -1803.93,1803.51,-1803.85,1.4775,-0.149186 0.201376,0.201329,0.201366,0.000170543,6.94613e-05
34 rs17052863,rs2979687,rs2979688,rs4872285,rs62503773 0 1.85896e+07 inf 5 0 -4.66913e-09 9.40735e-10,1.34665e-08 -1803.92,1803.5,-1803.84,1.4775,-0.149177 0.201376,0.201329,0.201366,0.000170543,6.94613e-05
35 rs117915572,rs17052863,rs2979687,rs2979688,rs4872285 0 1.84619e+07 inf 5 0 -4.51127e-09 8.45036e-10,1.38023e-08 -0.138104,-1792.22,1791.85,-1792.11,1.46726 6.82631e-05,0.200722,0.200681,0.20071,0.000169953
36 rs17052863,rs2979681,rs2979688,rs4872285,rs62503772 0 1.83065e+07 inf 5 0 -4.72423e-09 7.95983e-10,1.32577e-08 -1802.85,1802.43,-1802.77,1.47779,-0.162283 0.2027,0.202652,0.20269,0.000171723,6.97609e-05
37 rs17052863,rs2979681,rs2979688,rs4872285,rs62503770 0 1.83065e+07 inf 5 0 -4.73064e-09 8.3519e-10,1.37594e-08 -1802.85,1802.43,-1802.77,1.47779,-0.162282 0.2027,0.202652,0.20269,0.000171723,6.97609e-05
38 rs12545967,rs17052863,rs2979687,rs2979688,rs4872285 0 1.82704e+07 inf 5 0 -3.28157e-09 1.02894e-09,1.59498e-08 -0.125123,-1774.63,1774.35,-1774.55,1.45191 6.87322e-05,0.199735,0.199703,0.199725,0.000169064
39 rs17052863,rs2979681,rs2979688,rs4872285,rs62503767 0 1.81465e+07 inf 5 0 -4.65952e-09 7.37356e-10,1.31079e-08 -1787.95,1787.53,-1787.87,1.46475,-0.151251 0.201861,0.201813,0.201851,0.000170964,6.93274e-05
40 rs17052863,rs2979681,rs2979688,rs4872285,rs62503769 0 1.81464e+07 inf 5 0 -4.6803e-09 9.32887e-10,1.39602e-08 -1787.95,1787.53,-1787.86,1.46474,-0.151245 0.201861,0.201813,0.201851,0.000170964,6.93274e-05
41 rs17052863,rs2979687,rs2979688,rs4872285,rs6557804 0 1.80984e+07 inf 5 0 -4.40515e-09 6.92337e-10,1.36781e-08 -1758.78,1758.45,-1758.71,1.40527,0.0730681 0.198839,0.198801,0.198831,0.000165618,4.51984e-05
42 rs17052863,rs2979687,rs2979688,rs4872285,rs6993350 0 1.80983e+07 inf 5 0 -4.40618e-09 8.02968e-10,1.30875e-08 -1758.78,1758.44,-1758.71,1.40527,0.0730648 0.198839,0.198801,0.198831,0.000165618,4.51984e-05
43 rs17052863,rs17052934,rs2979681,rs2979688,rs4872285 0 1.80833e+07 inf 5 0 -4.59461e-09 8.6976e-10,1.35025e-08 -1782.06,-0.147385,1781.64,-1781.97,1.45959 0.201527,6.94609e-05,0.20148,0.201518,0.000170663
44 rs17052863,rs2979681,rs2979688,rs4872285,rs62503778 0 1.80833e+07 inf 5 0 -4.59531e-09 8.17473e-10,1.37288e-08 -1782.06,1781.64,-1781.97,1.45959,-0.147385 0.201527,0.20148,0.201518,0.000170663,6.94609e-05
45 rs17052863,rs2979681,rs2979688,rs4872285,rs7000122 0 1.80833e+07 inf 5 0 -4.60856e-09 7.86601e-10,1.36408e-08 -1782.05,1781.64,-1781.97,1.45959,-0.147383 0.201527,0.20148,0.201518,0.000170663,6.94609e-05
46 rs17052863,rs2979681,rs2979688,rs4872285,rs62503776 0 1.80833e+07 inf 5 0 -4.61137e-09 8.67473e-10,1.28621e-08 -1782.05,1781.64,-1781.97,1.45959,-0.147382 0.201527,0.20148,0.201518,0.000170663,6.94609e-05
47 rs17052863,rs2979681,rs2979688,rs4872285,rs62503775 0 1.80833e+07 inf 5 0 -4.61716e-09 9.28875e-10,1.38852e-08 -1782.05,1781.64,-1781.97,1.45958,-0.147381 0.201527,0.20148,0.201518,0.000170663,6.94609e-05
48 rs17052863,rs2979681,rs2979688,rs4872285,rs62503777 0 1.80832e+07 inf 5 0 -4.62673e-09 6.7878e-10,1.30933e-08 -1782.05,1781.64,-1781.97,1.45958,-0.147379 0.201527,0.20148,0.201518,0.000170663,6.94609e-05
49 rs17052863,rs2979681,rs2979688,rs4872285,rs62503774 0 1.80832e+07 inf 5 0 -4.63217e-09 7.54624e-10,1.31805e-08 -1782.05,1781.64,-1781.97,1.45958,-0.147378 0.201527,0.20148,0.201518,0.000170663,6.94609e-05
50 rs17052863,rs2979681,rs2979688,rs4872285,rs62503773 0 1.80831e+07 inf 5 0 -4.65726e-09 9.56208e-10,1.37141e-08 -1782.05,1781.63,-1781.96,1.45958,-0.147369 0.201528,0.20148,0.201518,0.000170663,6.94609e-05
51 rs117915572,rs17052863,rs2979681,rs2979688,rs4872285 0 1.79588e+07 inf 5 0 -4.49876e-09 9.20396e-10,1.33348e-08 -0.136427,-1770.46,1770.1,-1770.36,1.44945 6.82624e-05,0.200872,0.200831,0.20086,0.000170071
52 rs12545967,rs17052863,rs2979681,rs2979688,rs4872285 0 1.77726e+07 inf 5 0 -3.24444e-09 1.13363e-09,1.53952e-08 -0.1236,-1753.07,1752.79,-1752.98,1.43426 6.87309e-05,0.199883,0.199851,0.199873,0.00016918
53 rs17052863,rs2979681,rs2979688,rs4872285,rs6557804 0 1.76052e+07 inf 5 0 -4.39353e-09 7.10618e-10,1.3461e-08 -1737.39,1737.05,-1737.32,1.38817,0.0721791 0.198985,0.198947,0.198977,0.000165729,4.51972e-05
54 rs17052863,rs2979681,rs2979688,rs4872285,rs6993350 0 1.76052e+07 inf 5 0 -4.39437e-09 7.57101e-10,1.28846e-08 -1737.39,1737.05,-1737.32,1.38817,0.0721759 0.198985,0.198947,0.198977,0.000165729,4.51972e-05
55 rs17052863,rs2979687,rs2979688,rs3757985,rs4872285 0 1.75781e+07 inf 5 0 -4.12331e-09 7.3366e-10,1.32427e-08 -1710.88,1710.53,-1710.82,0.0347529,1.39607 0.196113,0.196073,0.196107,4.96237e-05,0.000165779
56 rs17052863,rs2979687,rs2979688,rs4872285 0 1.74581e+07 inf 4 -nan -4.74879e-09 4.14293e-10,1.22163e-08 -1699.82,1699.47,-1699.74,1.38637 0.195479,0.195439,0.19547,0.000165203
57 rs17052863,rs2979681,rs2979688,rs3757985,rs4872285 0 1.70992e+07 inf 5 0 -4.1105e-09 8.58208e-10,1.38396e-08 -1690,1689.65,-1689.94,0.0343293,1.37903 0.196253,0.196213,0.196247,4.96213e-05,0.000165889
58 rs17052863,rs2979681,rs2979688,rs4872285 0 1.69825e+07 inf 4 -nan -4.736e-09 5.16326e-10,1.24083e-08 -1679.06,1678.72,-1678.98,1.36944 0.195618,0.195578,0.195609,0.000165312
59 rs17052863,rs2979681,rs2979688,rs6557801 0 1.67371e+07 inf 4 -nan -5.68826e-09 2.36566e-10,1.04049e-08 -1657.13,1657.27,-1657.3,-1.26678 0.194401,0.194418,0.194422,0.000154058
60 rs2979681,rs2979688,rs4872285,rs76176807 0 1.65912e+07 inf 4 -nan -4.73504e-09 5.51461e-10,1.23836e-08 1661.35,-1661.61,1.35527,-1661.69 0.195692,0.195723,0.000165401,0.195732
61 rs143165868,rs2979681,rs2979688,rs4872285 0 1.65343e+07 inf 4 -nan -4.73451e-09 4.25482e-10,1.20544e-08 -1659.14,1658.8,-1659.06,1.3532 0.195749,0.195709,0.19574,0.000165414
62 rs2979681,rs2979688,rs4872285,rs77077387 0 1.62391e+07 inf 4 -nan -4.73008e-09 4.79334e-10,1.11374e-08 1645.49,-1645.74,1.34233,-1645.82 0.195795,0.195826,0.000165482,0.195835
63 rs2979681,rs2979688,rs4872285,rs75240799 0 1.57913e+07 inf 4 -nan -4.71793e-09 4.9999e-10,1.24901e-08 1624.97,-1625.23,1.3256,-1625.3 0.195927,0.195957,0.000165585,0.195967
64 rs112735415,rs2979681,rs2979688,rs4872285 0 8.91137e+06 inf 4 -nan -3.43468e-09 9.32002e-10,1.49188e-08 -1248.59,1248.34,-1248.53,1.01837 0.198022,0.197982,0.198013,0.000167195
65 rs17052863,rs2056704,rs2979681,rs2979688 0 8.3489e+06 inf 4 -nan -3.91683e-10 4.18505e-10,1.11567e-08 -847.739,-0.61288,847.963,-847.895 0.139066,0.00010815,0.139102,0.139091
66 rs17052863,rs2976422,rs2979687,rs2979688,rs74548601 0 5.94866e+06 inf 5 0 2.55924e-09 6.7628e-10,1.3258e-08 -599.934,-0.672265,599.604,-599.242,-0.408378 0.116209,0.000147521,0.116145,0.116075,0.000102239
67 rs17052863,rs2976422,rs2979681,rs2979688,rs74548601 0 5.78652e+06 inf 5 0 2.56345e-09 9.03459e-10,1.3454e-08 -592.069,-0.663452,591.743,-591.386,-0.403025 0.116238,0.000147548,0.116174,0.116104,0.000102252
68 rs17052863,rs2979681,rs2979688,rs4344085 0 2.68724e+06 inf 4 -nan 2.30912e-09 3.09474e-10,9.62794e-09 -277.071,277.172,-277.072,-0.271771 0.0795645,0.0795935,0.0795648,0.000101999
69 rs13258850,rs17052863,rs2979687,rs2979688,rs74548601 0 2.35811e+06 inf 5 0 4.97674e-09 9.09248e-10,1.39909e-08 0.219004,-239.637,239.619,-239.829,-0.0925816 0.000100199,0.0734963,0.0734904,0.0735549,6.90364e-05
70 rs13258850,rs17052863,rs2979681,rs2979688,rs74548601 0 2.29387e+06 inf 5 0 5.0377e-09 9.78388e-10,1.4378e-08 0.216087,-236.443,236.424,-236.631,-0.0913481 0.000100199,0.0735036,0.0734978,0.0735622,6.90322e-05
71 rs17052863,rs2976422,rs2979681,rs2979688 0 2.29053e+06 inf 4 -nan 3.18544e-09 3.748e-10,1.10773e-08 -236.376,-0.222453,236.296,-236.154 0.0735363,9.65075e-05,0.0735115,0.0734671
72 rs13270272,rs17052863,rs2979687,rs2979688,rs74548601 0 2.22185e+06 inf 5 0 4.5683e-09 7.17141e-10,1.31337e-08 0.19837,-226.028,226.007,-226.045,-0.096 9.72105e-05,0.0714296,0.0714227,0.0714347,6.98048e-05
73 rs17052863,rs2979687,rs2979688,rs71515893,rs74548601 0 2.1779e+06 inf 5 0 4.46333e-09 7.3952e-10,1.32086e-08 -221.437,221.415,-221.436,0.106672,-0.0584895 0.0706886,0.0706816,0.0706884,5.35625e-05,6.69906e-05
74 rs17052863,rs2979687,rs2979688,rs71515892,rs74548601 0 2.17788e+06 inf 5 0 4.44823e-09 7.67762e-10,1.34918e-08 -221.436,221.415,-221.436,0.106671,-0.0584895 0.0706886,0.0706816,0.0706884,5.35625e-05,6.69906e-05
75 rs17052863,rs2979687,rs2979688,rs56039696,rs74548601 0 2.17787e+06 inf 5 0 4.43533e-09 8.13808e-10,1.30829e-08 -221.436,221.414,-221.435,0.10667,-0.0584895 0.0706887,0.0706816,0.0706884,5.35625e-05,6.69906e-05
76 rs13270272,rs17052863,rs2979681,rs2979688,rs74548601 0 2.16126e+06 inf 5 0 4.58894e-09 7.86555e-10,1.23687e-08 0.195722,-223.012,222.99,-223.028,-0.0947197 9.72086e-05,0.0714363,0.0714294,0.0714414,6.98004e-05
77 rs17052863,rs2979681,rs2979688,rs71515893,rs74548601 0 2.11854e+06 inf 5 0 4.48844e-09 7.12296e-10,1.29398e-08 -218.483,218.462,-218.483,0.105249,-0.0577101 0.0706952,0.0706881,0.0706949,5.35612e-05,6.69848e-05
78 rs17052863,rs2979681,rs2979688,rs71515892,rs74548601 0 2.11853e+06 inf 5 0 4.47333e-09 7.44482e-10,1.34014e-08 -218.483,218.461,-218.482,0.105249,-0.0577101 0.0706952,0.0706881,0.0706949,5.35612e-05,6.69848e-05
79 rs17052863,rs2979681,rs2979688,rs56039696,rs74548601 0 2.11852e+06 inf 5 0 4.46042e-09 6.51846e-10,1.26014e-08 -218.482,218.461,-218.482,0.105248,-0.0577101 0.0706952,0.0706881,0.0706949,5.35612e-05,6.69848e-05
80 rs17052863,rs2979687,rs2979688,rs4242416,rs74548601 0 2.04188e+06 inf 5 0 3.88809e-09 4.90876e-10,1.10354e-08 -207.603,207.632,-207.596,-0.163437,-0.144404 0.0684691,0.0684786,0.0684667,8.92433e-05,8.26422e-05
81 rs17052863,rs2979681,rs2979688,rs4242416,rs74548601 0 1.98621e+06 inf 5 0 3.91096e-09 4.56865e-10,1.13935e-08 -204.834,204.863,-204.827,-0.161256,-0.142479 0.068475,0.0684845,0.0684726,8.92399e-05,8.26385e-05
82 rs17052863,rs2979681,rs2979688,rs71515893 0 1.95178e+06 inf 4 -nan 3.6573e-09 4.58696e-10,1.19411e-08 -201.246,201.237,-201.248,0.104187 0.0678751,0.067872,0.0678758,5.35553e-05
83 rs17052863,rs2979681,rs2979688,rs71515892 0 1.95177e+06 inf 4 -nan 3.64025e-09 4.50141e-10,1.1464e-08 -201.245,201.236,-201.247,0.104186 0.0678751,0.067872,0.0678758,5.35553e-05
84 rs17052863,rs2979681,rs2979688,rs56039696 0 1.95176e+06 inf 4 -nan 3.62566e-09 4.76777e-10,1.13003e-08 -201.244,201.236,-201.247,0.104186 0.0678751,0.067872,0.0678758,5.35553e-05
85 rs13258850,rs17052863,rs2979681,rs2979688 0 1.90119e+06 inf 4 -nan 4.19858e-09 6.11597e-10,1.30583e-08 0.183307,-195.905,195.907,-196.069 9.72064e-05,0.0669616,0.0669619,0.0670175
86 rs13270272,rs17052863,rs2979681,rs2979688 0 1.74827e+06 inf 4 -nan 3.69474e-09 3.68462e-10,1.17915e-08 0.157937,-180.227,180.226,-180.244 9.33077e-05,0.0642961,0.0642958,0.064302
87 rs17052863,rs2979687,rs2979688,rs6557804,rs74548601 0 1.48287e+06 inf 5 0 4.33551e-09 7.02968e-10,1.16372e-08 -149.957,149.954,-149.961,0.0418568,-0.0480729 0.0584023,0.0584009,0.0584035,4.56071e-05,6.7667e-05
88 rs17052863,rs2979687,rs2979688,rs6993350,rs74548601 0 1.48284e+06 inf 5 0 4.30233e-09 6.6825e-10,1.17374e-08 -149.956,149.953,-149.959,0.0418535,-0.0480735 0.0584023,0.0584009,0.0584035,4.56071e-05,6.7667e-05
89 rs17052863,rs2979681,rs2979688,rs6557804,rs74548601 0 1.44245e+06 inf 5 0 4.3584e-09 8.13746e-10,1.18949e-08 -147.979,147.975,-147.982,0.0413047,-0.0474394 0.0584059,0.0584045,0.0584071,4.55993e-05,6.76544e-05
90 rs17052863,rs2979681,rs2979688,rs6993350,rs74548601 0 1.44242e+06 inf 5 0 4.32537e-09 7.47196e-10,1.11472e-08 -147.977,147.974,-147.981,0.0413014,-0.04744 0.0584059,0.0584045,0.0584071,4.55993e-05,6.76544e-05
91 rs17052863,rs2979687,rs2979688,rs6988202,rs74548601 0 1.37316e+06 inf 5 0 4.40453e-09 5.62408e-10,1.16194e-08 -138.199,138.18,-138.192,-0.0263296,-0.0679464 0.056221,0.056213,0.056218,4.40664e-05,7.07583e-05
92 rs17052863,rs2979687,rs2979688,rs7005113,rs74548601 0 1.33993e+06 inf 5 0 4.42185e-09 5.72237e-10,1.16904e-08 -134.48,134.473,-134.48,0.0200724,-0.049443 0.0555325,0.0555294,0.0555325,4.35596e-05,6.84445e-05
93 rs10441612,rs17052863,rs2979687,rs2979688,rs74548601 0 1.33993e+06 inf 5 0 4.41779e-09 6.90325e-10,1.15569e-08 0.020072,-134.48,134.473,-134.48,-0.0494431 4.35596e-05,0.0555325,0.0555294,0.0555325,6.84445e-05
94 rs17052863,rs2979687,rs2979688,rs57479720,rs74548601 0 1.33993e+06 inf 5 0 4.41624e-09 5.70557e-10,1.14841e-08 -134.48,134.473,-134.48,0.0200719,-0.0494431 0.0555325,0.0555294,0.0555325,4.35596e-05,6.84445e-05
95 rs11773978,rs17052863,rs2979687,rs2979688,rs74548601 0 1.33992e+06 inf 5 0 4.40616e-09 5.62241e-10,1.10546e-08 0.0200709,-134.48,134.473,-134.48,-0.0494434 4.35596e-05,0.0555325,0.0555294,0.0555325,6.84445e-05
96 rs17052863,rs2141101,rs2979687,rs2979688,rs74548601 0 1.33992e+06 inf 5 0 4.40485e-09 6.4358e-10,1.24587e-08 -134.48,0.0200708,134.473,-134.48,-0.0494434 0.0555325,4.35596e-05,0.0555294,0.0555325,6.84445e-05
97 rs17052863,rs2979681,rs2979688,rs6988202,rs74548601 0 1.33573e+06 inf 5 0 4.42713e-09 5.50928e-10,1.17608e-08 -136.394,136.375,-136.387,-0.0259855,-0.0670596 0.0562241,0.0562162,0.0562212,4.4055e-05,7.07423e-05
98 rs17052863,rs2979681,rs2979688,rs6557804 0 1.32998e+06 inf 4 -nan 3.40047e-09 3.17598e-10,1.00451e-08 -135.731,135.738,-135.737,0.0447382 0.0560949,0.056098,0.0560973,4.53889e-05
99 rs17052863,rs2979681,rs2979688,rs6993350 0 1.32995e+06 inf 4 -nan 3.3515e-09 3.00565e-10,1.02443e-08 -135.729,135.737,-135.735,0.044735 0.0560949,0.056098,0.0560973,4.53889e-05
100 rs17052863,rs2979681,rs2979688,rs4242416 0 1.32018e+06 inf 4 -nan 3.20246e-09 2.58293e-10,9.59385e-09 -134.649,134.676,-134.65,-0.0700344 0.0558941,0.0559048,0.055894,7.27302e-05
101 rs11135839,rs17052863,rs2979687,rs2979688,rs74548601 0 1.31562e+06 inf 5 0 4.38599e-09 5.9819e-10,1.19029e-08 -0.0141851,-131.716,131.7,-131.711,-0.0609947 4.31994e-05,0.0550336,0.0550268,0.0550314,7.02151e-05
102 rs17052863,rs2976427,rs2979687,rs2979688,rs74548601 0 1.31234e+06 inf 5 0 4.38202e-09 6.75709e-10,1.13277e-08 -131.328,-0.0218653,131.323,-131.325,-0.0624811 0.0549626,7.13822e-05,0.0549604,0.0549612,7.22192e-05
103 rs17052863,rs2976425,rs2979687,rs2979688,rs74548601 0 1.31233e+06 inf 5 0 4.38774e-09 6.7653e-10,1.21416e-08 -131.328,-0.0218635,131.323,-131.325,-0.0624805 0.0549626,7.13822e-05,0.0549604,0.0549612,7.22192e-05
104 rs17052863,rs2979687,rs2979688,rs62503767,rs74548601 0 1.30941e+06 inf 5 0 4.48277e-09 6.50304e-10,1.23227e-08 -130.989,130.968,-130.986,-0.0205182,-0.0614106 0.0549032,0.0548943,0.0549018,7.1915e-05,7.16174e-05
105 rs17052863,rs2979687,rs2979688,rs62503769,rs74548601 0 1.3094e+06 inf 5 0 4.44191e-09 4.91121e-10,1.12953e-08 -130.989,130.968,-130.986,-0.0205125,-0.0614087 0.0549032,0.0548943,0.0549018,7.1915e-05,7.16174e-05
106 rs17052863,rs2979687,rs2979688,rs62503772,rs74548601 0 1.30876e+06 inf 5 0 4.51889e-09 5.49903e-10,1.21036e-08 -130.912,130.892,-130.909,-0.0201643,-0.0611729 0.0548894,0.0548806,0.054888,7.19122e-05,7.14841e-05
107 rs17052863,rs2979687,rs2979688,rs62503770,rs74548601 0 1.30876e+06 inf 5 0 4.50837e-09 6.65266e-10,1.25721e-08 -130.912,130.892,-130.909,-0.0201631,-0.0611726 0.0548894,0.0548806,0.054888,7.19122e-05,7.14841e-05
108 rs17052863,rs17052934,rs2979687,rs2979688,rs74548601 0 1.30812e+06 inf 5 0 4.53022e-09 6.29003e-10,1.1814e-08 -130.837,-0.0198128,130.817,-130.834,-0.0609407 0.0548759,7.19158e-05,0.0548672,0.0548745,7.13542e-05
109 rs17052863,rs2979687,rs2979688,rs62503778,rs74548601 0 1.30812e+06 inf 5 0 4.52908e-09 7.02902e-10,1.21196e-08 -130.837,130.817,-130.834,-0.0198127,-0.0609406 0.0548759,0.0548672,0.0548745,7.19158e-05,7.13542e-05
110 rs17052863,rs2979687,rs2979688,rs7000122,rs74548601 0 1.30811e+06 inf 5 0 4.50724e-09 6.33303e-10,1.23256e-08 -130.837,130.816,-130.834,-0.0198102,-0.0609398 0.0548759,0.0548672,0.0548745,7.19158e-05,7.13542e-05
111 rs17052863,rs2979687,rs2979688,rs62503776,rs74548601 0 1.30811e+06 inf 5 0 4.50249e-09 7.42324e-10,1.20792e-08 -130.837,130.816,-130.834,-0.0198097,-0.0609397 0.0548759,0.0548672,0.0548745,7.19158e-05,7.13542e-05
112 rs17052863,rs2979687,rs2979688,rs62503775,rs74548601 0 1.30811e+06 inf 5 0 4.49256e-09 5.96799e-10,1.18614e-08 -130.837,130.816,-130.834,-0.0198085,-0.0609393 0.0548759,0.0548672,0.0548745,7.19158e-05,7.13542e-05
113 rs17052863,rs2979687,rs2979688,rs62503777,rs74548601 0 1.30811e+06 inf 5 0 4.47561e-09 6.64878e-10,1.1949e-08 -130.836,130.816,-130.833,-0.0198063,-0.0609386 0.0548759,0.0548672,0.0548745,7.19158e-05,7.13542e-05
114 rs17052863,rs2979687,rs2979688,rs62503774,rs74548601 0 1.3081e+06 inf 5 0 4.46558e-09 6.06561e-10,1.26855e-08 -130.836,130.816,-130.833,-0.019805,-0.0609382 0.0548759,0.0548672,0.0548745,7.19158e-05,7.13542e-05
115 rs17052863,rs2979687,rs2979688,rs62503773,rs74548601 0 1.30809e+06 inf 5 0 4.41026e-09 5.92775e-10,1.21261e-08 -130.836,130.815,-130.833,-0.0197957,-0.0609352 0.0548759,0.0548672,0.0548745,7.19157e-05,7.13542e-05
116 rs17052863,rs2979681,rs2979688,rs7005113,rs74548601 0 1.3034e+06 inf 5 0 4.44419e-09 5.3749e-10,1.17147e-08 -132.733,132.726,-132.733,0.0198117,-0.0488013 0.0555355,0.0555324,0.0555355,4.35465e-05,6.84252e-05
117 rs10441612,rs17052863,rs2979681,rs2979688,rs74548601 0 1.3034e+06 inf 5 0 4.44014e-09 6.30406e-10,1.18981e-08 0.0198113,-132.733,132.726,-132.733,-0.0488014 4.35465e-05,0.0555355,0.0555324,0.0555355,6.84252e-05
118 rs17052863,rs2979681,rs2979688,rs57479720,rs74548601 0 1.3034e+06 inf 5 0 4.4386e-09 5.97498e-10,1.09391e-08 -132.733,132.725,-132.733,0.0198112,-0.0488015 0.0555355,0.0555324,0.0555355,4.35465e-05,6.84252e-05
119 rs11773978,rs17052863,rs2979681,rs2979688,rs74548601 0 1.30339e+06 inf 5 0 4.42858e-09 6.21786e-10,1.13802e-08 0.0198102,-132.732,132.725,-132.733,-0.0488018 4.35465e-05,0.0555355,0.0555324,0.0555355,6.84252e-05
120 rs17052863,rs2141101,rs2979681,rs2979688,rs74548601 0 1.30339e+06 inf 5 0 4.42727e-09 6.03196e-10,1.23696e-08 -132.732,0.0198101,132.725,-132.733,-0.0488018 0.0555355,4.35465e-05,0.0555324,0.0555355,6.84252e-05
121 rs17052863,rs2979687,rs2979688,rs6557799,rs74548601 0 1.30294e+06 inf 5 0 4.38411e-09 6.58759e-10,1.25988e-08 -130.228,130.216,-130.224,0.00976743,-0.0514561 0.0547672,0.054762,0.0547656,4.2052e-05,6.88753e-05
122 rs12545967,rs17052863,rs2979687,rs2979688,rs74548601 0 1.30144e+06 inf 5 0 5.44016e-09 6.32119e-10,1.32371e-08 -0.0153735,-130.056,130.053,-130.054,-0.0585603 7.04524e-05,0.0547369,0.0547355,0.0547355,7.00286e-05
123 rs117915572,rs17052863,rs2979687,rs2979688,rs74548601 0 1.29067e+06 inf 5 0 4.55842e-09 6.64804e-10,1.18995e-08 0.00325232,-128.763,128.751,-128.761,-0.054638 6.73404e-05,0.0545097,0.0545045,0.0545086,6.77411e-05
124 rs146749543,rs17052863,rs2979687,rs2979688,rs74548601 0 1.29024e+06 inf 5 0 5.60966e-09 1.21363e-09,1.414e-08 -0.00270052,-128.714,128.702,-128.711,-0.0544885 0.000115426,0.0545014,0.0544962,0.0545001,6.76556e-05
125 rs17052863,rs2979687,rs2979688,rs56272122,rs74548601 0 1.29024e+06 inf 5 0 4.52326e-09 6.05861e-10,1.18268e-08 -128.713,128.701,-128.71,-0.00278465,-0.0544844 0.0545011,0.0544959,0.0544997,0.000121854,6.76521e-05
126 rs17052863,rs2979687,rs2979688,rs55638413,rs74548601 0 1.29024e+06 inf 5 0 4.56005e-09 6.78508e-10,1.21351e-08 -128.713,128.701,-128.71,-0.00277786,-0.0544843 0.0545011,0.0544959,0.0544997,0.000121854,6.76521e-05
127 rs17052863,rs2979687,rs2979688,rs3757985,rs74548601 0 1.2902e+06 inf 5 0 4.38813e-09 5.78307e-10,1.17717e-08 -128.708,128.696,-128.705,-0.000962702,-0.0544702 0.0545003,0.0544951,0.0544988,5.01087e-05,6.76432e-05
128 rs17052863,rs2979687,rs2979688,rs74548601 0 1.29011e+06 inf 4 -nan 3.67858e-09 3.03814e-10,1.05062e-08 -128.697,128.685,-128.695,-0.0544384 0.0544983,0.0544931,0.054497,6.76244e-05
129 rs17052863,rs17052966,rs2979687,rs2979688,rs74548601 0 1.29011e+06 inf 5 0 5.83082e-09 8.80789e-10,1.43111e-08 -128.697,0.000167979,128.685,-128.695,-0.0544387 0.0544983,5.81024e-05,0.0544931,0.0544971,6.76245e-05
130 rs11135839,rs17052863,rs2979681,rs2979688,rs74548601 0 1.27975e+06 inf 5 0 4.40848e-09 6.0449e-10,1.15934e-08 -0.0140017,-130.013,129.997,-130.008,-0.0602071 4.31846e-05,0.0550366,0.0550298,0.0550344,7.01943e-05
131 rs17052863,rs2976427,rs2979681,rs2979688,rs74548601 0 1.27656e+06 inf 5 0 4.40662e-09 6.14758e-10,1.23934e-08 -129.632,-0.0215821,129.627,-129.629,-0.0616747 0.0549656,7.13573e-05,0.0549633,0.0549642,7.21974e-05
132 rs17052863,rs2976425,rs2979681,rs2979688,rs74548601 0 1.27655e+06 inf 5 0 4.41261e-09 6.18314e-10,1.20278e-08 -129.632,-0.0215804,129.626,-129.628,-0.0616741 0.0549656,7.13573e-05,0.0549633,0.0549642,7.21974e-05
133 rs17052863,rs2979681,rs2979688,rs62503767,rs74548601 0 1.27372e+06 inf 5 0 4.51105e-09 6.48063e-10,1.19659e-08 -129.299,129.278,-129.296,-0.0202544,-0.0606192 0.0549061,0.0548973,0.0549047,7.18894e-05,7.15954e-05
134 rs17052863,rs2979681,rs2979688,rs62503769,rs74548601 0 1.27371e+06 inf 5 0 4.46913e-09 7.10545e-10,1.11492e-08 -129.298,129.278,-129.295,-0.0202487,-0.0606173 0.0549061,0.0548973,0.0549047,7.18894e-05,7.15954e-05
135 rs17052863,rs2979681,rs2979688,rs62503772,rs74548601 0 1.27308e+06 inf 5 0 4.54787e-09 6.58023e-10,1.26335e-08 -129.223,129.203,-129.22,-0.0199052,-0.0603848 0.0548923,0.0548835,0.0548909,7.18866e-05,7.14621e-05
136 rs17052863,rs2979681,rs2979688,rs62503770,rs74548601 0 1.27308e+06 inf 5 0 4.53714e-09 5.85501e-10,1.23412e-08 -129.223,129.203,-129.22,-0.019904,-0.0603844 0.0548923,0.0548835,0.0548909,7.18866e-05,7.14621e-05
137 rs17052863,rs17052934,rs2979681,rs2979688,rs74548601 0 1.27246e+06 inf 5 0 4.55934e-09 5.8481e-10,1.23436e-08 -129.149,-0.0195583,129.129,-129.146,-0.0601556 0.0548788,7.18901e-05,0.0548702,0.0548774,7.13321e-05
138 rs17052863,rs2979681,rs2979688,rs62503778,rs74548601 0 1.27246e+06 inf 5 0 4.55818e-09 6.57242e-10,1.29958e-08 -129.149,129.129,-129.146,-0.0195581,-0.0601556 0.0548788,0.0548702,0.0548774,7.18901e-05,7.13321e-05
139 rs17052863,rs2979681,rs2979688,rs7000122,rs74548601 0 1.27245e+06 inf 5 0 4.53591e-09 6.39023e-10,1.27068e-08 -129.149,129.129,-129.146,-0.0195557,-0.0601548 0.0548788,0.0548702,0.0548774,7.18901e-05,7.13321e-05
140 rs17052863,rs2979681,rs2979688,rs62503776,rs74548601 0 1.27245e+06 inf 5 0 4.53106e-09 7.05137e-10,1.14273e-08 -129.149,129.129,-129.146,-0.0195552,-0.0601546 0.0548788,0.0548702,0.0548774,7.18901e-05,7.13321e-05
141 rs17052863,rs2979681,rs2979688,rs62503775,rs74548601 0 1.27245e+06 inf 5 0 4.52092e-09 5.5667e-10,1.11721e-08 -129.149,129.128,-129.146,-0.019554,-0.0601542 0.0548788,0.0548702,0.0548774,7.189e-05,7.13321e-05
142 rs17052863,rs2979681,rs2979688,rs62503777,rs74548601 0 1.27245e+06 inf 5 0 4.50357e-09 6.95643e-10,1.20819e-08 -129.148,129.128,-129.145,-0.0195518,-0.0601536 0.0548788,0.0548702,0.0548774,7.189e-05,7.13321e-05
143 rs17052863,rs2979681,rs2979688,rs62503774,rs74548601 0 1.27245e+06 inf 5 0 4.49331e-09 5.59105e-10,1.16042e-08 -129.148,129.128,-129.145,-0.0195505,-0.0601531 0.0548788,0.0548702,0.0548774,7.189e-05,7.13321e-05
144 rs17052863,rs2979681,rs2979688,rs62503773,rs74548601 0 1.27243e+06 inf 5 0 4.43632e-09 7.30416e-10,1.18078e-08 -129.148,129.127,-129.145,-0.0195412,-0.0601502 0.0548788,0.0548702,0.0548774,7.189e-05,7.13321e-05
145 rs17052863,rs2979681,rs2979688,rs6557799,rs74548601 0 1.26742e+06 inf 5 0 4.40679e-09 5.90435e-10,1.20325e-08 -128.55,128.538,-128.547,0.00964161,-0.050794 0.0547702,0.0547649,0.0547685,4.20365e-05,6.88526e-05
146 rs12545967,rs17052863,rs2979681,rs2979688,rs74548601 0 1.26596e+06 inf 5 0 5.48635e-09 7.24314e-10,1.36639e-08 -0.0151734,-128.381,128.378,-128.378,-0.0578064 7.04262e-05,0.0547398,0.0547384,0.0547384,7.00061e-05
147 rs117915572,rs17052863,rs2979681,rs2979688,rs74548601 0 1.25548e+06 inf 5 0 4.58314e-09 7.31365e-10,1.15944e-08 0.0032112,-127.111,127.099,-127.108,-0.0539376 6.73136e-05,0.0545126,0.0545074,0.0545115,6.77177e-05
148 rs146749543,rs17052863,rs2979681,rs2979688,rs74548601 0 1.25507e+06 inf 5 0 5.6348e-09 1.06403e-09,1.43222e-08 -0.00266376,-127.062,127.05,-127.059,-0.05379 0.00011538,0.0545043,0.0544991,0.0545029,6.76322e-05
149 rs17052863,rs2979681,rs2979688,rs56272122,rs74548601 0 1.25506e+06 inf 5 0 4.54669e-09 5.97491e-10,1.22218e-08 -127.061,127.049,-127.058,-0.00274807,-0.053786 0.0545039,0.0544987,0.0545026,0.000121806,6.76287e-05
150 rs17052863,rs2979681,rs2979688,rs55638413,rs74548601 0 1.25506e+06 inf 5 0 4.58358e-09 6.55313e-10,1.26059e-08 -127.061,127.049,-127.058,-0.00274128,-0.0537859 0.0545039,0.0544987,0.0545026,0.000121806,6.76287e-05
151 rs17052863,rs2979681,rs2979688,rs3757985,rs74548601 0 1.25503e+06 inf 5 0 4.41039e-09 7.49137e-10,1.1607e-08 -127.056,127.044,-127.053,-0.000949886,-0.053772 0.0545031,0.054498,0.0545016,5.00887e-05,6.76198e-05
152 rs17052863,rs2979681,rs2979688,rs74548601 0 1.25494e+06 inf 4 -nan 3.70179e-09 3.42727e-10,1.10431e-08 -127.045,127.034,-127.043,-0.0537406 0.0545012,0.054496,0.0544999,6.7601e-05
153 rs17052863,rs17052966,rs2979681,rs2979688,rs74548601 0 1.25494e+06 inf 5 0 5.86043e-09 9.60154e-10,1.50053e-08 -127.046,0.000167088,127.034,-127.043,-0.0537409 0.0545012,5.80793e-05,0.054496,0.0544999,6.76011e-05
154 rs17052863,rs2979681,rs2979688,rs7005113 0 1.18448e+06 inf 4 -nan 3.52389e-09 2.38808e-10,9.95946e-09 -117.349,117.353,-117.352,0.0243719 0.0529558,0.0529577,0.0529572,4.34707e-05
155 rs10441612,rs17052863,rs2979681,rs2979688 0 1.18448e+06 inf 4 -nan 3.51778e-09 3.41312e-10,1.09331e-08 0.0243716,-117.349,117.353,-117.352 4.34707e-05,0.0529558,0.0529577,0.0529572
156 rs17052863,rs2979681,rs2979688,rs57479720 0 1.18448e+06 inf 4 -nan 3.51544e-09 3.70897e-10,1.04213e-08 -117.349,117.353,-117.352,0.0243714 0.0529558,0.0529577,0.0529572,4.34707e-05
157 rs11773978,rs17052863,rs2979681,rs2979688 0 1.18447e+06 inf 4 -nan 3.49996e-09 3.59995e-10,1.03166e-08 0.0243705,-117.348,117.353,-117.352 4.34707e-05,0.0529558,0.0529577,0.0529572
158 rs17052863,rs2141101,rs2979681,rs2979688 0 1.18447e+06 inf 4 -nan 3.49791e-09 3.11332e-10,1.09101e-08 -117.348,0.0243704,117.353,-117.352 0.0529558,4.34707e-05,0.0529577,0.0529572
159 rs17052863,rs2979681,rs2979688,rs6557799 0 1.13869e+06 inf 4 -nan 3.55878e-09 3.10507e-10,1.06135e-08 -106.249,106.247,-106.247,0.0143603 0.0519351,0.0519343,0.0519342,4.29586e-05
160 rs17052863,rs2979687,rs2979688 0 1.13569e+06 inf 3 -nan 0.0046171 0.00012071,0.0194547 -4.69391e-06,1.83202e-06,-2.39996e-05 0.193019,0.0660382,0.0650105
161 rs17052863,rs2979681,rs2979688,rs6988202 0 1.12756e+06 inf 4 -nan 3.81972e-09 2.81969e-10,1.02964e-08 -100.325,100.323,-100.324,-0.011451 0.0516885,0.0516874,0.0516876,4.48938e-05
162 rs2979687,rs2979688,rs4872285,rs74548601,rs76176807 0 1.12396e+06 inf 5 0 -1.9691e-08 8.10239e-10,1.29007e-08 4297.59,-4298.14,3.97607,1.27203,-4298.3 0.312546,0.312586,0.000293673,0.000118676,0.312598
163 rs143165868,rs2979687,rs2979688,rs4872285,rs74548601 0 1.12016e+06 inf 5 0 -1.96999e-08 6.86167e-10,1.3365e-08 -4292.97,4292.26,-4292.81,3.97114,1.27046 0.312667,0.312615,0.312655,0.000293736,0.000118691
164 rs17052863,rs2979681,rs2979688,rs4510875 0 1.10695e+06 inf 4 -nan 7.56055e-09 5.6604e-10,2.17124e-08 -41.7239,41.7234,-41.7238,-0.00231271 0.0512565,0.0512555,0.051256,0.000103665
165 rs11135839,rs17052863,rs2979681,rs2979688 0 1.10672e+06 inf 4 -nan 7.34693e-09 4.73925e-10,2.28973e-08 -0.00133077,-39.5081,39.5079,-39.508 7.01083e-05,0.051254,0.0512534,0.0512535
166 rs17052863,rs2979681,rs2979688 0 1.10472e+06 inf 3 -nan 0.00456885 8.2775e-05,0.0165452 -4.86279e-06,1.72286e-06,-2.44529e-05 0.192289,0.0658854,0.0648635
167 rs12545967,rs17052863,rs2979681,rs2979688 0 1.10472e+06 inf 4 -nan 0.00641311 0.00034648,0.0219746 4.17264e-06,-3.28489e-06,-2.66909e-07,-1.98848e-05 0.0773666,0.199405,0.0680935,0.0669182
168 rs17052863,rs17052966,rs2979681,rs2979688 0 1.10472e+06 inf 4 -nan 0.00626401 0.000363895,0.0195752 -4.21819e-06,1.86582e-05,8.92809e-07,-2.53231e-05 0.192313,0.0885672,0.0660031,0.0649949
169 rs146749543,rs17052863,rs2979681,rs2979688 0 1.10472e+06 inf 4 -nan 0.00633351 0.000526723,0.0209154 4.07332e-05,-4.56653e-06,1.34137e-06,-2.48528e-05 0.181574,0.192293,0.0659074,0.064888
170 rs17052863,rs2976425,rs2979681,rs2979688 0 1.10472e+06 inf 4 -nan 0.00604219 0.000466056,0.0210927 -4.85952e-06,-7.23147e-08,1.72933e-06,-2.44469e-05 0.192332,0.0903675,0.0663791,0.0652821
171 rs17052863,rs2979681,rs2979688,rs3757985 0 1.10472e+06 inf 4 -nan 0.00590293 0.000424591,0.0183103 -5.49024e-06,2.53084e-06,-2.36057e-05,-5.55297e-06 0.192416,0.0664985,0.0655476,0.0619125
172 rs17052863,rs2976427,rs2979681,rs2979688 0 1.10472e+06 inf 4 -nan 0.00604219 0.000382747,0.0180882 -4.84519e-06,-3.89971e-07,1.75774e-06,-2.4421e-05 0.192332,0.0903675,0.0663791,0.0652821
173 rs17052863,rs17052934,rs2979681,rs2979688 0 1.10472e+06 inf 4 -nan 0.00513754 0.00036389,0.0166395 -9.00286e-06,2.45805e-06,5.86966e-06,-3.33236e-05 0.180397,0.0888257,0.0641831,0.0631585
174 rs17052863,rs2979681,rs2979688,rs62503778 0 1.10472e+06 inf 4 -nan 0.00607522 0.000425799,0.0209036 -4.74033e-06,1.96556e-06,-2.42312e-05,2.98775e-06 0.192327,0.0663262,0.0652372,0.0939813
175 rs17052863,rs2979681,rs2979688,rs62503772 0 1.10472e+06 inf 4 -nan 0.00607251 0.000297857,0.0211157 -4.72712e-06,1.99175e-06,-2.42073e-05,3.28261e-06 0.192327,0.0663306,0.0652409,0.0936573
176 rs17052863,rs2979681,rs2979688,rs62503770 0 1.10472e+06 inf 4 -nan 0.00607251 0.000429882,0.0187752 -4.71761e-06,2.0106e-06,-2.419e-05,3.51276e-06 0.192327,0.0663306,0.0652409,0.0936573
177 rs17052863,rs2979681,rs2979688,rs7000122 0 1.10472e+06 inf 4 -nan 0.00607522 0.000462534,0.0195049 -4.72086e-06,2.00416e-06,-2.41959e-05,3.46296e-06 0.192327,0.0663262,0.0652372,0.0939813
178 rs17052863,rs2979681,rs2979688,rs62503776 0 1.10472e+06 inf 4 -nan 0.00607522 0.000437358,0.0186276 -4.71642e-06,2.01295e-06,-2.41879e-05,3.57121e-06 0.192327,0.0663262,0.0652372,0.0939813
179 rs17052863,rs2979681,rs2979688,rs62503775 0 1.10472e+06 inf 4 -nan 0.00607522 0.000409383,0.0210121 -4.70689e-06,2.03184e-06,-2.41706e-05,3.80379e-06 0.192327,0.0663262,0.0652372,0.0939813
180 rs17052863,rs2979681,rs2979688,rs62503767 0 1.10472e+06 inf 4 -nan 0.00606979 0.000508693,0.0202658 -4.68852e-06,2.06824e-06,-2.41374e-05,4.18165e-06 0.192328,0.0663349,0.0652446,0.0933376
181 rs17052863,rs2979681,rs2979688,rs62503777 0 1.10472e+06 inf 4 -nan 0.00607522 0.00043274,0.0207623 -4.68967e-06,2.06596e-06,-2.41395e-05,4.22383e-06 0.192327,0.0663262,0.0652372,0.0939813
182 rs17052863,rs2979681,rs2979688,rs62503774 0 1.10472e+06 inf 4 -nan 0.00607522 0.000354166,0.0205598 -4.67885e-06,2.08742e-06,-2.41199e-05,4.48801e-06 0.192327,0.0663262,0.0652372,0.0939813
183 rs17052863,rs2979681,rs2979688,rs62503769 0 1.10472e+06 inf 4 -nan 0.00606979 0.000315551,0.0184906 -4.64237e-06,2.15971e-06,-2.40539e-05,5.28906e-06 0.192328,0.0663349,0.0652446,0.0933376
184 rs17052863,rs2979681,rs2979688,rs62503773 0 1.10472e+06 inf 4 -nan 0.00607522 0.000420108,0.0194501 -4.60476e-06,2.23426e-06,-2.39858e-05,6.29568e-06 0.192327,0.0663262,0.0652372,0.0939813
185 rs17052863,rs2979681,rs2979688,rs55638413 0 1.10472e+06 inf 4 -nan 0.00633526 0.000486472,0.0222043 -4.76635e-06,1.59868e-06,-2.45831e-05,1.48508e-05 0.192293,0.065905,0.0648853,0.191844
186 rs117915572,rs17052863,rs2979681,rs2979688 0 1.10472e+06 inf 4 -nan 0.0062932 0.000450354,0.0219937 4.98105e-06,-4.74375e-06,1.56958e-06,-2.46136e-05 0.103882,0.192305,0.0659629,0.0649501
187 rs17052863,rs2979681,rs2979688,rs56272122 0 1.10472e+06 inf 4 -nan 0.00633526 0.000493521,0.0189258 -4.77887e-06,1.6148e-06,-2.45662e-05,1.29228e-05 0.192293,0.065905,0.0648853,0.191844
188 rs2979687,rs2979688,rs4872285,rs74548601,rs77077387 0 1.10043e+06 inf 5 0 -1.97445e-08 8.95251e-10,1.3671e-08 4264.32,-4264.86,3.94529,1.26219,-4265.02 0.312973,0.313013,0.000294061,0.000118772,0.313025
189 rs2979681,rs2979688,rs4872285,rs74548601,rs76176807 0 1.09297e+06 inf 5 0 -1.97551e-08 8.86652e-10,1.34493e-08 4253.63,-4254.17,3.9354,1.25902,-4254.33 0.313108,0.313148,0.000294184,0.000118803,0.31316
190 rs143165868,rs2979681,rs2979688,rs4872285,rs74548601 0 1.08922e+06 inf 5 0 -1.9764e-08 7.80896e-10,1.31698e-08 -4248.94,4248.24,-4248.78,3.93041,1.25743 0.313228,0.313176,0.313216,0.000294246,0.000118819
191 rs2979681,rs2979688,rs76176807 0 1.07926e+06 inf 3 -nan 0.00505926 0.000155826,0.018763 2.15851e-07,-1.93368e-05,-1.33873e-06 0.0674349,0.0663571,0.199417
192 rs143165868,rs2979681,rs2979688 0 1.07556e+06 inf 3 -nan 0.00452189 0.000130957,0.0156292 -2.62303e-06,1.86152e-06,-2.49137e-05 0.191571,0.0657367,0.0647205
193 rs2979687,rs2979688,rs4872285,rs74548601,rs75240799 0 1.07049e+06 inf 5 0 -1.98071e-08 7.11044e-10,1.36163e-08 4221,-4221.54,3.90521,1.24937,-4221.7 0.313518,0.313558,0.000294557,0.000118896,0.31357
194 rs2979681,rs2979688,rs4872285,rs74548601,rs77077387 0 1.06976e+06 inf 5 0 -1.98084e-08 8.87182e-10,1.34132e-08 4219.94,-4220.48,3.90423,1.24905,-4220.64 0.313531,0.313571,0.000294569,0.000118899,0.313583
195 rs2979681,rs2979688,rs77077387 0 1.05635e+06 inf 3 -nan 0.00502443 0.000144772,0.0187187 2.76735e-07,-1.96464e-05,1.4137e-07 0.0673251,0.066251,0.198932
196 rs2979681,rs2979688,rs4872285,rs74548601,rs75240799 0 1.04025e+06 inf 5 0 -1.98709e-08 8.36907e-10,1.27325e-08 4176.1,-4176.63,3.86367,1.23607,-4176.79 0.314071,0.314111,0.000295061,0.000119022,0.314123
197 rs2979681,rs2979688,rs75240799 0 1.0272e+06 inf 3 -nan 0.00497864 0.000103607,0.0192412 3.5975e-07,-2.0055e-05,2.11891e-06 0.0671807,0.0661116,0.198289
198 rs112735415,rs2979687,rs2979688,rs4872285,rs74548601 0 609629 inf 5 0 -1.97518e-08 1.47349e-09,1.53645e-08 -3372.34,3371.78,-3372.21,3.11953,0.998008 0.322354,0.3223,0.322341,0.000302555,0.000120902
199 rs112735415,rs2979681,rs2979688,rs4872285,rs74548601 0 586859 inf 5 0 -1.98091e-08 1.28798e-09,1.56275e-08 -3318.37,3317.83,-3318.25,3.06962,0.982039 0.322808,0.322754,0.322795,0.000302969,0.000121007
200 rs112735415,rs2979681,rs2979688 0 579477 inf 3 -nan 0.00339893 0.000103363,0.011875 6.33137e-05,6.73105e-06,-3.69409e-05 0.172243,0.0621632,0.0613076
201 rs17052863,rs2976430,rs2979681,rs4872285,rs74548601 0 318388 inf 5 0 -2.48403e-08 6.0152e-10,1.04502e-08 405.537,405.521,-405.47,-0.375074,-0.120009 0.335082,0.335069,0.335026,0.000314157,0.000123853
202 rs17052863,rs2976430,rs2979687,rs4872285,rs74548601 0 219545 inf 5 0 -2.48604e-08 4.58856e-10,9.7162e-09 336.866,336.853,-336.81,-0.311552,-0.0996861 0.335134,0.335121,0.335078,0.000314205,0.000123865
203 rs17052863,rs2979681,rs2979684,rs4872285,rs74548601 0 152326 inf 5 0 -2.48374e-08 4.50938e-10,1.1045e-08 280.661,-280.615,280.65,-0.259562,-0.0830533 0.33517,0.335114,0.335157,0.000314237,0.000123874
204 rs17052863,rs2976433,rs2979681,rs4872285,rs74548601 0 136065 inf 5 0 -2.48366e-08 4.51905e-10,1.04283e-08 265.272,265.262,-265.229,-0.245327,-0.0784993 0.335178,0.335165,0.335123,0.000314245,0.000123876
205 rs17052863,rs2976435,rs2979681,rs4872285,rs74548601 0 135290 inf 5 0 -2.48365e-08 5.98366e-10,1.09776e-08 264.517,264.507,-264.473,-0.244628,-0.0782757 0.335179,0.335166,0.335123,0.000314246,0.000123876
206 rs11988344,rs17052863,rs2979681,rs4872285,rs74548601 0 118075 inf 5 0 -2.48355e-08 5.3026e-10,1.09855e-08 247.121,247.131,-247.09,-0.228545,-0.0731304 0.335175,0.335188,0.335132,0.000314254,0.000123878
207 rs17052863,rs2976430,rs2979681,rs4872285 0 114223 inf 4 -nan -6.66933e-09 3.03703e-10,8.98079e-09 145.579,145.572,-145.549,-0.118676 0.200757,0.200748,0.200716,0.00016934
208 rs11988346,rs17052863,rs2979681,rs4872285,rs74548601 0 97528 inf 5 0 -2.48341e-08 4.55567e-10,1.016e-08 224.61,224.619,-224.582,-0.207722,-0.0664683 0.335186,0.335199,0.335143,0.000314264,0.00012388
209 rs17052863,rs2979684,rs2979687,rs4872285,rs74548601 0 86780.3 inf 5 0 -2.48548e-08 4.49299e-10,1.06677e-08 211.89,211.882,-211.855,-0.195947,-0.0627011 0.335204,0.335192,0.335149,0.000314269,0.000123882
210 rs17052863,rs2976433,rs2979687,rs4872285,rs74548601 0 74618.4 inf 5 0 -2.48537e-08 5.44195e-10,1.00123e-08 196.492,196.485,-196.46,-0.181704,-0.0581442 0.335211,0.335198,0.335155,0.000314275,0.000123883
211 rs17052863,rs2976435,rs2979687,rs4872285,rs74548601 0 74045 inf 5 0 -2.48536e-08 4.63767e-10,1.08002e-08 195.736,195.729,-195.704,-0.181004,-0.0579205 0.335211,0.335198,0.335156,0.000314275,0.000123883
212 rs11135835,rs17052863,rs2979681,rs4872285,rs74548601 0 63766.1 inf 5 0 -2.48307e-08 5.10328e-10,1.06881e-08 181.644,181.651,-181.621,-0.167976,-0.0537526 0.335204,0.335217,0.335161,0.00031428,0.000123885
213 rs17052863,rs2976436,rs2979681,rs4872285,rs74548601 0 62977.4 inf 5 0 -2.48306e-08 4.67319e-10,1.04248e-08 180.525,180.518,-180.495,-0.166934,-0.0534193 0.335217,0.335204,0.335162,0.000314281,0.000123885
214 rs11988344,rs17052863,rs2979687,rs4872285,rs74548601 0 61461.1 inf 5 0 -2.48522e-08 4.43725e-10,1.04965e-08 178.333,178.34,-178.31,-0.164913,-0.0527723 0.335205,0.335218,0.335162,0.000314281,0.000123885
215 rs17052863,rs2976437,rs2979681,rs4872285,rs74548601 0 57133.6 inf 5 0 -2.48298e-08 5.50781e-10,1.05488e-08 171.95,171.944,-171.922,-0.159002,-0.0508817 0.33522,0.335207,0.335165,0.000314283,0.000123885
216 rs17052863,rs2979681,rs2979684,rs4872285 0 54648.8 inf 4 -nan -6.65279e-09 3.13408e-10,9.61689e-09 100.72,-100.7,100.716,-0.0820909 0.200776,0.200735,0.200767,0.000169355
217 rs17052863,rs2976433,rs2979681,rs4872285 0 48814.8 inf 4 -nan -6.65066e-09 2.63188e-10,9.31159e-09 95.1954,95.191,-95.1761,-0.0775848 0.200778,0.200768,0.200737,0.000169356
218 rs17052863,rs2976435,rs2979681,rs4872285 0 48536.9 inf 4 -nan -6.65055e-09 2.45957e-10,9.6836e-09 94.9242,94.9198,-94.9049,-0.0773636 0.200778,0.200768,0.200737,0.000169356
219 rs11988346,rs17052863,rs2979687,rs4872285,rs74548601 0 46909.6 inf 5 0 -2.48503e-08 5.50018e-10,1.02534e-08 155.81,155.816,-155.79,-0.144078,-0.0461067 0.335213,0.335226,0.33517,0.000314288,0.000123887
220 rs17052863,rs2976429,rs2979681,rs4872285,rs74548601 0 42666.9 inf 5 0 -2.48275e-08 5.3179e-10,1.05781e-08 148.607,148.601,-148.582,-0.137409,-0.0439735 0.335228,0.335215,0.335172,0.00031429,0.000123887
221 rs11988344,rs17052863,rs2979681,rs4872285 0 42360.8 inf 4 -nan -6.64812e-09 3.09865e-10,9.5008e-09 88.6784,88.6826,-88.6646,-0.0722731 0.20077,0.20078,0.200739,0.000169358
222 rs17052863,rs2979680,rs2979681,rs4872285,rs74548601 0 40648.6 inf 5 0 -2.48272e-08 5.27908e-10,1.00627e-08 145.051,145.046,-145.027,-0.13412,-0.0429213 0.335229,0.335216,0.335173,0.000314291,0.000123887
223 rs11988346,rs17052863,rs2979681,rs4872285 0 34989.4 inf 4 -nan -6.64492e-09 2.23143e-10,9.19237e-09 80.5981,80.6018,-80.5855,-0.0656827 0.200773,0.200782,0.200741,0.00016936
224 rs17052863,rs2979681,rs2979682,rs4872285,rs74548601 0 34359.8 inf 5 0 -2.4826e-08 5.76725e-10,9.67053e-09 133.366,-133.344,133.361,-0.123311,-0.0394632 0.335232,0.335177,0.335219,0.000314295,0.000123888
225 rs11135835,rs17052863,rs2979687,rs4872285,rs74548601 0 24587.9 inf 5 0 -2.4846e-08 6.35127e-10,1.06997e-08 112.825,112.83,-112.811,-0.104314,-0.0333854 0.335225,0.335238,0.335182,0.000314299,0.000123889
226 rs17052863,rs2976436,rs2979687,rs4872285,rs74548601 0 24099 inf 5 0 -2.48458e-08 4.72812e-10,1.10808e-08 111.703,111.699,-111.685,-0.103272,-0.033052 0.335238,0.335225,0.335182,0.000314299,0.00012389
227 rs11135835,rs17052863,rs2979681,rs4872285 0 22876.7 inf 4 -nan -6.6387e-09 2.69835e-10,9.71148e-09 65.1779,65.181,-65.1677,-0.0531059 0.200777,0.200786,0.200745,0.000169363
228 rs17052863,rs2976436,rs2979681,rs4872285 0 22593.8 inf 4 -nan -6.63854e-09 2.23058e-10,1.00911e-08 64.7768,64.7738,-64.7637,-0.0527763 0.200786,0.200777,0.200745,0.000169363
229 rs17052863,rs2976437,rs2979687,rs4872285,rs74548601 0 20537.7 inf 5 0 -2.48449e-08 4.53025e-10,1.07843e-08 103.125,103.121,-103.108,-0.0953377,-0.0305135 0.33524,0.335227,0.335184,0.000314301,0.00012389
230 rs17052863,rs2976437,rs2979681,rs4872285 0 20497.1 inf 4 -nan -6.63727e-09 3.27483e-10,9.61878e-09 61.6998,61.6969,-61.6873,-0.0502668 0.200787,0.200777,0.200746,0.000169363
231 rs17052863,rs2979681,rs2979685,rs4872285,rs74548601 0 16973.6 inf 5 0 -2.48214e-08 5.11236e-10,1.04436e-08 93.7581,-93.7426,93.7545,-0.0866727,-0.0277417 0.335242,0.335186,0.335229,0.000314303,0.00012389
232 rs17052863,rs2976429,rs2979681,rs4872285 0 15306.7 inf 4 -nan -6.63381e-09 2.96603e-10,9.78859e-09 53.3235,53.321,-53.3127,-0.0434353 0.200789,0.200779,0.200748,0.000169365
233 rs17052863,rs2979680,rs2979681,rs4872285 0 14582.6 inf 4 -nan -6.63327e-09 2.19996e-10,9.84155e-09 52.0477,52.0453,-52.0372,-0.0423949 0.200789,0.200779,0.200748,0.000169365
234 rs17052863,rs2979681,rs2979682,rs4872285 0 12326.2 inf 4 -nan -6.63151e-09 2.73821e-10,9.65884e-09 47.855,-47.8453,47.8527,-0.0389754 0.200789,0.200749,0.20078,0.000169365
235 rs17052863,rs2976429,rs2979687,rs4872285,rs74548601 0 12284.4 inf 5 0 -2.48421e-08 5.8378e-10,1.05485e-08 79.7743,79.7713,-79.7611,-0.0737375,-0.023603 0.335244,0.335231,0.335188,0.000314305,0.000123891
236 rs17052863,rs2979680,rs2979687,rs4872285,rs74548601 0 11212.3 inf 5 0 -2.48417e-08 4.85915e-10,1.06744e-08 76.2177,76.2148,-76.2051,-0.0704476,-0.0225505 0.335245,0.335232,0.335189,0.000314306,0.000123891
237 rs17052863,rs2979682,rs2979687,rs4872285,rs74548601 0 8033.47 inf 5 0 -2.48402e-08 4.65455e-10,1.0492e-08 64.5292,64.5267,-64.5185,-0.0596354,-0.0190914 0.335246,0.335233,0.335191,0.000314307,0.000123892
238 rs17052863,rs2976430,rs2979681 0 7529 inf 3 -nan 8.47953e-05 2.79875e-06,0.000325757 0.000148234,0.000145844,-0.000160906 0.0584149,0.0514808,0.0515109
239 rs17052863,rs2979681,rs2979685,rs4872285 0 6087.84 inf 4 -nan -6.62547e-09 2.40387e-10,1.00203e-08 33.6447,-33.6378,33.6431,-0.0273859 0.200791,0.200751,0.200782,0.000169367
240 rs17052863,rs2976432,rs2979681,rs4872285,rs74548601 0 3826.28 inf 5 0 -2.48149e-08 5.03563e-10,1.0263e-08 44.5712,44.5695,-44.5638,-0.0411738,-0.0131854 0.335249,0.335236,0.335193,0.000314309,0.000123892
241 rs17052863,rs2979681,rs2979684 0 3619.74 inf 3 -nan 4.03834e-05 1.10593e-06,0.000149931 0.00022015,-0.000232666,0.000216691 0.0547798,0.0513677,0.0513533
242 rs17052863,rs2976433,rs2979681 0 3236.17 inf 3 -nan 3.67509e-05 1.03395e-06,0.000146614 0.000229121,0.000225529,-0.000241614 0.0544711,0.0513429,0.051356
243 rs17052863,rs2976435,rs2979681 0 3217.89 inf 3 -nan 3.65449e-05 1.05187e-06,0.0001362 0.000229785,0.000226186,-0.000242276 0.0544536,0.0513423,0.0513553
244 rs11988344,rs17052863,rs2979681 0 2811.56 inf 3 -nan 4.32736e-05 1.03613e-06,0.000161961 0.000176718,0.000180469,-0.000192913 0.0513616,0.0550241,0.051377
245 rs11988346,rs17052863,rs2979681 0 2326.18 inf 3 -nan 3.58599e-05 9.48254e-07,0.000128623 0.000194914,0.00019886,-0.000211274 0.0513403,0.0543951,0.0513531
246 rs11135835,rs17052863,rs2979681 0 1527.17 inf 3 -nan 2.36208e-05 4.14299e-07,9.46106e-05 0.000242037,0.000246354,-0.000258707 0.0513052,0.0533395,0.0513137
247 rs17052863,rs2976436,rs2979681 0 1508.47 inf 3 -nan 1.72213e-05 4.50424e-07,5.85262e-05 0.000337493,0.000333167,-0.000349856 0.0527787,0.0512869,0.051293
248 rs17052863,rs2976437,rs2979681 0 1369.9 inf 3 -nan 1.565e-05 4.71298e-07,5.74692e-05 0.000354293,0.000349892,-0.000366642 0.0526401,0.0512824,0.051288
249 rs17052863,rs2976432,rs2979681,rs4872285 0 1369.66 inf 4 -nan -6.61776e-09 2.67321e-10,9.6534e-09 15.9993,15.9985,-15.9961,-0.0129949 0.200793,0.200784,0.200752,0.000169368
250 rs17052863,rs2979685,rs2979687,rs4872285,rs74548601 0 1187.17 inf 5 0 -2.48348e-08 4.43377e-10,1.08034e-08 24.9132,24.9122,-24.9091,-0.0229898,-0.00736754 0.33525,0.335237,0.335194,0.000314311,0.000123892
251 rs17052863,rs2976432,rs2979687,rs4872285,rs74548601 0 1126.82 inf 5 0 -2.48273e-08 5.26509e-10,1.05851e-08 -24.2781,-24.2772,24.2741,0.0225131,0.00719003 0.33525,0.335237,0.335194,0.000314311,0.000123892
252 rs17052863,rs2976429,rs2979681 0 1026.35 inf 3 -nan 1.17513e-05 3.21999e-07,4.83631e-05 0.000409651,0.000405047,-0.000421961 0.0522944,0.0512712,0.0512754
253 rs17052863,rs2979680,rs2979681 0 978.344 inf 3 -nan 1.12062e-05 2.69768e-07,3.82745e-05 0.000419614,0.000414979,-0.000431918 0.0522458,0.0512696,0.0512736
254 rs17052863,rs2979681,rs2979682 0 828.63 inf 3 -nan 9.34557e-06 2.16051e-07,3.87463e-05 0.000463896,-0.000476181,0.000459159 0.0520798,0.0512676,0.0512643
255 rs17052863,rs2979681,rs2979685 0 412.967 inf 3 -nan 4.69899e-06 1.33745e-07,1.75987e-05 0.00065601,-0.000668225,0.000650928 0.0516628,0.0512527,0.051251
256 rs149895480,rs2979681,rs2979688 0 124.561 inf 3 -nan 4.2416e-07 3.53338e-07,4.90842e-07 -0.0145208,0.0145373,-0.0145789 0.000600417,0.000589163,0.00058874
257 rs149895480,rs2979681,rs2979688,rs4872285 0 121.422 inf 4 -nan 4.25265e-07 3.61022e-07,4.9546e-07 -0.0145137,0.0145223,-0.0145703,3.36506e-05 0.000600486,0.000589476,0.000588842,4.32237e-05
258 rs149895480,rs2979687,rs2979688,rs4872285,rs74548601 0 122.067 inf 5 0 4.38309e-07 3.73552e-07,5.10472e-07 -0.0147274,0.014735,-0.0147836,2.81966e-05,-1.33656e-05 0.000600546,0.000589478,0.000588872,5.12063e-05,7.42111e-05
259 rs149895480,rs2979681,rs2979688,rs4872285,rs74548601 0 118.174 inf 5 0 4.25976e-07 3.63265e-07,4.92421e-07 -0.0145153,0.0145221,-0.0145714,2.86835e-05,-1.34258e-05 0.000600546,0.000589478,0.000588872,5.12063e-05,7.42111e-05
260 rs17052863,rs2976432,rs2979681 0 94.0237 inf 3 -nan 1.14864e-06 3.37797e-08,3.99789e-06 0.00131894,0.00131342,-0.00133106 0.0513418,0.0512408,0.0512412
261 rs117869015,rs2979681,rs2979688 0 71.7786 inf 3 -nan 2.5692e-07 2.04952e-07,3.09815e-07 -0.0111007,0.0112541,-0.0112956 0.000600417,0.000589163,0.00058874
262 rs117869015,rs2979681,rs2979688,rs4872285 0 68.6705 inf 4 -nan 2.58123e-07 2.07394e-07,3.12159e-07 -0.0110929,0.0112374,-0.0112862,3.7368e-05 0.000600486,0.000589476,0.000588842,4.32237e-05
263 rs117869015,rs2979687,rs2979688,rs4872285,rs74548601 0 68.4395 inf 5 0 2.68381e-07 2.16904e-07,3.25045e-07 -0.0113058,0.0114502,-0.0114989,3.41347e-05,-7.36329e-06 0.000600546,0.000589478,0.000588872,5.12063e-05,7.42111e-05
264 rs117869015,rs2979681,rs2979688,rs4872285,rs74548601 0 65.4212 inf 5 0 2.58818e-07 2.08718e-07,3.14455e-07 -0.0110937,0.0112373,-0.0112868,3.46216e-05,-7.4235e-06 0.000600546,0.000589478,0.000588872,5.12063e-05,7.42111e-05
265 rs2979687,rs2979688 0 0.300529 inf 2 -nan 2.15608e-08 9.74021e-09,3.81364e-08 0.000606556,-0.000647466 0.000121976,0.00011992
266 rs2979681,rs2979688 0 0.140346 inf 2 -nan 2.10532e-08 9.24239e-09,3.81708e-08 0.000597441,-0.000638984 0.000121976,0.00011992
267 rs2979688 0 -2.28024 inf 1 -nan 3.8567e-09 1.45e-10,1.06302e-08 -8.30324e-05 3.86944e-05
268 rs73229467 0 -2.32272 inf 1 -nan 3.7221e-09 7.17458e-11,1.11121e-08 -0.000279021 0.000132881
269 rs4872282 0 -2.70956 inf 1 -nan 2.49625e-09 1.14177e-11,8.93746e-09 6.1627e-05 3.8018e-05
270 rs2976422 0 -2.71457 inf 1 -nan 2.48035e-09 8.26923e-12,8.92684e-09 -7.0236e-05 4.35206e-05
271 rs4872283 0 -2.73915 inf 1 -nan 2.40248e-09 9.82219e-12,8.88716e-09 6.01196e-05 3.80889e-05
272 rs4425762 0 -2.75138 inf 1 -nan 2.36369e-09 6.3727e-12,9.07701e-09 5.94357e-05 3.80889e-05
273 rs112735415 0 -2.82696 inf 1 -nan 2.12421e-09 5.90065e-12,7.81408e-09 0.000172135 0.000119155
274 rs2320782 0 -2.85249 inf 1 -nan 2.04329e-09 8.38173e-12,7.86071e-09 5.35819e-05 3.81817e-05
275 rs117869015 0 -2.85925 inf 1 -nan 2.02188e-09 5.60646e-12,8.09442e-09 0.000169223 0.00012155
276 rs2976411 0 -2.86924 inf 1 -nan 1.99022e-09 4.31195e-12,7.87999e-09 -5.15184e-05 3.74518e-05
277 rs13270272 0 -2.89628 inf 1 -nan 1.90454e-09 4.27265e-12,7.19028e-09 -9.62919e-05 7.24237e-05
278 rs2320780 0 -2.93184 inf 1 -nan 1.79183e-09 4.19078e-12,6.69033e-09 4.80209e-05 3.79171e-05
279 rs146749543 0 -2.97817 inf 1 -nan 1.64503e-09 3.56929e-12,6.58763e-09 0.000132975 0.000112763
280 rs13254844 0 -3.00145 inf 1 -nan 1.57126e-09 2.02678e-12,7.01147e-09 -8.60959e-05 7.59976e-05
281 rs4872285 0 -3.00706 inf 1 -nan 1.55349e-09 9.85952e-13,7.12816e-09 4.73965e-05 4.22648e-05
282 rs78914169 0 -3.01167 inf 1 -nan 1.53887e-09 2.75266e-12,6.58082e-09 -0.000117525 0.000105697
283 rs2950331 0 -3.01486 inf 1 -nan 1.52875e-09 1.93849e-12,6.32508e-09 4.10763e-05 3.71639e-05
284 rs60957040 0 -3.0165 inf 1 -nan 1.52356e-09 4.48544e-12,6.10605e-09 6.17465e-05 5.60387e-05
285 rs13265334 0 -3.01872 inf 1 -nan 1.51654e-09 3.78279e-12,6.95112e-09 4.3152e-05 3.93286e-05
286 rs2950330 0 -3.02284 inf 1 -nan 1.50348e-09 3.6506e-12,6.82242e-09 4.0454e-05 3.71639e-05
287 rs4872286 0 -3.03556 inf 1 -nan 1.46317e-09 4.10383e-12,6.03827e-09 4.16471e-05 3.92422e-05
288 rs2320781 0 -3.03709 inf 1 -nan 1.45833e-09 1.34906e-12,6.25439e-09 4.15774e-05 3.92996e-05
289 rs13272287 0 -3.04151 inf 1 -nan 1.44432e-09 2.08394e-12,6.6091e-09 4.11374e-05 3.92422e-05
290 rs2950328 0 -3.04403 inf 1 -nan 1.43634e-09 2.55387e-12,6.03758e-09 3.87528e-05 3.71639e-05
291 rs17052966 0 -3.06223 inf 1 -nan 1.37864e-09 1.89676e-12,6.13323e-09 5.48578e-05 5.47624e-05
292 rs71515893 0 -3.06514 inf 1 -nan 1.36943e-09 1.46042e-12,5.83584e-09 3.98324e-05 4.00311e-05
293 rs71515892 0 -3.06981 inf 1 -nan 1.35464e-09 5.83987e-13,6.30121e-09 3.93978e-05 4.00311e-05
294 rs56039696 0 -3.07379 inf 1 -nan 1.34201e-09 1.24753e-12,5.4366e-09 3.90226e-05 4.00311e-05
295 rs2950347 0 -3.08426 inf 1 -nan 1.30885e-09 1.91639e-12,5.5175e-09 -4.48304e-05 4.72012e-05
296 rs2976457 0 -3.08771 inf 1 -nan 1.29791e-09 1.80968e-12,5.6955e-09 -3.49846e-05 3.71639e-05
297 rs13272587 0 -3.08976 inf 1 -nan 1.29142e-09 1.41882e-12,6.67107e-09 3.68524e-05 3.93579e-05
298 rs2950288 0 -3.09047 inf 1 -nan 1.28917e-09 1.90274e-12,5.3885e-09 -3.47373e-05 3.71684e-05
299 rs17053036 0 -3.1007 inf 1 -nan 1.25674e-09 1.34291e-12,5.56694e-09 3.57774e-05 3.93579e-05
300 rs13272949 0 -3.10301 inf 1 -nan 1.24943e-09 1.63045e-12,5.38725e-09 3.55735e-05 3.93874e-05
301 rs2056704 0 -3.10395 inf 1 -nan 1.24643e-09 1.16403e-12,5.66191e-09 3.54253e-05 3.93286e-05
302 rs17764970 0 -3.10397 inf 1 -nan 1.24638e-09 1.00134e-12,5.47009e-09 3.5641e-05 3.95698e-05
303 rs78698368 0 -3.1044 inf 1 -nan 1.24503e-09 1.12176e-12,5.67967e-09 8.24948e-05 9.16998e-05
304 rs1818995 0 -3.10502 inf 1 -nan 1.24305e-09 1.02792e-12,5.71669e-09 3.63421e-05 4.04693e-05
305 rs10098513 0 -3.10548 inf 1 -nan 1.24158e-09 1.68825e-12,5.81667e-09 3.52974e-05 3.93579e-05
306 rs13254266 0 -3.10813 inf 1 -nan 1.23319e-09 1.90437e-12,5.10442e-09 3.52453e-05 3.96011e-05
307 rs13272955 0 -3.11575 inf 1 -nan 1.20906e-09 1.92047e-12,5.53829e-09 3.42445e-05 3.93579e-05
308 rs3757985 0 -3.11699 inf 1 -nan 1.20513e-09 1.30197e-12,5.25928e-09 -3.24541e-05 3.74415e-05
309 rs4872281 0 -3.12652 inf 1 -nan 1.17491e-09 1.34623e-12,5.5657e-09 3.33077e-05 3.96011e-05
310 rs1527030 0 -3.12928 inf 1 -nan 1.16619e-09 1.53599e-12,5.81854e-09 4.50774e-05 5.40811e-05
311 rs1527031 0 -3.13125 inf 1 -nan 1.15993e-09 1.67368e-12,6.26799e-09 3.27654e-05 3.95698e-05
312 rs11774259 0 -3.14022 inf 1 -nan 1.13151e-09 1.34246e-12,5.28447e-09 3.24852e-05 4.04693e-05
313 rs2141102 0 -3.14062 inf 1 -nan 1.13024e-09 1.73468e-12,5.00653e-09 3.24385e-05 4.04693e-05
314 rs6998542 0 -3.14219 inf 1 -nan 1.12525e-09 2.12272e-12,5.46538e-09 3.22552e-05 4.04693e-05
315 rs1818993 0 -3.14302 inf 1 -nan 1.12262e-09 2.20825e-12,5.71624e-09 3.21579e-05 4.04693e-05
316 rs17764738 0 -3.14556 inf 1 -nan 1.1146e-09 1.03526e-12,5.09942e-09 5.6649e-05 7.19575e-05
317 rs13269990 0 -3.14657 inf 1 -nan 1.1114e-09 2.30227e-12,4.43826e-09 3.08914e-05 3.93874e-05
318 rs6557800 0 -3.15249 inf 1 -nan 1.09263e-09 9.74242e-13,5.37143e-09 3.10282e-05 4.04693e-05
319 rs6991438 0 -3.16059 inf 1 -nan 1.06697e-09 1.86875e-12,5.10541e-09 3.00278e-05 4.04693e-05
320 rs7004778 0 -3.16065 inf 1 -nan 1.06677e-09 4.72291e-13,5.33373e-09 3.00202e-05 4.04693e-05
321 rs13248914 0 -3.17346 inf 1 -nan 1.02617e-09 1.12381e-12,4.90355e-09 2.73691e-05 3.90486e-05
322 rs13259536 0 -3.17401 inf 1 -nan 1.02444e-09 6.22028e-13,5.11612e-09 2.73181e-05 3.90756e-05
323 rs33914671 0 -3.17528 inf 1 -nan 1.02041e-09 3.18306e-12,5.22583e-09 2.81223e-05 4.04693e-05
324 rs6557801 0 -3.17561 inf 1 -nan 1.01936e-09 1.20883e-12,5.52108e-09 2.80779e-05 4.04693e-05
325 rs6992758 0 -3.17666 inf 1 -nan 1.01602e-09 2.02806e-12,4.58839e-09 2.79358e-05 4.04693e-05
326 rs11777251 0 -3.17891 inf 1 -nan 1.00891e-09 1.06591e-12,4.74497e-09 2.76313e-05 4.04693e-05
327 rs13280142 0 -3.17938 inf 1 -nan 1.00742e-09 8.18136e-13,4.58415e-09 2.66177e-05 3.90756e-05
328 rs10110549 0 -3.18051 inf 1 -nan 1.00382e-09 8.14011e-13,4.64155e-09 2.74113e-05 4.04693e-05
329 rs6557797 0 -3.18153 inf 1 -nan 1.00062e-09 1.60631e-12,5.08145e-09 2.50109e-05 3.71143e-05
330 rs7015671 0 -3.18288 inf 1 -nan 9.9633e-10 6.59473e-13,4.65038e-09 2.70842e-05 4.04693e-05
331 rs6557802 0 -3.18312 inf 1 -nan 9.95563e-10 1.03843e-12,4.75345e-09 2.70504e-05 4.04693e-05
332 rs6557803 0 -3.18315 inf 1 -nan 9.95475e-10 9.51332e-13,5.87113e-09 2.70466e-05 4.04693e-05
333 rs2976452 0 -3.18605 inf 1 -nan 9.86274e-10 1.65604e-12,4.55921e-09 -2.44387e-05 3.71271e-05
334 rs62503773 0 -3.18615 inf 1 -nan 9.85947e-10 6.20226e-13,5.12349e-09 3.77858e-05 5.74355e-05
335 rs7002363 0 -3.18838 inf 1 -nan 9.78892e-10 1.56889e-12,4.42046e-09 2.63318e-05 4.05077e-05
336 rs2976445 0 -3.19678 inf 1 -nan 9.52262e-10 1.05247e-12,4.98409e-09 2.29975e-05 3.7119e-05
337 rs2320778 0 -3.19724 inf 1 -nan 9.50813e-10 7.53672e-13,4.32849e-09 -2.8053e-05 4.54035e-05
338 rs6557804 0 -3.19926 inf 1 -nan 9.44408e-10 1.01438e-12,4.30164e-09 2.49914e-05 4.09506e-05
339 rs62503769 0 -3.20097 inf 1 -nan 9.38999e-10 1.50301e-12,4.42768e-09 3.44311e-05 5.70232e-05
340 rs4510875 0 -3.20331 inf 1 -nan 9.31588e-10 8.77741e-13,4.46758e-09 -3.56412e-05 5.99191e-05
341 rs4344085 0 -3.20339 inf 1 -nan 9.31335e-10 4.08026e-13,4.58877e-09 -3.32032e-05 5.58494e-05
342 rs4872275 0 -3.20344 inf 1 -nan 9.31177e-10 9.52313e-13,4.98119e-09 -2.29969e-05 3.86944e-05
343 rs2950322 0 -3.20345 inf 1 -nan 9.31132e-10 3.36797e-13,4.66704e-09 -2.206e-05 3.71215e-05
344 rs4872274 0 -3.20691 inf 1 -nan 9.20188e-10 1.70722e-12,4.44769e-09 -2.24709e-05 3.86944e-05
345 rs7005113 0 -3.20787 inf 1 -nan 9.17123e-10 1.65298e-12,5.01599e-09 2.35995e-05 4.09088e-05
346 rs6988202 0 -3.20847 inf 1 -nan 9.15244e-10 1.11799e-12,4.13621e-09 2.35752e-05 4.10353e-05
347 rs10441612 0 -3.20996 inf 1 -nan 9.10519e-10 9.98238e-13,4.51337e-09 2.32567e-05 4.09088e-05
348 rs57479720 0 -3.21075 inf 1 -nan 9.07989e-10 1.03928e-12,4.04998e-09 2.31241e-05 4.09088e-05
349 rs117090971 0 -3.21152 inf 1 -nan 9.05553e-10 9.99787e-13,4.74798e-09 4.89149e-05 8.70186e-05
350 rs2950346 0 -3.21388 inf 1 -nan 8.98079e-10 7.41917e-13,4.5582e-09 -2.50368e-05 4.53258e-05
351 rs62503774 0 -3.21393 inf 1 -nan 8.97935e-10 6.94503e-13,4.37515e-09 3.1715e-05 5.74355e-05
352 rs6993350 0 -3.21571 inf 1 -nan 8.92276e-10 7.64351e-13,4.01015e-09 2.23052e-05 4.09506e-05
353 rs11773978 0 -3.21605 inf 1 -nan 8.9121e-10 1.60233e-12,4.03173e-09 2.22242e-05 4.09088e-05
354 rs2141101 0 -3.21676 inf 1 -nan 8.88974e-10 1.12776e-12,4.2741e-09 2.21015e-05 4.09088e-05
355 rs62503767 0 -3.21714 inf 1 -nan 8.87761e-10 1.0717e-12,4.10253e-09 3.07144e-05 5.70232e-05
356 rs62503777 0 -3.21758 inf 1 -nan 8.86361e-10 1.88835e-12,4.73773e-09 3.08278e-05 5.74355e-05
357 rs1918213 0 -3.21804 inf 1 -nan 8.84896e-10 1.04091e-12,3.90742e-09 2.21078e-05 4.13422e-05
358 rs17830286 0 -3.22028 inf 1 -nan 8.77793e-10 3.66145e-13,4.47945e-09 2.76477e-05 5.26611e-05
359 rs62501479 0 -3.22132 inf 1 -nan 8.74498e-10 1.16793e-12,4.44633e-09 2.15393e-05 4.13874e-05
360 rs4242416 0 -3.22268 inf 1 -nan 8.70185e-10 1.27595e-12,4.56683e-09 -2.88249e-05 5.60387e-05
361 rs62503775 0 -3.22317 inf 1 -nan 8.68633e-10 8.35385e-13,4.14537e-09 2.94172e-05 5.74355e-05
362 rs950324 0 -3.22393 inf 1 -nan 8.66247e-10 1.28358e-12,4.08857e-09 2.10571e-05 4.13874e-05
363 rs11774229 0 -3.22414 inf 1 -nan 8.65582e-10 4.0505e-13,3.87729e-09 2.09948e-05 4.13422e-05
364 rs11988470 0 -3.22606 inf 1 -nan 8.59485e-10 9.97958e-13,4.43961e-09 2.06536e-05 4.13874e-05
365 rs62503776 0 -3.22616 inf 1 -nan 8.59175e-10 1.31796e-12,3.98742e-09 2.86361e-05 5.74355e-05
366 rs11774467 0 -3.22636 inf 1 -nan 8.58524e-10 1.01367e-12,3.97215e-09 2.0573e-05 4.13422e-05
367 rs62503770 0 -3.22645 inf 1 -nan 8.58241e-10 1.15736e-12,4.54456e-09 2.84547e-05 5.7228e-05
368 rs2979678 0 -3.22655 inf 1 -nan 8.57938e-10 1.00079e-12,4.79546e-09 -1.92223e-05 3.86944e-05
369 rs7000122 0 -3.22752 inf 1 -nan 8.54859e-10 8.80497e-13,3.92543e-09 2.82725e-05 5.74355e-05
370 rs4498549 0 -3.22816 inf 1 -nan 8.52825e-10 9.2167e-13,4.6411e-09 -1.89307e-05 3.86944e-05
371 rs7013267 0 -3.22855 inf 1 -nan 8.51607e-10 7.91877e-13,4.59446e-09 2.01511e-05 4.13422e-05
372 rs62503772 0 -3.22933 inf 1 -nan 8.49128e-10 6.31082e-13,3.84449e-09 2.7682e-05 5.7228e-05
373 rs6998236 0 -3.23026 inf 1 -nan 8.46192e-10 1.20813e-12,4.35885e-09 1.98146e-05 4.13422e-05
374 rs7011567 0 -3.23026 inf 1 -nan 8.46187e-10 1.39787e-12,4.16548e-09 1.98143e-05 4.13422e-05
375 rs2976408 0 -3.23155 inf 1 -nan 8.42095e-10 6.18324e-13,4.14875e-09 -2.65989e-05 5.62307e-05
376 rs74548601 0 -3.23197 inf 1 -nan 8.40775e-10 1.1736e-12,3.91262e-09 -2.84552e-05 6.04145e-05
377 rs56133707 0 -3.23226 inf 1 -nan 8.39842e-10 8.5894e-13,4.03535e-09 1.94126e-05 4.13422e-05
378 rs7006849 0 -3.23236 inf 1 -nan 8.3951e-10 8.66166e-13,4.23771e-09 1.93913e-05 4.13422e-05
379 rs10092789 0 -3.233 inf 1 -nan 8.37494e-10 5.17321e-13,3.58563e-09 1.92618e-05 4.13422e-05
380 rs28578509 0 -3.23308 inf 1 -nan 8.37258e-10 1.33921e-12,4.09935e-09 1.91437e-05 4.11213e-05
381 rs62503778 0 -3.23329 inf 1 -nan 8.36567e-10 1.17175e-12,4.47139e-09 2.66766e-05 5.74355e-05
382 rs17052934 0 -3.23357 inf 1 -nan 8.35679e-10 1.80094e-12,4.43794e-09 2.65968e-05 5.74355e-05
383 rs2979677 0 -3.23458 inf 1 -nan 8.32482e-10 5.60532e-13,4.29204e-09 -2.34712e-05 5.1244e-05
384 rs6985282 0 -3.23472 inf 1 -nan 8.32057e-10 9.38022e-13,4.4314e-09 1.89286e-05 4.13874e-05
385 rs2976424 0 -3.23589 inf 1 -nan 8.28329e-10 1.02361e-12,4.2168e-09 -1.7488e-05 3.87424e-05
386 rs4529473 0 -3.236 inf 1 -nan 8.27991e-10 8.17207e-13,4.2437e-09 1.8639e-05 4.13422e-05
387 rs2979681 0 -3.23604 inf 1 -nan 8.2786e-10 1.19535e-12,4.30884e-09 -1.7736e-05 3.93579e-05
388 rs66461725 0 -3.23701 inf 1 -nan 8.24792e-10 8.8482e-13,4.2784e-09 1.84246e-05 4.13422e-05
389 rs6981238 0 -3.23762 inf 1 -nan 8.22849e-10 1.02437e-12,4.17641e-09 1.82932e-05 4.13422e-05
390 rs6986053 0 -3.23788 inf 1 -nan 8.22043e-10 1.26878e-12,4.62557e-09 1.82185e-05 4.12973e-05
391 rs756221 0 -3.23801 inf 1 -nan 8.21622e-10 5.91212e-13,3.94949e-09 1.82097e-05 4.13422e-05
392 rs3860834 0 -3.23889 inf 1 -nan 8.18839e-10 2.12596e-12,4.29679e-09 -1.62775e-05 3.73469e-05
393 rs2979679 0 -3.23893 inf 1 -nan 8.18695e-10 9.8836e-13,4.13007e-09 -1.6866e-05 3.87183e-05
394 rs2976419 0 -3.23937 inf 1 -nan 8.17298e-10 9.35145e-13,3.9488e-09 -1.67549e-05 3.86707e-05
395 rs2979687 0 -3.24063 inf 1 -nan 8.13305e-10 1.2645e-12,4.38206e-09 -1.6787e-05 3.93579e-05
396 rs2976432 0 -3.24069 inf 1 -nan 8.13122e-10 9.58923e-13,4.59618e-09 -1.64919e-05 3.86944e-05
397 rs11135839 0 -3.24073 inf 1 -nan 8.12993e-10 7.18137e-13,3.91157e-09 1.7409e-05 4.08672e-05
398 rs13258850 0 -3.24261 inf 1 -nan 8.07038e-10 6.89631e-13,4.02663e-09 -1.56058e-05 3.75402e-05
399 rs2979685 0 -3.24376 inf 1 -nan 8.03386e-10 7.15136e-13,3.97574e-09 -1.58366e-05 3.86944e-05
400 rs2979682 0 -3.24615 inf 1 -nan 7.95831e-10 1.56843e-12,3.96634e-09 -1.53088e-05 3.86944e-05
401 rs2979680 0 -3.24684 inf 1 -nan 7.93651e-10 2.13785e-12,4.17434e-09 -1.51531e-05 3.86944e-05
402 rs2976429 0 -3.24704 inf 1 -nan 7.92992e-10 7.63314e-13,4.07376e-09 -1.51057e-05 3.86944e-05
403 rs2976437 0 -3.24839 inf 1 -nan 7.88716e-10 3.95752e-13,3.92057e-09 -1.47946e-05 3.86944e-05
404 rs2976436 0 -3.24888 inf 1 -nan 7.87168e-10 3.46482e-13,4.09741e-09 -1.46803e-05 3.86944e-05
405 rs11135835 0 -3.24895 inf 1 -nan 7.86965e-10 4.45163e-13,4.20688e-09 -1.46653e-05 3.86944e-05
406 rs2976423 0 -3.25029 inf 1 -nan 7.8272e-10 1.46633e-12,4.06435e-09 -1.90499e-05 5.13789e-05
407 rs2976404 0 -3.25069 inf 1 -nan 7.81429e-10 1.20463e-12,4.37746e-09 -1.91761e-05 5.20755e-05
408 rs11135837 0 -3.251 inf 1 -nan 7.80462e-10 7.75341e-13,4.02123e-09 -1.89217e-05 5.1653e-05
409 rs73229484 0 -3.25121 inf 1 -nan 7.79792e-10 4.71839e-13,3.75152e-09 -2.7344e-05 7.49169e-05
410 rs11988346 0 -3.25134 inf 1 -nan 7.79394e-10 7.67755e-13,3.84127e-09 -1.40924e-05 3.86944e-05
411 rs55638413 0 -3.25152 inf 1 -nan 7.78792e-10 8.61297e-13,3.57464e-09 4.32525e-05 0.000119155
412 rs113157437 0 -3.25214 inf 1 -nan 7.7685e-10 4.57952e-13,3.26098e-09 -1.85479e-05 5.1653e-05
413 rs11988344 0 -3.25255 inf 1 -nan 7.75546e-10 1.00164e-12,3.8385e-09 -1.37922e-05 3.86944e-05
414 rs2976435 0 -3.25347 inf 1 -nan 7.72631e-10 8.17477e-13,3.82408e-09 -1.35603e-05 3.86944e-05
415 rs2976433 0 -3.25351 inf 1 -nan 7.72505e-10 5.63923e-13,3.85348e-09 -1.35502e-05 3.86944e-05
416 rs2976407 0 -3.25356 inf 1 -nan 7.72353e-10 9.69747e-13,4.36518e-09 -1.80235e-05 5.15151e-05
417 rs11135836 0 -3.25358 inf 1 -nan 7.72283e-10 7.63031e-13,3.29364e-09 -1.80643e-05 5.1653e-05
418 rs2979684 0 -3.25431 inf 1 -nan 7.69968e-10 8.42392e-13,3.91874e-09 -1.33449e-05 3.86944e-05
419 rs2976427 0 -3.25652 inf 1 -nan 7.62952e-10 4.01441e-13,4.11952e-09 -1.81753e-05 5.51157e-05
420 rs6557799 0 -3.25746 inf 1 -nan 7.59997e-10 9.65044e-13,3.62516e-09 1.29489e-05 4.00661e-05
421 rs2976425 0 -3.2592 inf 1 -nan 7.54459e-10 6.31006e-13,3.84352e-09 -1.71128e-05 5.51157e-05
422 rs2976406 0 -3.25935 inf 1 -nan 7.54004e-10 1.15411e-12,3.94023e-09 -1.58977e-05 5.13789e-05
423 rs56272122 0 -3.25969 inf 1 -nan 7.52921e-10 1.03668e-12,3.96747e-09 3.65647e-05 0.000119155
424 rs35831348 0 -3.26004 inf 1 -nan 7.51813e-10 6.49291e-13,3.71054e-09 1.39345e-05 4.58018e-05
425 rs10503765 0 -3.26014 inf 1 -nan 7.51503e-10 9.30831e-13,3.82857e-09 -1.58045e-05 5.20755e-05
426 rs2976430 0 -3.26036 inf 1 -nan 7.50793e-10 5.38298e-13,3.92251e-09 -1.16775e-05 3.86944e-05
427 rs56242008 0 -3.26051 inf 1 -nan 7.50319e-10 4.12764e-13,3.30447e-09 -1.56563e-05 5.20755e-05
428 rs2976414 0 -3.26074 inf 1 -nan 7.496e-10 1.06372e-12,3.77065e-09 1.12918e-05 3.77776e-05
429 rs55694105 0 -3.2614 inf 1 -nan 7.47492e-10 7.76849e-13,3.63285e-09 -1.52963e-05 5.20755e-05
430 rs10503764 0 -3.26307 inf 1 -nan 7.42192e-10 5.84012e-13,3.4803e-09 -1.44405e-05 5.15151e-05
431 rs75807648 0 -3.26527 inf 1 -nan 7.35238e-10 9.28086e-13,3.55647e-09 2.72492e-05 0.000104136
432 rs13264292 0 -3.26559 inf 1 -nan 7.34217e-10 8.30047e-13,3.60942e-09 9.71915e-06 3.7552e-05
433 rs2976405 0 -3.26578 inf 1 -nan 7.33635e-10 6.7424e-13,3.67093e-09 9.7557e-06 3.79334e-05
434 rs2950326 0 -3.26617 inf 1 -nan 7.32393e-10 9.45886e-13,3.7734e-09 -1.30321e-05 5.13789e-05
435 rs149895480 0 -3.26773 inf 1 -nan 7.27451e-10 5.57387e-13,3.54726e-09 2.90589e-05 0.00012155
436 rs17763685 0 -3.26948 inf 1 -nan 7.2188e-10 8.87102e-13,3.96732e-09 -1.31651e-05 5.94381e-05
437 rs7829603 0 -3.27068 inf 1 -nan 7.18083e-10 5.41651e-13,3.66686e-09 9.62643e-06 4.61332e-05
438 rs75240799 0 -3.27265 inf 1 -nan 7.1184e-10 7.9091e-13,3.70859e-09 2.21219e-05 0.000119155
439 rs3860832 0 -3.27362 inf 1 -nan 7.08778e-10 4.88014e-13,3.31162e-09 -6.44787e-06 3.72156e-05
440 rs2976409 0 -3.27472 inf 1 -nan 7.0529e-10 6.24409e-13,3.55575e-09 -8.49039e-06 5.37525e-05
441 rs117915572 0 -3.27651 inf 1 -nan 6.99623e-10 5.49715e-13,3.19487e-09 8.3195e-06 6.435e-05
442 rs11779795 0 -3.27721 inf 1 -nan 6.97394e-10 7.52506e-13,4.06002e-09 5.35526e-06 4.61332e-05
443 rs77077387 0 -3.2773 inf 1 -nan 6.97127e-10 7.7923e-13,3.22113e-09 1.36311e-05 0.000119155
444 rs4577964 0 -3.2774 inf 1 -nan 6.96784e-10 6.96465e-13,3.4938e-09 4.20553e-06 3.74838e-05
445 rs2976456 0 -3.27751 inf 1 -nan 6.96462e-10 5.55391e-13,3.57517e-09 5.89992e-06 5.35911e-05
446 rs7350098 0 -3.27855 inf 1 -nan 6.93167e-10 8.78334e-13,3.36014e-09 -4.45924e-06 5.20755e-05
447 rs11774989 0 -3.2786 inf 1 -nan 6.93003e-10 5.03548e-13,3.55519e-09 3.48208e-06 4.13422e-05
448 rs7463634 0 -3.27889 inf 1 -nan 6.92065e-10 1.01554e-12,3.35812e-09 3.12947e-06 4.13422e-05
449 rs35842725 0 -3.27912 inf 1 -nan 6.91341e-10 7.79515e-13,3.58129e-09 2.72419e-06 3.98271e-05
450 rs6420154 0 -3.27913 inf 1 -nan 6.9132e-10 7.6569e-13,3.67672e-09 3.23069e-06 4.73907e-05
451 rs143165868 0 -3.27913 inf 1 -nan 6.913e-10 4.51684e-13,3.65057e-09 8.09804e-06 0.000119155
452 rs76176807 0 -3.27938 inf 1 -nan 6.90523e-10 1.588e-12,3.42891e-09 7.0383e-06 0.000119155
453 rs4872278 0 -3.27959 inf 1 -nan 6.89856e-10 8.19697e-13,3.33243e-09 -1.88081e-06 3.74623e-05
454 rs2950334 0 -3.27973 inf 1 -nan 6.894e-10 7.38772e-13,3.54461e-09 2.19149e-06 5.08481e-05
455 rs12545967 0 -3.27994 inf 1 -nan 6.88755e-10 4.62894e-13,3.29868e-09 1.3724e-06 4.52489e-05
456 rs2976450 0 -3.28003 inf 1 -nan 6.88467e-10 5.98696e-13,3.62478e-09 1.13915e-06 5.08481e-05
457 rs17830962 0 -3.28009 inf 1 -nan 6.88258e-10 9.27381e-13,3.36773e-09 -8.37796e-07 5.94381e-05
458 rs17052863 0 -3.28014 inf 1 -nan 6.88124e-10 1.10701e-12,3.13401e-09 -2.07291e-07 0.000119155
