# Supplementary material for: Precision medicine for atherosclerotic cardiovascular disease: Integrative genomics maps risk loci and AI‐predicted functional consequences
Source: Clin Transl Med. 2026 Jul 10;16(7):e70732. doi: 10.1002/ctm2.70732 (PMC13351343; doi:10.1002/ctm2.70732)
Supplement: Supplementary file 6 — Supporting Information [file CTM2-16-e70732-s005.zip › DOCK5/FINEMAP/data.ld]

1 -0.439891226411188 0.900667283581112 0.975867114515372 0.164734747749341 0.157975594777774 -0.0489949321480801 0.153567133568696 0.161133401849079 0.973513182686031 -0.0628099557203322 0.153567133568696 -0.139354828388666 0.975867114515372 1 0.900667283581112 1 1 0.900667283581112 0.134200911195636 -0.064893149084253 -0.0136021641722715 -0.0489949321480801 -0.0489949321480801 0.997531339100223 -0.0857135060427 -0.427130163313021 -0.407312693323837 -0.162273906869592 -0.0610919800717645 -0.426194401277651 -0.0722495615660377 -0.440875935297268 -0.438907248824404 -0.149824633855279 -0.443834531848375 -0.439891226411188 -0.438907248824404 -0.439891226411188 -0.426194401277651 -0.0628099557203322 0.0555783615905832 -0.064893149084253 0.637773160313086 -0.408412509778697 -0.0628099557203322 -0.0034446095744506 -0.0663756290310583 -0.439891226411188 0.0118773468151 -0.172853018030153 -0.433018280970872 -0.037763833724145 0.0118773468151 0.900667283581112 0.900667283581112 0.99505701601592 -0.440875935297268 0.975867114515372 0.900667283581112 0.232730157507461 0.373833112269267 -0.441861383691554 0.489164100070591 0.987796284604995 -0.0387420421772452 -0.0420356056453366 0.166735331981648 0.0403575668991173 0.0361428784131177 0.0361428784131177 0.504939283399259 0.229409935436686 0.0957944920196934 0.157975594777774 0.0857951735732927 0.166735331981648 0.163223097443456 0.169785870236615 0.0783733047765746 0.16431537793528 0.142505443506367 -0.0461951075437723 -0.05289083577989 0.0785314699181976 -0.0448738921045109 0.0477107373141318 0.0477107373141318 -0.0489949321480801 -0.0489949321480801 -0.0489949321480801 -0.0489949321480801 -0.0489949321480801 -0.0489949321480801 -0.0489949321480801 0.0394500104607096 0.504939283399259 -0.0379696170471424 -0.548796453775133 -0.0403575668991175 0.0815329017588975 -0.0436449432036143 -0.0464219199122423 -0.0489949321480801 -0.0756522503305157 -0.0489949321480801 -0.0489949321480801 -0.0489949321480801 -0.0756522503305157 -0.0489949321480801 0.900667283581112 0.133837600270242 -0.382320278543712 -0.0199139337294914 -0.0268786657434055 0.0326594685140369 0.075229150714668 0.0260884991732762 0.459826183901851 -0.0436449432036143 -0.215902596884981 1 -0.0766318417645645 -0.0436449432036143 -0.0436449432036143 0.000516746787337834 -0.407312693323837 0.45037309818469 0.459826183901851 0.360384543030559 -0.443834531848375 -0.0745285991195594 0.157975594777774 -0.411351282223844 1 0.157975594777774 -0.0745285991195594 0.975867114515372 -0.143194383132837 0.992577991102683 -0.00429968168436105 -0.00429968168436105 -0.000274074262312935 -0.000274074262312935 -0.0034446095744506 -0.0034446095744506 -0.0034446095744506 -0.0034446095744506 -0.0034446095744506 -0.0034446095744506 0.124072662317576 0.0385030772662756 0.876454188371655 0.900667283581112 0.900675950191305 0.900675950191305 0.900675950191305 0.973290895211393 1 1 0.997531339100223 0.99753670686137 0.963169913993793 0.900667283581112 0.900667283581112 0.973290895211393 1 0.900667283581112 -0.0034446095744506 0.902926637354028 0.900667283581112 0.975867114515372 1 1 1 0.900667283581112 -0.411351282223844 -0.411351282223844 -0.0646239711885298 0.112436910051452 0.157975594777774 -0.213656364626926 1 -0.0628099557203322 1 -0.100559475513669 -0.0628099557203322 -0.0628099557203322 0.127143377999104 0.146554726692415 -0.11225966233102 0.997531339100223
-0.439891226411188 1 -0.318755710249672 -0.3976002582001 -0.231087042147647 -0.22777805953167 0.0940635456356851 -0.23227842455383 -0.230671624404973 -0.39894595830507 0.0969574112957413 -0.23227842455383 0.31679383452491 -0.3976002582001 -0.439891226411188 -0.318755710249672 -0.439891226411188 -0.439891226411188 -0.318755710249672 -0.0819454759690418 0.0918049223417462 -0.0440849623020205 0.0940635456356851 0.0940635456356851 -0.438805284140392 0.158044202690645 0.860562687825554 0.817085926639461 0.271535133057314 0.16861351750019 0.86276787031901 0.194059299905252 0.988795689215883 0.997763134321156 0.28756815852837 0.986630946652131 1 0.997763134321156 1 0.86276787031901 0.0969574112957413 -0.11955582253459 0.0918049223417462 -0.280550817662263 0.819608361196937 0.0969574112957413 0.00478745054315684 0.0261302666708114 1 -0.0520329889572939 -0.196179649165002 0.98437580695485 0.0527623995908904 -0.0520329889572939 -0.318755710249672 -0.318755710249672 -0.439891226411188 0.993285582950364 -0.3976002582001 -0.318755710249672 -0.193295876480131 0.555089995654954 0.991059208059749 0.555177124643679 -0.445325856420987 -0.645340799307938 -0.629613348597475 -0.234741516570321 0.643680532761413 0.648871798771116 0.648871798771116 -0.176792151915945 -0.195830944534196 -0.0356847330346929 -0.22777805953167 -0.184857338689472 -0.234741516570321 -0.23272128321412 0.0560421323714251 0.0852963496958156 0.0641281676368268 -0.433778368566572 0.0933747351882291 0.108454242152455 0.040293118244808 0.0939069792606806 0.0854716725220685 0.0854716725220685 0.0940635456356851 0.0940635456356851 0.0940635456356851 0.0940635456356851 0.0940635456356851 0.0940635456356851 0.0940635456356851 0.633390875509733 -0.176792151915945 -0.632729179911836 0.259195709691764 -0.643815985521294 0.0387557034220894 0.0907634517475827 0.0914736366839495 0.0940635456356851 0.129068446183428 0.0940635456356851 0.0940635456356851 0.0940635456356851 0.129068446183428 0.0940635456356851 -0.318755710249672 -0.0771860430535587 0.718091142583107 0.0844134437379401 0.224071335402659 0.164361329442288 0.0938138192329743 0.101022027288821 0.548931481399278 0.0907634517475827 -0.206453093558106 -0.439891226411188 0.19142195155906 0.0907634517475827 0.0907634517475827 0.186218809258955 0.817085926639461 0.553710870849104 0.548931481399278 0.410620162056417 0.986630946652131 -0.112796764941972 -0.22777805953167 0.892070855098231 -0.439891226411188 -0.22777805953167 -0.112796764941972 -0.3976002582001 -0.0622487518386315 -0.438805284140392 0.00265939682735141 0.00265939682735141 0.00699175973843936 0.000507036756420947 0.00478745054315684 0.00478745054315684 0.00478745054315684 0.00478745054315684 0.00478745054315684 0.00478745054315684 -0.026913213135566 0.635557768025871 -0.333935701737668 -0.318755710249672 -0.312770981773297 -0.312770981773297 -0.312770981773297 -0.396251167780819 -0.439891226411188 -0.439891226411188 -0.438805284140392 -0.433223430232856 -0.393927159252984 -0.318755710249672 -0.318755710249672 -0.396251167780819 -0.439891226411188 -0.318755710249672 0.00478745054315684 -0.318072219359439 -0.318755710249672 -0.3976002582001 -0.439891226411188 -0.439891226411188 -0.439891226411188 -0.318755710249672 0.892070855098231 0.892070855098231 -0.0682339129655543 0.0152660548824592 -0.22777805953167 -0.222010987754272 -0.439891226411188 0.0969574112957413 -0.439891226411188 0.193617850528629 0.0969574112957413 0.0969574112957413 -0.0863067637834731 0.0684337671256638 0.219695853736504 -0.438805284140392
0.900667283581112 -0.318755710249672 1 0.92025987433571 0.151368825980694 0.145943094951978 -0.0385930468483973 0.141045884660948 0.148201893378666 0.922727773570718 0.0437385974151735 0.141045884660948 -0.146607100978488 0.92025987433571 0.900667283581112 1 0.900667283581112 0.900667283581112 1 0.104595217614659 0.0373098861787114 -0.0657748512107785 -0.0385930468483973 -0.0385930468483973 0.898218132413914 -0.0372282031514429 -0.32337147448151 -0.400461964739122 -0.0817340360811575 -0.0561275729065061 -0.322788862018849 -0.0938750187070353 -0.320405162256678 -0.317098992361431 -0.0939441254791548 -0.324269174051907 -0.318755710249672 -0.318195067668566 -0.318755710249672 -0.322788862018849 0.0437385974151735 0.0262796509911814 0.0373098861787114 0.583847151046553 -0.40173829570366 0.0437385974151735 -0.0163009948681163 -0.105874603895873 -0.318755710249672 0.0130462353720523 -0.18184859585995 -0.31549602088856 0.00216559712709317 0.0130462353720523 1 1 0.895633458199158 -0.321471636837794 0.92025987433571 1 0.197779279717099 0.43551302932594 -0.322047498725408 0.501803974799813 0.887874673863108 -0.0957769746815932 -0.0964317694447025 0.153477671321433 0.0965524325574532 0.0932686253642416 0.0932686253642416 0.578287686123846 0.194348169848348 0.0485503903538731 0.145943094951978 0.0508197878635824 0.153477671321433 0.150386699505747 0.193342103579225 0.11295144702167 0.15408689784257 0.064048042209801 -0.0356147502477027 -0.0522900454273839 0.0688472455445487 -0.0348564239068318 0.0854615472161213 0.0854615472161213 -0.0385930468483973 -0.0385930468483973 -0.0385930468483973 -0.0385930468483973 -0.0385930468483973 -0.0385930468483973 -0.0385930468483973 0.0939373965048924 0.578287686123846 -0.0931286127204889 -0.517098666681292 -0.096552432557454 0.0721478319926064 -0.0333782601138983 -0.0363318903807813 -0.0385930468483973 -0.0237449919666145 -0.0385930468483973 -0.0385930468483973 -0.0385930468483973 -0.0237449919666145 -0.0385930468483973 1 0.103141655320593 -0.382592056869113 0.00877050871991548 0.0364683171681604 0.0333851549702982 0.107905899830332 0.0641858184284197 0.50088536839744 -0.0333782601138983 -0.227138551200776 0.900667283581112 -0.0971529733039292 -0.0333782601138983 -0.0333782601138983 0.00964886434787811 -0.400461964739122 0.492601270352365 0.50088536839744 0.388670267995703 -0.324269174051907 -0.104556886555498 0.145943094951978 -0.441193310292403 0.900667283581112 0.145943094951978 -0.104556886555498 0.92025987433571 -0.170977648598357 0.893174349670757 -0.0176822656924834 -0.0176822656924834 -0.0137684736759228 -0.0137684736759228 -0.0163009948681163 -0.0163009948681163 -0.0163009948681163 -0.0163009948681163 -0.0163009948681163 -0.0163009948681163 0.0765492806672581 0.092270296364723 0.974566750632146 1 0.995263761555178 0.995263761555178 0.995263761555178 0.917798488509645 0.900667283581112 0.900667283581112 0.898218132413914 0.898083233199732 0.932693885404941 1 1 0.917798488509645 0.900667283581112 1 -0.0163009948681163 0.99763470209581 1 0.92025987433571 0.900667283581112 0.900667283581112 0.900667283581112 1 -0.441193310292403 -0.441193310292403 -0.0353537523416595 0.0973087306814404 0.145943094951978 -0.224775421029502 0.900667283581112 0.0437385974151735 0.900667283581112 -0.116871604957898 0.0437385974151735 0.0437385974151735 0.0980968244699451 0.322629401371467 -0.118716928723657 0.898218132413914
0.975867114515372 -0.3976002582001 0.92025987433571 1 0.155631113889548 0.149475334646999 -0.0331860686986225 0.144754522399255 0.152207747552182 0.99758785618008 -0.051187108253456 0.144754522399255 -0.142801029275252 1 0.975867114515372 0.920259874335709 0.975867114515372 0.975867114515372 0.920259874335709 0.112917034919495 -0.0549503287550156 -0.0311391432562361 -0.0331860686986225 -0.0331860686986225 0.973458029526389 -0.0712953220210832 -0.399941155318152 -0.377936661795336 -0.0834252500933997 -0.0435629020484851 -0.399075162832495 -0.0553130354935147 -0.398834870251461 -0.396363357142729 -0.0937213626188176 -0.402172015648058 -0.3976002582001 -0.396736069020675 -0.3976002582001 -0.399075162832495 -0.051187108253456 0.0481611245145857 -0.0549503287550156 0.622381853670081 -0.37925335178031 -0.051187108253456 -0.02017069461764 -0.0778898946420191 -0.3976002582001 -0.00483846724294194 -0.177127618565151 -0.39697028098039 -0.0444989488108697 -0.00483846724294194 0.920259874335709 0.920259874335709 0.970926708710621 -0.399197613885834 1 0.920259874335709 0.224937378933308 0.382634843939245 -0.400067258995903 0.501260973747964 0.96337664808836 -0.0501778778224009 -0.0522198190937216 0.157786854898414 0.0515652536845677 0.0475304354062094 0.0475304354062094 0.487984623556639 0.221521611038919 0.102544630185754 0.149475334646999 0.0611120663010393 0.157786854898414 0.154449382535018 0.166606797555224 0.0849883316490729 0.182859937796219 0.123168717778217 -0.0303077364371145 -0.048713477180607 0.0777083966255801 -0.0291902622639997 0.0555669928478231 0.0555669928478231 -0.0331860686986225 -0.0331860686986225 -0.0331860686986225 -0.0331860686986225 -0.0331860686986225 -0.0331860686986225 -0.0331860686986225 0.0495860066468959 0.487984623556639 -0.0484035889585031 -0.533156749765837 -0.0515652536845677 0.0807732235980313 -0.0279959451774252 -0.0308496566116561 -0.0331860686986225 -0.0508613957479739 -0.0331860686986225 -0.0331860686986225 -0.0331860686986225 -0.0508613957479739 -0.0331860686986225 0.920259874335709 0.111959771843456 -0.359748118141505 0.0066780169862041 0.00534145862695052 0.0589943961467138 0.0812232990300351 0.0345327406271411 0.466344477203145 -0.0279959451774252 -0.221241799906539 0.975867114515372 -0.0588412894870791 -0.0279959451774252 -0.0279959451774252 0.0270358596284576 -0.377936661795336 0.457413665256693 0.466344477203145 0.360960244590053 -0.402172015648058 -0.063326735062126 0.149475334646999 -0.421937023772461 0.975867114515372 0.149475334646999 -0.063326735062126 1 -0.143528186104093 0.968507318961278 -0.0213423325851746 -0.0213423325851746 -0.0173494999312452 -0.0173494999312452 -0.02017069461764 -0.02017069461764 -0.02017069461764 -0.02017069461764 -0.02017069461764 -0.02017069461764 0.131045150145429 0.0483786387011153 0.895446217801006 0.920259874335709 0.920266253249637 0.925204282311473 0.925204282311473 0.997582941572422 0.975867114515372 0.975867114515372 0.973458029526389 0.973346500319203 0.987882292344385 0.920259874335709 0.920259874335709 0.997582941572422 0.975867114515372 0.920259874335709 -0.02017069461764 0.922573979397295 0.920259874335709 1 0.975867114515372 0.975867114515372 0.975867114515372 0.920259874335709 -0.421937023772461 -0.421937023772461 -0.0633608701416205 0.111014046004219 0.149475334646999 -0.218940019034283 0.975867114515372 -0.051187108253456 0.975867114515372 -0.117488138653764 -0.051187108253456 -0.051187108253456 0.106087127189278 0.140591347616086 -0.115634914686859 0.973458029526389
0.164734747749341 -0.231087042147647 0.151368825980694 0.155631113889548 1 0.984618936839457 -0.161890246999951 0.98845935057039 0.996163527296354 0.156809479440334 -0.0147212279319284 0.98845935057039 -0.095165257526646 0.155631113889548 0.164734747749341 0.151368825980694 0.164734747749341 0.164734747749341 0.151368825980694 0.348792445212089 -0.0309491085240846 -0.0719640124757702 -0.161890246999951 -0.161890246999951 0.159123422628377 -0.335684697697544 -0.208251090941539 -0.215360916045015 -0.110816670765288 -0.496077763362988 -0.209100024561407 -0.489167650951761 -0.210951674346914 -0.22994080638937 -0.117155837225802 -0.212546639400653 -0.231087042147647 -0.231602039420126 -0.231087042147647 -0.209100024561407 -0.0147212279319284 0.397987127286522 -0.0309491085240846 0.0574962285009552 -0.216521102307471 -0.0147212279319284 -0.155722810683074 -0.165943123970915 -0.231087042147647 -0.148964540318495 -0.118041134026724 -0.240370605193964 -0.175173241032528 -0.148964540318495 0.151368825980694 0.151368825980694 0.157134318838997 -0.210951674346914 0.155631113889548 0.151368825980694 0.739872928273291 -0.122388633314946 -0.212146272441989 -0.0536101288695523 0.154770681825617 0.145093778274826 0.147807280744978 0.973144855768038 -0.14331435115885 -0.14331435115885 -0.14331435115885 0.0767014853418101 0.737471953336157 0.186158316984845 0.984618936839457 0.517938133199113 0.973144855768038 0.969199822024731 0.160142872907402 0.170230907519468 0.335831445521688 0.189024379394751 -0.15997991051004 -0.309551780086054 0.151514072843501 -0.162462065166535 0.122039149906712 0.122039149906712 -0.161890246999951 -0.161890246999951 -0.161890246999951 -0.161890246999951 -0.161890246999951 -0.161890246999951 -0.161890246999951 -0.149397750502455 0.0767014853418101 0.147944671133569 -0.0662677238610279 0.146651385609033 0.152810152383856 -0.161890246999951 -0.163798378880784 -0.161890246999951 -0.173639304597702 -0.161890246999951 -0.161890246999951 -0.161890246999951 -0.173639304597702 -0.161890246999951 0.151368825980694 0.338781489609419 -0.24967976552134 -0.00109354375746855 -0.383143675864929 -0.369174489651751 0.137994332219609 0.161602466854788 -0.0423855433619585 -0.161890246999951 -0.0352301903298085 0.164734747749341 -0.491061459530538 -0.161890246999951 -0.161890246999951 -0.359780872486842 -0.215360916045015 -0.0467717155993388 -0.0423855433619585 -0.165113667861183 -0.212546639400653 0.249998941139489 0.984618936839457 -0.219298479375022 0.164734747749341 0.984618936839457 0.249998941139489 0.155631113889548 -0.160873495921923 0.151586153988279 -0.15720328348226 -0.15720328348226 -0.156463962650931 -0.156463962650931 -0.155722810683074 -0.155722810683074 -0.155722810683074 -0.155722810683074 -0.155722810683074 -0.155722810683074 0.205150360343068 -0.144784558645342 0.144561476184588 0.151368825980694 0.144173282129879 0.147323305403628 0.147323305403628 0.150091960267522 0.164734747749341 0.164734747749341 0.159123422628377 0.162738776352916 0.142489356284416 0.151368825980694 0.151368825980694 0.150091960267522 0.164734747749341 0.151368825980694 -0.155722810683074 0.146030802575289 0.151368825980694 0.155631113889548 0.164734747749341 0.164734747749341 0.164734747749341 0.151368825980694 -0.219298479375022 -0.219298479375022 0.334993189130833 -0.112654515471677 0.984618936839457 -0.0395671173270378 0.164734747749341 -0.0147212279319284 0.164734747749341 -0.0782962771911151 -0.0147212279319284 -0.0147212279319284 0.340104814833702 0.0325196896524922 -0.0770612543277655 0.159123422628377
0.157975594777774 -0.22777805953167 0.145943094951978 0.149475334646999 0.984618936839457 1 -0.147730537343666 0.988410948463221 0.988410948463221 0.150763437893609 -0.0102793228002902 0.988410948463221 -0.0937015146899379 0.149475334646999 0.157975594777774 0.145943094951978 0.157975594777774 0.157975594777774 0.145943094951978 0.337297516305306 -0.0266514784397298 -0.0759028929073842 -0.147730537343666 -0.147730537343666 0.152367600284531 -0.315084558005214 -0.205221143917958 -0.212567196011813 -0.109112192553005 -0.488447559952161 -0.20607931854678 -0.489443255531044 -0.206071873756107 -0.226675059420183 -0.115353855893805 -0.207559945762556 -0.22777805953167 -0.226675059420183 -0.22777805953167 -0.20607931854678 -0.0102793228002902 0.404204217891671 -0.0266514784397298 0.0502035760146303 -0.213679749910126 -0.0102793228002902 -0.15332762829642 -0.163390742300059 -0.22777805953167 -0.146673307315175 -0.112752576313527 -0.23559930778241 -0.172478890348169 -0.146673307315175 0.145943094951978 0.145943094951978 0.150440882308287 -0.206071873756107 0.149475334646999 0.145943094951978 0.74853468874337 -0.132254113985508 -0.207246030272395 -0.0622145748891273 0.14832056348616 0.165877152259635 0.16826672893267 0.980861477101934 -0.164355673267081 -0.164355673267081 -0.164355673267081 0.0570280410408769 0.746162758664237 0.160316712876392 1 0.517391155923694 0.980861477101934 0.976827121601795 0.157679705264503 0.167612575179035 0.32885742294245 0.223889111497067 -0.145849998014917 -0.290601986359965 0.151604722906234 -0.151486029532524 0.139682138655117 0.139682138655117 -0.147730537343666 -0.147730537343666 -0.147730537343666 -0.147730537343666 -0.147730537343666 -0.147730537343666 -0.147730537343666 -0.169783959003724 0.0570280410408769 0.168226971603144 -0.0456191381558503 0.167362338093465 0.152778505301616 -0.147730537343666 -0.149609205918952 -0.147730537343666 -0.15797303644522 -0.147730537343666 -0.147730537343666 -0.147730537343666 -0.15797303644522 -0.147730537343666 0.145943094951978 0.327471648680416 -0.246140075647157 0.0016556058333577 -0.38654434839777 -0.372826970621078 0.13624513474908 0.159116849105194 -0.050632662000208 -0.147730537343666 -0.0367597876787188 0.157975594777774 -0.48350841220579 -0.147730537343666 -0.147730537343666 -0.363894410169631 -0.212567196011813 -0.04836152003055 -0.050632662000208 -0.173196199479347 -0.207559945762556 0.255273013902718 1 -0.214964116185844 0.157975594777774 1 0.255273013902718 0.149475334646999 -0.158399090520289 0.144901128096297 -0.154785329849974 -0.154785329849974 -0.154057380559047 -0.154057380559047 -0.15332762829642 -0.15332762829642 -0.15332762829642 -0.15332762829642 -0.15332762829642 -0.15332762829642 0.182061871191919 -0.164693221711016 0.139785916705461 0.145943094951978 0.138821893270177 0.142004491117614 0.142004491117614 0.143945057535745 0.157975594777774 0.157975594777774 0.152367600284531 0.156040882845127 0.136418062603186 0.145943094951978 0.145943094951978 0.143945057535745 0.157975594777774 0.145943094951978 -0.15332762829642 0.140617823660468 0.145943094951978 0.149475334646999 0.157975594777774 0.157975594777774 0.157975594777774 0.145943094951978 -0.214964116185844 -0.214964116185844 0.340226230267451 -0.110921769253887 1 -0.030175041154258 0.157975594777774 -0.0102793228002902 0.157975594777774 -0.0770919972064033 -0.0102793228002902 -0.0102793228002902 0.337297516305306 0.00315949038786445 -0.0758759703077167 0.152367600284531
-0.0489949321480801 0.0940635456356851 -0.0385930468483973 -0.0331860686986225 -0.161890246999951 -0.147730537343666 1 -0.159179078560228 -0.159179078560228 -0.034081264314493 -0.213845693773037 -0.159179078560228 0.0706393819067622 -0.0331860686986225 -0.0489949321480801 -0.0385930468483973 -0.0489949321480801 -0.0489949321480801 -0.0385930468483973 -0.675605082695448 -0.209418423342605 0.236840411616385 1 1 -0.0428946109823891 0.698386759022315 0.0826580051350795 0.0867543998428247 0.194580594960448 0.862051096143495 0.0832872673237158 0.808966489383365 0.0885525774223346 0.096344875468838 0.20571140021675 0.0885935766189049 0.0940635456356851 0.0945708135664603 0.0940635456356851 0.0832872673237158 -0.213845693773037 0.126311990673946 -0.209418423342605 0.0315072856435159 0.0896473441429799 -0.213845693773037 -0.490655508998508 0.291375941623852 0.0940635456356851 -0.42529429473966 -0.0513635725421489 0.111280919598363 -0.551940434190191 -0.42529429473966 -0.0385930468483973 -0.0385930468483973 -0.0436449432036143 0.0869458912804968 -0.0331860686986225 -0.0385930468483973 -0.0363066501316691 0.131644298802155 0.0863943811232243 0.0484941330708674 -0.0449256427482965 -0.0743574877773457 -0.100637821082453 -0.173887569817682 0.0737838979122417 0.0737838979122417 0.0737838979122417 0.0274357505822557 -0.0430111521805562 -0.163225904537725 -0.147730537343666 -0.16349310219933 -0.173887569817682 -0.17123480554842 0.421720050426664 0.451608932817808 0.455004397274656 -0.210139760737259 0.997840777547072 0.74981866099012 0.571697216428845 0.995678246959209 0.518318404317239 0.518318404317239 1 1 1 1 1 1 1 0.0986029593051788 0.0274357505822557 -0.108042519050292 -0.0423158538968 -0.0725218215561122 0.566778219573279 0.995670023109041 0.997838123388619 1 0.946512060309487 1 1 1 0.946512060309487 1 -0.0385930468483973 -0.659618695751128 0.145485603584093 0.651570728703207 0.500953733458793 0.55057766875411 0.498836603558027 0.493252638029723 0.0518203507592386 0.995670023109041 -0.247018842154459 -0.0489949321480801 0.802698043884161 0.995670023109041 0.995670023109041 0.577582295618705 0.0867543998428247 0.0664582087146463 0.0518203507592386 0.191150813682629 0.0885935766189049 0.119170974858039 -0.147730537343666 0.104428337253494 -0.0489949321480801 -0.147730537343666 0.119170974858039 -0.0331860686986225 -0.408211096363247 -0.0375631200544183 -0.495320221455575 -0.495320221455575 -0.492990750023496 -0.492990750023496 -0.490655508998508 -0.490655508998508 -0.490655508998508 -0.490655508998508 -0.490655508998508 -0.490655508998508 -0.0895109409495008 0.104352167329678 -0.00932577636772185 -0.0385930468483973 -0.0377700552273295 -0.0429572919940367 -0.0429572919940367 -0.0270072666409891 -0.0489949321480801 -0.0489949321480801 -0.0428946109823891 -0.050761940882642 -0.0187725564743778 -0.0385930468483973 -0.0385930468483973 -0.0270072666409891 -0.0489949321480801 -0.0385930468483973 -0.490655508998508 -0.0369264162544603 -0.0385930468483973 -0.0331860686986225 -0.0489949321480801 -0.0489949321480801 -0.0489949321480801 -0.0385930468483973 0.104428337253494 0.104428337253494 0.106319158787431 0.178974498063712 -0.147730537343666 -0.241173670727524 -0.0489949321480801 -0.213845693773037 -0.0489949321480801 -0.24669796010862 -0.213845693773037 -0.213845693773037 -0.675605082695448 0.056964539047669 -0.118550557647108 -0.0428946109823891
0.153567133568696 -0.23227842455383 0.141045884660948 0.144754522399255 0.98845935057039 0.988410948463221 -0.159179078560228 1 0.992283487812233 0.146087347494529 -0.0136127749297616 1 -0.0948001586138092 0.144754522399255 0.153567133568696 0.141045884660948 0.153567133568696 0.153567133568696 0.141045884660948 0.352442035359931 -0.0298758920657815 -0.0836266754345206 -0.159179078560228 -0.159179078560228 0.148037309200613 -0.329540678302381 -0.208007731342564 -0.21512631664349 -0.110391525632787 -0.49417457456496 -0.208844662775924 -0.487240318753449 -0.210729064386004 -0.231175962338773 -0.116706372054212 -0.212299382909072 -0.23227842455383 -0.231175962338773 -0.23227842455383 -0.208844662775924 -0.0136127749297616 0.39951987437914 -0.0298758920657815 0.0517308702505164 -0.216267647281684 -0.0136127749297616 -0.155125384370553 -0.165306487705441 -0.23227842455383 -0.148393041925751 -0.117588272438124 -0.239854760220062 -0.174501193674897 -0.148393041925751 0.141045884660948 0.141045884660948 0.146076437963081 -0.210729064386004 0.144754522399255 0.141045884660948 0.736424860949722 -0.137792522799765 -0.211904672350841 -0.0709469151254041 0.143739024966452 0.163291769050253 0.166036673230607 0.976961757630714 -0.161760677249702 -0.161760677249702 -0.161760677249702 0.0575663712195133 0.741464716813142 0.179536250695697 0.988410948463221 0.515928885800843 0.976961757630714 0.973001838114095 0.159528489146809 0.169577821289453 0.333980874172518 0.209032571850489 -0.157284304027166 -0.303685896590767 0.152859682502533 -0.162962515600074 0.140596637022301 0.140596637022301 -0.159179078560228 -0.159179078560228 -0.159179078560228 -0.159179078560228 -0.159179078560228 -0.159179078560228 -0.159179078560228 -0.16757873702457 0.0575663712195133 0.16597675969455 -0.047027233251756 0.164802689441262 0.15407747181768 -0.159179078560228 -0.161071804794388 -0.159179078560228 -0.17053108415368 -0.159179078560228 -0.159179078560228 -0.159179078560228 -0.17053108415368 -0.159179078560228 0.141045884660948 0.342478877810659 -0.249044166729673 -0.00189584348490961 -0.38164143275274 -0.367734343271197 0.137049780519055 0.160982483401857 -0.0593065695771252 -0.159179078560228 -0.0328303146794312 0.153567133568696 -0.489177515645237 -0.159179078560228 -0.159179078560228 -0.358381014492571 -0.21512631664349 -0.0568113733653165 -0.0593065695771252 -0.169154401370089 -0.212299382909072 0.251302722842532 0.988410948463221 -0.219040052785789 0.153567133568696 0.988410948463221 0.251302722842532 0.144754522399255 -0.160256309146078 0.140615173961774 -0.156600177376257 -0.156600177376257 -0.155863692929115 -0.155863692929115 -0.155125384370553 -0.155125384370553 -0.155125384370553 -0.155125384370553 -0.155125384370553 -0.155125384370553 0.185072362645245 -0.162654876034191 0.134647150986754 0.141045884660948 0.133977002040234 0.137236317375698 0.137236317375698 0.139305822561825 0.153567133568696 0.153567133568696 0.148037309200613 0.15159784865507 0.132017018859657 0.141045884660948 0.141045884660948 0.139305822561825 0.153567133568696 0.141045884660948 -0.155125384370553 0.135804530206591 0.141045884660948 0.144754522399255 0.153567133568696 0.153567133568696 0.153567133568696 0.141045884660948 -0.219040052785789 -0.219040052785789 0.33628333095072 -0.112222319498127 0.988410948463221 -0.0372365256050401 0.153567133568696 -0.0136127749297616 0.153567133568696 -0.0779958956608755 -0.0136127749297616 -0.0136127749297616 0.353679336829861 0.0163636611271787 -0.0767656109290263 0.148037309200613
0.161133401849079 -0.230671624404973 0.148201893378666 0.152207747552182 0.996163527296354 0.988410948463221 -0.159179078560228 0.992283487812233 1 0.153438997451247 -0.0136127749297616 0.992283487812233 -0.0948001586138092 0.152207747552182 0.161133401849079 0.148201893378666 0.161133401849079 0.161133401849079 0.148201893378666 0.34374752819181 -0.0298758920657815 -0.0836266754345206 -0.159179078560228 -0.159179078560228 0.15553831694763 -0.330915256578586 -0.205906052265843 -0.213234253553354 -0.110391525632787 -0.49417457456496 -0.206802514049712 -0.487240318753449 -0.208707648530246 -0.229543079452323 -0.116706372054212 -0.210274132274252 -0.230671624404973 -0.229543079452323 -0.230671624404973 -0.206802514049712 -0.0136127749297616 0.39951987437914 -0.0298758920657815 0.0517308702505164 -0.214403629790628 -0.0136127749297616 -0.155125384370553 -0.165306487705441 -0.230671624404973 -0.148393041925752 -0.117588272438124 -0.238482562492305 -0.174501193674897 -0.148393041925752 0.148201893378666 0.148201893378666 0.153567133568696 -0.208707648530246 0.152207747552182 0.148201893378666 0.743859092446575 -0.127420842795938 -0.209911651373285 -0.0587847436839113 0.151257312329665 0.152209735333364 0.15486805527817 0.976961757630714 -0.150515954333978 -0.150515954333978 -0.150515954333978 0.0658606142032695 0.741464716813142 0.179536250695697 0.988410948463221 0.515901965580995 0.976961757630714 0.973001838114095 0.159528489146809 0.169577821289453 0.333980874172518 0.197536955071357 -0.157284304027166 -0.305228581618196 0.152859682502533 -0.159692846438076 0.123866122313433 0.123866122313433 -0.159179078560228 -0.159179078560228 -0.159179078560228 -0.159179078560228 -0.159179078560228 -0.159179078560228 -0.159179078560228 -0.156440981029468 0.0658606142032695 0.154938676921312 -0.0551090985903113 0.153750221402772 0.15407747181768 -0.159179078560228 -0.161071804794388 -0.159179078560228 -0.17053108415368 -0.159179078560228 -0.159179078560228 -0.159179078560228 -0.17053108415368 -0.159179078560228 0.148201893378666 0.342478877810659 -0.248028607779591 -0.00189584348490961 -0.38164143275274 -0.367734343271197 0.137049780519055 0.160982483401857 -0.0474035179864259 -0.159179078560228 -0.0328303146794312 0.161133401849079 -0.489177515645237 -0.159179078560228 -0.159179078560228 -0.358381014492571 -0.213234253553354 -0.0451090621173399 -0.0474035179864259 -0.169154401370089 -0.210274132274252 0.251302722842532 0.988410948463221 -0.217365183483587 0.161133401849079 0.988410948463221 0.251302722842532 0.152207747552182 -0.160256309146078 0.148037309200613 -0.156600177376257 -0.156600177376257 -0.155863692929115 -0.155863692929115 -0.155125384370553 -0.155125384370553 -0.155125384370553 -0.155125384370553 -0.155125384370553 -0.155125384370553 0.201756621545558 -0.151664497256559 0.141606077472942 0.148201893378666 0.141045884660948 0.144224599682013 0.144224599682013 0.146687796063887 0.161133401849079 0.161133401849079 0.15553831694763 0.159154814085938 0.13916209798295 0.148201893378666 0.148201893378666 0.146687796063887 0.161133401849079 0.148201893378666 -0.155125384370553 0.142885228883897 0.148201893378666 0.152207747552182 0.161133401849079 0.161133401849079 0.161133401849079 0.148201893378666 -0.217365183483587 -0.217365183483587 0.33628333095072 -0.112222319498127 0.988410948463221 -0.0372365256050401 0.161133401849079 -0.0136127749297616 0.161133401849079 -0.0779958956608755 -0.0136127749297616 -0.0136127749297616 0.34374752819181 0.0163636611271787 -0.0767656109290263 0.15553831694763
0.973513182686031 -0.39894595830507 0.922727773570718 0.99758785618008 0.156809479440334 0.150763437893609 -0.034081264314493 0.146087347494529 0.153438997451247 1 -0.0518107606093232 0.146087347494529 -0.143146318783448 0.99758785618008 0.973513182686031 0.922727773570718 0.973513182686031 0.973513182686031 0.922727773570718 0.114259901512099 -0.0554983058013333 -0.0328706245083701 -0.034081264314493 -0.034081264314493 0.971109908756516 -0.0731435646454093 -0.401377701619872 -0.379354030729339 -0.084401552955467 -0.0436915052666554 -0.400506012514374 -0.0552858664571688 -0.400180357165398 -0.397709320392124 -0.0945960744750792 -0.403522360242344 -0.39894595830507 -0.398076499377941 -0.39894595830507 -0.400506012514374 -0.0518107606093232 0.047425257676608 -0.0554983058013333 0.620880579128122 -0.380669126057345 -0.0518107606093232 -0.0218165738289296 -0.0795995041580308 -0.39894595830507 -0.00648870945671079 -0.177555908953623 -0.398276061675456 -0.0464157454522749 -0.00648870945671079 0.922727773570718 0.922727773570718 0.968573031240854 -0.400537754644453 0.99758785618008 0.922727773570718 0.224812644634044 0.384463626974988 -0.401412581531244 0.495807176250232 0.960994686984233 -0.0457583154219862 -0.0476862719173578 0.158895344641959 0.0471796358820098 0.0431061211894436 0.0431061211894436 0.486277929874173 0.221421021162083 0.104565659742083 0.150763437893609 0.0612591668708376 0.158895344641959 0.155607382164351 0.167782556543378 0.086433751603934 0.186099311209364 0.120693491554341 -0.0312341734877253 -0.0506022796609883 0.0794268283851066 -0.0301667698640405 0.0571072147179913 0.0571072147179913 -0.034081264314493 -0.034081264314493 -0.034081264314493 -0.034081264314493 -0.034081264314493 -0.034081264314493 -0.034081264314493 0.0450473249523174 0.486277929874173 -0.0438932108020666 -0.53160435336067 -0.0471796358820095 0.082483305744304 -0.0289575175057798 -0.0317805602304356 -0.034081264314493 -0.0517465818556781 -0.034081264314493 -0.034081264314493 -0.034081264314493 -0.0517465818556781 -0.034081264314493 0.922727773570718 0.113289018768449 -0.36123327181742 0.00724508611547672 0.00563661044404591 0.0587159030058283 0.082753370908337 0.0360659736393438 0.467737264311165 -0.0289575175057798 -0.221776757341161 0.973513182686031 -0.0587052625099159 -0.0289575175057798 -0.0289575175057798 0.0273259147262057 -0.379354030729339 0.45887177478403 0.467737264311165 0.361968210862392 -0.403522360242344 -0.0648084760582268 0.150763437893609 -0.423013807552869 0.973513182686031 0.150763437893609 -0.0648084760582268 0.99758785618008 -0.144744586378506 0.966159475105721 -0.0230191800663248 -0.0230191800663248 -0.0190307857891369 -0.0190307857891369 -0.0218165738289296 -0.0218165738289296 -0.0218165738289296 -0.0218165738289296 -0.0218165738289296 -0.0218165738289296 0.13291533349724 0.0438690302745445 0.897856438899377 0.922727773570718 0.922733820557636 0.927661248893484 0.927661248893484 0.995176628045051 0.973513182686031 0.973513182686031 0.971109908756516 0.97098696245216 0.990356832010853 0.922727773570718 0.922727773570718 0.995176628045051 0.973513182686031 0.922727773570718 -0.0218165738289296 0.925047112875321 0.922727773570718 0.99758785618008 0.973513182686031 0.973513182686031 0.973513182686031 0.922727773570718 -0.423013807552869 -0.423013807552869 -0.0636842511268717 0.109764859535718 0.150763437893609 -0.219469410817247 0.973513182686031 -0.0518107606093232 0.973513182686031 -0.11777222219168 -0.0518107606093232 -0.0518107606093232 0.107528059203511 0.139661416139703 -0.115914517173096 0.971109908756516
-0.0628099557203322 0.0969574112957413 0.0437385974151735 -0.051187108253456 -0.0147212279319284 -0.0102793228002902 -0.213845693773037 -0.0136127749297616 -0.0136127749297616 -0.0518107606093232 0.999999999999996 -0.0136127749297616 -0.0357333196879677 -0.051187108253456 -0.0628099557203322 0.0437385974151735 -0.0628099557203322 -0.0628099557203322 0.0437385974151735 -0.0705838465571015 0.979296892295003 -0.0506473021355962 -0.213845693773037 -0.213845693773037 -0.0623368413879637 0.0832274309006355 0.0904632274088959 0.0185722305006483 -0.0342036673491374 -0.186270764867951 0.0910507069066728 -0.186650476002288 0.0963639420244329 0.0975515498362736 -0.0426089817653542 0.0945874189712187 0.0969574112957413 0.0975515498362736 0.0969574112957413 0.0910507069066728 0.999999999999996 -0.0270112752775191 0.979296892295003 -0.063384912625372 0.0180285982694499 0.999999999999996 -0.0584718953268193 -0.0623094903853253 0.0969574112957413 -0.055934252475302 -0.0437724651079536 0.0505101736405336 0.387443427816247 -0.055934252475302 0.0437385974151735 0.0437385974151735 -0.0628099557203322 0.0963639420244329 -0.051187108253456 0.0437385974151735 -0.0812112832195224 0.030858948120569 0.0957711288750207 0.031910335037668 -0.0457677270335596 -0.0660349242197361 -0.0573457029996619 -0.0158285025069296 0.0653757761586253 0.0653757761586253 0.0653757761586253 0.0467145354780663 -0.0824122598258668 -0.328698020558374 -0.0102793228002902 -0.0990270641612243 -0.0158285025069296 -0.0147212279319284 0.0601315713536343 0.0639194974853465 -0.183268848141309 -0.113927156449134 -0.213383953349579 -0.285196548043572 -0.374054110511227 -0.214773893500354 0.0617685095293486 0.0617685095293486 -0.213845693773037 -0.213845693773037 -0.213845693773037 -0.213845693773037 -0.213845693773037 -0.213845693773037 -0.213845693773037 0.0566663473568168 0.0467145354780663 -0.0586996746610876 0.0641860385294103 -0.065375776158626 -0.37263415951556 -0.213845693773037 -0.214309003395084 -0.213845693773037 0.112796764941972 -0.213845693773037 -0.213845693773037 -0.213845693773037 0.112796764941972 -0.213845693773037 0.0437385974151735 -0.075268884458406 -0.0480789844273867 -0.139335594521738 0.151713351967898 -0.142178548271978 0.0604059108177181 0.0606796299465714 0.0343250806918564 -0.213845693773037 -0.055361673543432 -0.0628099557203322 -0.184387207851917 -0.213845693773037 -0.213845693773037 -0.138772092791513 0.0185722305006483 0.0362422254155622 0.0343250806918564 0.0437495036595108 0.0945874189712187 -0.0254841997961218 -0.0102793228002902 0.00513332348906319 -0.0628099557203322 -0.0102793228002902 -0.0254841997961218 -0.051187108253456 -0.0604059108177152 -0.0623368413879637 -0.059027793657759 -0.059027793657759 -0.0587501882762948 -0.0587501882762948 -0.0584718953268193 -0.0584718953268193 -0.0584718953268193 -0.0584718953268193 -0.0584718953268193 -0.0584718953268193 -0.270540904412171 0.0553028854689638 0.0356073749773191 0.0437385974151735 0.0437385974151735 0.0437385974151735 0.0437385974151735 -0.0505600255895354 -0.0628099557203322 -0.0628099557203322 -0.0623368413879637 -0.0554980765296576 -0.0492955686205783 0.0437385974151735 0.0437385974151735 -0.0505600255895354 -0.0628099557203322 0.0437385974151735 -0.0584718953268193 0.0444808368537245 0.0437385974151735 -0.051187108253456 -0.0628099557203322 -0.0628099557203322 -0.0628099557203322 0.0437385974151735 0.00513332348906319 0.00513332348906319 0.000286069540601957 -0.0423003091702438 -0.0102793228002902 -0.0547856953997363 -0.0628099557203322 0.999999999999996 -0.0628099557203322 -0.0244407592655415 0.999999999999996 0.999999999999996 -0.0705838465571015 0.164246285816719 0.0158309106101243 -0.0623368413879637
0.153567133568696 -0.23227842455383 0.141045884660948 0.144754522399255 0.98845935057039 0.988410948463221 -0.159179078560228 1 0.992283487812233 0.146087347494529 -0.0136127749297616 1 -0.0948001586138092 0.144754522399255 0.153567133568696 0.141045884660948 0.153567133568696 0.153567133568696 0.141045884660948 0.352442035359931 -0.0298758920657815 -0.0836266754345206 -0.159179078560228 -0.159179078560228 0.148037309200613 -0.329540678302381 -0.208007731342564 -0.21512631664349 -0.110391525632787 -0.49417457456496 -0.208844662775924 -0.487240318753449 -0.210729064386004 -0.231175962338773 -0.116706372054212 -0.212299382909072 -0.23227842455383 -0.231175962338773 -0.23227842455383 -0.208844662775924 -0.0136127749297616 0.39951987437914 -0.0298758920657815 0.0517308702505164 -0.216267647281684 -0.0136127749297616 -0.155125384370553 -0.165306487705441 -0.23227842455383 -0.148393041925751 -0.117588272438124 -0.239854760220062 -0.174501193674897 -0.148393041925751 0.141045884660948 0.141045884660948 0.146076437963081 -0.210729064386004 0.144754522399255 0.141045884660948 0.736424860949722 -0.137792522799765 -0.211904672350841 -0.0709469151254041 0.143739024966452 0.163291769050253 0.166036673230607 0.976961757630714 -0.161760677249702 -0.161760677249702 -0.161760677249702 0.0575663712195133 0.741464716813142 0.179536250695697 0.988410948463221 0.515928885800843 0.976961757630714 0.973001838114095 0.159528489146809 0.169577821289453 0.333980874172518 0.209032571850489 -0.157284304027166 -0.303685896590767 0.152859682502533 -0.162962515600074 0.140596637022301 0.140596637022301 -0.159179078560228 -0.159179078560228 -0.159179078560228 -0.159179078560228 -0.159179078560228 -0.159179078560228 -0.159179078560228 -0.16757873702457 0.0575663712195133 0.16597675969455 -0.047027233251756 0.164802689441262 0.15407747181768 -0.159179078560228 -0.161071804794388 -0.159179078560228 -0.17053108415368 -0.159179078560228 -0.159179078560228 -0.159179078560228 -0.17053108415368 -0.159179078560228 0.141045884660948 0.342478877810659 -0.249044166729673 -0.00189584348490961 -0.38164143275274 -0.367734343271197 0.137049780519055 0.160982483401857 -0.0593065695771252 -0.159179078560228 -0.0328303146794312 0.153567133568696 -0.489177515645237 -0.159179078560228 -0.159179078560228 -0.358381014492571 -0.21512631664349 -0.0568113733653165 -0.0593065695771252 -0.169154401370089 -0.212299382909072 0.251302722842532 0.988410948463221 -0.219040052785789 0.153567133568696 0.988410948463221 0.251302722842532 0.144754522399255 -0.160256309146078 0.140615173961774 -0.156600177376257 -0.156600177376257 -0.155863692929115 -0.155863692929115 -0.155125384370553 -0.155125384370553 -0.155125384370553 -0.155125384370553 -0.155125384370553 -0.155125384370553 0.185072362645245 -0.162654876034191 0.134647150986754 0.141045884660948 0.133977002040234 0.137236317375698 0.137236317375698 0.139305822561825 0.153567133568696 0.153567133568696 0.148037309200613 0.15159784865507 0.132017018859657 0.141045884660948 0.141045884660948 0.139305822561825 0.153567133568696 0.141045884660948 -0.155125384370553 0.135804530206591 0.141045884660948 0.144754522399255 0.153567133568696 0.153567133568696 0.153567133568696 0.141045884660948 -0.219040052785789 -0.219040052785789 0.33628333095072 -0.112222319498127 0.988410948463221 -0.0372365256050401 0.153567133568696 -0.0136127749297616 0.153567133568696 -0.0779958956608755 -0.0136127749297616 -0.0136127749297616 0.353679336829861 0.0163636611271787 -0.0767656109290263 0.148037309200613
-0.139354828388666 0.31679383452491 -0.146607100978488 -0.142801029275252 -0.095165257526646 -0.0937015146899379 0.0706393819067622 -0.0948001586138092 -0.0948001586138092 -0.143146318783448 -0.0357333196879677 -0.0948001586138092 1 -0.142801029275252 -0.139354828388666 -0.146607100978488 -0.139354828388666 -0.139354828388666 -0.146607100978488 -0.0201413726451373 -0.0349935289218166 -0.0710164044004904 0.0706393819067622 0.0706393819067622 -0.139010808572627 0.116699461586902 0.309151802172748 0.322551358197407 0.361396484938755 0.100117903218681 0.30983398037985 0.159110259640132 0.316086266524625 0.317504048433744 0.413314806903717 0.313979238632726 0.31679383452491 0.317504048433744 0.31679383452491 0.30983398037985 -0.0357333196879677 -0.0378745474605099 -0.0349935289218166 -0.0888767693063252 0.321822044270781 -0.0357333196879677 0.0400479741750085 -0.0826979961908173 0.31679383452491 -0.0536690295764081 -0.0600599236653541 0.321822044270781 0.000945736773933823 -0.0536690295764081 -0.146607100978488 -0.146607100978488 -0.139354828388666 0.316086266524625 -0.142801029275252 -0.146607100978488 -0.116008836796836 0.181480499718585 0.315381324397299 0.175876690156385 -0.141076485668693 -0.238087992597188 -0.231998863015396 -0.0955298142269691 0.237613383386782 0.237613383386782 0.237613383386782 -0.0969828005859664 -0.11635422559529 0.108711697220659 -0.0937015146899379 -0.147476453096327 -0.0955298142269691 -0.095165257526646 0.0341868862789626 0.056900539084814 0.15896714980344 -0.256487197600353 0.0646172178158713 0.125293661277109 0.0955298142269705 0.0690228713756052 0.0617045336169901 0.0617045336169901 0.0706393819067622 0.0706393819067622 0.0706393819067622 0.0706393819067622 0.0706393819067622 0.0706393819067622 0.0706393819067622 0.231537532841119 -0.0969828005859664 -0.23292448461216 0.0900000883929868 -0.237613383386781 0.0958938378983478 0.0706393819067622 0.0698325973407289 0.0706393819067622 0.0495767550705821 0.0706393819067622 0.0706393819067622 0.0706393819067622 0.0495767550705821 0.0706393819067622 -0.146607100978488 -0.0252244706807461 0.314618174569076 0.125668965298062 0.196963643367236 0.207620538723856 0.0536507825116539 0.0731539118978014 0.177733823108554 0.0706393819067622 -0.0608845350745966 -0.139354828388666 0.162035375100081 0.0706393819067622 0.0706393819067622 0.214789044219994 0.322551358197407 0.179227192594395 0.177733823108554 0.132831795179062 0.313979238632726 -0.0357333196879677 -0.0937015146899379 0.332296745119102 -0.139354828388666 -0.0937015146899379 -0.0357333196879677 -0.142801029275252 -0.0536507825116407 -0.139010808572627 0.036924471449195 0.036924471449195 0.0384810491781828 0.0384810491781828 0.0400479741750085 0.0400479741750085 0.0400479741750085 0.0400479741750085 0.0400479741750085 0.0400479741750085 0.108011397509221 0.23061780434912 -0.15043310361593 -0.146607100978488 -0.125345980222323 -0.146607100978488 -0.146607100978488 -0.142455870843975 -0.139354828388666 -0.139354828388666 -0.139010808572627 -0.139698947848372 -0.141765934784393 -0.146607100978488 -0.146607100978488 -0.142455870843975 -0.139354828388666 -0.146607100978488 0.0400479741750085 -0.146260331509803 -0.146607100978488 -0.142801029275252 -0.139354828388666 -0.139354828388666 -0.139354828388666 -0.146607100978488 0.332296745119102 0.332296745119102 -0.0318797131133066 -0.00641369330802804 -0.0937015146899379 -0.0576341650721559 -0.139354828388666 -0.0357333196879677 -0.139354828388666 0.222413147133778 -0.0357333196879677 -0.0357333196879677 -0.0201413726451373 -0.0472997612254922 -0.0405726500301347 -0.139010808572627
0.975867114515372 -0.3976002582001 0.92025987433571 1 0.155631113889548 0.149475334646999 -0.0331860686986225 0.144754522399255 0.152207747552182 0.99758785618008 -0.051187108253456 0.144754522399255 -0.142801029275252 1 0.975867114515372 0.920259874335709 0.975867114515372 0.975867114515372 0.920259874335709 0.112917034919495 -0.0549503287550156 -0.0311391432562361 -0.0331860686986225 -0.0331860686986225 0.973458029526389 -0.0712953220210832 -0.399941155318152 -0.377936661795336 -0.0834252500933997 -0.0435629020484851 -0.399075162832495 -0.0553130354935147 -0.398834870251461 -0.396363357142729 -0.0937213626188176 -0.402172015648058 -0.3976002582001 -0.396736069020675 -0.3976002582001 -0.399075162832495 -0.051187108253456 0.0481611245145857 -0.0549503287550156 0.622381853670081 -0.37925335178031 -0.051187108253456 -0.02017069461764 -0.0778898946420191 -0.3976002582001 -0.00483846724294194 -0.177127618565151 -0.39697028098039 -0.0444989488108697 -0.00483846724294194 0.920259874335709 0.920259874335709 0.970926708710621 -0.399197613885834 1 0.920259874335709 0.224937378933308 0.382634843939245 -0.400067258995903 0.501260973747964 0.96337664808836 -0.0501778778224009 -0.0522198190937216 0.157786854898414 0.0515652536845677 0.0475304354062094 0.0475304354062094 0.487984623556639 0.221521611038919 0.102544630185754 0.149475334646999 0.0611120663010393 0.157786854898414 0.154449382535018 0.166606797555224 0.0849883316490729 0.182859937796219 0.123168717778217 -0.0303077364371145 -0.048713477180607 0.0777083966255801 -0.0291902622639997 0.0555669928478231 0.0555669928478231 -0.0331860686986225 -0.0331860686986225 -0.0331860686986225 -0.0331860686986225 -0.0331860686986225 -0.0331860686986225 -0.0331860686986225 0.0495860066468959 0.487984623556639 -0.0484035889585031 -0.533156749765837 -0.0515652536845677 0.0807732235980313 -0.0279959451774252 -0.0308496566116561 -0.0331860686986225 -0.0508613957479739 -0.0331860686986225 -0.0331860686986225 -0.0331860686986225 -0.0508613957479739 -0.0331860686986225 0.920259874335709 0.111959771843456 -0.359748118141505 0.0066780169862041 0.00534145862695052 0.0589943961467138 0.0812232990300351 0.0345327406271411 0.466344477203145 -0.0279959451774252 -0.221241799906539 0.975867114515372 -0.0588412894870791 -0.0279959451774252 -0.0279959451774252 0.0270358596284576 -0.377936661795336 0.457413665256693 0.466344477203145 0.360960244590053 -0.402172015648058 -0.063326735062126 0.149475334646999 -0.421937023772461 0.975867114515372 0.149475334646999 -0.063326735062126 1 -0.143528186104093 0.968507318961278 -0.0213423325851746 -0.0213423325851746 -0.0173494999312452 -0.0173494999312452 -0.02017069461764 -0.02017069461764 -0.02017069461764 -0.02017069461764 -0.02017069461764 -0.02017069461764 0.131045150145429 0.0483786387011153 0.895446217801006 0.920259874335709 0.920266253249637 0.925204282311473 0.925204282311473 0.997582941572422 0.975867114515372 0.975867114515372 0.973458029526389 0.973346500319203 0.987882292344385 0.920259874335709 0.920259874335709 0.997582941572422 0.975867114515372 0.920259874335709 -0.02017069461764 0.922573979397295 0.920259874335709 1 0.975867114515372 0.975867114515372 0.975867114515372 0.920259874335709 -0.421937023772461 -0.421937023772461 -0.0633608701416205 0.111014046004219 0.149475334646999 -0.218940019034283 0.975867114515372 -0.051187108253456 0.975867114515372 -0.117488138653764 -0.051187108253456 -0.051187108253456 0.106087127189278 0.140591347616086 -0.115634914686859 0.973458029526389
1 -0.439891226411188 0.900667283581112 0.975867114515372 0.164734747749341 0.157975594777774 -0.0489949321480801 0.153567133568696 0.161133401849079 0.973513182686031 -0.0628099557203322 0.153567133568696 -0.139354828388666 0.975867114515372 1 0.900667283581112 1 1 0.900667283581112 0.134200911195636 -0.064893149084253 -0.0136021641722715 -0.0489949321480801 -0.0489949321480801 0.997531339100223 -0.0857135060427 -0.427130163313021 -0.407312693323837 -0.162273906869592 -0.0610919800717645 -0.426194401277651 -0.0722495615660377 -0.440875935297268 -0.438907248824404 -0.149824633855279 -0.443834531848375 -0.439891226411188 -0.438907248824404 -0.439891226411188 -0.426194401277651 -0.0628099557203322 0.0555783615905832 -0.064893149084253 0.637773160313086 -0.408412509778697 -0.0628099557203322 -0.0034446095744506 -0.0663756290310583 -0.439891226411188 0.0118773468151 -0.172853018030153 -0.433018280970872 -0.037763833724145 0.0118773468151 0.900667283581112 0.900667283581112 0.99505701601592 -0.440875935297268 0.975867114515372 0.900667283581112 0.232730157507461 0.373833112269267 -0.441861383691554 0.489164100070591 0.987796284604995 -0.0387420421772452 -0.0420356056453366 0.166735331981648 0.0403575668991173 0.0361428784131177 0.0361428784131177 0.504939283399259 0.229409935436686 0.0957944920196934 0.157975594777774 0.0857951735732927 0.166735331981648 0.163223097443456 0.169785870236615 0.0783733047765746 0.16431537793528 0.142505443506367 -0.0461951075437723 -0.05289083577989 0.0785314699181976 -0.0448738921045109 0.0477107373141318 0.0477107373141318 -0.0489949321480801 -0.0489949321480801 -0.0489949321480801 -0.0489949321480801 -0.0489949321480801 -0.0489949321480801 -0.0489949321480801 0.0394500104607096 0.504939283399259 -0.0379696170471424 -0.548796453775133 -0.0403575668991175 0.0815329017588975 -0.0436449432036143 -0.0464219199122423 -0.0489949321480801 -0.0756522503305157 -0.0489949321480801 -0.0489949321480801 -0.0489949321480801 -0.0756522503305157 -0.0489949321480801 0.900667283581112 0.133837600270242 -0.382320278543712 -0.0199139337294914 -0.0268786657434055 0.0326594685140369 0.075229150714668 0.0260884991732762 0.459826183901851 -0.0436449432036143 -0.215902596884981 1 -0.0766318417645645 -0.0436449432036143 -0.0436449432036143 0.000516746787337834 -0.407312693323837 0.45037309818469 0.459826183901851 0.360384543030559 -0.443834531848375 -0.0745285991195594 0.157975594777774 -0.411351282223844 1 0.157975594777774 -0.0745285991195594 0.975867114515372 -0.143194383132837 0.992577991102683 -0.00429968168436105 -0.00429968168436105 -0.000274074262312935 -0.000274074262312935 -0.0034446095744506 -0.0034446095744506 -0.0034446095744506 -0.0034446095744506 -0.0034446095744506 -0.0034446095744506 0.124072662317576 0.0385030772662756 0.876454188371655 0.900667283581112 0.900675950191305 0.900675950191305 0.900675950191305 0.973290895211393 1 1 0.997531339100223 0.99753670686137 0.963169913993793 0.900667283581112 0.900667283581112 0.973290895211393 1 0.900667283581112 -0.0034446095744506 0.902926637354028 0.900667283581112 0.975867114515372 1 1 1 0.900667283581112 -0.411351282223844 -0.411351282223844 -0.0646239711885298 0.112436910051452 0.157975594777774 -0.213656364626926 1 -0.0628099557203322 1 -0.100559475513669 -0.0628099557203322 -0.0628099557203322 0.127143377999104 0.146554726692415 -0.11225966233102 0.997531339100223
0.900667283581112 -0.318755710249672 1 0.920259874335709 0.151368825980694 0.145943094951978 -0.0385930468483973 0.141045884660948 0.148201893378666 0.922727773570718 0.0437385974151735 0.141045884660948 -0.146607100978488 0.920259874335709 0.900667283581112 1 0.900667283581112 0.900667283581112 1 0.104595217614659 0.0373098861787114 -0.0657748512107785 -0.0385930468483973 -0.0385930468483973 0.898218132413914 -0.0372282031514429 -0.32337147448151 -0.400461964739122 -0.0817340360811575 -0.0561275729065061 -0.322788862018849 -0.0938750187070353 -0.320405162256678 -0.317098992361431 -0.0939441254791548 -0.324269174051907 -0.318755710249672 -0.318195067668566 -0.318755710249672 -0.322788862018849 0.0437385974151735 0.0262796509911814 0.0373098861787114 0.583847151046553 -0.40173829570366 0.0437385974151735 -0.0163009948681163 -0.105874603895873 -0.318755710249672 0.0130462353720523 -0.18184859585995 -0.31549602088856 0.00216559712709317 0.0130462353720523 1 1 0.895633458199158 -0.321471636837794 0.92025987433571 1 0.197779279717099 0.43551302932594 -0.322047498725408 0.501803974799813 0.887874673863108 -0.0957769746815932 -0.0964317694447025 0.153477671321433 0.0965524325574532 0.0932686253642416 0.0932686253642416 0.578287686123846 0.194348169848348 0.0485503903538731 0.145943094951978 0.0508197878635824 0.153477671321433 0.150386699505747 0.193342103579225 0.11295144702167 0.15408689784257 0.064048042209801 -0.0356147502477027 -0.0522900454273839 0.0688472455445487 -0.0348564239068318 0.0854615472161213 0.0854615472161213 -0.0385930468483973 -0.0385930468483973 -0.0385930468483973 -0.0385930468483973 -0.0385930468483973 -0.0385930468483973 -0.0385930468483973 0.0939373965048924 0.578287686123846 -0.0931286127204889 -0.517098666681292 -0.096552432557454 0.0721478319926064 -0.0333782601138983 -0.0363318903807813 -0.0385930468483973 -0.0237449919666145 -0.0385930468483973 -0.0385930468483973 -0.0385930468483973 -0.0237449919666145 -0.0385930468483973 1 0.103141655320593 -0.382592056869113 0.00877050871991548 0.0364683171681604 0.0333851549702982 0.107905899830332 0.0641858184284197 0.50088536839744 -0.0333782601138983 -0.227138551200776 0.900667283581112 -0.0971529733039292 -0.0333782601138983 -0.0333782601138983 0.00964886434787811 -0.400461964739122 0.492601270352365 0.50088536839744 0.388670267995703 -0.324269174051907 -0.104556886555498 0.145943094951978 -0.441193310292403 0.900667283581112 0.145943094951978 -0.104556886555498 0.92025987433571 -0.170977648598357 0.893174349670757 -0.0176822656924834 -0.0176822656924834 -0.0137684736759228 -0.0137684736759228 -0.0163009948681163 -0.0163009948681163 -0.0163009948681163 -0.0163009948681163 -0.0163009948681163 -0.0163009948681163 0.0765492806672581 0.092270296364723 0.974566750632146 1 0.995263761555178 0.995263761555178 0.995263761555178 0.917798488509645 0.900667283581112 0.900667283581112 0.898218132413914 0.898083233199732 0.932693885404941 1 1 0.917798488509645 0.900667283581112 1 -0.0163009948681163 0.99763470209581 1 0.92025987433571 0.900667283581112 0.900667283581112 0.900667283581112 1 -0.441193310292403 -0.441193310292403 -0.0353537523416595 0.0973087306814404 0.145943094951978 -0.224775421029502 0.900667283581112 0.0437385974151735 0.900667283581112 -0.116871604957898 0.0437385974151735 0.0437385974151735 0.0980968244699451 0.322629401371467 -0.118716928723657 0.898218132413914
1 -0.439891226411188 0.900667283581112 0.975867114515372 0.164734747749341 0.157975594777774 -0.0489949321480801 0.153567133568696 0.161133401849079 0.973513182686031 -0.0628099557203322 0.153567133568696 -0.139354828388666 0.975867114515372 1 0.900667283581112 1 1 0.900667283581112 0.134200911195636 -0.064893149084253 -0.0136021641722715 -0.0489949321480801 -0.0489949321480801 0.997531339100223 -0.0857135060427 -0.427130163313021 -0.407312693323837 -0.162273906869592 -0.0610919800717645 -0.426194401277651 -0.0722495615660377 -0.440875935297268 -0.438907248824404 -0.149824633855279 -0.443834531848375 -0.439891226411188 -0.438907248824404 -0.439891226411188 -0.426194401277651 -0.0628099557203322 0.0555783615905832 -0.064893149084253 0.637773160313086 -0.408412509778697 -0.0628099557203322 -0.0034446095744506 -0.0663756290310583 -0.439891226411188 0.0118773468151 -0.172853018030153 -0.433018280970872 -0.037763833724145 0.0118773468151 0.900667283581112 0.900667283581112 0.99505701601592 -0.440875935297268 0.975867114515372 0.900667283581112 0.232730157507461 0.373833112269267 -0.441861383691554 0.489164100070591 0.987796284604995 -0.0387420421772452 -0.0420356056453366 0.166735331981648 0.0403575668991173 0.0361428784131177 0.0361428784131177 0.504939283399259 0.229409935436686 0.0957944920196934 0.157975594777774 0.0857951735732927 0.166735331981648 0.163223097443456 0.169785870236615 0.0783733047765746 0.16431537793528 0.142505443506367 -0.0461951075437723 -0.05289083577989 0.0785314699181976 -0.0448738921045109 0.0477107373141318 0.0477107373141318 -0.0489949321480801 -0.0489949321480801 -0.0489949321480801 -0.0489949321480801 -0.0489949321480801 -0.0489949321480801 -0.0489949321480801 0.0394500104607096 0.504939283399259 -0.0379696170471424 -0.548796453775133 -0.0403575668991175 0.0815329017588975 -0.0436449432036143 -0.0464219199122423 -0.0489949321480801 -0.0756522503305157 -0.0489949321480801 -0.0489949321480801 -0.0489949321480801 -0.0756522503305157 -0.0489949321480801 0.900667283581112 0.133837600270242 -0.382320278543712 -0.0199139337294914 -0.0268786657434055 0.0326594685140369 0.075229150714668 0.0260884991732762 0.459826183901851 -0.0436449432036143 -0.215902596884981 1 -0.0766318417645645 -0.0436449432036143 -0.0436449432036143 0.000516746787337834 -0.407312693323837 0.45037309818469 0.459826183901851 0.360384543030559 -0.443834531848375 -0.0745285991195594 0.157975594777774 -0.411351282223844 1 0.157975594777774 -0.0745285991195594 0.975867114515372 -0.143194383132837 0.992577991102683 -0.00429968168436105 -0.00429968168436105 -0.000274074262312935 -0.000274074262312935 -0.0034446095744506 -0.0034446095744506 -0.0034446095744506 -0.0034446095744506 -0.0034446095744506 -0.0034446095744506 0.124072662317576 0.0385030772662756 0.876454188371655 0.900667283581112 0.900675950191305 0.900675950191305 0.900675950191305 0.973290895211393 1 1 0.997531339100223 0.99753670686137 0.963169913993793 0.900667283581112 0.900667283581112 0.973290895211393 1 0.900667283581112 -0.0034446095744506 0.902926637354028 0.900667283581112 0.975867114515372 1 1 1 0.900667283581112 -0.411351282223844 -0.411351282223844 -0.0646239711885298 0.112436910051452 0.157975594777774 -0.213656364626926 1 -0.0628099557203322 1 -0.100559475513669 -0.0628099557203322 -0.0628099557203322 0.127143377999104 0.146554726692415 -0.11225966233102 0.997531339100223
1 -0.439891226411188 0.900667283581112 0.975867114515372 0.164734747749341 0.157975594777774 -0.0489949321480801 0.153567133568696 0.161133401849079 0.973513182686031 -0.0628099557203322 0.153567133568696 -0.139354828388666 0.975867114515372 1 0.900667283581112 1 1 0.900667283581112 0.134200911195636 -0.064893149084253 -0.0136021641722715 -0.0489949321480801 -0.0489949321480801 0.997531339100223 -0.0857135060427 -0.427130163313021 -0.407312693323837 -0.162273906869592 -0.0610919800717645 -0.426194401277651 -0.0722495615660377 -0.440875935297268 -0.438907248824404 -0.149824633855279 -0.443834531848375 -0.439891226411188 -0.438907248824404 -0.439891226411188 -0.426194401277651 -0.0628099557203322 0.0555783615905832 -0.064893149084253 0.637773160313086 -0.408412509778697 -0.0628099557203322 -0.0034446095744506 -0.0663756290310583 -0.439891226411188 0.0118773468151 -0.172853018030153 -0.433018280970872 -0.037763833724145 0.0118773468151 0.900667283581112 0.900667283581112 0.99505701601592 -0.440875935297268 0.975867114515372 0.900667283581112 0.232730157507461 0.373833112269267 -0.441861383691554 0.489164100070591 0.987796284604995 -0.0387420421772452 -0.0420356056453366 0.166735331981648 0.0403575668991173 0.0361428784131177 0.0361428784131177 0.504939283399259 0.229409935436686 0.0957944920196934 0.157975594777774 0.0857951735732927 0.166735331981648 0.163223097443456 0.169785870236615 0.0783733047765746 0.16431537793528 0.142505443506367 -0.0461951075437723 -0.05289083577989 0.0785314699181976 -0.0448738921045109 0.0477107373141318 0.0477107373141318 -0.0489949321480801 -0.0489949321480801 -0.0489949321480801 -0.0489949321480801 -0.0489949321480801 -0.0489949321480801 -0.0489949321480801 0.0394500104607096 0.504939283399259 -0.0379696170471424 -0.548796453775133 -0.0403575668991175 0.0815329017588975 -0.0436449432036143 -0.0464219199122423 -0.0489949321480801 -0.0756522503305157 -0.0489949321480801 -0.0489949321480801 -0.0489949321480801 -0.0756522503305157 -0.0489949321480801 0.900667283581112 0.133837600270242 -0.382320278543712 -0.0199139337294914 -0.0268786657434055 0.0326594685140369 0.075229150714668 0.0260884991732762 0.459826183901851 -0.0436449432036143 -0.215902596884981 1 -0.0766318417645645 -0.0436449432036143 -0.0436449432036143 0.000516746787337834 -0.407312693323837 0.45037309818469 0.459826183901851 0.360384543030559 -0.443834531848375 -0.0745285991195594 0.157975594777774 -0.411351282223844 1 0.157975594777774 -0.0745285991195594 0.975867114515372 -0.143194383132837 0.992577991102683 -0.00429968168436105 -0.00429968168436105 -0.000274074262312935 -0.000274074262312935 -0.0034446095744506 -0.0034446095744506 -0.0034446095744506 -0.0034446095744506 -0.0034446095744506 -0.0034446095744506 0.124072662317576 0.0385030772662756 0.876454188371655 0.900667283581112 0.900675950191305 0.900675950191305 0.900675950191305 0.973290895211393 1 1 0.997531339100223 0.99753670686137 0.963169913993793 0.900667283581112 0.900667283581112 0.973290895211393 1 0.900667283581112 -0.0034446095744506 0.902926637354028 0.900667283581112 0.975867114515372 1 1 1 0.900667283581112 -0.411351282223844 -0.411351282223844 -0.0646239711885298 0.112436910051452 0.157975594777774 -0.213656364626926 1 -0.0628099557203322 1 -0.100559475513669 -0.0628099557203322 -0.0628099557203322 0.127143377999104 0.146554726692415 -0.11225966233102 0.997531339100223
0.900667283581112 -0.318755710249672 1 0.920259874335709 0.151368825980694 0.145943094951978 -0.0385930468483973 0.141045884660948 0.148201893378666 0.922727773570718 0.0437385974151735 0.141045884660948 -0.146607100978488 0.920259874335709 0.900667283581112 1 0.900667283581112 0.900667283581112 1 0.104595217614659 0.0373098861787114 -0.0657748512107785 -0.0385930468483973 -0.0385930468483973 0.898218132413914 -0.0372282031514429 -0.32337147448151 -0.400461964739122 -0.0817340360811575 -0.0561275729065061 -0.322788862018849 -0.0938750187070353 -0.320405162256678 -0.317098992361431 -0.0939441254791548 -0.324269174051907 -0.318755710249672 -0.318195067668566 -0.318755710249672 -0.322788862018849 0.0437385974151735 0.0262796509911814 0.0373098861787114 0.583847151046553 -0.40173829570366 0.0437385974151735 -0.0163009948681163 -0.105874603895873 -0.318755710249672 0.0130462353720523 -0.18184859585995 -0.31549602088856 0.00216559712709317 0.0130462353720523 1 1 0.895633458199158 -0.321471636837794 0.92025987433571 1 0.197779279717099 0.43551302932594 -0.322047498725408 0.501803974799813 0.887874673863108 -0.0957769746815932 -0.0964317694447025 0.153477671321433 0.0965524325574532 0.0932686253642416 0.0932686253642416 0.578287686123846 0.194348169848348 0.0485503903538731 0.145943094951978 0.0508197878635824 0.153477671321433 0.150386699505747 0.193342103579225 0.11295144702167 0.15408689784257 0.064048042209801 -0.0356147502477027 -0.0522900454273839 0.0688472455445487 -0.0348564239068318 0.0854615472161213 0.0854615472161213 -0.0385930468483973 -0.0385930468483973 -0.0385930468483973 -0.0385930468483973 -0.0385930468483973 -0.0385930468483973 -0.0385930468483973 0.0939373965048924 0.578287686123846 -0.0931286127204889 -0.517098666681292 -0.096552432557454 0.0721478319926064 -0.0333782601138983 -0.0363318903807813 -0.0385930468483973 -0.0237449919666145 -0.0385930468483973 -0.0385930468483973 -0.0385930468483973 -0.0237449919666145 -0.0385930468483973 1 0.103141655320593 -0.382592056869113 0.00877050871991548 0.0364683171681604 0.0333851549702982 0.107905899830332 0.0641858184284197 0.50088536839744 -0.0333782601138983 -0.227138551200776 0.900667283581112 -0.0971529733039292 -0.0333782601138983 -0.0333782601138983 0.00964886434787811 -0.400461964739122 0.492601270352365 0.50088536839744 0.388670267995703 -0.324269174051907 -0.104556886555498 0.145943094951978 -0.441193310292403 0.900667283581112 0.145943094951978 -0.104556886555498 0.92025987433571 -0.170977648598357 0.893174349670757 -0.0176822656924834 -0.0176822656924834 -0.0137684736759228 -0.0137684736759228 -0.0163009948681163 -0.0163009948681163 -0.0163009948681163 -0.0163009948681163 -0.0163009948681163 -0.0163009948681163 0.0765492806672581 0.092270296364723 0.974566750632146 1 0.995263761555178 0.995263761555178 0.995263761555178 0.917798488509645 0.900667283581112 0.900667283581112 0.898218132413914 0.898083233199732 0.932693885404941 1 1 0.917798488509645 0.900667283581112 1 -0.0163009948681163 0.99763470209581 1 0.92025987433571 0.900667283581112 0.900667283581112 0.900667283581112 1 -0.441193310292403 -0.441193310292403 -0.0353537523416595 0.0973087306814404 0.145943094951978 -0.224775421029502 0.900667283581112 0.0437385974151735 0.900667283581112 -0.116871604957898 0.0437385974151735 0.0437385974151735 0.0980968244699451 0.322629401371467 -0.118716928723657 0.898218132413914
0.134200911195636 -0.0819454759690418 0.104595217614659 0.112917034919495 0.348792445212089 0.337297516305306 -0.675605082695448 0.352442035359931 0.34374752819181 0.114259901512099 -0.0705838465571015 0.352442035359931 -0.0201413726451373 0.112917034919495 0.134200911195636 0.104595217614659 0.134200911195636 0.134200911195636 0.104595217614659 1 -0.0624968537500859 -0.160010585875712 -0.675605082695448 -0.675605082695448 0.126006102377556 -0.249202912945492 -0.0846587051811173 -0.0742326601949486 -0.131459638949183 -0.58200720802109 -0.0869359342995913 -0.523873689000435 -0.0840239448816663 -0.0869553298894201 -0.138979667554834 -0.0789206190376766 -0.0819454759690418 -0.0842591871583698 -0.0819454759690418 -0.0869359342995913 -0.0705838465571015 -0.085337022904696 -0.0624968537500859 0.0452381726563089 -0.0763014481967206 -0.0705838465571015 0.726246029767789 -0.196855067136246 -0.0819454759690418 0.642150792311071 0.171462240594868 -0.0876035160853301 0.649063425495712 0.642150792311071 0.104595217614659 0.104595217614659 0.127143377999104 -0.0814881697499471 0.112917034919495 0.104595217614659 0.240498224600995 -0.0363603696085174 -0.0791961472885432 0.0452604721956581 0.125284983395621 0.0408200500359762 0.0521633448628105 0.337830254126868 -0.0330780691761204 -0.0383861651813624 -0.0383861651813624 0.0102892015843066 0.245596207048252 0.224523501270899 0.337297516305306 0.513651588096863 0.337830254126868 0.332789599449281 0.189974343276216 0.149804231201776 -0.16893420804796 0.133397708137988 -0.67414630103158 -0.212328159483386 0.215242966355388 -0.678537554434617 0.195145940291138 0.195145940291138 -0.675605082695448 -0.675605082695448 -0.675605082695448 -0.675605082695448 -0.675605082695448 -0.675605082695448 -0.675605082695448 -0.0541156914088992 0.0102892015843066 0.0636129913717911 -0.0162881618470563 0.0374690037244205 0.216063166158819 -0.675605082695448 -0.677068821945908 -0.675605082695448 -0.713783913619168 -0.675605082695448 -0.675605082695448 -0.675605082695448 -0.713783913619168 -0.675605082695448 0.104595217614659 0.981729183551862 -0.12176560295761 -0.440204496047463 -0.395055656667044 -0.361158055067779 0.190841067001387 0.139087228522101 0.0586347851707647 -0.675605082695448 -0.0849949167780031 0.134200911195636 -0.522774853856537 -0.675605082695448 -0.675605082695448 -0.364865777816515 -0.0742326601949486 0.0353088457033353 0.0586347851707647 -0.0694297926984542 -0.0789206190376766 -0.0805125163238603 0.337297516305306 -0.0628971945804422 0.134200911195636 0.337297516305306 -0.0805125163238603 0.112917034919495 -0.190841067001387 0.118917485337216 0.724869270150825 0.724869270150825 0.721384438422251 0.721384438422251 0.726246029767789 0.726246029767789 0.726246029767789 0.726246029767789 0.726246029767789 0.726246029767789 0.120130334791069 -0.0580138782376242 0.0830191856639272 0.104595217614659 0.101927506838137 0.101927506838137 0.101927506838137 0.104603410230692 0.134200911195636 0.134200911195636 0.126006102377556 0.131676879423419 0.0973045187848204 0.104595217614659 0.104595217614659 0.104603410230692 0.134200911195636 0.104595217614659 0.726246029767789 0.100431444447868 0.104595217614659 0.112917034919495 0.134200911195636 0.134200911195636 0.134200911195636 0.104595217614659 -0.0628971945804422 -0.0628971945804422 -0.0718297640646915 -0.133639838010192 0.337297516305306 -0.0861455018525872 0.134200911195636 -0.0705838465571015 0.134200911195636 0.365151131078489 -0.0705838465571015 -0.0705838465571015 0.993844942209418 -0.0330004242659039 0.205450833272511 0.126006102377556
-0.064893149084253 0.0918049223417462 0.0373098861787114 -0.0549503287550156 -0.0309491085240846 -0.0266514784397298 -0.209418423342605 -0.0298758920657815 -0.0298758920657815 -0.0554983058013333 0.979296892295003 -0.0298758920657815 -0.0349935289218166 -0.0549503287550156 -0.064893149084253 0.0373098861787114 -0.064893149084253 -0.064893149084253 0.0373098861787114 -0.0624968537500859 1 -0.0495987455845202 -0.209418423342605 -0.209418423342605 -0.064477133090973 0.0815043644346899 0.0855801891572203 0.0144894033949711 -0.0310875293553253 -0.182414381160599 0.0861429069199483 -0.182786231094425 0.091235697141156 0.0923748631083827 -0.0393941873328668 0.0895321941467931 0.0918049223417462 0.0923748631083827 0.0918049223417462 0.0861429069199483 0.979296892295003 -0.0264520579362042 1 -0.0620726479524189 0.0139822019897897 0.979296892295003 -0.0572613453801531 -0.0610194902948348 0.0918049223417462 -0.0547762396219113 -0.0405430423685819 0.0450091470707416 0.379422144800575 -0.0547762396219113 0.0373098861787114 0.0373098861787114 -0.064893149084253 0.091235697141156 -0.0549503287550156 0.0373098861787114 -0.0810220234383223 0.0231409126720551 0.0906671753681604 0.0249371919256369 -0.0483077989680839 -0.0637578712671368 -0.055540384028407 -0.0320216902113211 0.0631333673019066 0.0631333673019066 0.0631333673019066 0.0547094641379929 -0.0812632472976123 -0.321892950036337 -0.0266514784397298 -0.126485174242865 -0.0320216902113211 -0.0309491085240846 0.0588866609554295 0.0625961652444581 -0.17947461343927 -0.127962591942333 -0.208966242380866 -0.279292093192335 -0.366310027973818 -0.210327406450995 0.0604897094237855 0.0604897094237855 -0.209418423342605 -0.209418423342605 -0.209418423342605 -0.209418423342605 -0.209418423342605 -0.209418423342605 -0.209418423342605 0.0548992486247839 0.0547094641379929 -0.0568187466730407 0.0628571880605793 -0.063133367301908 -0.364919474376549 -0.209418423342605 -0.209872141015646 -0.209418423342605 0.110461521368604 -0.209418423342605 -0.209418423342605 -0.209418423342605 0.110461521368604 -0.209418423342605 0.0373098861787114 -0.0670447346941656 -0.0521694235845861 -0.136450914701217 0.169300911473637 -0.139235010473765 0.0591553207400405 0.0594233730322884 0.027382148140873 -0.209418423342605 -0.0542155148533354 -0.064893149084253 -0.180569819628336 -0.209418423342605 -0.209418423342605 -0.135899079208001 0.0144894033949711 0.0293237238848284 0.027382148140873 0.0377015254196128 0.0895321941467931 -0.0249565976629731 -0.0266514784397298 0.000227450617052869 -0.064893149084253 -0.0266514784397298 -0.0249565976629731 -0.0549503287550156 -0.0591553207400411 -0.064477133090973 -0.0578057348880762 -0.0578057348880762 -0.0575338768007241 -0.0575338768007241 -0.0572613453801531 -0.0572613453801531 -0.0572613453801531 -0.0572613453801531 -0.0572613453801531 -0.0572613453801531 -0.262468507678507 0.0536130578552972 0.0295899613416807 0.0373098861787114 0.0373098861787114 0.0373098861787114 0.0373098861787114 -0.054399326123571 -0.064893149084253 -0.064893149084253 -0.064477133090973 -0.0586442927474342 -0.0532881848616539 0.0373098861787114 0.0373098861787114 -0.054399326123571 -0.064893149084253 0.0373098861787114 -0.0572613453801531 0.0380157858147631 0.0373098861787114 -0.0549503287550156 -0.064893149084253 -0.064893149084253 -0.064893149084253 0.0373098861787114 0.000227450617052869 0.000227450617052869 0.00223468275643027 -0.0414245613135423 -0.0266514784397298 -0.0536514612471823 -0.064893149084253 0.979296892295003 -0.064893149084253 -0.0223492812148431 0.979296892295003 0.979296892295003 -0.0624968537500859 0.170279264626971 0.0186349216930721 -0.064477133090973
-0.0136021641722715 -0.0440849623020205 -0.0657748512107785 -0.0311391432562361 -0.0719640124757702 -0.0759028929073842 0.236840411616385 -0.0836266754345206 -0.0836266754345206 -0.0328706245083701 -0.0506473021355962 -0.0836266754345206 -0.0710164044004904 -0.0311391432562361 -0.0136021641722715 -0.0657748512107785 -0.0136021641722715 -0.0136021641722715 -0.0657748512107785 -0.160010585875712 -0.0495987455845202 1 0.236840411616385 0.236840411616385 -0.0118290257522574 0.165406207474276 -0.0530508899800914 -0.0242359680118426 -0.0466212442943755 0.271901509458565 -0.0515735838196328 0.271348368460502 -0.0526604413186604 -0.0426086985118593 -0.0496007015380465 -0.0568962218441776 -0.0440849623020205 -0.0498128471484996 -0.0440849623020205 -0.0515735838196328 -0.0506473021355962 -0.0536822121547038 -0.0495987455845202 0.018019434208328 -0.0257882655018435 -0.0506473021355962 -0.116207052713053 0.791498544299777 -0.0440849623020205 -0.111163740965336 -0.0880873664171738 -0.0411601111361249 -0.130721799621332 -0.111163740965336 -0.0657748512107785 -0.0657748512107785 -0.00364089335951109 -0.0526604413186604 -0.0311391432562361 -0.0657748512107785 -0.16369366577951 -0.113974817311311 -0.0540771590671158 -0.062200786972213 -0.0129522146767199 0.05273486701904 0.06370826855896 -0.0888021351170897 -0.0540171982507225 -0.0540171982507225 -0.0540171982507225 -0.0442739512778265 -0.164916880657515 -0.603644091292159 -0.0759028929073842 0.38181206496007 -0.0888021351170897 -0.086211541177842 0.088760347319913 0.0944097766120525 -0.327183376613018 0.209461854097384 0.237352909347515 0.177587360306546 0.135401004058949 0.235816845847299 0.122758744226842 0.122758744226842 0.236840411616385 0.236840411616385 0.236840411616385 0.236840411616385 0.236840411616385 0.236840411616385 0.236840411616385 -0.0650025024641905 -0.0442739512778265 0.0611132943590053 0.0238845451065257 0.0540171982507218 0.135916959951929 0.236840411616385 0.236328391869881 0.236840411616385 0.224172305963571 0.236840411616385 0.236840411616385 0.236840411616385 0.224172305963571 0.236840411616385 -0.0657748512107785 -0.161976137160708 -0.0201650691285714 -0.259894803987232 -0.292962070627953 -0.268457451660156 0.120050715362306 0.120594704796159 -0.103639948596885 0.236840411616385 -0.00930335905765192 -0.0136021641722715 0.274679044851487 0.236840411616385 0.236840411616385 -0.275795676059217 -0.0242359680118426 -0.10782237308706 -0.103639948596885 0.103555805607263 -0.0568962218441776 -0.0400881721025521 -0.0759028929073842 -0.0281637101872287 -0.0136021641722715 -0.0759028929073842 -0.0400881721025521 -0.0311391432562361 -0.0936249346053131 -0.00195941977617332 -0.117311845131457 -0.117311845131457 -0.116760132158636 -0.116760132158636 -0.116207052713053 -0.116207052713053 -0.116207052713053 -0.116207052713053 -0.116207052713053 -0.116207052713053 -0.53690486395105 -0.0588145027184589 -0.069595621928942 -0.0657748512107785 -0.0730170084127446 -0.0730170084127446 -0.0730170084127446 -0.0294032291485163 -0.0136021641722715 -0.0136021641722715 -0.0118290257522574 -0.0153721298283366 -0.043446258521124 -0.0657748512107785 -0.0657748512107785 -0.0294032291485163 -0.0136021641722715 -0.0657748512107785 -0.116207052713053 -0.071531200335758 -0.0657748512107785 -0.0311391432562361 -0.0136021641722715 -0.0136021641722715 -0.0136021641722715 -0.0657748512107785 -0.0281637101872287 -0.0281637101872287 -0.0185564973545265 -0.0840676401893622 -0.0759028929073842 -0.00482777951258725 -0.0136021641722715 -0.0506473021355962 -0.0136021641722715 -0.0584280464170479 -0.0506473021355962 -0.0506473021355962 -0.160010585875712 -0.0670412186342567 -0.0575064192877045 -0.0118290257522574
-0.0489949321480801 0.0940635456356851 -0.0385930468483973 -0.0331860686986225 -0.161890246999951 -0.147730537343666 1 -0.159179078560228 -0.159179078560228 -0.034081264314493 -0.213845693773037 -0.159179078560228 0.0706393819067622 -0.0331860686986225 -0.0489949321480801 -0.0385930468483973 -0.0489949321480801 -0.0489949321480801 -0.0385930468483973 -0.675605082695448 -0.209418423342605 0.236840411616385 1 1 -0.0428946109823891 0.698386759022315 0.0826580051350795 0.0867543998428247 0.194580594960448 0.862051096143495 0.0832872673237158 0.808966489383365 0.0885525774223346 0.096344875468838 0.20571140021675 0.0885935766189049 0.0940635456356851 0.0945708135664603 0.0940635456356851 0.0832872673237158 -0.213845693773037 0.126311990673946 -0.209418423342605 0.0315072856435159 0.0896473441429799 -0.213845693773037 -0.490655508998508 0.291375941623852 0.0940635456356851 -0.42529429473966 -0.0513635725421489 0.111280919598363 -0.551940434190191 -0.42529429473966 -0.0385930468483973 -0.0385930468483973 -0.0436449432036143 0.0869458912804968 -0.0331860686986225 -0.0385930468483973 -0.0363066501316691 0.131644298802155 0.0863943811232243 0.0484941330708674 -0.0449256427482965 -0.0743574877773457 -0.100637821082453 -0.173887569817682 0.0737838979122417 0.0737838979122417 0.0737838979122417 0.0274357505822557 -0.0430111521805562 -0.163225904537725 -0.147730537343666 -0.16349310219933 -0.173887569817682 -0.17123480554842 0.421720050426664 0.451608932817808 0.455004397274656 -0.210139760737259 0.997840777547072 0.74981866099012 0.571697216428845 0.995678246959209 0.518318404317239 0.518318404317239 1 1 1 1 1 1 1 0.0986029593051788 0.0274357505822557 -0.108042519050292 -0.0423158538968 -0.0725218215561122 0.566778219573279 0.995670023109041 0.997838123388619 1 0.946512060309487 1 1 1 0.946512060309487 1 -0.0385930468483973 -0.659618695751128 0.145485603584093 0.651570728703207 0.500953733458793 0.55057766875411 0.498836603558027 0.493252638029723 0.0518203507592386 0.995670023109041 -0.247018842154459 -0.0489949321480801 0.802698043884161 0.995670023109041 0.995670023109041 0.577582295618705 0.0867543998428247 0.0664582087146463 0.0518203507592386 0.191150813682629 0.0885935766189049 0.119170974858039 -0.147730537343666 0.104428337253494 -0.0489949321480801 -0.147730537343666 0.119170974858039 -0.0331860686986225 -0.408211096363247 -0.0375631200544183 -0.495320221455575 -0.495320221455575 -0.492990750023496 -0.492990750023496 -0.490655508998508 -0.490655508998508 -0.490655508998508 -0.490655508998508 -0.490655508998508 -0.490655508998508 -0.0895109409495008 0.104352167329678 -0.00932577636772185 -0.0385930468483973 -0.0377700552273295 -0.0429572919940367 -0.0429572919940367 -0.0270072666409891 -0.0489949321480801 -0.0489949321480801 -0.0428946109823891 -0.050761940882642 -0.0187725564743778 -0.0385930468483973 -0.0385930468483973 -0.0270072666409891 -0.0489949321480801 -0.0385930468483973 -0.490655508998508 -0.0369264162544603 -0.0385930468483973 -0.0331860686986225 -0.0489949321480801 -0.0489949321480801 -0.0489949321480801 -0.0385930468483973 0.104428337253494 0.104428337253494 0.106319158787431 0.178974498063712 -0.147730537343666 -0.241173670727524 -0.0489949321480801 -0.213845693773037 -0.0489949321480801 -0.24669796010862 -0.213845693773037 -0.213845693773037 -0.675605082695448 0.056964539047669 -0.118550557647108 -0.0428946109823891
-0.0489949321480801 0.0940635456356851 -0.0385930468483973 -0.0331860686986225 -0.161890246999951 -0.147730537343666 1 -0.159179078560228 -0.159179078560228 -0.034081264314493 -0.213845693773037 -0.159179078560228 0.0706393819067622 -0.0331860686986225 -0.0489949321480801 -0.0385930468483973 -0.0489949321480801 -0.0489949321480801 -0.0385930468483973 -0.675605082695448 -0.209418423342605 0.236840411616385 1 1 -0.0428946109823891 0.698386759022315 0.0826580051350795 0.0867543998428247 0.194580594960448 0.862051096143495 0.0832872673237158 0.808966489383365 0.0885525774223346 0.096344875468838 0.20571140021675 0.0885935766189049 0.0940635456356851 0.0945708135664603 0.0940635456356851 0.0832872673237158 -0.213845693773037 0.126311990673946 -0.209418423342605 0.0315072856435159 0.0896473441429799 -0.213845693773037 -0.490655508998508 0.291375941623852 0.0940635456356851 -0.42529429473966 -0.0513635725421489 0.111280919598363 -0.551940434190191 -0.42529429473966 -0.0385930468483973 -0.0385930468483973 -0.0436449432036143 0.0869458912804968 -0.0331860686986225 -0.0385930468483973 -0.0363066501316691 0.131644298802155 0.0863943811232243 0.0484941330708674 -0.0449256427482965 -0.0743574877773457 -0.100637821082453 -0.173887569817682 0.0737838979122417 0.0737838979122417 0.0737838979122417 0.0274357505822557 -0.0430111521805562 -0.163225904537725 -0.147730537343666 -0.16349310219933 -0.173887569817682 -0.17123480554842 0.421720050426664 0.451608932817808 0.455004397274656 -0.210139760737259 0.997840777547072 0.74981866099012 0.571697216428845 0.995678246959209 0.518318404317239 0.518318404317239 1 1 1 1 1 1 1 0.0986029593051788 0.0274357505822557 -0.108042519050292 -0.0423158538968 -0.0725218215561122 0.566778219573279 0.995670023109041 0.997838123388619 1 0.946512060309487 1 1 1 0.946512060309487 1 -0.0385930468483973 -0.659618695751128 0.145485603584093 0.651570728703207 0.500953733458793 0.55057766875411 0.498836603558027 0.493252638029723 0.0518203507592386 0.995670023109041 -0.247018842154459 -0.0489949321480801 0.802698043884161 0.995670023109041 0.995670023109041 0.577582295618705 0.0867543998428247 0.0664582087146463 0.0518203507592386 0.191150813682629 0.0885935766189049 0.119170974858039 -0.147730537343666 0.104428337253494 -0.0489949321480801 -0.147730537343666 0.119170974858039 -0.0331860686986225 -0.408211096363247 -0.0375631200544183 -0.495320221455575 -0.495320221455575 -0.492990750023496 -0.492990750023496 -0.490655508998508 -0.490655508998508 -0.490655508998508 -0.490655508998508 -0.490655508998508 -0.490655508998508 -0.0895109409495008 0.104352167329678 -0.00932577636772185 -0.0385930468483973 -0.0377700552273295 -0.0429572919940367 -0.0429572919940367 -0.0270072666409891 -0.0489949321480801 -0.0489949321480801 -0.0428946109823891 -0.050761940882642 -0.0187725564743778 -0.0385930468483973 -0.0385930468483973 -0.0270072666409891 -0.0489949321480801 -0.0385930468483973 -0.490655508998508 -0.0369264162544603 -0.0385930468483973 -0.0331860686986225 -0.0489949321480801 -0.0489949321480801 -0.0489949321480801 -0.0385930468483973 0.104428337253494 0.104428337253494 0.106319158787431 0.178974498063712 -0.147730537343666 -0.241173670727524 -0.0489949321480801 -0.213845693773037 -0.0489949321480801 -0.24669796010862 -0.213845693773037 -0.213845693773037 -0.675605082695448 0.056964539047669 -0.118550557647108 -0.0428946109823891
0.997531339100223 -0.438805284140392 0.898218132413914 0.973458029526389 0.159123422628377 0.152367600284531 -0.0428946109823891 0.148037309200613 0.15553831694763 0.971109908756516 -0.0623368413879637 0.148037309200613 -0.139010808572627 0.973458029526389 0.997531339100223 0.898218132413914 0.997531339100223 0.997531339100223 0.898218132413914 0.126006102377556 -0.064477133090973 -0.0118290257522574 -0.0428946109823891 -0.0428946109823891 1 -0.0817700755808627 -0.425889467523705 -0.406106573231483 -0.16187330762065 -0.0555447849147591 -0.424957379463848 -0.0668946963349297 -0.439787562114147 -0.437823735660603 -0.14922874349678 -0.44273885489363 -0.438805284140392 -0.437823735660603 -0.438805284140392 -0.424957379463848 -0.0623368413879637 0.0563262005918446 -0.064477133090973 0.639351502368197 -0.40720561750507 -0.0623368413879637 -0.00880365697289952 -0.0646234849475263 -0.438805284140392 0.0057990264195252 -0.172426302543134 -0.43194930567175 -0.0420014421729692 0.0057990264195252 0.898218132413914 0.898218132413914 0.992577991102683 -0.439787562114147 0.973458029526389 0.898218132413914 0.228354508341776 0.372733885620852 -0.440770577770513 0.487956519783172 0.985357750540245 -0.0381948822950551 -0.0415868284514119 0.161293438069192 0.0398141972274935 0.0356221367704542 0.0356221367704542 0.499500238237053 0.225058712847714 0.0937880291488351 0.152367600284531 0.0803859200452945 0.161293438069192 0.157798035698135 0.16854567743484 0.0768316456151631 0.16384180897728 0.142379306591335 -0.0400899166387614 -0.0497066068295034 0.0767842027376271 -0.0386940644234179 0.0460675058527177 0.0460675058527177 -0.0428946109823891 -0.0428946109823891 -0.0428946109823891 -0.0428946109823891 -0.0428946109823891 -0.0428946109823891 -0.0428946109823891 0.0390274548473692 0.499500238237053 -0.0425531324929506 -0.550415428893999 -0.0398141972274937 0.0797941920880428 -0.0375631200544183 -0.040344260719516 -0.0428946109823891 -0.0693447534339032 -0.0428946109823891 -0.0428946109823891 -0.0428946109823891 -0.0693447534339032 -0.0428946109823891 0.898218132413914 0.125634542909995 -0.381014452939918 -0.0156724225379006 -0.0225808019996447 0.0372768857856292 0.0735776348222728 0.0244607066121364 0.458623969887479 -0.0375631200544183 -0.215369606585892 0.997531339100223 -0.071281032684565 -0.0375631200544183 -0.0375631200544183 0.00475258599852961 -0.406106573231483 0.456019705817367 0.458623969887479 0.359524982203849 -0.44273885489363 -0.0730750068517647 0.152367600284531 -0.410274467546891 0.997531339100223 0.152367600284531 -0.0730750068517647 0.973458029526389 -0.141896671222077 0.995046208953772 -0.00963439293324731 -0.00963439293324731 -0.00571611592051595 -0.00571611592051595 -0.00880365697289952 -0.00880365697289952 -0.00880365697289952 -0.00880365697289952 -0.00880365697289952 -0.00880365697289952 0.122210392321318 0.0381086968405281 0.874066020014085 0.898218132413914 0.898227139162612 0.898227139162612 0.898227139162612 0.97581663534863 0.997531339100223 0.997531339100223 1 0.995074126997049 0.96070193124233 0.898218132413914 0.898218132413914 0.97581663534863 0.997531339100223 0.898218132413914 -0.00880365697289952 0.900471965728161 0.898218132413914 0.973458029526389 0.997531339100223 0.997531339100223 0.997531339100223 0.898218132413914 -0.410274467546891 -0.410274467546891 -0.0643297733240679 0.113687124953203 0.152367600284531 -0.213128919513583 0.997531339100223 -0.0623368413879637 0.997531339100223 -0.0987586896788916 -0.0623368413879637 -0.0623368413879637 0.118917485337216 0.14752663816743 -0.110444121360548 1
-0.0857135060427 0.158044202690645 -0.0372282031514429 -0.0712953220210832 -0.335684697697544 -0.315084558005214 0.698386759022315 -0.329540678302381 -0.330915256578586 -0.0731435646454093 0.0832274309006355 -0.329540678302381 0.116699461586902 -0.0712953220210832 -0.0857135060427 -0.0372282031514429 -0.0857135060427 -0.0857135060427 -0.0372282031514429 -0.249202912945492 0.0815043644346899 0.165406207474276 0.698386759022315 0.698386759022315 -0.0817700755808627 1 0.145665110922771 0.129685751771831 0.135892511083061 0.602059688564803 0.147072382173728 0.597004559546433 0.145314875446781 0.156254155062366 0.143666118091319 0.150606895321932 0.158044202690645 0.159207853156168 0.158044202690645 0.147072382173728 0.0832274309006355 0.0882146217924341 0.0815043644346899 0.0747375492062381 0.131695285971417 0.0832274309006355 0.190960111240447 0.203493099527757 0.158044202690645 0.182672564573699 0.103807907704829 0.161921661264469 0.214811827806013 0.182672564573699 -0.0372282031514429 -0.0372282031514429 -0.0792528686862544 0.145314875446781 -0.0712953220210832 -0.0372282031514429 -0.208907254322691 0.17549564446244 0.147087005529577 0.0826093280684809 -0.0795189508863409 -0.15880507769664 -0.177569820377527 -0.341739326615517 0.164375515994582 0.157787650769308 0.157787650769308 0.0879242929216745 -0.213594390198084 -0.155049776569083 -0.315084558005214 0.0193665259978137 -0.341739326615517 -0.345377404736124 0.624400925551446 0.636886127746782 0.219070717526101 -0.255717191482393 0.696878786651407 0.93140754605935 0.665403578029023 0.695517990162896 0.742165279655132 0.742165279655132 0.698386759022315 0.698386759022315 0.698386759022315 0.698386759022315 0.698386759022315 0.698386759022315 0.698386759022315 0.172873131135788 0.0879242929216745 -0.176524665731387 -0.0658905889167893 -0.160679579155816 0.661617822313331 0.698386759022315 0.699899856151638 0.698386759022315 0.737852995548688 0.698386759022315 0.698386759022315 0.698386759022315 0.737852995548688 0.698386759022315 -0.0372282031514429 -0.239222380314345 0.162153498959259 0.455048369492841 0.459439371513986 0.418593718801479 0.717780227015295 0.68107274941536 0.0853577111976252 0.698386759022315 -0.364449743560713 -0.0857135060427 0.595860615025497 0.698386759022315 0.698386759022315 0.437704218288731 0.129685751771831 0.086385812608581 0.0853577111976252 0.190535286662302 0.150606895321932 0.0832274309006316 -0.315084558005214 0.146165655181631 -0.0857135060427 -0.315084558005214 0.0832274309006316 -0.0712953220210832 -0.603485395020781 -0.0753804913314787 0.19277558868515 0.19277558868515 0.171634864084311 0.191868972707864 0.190960111240447 0.190960111240447 0.190960111240447 0.190960111240447 0.190960111240447 0.190960111240447 -0.150826509819913 0.176581599642574 -0.0216544957535865 -0.0372282031514429 -0.0315250319364607 -0.0418924827488985 -0.0418924827488985 -0.0674993628658663 -0.0857135060427 -0.0857135060427 -0.0817700755808627 -0.0831782454972566 -0.0540431437579931 -0.0372282031514429 -0.0372282031514429 -0.0674993628658663 -0.0857135060427 -0.0372282031514429 0.190960111240447 -0.0338438599137529 -0.0372282031514429 -0.0712953220210832 -0.0857135060427 -0.0857135060427 -0.0857135060427 -0.0372282031514429 0.146165655181631 0.146165655181631 0.0742518927275331 0.115225482215342 -0.315084558005214 -0.354917215012317 -0.0857135060427 0.0832274309006355 -0.0857135060427 0.0960133312296639 0.0832274309006355 0.0832274309006355 -0.24356088588785 0.0981792386145345 0.0747712340513379 -0.0817700755808627
-0.427130163313021 0.860562687825554 -0.32337147448151 -0.399941155318152 -0.208251090941539 -0.205221143917958 0.0826580051350795 -0.208007731342564 -0.205906052265843 -0.401377701619872 0.0904632274088959 -0.208007731342564 0.309151802172748 -0.399941155318152 -0.427130163313021 -0.32337147448151 -0.427130163313021 -0.427130163313021 -0.32337147448151 -0.0846587051811173 0.0855801891572203 -0.0530508899800914 0.0826580051350795 0.0826580051350795 -0.425889467523705 0.145665110922771 1 0.949322735977369 0.310728359588409 0.165309424248117 0.997798245995274 0.197378686072561 0.872411933337627 0.862898582709776 0.323040973544926 0.8748546925942 0.860562687825554 0.862920814289264 0.860562687825554 0.997798245995274 0.0904632274088959 -0.0972286869498771 0.0855801891572203 -0.263691524401413 0.951511428401908 0.0904632274088959 0.000981638988920586 -0.0114843018248268 0.860562687825554 -0.0720054167873936 -0.201029083052231 0.848597554997295 0.0551046578952016 -0.0720054167873936 -0.32337147448151 -0.32337147448151 -0.419502969368703 0.867717775383346 -0.399941155318152 -0.32337147448151 -0.194809335557874 0.52692030812274 0.870095651850148 0.482210501948339 -0.433158120802914 -0.765290128571107 -0.745514221654452 -0.21255386997854 0.763748174278511 0.768597762383439 0.768597762383439 -0.211521141233781 -0.197180861929474 0.000416176703919241 -0.205221143917958 -0.208066572971695 -0.21255386997854 -0.210296553193446 0.0510308424254489 0.0756843375239503 0.0940251799682408 -0.515980458690308 0.0819121456604361 0.0960820474932714 0.0266799620707008 0.0857831806511636 0.0709034858466019 0.0709034858466019 0.0826580051350795 0.0826580051350795 0.0826580051350795 0.0826580051350795 0.0826580051350795 0.0826580051350795 0.0826580051350795 0.74894447068997 -0.211521141233781 -0.74851867958203 0.291119403996542 -0.763752096023833 0.0250829490636458 0.0826580051350795 0.0833924407996961 0.0826580051350795 0.118014818539212 0.0826580051350795 0.0826580051350795 0.0826580051350795 0.118014818539212 0.0826580051350795 -0.32337147448151 -0.0757541126635385 0.843960820965558 0.124793769050755 0.253036163976223 0.199060923136139 0.0733350826469393 0.0770285729550961 0.513520414372432 0.0826580051350795 -0.229142446544872 -0.427130163313021 0.19514487077562 0.0826580051350795 0.0826580051350795 0.217788329527518 0.949322735977369 0.518911993312769 0.513520414372432 0.429665278499131 0.8748546925942 -0.115585027927495 -0.205221143917958 0.844619695832119 -0.427130163313021 -0.205221143917958 -0.115585027927495 -0.399941155318152 -0.057500279739155 -0.418223681121943 0.00535452181587653 0.00535452181587653 0.00314937667925677 0.00314937667925677 0.000981638988920586 0.000981638988920586 0.000981638988920586 0.000981638988920586 0.000981638988920586 0.000981638988920586 0.00424661380480631 0.745969464607084 -0.340310538500549 -0.32337147448151 -0.316215066003338 -0.32337147448151 -0.32337147448151 -0.398500015708793 -0.427130163313021 -0.427130163313021 -0.425889467523705 -0.420348486764528 -0.396048071044321 -0.32337147448151 -0.32337147448151 -0.398500015708793 -0.427130163313021 -0.32337147448151 0.000981638988920586 -0.32151371228341 -0.32337147448151 -0.399941155318152 -0.427130163313021 -0.427130163313021 -0.427130163313021 -0.32337147448151 0.844619695832119 0.844619695832119 -0.0722635485074242 -0.0164746494698573 -0.205221143917958 -0.248483616651295 -0.427130163313021 0.0904632274088959 -0.427130163313021 0.236521578598237 0.0904632274088959 0.0904632274088959 -0.0846587051811173 0.0582549255515056 0.14915254651491 -0.425889467523705
-0.407312693323837 0.817085926639461 -0.400461964739122 -0.377936661795336 -0.215360916045015 -0.212567196011813 0.0867543998428247 -0.21512631664349 -0.213234253553354 -0.379354030729339 0.0185722305006483 -0.21512631664349 0.322551358197407 -0.377936661795336 -0.407312693323837 -0.400461964739122 -0.407312693323837 -0.407312693323837 -0.400461964739122 -0.0742326601949486 0.0144894033949711 -0.0242359680118426 0.0867543998428247 0.0867543998428247 -0.406106573231483 0.129685751771831 0.949322735977369 1 0.326642508271069 0.174452198591769 0.951441380989495 0.234077029645123 0.829525677039708 0.81931573805679 0.339922623417313 0.832564796644746 0.817085926639461 0.819358174499366 0.817085926639461 0.951441380989495 0.0185722305006483 -0.0897826437287358 0.0144894033949711 -0.250391496640286 0.997738921545077 0.0185722305006483 0.0113746777437289 0.0275815598569597 0.817085926639461 -0.081714843364994 -0.192677853418606 0.803463210210852 0.0251394948217574 -0.081714843364994 -0.400461964739122 -0.400461964739122 -0.399395127165806 0.824689307391727 -0.377936661795336 -0.400461964739122 -0.184212424086364 0.499988481948802 0.827313671326302 0.454759505865538 -0.413134226035938 -0.728063314832747 -0.709013510939639 -0.219245497610091 0.726576877400412 0.731629601767495 0.731629601767495 -0.300673979883264 -0.186604410242363 0.053983745167828 -0.212567196011813 -0.19483154297091 -0.219245497610091 -0.217200030153256 0.0348513147320106 0.0583516835383418 0.132487934528602 -0.476567894066486 0.085908143122825 0.110965745742529 0.0450061675379648 0.0901498029276292 0.0556109653960527 0.0556109653960527 0.0867543998428247 0.0867543998428247 0.0867543998428247 0.0867543998428247 0.0867543998428247 0.0867543998428247 0.0867543998428247 0.712712231477555 -0.300673979883264 -0.711904494115455 0.27902560663814 -0.726587210013025 0.0433536270962545 0.0867543998428247 0.087587580511777 0.0867543998428247 0.0976408318859916 0.0867543998428247 0.0867543998428247 0.0867543998428247 0.0976408318859916 0.0867543998428247 -0.400461964739122 -0.0641127915011991 0.880712627839697 0.136212959133971 0.227943254484112 0.223502866482235 0.0582221206056545 0.0619861705159121 0.486805693987493 0.0867543998428247 -0.216036638640705 -0.407312693323837 0.231882567291184 0.0867543998428247 0.0867543998428247 0.235351956890676 1 0.492030076145602 0.486805693987493 0.411815953655873 0.832564796644746 -0.110783349007333 -0.212567196011813 0.890301787936979 -0.407312693323837 -0.212567196011813 -0.110783349007333 -0.377936661795336 -0.0407134946412297 -0.39814792511791 0.0165101683251285 0.0165101683251285 0.0139218549391985 0.0139218549391985 0.0113746777437289 0.0113746777437289 0.0113746777437289 0.0113746777437289 0.0113746777437289 0.0113746777437289 0.0615868013701689 0.714980106231574 -0.414041206477181 -0.400461964739122 -0.392840128762717 -0.400461964739122 -0.400461964739122 -0.376514156011538 -0.407312693323837 -0.407312693323837 -0.406106573231483 -0.400124141910201 -0.374184402011376 -0.400461964739122 -0.400461964739122 -0.376514156011538 -0.407312693323837 -0.400461964739122 0.0113746777437289 -0.399118854667039 -0.400461964739122 -0.377936661795336 -0.407312693323837 -0.407312693323837 -0.407312693323837 -0.400461964739122 0.890301787936979 0.890301787936979 -0.0988360839386012 -0.006585495469109 -0.212567196011813 -0.238161012024434 -0.407312693323837 0.0185722305006483 -0.407312693323837 0.247713718310888 0.0185722305006483 0.0185722305006483 -0.0742326601949486 -0.146642573417866 0.161249267677956 -0.406106573231483
-0.162273906869592 0.271535133057314 -0.0817340360811575 -0.0834252500933997 -0.110816670765288 -0.109112192553005 0.194580594960448 -0.110391525632787 -0.110391525632787 -0.084401552955467 -0.0342036673491374 -0.110391525632787 0.361396484938755 -0.0834252500933997 -0.162273906869592 -0.0817340360811575 -0.162273906869592 -0.162273906869592 -0.0817340360811575 -0.131459638949183 -0.0310875293553253 -0.0466212442943755 0.194580594960448 0.194580594960448 -0.16187330762065 0.135892511083061 0.310728359588409 0.326642508271069 1 0.223385684562927 0.311595320406249 0.222931241405337 0.271672480667605 0.272486061584498 0.945891159923202 0.268860870080484 0.271535133057314 0.272486061584498 0.271535133057314 0.311595320406249 -0.0342036673491374 -0.0430167418328379 -0.0310875293553253 -0.103493942420572 0.325727987725967 -0.0342036673491374 -0.095472040861551 -0.0460202703346102 0.271535133057314 -0.0913286153635767 -0.0723697955470296 0.277181692288426 -0.107396898067456 -0.0913286153635767 -0.0817340360811575 -0.0817340360811575 -0.135109882149104 0.271672480667605 -0.0834252500933997 -0.0817340360811575 -0.135088302257568 0.134964540318112 0.270733800758743 0.126414907109821 -0.16427871758445 -0.220146544544093 -0.210718212341725 -0.111241184509955 0.219425300191952 0.219425300191952 0.219425300191952 -0.112933137173735 -0.135490495639472 0.084502697489031 -0.109112192553005 -0.21088917215488 -0.111241184509955 -0.110816670765288 0.062362093587307 0.089576648436296 0.227044709158666 -0.263207451865644 0.195001646894782 0.145900161167904 0.0575595908907781 0.193739665682499 0.0420985442734924 0.0420985442734924 0.194580594960448 0.194580594960448 0.194580594960448 0.194580594960448 0.194580594960448 0.194580594960448 0.194580594960448 0.209987333804968 -0.112933137173735 -0.212177208988598 0.10480200887913 -0.219425300191953 0.0595186159285917 0.194580594960448 0.194159935723175 0.194580594960448 0.18417287983226 0.194580594960448 0.194580594960448 0.194580594960448 0.18417287983226 0.194580594960448 -0.0817340360811575 -0.133074473748065 0.344900218698661 0.298633112859004 0.282276000167318 0.29266174700623 0.0482394406908064 0.0662624698814395 0.130480770732934 0.194580594960448 -0.0286218441569934 -0.162273906869592 0.22566761983567 0.194580594960448 0.194580594960448 0.299845750590513 0.326642508271069 0.133672160501958 0.130480770732934 0.121612068659526 0.268860870080484 -0.00523229580858262 -0.109112192553005 0.227121910524953 -0.162273906869592 -0.109112192553005 -0.00523229580858262 -0.0834252500933997 -0.0482394406907937 -0.134451228912411 -0.096379703386766 -0.096379703386766 -0.0959264334495695 -0.0959264334495695 -0.095472040861551 -0.095472040861551 -0.095472040861551 -0.095472040861551 -0.095472040861551 -0.095472040861551 0.0962946412308694 0.208522649502225 -0.0929498943586558 -0.0817340360811575 -0.0817340360811575 -0.0817340360811575 -0.0817340360811575 -0.0824432885088557 -0.162273906869592 -0.162273906869592 -0.16187330762065 -0.162674622150163 -0.0804623059129552 -0.0817340360811575 -0.0817340360811575 -0.0824432885088557 -0.162273906869592 -0.0817340360811575 -0.095472040861551 -0.0806782552626006 -0.0817340360811575 -0.0834252500933997 -0.162273906869592 -0.162273906869592 -0.162273906869592 -0.0817340360811575 0.227121910524953 0.227121910524953 -0.037122829948522 -0.069067315553656 -0.109112192553005 -0.0245455860650779 -0.162273906869592 -0.0342036673491374 -0.162273906869592 -0.0480026358534614 -0.0342036673491374 -0.0342036673491374 -0.131459638949183 -0.0335721565209895 -0.0472454561393434 -0.16187330762065
-0.0610919800717645 0.16861351750019 -0.0561275729065061 -0.0435629020484851 -0.496077763362988 -0.488447559952161 0.862051096143495 -0.49417457456496 -0.49417457456496 -0.0436915052666554 -0.186270764867951 -0.49417457456496 0.100117903218681 -0.0435629020484851 -0.0610919800717645 -0.0561275729065061 -0.0610919800717645 -0.0610919800717645 -0.0561275729065061 -0.58200720802109 -0.182414381160599 0.271901509458565 0.862051096143495 0.862051096143495 -0.0555447849147591 0.602059688564803 0.165309424248117 0.174452198591769 0.223385684562927 1 0.164861841704946 0.948438716860015 0.163752494241958 0.170995793287263 0.236164258666995 0.159626990651548 0.16861351750019 0.168170742014224 0.16861351750019 0.164861841704946 -0.186270764867951 -0.197432563951558 -0.182414381160599 -0.0477163068157946 0.177497579248413 -0.186270764867951 -0.427386567086204 0.334510305089992 0.16861351750019 -0.371877432706914 -0.0258517856104968 0.181818745728399 -0.473004803069558 -0.371877432706914 -0.0561275729065061 -0.0561275729065061 -0.0554836323384424 0.161068170499414 -0.0435629020484851 -0.0561275729065061 -0.269115930919113 0.185357919585241 0.161470029544439 0.119455776300108 -0.053353828577444 -0.101106775500581 -0.125434247437245 -0.497978125713872 0.101266311108376 0.101266311108376 0.101266311108376 -0.0590462314238934 -0.273057883042162 -0.189735108117207 -0.488447559952161 -0.33356664233421 -0.497978125713872 -0.496077763362988 0.368070950433644 0.401477364578948 0.372135365742934 -0.277083080085378 0.859440950876292 0.647298585113458 0.497978125713872 0.862776785061258 0.451482393280165 0.451482393280165 0.862051096143494 0.862051096143494 0.862051096143494 0.862051096143494 0.862051096143494 0.862051096143494 0.862051096143494 0.123814092990811 -0.0590462314238934 -0.131709175972127 0.0369912078718853 -0.0996463007798117 0.499875709489731 0.866556661871544 0.864666669035058 0.862051096143494 0.815054025966789 0.862051096143494 0.862051096143494 0.862051096143494 0.815054025966789 0.862051096143494 -0.0561275729065061 -0.563532022925007 0.238712239318421 0.488987845882175 0.617953491974336 0.661364218104059 0.441522798462435 0.443523484059723 0.124882690652902 0.866556661871544 -0.235157009811106 -0.0610919800717645 0.940241358953056 0.866556661871544 0.866556661871544 0.681484028969505 0.174452198591769 0.137339017780286 0.124882690652902 0.303120797666324 0.159626990651548 -0.0608621057156467 -0.488447559952161 0.18529752008527 -0.0610919800717645 -0.488447559952161 -0.0608621057156467 -0.0435629020484851 -0.361946143122737 -0.0499520473342796 -0.422787445588533 -0.422787445588533 -0.429420683949633 -0.420740924049533 -0.427386567086204 -0.427386567086204 -0.427386567086204 -0.427386567086204 -0.427386567086204 -0.427386567086204 -0.121328557857902 0.125490721092458 -0.0281684574343769 -0.0561275729065061 -0.054947694757081 -0.0603851427563423 -0.0603851427563423 -0.0378858549867467 -0.0610919800717645 -0.0610919800717645 -0.0555447849147591 -0.0623132645404983 -0.0304391770617279 -0.0561275729065061 -0.0561275729065061 -0.0378858549867467 -0.0610919800717645 -0.0561275729065061 -0.427386567086204 -0.0549639419813765 -0.0561275729065061 -0.0435629020484851 -0.0610919800717645 -0.0610919800717645 -0.0610919800717645 -0.0561275729065061 0.18529752008527 0.18529752008527 -0.166182672005859 0.211013496487784 -0.488447559952161 -0.230719300873954 -0.0610919800717645 -0.186270764867951 -0.0610919800717645 -0.21488680417183 -0.186270764867951 -0.186270764867951 -0.582023160171526 0.0578226635886088 -0.0781316016275676 -0.0555447849147591
-0.426194401277651 0.86276787031901 -0.322788862018849 -0.399075162832495 -0.209100024561407 -0.20607931854678 0.0832872673237158 -0.208844662775924 -0.206802514049712 -0.400506012514374 0.0910507069066728 -0.208844662775924 0.30983398037985 -0.399075162832495 -0.426194401277651 -0.322788862018849 -0.426194401277651 -0.426194401277651 -0.322788862018849 -0.0869359342995913 0.0861429069199483 -0.0515735838196328 0.0832872673237158 0.0832872673237158 -0.424957379463848 0.147072382173728 0.997798245995274 0.951441380989495 0.311595320406249 0.164861841704946 1 0.196766235396742 0.874615989014399 0.865097226146646 0.323959256907185 0.877074545181231 0.86276787031901 0.865118765394147 0.86276787031901 1 0.0910507069066728 -0.0968473077795247 0.0861429069199483 -0.263447925002717 0.953634848713241 0.0910507069066728 0.00260616010600405 -0.00944894298652294 0.86276787031901 -0.0704871305639026 -0.200586466463555 0.850769878714326 0.056991643235918 -0.0704871305639026 -0.322788862018849 -0.322788862018849 -0.41858905923379 0.869923653695284 -0.399075162832495 -0.322788862018849 -0.203222967060699 0.52560715738564 0.872306186795417 0.480966614034338 -0.432204395008221 -0.76358694222524 -0.743854415550771 -0.213302566370073 0.76204835673451 0.766905499182088 0.766905499182088 -0.212236548469483 -0.205536617578372 -0.00180515387031051 -0.20607931854678 -0.207567502912298 -0.213302566370073 -0.211088557562101 0.0495082446615149 0.0741418091105641 0.0899398099753276 -0.519006324123748 0.0825442994093185 0.0977354999141419 0.0249292317392402 0.0864079774006364 0.0694810058614882 0.0694810058614882 0.0832872673237158 0.0832872673237158 0.0832872673237158 0.0832872673237158 0.0832872673237158 0.0832872673237158 0.0832872673237158 0.747295479202311 -0.212236548469483 -0.746852248249277 0.290478430682939 -0.762052330184937 0.0233037689104825 0.0832872673237158 0.0840189144410958 0.0832872673237158 0.118576952055679 0.0832872673237158 0.0832872673237158 0.0832872673237158 0.118576952055679 0.0832872673237158 -0.322788862018849 -0.0782290861339929 0.846093471526222 0.12904955941101 0.25135339645969 0.197425172126512 0.0718715509984291 0.0755734543150077 0.512243048234534 0.0832872673237158 -0.22835172857661 -0.426194401277651 0.194490261818521 0.0832872673237158 0.0832872673237158 0.215953437551349 0.951441380989495 0.517620423612146 0.512243048234534 0.428719261251503 0.877074545181231 -0.115330538129368 -0.20607931854678 0.846714342012731 -0.426194401277651 -0.20607931854678 -0.115330538129368 -0.399075162832495 -0.0559176530979967 -0.417313889398664 0.00703816699743923 0.00703816699743923 0.0048033948488503 0.0048033948488503 0.00260616010600405 0.00260616010600405 0.00260616010600405 0.00260616010600405 0.00260616010600405 0.00260616010600405 0.00194313993529295 0.744327023350982 -0.339615660862739 -0.322788862018849 -0.31566791019121 -0.322788862018849 -0.322788862018849 -0.397639799684045 -0.426194401277651 -0.426194401277651 -0.424957379463848 -0.419430786364759 -0.395199014219146 -0.322788862018849 -0.322788862018849 -0.397639799684045 -0.426194401277651 -0.322788862018849 0.00260616010600405 -0.320943232834569 -0.322788862018849 -0.399075162832495 -0.426194401277651 -0.426194401277651 -0.426194401277651 -0.322788862018849 0.846714342012731 0.846714342012731 -0.0719032890371927 -0.0219046976698695 -0.20607931854678 -0.247936516853224 -0.426194401277651 0.0910507069066728 -0.426194401277651 0.237113479244691 0.0910507069066728 0.0910507069066728 -0.0869359342995913 0.059179484393577 0.149953219913957 -0.424957379463848
-0.0722495615660377 0.194059299905252 -0.0938750187070353 -0.0553130354935147 -0.489167650951761 -0.489443255531044 0.808966489383365 -0.487240318753449 -0.487240318753449 -0.0552858664571688 -0.186650476002288 -0.487240318753449 0.159110259640132 -0.0553130354935147 -0.0722495615660377 -0.0938750187070353 -0.0722495615660377 -0.0722495615660377 -0.0938750187070353 -0.523873689000435 -0.182786231094425 0.271348368460502 0.808966489383365 0.808966489383365 -0.0668946963349297 0.597004559546433 0.197378686072561 0.234077029645123 0.222931241405337 0.948438716860015 0.196766235396742 1 0.189291959026141 0.196622482724381 0.235683819503543 0.190168172562902 0.194059299905252 0.19349451253008 0.194059299905252 0.196766235396742 -0.186650476002288 -0.197835028304279 -0.182786231094425 -0.0590249327430674 0.236844955066696 -0.186650476002288 -0.357727877465212 0.333829796311691 0.194059299905252 -0.409671676288393 -0.0564645616209584 0.207067891438457 -0.4108587022191 -0.409671676288393 -0.0938750187070353 -0.0938750187070353 -0.0666871210158571 0.186299759301169 -0.0553130354935147 -0.0938750187070353 -0.262524839225026 0.205854182027226 0.186825557335937 0.141995265019551 -0.0644825390032121 -0.119499213733158 -0.148109878908634 -0.498993249257948 0.124691464166711 0.119780624748683 0.119780624748683 -0.108167316521225 -0.266405023478311 -0.15869606204027 -0.489443255531044 -0.368618584526422 -0.498993249257948 -0.497089013036978 0.368092102568311 0.401785908561184 0.423034468287245 -0.30941604377701 0.806318635509845 0.642779376851826 0.498993249257948 0.809616577378169 0.452402735727933 0.452402735727933 0.808966489383366 0.808966489383366 0.808966489383366 0.808966489383366 0.808966489383366 0.808966489383366 0.808966489383366 0.146343690196636 -0.108167316521225 -0.149399119567115 0.0546031687346587 -0.122746486269101 0.500894701239795 0.813595816642003 0.811619033882778 0.808966489383366 0.759352428596414 0.808966489383366 0.808966489383366 0.808966489383366 0.759352428596414 0.808966489383366 -0.0938750187070353 -0.505433521942697 0.298889831257463 0.457972304414908 0.651309127424251 0.718785054187064 0.442422838373471 0.444427602348803 0.147705978952345 0.813595816642003 -0.23255850476481 -0.0722495615660377 0.987874297463116 0.813595816642003 0.813595816642003 0.738682667737399 0.234077029645123 0.154741493014949 0.147705978952345 0.321235295052724 0.190168172562902 -0.061596252944514 -0.489443255531044 0.243273750014006 -0.0722495615660377 -0.489443255531044 -0.061596252944514 -0.0553130354935147 -0.36243856398055 -0.0613444488642212 -0.353375501423509 -0.353375501423509 -0.360372754305497 -0.351226726048963 -0.357727877465212 -0.357727877465212 -0.357727877465212 -0.357727877465212 -0.357727877465212 -0.357727877465212 -0.0888110626228993 0.147787487859168 -0.0659360660106948 -0.0938750187070353 -0.0884098651543754 -0.0974819531082576 -0.0974819531082576 -0.0498293021669499 -0.0722495615660377 -0.0722495615660377 -0.0668946963349297 -0.0735250637389811 -0.0422700813472773 -0.0938750187070353 -0.0938750187070353 -0.0498293021669499 -0.0722495615660377 -0.0938750187070353 -0.357727877465212 -0.0925216781329185 -0.0938750187070353 -0.0553130354935147 -0.0722495615660377 -0.0722495615660377 -0.0722495615660377 -0.0938750187070353 0.243273750014006 0.243273750014006 -0.166521433759156 0.211050893078696 -0.489443255531044 -0.228040150680752 -0.0722495615660377 -0.186650476002288 -0.0722495615660377 -0.0670610803650279 -0.186650476002288 -0.186650476002288 -0.524061797061926 -0.00870882448646567 -0.0723495313606029 -0.0668946963349297
-0.440875935297268 0.988795689215883 -0.320405162256678 -0.398834870251461 -0.210951674346914 -0.206071873756107 0.0885525774223346 -0.210729064386004 -0.208707648530246 -0.400180357165398 0.0963639420244329 -0.210729064386004 0.316086266524625 -0.398834870251461 -0.440875935297268 -0.320405162256678 -0.440875935297268 -0.440875935297268 -0.320405162256678 -0.0840239448816663 0.091235697141156 -0.0526604413186604 0.0885525774223346 0.0885525774223346 -0.439787562114147 0.145314875446781 0.872411933337627 0.829525677039708 0.271672480667605 0.163752494241958 0.874615989014399 0.189291959026141 1 0.991045817361369 0.28756880632931 0.99333400999966 0.988795689215883 0.991045878110388 0.988795689215883 0.874615989014399 0.0963639420244329 -0.0896297418486819 0.091235697141156 -0.281178838560526 0.832016384151439 0.0963639420244329 0.00340795078769017 0.0321837552778013 0.988795689215883 -0.0565648275208492 -0.196618802828912 0.97764050090108 0.0527474802790179 -0.0565648275208492 -0.320405162256678 -0.320405162256678 -0.440875935297268 0.995526876900212 -0.398834870251461 -0.320405162256678 -0.175275857216288 0.562344741693438 0.99776977932298 0.556419904256368 -0.44632273087924 -0.652346776471562 -0.636641930245835 -0.21316348219461 0.650691681933715 0.655864633782363 0.655864633782363 -0.189808742203559 -0.177909316560899 -0.0334372848411897 -0.206071873756107 -0.175905984941994 -0.21316348219461 -0.210951674346914 0.050165454676864 0.0790903264227397 0.0639528679286831 -0.435350293324604 0.0878319193553307 0.0983716653948955 0.0345158954583745 0.0883049011995844 0.0765193862545137 0.0765193862545137 0.0885525774223346 0.0885525774223346 0.0885525774223346 0.0885525774223346 0.0885525774223346 0.0885525774223346 0.0885525774223346 0.640396433836269 -0.189808742203559 -0.639756776167381 0.272363936741277 -0.650817016265749 0.0330298878311413 0.0852058427902412 0.0859479600023008 0.0885525774223346 0.123264274848989 0.0885525774223346 0.0885525774223346 0.0885525774223346 0.123264274848989 0.0885525774223346 -0.320405162256678 -0.0746988365260545 0.721080298998134 0.0750978605678055 0.214988177344648 0.155605043244815 0.0794838576427942 0.0943207521840523 0.556265965132027 0.0852058427902412 -0.207329974434537 -0.440875935297268 0.186580500504158 0.0852058427902412 0.0852058427902412 0.177249542665749 0.829525677039708 0.561041049191573 0.556265965132027 0.411602895516527 0.99333400999966 -0.113049263673682 -0.206071873756107 0.904224559110065 -0.440875935297268 -0.206071873756107 -0.113049263673682 -0.398834870251461 -0.0559873610108794 -0.439787562114147 0.00115977836156105 0.00115977836156105 0.00567990308072484 -0.00105722372811172 0.00340795078769017 0.00340795078769017 0.00340795078769017 0.00340795078769017 0.00340795078769017 0.00340795078769017 -0.0246149400931947 0.642546450571237 -0.335596065475148 -0.320405162256678 -0.314428676040413 -0.314428676040413 -0.314428676040413 -0.397486048053542 -0.440875935297268 -0.440875935297268 -0.439787562114147 -0.434244168027292 -0.395157518699625 -0.320405162256678 -0.320405162256678 -0.397486048053542 -0.440875935297268 -0.320405162256678 0.00340795078769017 -0.319711166139084 -0.320405162256678 -0.398834870251461 -0.440875935297268 -0.440875935297268 -0.440875935297268 -0.320405162256678 0.904224559110065 0.904224559110065 -0.068606568398724 0.0222635419303336 -0.206071873756107 -0.222749204026869 -0.440875935297268 0.0963639420244329 -0.440875935297268 0.208118594052887 0.0963639420244329 0.0963639420244329 -0.0840239448816663 0.0550531815054651 0.236982034842036 -0.439787562114147
-0.438907248824404 0.997763134321156 -0.317098992361431 -0.396363357142729 -0.22994080638937 -0.226675059420183 0.096344875468838 -0.231175962338773 -0.229543079452323 -0.397709320392124 0.0975515498362736 -0.231175962338773 0.317504048433744 -0.396363357142729 -0.438907248824404 -0.317098992361431 -0.438907248824404 -0.438907248824404 -0.317098992361431 -0.0869553298894201 0.0923748631083827 -0.0426086985118593 0.096344875468838 0.096344875468838 -0.437823735660603 0.156254155062366 0.862898582709776 0.81931573805679 0.272486061584498 0.170995793287263 0.865097226146646 0.196622482724381 0.991045817361369 1 0.288562587975159 0.984406039199942 0.997763134321156 0.995513430753396 0.997763134321156 0.865097226146646 0.0975515498362736 -0.119288392218456 0.0923748631083827 -0.279923263167063 0.821844197888124 0.0975515498362736 -0.000118124902160302 0.0281593817644817 0.997763134321156 -0.0597586858321109 -0.195740821640897 0.982048087353136 0.0495823746089043 -0.0597586858321109 -0.317098992361431 -0.317098992361431 -0.438907248824404 0.991045878110388 -0.396363357142729 -0.317098992361431 -0.191523819328413 0.559704359175106 0.988824454249023 0.553935267987884 -0.444329722296857 -0.648574884421324 -0.632966319906214 -0.233631115517566 0.646924903131256 0.652118748167555 0.652118748167555 -0.175478708550233 -0.194070656630664 -0.037934989517545 -0.226675059420183 -0.187967975828331 -0.233631115517566 -0.231602039420126 0.0546152564067242 0.0838221942868152 0.0656737313594182 -0.436157773687928 0.0956567848460233 0.10640085061129 0.0386278639619663 0.0962367775926683 0.0841485114135078 0.0841485114135078 0.096344875468838 0.096344875468838 0.096344875468838 0.096344875468838 0.096344875468838 0.096344875468838 0.096344875468838 0.636750256213338 -0.175478708550233 -0.636067929975354 0.258419211239135 -0.647053541458081 0.0370624091936851 0.0930290490038772 0.0937389046346474 0.096344875468838 0.131997955232764 0.096344875468838 0.096344875468838 0.096344875468838 0.131997955232764 0.096344875468838 -0.317098992361431 -0.0822260595830504 0.720270996163996 0.0848121841789349 0.225857702140283 0.165535950512035 0.092498340154169 0.0997475639815406 0.553714698394625 0.0930290490038772 -0.205570180926451 -0.438907248824404 0.193976211382548 0.0930290490038772 0.0930290490038772 0.187514550130532 0.81931573805679 0.558451416317525 0.553714698394625 0.409637456958748 0.984406039199942 -0.112544453729788 -0.226675059420183 0.894218510650918 -0.438907248824404 -0.226675059420183 -0.112544453729788 -0.396363357142729 -0.0607683908393797 -0.437823735660603 -0.00228714260167239 -0.00228714260167239 0.00211835841019076 -0.00446918453184927 -0.000118124902160302 -0.000118124902160302 -0.000118124902160302 -0.000118124902160302 -0.000118124902160302 -0.000118124902160302 -0.0292145048827121 0.638934510350586 -0.332268214208857 -0.317098992361431 -0.311106102736096 -0.311106102736096 -0.311106102736096 -0.395013947338167 -0.438907248824404 -0.438907248824404 -0.437823735660603 -0.43220296598918 -0.392694456263194 -0.317098992361431 -0.317098992361431 -0.395013947338167 -0.438907248824404 -0.317098992361431 -0.000118124902160302 -0.31642617490664 -0.317098992361431 -0.396363357142729 -0.438907248824404 -0.438907248824404 -0.438907248824404 -0.317098992361431 0.894218510650918 0.894218510650918 -0.0678599237116571 0.0162598960670357 -0.226675059420183 -0.221268722999085 -0.438907248824404 0.0975515498362736 -0.438907248824404 0.192703375483515 0.0975515498362736 0.0975515498362736 -0.0913334552502922 0.0693602172883656 0.219435049988693 -0.437823735660603
-0.149824633855279 0.28756815852837 -0.0939441254791548 -0.0937213626188176 -0.117155837225802 -0.115353855893805 0.20571140021675 -0.116706372054212 -0.116706372054212 -0.0945960744750792 -0.0426089817653542 -0.116706372054212 0.413314806903717 -0.0937213626188176 -0.149824633855279 -0.0939441254791548 -0.149824633855279 -0.149824633855279 -0.0939441254791548 -0.138979667554834 -0.0393941873328668 -0.0496007015380465 0.20571140021675 0.20571140021675 -0.14922874349678 0.143666118091319 0.323040973544926 0.339922623417313 0.945891159923202 0.236164258666995 0.323959256907185 0.235683819503543 0.28756880632931 0.288562587975159 0.999999999999999 0.284625513282607 0.28756815852837 0.288562587975159 0.28756815852837 0.323959256907185 -0.0426089817653542 -0.046626515102343 -0.0393941873328668 -0.109414218892768 0.338955130365837 -0.0426089817653542 -0.100933431780145 -0.0268587849871271 0.28756815852837 -0.0965529854100685 -0.0765096436178841 0.282404303013765 -0.113540439553506 -0.0965529854100685 -0.0939441254791548 -0.0939441254791548 -0.132661388094861 0.28756880632931 -0.0937213626188176 -0.0939441254791548 -0.142815905234315 0.147792228174288 0.286586062028758 0.138109173532976 -0.151145564957388 -0.213924417622778 -0.216251965469773 -0.117604634891596 0.225591151719213 0.225591151719213 0.225591151719213 -0.119393374162525 -0.143241105721374 0.0767479336669741 -0.115353855893805 -0.222952894677654 -0.117604634891596 -0.117155837225802 0.0873595839987519 0.110337012385149 0.240032594423549 -0.283822545200006 0.206156538042509 0.154246246660927 0.0884248569025233 0.204822366347338 0.0687045022409803 0.0687045022409803 0.20571140021675 0.20571140021675 0.20571140021675 0.20571140021675 0.20571140021675 0.20571140021675 0.20571140021675 0.215467681961128 -0.119393374162525 -0.217817421481551 0.110797112098648 -0.213126106464358 0.0905498384224326 0.20571140021675 0.205266677551927 0.20571140021675 0.194708321248306 0.20571140021675 0.20571140021675 0.20571140021675 0.194708321248306 0.20571140021675 -0.0939441254791548 -0.140686877503824 0.346766802968451 0.315716147387666 0.29842334100071 0.309403195003949 0.0737837125996304 0.0915254929853004 0.142493635031473 0.20571140021675 -0.0515770698012794 -0.149824633855279 0.2385767299633 0.20571140021675 0.20571140021675 0.316998152953303 0.339922623417313 0.145926155150047 0.142493635031473 0.135337606139727 0.284625513282607 -0.0147162798178696 -0.115353855893805 0.248582095025721 -0.149824633855279 -0.115353855893805 -0.0147162798178696 -0.0937213626188176 -0.0737837125996278 -0.131994133844074 -0.101893016311298 -0.101893016311298 -0.101413817481239 -0.101413817481239 -0.100933431780145 -0.100933431780145 -0.100933431780145 -0.100933431780145 -0.100933431780145 -0.100933431780145 0.0877090496902514 0.213895830543585 -0.103853685279057 -0.0939441254791548 -0.0939441254791548 -0.0939441254791548 -0.0939441254791548 -0.0928422954926674 -0.149824633855279 -0.149824633855279 -0.14922874349678 -0.150417532389976 -0.0910709433644235 -0.0939441254791548 -0.0939441254791548 -0.0928422954926674 -0.149824633855279 -0.0939441254791548 -0.100933431780145 -0.0930156077542595 -0.0939441254791548 -0.0937213626188176 -0.149824633855279 -0.149824633855279 -0.149824633855279 -0.0939441254791548 0.248582095025721 0.248582095025721 -0.0392464075375655 -0.0730182482721008 -0.115353855893805 -0.0472840184174597 -0.149824633855279 -0.0426089817653542 -0.149824633855279 -0.0507485828045613 -0.0426089817653542 -0.0426089817653542 -0.138979667554834 -0.0454847662580777 -0.0499480893163035 -0.14922874349678
-0.443834531848375 0.986630946652131 -0.324269174051907 -0.402172015648058 -0.212546639400653 -0.207559945762556 0.0885935766189049 -0.212299382909072 -0.210274132274252 -0.403522360242344 0.0945874189712187 -0.212299382909072 0.313979238632726 -0.402172015648058 -0.443834531848375 -0.324269174051907 -0.443834531848375 -0.443834531848375 -0.324269174051907 -0.0789206190376766 0.0895321941467931 -0.0568962218441776 0.0885935766189049 0.0885935766189049 -0.44273885489363 0.150606895321932 0.8748546925942 0.832564796644746 0.268860870080484 0.159626990651548 0.877074545181231 0.190168172562902 0.99333400999966 0.984406039199942 0.284625513282607 1 0.986630946652131 0.988898378403658 0.986630946652131 0.877074545181231 0.0945874189712187 -0.090928953954771 0.0895321941467931 -0.283065752033018 0.835023135780003 0.0945874189712187 0.0118802520369474 0.0260219005331321 0.986630946652131 -0.0518735858114347 -0.197938257272577 0.975629992482879 0.0590991326776073 -0.0518735858114347 -0.324269174051907 -0.324269174051907 -0.443834531848375 0.99333400999966 -0.402172015648058 -0.324269174051907 -0.180676219250154 0.56040109471958 0.995554315819899 0.560153884448755 -0.449317879370095 -0.652795728782389 -0.636866115808681 -0.214785902244687 0.651123766037243 0.656282180665586 0.656282180665586 -0.193560779685143 -0.183276867607057 -0.0267125250170305 -0.207559945762556 -0.176244197632192 -0.214785902244687 -0.212546639400653 0.054340879803004 0.0834167484741161 0.0663162030972822 -0.437699848770336 0.087900810307869 0.104392908748257 0.0392445659447144 0.0882960756846975 0.0802839633286453 0.0802839633286453 0.0885935766189049 0.0885935766189049 0.0885935766189049 0.0885935766189049 0.0885935766189049 0.0885935766189049 0.0885935766189049 0.640593322739152 -0.193560779685143 -0.640011304563783 0.274479811712322 -0.651252761804048 0.0378359112138171 0.0852677868451158 0.0859818140309127 0.0885935766189049 0.122462191551003 0.0885935766189049 0.0885935766189049 0.0885935766189049 0.122462191551003 0.0885935766189049 -0.324269174051907 -0.0695636605088891 0.724667896171019 0.0808204231699057 0.21834921224103 0.159835993258883 0.0833104353569691 0.0980730896155435 0.554083192284254 0.0852677868451158 -0.208338846180035 -0.443834531848375 0.187624046256585 0.0852677868451158 0.0852677868451158 0.181693724489278 0.832564796644746 0.558939317216626 0.554083192284254 0.41448101000548 1 -0.113807906037286 -0.207559945762556 0.907328645144604 -0.443834531848375 -0.207559945762556 -0.113807906037286 -0.402172015648058 -0.0603147258732337 -0.44273885489363 0.0095953953412606 0.0095953953412606 0.0141515725411246 0.00737692696795941 0.0118802520369474 0.0118802520369474 0.0118802520369474 0.0118802520369474 0.0118802520369474 0.0118802520369474 -0.0177391694583664 0.642698780943968 -0.339586555580166 -0.324269174051907 -0.318279289474586 -0.318279289474586 -0.318279289474586 -0.400818381418624 -0.443834531848375 -0.443834531848375 -0.44273885489363 -0.437257205027676 -0.398470800562566 -0.324269174051907 -0.324269174051907 -0.400818381418624 -0.443834531848375 -0.324269174051907 0.0118802520369474 -0.323547607971644 -0.324269174051907 -0.402172015648058 -0.443834531848375 -0.443834531848375 -0.443834531848375 -0.324269174051907 0.907328645144604 0.907328645144604 -0.0697167056100525 0.0192101368220051 -0.207559945762556 -0.224026818660336 -0.443834531848375 0.0945874189712187 -0.443834531848375 0.224071501314184 0.0945874189712187 0.0945874189712187 -0.0789206190376766 0.0523349115624141 0.235609831731193 -0.44273885489363
-0.439891226411188 1 -0.318755710249672 -0.3976002582001 -0.231087042147647 -0.22777805953167 0.0940635456356851 -0.23227842455383 -0.230671624404973 -0.39894595830507 0.0969574112957413 -0.23227842455383 0.31679383452491 -0.3976002582001 -0.439891226411188 -0.318755710249672 -0.439891226411188 -0.439891226411188 -0.318755710249672 -0.0819454759690418 0.0918049223417462 -0.0440849623020205 0.0940635456356851 0.0940635456356851 -0.438805284140392 0.158044202690645 0.860562687825554 0.817085926639461 0.271535133057314 0.16861351750019 0.86276787031901 0.194059299905252 0.988795689215883 0.997763134321156 0.28756815852837 0.986630946652131 1 0.997763134321156 1 0.86276787031901 0.0969574112957413 -0.11955582253459 0.0918049223417462 -0.280550817662263 0.819608361196937 0.0969574112957413 0.00478745054315684 0.0261302666708114 1 -0.0520329889572939 -0.196179649165002 0.98437580695485 0.0527623995908904 -0.0520329889572939 -0.318755710249672 -0.318755710249672 -0.439891226411188 0.993285582950364 -0.3976002582001 -0.318755710249672 -0.193295876480131 0.555089995654954 0.991059208059749 0.555177124643679 -0.445325856420987 -0.645340799307938 -0.629613348597475 -0.234741516570321 0.643680532761413 0.648871798771116 0.648871798771116 -0.176792151915945 -0.195830944534196 -0.0356847330346929 -0.22777805953167 -0.184857338689472 -0.234741516570321 -0.23272128321412 0.0560421323714251 0.0852963496958156 0.0641281676368268 -0.433778368566572 0.0933747351882291 0.108454242152455 0.040293118244808 0.0939069792606806 0.0854716725220685 0.0854716725220685 0.0940635456356851 0.0940635456356851 0.0940635456356851 0.0940635456356851 0.0940635456356851 0.0940635456356851 0.0940635456356851 0.633390875509733 -0.176792151915945 -0.632729179911836 0.259195709691764 -0.643815985521294 0.0387557034220894 0.0907634517475827 0.0914736366839495 0.0940635456356851 0.129068446183428 0.0940635456356851 0.0940635456356851 0.0940635456356851 0.129068446183428 0.0940635456356851 -0.318755710249672 -0.0771860430535587 0.718091142583107 0.0844134437379401 0.224071335402659 0.164361329442288 0.0938138192329743 0.101022027288821 0.548931481399278 0.0907634517475827 -0.206453093558106 -0.439891226411188 0.19142195155906 0.0907634517475827 0.0907634517475827 0.186218809258955 0.817085926639461 0.553710870849104 0.548931481399278 0.410620162056417 0.986630946652131 -0.112796764941972 -0.22777805953167 0.892070855098231 -0.439891226411188 -0.22777805953167 -0.112796764941972 -0.3976002582001 -0.0622487518386315 -0.438805284140392 0.00265939682735141 0.00265939682735141 0.00699175973843936 0.000507036756420947 0.00478745054315684 0.00478745054315684 0.00478745054315684 0.00478745054315684 0.00478745054315684 0.00478745054315684 -0.026913213135566 0.635557768025871 -0.333935701737668 -0.318755710249672 -0.312770981773297 -0.312770981773297 -0.312770981773297 -0.396251167780819 -0.439891226411188 -0.439891226411188 -0.438805284140392 -0.433223430232856 -0.393927159252984 -0.318755710249672 -0.318755710249672 -0.396251167780819 -0.439891226411188 -0.318755710249672 0.00478745054315684 -0.318072219359439 -0.318755710249672 -0.3976002582001 -0.439891226411188 -0.439891226411188 -0.439891226411188 -0.318755710249672 0.892070855098231 0.892070855098231 -0.0682339129655543 0.0152660548824592 -0.22777805953167 -0.222010987754272 -0.439891226411188 0.0969574112957413 -0.439891226411188 0.193617850528629 0.0969574112957413 0.0969574112957413 -0.0863067637834731 0.0684337671256638 0.219695853736504 -0.438805284140392
-0.438907248824404 0.997763134321156 -0.318195067668566 -0.396736069020675 -0.231602039420126 -0.226675059420183 0.0945708135664603 -0.231175962338773 -0.229543079452323 -0.398076499377941 0.0975515498362736 -0.231175962338773 0.317504048433744 -0.396736069020675 -0.438907248824404 -0.318195067668566 -0.438907248824404 -0.438907248824404 -0.318195067668566 -0.0842591871583698 0.0923748631083827 -0.0498128471484996 0.0945708135664603 0.0945708135664603 -0.437823735660603 0.159207853156168 0.862920814289264 0.819358174499366 0.272486061584498 0.168170742014224 0.865118765394147 0.19349451253008 0.991045878110388 0.995513430753396 0.288562587975159 0.988898378403658 0.997763134321156 1 0.997763134321156 0.865118765394147 0.0975515498362736 -0.119288392218456 0.0923748631083827 -0.279923263167063 0.821885361149216 0.0975515498362736 0.0063124794704033 0.0281593817644817 0.997763134321156 -0.0505369154947274 -0.195740821640897 0.986582659846002 0.0545423691349779 -0.0505369154947274 -0.318195067668566 -0.318195067668566 -0.438907248824404 0.99553460210629 -0.396736069020675 -0.318195067668566 -0.191523819328413 0.5537506465528 0.993314340251983 0.553935267987884 -0.444329722296857 -0.643377363204769 -0.627692504732553 -0.233631115517566 0.641718806579923 0.646924903131256 0.646924903131256 -0.187276736434359 -0.194070656630664 -0.037934989517545 -0.226675059420183 -0.184496761194277 -0.233631115517566 -0.231602039420126 0.0546152564067242 0.0838221942868152 0.0600612578204107 -0.430649057009672 0.0938837114094013 0.109888607515558 0.043593728332543 0.0944382354593943 0.0882854731219959 0.0882854731219959 0.0945708135664603 0.0945708135664603 0.0945708135664603 0.0945708135664603 0.0945708135664603 0.0945708135664603 0.0945708135664603 0.631489096082662 -0.187276736434359 -0.630803108064667 0.270950275856634 -0.641856257655639 0.0420971294172947 0.0912995124953573 0.0920076633959988 0.0945708135664603 0.129511224727684 0.0945708135664603 0.0945708135664603 0.0945708135664603 0.129511224727684 0.0945708135664603 -0.318195067668566 -0.0749667708689201 0.720390076758215 0.0832120213495619 0.222551088900709 0.162952541286811 0.092498340154169 0.0997475639815406 0.547635767630644 0.0912995124953573 -0.205570180926451 -0.438907248824404 0.190820492181633 0.0912995124953573 0.0912995124953573 0.18458170425545 0.819358174499366 0.552441716769784 0.547635767630644 0.409637456958748 0.988898378403658 -0.112544453729788 -0.226675059420183 0.894229368638608 -0.438907248824404 -0.226675059420183 -0.112544453729788 -0.396736069020675 -0.0607683908393797 -0.437823735660603 0.00421038096988631 0.00421038096988631 0.0085445322944864 0.00203009507189893 0.0063124794704033 0.0063124794704033 0.0063124794704033 0.0063124794704033 0.0063124794704033 0.0063124794704033 -0.0292145048827121 0.633676582278859 -0.333268557495188 -0.318195067668566 -0.312241094291985 -0.312241094291985 -0.312241094291985 -0.395392312795364 -0.438907248824404 -0.438907248824404 -0.437823735660603 -0.43225675619244 -0.393078454118154 -0.318195067668566 -0.318195067668566 -0.395392312795364 -0.438907248824404 -0.318195067668566 0.0063124794704033 -0.317518493256334 -0.318195067668566 -0.396736069020675 -0.438907248824404 -0.438907248824404 -0.438907248824404 -0.318195067668566 0.894229368638608 0.894229368638608 -0.0678599237116571 0.0162598960670357 -0.226675059420183 -0.221268722999085 -0.438907248824404 0.0975515498362736 -0.438907248824404 0.194278891780241 0.0975515498362736 0.0975515498362736 -0.0842591871583698 0.0568676740868119 0.220335485507867 -0.437823735660603
-0.439891226411188 1 -0.318755710249672 -0.3976002582001 -0.231087042147647 -0.22777805953167 0.0940635456356851 -0.23227842455383 -0.230671624404973 -0.39894595830507 0.0969574112957413 -0.23227842455383 0.31679383452491 -0.3976002582001 -0.439891226411188 -0.318755710249672 -0.439891226411188 -0.439891226411188 -0.318755710249672 -0.0819454759690418 0.0918049223417462 -0.0440849623020205 0.0940635456356851 0.0940635456356851 -0.438805284140392 0.158044202690645 0.860562687825554 0.817085926639461 0.271535133057314 0.16861351750019 0.86276787031901 0.194059299905252 0.988795689215883 0.997763134321156 0.28756815852837 0.986630946652131 1 0.997763134321156 1 0.86276787031901 0.0969574112957413 -0.11955582253459 0.0918049223417462 -0.280550817662263 0.819608361196937 0.0969574112957413 0.00478745054315684 0.0261302666708114 1 -0.0520329889572939 -0.196179649165002 0.98437580695485 0.0527623995908904 -0.0520329889572939 -0.318755710249672 -0.318755710249672 -0.439891226411188 0.993285582950364 -0.3976002582001 -0.318755710249672 -0.193295876480131 0.555089995654954 0.991059208059749 0.555177124643679 -0.445325856420987 -0.645340799307938 -0.629613348597475 -0.234741516570321 0.643680532761413 0.648871798771116 0.648871798771116 -0.176792151915945 -0.195830944534196 -0.0356847330346929 -0.22777805953167 -0.184857338689472 -0.234741516570321 -0.23272128321412 0.0560421323714251 0.0852963496958156 0.0641281676368268 -0.433778368566572 0.0933747351882291 0.108454242152455 0.040293118244808 0.0939069792606806 0.0854716725220685 0.0854716725220685 0.0940635456356851 0.0940635456356851 0.0940635456356851 0.0940635456356851 0.0940635456356851 0.0940635456356851 0.0940635456356851 0.633390875509733 -0.176792151915945 -0.632729179911836 0.259195709691764 -0.643815985521294 0.0387557034220894 0.0907634517475827 0.0914736366839495 0.0940635456356851 0.129068446183428 0.0940635456356851 0.0940635456356851 0.0940635456356851 0.129068446183428 0.0940635456356851 -0.318755710249672 -0.0771860430535587 0.718091142583107 0.0844134437379401 0.224071335402659 0.164361329442288 0.0938138192329743 0.101022027288821 0.548931481399278 0.0907634517475827 -0.206453093558106 -0.439891226411188 0.19142195155906 0.0907634517475827 0.0907634517475827 0.186218809258955 0.817085926639461 0.553710870849104 0.548931481399278 0.410620162056417 0.986630946652131 -0.112796764941972 -0.22777805953167 0.892070855098231 -0.439891226411188 -0.22777805953167 -0.112796764941972 -0.3976002582001 -0.0622487518386315 -0.438805284140392 0.00265939682735141 0.00265939682735141 0.00699175973843936 0.000507036756420947 0.00478745054315684 0.00478745054315684 0.00478745054315684 0.00478745054315684 0.00478745054315684 0.00478745054315684 -0.026913213135566 0.635557768025871 -0.333935701737668 -0.318755710249672 -0.312770981773297 -0.312770981773297 -0.312770981773297 -0.396251167780819 -0.439891226411188 -0.439891226411188 -0.438805284140392 -0.433223430232856 -0.393927159252984 -0.318755710249672 -0.318755710249672 -0.396251167780819 -0.439891226411188 -0.318755710249672 0.00478745054315684 -0.318072219359439 -0.318755710249672 -0.3976002582001 -0.439891226411188 -0.439891226411188 -0.439891226411188 -0.318755710249672 0.892070855098231 0.892070855098231 -0.0682339129655543 0.0152660548824592 -0.22777805953167 -0.222010987754272 -0.439891226411188 0.0969574112957413 -0.439891226411188 0.193617850528629 0.0969574112957413 0.0969574112957413 -0.0863067637834731 0.0684337671256638 0.219695853736504 -0.438805284140392
-0.426194401277651 0.86276787031901 -0.322788862018849 -0.399075162832495 -0.209100024561407 -0.20607931854678 0.0832872673237158 -0.208844662775924 -0.206802514049712 -0.400506012514374 0.0910507069066728 -0.208844662775924 0.30983398037985 -0.399075162832495 -0.426194401277651 -0.322788862018849 -0.426194401277651 -0.426194401277651 -0.322788862018849 -0.0869359342995913 0.0861429069199483 -0.0515735838196328 0.0832872673237158 0.0832872673237158 -0.424957379463848 0.147072382173728 0.997798245995274 0.951441380989495 0.311595320406249 0.164861841704946 1 0.196766235396742 0.874615989014399 0.865097226146646 0.323959256907185 0.877074545181231 0.86276787031901 0.865118765394147 0.86276787031901 1 0.0910507069066728 -0.0968473077795247 0.0861429069199483 -0.263447925002717 0.953634848713241 0.0910507069066728 0.00260616010600405 -0.00944894298652294 0.86276787031901 -0.0704871305639026 -0.200586466463555 0.850769878714326 0.056991643235918 -0.0704871305639026 -0.322788862018849 -0.322788862018849 -0.41858905923379 0.869923653695284 -0.399075162832495 -0.322788862018849 -0.203222967060699 0.52560715738564 0.872306186795417 0.480966614034338 -0.432204395008221 -0.76358694222524 -0.743854415550771 -0.213302566370073 0.76204835673451 0.766905499182088 0.766905499182088 -0.212236548469483 -0.205536617578372 -0.00180515387031051 -0.20607931854678 -0.207567502912298 -0.213302566370073 -0.211088557562101 0.0495082446615149 0.0741418091105641 0.0899398099753276 -0.519006324123748 0.0825442994093185 0.0977354999141419 0.0249292317392402 0.0864079774006364 0.0694810058614882 0.0694810058614882 0.0832872673237158 0.0832872673237158 0.0832872673237158 0.0832872673237158 0.0832872673237158 0.0832872673237158 0.0832872673237158 0.747295479202311 -0.212236548469483 -0.746852248249277 0.290478430682939 -0.762052330184937 0.0233037689104825 0.0832872673237158 0.0840189144410958 0.0832872673237158 0.118576952055679 0.0832872673237158 0.0832872673237158 0.0832872673237158 0.118576952055679 0.0832872673237158 -0.322788862018849 -0.0782290861339929 0.846093471526222 0.12904955941101 0.25135339645969 0.197425172126512 0.0718715509984291 0.0755734543150077 0.512243048234534 0.0832872673237158 -0.22835172857661 -0.426194401277651 0.194490261818521 0.0832872673237158 0.0832872673237158 0.215953437551349 0.951441380989495 0.517620423612146 0.512243048234534 0.428719261251503 0.877074545181231 -0.115330538129368 -0.20607931854678 0.846714342012731 -0.426194401277651 -0.20607931854678 -0.115330538129368 -0.399075162832495 -0.0559176530979967 -0.417313889398664 0.00703816699743923 0.00703816699743923 0.0048033948488503 0.0048033948488503 0.00260616010600405 0.00260616010600405 0.00260616010600405 0.00260616010600405 0.00260616010600405 0.00260616010600405 0.00194313993529295 0.744327023350982 -0.339615660862739 -0.322788862018849 -0.31566791019121 -0.322788862018849 -0.322788862018849 -0.397639799684045 -0.426194401277651 -0.426194401277651 -0.424957379463848 -0.419430786364759 -0.395199014219146 -0.322788862018849 -0.322788862018849 -0.397639799684045 -0.426194401277651 -0.322788862018849 0.00260616010600405 -0.320943232834569 -0.322788862018849 -0.399075162832495 -0.426194401277651 -0.426194401277651 -0.426194401277651 -0.322788862018849 0.846714342012731 0.846714342012731 -0.0719032890371927 -0.0219046976698695 -0.20607931854678 -0.247936516853224 -0.426194401277651 0.0910507069066728 -0.426194401277651 0.237113479244691 0.0910507069066728 0.0910507069066728 -0.0869359342995913 0.059179484393577 0.149953219913957 -0.424957379463848
-0.0628099557203322 0.0969574112957413 0.0437385974151735 -0.051187108253456 -0.0147212279319284 -0.0102793228002902 -0.213845693773037 -0.0136127749297616 -0.0136127749297616 -0.0518107606093232 0.999999999999996 -0.0136127749297616 -0.0357333196879677 -0.051187108253456 -0.0628099557203322 0.0437385974151735 -0.0628099557203322 -0.0628099557203322 0.0437385974151735 -0.0705838465571015 0.979296892295003 -0.0506473021355962 -0.213845693773037 -0.213845693773037 -0.0623368413879637 0.0832274309006355 0.0904632274088959 0.0185722305006483 -0.0342036673491374 -0.186270764867951 0.0910507069066728 -0.186650476002288 0.0963639420244329 0.0975515498362736 -0.0426089817653542 0.0945874189712187 0.0969574112957413 0.0975515498362736 0.0969574112957413 0.0910507069066728 0.999999999999996 -0.0270112752775191 0.979296892295003 -0.063384912625372 0.0180285982694499 0.999999999999996 -0.0584718953268193 -0.0623094903853253 0.0969574112957413 -0.055934252475302 -0.0437724651079536 0.0505101736405336 0.387443427816247 -0.055934252475302 0.0437385974151735 0.0437385974151735 -0.0628099557203322 0.0963639420244329 -0.051187108253456 0.0437385974151735 -0.0812112832195224 0.030858948120569 0.0957711288750207 0.031910335037668 -0.0457677270335596 -0.0660349242197361 -0.0573457029996619 -0.0158285025069296 0.0653757761586253 0.0653757761586253 0.0653757761586253 0.0467145354780663 -0.0824122598258668 -0.328698020558374 -0.0102793228002902 -0.0990270641612243 -0.0158285025069296 -0.0147212279319284 0.0601315713536343 0.0639194974853465 -0.183268848141309 -0.113927156449134 -0.213383953349579 -0.285196548043572 -0.374054110511227 -0.214773893500354 0.0617685095293486 0.0617685095293486 -0.213845693773037 -0.213845693773037 -0.213845693773037 -0.213845693773037 -0.213845693773037 -0.213845693773037 -0.213845693773037 0.0566663473568168 0.0467145354780663 -0.0586996746610876 0.0641860385294103 -0.065375776158626 -0.37263415951556 -0.213845693773037 -0.214309003395084 -0.213845693773037 0.112796764941972 -0.213845693773037 -0.213845693773037 -0.213845693773037 0.112796764941972 -0.213845693773037 0.0437385974151735 -0.075268884458406 -0.0480789844273867 -0.139335594521738 0.151713351967898 -0.142178548271978 0.0604059108177181 0.0606796299465714 0.0343250806918564 -0.213845693773037 -0.055361673543432 -0.0628099557203322 -0.184387207851917 -0.213845693773037 -0.213845693773037 -0.138772092791513 0.0185722305006483 0.0362422254155622 0.0343250806918564 0.0437495036595108 0.0945874189712187 -0.0254841997961218 -0.0102793228002902 0.00513332348906319 -0.0628099557203322 -0.0102793228002902 -0.0254841997961218 -0.051187108253456 -0.0604059108177152 -0.0623368413879637 -0.059027793657759 -0.059027793657759 -0.0587501882762948 -0.0587501882762948 -0.0584718953268193 -0.0584718953268193 -0.0584718953268193 -0.0584718953268193 -0.0584718953268193 -0.0584718953268193 -0.270540904412171 0.0553028854689638 0.0356073749773191 0.0437385974151735 0.0437385974151735 0.0437385974151735 0.0437385974151735 -0.0505600255895354 -0.0628099557203322 -0.0628099557203322 -0.0623368413879637 -0.0554980765296576 -0.0492955686205783 0.0437385974151735 0.0437385974151735 -0.0505600255895354 -0.0628099557203322 0.0437385974151735 -0.0584718953268193 0.0444808368537245 0.0437385974151735 -0.051187108253456 -0.0628099557203322 -0.0628099557203322 -0.0628099557203322 0.0437385974151735 0.00513332348906319 0.00513332348906319 0.000286069540601957 -0.0423003091702438 -0.0102793228002902 -0.0547856953997363 -0.0628099557203322 0.999999999999996 -0.0628099557203322 -0.0244407592655415 0.999999999999996 0.999999999999996 -0.0705838465571015 0.164246285816719 0.0158309106101243 -0.0623368413879637
0.0555783615905832 -0.11955582253459 0.0262796509911814 0.0481611245145857 0.397987127286522 0.404204217891671 0.126311990673946 0.39951987437914 0.39951987437914 0.047425257676608 -0.0270112752775191 0.39951987437914 -0.0378745474605099 0.0481611245145857 0.0555783615905832 0.0262796509911814 0.0555783615905832 0.0555783615905832 0.0262796509911814 -0.085337022904696 -0.0264520579362042 -0.0536822121547038 0.126311990673946 0.126311990673946 0.0563262005918446 0.0882146217924341 -0.0972286869498771 -0.0897826437287358 -0.0430167418328379 -0.197432563951558 -0.0968473077795247 -0.197835028304279 -0.0896297418486819 -0.119288392218456 -0.046626515102343 -0.090928953954771 -0.11955582253459 -0.119288392218456 -0.11955582253459 -0.0968473077795247 -0.0270112752775191 1 -0.0264520579362042 0.0930396124152968 -0.0901861789775244 -0.0270112752775191 -0.0619756740767395 -0.0660432272021357 -0.11955582253459 -0.059285969468915 -0.0265290613040621 -0.117687859283636 -0.0697166949760045 -0.059285969468915 0.0262796509911814 0.0262796509911814 0.0555783615905832 -0.0896297418486819 0.0481611245145857 0.0262796509911814 0.326479848486378 -0.0382309584613167 -0.0900646268188644 -0.0495077028214274 0.0518561503949837 0.0130211119858125 0.0108216916881919 0.396468346212057 -0.013586267854805 -0.013586267854805 -0.013586267854805 0.0933165442929401 0.325510717524339 0.082176568120603 0.404204217891671 0.209131687524205 0.396468346212057 0.397987127286522 0.0637348019438275 0.067749709859051 0.14738606998117 0.00812967286255669 0.126585316531612 0.0947110877141348 0.0722122134698772 0.125766101444163 0.065469829452252 0.065469829452252 0.126311990673946 0.126311990673946 0.126311990673946 0.126311990673946 0.126311990673946 0.126311990673946 0.126311990673946 -0.0114230610860361 0.0933165442929401 0.00961821129036319 -0.112584960292788 0.0135862678548044 0.0724873836382554 0.126311990673946 0.126038919735571 0.126311990673946 0.119555822534589 0.126311990673946 0.126311990673946 0.126311990673946 0.119555822534589 0.126311990673946 0.0262796509911814 -0.0863852928932747 -0.115563987754145 0.193857681307046 -0.156242856024566 -0.150698234068813 0.0640255804985059 0.0643157015459523 -0.0543698161884918 0.126311990673946 -0.0586790802092718 0.0555783615905832 -0.195436139599685 0.126311990673946 0.126311990673946 -0.147087655457766 -0.0897826437287358 -0.051611773266811 -0.0543698161884918 -0.0969885135044241 -0.090928953954771 0.589670217829115 0.404204217891671 -0.0795372918125341 0.0555783615905832 0.404204217891671 0.589670217829115 0.0481611245145857 -0.0640255804985041 0.0563262005918446 -0.0625648831931106 -0.0625648831931106 -0.0622706430193089 -0.0622706430193089 -0.0619756740767395 -0.0619756740767395 -0.0619756740767395 -0.0619756740767395 -0.0619756740767395 -0.0619756740767395 0.0816472025747326 -0.0126250481654497 0.0321954304803717 0.0262796509911814 0.0262796509911814 0.0262796509911814 0.0262796509911814 0.0488980234011945 0.0555783615905832 0.0555783615905832 0.0563262005918446 0.0548316721271665 0.0503749588819042 0.0262796509911814 0.0262796509911814 0.0488980234011945 0.0555783615905832 0.0262796509911814 -0.0619756740767395 0.0269706364188659 0.0262796509911814 0.0481611245145857 0.0555783615905832 0.0555783615905832 0.0555783615905832 0.0262796509911814 -0.0795372918125341 -0.0795372918125341 -0.00516188121962341 -0.0183126716703117 0.404204217891671 -0.0580685880487317 0.0555783615905832 -0.0270112752775191 0.0555783615905832 -0.0311609104365218 -0.0270112752775191 -0.0270112752775191 -0.085337022904696 -0.0357544969843061 -0.0306693872350034 0.0563262005918446
-0.064893149084253 0.0918049223417462 0.0373098861787114 -0.0549503287550156 -0.0309491085240846 -0.0266514784397298 -0.209418423342605 -0.0298758920657815 -0.0298758920657815 -0.0554983058013333 0.979296892295003 -0.0298758920657815 -0.0349935289218166 -0.0549503287550156 -0.064893149084253 0.0373098861787114 -0.064893149084253 -0.064893149084253 0.0373098861787114 -0.0624968537500859 1 -0.0495987455845202 -0.209418423342605 -0.209418423342605 -0.064477133090973 0.0815043644346899 0.0855801891572203 0.0144894033949711 -0.0310875293553253 -0.182414381160599 0.0861429069199483 -0.182786231094425 0.091235697141156 0.0923748631083827 -0.0393941873328668 0.0895321941467931 0.0918049223417462 0.0923748631083827 0.0918049223417462 0.0861429069199483 0.979296892295003 -0.0264520579362042 1 -0.0620726479524189 0.0139822019897897 0.979296892295003 -0.0572613453801531 -0.0610194902948348 0.0918049223417462 -0.0547762396219113 -0.0405430423685819 0.0450091470707416 0.379422144800575 -0.0547762396219113 0.0373098861787114 0.0373098861787114 -0.064893149084253 0.091235697141156 -0.0549503287550156 0.0373098861787114 -0.0810220234383223 0.0231409126720551 0.0906671753681604 0.0249371919256369 -0.0483077989680839 -0.0637578712671368 -0.055540384028407 -0.0320216902113211 0.0631333673019066 0.0631333673019066 0.0631333673019066 0.0547094641379929 -0.0812632472976123 -0.321892950036337 -0.0266514784397298 -0.126485174242865 -0.0320216902113211 -0.0309491085240846 0.0588866609554295 0.0625961652444581 -0.17947461343927 -0.127962591942333 -0.208966242380866 -0.279292093192335 -0.366310027973818 -0.210327406450995 0.0604897094237855 0.0604897094237855 -0.209418423342605 -0.209418423342605 -0.209418423342605 -0.209418423342605 -0.209418423342605 -0.209418423342605 -0.209418423342605 0.0548992486247839 0.0547094641379929 -0.0568187466730407 0.0628571880605793 -0.063133367301908 -0.364919474376549 -0.209418423342605 -0.209872141015646 -0.209418423342605 0.110461521368604 -0.209418423342605 -0.209418423342605 -0.209418423342605 0.110461521368604 -0.209418423342605 0.0373098861787114 -0.0670447346941656 -0.0521694235845861 -0.136450914701217 0.169300911473637 -0.139235010473765 0.0591553207400405 0.0594233730322884 0.027382148140873 -0.209418423342605 -0.0542155148533354 -0.064893149084253 -0.180569819628336 -0.209418423342605 -0.209418423342605 -0.135899079208001 0.0144894033949711 0.0293237238848284 0.027382148140873 0.0377015254196128 0.0895321941467931 -0.0249565976629731 -0.0266514784397298 0.000227450617052869 -0.064893149084253 -0.0266514784397298 -0.0249565976629731 -0.0549503287550156 -0.0591553207400411 -0.064477133090973 -0.0578057348880762 -0.0578057348880762 -0.0575338768007241 -0.0575338768007241 -0.0572613453801531 -0.0572613453801531 -0.0572613453801531 -0.0572613453801531 -0.0572613453801531 -0.0572613453801531 -0.262468507678507 0.0536130578552972 0.0295899613416807 0.0373098861787114 0.0373098861787114 0.0373098861787114 0.0373098861787114 -0.054399326123571 -0.064893149084253 -0.064893149084253 -0.064477133090973 -0.0586442927474342 -0.0532881848616539 0.0373098861787114 0.0373098861787114 -0.054399326123571 -0.064893149084253 0.0373098861787114 -0.0572613453801531 0.0380157858147631 0.0373098861787114 -0.0549503287550156 -0.064893149084253 -0.064893149084253 -0.064893149084253 0.0373098861787114 0.000227450617052869 0.000227450617052869 0.00223468275643027 -0.0414245613135423 -0.0266514784397298 -0.0536514612471823 -0.064893149084253 0.979296892295003 -0.064893149084253 -0.0223492812148431 0.979296892295003 0.979296892295003 -0.0624968537500859 0.170279264626971 0.0186349216930721 -0.064477133090973
0.637773160313086 -0.280550817662263 0.583847151046553 0.622381853670081 0.0574962285009552 0.0502035760146303 0.0315072856435159 0.0517308702505164 0.0517308702505164 0.620880579128122 -0.063384912625372 0.0517308702505164 -0.0888767693063252 0.622381853670081 0.637773160313086 0.583847151046553 0.637773160313086 0.637773160313086 0.583847151046553 0.0452381726563089 -0.0620726479524189 0.018019434208328 0.0315072856435159 0.0315072856435159 0.639351502368197 0.0747375492062381 -0.263691524401413 -0.250391496640286 -0.103493942420572 -0.0477163068157946 -0.263447925002717 -0.0590249327430674 -0.281178838560526 -0.279923263167063 -0.109414218892768 -0.283065752033018 -0.280550817662263 -0.279923263167063 -0.280550817662263 -0.263447925002717 -0.063384912625372 0.0930396124152968 -0.0620726479524189 1 -0.251156336484562 -0.063384912625372 0.0809989084917564 -0.0218355577776632 -0.280550817662263 0.115639494909655 -0.110241015578746 -0.276167437528132 0.033272836813821 0.115639494909655 0.583847151046553 0.583847151046553 0.637773160313086 -0.281178838560526 0.622381853670081 0.583847151046553 0.139800414632961 0.272075161329218 -0.281807331097276 0.311975734013728 0.629989958178052 -0.340026555574714 -0.344632424714207 0.0553772880366048 0.33965223184089 0.33903501589865 0.33903501589865 0.793147811936897 0.137983289959108 0.0675516468750245 0.0502035760146303 0.0889079026079872 0.0553772880366048 0.04964665500101 0.0728885448836334 0.0779196168845994 0.0311382157835305 -0.0270269674813291 0.0331705604762327 0.100946433622075 0.0754369259205147 0.0281692313879027 0.0493517502256229 0.0493517502256229 0.0315072856435159 0.0315072856435159 0.0315072856435159 0.0315072856435159 0.0315072856435159 0.0315072856435159 0.0315072856435159 0.343681979039878 0.793147811936897 -0.346012084073943 -0.859853397230966 -0.339652231840891 0.0770734727231525 0.0315072856435159 0.0298401641650299 0.0315072856435159 0.00156582753259041 0.0315072856435159 0.0315072856435159 0.0315072856435159 0.00156582753259041 0.0315072856435159 0.583847151046553 0.0372778910325282 -0.235663094503359 -0.0263462218548373 -0.045222832517656 -0.036873900513337 0.0463649893352701 0.048475082818782 0.263629309161006 0.0315072856435159 -0.137696881535136 0.637773160313086 -0.0675168863655099 0.0315072856435159 0.0315072856435159 -0.0276390829422017 -0.250391496640286 0.265365484034111 0.263629309161006 0.235621313799467 -0.283065752033018 -0.063384912625372 0.0502035760146303 -0.267462051951402 0.637773160313086 0.0502035760146303 -0.063384912625372 0.622381853670081 -0.0748862955258477 0.639351502368197 0.0757884524710295 0.0757884524710295 0.0783831578351784 0.0783831578351784 0.0809989084917564 0.0809989084917564 0.0809989084917564 0.0809989084917564 0.0809989084917564 0.0809989084917564 0.0779383563355409 0.342318970411868 0.568423802174681 0.583847151046553 0.583894724548397 0.583847151046553 0.583847151046553 0.623889831846025 0.637773160313086 0.637773160313086 0.639351502368197 0.636202138063286 0.626926133146843 0.583847151046553 0.583847151046553 0.623889831846025 0.637773160313086 0.583847151046553 0.0809989084917564 0.585292803873351 0.583847151046553 0.622381853670081 0.637773160313086 0.637773160313086 0.637773160313086 0.583847151046553 -0.267462051951402 -0.267462051951402 -0.0565492612456381 0.15911765163707 0.0502035760146303 -0.13626429488912 0.637773160313086 -0.063384912625372 0.637773160313086 -0.0731224855195768 -0.063384912625372 -0.063384912625372 0.0377236743640803 0.258269181660702 -0.0719690725517874 0.639351502368197
-0.408412509778697 0.819608361196937 -0.40173829570366 -0.37925335178031 -0.216521102307471 -0.213679749910126 0.0896473441429799 -0.216267647281684 -0.214403629790628 -0.380669126057345 0.0180285982694499 -0.216267647281684 0.321822044270781 -0.37925335178031 -0.408412509778697 -0.40173829570366 -0.408412509778697 -0.408412509778697 -0.40173829570366 -0.0763014481967206 0.0139822019897897 -0.0257882655018435 0.0896473441429799 0.0896473441429799 -0.40720561750507 0.131695285971417 0.951511428401908 0.997738921545077 0.325727987725967 0.177497579248413 0.953634848713241 0.236844955066696 0.832016384151439 0.821844197888124 0.338955130365837 0.835023135780003 0.819608361196937 0.821885361149216 0.819608361196937 0.953634848713241 0.0180285982694499 -0.0901861789775244 0.0139822019897897 -0.251156336484562 1 0.0180285982694499 0.0097237939306235 0.0255108641845383 0.819608361196937 -0.0832589630914166 -0.193114500454917 0.806075419758157 0.0233338173062416 -0.0832589630914166 -0.40173829570366 -0.40173829570366 -0.400530273076481 0.82718740722477 -0.37925335178031 -0.40173829570366 -0.185898112977874 0.501275475567249 0.829798509272484 0.455966958611726 -0.414241042039093 -0.729752271824675 -0.710659581480416 -0.220370639334396 0.728262522286001 0.733307164138212 0.733307164138212 -0.301355368013154 -0.188281152526158 0.0508108526335856 -0.213679749910126 -0.197691541113984 -0.220370639334396 -0.218333085157426 0.0364488660816809 0.0599791337477131 0.132827552510352 -0.47894303902213 0.0888339374724402 0.11311777317408 0.0467235400052458 0.0930279204246111 0.0571046538650729 0.0571046538650729 0.0896473441429799 0.0896473441429799 0.0896473441429799 0.0896473441429799 0.0896473441429799 0.0896473441429799 0.0896473441429799 0.714346991539678 -0.301355368013154 -0.713557159814881 0.279657935170101 -0.728272728976184 0.0451010624147188 0.0896473441429799 0.0904482340291624 0.0896473441429799 0.100390829152911 0.0896473441429799 0.0896473441429799 0.0896473441429799 0.100390829152911 0.0896473441429799 -0.40173829570366 -0.0663549874711977 0.883266856910797 0.131794779300338 0.231626367168497 0.227412193504093 0.0597650783397297 0.0635210525278957 0.488056173168311 0.0896473441429799 -0.216881775065272 -0.408412509778697 0.234767321375317 0.0896473441429799 0.0896473441429799 0.239338132036507 0.997738921545077 0.493295574173262 0.488056173168311 0.412749212006427 0.835023135780003 -0.111034406511649 -0.213679749910126 0.892893058483451 -0.408412509778697 -0.213679749910126 -0.111034406511649 -0.37925335178031 -0.0423803763828151 -0.399282739029621 0.0148001783566908 0.0148001783566908 0.0122414221528071 0.0122414221528071 0.0097237939306235 0.0097237939306235 0.0097237939306235 0.0097237939306235 0.0097237939306235 0.0097237939306235 0.0582992827268418 0.716600395947641 -0.415328740409246 -0.40173829570366 -0.394149800691861 -0.40173829570366 -0.40173829570366 -0.37783253007051 -0.408412509778697 -0.408412509778697 -0.40720561750507 -0.401267151722645 -0.375498520651847 -0.40173829570366 -0.40173829570366 -0.37783253007051 -0.408412509778697 -0.40173829570366 0.0097237939306235 -0.400395747981785 -0.40173829570366 -0.37925335178031 -0.408412509778697 -0.408412509778697 -0.408412509778697 -0.40173829570366 0.892893058483451 0.892893058483451 -0.0990600665207517 -0.00753057600116683 -0.213679749910126 -0.238700733109241 -0.408412509778697 0.0180285982694499 -0.408412509778697 0.247086265993645 0.0180285982694499 0.0180285982694499 -0.0763014481967206 -0.146974895186786 0.160426214152747 -0.40720561750507
-0.0628099557203322 0.0969574112957413 0.0437385974151735 -0.051187108253456 -0.0147212279319284 -0.0102793228002902 -0.213845693773037 -0.0136127749297616 -0.0136127749297616 -0.0518107606093232 0.999999999999996 -0.0136127749297616 -0.0357333196879677 -0.051187108253456 -0.0628099557203322 0.0437385974151735 -0.0628099557203322 -0.0628099557203322 0.0437385974151735 -0.0705838465571015 0.979296892295003 -0.0506473021355962 -0.213845693773037 -0.213845693773037 -0.0623368413879637 0.0832274309006355 0.0904632274088959 0.0185722305006483 -0.0342036673491374 -0.186270764867951 0.0910507069066728 -0.186650476002288 0.0963639420244329 0.0975515498362736 -0.0426089817653542 0.0945874189712187 0.0969574112957413 0.0975515498362736 0.0969574112957413 0.0910507069066728 0.999999999999996 -0.0270112752775191 0.979296892295003 -0.063384912625372 0.0180285982694499 0.999999999999996 -0.0584718953268193 -0.0623094903853253 0.0969574112957413 -0.055934252475302 -0.0437724651079536 0.0505101736405336 0.387443427816247 -0.055934252475302 0.0437385974151735 0.0437385974151735 -0.0628099557203322 0.0963639420244329 -0.051187108253456 0.0437385974151735 -0.0812112832195224 0.030858948120569 0.0957711288750207 0.031910335037668 -0.0457677270335596 -0.0660349242197361 -0.0573457029996619 -0.0158285025069296 0.0653757761586253 0.0653757761586253 0.0653757761586253 0.0467145354780663 -0.0824122598258668 -0.328698020558374 -0.0102793228002902 -0.0990270641612243 -0.0158285025069296 -0.0147212279319284 0.0601315713536343 0.0639194974853465 -0.183268848141309 -0.113927156449134 -0.213383953349579 -0.285196548043572 -0.374054110511227 -0.214773893500354 0.0617685095293486 0.0617685095293486 -0.213845693773037 -0.213845693773037 -0.213845693773037 -0.213845693773037 -0.213845693773037 -0.213845693773037 -0.213845693773037 0.0566663473568168 0.0467145354780663 -0.0586996746610876 0.0641860385294103 -0.065375776158626 -0.37263415951556 -0.213845693773037 -0.214309003395084 -0.213845693773037 0.112796764941972 -0.213845693773037 -0.213845693773037 -0.213845693773037 0.112796764941972 -0.213845693773037 0.0437385974151735 -0.075268884458406 -0.0480789844273867 -0.139335594521738 0.151713351967898 -0.142178548271978 0.0604059108177181 0.0606796299465714 0.0343250806918564 -0.213845693773037 -0.055361673543432 -0.0628099557203322 -0.184387207851917 -0.213845693773037 -0.213845693773037 -0.138772092791513 0.0185722305006483 0.0362422254155622 0.0343250806918564 0.0437495036595108 0.0945874189712187 -0.0254841997961218 -0.0102793228002902 0.00513332348906319 -0.0628099557203322 -0.0102793228002902 -0.0254841997961218 -0.051187108253456 -0.0604059108177152 -0.0623368413879637 -0.059027793657759 -0.059027793657759 -0.0587501882762948 -0.0587501882762948 -0.0584718953268193 -0.0584718953268193 -0.0584718953268193 -0.0584718953268193 -0.0584718953268193 -0.0584718953268193 -0.270540904412171 0.0553028854689638 0.0356073749773191 0.0437385974151735 0.0437385974151735 0.0437385974151735 0.0437385974151735 -0.0505600255895354 -0.0628099557203322 -0.0628099557203322 -0.0623368413879637 -0.0554980765296576 -0.0492955686205783 0.0437385974151735 0.0437385974151735 -0.0505600255895354 -0.0628099557203322 0.0437385974151735 -0.0584718953268193 0.0444808368537245 0.0437385974151735 -0.051187108253456 -0.0628099557203322 -0.0628099557203322 -0.0628099557203322 0.0437385974151735 0.00513332348906319 0.00513332348906319 0.000286069540601957 -0.0423003091702438 -0.0102793228002902 -0.0547856953997363 -0.0628099557203322 0.999999999999996 -0.0628099557203322 -0.0244407592655415 0.999999999999996 0.999999999999996 -0.0705838465571015 0.164246285816719 0.0158309106101243 -0.0623368413879637
-0.0034446095744506 0.00478745054315684 -0.0163009948681163 -0.02017069461764 -0.155722810683074 -0.15332762829642 -0.490655508998508 -0.155125384370553 -0.155125384370553 -0.0218165738289296 -0.0584718953268193 -0.155125384370553 0.0400479741750085 -0.02017069461764 -0.0034446095744506 -0.0163009948681163 -0.0034446095744506 -0.0034446095744506 -0.0163009948681163 0.726246029767789 -0.0572613453801531 -0.116207052713053 -0.490655508998508 -0.490655508998508 -0.00880365697289952 0.190960111240447 0.000981638988920586 0.0113746777437289 -0.095472040861551 -0.427386567086204 0.00260616010600405 -0.357727877465212 0.00340795078769017 -0.000118124902160302 -0.100933431780145 0.0118802520369474 0.00478745054315684 0.0063124794704033 0.00478745054315684 0.00260616010600405 -0.0584718953268193 -0.0619756740767395 -0.0572613453801531 0.0809989084917564 0.0097237939306235 -0.0584718953268193 1 -0.14296521094737 0.00478745054315684 0.886487596268838 0.270487739714526 0.0155200603424184 0.888964603070619 0.886487596268838 -0.0163009948681163 -0.0163009948681163 -0.0034446095744506 0.00326520715364189 -0.02017069461764 -0.0163009948681163 -0.165471299661681 0.0145295896291249 0.00828494849952252 0.0107769353276144 -0.00457362555116691 -0.0649891667112967 -0.0511055167200108 -0.156319349751042 0.0684049473827887 0.0635234572908362 0.0635234572908362 0.0457060500133316 -0.164427912496145 0.161223031491493 -0.15332762829642 0.320323742192148 -0.156319349751042 -0.155722810683074 0.137968112562095 0.0804626287425857 -0.336106012300179 0.0415538087722219 -0.489596074606826 0.205023152376606 0.156319349751042 -0.492785204956485 0.141723964361741 0.141723964361741 -0.490655508998508 -0.490655508998508 -0.490655508998508 -0.490655508998508 -0.490655508998508 -0.490655508998508 -0.490655508998508 0.0496561328636694 0.0457060500133316 -0.0417292042068484 -0.053199854855005 -0.0684049473827887 0.156915016601901 -0.490655508998508 -0.49171854381777 -0.490655508998508 -0.518382733378036 -0.490655508998508 -0.490655508998508 -0.490655508998508 -0.518382733378036 -0.490655508998508 -0.0163009948681163 0.717433164847962 -0.0120731583311525 -0.3196967675404 -0.260867020261349 -0.222260234949517 0.138597567226406 0.0744165257654459 0.0124677744647808 -0.490655508998508 -0.119776954331079 -0.0034446095744506 -0.351798341563875 -0.490655508998508 -0.490655508998508 -0.236127289836198 0.0113746777437289 -0.0061971738132485 0.0124677744647808 -0.0537459517761213 0.0118802520369474 -0.0584718953268193 -0.15332762829642 0.033065533563397 -0.0034446095744506 -0.15332762829642 -0.0584718953268193 -0.02017069461764 -0.138597567226405 -0.00880365697289952 0.990582430809389 0.990582430809389 0.995263113912633 0.995263113912633 1 1 1 1 1 1 0.0758609215636949 0.0467540415971535 -0.0331253984526498 -0.0163009948681163 -0.00936271478706418 -0.0163009948681163 -0.0163009948681163 -0.0251914059204092 -0.0034446095744506 -0.0034446095744506 -0.00880365697289952 -0.00513853250609287 -0.0219542321048573 -0.0163009948681163 -0.0163009948681163 -0.0251914059204092 -0.0034446095744506 -0.0163009948681163 1 -0.0147450957344103 -0.0163009948681163 -0.02017069461764 -0.0034446095744506 -0.0034446095744506 -0.0034446095744506 -0.0163009948681163 0.033065533563397 0.033065533563397 -0.0454502653878265 -0.073783631354926 -0.15332762829642 -0.113426686323422 -0.0034446095744506 -0.0584718953268193 -0.0034446095744506 0.502792602109292 -0.0584718953268193 -0.0584718953268193 0.726246029767789 -0.0773985375977142 0.302004585963705 -0.00880365697289952
-0.0663756290310583 0.0261302666708114 -0.105874603895873 -0.0778898946420191 -0.165943123970915 -0.163390742300059 0.291375941623852 -0.165306487705441 -0.165306487705441 -0.0795995041580308 -0.0623094903853253 -0.165306487705441 -0.0826979961908173 -0.0778898946420191 -0.0663756290310583 -0.105874603895873 -0.0663756290310583 -0.0663756290310583 -0.105874603895873 -0.196855067136246 -0.0610194902948348 0.791498544299777 0.291375941623852 0.291375941623852 -0.0646234849475263 0.203493099527757 -0.0114843018248268 0.0275815598569597 -0.0460202703346102 0.334510305089992 -0.00944894298652294 0.333829796311691 0.0321837552778013 0.0281593817644817 -0.0268587849871271 0.0260219005331321 0.0261302666708114 0.0281593817644817 0.0261302666708114 -0.00944894298652294 -0.0623094903853253 -0.0660432272021357 -0.0610194902948348 -0.0218355577776632 0.0255108641845383 -0.0623094903853253 -0.14296521094737 1 0.0261302666708114 -0.136760612250024 -0.0459527990039362 0.0403502401543442 -0.160822163732446 -0.136760612250024 -0.105874603895873 -0.105874603895873 -0.0571906771212328 0.0241021542858623 -0.0778898946420191 -0.105874603895873 -0.202288831939625 -0.0954839433508466 0.0301292350513755 -0.0475801066451104 -0.0631540361542957 0.0693046488679875 0.085677493122678 -0.166578814760689 -0.0709452637668193 -0.0709452637668193 -0.0709452637668193 -0.10612120549372 -0.202891098961118 -0.763486105214707 -0.163390742300059 0.482424052147564 -0.166578814760689 -0.165943123970914 0.147023159333542 0.15628473116128 -0.419258442128302 0.283172846545599 0.292006448503861 0.218479118393132 0.16657881476069 0.290116686762125 0.151025513118907 0.151025513118907 0.291375941623852 0.291375941623852 0.291375941623852 0.291375941623852 0.291375941623852 0.291375941623852 0.291375941623852 -0.0873119025524798 -0.10612120549372 0.0823978910508682 0.0984767366829193 0.070945263766819 0.167213576088486 0.291375941623852 0.290746022790536 0.291375941623852 0.275790842831009 0.291375941623852 0.291375941623852 0.291375941623852 0.275790842831009 0.291375941623852 -0.105874603895873 -0.199273211711182 0.0246492451380379 -0.313515182508186 -0.360420329481423 -0.335895370503352 0.147693926017856 0.148363175967394 -0.0923695079179323 0.291375941623852 -0.0757200464452748 -0.0663756290310583 0.337927403485417 0.291375941623852 0.291375941623852 -0.339301153291789 0.0275815598569597 -0.0850645359175201 -0.0923695079179323 0.172803596636465 0.0260219005331321 -0.0623094903853253 -0.163390742300059 0.054550838566368 -0.0663756290310583 -0.163390742300059 -0.0623094903853253 -0.0778898946420191 -0.147693926017856 -0.0554787551325538 -0.144324395931952 -0.144324395931952 -0.143645643999946 -0.143645643999946 -0.14296521094737 -0.14296521094737 -0.14296521094737 -0.14296521094737 -0.14296521094737 -0.14296521094737 -0.686438580592366 -0.0777857203449546 -0.11214178470131 -0.105874603895873 -0.11037154352327 -0.11037154352327 -0.11037154352327 -0.0761714454535952 -0.0663756290310583 -0.0663756290310583 -0.0646234849475263 -0.0681192016998688 -0.0838383566658213 -0.105874603895873 -0.105874603895873 -0.0761714454535952 -0.0663756290310583 -0.105874603895873 -0.14296521094737 -0.108901711974493 -0.105874603895873 -0.0778898946420191 -0.0663756290310583 -0.0663756290310583 -0.0663756290310583 -0.105874603895873 0.054550838566368 0.054550838566368 -0.0555898163133494 -0.103425288163854 -0.163390742300059 -0.0686577253752708 -0.0663756290310583 -0.0623094903853253 -0.0663756290310583 -0.0718818504233323 -0.0623094903853253 -0.0623094903853253 -0.196855067136246 -0.0824783155621614 -0.0707480068752407 -0.0646234849475263
-0.439891226411188 1 -0.318755710249672 -0.3976002582001 -0.231087042147647 -0.22777805953167 0.0940635456356851 -0.23227842455383 -0.230671624404973 -0.39894595830507 0.0969574112957413 -0.23227842455383 0.31679383452491 -0.3976002582001 -0.439891226411188 -0.318755710249672 -0.439891226411188 -0.439891226411188 -0.318755710249672 -0.0819454759690418 0.0918049223417462 -0.0440849623020205 0.0940635456356851 0.0940635456356851 -0.438805284140392 0.158044202690645 0.860562687825554 0.817085926639461 0.271535133057314 0.16861351750019 0.86276787031901 0.194059299905252 0.988795689215883 0.997763134321156 0.28756815852837 0.986630946652131 1 0.997763134321156 1 0.86276787031901 0.0969574112957413 -0.11955582253459 0.0918049223417462 -0.280550817662263 0.819608361196937 0.0969574112957413 0.00478745054315684 0.0261302666708114 1 -0.0520329889572939 -0.196179649165002 0.98437580695485 0.0527623995908904 -0.0520329889572939 -0.318755710249672 -0.318755710249672 -0.439891226411188 0.993285582950364 -0.3976002582001 -0.318755710249672 -0.193295876480131 0.555089995654954 0.991059208059749 0.555177124643679 -0.445325856420987 -0.645340799307938 -0.629613348597475 -0.234741516570321 0.643680532761413 0.648871798771116 0.648871798771116 -0.176792151915945 -0.195830944534196 -0.0356847330346929 -0.22777805953167 -0.184857338689472 -0.234741516570321 -0.23272128321412 0.0560421323714251 0.0852963496958156 0.0641281676368268 -0.433778368566572 0.0933747351882291 0.108454242152455 0.040293118244808 0.0939069792606806 0.0854716725220685 0.0854716725220685 0.0940635456356851 0.0940635456356851 0.0940635456356851 0.0940635456356851 0.0940635456356851 0.0940635456356851 0.0940635456356851 0.633390875509733 -0.176792151915945 -0.632729179911836 0.259195709691764 -0.643815985521294 0.0387557034220894 0.0907634517475827 0.0914736366839495 0.0940635456356851 0.129068446183428 0.0940635456356851 0.0940635456356851 0.0940635456356851 0.129068446183428 0.0940635456356851 -0.318755710249672 -0.0771860430535587 0.718091142583107 0.0844134437379401 0.224071335402659 0.164361329442288 0.0938138192329743 0.101022027288821 0.548931481399278 0.0907634517475827 -0.206453093558106 -0.439891226411188 0.19142195155906 0.0907634517475827 0.0907634517475827 0.186218809258955 0.817085926639461 0.553710870849104 0.548931481399278 0.410620162056417 0.986630946652131 -0.112796764941972 -0.22777805953167 0.892070855098231 -0.439891226411188 -0.22777805953167 -0.112796764941972 -0.3976002582001 -0.0622487518386315 -0.438805284140392 0.00265939682735141 0.00265939682735141 0.00699175973843936 0.000507036756420947 0.00478745054315684 0.00478745054315684 0.00478745054315684 0.00478745054315684 0.00478745054315684 0.00478745054315684 -0.026913213135566 0.635557768025871 -0.333935701737668 -0.318755710249672 -0.312770981773297 -0.312770981773297 -0.312770981773297 -0.396251167780819 -0.439891226411188 -0.439891226411188 -0.438805284140392 -0.433223430232856 -0.393927159252984 -0.318755710249672 -0.318755710249672 -0.396251167780819 -0.439891226411188 -0.318755710249672 0.00478745054315684 -0.318072219359439 -0.318755710249672 -0.3976002582001 -0.439891226411188 -0.439891226411188 -0.439891226411188 -0.318755710249672 0.892070855098231 0.892070855098231 -0.0682339129655543 0.0152660548824592 -0.22777805953167 -0.222010987754272 -0.439891226411188 0.0969574112957413 -0.439891226411188 0.193617850528629 0.0969574112957413 0.0969574112957413 -0.0863067637834731 0.0684337671256638 0.219695853736504 -0.438805284140392
0.0118773468151 -0.0520329889572939 0.0130462353720523 -0.00483846724294194 -0.148964540318495 -0.146673307315175 -0.42529429473966 -0.148393041925751 -0.148393041925752 -0.00648870945671079 -0.055934252475302 -0.148393041925751 -0.0536690295764081 -0.00483846724294194 0.0118773468151 0.0130462353720523 0.0118773468151 0.0118773468151 0.0130462353720523 0.642150792311071 -0.0547762396219113 -0.111163740965336 -0.42529429473966 -0.42529429473966 0.0057990264195252 0.182672564573699 -0.0720054167873936 -0.081714843364994 -0.0913286153635767 -0.371877432706914 -0.0704871305639026 -0.409671676288393 -0.0565648275208492 -0.0597586858321109 -0.0965529854100685 -0.0518735858114347 -0.0520329889572939 -0.0505369154947274 -0.0520329889572939 -0.0704871305639026 -0.055934252475302 -0.059285969468915 -0.0547762396219113 0.115639494909655 -0.0832589630914166 -0.055934252475302 0.886487596268838 -0.136760612250024 -0.0520329889572939 1 0.337129153627544 -0.0414605557993338 0.784382977833602 1 0.0130462353720523 0.0130462353720523 0.0118773468151 -0.0535242191095777 -0.00483846724294194 0.0130462353720523 -0.157901434689839 -0.0286928753455454 -0.0488273077603999 -0.0291603540409261 0.0107046206339887 -0.0324229527601842 -0.013152016881857 -0.149535189972531 0.0309437312732781 0.0309437312732781 0.0309437312732781 0.107029696272764 -0.156792563944955 0.170169118695282 -0.146673307315175 0.433064506965312 -0.149535189972531 -0.148964540318494 0.131980384737922 0.140294352541658 -0.392593941876692 0.10733746780473 -0.424229178077328 0.196125278720963 0.149535189972531 -0.427432905739848 0.135573234972159 0.135573234972159 -0.42529429473966 -0.42529429473966 -0.42529429473966 -0.42529429473966 -0.42529429473966 -0.42529429473966 -0.42529429473966 0.0116670476302583 0.107029696272764 -0.00913993527352509 -0.0995492328292684 -0.0309437312732788 0.150105005263122 -0.42529429473966 -0.426362194306935 -0.42529429473966 -0.452346168375681 -0.42529429473966 -0.42529429473966 -0.42529429473966 -0.452346168375681 -0.42529429473966 0.0130462353720523 0.633846173550744 -0.112017504016464 -0.267831344418501 -0.323543678206584 -0.312062018004807 0.132582521472477 0.133183296658008 -0.0301302710838056 -0.42529429473966 -0.121511126510018 0.0118773468151 -0.404704119403932 -0.42529429473966 -0.42529429473966 -0.304585324900269 -0.081714843364994 -0.0418457524780556 -0.0301302710838056 -0.094507712023972 -0.0518735858114347 -0.055934252475302 -0.146673307315175 -0.0541455461564083 0.0118773468151 -0.146673307315175 -0.055934252475302 -0.00483846724294194 -0.132582521472477 0.0057990264195252 0.877843976674013 0.877843976674013 0.882140493204106 0.882140493204106 0.886487596268838 0.886487596268838 0.886487596268838 0.886487596268838 0.886487596268838 0.886487596268838 0.0781096670768903 0.00869659822351902 -0.00295919088186608 0.0130462353720523 0.0130462353720523 0.0130462353720523 0.0130462353720523 -0.0105935524110199 0.0118773468151 0.0118773468151 0.0057990264195252 0.010188934677405 -0.00734831289072422 0.0130462353720523 0.0130462353720523 -0.0105935524110199 0.0118773468151 0.0130462353720523 0.886487596268838 0.0145208199694786 0.0130462353720523 -0.00483846724294194 0.0118773468151 0.0118773468151 0.0118773468151 0.0130462353720523 -0.0541455461564083 -0.0541455461564083 -0.0099881210554114 -0.0928432594250598 -0.146673307315175 -0.120246935082876 0.0118773468151 -0.055934252475302 0.0118773468151 0.270995339093182 -0.055934252475302 -0.055934252475302 0.642222278675515 -0.0190265775800127 0.317637806149465 0.0057990264195252
-0.172853018030153 -0.196179649165002 -0.18184859585995 -0.177127618565151 -0.118041134026724 -0.112752576313527 -0.0513635725421489 -0.117588272438124 -0.117588272438124 -0.177555908953623 -0.0437724651079536 -0.117588272438124 -0.0600599236653541 -0.177127618565151 -0.172853018030153 -0.18184859585995 -0.172853018030153 -0.172853018030153 -0.18184859585995 0.171462240594868 -0.0405430423685819 -0.0880873664171738 -0.0513635725421489 -0.0513635725421489 -0.172426302543134 0.103807907704829 -0.201029083052231 -0.192677853418606 -0.0723697955470296 -0.0258517856104968 -0.200586466463555 -0.0564645616209584 -0.196618802828912 -0.195740821640897 -0.0765096436178841 -0.197938257272577 -0.196179649165002 -0.195740821640897 -0.196179649165002 -0.200586466463555 -0.0437724651079536 -0.0265290613040621 -0.0405430423685819 -0.110241015578746 -0.193114500454917 -0.0437724651079536 0.270487739714526 -0.0459527990039362 -0.196179649165002 0.337129153627544 1 -0.193114500454917 0.224805693196397 0.337129153627544 -0.18184859585995 -0.18184859585995 -0.172853018030153 -0.196618802828912 -0.177127618565151 -0.18184859585995 -0.0989637178462987 -0.342452789203819 -0.197058286293583 -0.341948409453574 -0.135730544890813 0.261031657400207 0.267882792643721 -0.118493323065474 -0.261553042294626 -0.261553042294626 -0.261553042294626 -0.120295579077793 -0.100043649927557 -0.00665403475733711 -0.112752576313527 0.115220270879269 -0.118493323065474 -0.118041134026724 0.0787239247891619 0.0698932956261878 -0.14115690669712 0.183737450710473 -0.0606968907528708 0.115126822375477 0.0780622031810717 -0.0540427906939503 0.0679273931663321 0.0679273931663321 -0.0513635725421489 -0.0513635725421489 -0.0513635725421489 -0.0513635725421489 -0.0513635725421489 -0.0513635725421489 -0.0513635725421489 -0.268416539435869 -0.120295579077793 0.266818249778314 0.11163435872003 0.261553042294626 0.0788119571547765 -0.0513635725421489 -0.0527034681146791 -0.0513635725421489 -0.0677643508828583 -0.0513635725421489 -0.0513635725421489 -0.0513635725421489 -0.0677643508828583 -0.0513635725421489 -0.18184859585995 0.164913012670553 -0.1896294307804 -0.0582753471855274 -0.0341588326863158 -0.0225238577962884 0.0639740427985055 0.0647784857470849 -0.349671785751067 -0.0513635725421489 -0.0962867481042135 -0.172853018030153 -0.049730332037403 -0.0513635725421489 -0.0513635725421489 -0.0161473756322521 -0.192677853418606 -0.346758225775367 -0.349671785751067 -0.467873698695059 -0.197938257272577 -0.0443229145607723 -0.112752576313527 -0.187027120270038 -0.172853018030153 -0.112752576313527 -0.0443229145607723 -0.177127618565151 -0.105059842787233 -0.172426302543134 0.265532356978653 0.265532356978653 0.267999776969123 0.267999776969123 0.270487739714526 0.270487739714526 0.270487739714526 0.270487739714526 0.270487739714526 0.270487739714526 0.00251433757420518 -0.269487013329851 -0.186594295097789 -0.18184859585995 -0.18184859585995 -0.18184859585995 -0.18184859585995 -0.176699490761941 -0.172853018030153 -0.172853018030153 -0.172426302543134 -0.173279857113243 -0.175843707496118 -0.18184859585995 -0.18184859585995 -0.176699490761941 -0.172853018030153 -0.18184859585995 0.270487739714526 -0.181418469757281 -0.18184859585995 -0.177127618565151 -0.172853018030153 -0.172853018030153 -0.172853018030153 -0.18184859585995 -0.187027120270038 -0.187027120270038 0.00420476745258309 -0.00822933092697891 -0.112752576313527 -0.0952849889649763 -0.172853018030153 -0.0437724651079536 -0.172853018030153 -0.0511320682464446 -0.0437724651079536 -0.0437724651079536 0.171462240594868 -0.0586697036225352 -0.0392283788533217 -0.172426302543134
-0.433018280970872 0.98437580695485 -0.31549602088856 -0.39697028098039 -0.240370605193964 -0.23559930778241 0.111280919598363 -0.239854760220062 -0.238482562492305 -0.398276061675456 0.0505101736405336 -0.239854760220062 0.321822044270781 -0.39697028098039 -0.433018280970872 -0.31549602088856 -0.433018280970872 -0.433018280970872 -0.31549602088856 -0.0876035160853301 0.0450091470707416 -0.0411601111361249 0.111280919598363 0.111280919598363 -0.43194930567175 0.161921661264469 0.848597554997295 0.803463210210852 0.277181692288426 0.181818745728399 0.850769878714326 0.207067891438457 0.97764050090108 0.982048087353136 0.282404303013765 0.975629992482879 0.98437580695485 0.986582659846002 0.98437580695485 0.850769878714326 0.0505101736405336 -0.117687859283636 0.0450091470707416 -0.276167437528132 0.806075419758157 0.0505101736405336 0.0155200603424184 0.0403502401543442 0.98437580695485 -0.0414605557993338 -0.193114500454917 1 0.0365578584650451 -0.0414605557993338 -0.31549602088856 -0.31549602088856 -0.433018280970872 0.982177175714755 -0.39697028098039 -0.31549602088856 -0.195084060880043 0.54588734350034 0.979986703868979 0.546502930073994 -0.438367999272269 -0.63725974215399 -0.616601635024498 -0.242233004362399 0.630354818235708 0.635624920437142 0.635624920437142 -0.179525417226255 -0.197560387496598 -0.0230918281884437 -0.23559930778241 -0.178006849508916 -0.242233004362399 -0.240370605193964 0.0459613047037357 0.0748608988350501 0.0608742595348511 -0.413305072672373 0.110664405839355 0.136793324228516 0.063603967107143 0.111480605119719 0.0804427021759218 0.0804427021759218 0.111280919598363 0.111280919598363 0.111280919598363 0.111280919598363 0.111280919598363 0.111280919598363 0.111280919598363 0.620488529065586 -0.179525417226255 -0.619672197579286 0.266691734349506 -0.635763939760407 0.0621587095175664 0.108134058968392 0.108771481419759 0.111280919598363 0.125910698475714 0.111280919598363 0.111280919598363 0.111280919598363 0.125910698475714 0.111280919598363 -0.31549602088856 -0.0782069875942705 0.733977563815781 0.0898128894529994 0.210581122165102 0.169894401395502 0.084501364608873 0.0920001220621089 0.539992197434549 0.108134058968392 -0.200136065373219 -0.433018280970872 0.204450067449363 0.108134058968392 0.108134058968392 0.191287897925919 0.803463210210852 0.544735557932024 0.539992197434549 0.403822313348526 0.975629992482879 -0.111034406511649 -0.23559930778241 0.88333111247208 -0.433018280970872 -0.23559930778241 -0.111034406511649 -0.39697028098039 -0.0517825270479319 -0.43194930567175 0.0135756598551101 0.0135756598551101 0.0179173810735284 0.0112288238493706 0.0155200603424184 0.0155200603424184 0.0155200603424184 0.0155200603424184 0.0155200603424184 0.0155200603424184 -0.0132889572904552 0.622780273737923 -0.33043898511591 -0.31549602088856 -0.309358413365636 -0.309358413365636 -0.309358413365636 -0.3956613661685 -0.433018280970872 -0.433018280970872 -0.43194930567175 -0.434087565893502 -0.393388944223697 -0.31549602088856 -0.31549602088856 -0.3956613661685 -0.433018280970872 -0.31549602088856 0.0155200603424184 -0.314850348190104 -0.31549602088856 -0.39697028098039 -0.433018280970872 -0.433018280970872 -0.433018280970872 -0.31549602088856 0.88333111247208 0.88333111247208 -0.0655869905630153 0.0222580509380666 -0.23559930778241 -0.216721389171692 -0.433018280970872 0.0505101736405336 -0.433018280970872 0.198270783220801 0.0505101736405336 0.0505101736405336 -0.0876035160853301 0.0623227335517697 0.224202547251474 -0.43194930567175
-0.037763833724145 0.0527623995908904 0.00216559712709317 -0.0444989488108697 -0.175173241032528 -0.172478890348169 -0.551940434190191 -0.174501193674897 -0.174501193674897 -0.0464157454522749 0.387443427816247 -0.174501193674897 0.000945736773933823 -0.0444989488108697 -0.037763833724145 0.00216559712709317 -0.037763833724145 -0.037763833724145 0.00216559712709317 0.649063425495712 0.379422144800575 -0.130721799621332 -0.551940434190191 -0.551940434190191 -0.0420014421729692 0.214811827806013 0.0551046578952016 0.0251394948217574 -0.107396898067456 -0.473004803069558 0.056991643235918 -0.4108587022191 0.0527474802790179 0.0495823746089043 -0.113540439553506 0.0590991326776073 0.0527623995908904 0.0545423691349779 0.0527623995908904 0.056991643235918 0.387443427816247 -0.0697166949760045 0.379422144800575 0.033272836813821 0.0233338173062416 0.387443427816247 0.888964603070619 -0.160822163732446 0.0527623995908904 0.784382977833602 0.224805693196397 0.0365578584650451 1 0.784382977833602 0.00216559712709317 0.00216559712709317 -0.037763833724145 0.0509842650363666 -0.0444989488108697 0.00216559712709317 -0.189806009886001 0.0277295570873054 0.0558975329752371 0.0245396200275919 -0.031831058319299 -0.0914552434817 -0.0737290898546559 -0.175844290325049 0.0940987671160507 0.0897395540742499 0.0897395540742499 0.0534701055370298 -0.189199544335494 0.0567957828709021 -0.172478890348169 0.244320208656435 -0.175844290325049 -0.175173241032528 0.155200906858982 0.109127145320399 -0.388221654902765 -0.00794817909617431 -0.550748672012009 0.0640678027970078 -0.0174544668102059 -0.546926916146906 0.15942588025688 0.15942588025688 -0.551940434190192 -0.551940434190192 -0.551940434190192 -0.551940434190192 -0.551940434190192 -0.551940434190192 -0.551940434190192 0.0720158015625075 0.0534701055370298 -0.0652924348638803 -0.0109085388909109 -0.0940987671160513 -0.0148906095593532 -0.54451651228745 -0.545719725155131 -0.551940434190192 -0.440009007954532 -0.551940434190192 -0.551940434190192 -0.551940434190192 -0.440009007954532 -0.551940434190192 0.00216559712709317 0.639544095389047 -0.0253931125351197 -0.359628230906067 -0.152777157412634 -0.263453350035316 0.155908983043497 0.100454482159871 0.0282327954555976 -0.54451651228745 -0.142889695807898 -0.037763833724145 -0.404298203953029 -0.54451651228745 -0.54451651228745 -0.273654238188691 0.0251394948217574 0.0117608751732336 0.0282327954555976 -0.0278938534471354 0.0590991326776073 -0.0657752796060149 -0.172478890348169 0.031289176761156 -0.037763833724145 -0.172478890348169 -0.0657752796060149 -0.0444989488108697 -0.155908983043498 -0.0420014421729692 0.897416081107213 0.897416081107213 0.884257044394728 0.89319556873345 0.888964603070619 0.888964603070619 0.888964603070619 0.888964603070619 0.888964603070619 0.888964603070619 -0.0271331085169866 0.0685822782969763 -0.0178056295868019 0.00216559712709317 0.00828993985439792 0.00216559712709317 0.00216559712709317 -0.0486907922801224 -0.037763833724145 -0.037763833724145 -0.0420014421729692 -0.033397529894125 -0.0449122100062654 0.00216559712709317 0.00216559712709317 -0.0486907922801224 -0.037763833724145 0.00216559712709317 0.888964603070619 0.00400869879982958 0.00216559712709317 -0.0444989488108697 -0.037763833724145 -0.037763833724145 -0.037763833724145 0.00216559712709317 0.031289176761156 0.031289176761156 -0.0454308665783066 -0.109178027379796 -0.172478890348169 -0.141403083563774 -0.037763833724145 0.387443427816247 -0.037763833724145 0.446964825960932 0.387443427816247 0.387443427816247 0.649224302060678 0.00754979910716069 0.27680853506141 -0.0420014421729692
0.0118773468151 -0.0520329889572939 0.0130462353720523 -0.00483846724294194 -0.148964540318495 -0.146673307315175 -0.42529429473966 -0.148393041925751 -0.148393041925752 -0.00648870945671079 -0.055934252475302 -0.148393041925751 -0.0536690295764081 -0.00483846724294194 0.0118773468151 0.0130462353720523 0.0118773468151 0.0118773468151 0.0130462353720523 0.642150792311071 -0.0547762396219113 -0.111163740965336 -0.42529429473966 -0.42529429473966 0.0057990264195252 0.182672564573699 -0.0720054167873936 -0.081714843364994 -0.0913286153635767 -0.371877432706914 -0.0704871305639026 -0.409671676288393 -0.0565648275208492 -0.0597586858321109 -0.0965529854100685 -0.0518735858114347 -0.0520329889572939 -0.0505369154947274 -0.0520329889572939 -0.0704871305639026 -0.055934252475302 -0.059285969468915 -0.0547762396219113 0.115639494909655 -0.0832589630914166 -0.055934252475302 0.886487596268838 -0.136760612250024 -0.0520329889572939 1 0.337129153627544 -0.0414605557993338 0.784382977833602 1 0.0130462353720523 0.0130462353720523 0.0118773468151 -0.0535242191095777 -0.00483846724294194 0.0130462353720523 -0.157901434689839 -0.0286928753455454 -0.0488273077603999 -0.0291603540409261 0.0107046206339887 -0.0324229527601842 -0.013152016881857 -0.149535189972531 0.0309437312732781 0.0309437312732781 0.0309437312732781 0.107029696272764 -0.156792563944955 0.170169118695282 -0.146673307315175 0.433064506965312 -0.149535189972531 -0.148964540318494 0.131980384737922 0.140294352541658 -0.392593941876692 0.10733746780473 -0.424229178077328 0.196125278720963 0.149535189972531 -0.427432905739848 0.135573234972159 0.135573234972159 -0.42529429473966 -0.42529429473966 -0.42529429473966 -0.42529429473966 -0.42529429473966 -0.42529429473966 -0.42529429473966 0.0116670476302583 0.107029696272764 -0.00913993527352509 -0.0995492328292684 -0.0309437312732788 0.150105005263122 -0.42529429473966 -0.426362194306935 -0.42529429473966 -0.452346168375681 -0.42529429473966 -0.42529429473966 -0.42529429473966 -0.452346168375681 -0.42529429473966 0.0130462353720523 0.633846173550744 -0.112017504016464 -0.267831344418501 -0.323543678206584 -0.312062018004807 0.132582521472477 0.133183296658008 -0.0301302710838056 -0.42529429473966 -0.121511126510018 0.0118773468151 -0.404704119403932 -0.42529429473966 -0.42529429473966 -0.304585324900269 -0.081714843364994 -0.0418457524780556 -0.0301302710838056 -0.094507712023972 -0.0518735858114347 -0.055934252475302 -0.146673307315175 -0.0541455461564083 0.0118773468151 -0.146673307315175 -0.055934252475302 -0.00483846724294194 -0.132582521472477 0.0057990264195252 0.877843976674013 0.877843976674013 0.882140493204106 0.882140493204106 0.886487596268838 0.886487596268838 0.886487596268838 0.886487596268838 0.886487596268838 0.886487596268838 0.0781096670768903 0.00869659822351902 -0.00295919088186608 0.0130462353720523 0.0130462353720523 0.0130462353720523 0.0130462353720523 -0.0105935524110199 0.0118773468151 0.0118773468151 0.0057990264195252 0.010188934677405 -0.00734831289072422 0.0130462353720523 0.0130462353720523 -0.0105935524110199 0.0118773468151 0.0130462353720523 0.886487596268838 0.0145208199694786 0.0130462353720523 -0.00483846724294194 0.0118773468151 0.0118773468151 0.0118773468151 0.0130462353720523 -0.0541455461564083 -0.0541455461564083 -0.0099881210554114 -0.0928432594250598 -0.146673307315175 -0.120246935082876 0.0118773468151 -0.055934252475302 0.0118773468151 0.270995339093182 -0.055934252475302 -0.055934252475302 0.642222278675515 -0.0190265775800127 0.317637806149465 0.0057990264195252
0.900667283581112 -0.318755710249672 1 0.920259874335709 0.151368825980694 0.145943094951978 -0.0385930468483973 0.141045884660948 0.148201893378666 0.922727773570718 0.0437385974151735 0.141045884660948 -0.146607100978488 0.920259874335709 0.900667283581112 1 0.900667283581112 0.900667283581112 1 0.104595217614659 0.0373098861787114 -0.0657748512107785 -0.0385930468483973 -0.0385930468483973 0.898218132413914 -0.0372282031514429 -0.32337147448151 -0.400461964739122 -0.0817340360811575 -0.0561275729065061 -0.322788862018849 -0.0938750187070353 -0.320405162256678 -0.317098992361431 -0.0939441254791548 -0.324269174051907 -0.318755710249672 -0.318195067668566 -0.318755710249672 -0.322788862018849 0.0437385974151735 0.0262796509911814 0.0373098861787114 0.583847151046553 -0.40173829570366 0.0437385974151735 -0.0163009948681163 -0.105874603895873 -0.318755710249672 0.0130462353720523 -0.18184859585995 -0.31549602088856 0.00216559712709317 0.0130462353720523 1 1 0.895633458199158 -0.321471636837794 0.92025987433571 1 0.197779279717099 0.43551302932594 -0.322047498725408 0.501803974799813 0.887874673863108 -0.0957769746815932 -0.0964317694447025 0.153477671321433 0.0965524325574532 0.0932686253642416 0.0932686253642416 0.578287686123846 0.194348169848348 0.0485503903538731 0.145943094951978 0.0508197878635824 0.153477671321433 0.150386699505747 0.193342103579225 0.11295144702167 0.15408689784257 0.064048042209801 -0.0356147502477027 -0.0522900454273839 0.0688472455445487 -0.0348564239068318 0.0854615472161213 0.0854615472161213 -0.0385930468483973 -0.0385930468483973 -0.0385930468483973 -0.0385930468483973 -0.0385930468483973 -0.0385930468483973 -0.0385930468483973 0.0939373965048924 0.578287686123846 -0.0931286127204889 -0.517098666681292 -0.096552432557454 0.0721478319926064 -0.0333782601138983 -0.0363318903807813 -0.0385930468483973 -0.0237449919666145 -0.0385930468483973 -0.0385930468483973 -0.0385930468483973 -0.0237449919666145 -0.0385930468483973 1 0.103141655320593 -0.382592056869113 0.00877050871991548 0.0364683171681604 0.0333851549702982 0.107905899830332 0.0641858184284197 0.50088536839744 -0.0333782601138983 -0.227138551200776 0.900667283581112 -0.0971529733039292 -0.0333782601138983 -0.0333782601138983 0.00964886434787811 -0.400461964739122 0.492601270352365 0.50088536839744 0.388670267995703 -0.324269174051907 -0.104556886555498 0.145943094951978 -0.441193310292403 0.900667283581112 0.145943094951978 -0.104556886555498 0.92025987433571 -0.170977648598357 0.893174349670757 -0.0176822656924834 -0.0176822656924834 -0.0137684736759228 -0.0137684736759228 -0.0163009948681163 -0.0163009948681163 -0.0163009948681163 -0.0163009948681163 -0.0163009948681163 -0.0163009948681163 0.0765492806672581 0.092270296364723 0.974566750632146 1 0.995263761555178 0.995263761555178 0.995263761555178 0.917798488509645 0.900667283581112 0.900667283581112 0.898218132413914 0.898083233199732 0.932693885404941 1 1 0.917798488509645 0.900667283581112 1 -0.0163009948681163 0.99763470209581 1 0.92025987433571 0.900667283581112 0.900667283581112 0.900667283581112 1 -0.441193310292403 -0.441193310292403 -0.0353537523416595 0.0973087306814404 0.145943094951978 -0.224775421029502 0.900667283581112 0.0437385974151735 0.900667283581112 -0.116871604957898 0.0437385974151735 0.0437385974151735 0.0980968244699451 0.322629401371467 -0.118716928723657 0.898218132413914
0.900667283581112 -0.318755710249672 1 0.920259874335709 0.151368825980694 0.145943094951978 -0.0385930468483973 0.141045884660948 0.148201893378666 0.922727773570718 0.0437385974151735 0.141045884660948 -0.146607100978488 0.920259874335709 0.900667283581112 1 0.900667283581112 0.900667283581112 1 0.104595217614659 0.0373098861787114 -0.0657748512107785 -0.0385930468483973 -0.0385930468483973 0.898218132413914 -0.0372282031514429 -0.32337147448151 -0.400461964739122 -0.0817340360811575 -0.0561275729065061 -0.322788862018849 -0.0938750187070353 -0.320405162256678 -0.317098992361431 -0.0939441254791548 -0.324269174051907 -0.318755710249672 -0.318195067668566 -0.318755710249672 -0.322788862018849 0.0437385974151735 0.0262796509911814 0.0373098861787114 0.583847151046553 -0.40173829570366 0.0437385974151735 -0.0163009948681163 -0.105874603895873 -0.318755710249672 0.0130462353720523 -0.18184859585995 -0.31549602088856 0.00216559712709317 0.0130462353720523 1 1 0.895633458199158 -0.321471636837794 0.92025987433571 1 0.197779279717099 0.43551302932594 -0.322047498725408 0.501803974799813 0.887874673863108 -0.0957769746815932 -0.0964317694447025 0.153477671321433 0.0965524325574532 0.0932686253642416 0.0932686253642416 0.578287686123846 0.194348169848348 0.0485503903538731 0.145943094951978 0.0508197878635824 0.153477671321433 0.150386699505747 0.193342103579225 0.11295144702167 0.15408689784257 0.064048042209801 -0.0356147502477027 -0.0522900454273839 0.0688472455445487 -0.0348564239068318 0.0854615472161213 0.0854615472161213 -0.0385930468483973 -0.0385930468483973 -0.0385930468483973 -0.0385930468483973 -0.0385930468483973 -0.0385930468483973 -0.0385930468483973 0.0939373965048924 0.578287686123846 -0.0931286127204889 -0.517098666681292 -0.096552432557454 0.0721478319926064 -0.0333782601138983 -0.0363318903807813 -0.0385930468483973 -0.0237449919666145 -0.0385930468483973 -0.0385930468483973 -0.0385930468483973 -0.0237449919666145 -0.0385930468483973 1 0.103141655320593 -0.382592056869113 0.00877050871991548 0.0364683171681604 0.0333851549702982 0.107905899830332 0.0641858184284197 0.50088536839744 -0.0333782601138983 -0.227138551200776 0.900667283581112 -0.0971529733039292 -0.0333782601138983 -0.0333782601138983 0.00964886434787811 -0.400461964739122 0.492601270352365 0.50088536839744 0.388670267995703 -0.324269174051907 -0.104556886555498 0.145943094951978 -0.441193310292403 0.900667283581112 0.145943094951978 -0.104556886555498 0.92025987433571 -0.170977648598357 0.893174349670757 -0.0176822656924834 -0.0176822656924834 -0.0137684736759228 -0.0137684736759228 -0.0163009948681163 -0.0163009948681163 -0.0163009948681163 -0.0163009948681163 -0.0163009948681163 -0.0163009948681163 0.0765492806672581 0.092270296364723 0.974566750632146 1 0.995263761555178 0.995263761555178 0.995263761555178 0.917798488509645 0.900667283581112 0.900667283581112 0.898218132413914 0.898083233199732 0.932693885404941 1 1 0.917798488509645 0.900667283581112 1 -0.0163009948681163 0.99763470209581 1 0.92025987433571 0.900667283581112 0.900667283581112 0.900667283581112 1 -0.441193310292403 -0.441193310292403 -0.0353537523416595 0.0973087306814404 0.145943094951978 -0.224775421029502 0.900667283581112 0.0437385974151735 0.900667283581112 -0.116871604957898 0.0437385974151735 0.0437385974151735 0.0980968244699451 0.322629401371467 -0.118716928723657 0.898218132413914
0.99505701601592 -0.439891226411188 0.895633458199158 0.970926708710621 0.157134318838997 0.150440882308287 -0.0436449432036143 0.146076437963081 0.153567133568696 0.968573031240854 -0.0628099557203322 0.146076437963081 -0.139354828388666 0.970926708710621 0.99505701601592 0.895633458199158 0.99505701601592 0.99505701601592 0.895633458199158 0.127143377999104 -0.064893149084253 -0.00364089335951109 -0.0436449432036143 -0.0436449432036143 0.992577991102683 -0.0792528686862544 -0.419502969368703 -0.399395127165806 -0.135109882149104 -0.0554836323384424 -0.41858905923379 -0.0666871210158571 -0.440875935297268 -0.438907248824404 -0.132661388094861 -0.443834531848375 -0.439891226411188 -0.438907248824404 -0.439891226411188 -0.41858905923379 -0.0628099557203322 0.0555783615905832 -0.064893149084253 0.637773160313086 -0.400530273076481 -0.0628099557203322 -0.0034446095744506 -0.0571906771212328 -0.439891226411188 0.0118773468151 -0.172853018030153 -0.433018280970872 -0.037763833724145 0.0118773468151 0.895633458199158 0.895633458199158 1 -0.440875935297268 0.970926708710621 0.895633458199158 0.22600198260454 0.367122665871914 -0.441861383691554 0.48227523738 0.982855014063331 -0.0379598397737403 -0.0411899317133894 0.159354009446444 0.0395517022317194 0.0354124257815132 0.0354124257815132 0.504939283399259 0.222696679109911 0.0878642034622672 0.150440882308287 0.0840413856083213 0.159354009446444 0.155876618178788 0.172765248512653 0.0831084951409107 0.160988122161278 0.136536527769675 -0.0408713358401159 -0.0471193840391748 0.0785314699181976 -0.0395291203706582 0.0477107373141318 0.0477107373141318 -0.0436449432036143 -0.0436449432036143 -0.0436449432036143 -0.0436449432036143 -0.0436449432036143 -0.0436449432036143 -0.0436449432036143 0.0386554912864628 0.504939283399259 -0.0372042769169729 -0.548796453775133 -0.0395517022317198 0.0815329017588975 -0.0383847428616369 -0.0411353204038464 -0.0436449432036143 -0.0699631530398955 -0.0436449432036143 -0.0436449432036143 -0.0436449432036143 -0.0699631530398955 -0.0436449432036143 0.895633458199158 0.126746674432298 -0.374321182531944 -0.0194770247231534 -0.0218881668411292 0.0372959397930264 0.075229150714668 0.0260884991732762 0.452943100398947 -0.0383847428616369 -0.215902596884981 0.99505701601592 -0.0709491906238809 -0.0383847428616369 -0.0383847428616369 0.0053574245469458 -0.399395127165806 0.443525654686925 0.452943100398947 0.360384543030559 -0.443834531848375 -0.0745285991195594 0.150440882308287 -0.411414189381185 0.99505701601592 0.150440882308287 -0.0745285991195594 0.970926708710621 -0.146720038002917 0.997531339100223 -0.00429968168436105 -0.00429968168436105 -0.000274074262312935 -0.000274074262312935 -0.0034446095744506 -0.0034446095744506 -0.0034446095744506 -0.0034446095744506 -0.0034446095744506 -0.0034446095744506 0.115488626527356 0.0377350722581304 0.871420289081439 0.895633458199158 0.895643388014319 0.895643388014319 0.895643388014319 0.968340688777472 0.99505701601592 0.99505701601592 0.992577991102683 0.992594115288733 0.958190627997229 0.895633458199158 0.895633458199158 0.968340688777472 0.99505701601592 0.895633458199158 -0.0034446095744506 0.897893245726812 0.895633458199158 0.970926708710621 0.99505701601592 0.99505701601592 0.99505701601592 0.895633458199158 -0.411414189381185 -0.411414189381185 -0.0646239711885298 0.112436910051452 0.150440882308287 -0.213656364626926 0.99505701601592 -0.0628099557203322 0.99505701601592 -0.100559475513669 -0.0628099557203322 -0.0628099557203322 0.120158423264155 0.146554726692415 -0.11225966233102 0.992577991102683
-0.440875935297268 0.993285582950364 -0.321471636837794 -0.399197613885834 -0.210951674346914 -0.206071873756107 0.0869458912804968 -0.210729064386004 -0.208707648530246 -0.400537754644453 0.0963639420244329 -0.210729064386004 0.316086266524625 -0.399197613885834 -0.440875935297268 -0.321471636837794 -0.440875935297268 -0.440875935297268 -0.321471636837794 -0.0814881697499471 0.091235697141156 -0.0526604413186604 0.0869458912804968 0.0869458912804968 -0.439787562114147 0.145314875446781 0.867717775383346 0.824689307391727 0.271672480667605 0.161068170499414 0.869923653695284 0.186299759301169 0.995526876900212 0.991045878110388 0.28756880632931 0.99333400999966 0.993285582950364 0.99553460210629 0.993285582950364 0.869923653695284 0.0963639420244329 -0.0896297418486819 0.091235697141156 -0.281178838560526 0.82718740722477 0.0963639420244329 0.00326520715364189 0.0241021542858623 0.993285582950364 -0.0535242191095777 -0.196618802828912 0.982177175714755 0.0509842650363666 -0.0535242191095777 -0.321471636837794 -0.321471636837794 -0.440875935297268 1 -0.399197613885834 -0.321471636837794 -0.178129945171452 0.556429632177116 0.99776977932298 0.556419904256368 -0.44632273087924 -0.647302410305806 -0.631532286270551 -0.21316348219461 0.64564040688749 0.650817016265749 0.650817016265749 -0.189808742203559 -0.180708995155443 -0.0334372848411897 -0.206071873756107 -0.178520235713592 -0.21316348219461 -0.210951674346914 0.050165454676864 0.0790903264227397 0.0626249442869519 -0.430630701268669 0.0862278823444673 0.0983716653948955 0.0345158954583745 0.0866792201381868 0.0765193862545137 0.0765193862545137 0.0869458912804968 0.0869458912804968 0.0869458912804968 0.0869458912804968 0.0869458912804968 0.0869458912804968 0.0869458912804968 0.63529093637696 -0.189808742203559 -0.634653368385944 0.272363936741277 -0.645773892761497 0.0330298878311413 0.083645423231794 0.0843841838489154 0.0869458912804968 0.120974518688211 0.0869458912804968 0.0869458912804968 0.0869458912804968 0.120974518688211 0.0869458912804968 -0.321471636837794 -0.0723636471416371 0.716044077242599 0.0788263210500749 0.217060836960685 0.158176502701609 0.0794838576427942 0.0943207521840523 0.550227653264548 0.083645423231794 -0.207329974434537 -0.440875935297268 0.183563984373302 0.083645423231794 0.083645423231794 0.179695178199449 0.824689307391727 0.555053055246406 0.550227653264548 0.411602895516527 0.99333400999966 -0.113049263673682 -0.206071873756107 0.89947940344368 -0.440875935297268 -0.206071873756107 -0.113049263673682 -0.399197613885834 -0.0559873610108794 -0.439787562114147 0.00111129894077407 0.00111129894077407 0.0054417232158089 -0.00101309518130574 0.00326520715364189 0.00326520715364189 0.00326520715364189 0.00326520715364189 0.00326520715364189 0.00326520715364189 -0.0246149400931947 0.637437393697311 -0.336569042659183 -0.321471636837794 -0.31553368564295 -0.31553368564295 -0.31553368564295 -0.397854253462548 -0.440875935297268 -0.440875935297268 -0.439787562114147 -0.434296524356559 -0.395531230686212 -0.321471636837794 -0.321471636837794 -0.397854253462548 -0.440875935297268 -0.321471636837794 0.00326520715364189 -0.32077424958171 -0.321471636837794 -0.399197613885834 -0.440875935297268 -0.440875935297268 -0.440875935297268 -0.321471636837794 0.89947940344368 0.89947940344368 -0.068606568398724 0.0142738786435094 -0.206071873756107 -0.222749204026869 -0.440875935297268 0.0963639420244329 -0.440875935297268 0.192957972337614 0.0963639420244329 0.0963639420244329 -0.0814881697499471 0.0550531815054651 0.219057553194927 -0.439787562114147
0.975867114515372 -0.3976002582001 0.92025987433571 1 0.155631113889548 0.149475334646999 -0.0331860686986225 0.144754522399255 0.152207747552182 0.99758785618008 -0.051187108253456 0.144754522399255 -0.142801029275252 1 0.975867114515372 0.92025987433571 0.975867114515372 0.975867114515372 0.92025987433571 0.112917034919495 -0.0549503287550156 -0.0311391432562361 -0.0331860686986225 -0.0331860686986225 0.973458029526389 -0.0712953220210832 -0.399941155318152 -0.377936661795336 -0.0834252500933997 -0.0435629020484851 -0.399075162832495 -0.0553130354935147 -0.398834870251461 -0.396363357142729 -0.0937213626188176 -0.402172015648058 -0.3976002582001 -0.396736069020675 -0.3976002582001 -0.399075162832495 -0.051187108253456 0.0481611245145857 -0.0549503287550156 0.622381853670081 -0.37925335178031 -0.051187108253456 -0.02017069461764 -0.0778898946420191 -0.3976002582001 -0.00483846724294194 -0.177127618565151 -0.39697028098039 -0.0444989488108697 -0.00483846724294194 0.92025987433571 0.92025987433571 0.970926708710621 -0.399197613885834 1 0.920259874335709 0.224937378933308 0.382634843939245 -0.400067258995903 0.501260973747964 0.96337664808836 -0.0501778778224009 -0.0522198190937216 0.157786854898414 0.0515652536845677 0.0475304354062094 0.0475304354062094 0.487984623556639 0.221521611038919 0.102544630185754 0.149475334646999 0.0611120663010393 0.157786854898414 0.154449382535018 0.166606797555224 0.0849883316490729 0.182859937796219 0.123168717778217 -0.0303077364371145 -0.048713477180607 0.0777083966255801 -0.0291902622639997 0.0555669928478231 0.0555669928478231 -0.0331860686986225 -0.0331860686986225 -0.0331860686986225 -0.0331860686986225 -0.0331860686986225 -0.0331860686986225 -0.0331860686986225 0.0495860066468959 0.487984623556639 -0.0484035889585031 -0.533156749765837 -0.0515652536845677 0.0807732235980313 -0.0279959451774252 -0.0308496566116561 -0.0331860686986225 -0.0508613957479739 -0.0331860686986225 -0.0331860686986225 -0.0331860686986225 -0.0508613957479739 -0.0331860686986225 0.920259874335709 0.111959771843456 -0.359748118141505 0.0066780169862041 0.00534145862695052 0.0589943961467138 0.0812232990300351 0.0345327406271411 0.466344477203145 -0.0279959451774252 -0.221241799906539 0.975867114515372 -0.0588412894870791 -0.0279959451774252 -0.0279959451774252 0.0270358596284576 -0.377936661795336 0.457413665256693 0.466344477203145 0.360960244590053 -0.402172015648058 -0.063326735062126 0.149475334646999 -0.421937023772461 0.975867114515372 0.149475334646999 -0.063326735062126 1 -0.143528186104093 0.968507318961278 -0.0213423325851746 -0.0213423325851746 -0.0173494999312452 -0.0173494999312452 -0.02017069461764 -0.02017069461764 -0.02017069461764 -0.02017069461764 -0.02017069461764 -0.02017069461764 0.131045150145429 0.0483786387011153 0.895446217801006 0.920259874335709 0.920266253249637 0.925204282311473 0.925204282311473 0.997582941572422 0.975867114515372 0.975867114515372 0.973458029526389 0.973346500319203 0.987882292344385 0.920259874335709 0.920259874335709 0.997582941572422 0.975867114515372 0.920259874335709 -0.02017069461764 0.922573979397295 0.920259874335709 1 0.975867114515372 0.975867114515372 0.975867114515372 0.920259874335709 -0.421937023772461 -0.421937023772461 -0.0633608701416205 0.111014046004219 0.149475334646999 -0.218940019034283 0.975867114515372 -0.051187108253456 0.975867114515372 -0.117488138653764 -0.051187108253456 -0.051187108253456 0.106087127189278 0.140591347616086 -0.115634914686859 0.973458029526389
0.900667283581112 -0.318755710249672 1 0.920259874335709 0.151368825980694 0.145943094951978 -0.0385930468483973 0.141045884660948 0.148201893378666 0.922727773570718 0.0437385974151735 0.141045884660948 -0.146607100978488 0.920259874335709 0.900667283581112 1 0.900667283581112 0.900667283581112 1 0.104595217614659 0.0373098861787114 -0.0657748512107785 -0.0385930468483973 -0.0385930468483973 0.898218132413914 -0.0372282031514429 -0.32337147448151 -0.400461964739122 -0.0817340360811575 -0.0561275729065061 -0.322788862018849 -0.0938750187070353 -0.320405162256678 -0.317098992361431 -0.0939441254791548 -0.324269174051907 -0.318755710249672 -0.318195067668566 -0.318755710249672 -0.322788862018849 0.0437385974151735 0.0262796509911814 0.0373098861787114 0.583847151046553 -0.40173829570366 0.0437385974151735 -0.0163009948681163 -0.105874603895873 -0.318755710249672 0.0130462353720523 -0.18184859585995 -0.31549602088856 0.00216559712709317 0.0130462353720523 1 1 0.895633458199158 -0.321471636837794 0.920259874335709 1 0.197779279717099 0.43551302932594 -0.322047498725408 0.501803974799813 0.887874673863108 -0.0957769746815932 -0.0964317694447025 0.153477671321433 0.0965524325574532 0.0932686253642416 0.0932686253642416 0.578287686123846 0.194348169848348 0.0485503903538731 0.145943094951978 0.0508197878635824 0.153477671321433 0.150386699505747 0.193342103579225 0.11295144702167 0.15408689784257 0.064048042209801 -0.0356147502477027 -0.0522900454273839 0.0688472455445487 -0.0348564239068318 0.0854615472161213 0.0854615472161213 -0.0385930468483973 -0.0385930468483973 -0.0385930468483973 -0.0385930468483973 -0.0385930468483973 -0.0385930468483973 -0.0385930468483973 0.0939373965048924 0.578287686123846 -0.0931286127204889 -0.517098666681292 -0.096552432557454 0.0721478319926064 -0.0333782601138983 -0.0363318903807813 -0.0385930468483973 -0.0237449919666145 -0.0385930468483973 -0.0385930468483973 -0.0385930468483973 -0.0237449919666145 -0.0385930468483973 1 0.103141655320593 -0.382592056869113 0.00877050871991548 0.0364683171681604 0.0333851549702982 0.107905899830332 0.0641858184284197 0.50088536839744 -0.0333782601138983 -0.227138551200776 0.900667283581112 -0.0971529733039292 -0.0333782601138983 -0.0333782601138983 0.00964886434787811 -0.400461964739122 0.492601270352365 0.50088536839744 0.388670267995703 -0.324269174051907 -0.104556886555498 0.145943094951978 -0.441193310292403 0.900667283581112 0.145943094951978 -0.104556886555498 0.92025987433571 -0.170977648598357 0.893174349670757 -0.0176822656924834 -0.0176822656924834 -0.0137684736759228 -0.0137684736759228 -0.0163009948681163 -0.0163009948681163 -0.0163009948681163 -0.0163009948681163 -0.0163009948681163 -0.0163009948681163 0.0765492806672581 0.092270296364723 0.974566750632146 1 0.995263761555178 0.995263761555178 0.995263761555178 0.917798488509645 0.900667283581112 0.900667283581112 0.898218132413914 0.898083233199732 0.932693885404941 1 1 0.917798488509645 0.900667283581112 1 -0.0163009948681163 0.99763470209581 1 0.92025987433571 0.900667283581112 0.900667283581112 0.900667283581112 1 -0.441193310292403 -0.441193310292403 -0.0353537523416595 0.0973087306814404 0.145943094951978 -0.224775421029502 0.900667283581112 0.0437385974151735 0.900667283581112 -0.116871604957898 0.0437385974151735 0.0437385974151735 0.0980968244699451 0.322629401371467 -0.118716928723657 0.898218132413914
0.232730157507461 -0.193295876480131 0.197779279717099 0.224937378933308 0.739872928273291 0.74853468874337 -0.0363066501316691 0.736424860949722 0.743859092446575 0.224812644634044 -0.0812112832195224 0.736424860949722 -0.116008836796836 0.224937378933308 0.232730157507461 0.197779279717099 0.232730157507461 0.232730157507461 0.197779279717099 0.240498224600995 -0.0810220234383223 -0.16369366577951 -0.0363066501316691 -0.0363066501316691 0.228354508341776 -0.208907254322691 -0.194809335557874 -0.184212424086364 -0.135088302257568 -0.269115930919113 -0.203222967060699 -0.262524839225026 -0.175275857216288 -0.191523819328413 -0.142815905234315 -0.180676219250154 -0.193295876480131 -0.191523819328413 -0.193295876480131 -0.203222967060699 -0.0812112832195224 0.326479848486378 -0.0810220234383223 0.139800414632961 -0.185898112977874 -0.0812112832195224 -0.165471299661681 -0.202288831939625 -0.193295876480131 -0.157901434689839 -0.0989637178462987 -0.195084060880043 -0.189806009886001 -0.157901434689839 0.197779279717099 0.197779279717099 0.22600198260454 -0.178129945171452 0.224937378933308 0.197779279717099 1 0.0330995692022627 -0.177086556743292 0.045329868264618 0.227709079745605 0.0687863886703525 0.0161025024209532 0.758138182856914 -0.0614819342275006 -0.0668506512296633 -0.0668506512296633 0.197249075999791 0.997031574945491 0.251704870918039 0.74853468874337 0.301283162914519 0.758138182856914 0.762111630795966 0.195218180354206 0.207515747673712 0.451440021993636 0.0456780899185791 -0.0339410835950112 -0.171824205188862 0.172052303588849 -0.0361066716187159 0.139799052916892 0.139799052916892 -0.0363066501316691 -0.0363066501316691 -0.0363066501316691 -0.0363066501316691 -0.0363066501316691 -0.0363066501316691 -0.0363066501316691 -0.0181172666183197 0.197249075999791 0.0216129926171327 -0.218869541422097 0.0653543302752885 0.173488595826514 -0.0363066501316691 -0.0386744821299799 -0.0363066501316691 -0.0592315644538608 -0.0363066501316691 -0.0363066501316691 -0.0363066501316691 -0.0592315644538608 -0.0363066501316691 0.197779279717099 0.24410750276912 -0.214057738411371 -0.161120081721656 -0.166999262299908 -0.129197957137099 0.146562124044862 0.161692449499232 0.0488724384542592 -0.0363066501316691 -0.152731025588999 0.232730157507461 -0.257951249595533 -0.0363066501316691 -0.0363066501316691 -0.138269225774929 -0.184212424086364 0.0470209433106546 0.0488724384542592 -0.0824105100789648 -0.180676219250154 0.22906562206235 0.74853468874337 -0.156406605199786 0.232730157507461 0.74853468874337 0.22906562206235 0.224937378933308 -0.196108828141585 0.221657678155471 -0.166518622324953 -0.166518622324953 -0.165017470852593 -0.166915147153962 -0.165471299661681 -0.165471299661681 -0.165471299661681 -0.165471299661681 -0.165471299661681 -0.165471299661681 0.250083436859164 -0.0126148001431068 0.238471300765774 0.197779279717099 0.193780958612417 0.193780958612417 0.193780958612417 0.220566492828666 0.232730157507461 0.232730157507461 0.228354508341776 0.230374288193743 0.214192492965763 0.197779279717099 0.197779279717099 0.220566492828666 0.232730157507461 0.197779279717099 -0.165471299661681 0.193567051622311 0.197779279717099 0.224937378933308 0.232730157507461 0.232730157507461 0.232730157507461 0.197779279717099 -0.156406605199786 -0.156406605199786 0.230958636496724 0.511275324357604 0.74853468874337 -0.14939638370572 0.232730157507461 -0.0812112832195224 0.232730157507461 -0.0954451264939918 -0.0812112832195224 -0.0812112832195224 0.240498224600995 -0.1095151726824 -0.0939396026345614 0.228354508341776
0.373833112269267 0.555089995654954 0.43551302932594 0.382634843939245 -0.122388633314946 -0.132254113985508 0.131644298802155 -0.137792522799765 -0.127420842795938 0.384463626974988 0.030858948120569 -0.137792522799765 0.181480499718585 0.382634843939245 0.373833112269267 0.43551302932594 0.373833112269267 0.373833112269267 0.43551302932594 -0.0363603696085174 0.0231409126720551 -0.113974817311311 0.131644298802155 0.131644298802155 0.372733885620852 0.17549564446244 0.52692030812274 0.499988481948802 0.134964540318112 0.185357919585241 0.52560715738564 0.205854182027226 0.562344741693438 0.559704359175106 0.147792228174288 0.56040109471958 0.555089995654954 0.5537506465528 0.555089995654954 0.52560715738564 0.030858948120569 -0.0382309584613167 0.0231409126720551 0.272075161329218 0.501275475567249 0.030858948120569 0.0145295896291249 -0.0954839433508466 0.555089995654954 -0.0286928753455454 -0.342452789203819 0.54588734350034 0.0277295570873054 -0.0286928753455454 0.43551302932594 0.43551302932594 0.367122665871914 0.556429632177116 0.382634843939245 0.43551302932594 0.0330995692022627 1 0.557769577404133 0.895674872150206 0.354210788015461 -0.699980511465566 -0.721066624009526 -0.120927620130392 0.70154564048802 0.70154564048802 0.70154564048802 0.342131363695225 0.0271932419940687 0.116366964804351 -0.132254113985508 -0.189444830223554 -0.120927620130392 -0.119062572584536 0.211713077618589 0.181649631795998 0.272797808355557 -0.381270724957584 0.133351787323121 0.152201826338871 0.127683467823766 0.133321925365594 0.148730215684463 0.148730215684463 0.131644298802155 0.131644298802155 0.131644298802155 0.131644298802155 0.131644298802155 0.131644298802155 0.131644298802155 0.722721217923305 0.342131363695225 -0.717819204748156 -0.316141649496024 -0.701608714938882 0.129551999407007 0.131644298802155 0.129956460967953 0.131644298802155 0.145707623799455 0.131644298802155 0.131644298802155 0.131644298802155 0.145707623799455 0.131644298802155 0.43551302932594 -0.0306011613471356 0.436300935968823 0.128625982902664 0.306925785330525 0.313326762582627 0.165474028028711 0.14788374464554 0.932476165937059 0.131644298802155 -0.418521817301142 0.373833112269267 0.197661943961137 0.131644298802155 0.131644298802155 0.294424204893728 0.499988481948802 0.923774820231582 0.932476165937059 0.677525269138081 0.56040109471958 -0.196898949161936 -0.132254113985508 0.546139865599762 0.373833112269267 -0.132254113985508 -0.196898949161936 0.382634843939245 -0.216311470900832 0.366040792280525 0.0122252308193309 0.0122252308193309 0.0191799240111926 0.0133875745641696 0.0145295896291249 0.0145295896291249 0.0145295896291249 0.0145295896291249 0.0145295896291249 0.0145295896291249 0.15191298536745 0.725983749304934 0.44625270334553 0.43551302932594 0.43593049014914 0.429205761711236 0.429205761711236 0.381516564109549 0.373833112269267 0.373833112269267 0.372733885620852 0.375670034175266 0.39965919819023 0.43551302932594 0.43551302932594 0.381516564109549 0.373833112269267 0.43551302932594 0.0145295896291249 0.43431375314665 0.43551302932594 0.382634843939245 0.373833112269267 0.373833112269267 0.373833112269267 0.43551302932594 0.546139865599762 0.546139865599762 -0.118242153314603 0.173245989658465 -0.132254113985508 -0.423291527284038 0.373833112269267 0.030858948120569 0.373833112269267 0.149311291536934 0.030858948120569 0.030858948120569 -0.0463102537687829 0.171322020062796 0.14695609834742 0.372733885620852
-0.441861383691554 0.991059208059749 -0.322047498725408 -0.400067258995903 -0.212146272441989 -0.207246030272395 0.0863943811232243 -0.211904672350841 -0.209911651373285 -0.401412581531244 0.0957711288750207 -0.211904672350841 0.315381324397299 -0.400067258995903 -0.441861383691554 -0.322047498725408 -0.441861383691554 -0.441861383691554 -0.322047498725408 -0.0791961472885432 0.0906671753681604 -0.0540771590671158 0.0863943811232243 0.0863943811232243 -0.440770577770513 0.147087005529577 0.870095651850148 0.827313671326302 0.270733800758743 0.161470029544439 0.872306186795417 0.186825557335937 0.99776977932298 0.988824454249023 0.286586062028758 0.995554315819899 0.991059208059749 0.993314340251983 0.991059208059749 0.872306186795417 0.0957711288750207 -0.0900646268188644 0.0906671753681604 -0.281807331097276 0.829798509272484 0.0957711288750207 0.00828494849952252 0.0301292350513755 0.991059208059749 -0.0488273077603999 -0.197058286293583 0.979986703868979 0.0558975329752371 -0.0488273077603999 -0.322047498725408 -0.322047498725408 -0.441861383691554 0.99776977932298 -0.400067258995903 -0.322047498725408 -0.177086556743292 0.557769577404133 1 0.557663617186239 -0.447320353981943 -0.649131840311589 -0.633308483463164 -0.214349062875957 0.64746651056205 0.652637099485581 0.652637099485581 -0.191065459489382 -0.179708970163066 -0.0311927179087485 -0.207246030272395 -0.173013739974206 -0.214349062875957 -0.212146272441989 0.0515613199341613 0.0805375107316891 0.0624415974018465 -0.432979835012196 0.0856742439954052 0.100386647873484 0.0360962963231753 0.086102511866074 0.0777779837879601 0.0777779837879601 0.0863943811232243 0.0863943811232243 0.0863943811232243 0.0863943811232243 0.0863943811232243 0.0863943811232243 0.0863943811232243 0.637056688130617 -0.191065459489382 -0.636437624955889 0.273069814007969 -0.647598489754851 0.0346361364054704 0.0830648592640347 0.0838060665845322 0.0863943811232243 0.120479838121037 0.0863943811232243 0.0863943811232243 0.0863943811232243 0.120479838121037 0.0863943811232243 -0.322047498725408 -0.0698727344258231 0.718917753833208 0.0748210625228458 0.213311915818476 0.154539456075865 0.0807635001517655 0.0955758367716165 0.551524301390932 0.0830648592640347 -0.208200990586106 -0.441861383691554 0.184125253389072 0.0830648592640347 0.0830648592640347 0.176063972756253 0.827313671326302 0.556359460251579 0.551524301390932 0.412585679553874 0.995554315819899 -0.113301952029847 -0.207246030272395 0.902094900843947 -0.441861383691554 -0.207246030272395 -0.113301952029847 -0.400067258995903 -0.0574343377177106 -0.440770577770513 0.00607976599025466 0.00607976599025466 0.0105226968517255 0.00389444541953967 0.00828494849952251 0.00828494849952251 0.00828494849952251 0.00828494849952251 0.00828494849952251 0.00828494849952251 -0.0223197788270774 0.63918950757286 -0.337249457221591 -0.322047498725408 -0.316079330009053 -0.316079330009053 -0.316079330009053 -0.398718655030679 -0.441861383691554 -0.441861383691554 -0.440770577770513 -0.43526519644379 -0.396385601294013 -0.322047498725408 -0.322047498725408 -0.398718655030679 -0.441861383691554 -0.322047498725408 0.00828494849952251 -0.32134316117893 -0.322047498725408 -0.400067258995903 -0.441861383691554 -0.441861383691554 -0.441861383691554 -0.322047498725408 0.902094900843947 0.902094900843947 -0.068977907442552 0.0212441982591915 -0.207246030272395 -0.223483514494644 -0.441861383691554 0.0957711288750207 -0.441861383691554 0.208642864677693 0.0957711288750207 0.0957711288750207 -0.0791961472885433 0.0541466336189012 0.236815056900014 -0.440770577770513
0.489164100070591 0.555177124643679 0.501803974799813 0.501260973747964 -0.0536101288695523 -0.0622145748891273 0.0484941330708674 -0.0709469151254041 -0.0587847436839113 0.495807176250232 0.031910335037668 -0.0709469151254041 0.175876690156385 0.501260973747964 0.489164100070591 0.501803974799813 0.489164100070591 0.489164100070591 0.501803974799813 0.0452604721956581 0.0249371919256369 -0.062200786972213 0.0484941330708674 0.0484941330708674 0.487956519783172 0.0826093280684809 0.482210501948339 0.454759505865538 0.126414907109821 0.119455776300108 0.480966614034338 0.141995265019551 0.556419904256368 0.553935267987884 0.138109173532976 0.560153884448755 0.555177124643679 0.553935267987884 0.555177124643679 0.480966614034338 0.031910335037668 -0.0495077028214274 0.0249371919256369 0.311975734013728 0.455966958611726 0.031910335037668 0.0107769353276144 -0.0475801066451104 0.555177124643679 -0.0291603540409261 -0.341948409453574 0.546502930073994 0.0245396200275919 -0.0291603540409261 0.501803974799813 0.501803974799813 0.48227523738 0.556419904256368 0.501260973747964 0.501803974799813 0.045329868264618 0.895674872150206 0.557663617186239 1 0.467879156202173 -0.654849798686974 -0.640409646229192 -0.0536797398162359 0.656369476006979 0.656369476006979 0.656369476006979 0.291329598800985 0.0385281598179521 0.0757933906329407 -0.0622145748891273 -0.105400469276707 -0.0536797398162359 -0.0518393240429732 0.206870322004759 0.163340877171375 0.226202379355488 -0.295079497123377 0.0498734996319745 0.0626226325038617 0.105638766911389 0.0504764077479912 0.128496900894713 0.128496900894713 0.0484941330708674 0.0484941330708674 0.0484941330708674 0.0484941330708674 0.0484941330708674 0.0484941330708674 0.0484941330708674 0.642124001943322 0.291329598800985 -0.637134702113104 -0.262233486510757 -0.65647518942179 0.107573726329401 0.0484941330708674 0.0471338120734539 0.0484941330708674 0.0624613066140377 0.0484941330708674 0.0484941330708674 0.0484941330708674 0.0624613066140377 0.0484941330708674 0.501803974799813 0.0510124997982069 0.381436459653592 0.065784255202874 0.234669981097998 0.224723115592741 0.159727829199626 0.127156846126803 0.959784433290427 0.0484941330708674 -0.423033869510574 0.489164100070591 0.133135523119171 0.0484941330708674 0.0484941330708674 0.220201292573295 0.454759505865538 0.951475678891982 0.959784433290427 0.728471681812268 0.560153884448755 -0.203172573103344 -0.0622145748891273 0.497007606689799 0.489164100070591 -0.0622145748891273 -0.203172573103344 0.501260973747964 -0.19504058432373 0.481070735926028 0.00815010458295706 0.00815010458295706 0.0151144040728087 0.00947479531834725 0.0107769353276144 0.0107769353276144 0.0107769353276144 0.0107769353276144 0.0107769353276144 0.0107769353276144 0.115631665261808 0.64541206506872 0.471386145734359 0.501803974799813 0.50185584852508 0.50185584852508 0.50185584852508 0.50004939668695 0.489164100070591 0.489164100070591 0.487956519783172 0.490372030127781 0.49094128611147 0.501803974799813 0.501803974799813 0.50004939668695 0.489164100070591 0.501803974799813 0.0107769353276144 0.500590938020417 0.501803974799813 0.501260973747964 0.489164100070591 0.489164100070591 0.489164100070591 0.501803974799813 0.497007606689799 0.497007606689799 -0.124443806352155 0.116213976834844 -0.0622145748891273 -0.427492039971785 0.489164100070591 0.031910335037668 0.489164100070591 0.125233428163964 0.031910335037668 0.031910335037668 0.0347937127150594 0.166031887096819 0.118396190422446 0.487956519783172
0.987796284604995 -0.445325856420987 0.887874673863108 0.96337664808836 0.154770681825617 0.14832056348616 -0.0449256427482965 0.143739024966452 0.151257312329665 0.960994686984233 -0.0457677270335596 0.143739024966452 -0.141076485668693 0.96337664808836 0.987796284604995 0.887874673863108 0.987796284604995 0.987796284604995 0.887874673863108 0.125284983395621 -0.0483077989680839 -0.0129522146767199 -0.0449256427482965 -0.0449256427482965 0.985357750540245 -0.0795189508863409 -0.433158120802914 -0.413134226035938 -0.16427871758445 -0.053353828577444 -0.432204395008221 -0.0644825390032121 -0.44632273087924 -0.444329722296857 -0.151145564957388 -0.449317879370095 -0.445325856420987 -0.444329722296857 -0.445325856420987 -0.432204395008221 -0.0457677270335596 0.0518561503949837 -0.0483077989680839 0.629989958178052 -0.414241042039093 -0.0457677270335596 -0.00457362555116691 -0.0631540361542957 -0.445325856420987 0.0107046206339887 -0.135730544890813 -0.438367999272269 -0.031831058319299 0.0107046206339887 0.887874673863108 0.887874673863108 0.982855014063331 -0.44632273087924 0.96337664808836 0.887874673863108 0.227709079745605 0.354210788015461 -0.447320353981943 0.467879156202173 1 -0.0258089675769513 -0.0284984224099779 0.157020494017858 0.0274939711039683 0.0231999958918083 0.0231999958918083 0.496592665222241 0.22432457068184 0.0888016251263577 0.14832056348616 0.080804852630149 0.157020494017858 0.1535967995101 0.172874840268805 0.0812545297633033 0.159981302193745 0.143266584924994 -0.0421499434200551 -0.0501426868551651 0.074003393025017 -0.0409808078625495 0.0501014066643381 0.0501014066643381 -0.0449256427482965 -0.0449256427482965 -0.0449256427482965 -0.0449256427482965 -0.0449256427482965 -0.0449256427482965 -0.0449256427482965 0.0259015090278624 0.496592665222241 -0.0245726303800767 -0.541003470703283 -0.0274939711039688 0.0770227262396099 -0.0397435901986008 -0.0424966769011236 -0.0449256427482965 -0.068001833865408 -0.0449256427482965 -0.0449256427482965 -0.0449256427482965 -0.068001833865408 -0.0449256427482965 0.887874673863108 0.124645282543136 -0.363737874391264 -0.0211335241026902 -0.0203017493876184 0.0353073220444653 0.0777133845358636 0.0280480560484053 0.43888542682504 -0.0397435901986008 -0.218569962501244 0.987796284604994 -0.0683466057734547 -0.0397435901986008 -0.0397435901986008 0.0038990923176401 -0.413134226035938 0.429723876308882 0.43888542682504 0.338691104778995 -0.449317879370095 -0.0819581136680897 0.14832056348616 -0.416671533407537 0.987796284604994 0.14832056348616 -0.0819581136680897 0.963376648088359 -0.146042658366575 0.98040614504351 -0.00553633422430773 -0.00553633422430773 -0.00160800764756591 -0.00160800764756591 -0.00457362555116691 -0.00457362555116691 -0.00457362555116691 -0.00457362555116691 -0.00457362555116691 -0.00457362555116691 0.125552950766578 0.0250156937792575 0.863343970951132 0.887874673863108 0.887887842900253 0.887887842900253 0.887887842900253 0.960830951861356 0.987796284604994 0.987796284604994 0.985357750540245 0.98530441833023 0.950773716481016 0.887874673863108 0.887874673863108 0.960830951861356 0.987796284604994 0.887874673863108 -0.00457362555116691 0.890164842414843 0.887874673863108 0.963376648088359 0.987796284604994 0.987796284604994 0.987796284604994 0.887874673863108 -0.416671533407537 -0.416671533407537 -0.0660854826879637 0.117271872450828 0.14832056348616 -0.216295979198144 0.987796284604994 -0.0457677270335596 0.987796284604994 -0.109796475043742 -0.0457677270335596 -0.0457677270335596 0.11838077591383 0.141712960204574 -0.114238443990323 0.985357750540245
-0.0387420421772452 -0.645340799307938 -0.0957769746815932 -0.0501778778224009 0.145093778274826 0.165877152259635 -0.0743574877773457 0.163291769050253 0.152209735333364 -0.0457583154219862 -0.0660349242197361 0.163291769050253 -0.238087992597188 -0.0501778778224009 -0.0387420421772452 -0.0957769746815932 -0.0387420421772452 -0.0387420421772452 -0.0957769746815932 0.0408200500359762 -0.0637578712671368 0.05273486701904 -0.0743574877773457 -0.0743574877773457 -0.0381948822950551 -0.15880507769664 -0.765290128571107 -0.728063314832747 -0.220146544544093 -0.101106775500581 -0.76358694222524 -0.119499213733158 -0.652346776471562 -0.648574884421324 -0.213924417622778 -0.652795728782389 -0.645340799307938 -0.643377363204769 -0.645340799307938 -0.76358694222524 -0.0660349242197361 0.0130211119858125 -0.0637578712671368 -0.340026555574714 -0.729752271824675 -0.0660349242197361 -0.0649891667112967 0.0693046488679875 -0.645340799307938 -0.0324229527601842 0.261031657400207 -0.63725974215399 -0.0914552434817 -0.0324229527601842 -0.0957769746815932 -0.0957769746815932 -0.0379598397737403 -0.647302410305806 -0.0501778778224009 -0.0957769746815932 0.0687863886703525 -0.699980511465566 -0.649131840311589 -0.654849798686974 -0.0258089675769513 1 0.970381226314131 0.160004836467111 -0.994007676821064 -0.998006580654364 -0.998006580654364 -0.391468037243212 0.0727621000857681 -0.0807635937835631 0.165877152259635 0.151479080971032 0.160004836467111 0.159216343300615 -0.0874974535175949 -0.111150122966077 -0.114165131207332 0.526106950875295 -0.0746073050063691 -0.130859573586091 -0.0512684487154782 -0.0786201664289031 -0.0708690275728152 -0.0708690275728152 -0.0743574877773457 -0.0743574877773457 -0.0743574877773457 -0.0743574877773457 -0.0743574877773457 -0.0743574877773457 -0.0743574877773457 -0.972487231780933 -0.391468037243212 0.970232262868454 0.353404819217263 0.998006580654364 -0.0513099350630843 -0.0743574877773457 -0.074111248039047 -0.0743574877773457 -0.0946178435972013 -0.0743574877773457 -0.0743574877773457 -0.0743574877773457 -0.0946178435972013 -0.0743574877773457 -0.0957769746815932 0.035307089304321 -0.642635835370808 -0.0932373689532007 -0.226956235863497 -0.173564843120732 -0.0817122362998119 -0.0862606870478668 -0.683023670011569 -0.0743574877773457 0.313839676796171 -0.0387420421772452 -0.108244059887361 -0.0743574877773457 -0.0743574877773457 -0.191091455453399 -0.728063314832747 -0.679829457778036 -0.683023670011569 -0.557910517578241 -0.652795728782389 0.150084509924984 0.165877152259635 -0.632264264912533 -0.0387420421772452 0.165877152259635 0.150084509924984 -0.0501778778224009 0.0957612433733802 -0.0374278278249843 -0.0668067646333592 -0.0668067646333592 -0.0707637152216935 -0.0658925109268636 -0.0649891667112967 -0.0649891667112967 -0.0649891667112967 -0.0649891667112967 -0.0649891667112967 -0.0649891667112967 -0.10673224592496 -0.968624254559923 -0.0721610492736243 -0.0957769746815932 -0.0990343202450799 -0.0957769746815932 -0.0957769746815932 -0.0495600232739898 -0.0387420421772452 -0.0387420421772452 -0.0381948822950551 -0.0435039503679593 -0.058400162603026 -0.0957769746815932 -0.0957769746815932 -0.0495600232739898 -0.0387420421772452 -0.0957769746815932 -0.0649891667112967 -0.099926463821775 -0.0957769746815932 -0.0501778778224009 -0.0387420421772452 -0.0387420421772452 -0.0387420421772452 -0.0957769746815932 -0.632264264912533 -0.632264264912533 0.105959331907947 -0.0870897183874726 0.165877152259635 0.322650281772577 -0.0387420421772452 -0.0660349242197361 -0.0387420421772452 -0.173164785559929 -0.0660349242197361 -0.0660349242197361 0.0505074513336444 -0.224760874626737 -0.0613916172061526 -0.0381948822950551
-0.0420356056453366 -0.629613348597475 -0.0964317694447025 -0.0522198190937216 0.147807280744978 0.16826672893267 -0.100637821082453 0.166036673230607 0.15486805527817 -0.0476862719173578 -0.0573457029996619 0.166036673230607 -0.231998863015396 -0.0522198190937216 -0.0420356056453366 -0.0964317694447025 -0.0420356056453366 -0.0420356056453366 -0.0964317694447025 0.0521633448628105 -0.055540384028407 0.06370826855896 -0.100637821082453 -0.100637821082453 -0.0415868284514119 -0.177569820377527 -0.745514221654452 -0.709013510939639 -0.210718212341725 -0.125434247437245 -0.743854415550771 -0.148109878908634 -0.636641930245835 -0.632966319906214 -0.216251965469773 -0.636866115808681 -0.629613348597475 -0.627692504732553 -0.629613348597475 -0.743854415550771 -0.0573457029996619 0.0108216916881919 -0.055540384028407 -0.344632424714207 -0.710659581480416 -0.0573457029996619 -0.0511055167200108 0.085677493122678 -0.629613348597475 -0.013152016881857 0.267882792643721 -0.616601635024498 -0.0737290898546559 -0.013152016881857 -0.0964317694447025 -0.0964317694447025 -0.0411899317133894 -0.631532286270551 -0.0522198190937216 -0.0964317694447025 0.0161025024209532 -0.721066624009526 -0.633308483463164 -0.640409646229192 -0.0284984224099779 0.970381226314131 1 0.162959662968789 -0.976371194705617 -0.972332082904714 -0.972332082904714 -0.449060493548696 0.0205974771875219 -0.102156641667682 0.16826672893267 0.176703504536878 0.162959662968789 0.162030440167349 -0.106073886664506 -0.130047817247947 -0.158651413884899 0.566444071447625 -0.101163541834644 -0.151696653247725 -0.072479218371129 -0.104525694394444 -0.0887141728736641 -0.0887141728736641 -0.100637821082453 -0.100637821082453 -0.100637821082453 -0.100637821082453 -0.100637821082453 -0.100637821082453 -0.100637821082453 -0.998011498124256 -0.449060493548696 0.996026087174539 0.416728366978395 0.972332300151538 -0.0728096544661356 -0.100637821082453 -0.100119128482192 -0.100637821082453 -0.118441401356217 -0.100637821082453 -0.100637821082453 -0.100637821082453 -0.118441401356217 -0.100637821082453 -0.0964317694447025 0.0473038263668954 -0.617197547510571 -0.0853383853809521 -0.250876098593672 -0.216040042920293 -0.0994601783651667 -0.103908484253359 -0.664047863627593 -0.100637821082453 0.334599830837151 -0.0420356056453366 -0.138085338282763 -0.100637821082453 -0.100637821082453 -0.218617221652402 -0.709013510939639 -0.656246007444984 -0.664047863627593 -0.528574731498375 -0.636866115808681 0.154023684528147 0.16826672893267 -0.617936693820867 -0.0420356056453366 0.16826672893267 0.154023684528147 -0.0522198190937216 0.114764882579183 -0.0407546586489514 -0.0523784013409138 -0.0523784013409138 -0.056833002550142 -0.0517380949580622 -0.0511055167200108 -0.0511055167200108 -0.0511055167200108 -0.0511055167200108 -0.0511055167200108 -0.0511055167200108 -0.128393087319357 -0.994047131747434 -0.115415948340319 -0.0964317694447025 -0.104699971746549 -0.0964317694447025 -0.0964317694447025 -0.0517067666668974 -0.0420356056453366 -0.0420356056453366 -0.0415868284514119 -0.0466534950008529 -0.0607773039458965 -0.0964317694447025 -0.0964317694447025 -0.0517067666668974 -0.0420356056453366 -0.0964317694447025 -0.0511055167200108 -0.100691737046167 -0.0964317694447025 -0.0522198190937216 -0.0420356056453366 -0.0420356056453366 -0.0420356056453366 -0.0964317694447025 -0.617936693820867 -0.617936693820867 0.110694990209989 -0.163939239220155 0.16826672893267 0.331118682650838 -0.0420356056453366 -0.0573457029996619 -0.0420356056453366 -0.168191962937301 -0.0573457029996619 -0.0573457029996619 0.0618780510976418 -0.219012587719909 -0.0704279116673468 -0.0415868284514119
0.166735331981648 -0.234741516570321 0.153477671321433 0.157786854898414 0.973144855768038 0.980861477101934 -0.173887569817682 0.976961757630714 0.976961757630714 0.158895344641959 -0.0158285025069296 0.976961757630714 -0.0955298142269691 0.157786854898414 0.166735331981648 0.153477671321433 0.166735331981648 0.166735331981648 0.153477671321433 0.337830254126868 -0.0320216902113211 -0.0888021351170897 -0.173887569817682 -0.173887569817682 0.161293438069192 -0.341739326615517 -0.21255386997854 -0.219245497610091 -0.111241184509955 -0.497978125713872 -0.213302566370073 -0.498993249257948 -0.21316348219461 -0.233631115517566 -0.117604634891596 -0.214785902244687 -0.234741516570321 -0.233631115517566 -0.234741516570321 -0.213302566370073 -0.0158285025069296 0.396468346212057 -0.0320216902113211 0.0553772880366048 -0.220370639334396 -0.0158285025069296 -0.156319349751042 -0.166578814760689 -0.234741516570321 -0.149535189972531 -0.118493323065474 -0.242233004362399 -0.175844290325049 -0.149535189972531 0.153477671321433 0.153477671321433 0.159354009446444 -0.21316348219461 0.157786854898414 0.153477671321433 0.758138182856914 -0.120927620130392 -0.214349062875957 -0.0536797398162359 0.157020494017858 0.160004836467111 0.162959662968789 1 -0.158461777245318 -0.158461777245318 -0.158461777245318 0.0690306999577011 0.763050849044765 0.19290047206599 0.980861477101934 0.520023550747051 1 0.99618384372173 0.160756344239744 0.17088302384376 0.336723494328983 0.221846152258375 -0.17205609403966 -0.31532964781575 0.125706374871538 -0.174605837823942 0.101867929403837 0.101867929403837 -0.173887569817682 -0.173887569817682 -0.173887569817682 -0.173887569817682 -0.173887569817682 -0.173887569817682 -0.173887569817682 -0.164508920780788 0.0690306999577011 0.162902361820363 -0.0588171100554594 0.161523483176772 0.127324679612639 -0.173887569817682 -0.175717551733961 -0.173887569817682 -0.185665845317036 -0.173887569817682 -0.173887569817682 -0.173887569817682 -0.185665845317036 -0.173887569817682 0.153477671321433 0.3364643419796 -0.252267983028785 -0.0232087998421965 -0.394086583499904 -0.380101552894744 0.112777233507314 0.137989396660783 -0.0426682579936946 -0.173887569817682 -0.0484779968412444 0.166735331981648 -0.492942605549533 -0.173887569817682 -0.173887569817682 -0.370994700744898 -0.219245497610091 -0.0404397584093343 -0.0426682579936946 -0.156363973047636 -0.214785902244687 0.248704692140113 0.980861477101934 -0.221206089972592 0.166735331981648 0.980861477101934 0.248704692140113 0.157786854898414 -0.161489766106726 0.153975269175849 -0.157805493908584 -0.157805493908584 -0.157063340905412 -0.157063340905412 -0.156319349751042 -0.156319349751042 -0.156319349751042 -0.156319349751042 -0.156319349751042 -0.156319349751042 0.198339098208622 -0.159761195939136 0.146725220243334 0.153477671321433 0.146487125128308 0.149517358306289 0.149517358306289 0.152417682907802 0.166735331981648 0.166735331981648 0.161293438069192 0.164788329653737 0.14501664867195 0.153477671321433 0.153477671321433 0.152417682907802 0.166735331981648 0.153477671321433 -0.156319349751042 0.148298690718717 0.153477671321433 0.157786854898414 0.166735331981648 0.166735331981648 0.166735331981648 0.153477671321433 -0.221206089972592 -0.221206089972592 0.333714802768953 -0.0847927150798156 0.980861477101934 -0.0418856584947683 0.166735331981648 -0.0158285025069296 0.166735331981648 -0.0785962126213586 -0.0158285025069296 -0.0158285025069296 0.339163503328644 -0.00445964109341267 -0.0773564586631561 0.161293438069192
0.0403575668991173 0.643680532761413 0.0965524325574532 0.0515652536845677 -0.14331435115885 -0.164355673267081 0.0737838979122417 -0.161760677249702 -0.150515954333978 0.0471796358820098 0.0653757761586253 -0.161760677249702 0.237613383386782 0.0515652536845677 0.0403575668991173 0.0965524325574532 0.0403575668991173 0.0403575668991173 0.0965524325574532 -0.0330780691761204 0.0631333673019066 -0.0540171982507225 0.0737838979122417 0.0737838979122417 0.0398141972274935 0.164375515994582 0.763748174278511 0.726576877400412 0.219425300191952 0.101266311108376 0.76204835673451 0.124691464166711 0.650691681933715 0.646924903131256 0.225591151719213 0.651123766037243 0.643680532761413 0.641718806579923 0.643680532761413 0.76204835673451 0.0653757761586253 -0.013586267854805 0.0631333673019066 0.33965223184089 0.728262522286001 0.0653757761586253 0.0684049473827887 -0.0709452637668193 0.643680532761413 0.0309437312732781 -0.261553042294626 0.630354818235708 0.0940987671160507 0.0309437312732781 0.0965524325574532 0.0965524325574532 0.0395517022317194 0.64564040688749 0.0515652536845677 0.0965524325574532 -0.0614819342275006 0.70154564048802 0.64746651056205 0.656369476006979 0.0274939711039683 -0.994007676821064 -0.976371194705617 -0.158461777245318 1 0.996005617942123 0.996005617942123 0.390416805653682 -0.0655051584733754 0.0827285203662762 -0.164355673267081 -0.151803974876482 -0.158461777245318 -0.157668947928044 0.0968248103746831 0.120235858318742 0.123330539993764 -0.534101444572074 0.0740397706287629 0.135791470079978 0.0592318768159792 0.0780688656034863 0.079017064552738 0.079017064552738 0.0737838979122417 0.0737838979122417 0.0737838979122417 0.0737838979122417 0.0737838979122417 0.0737838979122417 0.0737838979122417 0.974429678753522 0.390416805653682 -0.972195434297561 -0.352409352351424 -0.996005633897778 0.0593416702476593 0.0737838979122417 0.0735317118168626 0.0737838979122417 0.0940074565079637 0.0737838979122417 0.0737838979122417 0.0737838979122417 0.0940074565079637 0.0737838979122417 0.0965524325574532 -0.0274887955820885 0.635671815989209 0.0910127268027575 0.234482503501113 0.180952943267361 0.0903796636039973 0.094915344599483 0.684555584968923 0.0737838979122417 -0.326693636582766 0.0403575668991173 0.113439941131316 0.0737838979122417 0.0737838979122417 0.198698360707005 0.726576877400412 0.676423110214546 0.684555584968923 0.55902488860588 0.651123766037243 -0.150384288875708 -0.164355673267081 0.63069940546156 0.0403575668991173 -0.164355673267081 -0.150384288875708 0.0515652536845677 -0.105470130085083 0.0390233601440136 0.0702224173809866 0.0702224173809866 0.074021875989346 0.0693083972944303 0.0684049473827887 0.0684049473827887 0.0684049473827887 0.0684049473827887 0.0684049473827887 0.0684049473827887 0.108704662739472 0.970558985617934 0.0730543508864444 0.0965524325574532 0.104744744136752 0.0965524325574532 0.0965524325574532 0.0509531382816085 0.0403575668991173 0.0403575668991173 0.0398141972274935 0.0450535161639682 0.0597253728073769 0.0965524325574532 0.0965524325574532 0.0509531382816085 0.0403575668991173 0.0965524325574532 0.0684049473827887 0.100673448932986 0.0965524325574532 0.0515652536845677 0.0403575668991173 0.0403575668991173 0.0403575668991173 0.0965524325574532 0.63069940546156 0.63069940546156 -0.106326711851153 0.090440461234754 -0.164355673267081 -0.323294743769149 0.0403575668991173 0.0653757761586253 0.0403575668991173 0.173829167829354 0.0653757761586253 0.0653757761586253 -0.042764873778401 0.224312831951115 0.0604833266442019 0.0398141972274935
0.0361428784131177 0.648871798771116 0.0932686253642416 0.0475304354062094 -0.14331435115885 -0.164355673267081 0.0737838979122417 -0.161760677249702 -0.150515954333978 0.0431061211894436 0.0653757761586253 -0.161760677249702 0.237613383386782 0.0475304354062094 0.0361428784131177 0.0932686253642416 0.0361428784131177 0.0361428784131177 0.0932686253642416 -0.0383861651813624 0.0631333673019066 -0.0540171982507225 0.0737838979122417 0.0737838979122417 0.0356221367704542 0.157787650769308 0.768597762383439 0.731629601767495 0.219425300191952 0.101266311108376 0.766905499182088 0.119780624748683 0.655864633782363 0.652118748167555 0.225591151719213 0.656282180665586 0.648871798771116 0.646924903131256 0.648871798771116 0.766905499182088 0.0653757761586253 -0.013586267854805 0.0631333673019066 0.33903501589865 0.733307164138212 0.0653757761586253 0.0635234572908362 -0.0709452637668193 0.648871798771116 0.0309437312732781 -0.261553042294626 0.635624920437142 0.0897395540742499 0.0309437312732781 0.0932686253642416 0.0932686253642416 0.0354124257815132 0.650817016265749 0.0475304354062094 0.0932686253642416 -0.0668506512296633 0.70154564048802 0.652637099485581 0.656369476006979 0.0231999958918083 -0.998006580654364 -0.972332082904714 -0.158461777245318 0.996005617942123 1 1 0.390416805653682 -0.0708876570537372 0.0827285203662762 -0.164355673267081 -0.151803974876482 -0.158461777245318 -0.157668947928044 0.0889436332031597 0.112622645013602 0.117890118719307 -0.528958150032419 0.0740397706287629 0.129777142185646 0.0529127162825687 0.0780688656034863 0.0722529493745458 0.0722529493745458 0.0737838979122417 0.0737838979122417 0.0737838979122417 0.0737838979122417 0.0737838979122417 0.0737838979122417 0.0737838979122417 0.974429678753522 0.390416805653682 -0.972195434297561 -0.352409352351424 -0.996005633897778 0.0529769354663615 0.0737838979122417 0.0735317118168626 0.0737838979122417 0.0940074565079637 0.0737838979122417 0.0737838979122417 0.0737838979122417 0.0940074565079637 0.0737838979122417 0.0932686253642416 -0.0328064203066681 0.641047358547655 0.0946251915146351 0.228884304153294 0.175389862147398 0.0830907796171206 0.087631651331617 0.684555584968923 0.0737838979122417 -0.314540579395552 0.0361428784131177 0.108495645496714 0.0737838979122417 0.0737838979122417 0.193111272474486 0.731629601767495 0.68138047634638 0.684555584968923 0.55902488860588 0.656282180665586 -0.150384288875708 -0.164355673267081 0.636074554426801 0.0361428784131177 -0.164355673267081 -0.150384288875708 0.0475304354062094 -0.0972432523586718 0.0349060618550551 0.065295448230193 0.065295448230193 0.0693083972944303 0.0644041077162181 0.0635234572908362 0.0635234572908362 0.0635234572908362 0.0635234572908362 0.0635234572908362 0.0635234572908362 0.108704662739472 0.970558985617934 0.0695793034956864 0.0932686253642416 0.0965524325574532 0.0932686253642416 0.0932686253642416 0.0469388365165894 0.0361428784131177 0.0361428784131177 0.0356221367704542 0.0409081904357356 0.0557894231221193 0.0932686253642416 0.0932686253642416 0.0469388365165894 0.0361428784131177 0.0932686253642416 0.0635234572908362 0.0974261878629822 0.0932686253642416 0.0475304354062094 0.0361428784131177 0.0361428784131177 0.0361428784131177 0.0932686253642416 0.636074554426801 0.636074554426801 -0.106326711851153 0.0862427571263508 -0.164355673267081 -0.323294743769149 0.0361428784131177 0.0653757761586253 0.0361428784131177 0.172682521045579 0.0653757761586253 0.0653757761586253 -0.0481881176437719 0.224312831951115 0.0604833266442019 0.0356221367704542
0.0361428784131177 0.648871798771116 0.0932686253642416 0.0475304354062094 -0.14331435115885 -0.164355673267081 0.0737838979122417 -0.161760677249702 -0.150515954333978 0.0431061211894436 0.0653757761586253 -0.161760677249702 0.237613383386782 0.0475304354062094 0.0361428784131177 0.0932686253642416 0.0361428784131177 0.0361428784131177 0.0932686253642416 -0.0383861651813624 0.0631333673019066 -0.0540171982507225 0.0737838979122417 0.0737838979122417 0.0356221367704542 0.157787650769308 0.768597762383439 0.731629601767495 0.219425300191952 0.101266311108376 0.766905499182088 0.119780624748683 0.655864633782363 0.652118748167555 0.225591151719213 0.656282180665586 0.648871798771116 0.646924903131256 0.648871798771116 0.766905499182088 0.0653757761586253 -0.013586267854805 0.0631333673019066 0.33903501589865 0.733307164138212 0.0653757761586253 0.0635234572908362 -0.0709452637668193 0.648871798771116 0.0309437312732781 -0.261553042294626 0.635624920437142 0.0897395540742499 0.0309437312732781 0.0932686253642416 0.0932686253642416 0.0354124257815132 0.650817016265749 0.0475304354062094 0.0932686253642416 -0.0668506512296633 0.70154564048802 0.652637099485581 0.656369476006979 0.0231999958918083 -0.998006580654364 -0.972332082904714 -0.158461777245318 0.996005617942123 1 1 0.390416805653682 -0.0708876570537372 0.0827285203662762 -0.164355673267081 -0.151803974876482 -0.158461777245318 -0.157668947928044 0.0889436332031597 0.112622645013602 0.117890118719307 -0.528958150032419 0.0740397706287629 0.129777142185646 0.0529127162825687 0.0780688656034863 0.0722529493745458 0.0722529493745458 0.0737838979122417 0.0737838979122417 0.0737838979122417 0.0737838979122417 0.0737838979122417 0.0737838979122417 0.0737838979122417 0.974429678753522 0.390416805653682 -0.972195434297561 -0.352409352351424 -0.996005633897778 0.0529769354663615 0.0737838979122417 0.0735317118168626 0.0737838979122417 0.0940074565079637 0.0737838979122417 0.0737838979122417 0.0737838979122417 0.0940074565079637 0.0737838979122417 0.0932686253642416 -0.0328064203066681 0.641047358547655 0.0946251915146351 0.228884304153294 0.175389862147398 0.0830907796171206 0.087631651331617 0.684555584968923 0.0737838979122417 -0.314540579395552 0.0361428784131177 0.108495645496714 0.0737838979122417 0.0737838979122417 0.193111272474486 0.731629601767495 0.68138047634638 0.684555584968923 0.55902488860588 0.656282180665586 -0.150384288875708 -0.164355673267081 0.636074554426801 0.0361428784131177 -0.164355673267081 -0.150384288875708 0.0475304354062094 -0.0972432523586718 0.0349060618550551 0.065295448230193 0.065295448230193 0.0693083972944303 0.0644041077162181 0.0635234572908362 0.0635234572908362 0.0635234572908362 0.0635234572908362 0.0635234572908362 0.0635234572908362 0.108704662739472 0.970558985617934 0.0695793034956864 0.0932686253642416 0.0965524325574532 0.0932686253642416 0.0932686253642416 0.0469388365165894 0.0361428784131177 0.0361428784131177 0.0356221367704542 0.0409081904357356 0.0557894231221193 0.0932686253642416 0.0932686253642416 0.0469388365165894 0.0361428784131177 0.0932686253642416 0.0635234572908362 0.0974261878629822 0.0932686253642416 0.0475304354062094 0.0361428784131177 0.0361428784131177 0.0361428784131177 0.0932686253642416 0.636074554426801 0.636074554426801 -0.106326711851153 0.0862427571263508 -0.164355673267081 -0.323294743769149 0.0361428784131177 0.0653757761586253 0.0361428784131177 0.172682521045579 0.0653757761586253 0.0653757761586253 -0.0481881176437719 0.224312831951115 0.0604833266442019 0.0356221367704542
0.504939283399259 -0.176792151915945 0.578287686123846 0.487984623556639 0.0767014853418101 0.0570280410408769 0.0274357505822557 0.0575663712195133 0.0658606142032695 0.486277929874173 0.0467145354780663 0.0575663712195133 -0.0969828005859664 0.487984623556639 0.504939283399259 0.578287686123846 0.504939283399259 0.504939283399259 0.578287686123846 0.0102892015843066 0.0547094641379929 -0.0442739512778265 0.0274357505822557 0.0274357505822557 0.499500238237053 0.0879242929216745 -0.211521141233781 -0.300673979883264 -0.112933137173735 -0.0590462314238934 -0.212236548469483 -0.108167316521225 -0.189808742203559 -0.175478708550233 -0.119393374162525 -0.193560779685143 -0.176792151915945 -0.187276736434359 -0.176792151915945 -0.212236548469483 0.0467145354780663 0.0933165442929401 0.0547094641379929 0.793147811936897 -0.301355368013154 0.0467145354780663 0.0457060500133316 -0.10612120549372 -0.176792151915945 0.107029696272764 -0.120295579077793 -0.179525417226255 0.0534701055370298 0.107029696272764 0.578287686123846 0.578287686123846 0.504939283399259 -0.189808742203559 0.487984623556639 0.578287686123846 0.197249075999791 0.342131363695225 -0.191065459489382 0.291329598800985 0.496592665222241 -0.391468037243212 -0.449060493548696 0.0690306999577011 0.390416805653682 0.390416805653682 0.390416805653682 1 0.195080852896672 0.0705126264765612 0.0570280410408769 0.0330084375076876 0.0690306999577011 0.0632635138786042 0.0979665048509166 0.0982770815024746 0.0483228334489095 -0.158856196525365 0.0292123830557306 0.071146761270447 0.0395742585982014 0.0302060287276141 0.0476969849082995 0.0476969849082995 0.0274357505822557 0.0274357505822557 0.0274357505822557 0.0274357505822557 0.0274357505822557 0.0274357505822557 0.0274357505822557 0.448167535914952 1 -0.443112487439772 -0.919981546107177 -0.390416805653683 0.041903357738488 0.0274357505822557 0.0256550986066358 0.0274357505822557 0.0405909547394393 0.0274357505822557 0.0274357505822557 0.0274357505822557 0.0405909547394393 0.0274357505822557 0.578287686123846 0.00176499532383716 -0.273047254242963 -0.0405717256376202 0.00918065022618661 -0.0249444779691988 0.0661693426893322 0.0684221575043299 0.285204220253581 0.0274357505822557 -0.150255565177041 0.504939283399259 -0.115187226965382 0.0274357505822557 0.0274357505822557 -0.0322467351631048 -0.300673979883264 0.270118144437369 0.285204220253581 0.202043692668477 -0.193560779685143 -0.0691659517923989 0.0570280410408769 -0.280038536553065 0.504939283399259 0.0570280410408769 -0.0691659517923989 0.487984623556639 -0.0999209145866484 0.499500238237053 0.0399919789169578 0.0399919789169578 0.0519667453948253 0.042836937690463 0.0457060500133316 0.0457060500133316 0.0457060500133316 0.0457060500133316 0.0457060500133316 0.0457060500133316 0.0835445645361573 0.446387295593168 0.617237720854503 0.578287686123846 0.578287686123846 0.578287686123846 0.578287686123846 0.482495916981942 0.504939283399259 0.504939283399259 0.499500238237053 0.503176743369931 0.493134268152938 0.578287686123846 0.578287686123846 0.482495916981942 0.504939283399259 0.578287686123846 0.0457060500133316 0.579886241615511 0.578287686123846 0.487984623556639 0.504939283399259 0.504939283399259 0.504939283399259 0.578287686123846 -0.280038536553065 -0.280038536553065 -0.00798272668762761 0.241594039197516 0.0570280410408769 -0.148692319054379 0.504939283399259 0.0467145354780663 0.504939283399259 -0.0797916428201052 0.0467145354780663 0.0467145354780663 -0.00335913503983812 0.487712882487535 -0.0785330324912059 0.499500238237053
0.229409935436686 -0.195830944534196 0.194348169848348 0.221521611038919 0.737471953336157 0.746162758664237 -0.0430111521805562 0.741464716813142 0.741464716813142 0.221421021162083 -0.0824122598258668 0.741464716813142 -0.11635422559529 0.221521611038919 0.229409935436686 0.194348169848348 0.229409935436686 0.229409935436686 0.194348169848348 0.245596207048252 -0.0812632472976123 -0.164916880657515 -0.0430111521805562 -0.0430111521805562 0.225058712847714 -0.213594390198084 -0.197180861929474 -0.186604410242363 -0.135490495639472 -0.273057883042162 -0.205536617578372 -0.266405023478311 -0.177909316560899 -0.194070656630664 -0.143241105721374 -0.183276867607057 -0.195830944534196 -0.194070656630664 -0.195830944534196 -0.205536617578372 -0.0824122598258668 0.325510717524339 -0.0812632472976123 0.137983289959108 -0.188281152526158 -0.0824122598258668 -0.164427912496145 -0.202891098961118 -0.195830944534196 -0.156792563944955 -0.100043649927557 -0.197560387496598 -0.189199544335494 -0.156792563944955 0.194348169848348 0.194348169848348 0.222696679109911 -0.180708995155443 0.221521611038919 0.194348169848348 0.997031574945491 0.0271932419940687 -0.179708970163066 0.0385281598179521 0.22432457068184 0.0727621000857681 0.0205974771875219 0.763050849044765 -0.0655051584733754 -0.0708876570537372 -0.0708876570537372 0.195080852896672 1 0.25245426247589 0.746162758664237 0.304991789233791 0.763050849044765 0.767039491280447 0.195799396187506 0.208133576597167 0.452784077593848 0.0496648128384732 -0.0406546209876458 -0.175903442827194 0.171071262435991 -0.0429481341140018 0.138213617375628 0.138213617375628 -0.0430111521805562 -0.0430111521805562 -0.0430111521805562 -0.0430111521805562 -0.0430111521805562 -0.0430111521805562 -0.0430111521805562 -0.0226101269080529 0.195080852896672 0.0260641337003269 -0.216881826301681 0.0693128644396471 0.172554176513075 -0.0430111521805562 -0.0453696787968785 -0.0430111521805562 -0.0662817251869416 -0.0430111521805562 -0.0430111521805562 -0.0430111521805562 -0.0662817251869416 -0.0430111521805562 0.194348169848348 0.249152858895753 -0.216252314932663 -0.164389732775843 -0.170569780340943 -0.132552397826226 0.145111193269523 0.16259566799542 0.0424195173980138 -0.0430111521805562 -0.153637777372395 0.229409935436686 -0.2618503780023 -0.0430111521805562 -0.0430111521805562 -0.141687136429165 -0.186604410242363 0.0406658504320241 0.0424195173980138 -0.0791920870302589 -0.183276867607057 0.22815267350282 0.746162758664237 -0.15888380443122 0.229409935436686 0.746162758664237 0.22815267350282 0.221521611038919 -0.196692695667443 0.218377443305568 -0.165419804223152 -0.165419804223152 -0.163832695933145 -0.165948606761795 -0.164427912496145 -0.164427912496145 -0.164427912496145 -0.164427912496145 -0.164427912496145 -0.164427912496145 0.25082800098165 -0.0171517569243032 0.234990636000506 0.194348169848348 0.190406137177714 0.190406137177714 0.190406137177714 0.217176605503794 0.229409935436686 0.229409935436686 0.225058712847714 0.227044283481467 0.21088895113222 0.194348169848348 0.194348169848348 0.217176605503794 0.229409935436686 0.194348169848348 -0.164427912496145 0.190165539192659 0.194348169848348 0.221521611038919 0.229409935436686 0.229409935436686 0.229409935436686 0.194348169848348 -0.15888380443122 -0.15888380443122 0.230145943943025 0.509757641875028 0.746162758664237 -0.15033166493375 0.229409935436686 -0.0824122598258668 0.229409935436686 -0.095729291721987 -0.0824122598258668 -0.0824122598258668 0.247801795152148 -0.109841228136017 -0.0942192855223255 0.225058712847714
0.0957944920196934 -0.0356847330346929 0.0485503903538731 0.102544630185754 0.186158316984845 0.160316712876392 -0.163225904537725 0.179536250695697 0.179536250695697 0.104565659742083 -0.328698020558374 0.179536250695697 0.108711697220659 0.102544630185754 0.0957944920196934 0.0485503903538731 0.0957944920196934 0.0957944920196934 0.0485503903538731 0.224523501270899 -0.321892950036337 -0.603644091292159 -0.163225904537725 -0.163225904537725 0.0937880291488351 -0.155049776569083 0.000416176703919241 0.053983745167828 0.084502697489031 -0.189735108117207 -0.00180515387031051 -0.15869606204027 -0.0334372848411897 -0.037934989517545 0.0767479336669741 -0.0267125250170305 -0.0356847330346929 -0.037934989517545 -0.0356847330346929 -0.00180515387031051 -0.328698020558374 0.082176568120603 -0.321892950036337 0.0675516468750245 0.0508108526335856 -0.328698020558374 0.161223031491493 -0.763486105214707 -0.0356847330346929 0.170169118695282 -0.00665403475733711 -0.0230918281884437 0.0567957828709021 0.170169118695282 0.0485503903538731 0.0485503903538731 0.0878642034622672 -0.0334372848411897 0.102544630185754 0.0485503903538731 0.251704870918039 0.116366964804351 -0.0311927179087485 0.0757933906329407 0.0888016251263577 -0.0807635937835631 -0.102156641667682 0.19290047206599 0.0827285203662762 0.0827285203662762 0.0827285203662762 0.0705126264765612 0.25245426247589 1 0.160316712876392 -0.32110511128313 0.19290047206599 0.203045672801981 -0.151144626291551 -0.0750113197098552 0.557559938541708 -0.21798384581965 -0.164901279508252 -0.0308415963628591 0.00633285537889515 -0.159850670400267 -0.113009491416205 -0.113009491416205 -0.163225904537725 -0.163225904537725 -0.163225904537725 -0.163225904537725 -0.163225904537725 -0.163225904537725 -0.163225904537725 0.104100905426987 0.0705126264765612 -0.0982553386580685 -0.13096561104808 -0.0827285203662764 0.00342543322024774 -0.163225904537725 -0.161542394147582 -0.163225904537725 -0.25824617141405 -0.163225904537725 -0.163225904537725 -0.163225904537725 -0.25824617141405 -0.163225904537725 0.0485503903538731 0.228718403207334 0.0956263500645101 0.345015146990035 0.234613772514632 0.339433547273588 -0.107935914537004 -0.0798229735343719 0.109554920586895 -0.163225904537725 0.0573437980061277 0.0957944920196934 -0.169339146642305 -0.163225904537725 -0.163225904537725 0.366287894415767 0.053983745167828 0.10065054240133 0.109554920586895 -0.118521938167024 -0.0267125250170305 0.0775307370358823 0.160316712876392 0.0383389779563292 0.0957944920196934 0.160316712876392 0.0775307370358823 0.102544630185754 0.183773272242721 0.0858779698939474 0.162358499780553 0.162358499780553 0.16229633150061 0.16229633150061 0.161223031491493 0.161223031491493 0.161223031491493 0.161223031491493 0.161223031491493 0.161223031491493 0.91476016431569 0.0975029907226275 0.0646013938665621 0.0485503903538731 0.0536994384391852 0.0536994384391852 0.0536994384391852 0.100511470990611 0.0957944920196934 0.0957944920196934 0.0937880291488351 0.0932888960242737 0.105297871826489 0.0485503903538731 0.0485503903538731 0.100511470990611 0.0957944920196934 0.0485503903538731 0.161223031491493 0.0515865320182271 0.0485503903538731 0.102544630185754 0.0957944920196934 0.0957944920196934 0.0957944920196934 0.0485503903538731 0.0383389779563292 0.0383389779563292 0.0402606127893688 0.128690489521009 0.160316712876392 0.0469263923022759 0.0957944920196934 -0.328698020558374 0.0957944920196934 0.0894414768658836 -0.328698020558374 -0.328698020558374 0.224523501270899 -0.0390831752030356 0.0880306528417511 0.0937880291488351
0.157975594777774 -0.22777805953167 0.145943094951978 0.149475334646999 0.984618936839457 1 -0.147730537343666 0.988410948463221 0.988410948463221 0.150763437893609 -0.0102793228002902 0.988410948463221 -0.0937015146899379 0.149475334646999 0.157975594777774 0.145943094951978 0.157975594777774 0.157975594777774 0.145943094951978 0.337297516305306 -0.0266514784397298 -0.0759028929073842 -0.147730537343666 -0.147730537343666 0.152367600284531 -0.315084558005214 -0.205221143917958 -0.212567196011813 -0.109112192553005 -0.488447559952161 -0.20607931854678 -0.489443255531044 -0.206071873756107 -0.226675059420183 -0.115353855893805 -0.207559945762556 -0.22777805953167 -0.226675059420183 -0.22777805953167 -0.20607931854678 -0.0102793228002902 0.404204217891671 -0.0266514784397298 0.0502035760146303 -0.213679749910126 -0.0102793228002902 -0.15332762829642 -0.163390742300059 -0.22777805953167 -0.146673307315175 -0.112752576313527 -0.23559930778241 -0.172478890348169 -0.146673307315175 0.145943094951978 0.145943094951978 0.150440882308287 -0.206071873756107 0.149475334646999 0.145943094951978 0.74853468874337 -0.132254113985508 -0.207246030272395 -0.0622145748891273 0.14832056348616 0.165877152259635 0.16826672893267 0.980861477101934 -0.164355673267081 -0.164355673267081 -0.164355673267081 0.0570280410408769 0.746162758664237 0.160316712876392 1 0.517391155923694 0.980861477101934 0.976827121601795 0.157679705264503 0.167612575179035 0.32885742294245 0.223889111497067 -0.145849998014917 -0.290601986359965 0.151604722906234 -0.151486029532524 0.139682138655117 0.139682138655117 -0.147730537343666 -0.147730537343666 -0.147730537343666 -0.147730537343666 -0.147730537343666 -0.147730537343666 -0.147730537343666 -0.169783959003724 0.0570280410408769 0.168226971603144 -0.0456191381558503 0.167362338093465 0.152778505301616 -0.147730537343666 -0.149609205918952 -0.147730537343666 -0.15797303644522 -0.147730537343666 -0.147730537343666 -0.147730537343666 -0.15797303644522 -0.147730537343666 0.145943094951978 0.327471648680416 -0.246140075647157 0.0016556058333577 -0.38654434839777 -0.372826970621078 0.13624513474908 0.159116849105194 -0.050632662000208 -0.147730537343666 -0.0367597876787188 0.157975594777774 -0.48350841220579 -0.147730537343666 -0.147730537343666 -0.363894410169631 -0.212567196011813 -0.04836152003055 -0.050632662000208 -0.173196199479347 -0.207559945762556 0.255273013902718 1 -0.214964116185844 0.157975594777774 1 0.255273013902718 0.149475334646999 -0.158399090520289 0.144901128096297 -0.154785329849974 -0.154785329849974 -0.154057380559047 -0.154057380559047 -0.15332762829642 -0.15332762829642 -0.15332762829642 -0.15332762829642 -0.15332762829642 -0.15332762829642 0.182061871191919 -0.164693221711016 0.139785916705461 0.145943094951978 0.138821893270177 0.142004491117614 0.142004491117614 0.143945057535745 0.157975594777774 0.157975594777774 0.152367600284531 0.156040882845127 0.136418062603186 0.145943094951978 0.145943094951978 0.143945057535745 0.157975594777774 0.145943094951978 -0.15332762829642 0.140617823660468 0.145943094951978 0.149475334646999 0.157975594777774 0.157975594777774 0.157975594777774 0.145943094951978 -0.214964116185844 -0.214964116185844 0.340226230267451 -0.110921769253887 1 -0.030175041154258 0.157975594777774 -0.0102793228002902 0.157975594777774 -0.0770919972064033 -0.0102793228002902 -0.0102793228002902 0.337297516305306 0.00315949038786445 -0.0758759703077167 0.152367600284531
0.0857951735732927 -0.184857338689472 0.0508197878635824 0.0611120663010393 0.517938133199113 0.517391155923694 -0.16349310219933 0.515928885800843 0.515901965580995 0.0612591668708376 -0.0990270641612243 0.515928885800843 -0.147476453096327 0.0611120663010393 0.0857951735732927 0.0508197878635824 0.0857951735732927 0.0857951735732927 0.0508197878635824 0.513651588096863 -0.126485174242865 0.38181206496007 -0.16349310219933 -0.16349310219933 0.0803859200452945 0.0193665259978137 -0.208066572971695 -0.19483154297091 -0.21088917215488 -0.33356664233421 -0.207567502912298 -0.368618584526422 -0.175905984941994 -0.187967975828331 -0.222952894677654 -0.176244197632192 -0.184857338689472 -0.184496761194277 -0.184857338689472 -0.207567502912298 -0.0990270641612243 0.209131687524205 -0.126485174242865 0.0889079026079872 -0.197691541113984 -0.0990270641612243 0.320323742192148 0.482424052147564 -0.184857338689472 0.433064506965312 0.115220270879269 -0.178006849508916 0.244320208656435 0.433064506965312 0.0508197878635824 0.0508197878635824 0.0840413856083213 -0.178520235713592 0.0611120663010393 0.0508197878635824 0.301283162914519 -0.189444830223554 -0.173013739974206 -0.105400469276707 0.080804852630149 0.151479080971032 0.176703504536878 0.520023550747051 -0.151803974876482 -0.151803974876482 -0.151803974876482 0.0330084375076876 0.304991789233791 -0.32110511128313 0.517391155923694 1 0.520023550747051 0.517964699154317 0.304759181635021 0.313839328804824 -0.313224607088156 0.392331132553194 -0.160221586022717 0.0517119910145801 0.306865269772079 -0.167524339800033 0.272081263045775 0.272081263045775 -0.16349310219933 -0.16349310219933 -0.16349310219933 -0.16349310219933 -0.16349310219933 -0.16349310219933 -0.16349310219933 -0.179919358647275 0.0330084375076876 0.178580782859624 -0.033392176988355 0.154712073824213 0.308511948383325 -0.16349310219933 -0.166765279456768 -0.16349310219933 -0.20712961006592 -0.16349310219933 -0.16349310219933 -0.16349310219933 -0.20712961006592 -0.16349310219933 0.0508197878635824 0.496103035671306 -0.238767274257099 -0.388479916715727 -0.747102736434827 -0.715633801670155 0.274960587539042 0.297141516293615 -0.12839209358495 -0.16349310219933 -0.135310035299034 0.0857951735732927 -0.351807370805564 -0.16349310219933 -0.16349310219933 -0.703325532343074 -0.19483154297091 -0.137024413920243 -0.12839209358495 -0.095357004197331 -0.176244197632192 0.119394231852865 0.517391155923694 -0.173902303676111 0.0857951735732927 0.517391155923694 0.119394231852865 0.0611120663010393 -0.295468597536577 0.078724286482029 0.316532250113521 0.316532250113521 0.322720730458773 0.314135167599499 0.320323742192148 0.320323742192148 0.320323742192148 0.320323742192148 0.320323742192148 0.320323742192148 -0.340253220789964 -0.175356096271627 0.0279132481643064 0.0508197878635824 0.041727384946408 0.0458206621796479 0.0458206621796479 0.0556071759653363 0.0857951735732927 0.0857951735732927 0.0803859200452945 0.0818048407853979 0.0476821957916083 0.0508197878635824 0.0508197878635824 0.0556071759653363 0.0857951735732927 0.0508197878635824 0.320323742192148 0.0454632062358667 0.0508197878635824 0.0611120663010393 0.0857951735732927 0.0857951735732927 0.0857951735732927 0.0508197878635824 -0.173902303676111 -0.173902303676111 0.176030042553638 -0.183282774011013 0.517391155923694 -0.131522013195109 0.0857951735732927 -0.0990270641612243 0.0857951735732927 0.00986512128940486 -0.0990270641612243 -0.0990270641612243 0.513937545421478 -0.0793329338279643 0.0715470203752776 0.0803859200452945
0.166735331981648 -0.234741516570321 0.153477671321433 0.157786854898414 0.973144855768038 0.980861477101934 -0.173887569817682 0.976961757630714 0.976961757630714 0.158895344641959 -0.0158285025069296 0.976961757630714 -0.0955298142269691 0.157786854898414 0.166735331981648 0.153477671321433 0.166735331981648 0.166735331981648 0.153477671321433 0.337830254126868 -0.0320216902113211 -0.0888021351170897 -0.173887569817682 -0.173887569817682 0.161293438069192 -0.341739326615517 -0.21255386997854 -0.219245497610091 -0.111241184509955 -0.497978125713872 -0.213302566370073 -0.498993249257948 -0.21316348219461 -0.233631115517566 -0.117604634891596 -0.214785902244687 -0.234741516570321 -0.233631115517566 -0.234741516570321 -0.213302566370073 -0.0158285025069296 0.396468346212057 -0.0320216902113211 0.0553772880366048 -0.220370639334396 -0.0158285025069296 -0.156319349751042 -0.166578814760689 -0.234741516570321 -0.149535189972531 -0.118493323065474 -0.242233004362399 -0.175844290325049 -0.149535189972531 0.153477671321433 0.153477671321433 0.159354009446444 -0.21316348219461 0.157786854898414 0.153477671321433 0.758138182856914 -0.120927620130392 -0.214349062875957 -0.0536797398162359 0.157020494017858 0.160004836467111 0.162959662968789 1 -0.158461777245318 -0.158461777245318 -0.158461777245318 0.0690306999577011 0.763050849044765 0.19290047206599 0.980861477101934 0.520023550747051 1 0.99618384372173 0.160756344239744 0.17088302384376 0.336723494328983 0.221846152258375 -0.17205609403966 -0.31532964781575 0.125706374871538 -0.174605837823942 0.101867929403837 0.101867929403837 -0.173887569817682 -0.173887569817682 -0.173887569817682 -0.173887569817682 -0.173887569817682 -0.173887569817682 -0.173887569817682 -0.164508920780788 0.0690306999577011 0.162902361820363 -0.0588171100554594 0.161523483176772 0.127324679612639 -0.173887569817682 -0.175717551733961 -0.173887569817682 -0.185665845317036 -0.173887569817682 -0.173887569817682 -0.173887569817682 -0.185665845317036 -0.173887569817682 0.153477671321433 0.3364643419796 -0.252267983028785 -0.0232087998421965 -0.394086583499904 -0.380101552894744 0.112777233507314 0.137989396660783 -0.0426682579936946 -0.173887569817682 -0.0484779968412444 0.166735331981648 -0.492942605549533 -0.173887569817682 -0.173887569817682 -0.370994700744898 -0.219245497610091 -0.0404397584093343 -0.0426682579936946 -0.156363973047636 -0.214785902244687 0.248704692140113 0.980861477101934 -0.221206089972592 0.166735331981648 0.980861477101934 0.248704692140113 0.157786854898414 -0.161489766106726 0.153975269175849 -0.157805493908584 -0.157805493908584 -0.157063340905412 -0.157063340905412 -0.156319349751042 -0.156319349751042 -0.156319349751042 -0.156319349751042 -0.156319349751042 -0.156319349751042 0.198339098208622 -0.159761195939136 0.146725220243334 0.153477671321433 0.146487125128308 0.149517358306289 0.149517358306289 0.152417682907802 0.166735331981648 0.166735331981648 0.161293438069192 0.164788329653737 0.14501664867195 0.153477671321433 0.153477671321433 0.152417682907802 0.166735331981648 0.153477671321433 -0.156319349751042 0.148298690718717 0.153477671321433 0.157786854898414 0.166735331981648 0.166735331981648 0.166735331981648 0.153477671321433 -0.221206089972592 -0.221206089972592 0.333714802768953 -0.0847927150798156 0.980861477101934 -0.0418856584947683 0.166735331981648 -0.0158285025069296 0.166735331981648 -0.0785962126213586 -0.0158285025069296 -0.0158285025069296 0.339163503328644 -0.00445964109341267 -0.0773564586631561 0.161293438069192
0.163223097443456 -0.23272128321412 0.150386699505747 0.154449382535018 0.969199822024731 0.976827121601795 -0.17123480554842 0.973001838114095 0.973001838114095 0.155607382164351 -0.0147212279319284 0.973001838114095 -0.095165257526646 0.154449382535018 0.163223097443456 0.150386699505747 0.163223097443456 0.163223097443456 0.150386699505747 0.332789599449281 -0.0309491085240846 -0.086211541177842 -0.17123480554842 -0.17123480554842 0.157798035698135 -0.345377404736124 -0.210296553193446 -0.217200030153256 -0.110816670765288 -0.496077763362988 -0.211088557562101 -0.497089013036978 -0.210951674346914 -0.231602039420126 -0.117155837225802 -0.212546639400653 -0.23272128321412 -0.231602039420126 -0.23272128321412 -0.211088557562101 -0.0147212279319284 0.397987127286522 -0.0309491085240846 0.04964665500101 -0.218333085157426 -0.0147212279319284 -0.155722810683074 -0.165943123970914 -0.23272128321412 -0.148964540318494 -0.118041134026724 -0.240370605193964 -0.175173241032528 -0.148964540318494 0.150386699505747 0.150386699505747 0.155876618178788 -0.210951674346914 0.154449382535018 0.150386699505747 0.762111630795966 -0.119062572584536 -0.212146272441989 -0.0518393240429732 0.1535967995101 0.159216343300615 0.162030440167349 0.99618384372173 -0.157668947928044 -0.157668947928044 -0.157668947928044 0.0632635138786042 0.767039491280447 0.203045672801981 0.976827121601795 0.517964699154317 0.99618384372173 1 0.160142872907402 0.170230907519468 0.346942857480317 0.219090713811865 -0.169418090769892 -0.319154780587691 0.124061660543765 -0.17189979665719 0.100555005725244 0.100555005725244 -0.17123480554842 -0.17123480554842 -0.17123480554842 -0.17123480554842 -0.17123480554842 -0.17123480554842 -0.17123480554842 -0.163562435420156 0.0632635138786042 0.161997238759002 -0.0528749153404178 0.160717421965692 0.125697083510757 -0.17123480554842 -0.173050153535648 -0.17123480554842 -0.182639617540216 -0.17123480554842 -0.17123480554842 -0.17123480554842 -0.182639617540216 -0.17123480554842 0.150386699505747 0.331490014643538 -0.25066465747112 -0.0238007281164506 -0.392582687510099 -0.378651025967285 0.111524287781065 0.137001689356086 -0.0410118631698411 -0.17123480554842 -0.0566705769443468 0.163223097443456 -0.491061459530538 -0.17123480554842 -0.17123480554842 -0.369578926988446 -0.217200030153256 -0.0388742624839853 -0.0410118631698411 -0.152394320899583 -0.212546639400653 0.249998941139489 0.976827121601795 -0.219298479375022 0.163223097443456 0.976827121601795 0.249998941139489 0.154449382535018 -0.160873495921923 0.150516597720604 -0.15720328348226 -0.15720328348226 -0.156463962650931 -0.156463962650931 -0.155722810683074 -0.155722810683074 -0.155722810683074 -0.155722810683074 -0.155722810683074 -0.155722810683074 0.205150360343068 -0.158830491279635 0.1438392942181 0.150386699505747 0.143435370893943 0.146491529727129 0.146491529727129 0.149099639703218 0.163223097443456 0.163223097443456 0.157798035698135 0.161293621753294 0.141772035252309 0.150386699505747 0.150386699505747 0.149099639703218 0.163223097443456 0.150386699505747 -0.155722810683074 0.145228904988372 0.150386699505747 0.154449382535018 0.163223097443456 0.163223097443456 0.163223097443456 0.150386699505747 -0.219298479375022 -0.219298479375022 0.334993189130833 -0.0840445771060256 0.976827121601795 -0.0503357886726153 0.163223097443456 -0.0147212279319284 0.163223097443456 -0.0782962771911151 -0.0147212279319284 -0.0147212279319284 0.33415654519792 -0.0029392628394327 -0.0770612543277655 0.157798035698135
0.169785870236615 0.0560421323714251 0.193342103579225 0.166606797555224 0.160142872907402 0.157679705264503 0.421720050426664 0.159528489146809 0.159528489146809 0.167782556543378 0.0601315713536343 0.159528489146809 0.0341868862789626 0.166606797555224 0.169785870236615 0.193342103579225 0.169785870236615 0.169785870236615 0.193342103579225 0.189974343276216 0.0588866609554295 0.088760347319913 0.421720050426664 0.421720050426664 0.16854567743484 0.624400925551446 0.0510308424254489 0.0348513147320106 0.062362093587307 0.368070950433644 0.0495082446615149 0.368092102568311 0.050165454676864 0.0546152564067242 0.0873595839987519 0.054340879803004 0.0560421323714251 0.0546152564067242 0.0560421323714251 0.0495082446615149 0.0601315713536343 0.0637348019438275 0.0588866609554295 0.0728885448836334 0.0364488660816809 0.0601315713536343 0.137968112562095 0.147023159333542 0.0560421323714251 0.131980384737922 0.0787239247891619 0.0459613047037357 0.155200906858982 0.131980384737922 0.193342103579225 0.193342103579225 0.172765248512653 0.050165454676864 0.166606797555224 0.193342103579225 0.195218180354206 0.211713077618589 0.0515613199341613 0.206870322004759 0.172874840268805 -0.0874974535175949 -0.106073886664506 0.160756344239744 0.0968248103746831 0.0889436332031597 0.0889436332031597 0.0979665048509166 0.195799396187506 -0.151144626291551 0.157679705264503 0.304759181635021 0.160756344239744 0.160142872907402 1 0.940739112778843 0.415020611575381 -0.204064100628005 0.420532970461844 0.575805942804204 0.760470329811373 0.424101618060572 0.845648045639756 0.845648045639756 0.421720050426664 0.421720050426664 0.421720050426664 0.421720050426664 0.421720050426664 0.421720050426664 0.421720050426664 0.0997125016551705 0.0979665048509166 -0.103247542877121 -0.0783223661084351 -0.0889436332031597 0.766135430659077 0.430009905758421 0.422909588131738 0.421720050426664 0.451666094615261 0.421720050426664 0.421720050426664 0.421720050426664 0.451666094615261 0.421720050426664 0.193342103579225 0.192307965845617 0.0259032447113169 0.272494088306969 0.347822468543525 0.335479221979425 0.87546032473779 0.843213097200336 0.227813577687953 0.430009905758421 -0.529674945093439 0.169785870236615 0.371399704620477 0.430009905758421 0.430009905758421 0.327441476143753 0.0348513147320106 0.222038394010711 0.227813577687953 0.276696551128298 0.054340879803004 0.0601315713536343 0.157679705264503 0.0489759799871891 0.169785870236615 0.157679705264503 0.0601315713536343 0.166606797555224 -0.949667958669023 0.171583788166975 0.139279789617673 0.139279789617673 0.138624762269855 0.138624762269855 0.137968112562095 0.137968112562095 0.137968112562095 0.137968112562095 0.137968112562095 0.137968112562095 -0.148782806241739 0.102501693875403 0.190577156645979 0.193342103579225 0.193342103579225 0.17905737830197 0.17905737830197 0.165421597822831 0.169785870236615 0.169785870236615 0.16854567743484 0.171013677602976 0.166019170845158 0.193342103579225 0.193342103579225 0.165421597822831 0.169785870236615 0.193342103579225 0.137968112562095 0.192312282298405 0.193342103579225 0.166606797555224 0.169785870236615 0.169785870236615 0.169785870236615 0.193342103579225 0.0489759799871891 0.0489759799871891 0.0536467717118246 0.0998102384810979 0.157679705264503 -0.526977845132593 0.169785870236615 0.0601315713536343 0.169785870236615 0.0456482412982364 0.0601315713536343 0.0601315713536343 0.189974343276216 0.0795954305946531 0.0423776956098228 0.16854567743484
0.0783733047765746 0.0852963496958156 0.11295144702167 0.0849883316490729 0.170230907519468 0.167612575179035 0.451608932817808 0.169577821289453 0.169577821289453 0.086433751603934 0.0639194974853465 0.169577821289453 0.056900539084814 0.0849883316490729 0.0783733047765746 0.11295144702167 0.0783733047765746 0.0783733047765746 0.11295144702167 0.149804231201776 0.0625961652444581 0.0944097766120525 0.451608932817808 0.451608932817808 0.0768316456151631 0.636886127746782 0.0756843375239503 0.0583516835383418 0.089576648436296 0.401477364578948 0.0741418091105641 0.401785908561184 0.0790903264227397 0.0838221942868152 0.110337012385149 0.0834167484741161 0.0852963496958156 0.0838221942868152 0.0852963496958156 0.0741418091105641 0.0639194974853465 0.067749709859051 0.0625961652444581 0.0779196168845994 0.0599791337477131 0.0639194974853465 0.0804626287425857 0.15628473116128 0.0852963496958156 0.140294352541658 0.0698932956261878 0.0748608988350501 0.109127145320399 0.140294352541658 0.11295144702167 0.11295144702167 0.0831084951409107 0.0790903264227397 0.0849883316490729 0.11295144702167 0.207515747673712 0.181649631795998 0.0805375107316891 0.163340877171375 0.0812545297633033 -0.111150122966077 -0.130047817247947 0.17088302384376 0.120235858318742 0.112622645013602 0.112622645013602 0.0982770815024746 0.208133576597167 -0.0750113197098552 0.167612575179035 0.313839328804824 0.17088302384376 0.170230907519468 0.940739112778843 1 0.443492263954647 -0.231390254588225 0.45036252566617 0.58566101927734 0.781338611106301 0.454110062303459 0.87047540259425 0.87047540259425 0.451608932817808 0.451608932817808 0.451608932817808 0.451608932817808 0.451608932817808 0.451608932817808 0.451608932817808 0.123985443330309 0.0982770815024746 -0.127174610590352 -0.077341518745982 -0.112622645013601 0.786415859151354 0.459325340993201 0.45285810004738 0.451608932817808 0.483234435018125 0.451608932817808 0.451608932817808 0.451608932817808 0.483234435018125 0.451608932817808 0.11295144702167 0.151672224166188 0.051147655811328 0.29909807539557 0.369733185129398 0.285919949531617 0.874000815176465 0.905245383338798 0.18124670562121 0.459325340993201 -0.508003393829291 0.0783733047765746 0.404062838774847 0.459325340993201 0.459325340993201 0.348068313197403 0.0583516835383418 0.175025200932114 0.18124670562121 0.254923970801974 0.0834167484741161 0.0639194974853465 0.167612575179035 0.0756062014180422 0.0783733047765746 0.167612575179035 0.0639194974853465 0.0849883316490729 -0.918518626662088 0.0816096560489604 0.0834500679528028 0.0834500679528028 0.0819661478889765 0.0819661478889765 0.0804626287425857 0.0804626287425857 0.0804626287425857 0.0804626287425857 0.0804626287425857 0.0804626287425857 -0.0769984790236712 0.12682861201623 0.118892234347364 0.11295144702167 0.11295144702167 0.104480041631444 0.104480041631444 0.0835363184965325 0.0783733047765746 0.0783733047765746 0.0768316456151631 0.0799074934866828 0.0893847770820653 0.11295144702167 0.11295144702167 0.0835363184965325 0.0783733047765746 0.11295144702167 0.0804626287425857 0.111598193576276 0.11295144702167 0.0849883316490729 0.0783733047765746 0.0783733047765746 0.0783733047765746 0.11295144702167 0.0756062014180422 0.0756062014180422 0.0570261945985832 0.106097681201188 0.167612575179035 -0.505862169570133 0.0783733047765746 0.0639194974853465 0.0783733047765746 0.0159479289218905 0.0639194974853465 0.0639194974853465 0.149804231201776 0.0846094624040264 0.0430346093044942 0.0768316456151631
0.16431537793528 0.0641281676368268 0.15408689784257 0.182859937796219 0.335831445521688 0.32885742294245 0.455004397274656 0.333980874172518 0.333980874172518 0.186099311209364 -0.183268848141309 0.333980874172518 0.15896714980344 0.182859937796219 0.16431537793528 0.15408689784257 0.16431537793528 0.16431537793528 0.15408689784257 -0.16893420804796 -0.17947461343927 -0.327183376613018 0.455004397274656 0.455004397274656 0.16384180897728 0.219070717526101 0.0940251799682408 0.132487934528602 0.227044709158666 0.372135365742934 0.0899398099753276 0.423034468287245 0.0639528679286831 0.0656737313594182 0.240032594423549 0.0663162030972822 0.0641281676368268 0.0600612578204107 0.0641281676368268 0.0899398099753276 -0.183268848141309 0.14738606998117 -0.17947461343927 0.0311382157835305 0.132827552510352 -0.183268848141309 -0.336106012300179 -0.419258442128302 0.0641281676368268 -0.392593941876692 -0.14115690669712 0.0608742595348511 -0.388221654902765 -0.392593941876692 0.15408689784257 0.15408689784257 0.160988122161278 0.0626249442869519 0.182859937796219 0.15408689784257 0.451440021993636 0.272797808355557 0.0624415974018465 0.226202379355488 0.159981302193745 -0.114165131207332 -0.158651413884899 0.336723494328983 0.123330539993764 0.117890118719307 0.117890118719307 0.0483228334489095 0.452784077593848 0.557559938541708 0.32885742294245 -0.313224607088156 0.336723494328983 0.346942857480317 0.415020611575381 0.443492263954647 1 -0.417738373730604 0.451731510925431 0.263283187806671 0.426601218159745 0.4608436937052 0.367322742954939 0.367322742954939 0.455004397274656 0.455004397274656 0.455004397274656 0.455004397274656 0.455004397274656 0.455004397274656 0.455004397274656 0.156711328677131 0.0483228334489095 -0.154391605469762 -0.0854774942791696 -0.117890118719307 0.428590258345756 0.460566648509664 0.458274048628021 0.455004397274656 0.412345692116896 0.455004397274656 0.455004397274656 0.455004397274656 0.412345692116896 0.455004397274656 0.15408689784257 -0.161566282715514 0.19872592389351 0.598916292796046 0.620572351353564 0.664192686268699 0.372707612269539 0.401528736263228 0.270912619824164 0.460566648509664 -0.300540520856368 0.16431537793528 0.411301251622205 0.460566648509664 0.460566648509664 0.683854334781262 0.132487934528602 0.265855187507033 0.270912619824164 0.205305402937446 0.0663162030972822 0.139053636526798 0.32885742294245 0.118371687812408 0.16431537793528 0.32885742294245 0.139053636526798 0.182859937796219 -0.42586911985144 0.160539356137146 -0.331181853433622 -0.331181853433622 -0.338246019862432 -0.329039568793548 -0.336106012300179 -0.336106012300179 -0.336106012300179 -0.336106012300179 -0.336106012300179 -0.336106012300179 0.553968245338003 0.155465021142612 0.178016286946587 0.15408689784257 0.15700336970427 0.151134995689766 0.151134995689766 0.182275506694958 0.16431537793528 0.16431537793528 0.16384180897728 0.164794397525547 0.189877755790113 0.15408689784257 0.15408689784257 0.182275506694958 0.16431537793528 0.15408689784257 -0.336106012300179 0.153666226225726 0.15408689784257 0.182859937796219 0.16431537793528 0.16431537793528 0.16431537793528 0.15408689784257 0.118371687812408 0.118371687812408 0.124057604458415 0.2308101436728 0.32885742294245 -0.305676534959406 0.16431537793528 -0.183268848141309 0.16431537793528 -0.0348102350517916 -0.183268848141309 -0.183268848141309 -0.172033488320303 0.0727883523226596 -0.0784640257325578 0.16384180897728
0.142505443506367 -0.433778368566572 0.064048042209801 0.123168717778217 0.189024379394751 0.223889111497067 -0.210139760737259 0.209032571850489 0.197536955071357 0.120693491554341 -0.113927156449134 0.209032571850489 -0.256487197600353 0.123168717778217 0.142505443506367 0.064048042209801 0.142505443506367 0.142505443506367 0.064048042209801 0.133397708137988 -0.127962591942333 0.209461854097384 -0.210139760737259 -0.210139760737259 0.142379306591335 -0.255717191482393 -0.515980458690308 -0.476567894066486 -0.263207451865644 -0.277083080085378 -0.519006324123748 -0.30941604377701 -0.435350293324604 -0.436157773687928 -0.283822545200006 -0.437699848770336 -0.433778368566572 -0.430649057009672 -0.433778368566572 -0.519006324123748 -0.113927156449134 0.00812967286255669 -0.127962591942333 -0.0270269674813291 -0.47894303902213 -0.113927156449134 0.0415538087722219 0.283172846545599 -0.433778368566572 0.10733746780473 0.183737450710473 -0.413305072672373 -0.00794817909617431 0.10733746780473 0.064048042209801 0.064048042209801 0.136536527769675 -0.430630701268669 0.123168717778217 0.064048042209801 0.0456780899185791 -0.381270724957584 -0.432979835012196 -0.295079497123377 0.143266584924994 0.526106950875295 0.566444071447625 0.221846152258375 -0.534101444572074 -0.528958150032419 -0.528958150032419 -0.158856196525365 0.0496648128384732 -0.21798384581965 0.223889111497067 0.392331132553194 0.221846152258375 0.219090713811865 -0.204064100628005 -0.231390254588225 -0.417738373730604 1 -0.210702092932079 -0.200019449760732 -0.128353308081405 -0.21431343765454 -0.173856535507447 -0.173856535507447 -0.210139760737259 -0.210139760737259 -0.210139760737259 -0.210139760737259 -0.210139760737259 -0.210139760737259 -0.210139760737259 -0.564643050820525 -0.158856196525365 0.560260304582077 0.113144247724782 0.52941860541577 -0.128392871368892 -0.210139760737259 -0.209583399688642 -0.210139760737259 -0.25733404739021 -0.210139760737259 -0.210139760737259 -0.210139760737259 -0.25733404739021 -0.210139760737259 0.064048042209801 0.126888445168538 -0.511237819296071 -0.284116949306102 -0.545037900847827 -0.483047701022707 -0.180741894843598 -0.20732057678526 -0.320836972912565 -0.210139760737259 0.235492885561068 0.142505443506367 -0.300916000670687 -0.210139760737259 -0.210139760737259 -0.494795270927332 -0.476567894066486 -0.31113413039486 -0.320836972912565 -0.333666895526545 -0.437699848770336 0.0433212913776991 0.223889111497067 -0.41101449203941 0.142505443506367 0.223889111497067 0.0433212913776991 0.123168717778217 0.21009325650706 0.136448744131543 0.044998248848885 0.044998248848885 0.0345995705493867 0.0408462396591192 0.0415538087722219 0.0415538087722219 0.0415538087722219 0.0415538087722219 0.0415538087722219 0.0415538087722219 -0.210905068309519 -0.565413464908361 0.032137850966673 0.064048042209801 0.0554650952648666 0.064048042209801 0.064048042209801 0.123163135405269 0.142505443506367 0.142505443506367 0.142379306591335 0.136624946574976 0.107568645687915 0.064048042209801 0.064048042209801 0.123163135405269 0.142505443506367 0.064048042209801 0.0415538087722219 0.0607368903533023 0.064048042209801 0.123168717778217 0.142505443506367 0.142505443506367 0.142505443506367 0.064048042209801 -0.41101449203941 -0.41101449203941 0.0856904091555944 -0.201593636133669 0.223889111497067 0.24512666711899 0.142505443506367 -0.113927156449134 0.142505443506367 -0.205461128406209 -0.113927156449134 -0.113927156449134 0.143119861394994 -0.184701420973845 -0.16134469571574 0.142379306591335
-0.0461951075437723 0.0933747351882291 -0.0356147502477027 -0.0303077364371145 -0.15997991051004 -0.145849998014917 0.997840777547072 -0.157284304027166 -0.157284304027166 -0.0312341734877253 -0.213383953349579 -0.157284304027166 0.0646172178158713 -0.0303077364371145 -0.0461951075437723 -0.0356147502477027 -0.0461951075437723 -0.0461951075437723 -0.0356147502477027 -0.67414630103158 -0.208966242380866 0.237352909347515 0.997840777547072 0.997840777547072 -0.0400899166387614 0.696878786651407 0.0819121456604361 0.085908143122825 0.195001646894782 0.859440950876292 0.0825442994093185 0.806318635509845 0.0878319193553307 0.0956567848460233 0.206156538042509 0.087900810307869 0.0933747351882291 0.0938837114094013 0.0933747351882291 0.0825442994093185 -0.213383953349579 0.126585316531612 -0.208966242380866 0.0331705604762327 0.0888339374724402 -0.213383953349579 -0.489596074606826 0.292006448503861 0.0933747351882291 -0.424229178077328 -0.0606968907528708 0.110664405839355 -0.550748672012009 -0.424229178077328 -0.0356147502477027 -0.0356147502477027 -0.0408713358401159 0.0862278823444673 -0.0303077364371145 -0.0356147502477027 -0.0339410835950112 0.133351787323121 0.0856742439954052 0.0498734996319745 -0.0421499434200551 -0.0746073050063691 -0.101163541834644 -0.17205609403966 0.0740397706287629 0.0740397706287629 0.0740397706287629 0.0292123830557306 -0.0406546209876458 -0.164901279508252 -0.145849998014917 -0.160221586022717 -0.17205609403966 -0.169418090769892 0.420532970461844 0.45036252566617 0.451731510925431 -0.210702092932079 1 0.748199635701686 0.570462794962856 0.993528356132483 0.517199239580871 0.517199239580871 0.997840777547072 0.997840777547072 0.997840777547072 0.997840777547072 0.997840777547072 0.997840777547072 0.997840777547072 0.0991200595398539 0.0292123830557306 -0.10860245888479 -0.0439008794580899 -0.0727658204137764 0.565532512361055 0.99350922114036 0.995683568908211 0.997840777547072 0.9444683302169 0.997840777547072 0.997840777547072 0.997840777547072 0.9444683302169 0.997840777547072 -0.0356147502477027 -0.658120797475445 0.145017282193501 0.647661454554522 0.497001100702356 0.54652725347372 0.497733728493419 0.492137425616644 0.0532171158707447 0.99350922114036 -0.245702496463365 -0.0461951075437723 0.800005437373356 0.99350922114036 0.99350922114036 0.573464731621937 0.085908143122825 0.0679316366919802 0.0532171158707447 0.194896225803906 0.087900810307869 0.119428848308835 -0.145849998014917 0.10364415036097 -0.0461951075437723 -0.145849998014917 0.119428848308835 -0.0303077364371145 -0.40700452403641 -0.0347856673140802 -0.494250714912019 -0.494250714912019 -0.491926273326959 -0.491926273326959 -0.489596074606826 -0.489596074606826 -0.489596074606826 -0.489596074606826 -0.489596074606826 -0.489596074606826 -0.0912517416341428 0.104920390267894 -0.00639381616659173 -0.0356147502477027 -0.0348545169245078 -0.0400136880218409 -0.0400136880218409 -0.0241263758370666 -0.0461951075437723 -0.0461951075437723 -0.0400899166387614 -0.047932356775469 -0.0159845753010894 -0.0356147502477027 -0.0356147502477027 -0.0241263758370666 -0.0461951075437723 -0.0356147502477027 -0.489596074606826 -0.0339799753540815 -0.0356147502477027 -0.0303077364371145 -0.0461951075437723 -0.0461951075437723 -0.0461951075437723 -0.0356147502477027 0.10364415036097 0.10364415036097 0.106549222260479 0.179512237680637 -0.145849998014917 -0.239876716641821 -0.0461951075437723 -0.213383953349579 -0.0461951075437723 -0.246165284334061 -0.213383953349579 -0.213383953349579 -0.67414630103158 0.0579009654630244 -0.117849966914536 -0.0400899166387614
-0.05289083577989 0.108454242152455 -0.0522900454273839 -0.048713477180607 -0.309551780086054 -0.290601986359965 0.74981866099012 -0.303685896590767 -0.305228581618196 -0.0506022796609883 -0.285196548043572 -0.303685896590767 0.125293661277109 -0.048713477180607 -0.05289083577989 -0.0522900454273839 -0.05289083577989 -0.05289083577989 -0.0522900454273839 -0.212328159483386 -0.279292093192335 0.177587360306546 0.74981866099012 0.74981866099012 -0.0497066068295034 0.93140754605935 0.0960820474932714 0.110965745742529 0.145900161167904 0.647298585113458 0.0977354999141419 0.642779376851826 0.0983716653948955 0.10640085061129 0.154246246660927 0.104392908748257 0.108454242152455 0.109888607515558 0.108454242152455 0.0977354999141419 -0.285196548043572 0.0947110877141348 -0.279292093192335 0.100946433622075 0.11311777317408 -0.285196548043572 0.205023152376606 0.218479118393132 0.108454242152455 0.196125278720963 0.115126822375477 0.136793324228516 0.0640678027970078 0.196125278720963 -0.0522900454273839 -0.0522900454273839 -0.0471193840391748 0.0983716653948955 -0.048713477180607 -0.0522900454273839 -0.171824205188862 0.152201826338871 0.100386647873484 0.0626226325038617 -0.0501426868551651 -0.130859573586091 -0.151696653247725 -0.31532964781575 0.135791470079978 0.129777142185646 0.129777142185646 0.071146761270447 -0.175903442827194 -0.0308415963628591 -0.290601986359965 0.0517119910145801 -0.31532964781575 -0.319154780587691 0.575805942804204 0.58566101927734 0.263283187806671 -0.200019449760732 0.748199635701686 1 0.762447303824008 0.747555876832379 0.691258341894038 0.691258341894038 0.74981866099012 0.74981866099012 0.74981866099012 0.74981866099012 0.74981866099012 0.74981866099012 0.74981866099012 0.147716615483862 0.071146761270447 -0.150505245901827 -0.0880587939371481 -0.132932226168356 0.758335395786482 0.74981866099012 0.751443188443998 0.74981866099012 0.668831533096039 0.74981866099012 0.74981866099012 0.74981866099012 0.668831533096039 0.74981866099012 -0.0522900454273839 -0.202038168741454 0.167251913300475 0.488559891336595 0.370396068662761 0.456000735275446 0.668085756405038 0.631634026649687 0.0644120449638839 0.74981866099012 -0.33017058153324 -0.05289083577989 0.640653532703638 0.74981866099012 0.74981866099012 0.472175061794041 0.110965745742529 0.0645291552117625 0.0644120449638839 0.168211461431418 0.104392908748257 0.0893566207969419 -0.290601986359965 0.138436623544192 -0.05289083577989 -0.290601986359965 0.0893566207969419 -0.048713477180607 -0.554957267556401 -0.044003884053954 0.206972328601754 0.206972328601754 0.187334956746569 0.205998945917535 0.205023152376606 0.205023152376606 0.205023152376606 0.205023152376606 0.205023152376606 0.205023152376606 -0.0430736179951747 0.151815553108887 -0.0336405794630126 -0.0522900454273839 -0.0465744604760093 -0.0566626939954679 -0.0566626939954679 -0.0455585228719397 -0.05289083577989 -0.05289083577989 -0.0497066068295034 -0.0561217701946367 -0.0338710482348167 -0.0522900454273839 -0.0522900454273839 -0.0455585228719397 -0.05289083577989 -0.0522900454273839 0.205023152376606 -0.0491260302211519 -0.0522900454273839 -0.048713477180607 -0.05289083577989 -0.05289083577989 -0.05289083577989 -0.0522900454273839 0.138436623544192 0.138436623544192 0.0797200892795879 0.129248014231553 -0.290601986359965 -0.321352068471666 -0.05289083577989 -0.285196548043572 -0.05289083577989 0.103084124276084 -0.285196548043572 -0.285196548043572 -0.207416672560317 0.00773988240936435 0.078028686370533 -0.0497066068295034
0.0785314699181976 0.040293118244808 0.0688472455445487 0.0777083966255801 0.151514072843501 0.151604722906234 0.571697216428845 0.152859682502533 0.152859682502533 0.0794268283851066 -0.374054110511227 0.152859682502533 0.0955298142269705 0.0777083966255801 0.0785314699181976 0.0688472455445487 0.0785314699181976 0.0785314699181976 0.0688472455445487 0.215242966355388 -0.366310027973818 0.135401004058949 0.571697216428845 0.571697216428845 0.0767842027376271 0.665403578029023 0.0266799620707008 0.0450061675379648 0.0575595908907781 0.497978125713872 0.0249292317392402 0.498993249257948 0.0345158954583745 0.0386278639619663 0.0884248569025233 0.0392445659447144 0.040293118244808 0.043593728332543 0.040293118244808 0.0249292317392402 -0.374054110511227 0.0722122134698772 -0.366310027973818 0.0754369259205147 0.0467235400052458 -0.374054110511227 0.156319349751042 0.16657881476069 0.040293118244808 0.149535189972531 0.0780622031810717 0.063603967107143 -0.0174544668102059 0.149535189972531 0.0688472455445487 0.0688472455445487 0.0785314699181976 0.0345158954583745 0.0777083966255801 0.0688472455445487 0.172052303588849 0.127683467823766 0.0360962963231753 0.105638766911389 0.074003393025017 -0.0512684487154782 -0.072479218371129 0.125706374871538 0.0592318768159792 0.0529127162825687 0.0529127162825687 0.0395742585982014 0.171071262435991 0.00633285537889515 0.151604722906234 0.306865269772079 0.125706374871538 0.124061660543765 0.760470329811373 0.781338611106301 0.426601218159745 -0.128353308081405 0.570462794962856 0.762447303824008 1 0.574178674862891 0.898250293959968 0.898250293959968 0.571697216428845 0.571697216428845 0.571697216428845 0.571697216428845 0.571697216428845 0.571697216428845 0.571697216428845 0.0677323665483256 0.0395742585982014 -0.0692398910297701 -0.0587771618285687 -0.0529127162825688 0.996203888807086 0.571697216428845 0.572935833006043 0.571697216428845 0.474235639500148 0.571697216428845 0.571697216428845 0.571697216428845 0.474235639500148 0.571697216428845 0.0688472455445487 0.217886985729422 0.0844645802229627 0.372501171906138 0.251464626022555 0.340543786429764 0.878065570088727 0.839238849846986 0.120677860320689 0.571697216428845 -0.364030373763577 0.0785314699181976 0.492942605549533 0.571697216428845 0.571697216428845 0.370994700744898 0.0450061675379648 0.120723869166361 0.120677860320689 0.168672443765786 0.0392445659447144 0.0681297146054525 0.151604722906234 0.0756383538313025 0.0785314699181976 0.151604722906234 0.0681297146054525 0.0777083966255801 -0.738593892786713 0.0767842027376271 0.157805493908585 0.157805493908585 0.157063340905412 0.157063340905412 0.156319349751042 0.156319349751042 0.156319349751042 0.156319349751042 0.156319349751042 0.156319349751042 -0.00407159119408319 0.0709268030679913 0.0799218889470868 0.0688472455445487 0.0688472455445487 0.0610400194102521 0.0610400194102521 0.0759816851086238 0.0785314699181976 0.0785314699181976 0.0767842027376271 0.0752668233148442 0.0821708192463505 0.0688472455445487 0.0688472455445487 0.0759816851086238 0.0785314699181976 0.0688472455445487 0.156319349751042 0.0670596233751006 0.0688472455445487 0.0777083966255801 0.0785314699181976 0.0785314699181976 0.0785314699181976 0.0688472455445487 0.0756383538313025 0.0756383538313025 0.0607823671318311 0.0914508970819962 0.151604722906234 -0.361625231757993 0.0785314699181976 -0.374054110511227 0.0785314699181976 0.0785962126213591 -0.374054110511227 -0.374054110511227 0.195087076640979 0.0223210243111232 0.0508504418835877 0.0767842027376271
-0.0448738921045109 0.0939069792606806 -0.0348564239068318 -0.0291902622639997 -0.162462065166535 -0.151486029532524 0.995678246959209 -0.162962515600074 -0.159692846438076 -0.0301667698640405 -0.214773893500354 -0.162962515600074 0.0690228713756052 -0.0291902622639997 -0.0448738921045109 -0.0348564239068318 -0.0448738921045109 -0.0448738921045109 -0.0348564239068318 -0.678537554434617 -0.210327406450995 0.235816845847299 0.995678246959209 0.995678246959209 -0.0386940644234179 0.695517990162896 0.0857831806511636 0.0901498029276292 0.193739665682499 0.862776785061258 0.0864079774006364 0.809616577378169 0.0883049011995844 0.0962367775926683 0.204822366347338 0.0882960756846975 0.0939069792606806 0.0944382354593943 0.0939069792606806 0.0864079774006364 -0.214773893500354 0.125766101444163 -0.210327406450995 0.0281692313879027 0.0930279204246111 -0.214773893500354 -0.492785204956485 0.290116686762125 0.0939069792606806 -0.427432905739848 -0.0540427906939503 0.111480605119719 -0.546926916146906 -0.427432905739848 -0.0348564239068318 -0.0348564239068318 -0.0395291203706582 0.0866792201381868 -0.0291902622639997 -0.0348564239068318 -0.0361066716187159 0.133321925365594 0.086102511866074 0.0504764077479912 -0.0409808078625495 -0.0786201664289031 -0.104525694394444 -0.174605837823942 0.0780688656034863 0.0780688656034863 0.0780688656034863 0.0302060287276141 -0.0429481341140018 -0.159850670400267 -0.151486029532524 -0.167524339800033 -0.174605837823942 -0.17189979665719 0.424101618060572 0.454110062303459 0.4608436937052 -0.21431343765454 0.993528356132483 0.747555876832379 0.574178674862891 1 0.512744372162692 0.512744372162692 0.995678246959209 0.995678246959209 0.995678246959209 0.995678246959209 0.995678246959209 0.995678246959209 0.995678246959209 0.102453605638045 0.0302060287276141 -0.111949533658008 -0.0460374434528102 -0.0767408431590423 0.569264196593576 0.995678246959209 0.997835444067746 0.995678246959209 0.941589829086346 0.995678246959209 0.995678246959209 0.995678246959209 0.941589829086346 0.995678246959209 -0.0348564239068318 -0.662594541505952 0.155507797016188 0.648754800925143 0.502879891745753 0.552870200374108 0.501023341394073 0.495434648924078 0.0539300330603629 0.995678246959209 -0.249651380415684 -0.0448738921045109 0.803422475210756 0.995678246959209 0.995678246959209 0.580102018625144 0.0901498029276292 0.068566339635017 0.0539300330603629 0.196312532433749 0.0882960756846975 0.118655947335072 -0.151486029532524 0.104788734261885 -0.0448738921045109 -0.151486029532524 0.118655947335072 -0.0291902622639997 -0.41063111887957 -0.0333691412369097 -0.489214409629709 -0.489214409629709 -0.495130582122371 -0.486847812038327 -0.492785204956485 -0.492785204956485 -0.492785204956485 -0.492785204956485 -0.492785204956485 -0.492785204956485 -0.0860121819306859 0.108129316388795 -0.00580352026137513 -0.0348564239068318 -0.034106417943781 -0.0392898735998593 -0.0392898735998593 -0.0229344452603264 -0.0448738921045109 -0.0448738921045109 -0.0386940644234179 -0.0466427848321304 -0.0147114800233442 -0.0348564239068318 -0.0348564239068318 -0.0229344452603264 -0.0448738921045109 -0.0348564239068318 -0.492785204956485 -0.0331877640896738 -0.0348564239068318 -0.0291902622639997 -0.0448738921045109 -0.0448738921045109 -0.0448738921045109 -0.0348564239068318 0.104788734261885 0.104788734261885 0.105859673639648 0.177895119942255 -0.151486029532524 -0.243767662586576 -0.0448738921045109 -0.214773893500354 -0.0448738921045109 -0.247768755481032 -0.214773893500354 -0.214773893500354 -0.678537554434617 0.0550808068229777 -0.119951899086324 -0.0386940644234179
0.0477107373141318 0.0854716725220685 0.0854615472161213 0.0555669928478231 0.122039149906712 0.139682138655117 0.518318404317239 0.140596637022301 0.123866122313433 0.0571072147179913 0.0617685095293486 0.140596637022301 0.0617045336169901 0.0555669928478231 0.0477107373141318 0.0854615472161213 0.0477107373141318 0.0477107373141318 0.0854615472161213 0.195145940291138 0.0604897094237855 0.122758744226842 0.518318404317239 0.518318404317239 0.0460675058527177 0.742165279655132 0.0709034858466019 0.0556109653960527 0.0420985442734924 0.451482393280165 0.0694810058614882 0.452402735727933 0.0765193862545137 0.0841485114135078 0.0687045022409803 0.0802839633286453 0.0854716725220685 0.0882854731219959 0.0854716725220685 0.0694810058614882 0.0617685095293486 0.065469829452252 0.0604897094237855 0.0493517502256229 0.0571046538650729 0.0617685095293486 0.141723964361741 0.151025513118907 0.0854716725220685 0.135573234972159 0.0679273931663321 0.0804427021759218 0.15942588025688 0.135573234972159 0.0854615472161213 0.0854615472161213 0.0477107373141318 0.0765193862545137 0.0555669928478231 0.0854615472161213 0.139799052916892 0.148730215684463 0.0777779837879601 0.128496900894713 0.0501014066643381 -0.0708690275728152 -0.0887141728736641 0.101867929403837 0.079017064552738 0.0722529493745458 0.0722529493745458 0.0476969849082995 0.138213617375628 -0.113009491416205 0.139682138655117 0.272081263045775 0.101867929403837 0.100555005725244 0.845648045639756 0.87047540259425 0.367322742954939 -0.173856535507447 0.517199239580871 0.691258341894038 0.898250293959968 0.512744372162692 1 1 0.518318404317238 0.518318404317238 0.518318404317238 0.518318404317238 0.518318404317238 0.518318404317238 0.518318404317238 0.0833396256284591 0.0476969849082995 -0.0859893516697327 -0.0267755046918222 -0.0722529493745459 0.894822211709685 0.518318404317238 0.519441372471368 0.518318404317238 0.547608874785769 0.518318404317238 0.518318404317238 0.518318404317238 0.547608874785769 0.518318404317238 0.0854615472161213 0.177184141673291 0.0633639873043926 0.337721100401266 0.347224675627073 0.300741085446104 0.96896599598551 0.928507070946776 0.14663298822402 0.518318404317238 -0.416259145645485 0.0477107373141318 0.446917034727623 0.518318404317238 0.518318404317238 0.336355286984645 0.0556109653960527 0.148223364870988 0.14663298822402 0.194162218705196 0.0802839633286453 0.0617685095293487 0.139682138655117 0.0748838325878199 0.0477107373141318 0.139682138655117 0.0617685095293487 0.0555669928478231 -0.822943498115187 0.0460675058527177 0.143071348687197 0.143071348687197 0.108426820636336 0.142398489786874 0.141723964361741 0.141723964361741 0.141723964361741 0.141723964361741 0.141723964361741 0.141723964361741 -0.106442085139807 0.0860284223053652 0.0924309831754739 0.0854615472161213 0.0854615472161213 0.0770012959848047 0.0770012959848047 0.0540205568360973 0.0477107373141318 0.0477107373141318 0.0460675058527177 0.0493472421165367 0.0614993182519532 0.0854615472161213 0.0854615472161213 0.0540205568360973 0.0477107373141318 0.0854615472161213 0.141723964361741 0.084003575048507 0.0854615472161213 0.0555669928478231 0.0477107373141318 0.0477107373141318 0.0477107373141318 0.0854615472161213 0.0748838325878199 0.0748838325878199 0.0551071767310527 0.075139053905973 0.139682138655117 -0.413072626535628 0.0477107373141318 0.0617685095293487 0.0477107373141318 0.0712577608226847 0.0617685095293487 0.0617685095293487 0.175107545225571 0.0817622257742917 0.0498943623390637 0.0460675058527177
0.0477107373141318 0.0854716725220685 0.0854615472161213 0.0555669928478231 0.122039149906712 0.139682138655117 0.518318404317239 0.140596637022301 0.123866122313433 0.0571072147179913 0.0617685095293486 0.140596637022301 0.0617045336169901 0.0555669928478231 0.0477107373141318 0.0854615472161213 0.0477107373141318 0.0477107373141318 0.0854615472161213 0.195145940291138 0.0604897094237855 0.122758744226842 0.518318404317239 0.518318404317239 0.0460675058527177 0.742165279655132 0.0709034858466019 0.0556109653960527 0.0420985442734924 0.451482393280165 0.0694810058614882 0.452402735727933 0.0765193862545137 0.0841485114135078 0.0687045022409803 0.0802839633286453 0.0854716725220685 0.0882854731219959 0.0854716725220685 0.0694810058614882 0.0617685095293486 0.065469829452252 0.0604897094237855 0.0493517502256229 0.0571046538650729 0.0617685095293486 0.141723964361741 0.151025513118907 0.0854716725220685 0.135573234972159 0.0679273931663321 0.0804427021759218 0.15942588025688 0.135573234972159 0.0854615472161213 0.0854615472161213 0.0477107373141318 0.0765193862545137 0.0555669928478231 0.0854615472161213 0.139799052916892 0.148730215684463 0.0777779837879601 0.128496900894713 0.0501014066643381 -0.0708690275728152 -0.0887141728736641 0.101867929403837 0.079017064552738 0.0722529493745458 0.0722529493745458 0.0476969849082995 0.138213617375628 -0.113009491416205 0.139682138655117 0.272081263045775 0.101867929403837 0.100555005725244 0.845648045639756 0.87047540259425 0.367322742954939 -0.173856535507447 0.517199239580871 0.691258341894038 0.898250293959968 0.512744372162692 1 1 0.518318404317238 0.518318404317238 0.518318404317238 0.518318404317238 0.518318404317238 0.518318404317238 0.518318404317238 0.0833396256284591 0.0476969849082995 -0.0859893516697327 -0.0267755046918222 -0.0722529493745459 0.894822211709685 0.518318404317238 0.519441372471368 0.518318404317238 0.547608874785769 0.518318404317238 0.518318404317238 0.518318404317238 0.547608874785769 0.518318404317238 0.0854615472161213 0.177184141673291 0.0633639873043926 0.337721100401266 0.347224675627073 0.300741085446104 0.96896599598551 0.928507070946776 0.14663298822402 0.518318404317238 -0.416259145645485 0.0477107373141318 0.446917034727623 0.518318404317238 0.518318404317238 0.336355286984645 0.0556109653960527 0.148223364870988 0.14663298822402 0.194162218705196 0.0802839633286453 0.0617685095293487 0.139682138655117 0.0748838325878199 0.0477107373141318 0.139682138655117 0.0617685095293487 0.0555669928478231 -0.822943498115187 0.0460675058527177 0.143071348687197 0.143071348687197 0.108426820636336 0.142398489786874 0.141723964361741 0.141723964361741 0.141723964361741 0.141723964361741 0.141723964361741 0.141723964361741 -0.106442085139807 0.0860284223053652 0.0924309831754739 0.0854615472161213 0.0854615472161213 0.0770012959848047 0.0770012959848047 0.0540205568360973 0.0477107373141318 0.0477107373141318 0.0460675058527177 0.0493472421165367 0.0614993182519532 0.0854615472161213 0.0854615472161213 0.0540205568360973 0.0477107373141318 0.0854615472161213 0.141723964361741 0.084003575048507 0.0854615472161213 0.0555669928478231 0.0477107373141318 0.0477107373141318 0.0477107373141318 0.0854615472161213 0.0748838325878199 0.0748838325878199 0.0551071767310527 0.075139053905973 0.139682138655117 -0.413072626535628 0.0477107373141318 0.0617685095293487 0.0477107373141318 0.0712577608226847 0.0617685095293487 0.0617685095293487 0.175107545225571 0.0817622257742917 0.0498943623390637 0.0460675058527177
-0.0489949321480801 0.0940635456356851 -0.0385930468483973 -0.0331860686986225 -0.161890246999951 -0.147730537343666 1 -0.159179078560228 -0.159179078560228 -0.034081264314493 -0.213845693773037 -0.159179078560228 0.0706393819067622 -0.0331860686986225 -0.0489949321480801 -0.0385930468483973 -0.0489949321480801 -0.0489949321480801 -0.0385930468483973 -0.675605082695448 -0.209418423342605 0.236840411616385 1 1 -0.0428946109823891 0.698386759022315 0.0826580051350795 0.0867543998428247 0.194580594960448 0.862051096143494 0.0832872673237158 0.808966489383366 0.0885525774223346 0.096344875468838 0.20571140021675 0.0885935766189049 0.0940635456356851 0.0945708135664603 0.0940635456356851 0.0832872673237158 -0.213845693773037 0.126311990673946 -0.209418423342605 0.0315072856435159 0.0896473441429799 -0.213845693773037 -0.490655508998508 0.291375941623852 0.0940635456356851 -0.42529429473966 -0.0513635725421489 0.111280919598363 -0.551940434190192 -0.42529429473966 -0.0385930468483973 -0.0385930468483973 -0.0436449432036143 0.0869458912804968 -0.0331860686986225 -0.0385930468483973 -0.0363066501316691 0.131644298802155 0.0863943811232243 0.0484941330708674 -0.0449256427482965 -0.0743574877773457 -0.100637821082453 -0.173887569817682 0.0737838979122417 0.0737838979122417 0.0737838979122417 0.0274357505822557 -0.0430111521805562 -0.163225904537725 -0.147730537343666 -0.16349310219933 -0.173887569817682 -0.17123480554842 0.421720050426664 0.451608932817808 0.455004397274656 -0.210139760737259 0.997840777547072 0.74981866099012 0.571697216428845 0.995678246959209 0.518318404317238 0.518318404317238 1 1 1 1 1 1 1 0.0986029593051788 0.0274357505822557 -0.108042519050292 -0.0423158538968 -0.0725218215561122 0.566778219573279 0.995670023109041 0.997838123388619 1 0.946512060309487 1 1 1 0.946512060309487 1 -0.0385930468483973 -0.659618695751128 0.145485603584093 0.651570728703207 0.500953733458793 0.55057766875411 0.498836603558027 0.493252638029723 0.0518203507592386 0.995670023109041 -0.247018842154459 -0.0489949321480801 0.802698043884161 0.995670023109041 0.995670023109041 0.577582295618705 0.0867543998428247 0.0664582087146463 0.0518203507592386 0.191150813682629 0.0885935766189049 0.119170974858039 -0.147730537343666 0.104428337253494 -0.0489949321480801 -0.147730537343666 0.119170974858039 -0.0331860686986225 -0.408211096363247 -0.0375631200544183 -0.495320221455575 -0.495320221455575 -0.492990750023496 -0.492990750023496 -0.490655508998508 -0.490655508998508 -0.490655508998508 -0.490655508998508 -0.490655508998508 -0.490655508998508 -0.0895109409495008 0.104352167329678 -0.00932577636772185 -0.0385930468483973 -0.0377700552273295 -0.0429572919940367 -0.0429572919940367 -0.0270072666409891 -0.0489949321480801 -0.0489949321480801 -0.0428946109823891 -0.050761940882642 -0.0187725564743778 -0.0385930468483973 -0.0385930468483973 -0.0270072666409891 -0.0489949321480801 -0.0385930468483973 -0.490655508998508 -0.0369264162544603 -0.0385930468483973 -0.0331860686986225 -0.0489949321480801 -0.0489949321480801 -0.0489949321480801 -0.0385930468483973 0.104428337253494 0.104428337253494 0.106319158787431 0.178974498063712 -0.147730537343666 -0.241173670727524 -0.0489949321480801 -0.213845693773037 -0.0489949321480801 -0.24669796010862 -0.213845693773037 -0.213845693773037 -0.675605082695448 0.056964539047669 -0.118550557647108 -0.0428946109823891
-0.0489949321480801 0.0940635456356851 -0.0385930468483973 -0.0331860686986225 -0.161890246999951 -0.147730537343666 1 -0.159179078560228 -0.159179078560228 -0.034081264314493 -0.213845693773037 -0.159179078560228 0.0706393819067622 -0.0331860686986225 -0.0489949321480801 -0.0385930468483973 -0.0489949321480801 -0.0489949321480801 -0.0385930468483973 -0.675605082695448 -0.209418423342605 0.236840411616385 1 1 -0.0428946109823891 0.698386759022315 0.0826580051350795 0.0867543998428247 0.194580594960448 0.862051096143494 0.0832872673237158 0.808966489383366 0.0885525774223346 0.096344875468838 0.20571140021675 0.0885935766189049 0.0940635456356851 0.0945708135664603 0.0940635456356851 0.0832872673237158 -0.213845693773037 0.126311990673946 -0.209418423342605 0.0315072856435159 0.0896473441429799 -0.213845693773037 -0.490655508998508 0.291375941623852 0.0940635456356851 -0.42529429473966 -0.0513635725421489 0.111280919598363 -0.551940434190192 -0.42529429473966 -0.0385930468483973 -0.0385930468483973 -0.0436449432036143 0.0869458912804968 -0.0331860686986225 -0.0385930468483973 -0.0363066501316691 0.131644298802155 0.0863943811232243 0.0484941330708674 -0.0449256427482965 -0.0743574877773457 -0.100637821082453 -0.173887569817682 0.0737838979122417 0.0737838979122417 0.0737838979122417 0.0274357505822557 -0.0430111521805562 -0.163225904537725 -0.147730537343666 -0.16349310219933 -0.173887569817682 -0.17123480554842 0.421720050426664 0.451608932817808 0.455004397274656 -0.210139760737259 0.997840777547072 0.74981866099012 0.571697216428845 0.995678246959209 0.518318404317238 0.518318404317238 1 1 1 1 1 1 1 0.0986029593051788 0.0274357505822557 -0.108042519050292 -0.0423158538968 -0.0725218215561122 0.566778219573279 0.995670023109041 0.997838123388619 1 0.946512060309487 1 1 1 0.946512060309487 1 -0.0385930468483973 -0.659618695751128 0.145485603584093 0.651570728703207 0.500953733458793 0.55057766875411 0.498836603558027 0.493252638029723 0.0518203507592386 0.995670023109041 -0.247018842154459 -0.0489949321480801 0.802698043884161 0.995670023109041 0.995670023109041 0.577582295618705 0.0867543998428247 0.0664582087146463 0.0518203507592386 0.191150813682629 0.0885935766189049 0.119170974858039 -0.147730537343666 0.104428337253494 -0.0489949321480801 -0.147730537343666 0.119170974858039 -0.0331860686986225 -0.408211096363247 -0.0375631200544183 -0.495320221455575 -0.495320221455575 -0.492990750023496 -0.492990750023496 -0.490655508998508 -0.490655508998508 -0.490655508998508 -0.490655508998508 -0.490655508998508 -0.490655508998508 -0.0895109409495008 0.104352167329678 -0.00932577636772185 -0.0385930468483973 -0.0377700552273295 -0.0429572919940367 -0.0429572919940367 -0.0270072666409891 -0.0489949321480801 -0.0489949321480801 -0.0428946109823891 -0.050761940882642 -0.0187725564743778 -0.0385930468483973 -0.0385930468483973 -0.0270072666409891 -0.0489949321480801 -0.0385930468483973 -0.490655508998508 -0.0369264162544603 -0.0385930468483973 -0.0331860686986225 -0.0489949321480801 -0.0489949321480801 -0.0489949321480801 -0.0385930468483973 0.104428337253494 0.104428337253494 0.106319158787431 0.178974498063712 -0.147730537343666 -0.241173670727524 -0.0489949321480801 -0.213845693773037 -0.0489949321480801 -0.24669796010862 -0.213845693773037 -0.213845693773037 -0.675605082695448 0.056964539047669 -0.118550557647108 -0.0428946109823891
-0.0489949321480801 0.0940635456356851 -0.0385930468483973 -0.0331860686986225 -0.161890246999951 -0.147730537343666 1 -0.159179078560228 -0.159179078560228 -0.034081264314493 -0.213845693773037 -0.159179078560228 0.0706393819067622 -0.0331860686986225 -0.0489949321480801 -0.0385930468483973 -0.0489949321480801 -0.0489949321480801 -0.0385930468483973 -0.675605082695448 -0.209418423342605 0.236840411616385 1 1 -0.0428946109823891 0.698386759022315 0.0826580051350795 0.0867543998428247 0.194580594960448 0.862051096143494 0.0832872673237158 0.808966489383366 0.0885525774223346 0.096344875468838 0.20571140021675 0.0885935766189049 0.0940635456356851 0.0945708135664603 0.0940635456356851 0.0832872673237158 -0.213845693773037 0.126311990673946 -0.209418423342605 0.0315072856435159 0.0896473441429799 -0.213845693773037 -0.490655508998508 0.291375941623852 0.0940635456356851 -0.42529429473966 -0.0513635725421489 0.111280919598363 -0.551940434190192 -0.42529429473966 -0.0385930468483973 -0.0385930468483973 -0.0436449432036143 0.0869458912804968 -0.0331860686986225 -0.0385930468483973 -0.0363066501316691 0.131644298802155 0.0863943811232243 0.0484941330708674 -0.0449256427482965 -0.0743574877773457 -0.100637821082453 -0.173887569817682 0.0737838979122417 0.0737838979122417 0.0737838979122417 0.0274357505822557 -0.0430111521805562 -0.163225904537725 -0.147730537343666 -0.16349310219933 -0.173887569817682 -0.17123480554842 0.421720050426664 0.451608932817808 0.455004397274656 -0.210139760737259 0.997840777547072 0.74981866099012 0.571697216428845 0.995678246959209 0.518318404317238 0.518318404317238 1 1 1 1 1 1 1 0.0986029593051788 0.0274357505822557 -0.108042519050292 -0.0423158538968 -0.0725218215561122 0.566778219573279 0.995670023109041 0.997838123388619 1 0.946512060309487 1 1 1 0.946512060309487 1 -0.0385930468483973 -0.659618695751128 0.145485603584093 0.651570728703207 0.500953733458793 0.55057766875411 0.498836603558027 0.493252638029723 0.0518203507592386 0.995670023109041 -0.247018842154459 -0.0489949321480801 0.802698043884161 0.995670023109041 0.995670023109041 0.577582295618705 0.0867543998428247 0.0664582087146463 0.0518203507592386 0.191150813682629 0.0885935766189049 0.119170974858039 -0.147730537343666 0.104428337253494 -0.0489949321480801 -0.147730537343666 0.119170974858039 -0.0331860686986225 -0.408211096363247 -0.0375631200544183 -0.495320221455575 -0.495320221455575 -0.492990750023496 -0.492990750023496 -0.490655508998508 -0.490655508998508 -0.490655508998508 -0.490655508998508 -0.490655508998508 -0.490655508998508 -0.0895109409495008 0.104352167329678 -0.00932577636772185 -0.0385930468483973 -0.0377700552273295 -0.0429572919940367 -0.0429572919940367 -0.0270072666409891 -0.0489949321480801 -0.0489949321480801 -0.0428946109823891 -0.050761940882642 -0.0187725564743778 -0.0385930468483973 -0.0385930468483973 -0.0270072666409891 -0.0489949321480801 -0.0385930468483973 -0.490655508998508 -0.0369264162544603 -0.0385930468483973 -0.0331860686986225 -0.0489949321480801 -0.0489949321480801 -0.0489949321480801 -0.0385930468483973 0.104428337253494 0.104428337253494 0.106319158787431 0.178974498063712 -0.147730537343666 -0.241173670727524 -0.0489949321480801 -0.213845693773037 -0.0489949321480801 -0.24669796010862 -0.213845693773037 -0.213845693773037 -0.675605082695448 0.056964539047669 -0.118550557647108 -0.0428946109823891
-0.0489949321480801 0.0940635456356851 -0.0385930468483973 -0.0331860686986225 -0.161890246999951 -0.147730537343666 1 -0.159179078560228 -0.159179078560228 -0.034081264314493 -0.213845693773037 -0.159179078560228 0.0706393819067622 -0.0331860686986225 -0.0489949321480801 -0.0385930468483973 -0.0489949321480801 -0.0489949321480801 -0.0385930468483973 -0.675605082695448 -0.209418423342605 0.236840411616385 1 1 -0.0428946109823891 0.698386759022315 0.0826580051350795 0.0867543998428247 0.194580594960448 0.862051096143494 0.0832872673237158 0.808966489383366 0.0885525774223346 0.096344875468838 0.20571140021675 0.0885935766189049 0.0940635456356851 0.0945708135664603 0.0940635456356851 0.0832872673237158 -0.213845693773037 0.126311990673946 -0.209418423342605 0.0315072856435159 0.0896473441429799 -0.213845693773037 -0.490655508998508 0.291375941623852 0.0940635456356851 -0.42529429473966 -0.0513635725421489 0.111280919598363 -0.551940434190192 -0.42529429473966 -0.0385930468483973 -0.0385930468483973 -0.0436449432036143 0.0869458912804968 -0.0331860686986225 -0.0385930468483973 -0.0363066501316691 0.131644298802155 0.0863943811232243 0.0484941330708674 -0.0449256427482965 -0.0743574877773457 -0.100637821082453 -0.173887569817682 0.0737838979122417 0.0737838979122417 0.0737838979122417 0.0274357505822557 -0.0430111521805562 -0.163225904537725 -0.147730537343666 -0.16349310219933 -0.173887569817682 -0.17123480554842 0.421720050426664 0.451608932817808 0.455004397274656 -0.210139760737259 0.997840777547072 0.74981866099012 0.571697216428845 0.995678246959209 0.518318404317238 0.518318404317238 1 1 1 1 1 1 1 0.0986029593051788 0.0274357505822557 -0.108042519050292 -0.0423158538968 -0.0725218215561122 0.566778219573279 0.995670023109041 0.997838123388619 1 0.946512060309487 1 1 1 0.946512060309487 1 -0.0385930468483973 -0.659618695751128 0.145485603584093 0.651570728703207 0.500953733458793 0.55057766875411 0.498836603558027 0.493252638029723 0.0518203507592386 0.995670023109041 -0.247018842154459 -0.0489949321480801 0.802698043884161 0.995670023109041 0.995670023109041 0.577582295618705 0.0867543998428247 0.0664582087146463 0.0518203507592386 0.191150813682629 0.0885935766189049 0.119170974858039 -0.147730537343666 0.104428337253494 -0.0489949321480801 -0.147730537343666 0.119170974858039 -0.0331860686986225 -0.408211096363247 -0.0375631200544183 -0.495320221455575 -0.495320221455575 -0.492990750023496 -0.492990750023496 -0.490655508998508 -0.490655508998508 -0.490655508998508 -0.490655508998508 -0.490655508998508 -0.490655508998508 -0.0895109409495008 0.104352167329678 -0.00932577636772185 -0.0385930468483973 -0.0377700552273295 -0.0429572919940367 -0.0429572919940367 -0.0270072666409891 -0.0489949321480801 -0.0489949321480801 -0.0428946109823891 -0.050761940882642 -0.0187725564743778 -0.0385930468483973 -0.0385930468483973 -0.0270072666409891 -0.0489949321480801 -0.0385930468483973 -0.490655508998508 -0.0369264162544603 -0.0385930468483973 -0.0331860686986225 -0.0489949321480801 -0.0489949321480801 -0.0489949321480801 -0.0385930468483973 0.104428337253494 0.104428337253494 0.106319158787431 0.178974498063712 -0.147730537343666 -0.241173670727524 -0.0489949321480801 -0.213845693773037 -0.0489949321480801 -0.24669796010862 -0.213845693773037 -0.213845693773037 -0.675605082695448 0.056964539047669 -0.118550557647108 -0.0428946109823891
-0.0489949321480801 0.0940635456356851 -0.0385930468483973 -0.0331860686986225 -0.161890246999951 -0.147730537343666 1 -0.159179078560228 -0.159179078560228 -0.034081264314493 -0.213845693773037 -0.159179078560228 0.0706393819067622 -0.0331860686986225 -0.0489949321480801 -0.0385930468483973 -0.0489949321480801 -0.0489949321480801 -0.0385930468483973 -0.675605082695448 -0.209418423342605 0.236840411616385 1 1 -0.0428946109823891 0.698386759022315 0.0826580051350795 0.0867543998428247 0.194580594960448 0.862051096143494 0.0832872673237158 0.808966489383366 0.0885525774223346 0.096344875468838 0.20571140021675 0.0885935766189049 0.0940635456356851 0.0945708135664603 0.0940635456356851 0.0832872673237158 -0.213845693773037 0.126311990673946 -0.209418423342605 0.0315072856435159 0.0896473441429799 -0.213845693773037 -0.490655508998508 0.291375941623852 0.0940635456356851 -0.42529429473966 -0.0513635725421489 0.111280919598363 -0.551940434190192 -0.42529429473966 -0.0385930468483973 -0.0385930468483973 -0.0436449432036143 0.0869458912804968 -0.0331860686986225 -0.0385930468483973 -0.0363066501316691 0.131644298802155 0.0863943811232243 0.0484941330708674 -0.0449256427482965 -0.0743574877773457 -0.100637821082453 -0.173887569817682 0.0737838979122417 0.0737838979122417 0.0737838979122417 0.0274357505822557 -0.0430111521805562 -0.163225904537725 -0.147730537343666 -0.16349310219933 -0.173887569817682 -0.17123480554842 0.421720050426664 0.451608932817808 0.455004397274656 -0.210139760737259 0.997840777547072 0.74981866099012 0.571697216428845 0.995678246959209 0.518318404317238 0.518318404317238 1 1 1 1 1 1 1 0.0986029593051788 0.0274357505822557 -0.108042519050292 -0.0423158538968 -0.0725218215561122 0.566778219573279 0.995670023109041 0.997838123388619 1 0.946512060309487 1 1 1 0.946512060309487 1 -0.0385930468483973 -0.659618695751128 0.145485603584093 0.651570728703207 0.500953733458793 0.55057766875411 0.498836603558027 0.493252638029723 0.0518203507592386 0.995670023109041 -0.247018842154459 -0.0489949321480801 0.802698043884161 0.995670023109041 0.995670023109041 0.577582295618705 0.0867543998428247 0.0664582087146463 0.0518203507592386 0.191150813682629 0.0885935766189049 0.119170974858039 -0.147730537343666 0.104428337253494 -0.0489949321480801 -0.147730537343666 0.119170974858039 -0.0331860686986225 -0.408211096363247 -0.0375631200544183 -0.495320221455575 -0.495320221455575 -0.492990750023496 -0.492990750023496 -0.490655508998508 -0.490655508998508 -0.490655508998508 -0.490655508998508 -0.490655508998508 -0.490655508998508 -0.0895109409495008 0.104352167329678 -0.00932577636772185 -0.0385930468483973 -0.0377700552273295 -0.0429572919940367 -0.0429572919940367 -0.0270072666409891 -0.0489949321480801 -0.0489949321480801 -0.0428946109823891 -0.050761940882642 -0.0187725564743778 -0.0385930468483973 -0.0385930468483973 -0.0270072666409891 -0.0489949321480801 -0.0385930468483973 -0.490655508998508 -0.0369264162544603 -0.0385930468483973 -0.0331860686986225 -0.0489949321480801 -0.0489949321480801 -0.0489949321480801 -0.0385930468483973 0.104428337253494 0.104428337253494 0.106319158787431 0.178974498063712 -0.147730537343666 -0.241173670727524 -0.0489949321480801 -0.213845693773037 -0.0489949321480801 -0.24669796010862 -0.213845693773037 -0.213845693773037 -0.675605082695448 0.056964539047669 -0.118550557647108 -0.0428946109823891
-0.0489949321480801 0.0940635456356851 -0.0385930468483973 -0.0331860686986225 -0.161890246999951 -0.147730537343666 1 -0.159179078560228 -0.159179078560228 -0.034081264314493 -0.213845693773037 -0.159179078560228 0.0706393819067622 -0.0331860686986225 -0.0489949321480801 -0.0385930468483973 -0.0489949321480801 -0.0489949321480801 -0.0385930468483973 -0.675605082695448 -0.209418423342605 0.236840411616385 1 1 -0.0428946109823891 0.698386759022315 0.0826580051350795 0.0867543998428247 0.194580594960448 0.862051096143494 0.0832872673237158 0.808966489383366 0.0885525774223346 0.096344875468838 0.20571140021675 0.0885935766189049 0.0940635456356851 0.0945708135664603 0.0940635456356851 0.0832872673237158 -0.213845693773037 0.126311990673946 -0.209418423342605 0.0315072856435159 0.0896473441429799 -0.213845693773037 -0.490655508998508 0.291375941623852 0.0940635456356851 -0.42529429473966 -0.0513635725421489 0.111280919598363 -0.551940434190192 -0.42529429473966 -0.0385930468483973 -0.0385930468483973 -0.0436449432036143 0.0869458912804968 -0.0331860686986225 -0.0385930468483973 -0.0363066501316691 0.131644298802155 0.0863943811232243 0.0484941330708674 -0.0449256427482965 -0.0743574877773457 -0.100637821082453 -0.173887569817682 0.0737838979122417 0.0737838979122417 0.0737838979122417 0.0274357505822557 -0.0430111521805562 -0.163225904537725 -0.147730537343666 -0.16349310219933 -0.173887569817682 -0.17123480554842 0.421720050426664 0.451608932817808 0.455004397274656 -0.210139760737259 0.997840777547072 0.74981866099012 0.571697216428845 0.995678246959209 0.518318404317238 0.518318404317238 1 1 1 1 1 1 1 0.0986029593051788 0.0274357505822557 -0.108042519050292 -0.0423158538968 -0.0725218215561122 0.566778219573279 0.995670023109041 0.997838123388619 1 0.946512060309487 1 1 1 0.946512060309487 1 -0.0385930468483973 -0.659618695751128 0.145485603584093 0.651570728703207 0.500953733458793 0.55057766875411 0.498836603558027 0.493252638029723 0.0518203507592386 0.995670023109041 -0.247018842154459 -0.0489949321480801 0.802698043884161 0.995670023109041 0.995670023109041 0.577582295618705 0.0867543998428247 0.0664582087146463 0.0518203507592386 0.191150813682629 0.0885935766189049 0.119170974858039 -0.147730537343666 0.104428337253494 -0.0489949321480801 -0.147730537343666 0.119170974858039 -0.0331860686986225 -0.408211096363247 -0.0375631200544183 -0.495320221455575 -0.495320221455575 -0.492990750023496 -0.492990750023496 -0.490655508998508 -0.490655508998508 -0.490655508998508 -0.490655508998508 -0.490655508998508 -0.490655508998508 -0.0895109409495008 0.104352167329678 -0.00932577636772185 -0.0385930468483973 -0.0377700552273295 -0.0429572919940367 -0.0429572919940367 -0.0270072666409891 -0.0489949321480801 -0.0489949321480801 -0.0428946109823891 -0.050761940882642 -0.0187725564743778 -0.0385930468483973 -0.0385930468483973 -0.0270072666409891 -0.0489949321480801 -0.0385930468483973 -0.490655508998508 -0.0369264162544603 -0.0385930468483973 -0.0331860686986225 -0.0489949321480801 -0.0489949321480801 -0.0489949321480801 -0.0385930468483973 0.104428337253494 0.104428337253494 0.106319158787431 0.178974498063712 -0.147730537343666 -0.241173670727524 -0.0489949321480801 -0.213845693773037 -0.0489949321480801 -0.24669796010862 -0.213845693773037 -0.213845693773037 -0.675605082695448 0.056964539047669 -0.118550557647108 -0.0428946109823891
-0.0489949321480801 0.0940635456356851 -0.0385930468483973 -0.0331860686986225 -0.161890246999951 -0.147730537343666 1 -0.159179078560228 -0.159179078560228 -0.034081264314493 -0.213845693773037 -0.159179078560228 0.0706393819067622 -0.0331860686986225 -0.0489949321480801 -0.0385930468483973 -0.0489949321480801 -0.0489949321480801 -0.0385930468483973 -0.675605082695448 -0.209418423342605 0.236840411616385 1 1 -0.0428946109823891 0.698386759022315 0.0826580051350795 0.0867543998428247 0.194580594960448 0.862051096143494 0.0832872673237158 0.808966489383366 0.0885525774223346 0.096344875468838 0.20571140021675 0.0885935766189049 0.0940635456356851 0.0945708135664603 0.0940635456356851 0.0832872673237158 -0.213845693773037 0.126311990673946 -0.209418423342605 0.0315072856435159 0.0896473441429799 -0.213845693773037 -0.490655508998508 0.291375941623852 0.0940635456356851 -0.42529429473966 -0.0513635725421489 0.111280919598363 -0.551940434190192 -0.42529429473966 -0.0385930468483973 -0.0385930468483973 -0.0436449432036143 0.0869458912804968 -0.0331860686986225 -0.0385930468483973 -0.0363066501316691 0.131644298802155 0.0863943811232243 0.0484941330708674 -0.0449256427482965 -0.0743574877773457 -0.100637821082453 -0.173887569817682 0.0737838979122417 0.0737838979122417 0.0737838979122417 0.0274357505822557 -0.0430111521805562 -0.163225904537725 -0.147730537343666 -0.16349310219933 -0.173887569817682 -0.17123480554842 0.421720050426664 0.451608932817808 0.455004397274656 -0.210139760737259 0.997840777547072 0.74981866099012 0.571697216428845 0.995678246959209 0.518318404317238 0.518318404317238 1 1 1 1 1 1 1 0.0986029593051788 0.0274357505822557 -0.108042519050292 -0.0423158538968 -0.0725218215561122 0.566778219573279 0.995670023109041 0.997838123388619 1 0.946512060309487 1 1 1 0.946512060309487 1 -0.0385930468483973 -0.659618695751128 0.145485603584093 0.651570728703207 0.500953733458793 0.55057766875411 0.498836603558027 0.493252638029723 0.0518203507592386 0.995670023109041 -0.247018842154459 -0.0489949321480801 0.802698043884161 0.995670023109041 0.995670023109041 0.577582295618705 0.0867543998428247 0.0664582087146463 0.0518203507592386 0.191150813682629 0.0885935766189049 0.119170974858039 -0.147730537343666 0.104428337253494 -0.0489949321480801 -0.147730537343666 0.119170974858039 -0.0331860686986225 -0.408211096363247 -0.0375631200544183 -0.495320221455575 -0.495320221455575 -0.492990750023496 -0.492990750023496 -0.490655508998508 -0.490655508998508 -0.490655508998508 -0.490655508998508 -0.490655508998508 -0.490655508998508 -0.0895109409495008 0.104352167329678 -0.00932577636772185 -0.0385930468483973 -0.0377700552273295 -0.0429572919940367 -0.0429572919940367 -0.0270072666409891 -0.0489949321480801 -0.0489949321480801 -0.0428946109823891 -0.050761940882642 -0.0187725564743778 -0.0385930468483973 -0.0385930468483973 -0.0270072666409891 -0.0489949321480801 -0.0385930468483973 -0.490655508998508 -0.0369264162544603 -0.0385930468483973 -0.0331860686986225 -0.0489949321480801 -0.0489949321480801 -0.0489949321480801 -0.0385930468483973 0.104428337253494 0.104428337253494 0.106319158787431 0.178974498063712 -0.147730537343666 -0.241173670727524 -0.0489949321480801 -0.213845693773037 -0.0489949321480801 -0.24669796010862 -0.213845693773037 -0.213845693773037 -0.675605082695448 0.056964539047669 -0.118550557647108 -0.0428946109823891
0.0394500104607096 0.633390875509733 0.0939373965048924 0.0495860066468959 -0.149397750502455 -0.169783959003724 0.0986029593051788 -0.16757873702457 -0.156440981029468 0.0450473249523174 0.0566663473568168 -0.16757873702457 0.231537532841119 0.0495860066468959 0.0394500104607096 0.0939373965048924 0.0394500104607096 0.0394500104607096 0.0939373965048924 -0.0541156914088992 0.0548992486247839 -0.0650025024641905 0.0986029593051788 0.0986029593051788 0.0390274548473692 0.172873131135788 0.74894447068997 0.712712231477555 0.209987333804968 0.123814092990811 0.747295479202311 0.146343690196636 0.640396433836269 0.636750256213338 0.215467681961128 0.640593322739152 0.633390875509733 0.631489096082662 0.633390875509733 0.747295479202311 0.0566663473568168 -0.0114230610860361 0.0548992486247839 0.343681979039878 0.714346991539678 0.0566663473568168 0.0496561328636694 -0.0873119025524798 0.633390875509733 0.0116670476302583 -0.268416539435869 0.620488529065586 0.0720158015625075 0.0116670476302583 0.0939373965048924 0.0939373965048924 0.0386554912864628 0.63529093637696 0.0495860066468959 0.0939373965048924 -0.0181172666183197 0.722721217923305 0.637056688130617 0.642124001943322 0.0259015090278624 -0.972487231780933 -0.998011498124256 -0.164508920780788 0.974429678753522 0.974429678753522 0.974429678753522 0.448167535914952 -0.0226101269080529 0.104100905426987 -0.169783959003724 -0.179919358647275 -0.164508920780788 -0.163562435420156 0.0997125016551705 0.123985443330309 0.156711328677131 -0.564643050820525 0.0991200595398539 0.147716615483862 0.0677323665483256 0.102453605638045 0.0833396256284591 0.0833396256284591 0.0986029593051788 0.0986029593051788 0.0986029593051788 0.0986029593051788 0.0986029593051788 0.0986029593051788 0.0986029593051788 1 0.448167535914952 -0.994045487431903 -0.415899701838983 -0.974429678753522 0.0680377747664362 0.0986029593051788 0.0980927353925953 0.0986029593051788 0.116014177355311 0.0986029593051788 0.0986029593051788 0.0986029593051788 0.116014177355311 0.0986029593051788 0.0939373965048924 -0.0493286549823371 0.621226535995857 0.0851628660322623 0.249349670462583 0.21483038688228 0.0935935438087463 0.0980449592993112 0.665750343683767 0.0986029593051788 -0.323536206312305 0.0394500104607096 0.136403727101757 0.0986029593051788 0.0986029593051788 0.217486401276426 0.712712231477555 0.65798605377433 0.665750343683767 0.529817681819026 0.640593322739152 -0.154330571158381 -0.169783959003724 0.621984571772582 0.0394500104607096 -0.169783959003724 -0.154330571158381 0.0495860066468959 -0.108120229809642 0.0382456759970795 0.050882393220057 0.050882393220057 0.0553923158715804 0.0502655337186454 0.0496561328636694 0.0496561328636694 0.0496561328636694 0.0496561328636694 0.0496561328636694 0.0496561328636694 0.130331045853413 0.99602773476631 0.112930114777764 0.0939373965048924 0.10221872314359 0.0939373965048924 0.0939373965048924 0.0490990662576977 0.0394500104607096 0.0394500104607096 0.0390274548473691 0.0440715537419252 0.0581808804986075 0.0939373965048924 0.0939373965048924 0.0490990662576977 0.0394500104607096 0.0939373965048924 0.0496561328636694 0.0982057994144605 0.0939373965048924 0.0495860066468959 0.0394500104607096 0.0394500104607096 0.0394500104607096 0.0939373965048924 0.621984571772582 0.621984571772582 -0.111056101845708 0.163185733071732 -0.169783959003724 -0.331778424670628 0.0394500104607096 0.0566663473568168 0.0394500104607096 0.167720626341049 0.0566663473568168 0.0566663473568168 -0.0638207742166867 0.218577080778417 0.0694670387801845 0.0390274548473691
0.504939283399259 -0.176792151915945 0.578287686123846 0.487984623556639 0.0767014853418101 0.0570280410408769 0.0274357505822557 0.0575663712195133 0.0658606142032695 0.486277929874173 0.0467145354780663 0.0575663712195133 -0.0969828005859664 0.487984623556639 0.504939283399259 0.578287686123846 0.504939283399259 0.504939283399259 0.578287686123846 0.0102892015843066 0.0547094641379929 -0.0442739512778265 0.0274357505822557 0.0274357505822557 0.499500238237053 0.0879242929216745 -0.211521141233781 -0.300673979883264 -0.112933137173735 -0.0590462314238934 -0.212236548469483 -0.108167316521225 -0.189808742203559 -0.175478708550233 -0.119393374162525 -0.193560779685143 -0.176792151915945 -0.187276736434359 -0.176792151915945 -0.212236548469483 0.0467145354780663 0.0933165442929401 0.0547094641379929 0.793147811936897 -0.301355368013154 0.0467145354780663 0.0457060500133316 -0.10612120549372 -0.176792151915945 0.107029696272764 -0.120295579077793 -0.179525417226255 0.0534701055370298 0.107029696272764 0.578287686123846 0.578287686123846 0.504939283399259 -0.189808742203559 0.487984623556639 0.578287686123846 0.197249075999791 0.342131363695225 -0.191065459489382 0.291329598800985 0.496592665222241 -0.391468037243212 -0.449060493548696 0.0690306999577011 0.390416805653682 0.390416805653682 0.390416805653682 1 0.195080852896672 0.0705126264765612 0.0570280410408769 0.0330084375076876 0.0690306999577011 0.0632635138786042 0.0979665048509166 0.0982770815024746 0.0483228334489095 -0.158856196525365 0.0292123830557306 0.071146761270447 0.0395742585982014 0.0302060287276141 0.0476969849082995 0.0476969849082995 0.0274357505822557 0.0274357505822557 0.0274357505822557 0.0274357505822557 0.0274357505822557 0.0274357505822557 0.0274357505822557 0.448167535914952 1 -0.443112487439772 -0.919981546107177 -0.390416805653683 0.041903357738488 0.0274357505822557 0.0256550986066358 0.0274357505822557 0.0405909547394393 0.0274357505822557 0.0274357505822557 0.0274357505822557 0.0405909547394393 0.0274357505822557 0.578287686123846 0.00176499532383716 -0.273047254242963 -0.0405717256376202 0.00918065022618661 -0.0249444779691988 0.0661693426893322 0.0684221575043299 0.285204220253581 0.0274357505822557 -0.150255565177041 0.504939283399259 -0.115187226965382 0.0274357505822557 0.0274357505822557 -0.0322467351631048 -0.300673979883264 0.270118144437369 0.285204220253581 0.202043692668477 -0.193560779685143 -0.0691659517923989 0.0570280410408769 -0.280038536553065 0.504939283399259 0.0570280410408769 -0.0691659517923989 0.487984623556639 -0.0999209145866484 0.499500238237053 0.0399919789169578 0.0399919789169578 0.0519667453948253 0.042836937690463 0.0457060500133316 0.0457060500133316 0.0457060500133316 0.0457060500133316 0.0457060500133316 0.0457060500133316 0.0835445645361573 0.446387295593168 0.617237720854503 0.578287686123846 0.578287686123846 0.578287686123846 0.578287686123846 0.482495916981942 0.504939283399259 0.504939283399259 0.499500238237053 0.503176743369931 0.493134268152938 0.578287686123846 0.578287686123846 0.482495916981942 0.504939283399259 0.578287686123846 0.0457060500133316 0.579886241615511 0.578287686123846 0.487984623556639 0.504939283399259 0.504939283399259 0.504939283399259 0.578287686123846 -0.280038536553065 -0.280038536553065 -0.00798272668762761 0.241594039197516 0.0570280410408769 -0.148692319054379 0.504939283399259 0.0467145354780663 0.504939283399259 -0.0797916428201052 0.0467145354780663 0.0467145354780663 -0.00335913503983812 0.487712882487535 -0.0785330324912059 0.499500238237053
-0.0379696170471424 -0.632729179911836 -0.0931286127204889 -0.0484035889585031 0.147944671133569 0.168226971603144 -0.108042519050292 0.16597675969455 0.154938676921312 -0.0438932108020666 -0.0586996746610876 0.16597675969455 -0.23292448461216 -0.0484035889585031 -0.0379696170471424 -0.0931286127204889 -0.0379696170471424 -0.0379696170471424 -0.0931286127204889 0.0636129913717911 -0.0568187466730407 0.0611132943590053 -0.108042519050292 -0.108042519050292 -0.0425531324929506 -0.176524665731387 -0.74851867958203 -0.711904494115455 -0.212177208988598 -0.131709175972127 -0.746852248249277 -0.149399119567115 -0.639756776167381 -0.636067929975354 -0.217817421481551 -0.640011304563783 -0.632729179911836 -0.630803108064667 -0.632729179911836 -0.746852248249277 -0.0586996746610876 0.00961821129036319 -0.0568187466730407 -0.346012084073943 -0.713557159814881 -0.0586996746610876 -0.0417292042068484 0.0823978910508682 -0.632729179911836 -0.00913993527352509 0.266818249778314 -0.619672197579286 -0.0652924348638803 -0.00913993527352509 -0.0931286127204889 -0.0931286127204889 -0.0372042769169729 -0.634653368385944 -0.0484035889585031 -0.0931286127204889 0.0216129926171327 -0.717819204748156 -0.636437624955889 -0.637134702113104 -0.0245726303800767 0.970232262868454 0.996026087174539 0.162902361820363 -0.972195434297561 -0.972195434297561 -0.972195434297561 -0.443112487439772 0.0260641337003269 -0.0982553386580685 0.168226971603144 0.178580782859624 0.162902361820363 0.161997238759002 -0.103247542877121 -0.127174610590352 -0.154391605469762 0.560260304582077 -0.10860245888479 -0.150505245901827 -0.0692398910297701 -0.111949533658008 -0.0859893516697327 -0.0859893516697327 -0.108042519050292 -0.108042519050292 -0.108042519050292 -0.108042519050292 -0.108042519050292 -0.108042519050292 -0.108042519050292 -0.994045487431903 -0.443112487439772 1 0.418391016404543 0.968147817722523 -0.0695268724289188 -0.108042519050292 -0.107490039835861 -0.108042519050292 -0.12649617133462 -0.108042519050292 -0.108042519050292 -0.108042519050292 -0.12649617133462 -0.108042519050292 -0.0931286127204889 0.0587885353072168 -0.620204646271114 -0.0931514213558535 -0.250341002985533 -0.215176672415559 -0.0967540852789326 -0.101217953613003 -0.660765617479134 -0.108042519050292 0.33327016027799 -0.0379696170471424 -0.139303872618312 -0.108042519050292 -0.108042519050292 -0.217556126368657 -0.711904494115455 -0.662883611575775 -0.660765617479134 -0.526231907818657 -0.640011304563783 0.153411607832776 0.168226971603144 -0.620872384200746 -0.0379696170471424 0.168226971603144 0.153411607832776 -0.0484035889585031 0.111878150122839 -0.0416933479056697 -0.0429062425384289 -0.0429062425384289 -0.0476030513842368 -0.0423139818468141 -0.0417292042068484 -0.0417292042068484 -0.0417292042068484 -0.0417292042068484 -0.0417292042068484 -0.0417292042068484 -0.124500940531966 -0.990096875101471 -0.112412293643391 -0.0931286127204889 -0.0964138864593654 -0.0931286127204889 -0.0931286127204889 -0.052935772176106 -0.0379696170471424 -0.0379696170471424 -0.0425531324929506 -0.0426268828847537 -0.0569220987168488 -0.0931286127204889 -0.0931286127204889 -0.052935772176106 -0.0379696170471424 -0.0931286127204889 -0.0417292042068484 -0.0973705914129852 -0.0931286127204889 -0.0484035889585031 -0.0379696170471424 -0.0379696170471424 -0.0379696170471424 -0.0931286127204889 -0.620872384200746 -0.620872384200746 0.109971565766847 -0.163062686213231 0.168226971603144 0.329802845871102 -0.0379696170471424 -0.0586996746610876 -0.0379696170471424 -0.167839645216908 -0.0586996746610876 -0.0586996746610876 0.0734281290949583 -0.219886397093464 -0.0723360816995119 -0.0425531324929506
-0.548796453775133 0.259195709691764 -0.517098666681292 -0.533156749765837 -0.0662677238610279 -0.0456191381558503 -0.0423158538968 -0.047027233251756 -0.0551090985903113 -0.53160435336067 0.0641860385294103 -0.047027233251756 0.0900000883929868 -0.533156749765837 -0.548796453775133 -0.517098666681292 -0.548796453775133 -0.548796453775133 -0.517098666681292 -0.0162881618470563 0.0628571880605793 0.0238845451065257 -0.0423158538968 -0.0423158538968 -0.550415428893999 -0.0658905889167893 0.291119403996542 0.27902560663814 0.10480200887913 0.0369912078718853 0.290478430682939 0.0546031687346587 0.272363936741277 0.258419211239135 0.110797112098648 0.274479811712322 0.259195709691764 0.270950275856634 0.259195709691764 0.290478430682939 0.0641860385294103 -0.112584960292788 0.0628571880605793 -0.859853397230966 0.279657935170101 0.0641860385294103 -0.053199854855005 0.0984767366829193 0.259195709691764 -0.0995492328292684 0.11163435872003 0.266691734349506 -0.0109085388909109 -0.0995492328292684 -0.517098666681292 -0.517098666681292 -0.548796453775133 0.272363936741277 -0.533156749765837 -0.517098666681292 -0.218869541422097 -0.316141649496024 0.273069814007969 -0.262233486510757 -0.541003470703283 0.353404819217263 0.416728366978395 -0.0588171100554594 -0.352409352351424 -0.352409352351424 -0.352409352351424 -0.919981546107177 -0.216881826301681 -0.13096561104808 -0.0456191381558503 -0.033392176988355 -0.0588171100554594 -0.0528749153404178 -0.0783223661084351 -0.077341518745982 -0.0854774942791696 0.113144247724782 -0.0439008794580899 -0.0880587939371481 -0.0587771618285687 -0.0460374434528102 -0.0267755046918222 -0.0267755046918222 -0.0423158538968 -0.0423158538968 -0.0423158538968 -0.0423158538968 -0.0423158538968 -0.0423158538968 -0.0423158538968 -0.415899701838983 -0.919981546107177 0.418391016404543 1 0.352409352351424 -0.0605128252996609 -0.0423158538968 -0.0407268545100283 -0.0423158538968 -0.0202233779996773 -0.0423158538968 -0.0423158538968 -0.0423158538968 -0.0202233779996773 -0.0423158538968 -0.517098666681292 -0.00847954322760562 0.249986443741616 0.0406101758476766 0.0102785662418242 -0.016844698675249 -0.044587391261105 -0.0467832048047555 -0.254839031578456 -0.0423158538968 0.139437241096013 -0.548796453775133 0.0626488223033172 -0.0423158538968 -0.0423158538968 -0.00261893601313547 0.27902560663814 -0.247714779402487 -0.254839031578456 -0.179778285110021 0.274479811712322 0.0641860385294103 -0.0456191381558503 0.258081599069955 -0.548796453775133 -0.0456191381558503 0.0641860385294103 -0.533156749765837 0.0802797497595726 -0.550415428893999 -0.0477785173127641 -0.0477785173127641 -0.0602412412375215 -0.0504784946331143 -0.053199854855005 -0.053199854855005 -0.053199854855005 -0.053199854855005 -0.053199854855005 -0.053199854855005 -0.131534671802535 -0.414247637912666 -0.561458222653958 -0.517098666681292 -0.517098666681292 -0.517098666681292 -0.517098666681292 -0.534714714845488 -0.548796453775133 -0.548796453775133 -0.550415428893999 -0.547183660855191 -0.537847591594448 -0.517098666681292 -0.517098666681292 -0.534714714845488 -0.548796453775133 -0.517098666681292 -0.053199854855005 -0.518591924242713 -0.517098666681292 -0.533156749765837 -0.548796453775133 -0.548796453775133 -0.548796453775133 -0.517098666681292 0.258081599069955 0.258081599069955 0.0572639909212274 -0.264212908872463 -0.0456191381558503 0.137986547897121 -0.548796453775133 0.0641860385294103 -0.548796453775133 0.0740466852209084 0.0641860385294103 0.0641860385294103 -0.00165836913417533 -0.253081219851694 0.0728786941939521 -0.550415428893999
-0.0403575668991175 -0.643815985521294 -0.096552432557454 -0.0515652536845677 0.146651385609033 0.167362338093465 -0.0725218215561122 0.164802689441262 0.153750221402772 -0.0471796358820095 -0.065375776158626 0.164802689441262 -0.237613383386781 -0.0515652536845677 -0.0403575668991175 -0.096552432557454 -0.0403575668991175 -0.0403575668991175 -0.096552432557454 0.0374690037244205 -0.063133367301908 0.0540171982507218 -0.0725218215561122 -0.0725218215561122 -0.0398141972274937 -0.160679579155816 -0.763752096023833 -0.726587210013025 -0.219425300191953 -0.0996463007798117 -0.762052330184937 -0.122746486269101 -0.650817016265749 -0.647053541458081 -0.213126106464358 -0.651252761804048 -0.643815985521294 -0.641856257655639 -0.643815985521294 -0.762052330184937 -0.065375776158626 0.0135862678548044 -0.063133367301908 -0.339652231840891 -0.728272728976184 -0.065375776158626 -0.0684049473827887 0.070945263766819 -0.643815985521294 -0.0309437312732788 0.261553042294626 -0.635763939760407 -0.0940987671160513 -0.0309437312732788 -0.096552432557454 -0.096552432557454 -0.0395517022317198 -0.645773892761497 -0.0515652536845677 -0.096552432557454 0.0653543302752885 -0.701608714938882 -0.647598489754851 -0.65647518942179 -0.0274939711039688 0.998006580654364 0.972332300151538 0.161523483176772 -0.996005633897778 -0.996005633897778 -0.996005633897778 -0.390416805653683 0.0693128644396471 -0.0827285203662764 0.167362338093465 0.154712073824213 0.161523483176772 0.160717421965692 -0.0889436332031597 -0.112622645013601 -0.117890118719307 0.52941860541577 -0.0727658204137764 -0.132932226168356 -0.0529127162825688 -0.0767408431590423 -0.0722529493745459 -0.0722529493745459 -0.0725218215561122 -0.0725218215561122 -0.0725218215561122 -0.0725218215561122 -0.0725218215561122 -0.0725218215561122 -0.0725218215561122 -0.974429678753522 -0.390416805653683 0.968147817722523 0.352409352351424 1 -0.0529769354663615 -0.0725218215561122 -0.0722812916714656 -0.0725218215561122 -0.0923611005234982 -0.0725218215561122 -0.0725218215561122 -0.0725218215561122 -0.0923611005234982 -0.0725218215561122 -0.096552432557454 0.0320164846924444 -0.641165162602886 -0.0894134252302586 -0.231057682584968 -0.178078760005699 -0.0830907796171206 -0.0876316513316171 -0.684627315078827 -0.0725218215561122 0.314540579395553 -0.0403575668991175 -0.111625485431228 -0.0725218215561122 -0.0725218215561122 -0.195616084149963 -0.726587210013025 -0.676511705910066 -0.684627315078827 -0.55902488860588 -0.651252761804048 0.150384288875709 0.167362338093465 -0.630824035295648 -0.0403575668991175 0.167362338093465 0.150384288875709 -0.0515652536845677 0.0972432523586717 -0.0390233601440138 -0.0702224173809866 -0.0702224173809866 -0.0740218759893467 -0.069308397294431 -0.0684049473827887 -0.0684049473827887 -0.0684049473827887 -0.0684049473827887 -0.0684049473827887 -0.0684049473827887 -0.108704662739472 -0.970558985617934 -0.0730543508864447 -0.096552432557454 -0.104744744136752 -0.096552432557454 -0.096552432557454 -0.0509531382816085 -0.0403575668991175 -0.0403575668991175 -0.0398141972274937 -0.0450535161639685 -0.0597253728073774 -0.096552432557454 -0.096552432557454 -0.0509531382816085 -0.0403575668991175 -0.096552432557454 -0.0684049473827887 -0.100673448932987 -0.096552432557454 -0.0515652536845677 -0.0403575668991175 -0.0403575668991175 -0.0403575668991175 -0.096552432557454 -0.630824035295648 -0.630824035295648 0.106326711851154 -0.0904404612347553 0.167362338093465 0.323294743769149 -0.0403575668991175 -0.065375776158626 -0.0403575668991175 -0.173829167829354 -0.065375776158626 -0.065375776158626 0.0470375699866607 -0.224312831951114 -0.0604833266442038 -0.0398141972274937
0.0815329017588975 0.0387557034220894 0.0721478319926064 0.0807732235980313 0.152810152383856 0.152778505301616 0.566778219573279 0.15407747181768 0.15407747181768 0.082483305744304 -0.37263415951556 0.15407747181768 0.0958938378983478 0.0807732235980313 0.0815329017588975 0.0721478319926064 0.0815329017588975 0.0815329017588975 0.0721478319926064 0.216063166158819 -0.364919474376549 0.135916959951929 0.566778219573279 0.566778219573279 0.0797941920880428 0.661617822313331 0.0250829490636458 0.0433536270962545 0.0595186159285917 0.499875709489731 0.0233037689104825 0.500894701239795 0.0330298878311413 0.0370624091936851 0.0905498384224326 0.0378359112138171 0.0387557034220894 0.0420971294172947 0.0387557034220894 0.0233037689104825 -0.37263415951556 0.0724873836382554 -0.364919474376549 0.0770734727231525 0.0451010624147188 -0.37263415951556 0.156915016601901 0.167213576088486 0.0387557034220894 0.150105005263122 0.0788119571547765 0.0621587095175664 -0.0148906095593532 0.150105005263122 0.0721478319926064 0.0721478319926064 0.0815329017588975 0.0330298878311413 0.0807732235980313 0.0721478319926064 0.173488595826514 0.129551999407007 0.0346361364054704 0.107573726329401 0.0770227262396099 -0.0513099350630843 -0.0728096544661356 0.127324679612639 0.0593416702476593 0.0529769354663615 0.0529769354663615 0.041903357738488 0.172554176513075 0.00342543322024774 0.152778505301616 0.308511948383325 0.127324679612639 0.125697083510757 0.766135430659077 0.786415859151354 0.428590258345756 -0.128392871368892 0.565532512361055 0.758335395786482 0.996203888807086 0.569264196593576 0.894822211709685 0.894822211709685 0.566778219573279 0.566778219573279 0.566778219573279 0.566778219573279 0.566778219573279 0.566778219573279 0.566778219573279 0.0680377747664362 0.041903357738488 -0.0695268724289188 -0.0605128252996609 -0.0529769354663615 1 0.573875712444196 0.568028045452236 0.566778219573279 0.469625199643261 0.566778219573279 0.566778219573279 0.566778219573279 0.469625199643261 0.566778219573279 0.0721478319926064 0.218717260771119 0.0828586994632462 0.36437287156773 0.252657077390344 0.341935060910306 0.883265159879717 0.844536992229033 0.122653511915074 0.573875712444196 -0.371585698574361 0.0815329017588975 0.49482100109026 0.573875712444196 0.573875712444196 0.372408404457394 0.0433536270962545 0.122673888498339 0.122653511915074 0.172484650003521 0.0378359112138171 0.0683893280993256 0.152778505301616 0.0742502106746164 0.0815329017588975 0.152778505301616 0.0683893280993256 0.0807732235980314 -0.744292650515757 0.0797941920880428 0.158406823825543 0.158406823825543 0.157661842791529 0.157661842791529 0.156915016601901 0.156915016601901 0.156915016601901 0.156915016601901 0.156915016601901 0.156915016601901 -0.006848268712499 0.0712747694985996 0.0831062724956679 0.0721478319926064 0.0721478319926064 0.0643079238327384 0.0643079238327384 0.0790547785911294 0.0815329017588975 0.0815329017588975 0.0797941920880428 0.0783483225329364 0.0850910703661036 0.0721478319926064 0.0721478319926064 0.0790547785911294 0.0815329017588975 0.0721478319926064 0.156915016601901 0.0703684381195405 0.0721478319926064 0.0807732235980314 0.0815329017588975 0.0815329017588975 0.0815329017588975 0.0721478319926064 0.0742502106746164 0.0742502106746164 0.0610139829956046 0.0920636903735059 0.152778505301616 -0.369270375070795 0.0815329017588975 -0.37263415951556 0.0815329017588975 0.0788957095072925 -0.37263415951556 -0.37263415951556 0.196240693223168 0.0238354880225534 0.0513109949189034 0.0797941920880428
-0.0436449432036143 0.0907634517475827 -0.0333782601138983 -0.0279959451774252 -0.161890246999951 -0.147730537343666 0.995670023109041 -0.159179078560228 -0.159179078560228 -0.0289575175057798 -0.213845693773037 -0.159179078560228 0.0706393819067622 -0.0279959451774252 -0.0436449432036143 -0.0333782601138983 -0.0436449432036143 -0.0436449432036143 -0.0333782601138983 -0.675605082695448 -0.209418423342605 0.236840411616385 0.995670023109041 0.995670023109041 -0.0375631200544183 0.698386759022315 0.0826580051350795 0.0867543998428247 0.194580594960448 0.866556661871544 0.0832872673237158 0.813595816642003 0.0852058427902412 0.0930290490038772 0.20571140021675 0.0852677868451158 0.0907634517475827 0.0912995124953573 0.0907634517475827 0.0832872673237158 -0.213845693773037 0.126311990673946 -0.209418423342605 0.0315072856435159 0.0896473441429799 -0.213845693773037 -0.490655508998508 0.291375941623852 0.0907634517475827 -0.42529429473966 -0.0513635725421489 0.108134058968392 -0.54451651228745 -0.42529429473966 -0.0333782601138983 -0.0333782601138983 -0.0383847428616369 0.083645423231794 -0.0279959451774252 -0.0333782601138983 -0.0363066501316691 0.131644298802155 0.0830648592640347 0.0484941330708674 -0.0397435901986008 -0.0743574877773457 -0.100637821082453 -0.173887569817682 0.0737838979122417 0.0737838979122417 0.0737838979122417 0.0274357505822557 -0.0430111521805562 -0.163225904537725 -0.147730537343666 -0.16349310219933 -0.173887569817682 -0.17123480554842 0.430009905758421 0.459325340993201 0.460566648509664 -0.210139760737259 0.99350922114036 0.74981866099012 0.571697216428845 0.995678246959209 0.518318404317238 0.518318404317238 0.995670023109041 0.995670023109041 0.995670023109041 0.995670023109041 0.995670023109041 0.995670023109041 0.995670023109041 0.0986029593051788 0.0274357505822557 -0.108042519050292 -0.0423158538968 -0.0725218215561122 0.573875712444196 1 0.997838123388619 0.995670023109041 0.94199814825841 0.995670023109041 0.995670023109041 0.995670023109041 0.94199814825841 0.995670023109041 -0.0333782601138983 -0.659618695751128 0.151525863045562 0.64624660630685 0.506503377600145 0.55614083196505 0.506884422903109 0.501217817347862 0.0518203507592386 1 -0.256186285216525 -0.0436449432036143 0.807342319851285 1 1 0.583149524974475 0.0867543998428247 0.0664582087146463 0.0518203507592386 0.197484314964328 0.0852677868451158 0.119170974858039 -0.147730537343666 0.101170898375166 -0.0436449432036143 -0.147730537343666 0.119170974858039 -0.0279959451774252 -0.416421617196285 -0.0323234779126375 -0.487046718586596 -0.487046718586596 -0.492990750023496 -0.484690300769677 -0.490655508998508 -0.490655508998508 -0.490655508998508 -0.490655508998508 -0.490655508998508 -0.490655508998508 -0.0895109409495008 0.104352167329678 -0.00458313476849105 -0.0333782601138983 -0.0326698433479852 -0.0377700552273295 -0.0377700552273295 -0.0218423541629993 -0.0436449432036143 -0.0436449432036143 -0.0375631200544183 -0.0453615111761069 -0.0138003874515718 -0.0333782601138983 -0.0333782601138983 -0.0218423541629993 -0.0436449432036143 -0.0333782601138983 -0.490655508998508 -0.0317621541416944 -0.0333782601138983 -0.0279959451774252 -0.0436449432036143 -0.0436449432036143 -0.0436449432036143 -0.0333782601138983 0.101170898375166 0.101170898375166 0.106319158787431 0.178974498063712 -0.147730537343666 -0.25032787161719 -0.0436449432036143 -0.213845693773037 -0.0436449432036143 -0.24669796010862 -0.213845693773037 -0.213845693773037 -0.675605082695448 0.056964539047669 -0.118550557647108 -0.0375631200544183
-0.0464219199122423 0.0914736366839495 -0.0363318903807813 -0.0308496566116561 -0.163798378880784 -0.149609205918952 0.997838123388619 -0.161071804794388 -0.161071804794388 -0.0317805602304356 -0.214309003395084 -0.161071804794388 0.0698325973407289 -0.0308496566116561 -0.0464219199122423 -0.0363318903807813 -0.0464219199122423 -0.0464219199122423 -0.0363318903807813 -0.677068821945908 -0.209872141015646 0.236328391869881 0.997838123388619 0.997838123388619 -0.040344260719516 0.699899856151638 0.0833924407996961 0.087587580511777 0.194159935723175 0.864666669035058 0.0840189144410958 0.811619033882778 0.0859479600023008 0.0937389046346474 0.205266677551927 0.0859818140309127 0.0914736366839495 0.0920076633959988 0.0914736366839495 0.0840189144410958 -0.214309003395084 0.126038919735571 -0.209872141015646 0.0298401641650299 0.0904482340291624 -0.214309003395084 -0.49171854381777 0.290746022790536 0.0914736366839495 -0.426362194306935 -0.0527034681146791 0.108771481419759 -0.545719725155131 -0.426362194306935 -0.0363318903807813 -0.0363318903807813 -0.0411353204038464 0.0843841838489154 -0.0308496566116561 -0.0363318903807813 -0.0386744821299799 0.129956460967953 0.0838060665845322 0.0471338120734539 -0.0424966769011236 -0.074111248039047 -0.100119128482192 -0.175717551733961 0.0735317118168626 0.0735317118168626 0.0735317118168626 0.0256550986066358 -0.0453696787968785 -0.161542394147582 -0.149609205918952 -0.166765279456768 -0.175717551733961 -0.173050153535648 0.422909588131738 0.45285810004738 0.458274048628021 -0.209583399688642 0.995683568908211 0.751443188443998 0.572935833006043 0.997835444067746 0.519441372471368 0.519441372471368 0.997838123388619 0.997838123388619 0.997838123388619 0.997838123388619 0.997838123388619 0.997838123388619 0.997838123388619 0.0980927353925953 0.0256550986066358 -0.107490039835861 -0.0407268545100283 -0.0722812916714656 0.568028045452236 0.997838123388619 1 0.997838123388619 0.944050705404001 0.997838123388619 0.997838123388619 0.997838123388619 0.944050705404001 0.997838123388619 -0.0363318903807813 -0.661121305322629 0.151944981233766 0.650162113184163 0.504902185262284 0.554623758731372 0.499943085725689 0.494371371518094 0.0504432262849756 0.997838123388619 -0.248335122356661 -0.0464219199122423 0.805395164198045 0.997838123388619 0.997838123388619 0.581695547482971 0.087587580511777 0.0650051798080801 0.0504432262849756 0.193732928809002 0.0859818140309127 0.118913341914738 -0.149609205918952 0.101976571074844 -0.0464219199122423 -0.149609205918952 0.118913341914738 -0.0308496566116561 -0.409419949517561 -0.0350772275291077 -0.488128792912607 -0.488128792912607 -0.494058844283598 -0.485767293733034 -0.49171854381777 -0.49171854381777 -0.49171854381777 -0.49171854381777 -0.49171854381777 -0.49171854381777 -0.0877644252048918 0.103791400425841 -0.00748969104560691 -0.0363318903807813 -0.0355614630804876 -0.0406898256359115 -0.0406898256359115 -0.0246979627272831 -0.0464219199122423 -0.0464219199122423 -0.040344260719516 -0.0481681283084392 -0.016563567072332 -0.0363318903807813 -0.0363318903807813 -0.0246979627272831 -0.0464219199122423 -0.0363318903807813 -0.49171854381777 -0.034684128646289 -0.0363318903807813 -0.0308496566116561 -0.0464219199122423 -0.0464219199122423 -0.0464219199122423 -0.0363318903807813 0.101976571074844 0.101976571074844 0.106089309884707 0.17843547189996 -0.149609205918952 -0.242470639013338 -0.0464219199122423 -0.214309003395084 -0.0464219199122423 -0.247232446151529 -0.214309003395084 -0.214309003395084 -0.677068821945908 0.0560244773339489 -0.119251195561624 -0.040344260719516
-0.0489949321480801 0.0940635456356851 -0.0385930468483973 -0.0331860686986225 -0.161890246999951 -0.147730537343666 1 -0.159179078560228 -0.159179078560228 -0.034081264314493 -0.213845693773037 -0.159179078560228 0.0706393819067622 -0.0331860686986225 -0.0489949321480801 -0.0385930468483973 -0.0489949321480801 -0.0489949321480801 -0.0385930468483973 -0.675605082695448 -0.209418423342605 0.236840411616385 1 1 -0.0428946109823891 0.698386759022315 0.0826580051350795 0.0867543998428247 0.194580594960448 0.862051096143494 0.0832872673237158 0.808966489383366 0.0885525774223346 0.096344875468838 0.20571140021675 0.0885935766189049 0.0940635456356851 0.0945708135664603 0.0940635456356851 0.0832872673237158 -0.213845693773037 0.126311990673946 -0.209418423342605 0.0315072856435159 0.0896473441429799 -0.213845693773037 -0.490655508998508 0.291375941623852 0.0940635456356851 -0.42529429473966 -0.0513635725421489 0.111280919598363 -0.551940434190192 -0.42529429473966 -0.0385930468483973 -0.0385930468483973 -0.0436449432036143 0.0869458912804968 -0.0331860686986225 -0.0385930468483973 -0.0363066501316691 0.131644298802155 0.0863943811232243 0.0484941330708674 -0.0449256427482965 -0.0743574877773457 -0.100637821082453 -0.173887569817682 0.0737838979122417 0.0737838979122417 0.0737838979122417 0.0274357505822557 -0.0430111521805562 -0.163225904537725 -0.147730537343666 -0.16349310219933 -0.173887569817682 -0.17123480554842 0.421720050426664 0.451608932817808 0.455004397274656 -0.210139760737259 0.997840777547072 0.74981866099012 0.571697216428845 0.995678246959209 0.518318404317238 0.518318404317238 1 1 1 1 1 1 1 0.0986029593051788 0.0274357505822557 -0.108042519050292 -0.0423158538968 -0.0725218215561122 0.566778219573279 0.995670023109041 0.997838123388619 1 0.946512060309487 1 1 1 0.946512060309487 1 -0.0385930468483973 -0.659618695751128 0.145485603584093 0.651570728703207 0.500953733458793 0.55057766875411 0.498836603558027 0.493252638029723 0.0518203507592386 0.995670023109041 -0.247018842154459 -0.0489949321480801 0.802698043884161 0.995670023109041 0.995670023109041 0.577582295618705 0.0867543998428247 0.0664582087146463 0.0518203507592386 0.191150813682629 0.0885935766189049 0.119170974858039 -0.147730537343666 0.104428337253494 -0.0489949321480801 -0.147730537343666 0.119170974858039 -0.0331860686986225 -0.408211096363247 -0.0375631200544183 -0.495320221455575 -0.495320221455575 -0.492990750023496 -0.492990750023496 -0.490655508998508 -0.490655508998508 -0.490655508998508 -0.490655508998508 -0.490655508998508 -0.490655508998508 -0.0895109409495008 0.104352167329678 -0.00932577636772185 -0.0385930468483973 -0.0377700552273295 -0.0429572919940367 -0.0429572919940367 -0.0270072666409891 -0.0489949321480801 -0.0489949321480801 -0.0428946109823891 -0.050761940882642 -0.0187725564743778 -0.0385930468483973 -0.0385930468483973 -0.0270072666409891 -0.0489949321480801 -0.0385930468483973 -0.490655508998508 -0.0369264162544603 -0.0385930468483973 -0.0331860686986225 -0.0489949321480801 -0.0489949321480801 -0.0489949321480801 -0.0385930468483973 0.104428337253494 0.104428337253494 0.106319158787431 0.178974498063712 -0.147730537343666 -0.241173670727524 -0.0489949321480801 -0.213845693773037 -0.0489949321480801 -0.24669796010862 -0.213845693773037 -0.213845693773037 -0.675605082695448 0.056964539047669 -0.118550557647108 -0.0428946109823891
-0.0756522503305157 0.129068446183428 -0.0237449919666145 -0.0508613957479739 -0.173639304597702 -0.15797303644522 0.946512060309487 -0.17053108415368 -0.17053108415368 -0.0517465818556781 0.112796764941972 -0.17053108415368 0.0495767550705821 -0.0508613957479739 -0.0756522503305157 -0.0237449919666145 -0.0756522503305157 -0.0756522503305157 -0.0237449919666145 -0.713783913619168 0.110461521368604 0.224172305963571 0.946512060309487 0.946512060309487 -0.0693447534339032 0.737852995548688 0.118014818539212 0.0976408318859916 0.18417287983226 0.815054025966789 0.118576952055679 0.759352428596414 0.123264274848989 0.131997955232764 0.194708321248306 0.122462191551003 0.129068446183428 0.129511224727684 0.129068446183428 0.118576952055679 0.112796764941972 0.119555822534589 0.110461521368604 0.00156582753259041 0.100390829152911 0.112796764941972 -0.518382733378036 0.275790842831009 0.129068446183428 -0.452346168375681 -0.0677643508828583 0.125910698475714 -0.440009007954532 -0.452346168375681 -0.0237449919666145 -0.0237449919666145 -0.0699631530398955 0.120974518688211 -0.0508613957479739 -0.0237449919666145 -0.0592315644538608 0.145707623799455 0.120479838121037 0.0624613066140377 -0.068001833865408 -0.0946178435972013 -0.118441401356217 -0.185665845317036 0.0940074565079637 0.0940074565079637 0.0940074565079637 0.0405909547394393 -0.0662817251869416 -0.25824617141405 -0.15797303644522 -0.20712961006592 -0.185665845317036 -0.182639617540216 0.451666094615261 0.483234435018125 0.412345692116896 -0.25733404739021 0.9444683302169 0.668831533096039 0.474235639500148 0.941589829086346 0.547608874785769 0.547608874785769 0.946512060309487 0.946512060309487 0.946512060309487 0.946512060309487 0.946512060309487 0.946512060309487 0.946512060309487 0.116014177355311 0.0405909547394393 -0.12649617133462 -0.0202233779996773 -0.0923611005234982 0.469625199643261 0.94199814825841 0.944050705404001 0.946512060309487 1 0.946512060309487 0.946512060309487 0.946512060309487 1 0.946512060309487 -0.0237449919666145 -0.698512211548729 0.13606415410077 0.616719552862226 0.575594421764512 0.509427394469646 0.527606613928544 0.522256419879956 0.0673666100438516 0.94199814825841 -0.269508153424152 -0.0756522503305157 0.753830111071302 0.94199814825841 0.94199814825841 0.539336082851084 0.0976408318859916 0.0831393719176138 0.0673666100438516 0.208153167990737 0.122462191551003 0.112796764941972 -0.15797303644522 0.107411717595741 -0.0756522503305157 -0.15797303644522 0.112796764941972 -0.0508613957479739 -0.438455409959446 -0.0636631690766462 -0.523311051412928 -0.523311051412928 -0.520849940213439 -0.520849940213439 -0.518382733378036 -0.518382733378036 -0.518382733378036 -0.518382733378036 -0.518382733378036 -0.518382733378036 -0.170346758138468 0.121375905267956 0.00214327442817388 -0.0237449919666145 -0.023229085299276 -0.0282567938994888 -0.0282567938994888 -0.0444861351408683 -0.0756522503305157 -0.0756522503305157 -0.0693447534339032 -0.0721520152332898 -0.0352679151230494 -0.0237449919666145 -0.0237449919666145 -0.0444861351408683 -0.0756522503305157 -0.0237449919666145 -0.518382733378036 -0.0219511416817382 -0.0237449919666145 -0.0508613957479739 -0.0756522503305157 -0.0756522503305157 -0.0756522503305157 -0.0237449919666145 0.107411717595741 0.107411717595741 0.100632366034264 0.164994599749489 -0.15797303644522 -0.263149307230045 -0.0756522503305157 0.112796764941972 -0.0756522503305157 -0.26063900340367 0.112796764941972 0.112796764941972 -0.713783913619168 0.11420737576304 -0.116553878127724 -0.0693447534339032
-0.0489949321480801 0.0940635456356851 -0.0385930468483973 -0.0331860686986225 -0.161890246999951 -0.147730537343666 1 -0.159179078560228 -0.159179078560228 -0.034081264314493 -0.213845693773037 -0.159179078560228 0.0706393819067622 -0.0331860686986225 -0.0489949321480801 -0.0385930468483973 -0.0489949321480801 -0.0489949321480801 -0.0385930468483973 -0.675605082695448 -0.209418423342605 0.236840411616385 1 1 -0.0428946109823891 0.698386759022315 0.0826580051350795 0.0867543998428247 0.194580594960448 0.862051096143494 0.0832872673237158 0.808966489383366 0.0885525774223346 0.096344875468838 0.20571140021675 0.0885935766189049 0.0940635456356851 0.0945708135664603 0.0940635456356851 0.0832872673237158 -0.213845693773037 0.126311990673946 -0.209418423342605 0.0315072856435159 0.0896473441429799 -0.213845693773037 -0.490655508998508 0.291375941623852 0.0940635456356851 -0.42529429473966 -0.0513635725421489 0.111280919598363 -0.551940434190192 -0.42529429473966 -0.0385930468483973 -0.0385930468483973 -0.0436449432036143 0.0869458912804968 -0.0331860686986225 -0.0385930468483973 -0.0363066501316691 0.131644298802155 0.0863943811232243 0.0484941330708674 -0.0449256427482965 -0.0743574877773457 -0.100637821082453 -0.173887569817682 0.0737838979122417 0.0737838979122417 0.0737838979122417 0.0274357505822557 -0.0430111521805562 -0.163225904537725 -0.147730537343666 -0.16349310219933 -0.173887569817682 -0.17123480554842 0.421720050426664 0.451608932817808 0.455004397274656 -0.210139760737259 0.997840777547072 0.74981866099012 0.571697216428845 0.995678246959209 0.518318404317238 0.518318404317238 1 1 1 1 1 1 1 0.0986029593051788 0.0274357505822557 -0.108042519050292 -0.0423158538968 -0.0725218215561122 0.566778219573279 0.995670023109041 0.997838123388619 1 0.946512060309487 1 1 1 0.946512060309487 1 -0.0385930468483973 -0.659618695751128 0.145485603584093 0.651570728703207 0.500953733458793 0.55057766875411 0.498836603558027 0.493252638029723 0.0518203507592386 0.995670023109041 -0.247018842154459 -0.0489949321480801 0.802698043884161 0.995670023109041 0.995670023109041 0.577582295618705 0.0867543998428247 0.0664582087146463 0.0518203507592386 0.191150813682629 0.0885935766189049 0.119170974858039 -0.147730537343666 0.104428337253494 -0.0489949321480801 -0.147730537343666 0.119170974858039 -0.0331860686986225 -0.408211096363247 -0.0375631200544183 -0.495320221455575 -0.495320221455575 -0.492990750023496 -0.492990750023496 -0.490655508998508 -0.490655508998508 -0.490655508998508 -0.490655508998508 -0.490655508998508 -0.490655508998508 -0.0895109409495008 0.104352167329678 -0.00932577636772185 -0.0385930468483973 -0.0377700552273295 -0.0429572919940367 -0.0429572919940367 -0.0270072666409891 -0.0489949321480801 -0.0489949321480801 -0.0428946109823891 -0.050761940882642 -0.0187725564743778 -0.0385930468483973 -0.0385930468483973 -0.0270072666409891 -0.0489949321480801 -0.0385930468483973 -0.490655508998508 -0.0369264162544603 -0.0385930468483973 -0.0331860686986225 -0.0489949321480801 -0.0489949321480801 -0.0489949321480801 -0.0385930468483973 0.104428337253494 0.104428337253494 0.106319158787431 0.178974498063712 -0.147730537343666 -0.241173670727524 -0.0489949321480801 -0.213845693773037 -0.0489949321480801 -0.24669796010862 -0.213845693773037 -0.213845693773037 -0.675605082695448 0.056964539047669 -0.118550557647108 -0.0428946109823891
-0.0489949321480801 0.0940635456356851 -0.0385930468483973 -0.0331860686986225 -0.161890246999951 -0.147730537343666 1 -0.159179078560228 -0.159179078560228 -0.034081264314493 -0.213845693773037 -0.159179078560228 0.0706393819067622 -0.0331860686986225 -0.0489949321480801 -0.0385930468483973 -0.0489949321480801 -0.0489949321480801 -0.0385930468483973 -0.675605082695448 -0.209418423342605 0.236840411616385 1 1 -0.0428946109823891 0.698386759022315 0.0826580051350795 0.0867543998428247 0.194580594960448 0.862051096143494 0.0832872673237158 0.808966489383366 0.0885525774223346 0.096344875468838 0.20571140021675 0.0885935766189049 0.0940635456356851 0.0945708135664603 0.0940635456356851 0.0832872673237158 -0.213845693773037 0.126311990673946 -0.209418423342605 0.0315072856435159 0.0896473441429799 -0.213845693773037 -0.490655508998508 0.291375941623852 0.0940635456356851 -0.42529429473966 -0.0513635725421489 0.111280919598363 -0.551940434190192 -0.42529429473966 -0.0385930468483973 -0.0385930468483973 -0.0436449432036143 0.0869458912804968 -0.0331860686986225 -0.0385930468483973 -0.0363066501316691 0.131644298802155 0.0863943811232243 0.0484941330708674 -0.0449256427482965 -0.0743574877773457 -0.100637821082453 -0.173887569817682 0.0737838979122417 0.0737838979122417 0.0737838979122417 0.0274357505822557 -0.0430111521805562 -0.163225904537725 -0.147730537343666 -0.16349310219933 -0.173887569817682 -0.17123480554842 0.421720050426664 0.451608932817808 0.455004397274656 -0.210139760737259 0.997840777547072 0.74981866099012 0.571697216428845 0.995678246959209 0.518318404317238 0.518318404317238 1 1 1 1 1 1 1 0.0986029593051788 0.0274357505822557 -0.108042519050292 -0.0423158538968 -0.0725218215561122 0.566778219573279 0.995670023109041 0.997838123388619 1 0.946512060309487 1 1 1 0.946512060309487 1 -0.0385930468483973 -0.659618695751128 0.145485603584093 0.651570728703207 0.500953733458793 0.55057766875411 0.498836603558027 0.493252638029723 0.0518203507592386 0.995670023109041 -0.247018842154459 -0.0489949321480801 0.802698043884161 0.995670023109041 0.995670023109041 0.577582295618705 0.0867543998428247 0.0664582087146463 0.0518203507592386 0.191150813682629 0.0885935766189049 0.119170974858039 -0.147730537343666 0.104428337253494 -0.0489949321480801 -0.147730537343666 0.119170974858039 -0.0331860686986225 -0.408211096363247 -0.0375631200544183 -0.495320221455575 -0.495320221455575 -0.492990750023496 -0.492990750023496 -0.490655508998508 -0.490655508998508 -0.490655508998508 -0.490655508998508 -0.490655508998508 -0.490655508998508 -0.0895109409495008 0.104352167329678 -0.00932577636772185 -0.0385930468483973 -0.0377700552273295 -0.0429572919940367 -0.0429572919940367 -0.0270072666409891 -0.0489949321480801 -0.0489949321480801 -0.0428946109823891 -0.050761940882642 -0.0187725564743778 -0.0385930468483973 -0.0385930468483973 -0.0270072666409891 -0.0489949321480801 -0.0385930468483973 -0.490655508998508 -0.0369264162544603 -0.0385930468483973 -0.0331860686986225 -0.0489949321480801 -0.0489949321480801 -0.0489949321480801 -0.0385930468483973 0.104428337253494 0.104428337253494 0.106319158787431 0.178974498063712 -0.147730537343666 -0.241173670727524 -0.0489949321480801 -0.213845693773037 -0.0489949321480801 -0.24669796010862 -0.213845693773037 -0.213845693773037 -0.675605082695448 0.056964539047669 -0.118550557647108 -0.0428946109823891
-0.0489949321480801 0.0940635456356851 -0.0385930468483973 -0.0331860686986225 -0.161890246999951 -0.147730537343666 1 -0.159179078560228 -0.159179078560228 -0.034081264314493 -0.213845693773037 -0.159179078560228 0.0706393819067622 -0.0331860686986225 -0.0489949321480801 -0.0385930468483973 -0.0489949321480801 -0.0489949321480801 -0.0385930468483973 -0.675605082695448 -0.209418423342605 0.236840411616385 1 1 -0.0428946109823891 0.698386759022315 0.0826580051350795 0.0867543998428247 0.194580594960448 0.862051096143494 0.0832872673237158 0.808966489383366 0.0885525774223346 0.096344875468838 0.20571140021675 0.0885935766189049 0.0940635456356851 0.0945708135664603 0.0940635456356851 0.0832872673237158 -0.213845693773037 0.126311990673946 -0.209418423342605 0.0315072856435159 0.0896473441429799 -0.213845693773037 -0.490655508998508 0.291375941623852 0.0940635456356851 -0.42529429473966 -0.0513635725421489 0.111280919598363 -0.551940434190192 -0.42529429473966 -0.0385930468483973 -0.0385930468483973 -0.0436449432036143 0.0869458912804968 -0.0331860686986225 -0.0385930468483973 -0.0363066501316691 0.131644298802155 0.0863943811232243 0.0484941330708674 -0.0449256427482965 -0.0743574877773457 -0.100637821082453 -0.173887569817682 0.0737838979122417 0.0737838979122417 0.0737838979122417 0.0274357505822557 -0.0430111521805562 -0.163225904537725 -0.147730537343666 -0.16349310219933 -0.173887569817682 -0.17123480554842 0.421720050426664 0.451608932817808 0.455004397274656 -0.210139760737259 0.997840777547072 0.74981866099012 0.571697216428845 0.995678246959209 0.518318404317238 0.518318404317238 1 1 1 1 1 1 1 0.0986029593051788 0.0274357505822557 -0.108042519050292 -0.0423158538968 -0.0725218215561122 0.566778219573279 0.995670023109041 0.997838123388619 1 0.946512060309487 1 1 1 0.946512060309487 1 -0.0385930468483973 -0.659618695751128 0.145485603584093 0.651570728703207 0.500953733458793 0.55057766875411 0.498836603558027 0.493252638029723 0.0518203507592386 0.995670023109041 -0.247018842154459 -0.0489949321480801 0.802698043884161 0.995670023109041 0.995670023109041 0.577582295618705 0.0867543998428247 0.0664582087146463 0.0518203507592386 0.191150813682629 0.0885935766189049 0.119170974858039 -0.147730537343666 0.104428337253494 -0.0489949321480801 -0.147730537343666 0.119170974858039 -0.0331860686986225 -0.408211096363247 -0.0375631200544183 -0.495320221455575 -0.495320221455575 -0.492990750023496 -0.492990750023496 -0.490655508998508 -0.490655508998508 -0.490655508998508 -0.490655508998508 -0.490655508998508 -0.490655508998508 -0.0895109409495008 0.104352167329678 -0.00932577636772185 -0.0385930468483973 -0.0377700552273295 -0.0429572919940367 -0.0429572919940367 -0.0270072666409891 -0.0489949321480801 -0.0489949321480801 -0.0428946109823891 -0.050761940882642 -0.0187725564743778 -0.0385930468483973 -0.0385930468483973 -0.0270072666409891 -0.0489949321480801 -0.0385930468483973 -0.490655508998508 -0.0369264162544603 -0.0385930468483973 -0.0331860686986225 -0.0489949321480801 -0.0489949321480801 -0.0489949321480801 -0.0385930468483973 0.104428337253494 0.104428337253494 0.106319158787431 0.178974498063712 -0.147730537343666 -0.241173670727524 -0.0489949321480801 -0.213845693773037 -0.0489949321480801 -0.24669796010862 -0.213845693773037 -0.213845693773037 -0.675605082695448 0.056964539047669 -0.118550557647108 -0.0428946109823891
-0.0756522503305157 0.129068446183428 -0.0237449919666145 -0.0508613957479739 -0.173639304597702 -0.15797303644522 0.946512060309487 -0.17053108415368 -0.17053108415368 -0.0517465818556781 0.112796764941972 -0.17053108415368 0.0495767550705821 -0.0508613957479739 -0.0756522503305157 -0.0237449919666145 -0.0756522503305157 -0.0756522503305157 -0.0237449919666145 -0.713783913619168 0.110461521368604 0.224172305963571 0.946512060309487 0.946512060309487 -0.0693447534339032 0.737852995548688 0.118014818539212 0.0976408318859916 0.18417287983226 0.815054025966789 0.118576952055679 0.759352428596414 0.123264274848989 0.131997955232764 0.194708321248306 0.122462191551003 0.129068446183428 0.129511224727684 0.129068446183428 0.118576952055679 0.112796764941972 0.119555822534589 0.110461521368604 0.00156582753259041 0.100390829152911 0.112796764941972 -0.518382733378036 0.275790842831009 0.129068446183428 -0.452346168375681 -0.0677643508828583 0.125910698475714 -0.440009007954532 -0.452346168375681 -0.0237449919666145 -0.0237449919666145 -0.0699631530398955 0.120974518688211 -0.0508613957479739 -0.0237449919666145 -0.0592315644538608 0.145707623799455 0.120479838121037 0.0624613066140377 -0.068001833865408 -0.0946178435972013 -0.118441401356217 -0.185665845317036 0.0940074565079637 0.0940074565079637 0.0940074565079637 0.0405909547394393 -0.0662817251869416 -0.25824617141405 -0.15797303644522 -0.20712961006592 -0.185665845317036 -0.182639617540216 0.451666094615261 0.483234435018125 0.412345692116896 -0.25733404739021 0.9444683302169 0.668831533096039 0.474235639500148 0.941589829086346 0.547608874785769 0.547608874785769 0.946512060309487 0.946512060309487 0.946512060309487 0.946512060309487 0.946512060309487 0.946512060309487 0.946512060309487 0.116014177355311 0.0405909547394393 -0.12649617133462 -0.0202233779996773 -0.0923611005234982 0.469625199643261 0.94199814825841 0.944050705404001 0.946512060309487 1 0.946512060309487 0.946512060309487 0.946512060309487 1 0.946512060309487 -0.0237449919666145 -0.698512211548729 0.13606415410077 0.616719552862226 0.575594421764512 0.509427394469646 0.527606613928544 0.522256419879956 0.0673666100438516 0.94199814825841 -0.269508153424152 -0.0756522503305157 0.753830111071302 0.94199814825841 0.94199814825841 0.539336082851084 0.0976408318859916 0.0831393719176138 0.0673666100438516 0.208153167990737 0.122462191551003 0.112796764941972 -0.15797303644522 0.107411717595741 -0.0756522503305157 -0.15797303644522 0.112796764941972 -0.0508613957479739 -0.438455409959446 -0.0636631690766462 -0.523311051412928 -0.523311051412928 -0.520849940213439 -0.520849940213439 -0.518382733378036 -0.518382733378036 -0.518382733378036 -0.518382733378036 -0.518382733378036 -0.518382733378036 -0.170346758138468 0.121375905267956 0.00214327442817388 -0.0237449919666145 -0.023229085299276 -0.0282567938994888 -0.0282567938994888 -0.0444861351408683 -0.0756522503305157 -0.0756522503305157 -0.0693447534339032 -0.0721520152332898 -0.0352679151230494 -0.0237449919666145 -0.0237449919666145 -0.0444861351408683 -0.0756522503305157 -0.0237449919666145 -0.518382733378036 -0.0219511416817382 -0.0237449919666145 -0.0508613957479739 -0.0756522503305157 -0.0756522503305157 -0.0756522503305157 -0.0237449919666145 0.107411717595741 0.107411717595741 0.100632366034264 0.164994599749489 -0.15797303644522 -0.263149307230045 -0.0756522503305157 0.112796764941972 -0.0756522503305157 -0.26063900340367 0.112796764941972 0.112796764941972 -0.713783913619168 0.11420737576304 -0.116553878127724 -0.0693447534339032
-0.0489949321480801 0.0940635456356851 -0.0385930468483973 -0.0331860686986225 -0.161890246999951 -0.147730537343666 1 -0.159179078560228 -0.159179078560228 -0.034081264314493 -0.213845693773037 -0.159179078560228 0.0706393819067622 -0.0331860686986225 -0.0489949321480801 -0.0385930468483973 -0.0489949321480801 -0.0489949321480801 -0.0385930468483973 -0.675605082695448 -0.209418423342605 0.236840411616385 1 1 -0.0428946109823891 0.698386759022315 0.0826580051350795 0.0867543998428247 0.194580594960448 0.862051096143494 0.0832872673237158 0.808966489383366 0.0885525774223346 0.096344875468838 0.20571140021675 0.0885935766189049 0.0940635456356851 0.0945708135664603 0.0940635456356851 0.0832872673237158 -0.213845693773037 0.126311990673946 -0.209418423342605 0.0315072856435159 0.0896473441429799 -0.213845693773037 -0.490655508998508 0.291375941623852 0.0940635456356851 -0.42529429473966 -0.0513635725421489 0.111280919598363 -0.551940434190192 -0.42529429473966 -0.0385930468483973 -0.0385930468483973 -0.0436449432036143 0.0869458912804968 -0.0331860686986225 -0.0385930468483973 -0.0363066501316691 0.131644298802155 0.0863943811232243 0.0484941330708674 -0.0449256427482965 -0.0743574877773457 -0.100637821082453 -0.173887569817682 0.0737838979122417 0.0737838979122417 0.0737838979122417 0.0274357505822557 -0.0430111521805562 -0.163225904537725 -0.147730537343666 -0.16349310219933 -0.173887569817682 -0.17123480554842 0.421720050426664 0.451608932817808 0.455004397274656 -0.210139760737259 0.997840777547072 0.74981866099012 0.571697216428845 0.995678246959209 0.518318404317238 0.518318404317238 1 1 1 1 1 1 1 0.0986029593051788 0.0274357505822557 -0.108042519050292 -0.0423158538968 -0.0725218215561122 0.566778219573279 0.995670023109041 0.997838123388619 1 0.946512060309487 1 1 1 0.946512060309487 1 -0.0385930468483973 -0.659618695751128 0.145485603584093 0.651570728703207 0.500953733458793 0.55057766875411 0.498836603558027 0.493252638029723 0.0518203507592386 0.995670023109041 -0.247018842154459 -0.0489949321480801 0.802698043884161 0.995670023109041 0.995670023109041 0.577582295618705 0.0867543998428247 0.0664582087146463 0.0518203507592386 0.191150813682629 0.0885935766189049 0.119170974858039 -0.147730537343666 0.104428337253494 -0.0489949321480801 -0.147730537343666 0.119170974858039 -0.0331860686986225 -0.408211096363247 -0.0375631200544183 -0.495320221455575 -0.495320221455575 -0.492990750023496 -0.492990750023496 -0.490655508998508 -0.490655508998508 -0.490655508998508 -0.490655508998508 -0.490655508998508 -0.490655508998508 -0.0895109409495008 0.104352167329678 -0.00932577636772185 -0.0385930468483973 -0.0377700552273295 -0.0429572919940367 -0.0429572919940367 -0.0270072666409891 -0.0489949321480801 -0.0489949321480801 -0.0428946109823891 -0.050761940882642 -0.0187725564743778 -0.0385930468483973 -0.0385930468483973 -0.0270072666409891 -0.0489949321480801 -0.0385930468483973 -0.490655508998508 -0.0369264162544603 -0.0385930468483973 -0.0331860686986225 -0.0489949321480801 -0.0489949321480801 -0.0489949321480801 -0.0385930468483973 0.104428337253494 0.104428337253494 0.106319158787431 0.178974498063712 -0.147730537343666 -0.241173670727524 -0.0489949321480801 -0.213845693773037 -0.0489949321480801 -0.24669796010862 -0.213845693773037 -0.213845693773037 -0.675605082695448 0.056964539047669 -0.118550557647108 -0.0428946109823891
0.900667283581112 -0.318755710249672 1 0.920259874335709 0.151368825980694 0.145943094951978 -0.0385930468483973 0.141045884660948 0.148201893378666 0.922727773570718 0.0437385974151735 0.141045884660948 -0.146607100978488 0.920259874335709 0.900667283581112 1 0.900667283581112 0.900667283581112 1 0.104595217614659 0.0373098861787114 -0.0657748512107785 -0.0385930468483973 -0.0385930468483973 0.898218132413914 -0.0372282031514429 -0.32337147448151 -0.400461964739122 -0.0817340360811575 -0.0561275729065061 -0.322788862018849 -0.0938750187070353 -0.320405162256678 -0.317098992361431 -0.0939441254791548 -0.324269174051907 -0.318755710249672 -0.318195067668566 -0.318755710249672 -0.322788862018849 0.0437385974151735 0.0262796509911814 0.0373098861787114 0.583847151046553 -0.40173829570366 0.0437385974151735 -0.0163009948681163 -0.105874603895873 -0.318755710249672 0.0130462353720523 -0.18184859585995 -0.31549602088856 0.00216559712709317 0.0130462353720523 1 1 0.895633458199158 -0.321471636837794 0.920259874335709 1 0.197779279717099 0.43551302932594 -0.322047498725408 0.501803974799813 0.887874673863108 -0.0957769746815932 -0.0964317694447025 0.153477671321433 0.0965524325574532 0.0932686253642416 0.0932686253642416 0.578287686123846 0.194348169848348 0.0485503903538731 0.145943094951978 0.0508197878635824 0.153477671321433 0.150386699505747 0.193342103579225 0.11295144702167 0.15408689784257 0.064048042209801 -0.0356147502477027 -0.0522900454273839 0.0688472455445487 -0.0348564239068318 0.0854615472161213 0.0854615472161213 -0.0385930468483973 -0.0385930468483973 -0.0385930468483973 -0.0385930468483973 -0.0385930468483973 -0.0385930468483973 -0.0385930468483973 0.0939373965048924 0.578287686123846 -0.0931286127204889 -0.517098666681292 -0.096552432557454 0.0721478319926064 -0.0333782601138983 -0.0363318903807813 -0.0385930468483973 -0.0237449919666145 -0.0385930468483973 -0.0385930468483973 -0.0385930468483973 -0.0237449919666145 -0.0385930468483973 1 0.103141655320593 -0.382592056869113 0.00877050871991548 0.0364683171681604 0.0333851549702982 0.107905899830332 0.0641858184284197 0.50088536839744 -0.0333782601138983 -0.227138551200776 0.900667283581112 -0.0971529733039292 -0.0333782601138983 -0.0333782601138983 0.00964886434787811 -0.400461964739122 0.492601270352365 0.50088536839744 0.388670267995703 -0.324269174051907 -0.104556886555498 0.145943094951978 -0.441193310292403 0.900667283581112 0.145943094951978 -0.104556886555498 0.92025987433571 -0.170977648598357 0.893174349670757 -0.0176822656924834 -0.0176822656924834 -0.0137684736759228 -0.0137684736759228 -0.0163009948681163 -0.0163009948681163 -0.0163009948681163 -0.0163009948681163 -0.0163009948681163 -0.0163009948681163 0.0765492806672581 0.092270296364723 0.974566750632146 1 0.995263761555178 0.995263761555178 0.995263761555178 0.917798488509645 0.900667283581112 0.900667283581112 0.898218132413914 0.898083233199732 0.932693885404941 1 1 0.917798488509645 0.900667283581112 1 -0.0163009948681163 0.99763470209581 1 0.92025987433571 0.900667283581112 0.900667283581112 0.900667283581112 1 -0.441193310292403 -0.441193310292403 -0.0353537523416595 0.0973087306814404 0.145943094951978 -0.224775421029502 0.900667283581112 0.0437385974151735 0.900667283581112 -0.116871604957898 0.0437385974151735 0.0437385974151735 0.0980968244699451 0.322629401371467 -0.118716928723657 0.898218132413914
0.133837600270242 -0.0771860430535587 0.103141655320593 0.111959771843456 0.338781489609419 0.327471648680416 -0.659618695751128 0.342478877810659 0.342478877810659 0.113289018768449 -0.075268884458406 0.342478877810659 -0.0252244706807461 0.111959771843456 0.133837600270242 0.103141655320593 0.133837600270242 0.133837600270242 0.103141655320593 0.981729183551862 -0.0670447346941656 -0.161976137160708 -0.659618695751128 -0.659618695751128 0.125634542909995 -0.239222380314345 -0.0757541126635385 -0.0641127915011991 -0.133074473748065 -0.563532022925007 -0.0782290861339929 -0.505433521942697 -0.0746988365260545 -0.0822260595830504 -0.140686877503824 -0.0695636605088891 -0.0771860430535587 -0.0749667708689201 -0.0771860430535587 -0.0782290861339929 -0.075268884458406 -0.0863852928932747 -0.0670447346941656 0.0372778910325282 -0.0663549874711977 -0.075268884458406 0.717433164847962 -0.199273211711182 -0.0771860430535587 0.633846173550744 0.164913012670553 -0.0782069875942705 0.639544095389047 0.633846173550744 0.103141655320593 0.103141655320593 0.126746674432298 -0.0723636471416371 0.111959771843456 0.103141655320593 0.24410750276912 -0.0306011613471356 -0.0698727344258231 0.0510124997982069 0.124645282543136 0.035307089304321 0.0473038263668954 0.3364643419796 -0.0274887955820885 -0.0328064203066681 -0.0328064203066681 0.00176499532383716 0.249152858895753 0.228718403207334 0.327471648680416 0.496103035671306 0.3364643419796 0.331490014643538 0.192307965845617 0.151672224166188 -0.161566282715514 0.126888445168538 -0.658120797475445 -0.202038168741454 0.217886985729422 -0.662594541505952 0.177184141673291 0.177184141673291 -0.659618695751128 -0.659618695751128 -0.659618695751128 -0.659618695751128 -0.659618695751128 -0.659618695751128 -0.659618695751128 -0.0493286549823371 0.00176499532383716 0.0587885353072168 -0.00847954322760562 0.0320164846924444 0.218717260771119 -0.659618695751128 -0.661121305322629 -0.659618695751128 -0.698512211548729 -0.659618695751128 -0.659618695751128 -0.659618695751128 -0.698512211548729 -0.659618695751128 0.103141655320593 1 -0.113749739308911 -0.421977250252011 -0.378071794819651 -0.34379795064431 0.193185336303456 0.140554865965792 0.0649435772148198 -0.659618695751128 -0.0845555071862878 0.133837600270242 -0.530576199036747 -0.659618695751128 -0.659618695751128 -0.346740910646487 -0.0641127915011991 0.0467249474824834 0.0649435772148198 -0.0624639506796076 -0.0695636605088891 -0.0815015226389923 0.327471648680416 -0.0514059055488594 0.133837600270242 0.327471648680416 -0.0815015226389923 0.111959771843456 -0.193185336303456 0.118510050963802 0.715992965568968 0.715992965568968 0.720847738471437 0.712550078895007 0.717433164847962 0.717433164847962 0.717433164847962 0.717433164847962 0.717433164847962 0.717433164847962 0.128389625885332 -0.0533716448419048 0.0809612269297697 0.103141655320593 0.100502701824379 0.100502701824379 0.100502701824379 0.103625105495594 0.133837600270242 0.133837600270242 0.125634542909995 0.131249996313111 0.096453648496334 0.103141655320593 0.103141655320593 0.103625105495594 0.133837600270242 0.103141655320593 0.717433164847962 0.0990110816413537 0.103141655320593 0.111959771843456 0.133837600270242 0.133837600270242 0.133837600270242 0.103141655320593 -0.0514059055488594 -0.0514059055488594 -0.0727121124686155 -0.135281454118839 0.327471648680416 -0.0856225107951235 0.133837600270242 -0.075268884458406 0.133837600270242 0.360720087793412 -0.075268884458406 -0.075268884458406 0.981729374543366 -0.0484751968029082 0.20132206756141 0.125634542909995
-0.382320278543712 0.718091142583107 -0.382592056869113 -0.359748118141505 -0.24967976552134 -0.246140075647157 0.145485603584093 -0.249044166729673 -0.248028607779591 -0.36123327181742 -0.0480789844273867 -0.249044166729673 0.314618174569076 -0.359748118141505 -0.382320278543712 -0.382592056869113 -0.382320278543712 -0.382320278543712 -0.382592056869113 -0.12176560295761 -0.0521694235845861 -0.0201650691285714 0.145485603584093 0.145485603584093 -0.381014452939918 0.162153498959259 0.843960820965558 0.880712627839697 0.344900218698661 0.238712239318421 0.846093471526222 0.298889831257463 0.721080298998134 0.720270996163996 0.346766802968451 0.724667896171019 0.718091142583107 0.720390076758215 0.718091142583107 0.846093471526222 -0.0480789844273867 -0.115563987754145 -0.0521694235845861 -0.235663094503359 0.883266856910797 -0.0480789844273867 -0.0120731583311525 0.0246492451380379 0.718091142583107 -0.112017504016464 -0.1896294307804 0.733977563815781 -0.0253931125351197 -0.112017504016464 -0.382592056869113 -0.382592056869113 -0.374321182531944 0.716044077242599 -0.359748118141505 -0.382592056869113 -0.214057738411371 0.436300935968823 0.718917753833208 0.381436459653592 -0.363737874391264 -0.642635835370808 -0.617197547510571 -0.252267983028785 0.635671815989209 0.641047358547655 0.641047358547655 -0.273047254242963 -0.216252314932663 0.0956263500645101 -0.246140075647157 -0.238767274257099 -0.252267983028785 -0.25066465747112 0.0259032447113169 0.051147655811328 0.19872592389351 -0.511237819296071 0.145017282193501 0.167251913300475 0.0844645802229627 0.155507797016188 0.0633639873043926 0.0633639873043926 0.145485603584093 0.145485603584093 0.145485603584093 0.145485603584093 0.145485603584093 0.145485603584093 0.145485603584093 0.621226535995857 -0.273047254242963 -0.620204646271114 0.249986443741616 -0.641165162602886 0.0828586994632462 0.151525863045562 0.151944981233766 0.145485603584093 0.13606415410077 0.145485603584093 0.145485603584093 0.145485603584093 0.13606415410077 0.145485603584093 -0.382592056869113 -0.113749739308911 1 0.182497836352638 0.268148291198874 0.290735291210362 0.058370238653863 0.0682350597862383 0.421248965251989 0.151525863045562 -0.208088111815762 -0.382320278543712 0.297702185229193 0.151525863045562 0.151525863045562 0.302473493468151 0.880712627839697 0.426968705761077 0.421248965251989 0.395774062062373 0.724667896171019 -0.109030607511314 -0.246140075647157 0.787374368813012 -0.382320278543712 -0.246140075647157 -0.109030607511314 -0.359748118141505 -0.0319639549788193 -0.372974412435229 -0.00672606182229008 -0.00672606182229008 -0.00958550810019736 -0.00236823558610173 -0.0120731583311525 -0.0120731583311525 -0.0120731583311525 -0.0120731583311525 -0.0120731583311525 -0.0120731583311525 0.133084787329374 0.618110276313547 -0.388717431452358 -0.382592056869113 -0.374633211725111 -0.382592056869113 -0.382592056869113 -0.358256200904041 -0.382320278543712 -0.382320278543712 -0.381014452939918 -0.383251105362238 -0.355934763235724 -0.382592056869113 -0.382592056869113 -0.358256200904041 -0.382320278543712 -0.382592056869113 -0.0120731583311525 -0.381188200869331 -0.382592056869113 -0.359748118141505 -0.382320278543712 -0.382320278543712 -0.382320278543712 -0.382592056869113 0.787374368813012 0.787374368813012 -0.0972723642354567 -0.00705422957624295 -0.246140075647157 -0.234392984678727 -0.382320278543712 -0.0480789844273867 -0.382320278543712 0.252161846139369 -0.0480789844273867 -0.0480789844273867 -0.12176560295761 -0.144322490789787 0.188706240263482 -0.381014452939918
[truncated: 280,017 more chars]
