# Supplementary material for: Precision medicine for atherosclerotic cardiovascular disease: Integrative genomics maps risk loci and AI‐predicted functional consequences
Source: Clin Transl Med. 2026 Jul 10;16(7):e70732. doi: 10.1002/ctm2.70732 (PMC13351343; doi:10.1002/ctm2.70732)
Supplement: Supplementary file 6 — Supporting Information [file CTM2-16-e70732-s005.zip › DOCK5/FINEMAP/data.log_sss]

|--------------------------------------|
| Welcome to FINEMAP v1.4.1            |
|                                      |
| (c) 2015-2022 University of Helsinki |
|                                      |
| Help :                               |
| - ./finemap --help                   |
| - www.finemap.me                     |
| - www.christianbenner.com            |
|                                      |
| Contact:                             |
| - finemap@christianbenner.com        |
| - matti.pirinen@helsinki.fi          |
|--------------------------------------|

--------
SETTINGS
--------
- dataset            : all
- corr-config        : 0.95
- n-causal-snps      : 5
- n-configs-top      : 50000
- n-conv-sss         : 100
- n-iter             : 100000
- n-threads          : 4
- prior-k0           : 0
- prior-std          : 0.05 
- prob-conv-sss-tol  : 0.001
- prob-cred-set      : 0.95

------------
FINE-MAPPING (1/1)
------------
- GWAS summary stats               : FINEMAP/data.z
- SNP correlations                 : FINEMAP/data.ld
- Causal SNP stats                 : FINEMAP/data.snp
- Causal configurations            : FINEMAP/data.config
- Credible sets                    : FINEMAP/data.cred
- Log file                         : FINEMAP/data.log_sss

- Number of GWAS samples           : 1453231042
- Number of SNPs                   : 192
- Prior-Pr(# of causal SNPs is k)  : 
  (0 -> 0)
   1 -> 0.583
   2 -> 0.292
   3 -> 0.0967
   4 -> 0.0239
   5 -> 0.00471
- 458 configurations evaluated (0.185/100%) : converged after 185 iterations
- Regional SNP heritability        : -1.96e-08 (SD: 3.23e-09 ; 95% CI: [7.5e-10,1.29e-08])
- Log10-BF of >= one causal SNP    : 4.86709e+07
- Post-expected # of causal SNPs   : 5
- Post-Pr(# of causal SNPs is k)   : 
  (0 -> 0)
   1 -> 0
   2 -> 0
   3 -> 0
   4 -> 0
   5 -> 1
- Run time                         : 0 hours, 0 minutes, 1 seconds
