# Supplementary material for: Precision medicine for atherosclerotic cardiovascular disease: Integrative genomics maps risk loci and AI‐predicted functional consequences
Source: Clin Transl Med. 2026 Jul 10;16(7):e70732. doi: 10.1002/ctm2.70732 (PMC13351343; doi:10.1002/ctm2.70732)
Supplement: Supplementary file 6 — Supporting Information [file CTM2-16-e70732-s005.zip › DOCK5/FINEMAP/data.snp]

index rsid chromosome position allele1 allele2 maf beta se z prob log10bf mean sd mean_incl sd_incl
46 rs17052863 8 24816265 C T 0.0248509 -2.70767e-06 0.00155642 -0.00173968 1 12.0823 -4334.52 0.312126 -4334.52 0.312126
130 rs4872285 8 24896797 T C 0.260437 0.000618483 0.000551518 1.12142 1 12.0823 4.00957 0.000293244 4.00957 0.000293244
182 rs74548601 8 24877934 A G 0.105368 -0.000379005 0.000804683 -0.471 1 12.0823 1.28275 0.000118569 1.28275 0.000118569
109 rs2979687 8 24814403 T C 0.333002 -0.000209401 0.000490951 -0.426521 1 12.0823 4333.8 0.312075 4333.8 0.312075
110 rs2979688 8 24814205 G T 0.357853 -0.00369682 0.00172278 -2.14585 1 12.0823 -4334.35 0.312114 -4334.35 0.312114
123 rs4577964 8 24847581 G T 0.428429 5.25327e-05 0.000468222 0.112196 0 -inf 0 0 0 0
121 rs4510875 8 24874373 C T 0.107356 -0.000474655 0.000797978 -0.594822 0 -inf 0 0 0 0
124 rs4872274 8 24839839 G A 0.357853 -0.000282496 0.000486452 -0.580729 0 -inf 0 0 0 0
125 rs4872275 8 24840196 A G 0.357853 -0.000291118 0.000489834 -0.59432 0 -inf 0 0 0 0
126 rs4872278 8 24855584 C T 0.430417 -2.31273e-05 0.000460652 -0.0502054 0 -inf 0 0 0 0
127 rs4872281 8 24883555 C T 0.32505 0.000413977 0.000492197 0.841081 0 -inf 0 0 0 0
128 rs4872282 8 24892341 A G 0.390656 0.000814622 0.000502544 1.621 0 -inf 0 0 0 0
129 rs4872283 8 24892440 G A 0.38668 0.000790393 0.000500755 1.5784 0 -inf 0 0 0 0
131 rs4872286 8 24913120 T A 0.336978 0.000527872 0.00049739 1.06128 0 -inf 0 0 0 0
132 rs55638413 8 24905240 C T 0.0248509 0.000558055 0.00153736 0.362995 0 -inf 0 0 0 0
133 rs55694105 8 24852983 C T 0.149105 -0.000198541 0.000675925 -0.293733 0 -inf 0 0 0 0
134 rs56039696 8 24899719 A G 0.312127 0.000487119 0.000499709 0.974806 0 -inf 0 0 0 0
135 rs56133707 8 24916777 G A 0.279324 0.000248022 0.000528203 0.469559 0 -inf 0 0 0 0
136 rs56242008 8 24853212 T G 0.149105 -0.00020321 0.000675913 -0.300645 0 -inf 0 0 0 0
137 rs56272122 8 24905209 C T 0.0248509 0.00204401 0.00666087 0.306868 0 -inf 0 0 0 0
138 rs57479720 8 24904484 G A 0.289264 0.000298085 0.000527341 0.565259 0 -inf 0 0 0 0
139 rs60957040 8 24863688 A G 0.125249 0.000873029 0.000792326 1.10186 0 -inf 0 0 0 0
140 rs62501479 8 24919612 C T 0.27833 0.000274901 0.000528218 0.520431 0 -inf 0 0 0 0
141 rs62503767 8 24814583 T C 0.120278 0.00161401 0.0029965 0.538631 0 -inf 0 0 0 0
142 rs62503769 8 24815115 G C 0.120278 0.000413264 0.00068443 0.603808 0 -inf 0 0 0 0
143 rs62503770 8 24822057 C T 0.119284 0.000338112 0.000680011 0.497216 0 -inf 0 0 0 0
144 rs62503772 8 24827873 T C 0.119284 0.000330192 0.000682619 0.483714 0 -inf 0 0 0 0
111 rs33914671 8 24899072 C T 0.300199 0.000363214 0.000522681 0.694906 0 -inf 0 0 0 0
98 rs2976452 8 24874669 G T 0.480119 -0.000305516 0.000464139 -0.658243 0 -inf 0 0 0 0
99 rs2976456 8 24869436 C T 0.139165 7.2889e-05 0.000662077 0.110091 0 -inf 0 0 0 0
100 rs2976457 8 24868071 T C 0.470179 -0.000445181 0.000472912 -0.941361 0 -inf 0 0 0 0
101 rs2979677 8 24831956 T G 0.15507 -0.000299181 0.000653194 -0.458028 0 -inf 0 0 0 0
102 rs2979678 8 24831998 C T 0.357853 -0.000240616 0.000484359 -0.496773 0 -inf 0 0 0 0
103 rs2979679 8 24821415 A G 0.356859 -0.000210484 0.000483198 -0.435607 0 -inf 0 0 0 0
104 rs2979680 8 24820364 A C 0.357853 -0.000188928 0.00048244 -0.391609 0 -inf 0 0 0 0
105 rs2979681 8 24820164 A T 0.333002 -0.000221515 0.000491562 -0.450635 0 -inf 0 0 0 0
106 rs2979682 8 24819116 G A 0.357853 -0.000190882 0.000482471 -0.395634 0 -inf 0 0 0 0
107 rs2979684 8 24817441 G A 0.357853 -0.000166143 0.000481743 -0.344879 0 -inf 0 0 0 0
108 rs2979685 8 24816605 A C 0.357853 -0.000199125 0.000486532 -0.409274 0 -inf 0 0 0 0
122 rs4529473 8 24915092 G T 0.279324 0.000238096 0.000528108 0.450847 0 -inf 0 0 0 0
112 rs35831348 8 24824698 T C 0.206759 0.00017314 0.000569098 0.304235 0 -inf 0 0 0 0
113 rs35842725 8 24865502 T C 0.318091 3.38319e-05 0.000494616 0.0684004 0 -inf 0 0 0 0
114 rs3757985 8 24816437 G A 0.432406 -0.000423324 0.000488379 -0.866795 0 -inf 0 0 0 0
115 rs3860832 8 24855512 G A 0.460239 -7.9452e-05 0.000458579 -0.173257 0 -inf 0 0 0 0
116 rs3860834 8 24858793 C A 0.442346 -0.000203895 0.000467814 -0.435847 0 -inf 0 0 0 0
117 rs4242416 8 24838468 T C 0.125249 -0.000370495 0.000720283 -0.514374 0 -inf 0 0 0 0
118 rs4344085 8 24848584 T C 0.126243 -0.000431102 0.000725135 -0.594513 0 -inf 0 0 0 0
119 rs4425762 8 24892833 C T 0.38668 0.00077821 0.000498709 1.56045 0 -inf 0 0 0 0
120 rs4498549 8 24835866 A G 0.357853 -0.000236931 0.000484288 -0.489236 0 -inf 0 0 0 0
146 rs62503774 8 24833296 C G 0.11829 0.000377519 0.000683683 0.552184 0 -inf 0 0 0 0
180 rs73229484 8 24863018 G C 0.0656064 -0.000344649 0.000944265 -0.364992 0 -inf 0 0 0 0
169 rs7000122 8 24835581 A G 0.11829 0.000336082 0.000682748 0.492248 0 -inf 0 0 0 0
170 rs7002363 8 24900556 T C 0.299205 0.000339385 0.000522095 0.650044 0 -inf 0 0 0 0
171 rs7004778 8 24898587 G A 0.300199 0.000388753 0.000524067 0.741801 0 -inf 0 0 0 0
172 rs7005113 8 24905984 T C 0.289264 0.000304211 0.000527336 0.576881 0 -inf 0 0 0 0
173 rs7006849 8 24914435 A C 0.279324 0.000247834 0.000528382 0.469044 0 -inf 0 0 0 0
174 rs7011567 8 24917316 G A 0.279324 0.000253176 0.000528247 0.479276 0 -inf 0 0 0 0
175 rs7013267 8 24917679 C T 0.279324 0.000257498 0.000528284 0.487423 0 -inf 0 0 0 0
176 rs7015671 8 24899952 C T 0.300199 0.000349645 0.000522441 0.669252 0 -inf 0 0 0 0
177 rs71515892 8 24893387 A C 0.312127 0.000491698 0.000499603 0.984178 0 -inf 0 0 0 0
178 rs71515893 8 24893417 G C 0.312127 0.000497535 0.000500017 0.995036 0 -inf 0 0 0 0
179 rs73229467 8 24836261 C T 0.0198807 -0.00398443 0.00189755 -2.09978 0 -inf 0 0 0 0
168 rs6998542 8 24897026 G A 0.300199 0.000418435 0.000524994 0.797029 0 -inf 0 0 0 0
181 rs7350098 8 24852106 A G 0.149105 -5.74438e-05 0.000670835 -0.0856302 0 -inf 0 0 0 0
183 rs7463634 8 24916022 G A 0.279324 0.00017061 0.00225385 0.0756968 0 -inf 0 0 0 0
184 rs75240799 8 24827562 T C 0.0248509 0.000286386 0.00154255 0.185657 0 -inf 0 0 0 0
185 rs756221 8 24908418 T C 0.279324 0.000232639 0.000528168 0.440463 0 -inf 0 0 0 0
186 rs75807648 8 24819621 C A 0.0328032 0.0003429 0.00131044 0.261669 0 -inf 0 0 0 0
187 rs76176807 8 24838419 A T 0.0248509 9.10967e-05 0.00154222 0.0590686 0 -inf 0 0 0 0
188 rs77077387 8 24821325 G A 0.0248509 0.000176159 0.00153987 0.114399 0 -inf 0 0 0 0
189 rs7829603 8 24835116 A C 0.202783 0.000118593 0.000568339 0.208666 0 -inf 0 0 0 0
190 rs78698368 8 24882937 G A 0.0427435 0.00108463 0.00120565 0.899619 0 -inf 0 0 0 0
191 rs78914169 8 24899131 T C 0.0318091 -0.00173625 0.0015615 -1.11191 0 -inf 0 0 0 0
192 rs950324 8 24910048 C T 0.27833 0.000268698 0.000528122 0.50878 0 -inf 0 0 0 0
157 rs6557803 8 24900852 C T 0.300199 0.000349178 0.000522468 0.668323 0 -inf 0 0 0 0
97 rs2976450 8 24884048 T C 0.158052 1.43615e-05 0.00064105 0.0224031 0 -inf 0 0 0 0
147 rs62503775 8 24833973 G A 0.11829 0.00034985 0.000683064 0.512177 0 -inf 0 0 0 0
148 rs62503776 8 24834483 G A 0.11829 0.000340475 0.000682892 0.498578 0 -inf 0 0 0 0
149 rs62503777 8 24835739 T A 0.11829 0.000366772 0.000683335 0.536738 0 -inf 0 0 0 0
150 rs62503778 8 24838396 C G 0.11829 0.0003169 0.000682295 0.464462 0 -inf 0 0 0 0
151 rs6420154 8 24864685 T C 0.188867 4.61726e-05 0.000677301 0.0681714 0 -inf 0 0 0 0
152 rs6557797 8 24882827 T G 0.485089 0.000315149 0.000467658 0.673889 0 -inf 0 0 0 0
153 rs6557799 8 24896167 T C 0.311133 0.000164916 0.000510276 0.323189 0 -inf 0 0 0 0
154 rs6557800 8 24897881 G C 0.300199 0.000402091 0.000524437 0.766709 0 -inf 0 0 0 0
155 rs6557801 8 24900609 G A 0.300199 0.000362936 0.000523108 0.693806 0 -inf 0 0 0 0
156 rs6557802 8 24900826 G A 0.300199 0.000349238 0.000522483 0.668419 0 -inf 0 0 0 0
145 rs62503773 8 24831882 A C 0.11829 0.000456898 0.000694498 0.657882 0 -inf 0 0 0 0
158 rs6557804 8 24905221 A G 0.28827 0.000322065 0.000527732 0.610282 0 -inf 0 0 0 0
159 rs66461725 8 24906707 A T 0.279324 0.000235683 0.000528838 0.445662 0 -inf 0 0 0 0
160 rs6981238 8 24906523 G A 0.279324 0.000234011 0.000528859 0.442482 0 -inf 0 0 0 0
161 rs6985282 8 24906730 G A 0.27833 0.000241932 0.000528982 0.457353 0 -inf 0 0 0 0
162 rs6986053 8 24914473 G A 0.280318 0.000232847 0.000527811 0.441155 0 -inf 0 0 0 0
163 rs6988202 8 24901901 C T 0.286282 0.000305211 0.000531254 0.57451 0 -inf 0 0 0 0
164 rs6991438 8 24898562 T G 0.300199 0.000388853 0.000524069 0.741989 0 -inf 0 0 0 0
165 rs6992758 8 24899522 A G 0.300199 0.000360792 0.000522662 0.690297 0 -inf 0 0 0 0
166 rs6993350 8 24903429 G C 0.28827 0.000286921 0.000526764 0.544687 0 -inf 0 0 0 0
167 rs6998236 8 24917279 T A 0.279324 0.00025318 0.000528247 0.479284 0 -inf 0 0 0 0
37 rs13272587 8 24920430 A C 0.333002 0.000461604 0.000492987 0.93634 0 -inf 0 0 0 0
26 rs12545967 8 24821647 G T 0.213718 1.74517e-05 0.000575392 0.0303301 0 -inf 0 0 0 0
27 rs13248914 8 24878455 T G 0.343936 0.000337235 0.000481147 0.700898 0 -inf 0 0 0 0
28 rs13254266 8 24883289 C T 0.32505 0.000445729 0.000500814 0.890009 0 -inf 0 0 0 0
29 rs13254844 8 24818513 C T 0.0636183 -0.00118755 0.00104826 -1.13288 0 -inf 0 0 0 0
30 rs13258850 8 24841498 C A 0.423459 -0.000197183 0.00047433 -0.415708 0 -inf 0 0 0 0
31 rs13259536 8 24879867 A G 0.342942 0.000338386 0.000484024 0.69911 0 -inf 0 0 0 0
32 rs13264292 8 24853843 A C 0.422465 0.000120999 0.000467507 0.258818 0 -inf 0 0 0 0
33 rs13265334 8 24915917 C T 0.333996 0.00054761 0.00049909 1.09722 0 -inf 0 0 0 0
34 rs13269990 8 24920630 G A 0.332008 0.000383591 0.00048909 0.784296 0 -inf 0 0 0 0
35 rs13270272 8 24859836 C T 0.0705765 -0.00135343 0.00101795 -1.32956 0 -inf 0 0 0 0
36 rs13272287 8 24914209 T C 0.336978 0.000521012 0.000497009 1.0483 0 -inf 0 0 0 0
25 rs11988470 8 24913391 G A 0.27833 0.000263708 0.000528441 0.49903 0 -inf 0 0 0 0
38 rs13272949 8 24920594 A T 0.332008 0.000443817 0.000491399 0.903169 0 -inf 0 0 0 0
39 rs13272955 8 24920598 A T 0.333002 0.00042724 0.000491035 0.87008 0 -inf 0 0 0 0
40 rs13280142 8 24868802 T C 0.342942 0.000329199 0.000483274 0.681186 0 -inf 0 0 0 0
41 rs143165868 8 24839168 C T 0.0248509 0.000104827 0.00154243 0.0679624 0 -inf 0 0 0 0
42 rs146749543 8 24864137 C T 0.027833 0.00186185 0.00157885 1.17924 0 -inf 0 0 0 0
43 rs149895480 8 24844224 T C 0.0238569 0.000376133 0.00157332 0.23907 0 -inf 0 0 0 0
44 rs1527030 8 24907236 T C 0.136183 0.000597134 0.000716404 0.833515 0 -inf 0 0 0 0
45 rs1527031 8 24886391 T C 0.326044 0.000406964 0.000491478 0.82804 0 -inf 0 0 0 0
47 rs17052934 8 24840319 A C 0.11829 0.000317495 0.000685628 0.463071 0 -inf 0 0 0 0
48 rs17052966 8 24857168 C T 0.132207 0.000740791 0.000739502 1.00174 0 -inf 0 0 0 0
49 rs17053036 8 24920811 G A 0.333002 0.00044754 0.000492328 0.909028 0 -inf 0 0 0 0
13 rs117090971 8 24896685 G A 0.0477137 0.000587637 0.0010454 0.562119 0 -inf 0 0 0 0
2 rs10098513 8 24920254 T A 0.333002 0.000441077 0.000491817 0.896831 0 -inf 0 0 0 0
3 rs10110549 8 24899477 A G 0.300199 0.00035385 0.000522414 0.677337 0 -inf 0 0 0 0
4 rs10441612 8 24904597 T A 0.289264 0.000299817 0.000527379 0.568503 0 -inf 0 0 0 0
5 rs10503764 8 24849522 G C 0.153082 -0.000188501 0.00067246 -0.280316 0 -inf 0 0 0 0
6 rs10503765 8 24853635 T C 0.149105 -0.000205132 0.000675908 -0.303492 0 -inf 0 0 0 0
7 rs11135835 8 24819443 G A 0.357853 -0.00018276 0.000482213 -0.379002 0 -inf 0 0 0 0
8 rs11135836 8 24844891 G A 0.152087 -0.000236499 0.000676246 -0.349723 0 -inf 0 0 0 0
9 rs11135837 8 24845071 A C 0.152087 -0.000247698 0.000676174 -0.366322 0 -inf 0 0 0 0
10 rs11135839 8 24901750 A C 0.290258 0.000223761 0.000525273 0.42599 0 -inf 0 0 0 0
11 rs112735415 8 24817751 G A 0.0248509 0.00959969 0.00664506 1.44464 0 -inf 0 0 0 0
12 rs113157437 8 24848641 T C 0.152087 -0.000242656 0.000675761 -0.359086 0 -inf 0 0 0 0
50 rs17763685 8 24856504 C T 0.109344 -0.000159465 0.000719957 -0.221492 0 -inf 0 0 0 0
14 rs11773978 8 24903745 G A 0.289264 0.000286386 0.00052716 0.543262 0 -inf 0 0 0 0
15 rs11774229 8 24918090 A G 0.279324 0.000268314 0.000528353 0.50783 0 -inf 0 0 0 0
16 rs11774259 8 24896830 C T 0.300199 0.000421496 0.000525091 0.802711 0 -inf 0 0 0 0
17 rs11774467 8 24912847 A G 0.279324 0.000263005 0.000528518 0.497628 0 -inf 0 0 0 0
18 rs11774989 8 24918130 T C 0.279324 0.000189951 0.00225526 0.0842259 0 -inf 0 0 0 0
19 rs11777251 8 24900176 C A 0.300199 0.000356794 0.000522568 0.682771 0 -inf 0 0 0 0
20 rs11779795 8 24838662 T G 0.202783 6.58757e-05 0.00056749 0.116083 0 -inf 0 0 0 0
21 rs117869015 8 24842086 C A 0.0238569 0.00931066 0.00668768 1.39221 0 -inf 0 0 0 0
22 rs117915572 8 24848905 C T 0.0914513 0.000115462 0.000893083 0.129285 0 -inf 0 0 0 0
23 rs11988344 8 24817901 G A 0.357853 -0.000171754 0.000481861 -0.356438 0 -inf 0 0 0 0
24 rs11988346 8 24817906 G A 0.357853 -0.000175532 0.000481969 -0.364197 0 -inf 0 0 0 0
85 rs2976423 8 24822016 C A 0.154076 -0.000241304 0.000650812 -0.370774 0 -inf 0 0 0 0
74 rs2950347 8 24862709 T G 0.190855 -0.00064177 0.000675709 -0.949773 0 -inf 0 0 0 0
75 rs2976404 8 24855478 C T 0.149105 -0.00024875 0.000675517 -0.368236 0 -inf 0 0 0 0
76 rs2976405 8 24855914 G A 0.395626 0.0001228 0.000477486 0.257179 0 -inf 0 0 0 0
77 rs2976406 8 24856785 A G 0.154076 -0.000209334 0.000676533 -0.309422 0 -inf 0 0 0 0
78 rs2976407 8 24857439 C G 0.153082 -0.000237824 0.000679753 -0.349868 0 -inf 0 0 0 0
79 rs2976408 8 24858551 A G 0.124254 -0.000331277 0.000700328 -0.473031 0 -inf 0 0 0 0
80 rs2976409 8 24859202 G C 0.138171 -0.000104828 0.000663665 -0.157953 0 -inf 0 0 0 0
81 rs2976411 8 24861815 T C 0.431412 -0.00218818 0.00159072 -1.37559 0 -inf 0 0 0 0
82 rs2976414 8 24865117 T C 0.405567 0.000145892 0.000488092 0.298903 0 -inf 0 0 0 0
83 rs2976419 8 24825385 G A 0.358847 -0.000209365 0.00048322 -0.43327 0 -inf 0 0 0 0
84 rs2976422 8 24822187 G A 0.238569 -0.00384994 0.00238555 -1.61385 0 -inf 0 0 0 0
73 rs2950346 8 24862053 A G 0.212724 -0.000341546 0.000618324 -0.552374 0 -inf 0 0 0 0
86 rs2976424 8 24821870 C T 0.355865 -0.000218247 0.000483498 -0.451392 0 -inf 0 0 0 0
87 rs2976425 8 24821783 G A 0.130219 -0.00021643 0.000697062 -0.310489 0 -inf 0 0 0 0
88 rs2976427 8 24819904 T C 0.130219 -0.000230023 0.000697532 -0.329766 0 -inf 0 0 0 0
89 rs2976429 8 24818462 A G 0.357853 -0.000188323 0.000482403 -0.390385 0 -inf 0 0 0 0
90 rs2976430 8 24817726 C T 0.357853 -0.000145329 0.000481557 -0.301789 0 -inf 0 0 0 0
91 rs2976432 8 24817652 A G 0.357853 -0.000205958 0.000483232 -0.42621 0 -inf 0 0 0 0
92 rs2976433 8 24817495 C T 0.357853 -0.000168693 0.000481727 -0.350185 0 -inf 0 0 0 0
93 rs2976435 8 24816864 A G 0.357853 -0.000168845 0.000481801 -0.350445 0 -inf 0 0 0 0
94 rs2976436 8 24816155 A G 0.357853 -0.000182924 0.000482152 -0.37939 0 -inf 0 0 0 0
95 rs2976437 8 24816130 C T 0.357853 -0.000184365 0.000482197 -0.382344 0 -inf 0 0 0 0
96 rs2976445 8 24878255 A G 0.483101 0.000289165 0.000466725 0.619562 0 -inf 0 0 0 0
62 rs2320780 8 24890137 C G 0.39662 0.000620579 0.000490007 1.26647 0 -inf 0 0 0 0
51 rs17764738 8 24907391 C A 0.0715706 0.000777127 0.000987132 0.787257 0 -inf 0 0 0 0
52 rs17764970 8 24920713 T C 0.326044 0.000443164 0.000492014 0.900713 0 -inf 0 0 0 0
53 rs17830286 8 24817145 C T 0.145129 0.000334814 0.000637728 0.525011 0 -inf 0 0 0 0
54 rs17830962 8 24847841 C G 0.109344 -1.0127e-05 0.000718468 -0.0140953 0 -inf 0 0 0 0
55 rs1818993 8 24897251 G A 0.300199 0.000417149 0.000524963 0.794625 0 -inf 0 0 0 0
56 rs1818995 8 24897475 C T 0.300199 0.000473081 0.000526807 0.898017 0 -inf 0 0 0 0
57 rs1918213 8 24919139 C T 0.279324 0.000282495 0.000528274 0.534752 0 -inf 0 0 0 0
58 rs2056704 8 24920046 A T 0.333996 0.000443298 0.000492143 0.900751 0 -inf 0 0 0 0
59 rs2141101 8 24903565 C T 0.289264 0.000284738 0.000527035 0.540264 0 -inf 0 0 0 0
60 rs2141102 8 24895082 C T 0.300199 0.000420867 0.000525061 0.801557 0 -inf 0 0 0 0
61 rs2320778 8 24862965 C T 0.21173 -0.00038812 0.000628168 -0.61786 0 -inf 0 0 0 0
1 rs10092789 8 24907080 A G 0.279324 0.000246397 0.00052885 0.465911 0 -inf 0 0 0 0
63 rs2320781 8 24915127 G A 0.33499 0.000525952 0.000497137 1.05796 0 -inf 0 0 0 0
64 rs2320782 8 24915220 T G 0.38171 0.000688576 0.000490669 1.40334 0 -inf 0 0 0 0
65 rs28578509 8 24906895 A G 0.284294 0.000246175 0.000528792 0.465543 0 -inf 0 0 0 0
66 rs2950288 8 24867797 A G 0.469185 -0.000442797 0.000473786 -0.934593 0 -inf 0 0 0 0
67 rs2950322 8 24872572 A G 0.482107 -0.000278828 0.000469199 -0.594265 0 -inf 0 0 0 0
68 rs2950326 8 24856710 G A 0.154076 -0.000171715 0.000676982 -0.253647 0 -inf 0 0 0 0
69 rs2950328 8 24875950 T G 0.470179 0.000492369 0.000472182 1.04275 0 -inf 0 0 0 0
70 rs2950330 8 24878818 G A 0.470179 0.000516104 0.000474129 1.08853 0 -inf 0 0 0 0
71 rs2950331 8 24878980 G A 0.470179 0.000524774 0.00047479 1.10527 0 -inf 0 0 0 0
72 rs2950334 8 24884723 C T 0.158052 2.76326e-05 0.000641148 0.0430987 0 -inf 0 0 0 0
