# Supplementary material for: Precision medicine for atherosclerotic cardiovascular disease: Integrative genomics maps risk loci and AI‐predicted functional consequences
Source: Clin Transl Med. 2026 Jul 10;16(7):e70732. doi: 10.1002/ctm2.70732 (PMC13351343; doi:10.1002/ctm2.70732)
Supplement: Supplementary file 6 — Supporting Information [file CTM2-16-e70732-s005.zip › EDEM2/FINEMAP/data.bf5]

index rsid bf1 bf2 bf3 bf4 bf5
1 rs1058003 -inf -inf -inf 33131.8 -inf 
2 rs10875491 -inf -inf -inf -inf -inf 
3 rs10875492 -inf -inf -inf -inf -inf 
4 rs111654277 -2.95101 -2.92178 -3.15499 -3.21148 -3.11978 
5 rs11167248 -2.67783 -2.62475 71.6586 218.031 -inf 
6 rs11167253 -inf -inf -inf -inf -inf 
7 rs11698868 -2.69075 -2.57052 180.597 180.17 22024.7 
8 rs117046905 -3.04381 -2.49445 -2.54863 -2.34842 -2.52824 
9 rs117487118 -3.26141 -3.26332 -3.10511 -3.16282 -0.954647 
10 rs13038162 -inf -inf -inf -inf -inf 
11 rs13041792 -2.69333 -2.56089 74.9389 94.7455 588.975 
12 rs13433216 -inf -inf -inf -inf -inf 
13 rs1358854 -inf -inf -inf -inf -inf 
14 rs1407202 -2.24408 -2.04174 -inf 31.5443 -inf 
15 rs1475070 -1.83184 1.5871 2.78245 3.64764 8.28711 
16 rs1544047 -2.13083 -1.92225 -inf 36.7093 -inf 
17 rs17092195 -1.98604 1.62002 2.69751 1.20271 2.70668 
18 rs17310328 -1.6899 0.70482 1.91041 3.97099 12.3786 
19 rs17310782 -0.610371 -inf -inf -inf -inf 
20 rs17319032 -inf -inf -inf -inf -inf 
21 rs17404569 -2.0482 -2.38552 -inf 42.4448 -inf 
22 rs1885114 -2.23708 -1.98967 -inf 21.1026 -inf 
23 rs1885115 -2.4002 104.168 103.845 1.86389 8.87311 
24 rs1885116 -inf -inf -inf -inf -inf 
25 rs1885118 -inf -inf -inf 150.923 -inf 
26 rs1885119 -inf -inf -inf -inf -inf 
27 rs1998231 -inf -inf -inf -inf -inf 
28 rs1998232 -inf -inf -inf -inf -inf 
29 rs1998233 530.45 -inf -inf -inf -inf 
30 rs2013125 -inf -inf -inf -inf -inf 
31 rs2025096 -2.6812 -2.62869 71.8033 218.285 -inf 
32 rs2038503 -2.25375 -2.05804 -inf 31.6713 -inf 
33 rs2038504 -2.07851 -1.85329 -inf 36.2198 -inf 
34 rs2104083 -2.1759 -1.93998 -inf 30.8072 -inf 
35 rs2145557 -inf -inf -inf 1623.13 -inf 
36 rs2145559 -2.25091 -2.05318 -inf 31.6331 -inf 
37 rs2180847 -inf -inf -inf 1607.42 -inf 
38 rs2180848 -inf -inf -inf -inf -inf 
39 rs2180849 -inf -inf -inf -inf -inf 
40 rs2180850 -inf -inf -inf -inf -inf 
41 rs2273636 -inf -inf -inf -inf -inf 
42 rs2273684 -2.83776 -3.05879 6.47728 26.8949 -inf 
43 rs2295701 663.377 -inf -inf -inf -inf 
44 rs2378261 -1.86341 1.29428 2.61562 4.89544 14.0036 
45 rs2378262 -2.85793 -2.89539 15.3823 1.86815 -inf 
46 rs2378332 -inf -inf -inf -inf -inf 
47 rs2425006 -2.55328 -2.63277 -inf 1.66532 -inf 
48 rs2425007 -1.75824 -inf -inf -inf -inf 
49 rs2425009 872.655 -inf -inf -inf -inf 
50 rs2425010 -inf -inf -inf -inf -inf 
51 rs2425011 -inf -inf -inf -inf -inf 
52 rs2425012 -2.08792 -1.86511 -inf 36.3013 -inf 
53 rs2425013 -inf -inf -inf -inf -inf 
54 rs2425014 -inf -inf -inf -inf -inf 
55 rs35024451 -1.72098 0.760517 1.97489 4.04802 12.4943 
56 rs35416056 -3.1091 -3.19617 -3.18955 -3.21119 -3.19255 
57 rs35591645 -3.2341 -3.23884 -2.45754 -3.04724 -2.36318 
58 rs36003887 -inf -inf -inf -inf -inf 
59 rs3736802 -inf 33214.2 -inf -inf -inf 
60 rs3746430 -inf -inf -inf -inf -inf 
61 rs3746431 -inf -inf -inf -inf -inf 
62 rs3746432 -1.91864 -1.67466 -inf 35.0893 -inf 
63 rs3746435 -inf -inf -inf -inf -inf 
64 rs3746436 -inf -inf -inf -inf -inf 
65 rs3746444 -inf -inf -inf -inf -inf 
66 rs3746446 -inf -inf 1392.7 -inf -inf 
67 rs3746448 -2.7305 -2.75734 1045.92 3.483 30.0231 
68 rs3761142 -1.43411 2.20033 2.6745 -2.55522 -2.35509 
69 rs3761143 -2.8583 -2.88237 16.5099 0.173241 -inf 
70 rs3787212 -1.4578 1.86837 2.31621 -2.6164 -2.3123 
71 rs3803936 -2.12776 -1.91796 -inf 36.6778 -inf 
72 rs3803937 -inf -inf -inf -inf -inf 
73 rs3818253 -inf -inf -inf -inf -inf 
74 rs41290906 -3.14982 -3.21004 -3.2201 -3.24101 -3.22097 
75 rs41307159 -3.25736 -3.25574 -3.27512 -3.27691 -2.81767 
76 rs41310801 -3.10698 -3.08378 -2.73594 -3.20901 -2.64133 
77 rs41312284 -3.10209 -3.07843 -2.74593 -3.21062 -2.65215 
78 rs4142034 -inf -inf -inf -inf -inf 
79 rs4616 -2.10946 -2.03081 -inf 27.2142 -inf 
80 rs4911166 -inf -inf -inf -inf -inf 
81 rs4911167 -inf -inf -inf 17383.7 -inf 
82 rs4911168 -inf -inf -inf -inf -inf 
83 rs4911169 -inf -inf -inf -inf -inf 
84 rs4911452 -2.63203 -2.75897 7.72557 1.70716 299.662 
85 rs4911453 -2.95845 -3.22967 -3.23304 -3.2203 -3.23168 
86 rs4911455 -1.66269 0.980251 1.96746 0.409731 1.55949 
87 rs4911456 -1.34128 -inf -inf -inf -inf 
88 rs4911460 -inf -inf -inf -inf -inf 
89 rs4911461 -2.13941 -1.89141 -inf 30.4839 -inf 
90 rs4911462 -inf -inf -inf -inf -inf 
91 rs4911463 -inf -inf -inf -inf -inf 
92 rs4911464 -inf -inf -inf -inf -inf 
93 rs6058146 -2.91436 -2.92971 10.0901 0.256856 1136.7 
94 rs6058149 -1.71713 0.817516 1.76531 0.230298 1.29143 
95 rs6058150 -1.55959 2.86627 3.36939 -2.45119 -2.38689 
96 rs6058154 -1.91757 -1.67357 -inf 35.0829 -inf 
97 rs6058161 -1.95913 -1.71691 -inf 35.3416 -inf 
98 rs6058165 -inf -inf -inf -inf -inf 
99 rs6058166 -inf -inf -inf -inf -inf 
100 rs6058177 571.992 -inf -inf -inf -inf 
101 rs6058181 -3.0922 6.28019 22.1501 32.4451 -inf 
102 rs6060124 -2.63783 -1.16533 -0.521889 -0.966663 1.26446 
103 rs6060127 -1.69287 0.71009 1.91651 3.97828 12.3896 
104 rs6060128 -1.68997 0.704939 1.91055 3.97116 12.3789 
105 rs6060130 -2.86807 -2.89704 13.6683 -0.91228 1071.91 
106 rs6060132 -1.59408 2.51179 2.9874 -2.51873 -2.35214 
107 rs6060133 -1.93561 1.81751 2.92423 1.2231 2.58277 
108 rs6060135 -2.36487 -2.38817 -2.73124 79.7169 0.917973 
109 rs6060137 -0.645459 -inf -inf -inf -inf 
110 rs6060139 -2.59014 -2.64584 -inf 8.29019 -inf 
111 rs6060140 -2.64863 -2.68065 -inf 9.15429 -inf 
112 rs6060151 -inf -inf -inf -inf -inf 
113 rs6060154 33220.3 -inf -inf -inf -inf 
114 rs6060156 184.367 -inf -inf -inf -inf 
115 rs6060159 -1.39688 -inf -inf -inf -inf 
116 rs6060162 -inf -inf -inf 2275.59 -inf 
117 rs6060163 -1.44423 -inf -inf -inf -inf 
118 rs6060164 -inf -inf -inf -inf -inf 
119 rs6060165 -2.01927 -1.78294 -inf 35.7536 -inf 
120 rs6060167 -inf -inf -inf -inf -inf 
121 rs6060168 -2.04048 -1.80741 -inf 35.9123 -inf 
122 rs6060170 -inf -inf -inf -inf -inf 
123 rs6060173 -inf -inf -inf -inf -inf 
124 rs6060175 -inf -inf -inf -inf -inf 
125 rs6060180 633.887 -inf -inf -inf -inf 
126 rs6060193 -inf -inf -inf -inf -inf 
127 rs6060194 -1.07332 -inf -inf -inf -inf 
128 rs6060196 -inf -inf -inf -inf -inf 
129 rs6060197 -2.23921 -2.03377 -inf 31.4832 -inf 
130 rs6060199 -2.23391 -2.02527 -inf 31.4187 -inf 
131 rs6060201 -inf -inf -inf -inf -inf 
132 rs6060204 543.171 -inf -inf -inf -inf 
133 rs6060212 -inf -inf -inf -inf -inf 
134 rs6060214 -inf -inf -inf -inf -inf 
135 rs6060215 -inf -inf -inf -inf -inf 
136 rs6060216 -inf -inf -inf 18784.6 -inf 
137 rs6060217 -inf -inf -inf -inf -inf 
138 rs6060218 506.157 -inf -inf -inf -inf 
139 rs6060237 -3.11162 6.75852 23.0423 33.2236 -inf 
140 rs6060238 -3.09535 6.34718 22.2755 32.5548 -inf 
141 rs6060239 -3.08999 6.23514 22.0658 32.3712 -inf 
142 rs6060240 -3.09478 5.8946 20.6576 27.1189 -inf 
143 rs6060243 -2.39353 378.784 378.375 1.6985 5.37366 
144 rs6087657 -0.645611 -inf -inf -inf -inf 
145 rs6087659 -inf -inf -inf -inf -inf 
146 rs6087660 -inf -inf -inf -inf -inf 
147 rs6087663 -inf -inf -inf -inf -inf 
148 rs6087664 -inf -inf -inf -inf -inf 
149 rs6087666 -inf -inf -inf -inf -inf 
150 rs6087667 -inf -inf -inf -inf -inf 
151 rs6087670 -inf -inf -inf -inf -inf 
152 rs6088655 -2.81901 -2.90372 6.58604 0.981524 300.413 
153 rs6088658 -1.69577 0.966327 2.23744 4.44441 13.3304 
154 rs6088659 -3.07068 -3.04744 -3.06841 -3.11681 8.69379 
155 rs6088660 -1.7255 0.768698 1.98435 4.05932 12.5113 
156 rs6088662 -2.69058 -2.55653 74.7957 94.6102 588.503 
157 rs6088664 20.6053 18.5258 121.334 42.8109 -inf 
158 rs6088665 -1.86518 1.366 2.3986 0.766567 1.97246 
159 rs6088666 -1.48151 -2.0993 -inf 14.3958 -inf 
160 rs6088667 -inf -inf -inf -inf -inf 
161 rs6088676 -inf -inf -inf -inf -inf 
162 rs6088677 655.515 -inf -inf -inf -inf 
163 rs6088678 -inf -inf -inf -inf -inf 
164 rs6088682 -inf -inf -inf -inf -inf 
165 rs6088686 -inf -inf -inf -inf -inf 
166 rs6088690 -inf -inf -inf -inf -inf 
167 rs6088691 -inf -inf -inf -inf -inf 
168 rs6088692 -inf -inf -inf -inf -inf 
169 rs6088693 651.936 -inf -inf -inf -inf 
170 rs6088694 -inf -inf -inf -inf -inf 
171 rs6088700 -inf -inf -inf -inf -inf 
172 rs6088703 -inf -inf -inf -inf -inf 
173 rs6088704 -inf -inf -inf -inf -inf 
174 rs6088713 -2.41718 382.246 381.73 1.60503 5.26515 
175 rs6088715 -inf -inf -inf -inf 33036.4 
176 rs6088716 -inf -inf -inf -inf 32876.2 
177 rs6119548 -2.6969 -2.58135 181.452 180.791 22067.3 
178 rs6119558 -inf -inf -inf -inf -inf 
179 rs6119559 -inf -inf -inf -inf -inf 
180 rs6119560 -inf -inf -inf -inf -inf 
181 rs6120772 -2.70913 -2.60382 183.318 182.144 22159.9 
182 rs6120775 -2.72843 -2.64329 186.966 184.783 22340.3 
183 rs6120777 -3.03509 -3.02274 4.27243 18.8252 64.4274 
184 rs6120778 56.1068 44.487 -inf 87.5003 -inf 
185 rs6120785 -inf -inf -inf -inf -inf 
186 rs6120788 -inf -inf -inf -inf -inf 
187 rs6120790 -inf -inf -inf -inf -inf 
188 rs6120793 -inf -inf -inf -inf -inf 
189 rs6120797 -inf -inf -inf -inf -inf 
190 rs6120799 -inf -inf -inf -inf -inf 
191 rs6120803 -inf -inf -inf -inf -inf 
192 rs6120804 -inf -inf -inf -inf -inf 
193 rs6120810 -inf -inf -inf -inf -inf 
194 rs6120812 -inf -inf -inf -inf -inf 
195 rs6120813 -inf -inf -inf -inf -inf 
196 rs6120816 -inf -inf -inf -inf -inf 
197 rs6120819 -inf -inf -inf -inf -inf 
198 rs6120821 -inf -inf -inf -inf -inf 
199 rs6120825 -inf -inf 33206.5 -inf -inf 
200 rs6120827 599.098 -inf -inf -inf -inf 
201 rs6120828 -inf -inf -inf -inf -inf 
202 rs6141523 -2.56975 -2.62946 -inf 8.97026 -inf 
203 rs6141530 -2.09569 -1.83626 -inf 30.1193 -inf 
204 rs6142272 605.63 -inf -inf -inf -inf 
205 rs6142276 -2.24403 -2.15915 -inf 38.7657 -inf 
206 rs6142280 -2.11111 -1.85556 -inf 30.2551 -inf 
207 rs6142284 -2.18766 -1.95632 -inf 30.9198 -inf 
208 rs6142290 -2.2429 -2.03981 -inf 31.5294 -inf 
209 rs6142291 588.472 -inf -inf -inf -inf 
210 rs6142294 -2.08386 -1.85998 -inf 36.2658 -inf 
211 rs6579204 -1.86179 1.3591 2.3909 0.760166 1.96507 
212 rs66535333 -2.12422 -1.91305 -inf 36.6419 -inf 
213 rs7260770 -1.47143 2.27941 2.74548 -2.57532 -2.27639 
214 rs7261969 -inf -inf -inf -inf -inf 
215 rs7263251 -1.99284 1.63962 2.70318 1.02046 2.26465 
216 rs7265992 -2.47168 -3.12499 -3.25234 2.32968 31.0025 
217 rs7268266 -inf -inf -inf -inf -inf 
218 rs73095129 -3.21567 -3.22216 -3.1838 8.13833 35.5901 
219 rs733086 -0.939292 -inf -inf -inf -inf 
220 rs734308 -2.52058 -2.5578 -inf 7.66516 -inf 
221 rs745849 -2.52036 -2.55803 -inf 7.6687 -inf 
222 rs752075 -inf -inf -inf -inf -inf 
223 rs752448 -inf -inf -inf -inf -inf 
224 rs752449 659.77 -inf -inf -inf -inf 
225 rs75632179 -3.12208 -3.10056 -2.72696 -3.2066 -2.63243 
226 rs79965102 -3.12218 -3.19779 -3.21363 -2.75765 -0.551111 
227 rs8501 -inf -inf -inf -inf -inf 
