# Supplementary material for: Precision medicine for atherosclerotic cardiovascular disease: Integrative genomics maps risk loci and AI‐predicted functional consequences
Source: Clin Transl Med. 2026 Jul 10;16(7):e70732. doi: 10.1002/ctm2.70732 (PMC13351343; doi:10.1002/ctm2.70732)
Supplement: Supplementary file 6 — Supporting Information [file CTM2-16-e70732-s005.zip › EDEM2/FINEMAP/data.config]

rank config prob log10bf odds k prob_norm_k h2 h2_0.95CI mean sd
1 rs1885118,rs3736802,rs6060154,rs6088664,rs6120825 1 1241.02 1 5 1 3.9809e-06 3.77885e-06,4.21022e-06 0.020092,0.0587918,-0.0646242,0.0140252,0.0435977 0.00027248,0.000779729,0.000856652,0.000197236,0.000595692
2 rs3736802,rs6060135,rs6060154,rs6088655,rs6088664 0 643.433 inf 5 0 2.08865e-06 1.93931e-06,2.24391e-06 0.02097,-0.0205286,-0.0217824,0.00362132,0.016159 0.00038713,0.000382684,0.000403565,0.000135508,0.000300765
3 rs10875491,rs3736802,rs6060154,rs6088655,rs6120825 0 521.957 inf 5 0 1.70362e-06 1.57574e-06,1.84027e-06 0.00931754,0.0304938,-0.0349873,0.00484274,0.0251579 0.000201959,0.000618134,0.00070499,0.00012066,0.000518907
4 rs3736802,rs3803937,rs6060154,rs6088655,rs6120825 0 519.596 inf 5 0 1.69613e-06 1.56929e-06,1.83729e-06 0.0304282,0.00929371,-0.0349107,0.00483002,0.0251057 0.000618134,0.000201959,0.00070499,0.00012066,0.000518907
5 rs3736802,rs4911460,rs6060154,rs6088655,rs6120825 0 519.062 inf 5 0 1.69444e-06 1.54992e-06,1.82979e-06 0.0304134,0.00928831,-0.0348934,0.00482714,0.0250939 0.000618134,0.000201959,0.00070499,0.00012066,0.000518907
6 rs3736802,rs6060154,rs6087670,rs6088655,rs6120825 0 518.958 inf 5 0 1.69411e-06 1.5733e-06,1.82706e-06 0.0304105,-0.03489,0.00928726,0.00482658,0.0250916 0.000618134,0.00070499,0.000201959,0.00012066,0.000518907
7 rs3736802,rs6060154,rs6060170,rs6088655,rs6120825 0 518.953 inf 5 0 1.6941e-06 1.55968e-06,1.83693e-06 0.0304104,-0.0348899,0.00928721,0.00482656,0.0250915 0.000618134,0.00070499,0.000201959,0.00012066,0.000518907
8 rs3736802,rs6058166,rs6060154,rs6088655,rs6120825 0 518.587 inf 5 0 1.69294e-06 1.55954e-06,1.83625e-06 0.0304002,0.0092835,-0.034878,0.00482458,0.0250834 0.000618134,0.000201959,0.00070499,0.00012066,0.000518907
9 rs3736802,rs6060154,rs6060167,rs6088655,rs6120825 0 518.393 inf 5 0 1.69232e-06 1.56071e-06,1.82369e-06 0.0303948,-0.0348717,0.00928155,0.00482354,0.0250791 0.000618134,0.00070499,0.000201959,0.00012066,0.000518907
10 rs1998231,rs3736802,rs6060154,rs6088655,rs6120825 0 518.252 inf 5 0 1.69188e-06 1.56416e-06,1.8282e-06 0.00928012,0.0303909,-0.0348671,0.00482278,0.025076 0.000201959,0.000618134,0.00070499,0.00012066,0.000518907
11 rs3736802,rs6060154,rs6060175,rs6088655,rs6120825 0 518.082 inf 5 0 1.69134e-06 1.56543e-06,1.82304e-06 0.0303861,-0.0348616,0.00927839,0.00482185,0.0250722 0.000618134,0.00070499,0.000201959,0.00012066,0.000518907
12 rs10875492,rs3736802,rs6060154,rs6088655,rs6120825 0 518.074 inf 5 0 1.69131e-06 1.56843e-06,1.81443e-06 0.00927832,0.0303859,-0.0348613,0.00482181,0.025072 0.000201959,0.000618134,0.00070499,0.00012066,0.000518907
13 rs3736802,rs4911169,rs6060154,rs6088655,rs6120825 0 518.053 inf 5 0 1.69124e-06 1.5521e-06,1.83327e-06 0.0303853,0.0092781,-0.0348606,0.0048217,0.0250716 0.000618134,0.000201959,0.00070499,0.00012066,0.000518907
14 rs3736802,rs4911168,rs6060154,rs6088655,rs6120825 0 517.985 inf 5 0 1.69103e-06 1.55142e-06,1.82337e-06 0.0303834,0.00927741,-0.0348584,0.00482133,0.02507 0.000618134,0.000201959,0.00070499,0.00012066,0.000518907
15 rs1358854,rs3736802,rs6060154,rs6088655,rs6120825 0 517.981 inf 5 0 1.69102e-06 1.56182e-06,1.83618e-06 0.00927737,0.0303833,-0.0348583,0.00482131,0.02507 0.000201959,0.000618134,0.00070499,0.00012066,0.000518907
16 rs3736802,rs6060154,rs6088655,rs6088676,rs6120825 0 517.792 inf 5 0 1.69042e-06 1.55778e-06,1.83343e-06 0.030378,-0.0348521,0.00482029,0.00927546,0.0250658 0.000618134,0.00070499,0.00012066,0.000201959,0.000518907
17 rs3736802,rs6060154,rs6088655,rs6088692,rs6120825 0 517.608 inf 5 0 1.68984e-06 1.56152e-06,1.8305e-06 0.0303729,-0.0348462,0.0048193,0.0092736,0.0250617 0.000618134,0.00070499,0.00012066,0.000201959,0.000518907
18 rs2378332,rs3736802,rs6060154,rs6088655,rs6120825 0 517.598 inf 5 0 1.6898e-06 1.55335e-06,1.82709e-06 0.0092735,0.0303726,-0.0348458,0.00481924,0.0250615 0.000201959,0.000618134,0.00070499,0.00012066,0.000518907
19 rs3736802,rs4911462,rs6060154,rs6088655,rs6120825 0 517.588 inf 5 0 1.68977e-06 1.54987e-06,1.81868e-06 0.0303724,0.00927339,-0.0348455,0.00481919,0.0250613 0.000618134,0.000201959,0.00070499,0.00012066,0.000518907
20 rs3736802,rs6060154,rs6087660,rs6088655,rs6120825 0 517.47 inf 5 0 1.6894e-06 1.55726e-06,1.82989e-06 0.0303691,-0.0348417,0.0092722,0.00481855,0.0250586 0.000618134,0.00070499,0.000201959,0.00012066,0.000518907
21 rs3736802,rs4911463,rs6060154,rs6088655,rs6120825 0 517.319 inf 5 0 1.68892e-06 1.55598e-06,1.8215e-06 0.0303649,0.00927067,-0.0348368,0.00481773,0.0250553 0.000618134,0.000201959,0.00070499,0.00012066,0.000518907
22 rs3736802,rs6060154,rs6088655,rs6120816,rs6120825 0 517.159 inf 5 0 1.68841e-06 1.55578e-06,1.83027e-06 0.0303604,-0.0348315,0.00481687,0.00926904,0.0250517 0.000618134,0.00070499,0.00012066,0.000201959,0.000518907
23 rs2425013,rs3736802,rs6060154,rs6088655,rs6120825 0 514.764 inf 5 0 1.68082e-06 1.54801e-06,1.82684e-06 0.00924475,0.0302936,-0.0347535,0.00480391,0.0249986 0.000201959,0.000618134,0.00070499,0.00012066,0.000518907
24 rs2273636,rs3736802,rs6060154,rs6088655,rs6120825 0 514.594 inf 5 0 1.68029e-06 1.54709e-06,1.82198e-06 0.00924302,0.0302888,-0.034748,0.00480298,0.0249948 0.000201959,0.000618134,0.00070499,0.00012066,0.000518907
25 rs3736802,rs6060154,rs6060212,rs6088655,rs6120825 0 514.567 inf 5 0 1.6802e-06 1.55307e-06,1.83033e-06 0.0302881,-0.0347471,0.00924275,0.00480284,0.0249942 0.000618134,0.00070499,0.000201959,0.00012066,0.000518907
26 rs2425011,rs3736802,rs6060154,rs6088655,rs6120825 0 514.358 inf 5 0 1.67954e-06 1.54916e-06,1.81063e-06 0.00924062,0.0302822,-0.0347403,0.00480171,0.0249895 0.000201959,0.000618134,0.00070499,0.00012066,0.000518907
27 rs1885119,rs3736802,rs6060154,rs6088655,rs6120825 0 514.255 inf 5 0 1.67921e-06 1.5467e-06,1.80615e-06 0.00923957,0.0302793,-0.0347369,0.00480115,0.0249872 0.000201959,0.000618134,0.00070499,0.00012066,0.000518907
28 rs2425010,rs3736802,rs6060154,rs6088655,rs6120825 0 514.181 inf 5 0 1.67898e-06 1.54828e-06,1.81957e-06 0.00923883,0.0302773,-0.0347345,0.00480075,0.0249856 0.000201959,0.000618134,0.00070499,0.00012066,0.000518907
29 rs3736802,rs6060154,rs6060214,rs6088655,rs6120825 0 513.979 inf 5 0 1.67834e-06 1.54815e-06,1.81977e-06 0.0302716,-0.0347279,0.00923677,0.00479965,0.0249811 0.000618134,0.00070499,0.000201959,0.00012066,0.000518907
30 rs13038162,rs3736802,rs6060154,rs6088655,rs6120825 0 513.415 inf 5 0 1.67655e-06 1.54952e-06,1.81814e-06 0.00923103,0.0302558,-0.0347095,0.00479659,0.0249685 0.000201959,0.000618134,0.00070499,0.00012066,0.000518907
31 rs3736802,rs6060154,rs6088655,rs6120785,rs6120825 0 513.384 inf 5 0 1.67645e-06 1.55518e-06,1.81078e-06 0.030255,-0.0347085,0.00479643,0.00923073,0.0249679 0.000618134,0.00070499,0.00012066,0.000201959,0.000518907
32 rs3736802,rs6060154,rs6060215,rs6088655,rs6120825 0 513.325 inf 5 0 1.67627e-06 1.55144e-06,1.80922e-06 0.0302533,-0.0347066,0.00923012,0.0047961,0.0249665 0.000618134,0.00070499,0.000201959,0.00012066,0.000518907
33 rs3736802,rs6060151,rs6060154,rs6088655,rs6120825 0 513.201 inf 5 0 1.67587e-06 1.54699e-06,1.81166e-06 0.0302498,0.00922886,-0.0347025,0.00479543,0.0249638 0.000618134,0.000201959,0.00070499,0.00012066,0.000518907
34 rs3736802,rs6060154,rs6087664,rs6088655,rs6120825 0 513.007 inf 5 0 1.67526e-06 1.54291e-06,1.82263e-06 0.0302444,-0.0346962,0.00922688,0.00479437,0.0249595 0.000618134,0.00070499,0.000201959,0.00012066,0.000518907
35 rs3736802,rs6060154,rs6088655,rs6088704,rs6120825 0 507.92 inf 5 0 1.65914e-06 1.53717e-06,1.78452e-06 0.0301016,-0.0345295,0.00476668,0.00917496,0.0248458 0.000618134,0.00070499,0.00012066,0.000201959,0.000518907
36 rs3736802,rs6060154,rs6060216,rs6088655,rs6120825 0 484.749 inf 5 0 1.58578e-06 1.46056e-06,1.70971e-06 0.0286212,-0.0328814,0.00868553,0.00444849,0.0237008 0.000601537,0.000686804,0.000196325,0.00011684,0.000507035
37 rs1058003,rs3736802,rs6060154,rs6088655,rs6120825 0 473.762 inf 5 0 1.55101e-06 1.42416e-06,1.68188e-06 0.00836577,0.0279886,-0.0320589,0.00429483,0.0231989 0.000191588,0.000594927,0.000677154,0.000114935,0.000502102
38 rs1885118,rs3736802,rs6060154,rs6088655,rs6120825 0 466.563 inf 5 0 1.5281e-06 1.4072e-06,1.65535e-06 0.00879662,0.0285121,-0.0321413,0.00517275,0.0229037 0.000203237,0.000609914,0.000683887,0.000133973,0.000499508
39 rs3736802,rs6060154,rs6060162,rs6088655,rs6120825 0 443.177 inf 5 0 1.45417e-06 1.33225e-06,1.56273e-06 0.0262105,-0.0299701,0.00780726,0.00403972,0.0217245 0.000575778,0.000653926,0.000185788,0.00011308,0.000486583
40 rs2145557,rs3736802,rs6060154,rs6088655,rs6120825 0 424.812 inf 5 0 1.396e-06 1.27529e-06,1.52293e-06 0.00753107,0.0250827,-0.0288055,0.00383979,0.020812 0.000183666,0.000562685,0.00064155,0.00011097,0.000476488
41 rs2180847,rs3736802,rs6060154,rs6088655,rs6120825 0 422.444 inf 5 0 1.3885e-06 1.27614e-06,1.51796e-06 0.0075066,0.025017,-0.0287284,0.0038269,0.0207599 0.000183666,0.000562685,0.00064155,0.00011097,0.000476488
42 rs3736802,rs6060154,rs6060164,rs6088655,rs6120825 0 364.258 inf 5 0 1.20397e-06 1.09805e-06,1.32288e-06 0.0256662,-0.0293529,0.00756276,0.00390665,0.0213173 0.000618134,0.00070499,0.000201959,0.00012066,0.000518907
43 rs3736802,rs3746431,rs6060154,rs6088655,rs6120825 0 363.332 inf 5 0 1.20104e-06 1.08581e-06,1.31483e-06 0.0256345,0.00755125,-0.029316,0.00390051,0.0212921 0.000618134,0.000201959,0.00070499,0.00012066,0.000518907
44 rs3736802,rs6060135,rs6087663,rs6088655,rs6088664 0 360.113 inf 5 0 1.19042e-06 1.07693e-06,1.30315e-06 0.0210862,-0.0206461,-0.0218171,0.0036451,0.0162416 0.000520815,0.000515704,0.000544074,0.000155767,0.000392186
45 rs2025096,rs3736802,rs6060154,rs6088655,rs6120825 0 340.408 inf 5 0 1.12815e-06 1.02375e-06,1.24573e-06 0.0104277,0.0239737,-0.0252567,-0.00128621,0.0145609 0.000290105,0.000596778,0.000626028,6.31723e-05,0.00038491
46 rs3736802,rs6060154,rs6088655,rs6088664,rs6120828 0 340.344 inf 5 0 1.12787e-06 1.02204e-06,1.23594e-06 0.0230682,-0.0229825,-0.000775022,0.000946746,0.0227531 0.000589733,0.000590759,0.000105041,0.000114909,0.000591164
47 rs11167248,rs3736802,rs6060154,rs6088655,rs6120825 0 340.081 inf 5 0 1.12711e-06 1.01877e-06,1.23508e-06 0.0104216,0.0239626,-0.0252449,-0.00128553,0.0145552 0.000290105,0.000596778,0.000626028,6.31723e-05,0.00038491
48 rs3736802,rs6060154,rs6088655,rs6088664,rs7268266 0 337.283 inf 5 0 1.11817e-06 1.01617e-06,1.21998e-06 0.0229606,-0.0228745,-0.000775999,0.000948159,0.0226446 0.000589733,0.000590759,0.000105041,0.000114909,0.000591164
49 rs3736802,rs3746444,rs6060154,rs6088655,rs6088664 0 337.024 inf 5 0 1.11736e-06 1.0116e-06,1.22166e-06 0.0229515,0.0226354,-0.0228654,-0.000776082,0.000948279 0.000589733,0.000591164,0.000590759,0.000105041,0.000114909
50 rs3736802,rs6060154,rs6088655,rs6088664,rs6120788 0 335.528 inf 5 0 1.11262e-06 1.00152e-06,1.22104e-06 0.0228988,-0.0228124,-0.000776562,0.000948972,0.0225822 0.000589733,0.000590759,0.000105041,0.000114909,0.000591164
51 rs3736802,rs3746436,rs6060154,rs6088655,rs6088664 0 334.238 inf 5 0 1.10853e-06 1.00208e-06,1.21827e-06 0.0228532,0.0225362,-0.0227667,-0.000776976,0.000949571 0.000589733,0.000591164,0.000590759,0.000105041,0.000114909
52 rs3736802,rs4911167,rs6060154,rs6088655,rs6120825 0 333.888 inf 5 0 1.10784e-06 9.9843e-07,1.22382e-06 0.0236805,0.00680752,-0.0270318,0.00347106,0.0197653 0.000594928,0.000191588,0.000677154,0.000114935,0.000502102
53 rs17319032,rs3736802,rs6060154,rs6088655,rs6088664 0 333.478 inf 5 0 1.10612e-06 1.00336e-06,1.21459e-06 0.022509,0.0228262,-0.0227396,-0.000777221,0.000949925 0.000591164,0.000589733,0.000590759,0.000105041,0.000114909
54 rs11167253,rs3736802,rs6060154,rs6088655,rs6088664 0 333.407 inf 5 0 1.10589e-06 1.00723e-06,1.22179e-06 0.0225064,0.0228237,-0.0227371,-0.000777243,0.000949958 0.000591164,0.000589733,0.000590759,0.000105041,0.000114909
55 rs3736802,rs6060154,rs6088655,rs6088664,rs752075 0 333.406 inf 5 0 1.10589e-06 1.00018e-06,1.20828e-06 0.0228237,-0.0227371,-0.000777244,0.000949959,0.0225064 0.000589733,0.000590759,0.000105041,0.000114909,0.000591164
56 rs3736802,rs6060154,rs6088655,rs6088664,rs752448 0 333.102 inf 5 0 1.10493e-06 1.00201e-06,1.21459e-06 0.0228129,-0.0227263,-0.000777341,0.0009501,0.0224956 0.000589733,0.000590759,0.000105041,0.000114909,0.000591164
57 rs36003887,rs3736802,rs6060154,rs6088655,rs6088664 0 332.772 inf 5 0 1.10388e-06 9.89359e-07,1.20787e-06 0.0224838,0.0228012,-0.0227146,-0.000777448,0.000950254 0.000591164,0.000589733,0.000590759,0.000105041,0.000114909
58 rs3736802,rs6060154,rs6087666,rs6088655,rs6088664 0 332.507 inf 5 0 1.10304e-06 9.98611e-07,1.22933e-06 0.0227918,-0.0227051,0.0224742,-0.000777533,0.000950377 0.000589733,0.000590759,0.000591164,0.000105041,0.000114909
59 rs3736802,rs6060154,rs6088655,rs6088664,rs6088691 0 331.656 inf 5 0 1.10035e-06 9.95603e-07,1.21275e-06 0.0227616,-0.0226748,-0.000777808,0.000950774,0.0224437 0.000589733,0.000590759,0.000105041,0.000114909,0.000591164
60 rs3736802,rs6060154,rs6088655,rs6088664,rs6088690 0 331.125 inf 5 0 1.09867e-06 9.91659e-07,1.213e-06 0.0227427,-0.0226558,-0.000777979,0.000951022,0.0224247 0.000589733,0.000590759,0.000105041,0.000114909,0.000591164
61 rs3736802,rs6060154,rs6088655,rs6088664,rs6120799 0 331.065 inf 5 0 1.09847e-06 9.95596e-07,1.20123e-06 0.0227406,-0.0226537,-0.000777999,0.00095105,0.0224226 0.000589733,0.000590759,0.000105041,0.000114909,0.000591164
62 rs2013125,rs3736802,rs6060154,rs6088655,rs6088664 0 330.311 inf 5 0 1.09609e-06 9.80868e-07,1.20237e-06 0.0223955,0.0227137,-0.0226267,-0.000778243,0.000951403 0.000591164,0.000589733,0.000590759,0.000105041,0.000114909
63 rs3736802,rs6060154,rs6088655,rs6088664,rs6120797 0 329.897 inf 5 0 1.09478e-06 9.89654e-07,1.20359e-06 0.022699,-0.022612,-0.000778377,0.000951596,0.0223806 0.000589733,0.000590759,0.000105041,0.000114909,0.000591164
64 rs3736802,rs3746435,rs6060154,rs6088655,rs6088664 0 329.883 inf 5 0 1.09473e-06 9.91642e-07,1.20565e-06 0.0226985,0.0223801,-0.0226114,-0.000778381,0.000951603 0.000589733,0.000591164,0.000590759,0.000105041,0.000114909
65 rs3736802,rs6060154,rs6088655,rs6088664,rs6120804 0 329.827 inf 5 0 1.09455e-06 9.83955e-07,1.20465e-06 0.0226965,-0.0226094,-0.000778399,0.00095163,0.0223781 0.000589733,0.000590759,0.000105041,0.000114909,0.000591164
66 rs3736802,rs6060154,rs6088655,rs6088664,rs6120790 0 329.742 inf 5 0 1.09428e-06 9.97345e-07,1.20577e-06 0.0226935,-0.0226064,-0.000778427,0.000951669,0.022375 0.000589733,0.000590759,0.000105041,0.000114909,0.000591164
67 rs3736802,rs6060154,rs6088655,rs6088664,rs6120803 0 328.923 inf 5 0 1.09169e-06 9.92032e-07,1.20158e-06 0.0226643,-0.0225771,-0.000778692,0.000952053,0.0223456 0.000589733,0.000590759,0.000105041,0.000114909,0.000591164
68 rs3736802,rs6060154,rs6087659,rs6088655,rs6088664 0 328.847 inf 5 0 1.09145e-06 9.94356e-07,1.20544e-06 0.0226615,-0.0225744,0.0223428,-0.000778717,0.000952089 0.000589733,0.000590759,0.000591164,0.000105041,0.000114909
69 rs3736802,rs6060154,rs6088655,rs6088664,rs6088686 0 328.704 inf 5 0 1.09099e-06 9.89109e-07,1.19637e-06 0.0226564,-0.0225693,-0.000778763,0.000952156,0.0223377 0.000589733,0.000590759,0.000105041,0.000114909,0.000591164
70 rs3736802,rs6060154,rs6088655,rs6088664,rs6088678 0 325.563 inf 5 0 1.08104e-06 9.7257e-07,1.19184e-06 0.022544,-0.0224564,-0.000779785,0.000953633,0.0222242 0.000589733,0.000590759,0.000105041,0.000114909,0.000591164
71 rs2025096,rs3736802,rs6060154,rs6088664,rs6120825 0 271.084 inf 5 0 9.08472e-07 8.13115e-07,1.00782e-06 0.00845723,0.020403,-0.0211974,-0.000633378,0.012485 0.000271437,0.000567158,0.000593129,6.49046e-05,0.000373178
72 rs11167248,rs3736802,rs6060154,rs6088664,rs6120825 0 270.819 inf 5 0 9.07632e-07 8.15361e-07,1.00758e-06 0.00845191,0.0203932,-0.0211871,-0.000632876,0.01248 0.000271437,0.000567158,0.000593129,6.49046e-05,0.000373178
73 rs3736802,rs6060154,rs6088655,rs6120775,rs6120825 0 267.893 inf 5 0 8.98418e-07 8.06967e-07,9.88827e-07 0.0188075,-0.0195396,-0.000655321,0.00903715,0.0101931 0.000525764,0.000543179,5.69432e-05,0.000291967,0.000323478
74 rs3736802,rs6060154,rs6088655,rs6120772,rs6120825 0 264.982 inf 5 0 8.89196e-07 8.01601e-07,9.86092e-07 0.0187096,-0.019438,-0.000651618,0.00897372,0.010155 0.000525764,0.000543179,5.69432e-05,0.000291967,0.000323478
75 rs3736802,rs6060154,rs6088655,rs6119548,rs6120825 0 263.49 inf 5 0 8.84468e-07 7.95468e-07,9.81426e-07 0.0186591,-0.0193857,-0.000649709,0.00894102,0.0101354 0.000525764,0.000543179,5.69432e-05,0.000291967,0.000323478
76 rs11698868,rs3736802,rs6060154,rs6088655,rs6120825 0 262.806 inf 5 0 8.82299e-07 7.86328e-07,9.74364e-07 0.00892598,0.0186359,-0.0193616,-0.000648831,0.0101263 0.000291967,0.000525764,0.000543179,5.69432e-05,0.000323478
77 rs3736802,rs6060154,rs6088664,rs6120775,rs6120825 0 254.291 inf 5 0 8.55147e-07 7.65079e-07,9.52977e-07 0.0186742,-0.0193427,-0.000534254,0.00893974,0.0101079 0.000535226,0.000558284,6.40591e-05,0.000299115,0.000330194
78 rs3736802,rs6060154,rs6088664,rs6120772,rs6120825 0 251.412 inf 5 0 8.46026e-07 7.52401e-07,9.36242e-07 0.0185714,-0.0192349,-0.000529061,0.00887316,0.0100666 0.000535226,0.000558284,6.40591e-05,0.000299115,0.000330194
79 rs3736802,rs6060154,rs6088664,rs6119548,rs6120825 0 249.937 inf 5 0 8.41352e-07 7.50663e-07,9.43748e-07 0.0185185,-0.0191793,-0.000526385,0.00883884,0.0100453 0.000535226,0.000558284,6.40591e-05,0.000299115,0.000330194
80 rs11698868,rs3736802,rs6060154,rs6088664,rs6120825 0 249.26 inf 5 0 8.39208e-07 7.47711e-07,9.42087e-07 0.00882306,0.0184941,-0.0191538,-0.000525154,0.0100355 0.000299115,0.000535226,0.000558284,6.40591e-05,0.000330194
81 rs3746431,rs6087663,rs6088655,rs6088664,rs6120825 0 239.689 inf 5 0 9.92912e-08 6.91251e-08,1.35329e-07 0.0004702,0.000103534,-0.000984049,0.00156677,-0.000712111 0.000106732,7.37044e-05,0.000105003,0.000138734,9.82218e-05
82 rs6060164,rs6087663,rs6088655,rs6088664,rs6120825 0 238.197 inf 5 0 9.94744e-08 7.01955e-08,1.33024e-07 0.000473415,0.000102508,-0.000984176,0.0015691,-0.000714249 0.000106732,7.37044e-05,0.000105003,0.000138734,9.82218e-05
83 rs3746431,rs6060154,rs6088655,rs6088664,rs6120825 0 225.797 inf 5 0 1.04294e-07 7.44032e-08,1.37828e-07 0.0006885,-0.000223296,-0.000991219,0.00155531,-0.000687668 0.000106573,7.34426e-05,0.000105003,0.000138733,9.82171e-05
84 rs3736802,rs6060154,rs6088655,rs6088664,rs6120819 0 225.583 inf 5 0 7.64615e-07 6.73289e-07,8.58165e-07 0.0147997,-0.0148326,-0.0008644,0.000919545,0.0145082 0.000467404,0.000472473,0.000104973,0.000115129,0.000469885
85 rs6060154,rs6060164,rs6088655,rs6088664,rs6120825 0 224.495 inf 5 0 1.04562e-07 7.3085e-08,1.38649e-07 -0.000224311,0.000691706,-0.000991345,0.00155764,-0.000689808 7.34426e-05,0.000106573,0.000105003,0.000138733,9.82171e-05
86 rs13041792,rs3736802,rs6060154,rs6088655,rs6120825 0 172.133 inf 5 0 5.95363e-07 5.16378e-07,6.75921e-07 0.00517864,0.0124749,-0.0130715,-0.000536167,0.00761794 0.00022763,0.000430601,0.000447448,5.72216e-05,0.000299349
87 rs3736802,rs6060154,rs6088655,rs6088662,rs6120825 0 171.98 inf 5 0 5.94878e-07 5.23832e-07,6.75771e-07 0.0124698,-0.013066,-0.000535889,0.00517511,0.007616 0.000430601,0.000447448,5.72216e-05,0.00022763,0.000299349
88 rs10875491,rs3736802,rs6060154,rs6088655,rs6088664 0 165.171 inf 5 0 5.74505e-07 4.97621e-07,6.55519e-07 0.00413414,0.0038679,-0.00468558,-0.00116423,0.0045859 0.000158891,0.00014522,0.00017609,0.000105145,0.000172197
89 rs3736802,rs3803937,rs6060154,rs6088655,rs6088664 0 164.124 inf 5 0 5.71187e-07 4.9508e-07,6.46242e-07 0.00385595,0.00411938,-0.00467011,-0.00116357,0.00457397 0.00014522,0.000158891,0.00017609,0.000105145,0.000172197
90 rs3736802,rs4911460,rs6060154,rs6088655,rs6088664 0 163.887 inf 5 0 5.70436e-07 4.92886e-07,6.45589e-07 0.00385324,0.00411604,-0.00466661,-0.00116342,0.00457127 0.00014522,0.000158891,0.00017609,0.000105145,0.000172197
91 rs3736802,rs6060154,rs6087670,rs6088655,rs6088664 0 163.841 inf 5 0 5.70291e-07 5.00149e-07,6.50213e-07 0.00385271,-0.00466593,0.00411539,-0.00116339,0.00457074 0.00014522,0.00017609,0.000158891,0.000105145,0.000172197
92 rs3736802,rs6060154,rs6060170,rs6088655,rs6088664 0 163.839 inf 5 0 5.70284e-07 4.91792e-07,6.47579e-07 0.00385269,-0.00466589,0.00411536,-0.00116339,0.00457072 0.00014522,0.00017609,0.000158891,0.000105145,0.000172197
93 rs3736802,rs6058166,rs6060154,rs6088655,rs6088664 0 163.677 inf 5 0 5.6977e-07 4.96299e-07,6.53582e-07 0.00385083,0.00411307,-0.00466349,-0.00116329,0.00456887 0.00014522,0.000158891,0.00017609,0.000105145,0.000172197
94 rs3736802,rs6060154,rs6060167,rs6088655,rs6088664 0 163.591 inf 5 0 5.69498e-07 4.92201e-07,6.43543e-07 0.00384985,-0.00466222,0.00411186,-0.00116323,0.00456789 0.00014522,0.00017609,0.000158891,0.000105145,0.000172197
95 rs1998231,rs3736802,rs6060154,rs6088655,rs6088664 0 163.529 inf 5 0 5.693e-07 4.98775e-07,6.51534e-07 0.00411097,0.00384913,-0.0046613,-0.00116319,0.00456717 0.000158891,0.00014522,0.00017609,0.000105145,0.000172197
96 rs3736802,rs6060154,rs6060175,rs6088655,rs6088664 0 163.453 inf 5 0 5.69061e-07 4.96689e-07,6.463e-07 0.00384827,-0.00466017,0.0041099,-0.00116315,0.00456631 0.00014522,0.00017609,0.000158891,0.000105145,0.000172197
97 rs10875492,rs3736802,rs6060154,rs6088655,rs6088664 0 163.45 inf 5 0 5.6905e-07 4.91868e-07,6.49062e-07 0.00410986,0.00384823,-0.00466012,-0.00116314,0.00456627 0.000158891,0.00014522,0.00017609,0.000105145,0.000172197
98 rs3736802,rs4911169,rs6060154,rs6088655,rs6088664 0 163.44 inf 5 0 5.6902e-07 4.94992e-07,6.48724e-07 0.00384812,0.00410972,-0.00465998,-0.00116314,0.00456616 0.00014522,0.000158891,0.00017609,0.000105145,0.000172197
99 rs3736802,rs4911168,rs6060154,rs6088655,rs6088664 0 163.41 inf 5 0 5.68924e-07 4.96628e-07,6.46853e-07 0.00384777,0.0041093,-0.00465954,-0.00116312,0.00456582 0.00014522,0.000158891,0.00017609,0.000105145,0.000172197
100 rs1358854,rs3736802,rs6060154,rs6088655,rs6088664 0 163.408 inf 5 0 5.68919e-07 4.95404e-07,6.46109e-07 0.00410927,0.00384776,-0.00465951,-0.00116312,0.0045658 0.000158891,0.00014522,0.00017609,0.000105145,0.000172197
101 rs3736802,rs6060154,rs6088655,rs6088664,rs6088676 0 163.325 inf 5 0 5.68654e-07 4.88212e-07,6.42369e-07 0.0038468,-0.00465827,-0.00116307,0.00456484,0.00410809 0.00014522,0.00017609,0.000105145,0.000172197,0.000158891
102 rs3736802,rs6060154,rs6088655,rs6088664,rs6088692 0 163.243 inf 5 0 5.68396e-07 4.9593e-07,6.53144e-07 0.00384586,-0.00465707,-0.00116301,0.00456391,0.00410694 0.00014522,0.00017609,0.000105145,0.000172197,0.000158891
103 rs2378332,rs3736802,rs6060154,rs6088655,rs6088664 0 163.239 inf 5 0 5.68382e-07 4.96157e-07,6.49082e-07 0.00410687,0.00384581,-0.004657,-0.00116301,0.00456386 0.000158891,0.00014522,0.00017609,0.000105145,0.000172197
104 rs3736802,rs4911462,rs6060154,rs6088655,rs6088664 0 163.234 inf 5 0 5.68367e-07 4.93192e-07,6.46165e-07 0.00384576,0.00410681,-0.00465693,-0.00116301,0.0045638 0.00014522,0.000158891,0.00017609,0.000105145,0.000172197
105 rs3736802,rs6060154,rs6087660,rs6088655,rs6088664 0 163.182 inf 5 0 5.68202e-07 4.89824e-07,6.44998e-07 0.00384516,-0.00465616,0.00410607,-0.00116298,0.00456321 0.00014522,0.00017609,0.000158891,0.000105145,0.000172197
106 rs3736802,rs4911463,rs6060154,rs6088655,rs6088664 0 163.115 inf 5 0 5.6799e-07 4.93364e-07,6.39391e-07 0.00384439,0.00410512,-0.00465516,-0.00116293,0.00456244 0.00014522,0.000158891,0.00017609,0.000105145,0.000172197
107 rs3736802,rs6060154,rs6088655,rs6088664,rs6120816 0 163.044 inf 5 0 5.67765e-07 4.85273e-07,6.42726e-07 0.00384358,-0.00465411,-0.00116289,0.00456163,0.00410412 0.00014522,0.00017609,0.000105145,0.000172197,0.000158891
108 rs2425013,rs3736802,rs6060154,rs6088655,rs6088664 0 161.984 inf 5 0 5.64407e-07 4.90519e-07,6.4295e-07 0.00408908,0.00383139,-0.00463834,-0.00116222,0.00454947 0.000158891,0.00014522,0.00017609,0.000105145,0.000172197
109 rs2273636,rs3736802,rs6060154,rs6088655,rs6088664 0 161.909 inf 5 0 5.64168e-07 4.91338e-07,6.41266e-07 0.00408801,0.00383052,-0.00463722,-0.00116217,0.0045486 0.000158891,0.00014522,0.00017609,0.000105145,0.000172197
110 rs3736802,rs6060154,rs6060212,rs6088655,rs6088664 0 161.898 inf 5 0 5.64132e-07 4.89069e-07,6.46748e-07 0.00383039,-0.00463705,0.00408784,-0.00116216,0.00454847 0.00014522,0.00017609,0.000158891,0.000105145,0.000172197
111 rs2425011,rs3736802,rs6060154,rs6088655,rs6088664 0 161.805 inf 5 0 5.63838e-07 4.91688e-07,6.37151e-07 0.00408653,0.00382932,-0.00463567,-0.0011621,0.0045474 0.000158891,0.00014522,0.00017609,0.000105145,0.000172197
112 rs1885119,rs3736802,rs6060154,rs6088655,rs6088664 0 161.759 inf 5 0 5.63693e-07 4.83868e-07,6.51138e-07 0.00408588,0.0038288,-0.00463498,-0.00116208,0.00454688 0.000158891,0.00014522,0.00017609,0.000105145,0.000172197
113 rs2425010,rs3736802,rs6060154,rs6088655,rs6088664 0 161.727 inf 5 0 5.6359e-07 4.8761e-07,6.49541e-07 0.00408542,0.00382842,-0.0046345,-0.00116205,0.00454651 0.000158891,0.00014522,0.00017609,0.000105145,0.000172197
114 rs3736802,rs6060154,rs6060214,rs6088655,rs6088664 0 161.637 inf 5 0 5.63307e-07 4.90229e-07,6.39411e-07 0.00382739,-0.00463316,0.00408414,-0.001162,0.00454548 0.00014522,0.00017609,0.000158891,0.000105145,0.000172197
115 rs13038162,rs3736802,rs6060154,rs6088655,rs6088664 0 161.388 inf 5 0 5.62516e-07 4.8907e-07,6.36891e-07 0.00408059,0.00382451,-0.00462944,-0.00116184,0.0045426 0.000158891,0.00014522,0.00017609,0.000105145,0.000172197
116 rs3736802,rs6060154,rs6088655,rs6088664,rs6120785 0 161.374 inf 5 0 5.62474e-07 4.90018e-07,6.44095e-07 0.00382436,-0.00462924,-0.00116183,0.00454245,0.0040804 0.00014522,0.00017609,0.000105145,0.000172197,0.000158891
117 rs3736802,rs6060154,rs6060215,rs6088655,rs6088664 0 161.348 inf 5 0 5.62391e-07 4.91747e-07,6.45176e-07 0.00382405,-0.00462885,0.00408002,-0.00116181,0.00454215 0.00014522,0.00017609,0.000158891,0.000105145,0.000172197
118 rs3736802,rs6060151,rs6060154,rs6088655,rs6088664 0 161.294 inf 5 0 5.62218e-07 4.87005e-07,6.39918e-07 0.00382342,0.00407925,-0.00462803,-0.00116178,0.00454152 0.00014522,0.000158891,0.00017609,0.000105145,0.000172197
119 rs3736802,rs6060154,rs6087664,rs6088655,rs6088664 0 161.207 inf 5 0 5.61945e-07 4.86692e-07,6.41837e-07 0.00382243,-0.00462675,0.00407802,-0.00116173,0.00454052 0.00014522,0.00017609,0.000158891,0.000105145,0.000172197
120 rs3736802,rs6060154,rs6088655,rs6088664,rs6088704 0 158.962 inf 5 0 5.54829e-07 4.73728e-07,6.37814e-07 0.00379639,-0.00459305,-0.00116029,0.00451454,0.00404588 0.00014522,0.00017609,0.000105145,0.000172197,0.000158891
121 rs13041792,rs3736802,rs6060154,rs6088664,rs6120825 0 156.596 inf 5 0 5.45997e-07 4.67833e-07,6.24784e-07 0.00479504,0.011933,-0.0123275,-0.000251688,0.0072641 0.000227589,0.000430711,0.000449976,6.28226e-05,0.000301735
122 rs3736802,rs6060154,rs6088662,rs6088664,rs6120825 0 156.455 inf 5 0 5.45548e-07 4.72389e-07,6.25666e-07 0.0119278,-0.012322,0.00479151,-0.000251384,0.00726212 0.000430711,0.000449976,0.000227589,6.28226e-05,0.000301735
123 rs3736802,rs3818253,rs6060154,rs6088655,rs6088664 0 155.266 inf 5 0 5.42161e-07 4.69003e-07,6.18721e-07 0.00972073,0.00926845,-0.00956664,-0.00133121,0.00158308 0.000372753,0.000369264,0.000371558,0.000105836,0.000115449
124 rs3736802,rs6060154,rs6060216,rs6088655,rs6088664 0 152.511 inf 5 0 5.34423e-07 4.61559e-07,6.11584e-07 0.00360866,-0.00439353,0.00385752,-0.00115224,0.00432928 0.000141248,0.00017224,0.000155081,0.000105135,0.000168936
125 rs3736802,rs6060154,rs6060162,rs6088655,rs6088664 0 151.186 inf 5 0 5.30249e-07 4.56972e-07,6.04341e-07 0.00357013,-0.0042836,0.0037694,-0.00114775,0.00429028 0.000140419,0.000168811,0.000152287,0.000105125,0.00016823
126 rs2145557,rs3736802,rs6060154,rs6088655,rs6088664 0 150.57 inf 5 0 5.2829e-07 4.55572e-07,6.02262e-07 0.00378091,0.00353569,-0.00430856,-0.00114754,0.00425991 0.000153108,0.000139448,0.000170111,0.000105126,0.000167542
127 rs1058003,rs3736802,rs6060154,rs6088655,rs6088664 0 149.96 inf 5 0 5.26366e-07 4.55977e-07,6.01884e-07 0.00374284,0.00354681,-0.00427704,-0.00116063,0.00426608 0.000151915,0.00014009,0.000169253,0.000105162,0.000167929
128 rs2180847,rs3736802,rs6060154,rs6088655,rs6088664 0 149.382 inf 5 0 5.24524e-07 4.52636e-07,5.93242e-07 0.00376391,0.00352212,-0.00429076,-0.00114679,0.00424634 0.000153108,0.000139448,0.000170111,0.000105126,0.000167542
129 rs4911167,rs6060154,rs6088655,rs6088664,rs6120825 0 142.369 inf 5 0 1.02445e-07 7.24387e-08,1.36674e-07 0.000651646,-0.000212981,-0.000992143,0.00152758,-0.000661778 0.000104281,7.32103e-05,0.000105015,0.000137726,9.69671e-05
130 rs4911167,rs6087663,rs6088655,rs6088664,rs6120825 0 137.709 inf 5 0 9.8217e-08 6.86101e-08,1.33496e-07 0.000441179,0.000111869,-0.000984514,0.00154511,-0.000691931 0.000104433,7.34682e-05,0.000105015,0.000137728,9.69735e-05
131 rs3736802,rs6060154,rs6088655,rs6088664,rs6088667 0 124.788 inf 5 0 4.45698e-07 3.7991e-07,5.18009e-07 0.00795489,-0.00781503,-0.000905964,0.00113932,0.00758187 0.000342686,0.000342041,0.00010496,0.000114747,0.000342582
132 rs3736802,rs6060154,rs6088655,rs6088664,rs7261969 0 122.384 inf 5 0 4.38082e-07 3.74684e-07,5.1147e-07 0.00787038,-0.00773021,-0.000906804,0.0011405,0.00749571 0.000342686,0.000342041,0.00010496,0.000114747,0.000342582
133 rs3736802,rs6060154,rs6088664,rs6088716,rs6120825 0 121.055 inf 5 0 4.34377e-07 3.69065e-07,4.98143e-07 0.00657163,-0.00695682,0.0013384,0.00159136,0.00517797 0.000289074,0.00030431,9.20082e-05,9.48239e-05,0.000275568
134 rs3736802,rs6060154,rs6088664,rs6088715,rs6120825 0 120.676 inf 5 0 4.33175e-07 3.68189e-07,5.03678e-07 0.00656637,-0.00695033,0.00133475,0.00158642,0.00517605 0.000289074,0.00030431,9.20082e-05,9.48239e-05,0.000275568
135 rs3736802,rs6060154,rs6088655,rs6088664,rs6120825 0 101.972 inf 5 0 2.96942e-07 2.45224e-07,3.53294e-07 0.00485869,-0.00484643,-0.00094961,0.00105496,0.0045182 0.000270887,0.000277684,0.000104922,0.000115213,0.000273149
136 rs3736802,rs6060154,rs6060164,rs6088655,rs6088664 0 98.0744 inf 5 0 3.61885e-07 3.04644e-07,4.25962e-07 0.00298774,-0.00354684,0.00304798,-0.0011158,0.00370763 0.00014522,0.00017609,0.000158891,0.000105145,0.000172197
137 rs3736802,rs3746431,rs6060154,rs6088655,rs6088664 0 97.7012 inf 5 0 3.60702e-07 2.95194e-07,4.20734e-07 0.00298196,0.00304086,-0.00353937,-0.00111549,0.00370187 0.00014522,0.000158891,0.00017609,0.000105145,0.000172197
138 rs3736802,rs3746446,rs6060154,rs6088655,rs6088664 0 96.3932 inf 5 0 3.55927e-07 2.99085e-07,4.18895e-07 0.00602291,0.00558481,-0.00582894,-0.000930413,0.00116973 0.000298078,0.000294618,0.000294548,0.000104939,0.000114716
139 rs2425006,rs3736802,rs6060154,rs6088664,rs6120825 0 90.0997 inf 5 0 3.36081e-07 2.79424e-07,4.01695e-07 0.00122579,0.00522045,-0.0055819,0.000999985,0.00526602 0.000104047,0.000272437,0.000284222,9.27787e-05,0.000279581
140 rs3736802,rs4911167,rs6060154,rs6088655,rs6088664 0 89.9859 inf 5 0 3.36314e-07 2.73419e-07,3.96459e-07 0.00275394,0.00276312,-0.00324943,-0.00111333,0.00347476 0.00014009,0.000151915,0.000169253,0.000105162,0.000167929
141 rs3736802,rs6058154,rs6060154,rs6088664,rs6120825 0 85.6691 inf 5 0 3.21896e-07 2.66403e-07,3.8258e-07 0.00472022,0.00125827,-0.00510378,0.00103259,0.00478979 0.000271266,0.000115747,0.000278525,9.97974e-05,0.000273915
142 rs3736802,rs3746432,rs6060154,rs6088664,rs6120825 0 85.6664 inf 5 0 3.21887e-07 2.69793e-07,3.76898e-07 0.00472022,0.00125821,-0.00510377,0.00103254,0.00478977 0.000271266,0.000115747,0.000278525,9.97974e-05,0.000273915
143 rs3736802,rs6058161,rs6060154,rs6088664,rs6120825 0 85.5597 inf 5 0 3.21549e-07 2.67648e-07,3.78696e-07 0.00472055,0.00125559,-0.00510328,0.00103073,0.0047893 0.000271266,0.000115747,0.000278525,9.97974e-05,0.000273915
144 rs3736802,rs6060154,rs6060165,rs6088664,rs6120825 0 85.3867 inf 5 0 3.21001e-07 2.63687e-07,3.77382e-07 0.00472109,-0.00510248,0.00125133,0.00102779,0.00478853 0.000271266,0.000278525,0.000115747,9.97974e-05,0.000273915
145 rs3736802,rs6060154,rs6060168,rs6088664,rs6120825 0 85.3204 inf 5 0 3.20791e-07 2.59789e-07,3.83988e-07 0.00472129,-0.00510217,0.0012497,0.00102666,0.00478823 0.000271266,0.000278525,0.000115747,9.97974e-05,0.000273915
146 rs2038504,rs3736802,rs6060154,rs6088664,rs6120825 0 85.1927 inf 5 0 3.20386e-07 2.64298e-07,3.78174e-07 0.00124654,0.00472168,-0.00510158,0.00102448,0.00478766 0.000115747,0.000271266,0.000278525,9.97974e-05,0.000273915
147 rs3736802,rs6060154,rs6088664,rs6120825,rs6142294 0 85.1737 inf 5 0 3.20326e-07 2.63891e-07,3.78055e-07 0.00472174,-0.00510149,0.00102415,0.00478757,0.00124607 0.000271266,0.000278525,9.97974e-05,0.000273915,0.000115747
148 rs2425012,rs3736802,rs6060154,rs6088664,rs6120825 0 85.159 inf 5 0 3.20279e-07 2.64195e-07,3.79826e-07 0.00124571,0.00472179,-0.00510142,0.0010239,0.0047875 0.000115747,0.000271266,0.000278525,9.97974e-05,0.000273915
149 rs3736802,rs6060154,rs6088664,rs6120825,rs734308 0 85.137 inf 5 0 3.20357e-07 2.66655e-07,3.80813e-07 0.00500209,-0.00534274,0.000920672,0.00502465,0.00111969 0.000271125,0.000281163,9.22602e-05,0.000276476,0.000103986
150 rs3736802,rs6060154,rs6088664,rs6120825,rs745849 0 85.1333 inf 5 0 3.20345e-07 2.65942e-07,3.77608e-07 0.00500209,-0.00534271,0.000920616,0.00502462,0.0011196 0.000271125,0.000281163,9.22602e-05,0.000276476,0.000103986
151 rs3736802,rs6060154,rs6088664,rs6120825,rs66535333 0 85.0188 inf 5 0 3.19835e-07 2.67917e-07,3.81277e-07 0.00472222,-0.00510077,0.0010215,0.00478687,0.00124223 0.000271266,0.000278525,9.97974e-05,0.000273915,0.000115747
152 rs3736802,rs3803936,rs6060154,rs6088664,rs6120825 0 85.004 inf 5 0 3.19788e-07 2.65644e-07,3.81281e-07 0.00472227,0.00124186,-0.0051007,0.00102125,0.00478681 0.000271266,0.000115747,0.000278525,9.97974e-05,0.000273915
153 rs1885114,rs3736802,rs6060154,rs6088664,rs6120825 0 84.999 inf 5 0 3.19857e-07 2.60034e-07,3.82118e-07 0.00116768,0.00482247,-0.00518707,0.000960392,0.00485448 0.000108785,0.000270928,0.000279268,9.52857e-05,0.000274469
154 rs1544047,rs3736802,rs6060154,rs6088664,rs6120825 0 84.9911 inf 5 0 3.19747e-07 2.6703e-07,3.79813e-07 0.00124154,0.00472231,-0.00510064,0.00102102,0.00478675 0.000115747,0.000271266,0.000278525,9.97974e-05,0.000273915
155 rs3736802,rs4616,rs6060154,rs6088664,rs6120825 0 84.6308 inf 5 0 3.18622e-07 2.62967e-07,3.79655e-07 0.00472645,0.00121788,-0.00508771,0.00101162,0.00477386 0.000271251,0.000114357,0.000278444,9.95502e-05,0.000273836
156 rs3736802,rs6060154,rs6088664,rs6120825,rs6141530 0 84.5762 inf 5 0 3.1846e-07 2.64577e-07,3.7698e-07 0.00472682,-0.00509471,0.000994408,0.00478107,0.00120739 0.00027125,0.000278496,9.8326e-05,0.000273887,0.00011349
157 rs3736802,rs6060154,rs6088664,rs6120825,rs6142280 0 84.5197 inf 5 0 3.1828e-07 2.63751e-07,3.75758e-07 0.004727,-0.00509445,0.000993452,0.00478082,0.00120601 0.00027125,0.000278496,9.8326e-05,0.000273887,0.00011349
158 rs3736802,rs4911461,rs6060154,rs6088664,rs6120825 0 84.4135 inf 5 0 3.17944e-07 2.62514e-07,3.77971e-07 0.00472732,0.00120339,-0.00509396,0.000991651,0.00478034 0.00027125,0.00011349,0.000278496,9.8326e-05,0.000273887
159 rs2104083,rs3736802,rs6060154,rs6088664,rs6120825 0 84.2645 inf 5 0 3.17472e-07 2.61873e-07,3.76804e-07 0.00119971,0.00472778,-0.00509326,0.000989118,0.00477967 0.00011349,0.00027125,0.000278496,9.8326e-05,0.000273887
160 rs3736802,rs6060154,rs6088664,rs6120825,rs6142284 0 84.2129 inf 5 0 3.17308e-07 2.61301e-07,3.7373e-07 0.00472794,-0.00509302,0.000988239,0.00477944,0.00119844 0.00027125,0.000278496,9.8326e-05,0.000273887,0.00011349
161 rs3736802,rs6060154,rs6088664,rs6120825,rs6142276 0 84.1662 inf 5 0 3.17133e-07 2.56782e-07,3.79106e-07 0.0047249,-0.00509676,0.00100674,0.004783,0.00122087 0.000271266,0.000278525,9.97974e-05,0.000273915,0.000115747
162 rs3736802,rs6060154,rs6060199,rs6088664,rs6120825 0 83.9858 inf 5 0 3.16589e-07 2.58054e-07,3.79093e-07 0.00472864,-0.00509196,0.0011928,0.00098436,0.00477842 0.00027125,0.000278496,0.00011349,9.8326e-05,0.000273887
163 rs3736802,rs6060154,rs6060197,rs6088664,rs6120825 0 83.9567 inf 5 0 3.16496e-07 2.62958e-07,3.77837e-07 0.00472874,-0.00509183,0.00119208,0.000983861,0.00477828 0.00027125,0.000278496,0.00011349,9.8326e-05,0.000273887
164 rs3736802,rs6060154,rs6088664,rs6120825,rs6142290 0 83.9358 inf 5 0 3.1643e-07 2.59693e-07,3.75242e-07 0.0047288,-0.00509173,0.000983503,0.00477819,0.00119156 0.00027125,0.000278496,9.8326e-05,0.000273887,0.00011349
165 rs3736802,rs4911166,rs6060154,rs6088655,rs6088664 0 83.9321 inf 5 0 3.1731e-07 2.6003e-07,3.75065e-07 0.00238809,0.00231445,-0.00278058,-0.000459543,0.00247574 0.000126678,0.000132917,0.000150737,0.00010908,0.000134747
166 rs1407202,rs3736802,rs6060154,rs6088664,rs6120825 0 83.9291 inf 5 0 3.16409e-07 2.6163e-07,3.76653e-07 0.00119139,0.00472882,-0.0050917,0.000983388,0.00477816 0.00011349,0.00027125,0.000278496,9.8326e-05,0.000273887
167 rs2145559,rs3736802,rs6060154,rs6088664,rs6120825 0 83.8891 inf 5 0 3.16282e-07 2.61449e-07,3.77588e-07 0.0011904,0.00472895,-0.00509151,0.000982702,0.00477798 0.00011349,0.00027125,0.000278496,9.8326e-05,0.000273887
168 rs2038503,rs3736802,rs6060154,rs6088664,rs6120825 0 83.8719 inf 5 0 3.16228e-07 2.6115e-07,3.76393e-07 0.00118997,0.004729,-0.00509143,0.000982407,0.0047779 0.00011349,0.00027125,0.000278496,9.8326e-05,0.000273887
169 rs3736802,rs6060154,rs6088664,rs6120825,rs6141523 0 83.3892 inf 5 0 3.14807e-07 2.59216e-07,3.79068e-07 0.00492761,-0.00523069,0.00092395,0.00492069,0.00108909 0.000270922,0.00027987,9.44902e-05,0.00027529,0.000104858
170 rs17404569,rs3736802,rs6060154,rs6088664,rs6120825 0 82.7728 inf 5 0 3.12718e-07 2.57903e-07,3.69535e-07 0.00118514,0.00472937,-0.00509004,0.000982043,0.00477651 0.000115747,0.000271266,0.000278525,9.97974e-05,0.000273915
171 rs6060154,rs6088655,rs6088664,rs6120825,rs7265992 0 82.6289 inf 5 0 9.30584e-08 6.4059e-08,1.26619e-07 3.4841e-05,-0.00120779,0.00123998,-0.00018151,0.000326887 6.56998e-05,0.000115516,0.000120855,6.83495e-05,6.48508e-05
172 rs3736802,rs6060139,rs6060154,rs6088664,rs6120825 0 82.5231 inf 5 0 3.12084e-07 2.57796e-07,3.75522e-07 0.00492579,-0.00105209,-0.00521839,0.000895511,0.00490858 0.00027092,0.000103206,0.000279802,9.34026e-05,0.000275223
173 rs41307159,rs6058154,rs6060135,rs6088664,rs6119558 0 81.7175 inf 5 0 3.09907e-07 2.50737e-07,3.70403e-07 0.00065839,0.00309215,-0.00353429,0.00299875,-0.00372585 0.000244264,0.000152945,0.000226033,0.000150606,0.000229895
174 rs3746432,rs41307159,rs6060135,rs6088664,rs6119558 0 81.7109 inf 5 0 3.09886e-07 2.55983e-07,3.67571e-07 0.00309203,0.000658406,-0.00353419,0.00299864,-0.00372575 0.000152945,0.000244264,0.000226033,0.000150606,0.000229895
175 rs6060154,rs6088655,rs6088664,rs6088704,rs6120825 0 81.6699 inf 5 0 1.54401e-07 1.13763e-07,1.93167e-07 -0.000366558,-0.00100898,0.00188319,0.00114064,-0.000989468 7.34426e-05,0.000105003,0.000138733,0.000106573,9.82171e-05
176 rs41307159,rs6058161,rs6060135,rs6088664,rs6119558 0 81.4486 inf 5 0 3.09054e-07 2.53914e-07,3.68797e-07 0.000659042,0.00308746,-0.00353055,0.00299437,-0.00372179 0.000244264,0.000152945,0.000226033,0.000150606,0.000229895
177 rs1885118,rs3736802,rs6060154,rs6088655,rs6088664 0 81.2842 inf 5 0 3.0895e-07 2.5462e-07,3.6697e-07 0.00221555,0.00231459,-0.00264566,-0.00047155,0.00244696 0.000129866,0.000124911,0.000146097,0.000109056,0.000134629
178 rs41307159,rs6060135,rs6060165,rs6088664,rs6119558 0 81.0229 inf 5 0 3.07706e-07 2.50744e-07,3.63575e-07 0.000660075,-0.00352462,0.00308003,0.00298743,-0.00371536 0.000244264,0.000226033,0.000152945,0.000150606,0.000229895
179 rs41307159,rs6060135,rs6060168,rs6088664,rs6119558 0 80.8598 inf 5 0 3.07189e-07 2.47536e-07,3.68533e-07 0.000660472,-0.00352235,0.00307717,0.00298476,-0.00371289 0.000244264,0.000226033,0.000152945,0.000150606,0.000229895
180 rs2038504,rs41307159,rs6060135,rs6088664,rs6119558 0 80.5453 inf 5 0 3.06192e-07 2.53146e-07,3.66502e-07 0.00307166,0.000661238,-0.00351796,0.00297962,-0.00370812 0.000152945,0.000244264,0.000226033,0.000150606,0.000229895
181 rs41307159,rs6060135,rs6088664,rs6119558,rs6142294 0 80.4983 inf 5 0 3.06043e-07 2.52002e-07,3.61582e-07 0.000661352,-0.0035173,0.00297885,-0.00370741,0.00307084 0.000244264,0.000226033,0.000150606,0.000229895,0.000152945
182 rs2425012,rs41307159,rs6060135,rs6088664,rs6119558 0 80.4622 inf 5 0 3.05929e-07 2.51831e-07,3.62924e-07 0.00307021,0.00066144,-0.00351679,0.00297826,-0.00370686 0.000152945,0.000244264,0.000226033,0.000150606,0.000229895
183 rs3736802,rs6060140,rs6060154,rs6088664,rs6120825 0 80.2952 inf 5 0 3.05041e-07 2.54665e-07,3.62472e-07 0.00485752,-0.000986775,-0.00511416,0.000861208,0.00481179 0.000270887,0.000101949,0.000278843,9.36183e-05,0.00027433
184 rs41307159,rs6060135,rs6088664,rs6119558,rs66535333 0 80.1164 inf 5 0 3.04833e-07 2.50176e-07,3.63238e-07 0.000662284,-0.00351195,0.00297259,-0.00370161,0.00306413 0.000244264,0.000226033,0.000150606,0.000229895,0.000152945
185 rs3803936,rs41307159,rs6060135,rs6088664,rs6119558 0 80.0801 inf 5 0 3.04718e-07 2.44981e-07,3.66611e-07 0.00306349,0.000662373,-0.00351144,0.00297199,-0.00370106 0.000152945,0.000244264,0.000226033,0.000150606,0.000229895
186 rs1544047,rs41307159,rs6060135,rs6088664,rs6119558 0 80.0482 inf 5 0 3.04617e-07 2.49169e-07,3.67801e-07 0.00306293,0.000662451,-0.003511,0.00297147,-0.00370057 0.000152945,0.000244264,0.000226033,0.000150606,0.000229895
187 rs41307159,rs4616,rs6060135,rs6088664,rs6119558 0 79.2464 inf 5 0 3.02085e-07 2.46792e-07,3.62884e-07 0.000663826,0.00302932,-0.00349483,0.00294688,-0.00366825 0.000244267,0.000151965,0.000225899,0.000150061,0.000229315
188 rs3736802,rs6060154,rs6088655,rs6088716,rs6120825 0 79.0283 inf 5 0 3.01566e-07 2.47797e-07,3.61392e-07 0.00567299,-0.00619608,0.000305689,0.000763528,0.00519667 0.000284039,0.000300852,7.08946e-05,8.02303e-05,0.000275575
189 rs3736802,rs6060154,rs6088655,rs6120777,rs6120825 0 78.8929 inf 5 0 3.01204e-07 2.52272e-07,3.57618e-07 0.00617127,-0.00643096,-0.000175291,0.000929131,0.00538736 0.000304099,0.000311577,5.4563e-05,9.79154e-05,0.000279617
190 rs3736802,rs6060154,rs6088655,rs6088715,rs6120825 0 78.8465 inf 5 0 3.0099e-07 2.47823e-07,3.57135e-07 0.00566923,-0.00619086,0.000303681,0.00075999,0.00519467 0.000284039,0.000300852,7.08946e-05,8.02303e-05,0.000275575
191 rs3736802,rs6060154,rs6088664,rs6088666,rs6120825 0 78.6147 inf 5 0 2.99677e-07 2.45132e-07,3.54096e-07 0.00492223,-0.00519155,0.000841977,-0.000971782,0.00488199 0.000270922,0.00027987,9.44902e-05,0.000104858,0.00027529
192 rs6060154,rs6087664,rs6088655,rs6088664,rs6120825 0 78.3743 inf 5 0 1.56411e-07 1.18717e-07,1.9771e-07 -0.000371139,0.0011551,-0.00100955,0.00189368,-0.000999118 7.34426e-05,0.000106573,0.000105003,0.000138733,9.82171e-05
193 rs6060151,rs6060154,rs6088655,rs6088664,rs6120825 0 78.2501 inf 5 0 1.56489e-07 1.18668e-07,2.00801e-07 0.00115565,-0.000371313,-0.00100957,0.00189408,-0.000999487 0.000106573,7.34426e-05,0.000105003,0.000138733,9.82171e-05
194 rs6060154,rs6060215,rs6088655,rs6088664,rs6120825 0 78.1714 inf 5 0 1.56538e-07 1.16209e-07,1.98807e-07 -0.000371424,0.001156,-0.00100958,0.00189433,-0.00099972 7.34426e-05,0.000106573,0.000105003,0.000138733,9.82171e-05
195 rs6060154,rs6088655,rs6088664,rs6120785,rs6120825 0 78.1334 inf 5 0 1.56561e-07 1.16287e-07,1.98137e-07 -0.000371478,-0.00100959,0.00189445,0.00115617,-0.000999833 7.34426e-05,0.000105003,0.000138733,0.000106573,9.82171e-05
196 rs13038162,rs6060154,rs6088655,rs6088664,rs6120825 0 78.1143 inf 5 0 1.56573e-07 1.20374e-07,2.01834e-07 0.00115625,-0.000371505,-0.00100959,0.00189452,-0.00099989 0.000106573,7.34426e-05,0.000105003,0.000138733,9.82171e-05
197 rs41307159,rs6060135,rs6088664,rs6119558,rs6142276 0 78.0081 inf 5 0 2.98152e-07 2.4542e-07,3.57423e-07 0.000667467,-0.00348223,0.00293777,-0.00366935,0.00302685 0.000244264,0.000226033,0.000150606,0.000229895,0.000152945
198 rs6060154,rs6060214,rs6088655,rs6088664,rs6120825 0 77.7557 inf 5 0 1.56797e-07 1.15444e-07,1.98322e-07 -0.000372011,0.00115785,-0.00100966,0.00189567,-0.00100096 7.34426e-05,0.000106573,0.000105003,0.000138733,9.82171e-05
199 rs2425010,rs6060154,rs6088655,rs6088664,rs6120825 0 77.6274 inf 5 0 1.56878e-07 1.19455e-07,1.96797e-07 0.00115843,-0.000372193,-0.00100968,0.00189609,-0.00100134 0.000106573,7.34426e-05,0.000105003,0.000138733,9.82171e-05
200 rs1885119,rs6060154,rs6088655,rs6088664,rs6120825 0 77.5809 inf 5 0 1.56907e-07 1.18411e-07,1.99699e-07 0.00115863,-0.000372259,-0.00100969,0.00189624,-0.00100148 0.000106573,7.34426e-05,0.000105003,0.000138733,9.82171e-05
201 rs2425011,rs6060154,rs6088655,rs6088664,rs6120825 0 77.5155 inf 5 0 1.56948e-07 1.17171e-07,1.98848e-07 0.00115893,-0.000372351,-0.0010097,0.00189645,-0.00100167 0.000106573,7.34426e-05,0.000105003,0.000138733,9.82171e-05
202 rs6060154,rs6060212,rs6088655,rs6088664,rs6120825 0 77.383 inf 5 0 1.57031e-07 1.17443e-07,2.00807e-07 -0.000372539,0.00115952,-0.00100972,0.00189688,-0.00100207 7.34426e-05,0.000106573,0.000105003,0.000138733,9.82171e-05
203 rs2273636,rs6060154,rs6088655,rs6088664,rs6120825 0 77.3664 inf 5 0 1.57042e-07 1.19236e-07,1.99149e-07 0.00115959,-0.000372563,-0.00100973,0.00189694,-0.00100212 0.000106573,7.34426e-05,0.000105003,0.000138733,9.82171e-05
204 rs2425013,rs6060154,rs6088655,rs6088664,rs6120825 0 77.2589 inf 5 0 1.57109e-07 1.19836e-07,2.00842e-07 0.00116007,-0.000372715,-0.00100974,0.00189729,-0.00100244 0.000106573,7.34426e-05,0.000105003,0.000138733,9.82171e-05
205 rs3736802,rs6060154,rs6088664,rs6120777,rs6120825 0 77.1951 inf 5 0 2.95682e-07 2.4079e-07,3.52455e-07 0.0061195,-0.00617918,9.12078e-05,0.000880389,0.00517487 0.000304354,0.000313992,6.01967e-05,9.83765e-05,0.00028158
206 rs41307159,rs6060135,rs6088664,rs6119558,rs6141530 0 76.0012 inf 5 0 2.91838e-07 2.40646e-07,3.47497e-07 0.000696232,-0.00338822,0.00280878,-0.00356544,0.0028951 0.000244161,0.000224242,0.000145975,0.000227766,0.000148032
207 rs41307159,rs6060135,rs6088664,rs6119558,rs6142280 0 75.9372 inf 5 0 2.91631e-07 2.37542e-07,3.55486e-07 0.000674566,-0.00335497,0.00279775,-0.0035605,0.00290116 0.000244255,0.000223372,0.000145493,0.000227652,0.0001484
208 rs6060154,rs6088655,rs6088664,rs6120816,rs6120825 0 75.7578 inf 5 0 1.58063e-07 1.20184e-07,2.00774e-07 -0.000374859,-0.00101001,0.00190219,0.00116684,-0.00100696 7.34426e-05,0.000105003,0.000138733,0.000106573,9.82171e-05
209 rs41307159,rs4911461,rs6060135,rs6088664,rs6119558 0 75.6816 inf 5 0 2.90822e-07 2.38993e-07,3.47976e-07 0.000675203,0.00289669,-0.00335145,0.00279361,-0.00355663 0.000244255,0.0001484,0.000223372,0.000145493,0.000227652
210 rs4911463,rs6060154,rs6088655,rs6088664,rs6120825 0 75.6581 inf 5 0 1.58127e-07 1.21549e-07,2.04444e-07 0.00116729,-0.000375002,-0.00101003,0.00190252,-0.00100726 0.000106573,7.34426e-05,0.000105003,0.000138733,9.82171e-05
211 rs6060154,rs6087660,rs6088655,rs6088664,rs6120825 0 75.5642 inf 5 0 1.58187e-07 1.19052e-07,2.01009e-07 -0.000375137,0.00116772,-0.00101004,0.00190283,-0.00100754 7.34426e-05,0.000106573,0.000105003,0.000138733,9.82171e-05
212 rs4911462,rs6060154,rs6088655,rs6088664,rs6120825 0 75.4911 inf 5 0 1.58234e-07 1.19277e-07,1.97213e-07 0.00116805,-0.000375242,-0.00101006,0.00190307,-0.00100776 0.000106573,7.34426e-05,0.000105003,0.000138733,9.82171e-05
213 rs2378332,rs6060154,rs6088655,rs6088664,rs6120825 0 75.4846 inf 5 0 1.58239e-07 1.23214e-07,1.99379e-07 0.00116808,-0.000375252,-0.00101006,0.00190309,-0.00100778 0.000106573,7.34426e-05,0.000105003,0.000138733,9.82171e-05
214 rs6060154,rs6088655,rs6088664,rs6088692,rs6120825 0 75.4782 inf 5 0 1.58243e-07 1.20004e-07,1.98875e-07 -0.000375261,-0.00101006,0.00190311,0.00116811,-0.0010078 7.34426e-05,0.000105003,0.000138733,0.000106573,9.82171e-05
215 rs6087663,rs6088655,rs6088664,rs6088704,rs6120825 0 75.4085 inf 5 0 1.37474e-07 1.0354e-07,1.79569e-07 -4.1253e-05,-0.00100187,0.0018945,0.000923694,-0.00101367 7.37044e-05,0.000105003,0.000138734,0.000106732,9.82218e-05
216 rs6060154,rs6088655,rs6088664,rs6088676,rs6120825 0 75.3643 inf 5 0 1.58316e-07 1.19501e-07,2.04097e-07 -0.000375425,-0.00101008,0.00190349,0.00116863,-0.00100815 7.34426e-05,0.000105003,0.000138733,0.000106573,9.82171e-05
217 rs2104083,rs41307159,rs6060135,rs6088664,rs6119558 0 75.3227 inf 5 0 2.89684e-07 2.37256e-07,3.48149e-07 0.0028904,0.0006761,-0.00334649,0.00278778,-0.00355119 0.0001484,0.000244255,0.000223372,0.000145493,0.000227652
218 rs1358854,rs6060154,rs6088655,rs6088664,rs6120825 0 75.2472 inf 5 0 1.58391e-07 1.20254e-07,1.99842e-07 0.00116916,-0.000375594,-0.0010101,0.00190387,-0.0010085 0.000106573,7.34426e-05,0.000105003,0.000138733,9.82171e-05
219 rs4911168,rs6060154,rs6088655,rs6088664,rs6120825 0 75.245 inf 5 0 1.58393e-07 1.19415e-07,2.0159e-07 0.00116917,-0.000375597,-0.0010101,0.00190388,-0.00100851 0.000106573,7.34426e-05,0.000105003,0.000138733,9.82171e-05
220 rs4911169,rs6060154,rs6088655,rs6088664,rs6120825 0 75.2029 inf 5 0 1.5842e-07 1.19728e-07,1.96456e-07 0.00116936,-0.000375658,-0.00101011,0.00190402,-0.00100864 0.000106573,7.34426e-05,0.000105003,0.000138733,9.82171e-05
221 rs41307159,rs6060135,rs6088664,rs6119558,rs6142284 0 75.1983 inf 5 0 2.8929e-07 2.39581e-07,3.44256e-07 0.000676411,-0.00334477,0.00278576,-0.0035493,0.00288822 0.000244255,0.000223372,0.000145493,0.000227652,0.0001484
222 rs10875492,rs6060154,rs6088655,rs6088664,rs6120825 0 75.1896 inf 5 0 1.58429e-07 1.20022e-07,1.99482e-07 0.00116942,-0.000375677,-0.00101011,0.00190406,-0.00100868 0.000106573,7.34426e-05,0.000105003,0.000138733,9.82171e-05
223 rs6060154,rs6060175,rs6088655,rs6088664,rs6120825 0 75.185 inf 5 0 1.58432e-07 1.20079e-07,1.99752e-07 -0.000375684,0.00116944,-0.00101011,0.00190408,-0.00100869 7.34426e-05,0.000106573,0.000105003,0.000138733,9.82171e-05
224 rs1998231,rs6060154,rs6088655,rs6088664,rs6120825 0 75.0794 inf 5 0 1.585e-07 1.20734e-07,2.03593e-07 0.00116992,-0.000375836,-0.00101013,0.00190443,-0.00100901 0.000106573,7.34426e-05,0.000105003,0.000138733,9.82171e-05
225 rs6060154,rs6060167,rs6088655,rs6088664,rs6120825 0 74.9922 inf 5 0 1.58556e-07 1.18132e-07,2.02571e-07 -0.000375962,0.00117032,-0.00101015,0.00190472,-0.00100928 7.34426e-05,0.000106573,0.000105003,0.000138733,9.82171e-05
226 rs3736802,rs4911452,rs6060154,rs6088664,rs6120825 0 74.9412 inf 5 0 2.88067e-07 2.36024e-07,3.42042e-07 0.00485872,-0.000859641,-0.00484641,0.000968734,0.00452032 0.000270889,0.000103477,0.000277686,0.000113878,0.000273152
227 rs6058166,rs6060154,rs6088655,rs6088664,rs6120825 0 74.8728 inf 5 0 1.58633e-07 1.2026e-07,1.99266e-07 0.00117087,-0.000376135,-0.00101017,0.00190511,-0.00100964 0.000106573,7.34426e-05,0.000105003,0.000138733,9.82171e-05
228 rs41307159,rs6060135,rs6060199,rs6088664,rs6119558 0 74.6508 inf 5 0 2.87555e-07 2.35123e-07,3.44093e-07 0.000677784,-0.00333718,0.00287859,0.00277685,-0.00354097 0.000244255,0.000223372,0.0001484,0.000145493,0.000227652
229 rs6060154,rs6060170,rs6088655,rs6088664,rs6120825 0 74.6472 inf 5 0 1.5878e-07 1.20625e-07,2.01196e-07 -0.000376461,0.0011719,-0.00101021,0.00190586,-0.00101033 7.34426e-05,0.000106573,0.000105003,0.000138733,9.82171e-05
230 rs6060154,rs6087670,rs6088655,rs6088664,rs6120825 0 74.6441 inf 5 0 1.58782e-07 1.21686e-07,2.01976e-07 -0.000376466,0.00117191,-0.00101021,0.00190587,-0.00101034 7.34426e-05,0.000106573,0.000105003,0.000138733,9.82171e-05
231 rs41307159,rs6060135,rs6060197,rs6088664,rs6119558 0 74.5804 inf 5 0 2.87332e-07 2.36769e-07,3.46416e-07 0.000677961,-0.00333621,0.00287735,0.0027757,-0.0035399 0.000244255,0.000223372,0.0001484,0.000145493,0.000227652
232 rs4911460,rs6060154,rs6088655,rs6088664,rs6120825 0 74.5803 inf 5 0 1.58823e-07 1.23492e-07,2.01109e-07 0.0011722,-0.000376558,-0.00101022,0.00190608,-0.00101054 0.000106573,7.34426e-05,0.000105003,0.000138733,9.82171e-05
233 rs17404569,rs41307159,rs6060135,rs6088664,rs6119558 0 74.5384 inf 5 0 2.87157e-07 2.357e-07,3.39574e-07 0.00296446,0.000676138,-0.0034325,0.00287952,-0.00361537 0.000152945,0.000244264,0.000226033,0.000150606,0.000229895
234 rs41307159,rs6060135,rs6088664,rs6119558,rs6142290 0 74.5301 inf 5 0 2.87172e-07 2.34031e-07,3.45141e-07 0.000678087,-0.00333551,0.00277488,-0.00353913,0.00287646 0.000244255,0.000223372,0.000145493,0.000227652,0.0001484
235 rs1407202,rs41307159,rs6060135,rs6088664,rs6119558 0 74.5138 inf 5 0 2.87121e-07 2.31776e-07,3.43492e-07 0.00287617,0.000678128,-0.00333528,0.00277461,-0.00353888 0.0001484,0.000244255,0.000223372,0.000145493,0.000227652
236 rs2145559,rs41307159,rs6060135,rs6088664,rs6119558 0 74.4172 inf 5 0 2.86815e-07 2.33529e-07,3.42229e-07 0.00287447,0.000678371,-0.00333394,0.00277303,-0.00353741 0.0001484,0.000244255,0.000223372,0.000145493,0.000227652
237 rs2038503,rs41307159,rs6060135,rs6088664,rs6119558 0 74.3758 inf 5 0 2.86684e-07 2.34427e-07,3.45274e-07 0.00287374,0.000678475,-0.00333336,0.00277236,-0.00353678 0.0001484,0.000244255,0.000223372,0.000145493,0.000227652
238 rs3803937,rs6060154,rs6088655,rs6088664,rs6120825 0 74.2522 inf 5 0 1.59037e-07 1.17556e-07,2.04503e-07 0.00117371,-0.000377035,-0.00101028,0.00190717,-0.00101154 0.000106573,7.34426e-05,0.000105003,0.000138733,9.82171e-05
239 rs3736802,rs3746448,rs6060154,rs6088664,rs6120825 0 73.4477 inf 5 0 2.83253e-07 2.30428e-07,3.39044e-07 0.00570306,0.00112308,-0.00568978,0.000165053,0.0043687 0.000290448,0.000142606,0.000296663,5.96617e-05,0.000274201
240 rs3736802,rs3746448,rs6060154,rs6088655,rs6120825 0 72.7797 inf 5 0 2.81271e-07 2.31913e-07,3.35232e-07 0.00567972,0.00111469,-0.00588197,-0.000118746,0.0045695 0.000290487,0.000142636,0.000295475,5.43443e-05,0.000272965
241 rs10875491,rs3736802,rs6087663,rs6088655,rs6088664 0 72.1399 inf 5 0 2.79643e-07 2.24397e-07,3.3516e-07 0.00276339,0.00266359,-0.00306708,-0.00109022,0.00346282 0.00016546,0.000150758,0.000183448,0.000105177,0.000176281
242 rs10875491,rs11698868,rs41307159,rs6088655,rs6088664 0 71.8276 inf 5 0 2.79517e-07 2.26115e-07,3.34509e-07 0.0027389,-0.00287502,-0.00267177,-0.00108343,0.00380036 0.000158985,0.000162313,0.000222048,0.000105144,0.000191791
243 rs6087663,rs6087664,rs6088655,rs6088664,rs6120825 0 71.6929 inf 5 0 1.39105e-07 1.01849e-07,1.77333e-07 -4.58826e-05,0.000938195,-0.00100244,0.00190498,-0.00102332 7.37044e-05,0.000106732,0.000105003,0.000138734,9.82218e-05
244 rs10875491,rs41307159,rs6088655,rs6088664,rs6119548 0 71.6074 inf 5 0 2.7882e-07 2.27342e-07,3.34378e-07 0.00273459,-0.00266743,-0.0010832,0.00379582,-0.00287037 0.000158985,0.000222048,0.000105144,0.000191791,0.000162313
245 rs6060151,rs6087663,rs6088655,rs6088664,rs6120825 0 71.5529 inf 5 0 1.39168e-07 1.04757e-07,1.81803e-07 0.000938749,-4.60593e-05,-0.00100246,0.00190538,-0.00102368 0.000106732,7.37044e-05,0.000105003,0.000138734,9.82218e-05
246 rs6060215,rs6087663,rs6088655,rs6088664,rs6120825 0 71.4641 inf 5 0 1.39208e-07 1.01372e-07,1.79732e-07 0.0009391,-4.61715e-05,-0.00100247,0.00190564,-0.00102392 0.000106732,7.37044e-05,0.000105003,0.000138734,9.82218e-05
247 rs3736802,rs3803937,rs6087663,rs6088655,rs6088664 0 71.4406 inf 5 0 2.77427e-07 2.20498e-07,3.34817e-07 0.00265054,0.00274739,-0.00305023,-0.0010895,0.00344988 0.000150758,0.00016546,0.000183448,0.000105177,0.000176281
248 rs6087663,rs6088655,rs6088664,rs6120785,rs6120825 0 71.4214 inf 5 0 1.39227e-07 1.03661e-07,1.79598e-07 -4.62255e-05,-0.00100248,0.00190576,0.000939269,-0.00102403 7.37044e-05,0.000105003,0.000138734,0.000106732,9.82218e-05
249 rs13038162,rs6087663,rs6088655,rs6088664,rs6120825 0 71.3998 inf 5 0 1.39237e-07 1.03525e-07,1.77667e-07 0.000939355,-4.62528e-05,-0.00100248,0.00190582,-0.00102409 0.000106732,7.37044e-05,0.000105003,0.000138734,9.82218e-05
250 rs3736802,rs4911460,rs6087663,rs6088655,rs6088664 0 71.2827 inf 5 0 2.76927e-07 2.20772e-07,3.27139e-07 0.00264759,0.00274377,-0.00304641,-0.00108933,0.00344694 0.000150758,0.00016546,0.000183448,0.000105177,0.000176281
251 rs3736802,rs6087663,rs6087670,rs6088655,rs6088664 0 71.2521 inf 5 0 2.7683e-07 2.21738e-07,3.32986e-07 0.00264701,-0.00304567,0.00274306,-0.0010893,0.00344637 0.000150758,0.000183448,0.00016546,0.000105177,0.000176281
252 rs3736802,rs6060170,rs6087663,rs6088655,rs6088664 0 71.2506 inf 5 0 2.76825e-07 2.22758e-07,3.30772e-07 0.00264698,0.00274303,-0.00304563,-0.0010893,0.00344635 0.000150758,0.00016546,0.000183448,0.000105177,0.000176281
253 rs3736802,rs6058166,rs6087663,rs6088655,rs6088664 0 71.1425 inf 5 0 2.76482e-07 2.22742e-07,3.29821e-07 0.00264496,0.00274054,-0.00304301,-0.00108919,0.00344433 0.000150758,0.00016546,0.000183448,0.000105177,0.000176281
254 rs10875491,rs41307159,rs6088655,rs6088664,rs6120772 0 71.1301 inf 5 0 2.77307e-07 2.27021e-07,3.34345e-07 0.00272522,-0.00265799,-0.00108269,0.00378595,-0.00286026 0.000158985,0.000222048,0.000105144,0.000191791,0.000162313
255 rs3736802,rs6060167,rs6087663,rs6088655,rs6088664 0 71.0854 inf 5 0 2.76302e-07 2.25321e-07,3.30392e-07 0.00264389,0.00273923,-0.00304163,-0.00108913,0.00344327 0.000150758,0.00016546,0.000183448,0.000105177,0.000176281
256 rs1998231,rs3736802,rs6087663,rs6088655,rs6088664 0 71.0438 inf 5 0 2.7617e-07 2.2192e-07,3.31215e-07 0.00273827,0.0026431,-0.00304062,-0.00108908,0.0034425 0.00016546,0.000150758,0.000183448,0.000105177,0.000176281
257 rs6060214,rs6087663,rs6088655,rs6088664,rs6120825 0 70.9958 inf 5 0 1.39419e-07 1.03371e-07,1.78927e-07 0.000940957,-4.67646e-05,-0.00100255,0.00190698,-0.00102515 0.000106732,7.37044e-05,0.000105003,0.000138734,9.82218e-05
258 rs3736802,rs6060175,rs6087663,rs6088655,rs6088664 0 70.9934 inf 5 0 2.7601e-07 2.27388e-07,3.30651e-07 0.00264216,0.00273711,-0.0030394,-0.00108903,0.00344156 0.000150758,0.00016546,0.000183448,0.000105177,0.000176281
259 rs10875492,rs3736802,rs6087663,rs6088655,rs6088664 0 70.9912 inf 5 0 2.76003e-07 2.24426e-07,3.2972e-07 0.00273706,0.00264212,-0.00303934,-0.00108903,0.00344152 0.00016546,0.000150758,0.000183448,0.000105177,0.000176281
260 rs3736802,rs4911169,rs6087663,rs6088655,rs6088664 0 70.9849 inf 5 0 2.75983e-07 2.26377e-07,3.334e-07 0.002642,0.00273691,-0.00303919,-0.00108902,0.0034414 0.000150758,0.00016546,0.000183448,0.000105177,0.000176281
261 rs3736802,rs4911168,rs6087663,rs6088655,rs6088664 0 70.9648 inf 5 0 2.75919e-07 2.24953e-07,3.34557e-07 0.00264162,0.00273645,-0.0030387,-0.001089,0.00344102 0.000150758,0.00016546,0.000183448,0.000105177,0.000176281
262 rs1358854,rs3736802,rs6087663,rs6088655,rs6088664 0 70.9638 inf 5 0 2.75916e-07 2.24778e-07,3.29788e-07 0.00273643,0.0026416,-0.00303868,-0.001089,0.00344101 0.00016546,0.000150758,0.000183448,0.000105177,0.000176281
263 rs11698868,rs41307159,rs6087670,rs6088655,rs6088664 0 70.9474 inf 5 0 2.76728e-07 2.25513e-07,3.35304e-07 -0.00285689,-0.00265366,0.00272013,-0.00108261,0.00378158 0.000162313,0.000222048,0.000158985,0.000105144,0.000191791
264 rs3736802,rs6087663,rs6088655,rs6088664,rs6088676 0 70.908 inf 5 0 2.75739e-07 2.22985e-07,3.33192e-07 0.00264055,-0.00303732,-0.00108894,0.00343997,0.00273514 0.000150758,0.000183448,0.000105177,0.000176281,0.00016546
265 rs3736802,rs6087663,rs6088655,rs6088664,rs6088692 0 70.8539 inf 5 0 2.75568e-07 2.21359e-07,3.33733e-07 0.00263954,-0.00303601,-0.00108888,0.00343896,0.00273389 0.000150758,0.000183448,0.000105177,0.000176281,0.00016546
266 rs2425010,rs6087663,rs6088655,rs6088664,rs6120825 0 70.8512 inf 5 0 1.39484e-07 1.0287e-07,1.79762e-07 0.000941532,-4.69481e-05,-0.00100257,0.00190739,-0.00102553 0.000106732,7.37044e-05,0.000105003,0.000138734,9.82218e-05
267 rs2378332,rs3736802,rs6087663,rs6088655,rs6088664 0 70.8509 inf 5 0 2.75558e-07 2.26533e-07,3.30244e-07 0.00273383,0.00263948,-0.00303594,-0.00108888,0.0034389 0.00016546,0.000150758,0.000183448,0.000105177,0.000176281
268 rs3736802,rs4911462,rs6087663,rs6088655,rs6088664 0 70.8478 inf 5 0 2.75549e-07 2.26639e-07,3.29415e-07 0.00263942,0.00273375,-0.00303586,-0.00108888,0.00343884 0.000150758,0.00016546,0.000183448,0.000105177,0.000176281
269 rs3736802,rs6087660,rs6087663,rs6088655,rs6088664 0 70.8131 inf 5 0 2.75439e-07 2.19708e-07,3.3917e-07 0.00263877,0.00273295,-0.00303502,-0.00108884,0.00343819 0.000150758,0.00016546,0.000183448,0.000105177,0.000176281
270 rs1885119,rs6087663,rs6088655,rs6088664,rs6120825 0 70.7989 inf 5 0 1.39508e-07 1.00071e-07,1.78673e-07 0.00094174,-4.70145e-05,-0.00100258,0.00190754,-0.00102567 0.000106732,7.37044e-05,0.000105003,0.000138734,9.82218e-05
271 rs3736802,rs4911463,rs6087663,rs6088655,rs6088664 0 70.7685 inf 5 0 2.75297e-07 2.23974e-07,3.35312e-07 0.00263793,0.00273193,-0.00303393,-0.00108879,0.00343736 0.000150758,0.00016546,0.000183448,0.000105177,0.000176281
272 rs41307159,rs6087670,rs6088655,rs6088664,rs6119548 0 70.7287 inf 5 0 2.76035e-07 2.2412e-07,3.3145e-07 -0.00264932,0.00271582,-0.00108238,0.00377704,-0.00285224 0.000222048,0.000158985,0.000105144,0.000191791,0.000162313
273 rs2425011,rs6087663,rs6088655,rs6088664,rs6120825 0 70.7252 inf 5 0 1.39541e-07 1.02102e-07,1.76897e-07 0.000942034,-4.71082e-05,-0.00100259,0.00190776,-0.00102587 0.000106732,7.37044e-05,0.000105003,0.000138734,9.82218e-05
274 rs3736802,rs6087663,rs6088655,rs6088664,rs6120816 0 70.7213 inf 5 0 2.75148e-07 2.21946e-07,3.29573e-07 0.00263704,-0.00303279,-0.00108874,0.00343648,0.00273084 0.000150758,0.000183448,0.000105177,0.000176281,0.00016546
275 rs6060212,rs6087663,rs6088655,rs6088664,rs6120825 0 70.5759 inf 5 0 1.39609e-07 1.05603e-07,1.83183e-07 0.000942628,-4.7298e-05,-0.00100261,0.00190819,-0.00102626 0.000106732,7.37044e-05,0.000105003,0.000138734,9.82218e-05
276 rs2273636,rs6087663,rs6088655,rs6088664,rs6120825 0 70.5571 inf 5 0 1.39618e-07 1.04348e-07,1.80449e-07 0.000942703,-4.73219e-05,-0.00100262,0.00190824,-0.00102631 0.000106732,7.37044e-05,0.000105003,0.000138734,9.82218e-05
277 rs2425013,rs6087663,rs6088655,rs6088664,rs6120825 0 70.436 inf 5 0 1.39672e-07 1.05694e-07,1.79889e-07 0.000943186,-4.7476e-05,-0.00100263,0.00190859,-0.00102663 0.000106732,7.37044e-05,0.000105003,0.000138734,9.82218e-05
278 rs41307159,rs6087670,rs6088655,rs6088664,rs6120772 0 70.2544 inf 5 0 2.74532e-07 2.20969e-07,3.28319e-07 -0.00263988,0.00270646,-0.00108186,0.00376718,-0.00284213 0.000222048,0.000158985,0.000105144,0.000191791,0.000162313
279 rs10875491,rs41307159,rs6088655,rs6088664,rs6120775 0 70.2089 inf 5 0 2.74388e-07 2.20504e-07,3.27907e-07 0.00270705,-0.00263967,-0.0010817,0.00376681,-0.00284066 0.000158985,0.000222048,0.000105144,0.000191791,0.000162313
280 rs2425013,rs3736802,rs6087663,rs6088655,rs6088664 0 70.017 inf 5 0 2.72916e-07 2.19325e-07,3.29522e-07 0.00271453,0.00262374,-0.0030156,-0.001088,0.00342328 0.00016546,0.000150758,0.000183448,0.000105177,0.000176281
281 rs2273636,rs3736802,rs6087663,rs6088655,rs6088664 0 69.967 inf 5 0 2.72758e-07 2.22589e-07,3.25236e-07 0.00271337,0.0026228,-0.00301438,-0.00108795,0.00342234 0.00016546,0.000150758,0.000183448,0.000105177,0.000176281
282 rs3736802,rs6060212,rs6087663,rs6088655,rs6088664 0 69.9593 inf 5 0 2.72733e-07 2.21023e-07,3.31196e-07 0.00262265,0.00271319,-0.00301419,-0.00108794,0.0034222 0.000150758,0.00016546,0.000183448,0.000105177,0.000176281
283 rs2425011,rs3736802,rs6087663,rs6088655,rs6088664 0 69.8978 inf 5 0 2.72538e-07 2.19302e-07,3.28554e-07 0.00271176,0.00262148,-0.00301269,-0.00108788,0.00342104 0.00016546,0.000150758,0.000183448,0.000105177,0.000176281
284 rs1885119,rs3736802,rs6087663,rs6088655,rs6088664 0 69.8675 inf 5 0 2.72442e-07 2.23867e-07,3.29795e-07 0.00271106,0.00262091,-0.00301194,-0.00108784,0.00342047 0.00016546,0.000150758,0.000183448,0.000105177,0.000176281
285 rs2425010,rs3736802,rs6087663,rs6088655,rs6088664 0 69.846 inf 5 0 2.72374e-07 2.19942e-07,3.24565e-07 0.00271056,0.0026205,-0.00301142,-0.00108782,0.00342007 0.00016546,0.000150758,0.000183448,0.000105177,0.000176281
286 rs3736802,rs6060214,rs6087663,rs6088655,rs6088664 0 69.7866 inf 5 0 2.72186e-07 2.23831e-07,3.32434e-07 0.00261938,0.00270917,-0.00300996,-0.00108776,0.00341895 0.000150758,0.00016546,0.000183448,0.000105177,0.000176281
287 rs13038162,rs3736802,rs6087663,rs6088655,rs6088664 0 69.6212 inf 5 0 2.71662e-07 2.22043e-07,3.1913e-07 0.00270532,0.00261623,-0.0030059,-0.00108758,0.00341583 0.00016546,0.000150758,0.000183448,0.000105177,0.000176281
288 rs3736802,rs6087663,rs6088655,rs6088664,rs6120785 0 69.6123 inf 5 0 2.71634e-07 2.18912e-07,3.26026e-07 0.00261607,-0.00300569,-0.00108758,0.00341567,0.00270512 0.000150758,0.000183448,0.000105177,0.000176281,0.00016546
289 rs3736802,rs6060215,rs6087663,rs6088655,rs6088664 0 69.5949 inf 5 0 2.71578e-07 2.17562e-07,3.28736e-07 0.00261573,0.00270471,-0.00300526,-0.00108756,0.00341534 0.000150758,0.00016546,0.000183448,0.000105177,0.000176281
290 rs3736802,rs6060151,rs6087663,rs6088655,rs6088664 0 69.5587 inf 5 0 2.71464e-07 2.20067e-07,3.22713e-07 0.00261505,0.00270387,-0.00300437,-0.00108752,0.00341465 0.000150758,0.00016546,0.000183448,0.000105177,0.000176281
291 rs2378261,rs3736802,rs6060154,rs6088664,rs6120825 0 69.5058 inf 5 0 2.70926e-07 2.19955e-07,3.23438e-07 -0.000730449,0.00501639,-0.00557574,0.000305567,0.0045445 0.000109986,0.000271683,0.000297457,6.34102e-05,0.00027312
292 rs3736802,rs6087663,rs6087664,rs6088655,rs6088664 0 69.5016 inf 5 0 2.71283e-07 2.19592e-07,3.28593e-07 0.00261396,-0.00300297,0.00270254,-0.00108746,0.00341358 0.000150758,0.000183448,0.00016546,0.000105177,0.000176281
293 rs41307159,rs6087670,rs6088655,rs6088664,rs6120775 0 69.339 inf 5 0 2.71631e-07 2.18882e-07,3.27555e-07 -0.00262156,0.00268828,-0.00108087,0.00374804,-0.00282253 0.000222048,0.000158985,0.000105144,0.000191791,0.000162313
294 rs3736802,rs6060154,rs6088658,rs6088664,rs6120825 0 68.9752 inf 5 0 2.69245e-07 2.16204e-07,3.22372e-07 0.00501249,-0.00555584,-0.000709929,0.00030156,0.00454497 0.000271683,0.000297457,0.000109986,6.34102e-05,0.00027312
295 rs6087663,rs6088655,rs6088664,rs6120816,rs6120825 0 68.7454 inf 5 0 1.40448e-07 1.0547e-07,1.81391e-07 -4.96425e-05,-0.0010029,0.00191349,0.000949971,-0.00103115 7.37044e-05,0.000105003,0.000138734,0.000106732,9.82218e-05
296 rs3736802,rs6060154,rs6088655,rs6088664,rs6120775 0 68.6681 inf 5 0 2.68296e-07 2.17117e-07,3.25077e-07 0.00408641,-0.00412624,-0.000962244,0.00101517,0.00376837 0.000243737,0.000254337,0.000104913,0.000115623,0.000247418
297 rs4911463,rs6087663,rs6088655,rs6088664,rs6120825 0 68.6331 inf 5 0 1.40501e-07 1.0571e-07,1.80019e-07 0.000950425,-4.97872e-05,-0.00100292,0.00191382,-0.00103145 0.000106732,7.37044e-05,0.000105003,0.000138734,9.82218e-05
298 rs6087660,rs6087663,rs6088655,rs6088664,rs6120825 0 68.5274 inf 5 0 1.4055e-07 1.04137e-07,1.84591e-07 0.000950852,-4.99238e-05,-0.00100294,0.00191413,-0.00103173 0.000106732,7.37044e-05,0.000105003,0.000138734,9.82218e-05
299 rs3736802,rs6060154,rs6088660,rs6088664,rs6120825 0 68.459 inf 5 0 2.67635e-07 2.19637e-07,3.19713e-07 0.00500408,-0.00551917,-0.000677481,0.000295111,0.00454357 0.000271628,0.000296492,0.000108035,6.32762e-05,0.000273122
300 rs35024451,rs3736802,rs6060154,rs6088664,rs6120825 0 68.4458 inf 5 0 2.67593e-07 2.17703e-07,3.22651e-07 -0.000676955,0.00500398,-0.00551867,0.000295009,0.00454359 0.000108035,0.000271628,0.000296492,6.32762e-05,0.000273122
301 rs4911462,rs6087663,rs6088655,rs6088664,rs6120825 0 68.4451 inf 5 0 1.40588e-07 1.05683e-07,1.79442e-07 0.000951185,-5.00301e-05,-0.00100295,0.00191437,-0.00103195 0.000106732,7.37044e-05,0.000105003,0.000138734,9.82218e-05
302 rs2378332,rs6087663,rs6088655,rs6088664,rs6120825 0 68.4377 inf 5 0 1.40591e-07 1.03436e-07,1.76419e-07 0.000951215,-5.00396e-05,-0.00100295,0.00191439,-0.00103197 0.000106732,7.37044e-05,0.000105003,0.000138734,9.82218e-05
303 rs6087663,rs6088655,rs6088664,rs6088692,rs6120825 0 68.4306 inf 5 0 1.40595e-07 1.02863e-07,1.80917e-07 -5.00487e-05,-0.00100295,0.00191441,0.000951244,-0.00103199 7.37044e-05,0.000105003,0.000138734,0.000106732,9.82218e-05
304 rs1475070,rs3736802,rs6060154,rs6088664,rs6120825 0 68.4048 inf 5 0 2.67413e-07 2.16379e-07,3.22147e-07 -0.000699078,0.004958,-0.0055103,0.000282816,0.00450834 0.00011194,0.000271184,0.000296146,6.26744e-05,0.00027324
305 rs3736802,rs6060127,rs6060154,rs6088664,rs6120825 0 68.3641 inf 5 0 2.67334e-07 2.1926e-07,3.22175e-07 0.00500338,-0.000673702,-0.00551554,0.000294374,0.00454367 0.000271628,0.000108035,0.000296492,6.32762e-05,0.000273122
306 rs3736802,rs6060128,rs6060154,rs6088664,rs6120825 0 68.3557 inf 5 0 2.67308e-07 2.1635e-07,3.25228e-07 0.00500331,-0.000673369,-0.00551522,0.000294309,0.00454368 0.000271628,0.000108035,0.000296492,6.32762e-05,0.000273122
307 rs17310328,rs3736802,rs6060154,rs6088664,rs6120825 0 68.3555 inf 5 0 2.67307e-07 2.20003e-07,3.21147e-07 -0.000673361,0.00500331,-0.00551521,0.000294308,0.00454368 0.000108035,0.000271628,0.000296492,6.32762e-05,0.000273122
308 rs6087663,rs6088655,rs6088664,rs6088676,rs6120825 0 68.3024 inf 5 0 1.40654e-07 1.03522e-07,1.81559e-07 -5.02146e-05,-0.00100297,0.00191479,0.000951763,-0.00103234 7.37044e-05,0.000105003,0.000138734,0.000106732,9.82218e-05
309 rs3736802,rs6060154,rs6088655,rs6120825,rs73095129 0 68.2365 inf 5 0 2.68219e-07 2.1762e-07,3.2426e-07 0.00544022,-0.00575285,-0.000140557,0.00535226,-0.000704728 0.000285265,0.000295947,5.43682e-05,0.000286487,0.000108606
310 rs1358854,rs6087663,rs6088655,rs6088664,rs6120825 0 68.1705 inf 5 0 1.40716e-07 1.06412e-07,1.82014e-07 0.000952298,-5.03853e-05,-0.00100299,0.00191517,-0.00103269 0.000106732,7.37044e-05,0.000105003,0.000138734,9.82218e-05
311 rs4911168,rs6087663,rs6088655,rs6088664,rs6120825 0 68.168 inf 5 0 1.40717e-07 1.05589e-07,1.8259e-07 0.000952308,-5.03884e-05,-0.00100299,0.00191518,-0.0010327 0.000106732,7.37044e-05,0.000105003,0.000138734,9.82218e-05
312 rs4911169,rs6087663,rs6088655,rs6088664,rs6120825 0 68.1206 inf 5 0 1.40739e-07 1.05511e-07,1.78938e-07 0.0009525,-5.04499e-05,-0.001003,0.00191532,-0.00103283 0.000106732,7.37044e-05,0.000105003,0.000138734,9.82218e-05
313 rs10875492,rs6087663,rs6088655,rs6088664,rs6120825 0 68.1057 inf 5 0 1.40746e-07 1.03413e-07,1.78861e-07 0.000952561,-5.04692e-05,-0.001003,0.00191536,-0.00103287 0.000106732,7.37044e-05,0.000105003,0.000138734,9.82218e-05
314 rs6060175,rs6087663,rs6088655,rs6088664,rs6120825 0 68.1004 inf 5 0 1.40749e-07 1.0194e-07,1.81715e-07 0.000952582,-5.0476e-05,-0.001003,0.00191538,-0.00103288 0.000106732,7.37044e-05,0.000105003,0.000138734,9.82218e-05
315 rs3736802,rs6060154,rs6088664,rs6120825,rs73095129 0 68.0902 inf 5 0 2.67619e-07 2.17038e-07,3.25024e-07 0.00543847,-0.00553296,0.000144004,0.00513502,-0.000681285 0.000285267,0.000297281,5.97373e-05,0.000288029,0.000108672
316 rs3736802,rs6087663,rs6088655,rs6088664,rs6088704 0 68.0172 inf 5 0 2.66579e-07 2.17795e-07,3.2453e-07 0.00258554,-0.00296625,-0.00108587,0.00338537,0.00266769 0.000150758,0.000183448,0.000105177,0.000176281,0.00016546
317 rs1998231,rs6087663,rs6088655,rs6088664,rs6120825 0 67.9815 inf 5 0 1.40804e-07 1.05986e-07,1.81835e-07 0.000953065,-5.06301e-05,-0.00100302,0.00191573,-0.0010332 0.000106732,7.37044e-05,0.000105003,0.000138734,9.82218e-05
318 rs6060167,rs6087663,rs6088655,rs6088664,rs6120825 0 67.8834 inf 5 0 1.4085e-07 1.03437e-07,1.79274e-07 0.000953464,-5.07574e-05,-0.00100304,0.00191602,-0.00103347 0.000106732,7.37044e-05,0.000105003,0.000138734,9.82218e-05
319 rs6058166,rs6087663,rs6088655,rs6088664,rs6120825 0 67.749 inf 5 0 1.40913e-07 1.05043e-07,1.824e-07 0.00095401,-5.09318e-05,-0.00100306,0.00191641,-0.00103383 0.000106732,7.37044e-05,0.000105003,0.000138734,9.82218e-05
320 rs6060170,rs6087663,rs6088655,rs6088664,rs6120825 0 67.4951 inf 5 0 1.41032e-07 1.05652e-07,1.81707e-07 0.000955044,-5.1262e-05,-0.0010031,0.00191716,-0.00103452 0.000106732,7.37044e-05,0.000105003,0.000138734,9.82218e-05
321 rs6087663,rs6087670,rs6088655,rs6088664,rs6120825 0 67.4916 inf 5 0 1.41034e-07 1.05041e-07,1.79626e-07 -5.12666e-05,0.000955058,-0.0010031,0.00191717,-0.00103453 7.37044e-05,0.000106732,0.000105003,0.000138734,9.82218e-05
322 rs3736802,rs6060154,rs6088655,rs6088664,rs6120772 0 67.4575 inf 5 0 2.6446e-07 2.13113e-07,3.22026e-07 0.00404327,-0.0040806,-0.000962458,0.00101792,0.00372282 0.000243737,0.000254337,0.000104913,0.000115623,0.000247418
323 rs4911460,rs6087663,rs6088655,rs6088664,rs6120825 0 67.4197 inf 5 0 1.41068e-07 1.05902e-07,1.85663e-07 0.000955351,-5.13601e-05,-0.00100311,0.00191738,-0.00103472 0.000106732,7.37044e-05,0.000105003,0.000138734,9.82218e-05
324 rs6058154,rs6060154,rs6088655,rs6088664,rs6120825 0 67.102 inf 5 0 1.74005e-07 1.34849e-07,2.16536e-07 0.00138252,-0.000437262,-0.000983534,0.00203022,0.000191344 0.000115595,7.45583e-05,0.000104932,0.000141099,7.62637e-05
325 rs3746432,rs6060154,rs6088655,rs6088664,rs6120825 0 67.0981 inf 5 0 1.73995e-07 1.3556e-07,2.22737e-07 0.00138246,-0.000437242,-0.000983533,0.00203018,0.000191324 0.000115595,7.45583e-05,0.000104932,0.000141099,7.62637e-05
326 rs3803937,rs6087663,rs6088655,rs6088664,rs6120825 0 67.0504 inf 5 0 1.41242e-07 1.03124e-07,1.82757e-07 0.00095686,-5.18417e-05,-0.00100317,0.00191847,-0.00103573 0.000106732,7.37044e-05,0.000105003,0.000138734,9.82218e-05
327 rs6058161,rs6060154,rs6088655,rs6088664,rs6120825 0 66.9455 inf 5 0 1.73624e-07 1.30878e-07,2.19048e-07 0.00137985,-0.000436425,-0.000983496,0.00202834,0.000190531 0.000115595,7.45583e-05,0.000104932,0.000141099,7.62637e-05
328 rs10875491,rs41307159,rs6088655,rs6088662,rs6088664 0 66.8574 inf 5 0 2.63772e-07 2.16812e-07,3.18338e-07 0.00263373,-0.00256649,-0.000933262,-0.00275975,0.00355473 0.000158643,0.000221828,0.000104823,0.000161818,0.000185003
329 rs3736802,rs6060154,rs6088655,rs6088664,rs6119548 0 66.8393 inf 5 0 2.62501e-07 2.11387e-07,3.13235e-07 0.00402103,-0.00405708,-0.000962568,0.00101934,0.00369934 0.000243737,0.000254337,0.000104913,0.000115623,0.000247418
330 rs10875491,rs13041792,rs41307159,rs6088655,rs6088664 0 66.7759 inf 5 0 2.63514e-07 2.15812e-07,3.2124e-07 0.00263208,-0.00275797,-0.00256483,-0.000933265,0.00355308 0.000158643,0.000161818,0.000221828,0.000104823,0.000185003
331 rs6060154,rs6060165,rs6088655,rs6088664,rs6120825 0 66.6978 inf 5 0 1.73021e-07 1.34432e-07,2.24681e-07 -0.000435098,0.0013756,-0.000983437,0.00202534,0.000189243 7.45583e-05,0.000115595,0.000104932,0.000141099,7.62637e-05
332 rs6060154,rs6060168,rs6088655,rs6088664,rs6120825 0 66.6029 inf 5 0 1.7279e-07 1.32583e-07,2.14339e-07 -0.000434588,0.00137397,-0.000983414,0.0020242,0.000188748 7.45583e-05,0.000115595,0.000104932,0.000141099,7.62637e-05
333 rs11698868,rs3736802,rs6060154,rs6088655,rs6088664 0 66.5563 inf 5 0 2.61604e-07 2.10839e-07,3.22179e-07 0.00368854,0.00401081,-0.00404626,-0.000962618,0.00101999 0.000247418,0.000243737,0.000254337,0.000104913,0.000115623
334 rs2038504,rs6060154,rs6088655,rs6088664,rs6120825 0 66.4198 inf 5 0 1.72345e-07 1.32692e-07,2.20171e-07 0.00137082,-0.000433604,-0.00098337,0.00202198,0.000187793 0.000115595,7.45583e-05,0.000104932,0.000141099,7.62637e-05
335 rs6060154,rs6088655,rs6088664,rs6120825,rs6142294 0 66.3925 inf 5 0 1.72279e-07 1.33188e-07,2.15811e-07 -0.000433458,-0.000983363,0.00202165,0.00018765,0.00137035 7.45583e-05,0.000104932,0.000141099,7.62637e-05,0.000115595
336 rs2425012,rs6060154,rs6088655,rs6088664,rs6120825 0 66.3715 inf 5 0 1.72228e-07 1.32531e-07,2.18957e-07 0.00136999,-0.000433344,-0.000983358,0.00202139,0.000187541 0.000115595,7.45583e-05,0.000104932,0.000141099,7.62637e-05
337 rs6060154,rs6088655,rs6088664,rs6120825,rs66535333 0 66.1702 inf 5 0 1.71739e-07 1.30662e-07,2.17427e-07 -0.00043226,-0.00098331,0.00201895,0.000186488,0.00136652 7.45583e-05,0.000104932,0.000141099,7.62637e-05,0.000115595
338 rs3803936,rs6060154,rs6088655,rs6088664,rs6120825 0 66.1491 inf 5 0 1.71688e-07 1.31213e-07,2.1593e-07 0.00136615,-0.000432146,-0.000983305,0.00201869,0.000186378 0.000115595,7.45583e-05,0.000104932,0.000141099,7.62637e-05
339 rs1544047,rs6060154,rs6088655,rs6088664,rs6120825 0 66.1305 inf 5 0 1.71643e-07 1.31442e-07,2.15267e-07 0.00136583,-0.000432046,-0.0009833,0.00201846,0.00018628 0.000115595,7.45583e-05,0.000104932,0.000141099,7.62637e-05
340 rs41307159,rs6087670,rs6088655,rs6088662,rs6088664 0 66.0112 inf 5 0 2.6109e-07 2.09276e-07,3.13082e-07 -0.00254846,0.00261505,-0.000933388,-0.00274172,0.00353692 0.000221828,0.000158643,0.000104823,0.000161818,0.000185003
341 rs2425006,rs3736802,rs6060154,rs6088655,rs6120825 0 66.0085 inf 5 0 2.5997e-07 2.07306e-07,3.18133e-07 0.000532941,0.00501157,-0.00543796,0.000185958,0.00513691 9.7114e-05,0.000272292,0.000284617,7.88616e-05,0.000280137
342 rs13041792,rs41307159,rs6087670,rs6088655,rs6088664 0 65.9302 inf 5 0 2.60834e-07 2.12631e-07,3.14556e-07 -0.00273994,-0.00254679,0.00261339,-0.000933391,0.00353527 0.000161818,0.000221828,0.000158643,0.000104823,0.000185003
343 rs3736802,rs6060133,rs6060154,rs6088664,rs6120825 0 65.8758 inf 5 0 2.59399e-07 2.07623e-07,3.1301e-07 0.00484989,-0.000583456,-0.00530223,0.000272775,0.00441454 0.000270931,0.000111557,0.000289857,6.32511e-05,0.000274547
344 rs3736802,rs6060154,rs6088664,rs6120825,rs7263251 0 65.8634 inf 5 0 2.59373e-07 2.08569e-07,3.14834e-07 0.0048486,-0.00528734,0.000280426,0.00440747,-0.000578103 0.000270936,0.000289069,6.37572e-05,0.000274691,0.000110609
345 rs6060154,rs6088655,rs6088664,rs6120825,rs6141530 0 65.841 inf 5 0 1.7036e-07 1.30253e-07,2.18533e-07 -0.00042123,-0.000986829,0.00199394,0.000175736,0.00133038 7.42322e-05,0.000104937,0.000140215,7.59616e-05,0.000113354
346 rs3736802,rs6060162,rs6087663,rs6088655,rs6088664 0 65.835 inf 5 0 2.59728e-07 2.12439e-07,3.1309e-07 0.00244656,0.00249904,-0.00277565,-0.00107806,0.00324844 0.000145298,0.000158056,0.00017528,0.000105153,0.000171752
347 rs17092195,rs3736802,rs6060154,rs6088664,rs6120825 0 65.7653 inf 5 0 2.59076e-07 2.07188e-07,3.14513e-07 -0.000567692,0.00485649,-0.00529384,0.000269717,0.00442427 0.000109485,0.00027091,0.000289601,6.3117e-05,0.000274385
348 rs3736802,rs6060154,rs6088664,rs6088665,rs6120825 0 65.5288 inf 5 0 2.58312e-07 2.04627e-07,3.14587e-07 0.00484943,-0.00527532,0.000277062,-0.000561558,0.00441187 0.000270936,0.000289069,6.37572e-05,0.000110609,0.000274691
349 rs3736802,rs6060154,rs6088664,rs6120825,rs6579204 0 65.5203 inf 5 0 2.58286e-07 2.05407e-07,3.11593e-07 0.00484945,-0.00527501,0.000276976,0.00441199,-0.000561133 0.000270936,0.000289069,6.37572e-05,0.000274691,0.000110609
350 rs2273684,rs3736802,rs6060154,rs6088655,rs6120825 0 65.4595 inf 5 0 2.58743e-07 2.11035e-07,3.16972e-07 0.000358154,0.00543608,-0.00564741,-0.000371206,0.00522524 6.72847e-05,0.000291708,0.000297114,7.10238e-05,0.000285236
351 rs10875491,rs6087663,rs6088655,rs6088664,rs6120825 0 65.4329 inf 5 0 1.42014e-07 1.04654e-07,1.82778e-07 0.000963516,-5.3967e-05,-0.00100343,0.00192328,-0.00104015 0.000106732,7.37044e-05,0.000105003,0.000138734,9.82218e-05
352 rs3736802,rs6060216,rs6087663,rs6088655,rs6088664 0 65.3008 inf 5 0 2.58009e-07 2.0831e-07,3.1424e-07 0.00245464,0.00253546,-0.00282559,-0.00108009,0.00325671 0.000146329,0.000161167,0.000179075,0.000105164,0.000172625
353 rs3736802,rs6060154,rs6088664,rs6120825 0 62.7934 inf 4 -nan 2.39888e-07 1.92373e-07,2.89871e-07 0.00487766,-0.00486734,0.00016291,0.00456137 0.000270879,0.000277675,5.96611e-05,0.000273108
354 rs3736802,rs6060154,rs6088655,rs6120778,rs6120825 0 65.1325 inf 5 0 2.57214e-07 2.03298e-07,3.12086e-07 0.00483513,-0.00485229,-0.000420528,0.000489579,0.00454125 0.000270931,0.000279872,7.89669e-05,9.58134e-05,0.000275321
355 rs3736802,rs4911455,rs6060154,rs6088664,rs6120825 0 65.0556 inf 5 0 2.56813e-07 2.04935e-07,3.09458e-07 0.00485065,-0.000537299,-0.0052577,0.000272131,0.00441833 0.000270936,0.000110609,0.000289069,6.37572e-05,0.000274691
356 rs6060154,rs6088655,rs6088664,rs6120825,rs6142276 0 64.9427 inf 5 0 1.68765e-07 1.29204e-07,2.11064e-07 -0.000425603,-0.000983012,0.00200394,0.000180026,0.00134522 7.45583e-05,0.000104932,0.000141099,7.62637e-05,0.000115595
357 rs2145557,rs3736802,rs6087663,rs6088655,rs6088664 0 64.8612 inf 5 0 2.56635e-07 2.00137e-07,3.10322e-07 0.00249034,0.00241061,-0.00277497,-0.00107719,0.00321526 0.000158941,0.000144305,0.000176667,0.000105153,0.000171045
358 rs1058003,rs3736802,rs6087663,rs6088655,rs6088664 0 64.7959 inf 5 0 2.56437e-07 2.07743e-07,3.07266e-07 0.00246839,0.00242037,-0.00275738,-0.00108595,0.00322183 0.000157632,0.000144923,0.000175698,0.000105193,0.000171412
359 rs3736802,rs6058149,rs6060154,rs6088664,rs6120825 0 64.7629 inf 5 0 2.55912e-07 2.07315e-07,3.07927e-07 0.00485004,-0.000512789,-0.0052358,0.000267072,0.00442308 0.000270942,0.00010862,0.000288435,6.36102e-05,0.000274674
360 rs3736802,rs6060154,rs6088655,rs6088664,rs6088716 0 64.7274 inf 5 0 2.56919e-07 2.05958e-07,3.08132e-07 0.00147398,-0.00163216,-0.00102381,0.00232238,0.00137994 9.35648e-05,0.000104274,0.000104949,0.000136208,9.40155e-05
361 rs3736802,rs6060154,rs6088655,rs6120825 0 62.3314 inf 4 -nan 2.38559e-07 1.91296e-07,2.88658e-07 0.00485997,-0.00507005,-0.000127719,0.004765 0.000270887,0.000276608,5.43322e-05,0.000271816
362 rs3736802,rs6060130,rs6060154,rs6088655,rs6120825 0 64.6748 inf 5 0 2.55344e-07 2.06157e-07,3.0844e-07 0.00502014,-0.000630609,-0.00533413,0.000393796,0.00504021 0.000272904,0.00013038,0.000281945,0.00012074,0.000277708
363 rs2025096,rs3736802,rs6060154,rs6088655,rs6088664 0 64.4891 inf 5 0 2.55296e-07 2.03403e-07,3.09482e-07 0.00301909,0.00335256,-0.00337653,-0.00142372,0.00147488 0.000206824,0.000205481,0.000214961,0.000109223,0.000115746
364 rs2378261,rs3736802,rs6060154,rs6088655,rs6120825 0 64.4392 inf 5 0 2.54952e-07 2.05912e-07,3.09028e-07 -0.000546458,0.00496663,-0.00559682,-5.48224e-06,0.00475193 0.000114384,0.000271805,0.000297774,6.00554e-05,0.00027183
365 rs3736802,rs6060154,rs6088655,rs6088664,rs6088715 0 64.3986 inf 5 0 2.55877e-07 2.06534e-07,3.14701e-07 0.00147062,-0.00162765,-0.00102365,0.00231858,0.00137508 9.35648e-05,0.000104274,0.000104949,0.000136208,9.40155e-05
366 rs11167248,rs3736802,rs6060154,rs6088655,rs6088664 0 64.3944 inf 5 0 2.54996e-07 2.04323e-07,3.09701e-07 0.00301599,0.00334966,-0.00337343,-0.00142326,0.00147464 0.000206824,0.000205481,0.000214961,0.000109223,0.000115746
367 rs2180847,rs3736802,rs6087663,rs6088655,rs6088664 0 64.0796 inf 5 0 2.54158e-07 2.05683e-07,3.07051e-07 0.00247202,0.00239589,-0.00275569,-0.00107636,0.00320063 0.000158941,0.000144305,0.000176667,0.000105153,0.000171045
368 rs3736802,rs6060154,rs6088655,rs6120825,rs734308 0 64.0606 inf 5 0 2.53798e-07 2.04961e-07,3.09121e-07 0.00491171,-0.00530729,0.000132596,0.0050043,0.000446559 0.000271121,0.000281378,7.84637e-05,0.000276753,9.71102e-05
369 rs3736802,rs6060154,rs6088655,rs6120825,rs745849 0 64.0591 inf 5 0 2.53793e-07 2.03534e-07,3.07131e-07 0.00491171,-0.00530725,0.000132554,0.00500427,0.000446487 0.000271121,0.000281378,7.84637e-05,0.000276753,9.71102e-05
370 rs3736802,rs6060154,rs6088655,rs6088658,rs6120825 0 64.0448 inf 5 0 2.53702e-07 2.04959e-07,3.09324e-07 0.0049623,-0.00557542,-1.04468e-05,-0.000524264,0.00475247 0.000271805,0.000297774,6.00554e-05,0.000114384,0.00027183
371 rs1475070,rs3736802,rs6060154,rs6088655,rs6120825 0 63.9807 inf 5 0 2.53476e-07 2.06729e-07,3.09536e-07 -0.000528914,0.00492349,-0.00555102,-1.96165e-05,0.00472177 0.000116312,0.000271247,0.00029614,5.93053e-05,0.000271983
372 rs3736802,rs6060154,rs6088664,rs6120825,rs7265992 0 63.7577 inf 5 0 2.53888e-07 2.03726e-07,3.07442e-07 0.00521919,-0.00524019,0.000200828,0.00485135,-0.000269518 0.000281787,0.000290324,6.02806e-05,0.000280952,6.12739e-05
373 rs3736802,rs6060154,rs6088655,rs6088660,rs6120825 0 63.726 inf 5 0 2.5272e-07 2.01886e-07,3.03524e-07 0.00495525,-0.00554481,-1.66034e-05,-0.000496551,0.00475146 0.000271741,0.000296687,5.98544e-05,0.000112216,0.000271834
374 rs35024451,rs3736802,rs6060154,rs6088655,rs6120825 0 63.7163 inf 5 0 2.5269e-07 2.0648e-07,3.09505e-07 -0.000495984,0.00495514,-0.00554427,-1.67303e-05,0.00475148 0.000112216,0.000271741,0.000296687,5.98544e-05,0.000271834
375 rs3736802,rs6060127,rs6060154,rs6088655,rs6120825 0 63.6565 inf 5 0 2.525e-07 2.04294e-07,3.07362e-07 0.00495447,-0.000492475,-0.00554091,-1.75156e-05,0.00475158 0.000271741,0.000112216,0.000296687,5.98544e-05,0.000271834
376 rs3736802,rs6060128,rs6060154,rs6088655,rs6120825 0 63.6504 inf 5 0 2.52481e-07 2.0438e-07,3.06949e-07 0.0049544,-0.000492116,-0.00554057,-1.75961e-05,0.00475158 0.000271741,0.000112216,0.000296687,5.98544e-05,0.000271834
377 rs17310328,rs3736802,rs6060154,rs6088655,rs6120825 0 63.6503 inf 5 0 2.5248e-07 2.01075e-07,3.11246e-07 -0.000492107,0.0049544,-0.00554056,-1.75979e-05,0.00475159 0.000112216,0.000271741,0.000296687,5.98544e-05,0.000271834
378 rs3736802,rs3761143,rs6060154,rs6088655,rs6120825 0 63.1391 inf 5 0 2.50589e-07 1.99231e-07,3.07061e-07 0.00493842,-0.000487687,-0.005243,0.000262686,0.00494339 0.000271575,0.000120121,0.000279869,0.000110448,0.000275345
379 rs4616,rs6060154,rs6088655,rs6088664,rs6120825 0 63.1071 inf 5 0 1.70547e-07 1.28774e-07,2.14668e-07 0.00134185,-0.000413901,-0.000986747,0.00201277,0.000168168 0.000114219,7.39198e-05,0.000104937,0.000141089,7.56568e-05
380 rs1885114,rs3736802,rs6060154,rs6088655,rs6120825 0 62.9993 inf 5 0 2.50527e-07 2.04022e-07,3.0397e-07 0.000367594,0.00484278,-0.00522505,6.61581e-05,0.00491711 9.07932e-05,0.00027092,0.000279245,7.2423e-05,0.000274401
381 rs3736802,rs6060154,rs6088655,rs6120825,rs6141523 0 62.9298 inf 5 0 2.50213e-07 2.04294e-07,3.02008e-07 0.00487963,-0.00524252,0.000105348,0.00494221,0.000387966 0.000270932,0.000279962,7.97525e-05,0.000275417,9.71835e-05
382 rs17404569,rs6060154,rs6088655,rs6088664,rs6120825 0 62.9208 inf 5 0 1.63893e-07 1.24528e-07,2.08682e-07 0.00130958,-0.000414464,-0.000982513,0.00197883,0.000169214 0.000115595,7.45583e-05,0.000104932,0.000141099,7.62637e-05
383 rs3736802,rs6060139,rs6060154,rs6088655,rs6120825 0 62.8185 inf 5 0 2.4988e-07 1.98325e-07,3.04508e-07 0.00487899,-0.000376644,-0.00523749,9.75449e-05,0.00493704 0.00027093,9.58133e-05,0.000279868,7.89668e-05,0.000275317
384 rs3736802,rs6060124,rs6060154,rs6088664,rs6120825 0 62.537 inf 5 0 2.49341e-07 2.00647e-07,2.9887e-07 0.00488292,-0.00028358,-0.00505582,0.000220546,0.00450448 0.000270883,7.94545e-05,0.000282652,6.1808e-05,0.000273573
385 rs3736802,rs6058154,rs6060154,rs6088655,rs6120825 0 62.4288 inf 5 0 2.48664e-07 1.99688e-07,3.04548e-07 0.00481644,0.000349507,-0.00518782,5.9132e-05,0.00488583 0.000271143,9.44776e-05,0.000278434,7.41831e-05,0.000273772
386 rs3736802,rs3746432,rs6060154,rs6088655,rs6120825 0 62.428 inf 5 0 2.48662e-07 1.99657e-07,3.01188e-07 0.00481644,0.000349463,-0.00518781,5.91083e-05,0.00488582 0.000271143,9.44776e-05,0.000278434,7.41831e-05,0.000273772
387 rs3736802,rs6058161,rs6060154,rs6088655,rs6120825 0 62.3984 inf 5 0 2.48568e-07 2.02317e-07,3.06378e-07 0.00481666,0.000347718,-0.00518722,5.81755e-05,0.00488522 0.000271143,9.44776e-05,0.000278434,7.41831e-05,0.000273772
388 rs3736802,rs6060154,rs6088655,rs6120825,rs6142280 0 62.3696 inf 5 0 2.48475e-07 2.005e-07,3.04787e-07 0.00481709,-0.00518484,5.97346e-05,0.00488284,0.000346465 0.00027114,0.000278378,7.46476e-05,0.000273715,9.46105e-05
389 rs3736802,rs6060154,rs6088655,rs6120825,rs6141530 0 62.353 inf 5 0 2.48443e-07 1.98451e-07,3.02879e-07 0.00481757,-0.00518503,5.35371e-05,0.00488295,0.000340799 0.000271135,0.000278391,7.35561e-05,0.000273725,9.3227e-05
390 rs3736802,rs6060154,rs6060165,rs6088655,rs6120825 0 62.3506 inf 5 0 2.48417e-07 1.99945e-07,3.01775e-07 0.00481701,-0.00518627,0.000344881,5.66588e-05,0.00488424 0.000271143,0.000278434,9.44776e-05,7.41831e-05,0.000273772
391 rs3736802,rs4911461,rs6060154,rs6088655,rs6120825 0 62.3392 inf 5 0 2.48379e-07 1.98475e-07,3.01392e-07 0.00481731,0.000344648,-0.00518424,5.87516e-05,0.00488222 0.00027114,9.46105e-05,0.000278378,7.46476e-05,0.000273715
392 rs1885114,rs41307159,rs6060135,rs6088664,rs6119558 0 62.3377 inf 5 0 2.48644e-07 1.95845e-07,3.01197e-07 0.00245494,0.000724271,-0.00295683,0.0023578,-0.00315071 0.000137297,0.000244187,0.000217644,0.000134424,0.000221669
393 rs3736802,rs6060154,rs6060168,rs6088655,rs6120825 0 62.3324 inf 5 0 2.48359e-07 2.03323e-07,3.00885e-07 0.00481715,-0.0051859,0.000343792,5.60767e-05,0.00488386 0.000271143,0.000278434,9.44776e-05,7.41831e-05,0.000273772
394 rs2038504,rs3736802,rs6060154,rs6088655,rs6120825 0 62.2973 inf 5 0 2.48248e-07 2.01413e-07,2.97151e-07 0.000341689,0.00481741,-0.00518519,5.49524e-05,0.00488313 9.44776e-05,0.000271143,0.000278434,7.41831e-05,0.000273772
395 rs2104083,rs3736802,rs6060154,rs6088655,rs6120825 0 62.2966 inf 5 0 2.48244e-07 1.99446e-07,2.9628e-07 0.000342091,0.00481763,-0.00518339,5.73683e-05,0.00488136 9.46105e-05,0.00027114,0.000278378,7.46476e-05,0.000273715
396 rs3736802,rs6060154,rs6088655,rs6120825,rs6142294 0 62.2921 inf 5 0 2.48231e-07 1.98692e-07,3.01169e-07 0.00481745,-0.00518508,5.47846e-05,0.00488302,0.000341375 0.000271143,0.000278434,7.41831e-05,0.000273772,9.44776e-05
397 rs2425012,rs3736802,rs6060154,rs6088655,rs6120825 0 62.2881 inf 5 0 2.48218e-07 1.98927e-07,2.9978e-07 0.000341134,0.00481748,-0.005185,5.46554e-05,0.00488294 9.44776e-05,0.000271143,0.000278434,7.41831e-05,0.000273772
398 rs3736802,rs6060154,rs6088655,rs6120825,rs6142284 0 62.2819 inf 5 0 2.48197e-07 1.97732e-07,3.02275e-07 0.00481774,-0.0051831,5.68884e-05,0.00488105,0.000341204 0.00027114,0.000278378,7.46476e-05,0.000273715,9.46105e-05
399 rs3736802,rs6060154,rs6088655,rs6120825,rs66535333 0 62.2497 inf 5 0 2.48097e-07 1.97701e-07,2.98573e-07 0.00481777,-0.00518422,5.34164e-05,0.00488214,0.000338816 0.000271143,0.000278434,7.41831e-05,0.000273772,9.44776e-05
400 rs3736802,rs3803936,rs6060154,rs6088655,rs6120825 0 62.2457 inf 5 0 2.48084e-07 2.03297e-07,3.02588e-07 0.0048178,0.000338573,-0.00518414,5.32862e-05,0.00488205 0.000271143,9.44776e-05,0.000278434,7.41831e-05,0.000273772
401 rs1544047,rs3736802,rs6060154,rs6088655,rs6120825 0 62.2422 inf 5 0 2.48073e-07 1.97796e-07,3.0229e-07 0.000338358,0.00481783,-0.00518407,5.31718e-05,0.00488198 9.44776e-05,0.000271143,0.000278434,7.41831e-05,0.000273772
402 rs3736802,rs6060154,rs6060237,rs6088655,rs6120825 0 62.2422 inf 5 0 2.49046e-07 1.98817e-07,3.00129e-07 0.00498868,-0.00534417,0.000267135,-0.000270845,0.00498684 0.000273026,0.000285986,7.07874e-05,6.62601e-05,0.0002781
403 rs3736802,rs6060154,rs6060199,rs6088655,rs6120825 0 62.2175 inf 5 0 2.47993e-07 1.99241e-07,3.03742e-07 0.00481822,-0.0051818,0.00033729,5.47708e-05,0.00487972 0.00027114,0.000278378,9.46105e-05,7.46476e-05,0.000273715
404 rs3736802,rs6060154,rs6060197,rs6088655,rs6120825 0 62.2092 inf 5 0 2.47967e-07 1.97194e-07,2.98736e-07 0.00481829,-0.00518163,0.000336786,5.44982e-05,0.00487955 0.00027114,0.000278378,9.46105e-05,7.46476e-05,0.000273715
405 rs3736802,rs6060154,rs6088655,rs6120825,rs6142290 0 62.2033 inf 5 0 2.47948e-07 1.97086e-07,2.98521e-07 0.00481833,-0.00518151,5.43029e-05,0.00487943,0.000336425 0.00027114,0.000278378,7.46476e-05,0.000273715,9.46105e-05
406 rs1407202,rs3736802,rs6060154,rs6088655,rs6120825 0 62.2014 inf 5 0 2.47942e-07 2.01551e-07,3.00477e-07 0.000336309,0.00481835,-0.00518147,5.42399e-05,0.00487939 9.46105e-05,0.00027114,0.000278378,7.46476e-05,0.000273715
407 rs2145559,rs3736802,rs6060154,rs6088655,rs6120825 0 62.1901 inf 5 0 2.47906e-07 1.96306e-07,3.01559e-07 0.000335617,0.00481843,-0.00518124,5.38653e-05,0.00487915 9.46105e-05,0.00027114,0.000278378,7.46476e-05,0.000273715
408 rs2038503,rs3736802,rs6060154,rs6088655,rs6120825 0 62.1853 inf 5 0 2.47891e-07 1.98523e-07,3.01798e-07 0.000335319,0.00481847,-0.00518115,5.37045e-05,0.00487905 9.46105e-05,0.00027114,0.000278378,7.46476e-05,0.000273715
409 rs3736802,rs4616,rs6060154,rs6088655,rs6120825 0 62.1765 inf 5 0 2.47882e-07 1.9866e-07,3.01099e-07 0.00481909,0.000330692,-0.00517975,5.0293e-05,0.0048776 0.000271133,9.33555e-05,0.000278336,7.40094e-05,0.000273669
410 rs3736802,rs6060154,rs6060238,rs6088655,rs6120825 0 62.0886 inf 5 0 2.4856e-07 1.99952e-07,3.08481e-07 0.00498544,-0.00533727,0.000260417,-0.000267245,0.00498126 0.000273026,0.000285986,7.07874e-05,6.62601e-05,0.0002781
411 rs3736802,rs6058150,rs6060154,rs6088664,rs6120825 0 62.0652 inf 5 0 2.47101e-07 1.98121e-07,3.00752e-07 0.00469606,-0.000408041,-0.00499838,0.000258146,0.00429031 0.000277225,0.000132515,0.000280917,6.72013e-05,0.000286945
412 rs3736802,rs6058181,rs6060154,rs6088655,rs6120825 0 62.0636 inf 5 0 2.48481e-07 2.02248e-07,3.0154e-07 0.00498491,0.000259309,-0.00533614,-0.000266651,0.00498034 0.000273026,7.07874e-05,0.000285986,6.62601e-05,0.0002781
413 rs3736802,rs6060154,rs6060239,rs6088655,rs6120825 0 62.0469 inf 5 0 2.48427e-07 1.98999e-07,3.01371e-07 0.00498455,-0.00533537,0.000258561,-0.000266251,0.00497972 0.000273026,0.000285986,7.07874e-05,6.62601e-05,0.0002781
414 rs3736802,rs6060154,rs6088655,rs6120825,rs6142276 0 62.0201 inf 5 0 2.47369e-07 2.00867e-07,3.04983e-07 0.00481954,-0.00517943,4.581e-05,0.00487722,0.000324588 0.000271143,0.000278434,7.41831e-05,0.000273772,9.44776e-05
415 rs3736802,rs6060140,rs6060154,rs6088655,rs6120825 0 62.0073 inf 5 0 2.4733e-07 1.94654e-07,2.99521e-07 0.00485491,-0.000323624,-0.00518768,6.86678e-05,0.00488902 0.000270891,9.44256e-05,0.000278729,7.89643e-05,0.000274215
416 rs3736802,rs6060133,rs6060154,rs6088655,rs6120825 0 61.9263 inf 5 0 2.46966e-07 1.97962e-07,2.98212e-07 0.00484349,-0.000388239,-0.005357,-4.36213e-05,0.00466675 0.000270932,0.000115918,0.000289573,5.98537e-05,0.000273395
417 rs17092195,rs3736802,rs6060154,rs6088655,rs6120825 0 61.8998 inf 5 0 2.46911e-07 1.98164e-07,2.96799e-07 -0.000379193,0.00484779,-0.00535249,-4.55467e-05,0.00467282 0.000113621,0.000270912,0.000289265,5.96509e-05,0.000273216
418 rs3736802,rs6060132,rs6060154,rs6088664,rs6120825 0 61.8348 inf 5 0 2.46407e-07 1.96273e-07,2.9687e-07 0.00470923,-0.00037619,-0.00498545,0.000250741,0.00431044 0.00027699,0.000129234,0.000280623,6.68568e-05,0.000286389
419 rs3736802,rs6060154,rs6088659,rs6088664,rs6120825 0 61.7492 inf 5 0 2.47433e-07 2.0035e-07,3.03908e-07 0.00486618,-0.00485321,-0.000173246,0.000239122,0.0045465 0.000270903,0.000277711,5.4883e-05,6.43611e-05,0.000273148
420 rs3736802,rs6060154,rs6088655,rs6120825,rs7263251 0 61.7452 inf 5 0 2.46404e-07 1.9683e-07,2.97623e-07 0.00484326,-0.00533824,-4.26471e-05,0.00466676,-0.000371056 0.000270937,0.000288838,6.03973e-05,0.000273518,0.000115057
421 rs3736802,rs3761142,rs6060154,rs6088664,rs6120825 0 61.7293 inf 5 0 2.46074e-07 1.94723e-07,3.01774e-07 0.00471781,-0.000364926,-0.00498544,0.00024812,0.00432141 0.00027672,0.000129108,0.0002808,6.6845e-05,0.000285999
422 rs3736802,rs6060154,rs6088664,rs6120825,rs7260770 0 61.6812 inf 5 0 2.4592e-07 1.98701e-07,2.95261e-07 0.00471642,-0.00498041,0.000246994,0.00432115,-0.000360144 0.00027699,0.000280623,6.68568e-05,0.000286389,0.000129234
423 rs17404569,rs3736802,rs6060154,rs6088655,rs6120825 0 61.658 inf 5 0 2.46222e-07 1.95815e-07,2.99814e-07 0.000300782,0.00482251,-0.00517141,3.30831e-05,0.00486899 9.44776e-05,0.000271143,0.000278434,7.41831e-05,0.000273772
424 rs3736802,rs6060154,rs6088655,rs6120825,rs7265992 0 61.5637 inf 5 0 2.46998e-07 1.96024e-07,2.98875e-07 0.00513803,-0.0053479,-6.03516e-05,0.00497726,-0.000216982 0.000283273,0.000288731,5.79214e-05,0.000279077,6.46503e-05
425 rs3736802,rs6060154,rs6088655,rs6088665,rs6120825 0 61.5325 inf 5 0 2.4573e-07 1.99414e-07,2.97743e-07 0.00484406,-0.0053253,-4.67518e-05,-0.000353153,0.0046715 0.000270937,0.000288838,6.03973e-05,0.000115057,0.000273518
426 rs3736802,rs6060154,rs6088655,rs6120825,rs6579204 0 61.5272 inf 5 0 2.45713e-07 1.98434e-07,2.99186e-07 0.00484408,-0.00532497,-4.68571e-05,0.00467162,-0.000352694 0.000270937,0.000288838,6.03973e-05,0.000273518,0.000115057
427 rs3736802,rs3787212,rs6060154,rs6088664,rs6120825 0 61.519 inf 5 0 2.45442e-07 1.96521e-07,2.98333e-07 0.00472991,-0.000335293,-0.00497345,0.000241226,0.00433999 0.000276519,0.000126093,0.000280527,6.65348e-05,0.000285515
428 rs3736802,rs6060154,rs6060240,rs6088655,rs6120825 0 61.3787 inf 5 0 2.46315e-07 1.94995e-07,2.96312e-07 0.00494679,-0.00527981,0.000225354,-0.000248715,0.00493011 0.000272238,0.000284246,7.03156e-05,6.61612e-05,0.000276655
429 rs3736802,rs6060154,rs6088655,rs6088666,rs6120825 0 61.3656 inf 5 0 2.45257e-07 1.95447e-07,3.00841e-07 0.00487452,-0.00519773,4.48144e-05,-0.000287201,0.00489619 0.000270932,0.000279962,7.97525e-05,9.71835e-05,0.000275417
430 rs3736802,rs4911455,rs6060154,rs6088655,rs6120825 0 61.2397 inf 5 0 2.44802e-07 1.98763e-07,2.99743e-07 0.00484525,-0.000326905,-0.00530633,-5.27698e-05,0.00467845 0.000270937,0.000115057,0.000288838,6.03973e-05,0.000273518
431 rs3736802,rs6058149,rs6060154,rs6088655,rs6120825 0 61.1029 inf 5 0 2.44397e-07 1.96508e-07,3.01107e-07 0.00484496,-0.000308709,-0.00529067,-5.69134e-05,0.00468215 0.000270943,0.000112845,0.000288124,6.0182e-05,0.000273498
432 rs2378262,rs3736802,rs6060154,rs6088655,rs6120825 0 60.9563 inf 5 0 2.43605e-07 1.92911e-07,2.96146e-07 -0.000317933,0.00486316,-0.00512593,0.000134226,0.00482799 0.000126338,0.00027089,0.000277498,0.000117416,0.000272966
433 rs3736802,rs6060154,rs6088664,rs6088713,rs6120825 0 60.7259 inf 5 0 2.42827e-07 1.9701e-07,2.92898e-07 0.00467031,-0.00489659,0.000169772,0.00024754,0.00437056 0.000294147,0.000278145,5.97816e-05,0.00013688,0.000292781
434 rs3736802,rs6060154,rs6060243,rs6088664,rs6120825 0 60.6958 inf 5 0 2.42731e-07 1.96009e-07,2.95751e-07 0.00467476,-0.00489596,0.000242225,0.000169625,0.00437466 0.000294147,0.000278145,0.00013688,5.97816e-05,0.000292781
435 rs1885115,rs3736802,rs6060154,rs6088664,rs6120825 0 60.5709 inf 5 0 2.42243e-07 1.94085e-07,2.95224e-07 0.000227222,0.00468092,-0.00488947,0.000169527,0.00437944 0.000146004,0.000298928,0.000278038,5.98124e-05,0.000297076
436 rs1885114,rs6060154,rs6088655,rs6088664,rs6120825 0 60.385 inf 5 0 1.62501e-07 1.22892e-07,2.04779e-07 0.00122266,-0.000397467,-0.000985213,0.00191097,0.00013471 0.000108783,7.39729e-05,0.000104936,0.000138059,7.50215e-05
437 rs117046905,rs3736802,rs6060154,rs6088664,rs6120825 0 60.2803 inf 5 0 2.42946e-07 1.94289e-07,2.97979e-07 -0.000231106,0.0048777,-0.00489159,0.000163669,0.00456081 0.000124538,0.000270879,0.000277982,5.96625e-05,0.000273108
438 rs3736802,rs6060124,rs6060154,rs6088655,rs6120825 0 60.2533 inf 5 0 2.4221e-07 1.93684e-07,2.97497e-07 0.00486402,-0.000168481,-0.00518104,-8.85424e-05,0.00473109 0.000270894,8.11931e-05,0.000281731,5.7519e-05,0.000272307
439 rs3736802,rs6060154,rs6088655,rs6088713,rs6120825 0 60.0363 inf 5 0 2.40777e-07 1.93149e-07,2.92846e-07 0.0046891,-0.005095,-0.000122769,0.000204039,0.00460869 0.000294135,0.000277114,5.44335e-05,0.000136859,0.000291336
440 rs3736802,rs6060154,rs6060243,rs6088655,rs6120825 0 60.0115 inf 5 0 2.40698e-07 1.92897e-07,2.96569e-07 0.00469355,-0.00509435,0.000198726,-0.000122898,0.00461276 0.000294135,0.000277114,0.000136859,5.44335e-05,0.000291336
441 rs3736802,rs6060154,rs6088664,rs6120778,rs6120825 0 60.0023 inf 5 0 2.40719e-07 1.91887e-07,2.97835e-07 0.00487983,-0.00488305,0.000195658,-4.70307e-05,0.00457691 0.000270921,0.000279805,9.33999e-05,0.000103203,0.000275226
442 rs2273684,rs3736802,rs6060154,rs6088664,rs6120825 0 59.9862 inf 5 0 2.41206e-07 1.93146e-07,2.88361e-07 6.71773e-05,0.0049861,-0.00498392,0.000109997,0.00465719 7.01609e-05,0.0002936,0.000303193,8.13236e-05,0.000290863
443 rs35591645,rs3736802,rs6060154,rs6088664,rs6120825 0 59.9584 inf 5 0 2.41875e-07 1.93199e-07,2.93455e-07 0.000150796,0.00489958,-0.00488918,0.000162967,0.00455626 0.000109733,0.000271348,0.000278129,5.96611e-05,0.000273133
444 rs1885115,rs3736802,rs6060154,rs6088655,rs6120825 0 59.8963 inf 5 0 2.40241e-07 1.90122e-07,2.92453e-07 0.00017539,0.00470814,-0.00508791,-0.00012328,0.00462546 0.000145971,0.00029891,0.000277007,5.44576e-05,0.000295586
445 rs3736802,rs6060154,rs6060240,rs6088664,rs6120825 0 59.8252 inf 5 0 2.41072e-07 1.93705e-07,2.90299e-07 0.00485142,-0.00479234,-6.8271e-05,0.000211998,0.00449884 0.000272637,0.000291386,8.04084e-05,8.30782e-05,0.000282865
446 rs3736802,rs6060154,rs6088664,rs6120825,rs79965102 0 59.8012 inf 5 0 2.41364e-07 1.94544e-07,2.90928e-07 0.00490373,-0.00487258,0.000163295,0.0045868,0.000100948 0.000271972,0.000277718,5.96622e-05,0.000274139,9.43481e-05
447 rs117046905,rs3736802,rs6060154,rs6088655,rs6120825 0 59.7911 inf 5 0 2.41531e-07 1.94723e-07,2.91328e-07 -0.000226884,0.00486002,-0.00509397,-0.00012708,0.00476459 0.000124538,0.000270887,0.00027692,5.43333e-05,0.000271816
448 rs3736802,rs6060154,rs6088664,rs6120825,rs75632179 0 59.7166 inf 5 0 2.41044e-07 1.93113e-07,2.97239e-07 0.00489462,-0.00488424,0.000162954,0.00455742,7.85363e-05 0.000271658,0.000278429,5.96611e-05,0.00027315,9.51983e-05
449 rs3736802,rs41310801,rs6060154,rs6088664,rs6120825 0 59.709 inf 5 0 2.41016e-07 1.90164e-07,2.9373e-07 0.00489432,7.56885e-05,-0.00488394,0.000162953,0.00455749 0.000271678,9.46255e-05,0.000278449,5.96611e-05,0.000273151
450 rs3736802,rs41312284,rs6060154,rs6088664,rs6120825 0 59.7037 inf 5 0 2.40999e-07 1.9307e-07,2.92896e-07 0.004894,7.42428e-05,-0.00488362,0.000162953,0.00455756 0.000271678,9.46255e-05,0.000278449,5.96611e-05,0.000273151
451 rs3736802,rs6060154,rs6060239,rs6088664,rs6120825 0 59.6987 inf 5 0 2.40665e-07 1.90896e-07,2.90169e-07 0.00486367,-0.00483263,-2.90858e-05,0.000183783,0.0045319 0.000273672,0.000294055,8.10759e-05,8.3334e-05,0.0002852
452 rs3736802,rs6058181,rs6060154,rs6088664,rs6120825 0 59.6968 inf 5 0 2.40659e-07 1.93025e-07,2.91663e-07 0.00486414,-2.81053e-05,-0.0048338,0.000183079,0.00453289 0.000273672,8.10759e-05,0.000294055,8.3334e-05,0.0002852
453 rs3736802,rs6060154,rs6060238,rs6088664,rs6120825 0 59.6942 inf 5 0 2.4065e-07 1.94382e-07,2.96011e-07 0.00486484,-0.00483553,-2.66518e-05,0.000182036,0.00453436 0.000273672,0.000294055,8.10759e-05,8.3334e-05,0.0002852
454 rs3736802,rs6060154,rs6060237,rs6088664,rs6120825 0 59.6812 inf 5 0 2.40609e-07 1.95433e-07,2.92953e-07 0.00486908,-0.00484605,-1.78381e-05,0.000175711,0.0045433 0.000273672,0.000294055,8.10759e-05,8.3334e-05,0.0002852
455 rs117487118,rs3736802,rs6060154,rs6088664,rs6120825 0 59.6157 inf 5 0 2.40866e-07 1.90682e-07,2.92549e-07 6.31701e-05,0.00487711,-0.004867,0.000168294,0.00456097 9.7373e-05,0.00027088,0.000277675,6.02355e-05,0.000273108
456 rs35416056,rs3736802,rs6060154,rs6088664,rs6120825 0 59.6066 inf 5 0 2.40755e-07 1.94592e-07,2.90559e-07 -4.98685e-05,0.00487768,-0.00487676,0.000163205,0.00456116 9.76404e-05,0.000270879,0.000278286,5.96639e-05,0.000273108
457 rs3736802,rs6058150,rs6060154,rs6088655,rs6120825 0 59.6058 inf 5 0 2.39488e-07 1.86981e-07,2.90866e-07 0.00482628,-7.57705e-05,-0.00509804,-0.000113804,0.00471871 0.000276822,0.00012822,0.000280634,5.92155e-05,0.000282877
458 rs3736802,rs41290906,rs6060154,rs6088664,rs6120825 0 59.5794 inf 5 0 2.40684e-07 1.95e-07,2.95378e-07 0.00487712,-3.90505e-05,-0.00487418,0.000162422,0.00456146 0.000270882,9.87567e-05,0.000278211,5.96738e-05,0.000273108
459 rs3736802,rs6060132,rs6060154,rs6088655,rs6120825 0 59.5707 inf 5 0 2.39411e-07 1.91161e-07,2.95732e-07 0.00483267,-6.10285e-05,-0.00509216,-0.000116508,0.00472755 0.000276619,0.000125237,0.000280304,5.90021e-05,0.00028247
460 rs3736802,rs4911453,rs6060154,rs6088664,rs6120825 0 59.559 inf 5 0 2.40673e-07 1.93667e-07,2.92936e-07 0.00487766,5.16293e-05,-0.00486301,0.000162775,0.00456148 0.000270879,0.000137593,0.000277915,5.96622e-05,0.000273108
461 rs3736802,rs3761142,rs6060154,rs6088655,rs6120825 0 59.5548 inf 5 0 2.39362e-07 1.94446e-07,2.94626e-07 0.00483766,-5.09896e-05,-0.00508902,-0.000118351,0.0047342 0.000276366,0.000125122,0.000280495,5.89952e-05,0.000282131
462 rs3736802,rs41307159,rs6060154,rs6088664,rs6120825 0 59.5531 inf 5 0 2.40628e-07 1.91029e-07,2.91712e-07 0.00487816,-4.59308e-05,-0.00486263,0.000168153,0.00455658 0.000270885,0.00016713,0.000278204,6.26367e-05,0.000273664
463 rs111654277,rs3736802,rs6060154,rs6088664,rs6120825 0 59.553 inf 5 0 2.4058e-07 1.92104e-07,2.91204e-07 7.97725e-06,0.00487892,-0.0048686,0.000162914,0.00456108 0.000106309,0.000271398,0.000278177,5.96611e-05,0.000273136
464 rs3736802,rs6060154,rs6088655,rs6120825,rs7260770 0 59.5484 inf 5 0 2.3934e-07 1.92702e-07,2.92769e-07 0.00483941,-0.0050867,-0.000119276,0.0047368,-4.596e-05 0.000276619,0.000280304,5.90021e-05,0.00028247,0.000125237
465 rs3736802,rs3787212,rs6060154,rs6088655,rs6120825 0 59.528 inf 5 0 2.39309e-07 1.89632e-07,2.91842e-07 0.00484384,-3.66427e-05,-0.00508342,-0.000120985,0.00474277 0.000276192,0.000122368,0.000280187,5.88021e-05,0.000281775
466 rs35591645,rs3736802,rs6060154,rs6088655,rs6120825 0 59.5156 inf 5 0 2.40608e-07 1.90727e-07,2.90945e-07 0.000154298,0.00488232,-0.00509316,-0.000128809,0.00476052 0.000109744,0.000271353,0.000277096,5.43377e-05,0.000271835
467 rs6060154,rs6060162,rs6088655,rs6088664,rs6120825 0 59.4401 inf 5 0 1.55289e-07 1.18409e-07,1.97353e-07 -0.00035632,0.00112694,-0.00100845,0.00187382,-0.000980822 7.29255e-05,0.000104704,0.000105,0.000138011,9.73508e-05
468 rs3736802,rs41307159,rs6060154,rs6088655,rs6120825 0 59.394 inf 5 0 2.40278e-07 1.88158e-07,2.97908e-07 0.00485778,0.000201769,-0.00508588,-0.000145641,0.00478066 0.000270893,0.000164871,0.00027691,5.62712e-05,0.000272117
469 rs3736802,rs6060154,rs6088655,rs6088659,rs6120825 0 59.3408 inf 5 0 2.39894e-07 1.93118e-07,2.93112e-07 0.00485685,-0.00506614,-0.000102026,-5.48606e-05,0.00476146 0.000270906,0.000276638,6.04553e-05,5.66087e-05,0.000271841
470 rs3736802,rs6060154,rs6088655,rs6120825,rs79965102 0 59.3236 inf 5 0 2.39986e-07 1.94152e-07,2.95221e-07 0.00488522,-0.00507511,-0.000127296,0.00478961,9.77284e-05 0.000271981,0.000276651,5.43337e-05,0.000272853,9.4349e-05
471 rs3736802,rs6060154,rs6088655,rs6120825,rs75632179 0 59.2696 inf 5 0 2.39763e-07 1.90366e-07,2.92374e-07 0.00487771,-0.0050884,-0.000128584,0.00476144,8.24449e-05 0.00027166,0.000277418,5.43413e-05,0.000271847,9.52144e-05
472 rs3736802,rs41310801,rs6060154,rs6088655,rs6120825 0 59.2618 inf 5 0 2.39734e-07 1.93771e-07,2.90624e-07 0.00487743,7.96241e-05,-0.00508811,-0.00012857,0.0047615 0.000271681,9.46419e-05,0.000277439,5.43416e-05,0.000271848
473 rs3736802,rs41312284,rs6060154,rs6088655,rs6120825 0 59.2563 inf 5 0 2.39717e-07 1.92302e-07,2.92062e-07 0.00487712,7.81778e-05,-0.00508778,-0.000128555,0.00476156 0.000271681,9.46419e-05,0.000277439,5.43416e-05,0.000271848
474 rs6060154,rs6088655,rs6088664,rs6120825,rs6142280 0 59.1667 inf 5 0 1.64753e-07 1.23935e-07,2.05057e-07 -0.00040883,-0.000941922,0.00192423,0.000164758,0.00129043 7.42362e-05,0.000104937,0.000138168,7.60074e-05,0.000113354
475 rs3736802,rs41290906,rs6060154,rs6088655,rs6120825 0 59.1369 inf 5 0 2.39417e-07 1.91265e-07,2.9058e-07 0.00485928,-4.89939e-05,-0.00507851,-0.000128227,0.00476498 0.000270891,9.87531e-05,0.000277133,5.43418e-05,0.000271816
476 rs35416056,rs3736802,rs6060154,rs6088655,rs6120825 0 59.1344 inf 5 0 2.39395e-07 1.93121e-07,2.93014e-07 -4.51973e-05,0.00485999,-0.00507863,-0.00012749,0.00476485 9.76399e-05,0.000270887,0.000277228,5.43344e-05,0.000271817
477 rs3736802,rs4911453,rs6060154,rs6088655,rs6120825 0 59.102 inf 5 0 2.3936e-07 1.91848e-07,2.93218e-07 0.00485996,5.57513e-05,-0.00506535,-0.000127845,0.00476508 0.000270887,0.000137593,0.000276852,5.4333e-05,0.000271816
478 rs111654277,rs3736802,rs6060154,rs6088655,rs6120825 0 59.0923 inf 5 0 2.39255e-07 1.93523e-07,2.86727e-07 1.15164e-05,0.00486178,-0.00507193,-0.000127807,0.00476464 0.000106321,0.000271402,0.000277148,5.43383e-05,0.000271837
479 rs117487118,rs3736802,rs6060154,rs6088655,rs6120825 0 59.0655 inf 5 0 2.39254e-07 1.86221e-07,2.87858e-07 -9.70379e-06,0.00486004,-0.00507007,-0.000128567,0.004765 9.76254e-05,0.000270888,0.000276608,5.49975e-05,0.000271816
480 rs4911461,rs6060154,rs6088655,rs6088664,rs6120825 0 59.0261 inf 5 0 1.64393e-07 1.25739e-07,2.04944e-07 0.00128783,-0.000408014,-0.000941967,0.00192247,0.000163964 0.000113354,7.42362e-05,0.000104937,0.000138168,7.60074e-05
481 rs2104083,rs6060154,rs6088655,rs6088664,rs6120825 0 58.8287 inf 5 0 1.63887e-07 1.2523e-07,2.08956e-07 0.00128416,-0.000406866,-0.00094203,0.00192001,0.000162847 0.000113354,7.42362e-05,0.000104937,0.000138168,7.60074e-05
482 rs6060154,rs6088655,rs6088664,rs6120825,rs6142284 0 58.7603 inf 5 0 1.63712e-07 1.22791e-07,2.04192e-07 -0.000406468,-0.000942052,0.00191915,0.000162459,0.00128288 7.42362e-05,0.000104937,0.000138168,7.60074e-05,0.000113354
483 rs6060154,rs6060199,rs6088655,rs6088664,rs6120825 0 58.4591 inf 5 0 1.62942e-07 1.23796e-07,2.05686e-07 -0.00040471,0.00127726,-0.000942149,0.00191537,0.000160748 7.42362e-05,0.000113354,0.000104937,0.000138168,7.60074e-05
484 rs6060154,rs6060197,rs6088655,rs6088664,rs6120825 0 58.4204 inf 5 0 1.62843e-07 1.23542e-07,2.03708e-07 -0.000404484,0.00127654,-0.000942162,0.00191488,0.000160528 7.42362e-05,0.000113354,0.000104937,0.000138168,7.60074e-05
485 rs6060154,rs6088655,rs6088664,rs6120825,rs6142290 0 58.3927 inf 5 0 1.62772e-07 1.25583e-07,2.06868e-07 -0.000404322,-0.000942171,0.00191453,0.000160371,0.00127602 7.42362e-05,0.000104937,0.000138168,7.60074e-05,0.000113354
486 rs1407202,rs6060154,rs6088655,rs6088664,rs6120825 0 58.3837 inf 5 0 1.62749e-07 1.2391e-07,2.02353e-07 0.00127586,-0.00040427,-0.000942173,0.00191442,0.00016032 0.000113354,7.42362e-05,0.000104937,0.000138168,7.60074e-05
487 rs2145559,rs6060154,rs6088655,rs6088664,rs6120825 0 58.3306 inf 5 0 1.62613e-07 1.24998e-07,2.06112e-07 0.00127486,-0.000403959,-0.000942191,0.00191375,0.000160017 0.000113354,7.42362e-05,0.000104937,0.000138168,7.60074e-05
488 rs2038503,rs6060154,rs6088655,rs6088664,rs6120825 0 58.3078 inf 5 0 1.62555e-07 1.22519e-07,2.055e-07 0.00127443,-0.000403825,-0.000942198,0.00191347,0.000159887 0.000113354,7.42362e-05,0.000104937,0.000138168,7.60074e-05
489 rs10875491,rs41307159,rs6088655,rs6088664,rs6120825 0 57.2834 inf 5 0 1.72741e-07 1.32048e-07,2.18152e-07 0.00135004,-0.00129523,-0.0010193,0.00237147,-0.00146657 0.000113621,0.000192676,0.000105021,0.000153778,0.000116465
490 rs6060154,rs6060216,rs6088655,rs6088664,rs6120825 0 57.1412 inf 5 0 1.54546e-07 1.1576e-07,1.98992e-07 -0.000373902,0.00113416,-0.00100882,0.00186911,-0.000975523 7.37458e-05,0.00010587,0.000105002,0.000137966,9.72315e-05
491 rs3803937,rs41307159,rs6088655,rs6088664,rs6120825 0 56.7971 inf 5 0 1.71658e-07 1.31838e-07,2.2003e-07 0.00134249,-0.00128815,-0.00101899,0.00236415,-0.00145968 0.000113621,0.000192676,0.000105021,0.000153778,0.000116465
492 rs41307159,rs4911460,rs6088655,rs6088664,rs6120825 0 56.6873 inf 5 0 1.71414e-07 1.33074e-07,2.16846e-07 -0.00128655,0.00134078,-0.00101892,0.00236249,-0.00145811 0.000192676,0.000113621,0.000105021,0.000153778,0.000116465
493 rs41307159,rs6087670,rs6088655,rs6088664,rs6120825 0 56.666 inf 5 0 1.71366e-07 1.31834e-07,2.17179e-07 -0.00128624,0.00134045,-0.00101891,0.00236217,-0.00145781 0.000192676,0.000113621,0.000105021,0.000153778,0.000116465
494 rs41307159,rs6060170,rs6088655,rs6088664,rs6120825 0 56.6649 inf 5 0 1.71364e-07 1.33176e-07,2.16911e-07 -0.00128622,0.00134044,-0.00101891,0.00236215,-0.0014578 0.000192676,0.000113621,0.000105021,0.000153778,0.000116465
495 rs41307159,rs6058166,rs6088655,rs6088664,rs6120825 0 56.5897 inf 5 0 1.71196e-07 1.30792e-07,2.13607e-07 -0.00128512,0.00133926,-0.00101886,0.00236101,-0.00145672 0.000192676,0.000113621,0.000105021,0.000153778,0.000116465
496 rs2180847,rs6060154,rs6088655,rs6088664,rs6120825 0 56.5783 inf 5 0 1.55378e-07 1.1969e-07,1.94111e-07 0.00114025,-0.000375834,-0.00100888,0.00187337,-0.000979581 0.000105881,7.37455e-05,0.000105001,0.000137965,9.72401e-05
497 rs41307159,rs6060167,rs6088655,rs6088664,rs6120825 0 56.55 inf 5 0 1.71108e-07 1.30244e-07,2.14139e-07 -0.00128454,0.00133864,-0.00101884,0.00236041,-0.00145616 0.000192676,0.000113621,0.000105021,0.000153778,0.000116465
498 rs1998231,rs41307159,rs6088655,rs6088664,rs6120825 0 56.521 inf 5 0 1.71044e-07 1.31463e-07,2.1307e-07 0.00133819,-0.00128412,-0.00101882,0.00235997,-0.00145575 0.000113621,0.000192676,0.000105021,0.000153778,0.000116465
499 rs41307159,rs6060175,rs6088655,rs6088664,rs6120825 0 56.486 inf 5 0 1.70966e-07 1.30478e-07,2.13196e-07 -0.0012836,0.00133765,-0.0010188,0.00235944,-0.00145525 0.000192676,0.000113621,0.000105021,0.000153778,0.000116465
500 rs10875492,rs41307159,rs6088655,rs6088664,rs6120825 0 56.4844 inf 5 0 1.70962e-07 1.29526e-07,2.11861e-07 0.00133762,-0.00128358,-0.0010188,0.00235942,-0.00145522 0.000113621,0.000192676,0.000105021,0.000153778,0.000116465
501 rs41307159,rs4911169,rs6088655,rs6088664,rs6120825 0 56.48 inf 5 0 1.70952e-07 1.28595e-07,2.16603e-07 -0.00128352,0.00133755,-0.00101879,0.00235935,-0.00145516 0.000192676,0.000113621,0.000105021,0.000153778,0.000116465
502 rs41307159,rs4911168,rs6088655,rs6088664,rs6120825 0 56.466 inf 5 0 1.70921e-07 1.29406e-07,2.11677e-07 -0.00128331,0.00133733,-0.00101878,0.00235914,-0.00145496 0.000192676,0.000113621,0.000105021,0.000153778,0.000116465
503 rs1358854,rs41307159,rs6088655,rs6088664,rs6120825 0 56.4653 inf 5 0 1.7092e-07 1.31058e-07,2.13516e-07 0.00133732,-0.0012833,-0.00101878,0.00235913,-0.00145495 0.000113621,0.000192676,0.000105021,0.000153778,0.000116465
504 rs41307159,rs6088655,rs6088664,rs6088676,rs6120825 0 56.4265 inf 5 0 1.70833e-07 1.32705e-07,2.15831e-07 -0.00128273,-0.00101876,0.00235854,0.00133672,-0.0014544 0.000192676,0.000105021,0.000153778,0.000113621,0.000116465
505 rs41307159,rs6088655,rs6088664,rs6088692,rs6120825 0 56.3888 inf 5 0 1.70749e-07 1.30304e-07,2.12681e-07 -0.00128218,-0.00101873,0.00235797,0.00133613,-0.00145386 0.000192676,0.000105021,0.000153778,0.000113621,0.000116465
506 rs2378332,rs41307159,rs6088655,rs6088664,rs6120825 0 56.3867 inf 5 0 1.70745e-07 1.31655e-07,2.15577e-07 0.0013361,-0.00128215,-0.00101873,0.00235794,-0.00145383 0.000113621,0.000192676,0.000105021,0.000153778,0.000116465
507 rs41307159,rs4911462,rs6088655,rs6088664,rs6120825 0 56.3846 inf 5 0 1.7074e-07 1.32997e-07,2.12337e-07 -0.00128212,0.00133606,-0.00101873,0.00235791,-0.0014538 0.000192676,0.000113621,0.000105021,0.000153778,0.000116465
508 rs41307159,rs6087660,rs6088655,rs6088664,rs6120825 0 56.3604 inf 5 0 1.70686e-07 1.29086e-07,2.11417e-07 -0.00128176,0.00133569,-0.00101872,0.00235754,-0.00145345 0.000192676,0.000113621,0.000105021,0.000153778,0.000116465
509 rs41307159,rs4911463,rs6088655,rs6088664,rs6120825 0 56.3294 inf 5 0 1.70617e-07 1.3279e-07,2.17191e-07 -0.00128131,0.0013352,-0.0010187,0.00235707,-0.00145301 0.000192676,0.000113621,0.000105021,0.000153778,0.000116465
510 rs41307159,rs6088655,rs6088664,rs6120816,rs6120825 0 56.2965 inf 5 0 1.70544e-07 1.31538e-07,2.13895e-07 -0.00128083,-0.00101868,0.00235657,0.00133469,-0.00145254 0.000192676,0.000105021,0.000153778,0.000113621,0.000116465
511 rs2425013,rs41307159,rs6088655,rs6088664,rs6120825 0 55.8059 inf 5 0 1.69453e-07 1.28972e-07,2.12607e-07 0.001327,-0.00127361,-0.00101836,0.0023491,-0.00144551 0.000113621,0.000192676,0.000105021,0.000153778,0.000116465
512 rs2273636,rs41307159,rs6088655,rs6088664,rs6120825 0 55.7711 inf 5 0 1.69376e-07 1.31292e-07,2.1235e-07 0.00132645,-0.0012731,-0.00101834,0.00234857,-0.00144501 0.000113621,0.000192676,0.000105021,0.000153778,0.000116465
513 rs41307159,rs6060212,rs6088655,rs6088664,rs6120825 0 55.7657 inf 5 0 1.69364e-07 1.30073e-07,2.14576e-07 -0.00127302,0.00132637,-0.00101834,0.00234849,-0.00144494 0.000192676,0.000113621,0.000105021,0.000153778,0.000116465
514 rs2425011,rs41307159,rs6088655,rs6088664,rs6120825 0 55.7229 inf 5 0 1.69269e-07 1.28325e-07,2.15002e-07 0.00132569,-0.00127239,-0.00101831,0.00234783,-0.00144432 0.000113621,0.000192676,0.000105021,0.000153778,0.000116465
515 rs1885119,rs41307159,rs6088655,rs6088664,rs6120825 0 55.7018 inf 5 0 1.69222e-07 1.28843e-07,2.15264e-07 0.00132536,-0.00127207,-0.00101829,0.00234751,-0.00144402 0.000113621,0.000192676,0.000105021,0.000153778,0.000116465
516 rs2425010,rs41307159,rs6088655,rs6088664,rs6120825 0 55.6868 inf 5 0 1.69188e-07 1.28563e-07,2.1573e-07 0.00132512,-0.00127185,-0.00101829,0.00234728,-0.0014438 0.000113621,0.000192676,0.000105021,0.000153778,0.000116465
517 rs41307159,rs6060214,rs6088655,rs6088664,rs6120825 0 55.6454 inf 5 0 1.69096e-07 1.3023e-07,2.13532e-07 -0.00127124,0.00132447,-0.00101826,0.00234665,-0.0014432 0.000192676,0.000113621,0.000105021,0.000153778,0.000116465
518 rs13038162,rs41307159,rs6088655,rs6088664,rs6120825 0 55.5301 inf 5 0 1.6884e-07 1.2961e-07,2.12414e-07 0.00132266,-0.00126954,-0.00101818,0.00234489,-0.00144154 0.000113621,0.000192676,0.000105021,0.000153778,0.000116465
519 rs41307159,rs6088655,rs6088664,rs6120785,rs6120825 0 55.5239 inf 5 0 1.68826e-07 1.30029e-07,2.0939e-07 -0.00126945,-0.00101818,0.00234479,0.00132256,-0.00144146 0.000192676,0.000105021,0.000153778,0.000113621,0.000116465
520 rs41307159,rs6060215,rs6088655,rs6088664,rs6120825 0 55.5117 inf 5 0 1.68799e-07 1.27927e-07,2.11923e-07 -0.00126927,0.00132237,-0.00101817,0.00234461,-0.00144128 0.000192676,0.000113621,0.000105021,0.000153778,0.000116465
521 rs41307159,rs6060151,rs6088655,rs6088664,rs6120825 0 55.4865 inf 5 0 1.68743e-07 1.26698e-07,2.11874e-07 -0.00126889,0.00132197,-0.00101816,0.00234422,-0.00144092 0.000192676,0.000113621,0.000105021,0.000153778,0.000116465
522 rs41307159,rs6087664,rs6088655,rs6088664,rs6120825 0 55.4467 inf 5 0 1.68655e-07 1.29612e-07,2.12333e-07 -0.0012683,0.00132134,-0.00101813,0.00234361,-0.00144034 0.000192676,0.000113621,0.000105021,0.000153778,0.000116465
523 rs2145557,rs6060154,rs6088655,rs6088664,rs6120825 0 55.3027 inf 5 0 1.56521e-07 1.17593e-07,1.99366e-07 0.00114838,-0.000378478,-0.0010092,0.0018792,-0.00098494 0.000105881,7.37455e-05,0.000105001,0.000137965,9.72401e-05
524 rs41307159,rs6088655,rs6088664,rs6088704,rs6120825 0 54.4108 inf 5 0 1.66354e-07 1.26614e-07,2.10567e-07 -0.00125288,-0.00101746,0.00232765,0.00130491,-0.00142532 0.000192676,0.000105021,0.000153778,0.000113621,0.000116465
525 rs41307159,rs6060162,rs6088655,rs6088664,rs6120825 0 54.2549 inf 5 0 1.67552e-07 1.28048e-07,2.13082e-07 -0.00123669,0.00129183,-0.00101689,0.002311,-0.00140933 0.000191523,0.000111747,0.000105018,0.000152234,0.00011463
526 rs13041792,rs3736802,rs6060154,rs6088655,rs6088664 0 54.2403 inf 5 0 2.22825e-07 1.7682e-07,2.70715e-07 0.00266445,0.00299804,-0.00300516,-0.00110432,0.00118236 0.000206868,0.000203941,0.000213806,0.00010535,0.000114748
527 rs3736802,rs6060154,rs6088655,rs6088662,rs6088664 0 54.1616 inf 5 0 2.22575e-07 1.75934e-07,2.74332e-07 0.00299532,-0.00300226,-0.00110419,0.00266154,0.00118243 0.000203941,0.000213806,0.00010535,0.000206868,0.000114748
528 rs2145557,rs41307159,rs6088655,rs6088664,rs6120825 0 53.9572 inf 5 0 1.66882e-07 1.24882e-07,2.10059e-07 0.00128712,-0.00123228,-0.0010167,0.00230644,-0.00140504 0.000111747,0.000191523,0.000105018,0.000152234,0.00011463
529 rs41307159,rs6060135,rs6088664,rs6119558,rs734308 0 53.5521 inf 5 0 2.20845e-07 1.77403e-07,2.72172e-07 0.000746802,-0.00272564,0.00207676,-0.00300147,0.00222797 0.000244193,0.000214587,0.000126945,0.000221287,0.00013331
530 rs41307159,rs6060135,rs6088664,rs6119558,rs745849 0 53.5447 inf 5 0 2.20821e-07 1.76921e-07,2.74896e-07 0.000746823,-0.00272554,0.00207664,-0.00300135,0.00222783 0.000244193,0.000214587,0.000126945,0.000221287,0.00013331
531 rs2180847,rs41307159,rs6088655,rs6088664,rs6120825 0 53.3875 inf 5 0 1.65602e-07 1.28191e-07,2.06678e-07 0.00127806,-0.00122381,-0.00101633,0.00229767,-0.00139679 0.000111747,0.000191523,0.000105018,0.000152234,0.00011463
532 rs10875491,rs11698868,rs6088655,rs6088664,rs6120825 0 53.2872 inf 5 0 1.81021e-07 1.42197e-07,2.28713e-07 0.00142136,-0.00136708,-0.00102767,0.00243062,-0.000191199 0.000114982,0.000180722,0.000105044,0.000153962,0.000149441
533 rs10875491,rs6088655,rs6088664,rs6119548,rs6120825 0 53.104 inf 5 0 1.8069e-07 1.3957e-07,2.25184e-07 0.00141928,-0.00102757,0.00242849,-0.00136132,-0.000194795 0.000114982,0.000105044,0.000153962,0.000180722,0.000149441
534 rs4911455,rs6087663,rs6088655,rs6088664,rs6120825 0 53.0834 inf 5 0 9.10498e-08 6.16364e-08,1.24534e-07 0.000317688,0.000502612,-0.00104961,0.00124337,-0.000334725 0.000116541,0.000112303,0.000109355,0.000115473,7.1929e-05
535 rs3736802,rs6060154,rs6088655,rs6088664,rs6119558 0 53.0063 inf 5 0 2.19309e-07 1.73741e-07,2.74614e-07 0.00187976,-0.00212031,-0.000600978,0.00214069,0.00168539 0.000126678,0.000150737,0.00010908,0.000134747,0.000132917
536 rs41307159,rs6060216,rs6088655,rs6088664,rs6120825 0 52.9631 inf 5 0 1.64657e-07 1.25019e-07,2.08663e-07 -0.0012173,0.00127112,-0.00101625,0.0022911,-0.00139045 0.000191512,0.000111728,0.000105018,0.000152231,0.000114613
537 rs1058003,rs41307159,rs6088655,rs6088664,rs6120825 0 52.8465 inf 5 0 1.64939e-07 1.26012e-07,2.10197e-07 0.00126031,-0.00121001,-0.00102024,0.00228409,-0.00138376 0.000110604,0.000191075,0.000105034,0.000151673,0.00011395
538 rs10875491,rs6088655,rs6088664,rs6120772,rs6120825 0 52.7071 inf 5 0 1.79974e-07 1.37809e-07,2.24626e-07 0.00141475,-0.00102733,0.00242385,-0.00134879,-0.000202611 0.000114982,0.000105044,0.000153962,0.000180722,0.000149441
539 rs3746431,rs41307159,rs6060135,rs6060165,rs6088664 0 52.0733 inf 5 0 2.16424e-07 1.70044e-07,2.67757e-07 -0.00188386,-0.000483068,-0.00165811,0.00239201,0.00222627 0.000166171,0.0002232,0.000157737,0.000140862,0.00013567
540 rs10875491,rs6088655,rs6088664,rs6120775,rs6120825 0 51.9417 inf 5 0 1.78605e-07 1.37218e-07,2.24214e-07 0.00140597,-0.00102688,0.00241487,-0.00132449,-0.000217777 0.000114982,0.000105044,0.000153962,0.000180722,0.000149441
541 rs41307159,rs6060135,rs6060164,rs6060165,rs6088664 0 51.8429 inf 5 0 2.15694e-07 1.70091e-07,2.66771e-07 -0.000487522,-0.00165111,-0.00187606,0.00238897,0.00222385 0.0002232,0.000157737,0.000166171,0.000140862,0.00013567
542 rs10875491,rs41307159,rs6088662,rs6088664,rs6120825 0 51.2661 inf 5 0 2.14248e-07 1.71256e-07,2.67356e-07 0.00269762,-0.00264154,-0.00245701,0.00275352,-0.00038352 0.000159692,0.000222785,0.000197658,0.000159335,0.000141991
543 rs10875491,rs13041792,rs41307159,rs6088664,rs6120825 0 51.1935 inf 5 0 2.14017e-07 1.69046e-07,2.62791e-07 0.00269611,-0.00245435,-0.00264004,0.00275202,-0.000384617 0.000159692,0.000197658,0.000222785,0.000159335,0.000141991
544 rs41307159,rs6060135,rs6060165,rs6088662,rs6088664 0 50.7251 inf 5 0 2.12284e-07 1.66534e-07,2.62159e-07 -0.00110441,-0.00175611,0.00113882,-0.0019427,0.0029413 0.000206135,0.000169601,0.000133557,0.000175519,0.000171878
545 rs13041792,rs41307159,rs6060135,rs6060165,rs6088664 0 50.6677 inf 5 0 2.12102e-07 1.64044e-07,2.63076e-07 -0.0019406,-0.0011049,-0.00175417,0.00113938,0.0029399 0.000175519,0.000206135,0.000169601,0.000133557,0.000171878
546 rs41307159,rs4911167,rs6060135,rs6060165,rs6088664 0 50.6607 inf 5 0 2.12004e-07 1.67514e-07,2.63656e-07 -0.000555442,-0.00176129,-0.00154939,0.00234623,0.00219688 0.000221493,0.000159395,0.000152104,0.000139747,0.000135174
547 rs1058003,rs6060154,rs6088655,rs6088664,rs6120825 0 50.5347 inf 5 0 1.54003e-07 1.13163e-07,1.94011e-07 0.0011133,-0.000360221,-0.00101196,0.00186164,-0.000969011 0.000104281,7.32103e-05,0.000105015,0.000137726,9.69671e-05
548 rs41307159,rs6060154,rs6060165,rs6088655,rs6088664 0 50.4215 inf 5 0 2.11873e-07 1.66741e-07,2.61276e-07 -0.0015762,-0.000310057,0.00183759,-0.000999788,0.00263131 0.000199186,5.20589e-05,0.000127159,0.000104895,0.000160055
549 rs41307159,rs6087670,rs6088662,rs6088664,rs6120825 0 50.3993 inf 5 0 2.11501e-07 1.65258e-07,2.61551e-07 -0.00262323,0.00267869,-0.00244053,0.00273532,-0.000381586 0.000222785,0.000159692,0.000197658,0.000159335,0.000141991
550 rs41307159,rs6060165,rs6088655,rs6088664,rs6119558 0 50.3308 inf 5 0 2.11435e-07 1.6264e-07,2.60611e-07 -0.00156957,0.00188316,-0.0010796,0.00270507,-0.000308357 0.00019917,0.00012909,0.00010625,0.000161117,5.22446e-05
551 rs13041792,rs41307159,rs6087670,rs6088664,rs6120825 0 50.3271 inf 5 0 2.11272e-07 1.67365e-07,2.58543e-07 -0.00243787,-0.00262173,0.00267718,0.00273382,-0.000382684 0.000197658,0.000222785,0.000159692,0.000159335,0.000141991
552 rs6087663,rs6088655,rs6088664,rs6120825,rs6579204 0 50.2559 inf 5 0 9.02336e-08 6.18555e-08,1.24291e-07 0.000481878,-0.00104261,0.00124201,-0.000340115,0.000291229 0.000112303,0.000109355,0.000115473,7.1929e-05,0.000116541
553 rs10875491,rs41307159,rs6088655,rs6088664,rs6120819 0 50.2431 inf 5 0 2.11358e-07 1.66563e-07,2.58684e-07 0.00189293,-0.00181914,-0.00105182,0.00292284,-0.00202221 0.000134356,0.000204857,0.00010511,0.000170326,0.000138013
554 rs6087663,rs6088655,rs6088664,rs6088665,rs6120825 0 50.2063 inf 5 0 9.02197e-08 6.24107e-08,1.23246e-07 0.000481508,-0.00104249,0.00124198,0.000290758,-0.000340211 0.000112303,0.000109355,0.000115473,0.000116541,7.1929e-05
555 rs10875491,rs41307159,rs6088655,rs6088664,rs6120793 0 50.1163 inf 5 0 2.10989e-07 1.65247e-07,2.56899e-07 0.00184247,-0.00176829,-0.00104951,0.0028701,-0.00197615 0.00013132,0.000202848,0.000105099,0.000167682,0.000135038
556 rs10875491,rs41307159,rs6088655,rs6088664,rs6119560 0 50.0137 inf 5 0 2.10664e-07 1.66046e-07,2.57859e-07 0.00184052,-0.00176632,-0.00104939,0.00286803,-0.00197397 0.00013132,0.000202848,0.000105099,0.000167682,0.000135038
557 rs11698868,rs41307159,rs6060135,rs6060165,rs6088664 0 50.0019 inf 5 0 2.09991e-07 1.62305e-07,2.5588e-07 -0.00191792,-0.00110682,-0.00173343,0.00114197,0.00292151 0.000175687,0.000206206,0.000169763,0.000133684,0.000171753
558 rs10875491,rs13433216,rs41307159,rs6088655,rs6088664 0 49.9463 inf 5 0 2.1045e-07 1.6741e-07,2.60751e-07 0.00183924,-0.00197254,-0.00176503,-0.00104931,0.00286667 0.00013132,0.000135038,0.000202848,0.000105099,0.000167682
559 rs10875491,rs1885116,rs41307159,rs6088655,rs6088664 0 49.9283 inf 5 0 2.10394e-07 1.66955e-07,2.60221e-07 0.00183889,-0.00197215,-0.00176468,-0.00104929,0.00286631 0.00013132,0.000135038,0.000202848,0.000105099,0.000167682
560 rs10875491,rs41307159,rs6088655,rs6088664,rs6088682 0 49.9146 inf 5 0 2.1035e-07 1.65364e-07,2.60323e-07 0.00183863,-0.00176442,-0.00104927,0.00286603,-0.00197186 0.00013132,0.000202848,0.000105099,0.000167682,0.000135038
561 rs10875491,rs41307159,rs6088655,rs6088664,rs6120812 0 49.8787 inf 5 0 2.10236e-07 1.66774e-07,2.59397e-07 0.00183795,-0.00176373,-0.00104923,0.0028653,-0.0019711 0.00013132,0.000202848,0.000105099,0.000167682,0.000135038
562 rs41307159,rs6060135,rs6060165,rs6088664,rs6119548 0 49.8552 inf 5 0 2.09526e-07 1.6229e-07,2.57324e-07 -0.00110811,-0.0017284,0.00114343,0.00291788,-0.00191247 0.000206206,0.000169763,0.000133684,0.000171753,0.000175687
563 rs10875491,rs41307159,rs6088655,rs6088664,rs6088703 0 49.7604 inf 5 0 2.09861e-07 1.66023e-07,2.59968e-07 0.00183569,-0.00176146,-0.00104908,0.00286291,-0.00196857 0.00013132,0.000202848,0.000105099,0.000167682,0.000135038
564 rs10875491,rs41307159,rs6088655,rs6088664,rs6120821 0 49.6891 inf 5 0 2.09636e-07 1.6403e-07,2.57881e-07 0.00183433,-0.00176009,-0.001049,0.00286146,-0.00196705 0.00013132,0.000202848,0.000105099,0.000167682,0.000135038
565 rs10875491,rs41307159,rs6088655,rs6088664,rs6120813 0 49.6852 inf 5 0 2.09623e-07 1.61295e-07,2.59349e-07 0.00183426,-0.00176001,-0.00104899,0.00286139,-0.00196697 0.00013132,0.000202848,0.000105099,0.000167682,0.000135038
566 rs10875491,rs41307159,rs6088655,rs6088664,rs6088700 0 49.6846 inf 5 0 2.09621e-07 1.66535e-07,2.62763e-07 0.00183424,-0.00176,-0.00104899,0.00286137,-0.00196696 0.00013132,0.000202848,0.000105099,0.000167682,0.000135038
567 rs41307159,rs6087670,rs6088655,rs6088664,rs6120819 0 49.6348 inf 5 0 2.09431e-07 1.62499e-07,2.55397e-07 -0.00180643,0.00187952,-0.0010512,0.00290963,-0.00200949 0.000204857,0.000134356,0.00010511,0.000170326,0.000138013
568 rs41307159,rs4616,rs6060154,rs6088655,rs6088664 0 49.6302 inf 5 0 2.09372e-07 1.65066e-07,2.53265e-07 -0.00155982,0.0018137,-0.000302291,-0.00100331,0.00261426 0.000199123,0.000126612,5.19661e-05,0.000104904,0.000159956
569 rs10875491,rs41307159,rs6088655,rs6088664,rs8501 0 49.5555 inf 5 0 2.09212e-07 1.67331e-07,2.55184e-07 0.00183178,-0.00175751,-0.00104884,0.00285875,-0.0019642 0.00013132,0.000202848,0.000105099,0.000167682,0.000135038
570 rs41307159,rs6060135,rs6060165,rs6088664,rs6120772 0 49.5376 inf 5 0 2.0852e-07 1.65671e-07,2.547e-07 -0.0011109,-0.00171748,0.00114662,0.00290997,-0.00190063 0.000206206,0.000169763,0.000133684,0.000171753,0.000175687
571 rs41307159,rs6087670,rs6088655,rs6088664,rs6120793 0 49.5243 inf 5 0 2.09113e-07 1.66452e-07,2.54348e-07 -0.00175619,0.00182967,-0.00104892,0.00285752,-0.00196404 0.000202848,0.00013132,0.000105099,0.000167682,0.000135038
572 rs10875491,rs11698868,rs41307159,rs6088664,rs6120825 0 49.4769 inf 5 0 2.08506e-07 1.63836e-07,2.60599e-07 0.00264524,-0.00251805,-0.00258676,0.00269904,-0.000258326 0.000158871,0.000208269,0.000222094,0.000158379,0.000149614
573 rs10875491,rs41307159,rs6088655,rs6088664,rs6088694 0 49.4474 inf 5 0 2.08869e-07 1.64471e-07,2.57501e-07 0.00182971,-0.00175543,-0.00104871,0.00285656,-0.00196189 0.00013132,0.000202848,0.000105099,0.000167682,0.000135038
574 rs10875491,rs41307159,rs6087667,rs6088655,rs6088664 0 49.4388 inf 5 0 2.08842e-07 1.6506e-07,2.58121e-07 0.00182954,-0.00175526,-0.0019617,-0.0010487,0.00285638 0.00013132,0.000202848,0.000135038,0.000105099,0.000167682
575 rs41307159,rs6087670,rs6088655,rs6088664,rs6119560 0 49.4223 inf 5 0 2.0879e-07 1.65598e-07,2.60272e-07 -0.00175422,0.00182772,-0.0010488,0.00285545,-0.00196186 0.000202848,0.00013132,0.000105099,0.000167682,0.000135038
576 rs13433216,rs41307159,rs6087670,rs6088655,rs6088664 0 49.3553 inf 5 0 2.08578e-07 1.63826e-07,2.61036e-07 -0.00196042,-0.00175293,0.00182643,-0.00104872,0.00285409 0.000135038,0.000202848,0.00013132,0.000105099,0.000167682
577 rs1885116,rs41307159,rs6087670,rs6088655,rs6088664 0 49.3374 inf 5 0 2.08521e-07 1.66107e-07,2.58833e-07 -0.00196004,-0.00175258,0.00182609,-0.0010487,0.00285373 0.000135038,0.000202848,0.00013132,0.000105099,0.000167682
578 rs41307159,rs6087670,rs6088655,rs6088664,rs6088682 0 49.3237 inf 5 0 2.08478e-07 1.65021e-07,2.57877e-07 -0.00175232,0.00182583,-0.00104868,0.00285345,-0.00195975 0.000202848,0.00013132,0.000105099,0.000167682,0.000135038
579 rs41307159,rs6087670,rs6088655,rs6088664,rs6120812 0 49.2881 inf 5 0 2.08365e-07 1.63473e-07,2.54588e-07 -0.00175163,0.00182514,-0.00104864,0.00285272,-0.00195898 0.000202848,0.00013132,0.000105099,0.000167682,0.000135038
580 rs10875491,rs41307159,rs6088664,rs6119548,rs6120825 0 49.2843 inf 5 0 2.07895e-07 1.64491e-07,2.56801e-07 0.00264116,-0.0025827,0.002695,-0.0025104,-0.000261787 0.000158871,0.000222094,0.000158379,0.000208269,0.000149614
581 rs41307159,rs6060135,rs6088664,rs6119558,rs6141523 0 49.2646 inf 5 0 2.07264e-07 1.6225e-07,2.56805e-07 0.000498426,-0.00240656,0.00201098,-0.00265461,0.00213886 0.000246075,0.000207641,0.000127229,0.00021273,0.000132754
582 rs41307159,rs6087670,rs6088655,rs6088664,rs6088703 0 49.1705 inf 5 0 2.07992e-07 1.6074e-07,2.55163e-07 -0.00174936,0.00182289,-0.0010485,0.00285033,-0.00195646 0.000202848,0.00013132,0.000105099,0.000167682,0.000135038
583 rs41307159,rs6087670,rs6088655,rs6088664,rs6120821 0 49.0997 inf 5 0 2.07768e-07 1.63145e-07,2.55318e-07 -0.00174799,0.00182153,-0.00104841,0.00284888,-0.00195494 0.000202848,0.00013132,0.000105099,0.000167682,0.000135038
584 rs41307159,rs6087670,rs6088655,rs6088664,rs6120813 0 49.0958 inf 5 0 2.07756e-07 1.62322e-07,2.60546e-07 -0.00174791,0.00182145,-0.00104841,0.00284881,-0.00195486 0.000202848,0.00013132,0.000105099,0.000167682,0.000135038
585 rs41307159,rs6087670,rs6088655,rs6088664,rs6088700 0 49.0952 inf 5 0 2.07753e-07 1.59678e-07,2.57868e-07 -0.0017479,0.00182144,-0.0010484,0.00284879,-0.00195484 0.000202848,0.00013132,0.000105099,0.000167682,0.000135038
586 rs41307159,rs6087670,rs6088655,rs6088664,rs8501 0 48.9669 inf 5 0 2.07347e-07 1.6214e-07,2.56405e-07 -0.00174541,0.00181897,-0.00104825,0.00284617,-0.00195209 0.000202848,0.00013132,0.000105099,0.000167682,0.000135038
587 rs41307159,rs6060135,rs6060165,rs6088664,rs6120775 0 48.927 inf 5 0 2.06585e-07 1.62608e-07,2.57513e-07 -0.00111632,-0.0016963,0.00115279,0.00289464,-0.00187766 0.000206206,0.000169763,0.000133684,0.000171753,0.000175687
588 rs10875491,rs41307159,rs6088664,rs6120772,rs6120825 0 48.8675 inf 5 0 2.06575e-07 1.60732e-07,2.54835e-07 0.00263228,-0.00257387,0.00268621,-0.00249376,-0.000269312 0.000158871,0.000222094,0.000158379,0.000208269,0.000149614
589 rs41307159,rs6087670,rs6088655,rs6088664,rs6088694 0 48.8594 inf 5 0 2.07006e-07 1.66641e-07,2.57611e-07 -0.00174333,0.0018169,-0.00104812,0.00284398,-0.00194977 0.000202848,0.00013132,0.000105099,0.000167682,0.000135038
590 rs41307159,rs6087667,rs6087670,rs6088655,rs6088664 0 48.8509 inf 5 0 2.06979e-07 1.63956e-07,2.54556e-07 -0.00174316,-0.00194959,0.00181674,-0.00104811,0.0028438 0.000202848,0.000135038,0.00013132,0.000105099,0.000167682
591 rs41307159,rs6058154,rs6088655,rs6088664 0 46.3037 inf 4 -nan 1.87974e-07 1.46196e-07,2.32334e-07 -0.00156252,0.00168437,-0.000977489,0.00259572 0.000199154,0.000124244,0.000104827,0.000159889
592 rs3746432,rs41307159,rs6088655,rs6088664 0 46.3 inf 4 -nan 1.87962e-07 1.43419e-07,2.3586e-07 0.00168429,-0.00156245,-0.000977488,0.00259565 0.000124244,0.000199154,0.000104827,0.000159889
593 rs11698868,rs41307159,rs6087670,rs6088664,rs6120825 0 48.627 inf 5 0 2.05813e-07 1.61535e-07,2.5443e-07 -0.00250087,-0.00256866,0.0026265,0.00268104,-0.000257365 0.000208269,0.000222094,0.000158871,0.000158379,0.000149614
594 rs41307159,rs6058161,rs6088655,rs6088664 0 46.1572 inf 4 -nan 1.8751e-07 1.46344e-07,2.30958e-07 -0.00155954,0.00168127,-0.000977423,0.0025927 0.000199154,0.000124244,0.000104827,0.000159889
595 rs41307159,rs6087670,rs6088664,rs6119548,rs6120825 0 48.4356 inf 5 0 2.05206e-07 1.58835e-07,2.51623e-07 -0.0025646,0.00262242,0.002677,-0.00249321,-0.000260826 0.000222094,0.000158871,0.000158379,0.000208269,0.000149614
596 rs10875491,rs41307159,rs6088655,rs6088664,rs6088678 0 48.303 inf 5 0 2.05274e-07 1.64791e-07,2.53984e-07 0.00176391,-0.0016891,-0.00104772,0.00278968,-0.00189807 0.000128508,0.00020101,0.000105101,0.000165366,0.000132294
597 rs6087663,rs6088655,rs6088664,rs6120825,rs7263251 0 48.2906 inf 5 0 8.96956e-08 6.11746e-08,1.24701e-07 0.000467114,-0.00103763,0.00124103,-0.000343953,0.00027239 0.000112303,0.000109355,0.000115473,7.1929e-05,0.000116541
598 rs6060162,rs6087663,rs6088655,rs6088664,rs6120825 0 48.2858 inf 5 0 1.39024e-07 1.05209e-07,1.79064e-07 0.000921004,-3.56073e-05,-0.00100177,0.00189301,-0.00101228 0.000104857,7.31826e-05,0.000105,0.000138013,9.73571e-05
599 rs41307159,rs6060165,rs6088655,rs6088664 0 45.9254 inf 4 -nan 1.86775e-07 1.44246e-07,2.33207e-07 -0.00155482,0.00167637,-0.000977319,0.00258792 0.000199154,0.000124244,0.000104827,0.000159889
600 rs41307159,rs6060168,rs6088655,rs6088664 0 45.8367 inf 4 -nan 1.86494e-07 1.47362e-07,2.33516e-07 -0.00155301,0.00167449,-0.000977279,0.00258608 0.000199154,0.000124244,0.000104827,0.000159889
601 rs10875491,rs41307159,rs6088664,rs6120775,rs6120825 0 48.0667 inf 5 0 2.04037e-07 1.61493e-07,2.55576e-07 0.00261505,-0.00255673,0.00266918,-0.00246148,-0.00028391 0.000158871,0.000222094,0.000158379,0.000208269,0.000149614
602 rs10875491,rs41307159,rs6088655,rs6088664,rs6088686 0 48.0358 inf 5 0 2.04427e-07 1.59833e-07,2.52065e-07 0.00175885,-0.001684,-0.00104739,0.0027843,-0.00189239 0.000128508,0.00020101,0.000105101,0.000165366,0.000132294
603 rs10875491,rs41307159,rs6087659,rs6088655,rs6088664 0 48.0237 inf 5 0 2.04389e-07 1.62674e-07,2.52732e-07 0.00175862,-0.00168377,-0.00189213,-0.00104738,0.00278406 0.000128508,0.00020101,0.000132294,0.000105101,0.000165366
604 rs6087663,rs6088655,rs6088664,rs6120825,rs7265992 0 48.022 inf 5 0 1.06777e-07 7.40796e-08,1.41355e-07 0.000295877,-0.00123141,0.0014269,-0.000347791,0.000356716 6.58027e-05,0.000115505,0.000120903,6.8544e-05,6.48185e-05
605 rs41307159,rs6087670,rs6088664,rs6120772,rs6120825 0 48.0217 inf 5 0 2.03895e-07 1.59615e-07,2.52727e-07 -0.00255577,0.00261354,0.00266822,-0.00247657,-0.000268351 0.000222094,0.000158871,0.000158379,0.000208269,0.000149614
606 rs2038504,rs41307159,rs6088655,rs6088664 0 45.6655 inf 4 -nan 1.85952e-07 1.4581e-07,2.34229e-07 0.00167085,-0.00154951,-0.000977201,0.00258253 0.000124244,0.000199154,0.000104827,0.000159889
607 rs10875491,rs41307159,rs6088655,rs6088664,rs6120803 0 48.0172 inf 5 0 2.04369e-07 1.6106e-07,2.5733e-07 0.0017585,-0.00168365,-0.00104737,0.00278393,-0.001892 0.000128508,0.00020101,0.000105101,0.000165366,0.000132294
608 rs41307159,rs6088655,rs6088664,rs6142294 0 45.64 inf 4 -nan 1.85871e-07 1.44638e-07,2.33463e-07 -0.00154899,-0.00097719,0.002582,0.00167031 0.000199154,0.000104827,0.000159889,0.000124244
609 rs2425012,rs41307159,rs6088655,rs6088664 0 45.6204 inf 4 -nan 1.85809e-07 1.4629e-07,2.33932e-07 0.00166989,-0.00154859,-0.000977181,0.0025816 0.000124244,0.000199154,0.000104827,0.000159889
610 rs10875491,rs41307159,rs6088655,rs6088664,rs6120790 0 47.948 inf 5 0 2.04149e-07 1.61353e-07,2.51802e-07 0.00175718,-0.00168233,-0.00104728,0.00278253,-0.00189052 0.000128508,0.00020101,0.000105101,0.000165366,0.000132294
611 rs10875491,rs41307159,rs6088655,rs6088664,rs6120804 0 47.9408 inf 5 0 2.04126e-07 1.58823e-07,2.52869e-07 0.00175705,-0.00168219,-0.00104727,0.00278239,-0.00189037 0.000128508,0.00020101,0.000105101,0.000165366,0.000132294
612 rs10875491,rs3746435,rs41307159,rs6088655,rs6088664 0 47.9361 inf 5 0 2.04112e-07 1.54307e-07,2.53336e-07 0.00175696,-0.00189027,-0.0016821,-0.00104727,0.00278229 0.000128508,0.000132294,0.00020101,0.000105101,0.000165366
613 rs10875491,rs41307159,rs6088655,rs6088664,rs6120797 0 47.9349 inf 5 0 2.04108e-07 1.60953e-07,2.54792e-07 0.00175694,-0.00168207,-0.00104727,0.00278226,-0.00189024 0.000128508,0.00020101,0.000105101,0.000165366,0.000132294
614 rs10875491,rs2013125,rs41307159,rs6088655,rs6088664 0 47.9 inf 5 0 2.03997e-07 1.6103e-07,2.52704e-07 0.00175627,-0.0018895,-0.00168141,-0.00104722,0.00278156 0.000128508,0.000132294,0.00020101,0.000105101,0.000165366
615 rs41307159,rs4616,rs6088655,rs6088664 0 45.4899 inf 4 -nan 1.85399e-07 1.42167e-07,2.31545e-07 -0.00154487,0.00166293,-0.000981168,0.00257793 0.000199106,0.000123931,0.000104835,0.000159834
616 rs10875491,rs41307159,rs6088655,rs6088664,rs6120799 0 47.8364 inf 5 0 2.03796e-07 1.59295e-07,2.47864e-07 0.00175507,-0.00168019,-0.00104714,0.00278028,-0.00188814 0.000128508,0.00020101,0.000105101,0.000165366,0.000132294
617 rs10875491,rs41307159,rs6088655,rs6088664,rs6088690 0 47.8313 inf 5 0 2.03779e-07 1.59164e-07,2.53069e-07 0.00175497,-0.00168009,-0.00104714,0.00278017,-0.00188803 0.000128508,0.00020101,0.000105101,0.000165366,0.000132294
618 rs10875491,rs41307159,rs6088655,rs6088664,rs6088691 0 47.7867 inf 5 0 2.03638e-07 1.58026e-07,2.52034e-07 0.00175412,-0.00167924,-0.00104708,0.00277927,-0.00188708 0.000128508,0.00020101,0.000105101,0.000165366,0.000132294
619 rs41307159,rs6088655,rs6088664,rs66535333 0 45.4323 inf 4 -nan 1.85213e-07 1.44424e-07,2.3151e-07 -0.00154473,-0.000977095,0.00257769,0.00166588 0.000199154,0.000104827,0.000159889,0.000124244
620 rs3803936,rs41307159,rs6088655,rs6088664 0 45.4126 inf 4 -nan 1.8515e-07 1.41943e-07,2.3289e-07 0.00166546,-0.00154433,-0.000977086,0.00257728 0.000124244,0.000199154,0.000104827,0.000159889
621 rs1544047,rs41307159,rs6088655,rs6088664 0 45.3952 inf 4 -nan 1.85095e-07 1.429e-07,2.2739e-07 0.00166509,-0.00154397,-0.000977078,0.00257691 0.000124244,0.000199154,0.000104827,0.000159889
622 rs41307159,rs6087670,rs6088655,rs6088664,rs6088678 0 47.7362 inf 5 0 2.03478e-07 1.58863e-07,2.51353e-07 -0.00167755,0.00175165,-0.00104714,0.00277765,-0.00188651 0.00020101,0.000128508,0.000105101,0.000165366,0.000132294
623 rs10875491,rs41307159,rs6087666,rs6088655,rs6088664 0 47.7152 inf 5 0 2.03412e-07 1.55538e-07,2.50311e-07 0.00175276,-0.00167787,-0.00188555,-0.00104699,0.00277783 0.000128508,0.00020101,0.000132294,0.000105101,0.000165366
624 rs10875491,rs36003887,rs41307159,rs6088655,rs6088664 0 47.6929 inf 5 0 2.03341e-07 1.592e-07,2.52274e-07 0.00175234,-0.00188508,-0.00167744,-0.00104697,0.00277738 0.000128508,0.000132294,0.00020101,0.000105101,0.000165366
625 rs6060216,rs6087663,rs6088655,rs6088664,rs6120825 0 47.686 inf 5 0 1.37122e-07 1.02566e-07,1.79311e-07 0.000914517,-4.59662e-05,-0.00100159,0.00188024,-0.00099975 0.000106035,7.40135e-05,0.000105002,0.000137967,9.72362e-05
626 rs10875491,rs41307159,rs6088655,rs6088664,rs752448 0 47.6653 inf 5 0 2.03253e-07 1.58763e-07,2.51817e-07 0.00175181,-0.00167691,-0.00104693,0.00277682,-0.00188449 0.000128508,0.00020101,0.000105101,0.000165366,0.000132294
627 rs10875491,rs41307159,rs6088655,rs6088664,rs752075 0 47.6399 inf 5 0 2.03173e-07 1.59098e-07,2.5168e-07 0.00175133,-0.00167642,-0.0010469,0.0027763,-0.00188394 0.000128508,0.00020101,0.000105101,0.000165366,0.000132294
628 rs10875491,rs11167253,rs41307159,rs6088655,rs6088664 0 47.6398 inf 5 0 2.03172e-07 1.58884e-07,2.49752e-07 0.00175133,-0.00188394,-0.00167642,-0.0010469,0.0027763 0.000128508,0.000132294,0.00020101,0.000105101,0.000165366
629 rs10875491,rs17319032,rs41307159,rs6088655,rs6088664 0 47.6338 inf 5 0 2.03154e-07 1.59725e-07,2.49142e-07 0.00175121,-0.00188381,-0.00167631,-0.00104689,0.00277618 0.000128508,0.000132294,0.00020101,0.000105101,0.000165366
630 rs10875491,rs3746436,rs41307159,rs6088655,rs6088664 0 47.5703 inf 5 0 2.02952e-07 1.60785e-07,2.53121e-07 0.00175,-0.00188245,-0.00167509,-0.00104682,0.00277489 0.000128508,0.000132294,0.00020101,0.000105101,0.000165366
631 rs41307159,rs6087670,rs6088655,rs6088664,rs6088686 0 47.4706 inf 5 0 2.02636e-07 1.59541e-07,2.479e-07 -0.00167245,0.00174659,-0.00104682,0.00277228,-0.00188082 0.00020101,0.000128508,0.000105101,0.000165366,0.000132294
632 rs10875491,rs41307159,rs6088655,rs6088664,rs6120788 0 47.4627 inf 5 0 2.02611e-07 1.57096e-07,2.51856e-07 0.00174795,-0.00167302,-0.00104668,0.00277271,-0.00188015 0.000128508,0.00020101,0.000105101,0.000165366,0.000132294
633 rs41307159,rs6087659,rs6087670,rs6088655,rs6088664 0 47.4586 inf 5 0 2.02598e-07 1.55788e-07,2.48273e-07 -0.00167222,-0.00188057,0.00174636,-0.0010468,0.00277203 0.00020101,0.000132294,0.000128508,0.000105101,0.000165366
634 rs41307159,rs6087670,rs6088655,rs6088664,rs6120803 0 47.4522 inf 5 0 2.02578e-07 1.57051e-07,2.51926e-07 -0.0016721,0.00174624,-0.00104679,0.0027719,-0.00188043 0.00020101,0.000128508,0.000105101,0.000165366,0.000132294
635 rs41307159,rs4911167,rs6060165,rs6088655,rs6088664 0 47.3976 inf 5 0 2.02123e-07 1.57634e-07,2.5139e-07 -0.00156241,-0.000245233,0.00183668,-0.000991591,0.00260988 0.000199161,5.31312e-05,0.000129007,0.000104873,0.00015996
636 rs41307159,rs6087670,rs6088655,rs6088664,rs6120790 0 47.3834 inf 5 0 2.0236e-07 1.57769e-07,2.51809e-07 -0.00167077,0.00174492,-0.00104671,0.00277051,-0.00187895 0.00020101,0.000128508,0.000105101,0.000165366,0.000132294
637 rs41307159,rs6087670,rs6088655,rs6088664,rs6120804 0 47.3762 inf 5 0 2.02337e-07 1.56632e-07,2.46972e-07 -0.00167064,0.00174479,-0.0010467,0.00277036,-0.0018788 0.00020101,0.000128508,0.000105101,0.000165366,0.000132294
638 rs3746431,rs41307159,rs6060165,rs6088664,rs6120825 0 47.3747 inf 5 0 2.01202e-07 1.58127e-07,2.50322e-07 -0.00243883,-0.00148851,0.00398755,0.00160244,0.00225703 0.000240976,0.000199232,0.000266364,0.000124613,0.000240082
639 rs3746435,rs41307159,rs6087670,rs6088655,rs6088664 0 47.3716 inf 5 0 2.02322e-07 1.53037e-07,2.50872e-07 -0.0018787,-0.00167055,0.0017447,-0.00104669,0.00277027 0.000132294,0.00020101,0.000128508,0.000105101,0.000165366
640 rs41307159,rs6087670,rs6088655,rs6088664,rs6120797 0 47.3703 inf 5 0 2.02319e-07 1.56749e-07,2.48566e-07 -0.00167052,0.00174467,-0.00104669,0.00277024,-0.00187867 0.00020101,0.000128508,0.000105101,0.000165366,0.000132294
641 rs3746431,rs41307159,rs6060165,rs6088655,rs6088664 0 47.3652 inf 5 0 2.02014e-07 1.58742e-07,2.47971e-07 -0.000245627,-0.00156198,0.00183662,-0.000992519,0.00260964 5.34154e-05,0.00019916,0.000129039,0.000104879,0.000159959
642 rs10875491,rs3746444,rs41307159,rs6088655,rs6088664 0 47.3384 inf 5 0 2.02217e-07 1.57556e-07,2.50604e-07 0.00174558,-0.00187748,-0.00167063,-0.00104653,0.00277019 0.000128508,0.000132294,0.00020101,0.000105101,0.000165366
643 rs2013125,rs41307159,rs6087670,rs6088655,rs6088664 0 47.3356 inf 5 0 2.02209e-07 1.61007e-07,2.52935e-07 -0.00187793,-0.00166985,0.00174401,-0.00104665,0.00276954 0.000132294,0.00020101,0.000128508,0.000105101,0.000165366
644 rs41307159,rs6060164,rs6060165,rs6088655,rs6088664 0 47.3352 inf 5 0 2.01919e-07 1.612e-07,2.52662e-07 -0.00156195,-0.000244822,0.0018361,-0.000992469,0.00260956 0.00019916,5.34154e-05,0.000129039,0.000104879,0.000159959
645 rs41307159,rs6060165,rs6088655,rs6088664,rs733086 0 47.3238 inf 5 0 2.02067e-07 1.56331e-07,2.49925e-07 -0.00157606,0.00180386,-0.00105691,0.00268908,-0.00023564 0.000199207,0.000127289,0.000106241,0.00016139,5.11511e-05
646 rs10875491,rs41307159,rs6088655,rs6088664,rs7268266 0 47.3169 inf 5 0 2.02149e-07 1.58708e-07,2.51866e-07 0.00174517,-0.00167021,-0.0010465,0.00276975,-0.00187702 0.000128508,0.00020101,0.000105101,0.000165366,0.000132294
647 rs41307159,rs4616,rs4911167,rs6088655,rs6088664 0 47.2748 inf 5 0 2.01733e-07 1.55534e-07,2.50683e-07 -0.00155934,0.00183565,-0.000254202,-0.000996532,0.0026074 0.000199129,0.000129116,5.33101e-05,0.000104885,0.000159953
648 rs41307159,rs6087670,rs6088655,rs6088664,rs6120799 0 47.2725 inf 5 0 2.02008e-07 1.60774e-07,2.51504e-07 -0.00166864,0.0017428,-0.00104657,0.00276825,-0.00187657 0.00020101,0.000128508,0.000105101,0.000165366,0.000132294
649 rs41307159,rs6087670,rs6088655,rs6088664,rs6088690 0 47.2674 inf 5 0 2.01992e-07 1.55168e-07,2.52718e-07 -0.00166854,0.00174271,-0.00104656,0.00276815,-0.00187647 0.00020101,0.000128508,0.000105101,0.000165366,0.000132294
650 rs41307159,rs6087670,rs6088664,rs6120775,rs6120825 0 47.2265 inf 5 0 2.01375e-07 1.58449e-07,2.48364e-07 -0.00253863,0.00259631,0.00265118,-0.00244429,-0.000282949 0.000222094,0.000158871,0.000158379,0.000208269,0.000149614
651 rs41307159,rs6087670,rs6088655,rs6088664,rs6088691 0 47.2231 inf 5 0 2.01852e-07 1.55505e-07,2.4734e-07 -0.00166769,0.00174186,-0.00104651,0.00276725,-0.00187551 0.00020101,0.000128508,0.000105101,0.000165366,0.000132294
652 rs41307159,rs6087666,rs6087670,rs6088655,rs6088664 0 47.152 inf 5 0 2.01627e-07 1.61453e-07,2.49727e-07 -0.00166632,-0.00187399,0.0017405,-0.00104642,0.00276581 0.00020101,0.000132294,0.000128508,0.000105101,0.000165366
653 rs41307159,rs4911456,rs6060165,rs6088655,rs6088664 0 47.1331 inf 5 0 2.01466e-07 1.56224e-07,2.49004e-07 -0.00157596,-0.000229468,0.00180122,-0.00105366,0.00268651 0.000199209,5.0868e-05,0.00012729,0.000106184,0.000161376
654 rs36003887,rs41307159,rs6087670,rs6088655,rs6088664 0 47.1299 inf 5 0 2.01557e-07 1.58877e-07,2.49587e-07 -0.00187351,-0.00166589,0.00174008,-0.00104639,0.00276535 0.000132294,0.00020101,0.000128508,0.000105101,0.000165366
655 rs41307159,rs4911452,rs6060165,rs6088664,rs6119558 0 47.1285 inf 5 0 2.01307e-07 1.57539e-07,2.48785e-07 -0.00156794,-0.000985507,0.00187577,0.00261283,-0.000300643 0.00019917,0.000104743,0.000129084,0.000160087,5.22221e-05
656 rs41307159,rs6087670,rs6088655,rs6088664,rs752448 0 47.1024 inf 5 0 2.01469e-07 1.57926e-07,2.48544e-07 -0.00166536,0.00173955,-0.00104636,0.0027648,-0.00187292 0.00020101,0.000128508,0.000105101,0.000165366,0.000132294
657 rs2180847,rs6087663,rs6088655,rs6088664,rs6120825 0 47.0863 inf 5 0 1.37794e-07 1.0258e-07,1.77094e-07 0.000920605,-4.79216e-05,-0.00100168,0.00188451,-0.00100378 0.000106047,7.40132e-05,0.000105002,0.000137966,9.72447e-05
658 rs41307159,rs6087670,rs6088655,rs6088664,rs752075 0 47.0771 inf 5 0 2.01389e-07 1.57272e-07,2.48849e-07 -0.00166487,0.00173907,-0.00104633,0.00276428,-0.00187237 0.00020101,0.000128508,0.000105101,0.000165366,0.000132294
659 rs11167253,rs41307159,rs6087670,rs6088655,rs6088664 0 47.0771 inf 5 0 2.01389e-07 1.57844e-07,2.51274e-07 -0.00187237,-0.00166487,0.00173906,-0.00104633,0.00276428 0.000132294,0.00020101,0.000128508,0.000105101,0.000165366
660 rs41307159,rs6060164,rs6060165,rs6088664,rs6120825 0 47.0768 inf 5 0 2.00258e-07 1.5793e-07,2.51591e-07 -0.00148887,-0.00242245,0.00397157,0.00160282,0.00224111 0.000199232,0.000240976,0.000266364,0.000124613,0.000240082
661 rs17319032,rs41307159,rs6087670,rs6088655,rs6088664 0 47.0711 inf 5 0 2.0137e-07 1.57243e-07,2.4893e-07 -0.00187225,-0.00166475,0.00173895,-0.00104632,0.00276416 0.000132294,0.00020101,0.000128508,0.000105101,0.000165366
662 rs10875491,rs41307159,rs6088655,rs6088664,rs6120828 0 47.0641 inf 5 0 2.01348e-07 1.5706e-07,2.50168e-07 0.00174033,-0.00166534,-0.00104619,0.00276461,-0.00187159 0.000128508,0.00020101,0.000105101,0.000165366,0.000132294
663 rs3746436,rs41307159,rs6087670,rs6088655,rs6088664 0 47.008 inf 5 0 2.0117e-07 1.57316e-07,2.47001e-07 -0.00187088,-0.00166353,0.00173774,-0.00104624,0.00276287 0.000132294,0.00020101,0.000128508,0.000105101,0.000165366
664 rs41307159,rs6088655,rs6088664,rs6141530 0 44.5652 inf 4 -nan 1.82497e-07 1.41517e-07,2.29573e-07 -0.0014911,-0.00098079,0.00252425,0.00161029 0.000197539,0.000104835,0.00015787,0.000121439
665 rs41307159,rs6087670,rs6088655,rs6088664,rs6120788 0 46.9011 inf 5 0 2.00831e-07 1.57388e-07,2.46865e-07 -0.00166147,0.00173569,-0.00104611,0.00276069,-0.00186858 0.00020101,0.000128508,0.000105101,0.000165366,0.000132294
666 rs11698868,rs41307159,rs6060165,rs6088655,rs6088664 0 46.8523 inf 5 0 2.00619e-07 1.57373e-07,2.51003e-07 -0.000229586,-0.00164222,0.00167671,-0.000999147,0.0026958 5.2507e-05,0.000200154,0.000124244,0.000104946,0.000161782
667 rs10875491,rs6088655,rs6088662,rs6088664,rs6120825 0 46.8495 inf 5 0 1.75334e-07 1.35635e-07,2.18495e-07 0.00138558,-0.000963774,-0.0011974,0.00233725,-0.000327548 0.000115086,0.000105134,0.000171129,0.000150692,0.000141801
668 rs6058149,rs6087663,rs6088655,rs6088664,rs6120825 0 46.846 inf 5 0 9.08593e-08 6.30698e-08,1.20926e-07 0.000305584,0.000491796,-0.00104665,0.00124302,-0.000337216 0.00011425,0.000110446,0.00010921,0.000115472,7.17734e-05
669 rs41307159,rs6060165,rs6088655,rs6088664,rs6119548 0 46.8347 inf 5 0 2.00564e-07 1.54893e-07,2.49166e-07 -0.00164203,0.00167671,-0.0009991,0.00269557,-0.000229099 0.000200154,0.000124244,0.000104946,0.000161782,5.2507e-05
670 rs17310782,rs41307159,rs6060165,rs6088655,rs6088664 0 46.8133 inf 5 0 2.0045e-07 1.58112e-07,2.47743e-07 0.000222063,-0.00156047,0.00178223,-0.00105299,0.00266889 5.11164e-05,0.000199158,0.000126611,0.000106264,0.000160972
671 rs41307159,rs6060165,rs6088655,rs6088664,rs6120772 0 46.7966 inf 5 0 2.00443e-07 1.57159e-07,2.48525e-07 -0.00164163,0.00167671,-0.000999,0.00269507,-0.000228042 0.000200154,0.000124244,0.000104946,0.000161782,5.2507e-05
672 rs10875491,rs13041792,rs6088655,rs6088664,rs6120825 0 46.7864 inf 5 0 1.75222e-07 1.35787e-07,2.17447e-07 0.00138482,-0.00119541,-0.000963838,0.00233656,-0.000328741 0.000115086,0.000171129,0.000105134,0.000150692,0.000141801
673 rs3746444,rs41307159,rs6087670,rs6088655,rs6088664 0 46.7775 inf 5 0 2.0044e-07 1.55165e-07,2.50626e-07 -0.00186591,-0.00165907,0.00173331,-0.00104595,0.00275817 0.000132294,0.00020101,0.000128508,0.000105101,0.000165366
674 rs41307159,rs6087670,rs6088655,rs6088664,rs7268266 0 46.7562 inf 5 0 2.00372e-07 1.5421e-07,2.49741e-07 -0.00165866,0.00173291,-0.00104593,0.00275773,-0.00186545 0.00020101,0.000128508,0.000105101,0.000165366,0.000132294
675 rs41307159,rs6060165,rs6088655,rs6088664,rs6120775 0 46.7232 inf 5 0 2.0021e-07 1.55851e-07,2.47952e-07 -0.00164085,0.0016767,-0.000998805,0.00269411,-0.00022599 0.000200154,0.000124244,0.000104946,0.000161782,5.2507e-05
676 rs41307159,rs6060137,rs6060165,rs6088655,rs6088664 0 46.7097 inf 5 0 2.0012e-07 1.55834e-07,2.5143e-07 -0.00156024,0.000219145,0.00178112,-0.00105182,0.00266748 0.000199158,5.10976e-05,0.000126622,0.000106257,0.000160962
677 rs41307159,rs6060165,rs6087657,rs6088655,rs6088664 0 46.7097 inf 5 0 2.0012e-07 1.52669e-07,2.48274e-07 -0.00156024,0.00178112,0.000219144,-0.00105182,0.00266748 0.000199158,0.000126622,5.10976e-05,0.000106257,0.000160962
678 rs41307159,rs6088655,rs6088664,rs6142276 0 44.2876 inf 4 -nan 1.81585e-07 1.39386e-07,2.25867e-07 -0.00152106,-0.000976571,0.00255369,0.00164127 0.000199154,0.000104827,0.000159889,0.000124244
679 rs41307159,rs4616,rs6088655,rs6088664,rs733086 0 46.6192 inf 5 0 1.9984e-07 1.56799e-07,2.42503e-07 -0.00156094,0.00178153,-0.00105846,0.00267136,-0.000228265 0.000199139,0.000126738,0.000106251,0.000161194,5.10585e-05
680 rs11698868,rs41307159,rs4616,rs6088655,rs6088664 0 46.5995 inf 5 0 1.99822e-07 1.56978e-07,2.4858e-07 -0.000234592,-0.00163796,0.00166721,-0.00100357,0.002692 5.25086e-05,0.000200193,0.000123935,0.000104955,0.00016186
681 rs41307159,rs4616,rs6088655,rs6088664,rs6119548 0 46.5815 inf 5 0 1.99765e-07 1.5409e-07,2.47796e-07 -0.00163777,0.0016672,-0.00100352,0.00269176,-0.000234106 0.000200193,0.000123935,0.000104955,0.00016186,5.25086e-05
682 rs3746431,rs41307159,rs4616,rs6088655,rs6088664 0 46.5492 inf 5 0 1.99436e-07 1.55249e-07,2.48874e-07 -0.00023451,-0.0015454,0.00180911,-0.000995899,0.00259228 5.32427e-05,0.000199106,0.000128298,0.000104888,0.000159867
683 rs41307159,rs4616,rs6088655,rs6088664,rs6120772 0 46.5426 inf 5 0 1.99642e-07 1.57847e-07,2.46881e-07 -0.00163735,0.00166718,-0.00100342,0.00269124,-0.000233048 0.000200193,0.000123935,0.000104955,0.00016186,5.25086e-05
684 rs41307159,rs6058154,rs6088655,rs6088664,rs6120825 0 46.5238 inf 5 0 1.93075e-07 1.52216e-07,2.41636e-07 -0.00156967,0.0016397,-0.000989637,0.00261457,-0.000134835 0.000199174,0.00012549,0.000104937,0.000160062,5.32463e-05
685 rs41307159,rs4616,rs6060164,rs6088655,rs6088664 0 46.5205 inf 5 0 1.99346e-07 1.59708e-07,2.44414e-07 -0.0015454,0.00180861,-0.00023371,-0.000995849,0.00259223 0.000199106,0.000128298,5.32427e-05,0.000104888,0.000159867
686 rs3746432,rs41307159,rs6088655,rs6088664,rs6120825 0 46.5202 inf 5 0 1.93063e-07 1.51591e-07,2.39957e-07 0.00163962,-0.00156959,-0.000989636,0.00261449,-0.000134839 0.00012549,0.000199174,0.000104937,0.000160062,5.32463e-05
687 rs41307159,rs6087670,rs6088655,rs6088664,rs6120828 0 46.5049 inf 5 0 1.99576e-07 1.57305e-07,2.46487e-07 -0.00165379,0.00172807,-0.00104561,0.00275259,-0.00186002 0.00020101,0.000128508,0.000105101,0.000165366,0.000132294
688 rs41307159,rs6060165,rs6088655,rs6088662,rs6088664 0 46.4817 inf 5 0 1.99446e-07 1.58324e-07,2.4808e-07 -0.00163831,0.00167674,-0.00098669,-0.000218914,0.0026802 0.000200156,0.000124244,0.000104851,5.24596e-05,0.000161411
689 rs13041792,rs41307159,rs6060165,rs6088655,rs6088664 0 46.4752 inf 5 0 1.99426e-07 1.56409e-07,2.49192e-07 -0.000218727,-0.00163824,0.00167674,-0.000986682,0.00268012 5.24596e-05,0.000200156,0.000124244,0.000104851,0.000161411
690 rs41307159,rs4616,rs6088655,rs6088664,rs6120775 0 46.4676 inf 5 0 1.99404e-07 1.52361e-07,2.46769e-07 -0.00163653,0.00166714,-0.00100322,0.00269025,-0.000230997 0.000200193,0.000123935,0.000104955,0.00016186,5.25086e-05
691 rs41307159,rs6060165,rs6088655,rs6088664,rs6120777 0 46.4371 inf 5 0 1.99348e-07 1.5441e-07,2.4727e-07 -0.0016337,0.00169114,-0.0010035,0.00269645,-0.000230069 0.000200056,0.000124295,0.000105016,0.000162008,5.53596e-05
692 rs41307159,rs4616,rs4911456,rs6088655,rs6088664 0 46.4328 inf 5 0 1.99253e-07 1.60143e-07,2.44658e-07 -0.00156089,0.00177895,-0.000222102,-0.00105524,0.00266886 0.00019914,0.000126737,5.07752e-05,0.000106194,0.00016118
693 rs41307159,rs6060135,rs6060139,rs6088664,rs6119558 0 46.4071 inf 5 0 1.98243e-07 1.56252e-07,2.42235e-07 0.000534073,-0.00234762,-0.00203358,0.00191316,-0.00258209 0.000245884,0.000207016,0.000129533,0.000124328,0.000211798
694 rs41307159,rs6058161,rs6088655,rs6088664,rs6120825 0 46.3805 inf 5 0 1.92623e-07 1.50411e-07,2.42486e-07 -0.0015667,0.00163655,-0.000989588,0.00261158,-0.000135023 0.000199174,0.00012549,0.000104937,0.000160062,5.32463e-05
695 rs41307159,rs4911166,rs6060165,rs6088655,rs6088664 0 46.314 inf 5 0 1.98706e-07 1.57459e-07,2.48617e-07 -0.00156492,-0.000211171,0.00181799,-0.00104736,0.00266815 0.00019917,5.22446e-05,0.00012909,0.00010625,0.000161117
696 rs10875491,rs41307159,rs6088664,rs6120778,rs6120825 0 46.2248 inf 5 0 1.98251e-07 1.58932e-07,2.45287e-07 0.00263635,-0.000761471,0.000911378,0.00184789,-0.00272253 0.000162669,0.000197283,0.000120831,0.000161282,0.000163997
697 rs41307159,rs4616,rs6088655,rs6088662,rs6088664 0 46.2188 inf 5 0 1.98617e-07 1.56284e-07,2.44305e-07 -0.00163382,0.00166702,-0.00099084,-0.000223862,0.00267592 0.000200194,0.000123935,0.00010486,5.24612e-05,0.000161475
698 rs13041792,rs41307159,rs4616,rs6088655,rs6088664 0 46.2122 inf 5 0 1.98596e-07 1.57293e-07,2.46247e-07 -0.000223675,-0.00163375,0.00166702,-0.000990832,0.00267584 5.24612e-05,0.000200194,0.000123935,0.00010486,0.000161475
699 rs41307159,rs6060135,rs6060140,rs6088664,rs6119558 0 46.181 inf 5 0 1.97537e-07 1.53544e-07,2.44145e-07 0.000538955,-0.00234643,-0.00201452,0.00190696,-0.00256018 0.00024585,0.000207053,0.000128587,0.000124184,0.000211251
700 rs41307159,rs4616,rs6088655,rs6088664,rs6120777 0 46.1364 inf 5 0 1.98399e-07 1.52761e-07,2.4666e-07 -0.001628,0.00168088,-0.00100793,0.00269128,-0.00023421 0.000200074,0.000124004,0.000105026,0.000162065,5.53694e-05
701 rs17310782,rs41307159,rs4616,rs6088655,rs6088664 0 46.1327 inf 5 0 1.98299e-07 1.56567e-07,2.43922e-07 0.000215,-0.00154614,0.00176088,-0.00105458,0.00265207 5.10359e-05,0.000199107,0.000126093,0.000106274,0.0001608
702 rs11698868,rs41307159,rs6088655,rs6088664,rs6119558 0 46.0995 inf 5 0 9.12956e-08 6.25271e-08,1.25675e-07 -0.000796054,-0.000599024,-0.00082854,0.00148877,0.000594584 0.000128767,0.000199384,0.000108575,0.00013923,0.000123314
703 rs41307159,rs6060165,rs6088655,rs6088664,rs7265992 0 46.0788 inf 5 0 1.98093e-07 1.55156e-07,2.40983e-07 -0.00168824,0.00158999,-0.00117523,0.00266117,0.000261747 0.000202026,0.000126173,0.000116295,0.000160972,6.65987e-05
704 rs41307159,rs6060168,rs6088655,rs6088664,rs6120825 0 46.0671 inf 5 0 1.91634e-07 1.50927e-07,2.39138e-07 -0.00156019,0.00162962,-0.000989481,0.00260501,-0.000135436 0.000199174,0.00012549,0.000104937,0.000160062,5.32463e-05
705 rs41307159,rs4616,rs6060137,rs6088655,rs6088664 0 46.0315 inf 5 0 1.97977e-07 1.53302e-07,2.42576e-07 -0.00154596,0.0017598,0.000212067,-0.00105341,0.00265072 0.000199106,0.000126103,5.10166e-05,0.000106266,0.00016079
706 rs41307159,rs4616,rs6087657,rs6088655,rs6088664 0 46.0314 inf 5 0 1.97977e-07 1.56767e-07,2.38828e-07 -0.00154596,0.0017598,0.000212065,-0.00105341,0.00265072 0.000199106,0.000126103,5.10166e-05,0.000106266,0.00016079
707 rs2273684,rs41307159,rs4616,rs6088655,rs6088664 0 45.9987 inf 5 0 1.97299e-07 1.58264e-07,2.42628e-07 -0.000268545,-0.00169644,0.00158973,-0.000917103,0.0026674 6.65277e-05,0.000202616,0.000125251,0.00010603,0.000161363
708 rs2273684,rs41307159,rs6060165,rs6088655,rs6088664 0 45.983 inf 5 0 1.97242e-07 1.53383e-07,2.44118e-07 -0.000251563,-0.00168779,0.0015983,-0.000917273,0.00266259 6.6735e-05,0.000202254,0.000125958,0.00010603,0.000161112
709 rs41307159,rs6060197,rs6088655,rs6088664,rs6119558 0 45.9791 inf 5 0 1.97672e-07 1.56031e-07,2.46179e-07 -0.00144955,0.00175677,-0.00102153,0.00252739,-0.000306384 0.000197562,0.000126517,0.000106058,0.00015616,5.24036e-05
710 rs2038504,rs41307159,rs6088655,rs6088664,rs6120825 0 45.8998 inf 5 0 1.91106e-07 1.48357e-07,2.36315e-07 0.00162591,-0.0015567,-0.000989423,0.0026015,-0.000135657 0.00012549,0.000199174,0.000104937,0.000160062,5.32463e-05
711 rs41307159,rs4616,rs6088655,rs6088664,rs6120825 0 45.8974 inf 5 0 1.90913e-07 1.47078e-07,2.38834e-07 -0.0015547,0.0016188,-0.000993805,0.00260002,-0.000140874 0.000199141,0.000125046,0.000104944,0.000160051,5.3192e-05
712 rs41307159,rs4616,rs6088655,rs6088664,rs7265992 0 45.8749 inf 5 0 1.97452e-07 1.54336e-07,2.42711e-07 -0.00168727,0.00157876,-0.00118539,0.00265826,0.000270218 0.000202166,0.00012565,0.000116256,0.000161051,6.64902e-05
713 rs41307159,rs6088655,rs6088664,rs6120825,rs6142294 0 45.8748 inf 5 0 1.91028e-07 1.48349e-07,2.41047e-07 -0.00155618,-0.000989414,0.00260097,-0.00013569,0.00162535 0.000199174,0.000104937,0.000160062,5.32463e-05,0.00012549
714 rs41307159,rs6088655,rs6088664,rs6119548,rs6119558 0 45.8572 inf 5 0 9.11026e-08 6.13016e-08,1.21303e-07 -0.000596386,-0.000829074,0.0014867,-0.000793129,0.000592026 0.000199384,0.000108575,0.00013923,0.000128767,0.000123314
715 rs2425012,rs41307159,rs6088655,rs6088664,rs6120825 0 45.8556 inf 5 0 1.90967e-07 1.5192e-07,2.35194e-07 0.00162493,-0.00155578,-0.000989408,0.00260057,-0.000135716 0.00012549,0.000199174,0.000104937,0.000160062,5.32463e-05
716 rs11167248,rs41307159,rs6060165,rs6088655,rs6088664 0 45.7282 inf 5 0 1.97062e-07 1.5429e-07,2.4567e-07 -0.000194682,-0.00162827,0.00167551,-0.000966221,0.00265029 5.2125e-05,0.000200122,0.000124244,0.000104869,0.000160759
717 rs1885118,rs41307159,rs6060165,rs6088655,rs6088664 0 45.7258 inf 5 0 1.9684e-07 1.55351e-07,2.44145e-07 -0.000193003,-0.00155316,0.00179535,-0.00104186,0.00265037 5.22857e-05,0.000199154,0.000128357,0.000106275,0.000160782
718 rs2025096,rs41307159,rs6060165,rs6088655,rs6088664 0 45.7221 inf 5 0 1.97043e-07 1.52094e-07,2.43049e-07 -0.000194486,-0.0016282,0.00167551,-0.000966232,0.00265023 5.2125e-05,0.000200122,0.000124244,0.000104869,0.000160759
719 rs2145557,rs6087663,rs6088655,rs6088664,rs6120825 0 45.6991 inf 5 0 1.38717e-07 1.02528e-07,1.79439e-07 0.000928762,-5.05937e-05,-0.001002,0.00189033,-0.00100914 0.000106047,7.40132e-05,0.000105002,0.000137966,9.72447e-05
720 rs41307159,rs6088655,rs6088664,rs6120825,rs66535333 0 45.6718 inf 5 0 1.90387e-07 1.47796e-07,2.37147e-07 -0.00155194,-0.000989344,0.00259669,-0.00013596,0.00162084 0.000199174,0.000104937,0.000160062,5.32463e-05,0.00012549
721 rs41307159,rs6058154,rs6088655,rs6088664,rs6119558 0 45.6636 inf 5 0 2.12781e-07 1.66541e-07,2.62552e-07 -0.00157731,0.0018918,-0.00108008,0.00271324,-0.000309306 0.00019917,0.00012909,0.00010625,0.000161117,5.22446e-05
722 rs3746432,rs41307159,rs6088655,rs6088664,rs6119558 0 45.6598 inf 5 0 2.12768e-07 1.66149e-07,2.66183e-07 0.00189171,-0.00157724,-0.00108008,0.00271316,-0.000309297 0.00012909,0.00019917,0.00010625,0.000161117,5.22446e-05
723 rs3803936,rs41307159,rs6088655,rs6088664,rs6120825 0 45.6525 inf 5 0 1.90326e-07 1.47437e-07,2.31673e-07 0.00162041,-0.00155153,-0.000989338,0.00259629,-0.000135985 0.00012549,0.000199174,0.000104937,0.000160062,5.32463e-05
724 rs1544047,rs41307159,rs6088655,rs6088664,rs6120825 0 45.6355 inf 5 0 1.90273e-07 1.48942e-07,2.3329e-07 0.00162003,-0.00155118,-0.000989332,0.00259593,-0.000136008 0.00012549,0.000199174,0.000104937,0.000160062,5.32463e-05
725 rs41307159,rs6060154,rs6060197,rs6088655,rs6088664 0 45.5925 inf 5 0 1.96604e-07 1.5135e-07,2.43693e-07 -0.00144531,-0.000297,0.00169528,-0.000943127,0.00244428 0.000197553,5.19926e-05,0.000124088,0.000104842,0.000155054
726 rs41307159,rs4616,rs4911166,rs6088655,rs6088664 0 45.5481 inf 5 0 1.96287e-07 1.55692e-07,2.45431e-07 -0.00154897,0.00179144,-0.000200493,-0.00104786,0.00264854 0.000199109,0.000128347,5.20751e-05,0.000106257,0.000160883
727 rs41307159,rs6058161,rs6088655,rs6088664,rs6119558 0 45.5111 inf 5 0 2.12259e-07 1.68903e-07,2.61269e-07 -0.00157432,0.00188846,-0.00107989,0.00271008,-0.000308939 0.00019917,0.00012909,0.00010625,0.000161117,5.22446e-05
728 rs11167248,rs41307159,rs4616,rs6088655,rs6088664 0 45.4453 inf 5 0 1.9617e-07 1.53798e-07,2.44504e-07 -0.00019953,-0.00162331,0.00166533,-0.00096987,0.00264506 5.21256e-05,0.000200158,0.000123933,0.000104877,0.000160793
729 rs41307159,rs4911452,rs6060165,rs6088664 0 43.0909 inf 4 -nan 1.77812e-07 1.36044e-07,2.19739e-07 -0.00155357,-0.000888722,0.00167419,0.00250158 0.000199154,0.000103385,0.000124244,0.000158917
730 rs2025096,rs41307159,rs4616,rs6088655,rs6088664 0 45.4391 inf 5 0 1.9615e-07 1.53684e-07,2.44424e-07 -0.000199333,-0.00162324,0.00166533,-0.000969881,0.00264499 5.21256e-05,0.000200158,0.000123933,0.000104877,0.000160793
731 rs41307159,rs6087670,rs6088664,rs6120778,rs6120825 0 45.3779 inf 5 0 1.95568e-07 1.54296e-07,2.39925e-07 -0.000756183,0.00261671,0.000905917,0.00183393,-0.00270379 0.000197283,0.000162669,0.000120831,0.000161282,0.000163997
732 rs10875491,rs11167248,rs41307159,rs6088655,rs6088664 0 45.3566 inf 5 0 1.95818e-07 1.52363e-07,2.4338e-07 0.00187475,-0.00196263,-0.00181294,-0.000739948,0.00261732 0.000139715,0.000141601,0.000209016,0.000105792,0.000159369
733 rs41307159,rs6088655,rs6088664,rs6119558,rs6120772 0 45.333 inf 5 0 9.06856e-08 6.33803e-08,1.24609e-07 -0.000590652,-0.000830234,0.0014822,0.000586464,-0.000786769 0.000199384,0.000108575,0.00013923,0.000123314,0.000128767
734 rs10875491,rs2025096,rs41307159,rs6088655,rs6088664 0 45.295 inf 5 0 1.95623e-07 1.54186e-07,2.3927e-07 0.00187342,-0.00196118,-0.00181159,-0.000740095,0.00261612 0.000139715,0.000141601,0.000209016,0.000105792,0.000159369
735 rs41307159,rs4616,rs4911167,rs6088664,rs6120825 0 45.2336 inf 5 0 1.94525e-07 1.49942e-07,2.41092e-07 -0.0015089,0.00373549,-0.00217801,0.00162079,0.00199139 0.000199138,0.000252949,0.000223542,0.000124192,0.000222921
736 rs41307159,rs6060168,rs6088655,rs6088664,rs6119558 0 45.1774 inf 5 0 2.11119e-07 1.67508e-07,2.66823e-07 -0.00156775,0.00188113,-0.00107948,0.00270315,-0.000308134 0.00019917,0.00012909,0.00010625,0.000161117,5.22446e-05
737 rs2425007,rs41307159,rs6060165,rs6088655,rs6088664 0 45.0811 inf 5 0 1.94959e-07 1.52079e-07,2.43057e-07 -0.000168749,-0.00156987,0.00176784,-0.00103414,0.00266002 5.11306e-05,0.000199206,0.000127298,0.000106231,0.000161375
738 rs2038504,rs41307159,rs6088655,rs6088664,rs6119558 0 44.9991 inf 5 0 2.10509e-07 1.66551e-07,2.572e-07 0.0018772,-0.00156423,-0.00107926,0.00269944,-0.000307703 0.00012909,0.00019917,0.00010625,0.000161117,5.22446e-05
739 rs1885118,rs41307159,rs4616,rs6088655,rs6088664 0 44.9955 inf 5 0 1.94533e-07 1.49938e-07,2.40933e-07 -0.000182637,-0.00153831,0.00177014,-0.0010424,0.00263198 5.21302e-05,0.000199115,0.000127653,0.000106282,0.000160577
740 rs41307159,rs6088655,rs6088664,rs6119558,rs6142294 0 44.9725 inf 5 0 2.10418e-07 1.66995e-07,2.5978e-07 -0.0015637,-0.00107923,0.00269889,-0.000307638,0.00187662 0.00019917,0.00010625,0.000161117,5.22446e-05,0.00012909
741 rs2425012,rs41307159,rs6088655,rs6088664,rs6119558 0 44.9521 inf 5 0 2.10349e-07 1.64055e-07,2.59273e-07 0.00187616,-0.0015633,-0.0010792,0.00269846,-0.000307589 0.00012909,0.00019917,0.00010625,0.000161117,5.22446e-05
742 rs41307159,rs6088655,rs6088664,rs6120825,rs6141530 0 44.8612 inf 5 0 1.87889e-07 1.48144e-07,2.34086e-07 -0.00150043,-0.000993238,0.00254567,-0.000139167,0.00156622 0.000197571,0.000104943,0.000158082,5.32229e-05,0.000122603
743 rs41307159,rs6088655,rs6088664,rs6142280 0 42.4451 inf 4 -nan 1.75779e-07 1.35912e-07,2.24369e-07 -0.00144749,-0.000926184,0.00242981,0.00156443 0.000197539,0.0001048,0.000154968,0.000121398
744 rs17404569,rs41307159,rs6088655,rs6088664 0 42.4104 inf 4 -nan 1.75637e-07 1.34935e-07,2.22766e-07 0.0016001,-0.00148145,-0.000975694,0.00251353 0.000124244,0.000199154,0.000104827,0.000159889
745 rs41307159,rs6088655,rs6088664,rs6119558,rs66535333 0 44.7562 inf 5 0 2.09679e-07 1.64642e-07,2.58912e-07 -0.00155942,-0.00107896,0.00269437,-0.000307113,0.00187184 0.00019917,0.00010625,0.000161117,5.22446e-05,0.00012909
746 rs2425009,rs41307159,rs6060165,rs6088655,rs6088664 0 44.7559 inf 5 0 1.93919e-07 1.49755e-07,2.40889e-07 -0.000159458,-0.00156582,0.00175929,-0.000988956,0.00261031 5.20593e-05,0.000199186,0.000127159,0.000104896,0.000160056
747 rs11167248,rs41307159,rs6087670,rs6088655,rs6088664 0 44.7544 inf 5 0 1.9391e-07 1.5119e-07,2.4078e-07 -0.00194897,-0.00179905,0.00186026,-0.000741421,0.00260495 0.000141601,0.000209016,0.000139715,0.000105792,0.000159369
748 rs3803936,rs41307159,rs6088655,rs6088664,rs6119558 0 44.7357 inf 5 0 2.09609e-07 1.64425e-07,2.58146e-07 0.00187138,-0.00155901,-0.00107893,0.00269394,-0.000307064 0.00012909,0.00019917,0.00010625,0.000161117,5.22446e-05
749 rs1544047,rs41307159,rs6088655,rs6088664,rs6119558 0 44.7176 inf 5 0 2.09547e-07 1.61694e-07,2.58728e-07 0.00187098,-0.00155865,-0.00107891,0.00269356,-0.00030702 0.00012909,0.00019917,0.00010625,0.000161117,5.22446e-05
750 rs1998232,rs41307159,rs6060165,rs6088655,rs6088664 0 44.7096 inf 5 0 1.93771e-07 1.50704e-07,2.40384e-07 -0.000157554,-0.00156558,0.00175849,-0.000988798,0.00260991 5.20391e-05,0.000199186,0.00012717,0.000104896,0.000160054
751 rs41307159,rs6060165,rs6060194,rs6088655,rs6088664 0 44.7038 inf 5 0 1.93763e-07 1.52435e-07,2.37887e-07 -0.00156612,0.00175706,-0.000157929,-0.000988528,0.00261022 0.000199189,0.000127074,5.21946e-05,0.000104892,0.000160059
752 rs2025096,rs41307159,rs6087670,rs6088655,rs6088664 0 44.6933 inf 5 0 1.93716e-07 1.5292e-07,2.42354e-07 -0.00194752,-0.0017977,0.00185893,-0.000741567,0.00260375 0.000141601,0.000209016,0.000139715,0.000105792,0.000159369
753 rs2425014,rs41307159,rs6060165,rs6088655,rs6088664 0 44.6868 inf 5 0 1.93699e-07 1.52374e-07,2.40993e-07 -0.000156648,-0.00156551,0.00175802,-0.000988732,0.00260978 5.20391e-05,0.000199186,0.00012717,0.000104896,0.000160054
754 rs2180849,rs41307159,rs6060165,rs6088655,rs6088664 0 44.6812 inf 5 0 1.93681e-07 1.52319e-07,2.3858e-07 -0.000156425,-0.0015655,0.0017579,-0.000988716,0.00260975 5.20391e-05,0.000199186,0.00012717,0.000104896,0.000160054
755 rs41307159,rs6060159,rs6060165,rs6088655,rs6088664 0 44.6696 inf 5 0 1.93656e-07 1.49363e-07,2.40154e-07 -0.00156605,-0.000156656,0.00175613,-0.000988394,0.00261002 0.000199189,5.22199e-05,0.000127057,0.000104892,0.000160059
756 rs2295701,rs41307159,rs6060165,rs6088655,rs6088664 0 44.6617 inf 5 0 1.93621e-07 1.50442e-07,2.4252e-07 -0.000155725,-0.00156556,0.00175735,-0.000988684,0.00260979 5.20593e-05,0.000199186,0.000127159,0.000104896,0.000160056
757 rs41307159,rs4911461,rs6088655,rs6088664 0 42.3073 inf 4 -nan 1.75342e-07 1.35585e-07,2.18092e-07 -0.00144461,0.00156144,-0.000926214,0.00242699 0.000197539,0.000121398,0.0001048,0.000154968
758 rs41307159,rs6060165,rs6088655,rs6088664,rs752449 0 44.6599 inf 5 0 1.93615e-07 1.48613e-07,2.38154e-07 -0.00156556,0.00175731,-0.000988679,0.00260978,-0.000155656 0.000199186,0.000127159,0.000104896,0.000160056,5.20593e-05
759 rs41307159,rs6060165,rs6088655,rs6088664,rs6088677 0 44.6579 inf 5 0 1.93609e-07 1.51772e-07,2.42181e-07 -0.00156555,0.00175727,-0.000988673,0.00260976,-0.000155574 0.000199186,0.000127159,0.000104896,0.000160056,5.20593e-05
760 rs41307159,rs6060165,rs6088655,rs6088664,rs6088693 0 44.6562 inf 5 0 1.93603e-07 1.48845e-07,2.39424e-07 -0.00156555,0.00175723,-0.000988668,0.00260975,-0.000155505 0.000199186,0.000127159,0.000104896,0.000160056,5.20593e-05
761 rs41307159,rs6060163,rs6060165,rs6088655,rs6088664 0 44.6554 inf 5 0 1.93611e-07 1.50189e-07,2.40188e-07 -0.00156601,-0.000156087,0.00175584,-0.000988353,0.00260994 0.000199189,5.22199e-05,0.000127057,0.000104892,0.000160059
762 rs41307159,rs6060165,rs6060180,rs6088655,rs6088664 0 44.6474 inf 5 0 1.93576e-07 1.48826e-07,2.41367e-07 -0.00156552,0.00175705,-0.000155154,-0.000988642,0.00260971 0.000199186,0.000127159,5.20593e-05,0.000104896,0.000160056
763 rs41307159,rs6060165,rs6088655,rs6088664,rs6142272 0 44.6336 inf 5 0 1.93532e-07 1.50506e-07,2.39059e-07 -0.00156549,0.00175676,-0.000988601,0.00260963,-0.000154595 0.000199186,0.000127159,0.000104896,0.000160056,5.20593e-05
764 rs41307159,rs6060165,rs6088655,rs6088664,rs6120827 0 44.6303 inf 5 0 1.93521e-07 1.50539e-07,2.37028e-07 -0.00156548,0.00175669,-0.000988592,0.00260961,-0.000154463 0.000199186,0.000127159,0.000104896,0.000160056,5.20593e-05
765 rs3746430,rs41307159,rs6060165,rs6088655,rs6088664 0 44.6289 inf 5 0 1.93515e-07 1.48496e-07,2.38828e-07 -0.000154328,-0.00156536,0.00175681,-0.000988563,0.00260946 5.20391e-05,0.000199186,0.00012717,0.000104896,0.000160054
766 rs41307159,rs6060165,rs6088655,rs6088664,rs6120810 0 44.6283 inf 5 0 1.93514e-07 1.51724e-07,2.38638e-07 -0.00156535,0.00175679,-0.000988561,0.00260945,-0.000154304 0.000199186,0.00012717,0.000104896,0.000160054,5.20391e-05
767 rs41307159,rs6060165,rs6088655,rs6088664,rs6142291 0 44.625 inf 5 0 1.93504e-07 1.49135e-07,2.41448e-07 -0.00156546,0.00175658,-0.000988576,0.00260958,-0.000154248 0.000199186,0.000127159,0.000104896,0.000160056,5.20593e-05
768 rs41307159,rs4142034,rs6060165,rs6088655,rs6088664 0 44.6239 inf 5 0 1.935e-07 1.53509e-07,2.41241e-07 -0.00156534,-0.000154126,0.0017567,-0.000988548,0.00260943 0.000199186,5.20391e-05,0.00012717,0.000104896,0.000160054
769 rs41307159,rs6058177,rs6060165,rs6088655,rs6088664 0 44.6167 inf 5 0 1.93478e-07 1.52482e-07,2.41388e-07 -0.00156544,-0.000153911,0.0017564,-0.000988551,0.00260953 0.000199186,5.20593e-05,0.000127159,0.000104896,0.000160056
770 rs41307159,rs6060165,rs6060193,rs6088655,rs6088664 0 44.6073 inf 5 0 1.93447e-07 1.52399e-07,2.41222e-07 -0.0015653,0.00175635,-0.000153453,-0.000988499,0.00260933 0.000199186,0.00012717,5.20391e-05,0.000104896,0.000160054
771 rs41307159,rs6060165,rs6060204,rs6088655,rs6088664 0 44.6018 inf 5 0 1.93431e-07 1.50017e-07,2.40297e-07 -0.0015654,0.00175609,-0.000153309,-0.000988507,0.00260945 0.000199186,0.000127159,5.20593e-05,0.000104896,0.000160056
772 rs41307159,rs6060165,rs6060173,rs6088655,rs6088664 0 44.5998 inf 5 0 1.93423e-07 1.52101e-07,2.45288e-07 -0.00156528,0.00175619,-0.000153148,-0.000988477,0.00260929 0.000199186,0.00012717,5.20391e-05,0.000104896,0.000160054
773 rs1998233,rs41307159,rs6060165,rs6088655,rs6088664 0 44.5952 inf 5 0 1.9341e-07 1.51159e-07,2.39731e-07 -0.000153039,-0.00156538,0.00175595,-0.000988488,0.00260941 5.20593e-05,0.000199186,0.000127159,0.000104896,0.000160056
774 rs41307159,rs6060165,rs6088655,rs6088664,rs6119559 0 44.5828 inf 5 0 1.93369e-07 1.5296e-07,2.38813e-07 -0.00156523,0.00175583,-0.000988427,0.00260919,-0.000152453 0.000199186,0.00012717,0.000104896,0.000160054,5.20391e-05
775 rs41307159,rs6060165,rs6060196,rs6088655,rs6088664 0 44.5825 inf 5 0 1.93368e-07 1.52971e-07,2.42107e-07 -0.00156523,0.00175582,-0.000152439,-0.000988426,0.00260919 0.000199186,0.00012717,5.20391e-05,0.000104896,0.000160054
776 rs41307159,rs6060165,rs6060201,rs6088655,rs6088664 0 44.5824 inf 5 0 1.93368e-07 1.5025e-07,2.38801e-07 -0.00156523,0.00175582,-0.000152438,-0.000988425,0.00260919 0.000199186,0.00012717,5.20391e-05,0.000104896,0.000160054
777 rs41307159,rs6060165,rs6060218,rs6088655,rs6088664 0 44.5823 inf 5 0 1.93369e-07 1.50361e-07,2.41775e-07 -0.00156534,0.00175568,-0.000152512,-0.000988449,0.00260933 0.000199186,0.000127159,5.20593e-05,0.000104896,0.000160056
778 rs2180850,rs41307159,rs6060165,rs6088655,rs6088664 0 44.5819 inf 5 0 1.93367e-07 1.49281e-07,2.42475e-07 -0.000152418,-0.00156523,0.00175581,-0.000988424,0.00260919 5.20391e-05,0.000199186,0.00012717,0.000104896,0.000160054
779 rs41307159,rs4616,rs6088655,rs6088664,rs6119558 0 44.5784 inf 5 0 2.08477e-07 1.62225e-07,2.59902e-07 -0.00155094,0.00185332,-0.00107998,0.00268254,-0.00029705 0.000199109,0.000128347,0.000106257,0.000160883,5.20751e-05
780 rs2180848,rs41307159,rs6060165,rs6088655,rs6088664 0 44.5767 inf 5 0 1.9335e-07 1.47757e-07,2.39316e-07 -0.000152205,-0.00156521,0.0017557,-0.000988408,0.00260916 5.20391e-05,0.000199186,0.00012717,0.000104896,0.000160054
781 rs41307159,rs6088655,rs6088664,rs6120825,rs6142276 0 44.5529 inf 5 0 1.86859e-07 1.48325e-07,2.31357e-07 -0.00152834,-0.000988955,0.0025729,-0.000137457,0.00159574 0.000199174,0.000104937,0.000160062,5.32463e-05,0.00012549
782 rs41307159,rs6060165,rs6060217,rs6088655,rs6088664 0 44.5368 inf 5 0 1.93224e-07 1.50002e-07,2.3628e-07 -0.0015651,0.00175484,-0.00015056,-0.000988289,0.00260893 0.000199186,0.00012717,5.20391e-05,0.000104896,0.000160054
783 rs41307159,rs6058165,rs6060165,rs6088655,rs6088664 0 44.5295 inf 5 0 1.932e-07 1.48187e-07,2.38347e-07 -0.00156508,-0.000150256,0.00175468,-0.000988266,0.00260889 0.000199186,5.20391e-05,0.00012717,0.000104896,0.000160054
784 rs1475070,rs41307159,rs6060165,rs6088655,rs6088664 0 44.5294 inf 5 0 1.93199e-07 1.50483e-07,2.42173e-07 0.000144922,-0.00166406,0.00170657,-0.00102537,0.00260033 5.01979e-05,0.000202716,0.000124684,0.00010614,0.000159947
785 rs41307159,rs4911464,rs6060165,rs6088655,rs6088664 0 44.4927 inf 5 0 1.93084e-07 1.50991e-07,2.40413e-07 -0.00156497,-0.000148724,0.00175389,-0.000988155,0.00260867 0.000199186,5.20391e-05,0.00012717,0.000104896,0.000160054
786 rs2104083,rs41307159,rs6088655,rs6088664 0 42.1139 inf 4 -nan 1.74729e-07 1.38923e-07,2.21976e-07 0.00155723,-0.00144056,-0.000926255,0.00242301 0.000121398,0.000197539,0.0001048,0.000154968
787 rs2425007,rs41307159,rs4616,rs6088655,rs6088664 0 44.4563 inf 5 0 1.92985e-07 1.49393e-07,2.39905e-07 -0.000161592,-0.00155608,0.00174704,-0.00103571,0.00264373 5.10376e-05,0.000199138,0.000126746,0.000106241,0.000161179
788 rs41307159,rs6060165,rs6087663,rs6088655,rs6088664 0 44.4461 inf 5 0 1.92936e-07 1.51492e-07,2.44542e-07 -0.00156484,0.00175286,-0.000146757,-0.000988011,0.0026084 0.000199186,0.00012717,5.20391e-05,0.000104896,0.000160054
789 rs10875491,rs41307159,rs6088655,rs6120778,rs6120825 0 44.4047 inf 5 0 1.92919e-07 1.4862e-07,2.4118e-07 0.00219217,0.000680388,-0.000620484,0.00282752,-0.00228711 0.000150867,0.000178891,8.85132e-05,0.000172994,0.000152254
790 rs41307159,rs6088655,rs6088664,rs6142284 0 42.0469 inf 4 -nan 1.74517e-07 1.32229e-07,2.18005e-07 -0.00143915,-0.00092627,0.00242163,0.00155577 0.000197539,0.0001048,0.000154968,0.000121398
791 rs41307159,rs6060165,rs6088655,rs6088664,rs6120819 0 44.3995 inf 5 0 1.92845e-07 1.50716e-07,2.38352e-07 -0.00157223,0.00163761,-0.000991273,0.00261869,-0.000148662 0.000199251,0.000125015,0.000104946,0.000160267,5.31581e-05
792 rs41307159,rs6060156,rs6060165,rs6088655,rs6088664 0 44.3911 inf 5 0 1.92763e-07 1.52609e-07,2.43267e-07 -0.0015647,-0.000144476,0.00175141,-0.000987804,0.00260806 0.000199186,5.20586e-05,0.000127152,0.000104895,0.000160054
793 rs41307159,rs6058154,rs6087670,rs6088655,rs6088664 0 44.3438 inf 5 0 1.9244e-07 1.49025e-07,2.39682e-07 -0.00156617,0.00176602,-0.000125153,-0.000985234,0.00260679 0.00019916,0.000129039,5.34154e-05,0.000104879,0.000159959
794 rs3746432,rs41307159,rs6087670,rs6088655,rs6088664 0 44.34 inf 5 0 1.92428e-07 1.49163e-07,2.38683e-07 0.00176594,-0.00156609,-0.000125144,-0.000985232,0.00260671 0.000129039,0.00019916,5.34154e-05,0.000104879,0.000159959
795 rs41307159,rs6088655,rs6088664,rs6119558,rs6120775 0 44.3253 inf 5 0 8.98861e-08 5.95517e-08,1.25039e-07 -0.000579527,-0.000832486,0.00147346,0.000575674,-0.000774429 0.000199384,0.000108575,0.00013923,0.000123314,0.000128767
796 rs10875491,rs41307159,rs6058154,rs6088655,rs6088664 0 44.3038 inf 5 0 1.92313e-07 1.47929e-07,2.40964e-07 -0.000123035,-0.0015661,0.00176464,-0.000985103,0.0026066 5.34154e-05,0.00019916,0.000129039,0.000104879,0.000159959
797 rs10875491,rs3746432,rs41307159,rs6088655,rs6088664 0 44.3 inf 5 0 1.92301e-07 1.47729e-07,2.37723e-07 -0.000123026,0.00176456,-0.00156603,-0.000985101,0.00260652 5.34154e-05,0.000129039,0.00019916,0.000104879,0.000159959
798 rs41307159,rs6060135,rs6088662,rs6088664,rs6119558 0 44.2945 inf 5 0 1.91519e-07 1.48225e-07,2.3661e-07 0.00119154,-0.00354703,-0.00253355,0.00243569,-0.00122837 0.00024343,0.000249321,0.000164677,0.000158459,0.000188351
799 rs11167248,rs41307159,rs6060135,rs6060165,rs6088664 0 44.2239 inf 5 0 1.91893e-07 1.50312e-07,2.43288e-07 -0.00144708,-0.00122694,-0.00128473,0.00127074,0.002597 0.000150158,0.00020492,0.000146051,0.000131347,0.000159941
800 rs13041792,rs41307159,rs6060135,rs6088664,rs6119558 0 44.2196 inf 5 0 1.91282e-07 1.4833e-07,2.40418e-07 -0.0025317,0.00119147,-0.00354522,0.002434,-0.00122824 0.000164677,0.00024343,0.000249321,0.000158459,0.000188351
801 rs41307159,rs6058161,rs6087670,rs6088655,rs6088664 0 44.1902 inf 5 0 1.91953e-07 1.49718e-07,2.40759e-07 -0.00156318,0.00176269,-0.00012478,-0.000985145,0.00260374 0.00019916,0.000129039,5.34154e-05,0.000104879,0.000159959
802 rs2025096,rs41307159,rs6060135,rs6060165,rs6088664 0 44.1785 inf 5 0 1.91749e-07 1.49497e-07,2.42653e-07 -0.00144545,-0.00122731,-0.00128325,0.00127118,0.00259593 0.000150158,0.00020492,0.000146051,0.000131347,0.000159941
803 rs10875491,rs41307159,rs6058161,rs6088655,rs6088664 0 44.1503 inf 5 0 1.91827e-07 1.48502e-07,2.3515e-07 -0.000122662,-0.00156312,0.0017613,-0.000985014,0.00260355 5.34154e-05,0.00019916,0.000129039,0.000104879,0.000159959
804 rs2425009,rs41307159,rs4616,rs6088655,rs6088664 0 44.1457 inf 5 0 1.91992e-07 1.48627e-07,2.4088e-07 -0.000152228,-0.0015524,0.00173886,-0.000992398,0.0025963 5.19665e-05,0.000199123,0.000126613,0.000104905,0.000159957
805 rs41307159,rs6060165,rs6088655,rs6088664,rs6088678 0 44.1454 inf 5 0 1.92038e-07 1.47201e-07,2.38724e-07 -0.00156199,0.00163165,-0.000990218,0.0026075,-0.000137833 0.000199173,0.000125449,0.000104946,0.000160069,5.3459e-05
806 rs41307159,rs6060165,rs6088655,rs6088664,rs6088686 0 44.1261 inf 5 0 1.91977e-07 1.50188e-07,2.4111e-07 -0.00156195,0.00163195,-0.000990131,0.00260737,-0.000136905 0.000199173,0.000125449,0.000104946,0.000160069,5.3459e-05
807 rs41307159,rs6060165,rs6087659,rs6088655,rs6088664 0 44.1252 inf 5 0 1.91974e-07 1.49062e-07,2.4273e-07 -0.00156194,0.00163196,-0.000136863,-0.000990127,0.00260736 0.000199173,0.000125449,5.3459e-05,0.000104946,0.000160069
808 rs41307159,rs6060165,rs6088655,rs6088664,rs6120803 0 44.1247 inf 5 0 1.91972e-07 1.50077e-07,2.36478e-07 -0.00156194,0.00163197,-0.000990125,0.00260736,-0.000136841 0.000199173,0.000125449,0.000104946,0.000160069,5.3459e-05
809 rs41307159,rs6060165,rs6088655,rs6088664,rs6120790 0 44.1197 inf 5 0 1.91956e-07 1.47883e-07,2.37961e-07 -0.00156193,0.00163205,-0.000990103,0.00260732,-0.0001366 0.000199173,0.000125449,0.000104946,0.000160069,5.3459e-05
810 rs41307159,rs6060165,rs6088655,rs6088664,rs6120793 0 44.1193 inf 5 0 1.91954e-07 1.50199e-07,2.39148e-07 -0.00156195,0.00163187,-0.000989923,0.00260718,-0.000136417 0.000199173,0.000125459,0.000104943,0.000160067,5.34039e-05
811 rs41307159,rs6060165,rs6088655,rs6088664,rs6120804 0 44.1192 inf 5 0 1.91955e-07 1.45319e-07,2.40809e-07 -0.00156193,0.00163206,-0.0009901,0.00260732,-0.000136575 0.000199173,0.000125449,0.000104946,0.000160069,5.3459e-05
812 rs3746435,rs41307159,rs6060165,rs6088655,rs6088664 0 44.1189 inf 5 0 1.91954e-07 1.50101e-07,2.39781e-07 -0.000136558,-0.00156193,0.00163206,-0.000990099,0.00260732 5.3459e-05,0.000199173,0.000125449,0.000104946,0.000160069
813 rs41307159,rs6060165,rs6088655,rs6088664,rs6120797 0 44.1188 inf 5 0 1.91953e-07 1.48075e-07,2.38991e-07 -0.00156193,0.00163206,-0.000990098,0.00260732,-0.000136554 0.000199173,0.000125449,0.000104946,0.000160069,5.3459e-05
814 rs2013125,rs41307159,rs6060165,rs6088655,rs6088664 0 44.1163 inf 5 0 1.91945e-07 1.49068e-07,2.38216e-07 -0.000136432,-0.00156192,0.0016321,-0.000990087,0.0026073 5.3459e-05,0.000199173,0.000125449,0.000104946,0.000160069
815 rs41307159,rs6060165,rs6088655,rs6088664,rs6119560 0 44.1122 inf 5 0 1.91931e-07 1.47908e-07,2.41769e-07 -0.00156194,0.00163198,-0.000989891,0.00260713,-0.000136076 0.000199173,0.000125459,0.000104943,0.000160067,5.34039e-05
816 rs41307159,rs6060165,rs6088655,rs6088664,rs6120799 0 44.1117 inf 5 0 1.91931e-07 1.49264e-07,2.40184e-07 -0.00156191,0.00163217,-0.000990066,0.00260727,-0.000136211 0.000199173,0.000125449,0.000104946,0.000160069,5.3459e-05
817 rs41307159,rs6060165,rs6088655,rs6088664,rs6088690 0 44.1113 inf 5 0 1.9193e-07 1.51814e-07,2.37517e-07 -0.00156191,0.00163218,-0.000990065,0.00260726,-0.000136193 0.000199173,0.000125449,0.000104946,0.000160069,5.3459e-05
818 rs41307159,rs6060165,rs6088655,rs6088664,rs6088691 0 44.1081 inf 5 0 1.9192e-07 1.47495e-07,2.41311e-07 -0.0015619,0.00163223,-0.00099005,0.00260724,-0.000136038 0.000199173,0.000125449,0.000104946,0.000160069,5.3459e-05
819 rs13433216,rs41307159,rs6060165,rs6088655,rs6088664 0 44.1075 inf 5 0 1.91917e-07 1.50962e-07,2.33523e-07 -0.000135852,-0.00156192,0.00163206,-0.000989871,0.0026071 5.34039e-05,0.000199173,0.000125459,0.000104943,0.000160067
820 rs1885116,rs41307159,rs6060165,rs6088655,rs6088664 0 44.1063 inf 5 0 1.91913e-07 1.49236e-07,2.39389e-07 -0.000135792,-0.00156192,0.00163208,-0.000989865,0.00260709 5.34039e-05,0.000199173,0.000125459,0.000104943,0.000160067
821 rs41307159,rs6060199,rs6088655,rs6088664 0 41.7521 inf 4 -nan 1.73582e-07 1.3365e-07,2.16758e-07 -0.00143295,0.00154932,-0.000926333,0.00241555 0.000197539,0.000121398,0.0001048,0.000154968
822 rs41307159,rs6060165,rs6088655,rs6088664,rs6120825 0 44.1061 inf 5 0 1.91908e-07 1.48226e-07,2.4249e-07 -0.00156199,0.00163154,-0.00098951,0.00260683,-0.000135321 0.000199174,0.00012549,0.000104937,0.000160062,5.32463e-05
823 rs41307159,rs6060165,rs6088655,rs6088664,rs6088682 0 44.1054 inf 5 0 1.9191e-07 1.4847e-07,2.40933e-07 -0.00156192,0.00163209,-0.000989861,0.00260708,-0.000135746 0.000199173,0.000125459,0.000104943,0.000160067,5.34039e-05
824 rs41307159,rs6060165,rs6087666,rs6088655,rs6088664 0 44.1029 inf 5 0 1.91903e-07 1.49573e-07,2.43562e-07 -0.00156189,0.00163231,-0.000135788,-0.000990027,0.00260721 0.000199173,0.000125449,5.3459e-05,0.000104946,0.000160069
825 rs41307159,rs6060165,rs6088655,rs6088664,rs6120812 0 44.1029 inf 5 0 1.91902e-07 1.48777e-07,2.38494e-07 -0.00156191,0.00163213,-0.00098985,0.00260707,-0.000135627 0.000199173,0.000125459,0.000104943,0.000160067,5.34039e-05
826 rs36003887,rs41307159,rs6060165,rs6088655,rs6088664 0 44.1013 inf 5 0 1.91898e-07 1.48595e-07,2.40521e-07 -0.000135711,-0.00156188,0.00163234,-0.000990019,0.0026072 5.3459e-05,0.000199173,0.000125449,0.000104946,0.000160069
827 rs1998232,rs41307159,rs4616,rs6088655,rs6088664 0 44.1009 inf 5 0 1.91848e-07 1.50941e-07,2.36731e-07 -0.000150307,-0.00155218,0.00173807,-0.000992238,0.00259592 5.19458e-05,0.000199122,0.000126622,0.000104905,0.000159955
828 rs41307159,rs6060165,rs6088655,rs6088664,rs6088704 0 44.1005 inf 5 0 1.91669e-07 1.48597e-07,2.38512e-07 -0.00155867,0.00176252,-0.00098549,0.00259959,-0.000132044 0.00019916,0.000129039,0.000104879,0.000159959,5.34154e-05
829 rs41307159,rs4616,rs6060194,rs6088655,rs6088664 0 44.0996 inf 5 0 1.91855e-07 1.49882e-07,2.36763e-07 -0.0015528,0.00173689,-0.000150851,-0.000991992,0.00259633 0.000199125,0.000126536,5.2105e-05,0.000104902,0.00015996
830 rs41307159,rs6060165,rs6088655,rs6088664,rs752448 0 44.0993 inf 5 0 1.91892e-07 1.4821e-07,2.38006e-07 -0.00156188,0.00163237,-0.00099001,0.00260718,-0.000135614 0.000199173,0.000125449,0.000104946,0.000160069,5.3459e-05
831 rs41307159,rs6060165,rs6088655,rs6088664,rs752075 0 44.0975 inf 5 0 1.91886e-07 1.48494e-07,2.39994e-07 -0.00156187,0.0016324,-0.000990002,0.00260717,-0.000135525 0.000199173,0.000125449,0.000104946,0.000160069,5.3459e-05
832 rs11167253,rs41307159,rs6060165,rs6088655,rs6088664 0 44.0975 inf 5 0 1.91886e-07 1.50937e-07,2.39488e-07 -0.000135525,-0.00156187,0.0016324,-0.000990002,0.00260717 5.3459e-05,0.000199173,0.000125449,0.000104946,0.000160069
833 rs17319032,rs41307159,rs6060165,rs6088655,rs6088664 0 44.0971 inf 5 0 1.91885e-07 1.51025e-07,2.40627e-07 -0.000135504,-0.00156187,0.0016324,-0.00099,0.00260717 5.3459e-05,0.000199173,0.000125449,0.000104946,0.000160069
834 rs41307159,rs6060165,rs6088655,rs6088664,rs6088703 0 44.0947 inf 5 0 1.91876e-07 1.51626e-07,2.39731e-07 -0.00156189,0.00163226,-0.000989813,0.00260701,-0.000135232 0.000199173,0.000125459,0.000104943,0.000160067,5.34039e-05
835 rs3746436,rs41307159,rs6060165,rs6088655,rs6088664 0 44.0925 inf 5 0 1.9187e-07 1.49356e-07,2.40769e-07 -0.000135282,-0.00156186,0.00163248,-0.000989979,0.00260714 5.3459e-05,0.000199173,0.000125449,0.000104946,0.000160069
836 rs41307159,rs4616,rs6088655,rs6088664,rs6120819 0 44.0912 inf 5 0 1.91873e-07 1.49229e-07,2.41165e-07 -0.00156544,0.00162548,-0.00099559,0.00261237,-0.000154024 0.000199233,0.000124602,0.000104953,0.000160275,5.31166e-05
837 rs41307159,rs6060165,rs6088655,rs6088664,rs6120821 0 44.0899 inf 5 0 1.9186e-07 1.52309e-07,2.37585e-07 -0.00156188,0.00163234,-0.000989791,0.00260698,-0.000134994 0.000199173,0.000125459,0.000104943,0.000160067,5.34039e-05
838 rs41307159,rs6060165,rs6088655,rs6088664,rs6120813 0 44.0896 inf 5 0 1.9186e-07 1.47945e-07,2.40714e-07 -0.00156188,0.00163234,-0.00098979,0.00260697,-0.000134981 0.000199173,0.000125459,0.000104943,0.000160067,5.34039e-05
839 rs41307159,rs6060165,rs6088655,rs6088664,rs6088700 0 44.0895 inf 5 0 1.91859e-07 1.51505e-07,2.39416e-07 -0.00156188,0.00163234,-0.00098979,0.00260697,-0.000134979 0.000199173,0.000125459,0.000104943,0.000160067,5.34039e-05
840 rs41307159,rs6060133,rs6060165,rs6088655,rs6088664 0 44.0872 inf 5 0 1.91796e-07 1.48495e-07,2.37691e-07 -0.0016421,0.000125633,0.00169559,-0.00101861,0.00259094 0.000202168,5.00666e-05,0.00012448,0.000106111,0.000159894
841 rs41307159,rs6060165,rs6088655,rs6088664,rs6120788 0 44.0848 inf 5 0 1.91846e-07 1.49116e-07,2.38572e-07 -0.00156184,0.0016326,-0.000989944,0.00260708,-0.000134906 0.000199173,0.000125449,0.000104946,0.000160069,5.3459e-05
842 rs41307159,rs6060165,rs6088655,rs6088664,rs8501 0 44.0807 inf 5 0 1.91831e-07 1.49456e-07,2.43125e-07 -0.00156186,0.00163248,-0.00098975,0.00260691,-0.000134548 0.000199173,0.000125459,0.000104943,0.000160067,5.34039e-05
843 rs2425014,rs41307159,rs4616,rs6088655,rs6088664 0 44.0791 inf 5 0 1.91779e-07 1.47685e-07,2.3754e-07 -0.000149404,-0.00155214,0.00173762,-0.000992172,0.00259581 5.19458e-05,0.000199122,0.000126622,0.000104905,0.000159955
844 rs3746444,rs41307159,rs6060165,rs6088655,rs6088664 0 44.0759 inf 5 0 1.91817e-07 1.48931e-07,2.37547e-07 -0.00013447,-0.00156182,0.00163274,-0.000989903,0.00260702 5.3459e-05,0.000199173,0.000125449,0.000104946,0.000160069
845 rs41307159,rs6060165,rs6088655,rs6088664,rs7268266 0 44.0743 inf 5 0 1.91813e-07 1.4753e-07,2.37834e-07 -0.00156182,0.00163276,-0.000989896,0.00260701,-0.000134395 0.000199173,0.000125449,0.000104946,0.000160069,5.3459e-05
846 rs2180849,rs41307159,rs4616,rs6088655,rs6088664 0 44.0738 inf 5 0 1.91762e-07 1.49724e-07,2.40509e-07 -0.000149181,-0.00155213,0.00173751,-0.000992155,0.00259579 5.19458e-05,0.000199122,0.000126622,0.000104905,0.000159955
847 rs41307159,rs6060165,rs6088655,rs6088664,rs6088694 0 44.0733 inf 5 0 1.91808e-07 1.46779e-07,2.40899e-07 -0.00156184,0.0016326,-0.000989717,0.00260686,-0.000134186 0.000199173,0.000125459,0.000104943,0.000160067,5.34039e-05
848 rs41307159,rs6060165,rs6087667,rs6088655,rs6088664 0 44.0727 inf 5 0 1.91806e-07 1.50322e-07,2.37619e-07 -0.00156184,0.00163261,-0.000134158,-0.000989714,0.00260686 0.000199173,0.000125459,5.34039e-05,0.000104943,0.000160067
849 rs41307159,rs6060197,rs6088655,rs6088664 0 41.7142 inf 4 -nan 1.73462e-07 1.3305e-07,2.18416e-07 -0.00143215,0.00154849,-0.000926341,0.00241477 0.000197539,0.000121398,0.0001048,0.000154968
850 rs41307159,rs4616,rs6060159,rs6088655,rs6088664 0 44.0675 inf 5 0 1.91754e-07 1.47019e-07,2.35739e-07 -0.00155276,0.00173602,-0.000149608,-0.000991861,0.00259617 0.000199125,0.000126521,5.21309e-05,0.000104901,0.00015996
851 rs41307159,rs6060165,rs6088655,rs6088664,rs7261969 0 44.0664 inf 5 0 1.9179e-07 1.4818e-07,2.34786e-07 -0.00156174,0.00163324,-0.000989873,0.00260691,-0.000134321 0.000199173,0.000125429,0.000104947,0.000160069,5.3569e-05
852 rs17092195,rs41307159,rs6060165,rs6088655,rs6088664 0 44.0602 inf 5 0 1.91712e-07 1.47904e-07,2.36359e-07 0.000124431,-0.00164094,0.00169482,-0.00101827,0.00259064 5.00764e-05,0.000202147,0.000124466,0.000106114,0.000159893
853 rs41307159,rs6060165,rs6088655,rs6088664,rs6120828 0 44.0563 inf 5 0 1.91755e-07 1.49032e-07,2.37937e-07 -0.00156177,0.00163305,-0.000989813,0.00260688,-0.000133508 0.000199173,0.000125449,0.000104946,0.000160069,5.3459e-05
854 rs2295701,rs41307159,rs4616,rs6088655,rs6088664 0 44.0557 inf 5 0 1.91707e-07 1.49118e-07,2.40894e-07 -0.000148509,-0.00155222,0.00173701,-0.000992124,0.00259585 5.19665e-05,0.000199123,0.000126613,0.000104905,0.000159957
855 rs41307159,rs4616,rs6088655,rs6088664,rs752449 0 44.0541 inf 5 0 1.91702e-07 1.50108e-07,2.43594e-07 -0.00155221,0.00173697,-0.000992119,0.00259584,-0.00014844 0.000199123,0.000126613,0.000104905,0.000159957,5.19665e-05
856 rs41307159,rs4616,rs6060163,rs6088655,rs6088664 0 44.0539 inf 5 0 1.91711e-07 1.5047e-07,2.38522e-07 -0.00155273,0.00173574,-0.000149041,-0.00099182,0.0025961 0.000199125,0.000126521,5.21309e-05,0.000104901,0.00015996
857 rs41307159,rs4616,rs6088655,rs6088664,rs6088677 0 44.0522 inf 5 0 1.91695e-07 1.50194e-07,2.4158e-07 -0.00155221,0.00173693,-0.000992113,0.00259583,-0.000148358 0.000199123,0.000126613,0.000104905,0.000159957,5.19665e-05
858 rs41307159,rs4616,rs6088655,rs6088664,rs6088693 0 44.0505 inf 5 0 1.9169e-07 1.4917e-07,2.34548e-07 -0.00155221,0.0017369,-0.000992107,0.00259582,-0.00014829 0.000199123,0.000126613,0.000104905,0.000159957,5.19665e-05
859 rs41307159,rs4616,rs6060180,rs6088655,rs6088664 0 44.0422 inf 5 0 1.91664e-07 1.48906e-07,2.40352e-07 -0.00155219,0.00173672,-0.00014794,-0.000992082,0.00259578 0.000199123,0.000126613,5.19665e-05,0.000104905,0.000159957
860 rs41307159,rs6088655,rs6088664,rs6142290 0 41.6871 inf 4 -nan 1.73377e-07 1.33406e-07,2.15736e-07 -0.00143158,-0.000926347,0.00241421,0.0015479 0.000197539,0.0001048,0.000154968,0.000121398
861 rs1407202,rs41307159,rs6088655,rs6088664 0 41.6783 inf 4 -nan 1.73349e-07 1.33455e-07,2.18438e-07 0.00154771,-0.0014314,-0.000926349,0.00241402 0.000121398,0.000197539,0.0001048,0.000154968
862 rs41307159,rs6060165,rs6060216,rs6088655,rs6088664 0 44.0311 inf 5 0 1.91451e-07 1.46544e-07,2.38923e-07 -0.00155863,0.00175999,-0.000128456,-0.000985208,0.00259928 0.00019916,0.000129009,5.33616e-05,0.000104878,0.000159959
863 rs41307159,rs4616,rs6088655,rs6088664,rs6142272 0 44.0289 inf 5 0 1.91622e-07 1.48852e-07,2.40031e-07 -0.00155216,0.00173644,-0.000992041,0.00259571,-0.000147382 0.000199123,0.000126613,0.000104905,0.000159957,5.19665e-05
864 rs41307159,rs6060165,rs6087664,rs6088655,rs6088664 0 44.0285 inf 5 0 1.9144e-07 1.50491e-07,2.37833e-07 -0.00155856,0.00176015,-0.000128412,-0.000985265,0.00259927 0.00019916,0.000129039,5.34154e-05,0.000104879,0.000159959
865 rs41307159,rs4616,rs6088655,rs6088664,rs6120827 0 44.0258 inf 5 0 1.91612e-07 1.46659e-07,2.41997e-07 -0.00155215,0.00173638,-0.000992031,0.0025957,-0.000147251 0.000199123,0.000126613,0.000104905,0.000159957,5.19665e-05
866 rs41307159,rs6060151,rs6060165,rs6088655,rs6088664 0 44.0258 inf 5 0 1.91432e-07 1.49653e-07,2.36037e-07 -0.00155856,-0.000128273,0.00176006,-0.000985257,0.00259926 0.00019916,5.34154e-05,0.000129039,0.000104879,0.000159959
867 rs41307159,rs6060165,rs6060215,rs6088655,rs6088664 0 44.0241 inf 5 0 1.91426e-07 1.47981e-07,2.38611e-07 -0.00155856,0.00176,-0.000128185,-0.000985251,0.00259925 0.00019916,0.000129039,5.34154e-05,0.000104879,0.000159959
868 rs3746430,rs41307159,rs4616,rs6088655,rs6088664 0 44.0239 inf 5 0 1.91604e-07 1.50528e-07,2.41617e-07 -0.000147092,-0.00155203,0.00173647,-0.000992002,0.00259554 5.19458e-05,0.000199122,0.000126622,0.000104905,0.000159955
869 rs41307159,rs6060165,rs6088655,rs6088664,rs6088667 0 44.0239 inf 5 0 1.91655e-07 1.48516e-07,2.38691e-07 -0.00156163,0.00163391,-0.000989676,0.00260661,-0.000132214 0.000199173,0.000125429,0.000104947,0.000160069,5.3569e-05
870 rs41307159,rs4616,rs6088655,rs6088664,rs6120810 0 44.0234 inf 5 0 1.91603e-07 1.46721e-07,2.39987e-07 -0.00155203,0.00173645,-0.000992,0.00259553,-0.000147068 0.000199122,0.000126622,0.000104905,0.000159955,5.19458e-05
871 rs41307159,rs6060165,rs6088655,rs6088664,rs6120785 0 44.0232 inf 5 0 1.91424e-07 1.49244e-07,2.40397e-07 -0.00155856,0.00175997,-0.000985249,0.00259925,-0.000128143 0.00019916,0.000129039,0.000104879,0.000159959,5.34154e-05
872 rs13038162,rs41307159,rs6060165,rs6088655,rs6088664 0 44.0228 inf 5 0 1.91422e-07 1.47971e-07,2.38159e-07 -0.000128122,-0.00155855,0.00175996,-0.000985247,0.00259925 5.34154e-05,0.00019916,0.000129039,0.000104879,0.000159959
873 rs41307159,rs4616,rs6088655,rs6088664,rs6142291 0 44.0208 inf 5 0 1.91596e-07 1.51901e-07,2.43115e-07 -0.00155214,0.00173627,-0.000992015,0.00259567,-0.000147037 0.000199123,0.000126613,0.000104905,0.000159957,5.19665e-05
874 rs41307159,rs4142034,rs4616,rs6088655,rs6088664 0 44.0192 inf 5 0 1.91589e-07 1.49221e-07,2.358e-07 -0.00155202,-0.000146891,0.00173636,-0.000991987,0.00259551 0.000199122,5.19458e-05,0.000126622,0.000104905,0.000159955
875 rs41307159,rs6060165,rs6060214,rs6088655,rs6088664 0 44.015 inf 5 0 1.91398e-07 1.49891e-07,2.38657e-07 -0.00155854,0.0017597,-0.00012772,-0.000985223,0.00259921 0.00019916,0.000129039,5.34154e-05,0.000104879,0.000159959
876 rs3746446,rs41307159,rs6060165,rs6088655,rs6088664 0 44.0133 inf 5 0 1.91618e-07 1.50332e-07,2.38449e-07 -0.000131219,-0.00156168,0.00163357,-0.000989443,0.00260644 5.34039e-05,0.000199173,0.000125459,0.000104943,0.000160067
877 rs41307159,rs4616,rs6058177,rs6088655,rs6088664 0 44.0128 inf 5 0 1.91571e-07 1.45275e-07,2.33925e-07 -0.00155213,0.0017361,-0.000146701,-0.00099199,0.00259563 0.000199123,0.000126613,5.19665e-05,0.000104905,0.000159957
878 rs2425010,rs41307159,rs6060165,rs6088655,rs6088664 0 44.0122 inf 5 0 1.91389e-07 1.51399e-07,2.39218e-07 -0.000127576,-0.00155854,0.0017596,-0.000985214,0.0025992 5.34154e-05,0.00019916,0.000129039,0.000104879,0.000159959
879 rs1885119,rs41307159,rs6060165,rs6088655,rs6088664 0 44.0112 inf 5 0 1.91386e-07 1.48618e-07,2.36198e-07 -0.000127524,-0.00155854,0.00175957,-0.00098521,0.00259919 5.34154e-05,0.00019916,0.000129039,0.000104879,0.000159959
880 rs2425011,rs41307159,rs6060165,rs6088655,rs6088664 0 44.0098 inf 5 0 1.91381e-07 1.47507e-07,2.36426e-07 -0.000127451,-0.00155853,0.00175952,-0.000985206,0.00259919 5.34154e-05,0.00019916,0.000129039,0.000104879,0.000159959
881 rs41307159,rs6060165,rs6060212,rs6088655,rs6088664 0 44.0069 inf 5 0 1.91372e-07 1.46959e-07,2.37326e-07 -0.00155853,0.00175942,-0.000127302,-0.000985197,0.00259917 0.00019916,0.000129039,5.34154e-05,0.000104879,0.000159959
882 rs2273636,rs41307159,rs6060165,rs6088655,rs6088664 0 44.0065 inf 5 0 1.91371e-07 1.49786e-07,2.3839e-07 -0.000127283,-0.00155853,0.00175941,-0.000985196,0.00259917 5.34154e-05,0.00019916,0.000129039,0.000104879,0.000159959
883 rs2425013,rs41307159,rs6060165,rs6088655,rs6088664 0 44.0042 inf 5 0 1.91363e-07 1.49621e-07,2.39683e-07 -0.000127162,-0.00155853,0.00175933,-0.000985188,0.00259916 5.34154e-05,0.00019916,0.000129039,0.000104879,0.000159959
884 rs41307159,rs4616,rs6060193,rs6088655,rs6088664 0 44.0034 inf 5 0 1.91539e-07 1.47267e-07,2.34298e-07 -0.00155199,0.00173603,-0.000146221,-0.000991937,0.00259543 0.000199122,0.000126622,5.19458e-05,0.000104905,0.000159955
885 rs2180847,rs41307159,rs6060165,rs6088655,rs6088664 0 44.0009 inf 5 0 1.91356e-07 1.48396e-07,2.34827e-07 -0.000126908,-0.00155855,0.00175896,-0.000985132,0.00259914 5.33616e-05,0.00019916,0.000129006,0.000104878,0.000159959
886 rs41307159,rs4616,rs6060204,rs6088655,rs6088664 0 43.9987 inf 5 0 1.91526e-07 1.49807e-07,2.40046e-07 -0.0015521,0.00173581,-0.000146101,-0.000991946,0.00259556 0.000199123,0.000126613,5.19665e-05,0.000104905,0.000159957
887 rs41307159,rs4616,rs6060173,rs6088655,rs6088664 0 43.9962 inf 5 0 1.91517e-07 1.51227e-07,2.40868e-07 -0.00155197,0.00173588,-0.000145917,-0.000991915,0.0025954 0.000199122,0.000126622,5.19458e-05,0.000104905,0.000159955
888 rs1998233,rs41307159,rs4616,rs6088655,rs6088664 0 43.9924 inf 5 0 1.91506e-07 1.46557e-07,2.38507e-07 -0.000145832,-0.00155208,0.00173567,-0.000991926,0.00259553 5.19665e-05,0.000199123,0.000126613,0.000104905,0.000159957
889 rs1058003,rs41307159,rs6060165,rs6088655,rs6088664 0 43.9811 inf 5 0 1.91296e-07 1.49764e-07,2.40318e-07 -0.000125394,-0.0015587,0.00175834,-0.000984617,0.00259915 5.31312e-05,0.000199161,0.000129007,0.000104873,0.00015996
890 rs2145559,rs41307159,rs6088655,rs6088664 0 41.6264 inf 4 -nan 1.73184e-07 1.33155e-07,2.19027e-07 0.00154657,-0.0014303,-0.00092636,0.00241295 0.000121398,0.000197539,0.0001048,0.000154968
891 rs41307159,rs4616,rs6060218,rs6088655,rs6088664 0 43.9801 inf 5 0 1.91467e-07 1.4685e-07,2.40223e-07 -0.00155206,0.00173541,-0.000145307,-0.000991887,0.00259546 0.000199123,0.000126613,5.19665e-05,0.000104905,0.000159957
892 rs41307159,rs4616,rs6088655,rs6088664,rs6119559 0 43.98 inf 5 0 1.91465e-07 1.48612e-07,2.37659e-07 -0.00155194,0.00173553,-0.000991864,0.00259531,-0.000145224 0.000199122,0.000126622,0.000104905,0.000159955,5.19458e-05
893 rs41307159,rs4616,rs6060196,rs6088655,rs6088664 0 43.9797 inf 5 0 1.91464e-07 1.46687e-07,2.39095e-07 -0.00155194,0.00173552,-0.00014521,-0.000991863,0.00259531 0.000199122,0.000126622,5.19458e-05,0.000104905,0.000159955
894 rs41307159,rs4616,rs6060201,rs6088655,rs6088664 0 43.9797 inf 5 0 1.91464e-07 1.47981e-07,2.34992e-07 -0.00155194,0.00173552,-0.000145209,-0.000991863,0.00259531 0.000199122,0.000126622,5.19458e-05,0.000104905,0.000159955
895 rs2180850,rs41307159,rs4616,rs6088655,rs6088664 0 43.9792 inf 5 0 1.91463e-07 1.49575e-07,2.37276e-07 -0.000145189,-0.00155194,0.00173551,-0.000991861,0.00259531 5.19458e-05,0.000199122,0.000126622,0.000104905,0.000159955
896 rs1475070,rs41307159,rs4616,rs6088655,rs6088664 0 43.9775 inf 5 0 1.91454e-07 1.47219e-07,2.36668e-07 0.000140124,-0.00164833,0.00168983,-0.00102765,0.00258774 5.01718e-05,0.000202523,0.000124305,0.000106148,0.000159872
897 rs41307159,rs4911167,rs6060165,rs6088664,rs6120825 0 43.977 inf 5 0 1.90584e-07 1.51938e-07,2.35311e-07 -0.00150158,-0.00201677,0.00357837,0.00162158,0.00184566 0.000199209,0.000216226,0.000245556,0.000124553,0.000216562
898 rs2180848,rs41307159,rs4616,rs6088655,rs6088664 0 43.9742 inf 5 0 1.91447e-07 1.48335e-07,2.39408e-07 -0.000144977,-0.00155193,0.00173541,-0.000991846,0.00259528 5.19458e-05,0.000199122,0.000126622,0.000104905,0.000159955
899 rs41307159,rs6060165,rs6088655,rs6088664,rs6120816 0 43.9715 inf 5 0 1.9126e-07 1.50391e-07,2.37695e-07 -0.00155848,0.00175822,-0.000985083,0.00259901,-0.000125463 0.00019916,0.000129039,0.000104879,0.000159959,5.34154e-05
900 rs41307159,rs4911463,rs6060165,rs6088655,rs6088664 0 43.9693 inf 5 0 1.91253e-07 1.45187e-07,2.38229e-07 -0.00155847,-0.000125349,0.00175815,-0.000985076,0.002599 0.00019916,5.34154e-05,0.000129039,0.000104879,0.000159959
901 rs41307159,rs6060165,rs6087660,rs6088655,rs6088664 0 43.9673 inf 5 0 1.91246e-07 1.48915e-07,2.37885e-07 -0.00155847,0.00175808,-0.000125242,-0.000985069,0.00259899 0.00019916,0.000129039,5.34154e-05,0.000104879,0.000159959
902 rs41307159,rs4911462,rs6060165,rs6088655,rs6088664 0 43.9657 inf 5 0 1.91241e-07 1.49106e-07,2.37515e-07 -0.00155847,-0.000125158,0.00175803,-0.000985064,0.00259898 0.00019916,5.34154e-05,0.000129039,0.000104879,0.000159959
903 rs2378332,rs41307159,rs6060165,rs6088655,rs6088664 0 43.9656 inf 5 0 1.91241e-07 1.49953e-07,2.39848e-07 -0.000125151,-0.00155847,0.00175802,-0.000985064,0.00259898 5.34154e-05,0.00019916,0.000129039,0.000104879,0.000159959
904 rs41307159,rs6060165,rs6088655,rs6088664,rs6088692 0 43.9654 inf 5 0 1.91241e-07 1.48435e-07,2.36658e-07 -0.00155847,0.00175802,-0.000985063,0.00259898,-0.000125144 0.00019916,0.000129039,0.000104879,0.000159959,5.34154e-05
905 rs41307159,rs6060165,rs6088655,rs6088664,rs6088676 0 43.9629 inf 5 0 1.91233e-07 1.49526e-07,2.39137e-07 -0.00155846,0.00175793,-0.000985055,0.00259897,-0.000125014 0.00019916,0.000129039,0.000104879,0.000159959,5.34154e-05
906 rs2145557,rs41307159,rs6060165,rs6088655,rs6088664 0 43.9613 inf 5 0 1.9123e-07 1.45635e-07,2.34598e-07 -0.000124842,-0.00155849,0.00175761,-0.000985005,0.00259895 5.33616e-05,0.00019916,0.000129006,0.000104878,0.000159959
907 rs1358854,rs41307159,rs6060165,rs6088655,rs6088664 0 43.9604 inf 5 0 1.91225e-07 1.49042e-07,2.38256e-07 -0.00012488,-0.00155846,0.00175784,-0.000985047,0.00259896 5.34154e-05,0.00019916,0.000129039,0.000104879,0.000159959
908 rs41307159,rs4911168,rs6060165,rs6088655,rs6088664 0 43.9603 inf 5 0 1.91224e-07 1.45999e-07,2.37419e-07 -0.00155846,-0.000124877,0.00175784,-0.000985047,0.00259896 0.00019916,5.34154e-05,0.000129039,0.000104879,0.000159959
909 rs41307159,rs4911169,rs6060165,rs6088655,rs6088664 0 43.9594 inf 5 0 1.91222e-07 1.48421e-07,2.35651e-07 -0.00155846,-0.000124829,0.00175781,-0.000985044,0.00259895 0.00019916,5.34154e-05,0.000129039,0.000104879,0.000159959
910 rs10875492,rs41307159,rs6060165,rs6088655,rs6088664 0 43.9591 inf 5 0 1.91221e-07 1.50431e-07,2.40193e-07 -0.000124814,-0.00155846,0.0017578,-0.000985043,0.00259895 5.34154e-05,0.00019916,0.000129039,0.000104879,0.000159959
911 rs41307159,rs6060165,rs6060175,rs6088655,rs6088664 0 43.959 inf 5 0 1.9122e-07 1.48694e-07,2.3835e-07 -0.00155846,0.0017578,-0.000124809,-0.000985042,0.00259895 0.00019916,0.000129039,5.34154e-05,0.000104879,0.000159959
912 rs2038503,rs41307159,rs6088655,rs6088664 0 41.6041 inf 4 -nan 1.73113e-07 1.31575e-07,2.12344e-07 0.00154608,-0.00142983,-0.000926365,0.00241249 0.000121398,0.000197539,0.0001048,0.000154968
913 rs1998231,rs41307159,rs6060165,rs6088655,rs6088664 0 43.9567 inf 5 0 1.91213e-07 1.46996e-07,2.38611e-07 -0.000124688,-0.00155845,0.00175772,-0.000985035,0.00259894 5.34154e-05,0.00019916,0.000129039,0.000104879,0.000159959
914 rs41307159,rs6060165,rs6060167,rs6088655,rs6088664 0 43.9548 inf 5 0 1.91207e-07 1.47394e-07,2.40872e-07 -0.00155845,0.00175765,-0.000124588,-0.000985029,0.00259893 0.00019916,0.000129039,5.34154e-05,0.000104879,0.000159959
915 rs41307159,rs6058166,rs6060165,rs6088655,rs6088664 0 43.9523 inf 5 0 1.91199e-07 1.5099e-07,2.36745e-07 -0.00155845,-0.000124451,0.00175756,-0.00098502,0.00259892 0.00019916,5.34154e-05,0.000129039,0.000104879,0.000159959
916 rs41307159,rs6060165,rs6060170,rs6088655,rs6088664 0 43.9474 inf 5 0 1.91183e-07 1.50353e-07,2.42218e-07 -0.00155844,0.0017574,-0.000124192,-0.000985004,0.0025989 0.00019916,0.000129039,5.34154e-05,0.000104879,0.000159959
917 rs41307159,rs6060165,rs6087670,rs6088655,rs6088664 0 43.9473 inf 5 0 1.91183e-07 1.47874e-07,2.35376e-07 -0.00155844,0.00175739,-0.000124188,-0.000985004,0.0025989 0.00019916,0.000129039,5.34154e-05,0.000104879,0.000159959
918 rs41307159,rs4911460,rs6060165,rs6088655,rs6088664 0 43.9459 inf 5 0 1.91179e-07 1.4964e-07,2.38535e-07 -0.00155844,-0.000124115,0.00175735,-0.000985,0.00259889 0.00019916,5.34154e-05,0.000129039,0.000104879,0.000159959
919 rs41307159,rs6060162,rs6060165,rs6088655,rs6088664 0 43.9409 inf 5 0 1.91165e-07 1.46488e-07,2.3903e-07 -0.00155846,-0.000123768,0.00175691,-0.000984939,0.00259886 0.00019916,5.33616e-05,0.000129006,0.000104878,0.000159959
920 rs3803937,rs41307159,rs6060165,rs6088655,rs6088664 0 43.9388 inf 5 0 1.91156e-07 1.48258e-07,2.38851e-07 -0.000123737,-0.00155843,0.0017571,-0.000984976,0.00259886 5.34154e-05,0.00019916,0.000129039,0.000104879,0.000159959
921 rs41307159,rs4616,rs6060217,rs6088655,rs6088664 0 43.9362 inf 5 0 1.91326e-07 1.48874e-07,2.40237e-07 -0.00155185,0.00173459,-0.000143338,-0.000991725,0.00259509 0.000199122,0.000126622,5.19458e-05,0.000104905,0.000159955
922 rs41307159,rs4616,rs6058165,rs6088655,rs6088664 0 43.9292 inf 5 0 1.91304e-07 1.49185e-07,2.35665e-07 -0.00155183,0.00173444,-0.000143035,-0.000991703,0.00259505 0.000199122,0.000126622,5.19458e-05,0.000104905,0.000159955
923 rs41307159,rs4911455,rs6060165,rs6088655,rs6088664 0 43.909 inf 5 0 1.91228e-07 1.48864e-07,2.38145e-07 -0.00162933,0.000117563,0.00168702,-0.00101626,0.00258354 0.000201685,5.02635e-05,0.000124327,0.000106141,0.0001599
924 rs10875491,rs41307159,rs6060165,rs6088655,rs6088664 0 43.9076 inf 5 0 1.91057e-07 1.46729e-07,2.39382e-07 -0.00012207,-0.00155838,0.00175601,-0.000984873,0.00259871 5.34154e-05,0.00019916,0.000129039,0.000104879,0.000159959
925 rs17310328,rs41307159,rs6060165,rs6088655,rs6088664 0 43.8996 inf 5 0 1.91202e-07 1.47954e-07,2.34683e-07 0.00011725,-0.00162813,0.00168524,-0.0010163,0.00258272 5.03041e-05,0.000201622,0.000124302,0.000106153,0.000159905
926 rs41307159,rs6060128,rs6060165,rs6088655,rs6088664 0 43.8995 inf 5 0 1.91202e-07 1.4796e-07,2.37474e-07 -0.00162812,0.000117249,0.00168524,-0.0010163,0.00258272 0.000201622,5.03041e-05,0.000124302,0.000106153,0.000159905
927 rs41307159,rs6060127,rs6060165,rs6088655,rs6088664 0 43.8981 inf 5 0 1.91197e-07 1.50866e-07,2.35484e-07 -0.00162808,0.000117176,0.00168523,-0.00101628,0.00258272 0.000201622,5.03041e-05,0.000124302,0.000106153,0.000159905
928 rs41307159,rs6060165,rs6088655,rs6088658,rs6088664 0 43.8973 inf 5 0 1.91194e-07 1.49264e-07,2.39172e-07 -0.00162836,0.00168582,-0.0010162,0.000117085,0.00258301 0.000201643,0.00012431,0.000106149,5.02897e-05,0.000159903
929 rs41307159,rs4616,rs4911464,rs6088655,rs6088664 0 43.8943 inf 5 0 1.91193e-07 1.49295e-07,2.37731e-07 -0.00155176,0.00173367,-0.000141508,-0.00099159,0.00259487 0.000199122,0.000126622,5.19458e-05,0.000104905,0.000159955
930 rs35024451,rs41307159,rs6060165,rs6088655,rs6088664 0 43.8839 inf 5 0 1.91152e-07 1.48246e-07,2.38825e-07 0.000116471,-0.00162764,0.00168518,-0.00101604,0.00258275 5.03041e-05,0.000201622,0.000124302,0.000106153,0.000159905
931 rs41307159,rs6058149,rs6060165,rs6088655,rs6088664 0 43.8833 inf 5 0 1.91148e-07 1.49191e-07,2.42326e-07 -0.00162822,0.000116333,0.00168633,-0.0010159,0.00258332 0.000201664,5.02762e-05,0.000124319,0.000106145,0.000159902
932 rs41307159,rs6060165,rs6088655,rs6088660,rs6088664 0 43.8817 inf 5 0 1.91145e-07 1.47228e-07,2.35703e-07 -0.00162757,0.00168517,-0.00101601,0.000116357,0.00258276 0.000201622,0.000124302,0.000106153,5.03041e-05,0.000159905
933 rs3818253,rs41307159,rs6060165,rs6088655,rs6088664 0 43.863 inf 5 0 1.91149e-07 1.47204e-07,2.37413e-07 -0.000122913,-0.00156068,0.00163601,-0.000983051,0.002599 5.31099e-05,0.00019917,0.000125462,0.000104856,0.000159961
934 rs1885115,rs41307159,rs6060165,rs6088655,rs6088664 0 43.8597 inf 5 0 1.91052e-07 1.45087e-07,2.39865e-07 -0.000118374,-0.00156216,0.001741,-0.000986632,0.0026043 5.18339e-05,0.00019918,0.000127426,0.000104906,0.00016005
935 rs41307159,rs6060168,rs6087670,rs6088655,rs6088664 0 43.8542 inf 5 0 1.90888e-07 1.47172e-07,2.37758e-07 -0.00155662,0.00175536,-0.000123961,-0.00098495,0.00259704 0.00019916,0.000129039,5.34154e-05,0.000104879,0.000159959
936 rs41307159,rs4616,rs6087663,rs6088655,rs6088664 0 43.8499 inf 5 0 1.91053e-07 1.46521e-07,2.38578e-07 -0.00155166,0.00173269,-0.000139548,-0.000991446,0.00259463 0.000199122,0.000126622,5.19458e-05,0.000104905,0.000159955
937 rs41307159,rs4616,rs6088655,rs6088664,rs6088678 0 43.8298 inf 5 0 1.91043e-07 1.50892e-07,2.38228e-07 -0.00155469,0.00161896,-0.000994526,0.00260068,-0.000143323 0.00019914,0.000125009,0.000104953,0.000160058,5.34062e-05
938 rs10875491,rs41307159,rs6060168,rs6088655,rs6088664 0 43.8146 inf 5 0 1.90763e-07 1.45044e-07,2.38579e-07 -0.000121843,-0.00155656,0.00175398,-0.000984819,0.00259685 5.34154e-05,0.00019916,0.000129039,0.000104879,0.000159959
939 rs2378261,rs41307159,rs6060165,rs6088655,rs6088664 0 43.8127 inf 5 0 1.90925e-07 1.48025e-07,2.36859e-07 0.000112795,-0.00162567,0.00168547,-0.00101477,0.00258319 5.02897e-05,0.000201643,0.00012431,0.000106149,0.000159903
940 rs41307159,rs6060165,rs6088655,rs6088664,rs6579204 0 43.8116 inf 5 0 1.90919e-07 1.4726e-07,2.40542e-07 -0.00162621,0.00168657,-0.00101463,0.00258373,0.000112641 0.000201685,0.000124327,0.000106141,0.0001599,5.02635e-05
941 rs41307159,rs6060165,rs6088655,rs6088664,rs6088665 0 43.81 inf 5 0 1.90914e-07 1.51466e-07,2.36459e-07 -0.00162615,0.00168656,-0.0010146,0.00258373,0.000112553 0.000201685,0.000124327,0.000106141,0.0001599,5.02635e-05
942 rs41307159,rs4616,rs6088655,rs6088664,rs6088686 0 43.8097 inf 5 0 1.90979e-07 1.45802e-07,2.44481e-07 -0.00155463,0.00161925,-0.00099444,0.00260053,-0.000142397 0.00019914,0.000125009,0.000104953,0.000160058,5.34062e-05
943 rs41307159,rs4616,rs6087659,rs6088655,rs6088664 0 43.8088 inf 5 0 1.90976e-07 1.47418e-07,2.37336e-07 -0.00155462,0.00161926,-0.000142355,-0.000994436,0.00260052 0.00019914,0.000125009,5.34062e-05,0.000104953,0.000160058
944 rs41307159,rs4616,rs6088655,rs6088664,rs6120803 0 43.8083 inf 5 0 1.90975e-07 1.49241e-07,2.35596e-07 -0.00155462,0.00161927,-0.000994434,0.00260052,-0.000142333 0.00019914,0.000125009,0.000104953,0.000160058,5.34062e-05
945 rs41307159,rs6060135,rs6060165,rs6088655,rs6088664 0 43.8061 inf 5 0 1.90761e-07 1.50154e-07,2.34268e-07 -0.00163043,0.00011234,0.00171003,-0.00101383,0.0025877 0.000202127,5.13167e-05,0.000125192,0.000106146,0.000159889
946 rs41307159,rs4616,rs6088655,rs6088664,rs6120790 0 43.8031 inf 5 0 1.90958e-07 1.48843e-07,2.39096e-07 -0.00155461,0.00161934,-0.000994411,0.00260048,-0.000142092 0.00019914,0.000125009,0.000104953,0.000160058,5.34062e-05
947 rs41307159,rs4616,rs6088655,rs6088664,rs6120793 0 43.803 inf 5 0 1.90957e-07 1.48362e-07,2.35523e-07 -0.00155464,0.00161916,-0.000994226,0.00260034,-0.000141924 0.00019914,0.000125018,0.00010495,0.000160056,5.33507e-05
948 rs41307159,rs4616,rs6088655,rs6088664,rs6120804 0 43.8026 inf 5 0 1.90956e-07 1.49641e-07,2.41029e-07 -0.0015546,0.00161935,-0.000994409,0.00260048,-0.000142067 0.00019914,0.000125009,0.000104953,0.000160058,5.34062e-05
949 rs3746435,rs41307159,rs4616,rs6088655,rs6088664 0 43.8022 inf 5 0 1.90955e-07 1.4996e-07,2.36841e-07 -0.000142051,-0.0015546,0.00161935,-0.000994407,0.00260048 5.34062e-05,0.00019914,0.000125009,0.000104953,0.000160058
950 rs41307159,rs4616,rs6088655,rs6088664,rs6120797 0 43.8021 inf 5 0 1.90955e-07 1.46791e-07,2.36131e-07 -0.0015546,0.00161936,-0.000994407,0.00260048,-0.000142047 0.00019914,0.000125009,0.000104953,0.000160058,5.34062e-05
951 rs2013125,rs41307159,rs4616,rs6088655,rs6088664 0 43.7995 inf 5 0 1.90947e-07 1.48951e-07,2.40359e-07 -0.000141925,-0.00155459,0.00161939,-0.000994396,0.00260046 5.34062e-05,0.00019914,0.000125009,0.000104953,0.000160058
952 rs41307159,rs4616,rs6060156,rs6088655,rs6088664 0 43.7982 inf 5 0 1.90891e-07 1.48793e-07,2.37724e-07 -0.00155158,0.00173134,-0.000137302,-0.000991241,0.00259436 0.000199122,0.000126606,5.19659e-05,0.000104904,0.000159955
953 rs41307159,rs4616,rs6088655,rs6088664,rs6119560 0 43.7957 inf 5 0 1.90933e-07 1.4937e-07,2.37388e-07 -0.00155462,0.00161927,-0.000994195,0.00260029,-0.000141583 0.00019914,0.000125018,0.00010495,0.000160056,5.33507e-05
954 rs41307159,rs4616,rs6088655,rs6088664,rs6120799 0 43.7947 inf 5 0 1.90931e-07 1.4852e-07,2.36243e-07 -0.00155458,0.00161946,-0.000994375,0.00260042,-0.000141704 0.00019914,0.000125009,0.000104953,0.000160058,5.34062e-05
955 rs41307159,rs4616,rs6088655,rs6088664,rs6088690 0 43.7943 inf 5 0 1.9093e-07 1.50923e-07,2.37505e-07 -0.00155458,0.00161947,-0.000994373,0.00260042,-0.000141687 0.00019914,0.000125009,0.000104953,0.000160058,5.34062e-05
956 rs41307159,rs6060165,rs6060243,rs6088655,rs6088664 0 43.7915 inf 5 0 1.90839e-07 1.48509e-07,2.41701e-07 -0.00156204,0.00173872,-0.000114843,-0.000986276,0.00260384 0.00019918,0.000127393,5.18486e-05,0.000104905,0.000160051
957 rs41307159,rs4616,rs6088655,rs6088664,rs6088691 0 43.791 inf 5 0 1.9092e-07 1.47069e-07,2.3927e-07 -0.00155457,0.00161951,-0.000994359,0.00260039,-0.000141531 0.00019914,0.000125009,0.000104953,0.000160058,5.34062e-05
958 rs13433216,rs41307159,rs4616,rs6088655,rs6088664 0 43.7908 inf 5 0 1.90918e-07 1.46542e-07,2.39596e-07 -0.000141359,-0.0015546,0.00161934,-0.000994174,0.00260025 5.33507e-05,0.00019914,0.000125018,0.00010495,0.000160056
959 rs1885116,rs41307159,rs4616,rs6088655,rs6088664 0 43.7896 inf 5 0 1.90914e-07 1.49459e-07,2.36085e-07 -0.0001413,-0.0015546,0.00161936,-0.000994169,0.00260024 5.33507e-05,0.00019914,0.000125018,0.00010495,0.000160056
960 rs41307159,rs4616,rs6088655,rs6088664,rs6088682 0 43.7886 inf 5 0 1.90911e-07 1.48387e-07,2.33397e-07 -0.00155459,0.00161937,-0.000994164,0.00260024,-0.000141254 0.00019914,0.000125018,0.00010495,0.000160056,5.33507e-05
961 rs41307159,rs4616,rs6088655,rs6088664,rs6120812 0 43.786 inf 5 0 1.90903e-07 1.49006e-07,2.41798e-07 -0.00155458,0.00161941,-0.000994153,0.00260022,-0.000141135 0.00019914,0.000125018,0.00010495,0.000160056,5.33507e-05
962 rs41307159,rs4616,rs6087666,rs6088655,rs6088664 0 43.7856 inf 5 0 1.90903e-07 1.485e-07,2.3748e-07 -0.00155455,0.00161959,-0.000141283,-0.000994336,0.00260035 0.00019914,0.000125009,5.34062e-05,0.000104953,0.000160058
963 rs36003887,rs41307159,rs4616,rs6088655,rs6088664 0 43.784 inf 5 0 1.90897e-07 1.48023e-07,2.37641e-07 -0.000141205,-0.00155455,0.00161961,-0.000994329,0.00260034 5.34062e-05,0.00019914,0.000125009,0.000104953,0.000160058
964 rs41307159,rs4616,rs6088655,rs6088664,rs752448 0 43.7819 inf 5 0 1.90891e-07 1.45854e-07,2.39172e-07 -0.00155454,0.00161964,-0.00099432,0.00260033,-0.000141108 0.00019914,0.000125009,0.000104953,0.000160058,5.34062e-05
965 rs41307159,rs6088655,rs6088664,rs6119558,rs6141530 0 43.7819 inf 5 0 2.05895e-07 1.6073e-07,2.52519e-07 -0.0014969,-0.00108056,0.00262956,-0.00029962,0.00180239 0.000197541,0.000106264,0.000158931,5.21548e-05,0.000125958
966 rs41307159,rs4616,rs6088655,rs6088664,rs752075 0 43.78 inf 5 0 1.90885e-07 1.46761e-07,2.38712e-07 -0.00155453,0.00161967,-0.000994311,0.00260031,-0.00014102 0.00019914,0.000125009,0.000104953,0.000160058,5.34062e-05
967 rs11167253,rs41307159,rs4616,rs6088655,rs6088664 0 43.78 inf 5 0 1.90885e-07 1.46649e-07,2.3938e-07 -0.00014102,-0.00155453,0.00161967,-0.000994311,0.00260031 5.34062e-05,0.00019914,0.000125009,0.000104953,0.000160058
968 rs17319032,rs41307159,rs4616,rs6088655,rs6088664 0 43.7795 inf 5 0 1.90883e-07 1.45164e-07,2.37025e-07 -0.000140999,-0.00155453,0.00161968,-0.000994309,0.00260031 5.34062e-05,0.00019914,0.000125009,0.000104953,0.000160058
969 rs41307159,rs4616,rs6088655,rs6088664,rs6088703 0 43.7775 inf 5 0 1.90876e-07 1.49601e-07,2.36599e-07 -0.00155456,0.00161953,-0.000994117,0.00260016,-0.000140741 0.00019914,0.000125018,0.00010495,0.000160056,5.33507e-05
970 rs41307159,rs6060165,rs6088655,rs6088664,rs6088713 0 43.7774 inf 5 0 1.90795e-07 1.45644e-07,2.3389e-07 -0.00156199,0.00173831,-0.000986217,0.00260374,-0.000114081 0.00019918,0.000127393,0.000104905,0.000160051,5.18486e-05
971 rs3746436,rs41307159,rs4616,rs6088655,rs6088664 0 43.7748 inf 5 0 1.90868e-07 1.49477e-07,2.40091e-07 -0.000140777,-0.00155452,0.00161975,-0.000994289,0.00260027 5.34062e-05,0.00019914,0.000125009,0.000104953,0.000160058
972 rs41307159,rs4616,rs6088655,rs6088664,rs6120821 0 43.7724 inf 5 0 1.9086e-07 1.4834e-07,2.36014e-07 -0.00155454,0.0016196,-0.000994095,0.00260012,-0.000140504 0.00019914,0.000125018,0.00010495,0.000160056,5.33507e-05
973 rs41307159,rs4616,rs6088655,rs6088664,rs6120813 0 43.7722 inf 5 0 1.90859e-07 1.46099e-07,2.34527e-07 -0.00155454,0.0016196,-0.000994094,0.00260012,-0.000140491 0.00019914,0.000125018,0.00010495,0.000160056,5.33507e-05
974 rs41307159,rs4616,rs6088655,rs6088664,rs6088700 0 43.7721 inf 5 0 1.90859e-07 1.49293e-07,2.36854e-07 -0.00155454,0.00161961,-0.000994094,0.00260012,-0.000140489 0.00019914,0.000125018,0.00010495,0.000160056,5.33507e-05
975 rs41307159,rs4616,rs6088655,rs6088664,rs6120788 0 43.7667 inf 5 0 1.90843e-07 1.48875e-07,2.40662e-07 -0.00155449,0.00161986,-0.000994254,0.00260021,-0.000140402 0.00019914,0.000125009,0.000104953,0.000160058,5.34062e-05
976 rs41307159,rs4616,rs6088655,rs6088664,rs8501 0 43.7629 inf 5 0 1.90829e-07 1.47047e-07,2.38999e-07 -0.00155451,0.00161974,-0.000994054,0.00260005,-0.000140058 0.00019914,0.000125018,0.00010495,0.000160056,5.33507e-05
977 rs3746444,rs41307159,rs4616,rs6088655,rs6088664 0 43.7575 inf 5 0 1.90813e-07 1.50809e-07,2.38251e-07 -0.000139967,-0.00155446,0.00161999,-0.000994213,0.00260015 5.34062e-05,0.00019914,0.000125009,0.000104953,0.000160058
978 rs41307159,rs4616,rs6088655,rs6088664,rs7268266 0 43.7559 inf 5 0 1.90808e-07 1.51743e-07,2.37162e-07 -0.00155446,0.00162002,-0.000994206,0.00260013,-0.000139892 0.00019914,0.000125009,0.000104953,0.000160058,5.34062e-05
979 rs41307159,rs4616,rs6088655,rs6088664,rs6088694 0 43.7552 inf 5 0 1.90805e-07 1.50363e-07,2.37655e-07 -0.00155449,0.00161985,-0.000994021,0.00259999,-0.000139697 0.00019914,0.000125018,0.00010495,0.000160056,5.33507e-05
980 rs41307159,rs4616,rs6087667,rs6088655,rs6088664 0 43.7546 inf 5 0 1.90803e-07 1.47601e-07,2.3487e-07 -0.00155448,0.00161986,-0.000139669,-0.000994019,0.00259999 0.00019914,0.000125018,5.33507e-05,0.00010495,0.000160056
981 rs41307159,rs4616,rs6088655,rs6088664,rs7261969 0 43.7467 inf 5 0 1.90782e-07 1.48183e-07,2.37234e-07 -0.00155435,0.00162049,-0.00099418,0.0026,-0.000139787 0.000199139,0.000124992,0.000104953,0.000160057,5.35169e-05
982 rs41307159,rs6060165,rs6088655,rs6088664,rs7263251 0 43.7448 inf 5 0 1.90708e-07 1.47485e-07,2.36034e-07 -0.00162399,0.00168625,-0.00101347,0.00258386,0.000109136 0.000201685,0.000124327,0.000106141,0.0001599,5.02635e-05
983 rs41307159,rs4616,rs6088655,rs6088664,rs6120828 0 43.7371 inf 5 0 1.90749e-07 1.48153e-07,2.37687e-07 -0.00155439,0.00162029,-0.000994124,0.00259999,-0.000139006 0.00019914,0.000125009,0.000104953,0.000160058,5.34062e-05
984 rs41307159,rs4616,rs6088655,rs6088664,rs6088667 0 43.7024 inf 5 0 1.90642e-07 1.50958e-07,2.37473e-07 -0.00155421,0.00162113,-0.000993985,0.00259967,-0.000137685 0.000199139,0.000124992,0.000104953,0.000160057,5.35169e-05
985 rs41307159,rs6087670,rs6088655,rs6120778,rs6120825 0 43.7005 inf 5 0 1.90687e-07 1.47217e-07,2.33381e-07 0.000680305,0.00217527,-0.000620344,0.00281102,-0.00227112 0.000178891,0.000150867,8.85132e-05,0.000172994,0.000152254
986 rs1058003,rs41307159,rs4616,rs6088655,rs6088664 0 43.7003 inf 5 0 1.90406e-07 1.46401e-07,2.3894e-07 -0.000133554,-0.00155247,0.00175367,-0.00098924,0.00259341 5.33101e-05,0.000199129,0.000129116,0.000104885,0.000159953
987 rs3746446,rs41307159,rs4616,rs6088655,rs6088664 0 43.6927 inf 5 0 1.90607e-07 1.48109e-07,2.36233e-07 -0.000136736,-0.00155428,0.00162076,-0.000993749,0.00259952 5.33507e-05,0.00019914,0.000125018,0.00010495,0.000160056
988 rs41307159,rs6060165,rs6088655,rs6088664,rs79965102 0 43.6919 inf 5 0 1.90743e-07 1.47705e-07,2.33526e-07 -0.00157449,0.00171024,-0.000979627,0.00260628,0.000193217 0.000199357,0.000125209,0.000104832,0.00016011,8.85033e-05
989 rs41307159,rs6058154,rs6060124,rs6088655,rs6088664 0 43.6918 inf 5 0 1.90573e-07 1.47154e-07,2.39073e-07 -0.00161277,0.00168342,8.50223e-05,-0.00100582,0.00258922 0.000201423,0.000124245,5.10206e-05,0.000106197,0.000159937
990 rs3746432,rs41307159,rs6060124,rs6088655,rs6088664 0 43.6882 inf 5 0 1.90561e-07 1.46774e-07,2.38216e-07 0.00168334,-0.00161269,8.50224e-05,-0.00100582,0.00258914 0.000124245,0.000201423,5.10206e-05,0.000106197,0.000159937
991 rs41307159,rs6088655,rs6088664,rs6088716,rs6120825 0 43.6819 inf 5 0 1.53331e-07 1.15484e-07,1.96024e-07 -0.00100266,-0.000998753,0.00205867,0.00102891,-0.00111486 0.00018482,0.000104969,0.000142455,9.68025e-05,9.8329e-05
992 rs2038504,rs41307159,rs6087670,rs6088655,rs6088664 0 43.6748 inf 5 0 1.9032e-07 1.49058e-07,2.42097e-07 0.00175144,-0.00155311,-0.000123523,-0.000984845,0.00259345 0.000129039,0.00019916,5.34154e-05,0.000104879,0.000159959
993 rs41307159,rs6087670,rs6088655,rs6088664,rs6142294 0 43.6481 inf 5 0 1.90235e-07 1.45041e-07,2.34482e-07 -0.00155259,-0.000123457,-0.00098483,0.00259292,0.00175085 0.00019916,5.34154e-05,0.000104879,0.000159959,0.000129039
994 rs10875491,rs2038504,rs41307159,rs6088655,rs6088664 0 43.6353 inf 5 0 1.90195e-07 1.50299e-07,2.36812e-07 -0.000121404,0.00175006,-0.00155305,-0.000984714,0.00259327 5.34154e-05,0.000129039,0.00019916,0.000104879,0.000159959
995 rs3746448,rs41307159,rs6060165,rs6088655,rs6088664 0 43.6334 inf 5 0 1.90437e-07 1.49984e-07,2.40926e-07 -0.000113546,-0.00156022,0.00164299,-0.000988942,0.00260445 5.46195e-05,0.000199171,0.000125277,0.000104976,0.000160087
996 rs2425012,rs41307159,rs6087670,rs6088655,rs6088664 0 43.6275 inf 5 0 1.9017e-07 1.49962e-07,2.34961e-07 0.0017504,-0.00155218,-0.000123407,-0.000984818,0.00259251 0.000129039,0.00019916,5.34154e-05,0.000104879,0.000159959
997 rs41307159,rs6060165,rs6088655,rs6088664,rs6088715 0 43.6215 inf 5 0 1.90114e-07 1.46479e-07,2.41875e-07 -0.0015575,0.0017485,-0.000984137,0.00259739,-0.00010623 0.000199159,0.000129566,0.000104885,0.000159962,5.41223e-05
998 rs10875491,rs41307159,rs6088655,rs6088664,rs6142294 0 43.6086 inf 5 0 1.9011e-07 1.49885e-07,2.39258e-07 -0.000121339,-0.00155252,-0.000984699,0.00259273,0.00174947 5.34154e-05,0.00019916,0.000104879,0.000159959,0.000129039
999 rs41290906,rs41307159,rs6060165,rs6088655,rs6088664 0 43.6083 inf 5 0 1.90483e-07 1.46716e-07,2.35555e-07 0.0001967,-0.00157643,0.0017088,-0.000979509,0.00260666 9.39085e-05,0.000199421,0.000125205,0.000104832,0.000160139
1000 rs41307159,rs6060165,rs6088655,rs6088664,rs6088716 0 43.5963 inf 5 0 1.90035e-07 1.48545e-07,2.36702e-07 -0.00155746,0.00174741,-0.000984034,0.00259724,-0.00010462 0.000199159,0.000129566,0.000104885,0.000159962,5.41223e-05
1001 rs10875491,rs2425012,rs41307159,rs6088655,rs6088664 0 43.588 inf 5 0 1.90045e-07 1.49042e-07,2.35204e-07 -0.000121289,0.00174902,-0.00155212,-0.000984686,0.00259232 5.34154e-05,0.000129039,0.00019916,0.000104879,0.000159959
1002 rs41307159,rs6088655,rs6088664,rs6119558,rs6142276 0 43.564 inf 5 0 2.05602e-07 1.64129e-07,2.56437e-07 -0.00153561,-0.00107747,0.00266926,-0.000304196,0.00184528 0.00019917,0.00010625,0.000161117,5.22446e-05,0.00012909
1003 rs41307159,rs4616,rs6060133,rs6088655,rs6088664 0 43.5533 inf 5 0 1.90109e-07 1.49921e-07,2.39449e-07 -0.00162706,0.00167947,0.000120991,-0.00102094,0.00257894 0.000201987,0.00012412,5.00478e-05,0.000106118,0.000159834
1004 rs41307159,rs6058161,rs6060124,rs6088655,rs6088664 0 43.5454 inf 5 0 1.90109e-07 1.48249e-07,2.36311e-07 -0.00160979,0.00168032,8.50281e-05,-0.00100576,0.0025862 0.000201423,0.000124245,5.10206e-05,0.000106197,0.000159937
1005 rs3818253,rs41307159,rs4616,rs6088655,rs6088664 0 43.5347 inf 5 0 1.90114e-07 1.48616e-07,2.36591e-07 -0.000128353,-0.00155309,0.00162305,-0.000987104,0.00259163 5.30576e-05,0.000199135,0.000125023,0.000104864,0.000159934
1006 rs17092195,rs41307159,rs4616,rs6088655,rs6088664 0 43.5284 inf 5 0 1.90031e-07 1.46304e-07,2.39432e-07 0.000119846,-0.00162598,0.00167877,-0.0010206,0.0025787 5.00583e-05,0.000201968,0.000124107,0.000106121,0.000159834
1007 rs35416056,rs41307159,rs6058154,rs6088655,rs6088664 0 43.5118 inf 5 0 1.90178e-07 1.48315e-07,2.34943e-07 0.000136257,-0.00156656,0.00169681,-0.000979615,0.00259819 9.1807e-05,0.000199172,0.000124526,0.000104837,0.000159898
1008 rs35416056,rs3746432,rs41307159,rs6088655,rs6088664 0 43.5081 inf 5 0 1.90166e-07 1.47327e-07,2.32388e-07 0.000136253,0.00169673,-0.00156648,-0.000979614,0.00259812 9.1807e-05,0.000124526,0.000199172,0.000104837,0.000159898
1009 rs11698868,rs41307159,rs6060135,rs6088664,rs6119558 0 43.4927 inf 5 0 1.88978e-07 1.47896e-07,2.35151e-07 -0.00251371,0.00119073,-0.00352763,0.00241749,-0.00122698 0.000164677,0.00024343,0.000249321,0.000158459,0.000188351
1010 rs41307159,rs4616,rs6088655,rs6088664,rs6088704 0 43.4703 inf 5 0 1.8968e-07 1.43622e-07,2.35663e-07 -0.00154515,0.00173877,-0.00098881,0.00258537,-0.00012166 0.000199106,0.000128298,0.000104888,0.000159867,5.32427e-05
1011 rs10875491,rs41307159,rs6088655,rs6088664,rs7261969 0 43.4467 inf 5 0 1.89943e-07 1.46249e-07,2.36515e-07 0.00159418,-0.00151806,-0.00103815,0.00261061,-0.00172513 0.00012341,0.000197739,0.000105083,0.000160992,0.000127327
1012 rs41307159,rs6087670,rs6088655,rs6088664,rs66535333 0 43.4304 inf 5 0 1.89545e-07 1.48245e-07,2.35544e-07 -0.00154831,-0.000122924,-0.000984702,0.00258856,0.00174608 0.00019916,5.34154e-05,0.000104879,0.000159959,0.000129039
1013 rs2425006,rs41307159,rs6060135,rs6088664,rs6119558 0 43.4109 inf 5 0 1.88779e-07 1.46159e-07,2.36304e-07 0.00193326,0.000559538,-0.00227532,0.00182117,-0.00249733 0.00012673,0.000245793,0.000206096,0.000121852,0.000210562
1014 rs3803936,rs41307159,rs6087670,rs6088655,rs6088664 0 43.4097 inf 5 0 1.89479e-07 1.50286e-07,2.40144e-07 0.00174562,-0.0015479,-0.000122873,-0.00098469,0.00258814 0.000129039,0.00019916,5.34154e-05,0.000104879,0.000159959
1015 rs41307159,rs4616,rs6060216,rs6088655,rs6088664 0 43.4071 inf 5 0 1.89482e-07 1.44734e-07,2.38577e-07 -0.00154521,0.00173642,-0.000118148,-0.000988534,0.00258518 0.000199106,0.000128271,5.31903e-05,0.000104887,0.000159867
1016 rs41307159,rs4616,rs6087664,rs6088655,rs6088664 0 43.4041 inf 5 0 1.8947e-07 1.47183e-07,2.38412e-07 -0.00154514,0.00173652,-0.000118051,-0.000988584,0.00258515 0.000199106,0.000128298,5.32427e-05,0.000104888,0.000159867
1017 rs41307159,rs4616,rs6060151,rs6088655,rs6088664 0 43.4016 inf 5 0 1.89462e-07 1.47668e-07,2.38823e-07 -0.00154514,0.00173643,-0.000117914,-0.000988575,0.00258515 0.000199106,0.000128298,5.32427e-05,0.000104888,0.000159867
1018 rs41307159,rs4616,rs6060215,rs6088655,rs6088664 0 43.4 inf 5 0 1.89457e-07 1.44266e-07,2.35648e-07 -0.00154514,0.00173638,-0.000117826,-0.000988569,0.00258514 0.000199106,0.000128298,5.32427e-05,0.000104888,0.000159867
1019 rs41307159,rs4616,rs6088655,rs6088664,rs6120785 0 43.3992 inf 5 0 1.89455e-07 1.46942e-07,2.33209e-07 -0.00154514,0.00173635,-0.000988567,0.00258514,-0.000117784 0.000199106,0.000128298,0.000104888,0.000159867,5.32427e-05
1020 rs13038162,rs41307159,rs4616,rs6088655,rs6088664 0 43.3989 inf 5 0 1.89453e-07 1.45624e-07,2.37302e-07 -0.000117763,-0.00154514,0.00173634,-0.000988565,0.00258514 5.32427e-05,0.000199106,0.000128298,0.000104888,0.000159867
1021 rs41307159,rs4616,rs6060214,rs6088655,rs6088664 0 43.3917 inf 5 0 1.89431e-07 1.48815e-07,2.32359e-07 -0.00154514,0.00173609,-0.000117364,-0.00098854,0.00258511 0.000199106,0.000128298,5.32427e-05,0.000104888,0.000159867
1022 rs1544047,rs41307159,rs6087670,rs6088655,rs6088664 0 43.3915 inf 5 0 1.89422e-07 1.46655e-07,2.34285e-07 0.00174523,-0.00154755,-0.000122828,-0.000984679,0.00258778 0.000129039,0.00019916,5.34154e-05,0.000104879,0.000159959
1023 rs10875491,rs41307159,rs6088655,rs6088664,rs66535333 0 43.3911 inf 5 0 1.8942e-07 1.48509e-07,2.36909e-07 -0.000120805,-0.00154825,-0.000984571,0.00258837,0.0017447 5.34154e-05,0.00019916,0.000104879,0.000159959,0.000129039
1024 rs2425010,rs41307159,rs4616,rs6088655,rs6088664 0 43.3891 inf 5 0 1.89422e-07 1.49149e-07,2.34467e-07 -0.000117221,-0.00154514,0.001736,-0.000988531,0.0025851 5.32427e-05,0.000199106,0.000128298,0.000104888,0.000159867
1025 rs1885119,rs41307159,rs4616,rs6088655,rs6088664 0 43.3882 inf 5 0 1.89419e-07 1.48185e-07,2.33922e-07 -0.000117169,-0.00154514,0.00173597,-0.000988528,0.0025851 5.32427e-05,0.000199106,0.000128298,0.000104888,0.000159867
1026 rs2425011,rs41307159,rs4616,rs6088655,rs6088664 0 43.3869 inf 5 0 1.89415e-07 1.49471e-07,2.37635e-07 -0.000117096,-0.00154514,0.00173592,-0.000988524,0.0025851 5.32427e-05,0.000199106,0.000128298,0.000104888,0.000159867
1027 rs41307159,rs4616,rs4911455,rs6088655,rs6088664 0 43.3858 inf 5 0 1.89574e-07 1.45236e-07,2.36374e-07 -0.00161486,0.00167139,0.000113124,-0.00101862,0.00257199 0.000201519,0.000123988,5.02529e-05,0.000106147,0.000159856
1028 rs41307159,rs4616,rs6060212,rs6088655,rs6088664 0 43.3842 inf 5 0 1.89407e-07 1.47683e-07,2.36965e-07 -0.00154514,0.00173583,-0.000116948,-0.000988514,0.00258509 0.000199106,0.000128298,5.32427e-05,0.000104888,0.000159867
1029 rs2273636,rs41307159,rs4616,rs6088655,rs6088664 0 43.3839 inf 5 0 1.89406e-07 1.48784e-07,2.35603e-07 -0.00011693,-0.00154514,0.00173582,-0.000988513,0.00258509 5.32427e-05,0.000199106,0.000128298,0.000104888,0.000159867
1030 rs2425013,rs41307159,rs4616,rs6088655,rs6088664 0 43.3817 inf 5 0 1.89399e-07 1.47969e-07,2.3452e-07 -0.000116809,-0.00154514,0.00173574,-0.000988506,0.00258508 5.32427e-05,0.000199106,0.000128298,0.000104888,0.000159867
1031 rs17310328,rs41307159,rs4616,rs6088655,rs6088664 0 43.38 inf 5 0 1.89559e-07 1.44726e-07,2.34457e-07 0.000112981,-0.00161386,0.00166976,-0.00101871,0.00257125 5.02956e-05,0.000201461,0.000123968,0.000106159,0.000159861
1032 rs41307159,rs4616,rs6060128,rs6088655,rs6088664 0 43.3799 inf 5 0 1.89559e-07 1.46939e-07,2.40414e-07 -0.00161386,0.00166976,0.000112979,-0.00101871,0.00257125 0.000201461,0.000123968,5.02956e-05,0.000106159,0.000159861
1033 rs2180847,rs41307159,rs4616,rs6088655,rs6088664 0 43.3794 inf 5 0 1.89394e-07 1.48428e-07,2.35919e-07 -0.00011661,-0.00154518,0.00173544,-0.000988456,0.00258507 5.31904e-05,0.000199106,0.000128268,0.000104888,0.000159867
1034 rs41307159,rs4616,rs6060127,rs6088655,rs6088664 0 43.3785 inf 5 0 1.89555e-07 1.46942e-07,2.39292e-07 -0.00161382,0.00166976,0.000112907,-0.00101869,0.00257126 0.000201461,0.000123968,5.02956e-05,0.000106159,0.000159861
1035 rs41307159,rs4616,rs6088655,rs6088658,rs6088664 0 43.3767 inf 5 0 1.89548e-07 1.48303e-07,2.33845e-07 -0.00161404,0.00167029,-0.00101859,0.000112759,0.00257152 0.000201481,0.000123974,0.000106155,5.02805e-05,0.000159859
1036 rs10875491,rs3803936,rs41307159,rs6088655,rs6088664 0 43.3704 inf 5 0 1.89355e-07 1.48247e-07,2.33836e-07 -0.000120754,0.00174424,-0.00154784,-0.000984559,0.00258795 5.34154e-05,0.000129039,0.00019916,0.000104879,0.000159959
1037 rs35024451,rs41307159,rs4616,rs6088655,rs6088664 0 43.3649 inf 5 0 1.89512e-07 1.46808e-07,2.3659e-07 0.000112202,-0.00161339,0.00166971,-0.00101845,0.0025713 5.02956e-05,0.000201461,0.000123968,0.000106159,0.000159861
1038 rs35416056,rs41307159,rs6058161,rs6088655,rs6088664 0 43.3642 inf 5 0 1.8971e-07 1.46886e-07,2.34479e-07 0.000136103,-0.00156358,0.0016937,-0.000979547,0.00259517 9.1807e-05,0.000199172,0.000124526,0.000104837,0.000159898
1039 rs41307159,rs6088655,rs6088664,rs6088715,rs6120825 0 43.364 inf 5 0 1.52555e-07 1.13991e-07,1.94239e-07 -0.000997783,-0.00099858,0.00205367,0.00102376,-0.00111044 0.00018482,0.000104969,0.000142455,9.68025e-05,9.8329e-05
1040 rs41307159,rs4616,rs6088655,rs6088660,rs6088664 0 43.3627 inf 5 0 1.89505e-07 1.47952e-07,2.33882e-07 -0.00161332,0.00166971,-0.00101842,0.000112088,0.00257131 0.000201461,0.000123968,0.000106159,5.02956e-05,0.000159861
1041 rs41307159,rs4616,rs6058149,rs6088655,rs6088664 0 43.3621 inf 5 0 1.895e-07 1.45918e-07,2.3552e-07 -0.00161384,0.00167077,0.00011195,-0.00101828,0.00257181 0.0002015,0.000123981,5.02663e-05,0.000106151,0.000159857
1042 rs10875491,rs1544047,rs41307159,rs6088655,rs6088664 0 43.3522 inf 5 0 1.89297e-07 1.49193e-07,2.33497e-07 -0.00012071,0.00174384,-0.00154749,-0.000984548,0.00258759 5.34154e-05,0.000129039,0.00019916,0.000104879,0.000159959
1043 rs41307159,rs4616,rs6088655,rs6088664,rs6120816 0 43.3517 inf 5 0 1.89304e-07 1.46207e-07,2.35828e-07 -0.00154513,0.00173469,-0.0009884,0.00258497,-0.000115121 0.000199106,0.000128298,0.000104888,0.000159867,5.32427e-05
1044 rs41307159,rs4616,rs4911463,rs6088655,rs6088664 0 43.3497 inf 5 0 1.89298e-07 1.47698e-07,2.33966e-07 -0.00154513,0.00173462,-0.000115008,-0.000988392,0.00258497 0.000199106,0.000128298,5.32427e-05,0.000104888,0.000159867
1045 rs41307159,rs4616,rs6087660,rs6088655,rs6088664 0 43.3479 inf 5 0 1.89292e-07 1.47841e-07,2.3221e-07 -0.00154513,0.00173455,-0.000114902,-0.000988386,0.00258496 0.000199106,0.000128298,5.32427e-05,0.000104888,0.000159867
1046 rs41307159,rs4616,rs4911462,rs6088655,rs6088664 0 43.3464 inf 5 0 1.89287e-07 1.48727e-07,2.34869e-07 -0.00154513,0.0017345,-0.000114819,-0.000988381,0.00258496 0.000199106,0.000128298,5.32427e-05,0.000104888,0.000159867
1047 rs2378332,rs41307159,rs4616,rs6088655,rs6088664 0 43.3463 inf 5 0 1.89287e-07 1.46933e-07,2.36555e-07 -0.000114811,-0.00154513,0.0017345,-0.00098838,0.00258496 5.32427e-05,0.000199106,0.000128298,0.000104888,0.000159867
1048 rs41307159,rs4616,rs6088655,rs6088664,rs6088692 0 43.3462 inf 5 0 1.89286e-07 1.471e-07,2.36355e-07 -0.00154513,0.00173449,-0.00098838,0.00258495,-0.000114804 0.000199106,0.000128298,0.000104888,0.000159867,5.32427e-05
1049 rs41307159,rs4616,rs6088655,rs6088664,rs6088676 0 43.3439 inf 5 0 1.89279e-07 1.47769e-07,2.39515e-07 -0.00154513,0.00173441,-0.000988372,0.00258495,-0.000114675 0.000199106,0.000128298,0.000104888,0.000159867,5.32427e-05
1050 rs2145557,rs41307159,rs4616,rs6088655,rs6088664 0 43.343 inf 5 0 1.89279e-07 1.47935e-07,2.40216e-07 -0.000114558,-0.00154517,0.00173416,-0.000988328,0.00258495 5.31904e-05,0.000199106,0.000128268,0.000104888,0.000159867
1051 rs1358854,rs41307159,rs4616,rs6088655,rs6088664 0 43.3416 inf 5 0 1.89272e-07 1.44782e-07,2.34409e-07 -0.000114542,-0.00154513,0.00173433,-0.000988363,0.00258494 5.32427e-05,0.000199106,0.000128298,0.000104888,0.000159867
1052 rs41307159,rs4616,rs4911168,rs6088655,rs6088664 0 43.3415 inf 5 0 1.89272e-07 1.46792e-07,2.39062e-07 -0.00154513,0.00173433,-0.00011454,-0.000988363,0.00258494 0.000199106,0.000128298,5.32427e-05,0.000104888,0.000159867
1053 rs41307159,rs4616,rs4911169,rs6088655,rs6088664 0 43.3407 inf 5 0 1.89269e-07 1.46042e-07,2.31932e-07 -0.00154513,0.0017343,-0.000114492,-0.00098836,0.00258494 0.000199106,0.000128298,5.32427e-05,0.000104888,0.000159867
1054 rs10875492,rs41307159,rs4616,rs6088655,rs6088664 0 43.3404 inf 5 0 1.89268e-07 1.44406e-07,2.35539e-07 -0.000114477,-0.00154513,0.00173429,-0.000988359,0.00258493 5.32427e-05,0.000199106,0.000128298,0.000104888,0.000159867
1055 rs41307159,rs4616,rs6060175,rs6088655,rs6088664 0 43.3403 inf 5 0 1.89268e-07 1.47621e-07,2.37142e-07 -0.00154513,0.00173429,-0.000114471,-0.000988359,0.00258493 0.000199106,0.000128298,5.32427e-05,0.000104888,0.000159867
1056 rs1998231,rs41307159,rs4616,rs6088655,rs6088664 0 43.3382 inf 5 0 1.89261e-07 1.48306e-07,2.36867e-07 -0.000114351,-0.00154513,0.00173421,-0.000988351,0.00258493 5.32427e-05,0.000199106,0.000128298,0.000104888,0.000159867
1057 rs41307159,rs4616,rs6060167,rs6088655,rs6088664 0 43.3365 inf 5 0 1.89256e-07 1.49405e-07,2.35391e-07 -0.00154513,0.00173415,-0.000114252,-0.000988345,0.00258492 0.000199106,0.000128298,5.32427e-05,0.000104888,0.000159867
1058 rs41307159,rs4616,rs6058166,rs6088655,rs6088664 0 43.3341 inf 5 0 1.89248e-07 1.47584e-07,2.32099e-07 -0.00154513,0.00173407,-0.000114116,-0.000988336,0.00258491 0.000199106,0.000128298,5.32427e-05,0.000104888,0.000159867
1059 rs41307159,rs4616,rs6060170,rs6088655,rs6088664 0 43.3296 inf 5 0 1.89234e-07 1.4586e-07,2.35098e-07 -0.00154513,0.0017339,-0.000113859,-0.00098832,0.0025849 0.000199106,0.000128298,5.32427e-05,0.000104888,0.000159867
1060 rs41307159,rs4616,rs6087670,rs6088655,rs6088664 0 43.3295 inf 5 0 1.89234e-07 1.46747e-07,2.36673e-07 -0.00154513,0.0017339,-0.000113855,-0.00098832,0.0025849 0.000199106,0.000128298,5.32427e-05,0.000104888,0.000159867
1061 rs41307159,rs4616,rs4911460,rs6088655,rs6088664 0 43.3283 inf 5 0 1.8923e-07 1.47631e-07,2.31077e-07 -0.00154513,0.00173386,-0.000113782,-0.000988315,0.00258489 0.000199106,0.000128298,5.32427e-05,0.000104888,0.000159867
1062 rs41307159,rs4616,rs6060162,rs6088655,rs6088664 0 43.3243 inf 5 0 1.8922e-07 1.47314e-07,2.37836e-07 -0.00154517,0.0017335,-0.00011349,-0.000988261,0.00258488 0.000199106,0.000128268,5.31904e-05,0.000104888,0.000159867
1063 rs3803937,rs41307159,rs4616,rs6088655,rs6088664 0 43.3217 inf 5 0 1.89209e-07 1.48421e-07,2.37474e-07 -0.000113407,-0.00154513,0.00173362,-0.000988292,0.00258487 5.32427e-05,0.000199106,0.000128298,0.000104888,0.000159867
1064 rs41307159,rs6060124,rs6060165,rs6088655,rs6088664 0 43.3138 inf 5 0 1.89375e-07 1.4739e-07,2.35606e-07 -0.00160508,8.50373e-05,0.00167542,-0.00100566,0.00258141 0.000201423,5.10206e-05,0.000124245,0.000106197,0.000159937
1065 rs3736802,rs41307159,rs6058154,rs6088655,rs6088664 0 43.306 inf 5 0 1.88721e-07 1.45534e-07,2.34621e-07 -2.01321e-05,-0.00156326,0.0017018,-0.000977242,0.00259626 6.88658e-05,0.00019917,0.000137814,0.00010483,0.0001599
1066 rs3736802,rs3746432,rs41307159,rs6088655,rs6088664 0 43.3023 inf 5 0 1.88709e-07 1.44559e-07,2.34552e-07 -2.01117e-05,0.00170171,-0.00156318,-0.000977241,0.00259618 6.88658e-05,0.000137814,0.00019917,0.00010483,0.0001599
1067 rs41307159,rs6060135,rs6088664,rs6119548,rs6119558 0 43.3002 inf 5 0 1.88368e-07 1.45332e-07,2.33704e-07 0.00119054,-0.00352295,0.0024131,-0.00250892,-0.00122664 0.00024343,0.000249321,0.000158459,0.000164677,0.000188351
1068 rs2378261,rs41307159,rs4616,rs6088655,rs6088664 0 43.2952 inf 5 0 1.89289e-07 1.4446e-07,2.33627e-07 0.00010847,-0.00161141,0.00167001,-0.00101717,0.00257176 5.02805e-05,0.000201481,0.000123974,0.000106155,0.000159859
1069 rs10875491,rs41307159,rs4616,rs6088655,rs6088664 0 43.2932 inf 5 0 1.89118e-07 1.49219e-07,2.38077e-07 -0.00011175,-0.00154512,0.00173259,-0.000988188,0.00258477 5.32427e-05,0.000199106,0.000128298,0.000104888,0.000159867
1070 rs41307159,rs4616,rs6088655,rs6088664,rs6579204 0 43.2922 inf 5 0 1.89277e-07 1.44855e-07,2.33752e-07 -0.00161182,0.00167102,-0.001017,0.00257225,0.000108204 0.000201519,0.000123988,0.000106147,0.000159856,5.02529e-05
1071 rs41307159,rs4616,rs6088655,rs6088664,rs6088665 0 43.2906 inf 5 0 1.89272e-07 1.46486e-07,2.33093e-07 -0.00161177,0.00167102,-0.00101697,0.00257226,0.000108116 0.000201519,0.000123988,0.000106147,0.000159856,5.02529e-05
1072 rs3746448,rs41307159,rs4616,rs6088655,rs6088664 0 43.2887 inf 5 0 1.8935e-07 1.44986e-07,2.37353e-07 -0.000118832,-0.00155231,0.00162991,-0.000993291,0.00259704 5.4573e-05,0.000199136,0.000124855,0.000104983,0.000160075
1073 rs1885115,rs41307159,rs4616,rs6088655,rs6088664 0 43.2879 inf 5 0 1.89247e-07 1.48363e-07,2.33326e-07 -0.000110852,-0.00154942,0.00172094,-0.00098998,0.00259093 5.1731e-05,0.000199118,0.000126853,0.000104916,0.000159949
1074 rs41307159,rs4616,rs6088655,rs6088664,rs7263251 0 43.2281 inf 5 0 1.89074e-07 1.45227e-07,2.34021e-07 -0.00160965,0.00167076,-0.00101584,0.00257244,0.000104701 0.000201519,0.000123988,0.000106147,0.000159856,5.02529e-05
1075 rs41307159,rs6060124,rs6060168,rs6088655,rs6088664 0 43.2251 inf 5 0 1.89094e-07 1.45711e-07,2.35019e-07 -0.00160327,8.50409e-05,0.00167354,-0.00100562,0.00257958 0.000201423,5.10206e-05,0.000124245,0.000106197,0.000159937
1076 rs41307159,rs4616,rs6060243,rs6088655,rs6088664 0 43.225 inf 5 0 1.8905e-07 1.44917e-07,2.38045e-07 -0.00154939,0.00171882,-0.000107389,-0.000989632,0.00259057 0.000199118,0.000126823,5.17469e-05,0.000104914,0.00015995
1077 rs41307159,rs4616,rs6060135,rs6088655,rs6088664 0 43.2205 inf 5 0 1.88911e-07 1.42577e-07,2.3706e-07 -0.001612,0.00169113,0.000103821,-0.00101492,0.00257495 0.000201845,0.00012471,5.12484e-05,0.000106151,0.000159841
1078 rs111654277,rs41307159,rs6060165,rs6088655,rs6088664 0 43.2147 inf 5 0 1.89242e-07 1.47319e-07,2.35772e-07 -0.000159412,-0.00155634,0.00166614,-0.000975248,0.00258756 9.91629e-05,0.000199156,0.000124407,0.000104835,0.000159889
1079 rs41307159,rs4616,rs6088655,rs6088664,rs6088713 0 43.2118 inf 5 0 1.89009e-07 1.46295e-07,2.32625e-07 -0.00154936,0.00171842,-0.000989572,0.00259048,-0.000106629 0.000199118,0.000126823,0.000104914,0.00015995,5.17469e-05
1080 rs41307159,rs4616,rs6088655,rs6088664,rs79965102 0 43.2075 inf 5 0 1.89212e-07 1.4724e-07,2.387e-07 -0.00156325,0.00169508,-0.000983481,0.00259502,0.000188544 0.000199293,0.000124846,0.000104841,0.000160035,8.84693e-05
1081 rs41307159,rs6060197,rs6088655,rs6088664,rs733086 0 43.1843 inf 5 0 1.88977e-07 1.46706e-07,2.38556e-07 -0.00145865,0.00168257,-0.00100273,0.00251791,-0.000238221 0.000197622,0.000124788,0.000106085,0.000156552,5.13214e-05
1082 rs41307159,rs4911453,rs6060165,rs6088655,rs6088664 0 43.1668 inf 5 0 1.89103e-07 1.46488e-07,2.38888e-07 -0.00155378,0.000207106,0.00168336,-0.000978735,0.00258816 0.000199155,0.000134182,0.000124327,0.000104831,0.000159889
1083 rs3736802,rs41307159,rs6058161,rs6088655,rs6088664 0 43.158 inf 5 0 1.88252e-07 1.48777e-07,2.32156e-07 -1.9309e-05,-0.00156025,0.001698,-0.000977186,0.00259322 6.88658e-05,0.00019917,0.000137814,0.00010483,0.0001599
1084 rs35416056,rs41307159,rs6060165,rs6088655,rs6088664 0 43.1308 inf 5 0 1.8897e-07 1.49082e-07,2.35132e-07 0.000135858,-0.00155885,0.00168877,-0.000979439,0.00259038 9.1807e-05,0.000199172,0.000124526,0.000104837,0.000159898
1085 rs41290906,rs41307159,rs4616,rs6088655,rs6088664 0 43.1284 inf 5 0 1.88966e-07 1.48633e-07,2.32395e-07 0.000192013,-0.00156524,0.00169377,-0.000983366,0.00259548 9.38748e-05,0.000199355,0.000124844,0.000104841,0.000160064
1086 rs2038504,rs41307159,rs6060124,rs6088655,rs6088664 0 43.054 inf 5 0 1.88552e-07 1.46631e-07,2.36827e-07 0.0016699,-0.00159977,8.50478e-05,-0.00100554,0.00257603 0.000124245,0.000201423,5.10206e-05,0.000106197,0.000159937
1087 rs35416056,rs41307159,rs6060168,rs6088655,rs6088664 0 43.0413 inf 5 0 1.88687e-07 1.4697e-07,2.32163e-07 0.000135764,-0.00155703,0.00168688,-0.000979397,0.00258854 9.1807e-05,0.000199172,0.000124526,0.000104837,0.000159898
1088 rs41307159,rs6060165,rs6088655,rs6088659,rs6088664 0 43.038 inf 5 0 1.88437e-07 1.44631e-07,2.3392e-07 -0.00155483,0.00167641,-0.000945777,-6.73087e-05,0.00258732 0.000199154,0.000124244,0.00010813,5.66002e-05,0.00015989
1089 rs41307159,rs6060124,rs6088655,rs6088664,rs6142294 0 43.0285 inf 5 0 1.88471e-07 1.4463e-07,2.31774e-07 -0.00159925,8.50488e-05,-0.00100553,0.0025755,0.00166936 0.000201423,5.10206e-05,0.000106197,0.000159937,0.000124245
1090 rs41307159,rs4616,rs6088655,rs6088664,rs6088715 0 43.0237 inf 5 0 1.88229e-07 1.46529e-07,2.3431e-07 -0.00154457,0.00172461,-0.000987366,0.00258367,-9.51404e-05 0.000199106,0.000128768,0.000104894,0.000159867,5.39249e-05
1091 rs2425012,rs41307159,rs6060124,rs6088655,rs6088664 0 43.0089 inf 5 0 1.88409e-07 1.48019e-07,2.34665e-07 0.00166894,-0.00159885,8.50496e-05,-0.00100552,0.00257509 0.000124245,0.000201423,5.10206e-05,0.000106197,0.000159937
1092 rs41307159,rs4616,rs6088655,rs6088664,rs6088716 0 43.0012 inf 5 0 1.88158e-07 1.47967e-07,2.34222e-07 -0.00154457,0.00172358,-0.000987262,0.00258358,-9.35421e-05 0.000199106,0.000128768,0.000104894,0.000159867,5.39249e-05
1093 rs41307159,rs4911456,rs6060197,rs6088655,rs6088664 0 42.9891 inf 5 0 1.88362e-07 1.45081e-07,2.32765e-07 -0.00145839,-0.000231935,0.00167973,-0.000999522,0.00251523 0.000197624,5.10364e-05,0.000124786,0.00010603,0.000156536
1094 rs41307159,rs6060165,rs6088655,rs6088664,rs73095129 0 42.9829 inf 5 0 1.88518e-07 1.48341e-07,2.36756e-07 -0.0015568,0.0016862,-0.000979508,0.00259315,0.00012336 0.00019916,0.000124498,0.000104842,0.000159945,9.96628e-05
1095 rs41307159,rs41312284,rs6060165,rs6088655,rs6088664 0 42.9798 inf 5 0 1.88486e-07 1.49071e-07,2.33863e-07 -0.00155351,-0.000104001,0.00166605,-0.00097542,0.00258657 0.000199157,8.53163e-05,0.000124532,0.000104839,0.000159893
1096 rs41307159,rs41310801,rs6060165,rs6088655,rs6088664 0 42.9725 inf 5 0 1.88463e-07 1.46574e-07,2.36331e-07 -0.00155353,-0.000102826,0.00166617,-0.000975441,0.00258659 0.000199157,8.53163e-05,0.000124532,0.000104839,0.000159893
1097 rs41307159,rs6060165,rs6088655,rs6088664,rs75632179 0 42.9453 inf 5 0 1.88377e-07 1.46816e-07,2.33617e-07 -0.00155336,0.00166663,-0.000975541,0.00258657,-9.9154e-05 0.000199158,0.000124531,0.000104838,0.000159893,8.60403e-05
1098 rs3761142,rs41307159,rs6060165,rs6088655,rs6088664 0 42.9383 inf 5 0 1.8814e-07 1.46908e-07,2.30996e-07 5.07791e-05,-0.00158635,0.00168021,-0.000981145,0.00257223 5.12198e-05,0.000201676,0.000124305,0.000104898,0.000160671
1099 rs3787212,rs41307159,rs6060165,rs6088655,rs6088664 0 42.9344 inf 5 0 1.88129e-07 1.46889e-07,2.31975e-07 5.038e-05,-0.00158596,0.00167993,-0.000981094,0.00257219 5.12356e-05,0.000201655,0.000124297,0.000104897,0.000160687
1100 rs41307159,rs6087670,rs6088655,rs6088664,rs7261969 0 42.9344 inf 5 0 1.8832e-07 1.46178e-07,2.34438e-07 -0.00150746,0.00158287,-0.00103763,0.00259959,-0.00171452 0.000197739,0.00012341,0.000105083,0.000160992,0.000127327
1101 rs41307159,rs6060165,rs6088655,rs6088664,rs7260770 0 42.9314 inf 5 0 1.88118e-07 1.45622e-07,2.37509e-07 -0.00158584,0.00168015,-0.000981082,0.00257248,4.99519e-05 0.000201676,0.000124305,0.000104898,0.000160671,5.12198e-05
1102 rs3736802,rs41307159,rs6060165,rs6088655,rs6088664 0 42.924 inf 5 0 1.87511e-07 1.46219e-07,2.35989e-07 -1.80037e-05,-0.00155548,0.00169196,-0.000977098,0.0025884 6.88658e-05,0.00019917,0.000137814,0.00010483,0.0001599
1103 rs41307159,rs6058150,rs6060165,rs6088655,rs6088664 0 42.9167 inf 5 0 1.8807e-07 1.45353e-07,2.33736e-07 -0.0015848,4.80669e-05,0.00168024,-0.00098096,0.00257322 0.000201698,5.12049e-05,0.000124313,0.000104899,0.000160654
1104 rs41307159,rs6060132,rs6060165,rs6088655,rs6088664 0 42.9111 inf 5 0 1.88054e-07 1.46759e-07,2.34426e-07 -0.00158427,4.74315e-05,0.00167996,-0.000980892,0.00257326 0.000201676,5.12198e-05,0.000124305,0.000104898,0.000160671
1105 rs10875491,rs41307159,rs6088655,rs6088664,rs6088667 0 42.8985 inf 5 0 1.88206e-07 1.49029e-07,2.33431e-07 0.0015837,-0.00150749,-0.00103746,0.00259945,-0.00171323 0.00012341,0.000197739,0.000105083,0.000160992,0.000127327
1106 rs6087663,rs6088655,rs6088658,rs6088664,rs6120825 0 42.8976 inf 5 0 9.10093e-08 6.05023e-08,1.2312e-07 0.000489532,-0.00104657,0.000304381,0.00124323,-0.000337484 0.000108712,0.000109078,0.000112105,0.000115471,7.16302e-05
1107 rs117487118,rs41307159,rs6060165,rs6088655,rs6088664 0 42.8914 inf 5 0 1.88192e-07 1.45688e-07,2.35725e-07 0.000101394,-0.00158313,0.001686,-0.000969536,0.00259923 9.85597e-05,0.000201045,0.000124596,0.0001051,0.000160267
1108 rs41307159,rs6060135,rs6088664,rs6119558,rs6120772 0 42.8832 inf 5 0 1.87047e-07 1.46735e-07,2.32697e-07 0.00119011,-0.00351277,0.00240356,-0.00122591,-0.00249852 0.00024343,0.000249321,0.000158459,0.000188351,0.000164677
1109 rs2038504,rs35416056,rs41307159,rs6088655,rs6088664 0 42.8689 inf 5 0 1.88141e-07 1.45653e-07,2.365e-07 0.00168323,0.000135583,-0.00155353,-0.000979317,0.00258499 0.000124526,9.1807e-05,0.000199172,0.000104837,0.000159898
1110 rs35416056,rs41307159,rs6088655,rs6088664,rs6142294 0 42.8432 inf 5 0 1.88059e-07 1.4693e-07,2.32147e-07 0.000135556,-0.00155301,-0.000979305,0.00258446,0.00168268 9.1807e-05,0.000199172,0.000104837,0.000159898,0.000124526
1111 rs3736802,rs41307159,rs6060168,rs6088655,rs6088664 0 42.8345 inf 5 0 1.87227e-07 1.47624e-07,2.31064e-07 -1.75028e-05,-0.00155365,0.00168964,-0.000977064,0.00258655 6.88658e-05,0.00019917,0.000137814,0.00010483,0.0001599
1112 rs2425012,rs35416056,rs41307159,rs6088655,rs6088664 0 42.8234 inf 5 0 1.87997e-07 1.47214e-07,2.33249e-07 0.00168226,0.000135535,-0.0015526,-0.000979295,0.00258405 0.000124526,9.1807e-05,0.000199172,0.000104837,0.000159898
1113 rs41307159,rs6060124,rs6088655,rs6088664,rs66535333 0 42.8209 inf 5 0 1.87813e-07 1.45788e-07,2.30458e-07 -0.001595,8.50571e-05,-0.00100544,0.00257118,0.00166493 0.000201423,5.10206e-05,0.000106197,0.000159937,0.000124245
1114 rs41307159,rs4616,rs6060124,rs6088655,rs6088664 0 42.8125 inf 5 0 1.8779e-07 1.4473e-07,2.31664e-07 -0.001591,0.00166067,8.02745e-05,-0.00100789,0.00257046 0.000201253,0.000123939,5.10235e-05,0.000106202,0.000159904
1115 rs111654277,rs41307159,rs4616,rs6088655,rs6088664 0 42.8058 inf 5 0 1.8795e-07 1.46181e-07,2.33508e-07 -0.000163134,-0.00154694,0.00165301,-0.000979036,0.00257808 9.91503e-05,0.00019911,0.000124078,0.000104843,0.000159834
1116 rs3803936,rs41307159,rs6060124,rs6088655,rs6088664 0 42.8012 inf 5 0 1.87751e-07 1.45886e-07,2.36696e-07 0.00166451,-0.00159459,8.50579e-05,-0.00100543,0.00257077 0.000124245,0.000201423,5.10206e-05,0.000106197,0.000159937
1117 rs1544047,rs41307159,rs6060124,rs6088655,rs6088664 0 42.7839 inf 5 0 1.87696e-07 1.43997e-07,2.34875e-07 0.00166414,-0.00159424,8.50586e-05,-0.00100542,0.00257041 0.000124245,0.000201423,5.10206e-05,0.000106197,0.000159937
1118 rs41307159,rs6060165,rs6060239,rs6088655,rs6088664 0 42.7596 inf 5 0 1.87726e-07 1.44498e-07,2.32129e-07 -0.00155096,0.00166674,-3.74628e-05,-0.000979868,0.0025897 0.000199252,0.00012522,6.06804e-05,0.000104908,0.000159915
1119 rs41307159,rs6060165,rs6060240,rs6088655,rs6088664 0 42.7589 inf 5 0 1.87722e-07 1.4602e-07,2.36283e-07 -0.00155109,0.00166679,-3.71199e-05,-0.000979862,0.00258974 0.000199247,0.00012522,6.0513e-05,0.000104909,0.000159917
1120 rs41307159,rs6058181,rs6060165,rs6088655,rs6088664 0 42.7572 inf 5 0 1.87718e-07 1.4518e-07,2.35466e-07 -0.00155102,-3.69135e-05,0.00166688,-0.000979831,0.00258967 0.000199252,6.06804e-05,0.00012522,0.000104908,0.000159915
1121 rs41307159,rs6060165,rs6060238,rs6088655,rs6088664 0 42.7537 inf 5 0 1.87707e-07 1.45808e-07,2.31469e-07 -0.0015511,0.00166709,-3.60993e-05,-0.000979775,0.00258963 0.000199252,0.00012522,6.06804e-05,0.000104908,0.000159915
1122 rs41307159,rs4616,rs6088655,rs6088659,rs6088664 0 42.7424 inf 5 0 1.87503e-07 1.44175e-07,2.32061e-07 -0.00154801,0.00166623,-0.000943186,-8.12195e-05,0.00258038 0.000199118,0.000123952,0.000108126,5.66099e-05,0.000159843
1123 rs41307159,rs6060165,rs6060237,rs6088655,rs6088664 0 42.7341 inf 5 0 1.87645e-07 1.47215e-07,2.36764e-07 -0.00155161,0.00166836,-3.11623e-05,-0.000979439,0.0025894 0.000199252,0.00012522,6.06804e-05,0.000104908,0.000159915
1124 rs17310782,rs41307159,rs6060197,rs6088655,rs6088664 0 42.7201 inf 5 0 1.87507e-07 1.43957e-07,2.3664e-07 0.000225898,-0.00144334,0.00166181,-0.00099991,0.00249908 5.12742e-05,0.000197556,0.000124093,0.000106122,0.000156145
1125 rs17404569,rs41307159,rs6088655,rs6088664,rs6120825 0 42.7191 inf 5 0 1.81079e-07 1.38385e-07,2.25991e-07 0.00155374,-0.00148886,-0.000988303,0.0025331,-0.000139962 0.00012549,0.000199174,0.000104937,0.000160062,5.32463e-05
1126 rs41307159,rs4616,rs4911453,rs6088655,rs6088664 0 42.7132 inf 5 0 1.87669e-07 1.47846e-07,2.3624e-07 -0.00154352,0.00166944,0.000203453,-0.000982568,0.00257783 0.000199108,0.000124005,0.000134173,0.000104839,0.000159834
1127 rs41307159,rs6088655,rs6088664,rs6120825,rs6142280 0 42.6995 inf 5 0 1.81272e-07 1.36484e-07,2.28895e-07 -0.00145634,-0.000940298,0.00245231,-0.000140691,0.00151928 0.000197568,0.000104936,0.000155201,5.32371e-05,0.000122595
1128 rs117046905,rs41307159,rs6060165,rs6088655,rs6088664 0 42.6995 inf 5 0 1.87618e-07 1.46737e-07,2.31133e-07 -5.7197e-05,-0.00155518,0.00167395,-0.00097683,0.00258783 0.000120626,0.000199155,0.000124348,0.000104832,0.000159889
1129 rs35591645,rs41307159,rs6060165,rs6088655,rs6088664 0 42.6744 inf 5 0 1.87532e-07 1.45949e-07,2.34082e-07 -3.24496e-05,-0.00155511,0.00167445,-0.00097693,0.00258785 0.000103002,0.000199156,0.000124393,0.000104834,0.000159889
1130 rs35416056,rs41307159,rs4616,rs6088655,rs6088664 0 42.668 inf 5 0 1.87508e-07 1.43073e-07,2.33947e-07 0.000131903,-0.00154829,0.00167445,-0.000983244,0.00257983 9.17901e-05,0.000199121,0.00012419,0.000104845,0.000159839
1131 rs2038504,rs3736802,rs41307159,rs6088655,rs6088664 0 42.6618 inf 5 0 1.8668e-07 1.4504e-07,2.32649e-07 0.00168517,-1.65352e-05,-0.00155012,-0.000976998,0.00258297 0.000137814,6.88658e-05,0.00019917,0.00010483,0.0001599
1132 rs3736802,rs41307159,rs6088655,rs6088664,rs6142294 0 42.6361 inf 5 0 1.86598e-07 1.42501e-07,2.327e-07 -1.63908e-05,-0.00154959,-0.000976988,0.00258244,0.0016845 6.88658e-05,0.00019917,0.00010483,0.0001599,0.000137814
1133 rs35416056,rs41307159,rs6088655,rs6088664,rs66535333 0 42.634 inf 5 0 1.87396e-07 1.45e-07,2.35402e-07 0.000135335,-0.00154874,-0.000979207,0.00258014,0.00167824 9.1807e-05,0.000199172,0.000104837,0.000159898,0.000124526
1134 rs2425012,rs3736802,rs41307159,rs6088655,rs6088664 0 42.6163 inf 5 0 1.86535e-07 1.43884e-07,2.31637e-07 0.00168398,-1.62796e-05,-0.00154918,-0.000976981,0.00258203 0.000137814,6.88658e-05,0.00019917,0.00010483,0.0001599
1135 rs35416056,rs3803936,rs41307159,rs6088655,rs6088664 0 42.6141 inf 5 0 1.87333e-07 1.44833e-07,2.3542e-07 0.000135314,0.00167781,-0.00154834,-0.000979198,0.00257973 9.1807e-05,0.000124526,0.000199172,0.000104837,0.000159898
1136 rs41307159,rs6060137,rs6060197,rs6088655,rs6088664 0 42.6119 inf 5 0 1.87163e-07 1.46507e-07,2.37498e-07 -0.00144298,0.000222883,0.00166053,-0.000998739,0.00249756 0.000197555,5.12547e-05,0.000124102,0.000106115,0.000156133
1137 rs41307159,rs6060197,rs6087657,rs6088655,rs6088664 0 42.6119 inf 5 0 1.87162e-07 1.45634e-07,2.32272e-07 -0.00144298,0.00166053,0.000222881,-0.000998739,0.00249755 0.000197555,0.000124102,5.12547e-05,0.000106115,0.000156133
1138 rs11698868,rs41307159,rs6060197,rs6088655,rs6088664 0 42.6015 inf 5 0 1.87181e-07 1.44491e-07,2.32855e-07 -0.00022849,-0.00151831,0.00154798,-0.000948063,0.00252131 5.2507e-05,0.000198529,0.000121398,0.000104919,0.00015689
1139 rs41307159,rs4911167,rs6060197,rs6088655,rs6088664 0 42.5973 inf 5 0 1.86946e-07 1.47185e-07,2.33113e-07 -0.00143245,-0.000228672,0.0016909,-0.000935062,0.0024239 0.000197539,5.30291e-05,0.00012581,0.00010482,0.000154982
1140 rs1544047,rs35416056,rs41307159,rs6088655,rs6088664 0 42.5966 inf 5 0 1.87278e-07 1.4793e-07,2.37588e-07 0.00167744,0.000135296,-0.00154798,-0.000979189,0.00257937 0.000124526,9.1807e-05,0.000199172,0.000104837,0.000159898
1141 rs41307159,rs6060197,rs6088655,rs6088664,rs6119548 0 42.584 inf 5 0 1.87126e-07 1.47454e-07,2.33488e-07 -0.00151813,0.00154798,-0.000948017,0.00252109,-0.000228003 0.000198529,0.000121398,0.000104919,0.00015689,5.2507e-05
1142 rs41307159,rs4616,rs6088655,rs6088664,rs73095129 0 42.5761 inf 5 0 1.87232e-07 1.43146e-07,2.33862e-07 -0.00154758,0.00167383,-0.000983491,0.00258403,0.000128601 0.000199117,0.000124219,0.000104851,0.000159904,9.96906e-05
1143 rs41307159,rs41312284,rs4616,rs6088655,rs6088664 0 42.5689 inf 5 0 1.87188e-07 1.46007e-07,2.37113e-07 -0.00154398,-0.00010789,0.00165274,-0.000979184,0.00257701 0.000199108,8.5299e-05,0.000124193,0.000104847,0.000159835
1144 rs41307159,rs4911461,rs6088655,rs6088664,rs6120825 0 42.5651 inf 5 0 1.80848e-07 1.39658e-07,2.27985e-07 -0.00145347,0.00151623,-0.000940346,0.00244952,-0.000140875 0.000197568,0.000122595,0.000104936,0.000155201,5.32371e-05
1145 rs3746431,rs41307159,rs6060197,rs6088655,rs6088664 0 42.565 inf 5 0 1.86837e-07 1.4465e-07,2.3289e-07 -0.000228913,-0.00143205,0.00169077,-0.000935923,0.00242366 5.33118e-05,0.000197539,0.000125839,0.000104824,0.000154981
1146 rs41307159,rs41310801,rs4616,rs6088655,rs6088664 0 42.5613 inf 5 0 1.87164e-07 1.46723e-07,2.29182e-07 -0.00154399,-0.000106716,0.00165285,-0.000979205,0.00257702 0.000199108,8.5299e-05,0.000124193,0.000104847,0.000159835
1147 rs41307159,rs6060197,rs6088655,rs6088664,rs6120772 0 42.5461 inf 5 0 1.87006e-07 1.41236e-07,2.33735e-07 -0.00151773,0.00154798,-0.000947916,0.00252059,-0.000226946 0.000198529,0.000121398,0.000104919,0.00015689,5.2507e-05
1148 rs41307159,rs6060164,rs6060197,rs6088655,rs6088664 0 42.537 inf 5 0 1.86749e-07 1.45642e-07,2.29976e-07 -0.00143205,-0.00022811,0.00169027,-0.00093589,0.00242363 0.000197539,5.33118e-05,0.000125839,0.000104824,0.000154981
1149 rs41307159,rs4616,rs6088655,rs6088664,rs75632179 0 42.5328 inf 5 0 1.87074e-07 1.455e-07,2.39366e-07 -0.00154379,0.00165329,-0.000979307,0.00257697,-0.000103042 0.000199108,0.000124192,0.000104847,0.000159836,8.6023e-05
1150 rs41307159,rs6060197,rs6088655,rs6088664,rs6120775 0 42.4731 inf 5 0 1.86774e-07 1.45111e-07,2.35196e-07 -0.00151695,0.00154799,-0.000947721,0.00251964,-0.000224894 0.000198529,0.000121398,0.000104919,0.00015689,5.2507e-05
1151 rs3736802,rs41307159,rs4616,rs6088655,rs6088664 0 42.47 inf 5 0 1.86089e-07 1.45847e-07,2.31283e-07 3.33267e-06,-0.00154487,0.00166018,-0.000981205,0.00257796 6.82121e-05,0.000199106,0.000136162,0.000104838,0.000159835
1152 rs3761142,rs41307159,rs4616,rs6088655,rs6088664 0 42.4635 inf 5 0 1.86639e-07 1.43088e-07,2.34461e-07 4.58629e-05,-0.0015726,0.00166562,-0.000984614,0.002563 5.12099e-05,0.000201499,0.000123967,0.000104906,0.0001607
1153 rs3787212,rs41307159,rs4616,rs6088655,rs6088664 0 42.4603 inf 5 0 1.8663e-07 1.45345e-07,2.32982e-07 4.55112e-05,-0.00157226,0.00166539,-0.000984568,0.00256297 5.12265e-05,0.000201479,0.000123962,0.000104905,0.000160718
1154 rs41307159,rs4616,rs6088655,rs6088664,rs7260770 0 42.4572 inf 5 0 1.86619e-07 1.43736e-07,2.36532e-07 -0.0015721,0.00166558,-0.000984552,0.00256327,4.50361e-05 0.000201499,0.000123967,0.000104906,0.0001607,5.12099e-05
1155 rs41307159,rs4616,rs6058150,rs6088655,rs6088664 0 42.4437 inf 5 0 1.86575e-07 1.45725e-07,2.34675e-07 -0.00157105,0.00166567,4.31049e-05,-0.000984425,0.00256403 0.000201519,0.000123974,5.11942e-05,0.000104906,0.000160684
1156 rs41307159,rs6087670,rs6088655,rs6088664,rs6141530 0 42.4419 inf 5 0 1.86446e-07 1.44513e-07,2.32088e-07 -0.00149131,-0.000116103,-0.000988124,0.00253135,0.00168276 0.000197539,5.33273e-05,0.000104889,0.000157904,0.000125918
1157 rs41307159,rs4616,rs6060132,rs6088655,rs6088664 0 42.439 inf 5 0 1.86561e-07 1.43797e-07,2.33548e-07 -0.00157058,0.00166543,4.25166e-05,-0.000984362,0.00256409 0.000201499,0.000123967,5.12099e-05,0.000104906,0.0001607
1158 rs117487118,rs41307159,rs4616,rs6088655,rs6088664 0 42.4332 inf 5 0 1.86744e-07 1.43468e-07,2.34084e-07 9.6267e-05,-0.00157134,0.00167164,-0.000973792,0.00258826 9.85348e-05,0.000200941,0.000124251,0.000105107,0.000160183
1159 rs3736802,rs41307159,rs6088655,rs6088664,rs66535333 0 42.4267 inf 5 0 1.85934e-07 1.39987e-07,2.3563e-07 -1.52133e-05,-0.00154529,-0.000976909,0.00257809,0.00167905 6.88658e-05,0.00019917,0.00010483,0.0001599,0.000137814
1160 rs3736802,rs3803936,rs41307159,rs6088655,rs6088664 0 42.4068 inf 5 0 1.85871e-07 1.47264e-07,2.34416e-07 -1.51013e-05,0.00167854,-0.00154488,-0.000976901,0.00257768 6.88658e-05,0.000137814,0.00019917,0.00010483,0.0001599
1161 rs10875491,rs41307159,rs6088655,rs6088664,rs6141530 0 42.4048 inf 5 0 1.86329e-07 1.44529e-07,2.35555e-07 -0.000113991,-0.00149131,-0.000987991,0.00253122,0.00168144 5.33273e-05,0.000197539,0.000104889,0.000157904,0.000125918
1162 rs41307159,rs6087670,rs6088655,rs6088664,rs6088667 0 42.3897 inf 5 0 1.86594e-07 1.42481e-07,2.32154e-07 -0.0014969,0.00157239,-0.00103694,0.00258844,-0.00170262 0.000197739,0.00012341,0.000105083,0.000160992,0.000127327
1163 rs1544047,rs3736802,rs41307159,rs6088655,rs6088664 0 42.3893 inf 5 0 1.85816e-07 1.43342e-07,2.32519e-07 0.00167808,-1.50028e-05,-0.00154452,-0.000976894,0.00257731 0.000137814,6.88658e-05,0.00019917,0.00010483,0.0001599
1164 rs6060165,rs6088655,rs6088664,rs6119558 0 40.0257 inf 4 -nan 1.68012e-07 1.29809e-07,2.10384e-07 0.00129204,-0.00106955,0.00210818,-0.000303192 0.00010506,0.000106242,0.000142203,5.22405e-05
1165 rs2104083,rs41307159,rs6088655,rs6088664,rs6120825 0 42.3763 inf 5 0 1.80253e-07 1.38713e-07,2.24919e-07 0.00151194,-0.00144943,-0.000940413,0.00244559,-0.000141135 0.000122595,0.000197568,0.000104936,0.000155201,5.32371e-05
1166 rs6060154,rs6060165,rs6088655,rs6088664 0 40.0044 inf 4 -nan 1.68096e-07 1.28264e-07,2.14336e-07 -0.000302633,0.00124369,-0.000990883,0.00203292 5.20504e-05,0.000102648,0.000104889,0.000141066
1167 rs41307159,rs4616,rs6060239,rs6088655,rs6088664 0 42.3466 inf 5 0 1.86421e-07 1.44146e-07,2.34609e-07 -0.00154096,0.00165255,-4.22761e-05,-0.00098403,0.00258039 0.000199185,0.000124823,6.0641e-05,0.000104915,0.000159873
1168 rs41307159,rs4616,rs6060240,rs6088655,rs6088664 0 42.3458 inf 5 0 1.86418e-07 1.44302e-07,2.33168e-07 -0.0015411,0.0016526,-4.19423e-05,-0.000984026,0.00258044 0.00019918,0.000124823,6.04735e-05,0.000104916,0.000159875
1169 rs41307159,rs4616,rs6058181,rs6088655,rs6088664 0 42.3439 inf 5 0 1.86413e-07 1.44308e-07,2.31136e-07 -0.00154101,0.00165268,-4.17275e-05,-0.000983993,0.00258036 0.000199185,0.000124823,6.0641e-05,0.000104915,0.000159873
1170 rs41307159,rs4616,rs6060238,rs6088655,rs6088664 0 42.3399 inf 5 0 1.864e-07 1.45232e-07,2.36359e-07 -0.00154109,0.00165288,-4.09144e-05,-0.000983938,0.00258031 0.000199185,0.000124823,6.0641e-05,0.000104915,0.000159873
1171 rs41307159,rs4616,rs6060237,rs6088655,rs6088664 0 42.3175 inf 5 0 1.86329e-07 1.44353e-07,2.33185e-07 -0.00154154,0.00165409,-3.59837e-05,-0.000983604,0.00258002 0.000199185,0.000124823,6.0641e-05,0.000104915,0.000159873
1172 rs41307159,rs6088655,rs6088664,rs6120825,rs6142284 0 42.3109 inf 5 0 1.80047e-07 1.3778e-07,2.26198e-07 -0.00144803,-0.000940437,0.00244422,-0.000141225,0.00151045 0.000197568,0.000104936,0.000155201,5.32371e-05,0.000122595
1173 rs117046905,rs41307159,rs4616,rs6088655,rs6088664 0 42.2703 inf 5 0 1.86262e-07 1.43801e-07,2.28154e-07 -6.0851e-05,-0.00154538,0.0016605,-0.000980645,0.00257796 0.000120616,0.000199109,0.000124025,0.00010484,0.000159834
1174 rs1885114,rs41307159,rs6088655,rs6088664 0 39.9014 inf 4 -nan 1.67791e-07 1.27946e-07,2.11359e-07 0.00143082,-0.00130779,-0.000975067,0.0023404 0.000115128,0.000193522,0.000104828,0.000152787
1175 rs41307159,rs6060197,rs6088655,rs6088662,rs6088664 0 42.2545 inf 5 0 1.86083e-07 1.45455e-07,2.32208e-07 -0.00151514,0.00154853,-0.000935684,-0.000218452,0.00250652 0.000198542,0.000121398,0.000104824,5.24596e-05,0.000156526
1176 rs13041792,rs41307159,rs6060197,rs6088655,rs6088664 0 42.2481 inf 5 0 1.86062e-07 1.46809e-07,2.30991e-07 -0.000218265,-0.00151507,0.00154853,-0.000935676,0.00250644 5.24596e-05,0.000198542,0.000121398,0.000104824,0.000156526
1177 rs35591645,rs41307159,rs4616,rs6088655,rs6088664 0 42.2441 inf 5 0 1.86172e-07 1.46509e-07,2.31221e-07 -3.61814e-05,-0.0015453,0.00166091,-0.000980733,0.00257796 0.00010299,0.00019911,0.000124065,0.000104842,0.000159834
1178 rs10875491,rs3746446,rs41307159,rs6088655,rs6088664 0 42.2429 inf 5 0 1.86139e-07 1.43255e-07,2.33312e-07 0.00155322,-0.0016766,-0.00148548,-0.00103363,0.00257402 0.000122192,0.000125652,0.000197339,0.000105067,0.000160324
1179 rs41307159,rs6087670,rs6088655,rs6088664,rs6142276 0 42.2308 inf 5 0 1.85744e-07 1.39206e-07,2.32302e-07 -0.00152455,-0.000119956,-0.000983994,0.00256429,0.00171954 0.00019916,5.34154e-05,0.000104879,0.000159959,0.000129039
1180 rs10875491,rs41307159,rs6088655,rs6088664,rs6142276 0 42.1925 inf 5 0 1.85622e-07 1.43478e-07,2.33873e-07 -0.000117838,-0.00152449,-0.000983863,0.00256411,0.00171816 5.34154e-05,0.00019916,0.000104879,0.000159959,0.000129039
1181 rs2273684,rs41307159,rs6060197,rs6088655,rs6088664 0 42.1621 inf 5 0 1.85168e-07 1.43326e-07,2.29268e-07 -0.000266637,-0.00157909,0.001472,-0.000865214,0.00250241 6.66379e-05,0.000200924,0.000122894,0.000105908,0.000156508
1182 rs41307159,rs6060197,rs6088655,rs6088664,rs6120777 0 42.128 inf 5 0 1.85725e-07 1.42322e-07,2.34455e-07 -0.00150842,0.00156145,-0.00095174,0.00251987,-0.000227033 0.000198413,0.000121439,0.000104983,0.000157072,5.53557e-05
1183 rs41307159,rs6060197,rs6088655,rs6088664,rs7265992 0 42.1029 inf 5 0 1.85526e-07 1.4368e-07,2.3557e-07 -0.00157231,0.0014614,-0.00113383,0.00249546,0.000270754 0.000200525,0.000123274,0.000116565,0.000156233,6.65936e-05
1184 rs41307159,rs6060135,rs6088664,rs6119558,rs6120775 0 42.0789 inf 5 0 1.84498e-07 1.43974e-07,2.28788e-07 0.00118929,-0.00349304,0.00238504,-0.0012245,-0.00247834 0.00024343,0.000249321,0.000158459,0.000188351,0.000164677
1185 rs41307159,rs6088655,rs6088662,rs6088664,rs6119558 0 42.029 inf 5 0 8.79507e-08 5.89998e-08,1.23201e-07 -0.000565292,-0.000795342,-0.000756304,0.00142469,0.000562715 0.00020075,0.000110414,0.000130948,0.000136212,0.000125516
1186 rs41307159,rs6060199,rs6088655,rs6088664,rs6120825 0 42.0233 inf 5 0 1.7914e-07 1.36257e-07,2.20359e-07 -0.00144186,0.00150388,-0.00094054,0.0024382,-0.000141623 0.000197568,0.000122595,0.000104936,0.000155201,5.32371e-05
1187 rs41307159,rs4911166,rs6060197,rs6088655,rs6088664 0 41.9974 inf 5 0 1.85055e-07 1.44747e-07,2.33284e-07 -0.001444,-0.000208605,0.0016903,-0.000991154,0.00249145 0.000197562,5.24036e-05,0.000126517,0.000106058,0.00015616
1188 rs41307159,rs6088655,rs6088664,rs6119558,rs6142280 0 41.991 inf 5 0 2.00299e-07 1.58082e-07,2.47576e-07 -0.001465,-0.001022,0.00254318,-0.000308402,0.00177407 0.000197562,0.000106058,0.00015616,5.24036e-05,0.000126517
1189 rs41307159,rs6088655,rs6088664,rs6120825,rs6142290 0 41.9599 inf 5 0 1.7894e-07 1.38462e-07,2.25355e-07 -0.00144049,-0.000940563,0.00243687,-0.000141711,0.00150242 0.000197568,0.000104936,0.000155201,5.32371e-05,0.000122595
1190 rs1407202,rs41307159,rs6088655,rs6088664,rs6120825 0 41.9514 inf 5 0 1.78914e-07 1.37743e-07,2.26083e-07 0.00150223,-0.00144031,-0.000940566,0.00243669,-0.000141723 0.000122595,0.000197568,0.000104936,0.000155201,5.32371e-05
1191 rs41307159,rs6060124,rs6088655,rs6088664,rs6141530 0 41.9454 inf 5 0 1.8507e-07 1.42231e-07,2.3398e-07 -0.00154084,8.44568e-05,-0.00100893,0.00251763,0.00160918 0.000199812,5.10209e-05,0.000106204,0.000157921,0.000121441
1192 rs13041792,rs41307159,rs6088655,rs6088664,rs6119558 0 41.939 inf 5 0 8.78799e-08 5.95564e-08,1.21714e-07 -0.000755137,-0.000564236,-0.000795618,0.00142392,0.000561689 0.000130948,0.00020075,0.000110414,0.000136212,0.000125516
1193 rs2145559,rs41307159,rs6088655,rs6088664,rs6120825 0 41.9006 inf 5 0 1.78754e-07 1.34298e-07,2.21341e-07 0.00150107,-0.00143922,-0.000940584,0.00243563,-0.000141793 0.000122595,0.000197568,0.000104936,0.000155201,5.32371e-05
1194 rs2038503,rs41307159,rs6088655,rs6088664,rs6120825 0 41.8789 inf 5 0 1.78685e-07 1.36136e-07,2.27242e-07 0.00150057,-0.00143875,-0.000940592,0.00243517,-0.000141823 0.000122595,0.000197568,0.000104936,0.000155201,5.32371e-05
1195 rs41307159,rs4911461,rs6088655,rs6088664,rs6119558 0 41.8463 inf 5 0 1.99804e-07 1.54861e-07,2.45857e-07 -0.0014621,0.00177082,-0.00102191,0.00254022,-0.000308023 0.000197562,0.000126517,0.000106058,0.00015616,5.24036e-05
1196 rs35416056,rs41307159,rs6088655,rs6088664,rs6141530 0 41.7488 inf 5 0 1.84623e-07 1.43528e-07,2.30111e-07 0.000132708,-0.00149453,-0.000982885,0.00252616,0.00162189 9.17985e-05,0.000197553,0.000104845,0.000157875,0.000121704
1197 rs3746446,rs41307159,rs6087670,rs6088655,rs6088664 0 41.7439 inf 5 0 1.84557e-07 1.41948e-07,2.31499e-07 -0.00166625,-0.00147506,0.00154214,-0.00103314,0.0025632 0.000125652,0.000197339,0.000122192,0.000105067,0.000160324
1198 rs41307159,rs6060124,rs6088655,rs6088664,rs6142276 0 41.6769 inf 5 0 1.84188e-07 1.42368e-07,2.3013e-07 -0.00157135,8.51035e-05,-0.00100493,0.00254718,0.00164032 0.000201423,5.10206e-05,0.000106197,0.000159937,0.000124245
1199 rs6060133,rs6087663,rs6088655,rs6088664,rs6120825 0 41.6511 inf 5 0 9.02358e-08 6.28937e-08,1.23063e-07 0.000293831,0.00048869,-0.00104221,0.00124555,-0.000343092 0.000117551,0.00011451,0.000109308,0.000115555,7.15429e-05
1200 rs2104083,rs41307159,rs6088655,rs6088664,rs6119558 0 41.6432 inf 5 0 1.99109e-07 1.56588e-07,2.4492e-07 0.00176625,-0.00145802,-0.00102179,0.00253605,-0.00030749 0.000126517,0.000197562,0.000106058,0.00015616,5.24036e-05
1201 rs17404569,rs41307159,rs6088655,rs6088664,rs6119558 0 41.6082 inf 5 0 1.9891e-07 1.53771e-07,2.45479e-07 0.00180083,-0.00149576,-0.00107497,0.00262725,-0.000299314 0.00012909,0.00019917,0.00010625,0.000161117,5.22446e-05
1202 rs41307159,rs6088655,rs6088664,rs6119558,rs6142284 0 41.5729 inf 5 0 1.98868e-07 1.51521e-07,2.50614e-07 -0.0014566,-0.00102175,0.0025346,-0.000307305,0.00176467 0.000197562,0.000106058,0.00015616,5.24036e-05,0.000126517
1203 rs11167248,rs41307159,rs6060197,rs6088655,rs6088664 0 41.547 inf 5 0 1.83845e-07 1.42381e-07,2.31374e-07 -0.000195644,-0.00150657,0.00154826,-0.000915209,0.00247807 5.2125e-05,0.000198532,0.000121398,0.000104842,0.000155883
1204 rs3736802,rs41307159,rs6088655,rs6088664,rs6141530 0 41.5469 inf 5 0 1.83185e-07 1.42108e-07,2.30108e-07 -8.0766e-07,-0.0014911,-0.000980781,0.00252425,0.00161096 6.8528e-05,0.000197539,0.000104838,0.000157871,0.000134042
1205 rs2025096,rs41307159,rs6060197,rs6088655,rs6088664 0 41.5409 inf 5 0 1.83825e-07 1.43669e-07,2.28304e-07 -0.000195448,-0.00150649,0.00154826,-0.000915221,0.00247801 5.2125e-05,0.000198532,0.000121398,0.000104842,0.000155883
1206 rs35416056,rs41307159,rs6088655,rs6088664,rs6142276 0 41.4808 inf 5 0 1.83742e-07 1.43528e-07,2.28705e-07 0.000134109,-0.00152503,-0.000978663,0.00255612,0.00165352 9.1807e-05,0.000199172,0.000104837,0.000159898,0.000124526
1207 rs10875491,rs6058154,rs6088655,rs6088664,rs6120825 0 41.4712 inf 5 0 1.50535e-07 1.11602e-07,1.91549e-07 0.000129521,0.000926706,-0.00098408,0.00202385,-0.00025479 0.000241308,0.000257821,0.000105112,0.000141398,0.000240528
1208 rs10875491,rs3746432,rs6088655,rs6088664,rs6120825 0 41.467 inf 5 0 1.50529e-07 1.15147e-07,1.94009e-07 0.000129806,0.000926375,-0.000984087,0.00202381,-0.000255072 0.000241308,0.000257821,0.000105112,0.000141398,0.000240528
1209 rs1885118,rs41307159,rs6060197,rs6088655,rs6088664 0 41.4537 inf 5 0 1.8333e-07 1.40064e-07,2.26611e-07 -0.00019153,-0.00143267,0.0016688,-0.000986692,0.00247516 5.24401e-05,0.000197539,0.000125788,0.000106095,0.000155847
1210 rs41307159,rs4911452,rs6060197,rs6088664 0 39.0587 inf 4 -nan 1.65067e-07 1.23533e-07,2.07261e-07 -0.00143458,-0.000839227,0.00155015,0.00233357 0.000197538,0.000103357,0.000121398,0.000154048
1211 rs10875491,rs6058161,rs6088655,rs6088664,rs6120825 0 41.303 inf 5 0 1.50282e-07 1.12104e-07,1.92624e-07 0.000140992,0.000913382,-0.000984341,0.00202243,-0.00026614 0.000241308,0.000257821,0.000105112,0.000141398,0.000240528
1212 rs3736802,rs41307159,rs6088655,rs6088664,rs6142276 0 41.2748 inf 5 0 1.82284e-07 1.39064e-07,2.2703e-07 -8.6672e-06,-0.00152137,-0.000976464,0.00255392,0.00164878 6.88658e-05,0.00019917,0.00010483,0.0001599,0.000137814
1213 rs41307159,rs6060199,rs6088655,rs6088664,rs6119558 0 41.2633 inf 5 0 1.97809e-07 1.56866e-07,2.47143e-07 -0.00145036,0.00175767,-0.00102156,0.00252822,-0.000306489 0.000197562,0.000126517,0.000106058,0.00015616,5.24036e-05
1214 rs41307159,rs4911452,rs6060165,rs6088664,rs6120825 0 41.2306 inf 5 0 1.82815e-07 1.40025e-07,2.2816e-07 -0.00156064,-0.000900448,0.00163002,0.00251992,-0.000133331 0.000199174,0.000103491,0.00012549,0.000159085,5.32452e-05
1215 rs41307159,rs6088655,rs6088664,rs6119558,rs6142290 0 41.1951 inf 5 0 1.97575e-07 1.50449e-07,2.4329e-07 -0.00144898,-0.00102152,0.00252681,-0.000306309,0.00175612 0.000197562,0.000106058,0.00015616,5.24036e-05,0.000126517
1216 rs1407202,rs41307159,rs6088655,rs6088664,rs6119558 0 41.1859 inf 5 0 1.97544e-07 1.56229e-07,2.45512e-07 0.00175591,-0.00144879,-0.00102151,0.00252662,-0.000306284 0.000126517,0.000197562,0.000106058,0.00015616,5.24036e-05
1217 rs2145559,rs41307159,rs6088655,rs6088664,rs6119558 0 41.1313 inf 5 0 1.97357e-07 1.5042e-07,2.44678e-07 0.00175467,-0.00144768,-0.00102148,0.00252549,-0.00030614 0.000126517,0.000197562,0.000106058,0.00015616,5.24036e-05
1218 rs2038503,rs41307159,rs6088655,rs6088664,rs6119558 0 41.1079 inf 5 0 1.97276e-07 1.55841e-07,2.43317e-07 0.00175414,-0.00144721,-0.00102146,0.002525,-0.000306078 0.000126517,0.000197562,0.000106058,0.00015616,5.24036e-05
1219 rs1885114,rs41307159,rs6088655,rs6088664,rs6120825 0 40.9821 inf 5 0 1.75251e-07 1.36058e-07,2.21115e-07 0.00139305,-0.00133355,-0.000990338,0.00238074,-0.000166279 0.000115755,0.000193696,0.000104941,0.000153327,5.30052e-05
1220 rs10875491,rs6060168,rs6088655,rs6088664,rs6120825 0 40.9354 inf 5 0 1.49738e-07 1.1366e-07,1.90315e-07 0.000166163,0.000884147,-0.000984914,0.00201932,-0.000291045 0.000241308,0.000257821,0.000105112,0.000141398,0.000240528
1221 rs2378261,rs6087663,rs6088655,rs6088664,rs6120825 0 40.9322 inf 5 0 9.03235e-08 6.18119e-08,1.21554e-07 0.000283062,0.000473011,-0.0010409,0.00124209,-0.000341824 0.000112105,0.000108712,0.000109078,0.000115471,7.16302e-05
1222 rs2425007,rs41307159,rs6060197,rs6088655,rs6088664 0 40.9136 inf 5 0 1.8178e-07 1.3814e-07,2.27402e-07 -0.000170814,-0.00145096,0.00164478,-0.000980937,0.00248834 5.13002e-05,0.00019762,0.000124795,0.000106075,0.000156535
1223 rs41307159,rs4616,rs4911452,rs6088664,rs6120825 0 40.9064 inf 5 0 1.81793e-07 1.37264e-07,2.26497e-07 -0.00155316,0.00161709,-0.00090479,0.00251296,-0.000138891 0.000199141,0.000125047,0.000103498,0.000159077,5.31909e-05
1224 rs41307159,rs4911452,rs6060135,rs6060165,rs6088664 0 40.8443 inf 5 0 1.81396e-07 1.41584e-07,2.26087e-07 -0.00162439,-0.000921922,0.000105219,0.00170571,0.00250036 0.000202124,0.000104644,5.12965e-05,0.000125191,0.000158918
1225 rs6058154,rs6088655,rs6088664 0 36.1174 inf 3 -nan 1.44928e-07 1.09413e-07,1.86377e-07 0.00109926,-0.000969192,0.00200337 9.93728e-05,0.000104822,0.000140941
1226 rs3746432,rs6088655,rs6088664 0 36.115 inf 3 -nan 1.4492e-07 1.04324e-07,1.81902e-07 0.00109921,-0.000969191,0.00200332 9.93728e-05,0.000104822,0.000140941
1227 rs10875491,rs3818253,rs41307159,rs6088655,rs6088664 0 40.7846 inf 5 0 1.81518e-07 1.38288e-07,2.26326e-07 0.00153497,-0.00164477,-0.00145872,-0.000956166,0.00246894 0.000122879,0.00012566,0.000197417,0.000104832,0.000156139
1228 rs10875491,rs2038504,rs6088655,rs6088664,rs6120825 0 40.7392 inf 5 0 1.49453e-07 1.08682e-07,1.89894e-07 0.000179647,0.000868486,-0.000985221,0.00201765,-0.000304386 0.000241308,0.000257821,0.000105112,0.000141398,0.000240528
1229 rs6058161,rs6088655,rs6088664 0 36.0218 inf 3 -nan 1.44625e-07 1.0888e-07,1.83913e-07 0.00109728,-0.000969142,0.00200148 9.93728e-05,0.000104822,0.000140941
1230 rs10875491,rs6088655,rs6088664,rs6120825,rs6142294 0 40.71 inf 5 0 1.49411e-07 1.0896e-07,1.90983e-07 0.00018166,-0.000985267,0.0020174,-0.000306378,0.000866148 0.000241308,0.000105112,0.000141398,0.000240528,0.000257821
1231 rs10875491,rs2425012,rs6088655,rs6088664,rs6120825 0 40.6875 inf 5 0 1.49379e-07 1.09789e-07,1.86451e-07 0.000183209,0.000864348,-0.000985302,0.00201721,-0.00030791 0.000241308,0.000257821,0.000105112,0.000141398,0.000240528
1232 rs10875491,rs11167248,rs41307159,rs6088664,rs6120825 0 40.6811 inf 5 0 1.80973e-07 1.39951e-07,2.27285e-07 0.00222784,-0.00167103,-0.00218205,0.00229096,-0.000702678 0.000144811,0.00016218,0.000212801,0.000144877,0.000134369
1233 rs10875491,rs2025096,rs41307159,rs6088664,rs6120825 0 40.6287 inf 5 0 1.80807e-07 1.3854e-07,2.23373e-07 0.00222679,-0.00166913,-0.00218099,0.00228992,-0.000703468 0.000144811,0.00016218,0.000212801,0.000144877,0.000134369
1234 rs6060165,rs6088655,rs6088664 0 35.8705 inf 3 -nan 1.44146e-07 1.06912e-07,1.85678e-07 0.00109414,-0.000969062,0.00199848 9.93728e-05,0.000104822,0.000140941
1235 rs1475070,rs41307159,rs6060197,rs6088655,rs6088664 0 40.5485 inf 5 0 1.80614e-07 1.40729e-07,2.26836e-07 0.000154105,-0.00155421,0.00158672,-0.000976375,0.00243274 5.02843e-05,0.000201514,0.000122038,0.000106064,0.000155078
1236 rs6060168,rs6088655,rs6088664 0 35.8126 inf 3 -nan 1.43962e-07 1.05721e-07,1.87113e-07 0.00109294,-0.000969032,0.00199733 9.93728e-05,0.000104822,0.000140941
1237 rs10875491,rs6088655,rs6088664,rs6120825,rs66535333 0 40.4721 inf 5 0 1.49073e-07 1.12734e-07,1.89462e-07 0.000198068,-0.00098564,0.00201537,-0.000322612,0.00084709 0.000241308,0.000105112,0.000141398,0.000240528,0.000257821
1238 rs10875491,rs3803936,rs6088655,rs6088664,rs6120825 0 40.4496 inf 5 0 1.49042e-07 1.10641e-07,1.89212e-07 0.000199629,0.000845276,-0.000985676,0.00201518,-0.000324157 0.000241308,0.000257821,0.000105112,0.000141398,0.000240528
1239 rs10875491,rs1544047,rs6088655,rs6088664,rs6120825 0 40.4297 inf 5 0 1.49014e-07 1.12986e-07,1.91497e-07 0.000201002,0.000843682,-0.000985707,0.00201501,-0.000325515 0.000241308,0.000257821,0.000105112,0.000141398,0.000240528
1240 rs2038504,rs6088655,rs6088664 0 35.7009 inf 3 -nan 1.43608e-07 1.07476e-07,1.82167e-07 0.00109061,-0.000968973,0.00199511 9.93728e-05,0.000104822,0.000140941
1241 rs6088655,rs6088664,rs6142294 0 35.6842 inf 3 -nan 1.43555e-07 1.06906e-07,1.83792e-07 -0.000968964,0.00199478,0.00109026 0.000104822,0.000140941,9.93728e-05
1242 rs2425012,rs6088655,rs6088664 0 35.6714 inf 3 -nan 1.43515e-07 1.08732e-07,1.89243e-07 0.00108999,-0.000968957,0.00199453 9.93728e-05,0.000104822,0.000140941
1243 rs4616,rs6088655,rs6088664 0 35.5977 inf 3 -nan 1.43285e-07 1.07322e-07,1.8842e-07 0.00108599,-0.000971565,0.0019927 9.91462e-05,0.000104828,0.000140918
1244 rs41307159,rs6060197,rs6088655,rs6088664,rs6120819 0 40.2961 inf 5 0 1.79874e-07 1.37891e-07,2.24699e-07 -0.00145112,0.00150959,-0.000941966,0.00244875,-0.000153303 0.000197649,0.000122146,0.00010494,0.000155415,5.31556e-05
1245 rs3818253,rs41307159,rs6087670,rs6088655,rs6088664 0 40.2915 inf 5 0 1.79955e-07 1.37534e-07,2.28558e-07 -0.00163436,-0.00144822,0.00152375,-0.000956145,0.00245852 0.00012566,0.000197417,0.000122879,0.000104832,0.000156139
1246 rs35416056,rs41307159,rs4911452,rs6060165,rs6088664 0 40.289 inf 5 0 1.79985e-07 1.40573e-07,2.27092e-07 0.000134831,-0.00155757,-0.000890775,0.0016865,0.00250397 9.18069e-05,0.000199173,0.000103394,0.000124527,0.000158925
1247 rs17404569,rs41307159,rs6087670,rs6088655,rs6088664 0 40.2649 inf 5 0 1.79514e-07 1.34927e-07,2.29246e-07 0.00167513,-0.0014848,-0.000114992,-0.00098281,0.0025237 0.000129039,0.00019916,5.34154e-05,0.000104879,0.000159959
1248 rs6088655,rs6088664,rs66535333 0 35.5486 inf 3 -nan 1.43126e-07 1.0578e-07,1.82702e-07 -0.000968892,0.00199208,0.00108743 0.000104822,0.000140941,9.93728e-05
1249 rs3803936,rs6088655,rs6088664 0 35.5358 inf 3 -nan 1.43085e-07 1.08366e-07,1.87077e-07 0.00108716,-0.000968886,0.00199182 9.93728e-05,0.000104822,0.000140941
1250 rs2425009,rs41307159,rs6060197,rs6088655,rs6088664 0 40.2374 inf 5 0 1.79634e-07 1.37092e-07,2.24668e-07 -0.000146776,-0.00143865,0.00162104,-0.000934712,0.00242942 5.1993e-05,0.000197553,0.000124088,0.000104842,0.000155054
1251 rs1544047,rs6088655,rs6088664 0 35.5244 inf 3 -nan 1.43049e-07 1.07953e-07,1.81343e-07 0.00108692,-0.00096888,0.0019916 9.93728e-05,0.000104822,0.000140941
1252 rs10875491,rs17404569,rs41307159,rs6088655,rs6088664 0 40.2281 inf 5 0 1.79397e-07 1.38487e-07,2.24218e-07 -0.000112873,0.00167375,-0.00148473,-0.000982679,0.00252351 5.34154e-05,0.000129039,0.00019916,0.000104879,0.000159959
1253 rs41307159,rs6087670,rs6088655,rs6088664,rs6142280 0 40.2143 inf 5 0 1.79388e-07 1.35515e-07,2.23278e-07 -0.00144744,-0.000109854,-0.000930783,0.00243408,0.00163271 0.000197539,5.33118e-05,0.000104824,0.000154981,0.000125839
1254 rs1998232,rs41307159,rs6060197,rs6088655,rs6088664 0 40.1943 inf 5 0 1.79496e-07 1.36388e-07,2.21491e-07 -0.000144861,-0.00143846,0.00162026,-0.00093458,0.00242909 5.19725e-05,0.000197552,0.000124099,0.000104842,0.000155053
1255 rs41307159,rs6060194,rs6060197,rs6088655,rs6088664 0 40.1937 inf 5 0 1.79505e-07 1.38657e-07,2.28326e-07 -0.00143903,-0.000145418,0.00161911,-0.000934384,0.00242951 0.000197555,5.21301e-05,0.00012401,0.00010484,0.000155058
1256 rs10875491,rs41307159,rs6088655,rs6088664,rs6142280 0 40.1792 inf 5 0 1.79277e-07 1.39236e-07,2.23232e-07 -0.000107744,-0.00144744,-0.000930694,0.002434,0.0016314 5.33118e-05,0.000197539,0.000104824,0.000154981,0.000125839
1257 rs2425014,rs41307159,rs6060197,rs6088655,rs6088664 0 40.1733 inf 5 0 1.7943e-07 1.38566e-07,2.28873e-07 -0.000143958,-0.00143842,0.00161981,-0.000934529,0.002429 5.19725e-05,0.000197552,0.000124099,0.000104842,0.000155053
1258 rs2180849,rs41307159,rs6060197,rs6088655,rs6088664 0 40.1682 inf 5 0 1.79414e-07 1.37062e-07,2.22675e-07 -0.000143735,-0.00143841,0.0016197,-0.000934516,0.00242898 5.19725e-05,0.000197552,0.000124099,0.000104842,0.000155053
1259 rs41307159,rs6060159,rs6060197,rs6088655,rs6088664 0 40.163 inf 5 0 1.79409e-07 1.35142e-07,2.21821e-07 -0.001439,-0.000144182,0.00161827,-0.000934283,0.00242939 0.000197555,5.21558e-05,0.000123994,0.00010484,0.000155058
1260 rs2295701,rs41307159,rs6060197,rs6088655,rs6088664 0 40.1507 inf 5 0 1.7936e-07 1.37638e-07,2.24478e-07 -0.000143053,-0.00143849,0.0016192,-0.0009345,0.00242905 5.1993e-05,0.000197553,0.000124088,0.000104842,0.000155054
1261 rs41307159,rs6060163,rs6060197,rs6088655,rs6088664 0 40.15 inf 5 0 1.79368e-07 1.38964e-07,2.27548e-07 -0.00143898,-0.000143615,0.00161799,-0.000934252,0.00242933 0.000197555,5.21558e-05,0.000123994,0.00010484,0.000155058
1262 rs41307159,rs6060197,rs6088655,rs6088664,rs752449 0 40.1491 inf 5 0 1.79355e-07 1.37693e-07,2.2502e-07 -0.00143848,0.00161916,-0.000934496,0.00242904,-0.000142984 0.000197553,0.000124088,0.000104842,0.000155054,5.1993e-05
1263 rs41307159,rs6060197,rs6088655,rs6088664,rs6088677 0 40.1472 inf 5 0 1.79349e-07 1.39105e-07,2.28809e-07 -0.00143848,0.00161912,-0.000934491,0.00242903,-0.000142902 0.000197553,0.000124088,0.000104842,0.000155054,5.1993e-05
1264 rs41307159,rs6060197,rs6088655,rs6088664,rs6088693 0 40.1456 inf 5 0 1.79344e-07 1.38335e-07,2.26765e-07 -0.00143848,0.00161909,-0.000934487,0.00242903,-0.000142833 0.000197553,0.000124088,0.000104842,0.000155054,5.1993e-05
1265 rs41307159,rs6060180,rs6060197,rs6088655,rs6088664 0 40.1376 inf 5 0 1.79318e-07 1.37661e-07,2.24343e-07 -0.00143846,-0.000142483,0.00161891,-0.000934467,0.00242899 0.000197553,5.1993e-05,0.000124088,0.000104842,0.000155054
1266 rs41307159,rs6060165,rs6088664,rs6119558,rs6120828 0 40.1288 inf 5 0 1.78607e-07 1.32929e-07,2.21099e-07 -0.00152848,0.00313255,0.00167357,-0.0015425,0.0014249 0.000199168,0.000221053,0.000124504,0.000184564,0.000191199
1267 rs41307159,rs6060197,rs6088655,rs6088664,rs6142272 0 40.1249 inf 5 0 1.79278e-07 1.37236e-07,2.23226e-07 -0.00143844,0.00161864,-0.000934436,0.00242894,-0.000141925 0.000197553,0.000124088,0.000104842,0.000155054,5.1993e-05
1268 rs41307159,rs6060197,rs6088655,rs6088664,rs6120827 0 40.1219 inf 5 0 1.79268e-07 1.37749e-07,2.23811e-07 -0.00143843,0.00161857,-0.000934428,0.00242892,-0.000141794 0.000197553,0.000124088,0.000104842,0.000155054,5.1993e-05
1269 rs3746430,rs41307159,rs6060197,rs6088655,rs6088664 0 40.1202 inf 5 0 1.79262e-07 1.36229e-07,2.26779e-07 -0.000141643,-0.00143832,0.00161866,-0.000934397,0.00242877 5.19725e-05,0.000197552,0.000124099,0.000104842,0.000155053
1270 rs41307159,rs6060197,rs6088655,rs6088664,rs6120810 0 40.1196 inf 5 0 1.7926e-07 1.39224e-07,2.25327e-07 -0.00143832,0.00161865,-0.000934396,0.00242877,-0.000141619 0.000197552,0.000124099,0.000104842,0.000155053,5.19725e-05
1271 rs41307159,rs6060197,rs6088655,rs6088664,rs6142291 0 40.117 inf 5 0 1.79253e-07 1.38522e-07,2.25087e-07 -0.00143842,0.00161847,-0.000934416,0.0024289,-0.00014158 0.000197553,0.000124088,0.000104842,0.000155054,5.1993e-05
1272 rs41307159,rs4142034,rs6060197,rs6088655,rs6088664 0 40.1156 inf 5 0 1.79247e-07 1.38586e-07,2.26945e-07 -0.00143831,-0.000141442,0.00161856,-0.000934386,0.00242875 0.000197552,5.19725e-05,0.000124099,0.000104842,0.000155053
1273 rs41307159,rs6058177,rs6060197,rs6088655,rs6088664 0 40.1094 inf 5 0 1.79229e-07 1.3844e-07,2.2396e-07 -0.00143841,-0.000141243,0.0016183,-0.000934397,0.00242887 0.000197553,5.1993e-05,0.000124088,0.000104842,0.000155054
1274 rs41307159,rs6060193,rs6060197,rs6088655,rs6088664 0 40.1004 inf 5 0 1.79199e-07 1.38886e-07,2.25084e-07 -0.00143828,-0.000140771,0.00161823,-0.000934347,0.00242869 0.000197552,5.19725e-05,0.000124099,0.000104842,0.000155053
1275 rs41307159,rs6060133,rs6060197,rs6088655,rs6088664 0 40.1002 inf 5 0 1.79192e-07 1.36801e-07,2.25615e-07 -0.00153191,0.000135698,0.00157495,-0.00097024,0.00242276 0.000200948,5.01335e-05,0.000121791,0.000106048,0.000154996
1276 rs41307159,rs6060197,rs6060204,rs6088655,rs6088664 0 40.0958 inf 5 0 1.79186e-07 1.3708e-07,2.22965e-07 -0.00143838,0.001618,-0.000140643,-0.000934362,0.00242881 0.000197553,0.000124088,5.1993e-05,0.000104842,0.000155054
1277 rs41307159,rs6060173,rs6060197,rs6088655,rs6088664 0 40.0935 inf 5 0 1.79177e-07 1.39061e-07,2.24686e-07 -0.00143827,-0.000140466,0.00161808,-0.00093433,0.00242866 0.000197552,5.19725e-05,0.000124099,0.000104842,0.000155053
1278 rs1998233,rs41307159,rs6060197,rs6088655,rs6088664 0 40.0897 inf 5 0 1.79166e-07 1.40002e-07,2.2597e-07 -0.000140373,-0.00143837,0.00161787,-0.000934347,0.00242878 5.1993e-05,0.000197553,0.000124088,0.000104842,0.000155054
1279 rs6088655,rs6088664,rs6141530 0 35.3767 inf 3 -nan 1.42601e-07 1.04622e-07,1.86484e-07 -0.00097164,0.0019742,0.00106815 0.000104828,0.000140046,9.79233e-05
1280 rs41307159,rs6060197,rs6088655,rs6088664,rs6119559 0 40.0779 inf 5 0 1.79128e-07 1.36056e-07,2.22865e-07 -0.00143824,0.00161774,-0.000934291,0.00242859,-0.000139773 0.000197552,0.000124099,0.000104842,0.000155053,5.19725e-05
1281 rs41307159,rs6060197,rs6060218,rs6088655,rs6088664 0 40.0779 inf 5 0 1.79129e-07 1.40172e-07,2.24639e-07 -0.00143835,0.00161761,-0.000139848,-0.000934317,0.00242873 0.000197553,0.000124088,5.1993e-05,0.000104842,0.000155054
1282 rs41307159,rs6060196,rs6060197,rs6088655,rs6088664 0 40.0776 inf 5 0 1.79127e-07 1.38779e-07,2.26099e-07 -0.00143823,-0.000139759,0.00161773,-0.00093429,0.00242859 0.000197552,5.19725e-05,0.000124099,0.000104842,0.000155053
1283 rs41307159,rs6060197,rs6060201,rs6088655,rs6088664 0 40.0776 inf 5 0 1.79126e-07 1.36211e-07,2.25625e-07 -0.00143823,0.00161773,-0.000139758,-0.00093429,0.00242859 0.000197552,0.000124099,5.19725e-05,0.000104842,0.000155053
1284 rs2180850,rs41307159,rs6060197,rs6088655,rs6088664 0 40.0771 inf 5 0 1.79125e-07 1.38121e-07,2.19544e-07 -0.000139738,-0.00143823,0.00161772,-0.000934289,0.00242859 5.19725e-05,0.000197552,0.000124099,0.000104842,0.000155053
1285 rs17092195,rs41307159,rs6060197,rs6088655,rs6088664 0 40.0747 inf 5 0 1.79113e-07 1.34462e-07,2.2566e-07 0.000134648,-0.00153084,0.00157417,-0.000969972,0.00242248 5.0142e-05,0.000200929,0.000121774,0.000106052,0.000154994
1286 rs2180848,rs41307159,rs6060197,rs6088655,rs6088664 0 40.0723 inf 5 0 1.7911e-07 1.38964e-07,2.25864e-07 -0.000139526,-0.00143822,0.00161762,-0.000934277,0.00242857 5.19725e-05,0.000197552,0.000124099,0.000104842,0.000155053
1287 rs41307159,rs4911461,rs6087670,rs6088655,rs6088664 0 40.0705 inf 5 0 1.78933e-07 1.37697e-07,2.26045e-07 -0.00144456,0.00162949,-0.000109496,-0.000930797,0.00243124 0.000197539,0.000125839,5.33118e-05,0.000104824,0.000154981
1288 rs41307159,rs6060197,rs6088655,rs6088664,rs6088678 0 40.0676 inf 5 0 1.79148e-07 1.36988e-07,2.22592e-07 -0.00144101,0.00150319,-0.000941264,0.00243804,-0.000144041 0.000197567,0.000122557,0.000104947,0.000155208,5.34508e-05
1289 rs41307159,rs6060124,rs6088655,rs6088664,rs6142280 0 40.0607 inf 5 0 1.79098e-07 1.37176e-07,2.22596e-07 -0.00151155,9.97933e-05,-0.000959424,0.00242721,0.00156861 0.000200237,5.1028e-05,0.00010617,0.000154973,0.000121417
1290 rs41307159,rs6060197,rs6088655,rs6088664,rs6088686 0 40.0473 inf 5 0 1.79084e-07 1.38274e-07,2.25243e-07 -0.00144096,0.00150348,-0.000941168,0.00243789,-0.000143114 0.000197567,0.000122557,0.000104947,0.000155208,5.34508e-05
1291 rs41307159,rs6060197,rs6087659,rs6088655,rs6088664 0 40.0464 inf 5 0 1.79081e-07 1.39969e-07,2.28722e-07 -0.00144095,0.00150349,-0.000143072,-0.000941163,0.00243789 0.000197567,0.000122557,5.34508e-05,0.000104947,0.000155208
1292 rs41307159,rs6060197,rs6088655,rs6088664,rs6120803 0 40.0459 inf 5 0 1.79079e-07 1.38328e-07,2.227e-07 -0.00144095,0.0015035,-0.000941161,0.00243788,-0.00014305 0.000197567,0.000122557,0.000104947,0.000155208,5.34508e-05
1293 rs41307159,rs6060197,rs6088655,rs6088664,rs6120793 0 40.0412 inf 5 0 1.79063e-07 1.41079e-07,2.26691e-07 -0.00144098,0.00150339,-0.000940959,0.00243772,-0.000142666 0.000197567,0.000122566,0.000104943,0.000155205,5.33954e-05
1294 rs41307159,rs6060197,rs6088655,rs6088664,rs6120790 0 40.0407 inf 5 0 1.79063e-07 1.37776e-07,2.27961e-07 -0.00144094,0.00150358,-0.000941136,0.00243784,-0.000142809 0.000197567,0.000122557,0.000104947,0.000155208,5.34508e-05
1295 rs41307159,rs6060197,rs6088655,rs6088664,rs6120804 0 40.0402 inf 5 0 1.79061e-07 1.33959e-07,2.24125e-07 -0.00144093,0.00150358,-0.000941134,0.00243784,-0.000142784 0.000197567,0.000122557,0.000104947,0.000155208,5.34508e-05
1296 rs3746435,rs41307159,rs6060197,rs6088655,rs6088664 0 40.0398 inf 5 0 1.7906e-07 1.38757e-07,2.26587e-07 -0.000142767,-0.00144093,0.00150359,-0.000941132,0.00243784 5.34508e-05,0.000197567,0.000122557,0.000104947,0.000155208
1297 rs41307159,rs6060197,rs6088655,rs6088664,rs6120797 0 40.0397 inf 5 0 1.7906e-07 1.40034e-07,2.28716e-07 -0.00144093,0.00150359,-0.000941131,0.00243784,-0.000142763 0.000197567,0.000122557,0.000104947,0.000155208,5.34508e-05
1298 rs2013125,rs41307159,rs6060197,rs6088655,rs6088664 0 40.0371 inf 5 0 1.79051e-07 1.37703e-07,2.27895e-07 -0.000142642,-0.00144093,0.00150363,-0.000941119,0.00243782 5.34508e-05,0.000197567,0.000122557,0.000104947,0.000155208
1299 rs41307159,rs6060197,rs6060217,rs6088655,rs6088664 0 40.0357 inf 5 0 1.78994e-07 1.3887e-07,2.22423e-07 -0.00143815,0.0016168,-0.000137885,-0.000934183,0.0024284 0.000197552,0.000124099,5.19725e-05,0.000104842,0.000155053
1300 rs10875491,rs41307159,rs4911461,rs6088655,rs6088664 0 40.0356 inf 5 0 1.78822e-07 1.38803e-07,2.27925e-07 -0.000107385,-0.00144456,0.00162818,-0.000930709,0.00243116 5.33118e-05,0.000197539,0.000125839,0.000104824,0.000154981
1301 rs41307159,rs6060197,rs6088655,rs6088664,rs6119560 0 40.0338 inf 5 0 1.7904e-07 1.37556e-07,2.25581e-07 -0.00144096,0.0015035,-0.000940924,0.00243766,-0.000142325 0.000197567,0.000122566,0.000104943,0.000155205,5.33954e-05
1302 rs41307159,rs6060197,rs6088655,rs6088664,rs6120799 0 40.0323 inf 5 0 1.79036e-07 1.37464e-07,2.26528e-07 -0.00144091,0.0015037,-0.000941096,0.00243778,-0.00014242 0.000197567,0.000122557,0.000104947,0.000155208,5.34508e-05
1303 rs41307159,rs6060197,rs6088655,rs6088664,rs6088690 0 40.0319 inf 5 0 1.79035e-07 1.36969e-07,2.26358e-07 -0.00144091,0.0015037,-0.000941094,0.00243778,-0.000142402 0.000197567,0.000122557,0.000104947,0.000155208,5.34508e-05
1304 rs41307159,rs6060197,rs6088655,rs6088664,rs6120825 0 40.03 inf 5 0 1.79024e-07 1.35714e-07,2.28688e-07 -0.00144106,0.00150303,-0.000940553,0.00243743,-0.000141674 0.000197568,0.000122595,0.000104936,0.000155201,5.32371e-05
1305 rs41307159,rs6058165,rs6060197,rs6088655,rs6088664 0 40.029 inf 5 0 1.78973e-07 1.38423e-07,2.26159e-07 -0.00143814,-0.000137582,0.00161665,-0.000934166,0.00242837 0.000197552,5.19725e-05,0.000124099,0.000104842,0.000155053
1306 rs13433216,rs41307159,rs6060197,rs6088655,rs6088664 0 40.029 inf 5 0 1.79024e-07 1.37659e-07,2.25127e-07 -0.000142101,-0.00144094,0.00150357,-0.000940901,0.00243763 5.33954e-05,0.000197567,0.000122566,0.000104943,0.000155205
1307 rs41307159,rs6060197,rs6088655,rs6088664,rs6088691 0 40.0285 inf 5 0 1.79024e-07 1.40267e-07,2.26874e-07 -0.0014409,0.00150375,-0.000941078,0.00243775,-0.000142247 0.000197567,0.000122557,0.000104947,0.000155208,5.34508e-05
1308 rs1885116,rs41307159,rs6060197,rs6088655,rs6088664 0 40.0277 inf 5 0 1.7902e-07 1.3651e-07,2.21958e-07 -0.000142041,-0.00144094,0.00150359,-0.000940895,0.00243762 5.33954e-05,0.000197567,0.000122566,0.000104943,0.000155205
1309 rs41307159,rs6060197,rs6088655,rs6088664,rs6088682 0 40.0267 inf 5 0 1.79017e-07 1.39029e-07,2.26401e-07 -0.00144094,0.00150361,-0.00094089,0.00243761,-0.000141995 0.000197567,0.000122566,0.000104943,0.000155205,5.33954e-05
1310 rs41307159,rs6060197,rs6088655,rs6088664,rs6120812 0 40.0241 inf 5 0 1.79009e-07 1.37181e-07,2.244e-07 -0.00144093,0.00150364,-0.000940878,0.00243759,-0.000141876 0.000197567,0.000122566,0.000104943,0.000155205,5.33954e-05
1311 rs41307159,rs6060197,rs6087666,rs6088655,rs6088664 0 40.0232 inf 5 0 1.79007e-07 1.38805e-07,2.22369e-07 -0.00144089,0.00150383,-0.000141998,-0.000941052,0.00243771 0.000197567,0.000122557,5.34508e-05,0.000104947,0.000155208
1312 rs36003887,rs41307159,rs6060197,rs6088655,rs6088664 0 40.0215 inf 5 0 1.79002e-07 1.37238e-07,2.23768e-07 -0.00014192,-0.00144088,0.00150386,-0.000941044,0.0024377 5.34508e-05,0.000197567,0.000122557,0.000104947,0.000155208
1313 rs41307159,rs6060197,rs6088655,rs6088664,rs752448 0 40.0194 inf 5 0 1.78995e-07 1.36628e-07,2.25691e-07 -0.00144088,0.00150389,-0.000941034,0.00243768,-0.000141823 0.000197567,0.000122557,0.000104947,0.000155208,5.34508e-05
1314 rs41307159,rs6060197,rs6088655,rs6088664,rs752075 0 40.0175 inf 5 0 1.78989e-07 1.35544e-07,2.28492e-07 -0.00144087,0.00150391,-0.000941025,0.00243767,-0.000141735 0.000197567,0.000122557,0.000104947,0.000155208,5.34508e-05
1315 rs11167253,rs41307159,rs6060197,rs6088655,rs6088664 0 40.0175 inf 5 0 1.78989e-07 1.37345e-07,2.23138e-07 -0.000141734,-0.00144087,0.00150391,-0.000941025,0.00243767 5.34508e-05,0.000197567,0.000122557,0.000104947,0.000155208
1316 rs17319032,rs41307159,rs6060197,rs6088655,rs6088664 0 40.017 inf 5 0 1.78988e-07 1.38387e-07,2.24507e-07 -0.000141714,-0.00144087,0.00150392,-0.000941023,0.00243767 5.34508e-05,0.000197567,0.000122557,0.000104947,0.000155208
1317 rs41307159,rs6060197,rs6088655,rs6088664,rs6088703 0 40.0156 inf 5 0 1.78982e-07 1.37384e-07,2.24528e-07 -0.0014409,0.00150377,-0.000940837,0.00243753,-0.000141481 0.000197567,0.000122566,0.000104943,0.000155205,5.33954e-05
1318 rs3746436,rs41307159,rs6060197,rs6088655,rs6088664 0 40.0122 inf 5 0 1.78972e-07 1.35558e-07,2.24413e-07 -0.000141492,-0.00144086,0.00150399,-0.000941,0.00243763 5.34508e-05,0.000197567,0.000122557,0.000104947,0.000155208
1319 rs41307159,rs6060197,rs6088655,rs6088664,rs6120821 0 40.0105 inf 5 0 1.78966e-07 1.36498e-07,2.25428e-07 -0.00144089,0.00150384,-0.000940813,0.00243749,-0.000141244 0.000197567,0.000122566,0.000104943,0.000155205,5.33954e-05
1320 rs41307159,rs6060197,rs6088655,rs6088664,rs6120813 0 40.0102 inf 5 0 1.78965e-07 1.38532e-07,2.24746e-07 -0.00144089,0.00150385,-0.000940812,0.00243749,-0.000141231 0.000197567,0.000122566,0.000104943,0.000155205,5.33954e-05
1321 rs41307159,rs6060197,rs6088655,rs6088664,rs6088700 0 40.0101 inf 5 0 1.78965e-07 1.36734e-07,2.24249e-07 -0.00144089,0.00150385,-0.000940811,0.00243749,-0.000141228 0.000197567,0.000122566,0.000104943,0.000155205,5.33954e-05
1322 rs41307159,rs6060197,rs6088655,rs6088664,rs6120788 0 40.0042 inf 5 0 1.78947e-07 1.3942e-07,2.2553e-07 -0.00144083,0.00150411,-0.000940961,0.00243757,-0.000141115 0.000197567,0.000122557,0.000104947,0.000155208,5.34508e-05
1323 rs41307159,rs6060197,rs6088655,rs6088664,rs8501 0 40.0009 inf 5 0 1.78935e-07 1.40287e-07,2.25326e-07 -0.00144086,0.00150399,-0.000940767,0.00243742,-0.000140797 0.000197567,0.000122566,0.000104943,0.000155205,5.33954e-05
1324 rs41307159,rs4911464,rs6060197,rs6088655,rs6088664 0 39.9954 inf 5 0 1.78866e-07 1.38074e-07,2.22809e-07 -0.00143807,-0.000136053,0.00161589,-0.000934079,0.00242822 0.000197552,5.19725e-05,0.000124099,0.000104842,0.000155053
1325 rs3746444,rs41307159,rs6060197,rs6088655,rs6088664 0 39.9948 inf 5 0 1.78917e-07 1.40313e-07,2.25382e-07 -0.00014068,-0.00144081,0.00150425,-0.000940916,0.0024375 5.34508e-05,0.000197567,0.000122557,0.000104947,0.000155208
1326 rs41307159,rs6060197,rs6088655,rs6088664,rs7268266 0 39.9932 inf 5 0 1.78912e-07 1.36978e-07,2.23005e-07 -0.0014408,0.00150427,-0.000940908,0.00243749,-0.000140605 0.000197567,0.000122557,0.000104947,0.000155208,5.34508e-05
1327 rs41307159,rs6060197,rs6088655,rs6088664,rs6088694 0 39.9931 inf 5 0 1.78911e-07 1.37904e-07,2.25009e-07 -0.00144084,0.0015041,-0.00094073,0.00243736,-0.000140436 0.000197567,0.000122566,0.000104943,0.000155205,5.33954e-05
1328 rs41307159,rs6060197,rs6087667,rs6088655,rs6088664 0 39.9925 inf 5 0 1.78909e-07 1.35973e-07,2.24128e-07 -0.00144084,0.00150411,-0.000140407,-0.000940727,0.00243736 0.000197567,0.000122566,5.33954e-05,0.000104943,0.000155205
1329 rs41307159,rs6060197,rs6088655,rs6088664,rs7261969 0 39.9836 inf 5 0 1.78884e-07 1.36907e-07,2.2441e-07 -0.0014407,0.00150476,-0.000940864,0.00243734,-0.000140482 0.000197566,0.000122538,0.000104947,0.000155206,5.3561e-05
1330 rs41307159,rs6060197,rs6088655,rs6088664,rs6120828 0 39.9743 inf 5 0 1.78852e-07 1.34768e-07,2.27432e-07 -0.00144075,0.00150455,-0.000940816,0.00243734,-0.000139718 0.000197567,0.000122557,0.000104947,0.000155208,5.34508e-05
1331 rs11167248,rs41307159,rs6087670,rs6088664,rs6120825 0 39.9652 inf 5 0 1.78704e-07 1.40944e-07,2.24895e-07 -0.0016602,-0.00216703,0.00221228,0.00227607,-0.000698444 0.00016218,0.000212801,0.000144811,0.000144877,0.000134369
1332 rs41307159,rs6060197,rs6087663,rs6088655,rs6088664 0 39.9528 inf 5 0 1.78731e-07 1.3947e-07,2.26637e-07 -0.00143799,0.00161492,-0.000134091,-0.000933968,0.00242803 0.000197552,0.000124099,5.19725e-05,0.000104842,0.000155053
1333 rs41307159,rs6060197,rs6088655,rs6088664,rs6088667 0 39.9392 inf 5 0 1.78744e-07 1.3797e-07,2.26391e-07 -0.00144057,0.00150542,-0.000940646,0.002437,-0.000138376 0.000197566,0.000122538,0.000104947,0.000155206,5.3561e-05
1334 rs41307159,rs6060165,rs6088664,rs6119558,rs7268266 0 39.9374 inf 5 0 1.78e-07 1.34886e-07,2.2121e-07 -0.00152862,0.00312188,0.00167351,-0.00153198,0.00141355 0.000199168,0.000221053,0.000124504,0.000184564,0.000191199
1335 rs17310328,rs41307159,rs6060197,rs6088655,rs6088664 0 39.9355 inf 5 0 1.78671e-07 1.36175e-07,2.29798e-07 0.000129038,-0.00151855,0.0015642,-0.000968882,0.00241435 5.03446e-05,0.000200395,0.000121553,0.000106107,0.000154968
1336 rs41307159,rs6060128,rs6060197,rs6088655,rs6088664 0 39.9355 inf 5 0 1.78671e-07 1.37601e-07,2.26933e-07 -0.00151855,0.000129036,0.0015642,-0.000968882,0.00241435 0.000200395,5.03446e-05,0.000121553,0.000106107,0.000154968
1337 rs41307159,rs4911455,rs6060197,rs6088655,rs6088664 0 39.935 inf 5 0 1.78665e-07 1.36306e-07,2.21597e-07 -0.00151937,0.000128863,0.00156593,-0.000968608,0.00241505 0.000200453,5.03087e-05,0.000121589,0.000106091,0.000154968
1338 rs41307159,rs6060127,rs6060197,rs6088655,rs6088664 0 39.9339 inf 5 0 1.78666e-07 1.36326e-07,2.24021e-07 -0.0015185,0.000128964,0.0015642,-0.000968858,0.00241435 0.000200395,5.03446e-05,0.000121553,0.000106107,0.000154968
1339 rs3746446,rs41307159,rs6060197,rs6088655,rs6088664 0 39.9303 inf 5 0 1.78712e-07 1.36839e-07,2.23808e-07 -0.000137469,-0.00144066,0.00150504,-0.000940426,0.00243688 5.33954e-05,0.000197567,0.000122566,0.000104943,0.000155205
1340 rs41307159,rs6060197,rs6088655,rs6088658,rs6088664 0 39.9294 inf 5 0 1.7865e-07 1.37388e-07,2.25127e-07 -0.00151865,0.00156475,-0.0009687,0.000128708,0.00241459 0.000200414,0.000121565,0.000106101,5.03318e-05,0.000154968
1341 rs41307159,rs4911461,rs6060124,rs6088655,rs6088664 0 39.9226 inf 5 0 1.78661e-07 1.3779e-07,2.22642e-07 -0.00150866,0.00156561,9.97712e-05,-0.000959446,0.00242439 0.000200237,0.000121417,5.1028e-05,0.00010617,0.000154973
1342 rs3746444,rs41307159,rs6060165,rs6088664,rs6119558 0 39.9213 inf 5 0 1.77949e-07 1.35902e-07,2.2496e-07 0.00141259,-0.00152863,0.00312098,0.0016735,-0.00153109 0.000191199,0.000199168,0.000221053,0.000124504,0.000184564
1343 rs35024451,rs41307159,rs6060197,rs6088655,rs6088664 0 39.9183 inf 5 0 1.78617e-07 1.37102e-07,2.23077e-07 0.000128258,-0.00151803,0.00156411,-0.000968625,0.00241436 5.03446e-05,0.000200395,0.000121553,0.000106107,0.000154968
1344 rs41307159,rs6060197,rs6088655,rs6088660,rs6088664 0 39.9158 inf 5 0 1.78609e-07 1.35165e-07,2.2271e-07 -0.00151795,0.0015641,-0.000968588,0.000128144,0.00241436 0.000200395,0.000121553,0.000106107,5.03446e-05,0.000154968
1345 rs2025096,rs41307159,rs6087670,rs6088664,rs6120825 0 39.9132 inf 5 0 1.78539e-07 1.38806e-07,2.232e-07 -0.0016583,-0.00216597,0.00221122,0.00227503,-0.000699234 0.00016218,0.000212801,0.000144811,0.000144877,0.000134369
1346 rs41307159,rs6058149,rs6060197,rs6088655,rs6088664 0 39.9103 inf 5 0 1.78589e-07 1.38138e-07,2.21501e-07 -0.00151834,0.000127791,0.00156521,-0.000968326,0.00241482 0.000200434,5.03198e-05,0.000121577,0.000106096,0.000154968
1347 rs41307159,rs6060156,rs6060197,rs6088655,rs6088664 0 39.9034 inf 5 0 1.78576e-07 1.347e-07,2.24899e-07 -0.00143792,-0.000131852,0.00161359,-0.00093381,0.00242781 0.000197553,5.19924e-05,0.000124082,0.000104842,0.000155053
1348 rs2104083,rs41307159,rs6087670,rs6088655,rs6088664 0 39.8687 inf 5 0 1.78293e-07 1.36949e-07,2.23122e-07 0.00162497,-0.00144051,-0.000108991,-0.000930818,0.00242725 0.000125839,0.000197539,5.33118e-05,0.000104824,0.000154981
1349 rs2378261,rs41307159,rs6060197,rs6088655,rs6088664 0 39.8361 inf 5 0 1.78355e-07 1.38634e-07,2.22439e-07 0.000124411,-0.00151576,0.00156421,-0.000967286,0.0024146 5.03318e-05,0.000200414,0.000121565,0.000106101,0.000154968
1350 rs10875491,rs2104083,rs41307159,rs6088655,rs6088664 0 39.8339 inf 5 0 1.78183e-07 1.38518e-07,2.2527e-07 -0.000106881,0.00162366,-0.00144051,-0.000930729,0.00242716 5.33118e-05,0.000125839,0.000197539,0.000104824,0.000154981
1351 rs41307159,rs6060197,rs6088655,rs6088664,rs6579204 0 39.828 inf 5 0 1.78326e-07 1.38144e-07,2.23577e-07 -0.00151603,0.00156526,-0.000966991,0.00241504,0.000123933 0.000200453,0.000121589,0.000106091,0.000154968,5.03087e-05
1352 rs41307159,rs6060165,rs6088664,rs6119558,rs6120788 0 39.828 inf 5 0 1.77653e-07 1.35261e-07,2.22105e-07 -0.00152869,0.00311574,0.00167347,-0.00152592,0.00140702 0.000199168,0.000221053,0.000124504,0.000184564,0.000191199
1353 rs6060197,rs6088655,rs6088664,rs6119558 0 37.4731 inf 4 -nan 1.5994e-07 1.21685e-07,1.99966e-07 0.00122609,-0.00102885,0.00200756,-0.000300592 0.000103804,0.000106053,0.000139163,5.23977e-05
1354 rs41307159,rs6060197,rs6088655,rs6088664,rs6088665 0 39.8262 inf 5 0 1.78321e-07 1.38935e-07,2.25274e-07 -0.00151597,0.00156525,-0.000966962,0.00241504,0.000123845 0.000200453,0.000121589,0.000106091,0.000154968,5.03087e-05
1355 rs17404569,rs41307159,rs6060124,rs6088655,rs6088664 0 39.8008 inf 5 0 1.78243e-07 1.38084e-07,2.2741e-07 0.00159915,-0.00153179,8.51811e-05,-0.00100408,0.00250702 0.000124245,0.000201423,5.10206e-05,0.000106197,0.000159937
1356 rs41307159,rs6087670,rs6088655,rs6088664,rs6142284 0 39.7988 inf 5 0 1.78072e-07 1.39019e-07,2.25146e-07 -0.0014391,-0.000108816,-0.000930825,0.00242586,0.0016234 0.000197539,5.33118e-05,0.000104824,0.000154981,0.000125839
1357 rs41307159,rs6060135,rs6088664,rs6088666,rs6119558 0 39.7898 inf 5 0 1.7724e-07 1.37106e-07,2.25294e-07 0.000550271,-0.00228901,0.001844,-0.00195084,-0.00251361 0.000246075,0.000207641,0.000127229,0.000132754,0.00021273
1358 rs3818253,rs41307159,rs6060197,rs6088655,rs6088664 0 39.7859 inf 5 0 1.78262e-07 1.37582e-07,2.22087e-07 -0.000129775,-0.00143987,0.00150749,-0.000933706,0.00242932 5.30941e-05,0.000197565,0.000122552,0.000104844,0.000155082
1359 rs10875491,rs41307159,rs6088655,rs6088664,rs6142284 0 39.764 inf 5 0 1.77962e-07 1.38561e-07,2.26374e-07 -0.000106706,-0.0014391,-0.000930736,0.00242578,0.00162209 5.33118e-05,0.000197539,0.000104824,0.000154981,0.000125839
1360 rs41307159,rs6060197,rs6088655,rs6088664,rs7263251 0 39.7544 inf 5 0 1.78093e-07 1.3672e-07,2.2628e-07 -0.00151366,0.00156479,-0.000965839,0.00241503,0.000120422 0.000200453,0.000121589,0.000106091,0.000154968,5.03087e-05
1361 rs3746436,rs41307159,rs6060165,rs6088664,rs6119558 0 39.7477 inf 5 0 1.77399e-07 1.36276e-07,2.17447e-07 0.0014022,-0.00152875,0.00311122,0.00167345,-0.00152146 0.000191199,0.000199168,0.000221053,0.000124504,0.000184564
1362 rs2104083,rs41307159,rs6060124,rs6088655,rs6088664 0 39.7287 inf 5 0 1.78046e-07 1.3604e-07,2.25912e-07 0.0015614,-0.00150459,9.97401e-05,-0.000959477,0.00242042 0.000121417,0.000200237,5.1028e-05,0.00010617,0.000154973
1363 rs17319032,rs41307159,rs6060165,rs6088664,rs6119558 0 39.7004 inf 5 0 1.77249e-07 1.35804e-07,2.22809e-07 0.00139936,-0.00152878,0.00310855,0.00167343,-0.00151883 0.000191199,0.000199168,0.000221053,0.000124504,0.000184564
1364 rs11167253,rs41307159,rs6060165,rs6088664,rs6119558 0 39.696 inf 5 0 1.77235e-07 1.34317e-07,2.22965e-07 0.00139909,-0.00152879,0.0031083,0.00167343,-0.00151858 0.000191199,0.000199168,0.000221053,0.000124504,0.000184564
1365 rs41307159,rs6060165,rs6088664,rs6119558,rs752075 0 39.6959 inf 5 0 1.77235e-07 1.37424e-07,2.23106e-07 -0.00152879,0.0031083,0.00167343,-0.00151858,0.00139909 0.000199168,0.000221053,0.000124504,0.000184564,0.000191199
1366 rs41307159,rs6060135,rs6060197,rs6088655,rs6088664 0 39.6896 inf 5 0 1.77746e-07 1.3807e-07,2.25436e-07 -0.00151433,0.000117524,0.0015869,-0.000963414,0.00241646 0.000200784,5.14137e-05,0.000122556,0.000106048,0.000154969
1367 rs41307159,rs6060165,rs6088664,rs6119558,rs752448 0 39.677 inf 5 0 1.77175e-07 1.3426e-07,2.26852e-07 -0.0015288,0.00310723,0.00167342,-0.00151753,0.00139796 0.000199168,0.000221053,0.000124504,0.000184564,0.000191199
1368 rs41307159,rs6060124,rs6088655,rs6088664,rs6142284 0 39.6615 inf 5 0 1.77833e-07 1.36005e-07,2.20839e-07 -0.00150318,9.97293e-05,-0.000959488,0.00241904,0.00155994 0.000200237,5.1028e-05,0.00010617,0.000154973,0.000121417
1369 rs36003887,rs41307159,rs6060165,rs6088664,rs6119558 0 39.6565 inf 5 0 1.7711e-07 1.3444e-07,2.20791e-07 0.00139672,-0.00152881,0.00310607,0.00167342,-0.00151638 0.000191199,0.000199168,0.000221053,0.000124504,0.000184564
1370 rs41307159,rs6060165,rs6087666,rs6088664,rs6119558 0 39.64 inf 5 0 1.77058e-07 1.36181e-07,2.26529e-07 -0.00152883,0.00310513,0.00139573,0.00167341,-0.00151546 0.000199168,0.000221053,0.000191199,0.000124504,0.000184564
1371 rs1885114,rs41307159,rs6088655,rs6088664,rs6119558 0 39.6097 inf 5 0 1.92506e-07 1.46937e-07,2.39448e-07 0.00163874,-0.00132066,-0.00107854,0.00245684,-0.000310694 0.000120384,0.000193534,0.000106281,0.000154053,5.25794e-05
1372 rs35416056,rs41307159,rs6088655,rs6088664,rs6142280 0 39.6093 inf 5 0 1.77844e-07 1.37278e-07,2.22885e-07 0.000129848,-0.00145076,-0.000927847,0.00243123,0.00157569 9.17955e-05,0.000197553,0.000104807,0.000154971,0.000121659
1373 rs17404569,rs35416056,rs41307159,rs6088655,rs6088664 0 39.5895 inf 5 0 1.77749e-07 1.35091e-07,2.20873e-07 0.00161216,0.000132056,-0.00148536,-0.000977754,0.00251593 0.000124526,9.1807e-05,0.000199172,0.000104837,0.000159898
1374 rs41307159,rs6060165,rs6088664,rs6088691,rs6119558 0 39.5872 inf 5 0 1.76891e-07 1.37257e-07,2.20631e-07 -0.00152886,0.00310214,0.00167339,0.00139254,-0.0015125 0.000199168,0.000221053,0.000124504,0.000191199,0.000184564
1375 rs41307159,rs6060197,rs6088655,rs6088664,rs6088704 0 39.5854 inf 5 0 1.77395e-07 1.38057e-07,2.24712e-07 -0.0014321,0.00162045,-0.000931187,0.00241926,-0.000115769 0.000197539,0.000125839,0.000104824,0.000154981,5.33118e-05
1376 rs4911167,rs6060165,rs6088655,rs6088664 0 37.2142 inf 4 -nan 1.59086e-07 1.15606e-07,2.03115e-07 -0.000241796,0.0012494,-0.000983095,0.00201731 5.31294e-05,0.000105066,0.000104867,0.000141002
1377 rs41307159,rs6060165,rs6088664,rs6088690,rs6119558 0 39.5543 inf 5 0 1.76786e-07 1.32765e-07,2.20377e-07 -0.00152889,0.00310027,0.00167338,0.00139055,-0.00151066 0.000199168,0.000221053,0.000124504,0.000191199,0.000184564
1378 rs41307159,rs6060165,rs6088664,rs6119558,rs6120799 0 39.5506 inf 5 0 1.76774e-07 1.35957e-07,2.19689e-07 -0.00152889,0.00310005,0.00167338,-0.00151045,0.00139032 0.000199168,0.000221053,0.000124504,0.000184564,0.000191199
1379 rs3746431,rs6060165,rs6088655,rs6088664 0 37.1891 inf 4 -nan 1.59e-07 1.21901e-07,2.0307e-07 -0.000242356,0.00124962,-0.000984023,0.00201724 5.34137e-05,0.000105115,0.000104874,0.000141002
1380 rs41307159,rs6060197,rs6060216,rs6088655,rs6088664 0 39.5255 inf 5 0 1.77208e-07 1.33065e-07,2.18986e-07 -0.00143216,0.00161812,-0.000112269,-0.000930993,0.00241915 0.000197539,0.000125812,5.32589e-05,0.000104824,0.000154982
1381 rs41307159,rs6060197,rs6087664,rs6088655,rs6088664 0 39.5224 inf 5 0 1.77196e-07 1.38097e-07,2.25086e-07 -0.0014321,0.0016182,-0.000112152,-0.000931036,0.00241912 0.000197539,0.000125839,5.33118e-05,0.000104824,0.000154981
1382 rs41307159,rs6060151,rs6060197,rs6088655,rs6088664 0 39.52 inf 5 0 1.77188e-07 1.36669e-07,2.2038e-07 -0.0014321,-0.000112013,0.00161811,-0.00093103,0.00241912 0.000197539,5.33118e-05,0.000125839,0.000104824,0.000154981
1383 rs41307159,rs6060197,rs6060215,rs6088655,rs6088664 0 39.5185 inf 5 0 1.77184e-07 1.36928e-07,2.23893e-07 -0.0014321,0.00161806,-0.000111926,-0.000931026,0.00241912 0.000197539,0.000125839,5.33118e-05,0.000104824,0.000154981
1384 rs3746448,rs41307159,rs6060197,rs6088655,rs6088664 0 39.5183 inf 5 0 1.77429e-07 1.388e-07,2.22405e-07 -0.000119208,-0.00143876,0.00151443,-0.000939627,0.00243415 5.46146e-05,0.000197563,0.000122397,0.000104977,0.000155222
1385 rs41307159,rs6060197,rs6088655,rs6088664,rs6120785 0 39.5178 inf 5 0 1.77181e-07 1.35186e-07,2.24209e-07 -0.0014321,0.00161803,-0.000931025,0.00241911,-0.000111884 0.000197539,0.000125839,0.000104824,0.000154981,5.33118e-05
1386 rs13038162,rs41307159,rs6060197,rs6088655,rs6088664 0 39.5175 inf 5 0 1.7718e-07 1.34786e-07,2.21918e-07 -0.000111862,-0.0014321,0.00161802,-0.000931024,0.00241911 5.33118e-05,0.000197539,0.000125839,0.000104824,0.000154981
1387 rs6060164,rs6060165,rs6088655,rs6088664 0 37.1594 inf 4 -nan 1.58906e-07 1.176e-07,2.03044e-07 -0.00024155,0.0012491,-0.000983973,0.00201718 5.34137e-05,0.000105115,0.000104874,0.000141002
1388 rs41307159,rs6060197,rs6060214,rs6088655,rs6088664 0 39.5106 inf 5 0 1.77159e-07 1.33897e-07,2.20585e-07 -0.0014321,0.00161777,-0.000111462,-0.000931007,0.0024191 0.000197539,0.000125839,5.33118e-05,0.000104824,0.000154981
1389 rs6088655,rs6088664,rs6142276 0 34.8013 inf 3 -nan 1.40758e-07 1.05162e-07,1.80838e-07 -0.000968494,0.00197706,0.00107169 0.000104822,0.000140941,9.93728e-05
1390 rs2425010,rs41307159,rs6060197,rs6088655,rs6088664 0 39.5082 inf 5 0 1.77151e-07 1.36144e-07,2.2191e-07 -0.000111319,-0.0014321,0.00161768,-0.000931001,0.00241909 5.33118e-05,0.000197539,0.000125839,0.000104824,0.000154981
1391 rs6060154,rs6060197,rs6088655,rs6088664 0 37.1538 inf 4 -nan 1.59085e-07 1.19771e-07,2.00322e-07 -0.000292565,0.00116784,-0.000951972,0.0019276 5.19891e-05,0.000100997,0.000104835,0.000138037
1392 rs1885119,rs41307159,rs6060197,rs6088655,rs6088664 0 39.5073 inf 5 0 1.77148e-07 1.36398e-07,2.22625e-07 -0.000111267,-0.0014321,0.00161765,-0.000930999,0.00241909 5.33118e-05,0.000197539,0.000125839,0.000104824,0.000154981
1393 rs17310328,rs6087663,rs6088655,rs6088664,rs6120825 0 39.5063 inf 5 0 9.10666e-08 6.40713e-08,1.24775e-07 0.000300613,0.000485304,-0.00104581,0.0012433,-0.000338278 0.000110096,0.000107093,0.000108957,0.000115471,7.1498e-05
1394 rs2425011,rs41307159,rs6060197,rs6088655,rs6088664 0 39.5061 inf 5 0 1.77144e-07 1.36321e-07,2.216e-07 -0.000111194,-0.0014321,0.0016176,-0.000930996,0.00241909 5.33118e-05,0.000197539,0.000125839,0.000104824,0.000154981
1395 rs6060128,rs6087663,rs6088655,rs6088664,rs6120825 0 39.5056 inf 5 0 9.10663e-08 6.20203e-08,1.23169e-07 0.000300605,0.000485298,-0.00104581,0.0012433,-0.000338279 0.000110096,0.000107093,0.000108957,0.000115471,7.1498e-05
1396 rs2013125,rs41307159,rs6060165,rs6088664,rs6119558 0 39.5038 inf 5 0 1.76626e-07 1.36358e-07,2.19079e-07 0.00138749,-0.00152892,0.00309739,0.00167337,-0.00150782 0.000191199,0.000199168,0.000221053,0.000124504,0.000184564
1397 rs41307159,rs6060197,rs6060212,rs6088655,rs6088664 0 39.5035 inf 5 0 1.77136e-07 1.3827e-07,2.22643e-07 -0.0014321,0.00161751,-0.000111045,-0.00093099,0.00241908 0.000197539,0.000125839,5.33118e-05,0.000104824,0.000154981
1398 rs2273636,rs41307159,rs6060197,rs6088655,rs6088664 0 39.5032 inf 5 0 1.77135e-07 1.35121e-07,2.23422e-07 -0.000111027,-0.0014321,0.0016175,-0.000930989,0.00241908 5.33118e-05,0.000197539,0.000125839,0.000104824,0.000154981
1399 rs2425013,rs41307159,rs6060197,rs6088655,rs6088664 0 39.5012 inf 5 0 1.77129e-07 1.37881e-07,2.22956e-07 -0.000110906,-0.0014321,0.00161743,-0.000930984,0.00241908 5.33118e-05,0.000197539,0.000125839,0.000104824,0.000154981
1400 rs2180847,rs41307159,rs6060197,rs6088655,rs6088664 0 39.4993 inf 5 0 1.77125e-07 1.32504e-07,2.23462e-07 -0.00011073,-0.00143214,0.00161714,-0.000930947,0.00241908 5.3259e-05,0.000197539,0.000125809,0.000104824,0.000154981
1401 rs41307159,rs6060199,rs6087670,rs6088655,rs6088664 0 39.4912 inf 5 0 1.77097e-07 1.34878e-07,2.22571e-07 -0.0014329,0.00161648,-0.000108044,-0.000930856,0.00241975 0.000197539,0.000125839,5.33118e-05,0.000104824,0.000154981
1402 rs1058003,rs41307159,rs6060197,rs6088655,rs6088664 0 39.4818 inf 5 0 1.77073e-07 1.32596e-07,2.25957e-07 -0.000109292,-0.00143229,0.00161656,-0.000930509,0.00241913 5.30291e-05,0.000197539,0.00012581,0.00010482,0.000154982
1403 rs41307159,rs6060165,rs6088664,rs6119558,rs6120797 0 39.4782 inf 5 0 1.76545e-07 1.35951e-07,2.2117e-07 -0.00152894,0.00309593,0.00167336,-0.00150638,0.00138593 0.000199168,0.000221053,0.000124504,0.000184564,0.000191199
1404 rs3746435,rs41307159,rs6060165,rs6088664,rs6119558 0 39.4773 inf 5 0 1.76542e-07 1.35763e-07,2.22317e-07 0.00138588,-0.00152894,0.00309588,0.00167336,-0.00150633 0.000191199,0.000199168,0.000221053,0.000124504,0.000184564
1405 rs6060127,rs6087663,rs6088655,rs6088664,rs6120825 0 39.475 inf 5 0 9.10545e-08 6.37466e-08,1.19635e-07 0.000300258,0.000485031,-0.00104571,0.00124328,-0.00033835 0.000110096,0.000107093,0.000108957,0.000115471,7.1498e-05
1406 rs41307159,rs6060165,rs6088664,rs6119558,rs6120804 0 39.4738 inf 5 0 1.76531e-07 1.35766e-07,2.24051e-07 -0.00152894,0.00309568,0.00167336,-0.00150613,0.00138567 0.000199168,0.000221053,0.000124504,0.000184564,0.000191199
1407 rs41307159,rs6060197,rs6088655,rs6088664,rs6120816 0 39.4727 inf 5 0 1.77038e-07 1.36633e-07,2.23946e-07 -0.0014321,0.00161637,-0.000930913,0.00241901,-0.000109213 0.000197539,0.000125839,0.000104824,0.000154981,5.33118e-05
1408 rs41307159,rs4911463,rs6060197,rs6088655,rs6088664 0 39.4708 inf 5 0 1.77032e-07 1.38225e-07,2.25064e-07 -0.0014321,-0.0001091,0.0016163,-0.000930908,0.00241901 0.000197539,5.33118e-05,0.000125839,0.000104824,0.000154981
1409 rs35416056,rs41307159,rs4911461,rs6088655,rs6088664 0 39.4705 inf 5 0 1.77404e-07 1.35921e-07,2.19887e-07 0.000129699,-0.00144788,0.00157268,-0.000927874,0.00242841 9.17955e-05,0.000197553,0.000121659,0.000104807,0.000154971
1410 rs41307159,rs6060197,rs6087660,rs6088655,rs6088664 0 39.4691 inf 5 0 1.77027e-07 1.35639e-07,2.24558e-07 -0.0014321,0.00161624,-0.000108994,-0.000930904,0.002419 0.000197539,0.000125839,5.33118e-05,0.000104824,0.000154981
1411 rs41307159,rs6060165,rs6088664,rs6119558,rs6120790 0 39.4686 inf 5 0 1.76515e-07 1.37175e-07,2.23559e-07 -0.00152895,0.00309538,0.00167336,-0.00150584,0.00138535 0.000199168,0.000221053,0.000124504,0.000184564,0.000191199
1412 rs41307159,rs4911462,rs6060197,rs6088655,rs6088664 0 39.4677 inf 5 0 1.77022e-07 1.34686e-07,2.25333e-07 -0.0014321,-0.00010891,0.00161619,-0.0009309,0.002419 0.000197539,5.33118e-05,0.000125839,0.000104824,0.000154981
1413 rs2378332,rs41307159,rs6060197,rs6088655,rs6088664 0 39.4675 inf 5 0 1.77022e-07 1.34346e-07,2.21377e-07 -0.000108903,-0.0014321,0.00161618,-0.0009309,0.002419 5.33118e-05,0.000197539,0.000125839,0.000104824,0.000154981
1414 rs41307159,rs6060197,rs6088655,rs6088664,rs6088692 0 39.4674 inf 5 0 1.77022e-07 1.36887e-07,2.20675e-07 -0.0014321,0.00161618,-0.0009309,0.002419,-0.000108896 0.000197539,0.000125839,0.000104824,0.000154981,5.33118e-05
1415 rs41307159,rs6060197,rs6088655,rs6088664,rs6088676 0 39.4653 inf 5 0 1.77015e-07 1.3349e-07,2.24211e-07 -0.0014321,0.0016161,-0.000930894,0.00241899,-0.000108766 0.000197539,0.000125839,0.000104824,0.000154981,5.33118e-05
1416 rs2145557,rs41307159,rs6060197,rs6088655,rs6088664 0 39.4647 inf 5 0 1.77016e-07 1.32558e-07,2.22352e-07 -0.000108672,-0.00143214,0.00161587,-0.000930862,0.002419 5.3259e-05,0.000197539,0.000125809,0.000104824,0.000154981
1417 rs1358854,rs41307159,rs6060197,rs6088655,rs6088664 0 39.4631 inf 5 0 1.77008e-07 1.35865e-07,2.25986e-07 -0.000108633,-0.0014321,0.00161601,-0.000930889,0.00241899 5.33118e-05,0.000197539,0.000125839,0.000104824,0.000154981
1418 rs41307159,rs4911168,rs6060197,rs6088655,rs6088664 0 39.463 inf 5 0 1.77008e-07 1.3596e-07,2.1929e-07 -0.0014321,-0.00010863,0.00161601,-0.000930888,0.00241899 0.000197539,5.33118e-05,0.000125839,0.000104824,0.000154981
1419 rs41307159,rs4911169,rs6060197,rs6088655,rs6088664 0 39.4622 inf 5 0 1.77005e-07 1.37753e-07,2.23034e-07 -0.0014321,-0.000108582,0.00161598,-0.000930886,0.00241899 0.000197539,5.33118e-05,0.000125839,0.000104824,0.000154981
1420 rs10875492,rs41307159,rs6060197,rs6088655,rs6088664 0 39.462 inf 5 0 1.77004e-07 1.35166e-07,2.18451e-07 -0.000108567,-0.0014321,0.00161597,-0.000930886,0.00241898 5.33118e-05,0.000197539,0.000125839,0.000104824,0.000154981
1421 rs41307159,rs6060175,rs6060197,rs6088655,rs6088664 0 39.4619 inf 5 0 1.77004e-07 1.35036e-07,2.21665e-07 -0.0014321,-0.000108562,0.00161597,-0.000930886,0.00241898 0.000197539,5.33118e-05,0.000125839,0.000104824,0.000154981
1422 rs1998231,rs41307159,rs6060197,rs6088655,rs6088664 0 39.4599 inf 5 0 1.76998e-07 1.34535e-07,2.21993e-07 -0.000108442,-0.0014321,0.00161589,-0.000930881,0.00241898 5.33118e-05,0.000197539,0.000125839,0.000104824,0.000154981
1423 rs41307159,rs6060167,rs6060197,rs6088655,rs6088664 0 39.4582 inf 5 0 1.76992e-07 1.3884e-07,2.24429e-07 -0.0014321,-0.000108342,0.00161583,-0.000930876,0.00241898 0.000197539,5.33118e-05,0.000125839,0.000104824,0.000154981
1424 rs10875491,rs41307159,rs6060199,rs6088655,rs6088664 0 39.4567 inf 5 0 1.76988e-07 1.37464e-07,2.25221e-07 -0.000105933,-0.0014329,0.00161516,-0.000930767,0.00241967 5.33118e-05,0.000197539,0.000125839,0.000104824,0.000154981
1425 rs41307159,rs6058166,rs6060197,rs6088655,rs6088664 0 39.456 inf 5 0 1.76985e-07 1.37236e-07,2.22067e-07 -0.0014321,-0.000108206,0.00161575,-0.000930871,0.00241897 0.000197539,5.33118e-05,0.000125839,0.000104824,0.000154981
1426 rs41307159,rs6060170,rs6060197,rs6088655,rs6088664 0 39.4517 inf 5 0 1.76972e-07 1.35517e-07,2.21628e-07 -0.0014321,-0.000107948,0.00161559,-0.00093086,0.00241896 0.000197539,5.33118e-05,0.000125839,0.000104824,0.000154981
1427 rs41307159,rs6060197,rs6087670,rs6088655,rs6088664 0 39.4517 inf 5 0 1.76972e-07 1.36988e-07,2.24314e-07 -0.0014321,0.00161559,-0.000107944,-0.00093086,0.00241896 0.000197539,0.000125839,5.33118e-05,0.000104824,0.000154981
1428 rs41307159,rs4911460,rs6060197,rs6088655,rs6088664 0 39.4505 inf 5 0 1.76968e-07 1.35034e-07,2.24151e-07 -0.0014321,-0.000107871,0.00161554,-0.000930857,0.00241896 0.000197539,5.33118e-05,0.000125839,0.000104824,0.000154981
1429 rs41307159,rs6060162,rs6060197,rs6088655,rs6088664 0 39.447 inf 5 0 1.76959e-07 1.38878e-07,2.19605e-07 -0.00143214,-0.000107602,0.0016152,-0.000930817,0.00241896 0.000197539,5.3259e-05,0.000125809,0.000104824,0.000154981
1430 rs3803937,rs41307159,rs6060197,rs6088655,rs6088664 0 39.4443 inf 5 0 1.76948e-07 1.36116e-07,2.19949e-07 -0.000107495,-0.0014321,0.00161531,-0.000930841,0.00241894 5.33118e-05,0.000197539,0.000125839,0.000104824,0.000154981
1431 rs3736802,rs41307159,rs6088655,rs6088664,rs6142280 0 39.432 inf 5 0 1.76483e-07 1.37471e-07,2.2099e-07 1.05893e-05,-0.00144748,-0.000926596,0.00243019,0.00155565 6.85485e-05,0.000197539,0.000104834,0.000154987,0.000134038
1432 rs41307159,rs6087670,rs6088655,rs6088664,rs6142290 0 39.4234 inf 5 0 1.76882e-07 1.39292e-07,2.21714e-07 -0.00143153,-0.000107873,-0.000930863,0.0024184,0.00161495 0.000197539,5.33118e-05,0.000104824,0.000154981,0.000125839
1433 rs41307159,rs6060165,rs6088664,rs6119558,rs6120803 0 39.4179 inf 5 0 1.76354e-07 1.39733e-07,2.2128e-07 -0.00152898,0.00309249,0.00167334,-0.00150298,0.00138227 0.000199168,0.000221053,0.000124504,0.000184564,0.000191199
1434 rs10875491,rs41307159,rs6060197,rs6088655,rs6088664 0 39.4172 inf 5 0 1.76862e-07 1.37824e-07,2.22365e-07 -0.000105834,-0.0014321,0.00161427,-0.000930771,0.00241888 5.33118e-05,0.000197539,0.000125839,0.000104824,0.000154981
1435 rs1407202,rs41307159,rs6087670,rs6088655,rs6088664 0 39.4142 inf 5 0 1.76853e-07 1.36447e-07,2.23542e-07 0.00161474,-0.00143135,-0.00010785,-0.000930864,0.00241821 0.000125839,0.000197539,5.33118e-05,0.000104824,0.000154981
1436 rs1885115,rs41307159,rs6060197,rs6088655,rs6088664 0 39.4133 inf 5 0 1.76996e-07 1.33797e-07,2.20944e-07 -0.000105256,-0.00143594,0.00160311,-0.00093286,0.00242485 5.17615e-05,0.000197548,0.000124334,0.000104849,0.000155047
1437 rs41307159,rs6060165,rs6087659,rs6088664,rs6119558 0 39.4132 inf 5 0 1.76339e-07 1.37417e-07,2.26857e-07 -0.00152899,0.00309222,0.00138198,0.00167334,-0.00150272 0.000199168,0.000221053,0.000191199,0.000124504,0.000184564
1438 rs41307159,rs6060165,rs6088664,rs6088686,rs6119558 0 39.4044 inf 5 0 1.76311e-07 1.37918e-07,2.21682e-07 -0.00152899,0.00309171,0.00167333,0.00138144,-0.00150222 0.000199168,0.000221053,0.000124504,0.000191199,0.000184564
1439 rs17404569,rs3736802,rs41307159,rs6088655,rs6088664 0 39.3944 inf 5 0 1.76326e-07 1.33921e-07,2.231e-07 0.00159813,2.28552e-06,-0.00148136,-0.000975722,0.00251347 0.000137814,6.88658e-05,0.00019917,0.00010483,0.0001599
1440 rs10875491,rs41307159,rs6088655,rs6088664,rs6142290 0 39.3889 inf 5 0 1.76773e-07 1.36842e-07,2.24812e-07 -0.000105763,-0.00143153,-0.000930774,0.00241831,0.00161363 5.33118e-05,0.000197539,0.000104824,0.000154981,0.000125839
1441 rs10875491,rs1407202,rs41307159,rs6088655,rs6088664 0 39.3798 inf 5 0 1.76744e-07 1.33192e-07,2.21881e-07 -0.00010574,0.00161343,-0.00143135,-0.000930775,0.00241813 5.33118e-05,0.000125839,0.000197539,0.000104824,0.000154981
1442 rs41307159,rs6060124,rs6060199,rs6088655,rs6088664 0 39.3659 inf 5 0 1.76896e-07 1.34194e-07,2.19962e-07 -0.00149695,9.96816e-05,0.0015535,-0.000959536,0.00241295 0.000200237,5.1028e-05,0.000121417,0.00010617,0.000154973
1443 rs2145559,rs41307159,rs6087670,rs6088655,rs6088664 0 39.36 inf 5 0 1.76681e-07 1.36226e-07,2.23776e-07 0.00161352,-0.00143025,-0.000107713,-0.000930869,0.00241713 0.000125839,0.000197539,5.33118e-05,0.000104824,0.000154981
1444 rs41307159,rs6060197,rs6088655,rs6088664,rs79965102 0 39.3582 inf 5 0 1.77043e-07 1.36526e-07,2.22729e-07 -0.00144917,0.00157878,-0.000927532,0.00242958,0.000181379 0.000197714,0.000122294,0.000104802,0.000155136,8.8469e-05
1445 rs41307159,rs6060197,rs6060243,rs6088655,rs6088664 0 39.3538 inf 5 0 1.76811e-07 1.35375e-07,2.20718e-07 -0.00143592,0.00160102,-0.000101803,-0.000932586,0.00242457 0.000197549,0.000124303,5.17769e-05,0.000104849,0.000155048
1446 rs41307159,rs6060197,rs6088655,rs6088664,rs6088713 0 39.3413 inf 5 0 1.76771e-07 1.38227e-07,2.24584e-07 -0.00143589,0.00160063,-0.00093254,0.00242449,-0.000101042 0.000197549,0.000124303,0.000104849,0.000155048,5.17769e-05
1447 rs2038503,rs41307159,rs6087670,rs6088655,rs6088664 0 39.3368 inf 5 0 1.76608e-07 1.37308e-07,2.21442e-07 0.00161299,-0.00142978,-0.000107655,-0.000930871,0.00241667 0.000125839,0.000197539,5.33118e-05,0.000104824,0.000154981
1448 rs1058003,rs6087663,rs6088655,rs6088664,rs6120825 0 39.3298 inf 5 0 1.37518e-07 1.01504e-07,1.78822e-07 0.000904173,-3.69275e-05,-0.00100439,0.00187898,-0.000998884 0.000104433,7.34682e-05,0.000105015,0.000137728,9.69735e-05
1449 rs41307159,rs6060124,rs6060197,rs6088655,rs6088664 0 39.3279 inf 5 0 1.76776e-07 1.35901e-07,2.24084e-07 -0.00149614,9.96755e-05,0.00155267,-0.000959542,0.00241217 0.000200237,5.1028e-05,0.000121417,0.00010617,0.000154973
1450 rs10875491,rs2145559,rs41307159,rs6088655,rs6088664 0 39.3256 inf 5 0 1.76572e-07 1.33811e-07,2.24438e-07 -0.000105603,0.0016122,-0.00143025,-0.000930781,0.00241705 5.33118e-05,0.000125839,0.000197539,0.000104824,0.000154981
1451 rs10875491,rs2038503,rs41307159,rs6088655,rs6088664 0 39.3024 inf 5 0 1.76499e-07 1.36242e-07,2.22816e-07 -0.000105545,0.00161168,-0.00142978,-0.000930783,0.00241659 5.33118e-05,0.000125839,0.000197539,0.000104824,0.000154981
1452 rs41307159,rs6060124,rs6088655,rs6088664,rs6142290 0 39.3007 inf 5 0 1.7669e-07 1.37395e-07,2.21157e-07 -0.00149557,9.96711e-05,-0.000959546,0.00241161,0.00155207 0.000200237,5.1028e-05,0.00010617,0.000154973,0.000121417
1453 rs3736802,rs41307159,rs4911461,rs6088655,rs6088664 0 39.295 inf 5 0 1.76049e-07 1.3391e-07,2.20833e-07 1.13799e-05,-0.0014446,0.001552,-0.000926657,0.00242739 6.85485e-05,0.000197539,0.000134038,0.000104834,0.000154987
1454 rs1407202,rs41307159,rs6060124,rs6088655,rs6088664 0 39.292 inf 5 0 1.76662e-07 1.332e-07,2.24338e-07 0.00155188,-0.00149538,9.96696e-05,-0.000959548,0.00241143 0.000121417,0.000200237,5.1028e-05,0.00010617,0.000154973
1455 rs41290906,rs41307159,rs6060197,rs6088655,rs6088664 0 39.28 inf 5 0 1.76799e-07 1.37088e-07,2.21851e-07 0.000184168,-0.001451,0.00157741,-0.00092746,0.00243 9.38722e-05,0.000197773,0.00012229,0.000104802,0.000155162
1456 rs2104083,rs35416056,rs41307159,rs6088655,rs6088664 0 39.2757 inf 5 0 1.76786e-07 1.38088e-07,2.27831e-07 0.00156846,0.000129491,-0.00144383,-0.000927913,0.00242443 0.000121659,9.17955e-05,0.000197553,0.000104807,0.000154971
1457 rs6060165,rs6088655,rs6088664,rs733086 0 36.912 inf 4 -nan 1.58307e-07 1.20639e-07,2.02596e-07 0.00120893,-0.00104538,0.00208789,-0.000226275 0.000102703,0.000106231,0.000142382,5.11374e-05
1458 rs10875491,rs6088655,rs6088664,rs6120825,rs6141530 0 39.2605 inf 5 0 1.49111e-07 1.11788e-07,1.92326e-07 0.000257611,-0.000989341,0.0020079,-0.000381556,0.000777409 0.00022429,0.000105063,0.000140964,0.000223815,0.000236024
1459 rs2145559,rs41307159,rs6060124,rs6088655,rs6088664 0 39.2398 inf 5 0 1.76497e-07 1.35506e-07,2.23861e-07 0.00155074,-0.00149428,9.96612e-05,-0.000959556,0.00241035 0.000121417,0.000200237,5.1028e-05,0.00010617,0.000154973
1460 rs10875491,rs4616,rs6088655,rs6088664,rs6120825 0 39.2177 inf 5 0 1.50116e-07 1.12548e-07,1.92017e-07 0.000270434,0.000783821,-0.00098979,0.00202779,-0.000394421 0.000209796,0.000223397,0.00010505,0.000141758,0.00020956
1461 rs2038503,rs41307159,rs6060124,rs6088655,rs6088664 0 39.2175 inf 5 0 1.76426e-07 1.34833e-07,2.16328e-07 0.00155025,-0.00149381,9.96576e-05,-0.00095956,0.00240989 0.000121417,0.000200237,5.1028e-05,0.00010617,0.000154973
1462 rs41307159,rs6060165,rs6088664,rs6088678,rs6119558 0 39.2105 inf 5 0 1.75697e-07 1.36931e-07,2.21652e-07 -0.00152913,0.00308056,0.00167327,0.00136957,-0.00149122 0.000199168,0.000221053,0.000124504,0.000191199,0.000184564
1463 rs35416056,rs41307159,rs6088655,rs6088664,rs6142284 0 39.2082 inf 5 0 1.76573e-07 1.3459e-07,2.19808e-07 0.000129418,-0.00144242,-0.000927927,0.00242305,0.00156699 9.17955e-05,0.000197553,0.000104807,0.000154971,0.000121659
1464 rs35024451,rs6087663,rs6088655,rs6088664,rs6120825 0 39.1775 inf 5 0 9.094e-08 6.11415e-08,1.25623e-07 0.00029688,0.000482428,-0.00104481,0.0012431,-0.000339037 0.000110096,0.000107093,0.000108957,0.000115471,7.1498e-05
1465 rs10875491,rs6088655,rs6088664,rs6120825,rs6142276 0 39.1647 inf 5 0 1.47331e-07 1.12438e-07,1.89284e-07 0.000289292,-0.000987717,0.00200409,-0.000412872,0.000741135 0.000241308,0.000105112,0.000141398,0.000240528,0.000257821
1466 rs41307159,rs6060197,rs6088655,rs6088664,rs6088715 0 39.1612 inf 5 0 1.76015e-07 1.32839e-07,2.20259e-07 -0.00143165,0.00160599,-0.000930195,0.0024181,-8.89004e-05 0.00019754,0.000126324,0.000104827,0.000154981,5.40049e-05
1467 rs41307159,rs6060197,rs6088655,rs6088664,rs6088716 0 39.1401 inf 5 0 1.75949e-07 1.35002e-07,2.21597e-07 -0.00143165,0.00160496,-0.000930125,0.00241804,-8.72973e-05 0.00019754,0.000126324,0.000104827,0.000154981,5.40049e-05
1468 rs6087663,rs6088655,rs6088660,rs6088664,rs6120825 0 39.1296 inf 5 0 9.09216e-08 6.27752e-08,1.23674e-07 0.000482007,-0.00104467,0.000296335,0.00124307,-0.000339148 0.000107093,0.000108957,0.000110096,0.000115471,7.1498e-05
1469 rs2104083,rs3736802,rs41307159,rs6088655,rs6088664 0 39.1028 inf 5 0 1.7544e-07 1.37227e-07,2.2339e-07 0.00154687,1.24923e-05,-0.00144054,-0.000926741,0.00242345 0.000134038,6.85485e-05,0.000197539,0.000104834,0.000154987
1470 rs4911456,rs6060165,rs6088655,rs6088664 0 36.7233 inf 4 -nan 1.57713e-07 1.18702e-07,2.02491e-07 -0.000220003,0.00120626,-0.00104215,0.00208533 5.0854e-05,0.000102697,0.000106174,0.000142364
1471 rs111654277,rs41307159,rs6060197,rs6088655,rs6088664 0 39.0436 inf 5 0 1.76056e-07 1.35506e-07,2.23403e-07 -0.000165004,-0.00143425,0.00153845,-0.000924522,0.00241524 9.91555e-05,0.000197543,0.000121548,0.000104806,0.000154968
1472 rs3736802,rs41307159,rs6088655,rs6088664,rs6142284 0 39.0363 inf 5 0 1.75229e-07 1.37053e-07,2.21093e-07 1.28783e-05,-0.00143914,-0.000926771,0.00242209,0.00154509 6.85485e-05,0.000197539,0.000104834,0.000154987,0.000134038
1473 rs17310782,rs6060165,rs6088655,rs6088664 0 36.6627 inf 4 -nan 1.57517e-07 1.18289e-07,2.01164e-07 0.00021945,0.00119666,-0.00104382,0.00207639 5.11153e-05,0.000102202,0.000106258,0.000142105
1474 rs41307159,rs4911453,rs6060197,rs6088655,rs6088664 0 38.9289 inf 5 0 1.75705e-07 1.35969e-07,2.2074e-07 -0.00143081,0.000201677,0.00155496,-0.000927512,0.00241446 0.000197541,0.000134176,0.000121475,0.000104803,0.000154968
1475 rs6060137,rs6060165,rs6088655,rs6088664 0 36.5629 inf 4 -nan 1.572e-07 1.17765e-07,2.03732e-07 0.000216606,0.00119567,-0.00104267,0.0020751 5.10966e-05,0.000102218,0.00010625,0.000142095
1476 rs6060165,rs6087657,rs6088655,rs6088664 0 36.5629 inf 4 -nan 1.57199e-07 1.19184e-07,1.99506e-07 0.00119567,0.000216604,-0.00104267,0.0020751 0.000102218,5.10966e-05,0.00010625,0.000142095
1477 rs35416056,rs41307159,rs6060199,rs6088655,rs6088664 0 38.9113 inf 5 0 1.75632e-07 1.34271e-07,2.19397e-07 0.000129099,-0.00143621,0.00156052,-0.000927986,0.00241697 9.17955e-05,0.000197553,0.000121659,0.000104807,0.000154971
1478 rs35416056,rs41307159,rs6060197,rs6088655,rs6088664 0 38.8732 inf 5 0 1.75511e-07 1.34724e-07,2.20068e-07 0.000129058,-0.00143541,0.00155969,-0.000927994,0.00241618 9.17955e-05,0.000197553,0.000121659,0.000104807,0.000154971
1479 rs35416056,rs41307159,rs6088655,rs6088664,rs6142290 0 38.8458 inf 5 0 1.75424e-07 1.33673e-07,2.21558e-07 0.000129028,-0.00143484,-0.000927999,0.00241562,0.00155909 9.17955e-05,0.000197553,0.000104807,0.000154971,0.000121659
1480 rs1407202,rs35416056,rs41307159,rs6088655,rs6088664 0 38.837 inf 5 0 1.75396e-07 1.33175e-07,2.20165e-07 0.0015589,0.000129019,-0.00143465,-0.000928001,0.00241544 0.000121659,9.17955e-05,0.000197553,0.000104807,0.000154971
1481 rs41307159,rs6060197,rs6088655,rs6088659,rs6088664 0 38.8272 inf 5 0 1.75125e-07 1.34891e-07,2.22441e-07 -0.00143217,0.00154854,-0.000894773,-6.73637e-05,0.00241418 0.000197539,0.000121398,0.000108105,5.66002e-05,0.000154968
1482 rs41307159,rs41312284,rs6060197,rs6088655,rs6088664 0 38.8092 inf 5 0 1.75302e-07 1.33067e-07,2.19957e-07 -0.00143129,-0.000110355,0.0015381,-0.000924662,0.00241421 0.000197541,8.53053e-05,0.000121664,0.000104808,0.000154968
1483 rs41307159,rs41310801,rs6060197,rs6088655,rs6088664 0 38.8015 inf 5 0 1.75278e-07 1.34807e-07,2.22101e-07 -0.0014313,-0.00010918,0.00153821,-0.00092468,0.00241421 0.000197541,8.53053e-05,0.000121664,0.000104808,0.000154968
1484 rs2145559,rs35416056,rs41307159,rs6088655,rs6088664 0 38.7847 inf 5 0 1.7523e-07 1.33894e-07,2.19581e-07 0.00155775,0.000128962,-0.00143355,-0.000928012,0.00241436 0.000121659,9.17955e-05,0.000197553,0.000104807,0.000154971
1485 rs41307159,rs6060197,rs6088655,rs6088664,rs73095129 0 38.7799 inf 5 0 1.75231e-07 1.35778e-07,2.20338e-07 -0.00143465,0.00155896,-0.000928243,0.00242023,0.000124899 0.000197549,0.000121685,0.000104811,0.000155029,9.96948e-05
1486 rs41307159,rs6060197,rs6088655,rs6088664,rs75632179 0 38.7724 inf 5 0 1.75186e-07 1.33267e-07,2.17255e-07 -0.0014311,0.00153865,-0.000924767,0.00241415,-0.00010555 0.000197541,0.000121663,0.000104808,0.000154968,8.60292e-05
1487 rs2038503,rs35416056,rs41307159,rs6088655,rs6088664 0 38.7622 inf 5 0 1.75159e-07 1.29142e-07,2.22384e-07 0.00155726,0.000128938,-0.00143308,-0.000928016,0.0024139 0.000121659,9.17955e-05,0.000197553,0.000104807,0.000154971
1488 rs3736802,rs41307159,rs6060199,rs6088655,rs6088664 0 38.7436 inf 5 0 1.74302e-07 1.34176e-07,2.1853e-07 1.45814e-05,-0.00143293,0.00153724,-0.0009269,0.00241607 6.85485e-05,0.000197539,0.000134038,0.000104834,0.000154987
1489 rs3761142,rs41307159,rs6060197,rs6088655,rs6088664 0 38.7108 inf 5 0 1.74775e-07 1.32383e-07,2.16397e-07 4.87979e-05,-0.00146223,0.00155196,-0.000929905,0.00239936 5.12179e-05,0.000200046,0.000121453,0.000104867,0.000155809
1490 rs3787212,rs41307159,rs6060197,rs6088655,rs6088664 0 38.7079 inf 5 0 1.74768e-07 1.32994e-07,2.19216e-07 4.85153e-05,-0.00146193,0.00155171,-0.000929872,0.00239931 5.12339e-05,0.000200026,0.000121446,0.000104867,0.000155825
1491 rs3736802,rs41307159,rs6060197,rs6088655,rs6088664 0 38.7061 inf 5 0 1.74183e-07 1.35125e-07,2.18836e-07 1.48006e-05,-0.00143214,0.00153623,-0.000926917,0.00241529 6.85485e-05,0.000197539,0.000134038,0.000104834,0.000154987
1492 rs41307159,rs6060197,rs6088655,rs6088664,rs7260770 0 38.7041 inf 5 0 1.74754e-07 1.34542e-07,2.21479e-07 -0.00146172,0.0015519,-0.000929845,0.00239962,4.79707e-05 0.000200046,0.000121453,0.000104867,0.000155809,5.12179e-05
1493 rs41307159,rs6058150,rs6060197,rs6088655,rs6088664 0 38.6891 inf 5 0 1.74705e-07 1.34312e-07,2.17728e-07 -0.00146061,4.59706e-05,0.00155197,-0.000929711,0.00240038 0.000200066,5.12027e-05,0.00012146,0.000104868,0.000155794
1494 rs41307159,rs6060132,rs6060197,rs6088655,rs6088664 0 38.6847 inf 5 0 1.74692e-07 1.35898e-07,2.18514e-07 -0.00146017,4.54505e-05,0.00155172,-0.000929661,0.00240042 0.000200046,5.12179e-05,0.000121453,0.000104867,0.000155809
1495 rs3736802,rs41307159,rs6088655,rs6088664,rs6142290 0 38.6792 inf 5 0 1.74097e-07 1.31978e-07,2.23682e-07 1.49577e-05,-0.00143156,-0.000926929,0.00241474,0.0015355 6.85485e-05,0.000197539,0.000104834,0.000154987,0.000134038
1496 rs6088655,rs6088664,rs6142280 0 33.9697 inf 3 -nan 1.38143e-07 1.01161e-07,1.78087e-07 -0.000935295,0.00191272,0.00103832 0.000104793,0.000137968,9.78904e-05
1497 rs1407202,rs3736802,rs41307159,rs6088655,rs6088664 0 38.6705 inf 5 0 1.7407e-07 1.35975e-07,2.18297e-07 0.00153527,1.50083e-05,-0.00143138,-0.000926933,0.00241456 0.000134038,6.85485e-05,0.000197539,0.000104834,0.000154987
1498 rs117487118,rs41307159,rs6060197,rs6088655,rs6088664 0 38.6443 inf 5 0 1.74765e-07 1.33642e-07,2.20193e-07 9.31417e-05,-0.00145772,0.00155689,-0.000918921,0.00242446 9.85437e-05,0.000199383,0.000121723,0.000105094,0.000155306
1499 rs2145559,rs3736802,rs41307159,rs6088655,rs6088664 0 38.619 inf 5 0 1.73907e-07 1.34011e-07,2.19391e-07 0.00153388,1.53096e-05,-0.00143028,-0.000926956,0.00241349 0.000134038,6.85485e-05,0.000197539,0.000104834,0.000154987
1500 rs2038503,rs3736802,rs41307159,rs6088655,rs6088664 0 38.5968 inf 5 0 1.73837e-07 1.34141e-07,2.20939e-07 0.00153328,1.54389e-05,-0.00142981,-0.000926966,0.00241303 0.000134038,6.85485e-05,0.000197539,0.000104834,0.000154987
1501 rs4911461,rs6088655,rs6088664 0 33.8783 inf 3 -nan 1.37853e-07 1.00182e-07,1.8079e-07 0.00103637,-0.000935306,0.00191093 9.78904e-05,0.000104793,0.000137968
1502 rs41307159,rs6060197,rs6060239,rs6088655,rs6088664 0 38.5796 inf 5 0 1.74512e-07 1.31881e-07,2.19617e-07 -0.00142796,0.00153755,-4.39676e-05,-0.000929682,0.00241755 0.000197624,0.000122334,6.06715e-05,0.000104902,0.000155015
1503 rs41307159,rs6060197,rs6060240,rs6088655,rs6088664 0 38.5787 inf 5 0 1.74508e-07 1.36905e-07,2.19509e-07 -0.00142811,0.00153761,-4.36046e-05,-0.000929676,0.0024176 0.000197619,0.000122335,6.05042e-05,0.000104902,0.000155017
1504 rs41307159,rs6058181,rs6060197,rs6088655,rs6088664 0 38.5768 inf 5 0 1.74503e-07 1.31738e-07,2.24535e-07 -0.00142802,-4.34185e-05,0.00153769,-0.000929641,0.00241752 0.000197624,6.06715e-05,0.000122334,0.000104902,0.000155015
1505 rs41307159,rs6060197,rs6060238,rs6088655,rs6088664 0 38.5727 inf 5 0 1.7449e-07 1.34515e-07,2.20446e-07 -0.00142809,0.00153789,-4.26045e-05,-0.000929579,0.00241746 0.000197624,0.000122334,6.06715e-05,0.000104902,0.000155015
1506 rs3736802,rs6058154,rs6060154,rs6088655,rs6088664 0 38.5722 inf 5 0 1.73677e-07 1.3383e-07,2.20969e-07 0.000182159,0.00112184,-0.00035986,-0.000997409,0.00204199 7.55191e-05,0.000115423,5.70837e-05,0.000104922,0.000141076
1507 rs3736802,rs3746432,rs6060154,rs6088655,rs6088664 0 38.5697 inf 5 0 1.73669e-07 1.34888e-07,2.22571e-07 0.000182179,0.00112177,-0.000359859,-0.000997408,0.00204195 7.55191e-05,0.000115423,5.70837e-05,0.000104922,0.000141076
1508 rs41307159,rs6060197,rs6060237,rs6088655,rs6088664 0 38.5493 inf 5 0 1.74416e-07 1.31144e-07,2.18e-07 -0.00142856,0.00153912,-3.76689e-05,-0.000929204,0.00241715 0.000197624,0.000122334,6.06715e-05,0.000104902,0.000155015
1509 rs117046905,rs41307159,rs6060197,rs6088655,rs6088664 0 38.498 inf 5 0 1.74336e-07 1.33205e-07,2.18993e-07 -6.26593e-05,-0.00143268,0.00154598,-0.000925887,0.00241489 0.00012062,0.000197542,0.000121495,0.000104804,0.000154968
1510 rs3736802,rs6058161,rs6060154,rs6088655,rs6088664 0 38.4746 inf 5 0 1.73368e-07 1.31875e-07,2.15361e-07 0.000182958,0.00111917,-0.000359839,-0.000997368,0.00204009 7.55191e-05,0.000115423,5.70837e-05,0.000104922,0.000141076
1511 rs35591645,rs41307159,rs6060197,rs6088655,rs6088664 0 38.4712 inf 5 0 1.74244e-07 1.33093e-07,2.19708e-07 -3.80265e-05,-0.0014326,0.00154636,-0.000925955,0.00241487 0.000102995,0.000197543,0.000121536,0.000104806,0.000154968
1512 rs2104083,rs6088655,rs6088664 0 33.7499 inf 3 -nan 1.37447e-07 1.02769e-07,1.78748e-07 0.00103364,-0.000935322,0.0019084 9.78904e-05,0.000104793,0.000137968
1513 rs4911166,rs6060165,rs6088655,rs6088664 0 36.0886 inf 4 -nan 1.55536e-07 1.13889e-07,1.97027e-07 -0.000206021,0.00122861,-0.00103734,0.00207302 5.22405e-05,0.00010506,0.000106242,0.000142203
1514 rs6088655,rs6088664,rs6142284 0 33.7055 inf 3 -nan 1.37306e-07 1.02412e-07,1.78686e-07 -0.000935328,0.00190752,0.00103269 0.000104793,0.000137968,9.78904e-05
1515 rs3736802,rs6060154,rs6060165,rs6088655,rs6088664 0 38.3204 inf 5 0 1.72879e-07 1.30472e-07,2.13975e-07 0.000184225,-0.000359807,0.00111494,-0.000997302,0.00203707 7.55191e-05,5.70837e-05,0.000115423,0.000104922,0.000141076
1516 rs17404569,rs6088655,rs6088664 0 33.5753 inf 3 -nan 1.36872e-07 1.01573e-07,1.77994e-07 0.00104535,-0.000967827,0.00195192 9.93728e-05,0.000104822,0.000140941
1517 rs3736802,rs6060154,rs6060168,rs6088655,rs6088664 0 38.2614 inf 5 0 1.72692e-07 1.32402e-07,2.18089e-07 0.000184711,-0.000359794,0.00111331,-0.000997276,0.00203592 7.55191e-05,5.70837e-05,0.000115423,0.000104922,0.000141076
1518 rs6060199,rs6088655,rs6088664 0 33.5097 inf 3 -nan 1.36686e-07 1.01119e-07,1.81593e-07 0.0010285,-0.000935352,0.00190366 9.78904e-05,0.000104793,0.000137968
1519 rs6060197,rs6088655,rs6088664 0 33.4846 inf 3 -nan 1.36606e-07 1.0034e-07,1.76078e-07 0.00102796,-0.000935355,0.00190316 9.78904e-05,0.000104793,0.000137968
1520 rs6088655,rs6088664,rs6142290 0 33.4666 inf 3 -nan 1.36549e-07 9.99058e-08,1.76166e-07 -0.000935357,0.0019028,0.00102757 0.000104793,0.000137968,9.78904e-05
1521 rs1407202,rs6088655,rs6088664 0 33.4608 inf 3 -nan 1.3653e-07 1.01543e-07,1.73259e-07 0.00102745,-0.000935358,0.00190269 9.78904e-05,0.000104793,0.000137968
1522 rs2038504,rs3736802,rs6060154,rs6088655,rs6088664 0 38.1476 inf 5 0 1.72332e-07 1.31512e-07,2.18899e-07 0.00111017,0.000185651,-0.000359771,-0.000997227,0.00203368 0.000115423,7.55191e-05,5.70837e-05,0.000104922,0.000141076
1523 rs2145559,rs6088655,rs6088664 0 33.4263 inf 3 -nan 1.36421e-07 9.97556e-08,1.76751e-07 0.0010267,-0.000935363,0.001902 9.78904e-05,0.000104793,0.000137968
1524 rs3736802,rs6060154,rs6088655,rs6088664,rs6142294 0 38.1307 inf 5 0 1.72278e-07 1.32391e-07,2.15601e-07 0.000185791,-0.000359767,-0.00099722,0.00203335,0.0011097 7.55191e-05,5.70837e-05,0.000104922,0.000141076,0.000115423
1525 rs41307159,rs4911166,rs6060135,rs6060165,rs6088664 0 38.1203 inf 5 0 1.71754e-07 1.30273e-07,2.13344e-07 -0.00046422,-0.00183351,-0.0017215,0.00235943,0.00230549 0.000244264,0.000229895,0.000226033,0.000152945,0.000150606
1526 rs2038503,rs6088655,rs6088664 0 33.4115 inf 3 -nan 1.36374e-07 1.00054e-07,1.75546e-07 0.00102639,-0.000935364,0.00190171 9.78904e-05,0.000104793,0.000137968
1527 rs2425012,rs3736802,rs6060154,rs6088655,rs6088664 0 38.1176 inf 5 0 1.72237e-07 1.31458e-07,2.13918e-07 0.00110934,0.000185899,-0.000359764,-0.000997214,0.00203309 0.000115423,7.55191e-05,5.70837e-05,0.000104922,0.000141076
1528 rs41307159,rs6060165,rs6088664,rs6088667,rs6119558 0 38.0914 inf 5 0 1.72275e-07 1.33288e-07,2.15719e-07 -0.00153135,0.00290386,0.00167227,0.00119377,-0.00131692 0.000199166,0.000207815,0.000124504,0.00017537,0.000168937
1529 rs1885118,rs6060165,rs6088655,rs6088664 0 35.6993 inf 4 -nan 1.543e-07 1.16867e-07,1.95879e-07 -0.000193926,0.00121432,-0.00103392,0.00206187 5.22856e-05,0.000104522,0.00010627,0.000141974
1530 rs3736802,rs4616,rs6060154,rs6088655,rs6088664 0 38.0371 inf 5 0 1.71997e-07 1.33282e-07,2.15666e-07 0.000198943,0.00109433,-0.000359782,-0.00100001,0.00203121 7.49359e-05,0.000114075,5.70837e-05,0.000104927,0.000141052
1531 rs3736802,rs6060154,rs6088655,rs6088664,rs66535333 0 37.9928 inf 5 0 1.71841e-07 1.32556e-07,2.15647e-07 0.000186934,-0.000359738,-0.000997161,0.00203063,0.00110588 7.55191e-05,5.70837e-05,0.000104922,0.000141076,0.000115423
1532 rs3736802,rs3803936,rs6060154,rs6088655,rs6088664 0 37.9797 inf 5 0 1.71799e-07 1.32141e-07,2.15764e-07 0.000187042,0.00110552,-0.000359735,-0.000997155,0.00203037 7.55191e-05,0.000115423,5.70837e-05,0.000104922,0.000141076
1533 rs1544047,rs3736802,rs6060154,rs6088655,rs6088664 0 37.9681 inf 5 0 1.71763e-07 1.31531e-07,2.17181e-07 0.0011052,0.000187138,-0.000359733,-0.00099715,0.00203014 0.000115423,7.55191e-05,5.70837e-05,0.000104922,0.000141076
1534 rs1885114,rs41307159,rs6087670,rs6088655,rs6088664 0 37.9175 inf 5 0 1.72171e-07 1.33926e-07,2.12799e-07 0.00151205,-0.00131079,-0.000124537,-0.000982943,0.00235093 0.00012035,0.000193526,5.37633e-05,0.000104883,0.000152855
1535 rs3746446,rs41307159,rs6060165,rs6088664,rs6119558 0 37.8873 inf 5 0 1.71639e-07 1.32546e-07,2.16574e-07 0.00116628,-0.00153086,0.00288559,0.00167131,-0.00129385 0.000173069,0.000199167,0.000206985,0.000124503,0.00016723
1536 rs1885114,rs6088655,rs6088664 0 33.1776 inf 3 -nan 1.35677e-07 1.00521e-07,1.74359e-07 0.000988989,-0.000968429,0.00189273 9.47612e-05,0.000104824,0.00013768
1537 rs10875491,rs1885114,rs41307159,rs6088655,rs6088664 0 37.8776 inf 5 0 1.72045e-07 1.32904e-07,2.20539e-07 -0.000122391,0.00151065,-0.00131073,-0.000982807,0.00235075 5.37633e-05,0.00012035,0.000193526,0.000104883,0.000152855
1538 rs3736802,rs6060154,rs6088655,rs6088664,rs6141530 0 37.8082 inf 5 0 1.71283e-07 1.31079e-07,2.15997e-07 0.000194614,-0.000359586,-0.00100002,0.00201236,0.00107969 7.52233e-05,5.70835e-05,0.000104928,0.000140179,0.00011319
1539 rs11698868,rs6060165,rs6088655,rs6088664 0 35.4127 inf 4 -nan 1.53609e-07 1.14037e-07,1.97067e-07 -0.000186565,0.00106782,-0.000986423,0.00205923 5.22446e-05,9.96457e-05,0.000104934,0.000141964
1540 rs6060165,rs6088655,rs6088664,rs6119548 0 35.3984 inf 4 -nan 1.53564e-07 1.15543e-07,1.94442e-07 0.00106789,-0.000986378,0.00205907,-0.000186084 9.96457e-05,0.000104934,0.000141964,5.22446e-05
1541 rs6060165,rs6088655,rs6088664,rs6120772 0 35.3675 inf 4 -nan 1.53466e-07 1.15431e-07,1.9091e-07 0.00106804,-0.000986281,0.00205873,-0.000185037 9.96457e-05,0.000104934,0.000141964,5.22446e-05
1542 rs41307159,rs6060165,rs6088664,rs6119558,rs7261969 0 37.7144 inf 5 0 1.71081e-07 1.30063e-07,2.10801e-07 -0.00153162,0.00288287,0.00167215,-0.00129621,0.00117119 0.000199166,0.000207815,0.000124504,0.000168937,0.00017537
1543 rs6060165,rs6088655,rs6088664,rs6120775 0 35.308 inf 4 -nan 1.53277e-07 1.16532e-07,1.95453e-07 0.00106833,-0.000986092,0.00205807,-0.000183005 9.96457e-05,0.000104934,0.000141964,5.22446e-05
1544 rs1885114,rs41307159,rs6060124,rs6088655,rs6088664 0 37.6012 inf 5 0 1.71377e-07 1.29954e-07,2.14133e-07 0.00143697,-0.00137668,0.000104739,-0.00101014,0.00233948 0.000115166,0.000196411,5.10373e-05,0.000106212,0.000152788
1545 rs3746431,rs41307159,rs4616,rs6088664,rs6120825 0 37.5387 inf 5 0 1.70229e-07 1.29934e-07,2.15269e-07 -0.0016219,-0.00142605,0.00309603,0.00153446,0.0014487 0.000210053,0.000199587,0.000231346,0.000124973,0.000209742
1546 rs6060165,rs6088655,rs6088664,rs6120777 0 35.1348 inf 4 -nan 1.52772e-07 1.15678e-07,1.91128e-07 0.00108213,-0.000990024,0.00206246,-0.000187183 9.94357e-05,0.000105003,0.000142194,5.51099e-05
1547 rs6060165,rs6088655,rs6088662,rs6088664 0 35.1119 inf 4 -nan 1.52657e-07 1.17065e-07,1.98016e-07 0.00106931,-0.00097624,-0.000175994,0.00204723 9.96454e-05,0.000104843,5.21969e-05,0.000141681
1548 rs13041792,rs6060165,rs6088655,rs6088664 0 35.1067 inf 4 -nan 1.5264e-07 1.13641e-07,1.94037e-07 -0.000175809,0.00106933,-0.000976232,0.00204718 5.21969e-05,9.96454e-05,0.000104843,0.000141681
1549 rs3818253,rs41307159,rs6060165,rs6088664,rs6119558 0 37.46 inf 5 0 1.70273e-07 1.31161e-07,2.14637e-07 0.00114993,-0.00153566,0.00287544,0.00167997,-0.0012852 0.000174496,0.000199161,0.000208649,0.000124518,0.000169402
1550 rs41307159,rs4616,rs6060164,rs6088664,rs6120825 0 37.3407 inf 5 0 1.69601e-07 1.29825e-07,2.13169e-07 -0.00142686,0.00308449,-0.00160945,0.00153529,0.00143667 0.000199587,0.000231346,0.000210053,0.000124973,0.000209742
1551 rs41307159,rs6060165,rs6087667,rs6088664,rs6119558 0 37.3358 inf 5 0 1.69893e-07 1.28248e-07,2.13972e-07 -0.00153128,0.00285286,0.00113145,0.00167114,-0.00126166 0.000199167,0.000206771,0.000172795,0.000124503,0.000166966
1552 rs41307159,rs6060165,rs6088664,rs6088694,rs6119558 0 37.3309 inf 5 0 1.69877e-07 1.30296e-07,2.11703e-07 -0.00153129,0.00285258,0.00167114,0.00113115,-0.00126138 0.000199167,0.000206771,0.000124503,0.000172795,0.000166966
1553 rs41307159,rs6060165,rs6088664,rs6119558,rs8501 0 37.2687 inf 5 0 1.6968e-07 1.30664e-07,2.16196e-07 -0.00153134,0.00284903,0.00167113,-0.0012579,0.00112736 0.000199167,0.000206771,0.000124503,0.000166966,0.000172795
1554 rs3736802,rs6060154,rs6088655,rs6088664,rs6142276 0 37.2345 inf 5 0 1.69438e-07 1.29066e-07,2.15256e-07 0.000193287,-0.000359575,-0.000996829,0.0020155,0.00108465 7.55191e-05,5.70837e-05,0.000104922,0.000141076,0.000115423
1555 rs41307159,rs6060165,rs6088664,rs6088700,rs6119558 0 37.1948 inf 5 0 1.69446e-07 1.2994e-07,2.11685e-07 -0.00153139,0.00284481,0.0016711,0.00112285,-0.00125375 0.000199167,0.000206771,0.000124503,0.000172795,0.000166966
1556 rs41307159,rs6060165,rs6088664,rs6119558,rs6120813 0 37.1944 inf 5 0 1.69445e-07 1.28907e-07,2.14972e-07 -0.00153139,0.00284479,0.0016711,-0.00125373,0.00112283 0.000199167,0.000206771,0.000124503,0.000166966,0.000172795
1557 rs41307159,rs6060165,rs6088664,rs6119558,rs6120821 0 37.1922 inf 5 0 1.69438e-07 1.29279e-07,2.12402e-07 -0.00153139,0.00284466,0.0016711,-0.0012536,0.00112269 0.000199167,0.000206771,0.000124503,0.000166966,0.000172795
1558 rs41307159,rs6060165,rs6088664,rs6088703,rs6119558 0 37.1516 inf 5 0 1.69309e-07 1.30717e-07,2.1281e-07 -0.00153142,0.00284233,0.00167109,0.0011202,-0.00125132 0.000199167,0.000206771,0.000124503,0.000172795,0.000166966
1559 rs17092195,rs6087663,rs6088655,rs6088664,rs6120825 0 37.1322 inf 5 0 9.00692e-08 6.53095e-08,1.20619e-07 0.00028226,0.000478215,-0.00103941,0.00124508,-0.000345343 0.000115176,0.00011255,0.00010916,0.000115552,7.13965e-05
1560 rs2425007,rs6060165,rs6088655,rs6088664 0 34.7757 inf 4 -nan 1.51536e-07 1.12933e-07,1.93459e-07 -0.000159525,0.00117529,-0.0010227,0.00206125 5.11172e-05,0.000102718,0.000106222,0.000142369
1561 rs1885114,rs35416056,rs41307159,rs6088655,rs6088664 0 37.1036 inf 5 0 1.69975e-07 1.29927e-07,2.14921e-07 0.00144319,0.00013544,-0.00131171,-0.000977206,0.00234278 0.000115432,9.18413e-05,0.00019354,0.000104838,0.000152796
1562 rs41307159,rs6060165,rs6088664,rs6119558,rs6120812 0 37.0845 inf 5 0 1.69097e-07 1.28291e-07,2.11932e-07 -0.00153148,0.00283846,0.00167107,-0.00124752,0.00111607 0.000199167,0.000206771,0.000124503,0.000166966,0.000172795
1563 rs41307159,rs6060165,rs6088664,rs6088682,rs6119558 0 37.0642 inf 5 0 1.69032e-07 1.28406e-07,2.13999e-07 -0.00153149,0.00283729,0.00167107,0.00111482,-0.00124637 0.000199167,0.000206771,0.000124503,0.000172795,0.000166966
1564 rs1885116,rs41307159,rs6060165,rs6088664,rs6119558 0 37.0564 inf 5 0 1.69008e-07 1.27926e-07,2.12142e-07 0.00111434,-0.0015315,0.00283684,0.00167107,-0.00124593 0.000172795,0.000199167,0.000206771,0.000124503,0.000166966
1565 rs13433216,rs41307159,rs6060165,rs6088664,rs6119558 0 37.0463 inf 5 0 1.68975e-07 1.31058e-07,2.14121e-07 0.00111372,-0.0015315,0.00283626,0.00167106,-0.00124536 0.000172795,0.000199167,0.000206771,0.000124503,0.000166966
1566 rs10875491,rs17404569,rs6088655,rs6088664,rs6120825 0 37.0339 inf 5 0 1.44936e-07 1.09636e-07,1.83295e-07 0.000441924,0.000563855,-0.000991192,0.00198522,-0.000563891 0.000241308,0.000257821,0.000105112,0.000141398,0.000240528
1567 rs41307159,rs6060165,rs6088664,rs6119558,rs6119560 0 37.0082 inf 5 0 1.68855e-07 1.28027e-07,2.09302e-07 -0.00153153,0.00283406,0.00167105,-0.0012432,0.00111137 0.000199167,0.000206771,0.000124503,0.000166966,0.000172795
1568 rs1885114,rs3736802,rs41307159,rs6088655,rs6088664 0 36.9854 inf 5 0 1.6882e-07 1.29647e-07,2.11087e-07 0.00139557,4.76589e-05,-0.00131211,-0.000975707,0.0023452 0.000125547,6.77035e-05,0.000193619,0.000104832,0.000152939
1569 rs41307159,rs6060165,rs6088664,rs6119558,rs6120793 0 36.9506 inf 5 0 1.68672e-07 1.26783e-07,2.12495e-07 -0.00153158,0.00283071,0.00167104,-0.00123991,0.0011078 0.000199167,0.000206771,0.000124503,0.000166966,0.000172795
1570 rs6060197,rs6088655,rs6088664,rs733086 0 34.5381 inf 4 -nan 1.50801e-07 1.11369e-07,1.93324e-07 0.00114669,-0.0010084,0.00199253,-0.000227279 0.000101493,0.000106082,0.000139435,5.13e-05
1571 rs11167248,rs6060165,rs6088655,rs6088664 0 34.5314 inf 4 -nan 1.50821e-07 1.15136e-07,1.93217e-07 -0.000153007,0.00107185,-0.000960034,0.00202562 5.18728e-05,9.96598e-05,0.000104866,0.000141241
1572 rs2025096,rs6060165,rs6088655,rs6088664 0 34.5266 inf 4 -nan 1.50806e-07 1.13243e-07,1.93852e-07 -0.000152813,0.00107188,-0.000960045,0.00202559 5.18728e-05,9.96598e-05,0.000104866,0.000141241
1573 rs2425009,rs6060165,rs6088655,rs6088664 0 34.5174 inf 4 -nan 1.50708e-07 1.11306e-07,1.94175e-07 -0.000152082,0.0011693,-0.000980106,0.00201587 5.20509e-05,0.000102648,0.00010489,0.000141067
1574 rs1998232,rs6060165,rs6088655,rs6088664 0 34.4752 inf 4 -nan 1.50573e-07 1.13611e-07,1.90186e-07 -0.000150262,0.00116862,-0.000979956,0.00201557 5.20308e-05,0.000102665,0.00010489,0.000141065
1575 rs6060165,rs6060194,rs6088655,rs6088664 0 34.4605 inf 4 -nan 1.50537e-07 1.13124e-07,1.94172e-07 0.00116688,-0.000150235,-0.000979668,0.00201563 0.000102534,5.21854e-05,0.000104886,0.000141067
1576 rs2425014,rs6060165,rs6088655,rs6088664 0 34.4534 inf 4 -nan 1.50504e-07 1.12678e-07,1.89998e-07 -0.000149356,0.00116817,-0.00097989,0.00201546 5.20308e-05,0.000102665,0.00010489,0.000141065
1577 rs2180849,rs6060165,rs6088655,rs6088664 0 34.4481 inf 4 -nan 1.50487e-07 1.12441e-07,1.94848e-07 -0.000149133,0.00116806,-0.000979874,0.00201544 5.20308e-05,0.000102665,0.00010489,0.000141065
1578 rs2295701,rs6060165,rs6088655,rs6088664 0 34.4276 inf 4 -nan 1.50424e-07 1.12756e-07,1.92112e-07 -0.00014835,0.00116745,-0.000979835,0.00201544 5.20509e-05,0.000102648,0.00010489,0.000141067
1579 rs6060159,rs6060165,rs6088655,rs6088664 0 34.4275 inf 4 -nan 1.50434e-07 1.12938e-07,1.92298e-07 -0.000148942,0.00116597,-0.000979535,0.00201546 5.22107e-05,0.000102514,0.000104886,0.000141067
1580 rs6060165,rs6088655,rs6088664,rs752449 0 34.4259 inf 4 -nan 1.50418e-07 1.15381e-07,1.90702e-07 0.00116742,-0.00097983,0.00201543,-0.000148281 0.000102648,0.00010489,0.000141067,5.20509e-05
1581 rs6060165,rs6088655,rs6088664,rs6088677 0 34.424 inf 4 -nan 1.50412e-07 1.15093e-07,1.93639e-07 0.00116738,-0.000979824,0.00201542,-0.000148199 0.000102648,0.00010489,0.000141067,5.20509e-05
1582 rs6060165,rs6088655,rs6088664,rs6088693 0 34.4223 inf 4 -nan 1.50407e-07 1.13753e-07,1.93585e-07 0.00116734,-0.000979819,0.00201541,-0.00014813 0.000102648,0.00010489,0.000141067,5.20509e-05
1583 rs6060165,rs6060180,rs6088655,rs6088664 0 34.414 inf 4 -nan 1.50381e-07 1.11256e-07,1.91771e-07 0.00116717,-0.000147779,-0.000979793,0.00201537 0.000102648,5.20509e-05,0.00010489,0.000141067
1584 rs6060163,rs6060165,rs6088655,rs6088664 0 34.414 inf 4 -nan 1.50391e-07 1.12228e-07,1.94636e-07 -0.000148373,0.0011657,-0.000979495,0.00201539 5.22107e-05,0.000102514,0.000104886,0.000141067
1585 rs6060165,rs6088655,rs6088664,rs6142272 0 34.4008 inf 4 -nan 1.50339e-07 1.15015e-07,1.87964e-07 0.00116689,-0.000979753,0.00201531,-0.00014722 0.000102648,0.00010489,0.000141067,5.20509e-05
1586 rs3746430,rs6060165,rs6088655,rs6088664 0 34.3983 inf 4 -nan 1.50329e-07 1.13219e-07,1.93111e-07 -0.000147036,0.00116702,-0.000979722,0.0020152 5.20308e-05,0.000102665,0.00010489,0.000141065
1587 rs6060165,rs6088655,rs6088664,rs6120810 0 34.3977 inf 4 -nan 1.50327e-07 1.11995e-07,1.90336e-07 0.00116701,-0.00097972,0.0020152,-0.000147012 0.000102665,0.00010489,0.000141065,5.20308e-05
1588 rs6060165,rs6088655,rs6088664,rs6120827 0 34.3977 inf 4 -nan 1.50329e-07 1.12713e-07,1.9446e-07 0.00116683,-0.000979743,0.00201529,-0.000147088 0.000102648,0.00010489,0.000141067,5.20509e-05
1589 rs4142034,rs6060165,rs6088655,rs6088664 0 34.3935 inf 4 -nan 1.50314e-07 1.12983e-07,1.89986e-07 -0.000146835,0.00116692,-0.000979708,0.00201518 5.20308e-05,0.000102665,0.00010489,0.000141065
1590 rs6060165,rs6088655,rs6088664,rs6142291 0 34.3926 inf 4 -nan 1.50313e-07 1.12047e-07,1.94172e-07 0.00116672,-0.000979727,0.00201527,-0.000146874 0.000102648,0.00010489,0.000141067,5.20509e-05
1591 rs6058177,rs6060165,rs6088655,rs6088664 0 34.3847 inf 4 -nan 1.50288e-07 1.14946e-07,1.94702e-07 -0.000146536,0.00116656,-0.000979703,0.00201523 5.20509e-05,0.000102648,0.00010489,0.000141067
1592 rs6060165,rs6060193,rs6088655,rs6088664 0 34.3777 inf 4 -nan 1.50264e-07 1.1129e-07,1.94563e-07 0.00116659,-0.000146162,-0.000979659,0.0020151 0.000102665,5.20308e-05,0.00010489,0.000141065
1593 rs6060165,rs6060204,rs6088655,rs6088664 0 34.3706 inf 4 -nan 1.50243e-07 1.13485e-07,1.9203e-07 0.00116626,-0.000145935,-0.000979659,0.00201516 0.000102648,5.20509e-05,0.00010489,0.000141067
1594 rs6060165,rs6060173,rs6088655,rs6088664 0 34.3706 inf 4 -nan 1.50241e-07 1.11865e-07,1.88271e-07 0.00116644,-0.000145857,-0.000979637,0.00201507 0.000102665,5.20308e-05,0.00010489,0.000141065
1595 rs1998233,rs6060165,rs6088655,rs6088664 0 34.3643 inf 4 -nan 1.50223e-07 1.11894e-07,1.89822e-07 -0.000145664,0.00116612,-0.00097964,0.00201513 5.20509e-05,0.000102648,0.00010489,0.000141067
1596 rs4911167,rs6060197,rs6088655,rs6088664 0 34.363 inf 4 -nan 1.50075e-07 1.08705e-07,1.94069e-07 -0.000228537,0.00117018,-0.000944072,0.00191218 5.30291e-05,0.000103303,0.000104813,0.000137984
1597 rs6060165,rs6088655,rs6088664,rs6119559 0 34.3543 inf 4 -nan 1.5019e-07 1.10571e-07,1.89524e-07 0.00116609,-0.000979586,0.00201499,-0.000145162 0.000102665,0.00010489,0.000141065,5.20308e-05
1598 rs6060165,rs6060196,rs6088655,rs6088664 0 34.354 inf 4 -nan 1.50189e-07 1.12932e-07,1.91082e-07 0.00116609,-0.000145148,-0.000979585,0.00201499 0.000102665,5.20308e-05,0.00010489,0.000141065
1599 rs6060165,rs6060201,rs6088655,rs6088664 0 34.354 inf 4 -nan 1.50189e-07 1.13012e-07,1.95201e-07 0.00116608,-0.000145147,-0.000979585,0.00201499 0.000102665,5.20308e-05,0.00010489,0.000141065
1600 rs2180850,rs6060165,rs6088655,rs6088664 0 34.3535 inf 4 -nan 1.50187e-07 1.12574e-07,1.923e-07 -0.000145127,0.00116607,-0.000979584,0.00201498 5.20308e-05,0.000102665,0.00010489,0.000141065
1601 rs6060165,rs6060218,rs6088655,rs6088664 0 34.352 inf 4 -nan 1.50184e-07 1.10718e-07,1.95089e-07 0.00116586,-0.000145138,-0.000979601,0.00201507 0.000102648,5.20509e-05,0.00010489,0.000141067
1602 rs2180848,rs6060165,rs6088655,rs6088664 0 34.3486 inf 4 -nan 1.50172e-07 1.13334e-07,1.91349e-07 -0.000144915,0.00116597,-0.000979568,0.00201496 5.20308e-05,0.000102665,0.00010489,0.000141065
1603 rs4911456,rs6060197,rs6088655,rs6088664 0 34.3474 inf 4 -nan 1.502e-07 1.13765e-07,1.91972e-07 -0.000220931,0.00114388,-0.00100522,0.00198992 5.10146e-05,0.000101484,0.000106028,0.000139415
1604 rs3746431,rs6060197,rs6088655,rs6088664 0 34.3371 inf 4 -nan 1.49986e-07 1.113e-07,1.91133e-07 -0.00022896,0.0011703,-0.000944938,0.00191209 5.33118e-05,0.000103349,0.000104817,0.000137984
1605 rs17310782,rs6060197,rs6088655,rs6088664 0 34.3135 inf 4 -nan 1.50089e-07 1.12365e-07,1.91037e-07 0.000221085,0.00113488,-0.00100743,0.00198177 5.127e-05,0.000100982,0.000106117,0.000139167
1606 rs6060165,rs6060217,rs6088655,rs6088664 0 34.3106 inf 4 -nan 1.50051e-07 1.12949e-07,1.92904e-07 0.00116515,-0.00014327,-0.000979449,0.00201477 0.000102665,5.20308e-05,0.00010489,0.000141065
1607 rs6060164,rs6060197,rs6088655,rs6088664 0 34.3091 inf 4 -nan 1.49897e-07 1.11632e-07,1.9161e-07 -0.000228158,0.0011698,-0.000944905,0.00191206 5.33118e-05,0.000103349,0.000104817,0.000137984
1608 rs6058165,rs6060165,rs6088655,rs6088664 0 34.3036 inf 4 -nan 1.50029e-07 1.12061e-07,1.92983e-07 -0.000142966,0.001165,-0.000979427,0.00201474 5.20308e-05,0.000102665,0.00010489,0.000141065
1609 rs4911464,rs6060165,rs6088655,rs6088664 0 34.2687 inf 4 -nan 1.49918e-07 1.14858e-07,1.92633e-07 -0.000141434,0.00116424,-0.000979316,0.00201456 5.20308e-05,0.000102665,0.00010489,0.000141065
1610 rs6060165,rs6087663,rs6088655,rs6088664 0 34.2243 inf 4 -nan 1.49778e-07 1.11437e-07,1.90031e-07 0.00116327,-0.000139468,-0.000979173,0.00201434 0.000102665,5.20308e-05,0.00010489,0.000141065
1611 rs6060137,rs6060197,rs6088655,rs6088664 0 34.2108 inf 4 -nan 1.49763e-07 1.1181e-07,1.90303e-07 0.000218162,0.00113377,-0.00100629,0.00198041 5.12507e-05,0.000100997,0.00010611,0.000139157
1612 rs6060197,rs6087657,rs6088655,rs6088664 0 34.2108 inf 4 -nan 1.49763e-07 1.12139e-07,1.92505e-07 0.00113377,0.000218161,-0.00100629,0.00198041 0.000100997,5.12507e-05,0.00010611,0.000139157
1613 rs6060156,rs6060165,rs6088655,rs6088664 0 34.1717 inf 4 -nan 1.49613e-07 1.12386e-07,1.90972e-07 -0.000137168,0.00116188,-0.000978967,0.00201406 5.20503e-05,0.000102643,0.000104889,0.000141065
1614 rs6060165,rs6088655,rs6088664,rs7265992 0 34.0894 inf 4 -nan 1.49352e-07 1.11606e-07,1.94005e-07 0.00100651,-0.00109581,0.00201305,0.000168232 0.000105092,0.000115906,0.000141056,6.56517e-05
1615 rs1885114,rs3736802,rs6060154,rs6088655,rs6088664 0 36.427 inf 5 0 1.66967e-07 1.27262e-07,2.04617e-07 0.000996499,0.000230793,-0.000375689,-0.000998879,0.0019502 0.000108266,7.40469e-05,5.71384e-05,0.000104927,0.000138016
1616 rs6060165,rs6088655,rs6088664,rs6120819 0 34.0595 inf 4 -nan 1.49313e-07 1.13783e-07,1.95558e-07 0.00105285,-0.000981702,0.00202052,-0.000135557 0.000100682,0.000104939,0.000141206,5.31321e-05
1617 rs1475070,rs6087663,rs6088655,rs6088664,rs6120825 0 36.4119 inf 5 0 9.15334e-08 6.41502e-08,1.26071e-07 0.000336685,0.000527215,-0.00105429,0.00125495,-0.000340695 0.000118053,0.000116068,0.000109433,0.000115732,7.09541e-05
1618 rs10875491,rs6088655,rs6088664,rs6120825,rs6142280 0 36.3929 inf 5 0 1.46108e-07 1.09015e-07,1.87971e-07 0.000405759,-0.000971457,0.00196944,-0.000527701,0.00060465 0.000225626,0.000105684,0.000139793,0.000225278,0.000237418
1619 rs2273684,rs6060165,rs6088655,rs6088664 0 34.0352 inf 4 -nan 1.48635e-07 1.09854e-07,1.87946e-07 -0.000154437,0.00101565,-0.000931766,0.00201338 6.57122e-05,0.000104835,0.000106016,0.000141084
1620 rs3736802,rs6060154,rs6088655,rs6088664,rs6142280 0 36.3526 inf 5 0 1.6667e-07 1.27884e-07,2.09069e-07 0.000205921,-0.000358447,-0.000963661,0.00195004,0.0010391 7.52639e-05,5.70822e-05,0.000104921,0.000138115,0.000113183
1621 rs6060165,rs6088655,rs6088664,rs6088704 0 33.9808 inf 4 -nan 1.48834e-07 1.12919e-07,1.89361e-07 0.00117676,-0.000977012,0.00200845,-0.000128779 0.000105115,0.000104874,0.000141002,5.34137e-05
1622 rs6060165,rs6088655,rs6088664,rs6088678 0 33.9707 inf 4 -nan 1.49029e-07 1.10473e-07,1.88918e-07 0.00104875,-0.000981377,0.00201463,-0.000131978 0.000101059,0.00010494,0.000141093,5.34538e-05
1623 rs6060165,rs6088655,rs6088664,rs6088686 0 33.9522 inf 4 -nan 1.4897e-07 1.10623e-07,1.87699e-07 0.00104907,-0.000981291,0.00201452,-0.000131051 0.000101059,0.00010494,0.000141093,5.34538e-05
1624 rs6060165,rs6087659,rs6088655,rs6088664 0 33.9513 inf 4 -nan 1.48967e-07 1.09632e-07,1.88249e-07 0.00104908,-0.000131009,-0.000981287,0.00201451 0.000101059,5.34538e-05,0.00010494,0.000141093
1625 rs6060165,rs6088655,rs6088664,rs6120803 0 33.9509 inf 4 -nan 1.48966e-07 1.11713e-07,1.89415e-07 0.00104909,-0.000981285,0.00201451,-0.000130986 0.000101059,0.00010494,0.000141093,5.34538e-05
1626 rs6060165,rs6088655,rs6088664,rs6120790 0 33.9461 inf 4 -nan 1.48951e-07 1.1208e-07,1.9208e-07 0.00104917,-0.000981262,0.00201448,-0.000130746 0.000101059,0.00010494,0.000141093,5.34538e-05
1627 rs6060165,rs6088655,rs6088664,rs6120804 0 33.9456 inf 4 -nan 1.48949e-07 1.09937e-07,1.88654e-07 0.00104918,-0.00098126,0.00201448,-0.000130721 0.000101059,0.00010494,0.000141093,5.34538e-05
1628 rs3746435,rs6060165,rs6088655,rs6088664 0 33.9453 inf 4 -nan 1.48948e-07 1.10676e-07,1.93185e-07 -0.000130704,0.00104919,-0.000981258,0.00201447 5.34538e-05,0.000101059,0.00010494,0.000141093
1629 rs6060165,rs6088655,rs6088664,rs6120793 0 33.9453 inf 4 -nan 1.48947e-07 1.11457e-07,1.9002e-07 0.001049,-0.000981088,0.00201433,-0.000130549 0.000101073,0.000104937,0.00014109,5.33986e-05
1630 rs6060165,rs6088655,rs6088664,rs6120797 0 33.9452 inf 4 -nan 1.48948e-07 1.12154e-07,1.94422e-07 0.00104919,-0.000981258,0.00201447,-0.0001307 0.000101059,0.00010494,0.000141093,5.34538e-05
1631 rs2013125,rs6060165,rs6088655,rs6088664 0 33.9428 inf 4 -nan 1.4894e-07 1.10006e-07,1.89743e-07 -0.000130578,0.00104923,-0.000981247,0.00201446 5.34538e-05,0.000101059,0.00010494,0.000141093
1632 rs6060165,rs6088655,rs6088664,rs6119560 0 33.9385 inf 4 -nan 1.48925e-07 1.11982e-07,1.93241e-07 0.00104912,-0.000981057,0.00201429,-0.000130208 0.000101073,0.000104937,0.00014109,5.33986e-05
1633 rs6060165,rs6088655,rs6088664,rs6120799 0 33.9384 inf 4 -nan 1.48926e-07 1.13114e-07,1.96509e-07 0.00104931,-0.000981226,0.00201443,-0.000130357 0.000101059,0.00010494,0.000141093,5.34538e-05
1634 rs6060165,rs6088655,rs6088664,rs6088690 0 33.938 inf 4 -nan 1.48925e-07 1.09913e-07,1.87653e-07 0.00104931,-0.000981224,0.00201443,-0.000130339 0.000101059,0.00010494,0.000141093,5.34538e-05
1635 rs6060165,rs6088655,rs6088664,rs6088691 0 33.935 inf 4 -nan 1.48915e-07 1.14314e-07,1.88172e-07 0.00104937,-0.00098121,0.00201441,-0.000130184 0.000101059,0.00010494,0.000141093,5.34538e-05
1636 rs13433216,rs6060165,rs6088655,rs6088664 0 33.934 inf 4 -nan 1.48911e-07 1.1155e-07,1.91988e-07 -0.000129983,0.0010492,-0.000981036,0.00201426 5.33986e-05,0.000101073,0.000104937,0.00014109
1637 rs1885116,rs6060165,rs6088655,rs6088664 0 33.9329 inf 4 -nan 1.48908e-07 1.11547e-07,1.90552e-07 -0.000129924,0.00104922,-0.00098103,0.00201425 5.33986e-05,0.000101073,0.000104937,0.00014109
1638 rs6060165,rs6088655,rs6088664,rs6088682 0 33.932 inf 4 -nan 1.48905e-07 1.11468e-07,1.90565e-07 0.00104924,-0.000981026,0.00201425,-0.000129878 0.000101073,0.000104937,0.00014109,5.33986e-05
1639 rs6060165,rs6088655,rs6088664,rs6120825 0 33.9314 inf 4 -nan 1.48899e-07 1.15327e-07,1.90471e-07 0.0010487,-0.000980685,0.00201397,-0.000129406 0.000101116,0.000104931,0.000141085,5.3241e-05
1640 rs6060165,rs6087666,rs6088655,rs6088664 0 33.93 inf 4 -nan 1.489e-07 1.11916e-07,1.89805e-07 0.00104945,-0.000129934,-0.000981186,0.00201438 0.000101059,5.34538e-05,0.00010494,0.000141093
1641 rs6060165,rs6088655,rs6088664,rs6120812 0 33.9296 inf 4 -nan 1.48897e-07 1.09968e-07,1.86096e-07 0.00104928,-0.000981015,0.00201423,-0.000129758 0.000101073,0.000104937,0.00014109,5.33986e-05
1642 rs36003887,rs6060165,rs6088655,rs6088664 0 33.9285 inf 4 -nan 1.48895e-07 1.12374e-07,1.91086e-07 -0.000129857,0.00104948,-0.000981179,0.00201437 5.34538e-05,0.000101059,0.00010494,0.000141093
1643 rs6060165,rs6088655,rs6088664,rs752448 0 33.9266 inf 4 -nan 1.48889e-07 1.13441e-07,1.88202e-07 0.00104951,-0.00098117,0.00201436,-0.00012976 0.000101059,0.00010494,0.000141093,5.34538e-05
1644 rs6060165,rs6088655,rs6088664,rs752075 0 33.9248 inf 4 -nan 1.48883e-07 1.13068e-07,1.91432e-07 0.00104954,-0.000981162,0.00201435,-0.000129671 0.000101059,0.00010494,0.000141093,5.34538e-05
1645 rs11167253,rs6060165,rs6088655,rs6088664 0 33.9248 inf 4 -nan 1.48883e-07 1.08831e-07,1.90674e-07 -0.000129671,0.00104954,-0.000981162,0.00201435 5.34538e-05,0.000101059,0.00010494,0.000141093
1646 rs17319032,rs6060165,rs6088655,rs6088664 0 33.9244 inf 4 -nan 1.48882e-07 1.07483e-07,1.92667e-07 -0.00012965,0.00104955,-0.00098116,0.00201435 5.34538e-05,0.000101059,0.00010494,0.000141093
1647 rs6060165,rs6088655,rs6088664,rs6088703 0 33.9218 inf 4 -nan 1.48873e-07 1.11065e-07,1.92689e-07 0.00104941,-0.000980979,0.00201419,-0.000129364 0.000101073,0.000104937,0.00014109,5.33986e-05
1648 rs3746436,rs6060165,rs6088655,rs6088664 0 33.9201 inf 4 -nan 1.48868e-07 1.11088e-07,1.88144e-07 -0.000129428,0.00104963,-0.000981139,0.00201432 5.34538e-05,0.000101059,0.00010494,0.000141093
1649 rs6060165,rs6088655,rs6088664,rs6120821 0 33.9171 inf 4 -nan 1.48858e-07 1.10492e-07,1.8925e-07 0.0010495,-0.000980957,0.00201416,-0.000129126 0.000101073,0.000104937,0.00014109,5.33986e-05
1650 rs6060165,rs6088655,rs6088664,rs6120813 0 33.9169 inf 4 -nan 1.48857e-07 1.13394e-07,1.90683e-07 0.0010495,-0.000980956,0.00201416,-0.000129113 0.000101073,0.000104937,0.00014109,5.33986e-05
1651 rs6060165,rs6088655,rs6088664,rs6088700 0 33.9168 inf 4 -nan 1.48857e-07 1.07608e-07,1.88668e-07 0.0010495,-0.000980956,0.00201416,-0.000129111 0.000101073,0.000104937,0.00014109,5.33986e-05
1652 rs6060165,rs6088655,rs6088664,rs6120788 0 33.9127 inf 4 -nan 1.48845e-07 1.127e-07,1.93281e-07 0.00104975,-0.000981104,0.00201427,-0.000129052 0.000101059,0.00010494,0.000141093,5.34538e-05
1653 rs6060165,rs6060216,rs6088655,rs6088664 0 33.9121 inf 4 -nan 1.48619e-07 1.11164e-07,1.8436e-07 0.00117422,-0.000125143,-0.000976728,0.00200815 0.000105075,5.33599e-05,0.000104873,0.000141002
1654 rs6060165,rs6087664,rs6088655,rs6088664 0 33.9106 inf 4 -nan 1.48611e-07 1.12305e-07,1.89511e-07 0.00117443,-0.000125148,-0.000976788,0.00200817 0.000105115,5.34137e-05,0.000104874,0.000141002
1655 rs6060165,rs6088655,rs6088664,rs8501 0 33.9084 inf 4 -nan 1.4883e-07 1.10583e-07,1.8789e-07 0.00104965,-0.000980916,0.0020141,-0.00012868 0.000101073,0.000104937,0.00014109,5.33986e-05
1656 rs6060151,rs6060165,rs6088655,rs6088664 0 33.908 inf 4 -nan 1.48603e-07 1.11939e-07,1.89665e-07 -0.000125009,0.00117434,-0.000976779,0.00200816 5.34137e-05,0.000105115,0.000104874,0.000141002
1657 rs3736802,rs4911461,rs6060154,rs6088655,rs6088664 0 36.2612 inf 5 0 1.66381e-07 1.27811e-07,2.121e-07 0.000206701,0.0010365,-0.000358429,-0.000963701,0.00194828 7.52639e-05,0.000113183,5.70822e-05,0.000104921,0.000138115
1658 rs6060165,rs6060215,rs6088655,rs6088664 0 33.9063 inf 4 -nan 1.48598e-07 1.11684e-07,1.95054e-07 0.00117428,-0.000124921,-0.000976774,0.00200815 0.000105115,5.34137e-05,0.000104874,0.000141002
1659 rs6060165,rs6088655,rs6088664,rs6120785 0 33.9055 inf 4 -nan 1.48595e-07 1.11615e-07,1.90563e-07 0.00117425,-0.000976771,0.00200815,-0.000124879 0.000105115,0.000104874,0.000141002,5.34137e-05
1660 rs13038162,rs6060165,rs6088655,rs6088664 0 33.9051 inf 4 -nan 1.48594e-07 1.10252e-07,1.91362e-07 -0.000124857,0.00117424,-0.00097677,0.00200815 5.34137e-05,0.000105115,0.000104874,0.000141002
1661 rs3746444,rs6060165,rs6088655,rs6088664 0 33.9041 inf 4 -nan 1.48818e-07 1.11965e-07,1.89974e-07 -0.000128617,0.0010499,-0.000981064,0.00201422 5.34538e-05,0.000101059,0.00010494,0.000141093
1662 rs6060165,rs6088655,rs6088664,rs7268266 0 33.9027 inf 4 -nan 1.48813e-07 1.09699e-07,1.90312e-07 0.00104993,-0.000981057,0.00201421,-0.000128542 0.000101059,0.00010494,0.000141093,5.34538e-05
1663 rs6060165,rs6088655,rs6088664,rs6088694 0 33.9013 inf 4 -nan 1.48807e-07 1.13089e-07,1.91636e-07 0.00104978,-0.000980883,0.00201406,-0.000128318 0.000101073,0.000104937,0.00014109,5.33986e-05
1664 rs6060165,rs6087667,rs6088655,rs6088664 0 33.9007 inf 4 -nan 1.48806e-07 1.10948e-07,1.89402e-07 0.00104979,-0.00012829,-0.00098088,0.00201406 0.000101073,5.33986e-05,0.000104937,0.00014109
1665 rs6060165,rs6060214,rs6088655,rs6088664 0 33.8975 inf 4 -nan 1.4857e-07 1.09761e-07,1.90448e-07 0.00117398,-0.000124456,-0.000976745,0.00200811 0.000105115,5.34137e-05,0.000104874,0.000141002
1666 rs6060165,rs6088655,rs6088664,rs7261969 0 33.8959 inf 4 -nan 1.48794e-07 1.10975e-07,1.92522e-07 0.0010504,-0.000981038,0.00201415,-0.000128502 0.000101032,0.00010494,0.000141092,5.35639e-05
1667 rs2425010,rs6060165,rs6088655,rs6088664 0 33.8948 inf 4 -nan 1.48561e-07 1.12468e-07,1.881e-07 -0.000124312,0.00117389,-0.000976736,0.0020081 5.34137e-05,0.000105115,0.000104874,0.000141002
1668 rs1885119,rs6060165,rs6088655,rs6088664 0 33.8938 inf 4 -nan 1.48558e-07 1.11616e-07,1.90622e-07 -0.00012426,0.00117386,-0.000976733,0.0020081 5.34137e-05,0.000105115,0.000104874,0.000141002
1669 rs2425011,rs6060165,rs6088655,rs6088664 0 33.8924 inf 4 -nan 1.48554e-07 1.0761e-07,1.90588e-07 -0.000124186,0.00117381,-0.000976728,0.00200809 5.34137e-05,0.000105115,0.000104874,0.000141002
1670 rs6060165,rs6060212,rs6088655,rs6088664 0 33.8896 inf 4 -nan 1.48545e-07 1.12586e-07,1.91236e-07 0.00117371,-0.000124037,-0.000976719,0.00200808 0.000105115,5.34137e-05,0.000104874,0.000141002
1671 rs2273636,rs6060165,rs6088655,rs6088664 0 33.8892 inf 4 -nan 1.48544e-07 1.10293e-07,1.92501e-07 -0.000124019,0.0011737,-0.000976718,0.00200808 5.34137e-05,0.000105115,0.000104874,0.000141002
1672 rs10875491,rs4911461,rs6088655,rs6088664,rs6120825 0 36.242 inf 5 0 1.45941e-07 1.07997e-07,1.87332e-07 0.00041563,0.000593209,-0.000972039,0.0019686,-0.000537475 0.000225626,0.000237418,0.000105684,0.000139793,0.000225278
1673 rs2425013,rs6060165,rs6088655,rs6088664 0 33.8869 inf 4 -nan 1.48536e-07 1.12496e-07,1.87501e-07 -0.000123898,0.00117362,-0.00097671,0.00200807 5.34137e-05,0.000105115,0.000104874,0.000141002
1674 rs6060165,rs6088655,rs6088664,rs6120828 0 33.8854 inf 4 -nan 1.48758e-07 1.10204e-07,1.91292e-07 0.00105024,-0.000980974,0.0020141,-0.000127654 0.000101059,0.00010494,0.000141093,5.34538e-05
1675 rs2180847,rs6060165,rs6088655,rs6088664 0 33.8832 inf 4 -nan 1.48527e-07 1.10829e-07,1.88395e-07 -0.00012362,0.00117323,-0.000976654,0.00200804 5.336e-05,0.000105073,0.000104873,0.000141002
1676 rs1058003,rs6060165,rs6088655,rs6088664 0 33.8609 inf 4 -nan 1.4846e-07 1.10212e-07,1.91015e-07 -0.000121964,0.00117246,-0.000976141,0.00200798 5.31294e-05,0.000105066,0.000104867,0.000141002
1677 rs6060165,rs6088655,rs6088664,rs6088667 0 33.8553 inf 4 -nan 1.48666e-07 1.1096e-07,1.91575e-07 0.00105112,-0.000980841,0.00201389,-0.000126395 0.000101032,0.00010494,0.000141092,5.35639e-05
1678 rs6060165,rs6088655,rs6088664,rs6120816 0 33.8551 inf 4 -nan 1.48435e-07 1.10153e-07,1.91282e-07 0.00117253,-0.000976606,0.00200794,-0.000122198 0.000105115,0.000104874,0.000141002,5.34137e-05
1679 rs4911463,rs6060165,rs6088655,rs6088664 0 33.853 inf 4 -nan 1.48429e-07 1.1163e-07,1.90694e-07 -0.000122085,0.00117246,-0.000976599,0.00200793 5.34137e-05,0.000105115,0.000104874,0.000141002
1680 rs6060165,rs6087660,rs6088655,rs6088664 0 33.851 inf 4 -nan 1.48422e-07 1.11512e-07,1.88335e-07 0.00117239,-0.000121978,-0.000976592,0.00200792 0.000105115,5.34137e-05,0.000104874,0.000141002
1681 rs4911462,rs6060165,rs6088655,rs6088664 0 33.8495 inf 4 -nan 1.48418e-07 1.08833e-07,1.88268e-07 -0.000121894,0.00117234,-0.000976587,0.00200792 5.34137e-05,0.000105115,0.000104874,0.000141002
1682 rs2378332,rs6060165,rs6088655,rs6088664 0 33.8493 inf 4 -nan 1.48417e-07 1.11974e-07,1.91855e-07 -0.000121887,0.00117233,-0.000976586,0.00200792 5.34137e-05,0.000105115,0.000104874,0.000141002
1683 rs6060165,rs6088655,rs6088664,rs6088692 0 33.8492 inf 4 -nan 1.48417e-07 1.14677e-07,1.92017e-07 0.00117233,-0.000976586,0.00200792,-0.00012188 0.000105115,0.000104874,0.000141002,5.34137e-05
1684 rs6060165,rs6088655,rs6088664,rs6088676 0 33.8468 inf 4 -nan 1.48409e-07 1.12112e-07,1.89913e-07 0.00117225,-0.000976578,0.00200791,-0.00012175 0.000105115,0.000104874,0.000141002,5.34137e-05
1685 rs2145557,rs6060165,rs6088655,rs6088664 0 33.8446 inf 4 -nan 1.48405e-07 1.14003e-07,1.89846e-07 -0.000121555,0.00117191,-0.000976527,0.00200788 5.336e-05,0.000105073,0.000104873,0.000141002
1686 rs1358854,rs6060165,rs6088655,rs6088664 0 33.8443 inf 4 -nan 1.48401e-07 1.1083e-07,1.87877e-07 -0.000121616,0.00117216,-0.00097657,0.00200789 5.34137e-05,0.000105115,0.000104874,0.000141002
1687 rs4911168,rs6060165,rs6088655,rs6088664 0 33.8442 inf 4 -nan 1.48401e-07 1.11073e-07,1.89614e-07 -0.000121613,0.00117216,-0.000976569,0.00200789 5.34137e-05,0.000105115,0.000104874,0.000141002
1688 rs3746446,rs6060165,rs6088655,rs6088664 0 33.844 inf 4 -nan 1.48626e-07 1.12336e-07,1.89639e-07 -0.000125351,0.0010508,-0.000980609,0.0020137 5.33986e-05,0.000101073,0.000104937,0.00014109
1689 rs4911169,rs6060165,rs6088655,rs6088664 0 33.8433 inf 4 -nan 1.48398e-07 1.09591e-07,1.88393e-07 -0.000121565,0.00117213,-0.000976566,0.00200789 5.34137e-05,0.000105115,0.000104874,0.000141002
1690 rs10875492,rs6060165,rs6088655,rs6088664 0 33.8431 inf 4 -nan 1.48397e-07 1.10146e-07,1.89283e-07 -0.00012155,0.00117212,-0.000976566,0.00200789 5.34137e-05,0.000105115,0.000104874,0.000141002
1691 rs6060165,rs6060175,rs6088655,rs6088664 0 33.843 inf 4 -nan 1.48397e-07 1.12496e-07,1.89441e-07 0.00117212,-0.000121545,-0.000976565,0.00200789 0.000105115,5.34137e-05,0.000104874,0.000141002
1692 rs1998231,rs6060165,rs6088655,rs6088664 0 33.8407 inf 4 -nan 1.4839e-07 1.08572e-07,1.90565e-07 -0.000121424,0.00117204,-0.000976558,0.00200788 5.34137e-05,0.000105115,0.000104874,0.000141002
1693 rs6060165,rs6060167,rs6088655,rs6088664 0 33.8389 inf 4 -nan 1.48384e-07 1.10315e-07,1.89155e-07 0.00117197,-0.000121324,-0.000976552,0.00200787 0.000105115,5.34137e-05,0.000104874,0.000141002
1694 rs6058166,rs6060165,rs6088655,rs6088664 0 33.8364 inf 4 -nan 1.48376e-07 1.11564e-07,1.90804e-07 -0.000121187,0.00117189,-0.000976543,0.00200786 5.34137e-05,0.000105115,0.000104874,0.000141002
1695 rs6060165,rs6060170,rs6088655,rs6088664 0 33.8316 inf 4 -nan 1.48361e-07 1.11076e-07,1.92038e-07 0.00117172,-0.000120928,-0.000976527,0.00200784 0.000105115,5.34137e-05,0.000104874,0.000141002
1696 rs6060165,rs6087670,rs6088655,rs6088664 0 33.8315 inf 4 -nan 1.48361e-07 1.10245e-07,1.8939e-07 0.00117172,-0.000120924,-0.000976527,0.00200784 0.000105115,5.34137e-05,0.000104874,0.000141002
1697 rs4911460,rs6060165,rs6088655,rs6088664 0 33.8302 inf 4 -nan 1.48356e-07 1.11399e-07,1.90726e-07 -0.000120851,0.00117167,-0.000976522,0.00200784 5.34137e-05,0.000105115,0.000104874,0.000141002
1698 rs6060162,rs6060165,rs6088655,rs6088664 0 33.8248 inf 4 -nan 1.48342e-07 1.10861e-07,1.90533e-07 -0.00012048,0.00117122,-0.000976461,0.00200779 5.336e-05,0.000105073,0.000104873,0.000141002
1699 rs3803937,rs6060165,rs6088655,rs6088664 0 33.8232 inf 4 -nan 1.48334e-07 1.10052e-07,1.8935e-07 -0.000120473,0.00117143,-0.000976499,0.00200781 5.34137e-05,0.000105115,0.000104874,0.000141002
1700 rs10875491,rs6060165,rs6088655,rs6088664 0 33.7929 inf 4 -nan 1.48238e-07 1.11989e-07,1.86394e-07 -0.000118806,0.00117036,-0.000976396,0.00200768 5.34137e-05,0.000105115,0.000104874,0.000141002
1701 rs2104083,rs3736802,rs6060154,rs6088655,rs6088664 0 36.1328 inf 5 0 1.65974e-07 1.26143e-07,2.12043e-07 0.00103284,0.000207799,-0.000358404,-0.000963759,0.00194579 0.000113183,7.52639e-05,5.70822e-05,0.000104921,0.000138115
1702 rs3736802,rs6060154,rs6088655,rs6088664,rs6142284 0 36.0884 inf 5 0 1.65833e-07 1.27453e-07,2.09596e-07 0.000208181,-0.000358395,-0.000963778,0.00194492,0.00103157 7.52639e-05,5.70822e-05,0.000104921,0.000138115,0.000113183
1703 rs3818253,rs6060165,rs6088655,rs6088664 0 33.7104 inf 4 -nan 1.4821e-07 1.09255e-07,1.91181e-07 -0.00011763,0.00105342,-0.000974519,0.00200696 5.31056e-05,0.000101059,0.000104851,0.000140993
1704 rs1885115,rs6060165,rs6088655,rs6088664 0 33.6831 inf 4 -nan 1.48037e-07 1.10631e-07,1.8809e-07 -0.000111822,0.0011526,-0.000977823,0.00201134 5.18272e-05,0.000103,0.0001049,0.000141067
1705 rs10875491,rs2104083,rs6088655,rs6088664,rs6120825 0 36.0304 inf 5 0 1.45711e-07 1.07154e-07,1.85946e-07 0.000429519,0.000577109,-0.000972859,0.00196742,-0.000551228 0.000225626,0.000237418,0.000105684,0.000139793,0.000225278
1706 rs17404569,rs3736802,rs6060154,rs6088655,rs6088664 0 35.9988 inf 5 0 1.65522e-07 1.25711e-07,2.07204e-07 0.00104912,0.000203918,-0.000359304,-0.000996275,0.0019902 0.000115423,7.55191e-05,5.70837e-05,0.000104922,0.000141076
1707 rs6060165,rs6060243,rs6088655,rs6088664 0 33.6171 inf 4 -nan 1.47831e-07 1.06935e-07,1.87596e-07 0.00115034,-0.000108197,-0.000977465,0.00201091 0.000102957,5.18416e-05,0.000104899,0.000141067
1708 rs6060165,rs6088655,rs6088664,rs6088713 0 33.6038 inf 4 -nan 1.47789e-07 1.09804e-07,1.87969e-07 0.00114994,-0.000977406,0.00201083,-0.000107434 0.000102957,0.000104899,0.000141067,5.18416e-05
1709 rs10875491,rs6088655,rs6088664,rs6120825,rs6142284 0 35.9571 inf 5 0 1.45633e-07 1.06181e-07,1.88341e-07 0.000434338,-0.000973143,0.00196702,-0.000556,0.000571523 0.000225626,0.000105684,0.000139793,0.000225278,0.000237418
1710 rs4911166,rs6060197,rs6088655,rs6088664 0 33.5808 inf 4 -nan 1.47606e-07 1.10299e-07,1.87768e-07 -0.000202835,0.00116165,-0.000998447,0.00197361 5.23977e-05,0.000103804,0.000106053,0.000139163
1711 rs3736802,rs6060154,rs6060199,rs6088655,rs6088664 0 35.893 inf 5 0 1.65214e-07 1.26546e-07,2.09305e-07 0.000209862,-0.000358357,0.00102597,-0.000963866,0.00194111 7.52639e-05,5.70822e-05,0.000113183,0.000104921,0.000138115
1712 rs41307159,rs6060154,rs6060165,rs6088664 0 33.5272 inf 4 -nan 1.48672e-07 1.11511e-07,1.91001e-07 -0.00155584,-0.000292212,0.00179842,0.00167275 0.000199175,5.20252e-05,0.000127092,0.000124513
1713 rs6060165,rs6088655,rs6088664,rs6088715 0 33.5216 inf 4 -nan 1.47342e-07 1.11514e-07,1.91503e-07 0.00116334,-0.000975681,0.00200671,-0.000103333 0.000105775,0.000104879,0.000141007,5.4121e-05
1714 rs3736802,rs6060154,rs6060197,rs6088655,rs6088664 0 35.868 inf 5 0 1.65135e-07 1.2352e-07,2.04751e-07 0.000210078,-0.000358352,0.00102525,-0.000963877,0.00194062 7.52639e-05,5.70822e-05,0.000113183,0.000104921,0.000138115
1715 rs6060165,rs6088655,rs6088664,rs6088716 0 33.4971 inf 4 -nan 1.47265e-07 1.10095e-07,1.87991e-07 0.00116226,-0.000975578,0.00200658,-0.000101723 0.000105775,0.000104879,0.000141007,5.4121e-05
1716 rs3736802,rs6060154,rs6088655,rs6088664,rs6142290 0 35.85 inf 5 0 1.65078e-07 1.26843e-07,2.06635e-07 0.000210233,-0.000358348,-0.000963885,0.00194027,0.00102473 7.52639e-05,5.70822e-05,0.000104921,0.000138115,0.000113183
1717 rs1407202,rs3736802,rs6060154,rs6088655,rs6088664 0 35.8442 inf 5 0 1.65059e-07 1.26333e-07,2.07754e-07 0.00102456,0.000210283,-0.000358347,-0.000963888,0.00194016 0.000113183,7.52639e-05,5.70822e-05,0.000104921,0.000138115
1718 rs3746448,rs6060165,rs6088655,rs6088664 0 33.4886 inf 4 -nan 1.47523e-07 1.11084e-07,1.884e-07 -0.000107966,0.00106048,-0.000980087,0.00201226 5.46148e-05,0.000100821,0.00010497,0.000141113
1719 rs2145559,rs3736802,rs6060154,rs6088655,rs6088664 0 35.8098 inf 5 0 1.6495e-07 1.24709e-07,2.08503e-07 0.00102357,0.000210581,-0.00035834,-0.000963904,0.00193948 0.000113183,7.52639e-05,5.70822e-05,0.000104921,0.000138115
1720 rs2038503,rs3736802,rs6060154,rs6088655,rs6088664 0 35.7951 inf 5 0 1.64904e-07 1.25033e-07,2.06622e-07 0.00102315,0.000210708,-0.000358337,-0.00096391,0.00193919 0.000113183,7.52639e-05,5.70822e-05,0.000104921,0.000138115
1721 rs6060165,rs6088655,rs6088664,rs79965102 0 33.3273 inf 4 -nan 1.47134e-07 1.09383e-07,1.8738e-07 0.00111632,-0.000970906,0.00200761,0.000161635 0.00010011,0.000104827,0.00014103,8.84129e-05
1722 rs3736802,rs3746448,rs6060154,rs6088655,rs6088664 0 35.6812 inf 5 0 1.64603e-07 1.22889e-07,2.09276e-07 0.00166996,0.00128133,-0.00150758,-0.00094709,0.00120691 0.000144368,0.000142123,0.000140382,0.00010497,0.000114721
1723 rs10875491,rs6060199,rs6088655,rs6088664,rs6120825 0 35.6349 inf 5 0 1.45296e-07 1.09493e-07,1.8782e-07 0.0004556,0.000546876,-0.000974398,0.00196521,-0.000577054 0.000225626,0.000237418,0.000105684,0.000139793,0.000225278
1724 rs10875491,rs6060197,rs6088655,rs6088664,rs6120825 0 35.5935 inf 5 0 1.45254e-07 1.09007e-07,1.89604e-07 0.000458337,0.000543704,-0.00097456,0.00196498,-0.000579764 0.000225626,0.000237418,0.000105684,0.000139793,0.000225278
1725 rs41290906,rs6060165,rs6088655,rs6088664 0 33.2188 inf 4 -nan 1.46794e-07 1.11399e-07,1.8865e-07 0.000158294,0.00111372,-0.000970733,0.00200697 9.37827e-05,0.000100048,0.000104826,0.000141031
1726 rs1885118,rs6060197,rs6088655,rs6088664 0 33.2158 inf 4 -nan 1.46447e-07 1.10736e-07,1.86098e-07 -0.000191254,0.0011479,-0.000995623,0.00196327 5.24401e-05,0.000103267,0.000106088,0.000138949
1727 rs10875491,rs6088655,rs6088664,rs6120825,rs6142290 0 35.5639 inf 5 0 1.45224e-07 1.09898e-07,1.86882e-07 0.000460298,-0.000974676,0.00196481,-0.000581706,0.000541431 0.000225626,0.000105684,0.000139793,0.000225278,0.000237418
1728 rs10875491,rs1407202,rs6088655,rs6088664,rs6120825 0 35.5544 inf 5 0 1.45214e-07 1.06406e-07,1.87671e-07 0.000460931,0.000540697,-0.000974713,0.00196476,-0.000582332 0.000225626,0.000237418,0.000105684,0.000139793,0.000225278
1729 rs4911452,rs6060197,rs6088664 0 30.7903 inf 3 -nan 1.28087e-07 9.3113e-08,1.69459e-07 -0.000847785,0.00102874,0.00182065 0.000103351,9.78902e-05,0.000136903
1730 rs10875491,rs2145559,rs6088655,rs6088664,rs6120825 0 35.4976 inf 5 0 1.45157e-07 1.08453e-07,1.86672e-07 0.000464693,0.000536336,-0.000974935,0.00196444,-0.000586057 0.000225626,0.000237418,0.000105684,0.000139793,0.000225278
1731 rs111654277,rs6060165,rs6088655,rs6088664 0 33.1342 inf 4 -nan 1.46531e-07 1.1202e-07,1.87638e-07 -0.000155731,0.00108359,-0.000967031,0.00199758 9.91618e-05,9.95996e-05,0.00010483,0.000140942
1732 rs4911453,rs6060165,rs6088655,rs6088664 0 33.1298 inf 4 -nan 1.4653e-07 1.10141e-07,1.8642e-07 0.000210647,0.00110165,-0.000970508,0.00199913 0.000134181,9.94879e-05,0.000104826,0.000140942
1733 rs10875491,rs2038503,rs6088655,rs6088664,rs6120825 0 35.4733 inf 5 0 1.45132e-07 1.07122e-07,1.87387e-07 0.000466307,0.000534466,-0.00097503,0.0019643,-0.000587656 0.000225626,0.000237418,0.000105684,0.000139793,0.000225278
1734 rs11698868,rs6060197,rs6088655,rs6088664 0 33.0827 inf 4 -nan 1.46246e-07 1.0968e-07,1.85453e-07 -0.000188443,0.00100171,-0.000953717,0.00196565 5.22453e-05,9.81606e-05,0.000104917,0.000139052
1735 rs1475070,rs6060165,rs6088655,rs6088664 0 33.0698 inf 4 -nan 1.46143e-07 1.09988e-07,1.86478e-07 6.80078e-05,0.00108912,-0.000991339,0.00198488 4.93157e-05,9.94396e-05,0.000106059,0.000141286
1736 rs6060197,rs6088655,rs6088664,rs6119548 0 33.0683 inf 4 -nan 1.462e-07 1.08648e-07,1.87705e-07 0.00100177,-0.00095367,0.00196549,-0.000187961 9.81606e-05,0.000104917,0.000139052,5.22453e-05
1737 rs6060197,rs6088655,rs6088664,rs6120772 0 33.0371 inf 4 -nan 1.46102e-07 1.08454e-07,1.86392e-07 0.00100192,-0.000953568,0.00196514,-0.000186914 9.81606e-05,0.000104917,0.000139052,5.22453e-05
1738 rs2273684,rs4911453,rs6088655,rs6088664,rs6120825 0 35.3786 inf 5 0 9.19161e-08 6.29837e-08,1.24763e-07 -0.00033931,-0.000205455,-0.000878517,0.00123139,-0.000161739 6.98474e-05,0.000145589,0.000106392,0.0001131,5.46488e-05
1739 rs35416056,rs6060165,rs6088655,rs6088664 0 33.0097 inf 4 -nan 1.46131e-07 1.08195e-07,1.87317e-07 0.000126047,0.00110425,-0.000971009,0.00199936 9.17985e-05,9.96453e-05,0.000104831,0.000140943
1740 rs6060165,rs6088655,rs6088659,rs6088664 0 32.983 inf 4 -nan 1.45807e-07 1.09744e-07,1.86633e-07 0.00109418,-0.000937525,-6.72987e-05,0.00199788 9.93728e-05,0.000108125,5.66002e-05,0.000140942
1741 rs6060197,rs6088655,rs6088664,rs6120775 0 32.977 inf 4 -nan 1.45911e-07 1.07497e-07,1.83205e-07 0.0010022,-0.00095337,0.00196447,-0.000184883 9.81606e-05,0.000104917,0.000139052,5.22453e-05
1742 rs41312284,rs6060165,rs6088655,rs6088664 0 32.9475 inf 4 -nan 1.45928e-07 1.10645e-07,1.86612e-07 -0.000107593,0.00108398,-0.000967105,0.00199761 8.53151e-05,9.96992e-05,0.000104833,0.000140943
1743 rs41310801,rs6060165,rs6088655,rs6088664 0 32.94 inf 4 -nan 1.45905e-07 1.10529e-07,1.89466e-07 -0.000106418,0.00108409,-0.000967126,0.00199762 8.53151e-05,9.96992e-05,0.000104833,0.000140943
1744 rs6060133,rs6060165,rs6088655,rs6088664 0 32.9352 inf 4 -nan 1.45711e-07 1.07825e-07,1.88379e-07 5.56713e-05,0.00108818,-0.000987155,0.00198516 4.93201e-05,9.95132e-05,0.00010604,0.000141435
1745 rs17092195,rs6060165,rs6088655,rs6088664 0 32.9254 inf 4 -nan 1.45681e-07 1.08854e-07,1.87395e-07 5.47408e-05,0.00108807,-0.000986875,0.00198532 4.9335e-05,9.95233e-05,0.000106044,0.00014144
1746 rs6060165,rs6088655,rs6088664,rs75632179 0 32.9158 inf 4 -nan 1.45828e-07 1.08384e-07,1.84054e-07 0.00108455,-0.000967216,0.00199766,-0.000103432 9.96923e-05,0.000104833,0.000140943,8.60386e-05
1747 rs17310328,rs6060165,rs6088655,rs6088664 0 32.915 inf 4 -nan 1.45643e-07 1.10071e-07,1.8906e-07 5.38896e-05,0.0010856,-0.000986801,0.00198332 4.96884e-05,9.96842e-05,0.00010609,0.000141633
1748 rs6060128,rs6060165,rs6088655,rs6088664 0 32.915 inf 4 -nan 1.45643e-07 1.08808e-07,1.87871e-07 5.38879e-05,0.0010856,-0.000986801,0.00198332 4.96884e-05,9.96842e-05,0.00010609,0.000141633
1749 rs6060127,rs6060165,rs6088655,rs6088664 0 32.9143 inf 4 -nan 1.45641e-07 1.10589e-07,1.88727e-07 5.38174e-05,0.00108561,-0.000986777,0.00198334 4.96884e-05,9.96842e-05,0.00010609,0.000141633
1750 rs4911455,rs6060165,rs6088655,rs6088664 0 32.9123 inf 4 -nan 1.45631e-07 1.0904e-07,1.85258e-07 5.34289e-05,0.0010863,-0.000986581,0.00198366 4.96326e-05,9.96394e-05,0.000106077,0.000141612
1751 rs6060165,rs6088655,rs6088658,rs6088664 0 32.9116 inf 4 -nan 1.45631e-07 1.08925e-07,1.87556e-07 0.00108588,-0.00098664,5.34704e-05,0.00198351 9.96687e-05,0.000106086,4.96689e-05,0.000141626
1752 rs35024451,rs6060165,rs6088655,rs6088664 0 32.9078 inf 4 -nan 1.45621e-07 1.10143e-07,1.88315e-07 5.31294e-05,0.00108572,-0.000986551,0.00198354 4.96884e-05,9.96842e-05,0.00010609,0.000141633
1753 rs6060165,rs6088655,rs6088660,rs6088664 0 32.9068 inf 4 -nan 1.45617e-07 1.10252e-07,1.86674e-07 0.00108574,-0.000986514,5.30182e-05,0.00198357 9.96842e-05,0.00010609,4.96884e-05,0.000141633
1754 rs6058149,rs6060165,rs6088655,rs6088664 0 32.9029 inf 4 -nan 1.45603e-07 1.11136e-07,1.8743e-07 5.24812e-05,0.00108624,-0.000986292,0.00198386 4.96503e-05,9.96538e-05,0.000106082,0.000141619
1755 rs6060165,rs6088655,rs6088664,rs73095129 0 32.8951 inf 4 -nan 1.45784e-07 1.07708e-07,1.86593e-07 0.00110277,-0.000971131,0.00200274,0.000117109 9.96439e-05,0.000104836,0.000140988,9.96596e-05
1756 rs2378261,rs6060165,rs6088655,rs6088664 0 32.8738 inf 4 -nan 1.45511e-07 1.06745e-07,1.84478e-07 4.92855e-05,0.00108653,-0.000985264,0.00198468 4.96689e-05,9.96687e-05,0.000106086,0.000141626
1757 rs6060165,rs6088655,rs6088664,rs6579204 0 32.8692 inf 4 -nan 1.45495e-07 1.06944e-07,1.88166e-07 0.001087,-0.000985008,0.00198499,4.86299e-05 9.96394e-05,0.000106077,0.000141612,4.96326e-05
1758 rs6060165,rs6088655,rs6088664,rs6088665 0 32.8684 inf 4 -nan 1.45492e-07 1.08143e-07,1.84369e-07 0.00108702,-0.00098498,0.00198501,4.85444e-05 9.96394e-05,0.000106077,0.000141612,4.96326e-05
1759 rs3736802,rs6060165,rs6088655,rs6088664 0 32.86 inf 4 -nan 1.44852e-07 1.08112e-07,1.84908e-07 -1.1212e-05,0.0011037,-0.000968923,0.00199863 6.88603e-05,0.000115409,0.000104825,0.000140944
1760 rs6060135,rs6060165,rs6088655,rs6088664 0 32.8511 inf 4 -nan 1.453e-07 1.10537e-07,1.8911e-07 4.1609e-05,0.00109612,-0.000982439,0.00198779 5.0562e-05,9.9402e-05,0.000106074,0.000141539
1761 rs6060165,rs6088655,rs6088664,rs7263251 0 32.8409 inf 4 -nan 1.45405e-07 1.0803e-07,1.85358e-07 0.00108751,-0.000983887,0.00198594,4.52129e-05 9.96394e-05,0.000106077,0.000141612,4.96326e-05
1762 rs6060197,rs6088655,rs6088662,rs6088664 0 32.7904 inf 4 -nan 1.45321e-07 1.09508e-07,1.85106e-07 0.00100337,-0.000943406,-0.000178268,0.00195384 9.81548e-05,0.00010482,5.21946e-05,0.000138764
1763 rs13041792,rs6060197,rs6088655,rs6088664 0 32.7851 inf 4 -nan 1.45304e-07 1.08007e-07,1.86943e-07 -0.000178082,0.0010034,-0.000943397,0.00195379 5.21946e-05,9.81548e-05,0.00010482,0.000138764
1764 rs6060165,rs6060239,rs6088655,rs6088664 0 32.7832 inf 4 -nan 1.45345e-07 1.06454e-07,1.87775e-07 0.00108271,-5.2294e-05,-0.00097265,0.00200301 0.000100253,6.06504e-05,0.000104904,0.000141039
1765 rs6058181,rs6060165,rs6088655,rs6088664 0 32.7798 inf 4 -nan 1.45335e-07 1.10172e-07,1.86156e-07 -5.17452e-05,0.00108283,-0.000972612,0.00200297 6.06504e-05,0.000100253,0.000104904,0.000141039
1766 rs6060165,rs6060240,rs6088655,rs6088664 0 32.7795 inf 4 -nan 1.45333e-07 1.10919e-07,1.8706e-07 0.0010828,-5.15049e-05,-0.000972619,0.00200298 0.000100262,6.04848e-05,0.000104905,0.00014104
1767 rs6060165,rs6060238,rs6088655,rs6088664 0 32.7749 inf 4 -nan 1.45319e-07 1.09334e-07,1.87287e-07 0.00108301,-5.09318e-05,-0.000972556,0.00200289 0.000100253,6.06504e-05,0.000104904,0.000141039
1768 rs6060197,rs6088655,rs6088664,rs6120777 0 32.7597 inf 4 -nan 1.45267e-07 1.08567e-07,1.89063e-07 0.00101575,-0.000956738,0.00196749,-0.000187591 9.79561e-05,0.000104981,0.000139257,5.5112e-05
1769 rs6060165,rs6060237,rs6088655,rs6088664 0 32.7467 inf 4 -nan 1.4523e-07 1.07844e-07,1.85403e-07 0.00108409,-4.59997e-05,-0.000972218,0.00200247 0.000100253,6.06504e-05,0.000104904,0.000141039
1770 rs6060124,rs6060165,rs6088655,rs6088664 0 32.7006 inf 4 -nan 1.44992e-07 1.07106e-07,1.83695e-07 2.4178e-05,0.00108852,-0.000977044,0.00199122 5.04458e-05,0.000100062,0.000106136,0.000141754
1771 rs6060132,rs6060165,rs6088655,rs6088664 0 32.6863 inf 4 -nan 1.44903e-07 1.0793e-07,1.89449e-07 -1.60087e-05,0.00109665,-0.000967909,0.0020072 5.05791e-05,9.96887e-05,0.000104885,0.000143605
1772 rs6058150,rs6060165,rs6088655,rs6088664 0 32.6857 inf 4 -nan 1.449e-07 1.08312e-07,1.87885e-07 -1.56339e-05,0.00109653,-0.00096793,0.00200696 5.0559e-05,9.96732e-05,0.000104886,0.000143583
1773 rs6060165,rs6088655,rs6088664,rs7260770 0 32.6801 inf 4 -nan 1.44883e-07 1.06158e-07,1.87756e-07 0.00109626,-0.000968086,0.00200586,-1.35509e-05 9.96887e-05,0.000104885,0.000143605,5.05791e-05
1774 rs3761142,rs6060165,rs6088655,rs6088664 0 32.6783 inf 4 -nan 1.44878e-07 1.08814e-07,1.84476e-07 -1.27442e-05,0.00109614,-0.000968144,0.00200542 5.05791e-05,9.96887e-05,0.000104885,0.000143605
1775 rs3787212,rs6060165,rs6088655,rs6088664 0 32.6782 inf 4 -nan 1.44879e-07 1.08995e-07,1.85574e-07 -1.28851e-05,0.00109621,-0.000968139,0.00200553 5.06002e-05,9.97047e-05,0.000104884,0.000143628
1776 rs10875491,rs41307159,rs4911452,rs6088664,rs6120825 0 35.0199 inf 5 0 1.63366e-07 1.26026e-07,2.05015e-07 0.00134657,-0.00129205,-0.00092973,0.00228221,-0.00146132 0.000113622,0.000192676,0.000103574,0.000152734,0.000116464
1777 rs10875491,rs1885114,rs6088655,rs6088664,rs6120825 0 35.0193 inf 5 0 1.45709e-07 1.07833e-07,1.86612e-07 0.000456131,0.000531419,-0.000992992,0.001969,-0.000585948 0.000215781,0.000218678,0.000105059,0.000139875,0.000212552
1778 rs117046905,rs6060165,rs6088655,rs6088664 0 32.6386 inf 4 -nan 1.4497e-07 1.0726e-07,1.8675e-07 -5.36162e-05,0.00109175,-0.000968602,0.00199828 0.000120625,9.95181e-05,0.000104827,0.000140942
1779 rs35591645,rs6060165,rs6088655,rs6088664 0 32.6149 inf 4 -nan 1.44888e-07 1.07247e-07,1.8816e-07 -2.87945e-05,0.00109234,-0.000968716,0.00199833 0.000103001,9.95804e-05,0.000104829,0.000140942
1780 rs117487118,rs6060165,rs6088655,rs6088664 0 32.6031 inf 4 -nan 1.44836e-07 1.10697e-07,1.86842e-07 -4.81829e-06,0.00109419,-0.000969439,0.00199846 9.76324e-05,9.93772e-05,0.0001051,0.000140942
1781 rs2273684,rs41307159,rs6060165,rs6088664 0 32.5597 inf 4 -nan 1.45055e-07 1.05786e-07,1.83429e-07 -0.000338295,-0.00171645,0.00154454,0.00182987 6.59776e-05,0.000202226,0.000125805,0.000129196
1782 rs2425007,rs6060197,rs6088655,rs6088664 0 32.3917 inf 4 -nan 1.43997e-07 1.07266e-07,1.88818e-07 -0.000160049,0.00111177,-0.000986621,0.0019658 5.12792e-05,0.000101507,0.000106072,0.00013942
1783 rs41307159,rs6060165,rs6088664 0 29.8837 inf 3 -nan 1.26276e-07 9.17937e-08,1.62954e-07 -0.00153609,0.00164711,0.00165213 0.000199144,0.000124204,0.000124459
1784 rs41307159,rs4911452,rs6087670,rs6088664,rs6120825 0 34.5872 inf 5 0 1.61995e-07 1.19945e-07,2.05101e-07 -0.00128306,-0.000929342,0.00133699,0.0022729,-0.00145256 0.000192676,0.000103574,0.000113622,0.000152734,0.000116464
1785 rs11167248,rs6060197,rs6088655,rs6088664 0 32.2243 inf 4 -nan 1.43531e-07 1.0875e-07,1.84065e-07 -0.000156142,0.00100618,-0.000926845,0.00193246 5.18644e-05,9.81572e-05,0.000104831,0.000138311
1786 rs2025096,rs6060197,rs6088655,rs6088664 0 32.2194 inf 4 -nan 1.43515e-07 1.07388e-07,1.84351e-07 -0.000155948,0.00100621,-0.000926855,0.00193243 5.18644e-05,9.81572e-05,0.000104831,0.000138311
1787 rs41307159,rs6060165,rs6088664,rs6119558,rs6120825 0 34.5266 inf 5 0 1.61157e-07 1.26607e-07,2.07858e-07 -0.00153391,0.00257486,0.00166854,-0.000981349,0.000836517 0.000199166,0.000191856,0.000124501,0.000147559,0.00015227
1788 rs6060197,rs6088655,rs6088664,rs7265992 0 31.93 inf 4 -nan 1.42531e-07 1.06905e-07,1.84236e-07 0.000935688,-0.00107464,0.00192363,0.000180986 0.000103446,0.000116321,0.000138168,6.56021e-05
1789 rs2273684,rs6060197,rs6088655,rs6088664 0 31.9265 inf 4 -nan 1.41977e-07 1.05398e-07,1.81684e-07 -0.000170919,0.00094469,-0.000896764,0.00192569 6.55155e-05,0.000102962,0.000105832,0.000138238
1790 rs2425009,rs6060197,rs6088655,rs6088664 0 31.9055 inf 4 -nan 1.42454e-07 1.04621e-07,1.82999e-07 -0.000142363,0.00109603,-0.000943514,0.00191512 5.19895e-05,0.000100997,0.000104835,0.000138037
1791 rs1998232,rs6060197,rs6088655,rs6088664 0 31.8655 inf 4 -nan 1.42326e-07 1.07517e-07,1.81709e-07 -0.000140528,0.00109535,-0.000943386,0.00191487 5.19691e-05,0.000101014,0.000104835,0.000138036
1792 rs6060194,rs6060197,rs6088655,rs6088664 0 31.856 inf 4 -nan 1.42306e-07 1.05224e-07,1.85983e-07 -0.000140677,0.00109386,-0.000943177,0.00191504 5.21261e-05,0.00010089,0.000104833,0.000138038
1793 rs2425014,rs6060197,rs6088655,rs6088664 0 31.8452 inf 4 -nan 1.42261e-07 1.05035e-07,1.82576e-07 -0.000139625,0.00109492,-0.000943334,0.0019148 5.19691e-05,0.000101014,0.000104835,0.000138036
1794 rs2180849,rs6060197,rs6088655,rs6088664 0 31.8402 inf 4 -nan 1.42245e-07 1.06632e-07,1.82424e-07 -0.000139402,0.00109481,-0.000943322,0.00191478 5.19691e-05,0.000101014,0.000104835,0.000138036
1795 rs6060159,rs6060197,rs6088655,rs6088664 0 31.8257 inf 4 -nan 1.42212e-07 1.05627e-07,1.82062e-07 -0.000139416,0.00109301,-0.000943076,0.00191493 5.21517e-05,0.00010087,0.000104833,0.000138038
1796 rs2295701,rs6060197,rs6088655,rs6088664 0 31.8214 inf 4 -nan 1.42187e-07 1.06167e-07,1.84113e-07 -0.00013864,0.00109425,-0.000943301,0.00191481 5.19895e-05,0.000100997,0.000104835,0.000138037
1797 rs6060197,rs6088655,rs6088664,rs752449 0 31.8199 inf 4 -nan 1.42183e-07 1.03254e-07,1.85892e-07 0.00109421,-0.000943297,0.0019148,-0.000138571 0.000100997,0.000104835,0.000138037,5.19895e-05
1798 rs6060197,rs6088655,rs6088664,rs6088677 0 31.8181 inf 4 -nan 1.42177e-07 1.05968e-07,1.83116e-07 0.00109417,-0.000943292,0.00191479,-0.000138489 0.000100997,0.000104835,0.000138037,5.19895e-05
1799 rs6060197,rs6088655,rs6088664,rs6088693 0 31.8165 inf 4 -nan 1.42172e-07 1.06248e-07,1.83496e-07 0.00109414,-0.000943288,0.00191479,-0.000138421 0.000100997,0.000104835,0.000138037,5.19895e-05
1800 rs6060163,rs6060197,rs6088655,rs6088664 0 31.8131 inf 4 -nan 1.42172e-07 1.05258e-07,1.85417e-07 -0.000138848,0.00109275,-0.000943044,0.00191488 5.21517e-05,0.00010087,0.000104833,0.000138038
1801 rs6060180,rs6060197,rs6088655,rs6088664 0 31.8088 inf 4 -nan 1.42147e-07 1.06424e-07,1.82337e-07 -0.000138071,0.00109397,-0.000943268,0.00191476 5.19895e-05,0.000100997,0.000104835,0.000138037
1802 rs6060197,rs6088655,rs6088664,rs6142272 0 31.7964 inf 4 -nan 1.42108e-07 1.04573e-07,1.82789e-07 0.00109371,-0.000943236,0.00191471,-0.000137512 0.000100997,0.000104835,0.000138037,5.19895e-05
1803 rs3746430,rs6060197,rs6088655,rs6088664 0 31.7936 inf 4 -nan 1.42098e-07 1.05576e-07,1.84406e-07 -0.00013731,0.00109381,-0.000943202,0.0019146 5.19691e-05,0.000101014,0.000104835,0.000138036
1804 rs6060197,rs6088655,rs6088664,rs6120827 0 31.7935 inf 4 -nan 1.42099e-07 1.05451e-07,1.85921e-07 0.00109364,-0.000943228,0.0019147,-0.000137381 0.000100997,0.000104835,0.000138037,5.19895e-05
1805 rs6060197,rs6088655,rs6088664,rs6120810 0 31.7931 inf 4 -nan 1.42096e-07 1.0512e-07,1.84335e-07 0.0010938,-0.000943201,0.0019146,-0.000137287 0.000101014,0.000104835,0.000138036,5.19691e-05
1806 rs4142034,rs6060197,rs6088655,rs6088664 0 31.7892 inf 4 -nan 1.42084e-07 1.04588e-07,1.82402e-07 -0.000137109,0.00109371,-0.000943191,0.00191459 5.19691e-05,0.000101014,0.000104835,0.000138036
1807 rs6060197,rs6088655,rs6088664,rs6142291 0 31.7888 inf 4 -nan 1.42084e-07 1.02631e-07,1.82592e-07 0.00109354,-0.000943216,0.00191468,-0.000137167 0.000100997,0.000104835,0.000138037,5.19895e-05
1808 rs41307159,rs6060135,rs6060154,rs6060165,rs6088664 0 34.1361 inf 5 0 1.60915e-07 1.21792e-07,2.05149e-07 -0.0013828,-0.000278863,-0.000483265,0.00181651,0.00177355 0.000203602,6.8052e-05,6.98596e-05,0.000127169,0.000126919
1809 rs6058177,rs6060197,rs6088655,rs6088664 0 31.7814 inf 4 -nan 1.42061e-07 1.04658e-07,1.81009e-07 -0.000136831,0.00109338,-0.000943197,0.00191465 5.19895e-05,0.000100997,0.000104835,0.000138037
1810 rs6060197,rs6088655,rs6088664,rs6120819 0 31.7749 inf 4 -nan 1.42094e-07 1.04306e-07,1.80897e-07 0.000986036,-0.000949766,0.00192806,-0.000140318 9.91688e-05,0.000104935,0.00013829,5.31262e-05
1811 rs6060193,rs6060197,rs6088655,rs6088664 0 31.7744 inf 4 -nan 1.42037e-07 1.05891e-07,1.81419e-07 -0.000136438,0.00109339,-0.000943152,0.00191453 5.19691e-05,0.000101014,0.000104835,0.000138036
1812 rs6060197,rs6060204,rs6088655,rs6088664 0 31.7682 inf 4 -nan 1.42019e-07 1.04306e-07,1.83212e-07 0.00109309,-0.00013623,-0.000943163,0.0019146 0.000100997,5.19895e-05,0.000104835,0.000138037
[truncated: 993,355 more chars]
