# Supplementary material for: Precision medicine for atherosclerotic cardiovascular disease: Integrative genomics maps risk loci and AI‐predicted functional consequences
Source: Clin Transl Med. 2026 Jul 10;16(7):e70732. doi: 10.1002/ctm2.70732 (PMC13351343; doi:10.1002/ctm2.70732)
Supplement: Supplementary file 6 — Supporting Information [file CTM2-16-e70732-s005.zip › EDEM2/FINEMAP/data.ld]

1 0.997720683730315 0.997720683730315 0.136252672364168 0.338773323018547 0.337207936737612 0.345765100204037 -0.232137119593909 0.139936929951734 0.997720683730315 0.345765100204037 0.338280088519791 0.997720683730315 0.662199856357802 -0.727299095073604 0.663530431142469 -0.721457186326939 -0.713754342120354 -0.775562835761634 0.337207936737612 0.663530431142469 0.668894195367714 0.738624204442885 0.338280088519791 0.975107280459527 0.997720683730315 0.997720683730315 0.800586696751842 0.798357306420571 0.337207936737612 0.338773323018547 0.662199856357802 0.663530431142469 0.662199856357802 0.995442826180336 0.662199856357802 0.995442826180336 0.800586696751842 0.800586696751842 0.800586696751842 0.997720683730315 -0.409020299348775 0.798357306420571 -0.716390153175734 -0.603236406202223 0.997720683730315 0.647552587396333 0.783427230641126 0.798357306420571 0.997720683730315 0.997720683730315 0.663530431142469 0.997720683730315 0.800586696751842 -0.713754342120354 -0.314668778111888 0.130561555787208 0.337207936737612 0.376513270196248 0.800586696751842 0.997720683730315 0.663530431142469 0.337207936737612 0.337207936737612 0.337207936737612 0.329410508448383 0.317760768557677 -0.734268712841335 -0.613409495421849 -0.731717495016445 0.663530431142469 0.997720683730315 0.338280088519791 -0.307277085483386 0.081695679826993 0.162174435089981 0.162174435089981 0.800586696751842 0.666149507289129 0.981909592237545 1 0.997720683730315 0.997720683730315 -0.576099019924121 -0.207102638104306 -0.721552818691482 0.7802398790733 0.997720683730315 0.662199856357802 0.997720683730315 0.997720683730315 0.800586696751842 -0.603272242250428 -0.718923983161416 -0.736741863540721 0.663530431142469 0.663530431142469 0.800586696751842 0.997720683730315 0.798357306420571 -0.319990399034723 -0.640173621846301 -0.713754342120354 -0.713754342120354 -0.604483179476152 -0.73419278147115 -0.724083624722766 -0.930221114064296 -0.777902120175518 -0.648888811999754 -0.643566730911267 0.997720683730315 0.798357306420571 0.798357306420571 0.782737262212519 0.995442826180336 0.782737262212519 0.997720683730315 0.663530431142469 0.997720683730315 0.663530431142469 0.997720683730315 0.800586696751842 0.997720683730315 0.798357306420571 0.800586696751842 0.784970417973011 0.800586696751842 0.662199856357802 0.662199856357802 0.800586696751842 0.798357306420571 0.997720683730315 0.997720683730315 0.997720683730315 0.995442826180336 0.800586696751842 0.798357306420571 -0.319990399034723 -0.319990399034723 -0.319990399034723 -0.31521907218515 0.733672010401566 -0.777902120175518 0.337207936737612 0.997720683730315 0.800586696751842 0.997720683730315 0.337207936737612 0.338280088519791 0.997720683730315 -0.577367663267877 -0.716390153175734 -0.321604161556848 -0.713754342120354 0.345765100204037 -0.612113799302455 -0.721552818691482 -0.650223101989894 0.33506131686251 0.997720683730315 0.798357306420571 0.337207936737612 0.338280088519791 0.337207936737612 0.337207936737612 0.337207936737612 0.997720683730315 0.798357306420571 0.338280088519791 0.338280088519791 0.338280088519791 0.997720683730315 0.733672010401566 0.946247411488096 0.946247411488096 0.345765100204037 0.981909592237545 0.800586696751842 0.338280088519791 0.345765100204037 0.345765100204037 0.302392436437107 -0.648888811999754 0.997720683730315 0.337207936737612 0.337207936737612 0.338280088519791 0.337207936737612 0.337207936737612 0.337207936737612 0.337207936737612 0.800586696751842 0.338280088519791 0.338280088519791 0.997720683730315 0.339351490936839 0.338280088519791 0.314583834339186 0.798357306420571 0.337207936737612 0.650223101989894 0.66219164537237 0.798357306420571 0.663530431142469 0.662199856357802 0.662199856357802 0.662199856357802 0.798357306420571 0.663530431142469 -0.721552818691482 0.663530431142469 -0.73419278147115 0.33506131686251 -0.721552818691482 -0.214428015642124 0.337207936737612 -0.236744033340448 0.781104822478636 0.655559216721834 0.655559216721834 0.337207936737612 0.337207936737612 0.798357306420571 0.160552988479684 -0.329041867821548 0.338280088519791
0.997720683730315 1 1 0.13594210943126 0.337938491978778 0.33643933320114 0.344976992185652 -0.232667442280525 0.139617969430565 1 0.344976992185652 0.337509041210318 1 0.665955049313881 -0.729240761454205 0.667281436317029 -0.723406159075217 -0.715684198634912 -0.777413968555367 0.33643933320114 0.667281436317029 0.672612078708259 0.740511540186145 0.337509041210318 0.977433481716821 1 1 0.802415655811182 0.800181172385485 0.33643933320114 0.337938491978778 0.665955049313881 0.667281436317029 0.665955049313881 0.997716938631098 0.665955049313881 0.997716938631098 0.802415655811182 0.802415655811182 0.802415655811182 1 -0.411698042006769 0.800181172385485 -0.718325553931612 -0.607360102016704 1 0.651338762159879 0.785284776424225 0.800181172385485 1 1 0.667281436317029 1 0.802415655811182 -0.715684198634912 -0.315387646305369 0.130263964708907 0.33643933320114 0.379007158297445 0.802415655811182 1 0.667281436317029 0.33643933320114 0.33643933320114 0.33643933320114 0.328602545094772 0.317036491268036 -0.736181645366913 -0.617464190751749 -0.733625018909454 0.667281436317029 1 0.337509041210318 -0.307979067181936 0.0815094695348005 0.161804788261553 0.161804788261553 0.802415655811182 0.664631141879123 0.984229256355231 0.997720683730315 1 1 -0.580422918172717 -0.207575768931624 -0.723500535236274 0.78210138629557 1 0.665955049313881 1 1 0.802415655811182 -0.607383931175024 -0.720866184232547 -0.738661170573277 0.667281436317029 0.667281436317029 0.802415655811182 1 0.800181172385485 -0.321358756961662 -0.642093029825737 -0.715684198634912 -0.715684198634912 -0.608604231328543 -0.736106695599281 -0.726038092859348 -0.932673273326976 -0.779758441305531 -0.652707676183819 -0.647372977210331 1 0.800181172385485 0.800181172385485 0.784525443820601 0.997716938631098 0.784525443820601 1 0.667281436317029 1 0.667281436317029 1 0.802415655811182 1 0.800181172385485 0.802415655811182 0.786763701277731 0.802415655811182 0.665955049313881 0.665955049313881 0.802415655811182 0.800181172385485 1 1 1 0.997716938631098 0.802415655811182 0.800181172385485 -0.321358756961662 -0.321358756961662 -0.321358756961662 -0.316596722937815 0.735547696448038 -0.779758441305531 0.33643933320114 1 0.802415655811182 1 0.33643933320114 0.337509041210318 1 -0.581675555749845 -0.718325553931612 -0.331132518197902 -0.715684198634912 0.344976992185652 -0.616182804163863 -0.723500535236274 -0.654029237640437 0.334297606151644 1 0.800181172385485 0.33643933320114 0.337509041210318 0.33643933320114 0.33643933320114 0.33643933320114 1 0.800181172385485 0.337509041210318 0.337509041210318 0.337509041210318 1 0.735547696448038 0.948628670668041 0.948628670668041 0.344976992185652 0.984229256355231 0.802415655811182 0.337509041210318 0.344976992185652 0.344976992185652 0.301703188436906 -0.652707676183819 1 0.33643933320114 0.33643933320114 0.337509041210318 0.33643933320114 0.33643933320114 0.33643933320114 0.33643933320114 0.802415655811182 0.337509041210318 0.337509041210318 1 0.338578001562405 0.337509041210318 0.313690962848208 0.800181172385485 0.33643933320114 0.654029237640437 0.665955049313881 0.800181172385485 0.667281436317029 0.665955049313881 0.665955049313881 0.665955049313881 0.800181172385485 0.667281436317029 -0.723500535236274 0.667281436317029 -0.736106695599281 0.334297606151644 -0.723500535236274 -0.215929970139106 0.33643933320114 -0.236586507246844 0.782957196118788 0.65936001328372 0.65936001328372 0.33643933320114 0.33643933320114 0.800181172385485 0.160187037440895 -0.329793571675105 0.337509041210318
0.997720683730315 1 1 0.13594210943126 0.337938491978778 0.33643933320114 0.344976992185652 -0.232667442280525 0.139617969430565 1 0.344976992185652 0.337509041210318 1 0.665955049313881 -0.729240761454205 0.667281436317029 -0.723406159075217 -0.715684198634912 -0.777413968555367 0.33643933320114 0.667281436317029 0.672612078708259 0.740511540186145 0.337509041210318 0.977433481716821 1 1 0.802415655811182 0.800181172385485 0.33643933320114 0.337938491978778 0.665955049313881 0.667281436317029 0.665955049313881 0.997716938631098 0.665955049313881 0.997716938631098 0.802415655811182 0.802415655811182 0.802415655811182 1 -0.411698042006769 0.800181172385485 -0.718325553931612 -0.607360102016704 1 0.651338762159879 0.785284776424225 0.800181172385485 1 1 0.667281436317029 1 0.802415655811182 -0.715684198634912 -0.315387646305369 0.130263964708907 0.33643933320114 0.379007158297445 0.802415655811182 1 0.667281436317029 0.33643933320114 0.33643933320114 0.33643933320114 0.328602545094772 0.317036491268036 -0.736181645366913 -0.617464190751749 -0.733625018909454 0.667281436317029 1 0.337509041210318 -0.307979067181936 0.0815094695348005 0.161804788261553 0.161804788261553 0.802415655811182 0.664631141879123 0.984229256355231 0.997720683730315 1 1 -0.580422918172717 -0.207575768931624 -0.723500535236274 0.78210138629557 1 0.665955049313881 1 1 0.802415655811182 -0.607383931175024 -0.720866184232547 -0.738661170573277 0.667281436317029 0.667281436317029 0.802415655811182 1 0.800181172385485 -0.321358756961662 -0.642093029825737 -0.715684198634912 -0.715684198634912 -0.608604231328543 -0.736106695599281 -0.726038092859348 -0.932673273326976 -0.779758441305531 -0.652707676183819 -0.647372977210331 1 0.800181172385485 0.800181172385485 0.784525443820601 0.997716938631098 0.784525443820601 1 0.667281436317029 1 0.667281436317029 1 0.802415655811182 1 0.800181172385485 0.802415655811182 0.786763701277731 0.802415655811182 0.665955049313881 0.665955049313881 0.802415655811182 0.800181172385485 1 1 1 0.997716938631098 0.802415655811182 0.800181172385485 -0.321358756961662 -0.321358756961662 -0.321358756961662 -0.316596722937815 0.735547696448038 -0.779758441305531 0.33643933320114 1 0.802415655811182 1 0.33643933320114 0.337509041210318 1 -0.581675555749845 -0.718325553931612 -0.331132518197902 -0.715684198634912 0.344976992185652 -0.616182804163863 -0.723500535236274 -0.654029237640437 0.334297606151644 1 0.800181172385485 0.33643933320114 0.337509041210318 0.33643933320114 0.33643933320114 0.33643933320114 1 0.800181172385485 0.337509041210318 0.337509041210318 0.337509041210318 1 0.735547696448038 0.948628670668041 0.948628670668041 0.344976992185652 0.984229256355231 0.802415655811182 0.337509041210318 0.344976992185652 0.344976992185652 0.301703188436906 -0.652707676183819 1 0.33643933320114 0.33643933320114 0.337509041210318 0.33643933320114 0.33643933320114 0.33643933320114 0.33643933320114 0.802415655811182 0.337509041210318 0.337509041210318 1 0.338578001562405 0.337509041210318 0.313690962848208 0.800181172385485 0.33643933320114 0.654029237640437 0.665955049313881 0.800181172385485 0.667281436317029 0.665955049313881 0.665955049313881 0.665955049313881 0.800181172385485 0.667281436317029 -0.723500535236274 0.667281436317029 -0.736106695599281 0.334297606151644 -0.723500535236274 -0.215929970139106 0.33643933320114 -0.236586507246844 0.782957196118788 0.65936001328372 0.65936001328372 0.33643933320114 0.33643933320114 0.800181172385485 0.160187037440895 -0.329793571675105 0.337509041210318
0.136252672364168 0.13594210943126 0.13594210943126 1 0.375370652459344 0.404061285396698 0.377786886336853 -0.0316293028995863 -0.02975466198859 0.13594210943126 0.377786886336853 0.402780645353287 0.13594210943126 -0.19230879685108 -0.11727251443714 -0.192691819532561 -0.117879310529859 -0.116969162375017 -0.110903526415607 0.404061285396698 -0.192691819532561 -0.194231156798277 0.113936592333 0.402780645353287 0.138432397865938 0.13594210943126 0.13594210943126 0.10908207689164 0.108778316501262 0.404061285396698 0.375370652459344 -0.19230879685108 -0.192691819532561 -0.19230879685108 0.135631745252811 -0.19230879685108 0.135631745252811 0.10908207689164 0.10908207689164 0.10908207689164 0.13594210943126 0.222461850145533 0.108778316501262 -0.11727251443714 0.178605940270983 0.13594210943126 -0.191164007919615 0.111206948351431 0.108778316501262 0.13594210943126 0.13594210943126 -0.192691819532561 0.13594210943126 0.10908207689164 -0.116969162375017 -0.0110571133487347 -0.0376165123337252 0.404061285396698 -0.229780611117235 0.10908207689164 0.13594210943126 -0.192691819532561 0.404061285396698 0.404061285396698 0.404061285396698 0.402780645353287 0.428790102008571 -0.115452739211166 0.181495891852331 -0.115149500304745 -0.192691819532561 0.13594210943126 0.402780645353287 -0.00700821451833453 -0.0235376066813458 0.840161226944117 0.840161226944117 0.10908207689164 -0.191926490198126 0.138120370384718 0.136252672364168 0.13594210943126 0.13594210943126 0.172584174672189 -0.0282182878953771 -0.117879310529859 0.111510335726434 0.13594210943126 -0.19230879685108 0.13594210943126 0.13594210943126 0.10908207689164 0.178605940270983 -0.117575896141245 -0.115755989200612 -0.192691819532561 -0.192691819532561 0.10908207689164 0.13594210943126 0.108778316501262 -0.0742900532542423 -0.109082076891638 -0.116969162375017 -0.116969162375017 0.178965144201758 -0.115452739211166 -0.118182760631832 -0.145039745117916 -0.111206948351431 0.190025548720729 0.190025548720729 0.13594210943126 0.108778316501262 0.108778316501262 0.106650043735468 0.135631745252811 0.106650043735468 0.13594210943126 -0.192691819532561 0.13594210943126 -0.192691819532561 0.13594210943126 0.10908207689164 0.13594210943126 0.108778316501262 0.10908207689164 0.106954317175638 0.10908207689164 -0.19230879685108 -0.19230879685108 0.10908207689164 0.108778316501262 0.13594210943126 0.13594210943126 0.13594210943126 0.135631745252811 0.10908207689164 0.108778316501262 -0.0742900532542423 -0.0742900532542423 -0.0742900532542423 -0.0746313284069272 0.113330122251799 -0.111206948351431 0.404061285396698 0.13594210943126 0.10908207689164 0.13594210943126 0.404061285396698 0.402780645353287 0.13594210943126 0.172934122282801 -0.11727251443714 0.0986964647071223 -0.116969162375017 0.377786886336853 0.181132582621629 -0.117879310529859 0.190404338816777 0.390358022140915 0.13594210943126 0.108778316501262 0.404061285396698 0.402780645353287 0.404061285396698 0.404061285396698 0.404061285396698 0.13594210943126 0.108778316501262 0.402780645353287 0.402780645353287 0.402780645353287 0.13594210943126 0.113330122251799 0.14125084410022 0.14125084410022 0.377786886336853 0.138120370384718 0.10908207689164 0.402780645353287 0.377786886336853 0.377786886336853 -0.0871232634007552 0.190025548720729 0.13594210943126 0.404061285396698 0.404061285396698 0.402780645353287 0.404061285396698 0.404061285396698 0.404061285396698 0.404061285396698 0.10908207689164 0.402780645353287 0.402780645353287 0.13594210943126 0.401508984056673 0.402780645353287 0.398992147793138 0.108778316501262 0.404061285396698 -0.190404338816778 -0.19230879685108 0.108778316501262 -0.192691819532561 -0.19230879685108 -0.19230879685108 -0.19230879685108 0.108778316501262 -0.192691819532561 -0.117879310529859 -0.192691819532561 -0.115452739211166 0.390358022140915 -0.117879310529859 -0.0759887285854772 0.404061285396698 -0.0387162328502216 0.110903526415608 -0.190404338816778 -0.190404338816778 0.404061285396698 0.404061285396698 0.108778316501262 0.824719020757772 -0.0187499130154973 0.402780645353287
0.338773323018547 0.337938491978778 0.337938491978778 0.375370652459344 1 0.943956183376565 0.981523454723568 -0.0807599744979305 -0.10294425261575 0.337938491978778 0.987702723176697 0.940769099962368 0.337938491978778 -0.445696988186267 -0.287823782650949 -0.446801953895969 -0.289298697907652 -0.298660599648335 -0.270717108753915 0.943956183376565 -0.446801953895969 -0.435346420837424 0.186581156268915 0.940769099962368 0.344510531086735 0.337938491978778 0.337938491978778 0.265753972780549 0.26486884786383 0.943956183376565 1 -0.445696988186267 -0.446801953895969 -0.445696988186267 0.337103578884696 -0.445696988186267 0.337103578884696 0.265753972780549 0.265753972780549 0.265753972780549 0.337938491978778 0.534802976642589 0.26486884786383 -0.299435156864434 0.448104511515311 0.337938491978778 -0.442136227781184 0.271883481703088 0.26486884786383 0.337938491978778 0.337938491978778 -0.446801953895969 0.337938491978778 0.265753972780549 -0.298660599648335 -0.109472550275745 0.375287185001758 0.943956183376565 -0.541077283673888 0.265753972780549 0.337938491978778 -0.446801953895969 0.943956183376565 0.943956183376565 0.943956183376565 0.940772079309519 0.893329724891741 -0.282646027054001 0.45563545789407 -0.281776824399576 -0.446801953895969 0.337938491978778 0.940769099962368 -0.0555512731703685 -0.0600992225899636 0.452797218919879 0.452797218919879 0.265753972780549 -0.444832468447508 0.343781594103511 0.338773323018547 0.337938491978778 0.337938491978778 0.432476483988601 -0.0720505354809975 -0.289298697907652 0.272750551702947 0.337938491978778 -0.445696988186267 0.337938491978778 0.337938491978778 0.265753972780549 0.456039490571574 -0.288438438399394 -0.28324106178459 -0.446801953895969 -0.446801953895969 0.265753972780549 0.337938491978778 0.26486884786383 0.0230616819193801 -0.278522285992718 -0.298660599648335 -0.298660599648335 0.448998727359246 -0.282368278515879 -0.290157406089931 -0.3617563169013 -0.271592097425522 0.439579470468207 0.439579470468207 0.337938491978778 0.277746686180786 0.26486884786383 0.2589752738448 0.337103578884696 0.2589752738448 0.337938491978778 -0.446801953895969 0.337938491978778 -0.446801953895969 0.337938491978778 0.265753972780549 0.337938491978778 0.26486884786383 0.265753972780549 0.259872263167446 0.265753972780549 -0.445696988186267 -0.445696988186267 0.265753972780549 0.26486884786383 0.337938491978778 0.337938491978778 0.337938491978778 0.337103578884696 0.265753972780549 0.26486884786383 0.0230616819193801 0.0230616819193801 0.0230616819193801 0.027278499576693 0.183457947818953 -0.271592097425522 0.943956183376565 0.337938491978778 0.265753972780549 0.337938491978778 0.943956183376565 0.940769099962368 0.337938491978778 0.433398563939147 -0.299435156864434 0.252004414959337 -0.298660599648335 0.987702723176697 0.454729039787408 -0.289298697907652 0.440428836954846 0.950395459959898 0.337938491978778 0.26486884786383 0.943956183376565 0.940769099962368 0.943956183376565 0.943956183376565 0.943956183376565 0.337938491978778 0.26486884786383 0.940769099962368 0.940769099962368 0.940769099962368 0.337938491978778 0.183457947818953 0.283615603287888 0.283615603287888 0.981523454723568 0.343781594103511 0.265753972780549 0.940769099962368 0.981523454723568 0.981523454723568 0.85523029592809 0.439328786710599 0.337938491978778 0.943956183376565 0.943956183376565 0.940769099962368 0.943956183376565 0.943956183376565 0.943956183376565 0.943956183376565 0.265753972780549 0.940769099962368 0.940769099962368 0.337938491978778 0.943940172096247 0.940769099962368 0.931334730828756 0.26486884786383 0.943956183376565 -0.440428836954846 -0.445934386282916 0.26486884786383 -0.446801953895969 -0.445696988186267 -0.445696988186267 -0.445696988186267 0.26486884786383 -0.446801953895969 -0.289298697907652 -0.446801953895969 -0.282368278515879 0.950395459959898 -0.289298697907652 -0.138622365715415 0.943956183376565 -0.0750827708288439 0.271014409726115 -0.440177938666276 -0.440177938666276 0.943956183376565 0.943956183376565 0.26486884786383 0.448003288287136 -0.0754328158166144 0.940769099962368
0.337207936737612 0.33643933320114 0.33643933320114 0.404061285396698 0.943956183376565 1 0.962598066487243 -0.078278479138474 -0.0997811054412182 0.33643933320114 0.956251294723906 0.996830579692498 0.33643933320114 -0.47593967499825 -0.290234473520535 -0.476887607144497 -0.291736216237911 -0.289483715966946 -0.274472042791048 1 -0.476887607144497 -0.465505038590145 0.192951336147379 0.996830579692498 0.342602478557253 0.33643933320114 0.33643933320114 0.269964188191269 0.269212420077479 1 0.943956183376565 -0.47593967499825 -0.476887607144497 -0.47593967499825 0.335671221556529 -0.47593967499825 0.335671221556529 0.269964188191269 0.269964188191269 0.269964188191269 0.33643933320114 0.502672237567489 0.269212420077479 -0.290234473520535 0.442026857622927 0.33643933320114 -0.473106468816817 0.275222973273102 0.269212420077479 0.33643933320114 0.33643933320114 -0.476887607144497 0.33643933320114 0.269964188191269 -0.289483715966946 -0.106108809422856 0.387184112717964 1 -0.568677622484031 0.269964188191269 0.33643933320114 -0.476887607144497 1 1 1 0.996830579692498 0.942328853917019 -0.285730762594137 0.44107104073257 -0.284980285086443 -0.476887607144497 0.33643933320114 0.996830579692498 -0.083795125421089 -0.0582525659646874 0.480933030992599 0.480933030992599 0.269964188191269 -0.474993514931026 0.34183025045103 0.337207936737612 0.33643933320114 0.33643933320114 0.401407766714468 -0.0698366532880698 -0.291736216237911 0.27597381822155 0.33643933320114 -0.47593967499825 0.33643933320114 0.33643933320114 0.269964188191269 0.42538301685535 -0.290985304434232 -0.286481267530909 -0.476887607144497 -0.476887607144497 0.269964188191269 0.33643933320114 0.269212420077479 0.0531266933414301 -0.269964188191269 -0.289483715966946 -0.289483715966946 0.442915841407709 -0.285730762594137 -0.292487216427587 -0.358954817894812 -0.275222973273102 0.470288927913909 0.470288927913909 0.33643933320114 0.269212420077479 0.269212420077479 0.263945217198331 0.335671221556529 0.263945217198331 0.33643933320114 -0.476887607144497 0.33643933320114 -0.476887607144497 0.33643933320114 0.269964188191269 0.33643933320114 0.269212420077479 0.269964188191269 0.264698255044741 0.269964188191269 -0.47593967499825 -0.47593967499825 0.269964188191269 0.269212420077479 0.33643933320114 0.33643933320114 0.33643933320114 0.335671221556529 0.269964188191269 0.269212420077479 0.0531266933414301 0.0531266933414301 0.0531266933414301 0.0577557581457299 0.190176804872944 -0.275222973273102 1 0.33643933320114 0.269964188191269 0.33643933320114 1 0.996830579692498 0.33643933320114 0.402367623378746 -0.290234473520535 0.229461686174745 -0.289483715966946 0.956251294723906 0.448279974271222 -0.291736216237911 0.471226384952577 0.993634135970018 0.33643933320114 0.269212420077479 1 0.996830579692498 1 1 1 0.33643933320114 0.269212420077479 0.996830579692498 0.996830579692498 0.996830579692498 0.33643933320114 0.190176804872944 0.282730031644074 0.282730031644074 0.962598066487243 0.34183025045103 0.269964188191269 0.996830579692498 0.962598066487243 0.962598066487243 0.825785924480281 0.470288927913909 0.33643933320114 1 1 0.996830579692498 1 1 1 1 0.269964188191269 0.996830579692498 0.996830579692498 0.33643933320114 0.993683380634902 0.996830579692498 0.987454532797957 0.269212420077479 1 -0.471226384952577 -0.47593967499825 0.269212420077479 -0.476887607144497 -0.47593967499825 -0.47593967499825 -0.47593967499825 0.269212420077479 -0.476887607144497 -0.291736216237911 -0.476887607144497 -0.285730762594137 0.993634135970018 -0.291736216237911 -0.138018380666809 1 -0.0705872409830922 0.274472042791048 -0.471226384952577 -0.471226384952577 1 1 0.269212420077479 0.476124583641141 -0.110955529348395 0.996830579692498
0.345765100204037 0.344976992185652 0.344976992185652 0.377786886336853 0.981523454723568 0.962598066487243 1 -0.0802649144174647 -0.102313202515746 0.344976992185652 0.993822492692145 0.959408539971048 0.344976992185652 -0.450183927526016 -0.297599614025633 -0.45126099440563 -0.299139465744955 -0.296829804859049 -0.281437187680131 0.962598066487243 -0.45126099440563 -0.439797905729543 0.197995030499832 0.959408539971048 0.351296536714305 0.344976992185652 0.344976992185652 0.276814939424419 0.276044094053134 0.962598066487243 0.981523454723568 -0.450183927526016 -0.45126099440563 -0.450183927526016 0.344189388541633 -0.450183927526016 0.344189388541633 0.276814939424419 0.276814939424419 0.276814939424419 0.344976992185652 0.517637479779017 0.276044094053134 -0.297599614025633 0.453243960381017 0.344976992185652 -0.446956589612785 0.282207174163504 0.276044094053134 0.344976992185652 0.344976992185652 -0.45126099440563 0.344976992185652 0.276814939424419 -0.296829804859049 -0.10880148159494 0.37760189131339 0.962598066487243 -0.550446919534333 0.276814939424419 0.344976992185652 -0.45126099440563 0.962598066487243 0.962598066487243 0.962598066487243 0.959409786317976 0.912330327223328 -0.292981614595307 0.452741649461741 -0.292212092581206 -0.45126099440563 0.344976992185652 0.959408539971048 -0.106245692252567 -0.0597308132862703 0.455666928569996 0.455666928569996 0.276814939424419 -0.449307422135141 0.350504712147209 0.345765100204037 0.344976992185652 0.344976992185652 0.413112045340525 -0.0716088644166556 -0.299139465744955 0.282977072942723 0.344976992185652 -0.450183927526016 0.344976992185652 0.344976992185652 0.276814939424419 0.437169992968115 -0.29836949841395 -0.293751164734538 -0.45126099440563 -0.45126099440563 0.276814939424419 0.344976992185652 0.276044094053134 0.0392037861128314 -0.27681493942442 -0.296829804859049 -0.296829804859049 0.454155503479316 -0.292981614595307 -0.299909523704885 -0.368063841494623 -0.282207174163504 0.444154388229625 0.444154388229625 0.344976992185652 0.276044094053134 0.276044094053134 0.270643227902345 0.344189388541633 0.270643227902345 0.344976992185652 -0.45126099440563 0.344976992185652 -0.45126099440563 0.344976992185652 0.276814939424419 0.344976992185652 0.276044094053134 0.276814939424419 0.271415375227643 0.276814939424419 -0.450183927526016 -0.450183927526016 0.276814939424419 0.276044094053134 0.344976992185652 0.344976992185652 0.344976992185652 0.344189388541633 0.276814939424419 0.276044094053134 0.0392037861128314 0.0392037861128314 0.0392037861128314 0.0435409554752146 0.195060681960333 -0.282207174163504 0.962598066487243 0.344976992185652 0.276814939424419 0.344976992185652 0.962598066487243 0.959408539971048 0.344976992185652 0.414087840601148 -0.297599614025633 0.236805281655038 -0.296829804859049 0.993822492692145 0.459655759360017 -0.299139465744955 0.445016851445076 0.96904319338415 0.344976992185652 0.276044094053134 0.962598066487243 0.959408539971048 0.962598066487243 0.962598066487243 0.962598066487243 0.344976992185652 0.276044094053134 0.959408539971048 0.959408539971048 0.959408539971048 0.344976992185652 0.195060681960333 0.292042206384663 0.292042206384663 1 0.350504712147209 0.276814939424419 0.959408539971048 1 1 0.874560319299618 0.443945673859555 0.344976992185652 0.962598066487243 0.962598066487243 0.959408539971048 0.962598066487243 0.962598066487243 0.962598066487243 0.962598066487243 0.276814939424419 0.959408539971048 0.959408539971048 0.344976992185652 0.962561856522551 0.959408539971048 0.949968744094584 0.276044094053134 0.962598066487243 -0.445016851445076 -0.450381663999121 0.276044094053134 -0.45126099440563 -0.450183927526016 -0.450183927526016 -0.450183927526016 0.276044094053134 -0.45126099440563 -0.299139465744955 -0.45126099440563 -0.292981614595307 0.96904319338415 -0.299139465744955 -0.138980619670084 0.962598066487243 -0.0742015949121784 0.281437187680131 -0.444807978675147 -0.444807978675147 0.962598066487243 0.962598066487243 0.276044094053134 0.450844190314038 -0.113771194398641 0.959408539971048
-0.232137119593909 -0.232667442280525 -0.232667442280525 -0.0316293028995863 -0.0807599744979305 -0.078278479138474 -0.0802649144174647 1 -0.032484555843811 -0.232667442280525 -0.0802649144174647 -0.0785273653649558 -0.232667442280525 -0.154946057997662 0.269707723513886 -0.155254665069158 0.268319374769154 0.270407193292395 0.285196548043571 -0.078278479138474 -0.155254665069158 -0.156494932000038 -0.258563837479247 -0.0785273653649558 -0.228481940551383 -0.232667442280525 -0.232667442280525 -0.289958752169804 -0.290768453832651 -0.078278479138474 -0.0807599744979305 -0.154946057997662 -0.155254665069158 -0.154946057997662 -0.233199851853526 -0.154946057997662 -0.233199851853526 -0.289958752169804 -0.289958752169804 -0.289958752169804 -0.232667442280525 0.179240821529396 -0.290768453832651 0.269707723513886 0.143905462636664 -0.232667442280525 -0.154023684528147 -0.284418405220843 -0.290768453832651 -0.232667442280525 -0.232667442280525 -0.155254665069158 -0.232667442280525 -0.289958752169804 0.270407193292395 -0.034544591683718 -0.0303081834901412 -0.078278479138474 -0.185137656102545 -0.289958752169804 -0.232667442280525 -0.155254665069158 -0.078278479138474 -0.078278479138474 -0.078278479138474 -0.0785273653649558 -0.0737640695329268 0.27395887802835 0.1462339396105 0.274680331359521 -0.155254665069158 -0.232667442280525 -0.0785273653649558 -0.0337331257186619 -0.0189645997983015 -0.0376467062335577 -0.0376467062335577 -0.289958752169804 -0.154638027841 -0.228998103693835 -0.232137119593909 -0.232667442280525 -0.232667442280525 0.139053636526798 -0.0227358942722567 0.268319374769154 -0.283644584993324 -0.232667442280525 -0.154946057997662 -0.232667442280525 -0.232667442280525 -0.289958752169804 0.143905462636664 0.26901179525431 0.27324117843073 -0.155254665069158 -0.155254665069158 -0.289958752169804 -0.232667442280525 -0.290768453832651 -0.0598566008870369 0.289958752169804 0.270407193292395 0.270407193292395 0.144194878586439 0.27395887802835 0.267630428757061 0.218073348611283 0.284418405220844 0.153106411018319 0.153106411018319 -0.232667442280525 -0.290768453832651 -0.290768453832651 -0.296570932291814 -0.233199851853526 -0.296570932291814 -0.232667442280525 -0.155254665069158 -0.232667442280525 -0.155254665069158 -0.232667442280525 -0.289958752169804 -0.232667442280525 -0.290768453832651 -0.289958752169804 -0.295727220133142 -0.289958752169804 -0.154946057997662 -0.154946057997662 -0.289958752169804 -0.290768453832651 -0.232667442280525 -0.232667442280525 -0.232667442280525 -0.233199851853526 -0.289958752169804 -0.290768453832651 -0.0598566008870369 -0.0598566008870369 -0.0598566008870369 -0.0601315713536343 -0.260060742586879 0.284418405220844 -0.078278479138474 -0.232667442280525 -0.289958752169804 -0.232667442280525 -0.078278479138474 -0.0785273653649558 -0.232667442280525 0.13933559452174 0.269707723513886 0.0659532080603478 0.270407193292395 -0.0802649144174647 0.145941215959511 0.268319374769154 0.153411607832776 -0.0777801689838058 -0.232667442280525 -0.290768453832651 -0.078278479138474 -0.0785273653649558 -0.078278479138474 -0.078278479138474 -0.078278479138474 -0.232667442280525 -0.290768453832651 -0.0785273653649558 -0.0785273653649558 -0.0785273653649558 -0.232667442280525 -0.260060742586879 -0.204260809363735 -0.204260809363735 -0.0802649144174647 -0.228998103693835 -0.289958752169804 -0.0785273653649558 -0.0802649144174647 -0.0802649144174647 -0.0701965091814941 0.153106411018319 -0.232667442280525 -0.078278479138474 -0.078278479138474 -0.0785273653649558 -0.078278479138474 -0.078278479138474 -0.078278479138474 -0.078278479138474 -0.289958752169804 -0.0785273653649558 -0.0785273653649558 -0.232667442280525 -0.0787760776359765 -0.0785273653649558 -0.0792729959086531 -0.290768453832651 -0.078278479138474 -0.153411607832777 -0.154946057997662 -0.290768453832651 -0.155254665069158 -0.154946057997662 -0.154946057997662 -0.154946057997662 -0.290768453832651 -0.155254665069158 0.268319374769154 -0.155254665069158 0.27395887802835 -0.0777801689838058 0.268319374769154 -0.0612252488672751 -0.078278479138474 -0.0311942446673762 -0.285196548043572 -0.153411607832777 -0.153411607832777 -0.078278479138474 -0.078278479138474 -0.290768453832651 -0.0372703082878691 -0.0140164356437049 -0.0785273653649558
0.139936929951734 0.139617969430565 0.139617969430565 -0.02975466198859 -0.10294425261575 -0.0997811054412182 -0.102313202515746 -0.032484555843811 1 0.139617969430565 -0.102313202515746 -0.100098359213656 0.139617969430565 0.209650740803618 -0.120443550598348 0.209234008068871 -0.121066754392069 -0.120131995929134 -0.113902345826595 -0.0997811054412182 0.209234008068871 0.207575768931624 0.117017425519759 -0.100098359213656 0.142175594996335 0.139617969430565 0.139617969430565 0.112031644503652 0.11171967046503 -0.0997811054412182 -0.10294425261575 0.209650740803618 0.209234008068871 0.209650740803618 0.139299213038154 0.209650740803618 0.139299213038154 0.112031644503652 0.112031644503652 0.112031644503652 0.139617969430565 -0.181234138332058 0.11171967046503 -0.120443550598348 -0.225735390781017 0.139617969430565 0.21090623785119 0.114213972258887 0.11171967046503 0.139617969430565 0.139617969430565 0.209234008068871 0.139617969430565 0.112031644503652 -0.120131995929134 -0.0440337827606437 -0.0386336587762784 -0.0997811054412182 0.175461635021551 0.112031644503652 0.139617969430565 0.209234008068871 -0.0997811054412182 -0.0997811054412182 -0.0997811054412182 -0.100098359213656 -0.0940266147329944 -0.118574568846237 -0.222141015487473 -0.118263130392442 0.209234008068871 0.139617969430565 -0.100098359213656 -0.0429994119870605 0.0866004637881275 -0.0307669500532415 -0.0307669500532415 0.112031644503652 0.210068353155738 0.141855130325626 0.139936929951734 0.139617969430565 0.139617969430565 -0.233611695854859 -0.0289813073612207 -0.121066754392069 0.114525563195838 0.139617969430565 0.209650740803618 0.139617969430565 0.139617969430565 0.112031644503652 -0.225735390781017 -0.120755135711061 -0.118886018682742 0.209234008068871 0.209234008068871 0.112031644503652 0.139617969430565 0.11171967046503 -0.0762988482938838 -0.112031644503654 -0.120131995929134 -0.120131995929134 -0.225282313506974 -0.118574568846237 -0.12137840975212 -0.148961604206456 -0.114213972258887 -0.212169795031795 -0.212169795031795 0.139617969430565 0.11171967046503 0.11171967046503 0.109533849432844 0.139299213038154 0.109533849432844 0.139617969430565 0.209234008068871 0.139617969430565 0.209234008068871 0.139617969430565 0.112031644503652 0.139617969430565 0.11171967046503 0.112031644503652 0.109846350394072 0.112031644503652 0.209650740803618 0.209650740803618 0.112031644503652 0.11171967046503 0.139617969430565 0.139617969430565 0.139617969430565 0.139299213038154 0.112031644503652 0.11171967046503 -0.0762988482938838 -0.0762988482938838 -0.0762988482938838 -0.0766493514899434 0.116394556552874 -0.114213972258887 -0.0997811054412182 0.139617969430565 0.112031644503652 0.139617969430565 -0.0997811054412182 -0.100098359213656 0.139617969430565 -0.233138961765737 -0.120443550598348 0.1013652064841 -0.120131995929134 -0.102313202515746 -0.22258657796042 -0.121066754392069 -0.211747704770942 -0.0991459124912176 0.139617969430565 0.11171967046503 -0.0997811054412182 -0.100098359213656 -0.0997811054412182 -0.0997811054412182 -0.0997811054412182 0.139617969430565 0.11171967046503 -0.100098359213656 -0.100098359213656 -0.100098359213656 0.139617969430565 0.116394556552874 0.145070251713271 0.145070251713271 -0.102313202515746 0.141855130325626 0.112031644503652 -0.100098359213656 -0.102313202515746 -0.102313202515746 -0.0894790670607364 -0.212169795031795 0.139617969430565 -0.0997811054412182 -0.0997811054412182 -0.100098359213656 -0.0997811054412182 -0.0997811054412182 -0.0997811054412182 -0.0997811054412182 0.112031644503652 -0.100098359213656 -0.100098359213656 0.139617969430565 -0.100415391246115 -0.100098359213656 -0.101048809972532 0.11171967046503 -0.0997811054412182 0.211747704770941 0.209650740803618 0.11171967046503 0.209234008068871 0.209650740803618 0.209650740803618 0.209650740803618 0.11171967046503 0.209234008068871 -0.121066754392069 0.209234008068871 -0.118574568846237 -0.0991459124912176 -0.121066754392069 -0.0428792218684071 -0.0997811054412182 0.00169581441618514 0.113902345826594 0.211747704770941 0.211747704770941 -0.0997811054412182 -0.0997811054412182 0.11171967046503 -0.0289719422478137 -0.0460451088085311 -0.100098359213656
0.997720683730315 1 1 0.13594210943126 0.337938491978778 0.33643933320114 0.344976992185652 -0.232667442280525 0.139617969430565 1 0.344976992185652 0.337509041210318 1 0.665955049313881 -0.729240761454205 0.667281436317029 -0.723406159075217 -0.715684198634912 -0.777413968555367 0.33643933320114 0.667281436317029 0.672612078708259 0.740511540186145 0.337509041210318 0.977433481716821 1 1 0.802415655811182 0.800181172385485 0.33643933320114 0.337938491978778 0.665955049313881 0.667281436317029 0.665955049313881 0.997716938631098 0.665955049313881 0.997716938631098 0.802415655811182 0.802415655811182 0.802415655811182 1 -0.411698042006769 0.800181172385485 -0.718325553931612 -0.607360102016704 1 0.651338762159879 0.785284776424225 0.800181172385485 1 1 0.667281436317029 1 0.802415655811182 -0.715684198634912 -0.315387646305369 0.130263964708907 0.33643933320114 0.379007158297445 0.802415655811182 1 0.667281436317029 0.33643933320114 0.33643933320114 0.33643933320114 0.328602545094772 0.317036491268036 -0.736181645366913 -0.617464190751749 -0.733625018909454 0.667281436317029 1 0.337509041210318 -0.307979067181936 0.0815094695348005 0.161804788261553 0.161804788261553 0.802415655811182 0.664631141879123 0.984229256355231 0.997720683730315 1 1 -0.580422918172717 -0.207575768931624 -0.723500535236274 0.78210138629557 1 0.665955049313881 1 1 0.802415655811182 -0.607383931175024 -0.720866184232547 -0.738661170573277 0.667281436317029 0.667281436317029 0.802415655811182 1 0.800181172385485 -0.321358756961662 -0.642093029825737 -0.715684198634912 -0.715684198634912 -0.608604231328543 -0.736106695599281 -0.726038092859348 -0.932673273326976 -0.779758441305531 -0.652707676183819 -0.647372977210331 1 0.800181172385485 0.800181172385485 0.784525443820601 0.997716938631098 0.784525443820601 1 0.667281436317029 1 0.667281436317029 1 0.802415655811182 1 0.800181172385485 0.802415655811182 0.786763701277731 0.802415655811182 0.665955049313881 0.665955049313881 0.802415655811182 0.800181172385485 1 1 1 0.997716938631098 0.802415655811182 0.800181172385485 -0.321358756961662 -0.321358756961662 -0.321358756961662 -0.316596722937815 0.735547696448038 -0.779758441305531 0.33643933320114 1 0.802415655811182 1 0.33643933320114 0.337509041210318 1 -0.581675555749845 -0.718325553931612 -0.331132518197902 -0.715684198634912 0.344976992185652 -0.616182804163863 -0.723500535236274 -0.654029237640437 0.334297606151644 1 0.800181172385485 0.33643933320114 0.337509041210318 0.33643933320114 0.33643933320114 0.33643933320114 1 0.800181172385485 0.337509041210318 0.337509041210318 0.337509041210318 1 0.735547696448038 0.948628670668041 0.948628670668041 0.344976992185652 0.984229256355231 0.802415655811182 0.337509041210318 0.344976992185652 0.344976992185652 0.301703188436906 -0.652707676183819 1 0.33643933320114 0.33643933320114 0.337509041210318 0.33643933320114 0.33643933320114 0.33643933320114 0.33643933320114 0.802415655811182 0.337509041210318 0.337509041210318 1 0.338578001562405 0.337509041210318 0.313690962848208 0.800181172385485 0.33643933320114 0.654029237640437 0.665955049313881 0.800181172385485 0.667281436317029 0.665955049313881 0.665955049313881 0.665955049313881 0.800181172385485 0.667281436317029 -0.723500535236274 0.667281436317029 -0.736106695599281 0.334297606151644 -0.723500535236274 -0.215929970139106 0.33643933320114 -0.236586507246844 0.782957196118788 0.65936001328372 0.65936001328372 0.33643933320114 0.33643933320114 0.800181172385485 0.160187037440895 -0.329793571675105 0.337509041210318
0.345765100204037 0.344976992185652 0.344976992185652 0.377786886336853 0.987702723176697 0.956251294723906 0.993822492692145 -0.0802649144174647 -0.102313202515746 0.344976992185652 1 0.953067202092775 0.344976992185652 -0.449983935840252 -0.297599614025633 -0.451063178040766 -0.299139465744955 -0.296829804859049 -0.281437187680131 0.956251294723906 -0.451063178040766 -0.439514418123774 0.197995030499832 0.953067202092775 0.351296536714305 0.344976992185652 0.344976992185652 0.276814939424419 0.276044094053134 0.956251294723906 0.987702723176697 -0.449983935840252 -0.451063178040766 -0.449983935840252 0.344189388541633 -0.449983935840252 0.344189388541633 0.276814939424419 0.276814939424419 0.276814939424419 0.344976992185652 0.524370666170143 0.276044094053134 -0.297599614025633 0.453243960381017 0.344976992185652 -0.446749879265042 0.282207174163504 0.276044094053134 0.344976992185652 0.344976992185652 -0.451063178040766 0.344976992185652 0.276814939424419 -0.296829804859049 -0.10880148159494 0.37760189131339 0.956251294723906 -0.543771265764334 0.276814939424419 0.344976992185652 -0.451063178040766 0.956251294723906 0.956251294723906 0.956251294723906 0.953069049667327 0.905636944656427 -0.292981614595307 0.460577720378317 -0.292212092581206 -0.451063178040766 0.344976992185652 0.953067202092775 -0.106245692252567 -0.0597308132862703 0.455666928569996 0.455666928569996 0.276814939424419 -0.449107522344387 0.350504712147209 0.345765100204037 0.344976992185652 0.344976992185652 0.421378092076983 -0.0716088644166556 -0.299139465744955 0.282977072942723 0.344976992185652 -0.449983935840252 0.344976992185652 0.344976992185652 0.276814939424419 0.445204444059137 -0.29836949841395 -0.293751164734538 -0.451063178040766 -0.451063178040766 0.276814939424419 0.344976992185652 0.276044094053134 0.0336491736457635 -0.27681493942442 -0.296829804859049 -0.296829804859049 0.454155503479316 -0.292981614595307 -0.299909523704885 -0.368063841494623 -0.282207174163504 0.443945673859555 0.443945673859555 0.344976992185652 0.276044094053134 0.276044094053134 0.270643227902345 0.344189388541633 0.270643227902345 0.344976992185652 -0.451063178040766 0.344976992185652 -0.451063178040766 0.344976992185652 0.276814939424419 0.344976992185652 0.276044094053134 0.276814939424419 0.271415375227643 0.276814939424419 -0.449983935840252 -0.449983935840252 0.276814939424419 0.276044094053134 0.344976992185652 0.344976992185652 0.344976992185652 0.344189388541633 0.276814939424419 0.276044094053134 0.0336491736457635 0.0336491736457635 0.0336491736457635 0.038059688336509 0.195060681960333 -0.282207174163504 0.956251294723906 0.344976992185652 0.276814939424419 0.344976992185652 0.956251294723906 0.953067202092775 0.344976992185652 0.422324956640894 -0.297599614025633 0.250459623412251 -0.296829804859049 1 0.459655759360017 -0.299139465744955 0.444807978675147 0.962685197900939 0.344976992185652 0.276044094053134 0.956251294723906 0.953067202092775 0.956251294723906 0.956251294723906 0.956251294723906 0.344976992185652 0.276044094053134 0.953067202092775 0.953067202092775 0.953067202092775 0.344976992185652 0.195060681960333 0.291167146891484 0.291167146891484 0.993822492692145 0.350504712147209 0.276814939424419 0.953067202092775 0.993822492692145 0.993822492692145 0.867571421800465 0.443734474712206 0.344976992185652 0.956251294723906 0.956251294723906 0.953067202092775 0.956251294723906 0.956251294723906 0.956251294723906 0.956251294723906 0.276814939424419 0.953067202092775 0.953067202092775 0.344976992185652 0.956238996587432 0.953067202092775 0.943643007729177 0.276044094053134 0.956251294723906 -0.444807978675147 -0.450183927526016 0.276044094053134 -0.451063178040766 -0.449983935840252 -0.449983935840252 -0.449983935840252 0.276044094053134 -0.451063178040766 -0.299139465744955 -0.451063178040766 -0.292981614595307 0.962685197900939 -0.299139465744955 -0.138980619670084 0.956251294723906 -0.0742015949121784 0.281437187680131 -0.444596622156311 -0.444596622156311 0.956251294723906 0.956251294723906 0.276044094053134 0.450844190314038 -0.113771194398641 0.953067202092775
0.338280088519791 0.337509041210318 0.337509041210318 0.402780645353287 0.940769099962368 0.996830579692498 0.959408539971048 -0.0785273653649558 -0.100098359213656 0.337509041210318 0.953067202092775 1 0.337509041210318 -0.477452923991425 -0.279850277524786 -0.478403870085533 -0.28126841302933 -0.27902115431554 -0.263383076687084 0.996830579692498 -0.478403870085533 -0.467049402394365 0.192493958839546 1 0.334743900221722 0.337509041210318 0.337509041210318 0.27082253864498 0.270068380286373 0.996830579692498 0.940769099962368 -0.477452923991425 -0.478403870085533 -0.477452923991425 0.336738487356675 -0.477452923991425 0.336738487356675 0.27082253864498 0.27082253864498 0.27082253864498 0.337509041210318 0.504507706745206 0.270068380286373 -0.279850277524786 0.443432280899011 0.337509041210318 -0.474610709638101 0.264504765174147 0.270068380286373 0.337509041210318 0.337509041210318 -0.478403870085533 0.337509041210318 0.27082253864498 -0.27902115431554 -0.106446182114104 0.385956963528373 0.996830579692498 -0.570485731546736 0.27082253864498 0.337509041210318 -0.478403870085533 0.996830579692498 0.996830579692498 0.996830579692498 0.993657354688518 0.939342217711068 -0.286639242831293 0.442502393955357 -0.285886379182262 -0.478403870085533 0.337509041210318 0.993657314367049 -0.0853940739098373 -0.0584377798508719 0.479408752077622 0.479408752077622 0.27082253864498 -0.47650375561066 0.33415268208238 0.338280088519791 0.337509041210318 0.337509041210318 0.402952828694117 -0.0700586987506059 -0.28126841302933 0.265338819261442 0.337509041210318 -0.477452923991425 0.337509041210318 0.337509041210318 0.27082253864498 0.426905218979955 -0.280437665529238 -0.287392133996613 -0.478403870085533 -0.478403870085533 0.27082253864498 0.337509041210318 0.270068380286373 0.0513589394330224 -0.258617243584969 -0.27902115431554 -0.27902115431554 0.444324091205488 -0.286639242831293 -0.282097840797824 -0.351476101985588 -0.26422405585647 0.471784210371018 0.471784210371018 0.337509041210318 0.270068380286373 0.270068380286373 0.26478443034899 0.336738487356675 0.26478443034899 0.337509041210318 -0.478403870085533 0.337509041210318 -0.478403870085533 0.337509041210318 0.27082253864498 0.337509041210318 0.270068380286373 0.27082253864498 0.265539862477328 0.27082253864498 -0.477452923991425 -0.477452923991425 0.27082253864498 0.270068380286373 0.337509041210318 0.337509041210318 0.337509041210318 0.336738487356675 0.27082253864498 0.270068380286373 0.0513589394330224 0.0513589394330224 0.0513589394330224 0.0559515239968901 0.18966383889668 -0.26422405585647 0.996830579692498 0.337509041210318 0.27082253864498 0.337509041210318 0.996830579692498 1 0.337509041210318 0.403913752648063 -0.279850277524786 0.23039459542896 -0.27902115431554 0.953067202092775 0.449705279315877 -0.28126841302933 0.47272464805197 0.990484891761247 0.337509041210318 0.270068380286373 0.996830579692498 1 0.996830579692498 0.996830579692498 0.996830579692498 0.337509041210318 0.270068380286373 1 1 1 0.337509041210318 0.18966383889668 0.283437975650708 0.283437975650708 0.959408539971048 0.33415268208238 0.27082253864498 1 0.959408539971048 0.959408539971048 0.823010295006408 0.471784210371018 0.337509041210318 0.996830579692498 0.996830579692498 1 0.996830579692498 0.996830579692498 0.996830579692498 0.996830579692498 0.27082253864498 1 1 0.337509041210318 0.996842794430959 1 0.984269470934351 0.270068380286373 0.996830579692498 -0.47272464805197 -0.477452923991425 0.270068380286373 -0.478403870085533 -0.477452923991425 -0.477452923991425 -0.477452923991425 0.270068380286373 -0.478403870085533 -0.28126841302933 -0.478403870085533 -0.286639242831293 0.990484891761247 -0.28126841302933 -0.136880331840174 0.996830579692498 -0.0665088771401242 0.263669066567348 -0.47272464805197 -0.47272464805197 0.996830579692498 0.996830579692498 0.270068380286373 0.474615544716847 -0.11130831217339 1
0.997720683730315 1 1 0.13594210943126 0.337938491978778 0.33643933320114 0.344976992185652 -0.232667442280525 0.139617969430565 1 0.344976992185652 0.337509041210318 1 0.665955049313881 -0.729240761454205 0.667281436317029 -0.723406159075217 -0.715684198634912 -0.777413968555367 0.33643933320114 0.667281436317029 0.672612078708259 0.740511540186145 0.337509041210318 0.977433481716821 1 1 0.802415655811182 0.800181172385485 0.33643933320114 0.337938491978778 0.665955049313881 0.667281436317029 0.665955049313881 0.997716938631098 0.665955049313881 0.997716938631098 0.802415655811182 0.802415655811182 0.802415655811182 1 -0.411698042006769 0.800181172385485 -0.718325553931612 -0.607360102016704 1 0.651338762159879 0.785284776424225 0.800181172385485 1 1 0.667281436317029 1 0.802415655811182 -0.715684198634912 -0.315387646305369 0.130263964708907 0.33643933320114 0.379007158297445 0.802415655811182 1 0.667281436317029 0.33643933320114 0.33643933320114 0.33643933320114 0.328602545094772 0.317036491268036 -0.736181645366913 -0.617464190751749 -0.733625018909454 0.667281436317029 1 0.337509041210318 -0.307979067181936 0.0815094695348005 0.161804788261553 0.161804788261553 0.802415655811182 0.664631141879123 0.984229256355231 0.997720683730315 1 1 -0.580422918172717 -0.207575768931624 -0.723500535236274 0.78210138629557 1 0.665955049313881 1 1 0.802415655811182 -0.607383931175024 -0.720866184232547 -0.738661170573277 0.667281436317029 0.667281436317029 0.802415655811182 1 0.800181172385485 -0.321358756961662 -0.642093029825737 -0.715684198634912 -0.715684198634912 -0.608604231328543 -0.736106695599281 -0.726038092859348 -0.932673273326976 -0.779758441305531 -0.652707676183819 -0.647372977210331 1 0.800181172385485 0.800181172385485 0.784525443820601 0.997716938631098 0.784525443820601 1 0.667281436317029 1 0.667281436317029 1 0.802415655811182 1 0.800181172385485 0.802415655811182 0.786763701277731 0.802415655811182 0.665955049313881 0.665955049313881 0.802415655811182 0.800181172385485 1 1 1 0.997716938631098 0.802415655811182 0.800181172385485 -0.321358756961662 -0.321358756961662 -0.321358756961662 -0.316596722937815 0.735547696448038 -0.779758441305531 0.33643933320114 1 0.802415655811182 1 0.33643933320114 0.337509041210318 1 -0.581675555749845 -0.718325553931612 -0.331132518197902 -0.715684198634912 0.344976992185652 -0.616182804163863 -0.723500535236274 -0.654029237640437 0.334297606151644 1 0.800181172385485 0.33643933320114 0.337509041210318 0.33643933320114 0.33643933320114 0.33643933320114 1 0.800181172385485 0.337509041210318 0.337509041210318 0.337509041210318 1 0.735547696448038 0.948628670668041 0.948628670668041 0.344976992185652 0.984229256355231 0.802415655811182 0.337509041210318 0.344976992185652 0.344976992185652 0.301703188436906 -0.652707676183819 1 0.33643933320114 0.33643933320114 0.337509041210318 0.33643933320114 0.33643933320114 0.33643933320114 0.33643933320114 0.802415655811182 0.337509041210318 0.337509041210318 1 0.338578001562405 0.337509041210318 0.313690962848208 0.800181172385485 0.33643933320114 0.654029237640437 0.665955049313881 0.800181172385485 0.667281436317029 0.665955049313881 0.665955049313881 0.665955049313881 0.800181172385485 0.667281436317029 -0.723500535236274 0.667281436317029 -0.736106695599281 0.334297606151644 -0.723500535236274 -0.215929970139106 0.33643933320114 -0.236586507246844 0.782957196118788 0.65936001328372 0.65936001328372 0.33643933320114 0.33643933320114 0.800181172385485 0.160187037440895 -0.329793571675105 0.337509041210318
0.662199856357802 0.665955049313881 0.665955049313881 -0.19230879685108 -0.445696988186267 -0.47593967499825 -0.450183927526016 -0.154946057997662 0.209650740803618 0.665955049313881 -0.449983935840252 -0.477452923991425 0.665955049313881 1 -0.451769592695467 0.998012252505527 -0.448885670151672 -0.443141393819074 -0.510436119903542 -0.47593967499825 0.998012252505527 0.990102721010955 0.558154123716505 -0.477452923991425 0.646683001266961 0.665955049313881 0.665955049313881 0.534372757635966 0.532884692116015 -0.47593967499825 -0.445696988186267 1 0.998012252505527 1 0.664434633067367 1 0.664434633067367 0.534372757635966 0.534372757635966 0.534372757635966 0.665955049313881 -0.80734845766356 0.532884692116015 -0.445226407948003 -0.916240806988734 0.665955049313881 0.982032631777016 0.512189204096982 0.532884692116015 0.665955049313881 0.665955049313881 0.998012252505527 0.665955049313881 0.534372757635966 -0.443141393819074 -0.210033995548282 -0.184276280771474 -0.47593967499825 0.836923515504806 0.534372757635966 0.665955049313881 0.998012252505527 -0.47593967499825 -0.47593967499825 -0.47593967499825 -0.477452923991425 -0.448491688474739 -0.467741343080411 -0.918927231489372 -0.46579654806876 0.998012252505527 0.665955049313881 -0.469881529915453 -0.20510021487279 0.122394851752798 -0.228895110466541 -0.228895110466541 0.534372757635966 0.994024083178004 0.645167436605032 0.662199856357802 0.665955049313881 0.665955049313881 -0.863123029126807 -0.138236131435227 -0.449369701975196 0.507173275428197 0.665955049313881 1 0.665955049313881 0.665955049313881 0.534372757635966 -0.903653421422831 -0.447302435533323 -0.469679201367172 0.998012252505527 0.998012252505527 0.534372757635966 0.665955049313881 0.532884692116015 -0.363933120395473 -0.393981823928305 -0.443141393819074 -0.443141393819074 -0.913941718178238 -0.467741343080411 -0.450952389768962 -0.59134835762873 -0.512073401595828 -0.980099717564145 -0.976074080422851 0.665955049313881 0.532884692116015 0.532884692116015 0.522458680627543 0.664434633067367 0.522458680627543 0.665955049313881 0.998012252505527 0.665955049313881 0.998012252505527 0.665955049313881 0.534372757635966 0.665955049313881 0.532884692116015 0.534372757635966 0.523949259482783 0.534372757635966 1 1 0.534372757635966 0.532884692116015 0.665955049313881 0.665955049313881 0.665955049313881 0.664434633067367 0.534372757635966 0.532884692116015 -0.363933120395473 -0.363933120395473 -0.363933120395473 -0.365604963741768 0.555183139857839 -0.512073401595828 -0.47593967499825 0.665955049313881 0.534372757635966 0.665955049313881 -0.47593967499825 -0.477452923991425 0.665955049313881 -0.864995180742961 -0.445226407948003 -0.492165070421453 -0.443141393819074 -0.449983935840252 -0.925336948465193 -0.449369701975196 -0.982078099682136 -0.472909907740738 0.665955049313881 0.532884692116015 -0.47593967499825 -0.477452923991425 -0.47593967499825 -0.47593967499825 -0.47593967499825 0.665955049313881 0.532884692116015 -0.477452923991425 -0.477452923991425 -0.477452923991425 0.665955049313881 0.555183139857839 0.686826204446393 0.686826204446393 -0.450183927526016 0.645167436605032 0.534372757635966 -0.477452923991425 -0.450183927526016 -0.450183927526016 -0.384552100758613 -0.980099455077463 0.665955049313881 -0.47593967499825 -0.47593967499825 -0.477452923991425 -0.47593967499825 -0.47593967499825 -0.47593967499825 -0.47593967499825 0.534372757635966 -0.477452923991425 -0.477452923991425 0.665955049313881 -0.471439594731212 -0.477452923991425 -0.481986419819931 0.532884692116015 -0.47593967499825 0.982078099682136 0.9960163107028 0.532884692116015 0.998012252505527 1 1 1 0.532884692116015 0.998012252505527 -0.449369701975196 0.998012252505527 -0.467741343080411 -0.472909907740738 -0.449369701975196 -0.0684154210961648 -0.47593967499825 -0.148449353423823 0.510553767819221 0.986091584107933 0.986091584107933 -0.47593967499825 -0.47593967499825 0.532884692116015 -0.226606579596842 -0.219627694288296 -0.477452923991425
-0.727299095073604 -0.729240761454205 -0.729240761454205 -0.11727251443714 -0.287823782650949 -0.290234473520535 -0.297599614025633 0.269707723513886 -0.120443550598348 -0.729240761454205 -0.297599614025633 -0.279850277524786 -0.729240761454205 -0.451769592695467 1 -0.446197068350009 0.989675193402556 0.987020346430523 0.945690701251683 -0.290234473520535 -0.446197068350009 -0.451591611589353 -0.874123894026037 -0.279850277524786 -0.751678114170364 -0.729240761454205 -0.729240761454205 -0.919091527778745 -0.922027160173259 -0.290234473520535 -0.287823782650948 -0.451769592695467 -0.446197068350009 -0.451769592695467 -0.73127680522546 -0.451769592695467 -0.73127680522546 -0.919091527778745 -0.919091527778745 -0.919091527778745 -0.729240761454205 0.178280258363669 -0.922027160173259 0.984429947707349 0.526973299207924 -0.729240761454205 -0.473757486020748 -0.937405861553019 -0.922027160173259 -0.729240761454205 -0.729240761454205 -0.446197068350009 -0.729240761454205 -0.919091527778745 0.987020346430523 0.365596850490429 -0.112374177110214 -0.290234473520535 -0.546507088690118 -0.919091527778745 -0.729240761454205 -0.446197068350009 -0.290234473520535 -0.290234473520535 -0.290234473520535 -0.280084855269542 -0.273496318799815 0.968693293202167 0.496005882624177 0.971357159357914 -0.446197068350009 -0.729240761454205 -0.291157273295193 0.357008837529662 0.2007086382885 -0.139583345048772 -0.139583345048772 -0.919091527778745 -0.444260755400201 -0.748284556601795 -0.727299095073604 -0.729240761454205 -0.729240761454205 0.508766321608642 0.240621496271458 0.989675274334413 -0.93457898497556 -0.729240761454205 -0.451769592695467 -0.729240761454205 -0.729240761454205 -0.919091527778745 0.526973299207924 0.992241622382241 0.971316088657124 -0.446197068350009 -0.446197068350009 -0.919091527778745 -0.729240761454205 -0.922027160173259 -0.221931356311183 0.91353950728963 0.987020346430523 0.987020346430523 0.528040144868328 0.97396764232702 0.992297978234511 0.808554333447017 0.942847125948716 0.476894925996398 0.470330477369433 -0.729240761454205 -0.916471388824497 -0.916473400058456 -0.90377669354302 -0.72577958542174 -0.90377669354302 -0.729240761454205 -0.446197068350009 -0.729240761454205 -0.446197068350009 -0.729240761454205 -0.919091527778745 -0.729240761454205 -0.922027160173259 -0.919091527778745 -0.906385877305049 -0.919091527778745 -0.451769592695467 -0.451769592695467 -0.919091527778745 -0.922027160173259 -0.729240761454205 -0.729240761454205 -0.729240761454205 -0.731191070702102 -0.919091527778745 -0.922027160173259 -0.221931356311183 -0.221931356311183 -0.221931356311183 -0.222950869074902 -0.868467176809968 0.942847125948716 -0.290234473520535 -0.729240761454205 -0.919091527778745 -0.729240761454205 -0.290234473520535 -0.279850277524786 -0.729240761454205 0.509831774408227 0.984429947707349 0.294842166832327 0.987020346430523 -0.297599614025633 0.494973064198541 0.989675274334413 0.478257065024001 -0.288386880325289 -0.729240761454205 -0.922027160173259 -0.290234473520535 -0.279850277524786 -0.290234473520535 -0.290234473520535 -0.290234473520535 -0.729240761454205 -0.922027160173259 -0.279850277524786 -0.279850277524786 -0.279850277524786 -0.729240761454205 -0.868467176809968 -0.68474897566406 -0.68474897566406 -0.297599614025633 -0.748284556601795 -0.919091527778745 -0.279850277524786 -0.297599614025633 -0.297599614025633 -0.260268813465701 0.477226963667713 -0.729240761454205 -0.290234473520535 -0.290234473520535 -0.279850277524786 -0.290234473520535 -0.290234473520535 -0.290234473520535 -0.290234473520535 -0.919091527778745 -0.279850277524786 -0.279850277524786 -0.729240761454205 -0.280868360790353 -0.279850277524786 -0.293921860582434 -0.922027160173259 -0.290234473520535 -0.478257065024001 -0.444725805333492 -0.922027160173259 -0.446197068350009 -0.451769592695467 -0.451769592695467 -0.451769592695467 -0.922027160173259 -0.446197068350009 0.989675274334413 -0.446197068350009 0.97396764232702 -0.288386880325289 0.989675274334413 0.461549076496984 -0.290234473520535 0.264915370615549 -0.940247164497153 -0.478257065024001 -0.478257065024001 -0.290234473520535 -0.290234473520535 -0.922027160173259 -0.13818776786327 0.382296175924617 -0.279850277524786
0.663530431142469 0.667281436317029 0.667281436317029 -0.192691819532561 -0.446801953895969 -0.476887607144497 -0.45126099440563 -0.155254665069158 0.209234008068871 0.667281436317029 -0.451063178040766 -0.478403870085533 0.667281436317029 0.998012252505527 -0.446197068350009 1 -0.443341100661475 -0.437513132707844 -0.5048713788009 -0.476887607144497 1 0.992074715040106 0.559265802914994 -0.478403870085533 0.642755213384953 0.667281436317029 0.667281436317029 0.535437071332956 0.533946042023231 -0.476887607144497 -0.446801953895969 0.998012252505527 1 0.998012252505527 0.665757991847588 0.998012252505527 0.665757991847588 0.535437071332956 0.535437071332956 0.535437071332956 0.667281436317029 -0.809122766907747 0.533946042023231 -0.439637040887084 -0.914381135426423 0.667281436317029 0.980044965882161 0.506684145711174 0.533946042023231 0.667281436317029 0.667281436317029 1 0.667281436317029 0.535437071332956 -0.437513132707844 -0.210452321623294 -0.184643305038435 -0.476887607144497 0.838590421514059 0.535437071332956 0.667281436317029 1 -0.476887607144497 -0.476887607144497 -0.476887607144497 -0.478403870085533 -0.449384952287703 -0.468745313775923 -0.921192666070457 -0.466794704693824 1 0.667281436317029 -0.470852604122333 -0.20550871430474 0.12215156169289 -0.229351002346811 -0.229351002346811 0.535437071332956 0.99602822093698 0.641239191789151 0.663530431142469 0.667281436317029 0.667281436317029 -0.861298765513492 -0.138511457237306 -0.443856262084739 0.501661692386006 0.667281436317029 0.998012252505527 0.667281436317029 0.667281436317029 0.535437071332956 -0.90177974392447 -0.441751336630444 -0.470688914723492 1 1 0.535437071332956 0.667281436317029 0.533946042023231 -0.364657968358416 -0.387674543567685 -0.437513132707844 -0.437513132707844 -0.912073750278945 -0.468745313775923 -0.445445478177685 -0.587466007767638 -0.506543398273688 -0.978127727310238 -0.974098157889686 0.667281436317029 0.533946042023231 0.533946042023231 0.523499264979865 0.665757991847588 0.523499264979865 0.667281436317029 1 0.667281436317029 1 0.667281436317029 0.535437071332956 0.667281436317029 0.533946042023231 0.535437071332956 0.524992812630706 0.535437071332956 0.998012252505527 0.998012252505527 0.535437071332956 0.533946042023231 0.667281436317029 0.667281436317029 0.667281436317029 0.665757991847588 0.535437071332956 0.533946042023231 -0.364657968358416 -0.364657968358416 -0.364657968358416 -0.366333141525979 0.556288901728453 -0.506543398273688 -0.476887607144497 0.667281436317029 0.535437071332956 0.667281436317029 -0.476887607144497 -0.478403870085533 0.667281436317029 -0.863167590453874 -0.439637040887084 -0.491099767360528 -0.437513132707844 -0.451063178040766 -0.927601761815711 -0.443856262084739 -0.980102210855764 -0.473851805479831 0.667281436317029 0.533946042023231 -0.476887607144497 -0.478403870085533 -0.476887607144497 -0.476887607144497 -0.476887607144497 0.667281436317029 0.533946042023231 -0.478403870085533 -0.478403870085533 -0.478403870085533 0.667281436317029 0.556288901728453 0.688206456045064 0.688206456045064 -0.45126099440563 0.641239191789151 0.535437071332956 -0.478403870085533 -0.45126099440563 -0.45126099440563 -0.385518514176815 -0.978127430835872 0.667281436317029 -0.476887607144497 -0.476887607144497 -0.478403870085533 -0.476887607144497 -0.476887607144497 -0.476887607144497 -0.476887607144497 0.535437071332956 -0.478403870085533 -0.478403870085533 0.667281436317029 -0.47237523762146 -0.478403870085533 -0.482946395307167 0.533946042023231 -0.476887607144497 0.980102210855764 0.998012252505527 0.533946042023231 1 0.998012252505527 0.998012252505527 0.998012252505527 0.533946042023231 1 -0.443856262084739 1 -0.468745313775923 -0.473851805479831 -0.443856262084739 -0.0653144811670829 -0.476887607144497 -0.146667224783321 0.505014389625367 0.984119629054791 0.984119629054791 -0.476887607144497 -0.476887607144497 0.533946042023231 -0.227057913395293 -0.220065128195487 -0.478403870085533
-0.721457186326939 -0.723406159075217 -0.723406159075217 -0.117879310529859 -0.289298697907652 -0.291736216237911 -0.299139465744955 0.268319374769154 -0.121066754392069 -0.723406159075217 -0.299139465744955 -0.28126841302933 -0.723406159075217 -0.448885670151672 0.989675193402556 -0.443341100661475 1 0.987089880337463 0.93538003099649 -0.291736216237911 -0.443341100661475 -0.448791221982854 -0.863614979963975 -0.281268413029329 -0.745728222905164 -0.723406159075217 -0.723406159075217 -0.914306169787504 -0.911701357394264 -0.291736216237911 -0.289298697907652 -0.448885670151672 -0.443341100661475 -0.448885670151672 -0.725457026012647 -0.448885670151672 -0.725457026012647 -0.914306169787504 -0.914306169787504 -0.914306169787504 -0.723406159075217 0.186581086863596 -0.911701357394264 0.989675193402556 0.529792073322879 -0.723406159075217 -0.470702995942971 -0.93252776684503 -0.911701357394264 -0.723406159075217 -0.723406159075217 -0.443341100661475 -0.723406159075217 -0.914306169787504 0.987089880337463 0.363714902425154 -0.112955628031773 -0.291736216237911 -0.544553264816445 -0.914306169787504 -0.723406159075217 -0.443341100661475 -0.291736216237911 -0.291736216237911 -0.291736216237911 -0.28150467288444 -0.274911454293558 0.974164701859904 0.499227275946448 0.971579898761385 -0.443341100661475 -0.723406159075217 -0.292663790799742 0.355171097160254 0.199675469559051 -0.140305582725612 -0.140305582725612 -0.914306169787504 -0.441407620116846 -0.742359099040977 -0.721457186326938 -0.723406159075217 -0.723406159075217 0.51146929383393 0.239382871926731 0.994846436538893 -0.929689108552328 -0.723406159075217 -0.448885670151672 -0.723406159075217 -0.723406159075217 -0.914306169787504 0.529792073322879 0.99226074809678 0.97674953211059 -0.443341100661475 -0.443341100661475 -0.914306169787504 -0.723406159075217 -0.911701357394264 -0.223079682332055 0.919844630087305 0.987089880337463 0.987089880337463 0.530864749696766 0.974164701859904 0.997432365766787 0.802288821832513 0.937967373220361 0.473794686967397 0.46725736670473 -0.723406159075217 -0.911699201873884 -0.911701357394264 -0.899096544734885 -0.719962671256735 -0.899096544734885 -0.723406159075217 -0.443341100661475 -0.723406159075217 -0.443341100661475 -0.723406159075217 -0.914306169787504 -0.723406159075217 -0.911701357394264 -0.914306169787504 -0.901692381997184 -0.914306169787504 -0.448885670151672 -0.448885670151672 -0.914306169787504 -0.911701357394264 -0.723406159075217 -0.723406159075217 -0.723406159075217 -0.725363904527693 -0.914306169787504 -0.911701357394264 -0.223079682332055 -0.223079682332055 -0.223079682332055 -0.224104470299129 -0.857954668241997 0.937967373220361 -0.291736216237911 -0.723406159075217 -0.914306169787504 -0.723406159075217 -0.291736216237911 -0.281268413029329 -0.723406159075217 0.512539969744168 0.989675193402556 0.29636775085908 0.987089880337463 -0.299139465744955 0.498186524072894 0.994846436538893 0.475177037518092 -0.289879063152719 -0.723406159075217 -0.911701357394264 -0.291736216237911 -0.281268413029329 -0.291736216237911 -0.291736216237911 -0.291736216237911 -0.723406159075217 -0.911701357394264 -0.281268413029329 -0.281268413029329 -0.281268413029329 -0.723406159075217 -0.857954668241997 -0.678684099088239 -0.678684099088239 -0.299139465744955 -0.742359099040977 -0.914306169787504 -0.281268413029329 -0.299139465744955 -0.299139465744955 -0.261615506677025 0.474147606715384 -0.723406159075217 -0.291736216237911 -0.291736216237911 -0.281268413029329 -0.291736216237911 -0.291736216237911 -0.291736216237911 -0.291736216237911 -0.914306169787504 -0.281268413029329 -0.281268413029329 -0.723406159075217 -0.282293660786007 -0.281268413029329 -0.295442682724109 -0.911701357394264 -0.291736216237911 -0.475177037518093 -0.44185076343064 -0.911701357394264 -0.443341100661475 -0.448885670151672 -0.448885670151672 -0.448885670151672 -0.911701357394264 -0.443341100661475 0.994846436538893 -0.443341100661475 0.974164701859904 -0.289879063152719 0.994846436538893 0.47466402782872 -0.291736216237911 0.262216281672885 -0.929927127261056 -0.475177037518093 -0.475177037518093 -0.291736216237911 -0.291736216237911 -0.911701357394264 -0.138902784489317 0.380328266333277 -0.281268413029329
-0.713754342120354 -0.715684198634912 -0.715684198634912 -0.116969162375017 -0.298660599648335 -0.289483715966946 -0.296829804859049 0.270407193292395 -0.120131995929134 -0.715684198634912 -0.296829804859049 -0.27902115431554 -0.715684198634912 -0.443141393819074 0.987020346430523 -0.437513132707844 0.987089880337463 1 0.931772597576177 -0.289483715966946 -0.437513132707844 -0.442937936299721 -0.860009492627471 -0.27902115431554 -0.738401404886642 -0.715684198634912 -0.715684198634912 -0.904807150433619 -0.907731620684054 -0.289483715966946 -0.298660599648335 -0.443141393819074 -0.437513132707844 -0.443141393819074 -0.717721595720695 -0.443141393819074 -0.717721595720695 -0.904807150433619 -0.904807150433619 -0.904807150433619 -0.715684198634912 0.179342148568795 -0.907731620684054 0.997413272295045 0.532180600983705 -0.715684198634912 -0.471828314109774 -0.92346435176222 -0.907731620684054 -0.715684198634912 -0.715684198634912 -0.437513132707844 -0.715684198634912 -0.904807150433619 1 0.366545002603776 -0.112083495712962 -0.289483715966946 -0.538131305994252 -0.904807150433619 -0.715684198634912 -0.437513132707844 -0.289483715966946 -0.289483715966946 -0.289483715966946 -0.279259844244494 -0.272788858294773 0.976518940492733 0.501350625574599 0.979178108820622 -0.437513132707844 -0.715684198634912 -0.290404128709862 0.329335215105554 0.201229163340357 -0.139222280942986 -0.139222280942986 -0.904807150433619 -0.435624868078227 -0.734984362290289 -0.713754342120354 -0.715684198634912 -0.715684198634912 0.514237934404493 0.241245532774781 0.992278983048414 -0.920647816039471 -0.715684198634912 -0.443141393819074 -0.715684198634912 -0.715684198634912 -0.904807150433619 0.532180600983705 0.994839641575009 0.973873191007825 -0.437513132707844 -0.437513132707844 -0.904807150433619 -0.715684198634912 -0.907731620684054 -0.221357280323215 0.927042810939984 1 1 0.533250897769276 0.976518940492733 0.989731173562641 0.795939422894799 0.928939556157399 0.468412072790813 0.468412072790813 -0.715684198634912 -0.90772738762987 -0.902140188333714 -0.889124806495449 -0.712187880560533 -0.889124806495449 -0.715684198634912 -0.437513132707844 -0.715684198634912 -0.437513132707844 -0.715684198634912 -0.904807150433619 -0.715684198634912 -0.907731620684054 -0.904807150433619 -0.891784709763856 -0.904807150433619 -0.443141393819074 -0.443141393819074 -0.904807150433619 -0.907731620684054 -0.715684198634912 -0.715684198634912 -0.715684198634912 -0.717622826136826 -0.904807150433619 -0.907731620684054 -0.221357280323215 -0.221357280323215 -0.221357280323215 -0.222374155885023 -0.854254645392144 0.928939556157399 -0.289483715966946 -0.715684198634912 -0.904807150433619 -0.715684198634912 -0.289483715966946 -0.27902115431554 -0.715684198634912 0.51528065072986 0.997413272295045 0.294079490430793 1 -0.296829804859049 0.500162558677843 0.992278983048414 0.469791482738612 -0.287640901992207 -0.715684198634912 -0.907731620684054 -0.289483715966946 -0.27902115431554 -0.289483715966946 -0.289483715966946 -0.289483715966946 -0.715684198634912 -0.907731620684054 -0.27902115431554 -0.27902115431554 -0.27902115431554 -0.715684198634912 -0.854254645392144 -0.671119236035767 -0.671119236035767 -0.296829804859049 -0.734984362290289 -0.904807150433619 -0.27902115431554 -0.296829804859049 -0.296829804859049 -0.259595568915174 0.468779516175835 -0.715684198634912 -0.289483715966946 -0.289483715966946 -0.27902115431554 -0.289483715966946 -0.289483715966946 -0.289483715966946 -0.289483715966946 -0.904807150433619 -0.27902115431554 -0.27902115431554 -0.715684198634912 -0.280038259696173 -0.27902115431554 -0.293161564762575 -0.907731620684054 -0.289483715966946 -0.469791482738612 -0.436023629801425 -0.907731620684054 -0.437513132707844 -0.443141393819074 -0.443141393819074 -0.443141393819074 -0.907731620684054 -0.437513132707844 0.992278983048414 -0.437513132707844 0.976518940492733 -0.287640901992207 0.992278983048414 0.480255396897175 -0.289483715966946 0.265821355069543 -0.92629511205049 -0.469791482738612 -0.469791482738612 -0.289483715966946 -0.289483715966946 -0.907731620684054 -0.137830313735652 0.35668830371839 -0.27902115431554
-0.775562835761634 -0.777413968555367 -0.777413968555367 -0.110903526415607 -0.270717108753915 -0.274472042791048 -0.281437187680131 0.285196548043571 -0.113902345826595 -0.777413968555367 -0.281437187680131 -0.263383076687084 -0.777413968555367 -0.510436119903542 0.945690701251683 -0.5048713788009 0.93538003099649 0.931772597576177 1 -0.274472042791048 -0.5048713788009 -0.509447186509493 -0.923843483209779 -0.263383076687084 -0.801138520500166 -0.777413968555367 -0.777413968555367 -0.972445085347121 -0.975263502338614 -0.274472042791048 -0.270717108753915 -0.510436119903542 -0.5048713788009 -0.510436119903542 -0.779296558933065 -0.510436119903542 -0.779296558933065 -0.972445085347121 -0.972445085347121 -0.972445085347121 -0.777413968555367 0.233142128563199 -0.975263502338614 0.929322588065571 0.497653552488812 -0.777413968555367 -0.533462275729117 -0.991796156940685 -0.975263502338614 -0.777413968555367 -0.777413968555367 -0.5048713788009 -0.777413968555367 -0.972445085347121 0.931772597576177 0.386592413361512 -0.106271214353938 -0.274472042791048 -0.60747120774945 -0.972445085347121 -0.777413968555367 -0.5048713788009 -0.274472042791048 -0.274472042791048 -0.274472042791048 -0.263669066567348 -0.258642925515551 0.911104657842686 0.464158807571796 0.913624584955179 -0.5048713788009 -0.777413968555367 -0.275344725957059 0.377511206419962 -0.0664965965696292 -0.132002671462229 -0.132002671462229 -0.972445085347121 -0.502666890265269 -0.797496568443623 -0.775562835761634 -0.777413968555367 -0.777413968555367 0.480424447551614 0.25443995161735 0.935380787917996 -0.989085065354641 -0.777413968555367 -0.510436119903542 -0.777413968555367 -0.777413968555367 -0.972445085347121 0.497653552488812 0.937807859948891 0.914143725312652 -0.5048713788009 -0.5048713788009 -0.972445085347121 -0.777413968555367 -0.975263502338614 -0.209878419979659 0.846823041489635 0.931772597576177 0.931772597576177 0.49865747014195 0.916651971195032 0.938406970887222 0.764642314597597 0.997271555956524 0.536845246089466 0.530244670008232 -0.777413968555367 -0.969677584658328 -0.969678161452239 -0.955972109645516 -0.773763660332819 -0.955972109645516 -0.777413968555367 -0.5048713788009 -0.777413968555367 -0.5048713788009 -0.777413968555367 -0.972445085347121 -0.777413968555367 -0.975263502338614 -0.972445085347121 -0.958730323178074 -0.972445085347121 -0.510436119903542 -0.510436119903542 -0.972445085347121 -0.975263502338614 -0.777413968555367 -0.777413968555367 -0.777413968555367 -0.77927265147067 -0.972445085347121 -0.975263502338614 -0.209878419979659 -0.209878419979659 -0.209878419979659 -0.210842563720117 -0.91787487834068 0.997271555956524 -0.274472042791048 -0.777413968555367 -0.972445085347121 -0.777413968555367 -0.274472042791048 -0.263383076687084 -0.777413968555367 0.481434606681754 0.929322588065571 0.278829495510229 0.931772597576177 -0.281437187680131 0.463220435822788 0.935380787917996 0.537915374099611 -0.272724791086609 -0.777413968555367 -0.975263502338614 -0.274472042791048 -0.263383076687084 -0.274472042791048 -0.274472042791048 -0.274472042791048 -0.777413968555367 -0.975263502338614 -0.263383076687084 -0.263383076687084 -0.263383076687084 -0.777413968555367 -0.91787487834068 -0.729755794866099 -0.729755794866099 -0.281437187680131 -0.797496568443623 -0.972445085347121 -0.263383076687084 -0.281437187680131 -0.281437187680131 -0.246133796720321 0.536845246089466 -0.777413968555367 -0.274472042791048 -0.274472042791048 -0.263383076687084 -0.274472042791048 -0.274472042791048 -0.274472042791048 -0.274472042791048 -0.972445085347121 -0.263383076687084 -0.263383076687084 -0.777413968555367 -0.264359914102563 -0.263383076687084 -0.277959170447402 -0.975263502338614 -0.274472042791048 -0.537915374099611 -0.503695597083158 -0.975263502338614 -0.5048713788009 -0.510436119903542 -0.510436119903542 -0.510436119903542 -0.975263502338614 -0.5048713788009 0.935380787917996 -0.5048713788009 0.916651971195032 -0.272724791086609 0.935380787917996 0.329423426099523 -0.274472042791048 0.284675359056637 -0.99452233217462 -0.537915374099611 -0.537915374099611 -0.274472042791048 -0.274472042791048 -0.975263502338614 -0.130682887095021 0.404250750714395 -0.263383076687084
0.337207936737612 0.33643933320114 0.33643933320114 0.404061285396698 0.943956183376565 1 0.962598066487243 -0.078278479138474 -0.0997811054412182 0.33643933320114 0.956251294723906 0.996830579692498 0.33643933320114 -0.47593967499825 -0.290234473520535 -0.476887607144497 -0.291736216237911 -0.289483715966946 -0.274472042791048 1 -0.476887607144497 -0.465505038590145 0.192951336147379 0.996830579692498 0.342602478557253 0.33643933320114 0.33643933320114 0.269964188191269 0.269212420077479 1 0.943956183376565 -0.47593967499825 -0.476887607144497 -0.47593967499825 0.335671221556529 -0.47593967499825 0.335671221556529 0.269964188191269 0.269964188191269 0.269964188191269 0.33643933320114 0.502672237567489 0.269212420077479 -0.290234473520535 0.442026857622927 0.33643933320114 -0.473106468816817 0.275222973273102 0.269212420077479 0.33643933320114 0.33643933320114 -0.476887607144497 0.33643933320114 0.269964188191269 -0.289483715966946 -0.106108809422856 0.387184112717964 1 -0.568677622484031 0.269964188191269 0.33643933320114 -0.476887607144497 1 1 1 0.996830579692498 0.942328853917019 -0.285730762594137 0.44107104073257 -0.284980285086443 -0.476887607144497 0.33643933320114 0.996830579692498 -0.083795125421089 -0.0582525659646874 0.480933030992599 0.480933030992599 0.269964188191269 -0.474993514931026 0.34183025045103 0.337207936737612 0.33643933320114 0.33643933320114 0.401407766714468 -0.0698366532880698 -0.291736216237911 0.27597381822155 0.33643933320114 -0.47593967499825 0.33643933320114 0.33643933320114 0.269964188191269 0.42538301685535 -0.290985304434232 -0.286481267530909 -0.476887607144497 -0.476887607144497 0.269964188191269 0.33643933320114 0.269212420077479 0.0531266933414301 -0.269964188191269 -0.289483715966946 -0.289483715966946 0.442915841407709 -0.285730762594137 -0.292487216427587 -0.358954817894812 -0.275222973273102 0.470288927913909 0.470288927913909 0.33643933320114 0.269212420077479 0.269212420077479 0.263945217198331 0.335671221556529 0.263945217198331 0.33643933320114 -0.476887607144497 0.33643933320114 -0.476887607144497 0.33643933320114 0.269964188191269 0.33643933320114 0.269212420077479 0.269964188191269 0.264698255044741 0.269964188191269 -0.47593967499825 -0.47593967499825 0.269964188191269 0.269212420077479 0.33643933320114 0.33643933320114 0.33643933320114 0.335671221556529 0.269964188191269 0.269212420077479 0.0531266933414301 0.0531266933414301 0.0531266933414301 0.0577557581457299 0.190176804872944 -0.275222973273102 1 0.33643933320114 0.269964188191269 0.33643933320114 1 0.996830579692498 0.33643933320114 0.402367623378746 -0.290234473520535 0.229461686174745 -0.289483715966946 0.956251294723906 0.448279974271222 -0.291736216237911 0.471226384952577 0.993634135970018 0.33643933320114 0.269212420077479 1 0.996830579692498 1 1 1 0.33643933320114 0.269212420077479 0.996830579692498 0.996830579692498 0.996830579692498 0.33643933320114 0.190176804872944 0.282730031644074 0.282730031644074 0.962598066487243 0.34183025045103 0.269964188191269 0.996830579692498 0.962598066487243 0.962598066487243 0.825785924480281 0.470288927913909 0.33643933320114 1 1 0.996830579692498 1 1 1 1 0.269964188191269 0.996830579692498 0.996830579692498 0.33643933320114 0.993683380634902 0.996830579692498 0.987454532797957 0.269212420077479 1 -0.471226384952577 -0.47593967499825 0.269212420077479 -0.476887607144497 -0.47593967499825 -0.47593967499825 -0.47593967499825 0.269212420077479 -0.476887607144497 -0.291736216237911 -0.476887607144497 -0.285730762594137 0.993634135970018 -0.291736216237911 -0.138018380666809 1 -0.0705872409830922 0.274472042791048 -0.471226384952577 -0.471226384952577 1 1 0.269212420077479 0.476124583641141 -0.110955529348395 0.996830579692498
0.663530431142469 0.667281436317029 0.667281436317029 -0.192691819532561 -0.446801953895969 -0.476887607144497 -0.45126099440563 -0.155254665069158 0.209234008068871 0.667281436317029 -0.451063178040766 -0.478403870085533 0.667281436317029 0.998012252505527 -0.446197068350009 1 -0.443341100661475 -0.437513132707844 -0.5048713788009 -0.476887607144497 1 0.992074715040106 0.559265802914994 -0.478403870085533 0.642755213384953 0.667281436317029 0.667281436317029 0.535437071332956 0.533946042023231 -0.476887607144497 -0.446801953895969 0.998012252505527 1 0.998012252505527 0.665757991847588 0.998012252505527 0.665757991847588 0.535437071332956 0.535437071332956 0.535437071332956 0.667281436317029 -0.809122766907747 0.533946042023231 -0.439637040887084 -0.914381135426423 0.667281436317029 0.980044965882161 0.506684145711174 0.533946042023231 0.667281436317029 0.667281436317029 1 0.667281436317029 0.535437071332956 -0.437513132707844 -0.210452321623294 -0.184643305038435 -0.476887607144497 0.838590421514059 0.535437071332956 0.667281436317029 1 -0.476887607144497 -0.476887607144497 -0.476887607144497 -0.478403870085533 -0.449384952287703 -0.468745313775923 -0.921192666070457 -0.466794704693824 1 0.667281436317029 -0.470852604122333 -0.20550871430474 0.12215156169289 -0.229351002346811 -0.229351002346811 0.535437071332956 0.99602822093698 0.641239191789151 0.663530431142469 0.667281436317029 0.667281436317029 -0.861298765513492 -0.138511457237306 -0.443856262084739 0.501661692386006 0.667281436317029 0.998012252505527 0.667281436317029 0.667281436317029 0.535437071332956 -0.90177974392447 -0.441751336630444 -0.470688914723492 1 1 0.535437071332956 0.667281436317029 0.533946042023231 -0.364657968358416 -0.387674543567685 -0.437513132707844 -0.437513132707844 -0.912073750278945 -0.468745313775923 -0.445445478177685 -0.587466007767638 -0.506543398273688 -0.978127727310238 -0.974098157889686 0.667281436317029 0.533946042023231 0.533946042023231 0.523499264979865 0.665757991847588 0.523499264979865 0.667281436317029 1 0.667281436317029 1 0.667281436317029 0.535437071332956 0.667281436317029 0.533946042023231 0.535437071332956 0.524992812630706 0.535437071332956 0.998012252505527 0.998012252505527 0.535437071332956 0.533946042023231 0.667281436317029 0.667281436317029 0.667281436317029 0.665757991847588 0.535437071332956 0.533946042023231 -0.364657968358416 -0.364657968358416 -0.364657968358416 -0.366333141525979 0.556288901728453 -0.506543398273688 -0.476887607144497 0.667281436317029 0.535437071332956 0.667281436317029 -0.476887607144497 -0.478403870085533 0.667281436317029 -0.863167590453874 -0.439637040887084 -0.491099767360528 -0.437513132707844 -0.451063178040766 -0.927601761815711 -0.443856262084739 -0.980102210855764 -0.473851805479831 0.667281436317029 0.533946042023231 -0.476887607144497 -0.478403870085533 -0.476887607144497 -0.476887607144497 -0.476887607144497 0.667281436317029 0.533946042023231 -0.478403870085533 -0.478403870085533 -0.478403870085533 0.667281436317029 0.556288901728453 0.688206456045064 0.688206456045064 -0.45126099440563 0.641239191789151 0.535437071332956 -0.478403870085533 -0.45126099440563 -0.45126099440563 -0.385518514176815 -0.978127430835872 0.667281436317029 -0.476887607144497 -0.476887607144497 -0.478403870085533 -0.476887607144497 -0.476887607144497 -0.476887607144497 -0.476887607144497 0.535437071332956 -0.478403870085533 -0.478403870085533 0.667281436317029 -0.47237523762146 -0.478403870085533 -0.482946395307167 0.533946042023231 -0.476887607144497 0.980102210855764 0.998012252505527 0.533946042023231 1 0.998012252505527 0.998012252505527 0.998012252505527 0.533946042023231 1 -0.443856262084739 1 -0.468745313775923 -0.473851805479831 -0.443856262084739 -0.0653144811670829 -0.476887607144497 -0.146667224783321 0.505014389625367 0.984119629054791 0.984119629054791 -0.476887607144497 -0.476887607144497 0.533946042023231 -0.227057913395293 -0.220065128195487 -0.478403870085533
0.668894195367714 0.672612078708259 0.672612078708259 -0.194231156798277 -0.435346420837424 -0.465505038590145 -0.439797905729543 -0.156494932000038 0.207575768931624 0.672612078708259 -0.439514418123774 -0.467049402394365 0.672612078708259 0.990102721010955 -0.451591611589353 0.992074715040106 -0.448791221982854 -0.442937936299721 -0.509447186509493 -0.465505038590145 0.992074715040106 1 0.563733551955696 -0.467049402394365 0.648329810329157 0.672612078708259 0.672612078708259 0.53971446224321 0.538211521701413 -0.465505038590145 -0.435346420837424 0.990102721010955 0.992074715040106 0.990102721010955 0.671076464055103 0.990102721010955 0.671076464055103 0.53971446224321 0.53971446224321 0.53971446224321 0.672612078708259 -0.802912876509401 0.538211521701413 -0.445064114339623 -0.90698218941687 0.672612078708259 0.972134846177273 0.511264551821091 0.538211521701413 0.672612078708259 0.672612078708259 0.992074715040106 0.672612078708259 0.53971446224321 -0.44293793629972 -0.21213354038036 -0.165440299104377 -0.465505038590145 0.83202982695771 0.53971446224321 0.672612078708259 0.992074715040106 -0.465505038590145 -0.465505038590145 -0.465505038590145 -0.467126670066932 -0.436810827887188 -0.473883257722031 -0.913640636709338 -0.47192804260826 0.992074715040106 0.672612078708259 -0.459456257604232 -0.207150440575872 0.121183475758178 -0.231183195045485 -0.231183195045485 0.53971446224321 0.988134413457958 0.646798211618247 0.668894195367714 0.672612078708259 0.672612078708259 -0.854046612688855 -0.139617969430565 -0.449288460152739 0.50629098969547 0.672612078708259 0.990102721010955 0.672612078708259 0.672612078708259 0.53971446224321 -0.894326456185415 -0.447180876734281 -0.475831616160046 0.992074715040106 0.992074715040106 0.53971446224321 0.672612078708259 0.538211521701413 -0.367571073861786 -0.392800145453101 -0.44293793629972 -0.44293793629972 -0.904642115546398 -0.473883257722031 -0.4508981287925 -0.593662455938922 -0.511128478536523 -0.970280355939226 -0.966234922149926 0.672612078708259 0.538211521701413 0.538211521701413 0.527681289567694 0.671076464055103 0.527681289567694 0.672612078708259 0.992074715040106 0.672612078708259 0.992074715040106 0.672612078708259 0.53971446224321 0.672612078708259 0.538211521701413 0.53971446224321 0.529186768568618 0.53971446224321 0.990102721010955 0.990102721010955 0.53971446224321 0.538211521701413 0.672612078708259 0.672612078708259 0.672612078708259 0.671076464055103 0.53971446224321 0.538211521701413 -0.367571073861786 -0.367571073861786 -0.367571073861786 -0.369259629312465 0.560732869505664 -0.511128478536523 -0.465505038590145 0.672612078708259 0.53971446224321 0.672612078708259 -0.465505038590145 -0.467049402394365 0.672612078708259 -0.855901995874247 -0.445064114339623 -0.486945281853453 -0.44293793629972 -0.439514418123774 -0.920099965333342 -0.449288460152739 -0.972239293248121 -0.462334120931431 0.672612078708259 0.538211521701413 -0.465505038590145 -0.467049402394365 -0.465505038590145 -0.465505038590145 -0.465505038590145 0.672612078708259 0.538211521701413 -0.467049402394365 -0.467049402394365 -0.467049402394365 0.672612078708259 0.560732869505664 0.693767152396412 0.693767152396412 -0.439797905729543 0.646798211618247 0.53971446224321 -0.467049402394365 -0.439797905729543 -0.439797905729543 -0.371614748735092 -0.970279920806175 0.672612078708259 -0.465505038590145 -0.465505038590145 -0.467049402394365 -0.465505038590145 -0.465505038590145 -0.465505038590145 -0.465505038590145 0.53971446224321 -0.467049402394365 -0.467049402394365 0.672612078708259 -0.461006637007807 -0.467049402394365 -0.471902180318813 0.538211521701413 -0.465505038590145 0.972239293248121 0.990102721010955 0.538211521701413 0.992074715040106 0.990102721010955 0.990102721010955 0.990102721010955 0.538211521701413 0.992074715040106 -0.449288460152739 0.992074715040106 -0.473883257722031 -0.462334120931431 -0.449288460152739 -0.0664861034001963 -0.465505038590145 -0.148860869625517 0.509585443721425 0.976272635819824 0.976272635819824 -0.465505038590145 -0.465505038590145 0.538211521701413 -0.228871787530755 -0.221823139789014 -0.467049402394365
0.738624204442885 0.740511540186145 0.740511540186145 0.113936592333 0.186581156268915 0.192951336147379 0.197995030499832 -0.258563837479247 0.117017425519759 0.740511540186145 0.197995030499832 0.192493958839546 0.740511540186145 0.558154123716505 -0.874123894026037 0.559265802914994 -0.863614979963975 -0.860009492627471 -0.923843483209779 0.192951336147379 0.559265802914994 0.563733551955696 1 0.192493958839546 0.719646846786302 0.740511540186145 0.740511540186145 0.946300429011883 0.94917253587697 0.192951336147379 0.186581156268915 0.558154123716505 0.559265802914994 0.558154123716505 0.742471935903796 0.558154123716505 0.742471935903796 0.946300429011883 0.946300429011883 0.946300429011883 0.740511540186145 -0.277723607833122 0.94917253587697 -0.857502255280956 -0.504833560064128 0.740511540186145 0.541949778015198 0.926632774704348 0.94917253587697 0.740511540186145 0.740511540186145 0.559265802914994 0.740511540186145 0.946300429011883 -0.860009492627471 -0.376301072810779 0.109177592615067 0.192951336147379 0.666911746863565 0.946300429011883 0.740511540186145 0.559265802914994 0.192951336147379 0.192951336147379 0.192951336147379 0.184749434320761 0.265716470131399 -0.878239817412176 -0.513301667264713 -0.880819460620025 0.559265802914994 0.740511540186145 0.194631141688811 -0.367461613482521 0.0683151912274952 0.135612771309878 0.135612771309878 0.946300429011883 0.557044522708313 0.727181530000413 0.738624204442886 0.740511540186145 0.740511540186145 -0.486920538640515 -0.24766659523139 -0.863636307284118 0.92388083669149 0.740511540186145 0.558154123716505 0.740511540186145 0.740511540186145 0.946300429011883 -0.504833560064128 -0.866120417773799 -0.881218034789197 0.559265802914994 0.559265802914994 0.946300429011883 0.740511540186145 0.94917253587697 0.215618319358971 -0.773953882004614 -0.860009492627471 -0.860009492627471 -0.505858369252892 -0.883786058609524 -0.866689025563823 -0.686587213679715 -0.921078379353905 -0.54506750181532 -0.538595512801421 0.740511540186145 0.943605290740772 0.943606533369542 0.930390892650243 0.736934769022341 0.930390892650243 0.740511540186145 0.559265802914994 0.740511540186145 0.559265802914994 0.740511540186145 0.946300429011883 0.740511540186145 0.94917253587697 0.946300429011883 0.933076046991503 0.946300429011883 0.558154123716505 0.558154123716505 0.946300429011883 0.94917253587697 0.740511540186145 0.740511540186145 0.740511540186145 0.742407061149158 0.946300429011883 0.94917253587697 0.215618319358971 0.215618319358971 0.215618319358971 0.216608831165557 0.994677126384225 -0.921078379353905 0.192951336147379 0.740511540186145 0.946300429011883 0.740511540186145 0.192951336147379 0.192493958839546 0.740511540186145 -0.487978059775187 -0.857502255280956 -0.269737134245118 -0.860009492627471 0.197995030499832 -0.512263193259909 -0.863636307284118 -0.546182235927668 0.191710876654528 0.740511540186145 0.94917253587697 0.192951336147379 0.192493958839546 0.192951336147379 0.192951336147379 0.192951336147379 0.740511540186145 0.94917253587697 0.192493958839546 0.192493958839546 0.192493958839546 0.740511540186145 0.994677126384225 0.795909540256581 0.795909540256581 0.197995030499832 0.727181530000413 0.946300429011883 0.192493958839546 0.197995030499832 0.197995030499832 0.149289330647597 -0.54506750181532 0.740511540186145 0.192951336147379 0.192951336147379 0.192493958839546 0.192951336147379 0.192951336147379 0.192951336147379 0.192951336147379 0.946300429011883 0.192493958839546 0.192493958839546 0.740511540186145 0.194199675967717 0.192493958839546 0.197560713838199 0.94917253587697 0.192951336147379 0.546182235927668 0.558154123716505 0.94917253587697 0.559265802914994 0.558154123716505 0.558154123716505 0.558154123716505 0.94917253587697 0.559265802914994 -0.863636307284118 0.559265802914994 -0.883786058609524 0.191710876654528 -0.863636307284118 -0.282583267810441 0.192951336147379 -0.274266456945945 0.929398950923614 0.552626653716712 0.552626653716712 0.192951336147379 0.192951336147379 0.94917253587697 0.134256892572077 -0.393489333780946 0.192493958839546
0.338280088519791 0.337509041210318 0.337509041210318 0.402780645353287 0.940769099962368 0.996830579692498 0.959408539971048 -0.0785273653649558 -0.100098359213656 0.337509041210318 0.953067202092775 1 0.337509041210318 -0.477452923991425 -0.279850277524786 -0.478403870085533 -0.281268413029329 -0.27902115431554 -0.263383076687084 0.996830579692498 -0.478403870085533 -0.467049402394365 0.192493958839546 1 0.334743900221722 0.337509041210318 0.337509041210318 0.27082253864498 0.270068380286373 0.996830579692498 0.940769099962368 -0.477452923991425 -0.478403870085533 -0.477452923991425 0.336738487356675 -0.477452923991425 0.336738487356675 0.27082253864498 0.27082253864498 0.27082253864498 0.337509041210318 0.504507706745206 0.270068380286373 -0.279850277524786 0.443432280899011 0.337509041210318 -0.474610709638101 0.264504765174147 0.270068380286373 0.337509041210318 0.337509041210318 -0.478403870085533 0.337509041210318 0.27082253864498 -0.27902115431554 -0.106446182114104 0.385956963528373 0.996830579692498 -0.570485731546736 0.27082253864498 0.337509041210318 -0.478403870085533 0.996830579692498 0.996830579692498 0.996830579692498 0.993657354688518 0.939342217711068 -0.286639242831293 0.442502393955357 -0.285886379182262 -0.478403870085533 0.337509041210318 0.993657314367049 -0.0853940739098373 -0.0584377798508719 0.479408752077622 0.479408752077622 0.27082253864498 -0.47650375561066 0.33415268208238 0.338280088519791 0.337509041210318 0.337509041210318 0.402952828694117 -0.0700586987506059 -0.28126841302933 0.265338819261442 0.337509041210318 -0.477452923991425 0.337509041210318 0.337509041210318 0.27082253864498 0.426905218979955 -0.280437665529238 -0.287392133996613 -0.478403870085533 -0.478403870085533 0.27082253864498 0.337509041210318 0.270068380286373 0.0513589394330224 -0.258617243584969 -0.27902115431554 -0.27902115431554 0.444324091205488 -0.286639242831293 -0.282097840797824 -0.351476101985588 -0.26422405585647 0.471784210371018 0.471784210371018 0.337509041210318 0.270068380286373 0.270068380286373 0.26478443034899 0.336738487356675 0.26478443034899 0.337509041210318 -0.478403870085533 0.337509041210318 -0.478403870085533 0.337509041210318 0.27082253864498 0.337509041210318 0.270068380286373 0.27082253864498 0.265539862477328 0.27082253864498 -0.477452923991425 -0.477452923991425 0.27082253864498 0.270068380286373 0.337509041210318 0.337509041210318 0.337509041210318 0.336738487356675 0.27082253864498 0.270068380286373 0.0513589394330224 0.0513589394330224 0.0513589394330224 0.0559515239968901 0.18966383889668 -0.26422405585647 0.996830579692498 0.337509041210318 0.27082253864498 0.337509041210318 0.996830579692498 1 0.337509041210318 0.403913752648063 -0.279850277524786 0.23039459542896 -0.27902115431554 0.953067202092775 0.449705279315877 -0.28126841302933 0.47272464805197 0.990484891761247 0.337509041210318 0.270068380286373 0.996830579692498 1 0.996830579692498 0.996830579692498 0.996830579692498 0.337509041210318 0.270068380286373 1 1 1 0.337509041210318 0.18966383889668 0.283437975650708 0.283437975650708 0.959408539971048 0.33415268208238 0.27082253864498 1 0.959408539971048 0.959408539971048 0.823010295006408 0.471784210371018 0.337509041210318 0.996830579692498 0.996830579692498 1 0.996830579692498 0.996830579692498 0.996830579692498 0.996830579692498 0.27082253864498 1 1 0.337509041210318 0.996842794430959 1 0.984269470934351 0.270068380286373 0.996830579692498 -0.47272464805197 -0.477452923991425 0.270068380286373 -0.478403870085533 -0.477452923991425 -0.477452923991425 -0.477452923991425 0.270068380286373 -0.478403870085533 -0.28126841302933 -0.478403870085533 -0.286639242831293 0.990484891761247 -0.28126841302933 -0.136880331840174 0.996830579692498 -0.0665088771401242 0.263669066567348 -0.47272464805197 -0.47272464805197 0.996830579692498 0.996830579692498 0.270068380286373 0.474615544716847 -0.11130831217339 1
0.975107280459527 0.977433481716821 0.977433481716821 0.138432397865938 0.344510531086735 0.342602478557253 0.351296536714305 -0.228481940551383 0.142175594996335 0.977433481716821 0.351296536714305 0.334743900221722 0.977433481716821 0.646683001266961 -0.751678114170364 0.642755213384953 -0.745728222905164 -0.738401404886642 -0.801138520500166 0.342602478557253 0.642755213384953 0.648329810329157 0.719646846786302 0.334743900221722 1 0.977433481716821 0.977433481716821 0.782439229962824 0.780228027491806 0.342602478557253 0.344510531086735 0.646683001266961 0.642755213384953 0.646683001266961 0.975183434068955 0.646683001266961 0.975183434068955 0.782439229962824 0.782439229962824 0.782439229962824 0.977433481716821 -0.398268522096605 0.780228027491806 -0.740891465256497 -0.624353486367689 0.977433481716821 0.668874155552196 0.797891979826238 0.780228027491806 0.977433481716821 0.977433481716821 0.642755213384953 0.977433481716821 0.782439229962824 -0.738401404886642 -0.309714074077031 0.132650236675165 0.342602478557253 0.358625501976643 0.782439229962824 0.977433481716821 0.642755213384953 0.342602478557253 0.342602478557253 0.342602478557253 0.334854506849254 0.322844200967986 -0.726135551103558 -0.596261425652322 -0.723629439388582 0.642755213384953 0.977433481716821 0.343691782271506 -0.302438769383521 0.0830026204808049 0.164768848438117 0.164768848438117 0.782439229962824 0.639982863152038 0.993224426533044 0.975107280459527 0.977433481716821 0.977433481716821 -0.597301122845003 -0.203841646394859 -0.74579523711775 0.794657973771896 0.977433481716821 0.646683001266961 0.977433481716821 0.977433481716821 0.782439229962824 -0.624364271917597 -0.743310074993745 -0.728561462258112 0.642755213384953 0.642755213384953 0.782439229962824 0.977433481716821 0.780228027491806 -0.311626692368911 -0.66852134916187 -0.738401404886642 -0.738401404886642 -0.62562100613521 -0.72605739980744 -0.748211697443399 -0.954444574853567 -0.803330362442516 -0.670102900250387 -0.664855013645994 0.977433481716821 0.780228027491806 0.780231888369098 0.76475181523683 0.975183434068955 0.76475181523683 0.977433481716821 0.642755213384953 0.977433481716821 0.642755213384953 0.977433481716821 0.782439229962824 0.977433481716821 0.780228027491806 0.782439229962824 0.766963459271794 0.782439229962824 0.646683001266961 0.646683001266961 0.782439229962824 0.780228027491806 0.977433481716821 0.977433481716821 0.977433481716821 0.975183219338237 0.782439229962824 0.780228027491806 -0.311626692368911 -0.311626692368911 -0.311626692368911 -0.30683100819486 0.714730156559373 -0.803330362442516 0.342602478557253 0.977433481716821 0.782439229962824 0.977433481716821 0.342602478557253 0.334743900221722 0.977433481716821 -0.598561477161727 -0.740891465256497 -0.348041553832851 -0.738401404886642 0.351296536714305 -0.594888255958857 -0.74579523711775 -0.671438659276776 0.340421517762423 0.977433481716821 0.780228027491806 0.342602478557253 0.334743900221722 0.342602478557253 0.342602478557253 0.342602478557253 0.977433481716821 0.780228027491806 0.334743900221722 0.334743900221722 0.334743900221722 0.977433481716821 0.714730156559373 0.925187650431955 0.925187650431955 0.351296536714305 0.993224426533044 0.782439229962824 0.334743900221722 0.351296536714305 0.351296536714305 0.307230011317713 -0.670102900250387 0.977433481716821 0.342602478557253 0.342602478557253 0.334743900221722 0.342602478557253 0.342602478557253 0.342602478557253 0.342602478557253 0.782439229962824 0.334743900221722 0.334743900221722 0.977433481716821 0.335892297895566 0.334743900221722 0.320155728283486 0.780228027491806 0.342602478557253 0.671438659276776 0.641338412895351 0.780228027491806 0.642755213384953 0.646683001266961 0.646683001266961 0.646683001266961 0.780228027491806 0.642755213384953 -0.74579523711775 0.642755213384953 -0.72605739980744 0.340421517762423 -0.74579523711775 -0.234859981095703 0.342602478557253 -0.231884987581089 0.795684313952191 0.671438659276776 0.671438659276776 0.342602478557253 0.342602478557253 0.780228027491806 0.163121462457495 -0.323860848338413 0.334743900221722
0.997720683730315 1 1 0.13594210943126 0.337938491978778 0.33643933320114 0.344976992185652 -0.232667442280525 0.139617969430565 1 0.344976992185652 0.337509041210318 1 0.665955049313881 -0.729240761454205 0.667281436317029 -0.723406159075217 -0.715684198634912 -0.777413968555367 0.33643933320114 0.667281436317029 0.672612078708259 0.740511540186145 0.337509041210318 0.977433481716821 1 1 0.802415655811182 0.800181172385485 0.33643933320114 0.337938491978778 0.665955049313881 0.667281436317029 0.665955049313881 0.997716938631098 0.665955049313881 0.997716938631098 0.802415655811182 0.802415655811182 0.802415655811182 1 -0.411698042006769 0.800181172385485 -0.718325553931612 -0.607360102016704 1 0.651338762159879 0.785284776424225 0.800181172385485 1 1 0.667281436317029 1 0.802415655811182 -0.715684198634912 -0.315387646305369 0.130263964708907 0.33643933320114 0.379007158297445 0.802415655811182 1 0.667281436317029 0.33643933320114 0.33643933320114 0.33643933320114 0.328602545094772 0.317036491268036 -0.736181645366913 -0.617464190751749 -0.733625018909454 0.667281436317029 1 0.337509041210318 -0.307979067181936 0.0815094695348005 0.161804788261553 0.161804788261553 0.802415655811182 0.664631141879123 0.984229256355231 0.997720683730315 1 1 -0.580422918172717 -0.207575768931624 -0.723500535236274 0.78210138629557 1 0.665955049313881 1 1 0.802415655811182 -0.607383931175024 -0.720866184232547 -0.738661170573277 0.667281436317029 0.667281436317029 0.802415655811182 1 0.800181172385485 -0.321358756961662 -0.642093029825737 -0.715684198634912 -0.715684198634912 -0.608604231328543 -0.736106695599281 -0.726038092859348 -0.932673273326976 -0.779758441305531 -0.652707676183819 -0.647372977210331 1 0.800181172385485 0.800181172385485 0.784525443820601 0.997716938631098 0.784525443820601 1 0.667281436317029 1 0.667281436317029 1 0.802415655811182 1 0.800181172385485 0.802415655811182 0.786763701277731 0.802415655811182 0.665955049313881 0.665955049313881 0.802415655811182 0.800181172385485 1 1 1 0.997716938631098 0.802415655811182 0.800181172385485 -0.321358756961662 -0.321358756961662 -0.321358756961662 -0.316596722937815 0.735547696448038 -0.779758441305531 0.33643933320114 1 0.802415655811182 1 0.33643933320114 0.337509041210318 1 -0.581675555749845 -0.718325553931612 -0.331132518197902 -0.715684198634912 0.344976992185652 -0.616182804163863 -0.723500535236274 -0.654029237640437 0.334297606151644 1 0.800181172385485 0.33643933320114 0.337509041210318 0.33643933320114 0.33643933320114 0.33643933320114 1 0.800181172385485 0.337509041210318 0.337509041210318 0.337509041210318 1 0.735547696448038 0.948628670668041 0.948628670668041 0.344976992185652 0.984229256355231 0.802415655811182 0.337509041210318 0.344976992185652 0.344976992185652 0.301703188436906 -0.652707676183819 1 0.33643933320114 0.33643933320114 0.337509041210318 0.33643933320114 0.33643933320114 0.33643933320114 0.33643933320114 0.802415655811182 0.337509041210318 0.337509041210318 1 0.338578001562405 0.337509041210318 0.313690962848208 0.800181172385485 0.33643933320114 0.654029237640437 0.665955049313881 0.800181172385485 0.667281436317029 0.665955049313881 0.665955049313881 0.665955049313881 0.800181172385485 0.667281436317029 -0.723500535236274 0.667281436317029 -0.736106695599281 0.334297606151644 -0.723500535236274 -0.215929970139106 0.33643933320114 -0.236586507246844 0.782957196118788 0.65936001328372 0.65936001328372 0.33643933320114 0.33643933320114 0.800181172385485 0.160187037440895 -0.329793571675105 0.337509041210318
0.997720683730315 1 1 0.13594210943126 0.337938491978778 0.33643933320114 0.344976992185652 -0.232667442280525 0.139617969430565 1 0.344976992185652 0.337509041210318 1 0.665955049313881 -0.729240761454205 0.667281436317029 -0.723406159075217 -0.715684198634912 -0.777413968555367 0.33643933320114 0.667281436317029 0.672612078708259 0.740511540186145 0.337509041210318 0.977433481716821 1 1 0.802415655811182 0.800181172385485 0.33643933320114 0.337938491978778 0.665955049313881 0.667281436317029 0.665955049313881 0.997716938631098 0.665955049313881 0.997716938631098 0.802415655811182 0.802415655811182 0.802415655811182 1 -0.411698042006769 0.800181172385485 -0.718325553931612 -0.607360102016704 1 0.651338762159879 0.785284776424225 0.800181172385485 1 1 0.667281436317029 1 0.802415655811182 -0.715684198634912 -0.315387646305369 0.130263964708907 0.33643933320114 0.379007158297445 0.802415655811182 1 0.667281436317029 0.33643933320114 0.33643933320114 0.33643933320114 0.328602545094772 0.317036491268036 -0.736181645366913 -0.617464190751749 -0.733625018909454 0.667281436317029 1 0.337509041210318 -0.307979067181936 0.0815094695348005 0.161804788261553 0.161804788261553 0.802415655811182 0.664631141879123 0.984229256355231 0.997720683730315 1 1 -0.580422918172717 -0.207575768931624 -0.723500535236274 0.78210138629557 1 0.665955049313881 1 1 0.802415655811182 -0.607383931175024 -0.720866184232547 -0.738661170573277 0.667281436317029 0.667281436317029 0.802415655811182 1 0.800181172385485 -0.321358756961662 -0.642093029825737 -0.715684198634912 -0.715684198634912 -0.608604231328543 -0.736106695599281 -0.726038092859348 -0.932673273326976 -0.779758441305531 -0.652707676183819 -0.647372977210331 1 0.800181172385485 0.800181172385485 0.784525443820601 0.997716938631098 0.784525443820601 1 0.667281436317029 1 0.667281436317029 1 0.802415655811182 1 0.800181172385485 0.802415655811182 0.786763701277731 0.802415655811182 0.665955049313881 0.665955049313881 0.802415655811182 0.800181172385485 1 1 1 0.997716938631098 0.802415655811182 0.800181172385485 -0.321358756961662 -0.321358756961662 -0.321358756961662 -0.316596722937815 0.735547696448038 -0.779758441305531 0.33643933320114 1 0.802415655811182 1 0.33643933320114 0.337509041210318 1 -0.581675555749845 -0.718325553931612 -0.331132518197902 -0.715684198634912 0.344976992185652 -0.616182804163863 -0.723500535236274 -0.654029237640437 0.334297606151644 1 0.800181172385485 0.33643933320114 0.337509041210318 0.33643933320114 0.33643933320114 0.33643933320114 1 0.800181172385485 0.337509041210318 0.337509041210318 0.337509041210318 1 0.735547696448038 0.948628670668041 0.948628670668041 0.344976992185652 0.984229256355231 0.802415655811182 0.337509041210318 0.344976992185652 0.344976992185652 0.301703188436906 -0.652707676183819 1 0.33643933320114 0.33643933320114 0.337509041210318 0.33643933320114 0.33643933320114 0.33643933320114 0.33643933320114 0.802415655811182 0.337509041210318 0.337509041210318 1 0.338578001562405 0.337509041210318 0.313690962848208 0.800181172385485 0.33643933320114 0.654029237640437 0.665955049313881 0.800181172385485 0.667281436317029 0.665955049313881 0.665955049313881 0.665955049313881 0.800181172385485 0.667281436317029 -0.723500535236274 0.667281436317029 -0.736106695599281 0.334297606151644 -0.723500535236274 -0.215929970139106 0.33643933320114 -0.236586507246844 0.782957196118788 0.65936001328372 0.65936001328372 0.33643933320114 0.33643933320114 0.800181172385485 0.160187037440895 -0.329793571675105 0.337509041210318
0.800586696751842 0.802415655811182 0.802415655811182 0.10908207689164 0.265753972780549 0.269964188191269 0.276814939424419 -0.289958752169804 0.112031644503652 0.802415655811182 0.276814939424419 0.27082253864498 0.802415655811182 0.534372757635966 -0.919091527778745 0.535437071332956 -0.914306169787504 -0.904807150433619 -0.972445085347121 0.269964188191269 0.535437071332956 0.53971446224321 0.946300429011883 0.27082253864498 0.782439229962824 0.802415655811182 0.802415655811182 1 0.997215304300814 0.269964188191269 0.265753972780549 0.534372757635966 0.535437071332956 0.534372757635966 0.804251812054153 0.534372757635966 0.804251812054153 1 1 1 0.802415655811182 -0.250353179391472 0.997215304300814 -0.907975173945415 -0.482200797335144 0.802415655811182 0.517798400317654 0.980892637633796 0.997215304300814 0.802415655811182 0.802415655811182 0.535437071332956 0.802415655811182 1 -0.904807150433619 -0.393047722861957 0.104525844670462 0.269964188191269 0.638496526547769 1 0.802415655811182 0.535437071332956 0.269964188191269 0.269964188191269 0.269964188191269 0.258922342433563 0.254395044056917 -0.928179058903483 -0.490289256242708 -0.925091412279812 0.535437071332956 0.802415655811182 0.27082253864498 -0.383814878176314 0.0654044744515884 0.129834695286283 0.129834695286283 1 0.533310433583471 0.789760964206835 0.800586696751842 0.802415655811182 0.802415655811182 -0.464961262839315 -0.258688582941194 -0.91430824070006 0.978223912438477 0.802415655811182 0.534372757635966 0.802415655811182 0.802415655811182 1 -0.482200797335144 -0.911144632000205 -0.931265175337737 0.535437071332956 0.535437071332956 1 0.802415655811182 0.997215304300814 0.206431433571577 -0.81558941626261 -0.904807150433619 -0.904807150433619 -0.483173014777565 -0.928179058903483 -0.917470245527119 -0.746483427108066 -0.975334965269761 -0.521312209418368 -0.514587689047759 0.802415655811182 0.997215304300814 0.997215304300814 0.977704557655352 0.798724581146701 0.977704557655352 0.802415655811182 0.535437071332956 0.802415655811182 0.535437071332956 0.802415655811182 1 0.802415655811182 0.997215304300814 1 0.980493956691775 1 0.534372757635966 0.534372757635966 1 0.997215304300814 0.802415655811182 0.802415655811182 0.802415655811182 0.804251812054152 1 0.997215304300814 0.206431433571577 0.206431433571577 0.206431433571577 0.207379742475993 0.940269372416702 -0.975334965269761 0.269964188191269 0.802415655811182 1 0.802415655811182 0.269964188191269 0.27082253864498 0.802415655811182 -0.465978641566265 -0.907975173945415 -0.258174059844341 -0.904807150433619 0.276814939424419 -0.489303473000034 -0.91430824070006 -0.522381017340873 0.268245632876279 0.802415655811182 0.997215304300814 0.269964188191269 0.27082253864498 0.269964188191269 0.269964188191269 0.269964188191269 0.802415655811182 0.997215304300814 0.27082253864498 0.27082253864498 0.27082253864498 0.802415655811182 0.940269372416702 0.755529235300303 0.755529235300303 0.276814939424419 0.789760964206835 1 0.27082253864498 0.276814939424419 0.276814939424419 0.242091361809925 -0.521312209418368 0.802415655811182 0.269964188191269 0.269964188191269 0.27082253864498 0.269964188191269 0.269964188191269 0.269964188191269 0.269964188191269 1 0.27082253864498 0.27082253864498 0.802415655811182 0.271680289166936 0.27082253864498 0.273394044206091 0.997215304300814 0.269964188191269 0.522381017340873 0.534372757635966 0.997215304300814 0.535437071332956 0.534372757635966 0.534372757635966 0.534372757635966 0.997215304300814 0.535437071332956 -0.91430824070006 0.535437071332956 -0.928179058903483 0.268245632876279 -0.91430824070006 -0.302807512206318 0.269964188191269 -0.289946989541826 0.978016646196092 0.529080797474726 0.529080797474726 0.269964188191269 0.269964188191269 0.997215304300814 0.128536586700587 -0.411000918646968 0.27082253864498
0.798357306420571 0.800181172385485 0.800181172385485 0.108778316501262 0.26486884786383 0.269212420077479 0.276044094053134 -0.290768453832651 0.11171967046503 0.800181172385485 0.276044094053134 0.270068380286373 0.800181172385485 0.532884692116015 -0.922027160173259 0.533946042023231 -0.911701357394264 -0.907731620684054 -0.975263502338614 0.269212420077479 0.533946042023231 0.538211521701413 0.94917253587697 0.270068380286373 0.780228027491806 0.800181172385485 0.800181172385485 0.997215304300814 1 0.269212420077479 0.26486884786383 0.532884692116015 0.533946042023231 0.532884692116015 0.802012215492063 0.532884692116015 0.802012215492063 0.997215304300814 0.997215304300814 0.997215304300814 0.800181172385485 -0.246625735461672 1 -0.905328988142492 -0.480746003020879 0.800181172385485 0.516254730902293 0.978161150124414 1 0.800181172385485 0.800181172385485 0.533946042023231 0.800181172385485 0.997215304300814 -0.907731620684054 -0.394145297576975 0.104234772000354 0.269212420077479 0.636718508016346 0.997215304300814 0.800181172385485 0.533946042023231 0.269212420077479 0.269212420077479 0.269212420077479 0.258079500930234 0.253686631271838 -0.925505920728051 -0.488812238345079 -0.927983779967658 0.533946042023231 0.800181172385485 0.270068380286373 -0.384886670432141 0.0652223428928757 0.129473145168714 0.129473145168714 0.997215304300814 0.53182532631274 0.787561720246423 0.798357306420571 0.800181172385485 0.800181172385485 -0.463624278752441 -0.259410963535674 -0.911703512011562 0.975499856516669 0.800181172385485 0.532884692116015 0.800181172385485 0.800181172385485 0.997215304300814 -0.480746003020879 -0.914083498279349 -0.928612993622347 0.533946042023231 0.533946042023231 0.997215304300814 0.800181172385485 1 0.205856584846334 -0.818315857134858 -0.907731620684054 -0.907731620684054 -0.481714908842083 -0.931079155081123 -0.914886072220522 -0.744371028002109 -0.972589514142579 -0.519809432898138 -0.513052314760605 0.800181172385485 0.994408774746092 0.9944088060597 0.980434770143102 0.796468433685756 0.980434770143102 0.800181172385485 0.533946042023231 0.800181172385485 0.533946042023231 0.800181172385485 0.997215304300814 0.800181172385485 1 0.997215304300814 0.983231958497906 0.997215304300814 0.532884692116015 0.532884692116015 0.997215304300814 1 0.800181172385485 0.800181172385485 0.800181172385485 0.802012215492063 0.997215304300814 1 0.205856584846334 0.205856584846334 0.205856584846334 0.206802252999022 0.943126557910052 -0.972589514142579 0.269212420077479 0.800181172385485 0.997215304300814 0.800181172385485 0.269212420077479 0.270068380286373 0.800181172385485 -0.46463872031831 -0.905328988142492 -0.257222133853526 -0.907731620684054 0.276044094053134 -0.487829760785187 -0.911703512011562 -0.520875529436126 0.267498650416083 0.800181172385485 1 0.269212420077479 0.270068380286373 0.269212420077479 0.269212420077479 0.269212420077479 0.800181172385485 1 0.270068380286373 0.270068380286373 0.270068380286373 0.800181172385485 0.943126557910052 0.753326129809602 0.753326129809602 0.276044094053134 0.787561720246423 0.997215304300814 0.270068380286373 0.276044094053134 0.276044094053134 0.241417211035883 -0.519809432898138 0.800181172385485 0.269212420077479 0.269212420077479 0.270068380286373 0.269212420077479 0.269212420077479 0.269212420077479 0.269212420077479 0.997215304300814 0.270068380286373 0.270068380286373 0.800181172385485 0.27092374223414 0.270068380286373 0.272632724987007 1 0.269212420077479 0.520875529436126 0.532884692116015 1 0.533946042023231 0.532884692116015 0.532884692116015 0.532884692116015 1 0.533946042023231 -0.911703512011562 0.533946042023231 -0.931079155081123 0.267498650416083 -0.911703512011562 -0.304747802050954 0.269212420077479 -0.290962745921866 0.980837309840067 0.527607468453476 0.527607468453476 0.269212420077479 0.269212420077479 1 0.128178651420414 -0.412148627156436 0.270068380286373
0.337207936737612 0.33643933320114 0.33643933320114 0.404061285396698 0.943956183376565 1 0.962598066487243 -0.078278479138474 -0.0997811054412182 0.33643933320114 0.956251294723906 0.996830579692498 0.33643933320114 -0.47593967499825 -0.290234473520535 -0.476887607144497 -0.291736216237911 -0.289483715966946 -0.274472042791048 1 -0.476887607144497 -0.465505038590145 0.192951336147379 0.996830579692498 0.342602478557253 0.33643933320114 0.33643933320114 0.269964188191269 0.269212420077479 1 0.943956183376565 -0.47593967499825 -0.476887607144497 -0.47593967499825 0.335671221556529 -0.47593967499825 0.335671221556529 0.269964188191269 0.269964188191269 0.269964188191269 0.33643933320114 0.502672237567489 0.269212420077479 -0.290234473520535 0.442026857622927 0.33643933320114 -0.473106468816817 0.275222973273102 0.269212420077479 0.33643933320114 0.33643933320114 -0.476887607144497 0.33643933320114 0.269964188191269 -0.289483715966946 -0.106108809422856 0.387184112717964 1 -0.568677622484031 0.269964188191269 0.33643933320114 -0.476887607144497 1 1 1 0.996830579692498 0.942328853917019 -0.285730762594137 0.44107104073257 -0.284980285086443 -0.476887607144497 0.33643933320114 0.996830579692498 -0.083795125421089 -0.0582525659646874 0.480933030992599 0.480933030992599 0.269964188191269 -0.474993514931026 0.34183025045103 0.337207936737612 0.33643933320114 0.33643933320114 0.401407766714468 -0.0698366532880698 -0.291736216237911 0.27597381822155 0.33643933320114 -0.47593967499825 0.33643933320114 0.33643933320114 0.269964188191269 0.42538301685535 -0.290985304434232 -0.286481267530909 -0.476887607144497 -0.476887607144497 0.269964188191269 0.33643933320114 0.269212420077479 0.0531266933414301 -0.269964188191269 -0.289483715966946 -0.289483715966946 0.442915841407709 -0.285730762594137 -0.292487216427587 -0.358954817894812 -0.275222973273102 0.470288927913909 0.470288927913909 0.33643933320114 0.269212420077479 0.269212420077479 0.263945217198331 0.335671221556529 0.263945217198331 0.33643933320114 -0.476887607144497 0.33643933320114 -0.476887607144497 0.33643933320114 0.269964188191269 0.33643933320114 0.269212420077479 0.269964188191269 0.264698255044741 0.269964188191269 -0.47593967499825 -0.47593967499825 0.269964188191269 0.269212420077479 0.33643933320114 0.33643933320114 0.33643933320114 0.335671221556529 0.269964188191269 0.269212420077479 0.0531266933414301 0.0531266933414301 0.0531266933414301 0.0577557581457299 0.190176804872944 -0.275222973273102 1 0.33643933320114 0.269964188191269 0.33643933320114 1 0.996830579692498 0.33643933320114 0.402367623378746 -0.290234473520535 0.229461686174745 -0.289483715966946 0.956251294723906 0.448279974271222 -0.291736216237911 0.471226384952577 0.993634135970018 0.33643933320114 0.269212420077479 1 0.996830579692498 1 1 1 0.33643933320114 0.269212420077479 0.996830579692498 0.996830579692498 0.996830579692498 0.33643933320114 0.190176804872944 0.282730031644074 0.282730031644074 0.962598066487243 0.34183025045103 0.269964188191269 0.996830579692498 0.962598066487243 0.962598066487243 0.825785924480281 0.470288927913909 0.33643933320114 1 1 0.996830579692498 1 1 1 1 0.269964188191269 0.996830579692498 0.996830579692498 0.33643933320114 0.993683380634902 0.996830579692498 0.987454532797957 0.269212420077479 1 -0.471226384952577 -0.47593967499825 0.269212420077479 -0.476887607144497 -0.47593967499825 -0.47593967499825 -0.47593967499825 0.269212420077479 -0.476887607144497 -0.291736216237911 -0.476887607144497 -0.285730762594137 0.993634135970018 -0.291736216237911 -0.138018380666809 1 -0.0705872409830922 0.274472042791048 -0.471226384952577 -0.471226384952577 1 1 0.269212420077479 0.476124583641141 -0.110955529348395 0.996830579692498
0.338773323018547 0.337938491978778 0.337938491978778 0.375370652459344 1 0.943956183376565 0.981523454723568 -0.0807599744979305 -0.10294425261575 0.337938491978778 0.987702723176697 0.940769099962368 0.337938491978778 -0.445696988186267 -0.287823782650948 -0.446801953895969 -0.289298697907652 -0.298660599648335 -0.270717108753915 0.943956183376565 -0.446801953895969 -0.435346420837424 0.186581156268915 0.940769099962368 0.344510531086735 0.337938491978778 0.337938491978778 0.265753972780549 0.26486884786383 0.943956183376565 1 -0.445696988186267 -0.446801953895969 -0.445696988186267 0.337103578884696 -0.445696988186267 0.337103578884696 0.265753972780549 0.265753972780549 0.265753972780549 0.337938491978778 0.534802976642589 0.26486884786383 -0.299435156864434 0.448104511515311 0.337938491978778 -0.442136227781184 0.271883481703088 0.26486884786383 0.337938491978778 0.337938491978778 -0.446801953895969 0.337938491978778 0.265753972780549 -0.298660599648335 -0.109472550275745 0.375287185001758 0.943956183376565 -0.541077283673888 0.265753972780549 0.337938491978778 -0.446801953895969 0.943956183376565 0.943956183376565 0.943956183376565 0.940772079309519 0.893329724891741 -0.282646027054001 0.45563545789407 -0.281776824399576 -0.446801953895969 0.337938491978778 0.940769099962368 -0.0555512731703685 -0.0600992225899636 0.452797218919879 0.452797218919879 0.265753972780549 -0.444832468447508 0.343781594103511 0.338773323018547 0.337938491978778 0.337938491978778 0.432476483988601 -0.0720505354809975 -0.289298697907652 0.272750551702947 0.337938491978778 -0.445696988186267 0.337938491978778 0.337938491978778 0.265753972780549 0.456039490571574 -0.288438438399394 -0.28324106178459 -0.446801953895969 -0.446801953895969 0.265753972780549 0.337938491978778 0.26486884786383 0.0230616819193801 -0.278522285992718 -0.298660599648335 -0.298660599648335 0.448998727359246 -0.282368278515879 -0.290157406089931 -0.3617563169013 -0.271592097425522 0.439579470468207 0.439579470468207 0.337938491978778 0.277746686180786 0.26486884786383 0.2589752738448 0.337103578884696 0.2589752738448 0.337938491978778 -0.446801953895969 0.337938491978778 -0.446801953895969 0.337938491978778 0.265753972780549 0.337938491978778 0.26486884786383 0.265753972780549 0.259872263167446 0.265753972780549 -0.445696988186267 -0.445696988186267 0.265753972780549 0.26486884786383 0.337938491978778 0.337938491978778 0.337938491978778 0.337103578884696 0.265753972780549 0.26486884786383 0.0230616819193801 0.0230616819193801 0.0230616819193801 0.027278499576693 0.183457947818953 -0.271592097425522 0.943956183376565 0.337938491978778 0.265753972780549 0.337938491978778 0.943956183376565 0.940769099962368 0.337938491978778 0.433398563939147 -0.299435156864434 0.252004414959337 -0.298660599648335 0.987702723176697 0.454729039787408 -0.289298697907652 0.440428836954846 0.950395459959898 0.337938491978778 0.26486884786383 0.943956183376565 0.940769099962368 0.943956183376565 0.943956183376565 0.943956183376565 0.337938491978778 0.26486884786383 0.940769099962368 0.940769099962368 0.940769099962368 0.337938491978778 0.183457947818953 0.283615603287888 0.283615603287888 0.981523454723568 0.343781594103511 0.265753972780549 0.940769099962368 0.981523454723568 0.981523454723568 0.85523029592809 0.439328786710599 0.337938491978778 0.943956183376565 0.943956183376565 0.940769099962368 0.943956183376565 0.943956183376565 0.943956183376565 0.943956183376565 0.265753972780549 0.940769099962368 0.940769099962368 0.337938491978778 0.943940172096247 0.940769099962368 0.931334730828756 0.26486884786383 0.943956183376565 -0.440428836954846 -0.445934386282916 0.26486884786383 -0.446801953895969 -0.445696988186267 -0.445696988186267 -0.445696988186267 0.26486884786383 -0.446801953895969 -0.289298697907652 -0.446801953895969 -0.282368278515879 0.950395459959898 -0.289298697907652 -0.138622365715415 0.943956183376565 -0.0750827708288439 0.271014409726115 -0.440177938666276 -0.440177938666276 0.943956183376565 0.943956183376565 0.26486884786383 0.448003288287136 -0.0754328158166144 0.940769099962368
0.662199856357802 0.665955049313881 0.665955049313881 -0.19230879685108 -0.445696988186267 -0.47593967499825 -0.450183927526016 -0.154946057997662 0.209650740803618 0.665955049313881 -0.449983935840252 -0.477452923991425 0.665955049313881 1 -0.451769592695467 0.998012252505527 -0.448885670151672 -0.443141393819074 -0.510436119903542 -0.47593967499825 0.998012252505527 0.990102721010955 0.558154123716505 -0.477452923991425 0.646683001266961 0.665955049313881 0.665955049313881 0.534372757635966 0.532884692116015 -0.47593967499825 -0.445696988186267 1 0.998012252505527 1 0.664434633067367 1 0.664434633067367 0.534372757635966 0.534372757635966 0.534372757635966 0.665955049313881 -0.80734845766356 0.532884692116015 -0.445226407948003 -0.916240806988734 0.665955049313881 0.982032631777016 0.512189204096982 0.532884692116015 0.665955049313881 0.665955049313881 0.998012252505527 0.665955049313881 0.534372757635966 -0.443141393819074 -0.210033995548282 -0.184276280771474 -0.47593967499825 0.836923515504806 0.534372757635966 0.665955049313881 0.998012252505527 -0.47593967499825 -0.47593967499825 -0.47593967499825 -0.477452923991425 -0.448491688474739 -0.467741343080411 -0.918927231489372 -0.46579654806876 0.998012252505527 0.665955049313881 -0.469881529915453 -0.20510021487279 0.122394851752798 -0.228895110466541 -0.228895110466541 0.534372757635966 0.994024083178004 0.645167436605032 0.662199856357802 0.665955049313881 0.665955049313881 -0.863123029126807 -0.138236131435227 -0.449369701975196 0.507173275428197 0.665955049313881 1 0.665955049313881 0.665955049313881 0.534372757635966 -0.903653421422831 -0.447302435533323 -0.469679201367172 0.998012252505527 0.998012252505527 0.534372757635966 0.665955049313881 0.532884692116015 -0.363933120395473 -0.393981823928305 -0.443141393819074 -0.443141393819074 -0.913941718178238 -0.467741343080411 -0.450952389768962 -0.59134835762873 -0.512073401595828 -0.980099717564145 -0.976074080422851 0.665955049313881 0.532884692116015 0.532884692116015 0.522458680627543 0.664434633067367 0.522458680627543 0.665955049313881 0.998012252505527 0.665955049313881 0.998012252505527 0.665955049313881 0.534372757635966 0.665955049313881 0.532884692116015 0.534372757635966 0.523949259482783 0.534372757635966 1 1 0.534372757635966 0.532884692116015 0.665955049313881 0.665955049313881 0.665955049313881 0.664434633067367 0.534372757635966 0.532884692116015 -0.363933120395473 -0.363933120395473 -0.363933120395473 -0.365604963741768 0.555183139857839 -0.512073401595828 -0.47593967499825 0.665955049313881 0.534372757635966 0.665955049313881 -0.47593967499825 -0.477452923991425 0.665955049313881 -0.864995180742961 -0.445226407948003 -0.492165070421453 -0.443141393819074 -0.449983935840252 -0.925336948465193 -0.449369701975196 -0.982078099682136 -0.472909907740738 0.665955049313881 0.532884692116015 -0.47593967499825 -0.477452923991425 -0.47593967499825 -0.47593967499825 -0.47593967499825 0.665955049313881 0.532884692116015 -0.477452923991425 -0.477452923991425 -0.477452923991425 0.665955049313881 0.555183139857839 0.686826204446393 0.686826204446393 -0.450183927526016 0.645167436605032 0.534372757635966 -0.477452923991425 -0.450183927526016 -0.450183927526016 -0.384552100758613 -0.980099455077463 0.665955049313881 -0.47593967499825 -0.47593967499825 -0.477452923991425 -0.47593967499825 -0.47593967499825 -0.47593967499825 -0.47593967499825 0.534372757635966 -0.477452923991425 -0.477452923991425 0.665955049313881 -0.471439594731212 -0.477452923991425 -0.481986419819931 0.532884692116015 -0.47593967499825 0.982078099682136 0.9960163107028 0.532884692116015 0.998012252505527 1 1 1 0.532884692116015 0.998012252505527 -0.449369701975196 0.998012252505527 -0.467741343080411 -0.472909907740738 -0.449369701975196 -0.0684154210961648 -0.47593967499825 -0.148449353423823 0.510553767819221 0.986091584107933 0.986091584107933 -0.47593967499825 -0.47593967499825 0.532884692116015 -0.226606579596842 -0.219627694288296 -0.477452923991425
0.663530431142469 0.667281436317029 0.667281436317029 -0.192691819532561 -0.446801953895969 -0.476887607144497 -0.45126099440563 -0.155254665069158 0.209234008068871 0.667281436317029 -0.451063178040766 -0.478403870085533 0.667281436317029 0.998012252505527 -0.446197068350009 1 -0.443341100661475 -0.437513132707844 -0.5048713788009 -0.476887607144497 1 0.992074715040106 0.559265802914994 -0.478403870085533 0.642755213384953 0.667281436317029 0.667281436317029 0.535437071332956 0.533946042023231 -0.476887607144497 -0.446801953895969 0.998012252505527 1 0.998012252505527 0.665757991847588 0.998012252505527 0.665757991847588 0.535437071332956 0.535437071332956 0.535437071332956 0.667281436317029 -0.809122766907747 0.533946042023231 -0.439637040887084 -0.914381135426423 0.667281436317029 0.980044965882161 0.506684145711174 0.533946042023231 0.667281436317029 0.667281436317029 1 0.667281436317029 0.535437071332956 -0.437513132707844 -0.210452321623294 -0.184643305038435 -0.476887607144497 0.838590421514059 0.535437071332956 0.667281436317029 1 -0.476887607144497 -0.476887607144497 -0.476887607144497 -0.478403870085533 -0.449384952287703 -0.468745313775923 -0.921192666070457 -0.466794704693824 1 0.667281436317029 -0.470852604122333 -0.20550871430474 0.12215156169289 -0.229351002346811 -0.229351002346811 0.535437071332956 0.99602822093698 0.641239191789151 0.663530431142469 0.667281436317029 0.667281436317029 -0.861298765513492 -0.138511457237306 -0.443856262084739 0.501661692386006 0.667281436317029 0.998012252505527 0.667281436317029 0.667281436317029 0.535437071332956 -0.90177974392447 -0.441751336630444 -0.470688914723492 1 1 0.535437071332956 0.667281436317029 0.533946042023231 -0.364657968358416 -0.387674543567685 -0.437513132707844 -0.437513132707844 -0.912073750278945 -0.468745313775923 -0.445445478177685 -0.587466007767638 -0.506543398273688 -0.978127727310238 -0.974098157889686 0.667281436317029 0.533946042023231 0.533946042023231 0.523499264979865 0.665757991847588 0.523499264979865 0.667281436317029 1 0.667281436317029 1 0.667281436317029 0.535437071332956 0.667281436317029 0.533946042023231 0.535437071332956 0.524992812630706 0.535437071332956 0.998012252505527 0.998012252505527 0.535437071332956 0.533946042023231 0.667281436317029 0.667281436317029 0.667281436317029 0.665757991847588 0.535437071332956 0.533946042023231 -0.364657968358416 -0.364657968358416 -0.364657968358416 -0.366333141525979 0.556288901728453 -0.506543398273688 -0.476887607144497 0.667281436317029 0.535437071332956 0.667281436317029 -0.476887607144497 -0.478403870085533 0.667281436317029 -0.863167590453874 -0.439637040887084 -0.491099767360528 -0.437513132707844 -0.451063178040766 -0.927601761815711 -0.443856262084739 -0.980102210855764 -0.473851805479831 0.667281436317029 0.533946042023231 -0.476887607144497 -0.478403870085533 -0.476887607144497 -0.476887607144497 -0.476887607144497 0.667281436317029 0.533946042023231 -0.478403870085533 -0.478403870085533 -0.478403870085533 0.667281436317029 0.556288901728453 0.688206456045064 0.688206456045064 -0.45126099440563 0.641239191789151 0.535437071332956 -0.478403870085533 -0.45126099440563 -0.45126099440563 -0.385518514176815 -0.978127430835872 0.667281436317029 -0.476887607144497 -0.476887607144497 -0.478403870085533 -0.476887607144497 -0.476887607144497 -0.476887607144497 -0.476887607144497 0.535437071332956 -0.478403870085533 -0.478403870085533 0.667281436317029 -0.47237523762146 -0.478403870085533 -0.482946395307167 0.533946042023231 -0.476887607144497 0.980102210855764 0.998012252505527 0.533946042023231 1 0.998012252505527 0.998012252505527 0.998012252505527 0.533946042023231 1 -0.443856262084739 1 -0.468745313775923 -0.473851805479831 -0.443856262084739 -0.0653144811670829 -0.476887607144497 -0.146667224783321 0.505014389625367 0.984119629054791 0.984119629054791 -0.476887607144497 -0.476887607144497 0.533946042023231 -0.227057913395293 -0.220065128195487 -0.478403870085533
0.662199856357802 0.665955049313881 0.665955049313881 -0.19230879685108 -0.445696988186267 -0.47593967499825 -0.450183927526016 -0.154946057997662 0.209650740803618 0.665955049313881 -0.449983935840252 -0.477452923991425 0.665955049313881 1 -0.451769592695467 0.998012252505527 -0.448885670151672 -0.443141393819074 -0.510436119903542 -0.47593967499825 0.998012252505527 0.990102721010955 0.558154123716505 -0.477452923991425 0.646683001266961 0.665955049313881 0.665955049313881 0.534372757635966 0.532884692116015 -0.47593967499825 -0.445696988186267 1 0.998012252505527 1 0.664434633067367 1 0.664434633067367 0.534372757635966 0.534372757635966 0.534372757635966 0.665955049313881 -0.80734845766356 0.532884692116015 -0.445226407948003 -0.916240806988734 0.665955049313881 0.982032631777016 0.512189204096982 0.532884692116015 0.665955049313881 0.665955049313881 0.998012252505527 0.665955049313881 0.534372757635966 -0.443141393819074 -0.210033995548282 -0.184276280771474 -0.47593967499825 0.836923515504806 0.534372757635966 0.665955049313881 0.998012252505527 -0.47593967499825 -0.47593967499825 -0.47593967499825 -0.477452923991425 -0.448491688474739 -0.467741343080411 -0.918927231489372 -0.46579654806876 0.998012252505527 0.665955049313881 -0.469881529915453 -0.20510021487279 0.122394851752798 -0.228895110466541 -0.228895110466541 0.534372757635966 0.994024083178004 0.645167436605032 0.662199856357802 0.665955049313881 0.665955049313881 -0.863123029126807 -0.138236131435227 -0.449369701975196 0.507173275428197 0.665955049313881 1 0.665955049313881 0.665955049313881 0.534372757635966 -0.903653421422831 -0.447302435533323 -0.469679201367172 0.998012252505527 0.998012252505527 0.534372757635966 0.665955049313881 0.532884692116015 -0.363933120395473 -0.393981823928305 -0.443141393819074 -0.443141393819074 -0.913941718178238 -0.467741343080411 -0.450952389768962 -0.59134835762873 -0.512073401595828 -0.980099717564145 -0.976074080422851 0.665955049313881 0.532884692116015 0.532884692116015 0.522458680627543 0.664434633067367 0.522458680627543 0.665955049313881 0.998012252505527 0.665955049313881 0.998012252505527 0.665955049313881 0.534372757635966 0.665955049313881 0.532884692116015 0.534372757635966 0.523949259482783 0.534372757635966 1 1 0.534372757635966 0.532884692116015 0.665955049313881 0.665955049313881 0.665955049313881 0.664434633067367 0.534372757635966 0.532884692116015 -0.363933120395473 -0.363933120395473 -0.363933120395473 -0.365604963741768 0.555183139857839 -0.512073401595828 -0.47593967499825 0.665955049313881 0.534372757635966 0.665955049313881 -0.47593967499825 -0.477452923991425 0.665955049313881 -0.864995180742961 -0.445226407948003 -0.492165070421453 -0.443141393819074 -0.449983935840252 -0.925336948465193 -0.449369701975196 -0.982078099682136 -0.472909907740738 0.665955049313881 0.532884692116015 -0.47593967499825 -0.477452923991425 -0.47593967499825 -0.47593967499825 -0.47593967499825 0.665955049313881 0.532884692116015 -0.477452923991425 -0.477452923991425 -0.477452923991425 0.665955049313881 0.555183139857839 0.686826204446393 0.686826204446393 -0.450183927526016 0.645167436605032 0.534372757635966 -0.477452923991425 -0.450183927526016 -0.450183927526016 -0.384552100758613 -0.980099455077463 0.665955049313881 -0.47593967499825 -0.47593967499825 -0.477452923991425 -0.47593967499825 -0.47593967499825 -0.47593967499825 -0.47593967499825 0.534372757635966 -0.477452923991425 -0.477452923991425 0.665955049313881 -0.471439594731212 -0.477452923991425 -0.481986419819931 0.532884692116015 -0.47593967499825 0.982078099682136 0.9960163107028 0.532884692116015 0.998012252505527 1 1 1 0.532884692116015 0.998012252505527 -0.449369701975196 0.998012252505527 -0.467741343080411 -0.472909907740738 -0.449369701975196 -0.0684154210961648 -0.47593967499825 -0.148449353423823 0.510553767819221 0.986091584107933 0.986091584107933 -0.47593967499825 -0.47593967499825 0.532884692116015 -0.226606579596842 -0.219627694288296 -0.477452923991425
0.995442826180336 0.997716938631098 0.997716938631098 0.135631745252811 0.337103578884696 0.335671221556529 0.344189388541633 -0.233199851853526 0.139299213038154 0.997716938631098 0.344189388541633 0.336738487356675 0.997716938631098 0.664434633067367 -0.73127680522546 0.665757991847588 -0.725457026012647 -0.717721595720695 -0.779296558933065 0.335671221556529 0.665757991847588 0.671076464055103 0.742471935903796 0.336738487356675 0.975183434068955 0.997716938631098 0.997716938631098 0.804251812054153 0.802012215492063 0.335671221556529 0.337103578884696 0.664434633067367 0.665757991847588 0.664434633067367 1 0.664434633067367 1 0.804251812054153 0.804251812054153 0.804251812054153 0.997716938631098 -0.409657273506478 0.802012215492063 -0.720366453978938 -0.60593807918763 0.997716938631098 0.649814596348705 0.787169460103875 0.802012215492063 0.997716938631098 0.997716938631098 0.665757991847588 0.997716938631098 0.804251812054153 -0.717721595720695 -0.316109343335488 0.129966564083319 0.335671221556529 0.382556925659404 0.804251812054153 0.997716938631098 0.665757991847588 0.335671221556529 0.335671221556529 0.335671221556529 0.327794586313551 0.316312677502289 -0.738176793417948 -0.616018304566798 -0.735616301102548 0.665757991847588 0.997716938631098 0.336738487356675 -0.308683811266645 0.081323378413705 0.16143537800017 0.16143537800017 0.804251812054153 0.663113748194529 0.981982200561903 0.995442826180336 0.997716938631098 0.997716938631098 -0.579046294497077 -0.208050761588178 -0.72554996197906 0.78399342847079 0.997716938631098 0.664434633067367 0.997716938631098 0.997716938631098 0.804251812054153 -0.605962106236547 -0.722912070850659 -0.740661308297167 0.665757991847588 0.665757991847588 0.804251812054153 0.997716938631098 0.802012215492063 -0.314949149484508 -0.644017632114041 -0.717721595720695 -0.717721595720695 -0.607179137270078 -0.738102960693151 -0.728092508323803 -0.93052538622408 -0.781645754639921 -0.651198930381857 -0.645858177656344 0.997716938631098 0.802012215492063 0.802012215492063 0.786320662147921 0.995420567169021 0.786320662147921 0.997716938631098 0.665757991847588 0.997716938631098 0.665757991847588 0.997716938631098 0.804251812054153 0.997716938631098 0.802012215492063 0.804251812054153 0.788564041377506 0.804251812054153 0.664434633067367 0.664434633067367 0.804251812054153 0.802012215492063 0.997716938631098 0.997716938631098 0.997716938631098 0.995420546187367 0.804251812054153 0.802012215492063 -0.314949149484508 -0.314949149484508 -0.314949149484508 -0.310235848343336 0.737499007813475 -0.781645754639921 0.335671221556529 0.997716938631098 0.804251812054153 0.997716938631098 0.335671221556529 0.336738487356675 0.997716938631098 -0.580296085354717 -0.720366453978938 -0.330288616064614 -0.717721595720695 0.344189388541633 -0.614739814798052 -0.72554996197906 -0.652517493521853 0.333534384201322 0.997716938631098 0.802012215492063 0.335671221556529 0.336738487356675 0.335671221556529 0.335671221556529 0.335671221556529 0.997716938631098 0.802012215492063 0.336738487356675 0.336738487356675 0.336738487356675 0.997716938631098 0.737499007813475 0.946407087878966 0.946407087878966 0.344189388541633 0.981982200561903 0.804251812054153 0.336738487356675 0.344189388541633 0.344189388541633 0.301014381542511 -0.651198930381857 0.997716938631098 0.335671221556529 0.335671221556529 0.336738487356675 0.335671221556529 0.335671221556529 0.335671221556529 0.335671221556529 0.804251812054153 0.336738487356675 0.336738487356675 0.997716938631098 0.337805007206678 0.336738487356675 0.312797078930722 0.802012215492063 0.335671221556529 0.652517493521853 0.664434633067367 0.802012215492063 0.665757991847588 0.664434633067367 0.664434633067367 0.664434633067367 0.802012215492063 0.665757991847588 -0.72554996197906 0.665757991847588 -0.738102960693151 0.333534384201322 -0.72554996197906 -0.217433306990832 0.335671221556529 -0.237296384466212 0.784837094825216 0.657854653909193 0.657854653909193 0.335671221556529 0.335671221556529 0.802012215492063 0.159821320603915 -0.330548233577745 0.336738487356675
0.662199856357802 0.665955049313881 0.665955049313881 -0.19230879685108 -0.445696988186267 -0.47593967499825 -0.450183927526016 -0.154946057997662 0.209650740803618 0.665955049313881 -0.449983935840252 -0.477452923991425 0.665955049313881 1 -0.451769592695467 0.998012252505527 -0.448885670151672 -0.443141393819074 -0.510436119903542 -0.47593967499825 0.998012252505527 0.990102721010955 0.558154123716505 -0.477452923991425 0.646683001266961 0.665955049313881 0.665955049313881 0.534372757635966 0.532884692116015 -0.47593967499825 -0.445696988186267 1 0.998012252505527 1 0.664434633067367 1 0.664434633067367 0.534372757635966 0.534372757635966 0.534372757635966 0.665955049313881 -0.80734845766356 0.532884692116015 -0.445226407948003 -0.916240806988734 0.665955049313881 0.982032631777016 0.512189204096982 0.532884692116015 0.665955049313881 0.665955049313881 0.998012252505527 0.665955049313881 0.534372757635966 -0.443141393819074 -0.210033995548282 -0.184276280771474 -0.47593967499825 0.836923515504806 0.534372757635966 0.665955049313881 0.998012252505527 -0.47593967499825 -0.47593967499825 -0.47593967499825 -0.477452923991425 -0.448491688474739 -0.467741343080411 -0.918927231489372 -0.46579654806876 0.998012252505527 0.665955049313881 -0.469881529915453 -0.20510021487279 0.122394851752798 -0.228895110466541 -0.228895110466541 0.534372757635966 0.994024083178004 0.645167436605032 0.662199856357802 0.665955049313881 0.665955049313881 -0.863123029126807 -0.138236131435227 -0.449369701975196 0.507173275428197 0.665955049313881 1 0.665955049313881 0.665955049313881 0.534372757635966 -0.903653421422831 -0.447302435533323 -0.469679201367172 0.998012252505527 0.998012252505527 0.534372757635966 0.665955049313881 0.532884692116015 -0.363933120395473 -0.393981823928305 -0.443141393819074 -0.443141393819074 -0.913941718178238 -0.467741343080411 -0.450952389768962 -0.59134835762873 -0.512073401595828 -0.980099717564145 -0.976074080422851 0.665955049313881 0.532884692116015 0.532884692116015 0.522458680627543 0.664434633067367 0.522458680627543 0.665955049313881 0.998012252505527 0.665955049313881 0.998012252505527 0.665955049313881 0.534372757635966 0.665955049313881 0.532884692116015 0.534372757635966 0.523949259482783 0.534372757635966 1 1 0.534372757635966 0.532884692116015 0.665955049313881 0.665955049313881 0.665955049313881 0.664434633067367 0.534372757635966 0.532884692116015 -0.363933120395473 -0.363933120395473 -0.363933120395473 -0.365604963741768 0.555183139857839 -0.512073401595828 -0.47593967499825 0.665955049313881 0.534372757635966 0.665955049313881 -0.47593967499825 -0.477452923991425 0.665955049313881 -0.864995180742961 -0.445226407948003 -0.492165070421453 -0.443141393819074 -0.449983935840252 -0.925336948465193 -0.449369701975196 -0.982078099682136 -0.472909907740738 0.665955049313881 0.532884692116015 -0.47593967499825 -0.477452923991425 -0.47593967499825 -0.47593967499825 -0.47593967499825 0.665955049313881 0.532884692116015 -0.477452923991425 -0.477452923991425 -0.477452923991425 0.665955049313881 0.555183139857839 0.686826204446393 0.686826204446393 -0.450183927526016 0.645167436605032 0.534372757635966 -0.477452923991425 -0.450183927526016 -0.450183927526016 -0.384552100758613 -0.980099455077463 0.665955049313881 -0.47593967499825 -0.47593967499825 -0.477452923991425 -0.47593967499825 -0.47593967499825 -0.47593967499825 -0.47593967499825 0.534372757635966 -0.477452923991425 -0.477452923991425 0.665955049313881 -0.471439594731212 -0.477452923991425 -0.481986419819931 0.532884692116015 -0.47593967499825 0.982078099682136 0.9960163107028 0.532884692116015 0.998012252505527 1 1 1 0.532884692116015 0.998012252505527 -0.449369701975196 0.998012252505527 -0.467741343080411 -0.472909907740738 -0.449369701975196 -0.0684154210961648 -0.47593967499825 -0.148449353423823 0.510553767819221 0.986091584107933 0.986091584107933 -0.47593967499825 -0.47593967499825 0.532884692116015 -0.226606579596842 -0.219627694288296 -0.477452923991425
0.995442826180336 0.997716938631098 0.997716938631098 0.135631745252811 0.337103578884696 0.335671221556529 0.344189388541633 -0.233199851853526 0.139299213038154 0.997716938631098 0.344189388541633 0.336738487356675 0.997716938631098 0.664434633067367 -0.73127680522546 0.665757991847588 -0.725457026012647 -0.717721595720695 -0.779296558933065 0.335671221556529 0.665757991847588 0.671076464055103 0.742471935903796 0.336738487356675 0.975183434068955 0.997716938631098 0.997716938631098 0.804251812054153 0.802012215492063 0.335671221556529 0.337103578884696 0.664434633067367 0.665757991847588 0.664434633067367 1 0.664434633067367 1 0.804251812054153 0.804251812054153 0.804251812054153 0.997716938631098 -0.409657273506478 0.802012215492063 -0.720366453978938 -0.60593807918763 0.997716938631098 0.649814596348705 0.787169460103875 0.802012215492063 0.997716938631098 0.997716938631098 0.665757991847588 0.997716938631098 0.804251812054153 -0.717721595720695 -0.316109343335488 0.129966564083319 0.335671221556529 0.382556925659404 0.804251812054153 0.997716938631098 0.665757991847588 0.335671221556529 0.335671221556529 0.335671221556529 0.327794586313551 0.316312677502289 -0.738176793417948 -0.616018304566798 -0.735616301102548 0.665757991847588 0.997716938631098 0.336738487356675 -0.308683811266645 0.081323378413705 0.16143537800017 0.16143537800017 0.804251812054153 0.663113748194529 0.981982200561903 0.995442826180336 0.997716938631098 0.997716938631098 -0.579046294497077 -0.208050761588178 -0.72554996197906 0.78399342847079 0.997716938631098 0.664434633067367 0.997716938631098 0.997716938631098 0.804251812054153 -0.605962106236547 -0.722912070850659 -0.740661308297167 0.665757991847588 0.665757991847588 0.804251812054153 0.997716938631098 0.802012215492063 -0.314949149484508 -0.644017632114041 -0.717721595720695 -0.717721595720695 -0.607179137270078 -0.738102960693151 -0.728092508323803 -0.93052538622408 -0.781645754639921 -0.651198930381857 -0.645858177656344 0.997716938631098 0.802012215492063 0.802012215492063 0.786320662147921 0.995420567169021 0.786320662147921 0.997716938631098 0.665757991847588 0.997716938631098 0.665757991847588 0.997716938631098 0.804251812054153 0.997716938631098 0.802012215492063 0.804251812054153 0.788564041377506 0.804251812054153 0.664434633067367 0.664434633067367 0.804251812054153 0.802012215492063 0.997716938631098 0.997716938631098 0.997716938631098 0.995420546187367 0.804251812054153 0.802012215492063 -0.314949149484508 -0.314949149484508 -0.314949149484508 -0.310235848343336 0.737499007813475 -0.781645754639921 0.335671221556529 0.997716938631098 0.804251812054153 0.997716938631098 0.335671221556529 0.336738487356675 0.997716938631098 -0.580296085354717 -0.720366453978938 -0.330288616064614 -0.717721595720695 0.344189388541633 -0.614739814798052 -0.72554996197906 -0.652517493521853 0.333534384201322 0.997716938631098 0.802012215492063 0.335671221556529 0.336738487356675 0.335671221556529 0.335671221556529 0.335671221556529 0.997716938631098 0.802012215492063 0.336738487356675 0.336738487356675 0.336738487356675 0.997716938631098 0.737499007813475 0.946407087878966 0.946407087878966 0.344189388541633 0.981982200561903 0.804251812054153 0.336738487356675 0.344189388541633 0.344189388541633 0.301014381542511 -0.651198930381857 0.997716938631098 0.335671221556529 0.335671221556529 0.336738487356675 0.335671221556529 0.335671221556529 0.335671221556529 0.335671221556529 0.804251812054153 0.336738487356675 0.336738487356675 0.997716938631098 0.337805007206678 0.336738487356675 0.312797078930722 0.802012215492063 0.335671221556529 0.652517493521853 0.664434633067367 0.802012215492063 0.665757991847588 0.664434633067367 0.664434633067367 0.664434633067367 0.802012215492063 0.665757991847588 -0.72554996197906 0.665757991847588 -0.738102960693151 0.333534384201322 -0.72554996197906 -0.217433306990832 0.335671221556529 -0.237296384466212 0.784837094825216 0.657854653909193 0.657854653909193 0.335671221556529 0.335671221556529 0.802012215492063 0.159821320603915 -0.330548233577745 0.336738487356675
0.800586696751842 0.802415655811182 0.802415655811182 0.10908207689164 0.265753972780549 0.269964188191269 0.276814939424419 -0.289958752169804 0.112031644503652 0.802415655811182 0.276814939424419 0.27082253864498 0.802415655811182 0.534372757635966 -0.919091527778745 0.535437071332956 -0.914306169787504 -0.904807150433619 -0.972445085347121 0.269964188191269 0.535437071332956 0.53971446224321 0.946300429011883 0.27082253864498 0.782439229962824 0.802415655811182 0.802415655811182 1 0.997215304300814 0.269964188191269 0.265753972780549 0.534372757635966 0.535437071332956 0.534372757635966 0.804251812054153 0.534372757635966 0.804251812054153 1 1 1 0.802415655811182 -0.250353179391472 0.997215304300814 -0.907975173945415 -0.482200797335144 0.802415655811182 0.517798400317654 0.980892637633796 0.997215304300814 0.802415655811182 0.802415655811182 0.535437071332956 0.802415655811182 1 -0.904807150433619 -0.393047722861957 0.104525844670462 0.269964188191269 0.638496526547769 1 0.802415655811182 0.535437071332956 0.269964188191269 0.269964188191269 0.269964188191269 0.258922342433563 0.254395044056917 -0.928179058903483 -0.490289256242708 -0.925091412279812 0.535437071332956 0.802415655811182 0.27082253864498 -0.383814878176314 0.0654044744515884 0.129834695286283 0.129834695286283 1 0.533310433583471 0.789760964206835 0.800586696751842 0.802415655811182 0.802415655811182 -0.464961262839315 -0.258688582941194 -0.91430824070006 0.978223912438477 0.802415655811182 0.534372757635966 0.802415655811182 0.802415655811182 1 -0.482200797335144 -0.911144632000205 -0.931265175337737 0.535437071332956 0.535437071332956 1 0.802415655811182 0.997215304300814 0.206431433571577 -0.81558941626261 -0.904807150433619 -0.904807150433619 -0.483173014777565 -0.928179058903483 -0.917470245527119 -0.746483427108066 -0.975334965269761 -0.521312209418368 -0.514587689047759 0.802415655811182 0.997215304300814 0.997215304300814 0.977704557655352 0.798724581146701 0.977704557655352 0.802415655811182 0.535437071332956 0.802415655811182 0.535437071332956 0.802415655811182 1 0.802415655811182 0.997215304300814 1 0.980493956691775 1 0.534372757635966 0.534372757635966 1 0.997215304300814 0.802415655811182 0.802415655811182 0.802415655811182 0.804251812054152 1 0.997215304300814 0.206431433571577 0.206431433571577 0.206431433571577 0.207379742475993 0.940269372416702 -0.975334965269761 0.269964188191269 0.802415655811182 1 0.802415655811182 0.269964188191269 0.27082253864498 0.802415655811182 -0.465978641566265 -0.907975173945415 -0.258174059844341 -0.904807150433619 0.276814939424419 -0.489303473000034 -0.91430824070006 -0.522381017340873 0.268245632876279 0.802415655811182 0.997215304300814 0.269964188191269 0.27082253864498 0.269964188191269 0.269964188191269 0.269964188191269 0.802415655811182 0.997215304300814 0.27082253864498 0.27082253864498 0.27082253864498 0.802415655811182 0.940269372416702 0.755529235300303 0.755529235300303 0.276814939424419 0.789760964206835 1 0.27082253864498 0.276814939424419 0.276814939424419 0.242091361809925 -0.521312209418368 0.802415655811182 0.269964188191269 0.269964188191269 0.27082253864498 0.269964188191269 0.269964188191269 0.269964188191269 0.269964188191269 1 0.27082253864498 0.27082253864498 0.802415655811182 0.271680289166936 0.27082253864498 0.273394044206091 0.997215304300814 0.269964188191269 0.522381017340873 0.534372757635966 0.997215304300814 0.535437071332956 0.534372757635966 0.534372757635966 0.534372757635966 0.997215304300814 0.535437071332956 -0.91430824070006 0.535437071332956 -0.928179058903483 0.268245632876279 -0.91430824070006 -0.302807512206318 0.269964188191269 -0.289946989541826 0.978016646196092 0.529080797474726 0.529080797474726 0.269964188191269 0.269964188191269 0.997215304300814 0.128536586700587 -0.411000918646968 0.27082253864498
0.800586696751842 0.802415655811182 0.802415655811182 0.10908207689164 0.265753972780549 0.269964188191269 0.276814939424419 -0.289958752169804 0.112031644503652 0.802415655811182 0.276814939424419 0.27082253864498 0.802415655811182 0.534372757635966 -0.919091527778745 0.535437071332956 -0.914306169787504 -0.904807150433619 -0.972445085347121 0.269964188191269 0.535437071332956 0.53971446224321 0.946300429011883 0.27082253864498 0.782439229962824 0.802415655811182 0.802415655811182 1 0.997215304300814 0.269964188191269 0.265753972780549 0.534372757635966 0.535437071332956 0.534372757635966 0.804251812054153 0.534372757635966 0.804251812054153 1 1 1 0.802415655811182 -0.250353179391472 0.997215304300814 -0.907975173945415 -0.482200797335144 0.802415655811182 0.517798400317654 0.980892637633796 0.997215304300814 0.802415655811182 0.802415655811182 0.535437071332956 0.802415655811182 1 -0.904807150433619 -0.393047722861957 0.104525844670462 0.269964188191269 0.638496526547769 1 0.802415655811182 0.535437071332956 0.269964188191269 0.269964188191269 0.269964188191269 0.258922342433563 0.254395044056917 -0.928179058903483 -0.490289256242708 -0.925091412279812 0.535437071332956 0.802415655811182 0.27082253864498 -0.383814878176314 0.0654044744515884 0.129834695286283 0.129834695286283 1 0.533310433583471 0.789760964206835 0.800586696751842 0.802415655811182 0.802415655811182 -0.464961262839315 -0.258688582941194 -0.91430824070006 0.978223912438477 0.802415655811182 0.534372757635966 0.802415655811182 0.802415655811182 1 -0.482200797335144 -0.911144632000205 -0.931265175337737 0.535437071332956 0.535437071332956 1 0.802415655811182 0.997215304300814 0.206431433571577 -0.81558941626261 -0.904807150433619 -0.904807150433619 -0.483173014777565 -0.928179058903483 -0.917470245527119 -0.746483427108066 -0.975334965269761 -0.521312209418368 -0.514587689047759 0.802415655811182 0.997215304300814 0.997215304300814 0.977704557655352 0.798724581146701 0.977704557655352 0.802415655811182 0.535437071332956 0.802415655811182 0.535437071332956 0.802415655811182 1 0.802415655811182 0.997215304300814 1 0.980493956691775 1 0.534372757635966 0.534372757635966 1 0.997215304300814 0.802415655811182 0.802415655811182 0.802415655811182 0.804251812054152 1 0.997215304300814 0.206431433571577 0.206431433571577 0.206431433571577 0.207379742475993 0.940269372416702 -0.975334965269761 0.269964188191269 0.802415655811182 1 0.802415655811182 0.269964188191269 0.27082253864498 0.802415655811182 -0.465978641566265 -0.907975173945415 -0.258174059844341 -0.904807150433619 0.276814939424419 -0.489303473000034 -0.91430824070006 -0.522381017340873 0.268245632876279 0.802415655811182 0.997215304300814 0.269964188191269 0.27082253864498 0.269964188191269 0.269964188191269 0.269964188191269 0.802415655811182 0.997215304300814 0.27082253864498 0.27082253864498 0.27082253864498 0.802415655811182 0.940269372416702 0.755529235300303 0.755529235300303 0.276814939424419 0.789760964206835 1 0.27082253864498 0.276814939424419 0.276814939424419 0.242091361809925 -0.521312209418368 0.802415655811182 0.269964188191269 0.269964188191269 0.27082253864498 0.269964188191269 0.269964188191269 0.269964188191269 0.269964188191269 1 0.27082253864498 0.27082253864498 0.802415655811182 0.271680289166936 0.27082253864498 0.273394044206091 0.997215304300814 0.269964188191269 0.522381017340873 0.534372757635966 0.997215304300814 0.535437071332956 0.534372757635966 0.534372757635966 0.534372757635966 0.997215304300814 0.535437071332956 -0.91430824070006 0.535437071332956 -0.928179058903483 0.268245632876279 -0.91430824070006 -0.302807512206318 0.269964188191269 -0.289946989541826 0.978016646196092 0.529080797474726 0.529080797474726 0.269964188191269 0.269964188191269 0.997215304300814 0.128536586700587 -0.411000918646968 0.27082253864498
0.800586696751842 0.802415655811182 0.802415655811182 0.10908207689164 0.265753972780549 0.269964188191269 0.276814939424419 -0.289958752169804 0.112031644503652 0.802415655811182 0.276814939424419 0.27082253864498 0.802415655811182 0.534372757635966 -0.919091527778745 0.535437071332956 -0.914306169787504 -0.904807150433619 -0.972445085347121 0.269964188191269 0.535437071332956 0.53971446224321 0.946300429011883 0.27082253864498 0.782439229962824 0.802415655811182 0.802415655811182 1 0.997215304300814 0.269964188191269 0.265753972780549 0.534372757635966 0.535437071332956 0.534372757635966 0.804251812054153 0.534372757635966 0.804251812054153 1 1 1 0.802415655811182 -0.250353179391472 0.997215304300814 -0.907975173945415 -0.482200797335144 0.802415655811182 0.517798400317654 0.980892637633796 0.997215304300814 0.802415655811182 0.802415655811182 0.535437071332956 0.802415655811182 1 -0.904807150433619 -0.393047722861957 0.104525844670462 0.269964188191269 0.638496526547769 1 0.802415655811182 0.535437071332956 0.269964188191269 0.269964188191269 0.269964188191269 0.258922342433563 0.254395044056917 -0.928179058903483 -0.490289256242708 -0.925091412279812 0.535437071332956 0.802415655811182 0.27082253864498 -0.383814878176314 0.0654044744515884 0.129834695286283 0.129834695286283 1 0.533310433583471 0.789760964206835 0.800586696751842 0.802415655811182 0.802415655811182 -0.464961262839315 -0.258688582941194 -0.91430824070006 0.978223912438477 0.802415655811182 0.534372757635966 0.802415655811182 0.802415655811182 1 -0.482200797335144 -0.911144632000205 -0.931265175337737 0.535437071332956 0.535437071332956 1 0.802415655811182 0.997215304300814 0.206431433571577 -0.81558941626261 -0.904807150433619 -0.904807150433619 -0.483173014777565 -0.928179058903483 -0.917470245527119 -0.746483427108066 -0.975334965269761 -0.521312209418368 -0.514587689047759 0.802415655811182 0.997215304300814 0.997215304300814 0.977704557655352 0.798724581146701 0.977704557655352 0.802415655811182 0.535437071332956 0.802415655811182 0.535437071332956 0.802415655811182 1 0.802415655811182 0.997215304300814 1 0.980493956691775 1 0.534372757635966 0.534372757635966 1 0.997215304300814 0.802415655811182 0.802415655811182 0.802415655811182 0.804251812054152 1 0.997215304300814 0.206431433571577 0.206431433571577 0.206431433571577 0.207379742475993 0.940269372416702 -0.975334965269761 0.269964188191269 0.802415655811182 1 0.802415655811182 0.269964188191269 0.27082253864498 0.802415655811182 -0.465978641566265 -0.907975173945415 -0.258174059844341 -0.904807150433619 0.276814939424419 -0.489303473000034 -0.91430824070006 -0.522381017340873 0.268245632876279 0.802415655811182 0.997215304300814 0.269964188191269 0.27082253864498 0.269964188191269 0.269964188191269 0.269964188191269 0.802415655811182 0.997215304300814 0.27082253864498 0.27082253864498 0.27082253864498 0.802415655811182 0.940269372416702 0.755529235300303 0.755529235300303 0.276814939424419 0.789760964206835 1 0.27082253864498 0.276814939424419 0.276814939424419 0.242091361809925 -0.521312209418368 0.802415655811182 0.269964188191269 0.269964188191269 0.27082253864498 0.269964188191269 0.269964188191269 0.269964188191269 0.269964188191269 1 0.27082253864498 0.27082253864498 0.802415655811182 0.271680289166936 0.27082253864498 0.273394044206091 0.997215304300814 0.269964188191269 0.522381017340873 0.534372757635966 0.997215304300814 0.535437071332956 0.534372757635966 0.534372757635966 0.534372757635966 0.997215304300814 0.535437071332956 -0.91430824070006 0.535437071332956 -0.928179058903483 0.268245632876279 -0.91430824070006 -0.302807512206318 0.269964188191269 -0.289946989541826 0.978016646196092 0.529080797474726 0.529080797474726 0.269964188191269 0.269964188191269 0.997215304300814 0.128536586700587 -0.411000918646968 0.27082253864498
0.997720683730315 1 1 0.13594210943126 0.337938491978778 0.33643933320114 0.344976992185652 -0.232667442280525 0.139617969430565 1 0.344976992185652 0.337509041210318 1 0.665955049313881 -0.729240761454205 0.667281436317029 -0.723406159075217 -0.715684198634912 -0.777413968555367 0.33643933320114 0.667281436317029 0.672612078708259 0.740511540186145 0.337509041210318 0.977433481716821 1 1 0.802415655811182 0.800181172385485 0.33643933320114 0.337938491978778 0.665955049313881 0.667281436317029 0.665955049313881 0.997716938631098 0.665955049313881 0.997716938631098 0.802415655811182 0.802415655811182 0.802415655811182 1 -0.411698042006769 0.800181172385485 -0.718325553931612 -0.607360102016704 1 0.651338762159879 0.785284776424225 0.800181172385485 1 1 0.667281436317029 1 0.802415655811182 -0.715684198634912 -0.315387646305369 0.130263964708907 0.33643933320114 0.379007158297445 0.802415655811182 1 0.667281436317029 0.33643933320114 0.33643933320114 0.33643933320114 0.328602545094772 0.317036491268036 -0.736181645366913 -0.617464190751749 -0.733625018909454 0.667281436317029 1 0.337509041210318 -0.307979067181936 0.0815094695348005 0.161804788261553 0.161804788261553 0.802415655811182 0.664631141879123 0.984229256355231 0.997720683730315 1 1 -0.580422918172717 -0.207575768931624 -0.723500535236274 0.78210138629557 1 0.665955049313881 1 1 0.802415655811182 -0.607383931175024 -0.720866184232547 -0.738661170573277 0.667281436317029 0.667281436317029 0.802415655811182 1 0.800181172385485 -0.321358756961662 -0.642093029825737 -0.715684198634912 -0.715684198634912 -0.608604231328543 -0.736106695599281 -0.726038092859348 -0.932673273326976 -0.779758441305531 -0.652707676183819 -0.647372977210331 1 0.800181172385485 0.800181172385485 0.784525443820601 0.997716938631098 0.784525443820601 1 0.667281436317029 1 0.667281436317029 1 0.802415655811182 1 0.800181172385485 0.802415655811182 0.786763701277731 0.802415655811182 0.665955049313881 0.665955049313881 0.802415655811182 0.800181172385485 1 1 1 0.997716938631098 0.802415655811182 0.800181172385485 -0.321358756961662 -0.321358756961662 -0.321358756961662 -0.316596722937815 0.735547696448038 -0.779758441305531 0.33643933320114 1 0.802415655811182 1 0.33643933320114 0.337509041210318 1 -0.581675555749845 -0.718325553931612 -0.331132518197902 -0.715684198634912 0.344976992185652 -0.616182804163863 -0.723500535236274 -0.654029237640437 0.334297606151644 1 0.800181172385485 0.33643933320114 0.337509041210318 0.33643933320114 0.33643933320114 0.33643933320114 1 0.800181172385485 0.337509041210318 0.337509041210318 0.337509041210318 1 0.735547696448038 0.948628670668041 0.948628670668041 0.344976992185652 0.984229256355231 0.802415655811182 0.337509041210318 0.344976992185652 0.344976992185652 0.301703188436906 -0.652707676183819 1 0.33643933320114 0.33643933320114 0.337509041210318 0.33643933320114 0.33643933320114 0.33643933320114 0.33643933320114 0.802415655811182 0.337509041210318 0.337509041210318 1 0.338578001562405 0.337509041210318 0.313690962848208 0.800181172385485 0.33643933320114 0.654029237640437 0.665955049313881 0.800181172385485 0.667281436317029 0.665955049313881 0.665955049313881 0.665955049313881 0.800181172385485 0.667281436317029 -0.723500535236274 0.667281436317029 -0.736106695599281 0.334297606151644 -0.723500535236274 -0.215929970139106 0.33643933320114 -0.236586507246844 0.782957196118788 0.65936001328372 0.65936001328372 0.33643933320114 0.33643933320114 0.800181172385485 0.160187037440895 -0.329793571675105 0.337509041210318
-0.409020299348775 -0.411698042006769 -0.411698042006769 0.222461850145533 0.534802976642589 0.502672237567489 0.517637479779017 0.179240821529396 -0.181234138332058 -0.411698042006769 0.524370666170143 0.504507706745206 -0.411698042006769 -0.80734845766356 0.178280258363669 -0.809122766907747 0.186581086863596 0.179342148568795 0.233142128563199 0.502672237567489 -0.809122766907747 -0.802912876509401 -0.277723607833122 0.504507706745206 -0.398268522096605 -0.411698042006769 -0.411698042006769 -0.250353179391472 -0.246625735461672 0.502672237567489 0.534802976642589 -0.80734845766356 -0.809122766907747 -0.80734845766356 -0.409657273506478 -0.80734845766356 -0.409657273506478 -0.250353179391472 -0.250353179391472 -0.250353179391472 -0.411698042006769 1 -0.246625735461672 0.183448571093691 0.784635549057268 -0.411698042006769 -0.797473200845207 -0.230695786361699 -0.246625735461672 -0.411698042006769 -0.411698042006769 -0.809122766907747 -0.411698042006769 -0.250353179391472 0.179342148568795 0.242966270956975 0.213169875895512 0.502672237567489 -0.644142596792535 -0.250353179391472 -0.411698042006769 -0.809122766907747 0.502672237567489 0.502672237567489 0.502672237567489 0.504670165265921 0.468489245992734 0.205013701458513 0.802334491780151 0.200961255371445 -0.809122766907747 -0.411698042006769 0.497643248831536 0.221898199954569 -0.10580513767169 0.26478471394673 0.26478471394673 -0.250353179391472 -0.805577472504188 -0.390747982196276 -0.409020299348775 -0.411698042006769 -0.411698042006769 0.771133203760398 -0.126845514756442 0.189085002854463 -0.226228914628572 -0.411698042006769 -0.80734845766356 -0.411698042006769 -0.411698042006769 -0.250353179391472 0.793770847426208 0.185008000351742 0.20668370691919 -0.809122766907747 -0.809122766907747 -0.250353179391472 -0.411698042006769 -0.246625735461672 0.402791843463384 0.113352365537446 0.179342148568795 0.179342148568795 0.786268517856215 0.20262244503837 0.184757470449831 0.346570983143317 0.236902600379033 0.801169936987573 0.801196954168952 -0.411698042006769 -0.246625735461672 -0.248562097234101 -0.264722397031833 -0.409657273506478 -0.264722397031833 -0.411698042006769 -0.809122766907747 -0.411698042006769 -0.809122766907747 -0.411698042006769 -0.250353179391472 -0.411698042006769 -0.246625735461672 -0.250353179391472 -0.266564930643919 -0.250353179391472 -0.80734845766356 -0.80734845766356 -0.250353179391472 -0.246625735461672 -0.411698042006769 -0.411698042006769 -0.411698042006769 -0.408799392430498 -0.250353179391472 -0.246625735461672 0.402791843463384 0.402791843463384 0.402791843463384 0.404760933710324 -0.272258542801849 0.236902600379033 0.502672237567489 -0.411698042006769 -0.250353179391472 -0.411698042006769 0.502672237567489 0.504507706745205 -0.411698042006769 0.7727147420593 0.183448571093691 0.44365568587403 0.179342148568795 0.524370666170143 0.796155045469635 0.189085002854463 0.802921908871984 0.49899915717586 -0.411698042006769 -0.246625735461672 0.502672237567489 0.504507706745205 0.502672237567489 0.502672237567489 0.502672237567489 -0.411698042006769 -0.246625735461672 0.504507706745205 0.504507706745205 0.504507706745205 -0.411698042006769 -0.272258542801849 -0.435136514104186 -0.435136514104186 0.517637479779017 -0.390747982196276 -0.250353179391472 0.504507706745205 0.517637479779017 0.517637479779017 0.440357580926719 0.801142886270591 -0.411698042006769 0.502672237567489 0.502672237567489 0.504507706745205 0.502672237567489 0.502672237567489 0.502672237567489 0.502672237567489 -0.250353179391472 0.504507706745205 0.504507706745205 -0.411698042006769 0.506342476321717 0.504507706745205 0.51047864964849 -0.246625735461672 0.502672237567489 -0.802921908871984 -0.80734845766356 -0.246625735461672 -0.809122766907747 -0.80734845766356 -0.80734845766356 -0.80734845766356 -0.246625735461672 -0.809122766907747 0.189085002854463 -0.809122766907747 0.20262244503837 0.49899915717586 0.189085002854463 -0.321189202240701 0.502672237567489 0.183443155393018 -0.226912585001322 -0.798438263644472 -0.798438263644472 0.502672237567489 0.502672237567489 -0.246625735461672 0.26213735293296 0.239048486931898 0.504507706745205
0.798357306420571 0.800181172385485 0.800181172385485 0.108778316501262 0.26486884786383 0.269212420077479 0.276044094053134 -0.290768453832651 0.11171967046503 0.800181172385485 0.276044094053134 0.270068380286373 0.800181172385485 0.532884692116015 -0.922027160173259 0.533946042023231 -0.911701357394264 -0.907731620684054 -0.975263502338614 0.269212420077479 0.533946042023231 0.538211521701413 0.94917253587697 0.270068380286373 0.780228027491806 0.800181172385485 0.800181172385485 0.997215304300814 1 0.269212420077479 0.26486884786383 0.532884692116015 0.533946042023231 0.532884692116015 0.802012215492063 0.532884692116015 0.802012215492063 0.997215304300814 0.997215304300814 0.997215304300814 0.800181172385485 -0.246625735461672 1 -0.905328988142492 -0.480746003020879 0.800181172385485 0.516254730902293 0.978161150124414 1 0.800181172385485 0.800181172385485 0.533946042023231 0.800181172385485 0.997215304300814 -0.907731620684054 -0.394145297576975 0.104234772000354 0.269212420077479 0.636718508016346 0.997215304300814 0.800181172385485 0.533946042023231 0.269212420077479 0.269212420077479 0.269212420077479 0.258079500930234 0.253686631271838 -0.925505920728051 -0.488812238345079 -0.927983779967658 0.533946042023231 0.800181172385485 0.270068380286373 -0.384886670432141 0.0652223428928757 0.129473145168714 0.129473145168714 0.997215304300814 0.53182532631274 0.787561720246423 0.798357306420571 0.800181172385485 0.800181172385485 -0.463624278752441 -0.259410963535674 -0.911703512011562 0.975499856516669 0.800181172385485 0.532884692116015 0.800181172385485 0.800181172385485 0.997215304300814 -0.480746003020879 -0.914083498279349 -0.928612993622347 0.533946042023231 0.533946042023231 0.997215304300814 0.800181172385485 1 0.205856584846334 -0.818315857134858 -0.907731620684054 -0.907731620684054 -0.481714908842083 -0.931079155081123 -0.914886072220522 -0.744371028002109 -0.972589514142579 -0.519809432898138 -0.513052314760605 0.800181172385485 0.994408774746092 0.9944088060597 0.980434770143102 0.796468433685756 0.980434770143102 0.800181172385485 0.533946042023231 0.800181172385485 0.533946042023231 0.800181172385485 0.997215304300814 0.800181172385485 1 0.997215304300814 0.983231958497906 0.997215304300814 0.532884692116015 0.532884692116015 0.997215304300814 1 0.800181172385485 0.800181172385485 0.800181172385485 0.802012215492063 0.997215304300814 1 0.205856584846334 0.205856584846334 0.205856584846334 0.206802252999022 0.943126557910052 -0.972589514142579 0.269212420077479 0.800181172385485 0.997215304300814 0.800181172385485 0.269212420077479 0.270068380286373 0.800181172385485 -0.46463872031831 -0.905328988142492 -0.257222133853526 -0.907731620684054 0.276044094053134 -0.487829760785187 -0.911703512011562 -0.520875529436126 0.267498650416083 0.800181172385485 1 0.269212420077479 0.270068380286373 0.269212420077479 0.269212420077479 0.269212420077479 0.800181172385485 1 0.270068380286373 0.270068380286373 0.270068380286373 0.800181172385485 0.943126557910052 0.753326129809602 0.753326129809602 0.276044094053134 0.787561720246423 0.997215304300814 0.270068380286373 0.276044094053134 0.276044094053134 0.241417211035883 -0.519809432898138 0.800181172385485 0.269212420077479 0.269212420077479 0.270068380286373 0.269212420077479 0.269212420077479 0.269212420077479 0.269212420077479 0.997215304300814 0.270068380286373 0.270068380286373 0.800181172385485 0.27092374223414 0.270068380286373 0.272632724987007 1 0.269212420077479 0.520875529436126 0.532884692116015 1 0.533946042023231 0.532884692116015 0.532884692116015 0.532884692116015 1 0.533946042023231 -0.911703512011562 0.533946042023231 -0.931079155081123 0.267498650416083 -0.911703512011562 -0.304747802050954 0.269212420077479 -0.290962745921866 0.980837309840067 0.527607468453476 0.527607468453476 0.269212420077479 0.269212420077479 1 0.128178651420414 -0.412148627156436 0.270068380286373
-0.716390153175734 -0.718325553931612 -0.718325553931612 -0.11727251443714 -0.299435156864434 -0.290234473520535 -0.297599614025633 0.269707723513886 -0.120443550598348 -0.718325553931612 -0.297599614025633 -0.279850277524786 -0.718325553931612 -0.445226407948003 0.984429947707349 -0.439637040887084 0.989675193402556 0.997413272295045 0.929322588065571 -0.290234473520535 -0.439637040887084 -0.445064114339623 -0.857502255280956 -0.279850277524786 -0.740891465256497 -0.718325553931612 -0.718325553931612 -0.907975173945415 -0.905328988142492 -0.290234473520535 -0.299435156864434 -0.445226407948003 -0.439637040887084 -0.445226407948003 -0.720366453978938 -0.445226407948003 -0.720366453978938 -0.907975173945415 -0.907975173945415 -0.907975173945415 -0.718325553931612 0.183448571093691 -0.905328988142492 1 0.533560777428957 -0.718325553931612 -0.473757486020748 -0.926486712092156 -0.905328988142492 -0.718325553931612 -0.718325553931612 -0.439637040887084 -0.718325553931612 -0.907975173945415 0.997413272295045 0.365596850490429 -0.112374177110214 -0.290234473520535 -0.540170680504837 -0.907975173945415 -0.718325553931612 -0.439637040887084 -0.290234473520535 -0.290234473520535 -0.290234473520535 -0.280084855269542 -0.273496318799815 0.979230687897476 0.502930093469096 0.976632584475475 -0.439637040887084 -0.718325553931612 -0.291157273295193 0.328398839372113 0.2007086382885 -0.139583345048772 -0.139583345048772 -0.907975173945415 -0.437733939748602 -0.737493041262894 -0.716390153175734 -0.718325553931612 -0.718325553931612 0.515571577688387 0.240621496271458 0.994852395301681 -0.92366280075692 -0.718325553931612 -0.445226407948003 -0.718325553931612 -0.718325553931612 -0.907975173945415 0.533560777428957 0.992241622382241 0.976578086062101 -0.439637040887084 -0.439637040887084 -0.907975173945415 -0.718325553931612 -0.905328988142492 -0.221931356311183 0.924631311035283 0.997413272295045 0.997413272295045 0.534633849960976 0.97396764232702 0.992297978234511 0.798060057667945 0.931950003341637 0.470330477369433 0.470330477369433 -0.718325553931612 -0.910904218059712 -0.905328988142492 -0.886768815375272 -0.714849852768266 -0.886768815375272 -0.718325553931612 -0.439637040887084 -0.718325553931612 -0.439637040887084 -0.718325553931612 -0.907975173945415 -0.718325553931612 -0.905328988142492 -0.907975173945415 -0.88942200733572 -0.907975173945415 -0.445226407948003 -0.445226407948003 -0.907975173945415 -0.905328988142492 -0.718325553931612 -0.718325553931612 -0.718325553931612 -0.720269726913322 -0.907975173945415 -0.905328988142492 -0.221931356311183 -0.221931356311183 -0.221931356311183 -0.222950869074902 -0.851759821551211 0.931950003341637 -0.290234473520535 -0.718325553931612 -0.907975173945415 -0.718325553931612 -0.290234473520535 -0.279850277524786 -0.718325553931612 0.516616998232038 1 0.294842166832327 0.997413272295045 -0.297599614025633 0.501740537014825 0.994852395301681 0.471709485323116 -0.288386880325289 -0.718325553931612 -0.905328988142492 -0.290234473520535 -0.279850277524786 -0.290234473520535 -0.290234473520535 -0.290234473520535 -0.718325553931612 -0.905328988142492 -0.279850277524786 -0.279850277524786 -0.279850277524786 -0.718325553931612 -0.851759821551211 -0.673735668742778 -0.673735668742778 -0.297599614025633 -0.737493041262894 -0.907975173945415 -0.279850277524786 -0.297599614025633 -0.297599614025633 -0.260268813465701 0.470691906585393 -0.718325553931612 -0.290234473520535 -0.290234473520535 -0.279850277524786 -0.290234473520535 -0.290234473520535 -0.290234473520535 -0.290234473520535 -0.907975173945415 -0.279850277524786 -0.279850277524786 -0.718325553931612 -0.280868360790353 -0.279850277524786 -0.293921860582434 -0.905328988142492 -0.290234473520535 -0.471709485323116 -0.438149321294612 -0.905328988142492 -0.439637040887084 -0.445226407948003 -0.445226407948003 -0.445226407948003 -0.905328988142492 -0.439637040887084 0.994852395301681 -0.439637040887084 0.97396764232702 -0.288386880325289 0.994852395301681 0.478532803802803 -0.290234473520535 0.264915370615549 -0.923846016522238 -0.471709485323116 -0.471709485323116 -0.290234473520535 -0.290234473520535 -0.905328988142492 -0.13818776786327 0.355688209174817 -0.279850277524786
-0.603236406202223 -0.607360102016704 -0.607360102016704 0.178605940270983 0.448104511515311 0.442026857622927 0.453243960381017 0.143905462636664 -0.225735390781017 -0.607360102016704 0.453243960381017 0.443432280899011 -0.607360102016704 -0.916240806988734 0.526973299207924 -0.914381135426423 0.529792073322879 0.532180600983705 0.497653552488812 0.442026857622927 -0.914381135426423 -0.90698218941687 -0.504833560064128 0.443432280899011 -0.624353486367689 -0.607360102016704 -0.607360102016704 -0.482200797335144 -0.480746003020879 0.442026857622927 0.448104511515311 -0.916240806988734 -0.914381135426423 -0.916240806988734 -0.60593807918763 -0.916240806988734 -0.60593807918763 -0.482200797335144 -0.482200797335144 -0.482200797335144 -0.607360102016704 0.784635549057268 -0.480746003020879 0.533560777428957 1 -0.607360102016704 -0.930159424239286 -0.492168420669422 -0.480746003020879 -0.607360102016704 -0.607360102016704 -0.914381135426423 -0.607360102016704 -0.482200797335144 0.532180600983705 0.195068139773252 0.171145776666243 0.442026857622927 -0.763283638058961 -0.482200797335144 -0.607360102016704 -0.914381135426423 0.442026857622927 0.442026857622927 0.442026857622927 0.443432280899011 0.416534662144354 0.525281252691403 0.980026819542615 0.523901591076465 -0.914381135426423 -0.607360102016704 0.435219723492397 0.173359387766472 0.107090257081919 0.212585316416728 0.212585316416728 -0.482200797335144 -0.913922265841656 -0.617432880282406 -0.603236406202223 -0.607360102016704 -0.607360102016704 0.945635731290814 0.128386192616718 0.536321548753128 -0.486656888934979 -0.607360102016704 -0.916240806988734 -0.607360102016704 -0.607360102016704 -0.482200797335144 0.987905622842099 0.534941088737847 0.526660964731365 -0.914381135426423 -0.914381135426423 -0.482200797335144 -0.607360102016704 -0.480746003020879 0.338001267899989 0.496296323390128 0.532180600983705 0.532180600983705 0.997992883293683 0.525281252691403 0.531201091654939 0.654614173308857 0.499068046372023 0.931625937853776 0.931627149141316 -0.607360102016704 -0.480746003020879 -0.480812504310882 -0.470813700234372 -0.60593807918763 -0.470813700234372 -0.607360102016704 -0.914381135426423 -0.607360102016704 -0.914381135426423 -0.607360102016704 -0.482200797335144 -0.607360102016704 -0.480746003020879 -0.482200797335144 -0.472203411344598 -0.482200797335144 -0.916240806988734 -0.916240806988734 -0.482200797335144 -0.480746003020879 -0.607360102016704 -0.607360102016704 -0.607360102016704 -0.605913945363881 -0.482200797335144 -0.480746003020879 0.338001267899989 0.338001267899989 0.338001267899989 0.339553984976588 -0.502000863435861 0.499068046372023 0.442026857622927 -0.607360102016704 -0.482200797335144 -0.607360102016704 0.442026857622927 0.443432280899011 -0.607360102016704 0.947623676811206 0.533560777428957 0.539324184858206 0.532180600983705 0.453243960381017 0.986050867745184 0.536321548753128 0.933895763646912 0.439212974749699 -0.607360102016704 -0.480746003020879 0.442026857622927 0.443432280899011 0.442026857622927 0.442026857622927 0.442026857622927 -0.607360102016704 -0.480746003020879 0.443432280899011 0.443432280899011 0.443432280899011 -0.607360102016704 -0.502000863435861 -0.626417239191856 -0.626417239191856 0.453243960381017 -0.617432880282406 -0.482200797335144 0.443432280899011 0.453243960381017 0.453243960381017 0.396389182711445 0.931625937853776 -0.607360102016704 0.442026857622927 0.442026857622927 0.443432280899011 0.442026857622927 0.442026857622927 0.442026857622927 0.442026857622927 -0.482200797335144 0.443432280899011 0.443432280899011 -0.607360102016704 0.444836721874627 0.443432280899011 0.447642744998538 -0.480746003020879 0.442026857622927 -0.933895763646912 -0.912054261513497 -0.480746003020879 -0.914381135426423 -0.916240806988734 -0.916240806988734 -0.916240806988734 -0.480746003020879 -0.914381135426423 0.536321548753128 -0.914381135426423 0.525281252691403 0.439212974749699 0.536321548753128 0.219297707580656 0.442026857622927 0.128126395382234 -0.490719785576039 -0.929747507242158 -0.929747507242158 0.442026857622927 0.442026857622927 -0.480746003020879 0.210459853543918 0.186806881109448 0.443432280899011
0.997720683730315 1 1 0.13594210943126 0.337938491978778 0.33643933320114 0.344976992185652 -0.232667442280525 0.139617969430565 1 0.344976992185652 0.337509041210318 1 0.665955049313881 -0.729240761454205 0.667281436317029 -0.723406159075217 -0.715684198634912 -0.777413968555367 0.33643933320114 0.667281436317029 0.672612078708259 0.740511540186145 0.337509041210318 0.977433481716821 1 1 0.802415655811182 0.800181172385485 0.33643933320114 0.337938491978778 0.665955049313881 0.667281436317029 0.665955049313881 0.997716938631098 0.665955049313881 0.997716938631098 0.802415655811182 0.802415655811182 0.802415655811182 1 -0.411698042006769 0.800181172385485 -0.718325553931612 -0.607360102016704 1 0.651338762159879 0.785284776424225 0.800181172385485 1 1 0.667281436317029 1 0.802415655811182 -0.715684198634912 -0.315387646305369 0.130263964708907 0.33643933320114 0.379007158297445 0.802415655811182 1 0.667281436317029 0.33643933320114 0.33643933320114 0.33643933320114 0.328602545094772 0.317036491268036 -0.736181645366913 -0.617464190751749 -0.733625018909454 0.667281436317029 1 0.337509041210318 -0.307979067181936 0.0815094695348005 0.161804788261553 0.161804788261553 0.802415655811182 0.664631141879123 0.984229256355231 0.997720683730315 1 1 -0.580422918172717 -0.207575768931624 -0.723500535236274 0.78210138629557 1 0.665955049313881 1 1 0.802415655811182 -0.607383931175024 -0.720866184232547 -0.738661170573277 0.667281436317029 0.667281436317029 0.802415655811182 1 0.800181172385485 -0.321358756961662 -0.642093029825737 -0.715684198634912 -0.715684198634912 -0.608604231328543 -0.736106695599281 -0.726038092859348 -0.932673273326976 -0.779758441305531 -0.652707676183819 -0.647372977210331 1 0.800181172385485 0.800181172385485 0.784525443820601 0.997716938631098 0.784525443820601 1 0.667281436317029 1 0.667281436317029 1 0.802415655811182 1 0.800181172385485 0.802415655811182 0.786763701277731 0.802415655811182 0.665955049313881 0.665955049313881 0.802415655811182 0.800181172385485 1 1 1 0.997716938631098 0.802415655811182 0.800181172385485 -0.321358756961662 -0.321358756961662 -0.321358756961662 -0.316596722937815 0.735547696448038 -0.779758441305531 0.33643933320114 1 0.802415655811182 1 0.33643933320114 0.337509041210318 1 -0.581675555749845 -0.718325553931612 -0.331132518197902 -0.715684198634912 0.344976992185652 -0.616182804163863 -0.723500535236274 -0.654029237640437 0.334297606151644 1 0.800181172385485 0.33643933320114 0.337509041210318 0.33643933320114 0.33643933320114 0.33643933320114 1 0.800181172385485 0.337509041210318 0.337509041210318 0.337509041210318 1 0.735547696448038 0.948628670668041 0.948628670668041 0.344976992185652 0.984229256355231 0.802415655811182 0.337509041210318 0.344976992185652 0.344976992185652 0.301703188436906 -0.652707676183819 1 0.33643933320114 0.33643933320114 0.337509041210318 0.33643933320114 0.33643933320114 0.33643933320114 0.33643933320114 0.802415655811182 0.337509041210318 0.337509041210318 1 0.338578001562405 0.337509041210318 0.313690962848208 0.800181172385485 0.33643933320114 0.654029237640437 0.665955049313881 0.800181172385485 0.667281436317029 0.665955049313881 0.665955049313881 0.665955049313881 0.800181172385485 0.667281436317029 -0.723500535236274 0.667281436317029 -0.736106695599281 0.334297606151644 -0.723500535236274 -0.215929970139106 0.33643933320114 -0.236586507246844 0.782957196118788 0.65936001328372 0.65936001328372 0.33643933320114 0.33643933320114 0.800181172385485 0.160187037440895 -0.329793571675105 0.337509041210318
0.647552587396333 0.651338762159879 0.651338762159879 -0.191164007919615 -0.442136227781184 -0.473106468816817 -0.446956589612785 -0.154023684528147 0.21090623785119 0.651338762159879 -0.446749879265042 -0.474610709638101 0.651338762159879 0.982032631777016 -0.473757486020748 0.980044965882161 -0.470702995942971 -0.471828314109774 -0.533462275729117 -0.473106468816817 0.980044965882161 0.972134846177273 0.541949778015198 -0.474610709638101 0.668874155552196 0.651338762159879 0.651338762159879 0.517798400317654 0.516254730902293 -0.473106468816817 -0.442136227781184 0.982032631777016 0.980044965882161 0.982032631777016 0.649814596348705 0.982032631777016 0.649814596348705 0.517798400317654 0.517798400317654 0.517798400317654 0.651338762159879 -0.797473200845207 0.516254730902293 -0.473757486020748 -0.930159424239286 0.651338762159879 1 0.528436293172453 0.516254730902293 0.651338762159879 0.651338762159879 0.980044965882161 0.651338762159879 0.517798400317654 -0.471828314109774 -0.208783690844223 -0.183179308349969 -0.473106468816817 0.818549882391036 0.517798400317654 0.651338762159879 0.980044965882161 -0.473106468816817 -0.473106468816817 -0.473106468816817 -0.474610709638101 -0.445821876540879 -0.456565796465037 -0.907945818026841 -0.454579523563051 0.980044965882161 0.651338762159879 -0.466937113893216 -0.187049758714848 0.123127815416198 -0.227532528030277 -0.227532528030277 0.517798400317654 0.975981346381047 0.662102238612033 0.647552587396333 0.651338762159879 0.651338762159879 -0.877200600756837 -0.137413229957048 -0.471079434958884 0.523369394653377 0.651338762159879 0.982032631777016 0.651338762159879 0.651338762159879 0.517798400317654 -0.917660898208647 -0.469132514837664 -0.458544198445792 0.980044965882161 0.980044965882161 0.517798400317654 0.651338762159879 0.516254730902293 -0.361766674477013 -0.42517290861631 -0.471828314109774 -0.471828314109774 -0.927891310539225 -0.456565796465037 -0.472649237962435 -0.613038437106302 -0.534970188256624 -0.994044594422998 -0.990046301222085 0.651338762159879 0.52298829651122 0.516304939465167 0.505632984694169 0.649814596348705 0.505632984694169 0.651338762159879 0.980044965882161 0.651338762159879 0.980044965882161 0.651338762159879 0.517798400317654 0.651338762159879 0.516254730902293 0.517798400317654 0.507128895548335 0.517798400317654 0.982032631777016 0.982032631777016 0.517798400317654 0.516254730902293 0.651338762159879 0.651338762159879 0.651338762159879 0.649796969581787 0.517798400317654 0.516254730902293 -0.361766674477013 -0.361766674477013 -0.361766674477013 -0.363428565560129 0.538923667400033 -0.534970188256624 -0.473106468816817 0.651338762159879 0.517798400317654 0.651338762159879 -0.473106468816817 -0.474610709638101 0.651338762159879 -0.879070010410296 -0.473757486020748 -0.502238209791444 -0.471828314109774 -0.446749879265042 -0.914375734711779 -0.471079434958884 -0.996026087174539 -0.470094737364624 0.651338762159879 0.516254730902293 -0.473106468816817 -0.474610709638101 -0.473106468816817 -0.473106468816817 -0.473106468816817 0.651338762159879 0.516254730902293 -0.474610709638101 -0.474610709638101 -0.474610709638101 0.651338762159879 0.538923667400033 0.672317001522507 0.672317001522507 -0.446956589612785 0.662102238612033 0.517798400317654 -0.474610709638101 -0.446956589612785 -0.446956589612785 -0.381654748428405 -0.994044594422998 0.651338762159879 -0.473106468816817 -0.473106468816817 -0.474610709638101 -0.473106468816817 -0.473106468816817 -0.473106468816817 -0.473106468816817 0.517798400317654 -0.474610709638101 -0.474610709638101 0.651338762159879 -0.468487933931413 -0.474610709638101 -0.479117218163217 0.516254730902293 -0.473106468816817 0.996026087174539 0.97801131367617 0.516254730902293 0.980044965882161 0.982032631777016 0.982032631777016 0.982032631777016 0.516254730902293 0.980044965882161 -0.471079434958884 0.980044965882161 -0.456565796465037 -0.470094737364624 -0.471079434958884 -0.0977721430742804 -0.473106468816817 -0.146865988893387 0.526898509131756 0.996026087174539 0.996026087174539 -0.473106468816817 -0.473106468816817 0.516254730902293 -0.225257620483337 -0.201801354264267 -0.474610709638101
0.783427230641126 0.785284776424225 0.785284776424225 0.111206948351431 0.271883481703088 0.275222973273102 0.282207174163504 -0.284418405220843 0.114213972258887 0.785284776424225 0.282207174163504 0.264504765174147 0.785284776424225 0.512189204096982 -0.937405861553019 0.506684145711174 -0.93252776684503 -0.92346435176222 -0.991796156940685 0.275222973273102 0.506684145711174 0.511264551821091 0.926632774704348 0.264504765174147 0.797891979826238 0.785284776424225 0.785284776424225 0.980892637633796 0.978161150124414 0.275222973273102 0.271883481703088 0.512189204096982 0.506684145711174 0.512189204096982 0.787169460103875 0.512189204096982 0.787169460103875 0.980892637633796 0.980892637633796 0.980892637633796 0.785284776424225 -0.230695786361699 0.978161150124414 -0.926486712092156 -0.492168420669422 0.785284776424225 0.528436293172453 1 0.978161150124414 0.785284776424225 0.785284776424225 0.506684145711174 0.785284776424225 0.980892637633796 -0.92346435176222 -0.385537617594024 0.106561962706345 0.275222973273102 0.609409497968966 0.980892637633796 0.785284776424225 0.506684145711174 0.275222973273102 0.275222973273102 0.275222973273102 0.26477256783634 0.259350548976077 -0.908316638647336 -0.458890922979695 -0.905284365329719 0.506684145711174 0.785284776424225 0.276098044020683 -0.37648118821746 0.0666785251945244 0.132363818735028 0.132363818735028 0.980892637633796 0.504475748252552 0.805145164624716 0.783427230641126 0.785284776424225 0.785284776424225 -0.474614784959407 -0.253745726446938 -0.932529283760661 0.997279289197483 0.785284776424225 0.512189204096982 0.785284776424225 0.785284776424225 0.980892637633796 -0.492168420669422 -0.929510131522442 -0.911347434987121 0.506684145711174 0.506684145711174 0.980892637633796 0.785284776424225 0.978161150124414 0.210452628199505 -0.838359574246165 -0.92346435176222 -0.92346435176222 -0.493163786357892 -0.908316638647336 -0.935547284820401 -0.761241343093474 -0.994537916354927 -0.531743684350323 -0.525164072916688 0.785284776424225 0.978161150124414 0.978161150124414 0.959023202385143 0.781669148251929 0.959023202385143 0.785284776424225 0.506684145711174 0.785284776424225 0.506684145711174 0.785284776424225 0.980892637633796 0.785284776424225 0.978161150124414 0.980892637633796 0.961759303363392 0.980892637633796 0.512189204096982 0.512189204096982 0.980892637633796 0.978161150124414 0.785284776424225 0.785284776424225 0.785284776424225 0.787149850508843 0.980892637633796 0.978161150124414 0.210452628199505 0.210452628199505 0.210452628199505 0.211419409749322 0.920707312499634 -0.994537916354927 0.275222973273102 0.785284776424225 0.980892637633796 0.785284776424225 0.275222973273102 0.264504765174147 0.785284776424225 -0.475649315567652 -0.926486712092156 -0.263759729975148 -0.92346435176222 0.282207174163504 -0.457963987904464 -0.932529283760661 -0.532832270338863 0.273470941247318 0.785284776424225 0.978161150124414 0.275222973273102 0.264504765174147 0.275222973273102 0.275222973273102 0.275222973273102 0.785284776424225 0.978161150124414 0.264504765174147 0.264504765174147 0.264504765174147 0.785284776424225 0.920707312499634 0.737693836430145 0.737693836430145 0.282207174163504 0.805145164624716 0.980892637633796 0.264504765174147 0.282207174163504 0.282207174163504 0.246807196345077 -0.531766492376784 0.785284776424225 0.275222973273102 0.275222973273102 0.264504765174147 0.275222973273102 0.275222973273102 0.275222973273102 0.275222973273102 0.980892637633796 0.264504765174147 0.264504765174147 0.785284776424225 0.265476309378198 0.264504765174147 0.27871964139276 0.978161150124414 0.275222973273102 0.532832270338863 0.505508114639962 0.978161150124414 0.506684145711174 0.512189204096982 0.512189204096982 0.512189204096982 0.978161150124414 0.506684145711174 -0.932529283760661 0.506684145711174 -0.908316638647336 0.273470941247318 -0.932529283760661 -0.327550071421487 0.275222973273102 -0.283696268172887 0.997271555956524 0.539387061514729 0.539387061514729 0.275222973273102 0.275222973273102 0.978161150124414 0.131040423558132 -0.403147775161538 0.264504765174147
0.798357306420571 0.800181172385485 0.800181172385485 0.108778316501262 0.26486884786383 0.269212420077479 0.276044094053134 -0.290768453832651 0.11171967046503 0.800181172385485 0.276044094053134 0.270068380286373 0.800181172385485 0.532884692116015 -0.922027160173259 0.533946042023231 -0.911701357394264 -0.907731620684054 -0.975263502338614 0.269212420077479 0.533946042023231 0.538211521701413 0.94917253587697 0.270068380286373 0.780228027491806 0.800181172385485 0.800181172385485 0.997215304300814 1 0.269212420077479 0.26486884786383 0.532884692116015 0.533946042023231 0.532884692116015 0.802012215492063 0.532884692116015 0.802012215492063 0.997215304300814 0.997215304300814 0.997215304300814 0.800181172385485 -0.246625735461672 1 -0.905328988142492 -0.480746003020879 0.800181172385485 0.516254730902293 0.978161150124414 1 0.800181172385485 0.800181172385485 0.533946042023231 0.800181172385485 0.997215304300814 -0.907731620684054 -0.394145297576975 0.104234772000354 0.269212420077479 0.636718508016346 0.997215304300814 0.800181172385485 0.533946042023231 0.269212420077479 0.269212420077479 0.269212420077479 0.258079500930234 0.253686631271838 -0.925505920728051 -0.488812238345079 -0.927983779967658 0.533946042023231 0.800181172385485 0.270068380286373 -0.384886670432141 0.0652223428928757 0.129473145168714 0.129473145168714 0.997215304300814 0.53182532631274 0.787561720246423 0.798357306420571 0.800181172385485 0.800181172385485 -0.463624278752441 -0.259410963535674 -0.911703512011562 0.975499856516669 0.800181172385485 0.532884692116015 0.800181172385485 0.800181172385485 0.997215304300814 -0.480746003020879 -0.914083498279349 -0.928612993622347 0.533946042023231 0.533946042023231 0.997215304300814 0.800181172385485 1 0.205856584846334 -0.818315857134858 -0.907731620684054 -0.907731620684054 -0.481714908842083 -0.931079155081123 -0.914886072220522 -0.744371028002109 -0.972589514142579 -0.519809432898138 -0.513052314760605 0.800181172385485 0.994408774746092 0.9944088060597 0.980434770143102 0.796468433685756 0.980434770143102 0.800181172385485 0.533946042023231 0.800181172385485 0.533946042023231 0.800181172385485 0.997215304300814 0.800181172385485 1 0.997215304300814 0.983231958497906 0.997215304300814 0.532884692116015 0.532884692116015 0.997215304300814 1 0.800181172385485 0.800181172385485 0.800181172385485 0.802012215492063 0.997215304300814 1 0.205856584846334 0.205856584846334 0.205856584846334 0.206802252999022 0.943126557910052 -0.972589514142579 0.269212420077479 0.800181172385485 0.997215304300814 0.800181172385485 0.269212420077479 0.270068380286373 0.800181172385485 -0.46463872031831 -0.905328988142492 -0.257222133853526 -0.907731620684054 0.276044094053134 -0.487829760785187 -0.911703512011562 -0.520875529436126 0.267498650416083 0.800181172385485 1 0.269212420077479 0.270068380286373 0.269212420077479 0.269212420077479 0.269212420077479 0.800181172385485 1 0.270068380286373 0.270068380286373 0.270068380286373 0.800181172385485 0.943126557910052 0.753326129809602 0.753326129809602 0.276044094053134 0.787561720246423 0.997215304300814 0.270068380286373 0.276044094053134 0.276044094053134 0.241417211035883 -0.519809432898138 0.800181172385485 0.269212420077479 0.269212420077479 0.270068380286373 0.269212420077479 0.269212420077479 0.269212420077479 0.269212420077479 0.997215304300814 0.270068380286373 0.270068380286373 0.800181172385485 0.27092374223414 0.270068380286373 0.272632724987007 1 0.269212420077479 0.520875529436126 0.532884692116015 1 0.533946042023231 0.532884692116015 0.532884692116015 0.532884692116015 1 0.533946042023231 -0.911703512011562 0.533946042023231 -0.931079155081123 0.267498650416083 -0.911703512011562 -0.304747802050954 0.269212420077479 -0.290962745921866 0.980837309840067 0.527607468453476 0.527607468453476 0.269212420077479 0.269212420077479 1 0.128178651420414 -0.412148627156436 0.270068380286373
0.997720683730315 1 1 0.13594210943126 0.337938491978778 0.33643933320114 0.344976992185652 -0.232667442280525 0.139617969430565 1 0.344976992185652 0.337509041210318 1 0.665955049313881 -0.729240761454205 0.667281436317029 -0.723406159075217 -0.715684198634912 -0.777413968555367 0.33643933320114 0.667281436317029 0.672612078708259 0.740511540186145 0.337509041210318 0.977433481716821 1 1 0.802415655811182 0.800181172385485 0.33643933320114 0.337938491978778 0.665955049313881 0.667281436317029 0.665955049313881 0.997716938631098 0.665955049313881 0.997716938631098 0.802415655811182 0.802415655811182 0.802415655811182 1 -0.411698042006769 0.800181172385485 -0.718325553931612 -0.607360102016704 1 0.651338762159879 0.785284776424225 0.800181172385485 1 1 0.667281436317029 1 0.802415655811182 -0.715684198634912 -0.315387646305369 0.130263964708907 0.33643933320114 0.379007158297445 0.802415655811182 1 0.667281436317029 0.33643933320114 0.33643933320114 0.33643933320114 0.328602545094772 0.317036491268036 -0.736181645366913 -0.617464190751749 -0.733625018909454 0.667281436317029 1 0.337509041210318 -0.307979067181936 0.0815094695348005 0.161804788261553 0.161804788261553 0.802415655811182 0.664631141879123 0.984229256355231 0.997720683730315 1 1 -0.580422918172717 -0.207575768931624 -0.723500535236274 0.78210138629557 1 0.665955049313881 1 1 0.802415655811182 -0.607383931175024 -0.720866184232547 -0.738661170573277 0.667281436317029 0.667281436317029 0.802415655811182 1 0.800181172385485 -0.321358756961662 -0.642093029825737 -0.715684198634912 -0.715684198634912 -0.608604231328543 -0.736106695599281 -0.726038092859348 -0.932673273326976 -0.779758441305531 -0.652707676183819 -0.647372977210331 1 0.800181172385485 0.800181172385485 0.784525443820601 0.997716938631098 0.784525443820601 1 0.667281436317029 1 0.667281436317029 1 0.802415655811182 1 0.800181172385485 0.802415655811182 0.786763701277731 0.802415655811182 0.665955049313881 0.665955049313881 0.802415655811182 0.800181172385485 1 1 1 0.997716938631098 0.802415655811182 0.800181172385485 -0.321358756961662 -0.321358756961662 -0.321358756961662 -0.316596722937815 0.735547696448038 -0.779758441305531 0.33643933320114 1 0.802415655811182 1 0.33643933320114 0.337509041210318 1 -0.581675555749845 -0.718325553931612 -0.331132518197902 -0.715684198634912 0.344976992185652 -0.616182804163863 -0.723500535236274 -0.654029237640437 0.334297606151644 1 0.800181172385485 0.33643933320114 0.337509041210318 0.33643933320114 0.33643933320114 0.33643933320114 1 0.800181172385485 0.337509041210318 0.337509041210318 0.337509041210318 1 0.735547696448038 0.948628670668041 0.948628670668041 0.344976992185652 0.984229256355231 0.802415655811182 0.337509041210318 0.344976992185652 0.344976992185652 0.301703188436906 -0.652707676183819 1 0.33643933320114 0.33643933320114 0.337509041210318 0.33643933320114 0.33643933320114 0.33643933320114 0.33643933320114 0.802415655811182 0.337509041210318 0.337509041210318 1 0.338578001562405 0.337509041210318 0.313690962848208 0.800181172385485 0.33643933320114 0.654029237640437 0.665955049313881 0.800181172385485 0.667281436317029 0.665955049313881 0.665955049313881 0.665955049313881 0.800181172385485 0.667281436317029 -0.723500535236274 0.667281436317029 -0.736106695599281 0.334297606151644 -0.723500535236274 -0.215929970139106 0.33643933320114 -0.236586507246844 0.782957196118788 0.65936001328372 0.65936001328372 0.33643933320114 0.33643933320114 0.800181172385485 0.160187037440895 -0.329793571675105 0.337509041210318
0.997720683730315 1 1 0.13594210943126 0.337938491978778 0.33643933320114 0.344976992185652 -0.232667442280525 0.139617969430565 1 0.344976992185652 0.337509041210318 1 0.665955049313881 -0.729240761454205 0.667281436317029 -0.723406159075217 -0.715684198634912 -0.777413968555367 0.33643933320114 0.667281436317029 0.672612078708259 0.740511540186145 0.337509041210318 0.977433481716821 1 1 0.802415655811182 0.800181172385485 0.33643933320114 0.337938491978778 0.665955049313881 0.667281436317029 0.665955049313881 0.997716938631098 0.665955049313881 0.997716938631098 0.802415655811182 0.802415655811182 0.802415655811182 1 -0.411698042006769 0.800181172385485 -0.718325553931612 -0.607360102016704 1 0.651338762159879 0.785284776424225 0.800181172385485 1 1 0.667281436317029 1 0.802415655811182 -0.715684198634912 -0.315387646305369 0.130263964708907 0.33643933320114 0.379007158297445 0.802415655811182 1 0.667281436317029 0.33643933320114 0.33643933320114 0.33643933320114 0.328602545094772 0.317036491268036 -0.736181645366913 -0.617464190751749 -0.733625018909454 0.667281436317029 1 0.337509041210318 -0.307979067181936 0.0815094695348005 0.161804788261553 0.161804788261553 0.802415655811182 0.664631141879123 0.984229256355231 0.997720683730315 1 1 -0.580422918172717 -0.207575768931624 -0.723500535236274 0.78210138629557 1 0.665955049313881 1 1 0.802415655811182 -0.607383931175024 -0.720866184232547 -0.738661170573277 0.667281436317029 0.667281436317029 0.802415655811182 1 0.800181172385485 -0.321358756961662 -0.642093029825737 -0.715684198634912 -0.715684198634912 -0.608604231328543 -0.736106695599281 -0.726038092859348 -0.932673273326976 -0.779758441305531 -0.652707676183819 -0.647372977210331 1 0.800181172385485 0.800181172385485 0.784525443820601 0.997716938631098 0.784525443820601 1 0.667281436317029 1 0.667281436317029 1 0.802415655811182 1 0.800181172385485 0.802415655811182 0.786763701277731 0.802415655811182 0.665955049313881 0.665955049313881 0.802415655811182 0.800181172385485 1 1 1 0.997716938631098 0.802415655811182 0.800181172385485 -0.321358756961662 -0.321358756961662 -0.321358756961662 -0.316596722937815 0.735547696448038 -0.779758441305531 0.33643933320114 1 0.802415655811182 1 0.33643933320114 0.337509041210318 1 -0.581675555749845 -0.718325553931612 -0.331132518197902 -0.715684198634912 0.344976992185652 -0.616182804163863 -0.723500535236274 -0.654029237640437 0.334297606151644 1 0.800181172385485 0.33643933320114 0.337509041210318 0.33643933320114 0.33643933320114 0.33643933320114 1 0.800181172385485 0.337509041210318 0.337509041210318 0.337509041210318 1 0.735547696448038 0.948628670668041 0.948628670668041 0.344976992185652 0.984229256355231 0.802415655811182 0.337509041210318 0.344976992185652 0.344976992185652 0.301703188436906 -0.652707676183819 1 0.33643933320114 0.33643933320114 0.337509041210318 0.33643933320114 0.33643933320114 0.33643933320114 0.33643933320114 0.802415655811182 0.337509041210318 0.337509041210318 1 0.338578001562405 0.337509041210318 0.313690962848208 0.800181172385485 0.33643933320114 0.654029237640437 0.665955049313881 0.800181172385485 0.667281436317029 0.665955049313881 0.665955049313881 0.665955049313881 0.800181172385485 0.667281436317029 -0.723500535236274 0.667281436317029 -0.736106695599281 0.334297606151644 -0.723500535236274 -0.215929970139106 0.33643933320114 -0.236586507246844 0.782957196118788 0.65936001328372 0.65936001328372 0.33643933320114 0.33643933320114 0.800181172385485 0.160187037440895 -0.329793571675105 0.337509041210318
0.663530431142469 0.667281436317029 0.667281436317029 -0.192691819532561 -0.446801953895969 -0.476887607144497 -0.45126099440563 -0.155254665069158 0.209234008068871 0.667281436317029 -0.451063178040766 -0.478403870085533 0.667281436317029 0.998012252505527 -0.446197068350009 1 -0.443341100661475 -0.437513132707844 -0.5048713788009 -0.476887607144497 1 0.992074715040106 0.559265802914994 -0.478403870085533 0.642755213384953 0.667281436317029 0.667281436317029 0.535437071332956 0.533946042023231 -0.476887607144497 -0.446801953895969 0.998012252505527 1 0.998012252505527 0.665757991847588 0.998012252505527 0.665757991847588 0.535437071332956 0.535437071332956 0.535437071332956 0.667281436317029 -0.809122766907747 0.533946042023231 -0.439637040887084 -0.914381135426423 0.667281436317029 0.980044965882161 0.506684145711174 0.533946042023231 0.667281436317029 0.667281436317029 1 0.667281436317029 0.535437071332956 -0.437513132707844 -0.210452321623294 -0.184643305038435 -0.476887607144497 0.838590421514059 0.535437071332956 0.667281436317029 1 -0.476887607144497 -0.476887607144497 -0.476887607144497 -0.478403870085533 -0.449384952287703 -0.468745313775923 -0.921192666070457 -0.466794704693824 1 0.667281436317029 -0.470852604122333 -0.20550871430474 0.12215156169289 -0.229351002346811 -0.229351002346811 0.535437071332956 0.99602822093698 0.641239191789151 0.663530431142469 0.667281436317029 0.667281436317029 -0.861298765513492 -0.138511457237306 -0.443856262084739 0.501661692386006 0.667281436317029 0.998012252505527 0.667281436317029 0.667281436317029 0.535437071332956 -0.90177974392447 -0.441751336630444 -0.470688914723492 1 1 0.535437071332956 0.667281436317029 0.533946042023231 -0.364657968358416 -0.387674543567685 -0.437513132707844 -0.437513132707844 -0.912073750278945 -0.468745313775923 -0.445445478177685 -0.587466007767638 -0.506543398273688 -0.978127727310238 -0.974098157889686 0.667281436317029 0.533946042023231 0.533946042023231 0.523499264979865 0.665757991847588 0.523499264979865 0.667281436317029 1 0.667281436317029 1 0.667281436317029 0.535437071332956 0.667281436317029 0.533946042023231 0.535437071332956 0.524992812630706 0.535437071332956 0.998012252505527 0.998012252505527 0.535437071332956 0.533946042023231 0.667281436317029 0.667281436317029 0.667281436317029 0.665757991847588 0.535437071332956 0.533946042023231 -0.364657968358416 -0.364657968358416 -0.364657968358416 -0.366333141525979 0.556288901728453 -0.506543398273688 -0.476887607144497 0.667281436317029 0.535437071332956 0.667281436317029 -0.476887607144497 -0.478403870085533 0.667281436317029 -0.863167590453874 -0.439637040887084 -0.491099767360528 -0.437513132707844 -0.451063178040766 -0.927601761815711 -0.443856262084739 -0.980102210855764 -0.473851805479831 0.667281436317029 0.533946042023231 -0.476887607144497 -0.478403870085533 -0.476887607144497 -0.476887607144497 -0.476887607144497 0.667281436317029 0.533946042023231 -0.478403870085533 -0.478403870085533 -0.478403870085533 0.667281436317029 0.556288901728453 0.688206456045064 0.688206456045064 -0.45126099440563 0.641239191789151 0.535437071332956 -0.478403870085533 -0.45126099440563 -0.45126099440563 -0.385518514176815 -0.978127430835872 0.667281436317029 -0.476887607144497 -0.476887607144497 -0.478403870085533 -0.476887607144497 -0.476887607144497 -0.476887607144497 -0.476887607144497 0.535437071332956 -0.478403870085533 -0.478403870085533 0.667281436317029 -0.47237523762146 -0.478403870085533 -0.482946395307167 0.533946042023231 -0.476887607144497 0.980102210855764 0.998012252505527 0.533946042023231 1 0.998012252505527 0.998012252505527 0.998012252505527 0.533946042023231 1 -0.443856262084739 1 -0.468745313775923 -0.473851805479831 -0.443856262084739 -0.0653144811670829 -0.476887607144497 -0.146667224783321 0.505014389625367 0.984119629054791 0.984119629054791 -0.476887607144497 -0.476887607144497 0.533946042023231 -0.227057913395293 -0.220065128195487 -0.478403870085533
0.997720683730315 1 1 0.13594210943126 0.337938491978778 0.33643933320114 0.344976992185652 -0.232667442280525 0.139617969430565 1 0.344976992185652 0.337509041210318 1 0.665955049313881 -0.729240761454205 0.667281436317029 -0.723406159075217 -0.715684198634912 -0.777413968555367 0.33643933320114 0.667281436317029 0.672612078708259 0.740511540186145 0.337509041210318 0.977433481716821 1 1 0.802415655811182 0.800181172385485 0.33643933320114 0.337938491978778 0.665955049313881 0.667281436317029 0.665955049313881 0.997716938631098 0.665955049313881 0.997716938631098 0.802415655811182 0.802415655811182 0.802415655811182 1 -0.411698042006769 0.800181172385485 -0.718325553931612 -0.607360102016704 1 0.651338762159879 0.785284776424225 0.800181172385485 1 1 0.667281436317029 1 0.802415655811182 -0.715684198634912 -0.315387646305369 0.130263964708907 0.33643933320114 0.379007158297445 0.802415655811182 1 0.667281436317029 0.33643933320114 0.33643933320114 0.33643933320114 0.328602545094772 0.317036491268036 -0.736181645366913 -0.617464190751749 -0.733625018909454 0.667281436317029 1 0.337509041210318 -0.307979067181936 0.0815094695348005 0.161804788261553 0.161804788261553 0.802415655811182 0.664631141879123 0.984229256355231 0.997720683730315 1 1 -0.580422918172717 -0.207575768931624 -0.723500535236274 0.78210138629557 1 0.665955049313881 1 1 0.802415655811182 -0.607383931175024 -0.720866184232547 -0.738661170573277 0.667281436317029 0.667281436317029 0.802415655811182 1 0.800181172385485 -0.321358756961662 -0.642093029825737 -0.715684198634912 -0.715684198634912 -0.608604231328543 -0.736106695599281 -0.726038092859348 -0.932673273326976 -0.779758441305531 -0.652707676183819 -0.647372977210331 1 0.800181172385485 0.800181172385485 0.784525443820601 0.997716938631098 0.784525443820601 1 0.667281436317029 1 0.667281436317029 1 0.802415655811182 1 0.800181172385485 0.802415655811182 0.786763701277731 0.802415655811182 0.665955049313881 0.665955049313881 0.802415655811182 0.800181172385485 1 1 1 0.997716938631098 0.802415655811182 0.800181172385485 -0.321358756961662 -0.321358756961662 -0.321358756961662 -0.316596722937815 0.735547696448038 -0.779758441305531 0.33643933320114 1 0.802415655811182 1 0.33643933320114 0.337509041210318 1 -0.581675555749845 -0.718325553931612 -0.331132518197902 -0.715684198634912 0.344976992185652 -0.616182804163863 -0.723500535236274 -0.654029237640437 0.334297606151644 1 0.800181172385485 0.33643933320114 0.337509041210318 0.33643933320114 0.33643933320114 0.33643933320114 1 0.800181172385485 0.337509041210318 0.337509041210318 0.337509041210318 1 0.735547696448038 0.948628670668041 0.948628670668041 0.344976992185652 0.984229256355231 0.802415655811182 0.337509041210318 0.344976992185652 0.344976992185652 0.301703188436906 -0.652707676183819 1 0.33643933320114 0.33643933320114 0.337509041210318 0.33643933320114 0.33643933320114 0.33643933320114 0.33643933320114 0.802415655811182 0.337509041210318 0.337509041210318 1 0.338578001562405 0.337509041210318 0.313690962848208 0.800181172385485 0.33643933320114 0.654029237640437 0.665955049313881 0.800181172385485 0.667281436317029 0.665955049313881 0.665955049313881 0.665955049313881 0.800181172385485 0.667281436317029 -0.723500535236274 0.667281436317029 -0.736106695599281 0.334297606151644 -0.723500535236274 -0.215929970139106 0.33643933320114 -0.236586507246844 0.782957196118788 0.65936001328372 0.65936001328372 0.33643933320114 0.33643933320114 0.800181172385485 0.160187037440895 -0.329793571675105 0.337509041210318
0.800586696751842 0.802415655811182 0.802415655811182 0.10908207689164 0.265753972780549 0.269964188191269 0.276814939424419 -0.289958752169804 0.112031644503652 0.802415655811182 0.276814939424419 0.27082253864498 0.802415655811182 0.534372757635966 -0.919091527778745 0.535437071332956 -0.914306169787504 -0.904807150433619 -0.972445085347121 0.269964188191269 0.535437071332956 0.53971446224321 0.946300429011883 0.27082253864498 0.782439229962824 0.802415655811182 0.802415655811182 1 0.997215304300814 0.269964188191269 0.265753972780549 0.534372757635966 0.535437071332956 0.534372757635966 0.804251812054153 0.534372757635966 0.804251812054153 1 1 1 0.802415655811182 -0.250353179391472 0.997215304300814 -0.907975173945415 -0.482200797335144 0.802415655811182 0.517798400317654 0.980892637633796 0.997215304300814 0.802415655811182 0.802415655811182 0.535437071332956 0.802415655811182 1 -0.904807150433619 -0.393047722861957 0.104525844670462 0.269964188191269 0.638496526547769 1 0.802415655811182 0.535437071332956 0.269964188191269 0.269964188191269 0.269964188191269 0.258922342433563 0.254395044056917 -0.928179058903483 -0.490289256242708 -0.925091412279812 0.535437071332956 0.802415655811182 0.27082253864498 -0.383814878176314 0.0654044744515884 0.129834695286283 0.129834695286283 1 0.533310433583471 0.789760964206835 0.800586696751842 0.802415655811182 0.802415655811182 -0.464961262839315 -0.258688582941194 -0.91430824070006 0.978223912438477 0.802415655811182 0.534372757635966 0.802415655811182 0.802415655811182 1 -0.482200797335144 -0.911144632000205 -0.931265175337737 0.535437071332956 0.535437071332956 1 0.802415655811182 0.997215304300814 0.206431433571577 -0.81558941626261 -0.904807150433619 -0.904807150433619 -0.483173014777565 -0.928179058903483 -0.917470245527119 -0.746483427108066 -0.975334965269761 -0.521312209418368 -0.514587689047759 0.802415655811182 0.997215304300814 0.997215304300814 0.977704557655352 0.798724581146701 0.977704557655352 0.802415655811182 0.535437071332956 0.802415655811182 0.535437071332956 0.802415655811182 1 0.802415655811182 0.997215304300814 1 0.980493956691775 1 0.534372757635966 0.534372757635966 1 0.997215304300814 0.802415655811182 0.802415655811182 0.802415655811182 0.804251812054152 1 0.997215304300814 0.206431433571577 0.206431433571577 0.206431433571577 0.207379742475993 0.940269372416702 -0.975334965269761 0.269964188191269 0.802415655811182 1 0.802415655811182 0.269964188191269 0.27082253864498 0.802415655811182 -0.465978641566265 -0.907975173945415 -0.258174059844341 -0.904807150433619 0.276814939424419 -0.489303473000034 -0.91430824070006 -0.522381017340873 0.268245632876279 0.802415655811182 0.997215304300814 0.269964188191269 0.27082253864498 0.269964188191269 0.269964188191269 0.269964188191269 0.802415655811182 0.997215304300814 0.27082253864498 0.27082253864498 0.27082253864498 0.802415655811182 0.940269372416702 0.755529235300303 0.755529235300303 0.276814939424419 0.789760964206835 1 0.27082253864498 0.276814939424419 0.276814939424419 0.242091361809925 -0.521312209418368 0.802415655811182 0.269964188191269 0.269964188191269 0.27082253864498 0.269964188191269 0.269964188191269 0.269964188191269 0.269964188191269 1 0.27082253864498 0.27082253864498 0.802415655811182 0.271680289166936 0.27082253864498 0.273394044206091 0.997215304300814 0.269964188191269 0.522381017340873 0.534372757635966 0.997215304300814 0.535437071332956 0.534372757635966 0.534372757635966 0.534372757635966 0.997215304300814 0.535437071332956 -0.91430824070006 0.535437071332956 -0.928179058903483 0.268245632876279 -0.91430824070006 -0.302807512206318 0.269964188191269 -0.289946989541826 0.978016646196092 0.529080797474726 0.529080797474726 0.269964188191269 0.269964188191269 0.997215304300814 0.128536586700587 -0.411000918646968 0.27082253864498
-0.713754342120354 -0.715684198634912 -0.715684198634912 -0.116969162375017 -0.298660599648335 -0.289483715966946 -0.296829804859049 0.270407193292395 -0.120131995929134 -0.715684198634912 -0.296829804859049 -0.27902115431554 -0.715684198634912 -0.443141393819074 0.987020346430523 -0.437513132707844 0.987089880337463 1 0.931772597576177 -0.289483715966946 -0.437513132707844 -0.44293793629972 -0.860009492627471 -0.27902115431554 -0.738401404886642 -0.715684198634912 -0.715684198634912 -0.904807150433619 -0.907731620684054 -0.289483715966946 -0.298660599648335 -0.443141393819074 -0.437513132707844 -0.443141393819074 -0.717721595720695 -0.443141393819074 -0.717721595720695 -0.904807150433619 -0.904807150433619 -0.904807150433619 -0.715684198634912 0.179342148568795 -0.907731620684054 0.997413272295045 0.532180600983705 -0.715684198634912 -0.471828314109774 -0.92346435176222 -0.907731620684054 -0.715684198634912 -0.715684198634912 -0.437513132707844 -0.715684198634912 -0.904807150433619 1 0.366545002603776 -0.112083495712962 -0.289483715966946 -0.538131305994252 -0.904807150433619 -0.715684198634912 -0.437513132707844 -0.289483715966946 -0.289483715966946 -0.289483715966946 -0.279259844244494 -0.272788858294773 0.976518940492733 0.501350625574599 0.979178108820622 -0.437513132707844 -0.715684198634912 -0.290404128709862 0.329335215105554 0.201229163340357 -0.139222280942986 -0.139222280942986 -0.904807150433619 -0.435624868078227 -0.734984362290289 -0.713754342120354 -0.715684198634912 -0.715684198634912 0.514237934404493 0.241245532774781 0.992278983048414 -0.920647816039471 -0.715684198634912 -0.443141393819074 -0.715684198634912 -0.715684198634912 -0.904807150433619 0.532180600983705 0.994839641575009 0.973873191007825 -0.437513132707844 -0.437513132707844 -0.904807150433619 -0.715684198634912 -0.907731620684054 -0.221357280323215 0.927042810939984 1 1 0.533250897769276 0.976518940492733 0.989731173562641 0.795939422894799 0.928939556157399 0.468412072790813 0.468412072790813 -0.715684198634912 -0.90772738762987 -0.902140188333714 -0.889124806495449 -0.712187880560533 -0.889124806495449 -0.715684198634912 -0.437513132707844 -0.715684198634912 -0.437513132707844 -0.715684198634912 -0.904807150433619 -0.715684198634912 -0.907731620684054 -0.904807150433619 -0.891784709763856 -0.904807150433619 -0.443141393819074 -0.443141393819074 -0.904807150433619 -0.907731620684054 -0.715684198634912 -0.715684198634912 -0.715684198634912 -0.717622826136826 -0.904807150433619 -0.907731620684054 -0.221357280323215 -0.221357280323215 -0.221357280323215 -0.222374155885023 -0.854254645392144 0.928939556157399 -0.289483715966946 -0.715684198634912 -0.904807150433619 -0.715684198634912 -0.289483715966946 -0.27902115431554 -0.715684198634912 0.51528065072986 0.997413272295045 0.294079490430793 1 -0.296829804859049 0.500162558677843 0.992278983048414 0.469791482738612 -0.287640901992207 -0.715684198634912 -0.907731620684054 -0.289483715966946 -0.27902115431554 -0.289483715966946 -0.289483715966946 -0.289483715966946 -0.715684198634912 -0.907731620684054 -0.27902115431554 -0.27902115431554 -0.27902115431554 -0.715684198634912 -0.854254645392144 -0.671119236035767 -0.671119236035767 -0.296829804859049 -0.734984362290289 -0.904807150433619 -0.27902115431554 -0.296829804859049 -0.296829804859049 -0.259595568915174 0.468779516175835 -0.715684198634912 -0.289483715966946 -0.289483715966946 -0.27902115431554 -0.289483715966946 -0.289483715966946 -0.289483715966946 -0.289483715966946 -0.904807150433619 -0.27902115431554 -0.27902115431554 -0.715684198634912 -0.280038259696173 -0.27902115431554 -0.293161564762575 -0.907731620684054 -0.289483715966946 -0.469791482738612 -0.436023629801425 -0.907731620684054 -0.437513132707844 -0.443141393819074 -0.443141393819074 -0.443141393819074 -0.907731620684054 -0.437513132707844 0.992278983048414 -0.437513132707844 0.976518940492733 -0.287640901992207 0.992278983048414 0.480255396897175 -0.289483715966946 0.265821355069543 -0.92629511205049 -0.469791482738612 -0.469791482738612 -0.289483715966946 -0.289483715966946 -0.907731620684054 -0.137830313735652 0.35668830371839 -0.27902115431554
-0.314668778111888 -0.315387646305369 -0.315387646305369 -0.0110571133487347 -0.109472550275745 -0.106108809422856 -0.10880148159494 -0.034544591683718 -0.0440337827606437 -0.315387646305369 -0.10880148159494 -0.106446182114104 -0.315387646305369 -0.210033995548282 0.365596850490429 -0.210452321623294 0.363714902425154 0.366545002603776 0.386592413361512 -0.106108809422856 -0.210452321623294 -0.21213354038036 -0.376301072810779 -0.106446182114104 -0.309714074077031 -0.315387646305369 -0.315387646305369 -0.393047722861957 -0.394145297576975 -0.106108809422856 -0.109472550275745 -0.210033995548282 -0.210452321623294 -0.210033995548282 -0.316109343335488 -0.210033995548282 -0.316109343335488 -0.393047722861957 -0.393047722861957 -0.393047722861957 -0.315387646305369 0.242966270956975 -0.394145297576975 0.365596850490429 0.195068139773252 -0.315387646305369 -0.208783690844223 -0.385537617594024 -0.394145297576975 -0.315387646305369 -0.315387646305369 -0.210452321623294 -0.315387646305369 -0.393047722861957 0.366545002603776 1 -0.0324779423416296 -0.106108809422856 -0.25095960581487 -0.393047722861957 -0.315387646305369 -0.210452321623294 -0.106108809422856 -0.106108809422856 -0.106108809422856 -0.106446182114104 -0.0999893927739406 0.371359417024258 0.198224459647904 0.372337368497857 -0.210452321623294 -0.315387646305369 -0.106446182114104 0.904843837096517 -0.0110483521538605 -0.0419984732478073 -0.0419984732478073 -0.393047722861957 -0.209616451498507 -0.310413748586761 -0.314668778111888 -0.315387646305369 -0.315387646305369 0.188491345005255 -0.0308191817079929 0.363714902425154 -0.384488681233059 -0.315387646305369 -0.210033995548282 -0.315387646305369 -0.315387646305369 -0.393047722861957 0.195068139773252 0.364653499011453 0.370386553848262 -0.210452321623294 -0.210452321623294 -0.393047722861957 -0.315387646305369 -0.394145297576975 -0.0811374048924379 0.393047722861958 0.366545002603776 0.366545002603776 0.195460451711306 0.371359417024258 0.362781015590558 0.295604917758618 0.385537617594023 0.207540299287381 0.207540299287381 -0.315387646305369 -0.394145297576974 -0.394145297576975 -0.402010729912655 -0.316109343335488 -0.402010729912655 -0.315387646305369 -0.210452321623294 -0.315387646305369 -0.210452321623294 -0.315387646305369 -0.393047722861957 -0.315387646305369 -0.394145297576975 -0.393047722861957 -0.400867052957793 -0.393047722861957 -0.210033995548282 -0.210033995548282 -0.393047722861957 -0.394145297576975 -0.315387646305369 -0.315387646305369 -0.315387646305369 -0.316109343335488 -0.393047722861957 -0.394145297576975 -0.0811374048924379 -0.0811374048924379 -0.0811374048924379 -0.08151013554789 -0.378314794649678 0.385537617594023 -0.106108809422856 -0.315387646305369 -0.393047722861957 -0.315387646305369 -0.106108809422856 -0.106446182114104 -0.315387646305369 0.188873547463452 0.365596850490428 0.107793367585672 0.366545002603776 -0.10880148159494 0.197827664022361 0.363714902425154 0.207954002657429 -0.105433335169687 -0.315387646305369 -0.394145297576975 -0.106108809422856 -0.106446182114104 -0.106108809422856 -0.106108809422856 -0.106108809422856 -0.315387646305369 -0.394145297576975 -0.106446182114104 -0.106446182114104 -0.106446182114104 -0.315387646305369 -0.378314794649678 -0.303534199745327 -0.303534199745327 -0.10880148159494 -0.310413748586761 -0.393047722861957 -0.106446182114104 -0.10880148159494 -0.10880148159494 -0.0951534584839412 0.207540299287381 -0.315387646305369 -0.106108809422856 -0.106108809422856 -0.106446182114104 -0.106108809422856 -0.106108809422856 -0.106108809422856 -0.106108809422856 -0.393047722861957 -0.106446182114104 -0.106446182114104 -0.315387646305369 -0.106783319003542 -0.106446182114104 -0.107456906519225 -0.394145297576975 -0.106108809422856 -0.20795400265743 -0.210033995548282 -0.394145297576975 -0.210452321623294 -0.210033995548282 -0.210033995548282 -0.210033995548282 -0.394145297576975 -0.210452321623294 0.363714902425154 -0.210452321623294 0.371359417024258 -0.105433335169687 0.363714902425154 -0.0829926479847994 -0.106108809422856 -0.0367216644340218 -0.386592413361513 -0.20795400265743 -0.20795400265743 -0.106108809422856 -0.106108809422856 -0.394145297576975 -0.0401432456262476 0.956318356065691 -0.106446182114104
0.130561555787208 0.130263964708907 0.130263964708907 -0.0376165123337252 0.375287185001758 0.387184112717964 0.37760189131339 -0.0303081834901412 -0.0386336587762784 0.130263964708907 0.37760189131339 0.385956963528373 0.130263964708907 -0.184276280771474 -0.112374177110214 -0.184643305038435 -0.112955628031773 -0.112083495712962 -0.106271214353938 0.387184112717964 -0.184643305038435 -0.165440299104377 0.109177592615067 0.385956963528373 0.132650236675165 0.130263964708907 0.130263964708907 0.104525844670462 0.104234772000354 0.387184112717964 0.375287185001758 -0.184276280771474 -0.184643305038435 -0.184276280771474 0.129966564083319 -0.184276280771474 0.129966564083319 0.104525844670462 0.104525844670462 0.104525844670462 0.130263964708907 0.213169875895512 0.104234772000354 -0.112374177110214 0.171145776666243 0.130263964708907 -0.183179308349969 0.106561962706345 0.104234772000354 0.130263964708907 0.130263964708907 -0.184643305038435 0.130263964708907 0.104525844670462 -0.112083495712962 -0.0324779423416296 0.999999999999999 0.387184112717964 -0.220182940684042 0.104525844670462 0.130263964708907 -0.184643305038435 0.387184112717964 0.387184112717964 0.387184112717964 0.385956963528373 0.410880035253658 -0.110630411791239 0.173915018311662 -0.110339838823306 -0.184643305038435 0.130263964708907 0.385956963528373 -0.0290295103075429 -0.0225544680665866 -0.0447729687199994 -0.0447729687199994 0.104525844670462 -0.183909942625357 0.132351242221042 0.130561555787208 0.130263964708907 0.130263964708907 0.1653755332536 -0.0270396426385335 -0.112955628031773 0.106852677941499 0.130263964708907 -0.184276280771474 0.130263964708907 0.130263964708907 0.104525844670462 0.171145776666243 -0.112664886911337 -0.110920995379273 -0.184643305038435 -0.184643305038435 0.104525844670462 0.130263964708907 0.104234772000354 -0.0711870436307084 -0.104525844670463 -0.112083495712962 -0.112083495712962 0.171489977064174 -0.110630411791239 -0.113246403373863 -0.138981602672442 -0.106561962706346 0.182088401275429 0.182088401275429 0.130263964708907 0.104234772000354 0.104234772000354 0.102195394727085 0.129966564083319 0.102195394727085 0.130263964708907 -0.184643305038435 0.130263964708907 -0.184643305038435 0.130263964708907 0.104525844670462 0.130263964708907 0.104234772000354 0.104525844670462 0.102486959017491 0.104525844670462 -0.184276280771474 -0.184276280771474 0.104525844670462 0.104234772000354 0.130263964708907 0.130263964708907 0.130263964708907 0.129966564083319 0.104525844670462 0.104234772000354 -0.0711870436307084 -0.0711870436307084 -0.0711870436307084 -0.0715140641148788 0.108596454087902 -0.106561962706346 0.387184112717964 0.130263964708907 0.104525844670462 0.130263964708907 0.387184112717964 0.385956963528373 0.130263964708907 0.165710863957157 -0.112374177110214 0.0945740274981052 -0.112083495712962 0.37760189131339 0.173566884087435 -0.112955628031773 0.182451369747157 0.389664664992595 0.130263964708907 0.104234772000354 0.387184112717964 0.385956963528373 0.387184112717964 0.387184112717964 0.387184112717964 0.130263964708907 0.104234772000354 0.385956963528373 0.385956963528373 0.385956963528373 0.130263964708907 0.108596454087902 0.135350959669184 0.135350959669184 0.37760189131339 0.132351242221042 0.104525844670462 0.385956963528373 0.37760189131339 0.37760189131339 0.431761975681435 0.182088401275429 0.130263964708907 0.387184112717964 0.387184112717964 0.385956963528373 0.387184112717964 0.387184112717964 0.387184112717964 0.387184112717964 0.104525844670462 0.385956963528373 0.385956963528373 0.130263964708907 0.384738418053712 0.385956963528373 0.382326707130709 0.104234772000354 0.387184112717964 -0.182451369747159 -0.184276280771474 0.104234772000354 -0.184643305038435 -0.184276280771474 -0.184276280771474 -0.184276280771474 0.104234772000354 -0.184643305038435 -0.112955628031773 -0.184643305038435 -0.110630411791239 0.389664664992595 -0.112955628031773 -0.0728147672575183 0.387184112717964 -0.0179267046374268 0.106271214353939 -0.182451369747159 -0.182451369747159 0.387184112717964 0.387184112717964 0.104234772000354 -0.0437940085254621 -0.0390731376814454 0.385956963528373
0.337207936737612 0.33643933320114 0.33643933320114 0.404061285396698 0.943956183376565 1 0.962598066487243 -0.078278479138474 -0.0997811054412182 0.33643933320114 0.956251294723906 0.996830579692498 0.33643933320114 -0.47593967499825 -0.290234473520535 -0.476887607144497 -0.291736216237911 -0.289483715966946 -0.274472042791048 1 -0.476887607144497 -0.465505038590145 0.192951336147379 0.996830579692498 0.342602478557253 0.33643933320114 0.33643933320114 0.269964188191269 0.269212420077479 1 0.943956183376565 -0.47593967499825 -0.476887607144497 -0.47593967499825 0.335671221556529 -0.47593967499825 0.335671221556529 0.269964188191269 0.269964188191269 0.269964188191269 0.33643933320114 0.502672237567489 0.269212420077479 -0.290234473520535 0.442026857622927 0.33643933320114 -0.473106468816817 0.275222973273102 0.269212420077479 0.33643933320114 0.33643933320114 -0.476887607144497 0.33643933320114 0.269964188191269 -0.289483715966946 -0.106108809422856 0.387184112717964 1 -0.568677622484031 0.269964188191269 0.33643933320114 -0.476887607144497 1 1 1 0.996830579692498 0.942328853917019 -0.285730762594137 0.44107104073257 -0.284980285086443 -0.476887607144497 0.33643933320114 0.996830579692498 -0.083795125421089 -0.0582525659646874 0.480933030992599 0.480933030992599 0.269964188191269 -0.474993514931026 0.34183025045103 0.337207936737612 0.33643933320114 0.33643933320114 0.401407766714468 -0.0698366532880698 -0.291736216237911 0.27597381822155 0.33643933320114 -0.47593967499825 0.33643933320114 0.33643933320114 0.269964188191269 0.42538301685535 -0.290985304434232 -0.286481267530909 -0.476887607144497 -0.476887607144497 0.269964188191269 0.33643933320114 0.269212420077479 0.0531266933414301 -0.269964188191269 -0.289483715966946 -0.289483715966946 0.442915841407709 -0.285730762594137 -0.292487216427587 -0.358954817894812 -0.275222973273102 0.470288927913909 0.470288927913909 0.33643933320114 0.269212420077479 0.269212420077479 0.263945217198331 0.335671221556529 0.263945217198331 0.33643933320114 -0.476887607144497 0.33643933320114 -0.476887607144497 0.33643933320114 0.269964188191269 0.33643933320114 0.269212420077479 0.269964188191269 0.264698255044741 0.269964188191269 -0.47593967499825 -0.47593967499825 0.269964188191269 0.269212420077479 0.33643933320114 0.33643933320114 0.33643933320114 0.335671221556529 0.269964188191269 0.269212420077479 0.0531266933414301 0.0531266933414301 0.0531266933414301 0.0577557581457299 0.190176804872944 -0.275222973273102 1 0.33643933320114 0.269964188191269 0.33643933320114 1 0.996830579692498 0.33643933320114 0.402367623378746 -0.290234473520535 0.229461686174745 -0.289483715966946 0.956251294723906 0.448279974271222 -0.291736216237911 0.471226384952577 0.993634135970018 0.33643933320114 0.269212420077479 1 0.996830579692498 1 1 1 0.33643933320114 0.269212420077479 0.996830579692498 0.996830579692498 0.996830579692498 0.33643933320114 0.190176804872944 0.282730031644074 0.282730031644074 0.962598066487243 0.34183025045103 0.269964188191269 0.996830579692498 0.962598066487243 0.962598066487243 0.825785924480281 0.470288927913909 0.33643933320114 1 1 0.996830579692498 1 1 1 1 0.269964188191269 0.996830579692498 0.996830579692498 0.33643933320114 0.993683380634902 0.996830579692498 0.987454532797957 0.269212420077479 1 -0.471226384952577 -0.47593967499825 0.269212420077479 -0.476887607144497 -0.47593967499825 -0.47593967499825 -0.47593967499825 0.269212420077479 -0.476887607144497 -0.291736216237911 -0.476887607144497 -0.285730762594137 0.993634135970018 -0.291736216237911 -0.138018380666809 1 -0.0705872409830922 0.274472042791048 -0.471226384952577 -0.471226384952577 1 1 0.269212420077479 0.476124583641141 -0.110955529348395 0.996830579692498
0.376513270196248 0.379007158297445 0.379007158297445 -0.229780611117235 -0.541077283673888 -0.568677622484031 -0.550446919534333 -0.185137656102545 0.175461635021551 0.379007158297445 -0.543771265764334 -0.570485731546736 0.379007158297445 0.836923515504806 -0.546507088690118 0.838590421514059 -0.544553264816445 -0.538131305994252 -0.60747120774945 -0.568677622484031 0.838590421514059 0.83202982695771 0.666911746863565 -0.570485731546736 0.358625501976643 0.379007158297445 0.379007158297445 0.638496526547769 0.636718508016346 -0.568677622484031 -0.541077283673888 0.836923515504806 0.838590421514059 0.836923515504806 0.382556925659404 0.836923515504806 0.382556925659404 0.638496526547769 0.638496526547769 0.638496526547769 0.379007158297445 -0.644142596792535 0.636718508016346 -0.540170680504837 -0.763283638058961 0.379007158297445 0.818549882391036 0.609409497968966 0.636718508016346 0.379007158297445 0.379007158297445 0.838590421514059 0.379007158297445 0.638496526547769 -0.538131305994252 -0.25095960581487 -0.220182940684042 -0.568677622484031 1 0.638496526547769 0.379007158297445 0.838590421514059 -0.568677622484031 -0.568677622484031 -0.568677622484031 -0.570485731546736 -0.535881332243632 -0.569903998811554 -0.766696476385519 -0.56792534500389 0.838590421514059 0.379007158297445 -0.563901142874096 -0.245064466552931 0.102435129608642 -0.273495852638911 -0.273495852638911 0.638496526547769 0.83525972563544 0.357629818738062 0.376513270196248 0.379007158297445 0.379007158297445 -0.717354513436051 -0.165171761665518 -0.544852702002018 0.605285815195575 0.379007158297445 0.836923515504805 0.379007158297445 0.379007158297445 0.638496526547769 -0.749145162866541 -0.542818490339812 -0.57209175733133 0.838590421514059 0.838590421514059 0.638496526547769 0.379007158297445 0.636718508016346 0.0928472049367724 -0.481175028098818 -0.538131305994252 -0.538131305994252 -0.760172129479539 -0.570115245565857 -0.546887836521958 -0.30997704427143 -0.609330586515391 -0.818045202696956 -0.813557781192761 0.379007158297445 0.636718508016346 0.636718508016346 0.624260964052865 0.376839065752614 0.624260964052865 0.379007158297445 0.838590421514059 0.379007158297445 0.838590421514059 0.379007158297445 0.638496526547769 0.379007158297445 0.636718508016346 0.638496526547769 0.626041985648777 0.638496526547769 0.836923515504805 0.836923515504805 0.638496526547769 0.636718508016346 0.379007158297445 0.379007158297445 0.379007158297445 0.381530011976191 0.638496526547769 0.636718508016346 0.0928472049367724 0.0928472049367724 0.0928472049367724 0.0927627756203142 0.663361859922134 -0.609330586515391 -0.568677622484031 0.379007158297445 0.638496526547769 0.379007158297445 -0.568677622484031 -0.570485731546736 0.379007158297445 -0.718943647459032 -0.540170680504837 -0.404644326458653 -0.538131305994252 -0.543771265764334 -0.774416170589812 -0.544852702002018 -0.81970204167374 -0.565057498062405 0.379007158297445 0.636718508016346 -0.568677622484031 -0.570485731546736 -0.568677622484031 -0.568677622484031 -0.568677622484031 0.379007158297445 0.636718508016346 -0.570485731546736 -0.570485731546736 -0.570485731546736 0.379007158297445 0.663361859922134 0.416691869551396 0.416691869551396 -0.550446919534333 0.357629818738062 0.638496526547769 -0.570485731546736 -0.550446919534333 -0.550446919534333 -0.473211728238049 -0.818040470650509 0.379007158297445 -0.568677622484031 -0.568677622484031 -0.570485731546736 -0.568677622484031 -0.568677622484031 -0.568677622484031 -0.568677622484031 0.638496526547769 -0.570485731546736 -0.570485731546736 0.379007158297445 -0.565721301093003 -0.570485731546736 -0.556236046481811 0.636718508016346 -0.568677622484031 0.81970204167374 0.836923515504805 0.636718508016346 0.838590421514059 0.836923515504805 0.836923515504805 0.836923515504805 0.636718508016346 0.838590421514059 -0.544852702002018 0.838590421514059 -0.570115245565857 -0.565057498062405 -0.544852702002018 -0.112274797484457 -0.568677622484031 -0.165746857844955 0.607551062947154 0.824174224610353 0.824174224610353 -0.568677622484031 -0.568677622484031 0.636718508016346 -0.270761396231243 -0.262422658964032 -0.570485731546736
0.800586696751842 0.802415655811182 0.802415655811182 0.10908207689164 0.265753972780549 0.269964188191269 0.276814939424419 -0.289958752169804 0.112031644503652 0.802415655811182 0.276814939424419 0.27082253864498 0.802415655811182 0.534372757635966 -0.919091527778745 0.535437071332956 -0.914306169787504 -0.904807150433619 -0.972445085347121 0.269964188191269 0.535437071332956 0.53971446224321 0.946300429011883 0.27082253864498 0.782439229962824 0.802415655811182 0.802415655811182 1 0.997215304300814 0.269964188191269 0.265753972780549 0.534372757635966 0.535437071332956 0.534372757635966 0.804251812054153 0.534372757635966 0.804251812054153 1 1 1 0.802415655811182 -0.250353179391472 0.997215304300814 -0.907975173945415 -0.482200797335144 0.802415655811182 0.517798400317654 0.980892637633796 0.997215304300814 0.802415655811182 0.802415655811182 0.535437071332956 0.802415655811182 1 -0.904807150433619 -0.393047722861957 0.104525844670462 0.269964188191269 0.638496526547769 1 0.802415655811182 0.535437071332956 0.269964188191269 0.269964188191269 0.269964188191269 0.258922342433563 0.254395044056917 -0.928179058903483 -0.490289256242708 -0.925091412279812 0.535437071332956 0.802415655811182 0.27082253864498 -0.383814878176314 0.0654044744515884 0.129834695286283 0.129834695286283 1 0.533310433583471 0.789760964206835 0.800586696751842 0.802415655811182 0.802415655811182 -0.464961262839315 -0.258688582941194 -0.91430824070006 0.978223912438477 0.802415655811182 0.534372757635966 0.802415655811182 0.802415655811182 1 -0.482200797335144 -0.911144632000205 -0.931265175337737 0.535437071332956 0.535437071332956 1 0.802415655811182 0.997215304300814 0.206431433571577 -0.81558941626261 -0.904807150433619 -0.904807150433619 -0.483173014777565 -0.928179058903483 -0.917470245527119 -0.746483427108066 -0.975334965269761 -0.521312209418368 -0.514587689047759 0.802415655811182 0.997215304300814 0.997215304300814 0.977704557655352 0.798724581146701 0.977704557655352 0.802415655811182 0.535437071332956 0.802415655811182 0.535437071332956 0.802415655811182 1 0.802415655811182 0.997215304300814 1 0.980493956691775 1 0.534372757635966 0.534372757635966 1 0.997215304300814 0.802415655811182 0.802415655811182 0.802415655811182 0.804251812054152 1 0.997215304300814 0.206431433571577 0.206431433571577 0.206431433571577 0.207379742475993 0.940269372416702 -0.975334965269761 0.269964188191269 0.802415655811182 1 0.802415655811182 0.269964188191269 0.27082253864498 0.802415655811182 -0.465978641566265 -0.907975173945415 -0.258174059844341 -0.904807150433619 0.276814939424419 -0.489303473000034 -0.91430824070006 -0.522381017340873 0.268245632876279 0.802415655811182 0.997215304300814 0.269964188191269 0.27082253864498 0.269964188191269 0.269964188191269 0.269964188191269 0.802415655811182 0.997215304300814 0.27082253864498 0.27082253864498 0.27082253864498 0.802415655811182 0.940269372416702 0.755529235300303 0.755529235300303 0.276814939424419 0.789760964206835 1 0.27082253864498 0.276814939424419 0.276814939424419 0.242091361809925 -0.521312209418368 0.802415655811182 0.269964188191269 0.269964188191269 0.27082253864498 0.269964188191269 0.269964188191269 0.269964188191269 0.269964188191269 1 0.27082253864498 0.27082253864498 0.802415655811182 0.271680289166936 0.27082253864498 0.273394044206091 0.997215304300814 0.269964188191269 0.522381017340873 0.534372757635966 0.997215304300814 0.535437071332956 0.534372757635966 0.534372757635966 0.534372757635966 0.997215304300814 0.535437071332956 -0.91430824070006 0.535437071332956 -0.928179058903483 0.268245632876279 -0.91430824070006 -0.302807512206318 0.269964188191269 -0.289946989541826 0.978016646196092 0.529080797474726 0.529080797474726 0.269964188191269 0.269964188191269 0.997215304300814 0.128536586700587 -0.411000918646968 0.27082253864498
0.997720683730315 1 1 0.13594210943126 0.337938491978778 0.33643933320114 0.344976992185652 -0.232667442280525 0.139617969430565 1 0.344976992185652 0.337509041210318 1 0.665955049313881 -0.729240761454205 0.667281436317029 -0.723406159075217 -0.715684198634912 -0.777413968555367 0.33643933320114 0.667281436317029 0.672612078708259 0.740511540186145 0.337509041210318 0.977433481716821 1 1 0.802415655811182 0.800181172385485 0.33643933320114 0.337938491978778 0.665955049313881 0.667281436317029 0.665955049313881 0.997716938631098 0.665955049313881 0.997716938631098 0.802415655811182 0.802415655811182 0.802415655811182 1 -0.411698042006769 0.800181172385485 -0.718325553931612 -0.607360102016704 1 0.651338762159879 0.785284776424225 0.800181172385485 1 1 0.667281436317029 1 0.802415655811182 -0.715684198634912 -0.315387646305369 0.130263964708907 0.33643933320114 0.379007158297445 0.802415655811182 1 0.667281436317029 0.33643933320114 0.33643933320114 0.33643933320114 0.328602545094772 0.317036491268036 -0.736181645366913 -0.617464190751749 -0.733625018909454 0.667281436317029 1 0.337509041210318 -0.307979067181936 0.0815094695348005 0.161804788261553 0.161804788261553 0.802415655811182 0.664631141879123 0.984229256355231 0.997720683730315 1 1 -0.580422918172717 -0.207575768931624 -0.723500535236274 0.78210138629557 1 0.665955049313881 1 1 0.802415655811182 -0.607383931175024 -0.720866184232547 -0.738661170573277 0.667281436317029 0.667281436317029 0.802415655811182 1 0.800181172385485 -0.321358756961662 -0.642093029825737 -0.715684198634912 -0.715684198634912 -0.608604231328543 -0.736106695599281 -0.726038092859348 -0.932673273326976 -0.779758441305531 -0.652707676183819 -0.647372977210331 1 0.800181172385485 0.800181172385485 0.784525443820601 0.997716938631098 0.784525443820601 1 0.667281436317029 1 0.667281436317029 1 0.802415655811182 1 0.800181172385485 0.802415655811182 0.786763701277731 0.802415655811182 0.665955049313881 0.665955049313881 0.802415655811182 0.800181172385485 1 1 1 0.997716938631098 0.802415655811182 0.800181172385485 -0.321358756961662 -0.321358756961662 -0.321358756961662 -0.316596722937815 0.735547696448038 -0.779758441305531 0.33643933320114 1 0.802415655811182 1 0.33643933320114 0.337509041210318 1 -0.581675555749845 -0.718325553931612 -0.331132518197902 -0.715684198634912 0.344976992185652 -0.616182804163863 -0.723500535236274 -0.654029237640437 0.334297606151644 1 0.800181172385485 0.33643933320114 0.337509041210318 0.33643933320114 0.33643933320114 0.33643933320114 1 0.800181172385485 0.337509041210318 0.337509041210318 0.337509041210318 1 0.735547696448038 0.948628670668041 0.948628670668041 0.344976992185652 0.984229256355231 0.802415655811182 0.337509041210318 0.344976992185652 0.344976992185652 0.301703188436906 -0.652707676183819 1 0.33643933320114 0.33643933320114 0.337509041210318 0.33643933320114 0.33643933320114 0.33643933320114 0.33643933320114 0.802415655811182 0.337509041210318 0.337509041210318 1 0.338578001562405 0.337509041210318 0.313690962848208 0.800181172385485 0.33643933320114 0.654029237640437 0.665955049313881 0.800181172385485 0.667281436317029 0.665955049313881 0.665955049313881 0.665955049313881 0.800181172385485 0.667281436317029 -0.723500535236274 0.667281436317029 -0.736106695599281 0.334297606151644 -0.723500535236274 -0.215929970139106 0.33643933320114 -0.236586507246844 0.782957196118788 0.65936001328372 0.65936001328372 0.33643933320114 0.33643933320114 0.800181172385485 0.160187037440895 -0.329793571675105 0.337509041210318
0.663530431142469 0.667281436317029 0.667281436317029 -0.192691819532561 -0.446801953895969 -0.476887607144497 -0.45126099440563 -0.155254665069158 0.209234008068871 0.667281436317029 -0.451063178040766 -0.478403870085533 0.667281436317029 0.998012252505527 -0.446197068350009 1 -0.443341100661475 -0.437513132707844 -0.5048713788009 -0.476887607144497 1 0.992074715040106 0.559265802914994 -0.478403870085533 0.642755213384953 0.667281436317029 0.667281436317029 0.535437071332956 0.533946042023231 -0.476887607144497 -0.446801953895969 0.998012252505527 1 0.998012252505527 0.665757991847588 0.998012252505527 0.665757991847588 0.535437071332956 0.535437071332956 0.535437071332956 0.667281436317029 -0.809122766907747 0.533946042023231 -0.439637040887084 -0.914381135426423 0.667281436317029 0.980044965882161 0.506684145711174 0.533946042023231 0.667281436317029 0.667281436317029 1 0.667281436317029 0.535437071332956 -0.437513132707844 -0.210452321623294 -0.184643305038435 -0.476887607144497 0.838590421514059 0.535437071332956 0.667281436317029 1 -0.476887607144497 -0.476887607144497 -0.476887607144497 -0.478403870085533 -0.449384952287703 -0.468745313775923 -0.921192666070457 -0.466794704693824 1 0.667281436317029 -0.470852604122333 -0.20550871430474 0.12215156169289 -0.229351002346811 -0.229351002346811 0.535437071332956 0.99602822093698 0.641239191789151 0.663530431142469 0.667281436317029 0.667281436317029 -0.861298765513492 -0.138511457237306 -0.443856262084739 0.501661692386006 0.667281436317029 0.998012252505527 0.667281436317029 0.667281436317029 0.535437071332956 -0.90177974392447 -0.441751336630444 -0.470688914723492 1 1 0.535437071332956 0.667281436317029 0.533946042023231 -0.364657968358416 -0.387674543567685 -0.437513132707844 -0.437513132707844 -0.912073750278945 -0.468745313775923 -0.445445478177685 -0.587466007767638 -0.506543398273688 -0.978127727310238 -0.974098157889686 0.667281436317029 0.533946042023231 0.533946042023231 0.523499264979865 0.665757991847588 0.523499264979865 0.667281436317029 1 0.667281436317029 1 0.667281436317029 0.535437071332956 0.667281436317029 0.533946042023231 0.535437071332956 0.524992812630706 0.535437071332956 0.998012252505527 0.998012252505527 0.535437071332956 0.533946042023231 0.667281436317029 0.667281436317029 0.667281436317029 0.665757991847588 0.535437071332956 0.533946042023231 -0.364657968358416 -0.364657968358416 -0.364657968358416 -0.366333141525979 0.556288901728453 -0.506543398273688 -0.476887607144497 0.667281436317029 0.535437071332956 0.667281436317029 -0.476887607144497 -0.478403870085533 0.667281436317029 -0.863167590453874 -0.439637040887084 -0.491099767360528 -0.437513132707844 -0.451063178040766 -0.927601761815711 -0.443856262084739 -0.980102210855764 -0.473851805479831 0.667281436317029 0.533946042023231 -0.476887607144497 -0.478403870085533 -0.476887607144497 -0.476887607144497 -0.476887607144497 0.667281436317029 0.533946042023231 -0.478403870085533 -0.478403870085533 -0.478403870085533 0.667281436317029 0.556288901728453 0.688206456045064 0.688206456045064 -0.45126099440563 0.641239191789151 0.535437071332956 -0.478403870085533 -0.45126099440563 -0.45126099440563 -0.385518514176815 -0.978127430835872 0.667281436317029 -0.476887607144497 -0.476887607144497 -0.478403870085533 -0.476887607144497 -0.476887607144497 -0.476887607144497 -0.476887607144497 0.535437071332956 -0.478403870085533 -0.478403870085533 0.667281436317029 -0.47237523762146 -0.478403870085533 -0.482946395307167 0.533946042023231 -0.476887607144497 0.980102210855764 0.998012252505527 0.533946042023231 1 0.998012252505527 0.998012252505527 0.998012252505527 0.533946042023231 1 -0.443856262084739 1 -0.468745313775923 -0.473851805479831 -0.443856262084739 -0.0653144811670829 -0.476887607144497 -0.146667224783321 0.505014389625367 0.984119629054791 0.984119629054791 -0.476887607144497 -0.476887607144497 0.533946042023231 -0.227057913395293 -0.220065128195487 -0.478403870085533
0.337207936737612 0.33643933320114 0.33643933320114 0.404061285396698 0.943956183376565 1 0.962598066487243 -0.078278479138474 -0.0997811054412182 0.33643933320114 0.956251294723906 0.996830579692498 0.33643933320114 -0.47593967499825 -0.290234473520535 -0.476887607144497 -0.291736216237911 -0.289483715966946 -0.274472042791048 1 -0.476887607144497 -0.465505038590145 0.192951336147379 0.996830579692498 0.342602478557253 0.33643933320114 0.33643933320114 0.269964188191269 0.269212420077479 1 0.943956183376565 -0.47593967499825 -0.476887607144497 -0.47593967499825 0.335671221556529 -0.47593967499825 0.335671221556529 0.269964188191269 0.269964188191269 0.269964188191269 0.33643933320114 0.502672237567489 0.269212420077479 -0.290234473520535 0.442026857622927 0.33643933320114 -0.473106468816817 0.275222973273102 0.269212420077479 0.33643933320114 0.33643933320114 -0.476887607144497 0.33643933320114 0.269964188191269 -0.289483715966946 -0.106108809422856 0.387184112717964 1 -0.568677622484031 0.269964188191269 0.33643933320114 -0.476887607144497 1 1 1 0.996830579692498 0.942328853917019 -0.285730762594137 0.44107104073257 -0.284980285086443 -0.476887607144497 0.33643933320114 0.996830579692498 -0.083795125421089 -0.0582525659646874 0.480933030992599 0.480933030992599 0.269964188191269 -0.474993514931026 0.34183025045103 0.337207936737612 0.33643933320114 0.33643933320114 0.401407766714468 -0.0698366532880698 -0.291736216237911 0.27597381822155 0.33643933320114 -0.47593967499825 0.33643933320114 0.33643933320114 0.269964188191269 0.42538301685535 -0.290985304434232 -0.286481267530909 -0.476887607144497 -0.476887607144497 0.269964188191269 0.33643933320114 0.269212420077479 0.0531266933414301 -0.269964188191269 -0.289483715966946 -0.289483715966946 0.442915841407709 -0.285730762594137 -0.292487216427587 -0.358954817894812 -0.275222973273102 0.470288927913909 0.470288927913909 0.33643933320114 0.269212420077479 0.269212420077479 0.263945217198331 0.335671221556529 0.263945217198331 0.33643933320114 -0.476887607144497 0.33643933320114 -0.476887607144497 0.33643933320114 0.269964188191269 0.33643933320114 0.269212420077479 0.269964188191269 0.264698255044741 0.269964188191269 -0.47593967499825 -0.47593967499825 0.269964188191269 0.269212420077479 0.33643933320114 0.33643933320114 0.33643933320114 0.335671221556529 0.269964188191269 0.269212420077479 0.0531266933414301 0.0531266933414301 0.0531266933414301 0.0577557581457299 0.190176804872944 -0.275222973273102 1 0.33643933320114 0.269964188191269 0.33643933320114 1 0.996830579692498 0.33643933320114 0.402367623378746 -0.290234473520535 0.229461686174745 -0.289483715966946 0.956251294723906 0.448279974271222 -0.291736216237911 0.471226384952577 0.993634135970018 0.33643933320114 0.269212420077479 1 0.996830579692498 1 1 1 0.33643933320114 0.269212420077479 0.996830579692498 0.996830579692498 0.996830579692498 0.33643933320114 0.190176804872944 0.282730031644074 0.282730031644074 0.962598066487243 0.34183025045103 0.269964188191269 0.996830579692498 0.962598066487243 0.962598066487243 0.825785924480281 0.470288927913909 0.33643933320114 1 1 0.996830579692498 1 1 1 1 0.269964188191269 0.996830579692498 0.996830579692498 0.33643933320114 0.993683380634902 0.996830579692498 0.987454532797957 0.269212420077479 1 -0.471226384952577 -0.47593967499825 0.269212420077479 -0.476887607144497 -0.47593967499825 -0.47593967499825 -0.47593967499825 0.269212420077479 -0.476887607144497 -0.291736216237911 -0.476887607144497 -0.285730762594137 0.993634135970018 -0.291736216237911 -0.138018380666809 1 -0.0705872409830922 0.274472042791048 -0.471226384952577 -0.471226384952577 1 1 0.269212420077479 0.476124583641141 -0.110955529348395 0.996830579692498
0.337207936737612 0.33643933320114 0.33643933320114 0.404061285396698 0.943956183376565 1 0.962598066487243 -0.078278479138474 -0.0997811054412182 0.33643933320114 0.956251294723906 0.996830579692498 0.33643933320114 -0.47593967499825 -0.290234473520535 -0.476887607144497 -0.291736216237911 -0.289483715966946 -0.274472042791048 1 -0.476887607144497 -0.465505038590145 0.192951336147379 0.996830579692498 0.342602478557253 0.33643933320114 0.33643933320114 0.269964188191269 0.269212420077479 1 0.943956183376565 -0.47593967499825 -0.476887607144497 -0.47593967499825 0.335671221556529 -0.47593967499825 0.335671221556529 0.269964188191269 0.269964188191269 0.269964188191269 0.33643933320114 0.502672237567489 0.269212420077479 -0.290234473520535 0.442026857622927 0.33643933320114 -0.473106468816817 0.275222973273102 0.269212420077479 0.33643933320114 0.33643933320114 -0.476887607144497 0.33643933320114 0.269964188191269 -0.289483715966946 -0.106108809422856 0.387184112717964 1 -0.568677622484031 0.269964188191269 0.33643933320114 -0.476887607144497 1 1 1 0.996830579692498 0.942328853917019 -0.285730762594137 0.44107104073257 -0.284980285086443 -0.476887607144497 0.33643933320114 0.996830579692498 -0.083795125421089 -0.0582525659646874 0.480933030992599 0.480933030992599 0.269964188191269 -0.474993514931026 0.34183025045103 0.337207936737612 0.33643933320114 0.33643933320114 0.401407766714468 -0.0698366532880698 -0.291736216237911 0.27597381822155 0.33643933320114 -0.47593967499825 0.33643933320114 0.33643933320114 0.269964188191269 0.42538301685535 -0.290985304434232 -0.286481267530909 -0.476887607144497 -0.476887607144497 0.269964188191269 0.33643933320114 0.269212420077479 0.0531266933414301 -0.269964188191269 -0.289483715966946 -0.289483715966946 0.442915841407709 -0.285730762594137 -0.292487216427587 -0.358954817894812 -0.275222973273102 0.470288927913909 0.470288927913909 0.33643933320114 0.269212420077479 0.269212420077479 0.263945217198331 0.335671221556529 0.263945217198331 0.33643933320114 -0.476887607144497 0.33643933320114 -0.476887607144497 0.33643933320114 0.269964188191269 0.33643933320114 0.269212420077479 0.269964188191269 0.264698255044741 0.269964188191269 -0.47593967499825 -0.47593967499825 0.269964188191269 0.269212420077479 0.33643933320114 0.33643933320114 0.33643933320114 0.335671221556529 0.269964188191269 0.269212420077479 0.0531266933414301 0.0531266933414301 0.0531266933414301 0.0577557581457299 0.190176804872944 -0.275222973273102 1 0.33643933320114 0.269964188191269 0.33643933320114 1 0.996830579692498 0.33643933320114 0.402367623378746 -0.290234473520535 0.229461686174745 -0.289483715966946 0.956251294723906 0.448279974271222 -0.291736216237911 0.471226384952577 0.993634135970018 0.33643933320114 0.269212420077479 1 0.996830579692498 1 1 1 0.33643933320114 0.269212420077479 0.996830579692498 0.996830579692498 0.996830579692498 0.33643933320114 0.190176804872944 0.282730031644074 0.282730031644074 0.962598066487243 0.34183025045103 0.269964188191269 0.996830579692498 0.962598066487243 0.962598066487243 0.825785924480281 0.470288927913909 0.33643933320114 1 1 0.996830579692498 1 1 1 1 0.269964188191269 0.996830579692498 0.996830579692498 0.33643933320114 0.993683380634902 0.996830579692498 0.987454532797957 0.269212420077479 1 -0.471226384952577 -0.47593967499825 0.269212420077479 -0.476887607144497 -0.47593967499825 -0.47593967499825 -0.47593967499825 0.269212420077479 -0.476887607144497 -0.291736216237911 -0.476887607144497 -0.285730762594137 0.993634135970018 -0.291736216237911 -0.138018380666809 1 -0.0705872409830922 0.274472042791048 -0.471226384952577 -0.471226384952577 1 1 0.269212420077479 0.476124583641141 -0.110955529348395 0.996830579692498
0.337207936737612 0.33643933320114 0.33643933320114 0.404061285396698 0.943956183376565 1 0.962598066487243 -0.078278479138474 -0.0997811054412182 0.33643933320114 0.956251294723906 0.996830579692498 0.33643933320114 -0.47593967499825 -0.290234473520535 -0.476887607144497 -0.291736216237911 -0.289483715966946 -0.274472042791048 1 -0.476887607144497 -0.465505038590145 0.192951336147379 0.996830579692498 0.342602478557253 0.33643933320114 0.33643933320114 0.269964188191269 0.269212420077479 1 0.943956183376565 -0.47593967499825 -0.476887607144497 -0.47593967499825 0.335671221556529 -0.47593967499825 0.335671221556529 0.269964188191269 0.269964188191269 0.269964188191269 0.33643933320114 0.502672237567489 0.269212420077479 -0.290234473520535 0.442026857622927 0.33643933320114 -0.473106468816817 0.275222973273102 0.269212420077479 0.33643933320114 0.33643933320114 -0.476887607144497 0.33643933320114 0.269964188191269 -0.289483715966946 -0.106108809422856 0.387184112717964 1 -0.568677622484031 0.269964188191269 0.33643933320114 -0.476887607144497 1 1 1 0.996830579692498 0.942328853917019 -0.285730762594137 0.44107104073257 -0.284980285086443 -0.476887607144497 0.33643933320114 0.996830579692498 -0.083795125421089 -0.0582525659646874 0.480933030992599 0.480933030992599 0.269964188191269 -0.474993514931026 0.34183025045103 0.337207936737612 0.33643933320114 0.33643933320114 0.401407766714468 -0.0698366532880698 -0.291736216237911 0.27597381822155 0.33643933320114 -0.47593967499825 0.33643933320114 0.33643933320114 0.269964188191269 0.42538301685535 -0.290985304434232 -0.286481267530909 -0.476887607144497 -0.476887607144497 0.269964188191269 0.33643933320114 0.269212420077479 0.0531266933414301 -0.269964188191269 -0.289483715966946 -0.289483715966946 0.442915841407709 -0.285730762594137 -0.292487216427587 -0.358954817894812 -0.275222973273102 0.470288927913909 0.470288927913909 0.33643933320114 0.269212420077479 0.269212420077479 0.263945217198331 0.335671221556529 0.263945217198331 0.33643933320114 -0.476887607144497 0.33643933320114 -0.476887607144497 0.33643933320114 0.269964188191269 0.33643933320114 0.269212420077479 0.269964188191269 0.264698255044741 0.269964188191269 -0.47593967499825 -0.47593967499825 0.269964188191269 0.269212420077479 0.33643933320114 0.33643933320114 0.33643933320114 0.335671221556529 0.269964188191269 0.269212420077479 0.0531266933414301 0.0531266933414301 0.0531266933414301 0.0577557581457299 0.190176804872944 -0.275222973273102 1 0.33643933320114 0.269964188191269 0.33643933320114 1 0.996830579692498 0.33643933320114 0.402367623378746 -0.290234473520535 0.229461686174745 -0.289483715966946 0.956251294723906 0.448279974271222 -0.291736216237911 0.471226384952577 0.993634135970018 0.33643933320114 0.269212420077479 1 0.996830579692498 1 1 1 0.33643933320114 0.269212420077479 0.996830579692498 0.996830579692498 0.996830579692498 0.33643933320114 0.190176804872944 0.282730031644074 0.282730031644074 0.962598066487243 0.34183025045103 0.269964188191269 0.996830579692498 0.962598066487243 0.962598066487243 0.825785924480281 0.470288927913909 0.33643933320114 1 1 0.996830579692498 1 1 1 1 0.269964188191269 0.996830579692498 0.996830579692498 0.33643933320114 0.993683380634902 0.996830579692498 0.987454532797957 0.269212420077479 1 -0.471226384952577 -0.47593967499825 0.269212420077479 -0.476887607144497 -0.47593967499825 -0.47593967499825 -0.47593967499825 0.269212420077479 -0.476887607144497 -0.291736216237911 -0.476887607144497 -0.285730762594137 0.993634135970018 -0.291736216237911 -0.138018380666809 1 -0.0705872409830922 0.274472042791048 -0.471226384952577 -0.471226384952577 1 1 0.269212420077479 0.476124583641141 -0.110955529348395 0.996830579692498
0.329410508448383 0.328602545094772 0.328602545094772 0.402780645353287 0.940772079309519 0.996830579692498 0.959409786317976 -0.0785273653649558 -0.100098359213656 0.328602545094772 0.953069049667327 0.993657354688518 0.328602545094772 -0.477452923991425 -0.280084855269542 -0.478403870085533 -0.28150467288444 -0.279259844244494 -0.263669066567348 0.996830579692498 -0.478403870085533 -0.467126670066932 0.184749434320761 0.993657354688518 0.334854506849254 0.328602545094772 0.328602545094772 0.258922342433563 0.258079500930234 0.996830579692498 0.940772079309519 -0.477452923991425 -0.478403870085533 -0.477452923991425 0.327794586313551 -0.477452923991425 0.327794586313551 0.258922342433563 0.258922342433563 0.258922342433563 0.328602545094772 0.504670165265921 0.258079500930234 -0.280084855269542 0.443432280899011 0.328602545094772 -0.474610709638101 0.26477256783634 0.258079500930234 0.328602545094772 0.328602545094772 -0.478403870085533 0.328602545094772 0.258922342433563 -0.279259844244494 -0.106446182114104 0.385956963528373 0.996830579692498 -0.570485731546736 0.258922342433563 0.328602545094772 -0.478403870085533 0.996830579692498 0.996830579692498 0.996830579692498 1 0.939342217711068 -0.275115403019679 0.442553745689899 -0.274282321870371 -0.478403870085533 0.328602545094772 0.993657354688518 -0.0853940739098373 -0.0584377798508719 0.479408752077622 0.479408752077622 0.258922342433563 -0.47650375561066 0.334259240297563 0.329410508448383 0.328602545094772 0.328602545094772 0.402952828694117 -0.0700586987506059 -0.28150467288444 0.265601856787385 0.328602545094772 -0.477452923991425 0.328602545094772 0.328602545094772 0.258922342433563 0.426905218979955 -0.280678102524403 -0.275690760085261 -0.478403870085533 -0.478403870085533 0.258922342433563 0.328602545094772 0.258079500930234 0.0513589394330224 -0.27082253864498 -0.279259844244494 -0.279259844244494 0.444324091205488 -0.274854443511853 -0.282330030898411 -0.351570064637906 -0.264504765174147 0.471784210371018 0.471784210371018 0.328602545094772 0.258079500930234 0.258079500930234 0.252460542051288 0.327794586313551 0.252460542051288 0.328602545094772 -0.478403870085533 0.328602545094772 -0.478403870085533 0.328602545094772 0.258922342433563 0.328602545094772 0.258079500930234 0.258922342433563 0.253311660972863 0.258922342433563 -0.477452923991425 -0.477452923991425 0.258922342433563 0.258079500930234 0.328602545094772 0.328602545094772 0.328602545094772 0.327794586313551 0.258922342433563 0.258079500930234 0.0513589394330224 0.0513589394330224 0.0513589394330224 0.0559515239968901 0.18193041499954 -0.264504765174147 0.996830579692498 0.328602545094772 0.258922342433563 0.328602545094772 0.996830579692498 0.993657354688518 0.328602545094772 0.403913752648063 -0.280084855269542 0.23039459542896 -0.279259844244494 0.953069049667327 0.449705279315877 -0.28150467288444 0.47272464805197 0.990484891761247 0.328602545094772 0.258079500930234 0.996830579692498 0.993657354688518 0.996830579692498 0.996830579692498 0.996830579692498 0.328602545094772 0.258079500930234 0.993657354688518 0.993657354688518 0.993657354688518 0.328602545094772 0.18193041499954 0.275630260447723 0.275630260447723 0.959409786317976 0.334259240297563 0.258922342433563 0.993657354688518 0.959409786317976 0.959409786317976 0.823036787112977 0.471784210371018 0.328602545094772 0.996830579692498 0.996830579692498 0.993657354688518 0.996830579692498 0.996830579692498 0.996830579692498 0.996830579692498 0.258922342433563 0.993657354688518 0.993657354688518 0.328602545094772 0.990506307360328 0.993657354688518 0.984269632831088 0.258079500930234 0.996830579692498 -0.47272464805197 -0.477452923991425 0.258079500930234 -0.478403870085533 -0.477452923991425 -0.477452923991425 -0.477452923991425 0.258079500930234 -0.478403870085533 -0.28150467288444 -0.478403870085533 -0.274854443511853 0.990484891761247 -0.28150467288444 -0.138889314440383 0.996830579692498 -0.0552355836451944 0.263941764885125 -0.47272464805197 -0.47272464805197 0.996830579692498 0.996830579692498 0.258079500930234 0.474615544716847 -0.11130831217339 0.993657354688518
0.317760768557677 0.317036491268036 0.317036491268036 0.428790102008571 0.893329724891741 0.942328853917019 0.912330327223328 -0.0737640695329268 -0.0940266147329944 0.317036491268036 0.905636944656427 0.939342217711068 0.317036491268036 -0.448491688474739 -0.273496318799815 -0.449384952287703 -0.274911454293558 -0.272788858294773 -0.258642925515551 0.942328853917019 -0.449384952287703 -0.436810827887188 0.265716470131399 0.939342217711068 0.322844200967986 0.317036491268036 0.317036491268036 0.254395044056917 0.253686631271838 0.942328853917019 0.893329724891741 -0.448491688474739 -0.449384952287703 -0.448491688474739 0.316312677502289 -0.448491688474739 0.316312677502289 0.254395044056917 0.254395044056917 0.254395044056917 0.317036491268036 0.468489245992734 0.253686631271838 -0.273496318799815 0.416534662144354 0.317036491268036 -0.445821876540879 0.259350548976077 0.253686631271838 0.317036491268036 0.317036491268036 -0.449384952287703 0.317036491268036 0.254395044056917 -0.272788858294773 -0.0999893927739406 0.410880035253658 0.942328853917019 -0.535881332243632 0.254395044056917 0.317036491268036 -0.449384952287703 0.942328853917019 0.942328853917019 0.942328853917019 0.939342217711068 1 -0.269252342044169 0.414669504101619 -0.268545145434453 -0.449384952287703 0.317036491268036 0.939342217711068 -0.0976406028433646 -0.0548930737232297 0.510366449030489 0.510366449030489 0.254395044056917 -0.44760009454297 0.322116508141686 0.317760768557677 0.317036491268036 0.317036491268036 0.375355245830078 -0.0658090934543466 -0.274911454293559 0.260058091835816 0.317036491268036 -0.448491688474739 0.317036491268036 0.317036491268036 0.254395044056917 0.398876493160568 -0.274203848434205 -0.269959564501096 -0.449384952287703 -0.449384952287703 0.254395044056917 0.317036491268036 0.253686631271838 0.0863815051823699 -0.254395044056918 -0.272788858294773 -0.272788858294773 0.417372377215418 -0.269252342044169 -0.275619143441587 -0.33825348215481 -0.259350548976077 0.443166826450977 0.443166826450977 0.317036491268036 0.253686631271838 0.253686631271838 0.248723194019382 0.316312677502289 0.248723194019382 0.317036491268036 -0.449384952287703 0.317036491268036 -0.449384952287703 0.317036491268036 0.254395044056917 0.317036491268036 0.253686631271838 0.254395044056917 0.249432803310145 0.254395044056917 -0.448491688474739 -0.448491688474739 0.254395044056917 0.253686631271838 0.317036491268036 0.317036491268036 0.317036491268036 0.316312677502289 0.254395044056917 0.253686631271838 0.0863815051823699 0.0863815051823699 0.0863815051823699 0.0916666951308247 0.264302094943259 -0.259350548976077 0.942328853917019 0.317036491268036 0.254395044056917 0.317036491268036 0.942328853917019 0.939342217711068 0.317036491268036 0.376271363689685 -0.273496318799815 0.21582673075965 -0.272788858294773 0.905636944656427 0.422427154388951 -0.274911454293559 0.444050219267822 0.941627762859336 0.317036491268036 0.253686631271838 0.942328853917019 0.939342217711068 0.942328853917019 0.942328853917019 0.942328853917019 0.317036491268036 0.253686631271838 0.939342217711068 0.939342217711068 0.939342217711068 0.317036491268036 0.264302094943259 0.329417221709555 0.329417221709555 0.912330327223328 0.322116508141686 0.254395044056917 0.939342217711068 0.912330327223328 0.912330327223328 0.75292966842328 0.443166826450977 0.317036491268036 0.942328853917019 0.942328853917019 0.939342217711068 0.942328853917019 0.942328853917019 0.942328853917019 0.942328853917019 0.254395044056917 0.939342217711068 0.939342217711068 0.317036491268036 0.936376521230076 0.939342217711068 0.930506898186664 0.253686631271838 0.942328853917019 -0.444050219267822 -0.448491688474739 0.253686631271838 -0.449384952287703 -0.448491688474739 -0.448491688474739 -0.448491688474739 0.253686631271838 -0.449384952287703 -0.274911454293559 -0.449384952287703 -0.269252342044169 0.941627762859336 -0.274911454293559 -0.126184017355365 0.942328853917019 -0.0618282572974154 0.258642925515551 -0.444050219267822 -0.444050219267822 0.942328853917019 0.942328853917019 0.253686631271838 0.50526372153629 -0.104556596806629 0.939342217711068
-0.734268712841335 -0.736181645366913 -0.736181645366913 -0.115452739211166 -0.282646027054001 -0.285730762594137 -0.292981614595307 0.27395887802835 -0.118574568846237 -0.736181645366913 -0.292981614595307 -0.286639242831293 -0.736181645366913 -0.467741343080411 0.968693293202167 -0.468745313775923 0.974164701859904 0.976518940492733 0.911104657842686 -0.285730762594137 -0.468745313775923 -0.473883257722031 -0.878239817412176 -0.286639242831293 -0.726135551103558 -0.736181645366913 -0.736181645366913 -0.928179058903483 -0.925505920728051 -0.285730762594137 -0.282646027054001 -0.467741343080411 -0.468745313775923 -0.467741343080411 -0.738176793417948 -0.467741343080411 -0.738176793417948 -0.928179058903483 -0.928179058903483 -0.928179058903483 -0.736181645366913 0.205013701458513 -0.925505920728051 0.979230687897476 0.525281252691403 -0.736181645366913 -0.456565796465037 -0.908316638647336 -0.925505920728051 -0.736181645366913 -0.736181645366913 -0.468745313775923 -0.736181645366913 -0.928179058903483 0.976518940492733 0.371359417024258 -0.110630411791239 -0.285730762594137 -0.569903998811554 -0.928179058903483 -0.736181645366913 -0.468745313775923 -0.285730762594137 -0.285730762594137 -0.285730762594137 -0.275115403019679 -0.269252342044169 1 0.533780619423354 0.997373480192051 -0.468745313775923 -0.736181645366913 -0.286639242831293 0.348345512590379 0.203872223752924 -0.137417361702227 -0.137417361702227 -0.928179058903484 -0.466741696538175 -0.722636113020245 -0.734268712841335 -0.736181645366913 -0.736181645366913 0.507571200201833 0.244414191366817 0.979414781883382 -0.905535350284657 -0.736181645366913 -0.467741343080411 -0.736181645366913 -0.736181645366913 -0.928179058903484 0.525281252691403 0.976691549980851 0.997380265232557 -0.468745313775923 -0.468745313775923 -0.928179058903484 -0.736181645366913 -0.925505920728051 -0.218487538413864 0.900198250851853 0.976518940492733 0.976518940492733 0.52633767382971 0.994741346743981 0.976900002960904 0.785354918950541 0.913854471883337 0.459902262330585 0.459902262330585 -0.736181645366913 -0.925503414086913 -0.925505920728051 -0.906763394145579 -0.732655762617443 -0.906763394145579 -0.736181645366913 -0.468745313775923 -0.736181645366913 -0.468745313775923 -0.736181645366913 -0.928179058903484 -0.736181645366913 -0.925505920728051 -0.928179058903484 -0.909442974303892 -0.928179058903484 -0.467741343080411 -0.467741343080411 -0.928179058903484 -0.925505920728051 -0.736181645366913 -0.736181645366913 -0.736181645366913 -0.738102960693151 -0.928179058903484 -0.925505920728051 -0.218487538413864 -0.218487538413864 -0.218487538413864 -0.219491230897112 -0.87244666552242 0.913854471883337 -0.285730762594137 -0.736181645366913 -0.928179058903484 -0.736181645366913 -0.285730762594137 -0.286639242831293 -0.736181645366913 0.508600398441262 0.979230687897476 0.290266956064914 0.976518940492733 -0.292981614595307 0.532712124570785 0.979414781883382 0.461271411398873 -0.28391183941028 -0.736181645366913 -0.925505920728051 -0.285730762594137 -0.286639242831293 -0.285730762594137 -0.285730762594137 -0.285730762594137 -0.736181645366913 -0.925505920728051 -0.286639242831293 -0.286639242831293 -0.286639242831293 -0.736181645366913 -0.87244666552242 -0.692314785859931 -0.692314785859931 -0.292981614595307 -0.722636113020245 -0.928179058903484 -0.286639242831293 -0.292981614595307 -0.292981614595307 -0.256230094409388 0.459902262330585 -0.736181645366913 -0.285730762594137 -0.285730762594137 -0.286639242831293 -0.285730762594137 -0.285730762594137 -0.285730762594137 -0.285730762594137 -0.928179058903484 -0.286639242831293 -0.286639242831293 -0.736181645366913 -0.287547088099202 -0.286639242831293 -0.289360930659275 -0.925505920728051 -0.285730762594137 -0.461271411398873 -0.467371385598992 -0.925505920728051 -0.468745313775923 -0.467741343080411 -0.467741343080411 -0.467741343080411 -0.925505920728051 -0.468745313775923 0.979414781883382 -0.468745313775923 0.994741346743981 -0.28391183941028 0.979414781883382 0.454381553079129 -0.285730762594137 0.269565691166552 -0.905553528520986 -0.461271411398873 -0.461271411398873 -0.285730762594137 -0.285730762594137 -0.925505920728051 -0.136043440373599 0.375032775749095 -0.286639242831293
-0.613409495421849 -0.617464190751749 -0.617464190751749 0.181495891852331 0.45563545789407 0.44107104073257 0.452741649461741 0.1462339396105 -0.222141015487473 -0.617464190751749 0.460577720378317 0.442502393955357 -0.617464190751749 -0.918927231489372 0.496005882624177 -0.921192666070457 0.499227275946448 0.501350625574599 0.464158807571796 0.44107104073257 -0.921192666070457 -0.913640636709338 -0.513301667264713 0.442502393955357 -0.596261425652322 -0.617464190751749 -0.617464190751749 -0.490289256242708 -0.488812238345079 0.44107104073257 0.45563545789407 -0.918927231489372 -0.921192666070457 -0.918927231489372 -0.616018304566798 -0.918927231489372 -0.616018304566798 -0.490289256242708 -0.490289256242708 -0.490289256242708 -0.617464190751749 0.802334491780151 -0.488812238345079 0.502930093469096 0.980026819542615 -0.617464190751749 -0.907945818026841 -0.458890922979695 -0.488812238345079 -0.617464190751749 -0.617464190751749 -0.921192666070457 -0.617464190751749 -0.490289256242708 0.501350625574599 0.198224459647904 0.173915018311662 0.44107104073257 -0.766696476385519 -0.490289256242708 -0.617464190751749 -0.921192666070457 0.44107104073257 0.44107104073257 0.44107104073257 0.442553745689899 0.414669504101619 0.533780619423354 1 0.532378634053339 -0.921192666070457 -0.617464190751749 0.434403638045656 0.176092846161224 0.108823041878054 0.216025074749613 0.216025074749613 -0.490289256242708 -0.92083365013252 -0.589257593968101 -0.613409495421849 -0.617464190751749 -0.617464190751749 0.938448965523074 0.130463558463637 0.505938887200196 -0.453405678447471 -0.617464190751749 -0.918927231489372 -0.617464190751749 -0.617464190751749 -0.490289256242708 0.980026819542615 0.504361948934503 0.535182656034299 -0.921192666070457 -0.921192666070457 -0.490289256242708 -0.617464190751749 -0.488812238345079 0.333522612640599 0.461775620233604 0.501350625574599 0.501350625574599 0.982010898912805 0.533780619423354 0.50083372672267 0.628388810541004 0.465805380983403 0.909581156286574 0.909588312756962 -0.617464190751749 -0.488812238345079 -0.488875583274173 -0.478710645622511 -0.616018304566798 -0.478710645622511 -0.617464190751749 -0.921192666070457 -0.617464190751749 -0.921192666070457 -0.617464190751749 -0.490289256242708 -0.617464190751749 -0.488812238345079 -0.490289256242708 -0.480126064793211 -0.490289256242708 -0.918927231489372 -0.918927231489372 -0.490289256242708 -0.488812238345079 -0.617464190751749 -0.617464190751749 -0.617464190751749 -0.61599575411296 -0.490289256242708 -0.488812238345079 0.333522612640599 0.333522612640599 0.333522612640599 0.335078905751741 -0.510422289865727 0.465805380983403 0.44107104073257 -0.617464190751749 -0.490289256242708 -0.617464190751749 0.44107104073257 0.442502393955357 -0.617464190751749 0.9403946187483 0.502930093469096 0.54379448316893 0.501350625574599 0.460577720378317 0.993982521590434 0.505938887200196 0.911822153740986 0.438206122238434 -0.617464190751749 -0.488812238345079 0.44107104073257 0.442502393955357 0.44107104073257 0.44107104073257 0.44107104073257 -0.617464190751749 -0.488812238345079 0.442502393955357 0.442502393955357 0.442502393955357 -0.617464190751749 -0.510422289865727 -0.636966994047848 -0.636966994047848 0.452741649461741 -0.589257593968101 -0.490289256242708 0.442502393955357 0.452741649461741 0.452741649461741 0.394093245105969 0.909573996685413 -0.617464190751749 0.44107104073257 0.44107104073257 0.442502393955357 0.44107104073257 0.44107104073257 0.44107104073257 0.44107104073257 -0.490289256242708 0.442502393955357 0.442502393955357 -0.617464190751749 0.443933035096194 0.442502393955357 0.446941309558772 -0.488812238345079 0.44107104073257 -0.911822153740986 -0.918927231489372 -0.488812238345079 -0.921192666070457 -0.918927231489372 -0.918927231489372 -0.918927231489372 -0.488812238345079 -0.921192666070457 0.505938887200196 -0.921192666070457 0.533780619423354 0.438206122238434 0.505938887200196 0.192620452363139 0.44107104073257 0.129437680528549 -0.457209130601522 -0.907632941182319 -0.907632941182319 0.44107104073257 0.44107104073257 -0.488812238345079 0.213865220608623 0.189884659767733 0.442502393955357
-0.731717495016445 -0.733625018909454 -0.733625018909454 -0.115149500304745 -0.281776824399576 -0.284980285086443 -0.292212092581206 0.274680331359521 -0.118263130392442 -0.733625018909454 -0.292212092581206 -0.285886379182262 -0.733625018909454 -0.46579654806876 0.971357159357914 -0.466794704693824 0.971579898761385 0.979178108820622 0.913624584955179 -0.284980285086443 -0.466794704693824 -0.47192804260826 -0.880819460620025 -0.285886379182262 -0.723629439388582 -0.733625018909454 -0.733625018909454 -0.925091412279812 -0.927983779967658 -0.284980285086443 -0.281776824399576 -0.46579654806876 -0.466794704693824 -0.46579654806876 -0.735616301102548 -0.46579654806876 -0.735616301102548 -0.925091412279812 -0.925091412279812 -0.925091412279812 -0.733625018909454 0.200961255371445 -0.927983779967658 0.976632584475475 0.523901591076465 -0.733625018909454 -0.454579523563051 -0.905284365329719 -0.927983779967658 -0.733625018909454 -0.733625018909454 -0.466794704693824 -0.733625018909454 -0.925091412279812 0.979178108820622 0.372337368497857 -0.110339838823306 -0.284980285086443 -0.56792534500389 -0.925091412279812 -0.733625018909454 -0.466794704693824 -0.284980285086443 -0.284980285086443 -0.284980285086443 -0.274282321870371 -0.268545145434453 0.997373480192051 0.532378634053339 1 -0.466794704693824 -0.733625018909454 -0.285886379182262 0.3493046632106 0.204409108324866 -0.137056432279758 -0.137056432279758 -0.925091412279812 -0.464802733113092 -0.720110660557283 -0.731717495016445 -0.733625018909454 -0.733625018909454 0.506238054390558 0.245057840639348 0.976842329558568 -0.902510447229943 -0.733625018909454 -0.46579654806876 -0.733625018909454 -0.733625018909454 -0.925091412279812 0.523901591076465 0.979363152515675 0.994760626209867 -0.466794704693824 -0.466794704693824 -0.925091412279812 -0.733625018909454 -0.927983779967658 -0.21791367656643 0.902678303031259 0.979178108820622 0.979178108820622 0.524955237503727 0.997373480192051 0.974334155752742 0.783233474747566 0.910834495928188 0.457960824250716 0.457960824250716 -0.733625018909454 -0.92239388267274 -0.922397251560894 -0.909193006427853 -0.730078208804331 -0.909193006427853 -0.733625018909454 -0.466794704693824 -0.733625018909454 -0.466794704693824 -0.733625018909454 -0.925091412279812 -0.733625018909454 -0.927983779967658 -0.925091412279812 -0.911879515287732 -0.925091412279812 -0.46579654806876 -0.46579654806876 -0.925091412279812 -0.927983779967658 -0.733625018909454 -0.733625018909454 -0.733625018909454 -0.735540919586968 -0.925091412279812 -0.927983779967658 -0.21791367656643 -0.21791367656643 -0.21791367656643 -0.218914732831489 -0.87501337728669 0.910834495928188 -0.284980285086443 -0.733625018909454 -0.925091412279812 -0.733625018909454 -0.284980285086443 -0.285886379182262 -0.733625018909454 0.507264549420425 0.976632584475475 0.289504564155217 0.979178108820622 -0.292212092581206 0.531312945623665 0.976842329558568 0.459330571048836 -0.283166139340357 -0.733625018909454 -0.927983779967658 -0.284980285086443 -0.285886379182262 -0.284980285086443 -0.284980285086443 -0.284980285086443 -0.733625018909454 -0.927983779967658 -0.285886379182262 -0.285886379182262 -0.285886379182262 -0.733625018909454 -0.87501337728669 -0.689788213571015 -0.689788213571015 -0.292212092581206 -0.720110660557283 -0.925091412279812 -0.285886379182262 -0.292212092581206 -0.292212092581206 -0.255557100991029 0.457960824250716 -0.733625018909454 -0.284980285086443 -0.284980285086443 -0.285886379182262 -0.284980285086443 -0.284980285086443 -0.284980285086443 -0.284980285086443 -0.925091412279812 -0.285886379182262 -0.285886379182262 -0.733625018909454 -0.286791839976591 -0.285886379182262 -0.288600918443252 -0.927983779967658 -0.284980285086443 -0.459330571048836 -0.465420312855962 -0.927983779967658 -0.466794704693824 -0.46579654806876 -0.46579654806876 -0.46579654806876 -0.927983779967658 -0.466794704693824 0.976842329558568 -0.466794704693824 0.997373480192051 -0.283166139340357 0.976842329558568 0.456163883158079 -0.284980285086443 0.270498944102015 -0.908072223123997 -0.459330571048836 -0.459330571048836 -0.284980285086443 -0.284980285086443 -0.927983779967658 -0.135686119582716 0.376058686903785 -0.285886379182262
0.663530431142469 0.667281436317029 0.667281436317029 -0.192691819532561 -0.446801953895969 -0.476887607144497 -0.45126099440563 -0.155254665069158 0.209234008068871 0.667281436317029 -0.451063178040766 -0.478403870085533 0.667281436317029 0.998012252505527 -0.446197068350009 1 -0.443341100661475 -0.437513132707844 -0.5048713788009 -0.476887607144497 1 0.992074715040106 0.559265802914994 -0.478403870085533 0.642755213384953 0.667281436317029 0.667281436317029 0.535437071332956 0.533946042023231 -0.476887607144497 -0.446801953895969 0.998012252505527 1 0.998012252505527 0.665757991847588 0.998012252505527 0.665757991847588 0.535437071332956 0.535437071332956 0.535437071332956 0.667281436317029 -0.809122766907747 0.533946042023231 -0.439637040887084 -0.914381135426423 0.667281436317029 0.980044965882161 0.506684145711174 0.533946042023231 0.667281436317029 0.667281436317029 1 0.667281436317029 0.535437071332956 -0.437513132707844 -0.210452321623294 -0.184643305038435 -0.476887607144497 0.838590421514059 0.535437071332956 0.667281436317029 1 -0.476887607144497 -0.476887607144497 -0.476887607144497 -0.478403870085533 -0.449384952287703 -0.468745313775923 -0.921192666070457 -0.466794704693824 1 0.667281436317029 -0.470852604122333 -0.20550871430474 0.12215156169289 -0.229351002346811 -0.229351002346811 0.535437071332956 0.99602822093698 0.641239191789151 0.663530431142469 0.667281436317029 0.667281436317029 -0.861298765513492 -0.138511457237306 -0.443856262084739 0.501661692386006 0.667281436317029 0.998012252505527 0.667281436317029 0.667281436317029 0.535437071332956 -0.90177974392447 -0.441751336630444 -0.470688914723492 1 1 0.535437071332956 0.667281436317029 0.533946042023231 -0.364657968358416 -0.387674543567685 -0.437513132707844 -0.437513132707844 -0.912073750278945 -0.468745313775923 -0.445445478177685 -0.587466007767638 -0.506543398273688 -0.978127727310238 -0.974098157889686 0.667281436317029 0.533946042023231 0.533946042023231 0.523499264979865 0.665757991847588 0.523499264979865 0.667281436317029 1 0.667281436317029 1 0.667281436317029 0.535437071332956 0.667281436317029 0.533946042023231 0.535437071332956 0.524992812630706 0.535437071332956 0.998012252505527 0.998012252505527 0.535437071332956 0.533946042023231 0.667281436317029 0.667281436317029 0.667281436317029 0.665757991847588 0.535437071332956 0.533946042023231 -0.364657968358416 -0.364657968358416 -0.364657968358416 -0.366333141525979 0.556288901728453 -0.506543398273688 -0.476887607144497 0.667281436317029 0.535437071332956 0.667281436317029 -0.476887607144497 -0.478403870085533 0.667281436317029 -0.863167590453874 -0.439637040887084 -0.491099767360528 -0.437513132707844 -0.451063178040766 -0.927601761815711 -0.443856262084739 -0.980102210855764 -0.473851805479831 0.667281436317029 0.533946042023231 -0.476887607144497 -0.478403870085533 -0.476887607144497 -0.476887607144497 -0.476887607144497 0.667281436317029 0.533946042023231 -0.478403870085533 -0.478403870085533 -0.478403870085533 0.667281436317029 0.556288901728453 0.688206456045064 0.688206456045064 -0.45126099440563 0.641239191789151 0.535437071332956 -0.478403870085533 -0.45126099440563 -0.45126099440563 -0.385518514176815 -0.978127430835872 0.667281436317029 -0.476887607144497 -0.476887607144497 -0.478403870085533 -0.476887607144497 -0.476887607144497 -0.476887607144497 -0.476887607144497 0.535437071332956 -0.478403870085533 -0.478403870085533 0.667281436317029 -0.47237523762146 -0.478403870085533 -0.482946395307167 0.533946042023231 -0.476887607144497 0.980102210855764 0.998012252505527 0.533946042023231 1 0.998012252505527 0.998012252505527 0.998012252505527 0.533946042023231 1 -0.443856262084739 1 -0.468745313775923 -0.473851805479831 -0.443856262084739 -0.0653144811670829 -0.476887607144497 -0.146667224783321 0.505014389625367 0.984119629054791 0.984119629054791 -0.476887607144497 -0.476887607144497 0.533946042023231 -0.227057913395293 -0.220065128195487 -0.478403870085533
0.997720683730315 1 1 0.13594210943126 0.337938491978778 0.33643933320114 0.344976992185652 -0.232667442280525 0.139617969430565 1 0.344976992185652 0.337509041210318 1 0.665955049313881 -0.729240761454205 0.667281436317029 -0.723406159075217 -0.715684198634912 -0.777413968555367 0.33643933320114 0.667281436317029 0.672612078708259 0.740511540186145 0.337509041210318 0.977433481716821 1 1 0.802415655811182 0.800181172385485 0.33643933320114 0.337938491978778 0.665955049313881 0.667281436317029 0.665955049313881 0.997716938631098 0.665955049313881 0.997716938631098 0.802415655811182 0.802415655811182 0.802415655811182 1 -0.411698042006769 0.800181172385485 -0.718325553931612 -0.607360102016704 1 0.651338762159879 0.785284776424225 0.800181172385485 1 1 0.667281436317029 1 0.802415655811182 -0.715684198634912 -0.315387646305369 0.130263964708907 0.33643933320114 0.379007158297445 0.802415655811182 1 0.667281436317029 0.33643933320114 0.33643933320114 0.33643933320114 0.328602545094772 0.317036491268036 -0.736181645366913 -0.617464190751749 -0.733625018909454 0.667281436317029 1 0.337509041210318 -0.307979067181936 0.0815094695348005 0.161804788261553 0.161804788261553 0.802415655811182 0.664631141879123 0.984229256355231 0.997720683730315 1 1 -0.580422918172717 -0.207575768931624 -0.723500535236274 0.78210138629557 1 0.665955049313881 1 1 0.802415655811182 -0.607383931175024 -0.720866184232547 -0.738661170573277 0.667281436317029 0.667281436317029 0.802415655811182 1 0.800181172385485 -0.321358756961662 -0.642093029825737 -0.715684198634912 -0.715684198634912 -0.608604231328543 -0.736106695599281 -0.726038092859348 -0.932673273326976 -0.779758441305531 -0.652707676183819 -0.647372977210331 1 0.800181172385485 0.800181172385485 0.784525443820601 0.997716938631098 0.784525443820601 1 0.667281436317029 1 0.667281436317029 1 0.802415655811182 1 0.800181172385485 0.802415655811182 0.786763701277731 0.802415655811182 0.665955049313881 0.665955049313881 0.802415655811182 0.800181172385485 1 1 1 0.997716938631098 0.802415655811182 0.800181172385485 -0.321358756961662 -0.321358756961662 -0.321358756961662 -0.316596722937815 0.735547696448038 -0.779758441305531 0.33643933320114 1 0.802415655811182 1 0.33643933320114 0.337509041210318 1 -0.581675555749845 -0.718325553931612 -0.331132518197902 -0.715684198634912 0.344976992185652 -0.616182804163863 -0.723500535236274 -0.654029237640437 0.334297606151644 1 0.800181172385485 0.33643933320114 0.337509041210318 0.33643933320114 0.33643933320114 0.33643933320114 1 0.800181172385485 0.337509041210318 0.337509041210318 0.337509041210318 1 0.735547696448038 0.948628670668041 0.948628670668041 0.344976992185652 0.984229256355231 0.802415655811182 0.337509041210318 0.344976992185652 0.344976992185652 0.301703188436906 -0.652707676183819 1 0.33643933320114 0.33643933320114 0.337509041210318 0.33643933320114 0.33643933320114 0.33643933320114 0.33643933320114 0.802415655811182 0.337509041210318 0.337509041210318 1 0.338578001562405 0.337509041210318 0.313690962848208 0.800181172385485 0.33643933320114 0.654029237640437 0.665955049313881 0.800181172385485 0.667281436317029 0.665955049313881 0.665955049313881 0.665955049313881 0.800181172385485 0.667281436317029 -0.723500535236274 0.667281436317029 -0.736106695599281 0.334297606151644 -0.723500535236274 -0.215929970139106 0.33643933320114 -0.236586507246844 0.782957196118788 0.65936001328372 0.65936001328372 0.33643933320114 0.33643933320114 0.800181172385485 0.160187037440895 -0.329793571675105 0.337509041210318
0.338280088519791 0.337509041210318 0.337509041210318 0.402780645353287 0.940769099962368 0.996830579692498 0.959408539971048 -0.0785273653649558 -0.100098359213656 0.337509041210318 0.953067202092775 0.993657314367049 0.337509041210318 -0.469881529915453 -0.291157273295193 -0.470852604122333 -0.292663790799742 -0.290404128709862 -0.275344725957059 0.996830579692498 -0.470852604122333 -0.459456257604232 0.194631141688811 0.993657314367049 0.343691782271506 0.337509041210318 0.337509041210318 0.27082253864498 0.270068380286373 0.996830579692498 0.940769099962368 -0.469881529915453 -0.470852604122333 -0.469881529915453 0.336738487356675 -0.469881529915453 0.336738487356675 0.27082253864498 0.27082253864498 0.27082253864498 0.337509041210318 0.497643248831536 0.270068380286373 -0.291157273295193 0.435219723492397 0.337509041210318 -0.466937113893216 0.276098044020683 0.270068380286373 0.337509041210318 0.337509041210318 -0.470852604122333 0.337509041210318 0.27082253864498 -0.290404128709862 -0.106446182114104 0.385956963528373 0.996830579692498 -0.563901142874096 0.27082253864498 0.337509041210318 -0.470852604122333 0.996830579692498 0.996830579692498 0.996830579692498 0.993657354688518 0.939342217711068 -0.286639242831293 0.434403638045656 -0.285886379182262 -0.470852604122333 0.337509041210318 1 -0.0853940739098373 -0.0584377798508719 0.479408752077622 0.479408752077622 0.27082253864498 -0.468951255530138 0.342917098867972 0.338280088519791 0.337509041210318 0.337509041210318 0.402752670708883 -0.0700586987506059 -0.292663790799742 0.276851276278746 0.337509041210318 -0.469881529915453 0.337509041210318 0.337509041210318 0.27082253864498 0.41848526335022 -0.291910491473883 -0.287392133996613 -0.470852604122333 -0.470852604122333 0.27082253864498 0.337509041210318 0.270068380286373 0.0513589394330224 -0.27082253864498 -0.290404128709862 -0.290404128709862 0.43608392907478 -0.286639242831293 -0.293417178792622 -0.360096113830639 -0.276098044020683 0.464128751545266 0.464128751545266 0.337509041210318 0.270068380286373 0.270068380286373 0.26478443034899 0.336738487356675 0.26478443034899 0.337509041210318 -0.470852604122333 0.337509041210318 -0.470852604122333 0.337509041210318 0.27082253864498 0.337509041210318 0.270068380286373 0.27082253864498 0.265539862477328 0.27082253864498 -0.469881529915453 -0.469881529915453 0.27082253864498 0.270068380286373 0.337509041210318 0.337509041210318 0.337509041210318 0.336738487356675 0.27082253864498 0.270068380286373 0.0513589394330224 0.0513589394330224 0.0513589394330224 0.0559515239968901 0.191871354326668 -0.276098044020683 0.996830579692498 0.337509041210318 0.27082253864498 0.337509041210318 0.996830579692498 0.993657314367049 0.337509041210318 0.403715999325057 -0.291157273295193 0.229856555331716 -0.290404128709862 0.953067202092775 0.441677261606269 -0.292663790799742 0.465049299387178 0.990484891761247 0.337509041210318 0.270068380286373 0.996830579692498 0.993657314367049 0.996830579692498 0.996830579692498 0.996830579692498 0.337509041210318 0.270068380286373 0.993657314367049 0.993657314367049 0.993657314367049 0.337509041210318 0.191871354326668 0.284338771690712 0.284338771690712 0.959408539971048 0.342917098867972 0.27082253864498 0.993657314367049 0.959408539971048 0.959408539971048 0.823010295006408 0.464087386906774 0.337509041210318 0.996830579692498 0.996830579692498 0.993657314367049 0.996830579692498 0.996830579692498 0.996830579692498 0.996830579692498 0.27082253864498 0.993657314367049 0.993657314367049 0.337509041210318 0.990506226617471 0.993657314367049 0.984269470934351 0.270068380286373 0.996830579692498 -0.465049299387178 -0.469920361274554 0.270068380286373 -0.470852604122333 -0.469881529915453 -0.469881529915453 -0.469881529915453 0.270068380286373 -0.470852604122333 -0.292663790799742 -0.470852604122333 -0.286639242831293 0.990484891761247 -0.292663790799742 -0.136880331840174 0.996830579692498 -0.0710473283941199 0.27534472595706 -0.465007923580408 -0.465007923580408 0.996830579692498 0.996830579692498 0.270068380286373 0.474615544716847 -0.11130831217339 0.993657314367049
-0.307277085483386 -0.307979067181936 -0.307979067181936 -0.00700821451833453 -0.0555512731703685 -0.083795125421089 -0.106245692252567 -0.0337331257186619 -0.0429994119870605 -0.307979067181936 -0.106245692252567 -0.0853940739098373 -0.307979067181936 -0.20510021487279 0.357008837529662 -0.20550871430474 0.355171097160254 0.329335215105554 0.377511206419962 -0.083795125421089 -0.20550871430474 -0.207150440575872 -0.367461613482521 -0.0853940739098373 -0.302438769383521 -0.307979067181936 -0.307979067181936 -0.383814878176314 -0.384886670432141 -0.083795125421089 -0.0555512731703685 -0.20510021487279 -0.20550871430474 -0.20510021487279 -0.308683811266645 -0.20510021487279 -0.308683811266645 -0.383814878176314 -0.383814878176314 -0.383814878176314 -0.307979067181936 0.221898199954569 -0.384886670432141 0.328398839372113 0.173359387766472 -0.307979067181936 -0.187049758714848 -0.37648118821746 -0.384886670432141 -0.307979067181936 -0.307979067181936 -0.20550871430474 -0.307979067181936 -0.383814878176314 0.329335215105554 0.904843837096517 -0.0290295103075429 -0.083795125421089 -0.245064466552931 -0.383814878176314 -0.307979067181936 -0.20550871430474 -0.083795125421089 -0.083795125421089 -0.083795125421089 -0.0853940739098373 -0.0976406028433646 0.348345512590379 0.176092846161224 0.3493046632106 -0.20550871430474 -0.307979067181936 -0.0853940739098373 1 -0.00878008305115997 -0.0376165294700248 -0.0376165294700248 -0.383814878176314 -0.204692479095997 -0.303122008265455 -0.307277085483386 -0.307979067181936 -0.307979067181936 0.165936173561988 -0.0300952270798395 0.340969239315243 -0.375456891781732 -0.307979067181936 -0.20510021487279 -0.307979067181936 -0.307979067181936 -0.383814878176314 0.173359387766472 0.341890699883185 0.347391110387478 -0.20550871430474 -0.20550871430474 -0.383814878176314 -0.307979067181936 -0.384886670432141 -0.0792314555280357 0.355117109302459 0.329335215105554 0.329335215105554 0.173795792219625 0.348345512590379 0.354259147692537 0.28866104266349 0.376481188217459 0.202665096512055 0.186346769561605 -0.307979067181936 -0.370532664029459 -0.384886670432141 -0.392567340686993 -0.308683811266645 -0.392567340686993 -0.307979067181936 -0.20550871430474 -0.307979067181936 -0.20550871430474 -0.307979067181936 -0.383814878176314 -0.307979067181936 -0.384886670432141 -0.383814878176314 -0.391450529150961 -0.383814878176314 -0.20510021487279 -0.20510021487279 -0.383814878176314 -0.384886670432141 -0.307979067181936 -0.307979067181936 -0.307979067181936 -0.308683811266645 -0.383814878176314 -0.384886670432141 -0.0792314555280357 -0.0792314555280357 -0.0792314555280357 -0.0795954305946591 -0.369428032208089 0.376481188217459 -0.083795125421089 -0.307979067181936 -0.383814878176314 -0.307979067181936 -0.083795125421089 -0.0853940739098373 -0.307979067181936 0.166373633344515 0.328398839372113 0.105261259235536 0.329335215105554 -0.106245692252567 0.17564830916608 0.340969239315243 0.20306908182819 -0.0988811816761458 -0.307979067181936 -0.384886670432141 -0.083795125421089 -0.0853940739098373 -0.083795125421089 -0.083795125421089 -0.083795125421089 -0.307979067181936 -0.384886670432141 -0.0853940739098373 -0.0853940739098373 -0.0853940739098373 -0.307979067181936 -0.369428032208089 -0.296404062716104 -0.296404062716104 -0.106245692252567 -0.303122008265455 -0.383814878176314 -0.0853940739098373 -0.106245692252567 -0.106245692252567 -0.0929182665406129 0.202665096512055 -0.307979067181936 -0.083795125421089 -0.083795125421089 -0.0853940739098373 -0.083795125421089 -0.083795125421089 -0.083795125421089 -0.083795125421089 -0.383814878176314 -0.0853940739098373 -0.0853940739098373 -0.307979067181936 -0.0869981036381047 -0.0853940739098373 -0.0902220413759568 -0.384886670432141 -0.083795125421089 -0.20306908182819 -0.20510021487279 -0.384886670432141 -0.20550871430474 -0.20510021487279 -0.20510021487279 -0.20510021487279 -0.384886670432141 -0.20550871430474 0.340969239315243 -0.20550871430474 0.348345512590379 -0.0988811816761458 0.340969239315243 -0.0810431182347851 -0.083795125421089 -0.0332234032212546 -0.377511206419961 -0.20306908182819 -0.20306908182819 -0.083795125421089 -0.083795125421089 -0.384886670432141 -0.0357858251466231 0.933854063975939 -0.0853940739098373
0.081695679826993 0.0815094695348005 0.0815094695348005 -0.0235376066813458 -0.0600992225899636 -0.0582525659646874 -0.0597308132862703 -0.0189645997983015 0.0866004637881275 0.0815094695348005 -0.0597308132862703 -0.0584377798508719 0.0815094695348005 0.122394851752798 0.2007086382885 0.12215156169289 0.199675469559051 0.201229163340357 -0.0664965965696292 -0.0582525659646874 0.12215156169289 0.121183475758178 0.0683151912274952 -0.0584377798508719 0.0830026204808049 0.0815094695348005 0.0815094695348005 0.0654044744515884 0.0652223428928757 -0.0582525659646874 -0.0600992225899636 0.122394851752798 0.12215156169289 0.122394851752798 0.081323378413705 0.122394851752798 0.081323378413705 0.0654044744515884 0.0654044744515884 0.0654044744515884 0.0815094695348005 -0.10580513767169 0.0652223428928757 0.2007086382885 0.107090257081919 0.0815094695348005 0.123127815416198 0.0666785251945244 0.0652223428928757 0.0815094695348005 0.0815094695348005 0.12215156169289 0.0815094695348005 0.0654044744515884 0.201229163340357 -0.0110483521538605 -0.0225544680665866 -0.0582525659646874 0.102435129608642 0.0654044744515884 0.0815094695348005 0.12215156169289 -0.0582525659646874 -0.0582525659646874 -0.0582525659646874 -0.0584377798508719 -0.0548930737232297 0.203872223752924 0.108823041878054 0.204409108324866 0.12215156169289 0.0815094695348005 -0.0584377798508719 -0.00878008305115997 0.999999999999974 -0.0194290779053298 -0.0194290779053298 0.0654044744515884 0.122638655336472 0.0828155320607357 0.081695679826993 0.0815094695348005 0.0815094695348005 0.103479669298089 -0.0169193908138938 0.199675469559051 0.0668604330971114 0.0815094695348005 0.122394851752798 0.0815094695348005 0.0815094695348005 0.0654044744515884 0.107090257081919 0.200190748731958 0.203338132600245 0.12215156169289 0.12215156169289 0.0654044744515884 0.0815094695348005 0.0652223428928757 -0.0138251252172798 0.215778864430026 0.201229163340357 0.201229163340357 0.107305632008605 0.203872223752924 0.199162775987881 0.162283839248415 -0.0666785251945238 -0.123865484614067 -0.123865484614067 0.0815094695348005 0.0652223428928757 0.0652223428928757 0.063946252762371 0.081323378413705 0.063946252762371 0.0815094695348005 0.12215156169289 0.0815094695348005 0.12215156169289 0.0815094695348005 0.0654044744515884 0.0815094695348005 0.0652223428928757 0.0654044744515884 0.0641286919403838 0.0654044744515884 0.122394851752798 0.122394851752798 0.0654044744515884 0.0652223428928757 0.0815094695348005 0.0815094695348005 0.0815094695348005 0.081323378413705 0.0654044744515884 0.0652223428928757 -0.0138251252172798 -0.0138251252172798 -0.0138251252172798 -0.0146508863496808 0.0679515580985534 -0.0666785251945238 -0.0582525659646874 0.0815094695348005 0.0654044744515884 0.0815094695348005 -0.0582525659646874 -0.0584377798508719 0.0815094695348005 0.103689494231844 0.2007086382885 0.059177369814947 0.201229163340357 -0.0597308132862703 0.108605205456392 0.199675469559051 -0.123619066811271 -0.0578817380503589 0.0815094695348005 0.0652223428928757 -0.0582525659646874 -0.0584377798508719 -0.0582525659646874 -0.0582525659646874 -0.0582525659646874 0.0815094695348005 0.0652223428928757 -0.0584377798508719 -0.0584377798508719 -0.0584377798508719 0.0815094695348005 0.0679515580985534 0.0846925314173786 0.0846925314173786 -0.0597308132862703 0.0828155320607357 0.0654044744515884 -0.0584377798508719 -0.0597308132862703 -0.0597308132862703 -0.0449711587801798 -0.123865484614067 0.0815094695348005 -0.0582525659646874 -0.0582525659646874 -0.0584377798508719 -0.0582525659646874 -0.0582525659646874 -0.0582525659646874 -0.0582525659646874 0.0654044744515884 -0.0584377798508719 -0.0584377798508719 0.0815094695348005 -0.0586228642844638 -0.0584377798508719 -0.0589926564007234 0.0652223428928757 -0.0582525659646874 0.123619066811271 0.122394851752798 0.0652223428928757 0.12215156169289 0.122394851752798 0.122394851752798 0.122394851752798 0.0652223428928757 0.12215156169289 0.199675469559051 0.12215156169289 0.203872223752924 -0.0578817380503589 0.199675469559051 0.309751289691203 -0.0582525659646874 -0.0232138490068343 0.0664965965696292 0.123619066811271 0.123619066811271 -0.0582525659646874 -0.0582525659646874 0.0652223428928757 -0.0184333472625666 -0.0153632284013586 -0.0584377798508719
0.162174435089981 0.161804788261553 0.161804788261553 0.840161226944117 0.452797218919879 0.480933030992599 0.455666928569996 -0.0376467062335577 -0.0307669500532415 0.161804788261553 0.455666928569996 0.479408752077622 0.161804788261553 -0.228895110466541 -0.139583345048772 -0.229351002346811 -0.140305582725612 -0.139222280942986 -0.132002671462229 0.480933030992599 -0.229351002346811 -0.231183195045485 0.135612771309878 0.479408752077622 0.164768848438117 0.161804788261553 0.161804788261553 0.129834695286283 0.129473145168714 0.480933030992599 0.452797218919879 -0.228895110466541 -0.229351002346811 -0.228895110466541 0.16143537800017 -0.228895110466541 0.16143537800017 0.129834695286283 0.129834695286283 0.129834695286283 0.161804788261553 0.26478471394673 0.129473145168714 -0.139583345048772 0.212585316416728 0.161804788261553 -0.227532528030277 0.132363818735028 0.129473145168714 0.161804788261553 0.161804788261553 -0.229351002346811 0.161804788261553 0.129834695286283 -0.139222280942986 -0.0419984732478073 -0.0447729687199994 0.480933030992599 -0.273495852638911 0.129834695286283 0.161804788261553 -0.229351002346811 0.480933030992599 0.480933030992599 0.480933030992599 0.479408752077622 0.510366449030489 -0.137417361702227 0.216025074749613 -0.137056432279758 -0.229351002346811 0.161804788261553 0.479408752077622 -0.0376165294700248 -0.0194290779053298 1 1 0.129834695286283 -0.228440070837607 0.164397458434373 0.162174435089981 0.161804788261553 0.161804788261553 0.205417923533465 -0.0335867533402114 -0.140305582725612 0.13272492487189 0.161804788261553 -0.228895110466541 0.161804788261553 0.161804788261553 0.129834695286283 0.212585316416728 -0.13994444443586 -0.137778304316241 -0.229351002346811 -0.229351002346811 0.129834695286283 0.161804788261553 0.129473145168714 -0.0884235678483473 -0.129834695286284 -0.139222280942986 -0.139222280942986 0.213012858082846 -0.137417361702227 -0.140666763523107 -0.172633228559549 -0.132363818735028 0.226177479543896 0.226177479543896 0.161804788261553 0.129473145168714 0.129473145168714 0.126939973323193 0.16143537800017 0.126939973323193 0.161804788261553 -0.229351002346811 0.161804788261553 -0.229351002346811 0.161804788261553 0.129834695286283 0.161804788261553 0.129473145168714 0.129834695286283 0.127302134097119 0.129834695286283 -0.228895110466541 -0.228895110466541 0.129834695286283 0.129473145168714 0.161804788261553 0.161804788261553 0.161804788261553 0.16143537800017 0.129834695286283 0.129473145168714 -0.0884235678483473 -0.0884235678483473 -0.0884235678483473 -0.0888297698268954 0.13489092166751 -0.132363818735028 0.480933030992599 0.161804788261553 0.129834695286283 0.161804788261553 0.480933030992599 0.479408752077622 0.161804788261553 0.205834447885445 -0.139583345048772 0.117473243874995 -0.139222280942986 0.455666928569996 0.215592646759543 -0.140305582725612 0.226628333598928 0.470607244687271 0.161804788261553 0.129473145168714 0.480933030992599 0.479408752077622 0.480933030992599 0.480933030992599 0.480933030992599 0.161804788261553 0.129473145168714 0.479408752077622 0.479408752077622 0.479408752077622 0.161804788261553 0.13489092166751 0.168123497693395 0.168123497693395 0.455666928569996 0.164397458434373 0.129834695286283 0.479408752077622 0.455666928569996 0.455666928569996 0.0198268381171578 0.226177479543896 0.161804788261553 0.480933030992599 0.480933030992599 0.479408752077622 0.480933030992599 0.480933030992599 0.480933030992599 0.480933030992599 0.129834695286283 0.479408752077622 0.479408752077622 0.161804788261553 0.477895160095716 0.479408752077622 0.474899501425902 0.129473145168714 0.480933030992599 -0.226628333598928 -0.228895110466541 0.129473145168714 -0.229351002346811 -0.228895110466541 -0.228895110466541 -0.228895110466541 0.129473145168714 -0.229351002346811 -0.140305582725612 -0.229351002346811 -0.137417361702227 0.470607244687271 -0.140305582725612 -0.0904454123190947 0.480933030992599 -0.0460819085772889 0.132002671462229 -0.226628333598928 -0.226628333598928 0.480933030992599 0.480933030992599 0.129473145168714 0.990001835928103 -0.0503880879388095 0.479408752077622
0.162174435089981 0.161804788261553 0.161804788261553 0.840161226944117 0.452797218919879 0.480933030992599 0.455666928569996 -0.0376467062335577 -0.0307669500532415 0.161804788261553 0.455666928569996 0.479408752077622 0.161804788261553 -0.228895110466541 -0.139583345048772 -0.229351002346811 -0.140305582725612 -0.139222280942986 -0.132002671462229 0.480933030992599 -0.229351002346811 -0.231183195045485 0.135612771309878 0.479408752077622 0.164768848438117 0.161804788261553 0.161804788261553 0.129834695286283 0.129473145168714 0.480933030992599 0.452797218919879 -0.228895110466541 -0.229351002346811 -0.228895110466541 0.16143537800017 -0.228895110466541 0.16143537800017 0.129834695286283 0.129834695286283 0.129834695286283 0.161804788261553 0.26478471394673 0.129473145168714 -0.139583345048772 0.212585316416728 0.161804788261553 -0.227532528030277 0.132363818735028 0.129473145168714 0.161804788261553 0.161804788261553 -0.229351002346811 0.161804788261553 0.129834695286283 -0.139222280942986 -0.0419984732478073 -0.0447729687199994 0.480933030992599 -0.273495852638911 0.129834695286283 0.161804788261553 -0.229351002346811 0.480933030992599 0.480933030992599 0.480933030992599 0.479408752077622 0.510366449030489 -0.137417361702227 0.216025074749613 -0.137056432279758 -0.229351002346811 0.161804788261553 0.479408752077622 -0.0376165294700248 -0.0194290779053298 1 1 0.129834695286283 -0.228440070837607 0.164397458434373 0.162174435089981 0.161804788261553 0.161804788261553 0.205417923533465 -0.0335867533402114 -0.140305582725612 0.13272492487189 0.161804788261553 -0.228895110466541 0.161804788261553 0.161804788261553 0.129834695286283 0.212585316416728 -0.13994444443586 -0.137778304316241 -0.229351002346811 -0.229351002346811 0.129834695286283 0.161804788261553 0.129473145168714 -0.0884235678483473 -0.129834695286284 -0.139222280942986 -0.139222280942986 0.213012858082846 -0.137417361702227 -0.140666763523107 -0.172633228559549 -0.132363818735028 0.226177479543896 0.226177479543896 0.161804788261553 0.129473145168714 0.129473145168714 0.126939973323193 0.16143537800017 0.126939973323193 0.161804788261553 -0.229351002346811 0.161804788261553 -0.229351002346811 0.161804788261553 0.129834695286283 0.161804788261553 0.129473145168714 0.129834695286283 0.127302134097119 0.129834695286283 -0.228895110466541 -0.228895110466541 0.129834695286283 0.129473145168714 0.161804788261553 0.161804788261553 0.161804788261553 0.16143537800017 0.129834695286283 0.129473145168714 -0.0884235678483473 -0.0884235678483473 -0.0884235678483473 -0.0888297698268954 0.13489092166751 -0.132363818735028 0.480933030992599 0.161804788261553 0.129834695286283 0.161804788261553 0.480933030992599 0.479408752077622 0.161804788261553 0.205834447885445 -0.139583345048772 0.117473243874995 -0.139222280942986 0.455666928569996 0.215592646759543 -0.140305582725612 0.226628333598928 0.470607244687271 0.161804788261553 0.129473145168714 0.480933030992599 0.479408752077622 0.480933030992599 0.480933030992599 0.480933030992599 0.161804788261553 0.129473145168714 0.479408752077622 0.479408752077622 0.479408752077622 0.161804788261553 0.13489092166751 0.168123497693395 0.168123497693395 0.455666928569996 0.164397458434373 0.129834695286283 0.479408752077622 0.455666928569996 0.455666928569996 0.0198268381171578 0.226177479543896 0.161804788261553 0.480933030992599 0.480933030992599 0.479408752077622 0.480933030992599 0.480933030992599 0.480933030992599 0.480933030992599 0.129834695286283 0.479408752077622 0.479408752077622 0.161804788261553 0.477895160095716 0.479408752077622 0.474899501425902 0.129473145168714 0.480933030992599 -0.226628333598928 -0.228895110466541 0.129473145168714 -0.229351002346811 -0.228895110466541 -0.228895110466541 -0.228895110466541 0.129473145168714 -0.229351002346811 -0.140305582725612 -0.229351002346811 -0.137417361702227 0.470607244687271 -0.140305582725612 -0.0904454123190947 0.480933030992599 -0.0460819085772889 0.132002671462229 -0.226628333598928 -0.226628333598928 0.480933030992599 0.480933030992599 0.129473145168714 0.990001835928103 -0.0503880879388095 0.479408752077622
0.800586696751842 0.802415655811182 0.802415655811182 0.10908207689164 0.265753972780549 0.269964188191269 0.276814939424419 -0.289958752169804 0.112031644503652 0.802415655811182 0.276814939424419 0.27082253864498 0.802415655811182 0.534372757635966 -0.919091527778745 0.535437071332956 -0.914306169787504 -0.904807150433619 -0.972445085347121 0.269964188191269 0.535437071332956 0.53971446224321 0.946300429011883 0.27082253864498 0.782439229962824 0.802415655811182 0.802415655811182 1 0.997215304300814 0.269964188191269 0.265753972780549 0.534372757635966 0.535437071332956 0.534372757635966 0.804251812054153 0.534372757635966 0.804251812054153 1 1 1 0.802415655811182 -0.250353179391472 0.997215304300814 -0.907975173945415 -0.482200797335144 0.802415655811182 0.517798400317654 0.980892637633796 0.997215304300814 0.802415655811182 0.802415655811182 0.535437071332956 0.802415655811182 1 -0.904807150433619 -0.393047722861957 0.104525844670462 0.269964188191269 0.638496526547769 1 0.802415655811182 0.535437071332956 0.269964188191269 0.269964188191269 0.269964188191269 0.258922342433563 0.254395044056917 -0.928179058903484 -0.490289256242708 -0.925091412279812 0.535437071332956 0.802415655811182 0.27082253864498 -0.383814878176314 0.0654044744515884 0.129834695286283 0.129834695286283 1 0.533310433583471 0.789760964206835 0.800586696751842 0.802415655811182 0.802415655811182 -0.464961262839315 -0.258688582941194 -0.91430824070006 0.978223912438477 0.802415655811182 0.534372757635966 0.802415655811182 0.802415655811182 1 -0.482200797335144 -0.911144632000205 -0.931265175337737 0.535437071332956 0.535437071332956 1 0.802415655811182 0.997215304300814 0.206431433571577 -0.81558941626261 -0.904807150433619 -0.904807150433619 -0.483173014777565 -0.928179058903483 -0.917470245527119 -0.746483427108066 -0.975334965269761 -0.521312209418368 -0.514587689047759 0.802415655811182 0.997215304300814 0.997215304300814 0.977704557655352 0.798724581146701 0.977704557655352 0.802415655811182 0.535437071332956 0.802415655811182 0.535437071332956 0.802415655811182 1 0.802415655811182 0.997215304300814 1 0.980493956691775 1 0.534372757635966 0.534372757635966 1 0.997215304300814 0.802415655811182 0.802415655811182 0.802415655811182 0.804251812054152 1 0.997215304300814 0.206431433571577 0.206431433571577 0.206431433571577 0.207379742475993 0.940269372416702 -0.975334965269761 0.269964188191269 0.802415655811182 1 0.802415655811182 0.269964188191269 0.27082253864498 0.802415655811182 -0.465978641566265 -0.907975173945415 -0.258174059844341 -0.904807150433619 0.276814939424419 -0.489303473000034 -0.91430824070006 -0.522381017340873 0.268245632876279 0.802415655811182 0.997215304300814 0.269964188191269 0.27082253864498 0.269964188191269 0.269964188191269 0.269964188191269 0.802415655811182 0.997215304300814 0.27082253864498 0.27082253864498 0.27082253864498 0.802415655811182 0.940269372416702 0.755529235300303 0.755529235300303 0.276814939424419 0.789760964206835 1 0.27082253864498 0.276814939424419 0.276814939424419 0.242091361809925 -0.521312209418368 0.802415655811182 0.269964188191269 0.269964188191269 0.27082253864498 0.269964188191269 0.269964188191269 0.269964188191269 0.269964188191269 1 0.27082253864498 0.27082253864498 0.802415655811182 0.271680289166936 0.27082253864498 0.273394044206091 0.997215304300814 0.269964188191269 0.522381017340873 0.534372757635966 0.997215304300814 0.535437071332956 0.534372757635966 0.534372757635966 0.534372757635966 0.997215304300814 0.535437071332956 -0.91430824070006 0.535437071332956 -0.928179058903483 0.268245632876279 -0.91430824070006 -0.302807512206318 0.269964188191269 -0.289946989541826 0.978016646196092 0.529080797474726 0.529080797474726 0.269964188191269 0.269964188191269 0.997215304300814 0.128536586700587 -0.411000918646968 0.27082253864498
0.666149507289129 0.664631141879123 0.664631141879123 -0.191926490198126 -0.444832468447508 -0.474993514931026 -0.449307422135141 -0.154638027841 0.210068353155738 0.664631141879123 -0.449107522344387 -0.47650375561066 0.664631141879123 0.994024083178004 -0.444260755400201 0.99602822093698 -0.441407620116846 -0.435624868078227 -0.502666890265269 -0.474993514931026 0.99602822093698 0.988134413457958 0.557044522708313 -0.47650375561066 0.639982863152038 0.664631141879123 0.664631141879123 0.533310433583471 0.53182532631274 -0.474993514931026 -0.444832468447508 0.994024083178004 0.99602822093698 0.994024083178004 0.663113748194529 0.994024083178004 0.663113748194529 0.533310433583471 0.533310433583471 0.533310433583471 0.664631141879123 -0.805577472504188 0.53182532631274 -0.437733939748602 -0.913922265841656 0.664631141879123 0.975981346381047 0.504475748252552 0.53182532631274 0.664631141879123 0.664631141879123 0.99602822093698 0.664631141879123 0.533310433583471 -0.435624868078227 -0.209616451498507 -0.183909942625357 -0.474993514931026 0.83525972563544 0.533310433583471 0.664631141879123 0.99602822093698 -0.474993514931026 -0.474993514931026 -0.474993514931026 -0.47650375561066 -0.44760009454297 -0.466741696538175 -0.92083365013252 -0.464802733113092 0.99602822093698 0.664631141879123 -0.468951255530138 -0.204692479095997 0.122638655336472 -0.228440070837607 -0.228440070837607 0.533310433583471 1 0.638474638758414 0.666149507289129 0.664631141879123 0.664631141879123 -0.860622581688862 -0.137961320331463 -0.441924166821263 0.499441081241838 0.664631141879123 0.994024083178004 0.664631141879123 0.664631141879123 0.533310433583471 -0.901321045197806 -0.439833627952524 -0.468673794797559 0.99602822093698 0.99602822093698 0.533310433583471 0.664631141879123 0.53182532631274 -0.363209627474527 -0.38549939448635 -0.435624868078227 -0.435624868078227 -0.911627152696274 -0.466741696538175 -0.44349775686118 -0.584597395462964 -0.504333169832109 -0.974023231896301 -0.969985358024682 0.664631141879123 0.53182532631274 0.53182532631274 0.521420041559712 0.663113748194529 0.521420041559712 0.664631141879123 0.99602822093698 0.664631141879123 0.99602822093698 0.664631141879123 0.533310433583471 0.664631141879123 0.53182532631274 0.533310433583471 0.522907657169264 0.533310433583471 0.994024083178004 0.994024083178004 0.533310433583471 0.53182532631274 0.664631141879123 0.664631141879123 0.664631141879123 0.663113748194529 0.533310433583471 0.53182532631274 -0.363209627474527 -0.363209627474527 -0.363209627474527 -0.364878147224375 0.554079445115577 -0.504333169832109 -0.474993514931026 0.664631141879123 0.533310433583471 0.664631141879123 -0.474993514931026 -0.47650375561066 0.664631141879123 -0.862504876893866 -0.437733939748602 -0.486222647199825 -0.435624868078227 -0.449107522344387 -0.927230622082112 -0.441924166821263 -0.976014223954083 -0.471969770799853 0.664631141879123 0.53182532631274 -0.474993514931026 -0.47650375561066 -0.474993514931026 -0.474993514931026 -0.474993514931026 0.664631141879123 0.53182532631274 -0.47650375561066 -0.47650375561066 -0.47650375561066 0.664631141879123 0.554079445115577 0.68544163217151 0.68544163217151 -0.449307422135141 0.638474638758414 0.533310433583471 -0.47650375561066 -0.449307422135141 -0.449307422135141 -0.383905699812493 -0.9740226339415 0.664631141879123 -0.474993514931026 -0.474993514931026 -0.47650375561066 -0.474993514931026 -0.474993514931026 -0.474993514931026 -0.474993514931026 0.533310433583471 -0.47650375561066 -0.47650375561066 0.664631141879123 -0.470467405649844 -0.47650375561066 -0.481028238925725 0.53182532631274 -0.474993514931026 0.976014223954083 0.994024083178004 0.53182532631274 0.99602822093698 0.994024083178004 0.994024083178004 0.994024083178004 0.53182532631274 0.99602822093698 -0.441924166821263 0.99602822093698 -0.466741696538175 -0.471969770799853 -0.441924166821263 -0.0670066969187653 -0.474993514931026 -0.147922495835485 0.502811757158648 0.980040269390701 0.980040269390701 -0.474993514931026 -0.474993514931026 0.53182532631274 -0.226156089528777 -0.219191078126819 -0.47650375561066
0.981909592237545 0.984229256355231 0.984229256355231 0.138120370384718 0.343781594103511 0.34183025045103 0.350504712147209 -0.228998103693835 0.141855130325626 0.984229256355231 0.350504712147209 0.33415268208238 0.984229256355231 0.645167436605032 -0.748284556601795 0.641239191789151 -0.742359099040977 -0.734984362290289 -0.797496568443623 0.34183025045103 0.641239191789151 0.646798211618247 0.727181530000413 0.33415268208238 0.993224426533044 0.984229256355231 0.984229256355231 0.789760964206835 0.787561720246423 0.34183025045103 0.343781594103511 0.645167436605032 0.641239191789151 0.645167436605032 0.981982200561903 0.645167436605032 0.981982200561903 0.789760964206835 0.789760964206835 0.789760964206835 0.984229256355231 -0.390747982196276 0.787561720246423 -0.737493041262894 -0.617432880282406 0.984229256355231 0.662102238612033 0.805145164624716 0.787561720246423 0.984229256355231 0.984229256355231 0.641239191789151 0.984229256355231 0.789760964206835 -0.734984362290289 -0.310413748586761 0.132351242221042 0.34183025045103 0.357629818738062 0.789760964206835 0.984229256355231 0.641239191789151 0.34183025045103 0.34183025045103 0.34183025045103 0.334259240297563 0.322116508141686 -0.722636113020245 -0.589257593968101 -0.720110660557283 0.641239191789151 0.984229256355231 0.342917098867972 -0.303122008265455 0.0828155320607357 0.164397458434373 0.164397458434373 0.789760964206835 0.638474638758414 1 0.981909592237545 0.984229256355231 0.984229256355231 -0.590251575690186 -0.204302144692938 -0.742429854998944 0.801921272340456 0.984229256355231 0.645167436605032 0.984229256355231 0.984229256355231 0.789760964206835 -0.617454974479582 -0.739926303826282 -0.725076922589756 0.641239191789151 0.641239191789151 0.789760964206835 0.984229256355231 0.787561720246423 -0.312970285318136 -0.664671613010857 -0.734984362290289 -0.734984362290289 -0.6186979068452 -0.722553599640949 -0.744860888338805 -0.947749126814924 -0.799709132902934 -0.663330233630839 -0.658072574615035 0.984229256355231 0.787561720246423 0.787561720246423 0.772152894163308 0.981982200561903 0.772152894163308 0.984229256355231 0.641239191789151 0.984229256355231 0.641239191789151 0.984229256355231 0.789760964206835 0.984229256355231 0.787561720246423 0.789760964206835 0.774355852635871 0.789760964206835 0.645167436605032 0.645167436605032 0.789760964206835 0.787561720246423 0.984229256355231 0.984229256355231 0.984229256355231 0.981982200561903 0.789760964206835 0.787561720246423 -0.312970285318136 -0.312970285318136 -0.312970285318136 -0.308183881591305 0.722288084912947 -0.799709132902934 0.34183025045103 0.984229256355231 0.789760964206835 0.984229256355231 0.34183025045103 0.33415268208238 0.984229256355231 -0.591522363754402 -0.737493041262894 -0.336729030849742 -0.734984362290289 0.350504712147209 -0.587875650960302 -0.742429854998944 -0.664672471762445 0.339654205555324 0.984229256355231 0.787561720246423 0.34183025045103 0.33415268208238 0.34183025045103 0.34183025045103 0.34183025045103 0.984229256355231 0.787561720246423 0.33415268208238 0.33415268208238 0.33415268208238 0.984229256355231 0.722288084912947 0.93213835145428 0.93213835145428 0.350504712147209 1 0.789760964206835 0.33415268208238 0.350504712147209 0.350504712147209 0.306537512971484 -0.663338360927274 0.984229256355231 0.34183025045103 0.34183025045103 0.33415268208238 0.34183025045103 0.34183025045103 0.34183025045103 0.34183025045103 0.789760964206835 0.33415268208238 0.33415268208238 0.984229256355231 0.335295173585911 0.33415268208238 0.319921668136363 0.787561720246423 0.34183025045103 0.664672471762444 0.639826108158904 0.787561720246423 0.641239191789151 0.645167436605032 0.645167436605032 0.645167436605032 0.787561720246423 0.641239191789151 -0.742429854998944 0.641239191789151 -0.722553599640949 0.339654205555324 -0.742429854998944 -0.236299237931188 0.34183025045103 -0.232574099713361 0.802948371096162 0.669925232384823 0.669925232384823 0.34183025045103 0.34183025045103 0.787561720246423 0.162753785671943 -0.324592481800524 0.33415268208238
1 0.997720683730315 0.997720683730315 0.136252672364168 0.338773323018547 0.337207936737612 0.345765100204037 -0.232137119593909 0.139936929951734 0.997720683730315 0.345765100204037 0.338280088519791 0.997720683730315 0.662199856357802 -0.727299095073604 0.663530431142469 -0.721457186326938 -0.713754342120354 -0.775562835761634 0.337207936737612 0.663530431142469 0.668894195367714 0.738624204442886 0.338280088519791 0.975107280459527 0.997720683730315 0.997720683730315 0.800586696751842 0.798357306420571 0.337207936737612 0.338773323018547 0.662199856357802 0.663530431142469 0.662199856357802 0.995442826180336 0.662199856357802 0.995442826180336 0.800586696751842 0.800586696751842 0.800586696751842 0.997720683730315 -0.409020299348775 0.798357306420571 -0.716390153175734 -0.603236406202223 0.997720683730315 0.647552587396333 0.783427230641126 0.798357306420571 0.997720683730315 0.997720683730315 0.663530431142469 0.997720683730315 0.800586696751842 -0.713754342120354 -0.314668778111888 0.130561555787208 0.337207936737612 0.376513270196248 0.800586696751842 0.997720683730315 0.663530431142469 0.337207936737612 0.337207936737612 0.337207936737612 0.329410508448383 0.317760768557677 -0.734268712841335 -0.613409495421849 -0.731717495016445 0.663530431142469 0.997720683730315 0.338280088519791 -0.307277085483386 0.081695679826993 0.162174435089981 0.162174435089981 0.800586696751842 0.666149507289129 0.981909592237545 1 0.997720683730315 0.997720683730315 -0.576099019924121 -0.207102638104306 -0.721552818691482 0.7802398790733 0.997720683730315 0.662199856357802 0.997720683730315 0.997720683730315 0.800586696751842 -0.603272242250428 -0.718923983161416 -0.736741863540721 0.663530431142469 0.663530431142469 0.800586696751842 0.997720683730315 0.798357306420571 -0.319990399034723 -0.640173621846301 -0.713754342120354 -0.713754342120354 -0.604483179476152 -0.73419278147115 -0.724083624722766 -0.930221114064296 -0.777902120175518 -0.648888811999754 -0.643566730911267 0.997720683730315 0.798357306420571 0.798357306420571 0.782737262212519 0.995442826180336 0.782737262212519 0.997720683730315 0.663530431142469 0.997720683730315 0.663530431142469 0.997720683730315 0.800586696751842 0.997720683730315 0.798357306420571 0.800586696751842 0.784970417973011 0.800586696751842 0.662199856357802 0.662199856357802 0.800586696751842 0.798357306420571 0.997720683730315 0.997720683730315 0.997720683730315 0.995442826180336 0.800586696751842 0.798357306420571 -0.319990399034723 -0.319990399034723 -0.319990399034723 -0.31521907218515 0.733672010401566 -0.777902120175518 0.337207936737612 0.997720683730315 0.800586696751842 0.997720683730315 0.337207936737612 0.338280088519791 0.997720683730315 -0.577367663267877 -0.716390153175734 -0.321604161556848 -0.713754342120354 0.345765100204037 -0.612113799302455 -0.721552818691482 -0.650223101989894 0.33506131686251 0.997720683730315 0.798357306420571 0.337207936737612 0.338280088519791 0.337207936737612 0.337207936737612 0.337207936737612 0.997720683730315 0.798357306420571 0.338280088519791 0.338280088519791 0.338280088519791 0.997720683730315 0.733672010401566 0.946247411488096 0.946247411488096 0.345765100204037 0.981909592237545 0.800586696751842 0.338280088519791 0.345765100204037 0.345765100204037 0.302392436437107 -0.648888811999754 0.997720683730315 0.337207936737612 0.337207936737612 0.338280088519791 0.337207936737612 0.337207936737612 0.337207936737612 0.337207936737612 0.800586696751842 0.338280088519791 0.338280088519791 0.997720683730315 0.339351490936839 0.338280088519791 0.314583834339186 0.798357306420571 0.337207936737612 0.650223101989894 0.66219164537237 0.798357306420571 0.663530431142469 0.662199856357802 0.662199856357802 0.662199856357802 0.798357306420571 0.663530431142469 -0.721552818691482 0.663530431142469 -0.73419278147115 0.33506131686251 -0.721552818691482 -0.214428015642124 0.337207936737612 -0.236744033340448 0.781104822478636 0.655559216721834 0.655559216721834 0.337207936737612 0.337207936737612 0.798357306420571 0.160552988479684 -0.329041867821548 0.338280088519791
0.997720683730315 1 1 0.13594210943126 0.337938491978778 0.33643933320114 0.344976992185652 -0.232667442280525 0.139617969430565 1 0.344976992185652 0.337509041210318 1 0.665955049313881 -0.729240761454205 0.667281436317029 -0.723406159075217 -0.715684198634912 -0.777413968555367 0.33643933320114 0.667281436317029 0.672612078708259 0.740511540186145 0.337509041210318 0.977433481716821 1 1 0.802415655811182 0.800181172385485 0.33643933320114 0.337938491978778 0.665955049313881 0.667281436317029 0.665955049313881 0.997716938631098 0.665955049313881 0.997716938631098 0.802415655811182 0.802415655811182 0.802415655811182 1 -0.411698042006769 0.800181172385485 -0.718325553931612 -0.607360102016704 1 0.651338762159879 0.785284776424225 0.800181172385485 1 1 0.667281436317029 1 0.802415655811182 -0.715684198634912 -0.315387646305369 0.130263964708907 0.33643933320114 0.379007158297445 0.802415655811182 1 0.667281436317029 0.33643933320114 0.33643933320114 0.33643933320114 0.328602545094772 0.317036491268036 -0.736181645366913 -0.617464190751749 -0.733625018909454 0.667281436317029 1 0.337509041210318 -0.307979067181936 0.0815094695348005 0.161804788261553 0.161804788261553 0.802415655811182 0.664631141879123 0.984229256355231 0.997720683730315 1 1 -0.580422918172717 -0.207575768931624 -0.723500535236274 0.78210138629557 1 0.665955049313881 1 1 0.802415655811182 -0.607383931175024 -0.720866184232547 -0.738661170573277 0.667281436317029 0.667281436317029 0.802415655811182 1 0.800181172385485 -0.321358756961662 -0.642093029825737 -0.715684198634912 -0.715684198634912 -0.608604231328543 -0.736106695599281 -0.726038092859348 -0.932673273326976 -0.779758441305531 -0.652707676183819 -0.647372977210331 1 0.800181172385485 0.800181172385485 0.784525443820601 0.997716938631098 0.784525443820601 1 0.667281436317029 1 0.667281436317029 1 0.802415655811182 1 0.800181172385485 0.802415655811182 0.786763701277731 0.802415655811182 0.665955049313881 0.665955049313881 0.802415655811182 0.800181172385485 1 1 1 0.997716938631098 0.802415655811182 0.800181172385485 -0.321358756961662 -0.321358756961662 -0.321358756961662 -0.316596722937815 0.735547696448038 -0.779758441305531 0.33643933320114 1 0.802415655811182 1 0.33643933320114 0.337509041210318 1 -0.581675555749845 -0.718325553931612 -0.331132518197902 -0.715684198634912 0.344976992185652 -0.616182804163863 -0.723500535236274 -0.654029237640437 0.334297606151644 1 0.800181172385485 0.33643933320114 0.337509041210318 0.33643933320114 0.33643933320114 0.33643933320114 1 0.800181172385485 0.337509041210318 0.337509041210318 0.337509041210318 1 0.735547696448038 0.948628670668041 0.948628670668041 0.344976992185652 0.984229256355231 0.802415655811182 0.337509041210318 0.344976992185652 0.344976992185652 0.301703188436906 -0.652707676183819 1 0.33643933320114 0.33643933320114 0.337509041210318 0.33643933320114 0.33643933320114 0.33643933320114 0.33643933320114 0.802415655811182 0.337509041210318 0.337509041210318 1 0.338578001562405 0.337509041210318 0.313690962848208 0.800181172385485 0.33643933320114 0.654029237640437 0.665955049313881 0.800181172385485 0.667281436317029 0.665955049313881 0.665955049313881 0.665955049313881 0.800181172385485 0.667281436317029 -0.723500535236274 0.667281436317029 -0.736106695599281 0.334297606151644 -0.723500535236274 -0.215929970139106 0.33643933320114 -0.236586507246844 0.782957196118788 0.65936001328372 0.65936001328372 0.33643933320114 0.33643933320114 0.800181172385485 0.160187037440895 -0.329793571675105 0.337509041210318
0.997720683730315 1 1 0.13594210943126 0.337938491978778 0.33643933320114 0.344976992185652 -0.232667442280525 0.139617969430565 1 0.344976992185652 0.337509041210318 1 0.665955049313881 -0.729240761454205 0.667281436317029 -0.723406159075217 -0.715684198634912 -0.777413968555367 0.33643933320114 0.667281436317029 0.672612078708259 0.740511540186145 0.337509041210318 0.977433481716821 1 1 0.802415655811182 0.800181172385485 0.33643933320114 0.337938491978778 0.665955049313881 0.667281436317029 0.665955049313881 0.997716938631098 0.665955049313881 0.997716938631098 0.802415655811182 0.802415655811182 0.802415655811182 1 -0.411698042006769 0.800181172385485 -0.718325553931612 -0.607360102016704 1 0.651338762159879 0.785284776424225 0.800181172385485 1 1 0.667281436317029 1 0.802415655811182 -0.715684198634912 -0.315387646305369 0.130263964708907 0.33643933320114 0.379007158297445 0.802415655811182 1 0.667281436317029 0.33643933320114 0.33643933320114 0.33643933320114 0.328602545094772 0.317036491268036 -0.736181645366913 -0.617464190751749 -0.733625018909454 0.667281436317029 1 0.337509041210318 -0.307979067181936 0.0815094695348005 0.161804788261553 0.161804788261553 0.802415655811182 0.664631141879123 0.984229256355231 0.997720683730315 1 1 -0.580422918172717 -0.207575768931624 -0.723500535236274 0.78210138629557 1 0.665955049313881 1 1 0.802415655811182 -0.607383931175024 -0.720866184232547 -0.738661170573277 0.667281436317029 0.667281436317029 0.802415655811182 1 0.800181172385485 -0.321358756961662 -0.642093029825737 -0.715684198634912 -0.715684198634912 -0.608604231328543 -0.736106695599281 -0.726038092859348 -0.932673273326976 -0.779758441305531 -0.652707676183819 -0.647372977210331 1 0.800181172385485 0.800181172385485 0.784525443820601 0.997716938631098 0.784525443820601 1 0.667281436317029 1 0.667281436317029 1 0.802415655811182 1 0.800181172385485 0.802415655811182 0.786763701277731 0.802415655811182 0.665955049313881 0.665955049313881 0.802415655811182 0.800181172385485 1 1 1 0.997716938631098 0.802415655811182 0.800181172385485 -0.321358756961662 -0.321358756961662 -0.321358756961662 -0.316596722937815 0.735547696448038 -0.779758441305531 0.33643933320114 1 0.802415655811182 1 0.33643933320114 0.337509041210318 1 -0.581675555749845 -0.718325553931612 -0.331132518197902 -0.715684198634912 0.344976992185652 -0.616182804163863 -0.723500535236274 -0.654029237640437 0.334297606151644 1 0.800181172385485 0.33643933320114 0.337509041210318 0.33643933320114 0.33643933320114 0.33643933320114 1 0.800181172385485 0.337509041210318 0.337509041210318 0.337509041210318 1 0.735547696448038 0.948628670668041 0.948628670668041 0.344976992185652 0.984229256355231 0.802415655811182 0.337509041210318 0.344976992185652 0.344976992185652 0.301703188436906 -0.652707676183819 1 0.33643933320114 0.33643933320114 0.337509041210318 0.33643933320114 0.33643933320114 0.33643933320114 0.33643933320114 0.802415655811182 0.337509041210318 0.337509041210318 1 0.338578001562405 0.337509041210318 0.313690962848208 0.800181172385485 0.33643933320114 0.654029237640437 0.665955049313881 0.800181172385485 0.667281436317029 0.665955049313881 0.665955049313881 0.665955049313881 0.800181172385485 0.667281436317029 -0.723500535236274 0.667281436317029 -0.736106695599281 0.334297606151644 -0.723500535236274 -0.215929970139106 0.33643933320114 -0.236586507246844 0.782957196118788 0.65936001328372 0.65936001328372 0.33643933320114 0.33643933320114 0.800181172385485 0.160187037440895 -0.329793571675105 0.337509041210318
-0.576099019924121 -0.580422918172717 -0.580422918172717 0.172584174672189 0.432476483988601 0.401407766714468 0.413112045340525 0.139053636526798 -0.233611695854859 -0.580422918172717 0.421378092076983 0.402952828694117 -0.580422918172717 -0.863123029126807 0.508766321608642 -0.861298765513492 0.51146929383393 0.514237934404493 0.480424447551614 0.401407766714468 -0.861298765513492 -0.854046612688855 -0.486920538640515 0.402952828694117 -0.597301122845003 -0.580422918172717 -0.580422918172717 -0.464961262839315 -0.463624278752441 0.401407766714468 0.432476483988601 -0.863123029126807 -0.861298765513492 -0.863123029126807 -0.579046294497077 -0.863123029126807 -0.579046294497077 -0.464961262839315 -0.464961262839315 -0.464961262839315 -0.580422918172717 0.771133203760398 -0.463624278752441 0.515571577688387 0.945635731290814 -0.580422918172717 -0.877200600756837 -0.474614784959407 -0.463624278752441 -0.580422918172717 -0.580422918172717 -0.861298765513492 -0.580422918172717 -0.464961262839315 0.514237934404493 0.188491345005255 0.1653755332536 0.401407766714468 -0.717354513436051 -0.464961262839315 -0.580422918172717 -0.861298765513492 0.401407766714468 0.401407766714468 0.401407766714468 0.402952828694117 0.375355245830078 0.507571200201833 0.938448965523074 0.506238054390558 -0.861298765513492 -0.580422918172717 0.402752670708883 0.165936173561988 0.103479669298089 0.205417923533465 0.205417923533465 -0.464961262839315 -0.860622581688862 -0.590251575690186 -0.576099019924121 -0.580422918172717 -0.580422918172717 1 0.124057604458415 0.518239268582193 -0.468807973621633 -0.580422918172717 -0.863123029126807 -0.580422918172717 -0.580422918172717 -0.464961262839316 0.95805178645045 0.51690535128894 0.508904394738032 -0.861298765513492 -0.861298765513492 -0.464961262839316 -0.580422918172717 -0.463624278752441 0.30515368561576 0.479563508555056 0.514237934404493 0.514237934404493 0.947829182330464 0.507571200201833 0.512834468992832 0.626755086621398 0.481760254948906 0.878409018267499 0.878417024057715 -0.580422918172717 -0.463546515714924 -0.463624278752441 -0.454024270374953 -0.579046294497077 -0.454024270374953 -0.580422918172717 -0.861298765513492 -0.580422918172717 -0.861298765513492 -0.580422918172717 -0.464961262839316 -0.580422918172717 -0.463624278752441 -0.464961262839316 -0.455361606318642 -0.464961262839316 -0.863123029126807 -0.863123029126807 -0.464961262839316 -0.463624278752441 -0.580422918172717 -0.580422918172717 -0.580422918172717 -0.579003029848073 -0.464961262839316 -0.463624278752441 0.30515368561576 0.30515368561576 0.30515368561576 0.306574898191024 -0.484179948933999 0.481760254948906 0.401407766714468 -0.580422918172717 -0.464961262839316 -0.580422918172717 0.401407766714468 0.402952828694117 -0.580422918172717 0.997976410866796 0.515571577688387 0.571874361566399 0.514237934404493 0.421378092076983 0.932030502271914 0.518239268582193 0.880860790213326 0.398718524363458 -0.580422918172717 -0.463624278752441 0.401407766714468 0.402952828694117 0.401407766714468 0.401407766714468 0.401407766714468 -0.580422918172717 -0.463624278752441 0.402952828694117 0.402952828694117 0.402952828694117 -0.580422918172717 -0.484179948933999 -0.598660051657579 -0.598660051657579 0.413112045340525 -0.590251575690186 -0.464961262839316 0.402952828694117 0.413112045340525 0.413112045340525 0.355085587935149 0.878409018267499 -0.580422918172717 0.401407766714468 0.401407766714468 0.402952828694117 0.401407766714468 0.401407766714468 0.401407766714468 0.401407766714468 -0.464961262839316 0.402952828694117 0.402952828694117 -0.580422918172717 0.404297042703734 0.402952828694117 0.407371609883244 -0.463624278752441 0.401407766714468 -0.880860790213326 -0.858789706508586 -0.463624278752441 -0.861298765513492 -0.863123029126807 -0.863123029126807 -0.863123029126807 -0.463624278752441 -0.861298765513492 0.518239268582193 -0.861298765513492 0.507571200201833 0.398718524363458 0.518239268582193 0.32306655666523 0.401407766714468 0.12510141982548 -0.473278037845884 -0.876568588650917 -0.876568588650917 0.401407766714468 0.401407766714468 -0.463624278752441 0.203364121430669 0.178756994904891 0.402952828694117
-0.207102638104306 -0.207575768931624 -0.207575768931624 -0.0282182878953771 -0.0720505354809975 -0.0698366532880698 -0.0716088644166556 -0.0227358942722567 -0.0289813073612207 -0.207575768931624 -0.0716088644166556 -0.0700586987506059 -0.207575768931624 -0.138236131435227 0.240621496271458 -0.138511457237306 0.239382871926731 0.241245532774781 0.25443995161735 -0.0698366532880698 -0.138511457237306 -0.139617969430565 -0.24766659523139 -0.0700586987506059 -0.203841646394859 -0.207575768931624 -0.207575768931624 -0.258688582941194 -0.259410963535674 -0.0698366532880698 -0.0720505354809975 -0.138236131435227 -0.138511457237306 -0.138236131435227 -0.208050761588178 -0.138236131435227 -0.208050761588178 -0.258688582941194 -0.258688582941194 -0.258688582941194 -0.207575768931624 -0.126845514756442 -0.259410963535674 0.240621496271458 0.128386192616718 -0.207575768931624 -0.137413229957048 -0.253745726446938 -0.259410963535674 -0.207575768931624 -0.207575768931624 -0.138511457237306 -0.207575768931624 -0.258688582941194 0.241245532774781 -0.0308191817079929 -0.0270396426385335 -0.0698366532880698 -0.165171761665518 -0.258688582941194 -0.207575768931624 -0.138511457237306 -0.0698366532880698 -0.0698366532880698 -0.0698366532880698 -0.0700586987506059 -0.0658090934543466 0.244414191366817 0.130463558463637 0.245057840639348 -0.138511457237306 -0.207575768931624 -0.0700586987506059 -0.0300952270798395 -0.0169193908138938 -0.0335867533402114 -0.0335867533402114 -0.258688582941194 -0.137961320331463 -0.204302144692938 -0.207102638104306 -0.207575768931624 -0.207575768931624 0.124057604458415 0.999999999999995 0.239382871926731 -0.2530553577079 -0.207575768931624 -0.138236131435227 -0.207575768931624 -0.207575768931624 -0.258688582941194 0.128386192616718 0.240000619357236 0.243773891012036 -0.138511457237306 -0.138511457237306 -0.258688582941194 -0.207575768931624 -0.259410963535674 0.0276486941853404 0.258688582941195 0.241245532774781 0.241245532774781 0.12864439693498 0.244414191366817 0.23876822426993 0.194555553530792 0.253745726446939 0.136594878441008 0.136594878441008 -0.207575768931624 -0.259410963535674 -0.259410963535674 -0.264587682358319 -0.208050761588178 -0.264587682358319 -0.207575768931624 -0.138511457237306 -0.207575768931624 -0.138511457237306 -0.207575768931624 -0.258688582941194 -0.207575768931624 -0.259410963535674 -0.258688582941194 -0.263834959079218 -0.258688582941194 -0.138236131435227 -0.138236131435227 -0.258688582941194 -0.259410963535674 -0.207575768931624 -0.207575768931624 -0.207575768931624 -0.208050761588178 -0.258688582941194 -0.259410963535674 0.0276486941853404 0.0276486941853404 0.0276486941853404 0.0265729088096961 -0.248991947901414 0.253745726446939 -0.0698366532880698 -0.207575768931624 -0.258688582941194 -0.207575768931624 -0.0698366532880698 -0.0700586987506059 -0.207575768931624 0.124309155113862 0.240621496271458 0.0709453633470759 0.241245532774781 -0.0716088644166556 0.130202403158267 0.239382871926731 0.136867161760135 -0.0693920826489296 -0.207575768931624 -0.259410963535674 -0.0698366532880698 -0.0700586987506059 -0.0698366532880698 -0.0698366532880698 -0.0698366532880698 -0.207575768931624 -0.259410963535674 -0.0700586987506059 -0.0700586987506059 -0.0700586987506059 -0.207575768931624 -0.248991947901414 -0.199774295687461 -0.199774295687461 -0.0716088644166556 -0.204302144692938 -0.258688582941194 -0.0700586987506059 -0.0716088644166556 -0.0716088644166556 -0.0626262713289138 0.136594878441008 -0.207575768931624 -0.0698366532880698 -0.0698366532880698 -0.0700586987506059 -0.0698366532880698 -0.0698366532880698 -0.0698366532880698 -0.0698366532880698 -0.258688582941194 -0.0700586987506059 -0.0700586987506059 -0.207575768931624 -0.0702805890176485 -0.0700586987506059 -0.070723917880235 -0.259410963535674 -0.0698366532880698 -0.136867161760135 -0.138236131435227 -0.259410963535674 -0.138511457237306 -0.138236131435227 -0.138236131435227 -0.138236131435227 -0.259410963535674 -0.138511457237306 0.239382871926731 -0.138511457237306 0.244414191366817 -0.0693920826489296 0.239382871926731 0.371348335742169 -0.0698366532880698 -0.0278301478694401 -0.254439951617351 -0.136867161760135 -0.136867161760135 -0.0698366532880698 -0.0698366532880698 -0.259410963535674 -0.0332509474696724 -0.0322269059382915 -0.0700586987506059
-0.721552818691482 -0.723500535236274 -0.723500535236274 -0.117879310529859 -0.289298697907652 -0.291736216237911 -0.299139465744955 0.268319374769154 -0.121066754392069 -0.723500535236274 -0.299139465744955 -0.28126841302933 -0.723500535236274 -0.449369701975196 0.989675274334413 -0.443856262084739 0.994846436538893 0.992278983048414 0.935380787917996 -0.291736216237911 -0.443856262084739 -0.449288460152739 -0.863636307284118 -0.28126841302933 -0.74579523711775 -0.723500535236274 -0.723500535236274 -0.91430824070006 -0.911703512011562 -0.291736216237911 -0.289298697907652 -0.449369701975196 -0.443856262084739 -0.449369701975196 -0.72554996197906 -0.449369701975196 -0.72554996197906 -0.91430824070006 -0.91430824070006 -0.91430824070006 -0.723500535236274 0.189085002854463 -0.911703512011562 0.994852395301681 0.536321548753128 -0.723500535236274 -0.471079434958884 -0.932529283760661 -0.911703512011562 -0.723500535236274 -0.723500535236274 -0.443856262084739 -0.723500535236274 -0.91430824070006 0.992278983048414 0.363714902425154 -0.112955628031773 -0.291736216237911 -0.544852702002018 -0.91430824070006 -0.723500535236274 -0.443856262084739 -0.291736216237911 -0.291736216237911 -0.291736216237911 -0.28150467288444 -0.274911454293559 0.979414781883382 0.505938887200196 0.976842329558568 -0.443856262084739 -0.723500535236274 -0.292663790799742 0.340969239315243 0.199675469559051 -0.140305582725612 -0.140305582725612 -0.91430824070006 -0.441924166821263 -0.742429854998944 -0.721552818691482 -0.723500535236274 -0.723500535236274 0.518239268582193 0.239382871926731 1 -0.929691389258084 -0.723500535236274 -0.449369701975196 -0.723500535236274 -0.723500535236274 -0.91430824070006 0.536321548753128 0.997426059015359 0.98198732822833 -0.443856262084739 -0.443856262084739 -0.91430824070006 -0.723500535236274 -0.911703512011562 -0.223079682332055 0.919845621944641 0.992278983048414 0.992278983048414 0.537400173619578 0.979414781883382 0.997432365766787 0.802294926710315 0.937968093070707 0.474147606715384 0.474147606715384 -0.723500535236274 -0.911701357394264 -0.911703512011562 -0.893443859483 -0.720061276051292 -0.893443859483 -0.723500535236274 -0.443856262084739 -0.723500535236274 -0.443856262084739 -0.723500535236274 -0.91430824070006 -0.723500535236274 -0.911703512011562 -0.91430824070006 -0.896054247967838 -0.91430824070006 -0.449369701975196 -0.449369701975196 -0.91430824070006 -0.911703512011562 -0.723500535236274 -0.723500535236274 -0.723500535236274 -0.725457026012647 -0.91430824070006 -0.911703512011562 -0.223079682332055 -0.223079682332055 -0.223079682332055 -0.224104470299129 -0.857977706120461 0.937968093070707 -0.291736216237911 -0.723500535236274 -0.91430824070006 -0.723500535236274 -0.291736216237911 -0.281268413029329 -0.723500535236274 0.51929009838226 0.994852395301681 0.296367750859079 0.992278983048414 -0.299139465744955 0.504889277715326 1 0.475526024000546 -0.289879063152719 -0.723500535236274 -0.911703512011562 -0.291736216237911 -0.281268413029329 -0.291736216237911 -0.291736216237911 -0.291736216237911 -0.723500535236274 -0.911703512011562 -0.281268413029329 -0.281268413029329 -0.281268413029329 -0.723500535236274 -0.857977706120461 -0.678818382537113 -0.678818382537113 -0.299139465744955 -0.742429854998944 -0.91430824070006 -0.281268413029329 -0.299139465744955 -0.299139465744955 -0.261615506677025 0.474497415526595 -0.723500535236274 -0.291736216237911 -0.291736216237911 -0.281268413029329 -0.291736216237911 -0.291736216237911 -0.291736216237911 -0.291736216237911 -0.91430824070006 -0.281268413029329 -0.281268413029329 -0.723500535236274 -0.282293660786007 -0.281268413029329 -0.295442682724109 -0.911703512011562 -0.291736216237911 -0.475526024000547 -0.442371796868009 -0.911703512011562 -0.443856262084739 -0.449369701975196 -0.449369701975196 -0.449369701975196 -0.911703512011562 -0.443856262084739 1 -0.443856262084739 0.979414781883382 -0.289879063152719 1 0.475105587253315 -0.291736216237911 0.263112801491567 -0.929928719544808 -0.475526024000547 -0.475526024000547 -0.291736216237911 -0.291736216237911 -0.911703512011562 -0.138902784489317 0.367107335934976 -0.281268413029329
0.7802398790733 0.78210138629557 0.78210138629557 0.111510335726434 0.272750551702947 0.27597381822155 0.282977072942723 -0.283644584993324 0.114525563195838 0.78210138629557 0.282977072942723 0.265338819261442 0.78210138629557 0.507173275428197 -0.93457898497556 0.501661692386006 -0.929689108552328 -0.920647816039471 -0.989085065354641 0.27597381822155 0.501661692386006 0.50629098969547 0.92388083669149 0.265338819261442 0.794657973771896 0.78210138629557 0.78210138629557 0.978223912438477 0.975499856516669 0.27597381822155 0.272750551702947 0.507173275428197 0.501661692386006 0.507173275428197 0.78399342847079 0.507173275428197 0.78399342847079 0.978223912438477 0.978223912438477 0.978223912438477 0.78210138629557 -0.226228914628572 0.975499856516669 -0.92366280075692 -0.486656888934979 0.78210138629557 0.523369394653377 0.997279289197483 0.975499856516669 0.78210138629557 0.78210138629557 0.501661692386006 0.78210138629557 0.978223912438477 -0.920647816039471 -0.384488681233059 0.106852677941499 0.27597381822155 0.605285815195575 0.978223912438477 0.78210138629557 0.501661692386006 0.27597381822155 0.27597381822155 0.27597381822155 0.265601856787385 0.260058091835816 -0.905535350284657 -0.453405678447471 -0.902510447229943 0.501661692386006 0.78210138629557 0.276851276278746 -0.375456891781732 0.0668604330971114 0.13272492487189 0.13272492487189 0.978223912438477 0.499441081241838 0.801921272340456 0.7802398790733 0.78210138629557 0.78210138629557 -0.468807973621633 -0.2530553577079 -0.929691389258084 1 0.78210138629557 0.507173275428197 0.78210138629557 0.78210138629557 0.978223912438477 -0.486656888934979 -0.92667961751808 -0.908558778457586 0.501661692386006 0.501661692386006 0.978223912438477 0.78210138629557 0.975499856516669 0.211026771015026 -0.835732878880257 -0.920647816039471 -0.920647816039471 -0.487643418394761 -0.905535350284657 -0.932702011114352 -0.757852184825771 -0.991819402068119 -0.52664654659178 -0.52006476804135 0.78210138629557 0.975499856516669 0.975499856516669 0.956413977598549 0.778493472880743 0.956413977598549 0.78210138629557 0.501661692386006 0.78210138629557 0.501661692386006 0.78210138629557 0.978223912438477 0.78210138629557 0.975499856516669 0.978223912438477 0.959142634437311 0.978223912438477 0.507173275428197 0.507173275428197 0.978223912438477 0.975499856516669 0.78210138629557 0.78210138629557 0.78210138629557 0.783970475397299 0.978223912438477 0.975499856516669 0.211026771015026 0.211026771015026 0.211026771015026 0.211996190073748 0.917969564829655 -0.991819402068119 0.275973818221549 0.78210138629557 0.978223912438477 0.78210138629557 0.275973818221549 0.265338819261442 0.78210138629557 -0.469867025534979 -0.92366280075692 -0.264698353717771 -0.920647816039471 0.282977072942723 -0.452490368060845 -0.929691389258084 -0.527753716128402 0.274217006418916 0.78210138629557 0.975499856516669 0.275973818221549 0.265338819261442 0.275973818221549 0.275973818221549 0.275973818221549 0.78210138629557 0.975499856516669 0.265338819261442 0.265338819261442 0.265338819261442 0.78210138629557 0.917969564829655 0.73439112640246 0.73439112640246 0.282977072942723 0.801921272340456 0.978223912438477 0.265338819261442 0.282977072942723 0.282977072942723 0.24748051926726 -0.526692504528199 0.78210138629557 0.275973818221549 0.275973818221549 0.265338819261442 0.275973818221549 0.275973818221549 0.275973818221549 0.275973818221549 0.978223912438477 0.265338819261442 0.265338819261442 0.78210138629557 0.266311299353617 0.265338819261442 0.279480025717818 0.975499856516669 0.275973818221549 0.527753716128402 0.500467145389345 0.975499856516669 0.501661692386006 0.507173275428197 0.507173275428197 0.507173275428197 0.975499856516669 0.501661692386006 -0.929691389258084 0.501661692386006 -0.905535350284657 0.274217006418916 -0.929691389258084 -0.325681833862718 0.275973818221549 -0.282721323619898 0.99455826846119 0.534333408640208 0.534333408640208 0.275973818221549 0.275973818221549 0.975499856516669 0.131397919296591 -0.402050926654645 0.265338819261442
0.997720683730315 1 1 0.13594210943126 0.337938491978778 0.33643933320114 0.344976992185652 -0.232667442280525 0.139617969430565 1 0.344976992185652 0.337509041210318 1 0.665955049313881 -0.729240761454205 0.667281436317029 -0.723406159075217 -0.715684198634912 -0.777413968555367 0.33643933320114 0.667281436317029 0.672612078708259 0.740511540186145 0.337509041210318 0.977433481716821 1 1 0.802415655811182 0.800181172385485 0.33643933320114 0.337938491978778 0.665955049313881 0.667281436317029 0.665955049313881 0.997716938631098 0.665955049313881 0.997716938631098 0.802415655811182 0.802415655811182 0.802415655811182 1 -0.411698042006769 0.800181172385485 -0.718325553931612 -0.607360102016704 1 0.651338762159879 0.785284776424225 0.800181172385485 1 1 0.667281436317029 1 0.802415655811182 -0.715684198634912 -0.315387646305369 0.130263964708907 0.33643933320114 0.379007158297445 0.802415655811182 1 0.667281436317029 0.33643933320114 0.33643933320114 0.33643933320114 0.328602545094772 0.317036491268036 -0.736181645366913 -0.617464190751749 -0.733625018909454 0.667281436317029 1 0.337509041210318 -0.307979067181936 0.0815094695348005 0.161804788261553 0.161804788261553 0.802415655811182 0.664631141879123 0.984229256355231 0.997720683730315 1 1 -0.580422918172717 -0.207575768931624 -0.723500535236274 0.78210138629557 1 0.665955049313881 1 1 0.802415655811182 -0.607383931175024 -0.720866184232547 -0.738661170573277 0.667281436317029 0.667281436317029 0.802415655811182 1 0.800181172385485 -0.321358756961662 -0.642093029825737 -0.715684198634912 -0.715684198634912 -0.608604231328543 -0.736106695599281 -0.726038092859348 -0.932673273326976 -0.779758441305531 -0.652707676183819 -0.647372977210331 1 0.800181172385485 0.800181172385485 0.784525443820601 0.997716938631098 0.784525443820601 1 0.667281436317029 1 0.667281436317029 1 0.802415655811182 1 0.800181172385485 0.802415655811182 0.786763701277731 0.802415655811182 0.665955049313881 0.665955049313881 0.802415655811182 0.800181172385485 1 1 1 0.997716938631098 0.802415655811182 0.800181172385485 -0.321358756961662 -0.321358756961662 -0.321358756961662 -0.316596722937815 0.735547696448038 -0.779758441305531 0.33643933320114 1 0.802415655811182 1 0.33643933320114 0.337509041210318 1 -0.581675555749845 -0.718325553931612 -0.331132518197902 -0.715684198634912 0.344976992185652 -0.616182804163863 -0.723500535236274 -0.654029237640437 0.334297606151644 1 0.800181172385485 0.33643933320114 0.337509041210318 0.33643933320114 0.33643933320114 0.33643933320114 1 0.800181172385485 0.337509041210318 0.337509041210318 0.337509041210318 1 0.735547696448038 0.948628670668041 0.948628670668041 0.344976992185652 0.984229256355231 0.802415655811182 0.337509041210318 0.344976992185652 0.344976992185652 0.301703188436906 -0.652707676183819 1 0.33643933320114 0.33643933320114 0.337509041210318 0.33643933320114 0.33643933320114 0.33643933320114 0.33643933320114 0.802415655811182 0.337509041210318 0.337509041210318 1 0.338578001562405 0.337509041210318 0.313690962848208 0.800181172385485 0.33643933320114 0.654029237640437 0.665955049313881 0.800181172385485 0.667281436317029 0.665955049313881 0.665955049313881 0.665955049313881 0.800181172385485 0.667281436317029 -0.723500535236274 0.667281436317029 -0.736106695599281 0.334297606151644 -0.723500535236274 -0.215929970139106 0.33643933320114 -0.236586507246844 0.782957196118788 0.65936001328372 0.65936001328372 0.33643933320114 0.33643933320114 0.800181172385485 0.160187037440895 -0.329793571675105 0.337509041210318
0.662199856357802 0.665955049313881 0.665955049313881 -0.19230879685108 -0.445696988186267 -0.47593967499825 -0.450183927526016 -0.154946057997662 0.209650740803618 0.665955049313881 -0.449983935840252 -0.477452923991425 0.665955049313881 1 -0.451769592695467 0.998012252505527 -0.448885670151672 -0.443141393819074 -0.510436119903542 -0.47593967499825 0.998012252505527 0.990102721010955 0.558154123716505 -0.477452923991425 0.646683001266961 0.665955049313881 0.665955049313881 0.534372757635966 0.532884692116015 -0.47593967499825 -0.445696988186267 1 0.998012252505527 1 0.664434633067367 1 0.664434633067367 0.534372757635966 0.534372757635966 0.534372757635966 0.665955049313881 -0.80734845766356 0.532884692116015 -0.445226407948003 -0.916240806988734 0.665955049313881 0.982032631777016 0.512189204096982 0.532884692116015 0.665955049313881 0.665955049313881 0.998012252505527 0.665955049313881 0.534372757635966 -0.443141393819074 -0.210033995548282 -0.184276280771474 -0.47593967499825 0.836923515504805 0.534372757635966 0.665955049313881 0.998012252505527 -0.47593967499825 -0.47593967499825 -0.47593967499825 -0.477452923991425 -0.448491688474739 -0.467741343080411 -0.918927231489372 -0.46579654806876 0.998012252505527 0.665955049313881 -0.469881529915453 -0.20510021487279 0.122394851752798 -0.228895110466541 -0.228895110466541 0.534372757635966 0.994024083178004 0.645167436605032 0.662199856357802 0.665955049313881 0.665955049313881 -0.863123029126807 -0.138236131435227 -0.449369701975196 0.507173275428197 0.665955049313881 1 0.665955049313881 0.665955049313881 0.534372757635966 -0.903653421422831 -0.447302435533323 -0.469679201367172 0.998012252505527 0.998012252505527 0.534372757635966 0.665955049313881 0.532884692116015 -0.363933120395473 -0.393981823928305 -0.443141393819074 -0.443141393819074 -0.913941718178238 -0.467741343080411 -0.450952389768962 -0.59134835762873 -0.512073401595828 -0.980099717564145 -0.976074080422851 0.665955049313881 0.532884692116015 0.532884692116015 0.522458680627543 0.664434633067367 0.522458680627543 0.665955049313881 0.998012252505527 0.665955049313881 0.998012252505527 0.665955049313881 0.534372757635966 0.665955049313881 0.532884692116015 0.534372757635966 0.523949259482783 0.534372757635966 1 1 0.534372757635966 0.532884692116015 0.665955049313881 0.665955049313881 0.665955049313881 0.664434633067367 0.534372757635966 0.532884692116015 -0.363933120395473 -0.363933120395473 -0.363933120395473 -0.365604963741768 0.555183139857839 -0.512073401595828 -0.47593967499825 0.665955049313881 0.534372757635966 0.665955049313881 -0.47593967499825 -0.477452923991425 0.665955049313881 -0.864995180742961 -0.445226407948003 -0.492165070421453 -0.443141393819074 -0.449983935840252 -0.925336948465193 -0.449369701975196 -0.982078099682136 -0.472909907740738 0.665955049313881 0.532884692116015 -0.47593967499825 -0.477452923991425 -0.47593967499825 -0.47593967499825 -0.47593967499825 0.665955049313881 0.532884692116015 -0.477452923991425 -0.477452923991425 -0.477452923991425 0.665955049313881 0.555183139857839 0.686826204446393 0.686826204446393 -0.450183927526016 0.645167436605032 0.534372757635966 -0.477452923991425 -0.450183927526016 -0.450183927526016 -0.384552100758613 -0.980099455077463 0.665955049313881 -0.47593967499825 -0.47593967499825 -0.477452923991425 -0.47593967499825 -0.47593967499825 -0.47593967499825 -0.47593967499825 0.534372757635966 -0.477452923991425 -0.477452923991425 0.665955049313881 -0.471439594731212 -0.477452923991425 -0.481986419819931 0.532884692116015 -0.47593967499825 0.982078099682136 0.9960163107028 0.532884692116015 0.998012252505527 1 1 1 0.532884692116015 0.998012252505527 -0.449369701975196 0.998012252505527 -0.467741343080411 -0.472909907740738 -0.449369701975196 -0.0684154210961648 -0.47593967499825 -0.148449353423823 0.510553767819221 0.986091584107933 0.986091584107933 -0.47593967499825 -0.47593967499825 0.532884692116015 -0.226606579596842 -0.219627694288296 -0.477452923991425
0.997720683730315 1 1 0.13594210943126 0.337938491978778 0.33643933320114 0.344976992185652 -0.232667442280525 0.139617969430565 1 0.344976992185652 0.337509041210318 1 0.665955049313881 -0.729240761454205 0.667281436317029 -0.723406159075217 -0.715684198634912 -0.777413968555367 0.33643933320114 0.667281436317029 0.672612078708259 0.740511540186145 0.337509041210318 0.977433481716821 1 1 0.802415655811182 0.800181172385485 0.33643933320114 0.337938491978778 0.665955049313881 0.667281436317029 0.665955049313881 0.997716938631098 0.665955049313881 0.997716938631098 0.802415655811182 0.802415655811182 0.802415655811182 1 -0.411698042006769 0.800181172385485 -0.718325553931612 -0.607360102016704 1 0.651338762159879 0.785284776424225 0.800181172385485 1 1 0.667281436317029 1 0.802415655811182 -0.715684198634912 -0.315387646305369 0.130263964708907 0.33643933320114 0.379007158297445 0.802415655811182 1 0.667281436317029 0.33643933320114 0.33643933320114 0.33643933320114 0.328602545094772 0.317036491268036 -0.736181645366913 -0.617464190751749 -0.733625018909454 0.667281436317029 1 0.337509041210318 -0.307979067181936 0.0815094695348005 0.161804788261553 0.161804788261553 0.802415655811182 0.664631141879123 0.984229256355231 0.997720683730315 1 1 -0.580422918172717 -0.207575768931624 -0.723500535236274 0.78210138629557 1 0.665955049313881 1 1 0.802415655811182 -0.607383931175024 -0.720866184232547 -0.738661170573277 0.667281436317029 0.667281436317029 0.802415655811182 1 0.800181172385485 -0.321358756961662 -0.642093029825737 -0.715684198634912 -0.715684198634912 -0.608604231328543 -0.736106695599281 -0.726038092859348 -0.932673273326976 -0.779758441305531 -0.652707676183819 -0.647372977210331 1 0.800181172385485 0.800181172385485 0.784525443820601 0.997716938631098 0.784525443820601 1 0.667281436317029 1 0.667281436317029 1 0.802415655811182 1 0.800181172385485 0.802415655811182 0.786763701277731 0.802415655811182 0.665955049313881 0.665955049313881 0.802415655811182 0.800181172385485 1 1 1 0.997716938631098 0.802415655811182 0.800181172385485 -0.321358756961662 -0.321358756961662 -0.321358756961662 -0.316596722937815 0.735547696448038 -0.779758441305531 0.33643933320114 1 0.802415655811182 1 0.33643933320114 0.337509041210318 1 -0.581675555749845 -0.718325553931612 -0.331132518197902 -0.715684198634912 0.344976992185652 -0.616182804163863 -0.723500535236274 -0.654029237640437 0.334297606151644 1 0.800181172385485 0.33643933320114 0.337509041210318 0.33643933320114 0.33643933320114 0.33643933320114 1 0.800181172385485 0.337509041210318 0.337509041210318 0.337509041210318 1 0.735547696448038 0.948628670668041 0.948628670668041 0.344976992185652 0.984229256355231 0.802415655811182 0.337509041210318 0.344976992185652 0.344976992185652 0.301703188436906 -0.652707676183819 1 0.33643933320114 0.33643933320114 0.337509041210318 0.33643933320114 0.33643933320114 0.33643933320114 0.33643933320114 0.802415655811182 0.337509041210318 0.337509041210318 1 0.338578001562405 0.337509041210318 0.313690962848208 0.800181172385485 0.33643933320114 0.654029237640437 0.665955049313881 0.800181172385485 0.667281436317029 0.665955049313881 0.665955049313881 0.665955049313881 0.800181172385485 0.667281436317029 -0.723500535236274 0.667281436317029 -0.736106695599281 0.334297606151644 -0.723500535236274 -0.215929970139106 0.33643933320114 -0.236586507246844 0.782957196118788 0.65936001328372 0.65936001328372 0.33643933320114 0.33643933320114 0.800181172385485 0.160187037440895 -0.329793571675105 0.337509041210318
0.997720683730315 1 1 0.13594210943126 0.337938491978778 0.33643933320114 0.344976992185652 -0.232667442280525 0.139617969430565 1 0.344976992185652 0.337509041210318 1 0.665955049313881 -0.729240761454205 0.667281436317029 -0.723406159075217 -0.715684198634912 -0.777413968555367 0.33643933320114 0.667281436317029 0.672612078708259 0.740511540186145 0.337509041210318 0.977433481716821 1 1 0.802415655811182 0.800181172385485 0.33643933320114 0.337938491978778 0.665955049313881 0.667281436317029 0.665955049313881 0.997716938631098 0.665955049313881 0.997716938631098 0.802415655811182 0.802415655811182 0.802415655811182 1 -0.411698042006769 0.800181172385485 -0.718325553931612 -0.607360102016704 1 0.651338762159879 0.785284776424225 0.800181172385485 1 1 0.667281436317029 1 0.802415655811182 -0.715684198634912 -0.315387646305369 0.130263964708907 0.33643933320114 0.379007158297445 0.802415655811182 1 0.667281436317029 0.33643933320114 0.33643933320114 0.33643933320114 0.328602545094772 0.317036491268036 -0.736181645366913 -0.617464190751749 -0.733625018909454 0.667281436317029 1 0.337509041210318 -0.307979067181936 0.0815094695348005 0.161804788261553 0.161804788261553 0.802415655811182 0.664631141879123 0.984229256355231 0.997720683730315 1 1 -0.580422918172717 -0.207575768931624 -0.723500535236274 0.78210138629557 1 0.665955049313881 1 1 0.802415655811182 -0.607383931175024 -0.720866184232547 -0.738661170573277 0.667281436317029 0.667281436317029 0.802415655811182 1 0.800181172385485 -0.321358756961662 -0.642093029825737 -0.715684198634912 -0.715684198634912 -0.608604231328543 -0.736106695599281 -0.726038092859348 -0.932673273326976 -0.779758441305531 -0.652707676183819 -0.647372977210331 1 0.800181172385485 0.800181172385485 0.784525443820601 0.997716938631098 0.784525443820601 1 0.667281436317029 1 0.667281436317029 1 0.802415655811182 1 0.800181172385485 0.802415655811182 0.786763701277731 0.802415655811182 0.665955049313881 0.665955049313881 0.802415655811182 0.800181172385485 1 1 1 0.997716938631098 0.802415655811182 0.800181172385485 -0.321358756961662 -0.321358756961662 -0.321358756961662 -0.316596722937815 0.735547696448038 -0.779758441305531 0.33643933320114 1 0.802415655811182 1 0.33643933320114 0.337509041210318 1 -0.581675555749845 -0.718325553931612 -0.331132518197902 -0.715684198634912 0.344976992185652 -0.616182804163863 -0.723500535236274 -0.654029237640437 0.334297606151644 1 0.800181172385485 0.33643933320114 0.337509041210318 0.33643933320114 0.33643933320114 0.33643933320114 1 0.800181172385485 0.337509041210318 0.337509041210318 0.337509041210318 1 0.735547696448038 0.948628670668041 0.948628670668041 0.344976992185652 0.984229256355231 0.802415655811182 0.337509041210318 0.344976992185652 0.344976992185652 0.301703188436906 -0.652707676183819 1 0.33643933320114 0.33643933320114 0.337509041210318 0.33643933320114 0.33643933320114 0.33643933320114 0.33643933320114 0.802415655811182 0.337509041210318 0.337509041210318 1 0.338578001562405 0.337509041210318 0.313690962848208 0.800181172385485 0.33643933320114 0.654029237640437 0.665955049313881 0.800181172385485 0.667281436317029 0.665955049313881 0.665955049313881 0.665955049313881 0.800181172385485 0.667281436317029 -0.723500535236274 0.667281436317029 -0.736106695599281 0.334297606151644 -0.723500535236274 -0.215929970139106 0.33643933320114 -0.236586507246844 0.782957196118788 0.65936001328372 0.65936001328372 0.33643933320114 0.33643933320114 0.800181172385485 0.160187037440895 -0.329793571675105 0.337509041210318
0.800586696751842 0.802415655811182 0.802415655811182 0.10908207689164 0.265753972780549 0.269964188191269 0.276814939424419 -0.289958752169804 0.112031644503652 0.802415655811182 0.276814939424419 0.27082253864498 0.802415655811182 0.534372757635966 -0.919091527778745 0.535437071332956 -0.914306169787504 -0.904807150433619 -0.972445085347121 0.269964188191269 0.535437071332956 0.53971446224321 0.946300429011883 0.27082253864498 0.782439229962824 0.802415655811182 0.802415655811182 1 0.997215304300814 0.269964188191269 0.265753972780549 0.534372757635966 0.535437071332956 0.534372757635966 0.804251812054153 0.534372757635966 0.804251812054153 1 1 1 0.802415655811182 -0.250353179391472 0.997215304300814 -0.907975173945415 -0.482200797335144 0.802415655811182 0.517798400317654 0.980892637633796 0.997215304300814 0.802415655811182 0.802415655811182 0.535437071332956 0.802415655811182 1 -0.904807150433619 -0.393047722861957 0.104525844670462 0.269964188191269 0.638496526547769 1 0.802415655811182 0.535437071332956 0.269964188191269 0.269964188191269 0.269964188191269 0.258922342433563 0.254395044056917 -0.928179058903484 -0.490289256242708 -0.925091412279812 0.535437071332956 0.802415655811182 0.27082253864498 -0.383814878176314 0.0654044744515884 0.129834695286283 0.129834695286283 1 0.533310433583471 0.789760964206835 0.800586696751842 0.802415655811182 0.802415655811182 -0.464961262839316 -0.258688582941194 -0.91430824070006 0.978223912438477 0.802415655811182 0.534372757635966 0.802415655811182 0.802415655811182 1 -0.482200797335144 -0.911144632000205 -0.931265175337737 0.535437071332956 0.535437071332956 1 0.802415655811182 0.997215304300814 0.206431433571577 -0.81558941626261 -0.904807150433619 -0.904807150433619 -0.483173014777565 -0.928179058903483 -0.917470245527119 -0.746483427108066 -0.975334965269761 -0.521312209418368 -0.514587689047759 0.802415655811182 0.997215304300814 0.997215304300814 0.977704557655352 0.798724581146701 0.977704557655352 0.802415655811182 0.535437071332956 0.802415655811182 0.535437071332956 0.802415655811182 1 0.802415655811182 0.997215304300814 1 0.980493956691775 1 0.534372757635966 0.534372757635966 1 0.997215304300814 0.802415655811182 0.802415655811182 0.802415655811182 0.804251812054152 1 0.997215304300814 0.206431433571577 0.206431433571577 0.206431433571577 0.207379742475993 0.940269372416702 -0.975334965269761 0.269964188191269 0.802415655811182 1 0.802415655811182 0.269964188191269 0.27082253864498 0.802415655811182 -0.465978641566265 -0.907975173945415 -0.258174059844341 -0.904807150433619 0.276814939424419 -0.489303473000034 -0.91430824070006 -0.522381017340873 0.268245632876279 0.802415655811182 0.997215304300814 0.269964188191269 0.27082253864498 0.269964188191269 0.269964188191269 0.269964188191269 0.802415655811182 0.997215304300814 0.27082253864498 0.27082253864498 0.27082253864498 0.802415655811182 0.940269372416702 0.755529235300303 0.755529235300303 0.276814939424419 0.789760964206835 1 0.27082253864498 0.276814939424419 0.276814939424419 0.242091361809925 -0.521312209418368 0.802415655811182 0.269964188191269 0.269964188191269 0.27082253864498 0.269964188191269 0.269964188191269 0.269964188191269 0.269964188191269 1 0.27082253864498 0.27082253864498 0.802415655811182 0.271680289166936 0.27082253864498 0.273394044206091 0.997215304300814 0.269964188191269 0.522381017340873 0.534372757635966 0.997215304300814 0.535437071332956 0.534372757635966 0.534372757635966 0.534372757635966 0.997215304300814 0.535437071332956 -0.91430824070006 0.535437071332956 -0.928179058903483 0.268245632876279 -0.91430824070006 -0.302807512206318 0.269964188191269 -0.289946989541826 0.978016646196092 0.529080797474726 0.529080797474726 0.269964188191269 0.269964188191269 0.997215304300814 0.128536586700587 -0.411000918646968 0.27082253864498
-0.603272242250428 -0.607383931175024 -0.607383931175024 0.178605940270983 0.456039490571574 0.42538301685535 0.437169992968115 0.143905462636664 -0.225735390781017 -0.607383931175024 0.445204444059137 0.426905218979955 -0.607383931175024 -0.903653421422831 0.526973299207924 -0.90177974392447 0.529792073322879 0.532180600983705 0.497653552488812 0.42538301685535 -0.90177974392447 -0.894326456185415 -0.504833560064128 0.426905218979955 -0.624364271917597 -0.607383931175024 -0.607383931175024 -0.482200797335144 -0.480746003020879 0.42538301685535 0.456039490571574 -0.903653421422831 -0.90177974392447 -0.903653421422831 -0.605962106236547 -0.903653421422831 -0.605962106236547 -0.482200797335144 -0.482200797335144 -0.482200797335144 -0.607383931175024 0.793770847426208 -0.480746003020879 0.533560777428957 0.987905622842099 -0.607383931175024 -0.917660898208647 -0.492168420669422 -0.480746003020879 -0.607383931175024 -0.607383931175024 -0.90177974392447 -0.607383931175024 -0.482200797335144 0.532180600983705 0.195068139773252 0.171145776666243 0.42538301685535 -0.749145162866541 -0.482200797335144 -0.607383931175024 -0.90177974392447 0.42538301685535 0.42538301685535 0.42538301685535 0.426905218979955 0.398876493160568 0.525281252691403 0.980026819542615 0.523901591076465 -0.90177974392447 -0.607383931175024 0.41848526335022 0.173359387766472 0.107090257081919 0.212585316416728 0.212585316416728 -0.482200797335144 -0.901321045197806 -0.617454974479582 -0.603272242250428 -0.607383931175024 -0.607383931175024 0.95805178645045 0.128386192616718 0.536321548753128 -0.486656888934979 -0.607383931175024 -0.903653421422831 -0.607383931175024 -0.607383931175024 -0.482200797335144 1 0.534941088737847 0.526660964731365 -0.90177974392447 -0.90177974392447 -0.482200797335144 -0.607383931175024 -0.480746003020879 0.318018870517155 0.496296323390128 0.532180600983705 0.532180600983705 0.98993160601858 0.525281252691403 0.531201091654939 0.654622846130665 0.499068046372023 0.919139959828319 0.91914335002044 -0.607383931175024 -0.480746003020879 -0.480812504310882 -0.470813700234372 -0.605962106236547 -0.470813700234372 -0.607383931175024 -0.90177974392447 -0.607383931175024 -0.90177974392447 -0.607383931175024 -0.482200797335144 -0.607383931175024 -0.480746003020879 -0.482200797335144 -0.472203411344598 -0.482200797335144 -0.903653421422831 -0.903653421422831 -0.482200797335144 -0.480746003020879 -0.607383931175024 -0.607383931175024 -0.607383931175024 -0.60593807918763 -0.482200797335144 -0.480746003020879 0.318018870517155 0.318018870517155 0.318018870517155 0.319515873626987 -0.502000863435861 0.499068046372023 0.42538301685535 -0.607383931175024 -0.482200797335144 -0.607383931175024 0.42538301685535 0.426905218979955 -0.607383931175024 0.960022399619146 0.533560777428957 0.552593405109477 0.532180600983705 0.445204444059137 0.973885447645537 0.536321548753128 0.921423824628104 0.422566122156269 -0.607383931175024 -0.480746003020879 0.42538301685535 0.426905218979955 0.42538301685535 0.42538301685535 0.42538301685535 -0.607383931175024 -0.480746003020879 0.426905218979955 0.426905218979955 0.426905218979955 -0.607383931175024 -0.502000863435861 -0.626447772325165 -0.626447772325165 0.437169992968115 -0.617454974479582 -0.482200797335144 0.426905218979955 0.437169992968115 0.437169992968115 0.378577541467567 0.919139959828319 -0.607383931175024 0.42538301685535 0.42538301685535 0.426905218979955 0.42538301685535 0.42538301685535 0.42538301685535 0.42538301685535 -0.482200797335144 0.426905218979955 0.426905218979955 -0.607383931175024 0.428312103201112 0.426905218979955 0.431344672313975 -0.480746003020879 0.42538301685535 -0.921423824628104 -0.899439026097451 -0.480746003020879 -0.90177974392447 -0.903653421422831 -0.903653421422831 -0.903653421422831 -0.480746003020879 -0.90177974392447 0.536321548753128 -0.90177974392447 0.525281252691403 0.422566122156269 0.536321548753128 0.221157718463166 0.42538301685535 0.128126395382234 -0.490719785576039 -0.91724829422431 -0.91724829422431 0.42538301685535 0.42538301685535 -0.480746003020879 0.210459853543918 0.186806881109448 0.426905218979955
-0.718923983161416 -0.720866184232547 -0.720866184232547 -0.117575896141245 -0.288438438399394 -0.290985304434232 -0.29836949841395 0.26901179525431 -0.120755135711061 -0.720866184232547 -0.29836949841395 -0.280437665529238 -0.720866184232547 -0.447302435533323 0.992241622382241 -0.441751336630444 0.99226074809678 0.994839641575009 0.937807859948891 -0.290985304434232 -0.441751336630444 -0.447180876734281 -0.866120417773799 -0.280437665529238 -0.743310074993745 -0.720866184232547 -0.720866184232547 -0.911144632000205 -0.914083498279349 -0.290985304434232 -0.288438438399394 -0.447302435533323 -0.441751336630444 -0.447302435533323 -0.722912070850659 -0.447302435533323 -0.722912070850659 -0.911144632000205 -0.911144632000205 -0.911144632000205 -0.720866184232547 0.185008000351742 -0.914083498279349 0.992241622382241 0.534941088737847 -0.720866184232547 -0.469132514837664 -0.929510131522442 -0.914083498279349 -0.720866184232547 -0.720866184232547 -0.441751336630444 -0.720866184232547 -0.911144632000205 0.994839641575009 0.364653499011453 -0.112664886911337 -0.290985304434232 -0.542818490339812 -0.911144632000205 -0.720866184232547 -0.441751336630444 -0.290985304434232 -0.290985304434232 -0.290985304434232 -0.280678102524403 -0.274203848434205 0.976691549980851 0.504361948934503 0.979363152515675 -0.441751336630444 -0.720866184232547 -0.291910491473883 0.341890699883185 0.200190748731958 -0.13994444443586 -0.13994444443586 -0.911144632000205 -0.439833627952524 -0.739926303826282 -0.718923983161416 -0.720866184232547 -0.720866184232547 0.51690535128894 0.240000619357236 0.997426059015359 -0.92667961751808 -0.720866184232547 -0.447302435533323 -0.720866184232547 -0.720866184232547 -0.911144632000205 0.534941088737847 1 0.979282984132077 -0.441751336630444 -0.441751336630444 -0.911144632000205 -0.720866184232547 -0.914083498279348 -0.22250548839486 0.922232912699254 0.994839641575009 0.994839641575009 0.536016937287545 0.981942243267879 0.994865033721133 0.800174367358959 0.934960714637054 0.472242266294052 0.472242266294052 -0.720866184232547 -0.908516031715616 -0.908519289316648 -0.895777464071218 -0.717406596896934 -0.895777464071218 -0.720866184232547 -0.441751336630444 -0.720866184232547 -0.441751336630444 -0.720866184232547 -0.911144632000205 -0.720866184232547 -0.914083498279348 -0.911144632000205 -0.898394504806491 -0.911144632000205 -0.447302435533323 -0.447302435533323 -0.911144632000205 -0.914083498279348 -0.720866184232547 -0.720866184232547 -0.720866184232547 -0.722817157699308 -0.911144632000205 -0.914083498279348 -0.22250548839486 -0.22250548839486 -0.22250548839486 -0.223527638618184 -0.860449431236467 0.934960714637054 -0.290985304434232 -0.720866184232547 -0.911144632000205 -0.720866184232547 -0.290985304434232 -0.280437665529238 -0.720866184232547 0.517953476315116 0.99224162238224 0.295604917758618 0.994839641575009 -0.29836949841395 0.503316087230057 0.997426059015359 0.473620944064381 -0.289132931551481 -0.720866184232547 -0.914083498279348 -0.290985304434232 -0.280437665529238 -0.290985304434232 -0.290985304434232 -0.290985304434232 -0.720866184232547 -0.914083498279348 -0.280437665529238 -0.280437665529238 -0.280437665529238 -0.720866184232547 -0.860449431236467 -0.676210110494037 -0.676210110494037 -0.29836949841395 -0.739926303826282 -0.911144632000205 -0.280437665529238 -0.29836949841395 -0.29836949841395 -0.260942123802171 0.47259781875667 -0.720866184232547 -0.290985304434232 -0.290985304434232 -0.280437665529238 -0.290985304434232 -0.290985304434232 -0.290985304434232 -0.290985304434232 -0.911144632000205 -0.280437665529238 -0.280437665529238 -0.720866184232547 -0.281461986712225 -0.280437665529238 -0.294682230694434 -0.914083498279348 -0.290985304434232 -0.473620944064382 -0.440265295195452 -0.914083498279348 -0.441751336630444 -0.447302435533323 -0.447302435533323 -0.447302435533323 -0.914083498279348 -0.441751336630444 0.997426059015359 -0.441751336630444 0.981942243267879 -0.289132931551481 0.997426059015359 0.476816227656394 -0.290985304434232 0.264012534423227 -0.932354965870389 -0.473620944064382 -0.473620944064382 -0.290985304434232 -0.290985304434232 -0.914083498279348 -0.138545256919439 0.368092898420725 -0.280437665529238
-0.736741863540721 -0.738661170573277 -0.738661170573277 -0.115755989200612 -0.28324106178459 -0.286481267530909 -0.293751164734538 0.27324117843073 -0.118886018682742 -0.738661170573277 -0.293751164734538 -0.287392133996613 -0.738661170573277 -0.469679201367172 0.971316088657124 -0.470688914723492 0.97674953211059 0.973873191007825 0.914143725312652 -0.286481267530909 -0.470688914723492 -0.475831616160046 -0.881218034789197 -0.287392133996613 -0.728561462258112 -0.738661170573277 -0.738661170573277 -0.931265175337737 -0.928612993622347 -0.286481267530909 -0.28324106178459 -0.469679201367172 -0.470688914723492 -0.469679201367172 -0.740661308297167 -0.469679201367172 -0.740661308297167 -0.931265175337737 -0.931265175337737 -0.931265175337737 -0.738661170573277 0.20668370691919 -0.928612993622347 0.976578086062101 0.526660964731365 -0.738661170573277 -0.458544198445792 -0.911347434987121 -0.928612993622347 -0.738661170573277 -0.738661170573277 -0.470688914723492 -0.738661170573277 -0.931265175337737 0.973873191007825 0.370386553848262 -0.110920995379273 -0.286481267530909 -0.57209175733133 -0.931265175337737 -0.738661170573277 -0.470688914723492 -0.286481267530909 -0.286481267530909 -0.286481267530909 -0.275690760085261 -0.269959564501096 0.997380265232557 0.535182656034299 0.994760626209867 -0.470688914723492 -0.738661170573277 -0.287392133996613 0.347391110387478 0.203338132600245 -0.137778304316241 -0.137778304316241 -0.931265175337737 -0.468673794797559 -0.725076922589756 -0.736741863540721 -0.738661170573277 -0.738661170573277 0.508904394738032 0.243773891012036 0.98198732822833 -0.908558778457586 -0.738661170573277 -0.469679201367172 -0.738661170573277 -0.738661170573277 -0.931265175337737 0.526660964731365 0.979282984132077 1 -0.470688914723492 -0.470688914723492 -0.931265175337737 -0.738661170573277 -0.928612993622347 -0.21906142123528 0.897730567453909 0.973873191007825 0.973873191007825 0.52772016068213 0.997380265232557 0.97946594394779 0.787469165678409 0.916873019360509 0.461836458573714 0.461836458573714 -0.738661170573277 -0.928611335733087 -0.928612993622347 -0.910021793138127 -0.735151942489935 -0.910021793138127 -0.738661170573277 -0.470688914723492 -0.738661170573277 -0.470688914723492 -0.738661170573277 -0.931265175337737 -0.738661170573277 -0.928612993622347 -0.931265175337737 -0.9126797392579 -0.931265175337737 -0.469679201367172 -0.469679201367172 -0.931265175337737 -0.928612993622347 -0.738661170573277 -0.738661170573277 -0.738661170573277 -0.740588865224437 -0.931265175337737 -0.928612993622347 -0.21906142123528 -0.21906142123528 -0.21906142123528 -0.220067750033066 -0.875466258119105 0.916873019360509 -0.286481267530909 -0.738661170573277 -0.931265175337737 -0.738661170573277 -0.286481267530909 -0.287392133996613 -0.738661170573277 0.509936296285823 0.976578086062101 0.291029375839147 0.973873191007825 -0.293751164734538 0.534111354656264 0.98198732822833 0.463205087770892 -0.28465756673467 -0.738661170573277 -0.928612993622347 -0.286481267530909 -0.287392133996613 -0.286481267530909 -0.286481267530909 -0.286481267530909 -0.738661170573277 -0.928612993622347 -0.287392133996613 -0.287392133996613 -0.287392133996613 -0.738661170573277 -0.875466258119105 -0.694730755692922 -0.694730755692922 -0.293751164734538 -0.725076922589756 -0.931265175337737 -0.287392133996613 -0.293751164734538 -0.293751164734538 -0.256903112424872 0.461836458573714 -0.738661170573277 -0.286481267530909 -0.286481267530909 -0.287392133996613 -0.286481267530909 -0.286481267530909 -0.286481267530909 -0.286481267530909 -0.931265175337737 -0.287392133996613 -0.287392133996613 -0.738661170573277 -0.28830236382525 -0.287392133996613 -0.290120970652858 -0.928612993622347 -0.286481267530909 -0.463205087770893 -0.469315374768507 -0.928612993622347 -0.470688914723492 -0.469679201367172 -0.469679201367172 -0.469679201367172 -0.928612993622347 -0.470688914723492 0.98198732822833 -0.470688914723492 0.997380265232557 -0.28465756673467 0.98198732822833 0.452605124594524 -0.286481267530909 0.268635789508381 -0.908604831332612 -0.463205087770893 -0.463205087770893 -0.286481267530909 -0.286481267530909 -0.928612993622347 -0.13640077422414 0.374011984043112 -0.287392133996613
0.663530431142469 0.667281436317029 0.667281436317029 -0.192691819532561 -0.446801953895969 -0.476887607144497 -0.45126099440563 -0.155254665069158 0.209234008068871 0.667281436317029 -0.451063178040766 -0.478403870085533 0.667281436317029 0.998012252505527 -0.446197068350009 1 -0.443341100661475 -0.437513132707844 -0.5048713788009 -0.476887607144497 1 0.992074715040106 0.559265802914994 -0.478403870085533 0.642755213384953 0.667281436317029 0.667281436317029 0.535437071332956 0.533946042023231 -0.476887607144497 -0.446801953895969 0.998012252505527 1 0.998012252505527 0.665757991847588 0.998012252505527 0.665757991847588 0.535437071332956 0.535437071332956 0.535437071332956 0.667281436317029 -0.809122766907747 0.533946042023231 -0.439637040887084 -0.914381135426423 0.667281436317029 0.980044965882161 0.506684145711174 0.533946042023231 0.667281436317029 0.667281436317029 1 0.667281436317029 0.535437071332956 -0.437513132707844 -0.210452321623294 -0.184643305038435 -0.476887607144497 0.838590421514059 0.535437071332956 0.667281436317029 1 -0.476887607144497 -0.476887607144497 -0.476887607144497 -0.478403870085533 -0.449384952287703 -0.468745313775923 -0.921192666070457 -0.466794704693824 1 0.667281436317029 -0.470852604122333 -0.20550871430474 0.12215156169289 -0.229351002346811 -0.229351002346811 0.535437071332956 0.99602822093698 0.641239191789151 0.663530431142469 0.667281436317029 0.667281436317029 -0.861298765513492 -0.138511457237306 -0.443856262084739 0.501661692386006 0.667281436317029 0.998012252505527 0.667281436317029 0.667281436317029 0.535437071332956 -0.90177974392447 -0.441751336630444 -0.470688914723492 1 1 0.535437071332956 0.667281436317029 0.533946042023231 -0.364657968358416 -0.387674543567685 -0.437513132707844 -0.437513132707844 -0.912073750278945 -0.468745313775923 -0.445445478177685 -0.587466007767638 -0.506543398273688 -0.978127727310238 -0.974098157889686 0.667281436317029 0.533946042023231 0.533946042023231 0.523499264979865 0.665757991847588 0.523499264979865 0.667281436317029 1 0.667281436317029 1 0.667281436317029 0.535437071332956 0.667281436317029 0.533946042023231 0.535437071332956 0.524992812630706 0.535437071332956 0.998012252505527 0.998012252505527 0.535437071332956 0.533946042023231 0.667281436317029 0.667281436317029 0.667281436317029 0.665757991847588 0.535437071332956 0.533946042023231 -0.364657968358416 -0.364657968358416 -0.364657968358416 -0.366333141525979 0.556288901728453 -0.506543398273688 -0.476887607144497 0.667281436317029 0.535437071332956 0.667281436317029 -0.476887607144497 -0.478403870085533 0.667281436317029 -0.863167590453874 -0.439637040887084 -0.491099767360528 -0.437513132707844 -0.451063178040766 -0.927601761815711 -0.443856262084739 -0.980102210855764 -0.473851805479831 0.667281436317029 0.533946042023231 -0.476887607144497 -0.478403870085533 -0.476887607144497 -0.476887607144497 -0.476887607144497 0.667281436317029 0.533946042023231 -0.478403870085533 -0.478403870085533 -0.478403870085533 0.667281436317029 0.556288901728453 0.688206456045064 0.688206456045064 -0.45126099440563 0.641239191789151 0.535437071332956 -0.478403870085533 -0.45126099440563 -0.45126099440563 -0.385518514176815 -0.978127430835872 0.667281436317029 -0.476887607144497 -0.476887607144497 -0.478403870085533 -0.476887607144497 -0.476887607144497 -0.476887607144497 -0.476887607144497 0.535437071332956 -0.478403870085533 -0.478403870085533 0.667281436317029 -0.47237523762146 -0.478403870085533 -0.482946395307167 0.533946042023231 -0.476887607144497 0.980102210855764 0.998012252505527 0.533946042023231 1 0.998012252505527 0.998012252505527 0.998012252505527 0.533946042023231 1 -0.443856262084739 1 -0.468745313775923 -0.473851805479831 -0.443856262084739 -0.0653144811670829 -0.476887607144497 -0.146667224783321 0.505014389625367 0.984119629054791 0.984119629054791 -0.476887607144497 -0.476887607144497 0.533946042023231 -0.227057913395293 -0.220065128195487 -0.478403870085533
0.663530431142469 0.667281436317029 0.667281436317029 -0.192691819532561 -0.446801953895969 -0.476887607144497 -0.45126099440563 -0.155254665069158 0.209234008068871 0.667281436317029 -0.451063178040766 -0.478403870085533 0.667281436317029 0.998012252505527 -0.446197068350009 1 -0.443341100661475 -0.437513132707844 -0.5048713788009 -0.476887607144497 1 0.992074715040106 0.559265802914994 -0.478403870085533 0.642755213384953 0.667281436317029 0.667281436317029 0.535437071332956 0.533946042023231 -0.476887607144497 -0.446801953895969 0.998012252505527 1 0.998012252505527 0.665757991847588 0.998012252505527 0.665757991847588 0.535437071332956 0.535437071332956 0.535437071332956 0.667281436317029 -0.809122766907747 0.533946042023231 -0.439637040887084 -0.914381135426423 0.667281436317029 0.980044965882161 0.506684145711174 0.533946042023231 0.667281436317029 0.667281436317029 1 0.667281436317029 0.535437071332956 -0.437513132707844 -0.210452321623294 -0.184643305038435 -0.476887607144497 0.838590421514059 0.535437071332956 0.667281436317029 1 -0.476887607144497 -0.476887607144497 -0.476887607144497 -0.478403870085533 -0.449384952287703 -0.468745313775923 -0.921192666070457 -0.466794704693824 1 0.667281436317029 -0.470852604122333 -0.20550871430474 0.12215156169289 -0.229351002346811 -0.229351002346811 0.535437071332956 0.99602822093698 0.641239191789151 0.663530431142469 0.667281436317029 0.667281436317029 -0.861298765513492 -0.138511457237306 -0.443856262084739 0.501661692386006 0.667281436317029 0.998012252505527 0.667281436317029 0.667281436317029 0.535437071332956 -0.90177974392447 -0.441751336630444 -0.470688914723492 1 1 0.535437071332956 0.667281436317029 0.533946042023231 -0.364657968358416 -0.387674543567685 -0.437513132707844 -0.437513132707844 -0.912073750278945 -0.468745313775923 -0.445445478177685 -0.587466007767638 -0.506543398273688 -0.978127727310238 -0.974098157889686 0.667281436317029 0.533946042023231 0.533946042023231 0.523499264979865 0.665757991847588 0.523499264979865 0.667281436317029 1 0.667281436317029 1 0.667281436317029 0.535437071332956 0.667281436317029 0.533946042023231 0.535437071332956 0.524992812630706 0.535437071332956 0.998012252505527 0.998012252505527 0.535437071332956 0.533946042023231 0.667281436317029 0.667281436317029 0.667281436317029 0.665757991847588 0.535437071332956 0.533946042023231 -0.364657968358416 -0.364657968358416 -0.364657968358416 -0.366333141525979 0.556288901728453 -0.506543398273688 -0.476887607144497 0.667281436317029 0.535437071332956 0.667281436317029 -0.476887607144497 -0.478403870085533 0.667281436317029 -0.863167590453874 -0.439637040887084 -0.491099767360528 -0.437513132707844 -0.451063178040766 -0.927601761815711 -0.443856262084739 -0.980102210855764 -0.473851805479831 0.667281436317029 0.533946042023231 -0.476887607144497 -0.478403870085533 -0.476887607144497 -0.476887607144497 -0.476887607144497 0.667281436317029 0.533946042023231 -0.478403870085533 -0.478403870085533 -0.478403870085533 0.667281436317029 0.556288901728453 0.688206456045064 0.688206456045064 -0.45126099440563 0.641239191789151 0.535437071332956 -0.478403870085533 -0.45126099440563 -0.45126099440563 -0.385518514176815 -0.978127430835872 0.667281436317029 -0.476887607144497 -0.476887607144497 -0.478403870085533 -0.476887607144497 -0.476887607144497 -0.476887607144497 -0.476887607144497 0.535437071332956 -0.478403870085533 -0.478403870085533 0.667281436317029 -0.47237523762146 -0.478403870085533 -0.482946395307167 0.533946042023231 -0.476887607144497 0.980102210855764 0.998012252505527 0.533946042023231 1 0.998012252505527 0.998012252505527 0.998012252505527 0.533946042023231 1 -0.443856262084739 1 -0.468745313775923 -0.473851805479831 -0.443856262084739 -0.0653144811670829 -0.476887607144497 -0.146667224783321 0.505014389625367 0.984119629054791 0.984119629054791 -0.476887607144497 -0.476887607144497 0.533946042023231 -0.227057913395293 -0.220065128195487 -0.478403870085533
0.800586696751842 0.802415655811182 0.802415655811182 0.10908207689164 0.265753972780549 0.269964188191269 0.276814939424419 -0.289958752169804 0.112031644503652 0.802415655811182 0.276814939424419 0.27082253864498 0.802415655811182 0.534372757635966 -0.919091527778745 0.535437071332956 -0.914306169787504 -0.904807150433619 -0.972445085347121 0.269964188191269 0.535437071332956 0.53971446224321 0.946300429011883 0.27082253864498 0.782439229962824 0.802415655811182 0.802415655811182 1 0.997215304300814 0.269964188191269 0.265753972780549 0.534372757635966 0.535437071332956 0.534372757635966 0.804251812054153 0.534372757635966 0.804251812054153 1 1 1 0.802415655811182 -0.250353179391472 0.997215304300814 -0.907975173945415 -0.482200797335144 0.802415655811182 0.517798400317654 0.980892637633796 0.997215304300814 0.802415655811182 0.802415655811182 0.535437071332956 0.802415655811182 1 -0.904807150433619 -0.393047722861957 0.104525844670462 0.269964188191269 0.638496526547769 1 0.802415655811182 0.535437071332956 0.269964188191269 0.269964188191269 0.269964188191269 0.258922342433563 0.254395044056917 -0.928179058903484 -0.490289256242708 -0.925091412279812 0.535437071332956 0.802415655811182 0.27082253864498 -0.383814878176314 0.0654044744515884 0.129834695286283 0.129834695286283 1 0.533310433583471 0.789760964206835 0.800586696751842 0.802415655811182 0.802415655811182 -0.464961262839316 -0.258688582941194 -0.91430824070006 0.978223912438477 0.802415655811182 0.534372757635966 0.802415655811182 0.802415655811182 1 -0.482200797335144 -0.911144632000205 -0.931265175337737 0.535437071332956 0.535437071332956 1 0.802415655811182 0.997215304300814 0.206431433571577 -0.81558941626261 -0.904807150433619 -0.904807150433619 -0.483173014777565 -0.928179058903483 -0.917470245527119 -0.746483427108066 -0.975334965269761 -0.521312209418368 -0.514587689047759 0.802415655811182 0.997215304300814 0.997215304300814 0.977704557655352 0.798724581146701 0.977704557655352 0.802415655811182 0.535437071332956 0.802415655811182 0.535437071332956 0.802415655811182 1 0.802415655811182 0.997215304300814 1 0.980493956691775 1 0.534372757635966 0.534372757635966 1 0.997215304300814 0.802415655811182 0.802415655811182 0.802415655811182 0.804251812054152 1 0.997215304300814 0.206431433571577 0.206431433571577 0.206431433571577 0.207379742475993 0.940269372416702 -0.975334965269761 0.269964188191269 0.802415655811182 1 0.802415655811182 0.269964188191269 0.27082253864498 0.802415655811182 -0.465978641566265 -0.907975173945415 -0.258174059844341 -0.904807150433619 0.276814939424419 -0.489303473000034 -0.91430824070006 -0.522381017340873 0.268245632876279 0.802415655811182 0.997215304300814 0.269964188191269 0.27082253864498 0.269964188191269 0.269964188191269 0.269964188191269 0.802415655811182 0.997215304300814 0.27082253864498 0.27082253864498 0.27082253864498 0.802415655811182 0.940269372416702 0.755529235300303 0.755529235300303 0.276814939424419 0.789760964206835 1 0.27082253864498 0.276814939424419 0.276814939424419 0.242091361809925 -0.521312209418368 0.802415655811182 0.269964188191269 0.269964188191269 0.27082253864498 0.269964188191269 0.269964188191269 0.269964188191269 0.269964188191269 1 0.27082253864498 0.27082253864498 0.802415655811182 0.271680289166936 0.27082253864498 0.273394044206091 0.997215304300814 0.269964188191269 0.522381017340873 0.534372757635966 0.997215304300814 0.535437071332956 0.534372757635966 0.534372757635966 0.534372757635966 0.997215304300814 0.535437071332956 -0.91430824070006 0.535437071332956 -0.928179058903483 0.268245632876279 -0.91430824070006 -0.302807512206318 0.269964188191269 -0.289946989541826 0.978016646196092 0.529080797474726 0.529080797474726 0.269964188191269 0.269964188191269 0.997215304300814 0.128536586700587 -0.411000918646968 0.27082253864498
0.997720683730315 1 1 0.13594210943126 0.337938491978778 0.33643933320114 0.344976992185652 -0.232667442280525 0.139617969430565 1 0.344976992185652 0.337509041210318 1 0.665955049313881 -0.729240761454205 0.667281436317029 -0.723406159075217 -0.715684198634912 -0.777413968555367 0.33643933320114 0.667281436317029 0.672612078708259 0.740511540186145 0.337509041210318 0.977433481716821 1 1 0.802415655811182 0.800181172385485 0.33643933320114 0.337938491978778 0.665955049313881 0.667281436317029 0.665955049313881 0.997716938631098 0.665955049313881 0.997716938631098 0.802415655811182 0.802415655811182 0.802415655811182 1 -0.411698042006769 0.800181172385485 -0.718325553931612 -0.607360102016704 1 0.651338762159879 0.785284776424225 0.800181172385485 1 1 0.667281436317029 1 0.802415655811182 -0.715684198634912 -0.315387646305369 0.130263964708907 0.33643933320114 0.379007158297445 0.802415655811182 1 0.667281436317029 0.33643933320114 0.33643933320114 0.33643933320114 0.328602545094772 0.317036491268036 -0.736181645366913 -0.617464190751749 -0.733625018909454 0.667281436317029 1 0.337509041210318 -0.307979067181936 0.0815094695348005 0.161804788261553 0.161804788261553 0.802415655811182 0.664631141879123 0.984229256355231 0.997720683730315 1 1 -0.580422918172717 -0.207575768931624 -0.723500535236274 0.78210138629557 1 0.665955049313881 1 1 0.802415655811182 -0.607383931175024 -0.720866184232547 -0.738661170573277 0.667281436317029 0.667281436317029 0.802415655811182 1 0.800181172385485 -0.321358756961662 -0.642093029825737 -0.715684198634912 -0.715684198634912 -0.608604231328543 -0.736106695599281 -0.726038092859348 -0.932673273326976 -0.779758441305531 -0.652707676183819 -0.647372977210331 1 0.800181172385485 0.800181172385485 0.784525443820601 0.997716938631098 0.784525443820601 1 0.667281436317029 1 0.667281436317029 1 0.802415655811182 1 0.800181172385485 0.802415655811182 0.786763701277731 0.802415655811182 0.665955049313881 0.665955049313881 0.802415655811182 0.800181172385485 1 1 1 0.997716938631098 0.802415655811182 0.800181172385485 -0.321358756961662 -0.321358756961662 -0.321358756961662 -0.316596722937815 0.735547696448038 -0.779758441305531 0.33643933320114 1 0.802415655811182 1 0.33643933320114 0.337509041210318 1 -0.581675555749845 -0.718325553931612 -0.331132518197902 -0.715684198634912 0.344976992185652 -0.616182804163863 -0.723500535236274 -0.654029237640437 0.334297606151644 1 0.800181172385485 0.33643933320114 0.337509041210318 0.33643933320114 0.33643933320114 0.33643933320114 1 0.800181172385485 0.337509041210318 0.337509041210318 0.337509041210318 1 0.735547696448038 0.948628670668041 0.948628670668041 0.344976992185652 0.984229256355231 0.802415655811182 0.337509041210318 0.344976992185652 0.344976992185652 0.301703188436906 -0.652707676183819 1 0.33643933320114 0.33643933320114 0.337509041210318 0.33643933320114 0.33643933320114 0.33643933320114 0.33643933320114 0.802415655811182 0.337509041210318 0.337509041210318 1 0.338578001562405 0.337509041210318 0.313690962848208 0.800181172385485 0.33643933320114 0.654029237640437 0.665955049313881 0.800181172385485 0.667281436317029 0.665955049313881 0.665955049313881 0.665955049313881 0.800181172385485 0.667281436317029 -0.723500535236274 0.667281436317029 -0.736106695599281 0.334297606151644 -0.723500535236274 -0.215929970139106 0.33643933320114 -0.236586507246844 0.782957196118788 0.65936001328372 0.65936001328372 0.33643933320114 0.33643933320114 0.800181172385485 0.160187037440895 -0.329793571675105 0.337509041210318
0.798357306420571 0.800181172385485 0.800181172385485 0.108778316501262 0.26486884786383 0.269212420077479 0.276044094053134 -0.290768453832651 0.11171967046503 0.800181172385485 0.276044094053134 0.270068380286373 0.800181172385485 0.532884692116015 -0.922027160173259 0.533946042023231 -0.911701357394264 -0.907731620684054 -0.975263502338614 0.269212420077479 0.533946042023231 0.538211521701413 0.94917253587697 0.270068380286373 0.780228027491806 0.800181172385485 0.800181172385485 0.997215304300814 1 0.269212420077479 0.26486884786383 0.532884692116015 0.533946042023231 0.532884692116015 0.802012215492063 0.532884692116015 0.802012215492063 0.997215304300814 0.997215304300814 0.997215304300814 0.800181172385485 -0.246625735461672 1 -0.905328988142492 -0.480746003020879 0.800181172385485 0.516254730902293 0.978161150124414 1 0.800181172385485 0.800181172385485 0.533946042023231 0.800181172385485 0.997215304300814 -0.907731620684054 -0.394145297576975 0.104234772000354 0.269212420077479 0.636718508016346 0.997215304300814 0.800181172385485 0.533946042023231 0.269212420077479 0.269212420077479 0.269212420077479 0.258079500930234 0.253686631271838 -0.925505920728051 -0.488812238345079 -0.927983779967658 0.533946042023231 0.800181172385485 0.270068380286373 -0.384886670432141 0.0652223428928757 0.129473145168714 0.129473145168714 0.997215304300814 0.53182532631274 0.787561720246423 0.798357306420571 0.800181172385485 0.800181172385485 -0.463624278752441 -0.259410963535674 -0.911703512011562 0.975499856516669 0.800181172385485 0.532884692116015 0.800181172385485 0.800181172385485 0.997215304300814 -0.480746003020879 -0.914083498279348 -0.928612993622347 0.533946042023231 0.533946042023231 0.997215304300814 0.800181172385485 1 0.205856584846334 -0.818315857134858 -0.907731620684054 -0.907731620684054 -0.481714908842083 -0.931079155081123 -0.914886072220522 -0.744371028002109 -0.972589514142579 -0.519809432898138 -0.513052314760605 0.800181172385485 0.994408774746092 0.9944088060597 0.980434770143102 0.796468433685756 0.980434770143102 0.800181172385485 0.533946042023231 0.800181172385485 0.533946042023231 0.800181172385485 0.997215304300814 0.800181172385485 1 0.997215304300814 0.983231958497906 0.997215304300814 0.532884692116015 0.532884692116015 0.997215304300814 1 0.800181172385485 0.800181172385485 0.800181172385485 0.802012215492063 0.997215304300814 1 0.205856584846334 0.205856584846334 0.205856584846334 0.206802252999022 0.943126557910052 -0.972589514142579 0.269212420077479 0.800181172385485 0.997215304300814 0.800181172385485 0.269212420077479 0.270068380286373 0.800181172385485 -0.46463872031831 -0.905328988142492 -0.257222133853526 -0.907731620684054 0.276044094053134 -0.487829760785187 -0.911703512011562 -0.520875529436126 0.267498650416083 0.800181172385485 1 0.269212420077479 0.270068380286373 0.269212420077479 0.269212420077479 0.269212420077479 0.800181172385485 1 0.270068380286373 0.270068380286373 0.270068380286373 0.800181172385485 0.943126557910052 0.753326129809602 0.753326129809602 0.276044094053134 0.787561720246423 0.997215304300814 0.270068380286373 0.276044094053134 0.276044094053134 0.241417211035883 -0.519809432898138 0.800181172385485 0.269212420077479 0.269212420077479 0.270068380286373 0.269212420077479 0.269212420077479 0.269212420077479 0.269212420077479 0.997215304300814 0.270068380286373 0.270068380286373 0.800181172385485 0.27092374223414 0.270068380286373 0.272632724987007 1 0.269212420077479 0.520875529436126 0.532884692116015 1 0.533946042023231 0.532884692116015 0.532884692116015 0.532884692116015 1 0.533946042023231 -0.911703512011562 0.533946042023231 -0.931079155081123 0.267498650416083 -0.911703512011562 -0.304747802050954 0.269212420077479 -0.290962745921866 0.980837309840067 0.527607468453476 0.527607468453476 0.269212420077479 0.269212420077479 1 0.128178651420414 -0.412148627156436 0.270068380286373
-0.319990399034723 -0.321358756961662 -0.321358756961662 -0.0742900532542423 0.0230616819193801 0.0531266933414301 0.0392037861128314 -0.0598566008870369 -0.0762988482938838 -0.321358756961662 0.0336491736457635 0.0513589394330224 -0.321358756961662 -0.363933120395473 -0.221931356311183 -0.364657968358416 -0.223079682332055 -0.221357280323215 -0.209878419979659 0.0531266933414301 -0.364657968358416 -0.367571073861786 0.215618319358971 0.0513589394330224 -0.311626692368911 -0.321358756961662 -0.321358756961662 0.206431433571577 0.205856584846334 0.0531266933414301 0.0230616819193801 -0.363933120395473 -0.364657968358416 -0.363933120395473 -0.314949149484508 -0.363933120395473 -0.314949149484508 0.206431433571577 0.206431433571577 0.206431433571577 -0.321358756961662 0.402791843463384 0.205856584846334 -0.221931356311183 0.338001267899989 -0.321358756961662 -0.361766674477013 0.210452628199505 0.205856584846334 -0.321358756961662 -0.321358756961662 -0.364657968358416 -0.321358756961662 0.206431433571577 -0.221357280323215 -0.0811374048924379 -0.0711870436307084 0.0531266933414301 0.0928472049367724 0.206431433571577 -0.321358756961662 -0.364657968358416 0.0531266933414301 0.0531266933414301 0.0531266933414301 0.0513589394330224 0.0863815051823699 -0.218487538413864 0.333522612640599 -0.21791367656643 -0.364657968358416 -0.321358756961662 0.0513589394330224 -0.0792314555280357 -0.0138251252172798 -0.0884235678483473 -0.0884235678483473 0.206431433571577 -0.363209627474527 -0.312970285318136 -0.319990399034723 -0.321358756961662 -0.321358756961662 0.30515368561576 0.0276486941853404 -0.223079682332055 0.211026771015026 -0.321358756961662 -0.363933120395473 -0.321358756961662 -0.321358756961662 0.206431433571577 0.318018870517155 -0.22250548839486 -0.21906142123528 -0.364657968358416 -0.364657968358416 0.206431433571577 -0.321358756961662 0.205856584846334 1 -0.206431433571577 -0.221357280323215 -0.221357280323215 0.338681040274036 -0.218487538413864 -0.22365394385469 0.287789753235257 -0.210452628199505 0.359612207206259 0.359612207206259 -0.321358756961662 0.205856584846333 0.205856584846333 0.201828953446259 -0.322729510618778 0.201828953446259 -0.321358756961662 -0.364657968358416 -0.321358756961662 -0.364657968358416 -0.321358756961662 0.206431433571577 -0.321358756961662 0.205856584846334 0.206431433571577 0.202404773088151 0.206431433571577 -0.363933120395473 -0.363933120395473 0.206431433571577 0.205856584846334 -0.321358756961662 -0.321358756961662 -0.321358756961662 -0.321642395664503 0.206431433571577 0.205856584846334 1 1 1 0.995427186411298 0.214470610295777 -0.210452628199505 0.0531266933414301 -0.321358756961662 0.206431433571577 -0.321358756961662 0.0531266933414301 0.0513589394330224 -0.321358756961662 0.305893692771637 -0.221931356311183 0.170486088927241 -0.221357280323215 0.0336491736457635 0.342782790377641 -0.223079682332055 0.360329045249485 0.0566862657503851 -0.321358756961662 0.205856584846334 0.0531266933414301 0.0513589394330224 0.0531266933414301 0.0531266933414301 0.0531266933414301 -0.321358756961662 0.205856584846334 0.0513589394330224 0.0513589394330224 0.0513589394330224 -0.321358756961662 0.214470610295777 -0.298389479066958 -0.298389479066958 0.0392037861128314 -0.312970285318136 0.206431433571577 0.0513589394330224 0.0392037861128314 0.0392037861128314 0.0766402519005725 0.359612207206259 -0.321358756961662 0.0531266933414301 0.0531266933414301 0.0513589394330224 0.0531266933414301 0.0531266933414301 0.0531266933414301 0.0531266933414301 0.206431433571577 0.0513589394330224 0.0513589394330224 -0.321358756961662 0.0495991258137922 0.0513589394330224 0.0856019618882155 0.205856584846334 0.0531266933414301 -0.360329045249485 -0.363933120395473 0.205856584846334 -0.364657968358416 -0.363933120395473 -0.363933120395473 -0.363933120395473 0.205856584846334 -0.364657968358416 -0.223079682332055 -0.364657968358416 -0.218487538413864 0.0566862657503851 -0.223079682332055 -0.143804212609229 0.0531266933414301 -0.0014479492622473 0.20987841997966 -0.360329045249485 -0.360329045249485 0.0531266933414301 0.0531266933414301 0.205856584846334 -0.087539494509178 -0.0848435088355293 0.0513589394330224
[truncated: 498,256 more chars]
