# Supplementary material for: Precision medicine for atherosclerotic cardiovascular disease: Integrative genomics maps risk loci and AI‐predicted functional consequences
Source: Clin Transl Med. 2026 Jul 10;16(7):e70732. doi: 10.1002/ctm2.70732 (PMC13351343; doi:10.1002/ctm2.70732)
Supplement: Supplementary file 6 — Supporting Information [file CTM2-16-e70732-s005.zip › EDEM2/FINEMAP/data.snp]

index rsid chromosome position allele1 allele2 maf beta se z prob log10bf mean sd mean_incl sd_incl
59 rs3736802 20 33604042 T C 0.426441 0.000787912 0.000465861 1.6913 1 12.1555 0.0587918 0.000779729 0.0587918 0.000779729
199 rs6120825 20 33671141 A C 0.197813 -0.00198282 0.000770113 -2.57471 1 12.1555 0.0435977 0.000595692 0.0435977 0.000595692
25 rs1885118 20 33567860 T C 0.328032 -0.00013382 0.000478925 -0.279418 1 12.1555 0.020092 0.00027248 0.020092 0.00027248
157 rs6088664 20 33551100 G A 0.455268 0.00434041 0.00203436 2.13354 1 12.1555 0.0140252 0.000197236 0.0140252 0.000197236
113 rs6060154 20 33599601 A C 0.23161 -0.0073982 0.00222819 -3.32028 1 12.1555 -0.0646242 0.000856652 -0.0646242 0.000856652
156 rs6088662 20 33547633 T G 0.201789 -0.0019255 0.000754597 -2.5517 0 -inf 0 0 0 0
143 rs6060243 20 33698119 T C 0.246521 -5.26473e-05 0.0005037 -0.104521 0 -inf 0 0 0 0
145 rs6087659 20 33606383 C A 0.193837 -0.00197601 0.000768032 -2.57282 0 -inf 0 0 0 0
146 rs6087660 20 33616528 T C 0.32008 -1.57511e-05 0.000472965 -0.0333028 0 -inf 0 0 0 0
147 rs6087663 20 33625526 A G 0.232604 -0.000359535 0.000537433 -0.668985 0 -inf 0 0 0 0
148 rs6087664 20 33626216 C G 0.32008 -3.6719e-05 0.000473903 -0.0774822 0 -inf 0 0 0 0
149 rs6087666 20 33640242 G A 0.193837 -0.00195945 0.000766853 -2.55518 0 -inf 0 0 0 0
170 rs6088694 20 33652371 G A 0.194831 -0.00194213 0.000765481 -2.53714 0 -inf 0 0 0 0
150 rs6087667 20 33651887 A G 0.194831 -0.00194094 0.000765153 -2.53667 0 -inf 0 0 0 0
151 rs6087670 20 33662269 C T 0.32008 -8.80277e-06 0.000472687 -0.0186228 0 -inf 0 0 0 0
152 rs6088655 20 33527838 A G 0.432406 -0.000574198 0.000471851 -1.2169 0 -inf 0 0 0 0
153 rs6088658 20 33540489 G C 0.259443 0.000872134 0.000579317 1.50545 0 -inf 0 0 0 0
154 rs6088659 20 33542605 T C 0.198807 -0.00124327 0.000728548 -1.70651 0 -inf 0 0 0 0
155 rs6088660 20 33542896 C T 0.258449 0.000875743 0.00057971 1.51066 0 -inf 0 0 0 0
169 rs6088693 20 33640342 A G 0.23161 -0.000442255 0.000545479 -0.810765 0 -inf 0 0 0 0
158 rs6088665 20 33551218 C G 0.261431 0.000794251 0.000569159 1.39548 0 -inf 0 0 0 0
159 rs6088666 20 33564570 A G 0.480119 -0.000695433 0.00047617 -1.46047 0 -inf 0 0 0 0
160 rs6088667 20 33566722 T G 0.191849 -0.00187749 0.000753865 -2.49049 0 -inf 0 0 0 0
161 rs6088676 20 33607426 T C 0.32008 -1.42454e-05 0.000472898 -0.0301236 0 -inf 0 0 0 0
162 rs6088677 20 33607464 C T 0.23161 -0.000442453 0.00054497 -0.811885 0 -inf 0 0 0 0
163 rs6088678 20 33607551 C T 0.193837 -0.00199602 0.000771039 -2.58875 0 -inf 0 0 0 0
164 rs6088682 20 33615702 A C 0.194831 -0.00196353 0.00076618 -2.56276 0 -inf 0 0 0 0
165 rs6088686 20 33623437 C T 0.193837 -0.00197754 0.000768419 -2.57351 0 -inf 0 0 0 0
166 rs6088690 20 33633326 A G 0.193837 -0.00196822 0.000768288 -2.56183 0 -inf 0 0 0 0
167 rs6088691 20 33633758 C T 0.193837 -0.00196504 0.000767812 -2.55927 0 -inf 0 0 0 0
168 rs6088692 20 33638588 A G 0.32008 -1.5104e-05 0.000472941 -0.0319364 0 -inf 0 0 0 0
130 rs6060199 20 33654773 A G 0.485089 0.0010322 0.000509027 2.0278 0 -inf 0 0 0 0
117 rs6060163 20 33611738 T C 0.224652 -0.000463952 0.000550979 -0.84205 0 -inf 0 0 0 0
118 rs6060164 20 33616314 A G 0.32008 -0.0034734 0.0020435 -1.69973 0 -inf 0 0 0 0
119 rs6060165 20 33619480 A C 0.486083 0.00104118 0.00050731 2.05236 0 -inf 0 0 0 0
120 rs6060167 20 33620611 G A 0.32008 -1.14361e-05 0.00047278 -0.024189 0 -inf 0 0 0 0
121 rs6060168 20 33621017 T C 0.486083 0.00104041 0.000508053 2.04783 0 -inf 0 0 0 0
122 rs6060170 20 33624466 C G 0.32008 -8.82614e-06 0.00047267 -0.0186729 0 -inf 0 0 0 0
123 rs6060173 20 33629082 C T 0.232604 -0.000419663 0.00054318 -0.772603 0 -inf 0 0 0 0
124 rs6060175 20 33631936 G A 0.32008 -1.28925e-05 0.00047285 -0.0272656 0 -inf 0 0 0 0
125 rs6060180 20 33638013 A G 0.23161 -0.000438743 0.000544975 -0.80507 0 -inf 0 0 0 0
126 rs6060193 20 33648433 C T 0.232604 -0.000422517 0.000543395 -0.777551 0 -inf 0 0 0 0
127 rs6060194 20 33649930 T C 0.225646 -0.000479401 0.000552321 -0.867975 0 -inf 0 0 0 0
128 rs6060196 20 33653617 C G 0.232604 -0.000412867 0.000542454 -0.76111 0 -inf 0 0 0 0
129 rs6060197 20 33654315 C T 0.485089 0.00103059 0.000508756 2.02571 0 -inf 0 0 0 0
144 rs6087657 20 33564689 G A 0.239563 0.000631086 0.00056426 1.11843 0 -inf 0 0 0 0
131 rs6060201 20 33655813 A G 0.232604 -0.000412858 0.000542453 -0.761095 0 -inf 0 0 0 0
132 rs6060204 20 33658423 C G 0.23161 -0.00042094 0.000543053 -0.775137 0 -inf 0 0 0 0
133 rs6060212 20 33676951 T C 0.32008 -2.93688e-05 0.000473629 -0.0620082 0 -inf 0 0 0 0
134 rs6060214 20 33677669 G T 0.32008 -3.21389e-05 0.000473746 -0.0678399 0 -inf 0 0 0 0
135 rs6060215 20 33677860 T A 0.32008 -3.52206e-05 0.000473884 -0.0743234 0 -inf 0 0 0 0
136 rs6060216 20 33678078 T C 0.319085 -4.05272e-05 0.000474233 -0.0854584 0 -inf 0 0 0 0
137 rs6060217 20 33678134 T G 0.232604 -0.000395255 0.000540966 -0.730646 0 -inf 0 0 0 0
138 rs6060218 20 33678636 T C 0.23161 -0.000416284 0.000546153 -0.762211 0 -inf 0 0 0 0
139 rs6060237 20 33694210 A G 0.12326 -0.000705154 0.000718306 -0.981691 0 -inf 0 0 0 0
140 rs6060238 20 33694540 G A 0.12326 -0.000760539 0.00071929 -1.05735 0 -inf 0 0 0 0
141 rs6060239 20 33694580 T C 0.12326 -0.000776505 0.000720159 -1.07824 0 -inf 0 0 0 0
142 rs6060240 20 33694699 C A 0.124254 -0.000769593 0.000719557 -1.06954 0 -inf 0 0 0 0
172 rs6088703 20 33676049 T A 0.194831 -0.00197503 0.000773211 -2.55432 0 -inf 0 0 0 0
214 rs7261969 20 33563611 C T 0.191849 -0.00192007 0.000760402 -2.52507 0 -inf 0 0 0 0
201 rs6120828 20 33674460 T C 0.193837 -0.00193306 0.00076778 -2.51773 0 -inf 0 0 0 0
202 rs6141523 20 33569417 G A 0.480119 0.000918078 0.0004945 1.85658 0 -inf 0 0 0 0
203 rs6141530 20 33663147 T C 0.485089 0.00106703 0.000515513 2.06984 0 -inf 0 0 0 0
204 rs6142272 20 33613371 A G 0.23161 -0.000433304 0.000544358 -0.79599 0 -inf 0 0 0 0
205 rs6142276 20 33620332 T C 0.486083 0.00100085 0.000508564 1.96798 0 -inf 0 0 0 0
206 rs6142280 20 33622242 A C 0.485089 0.00105187 0.000509174 2.06584 0 -inf 0 0 0 0
207 rs6142284 20 33641367 G A 0.485089 0.00103555 0.000506622 2.04402 0 -inf 0 0 0 0
208 rs6142290 20 33654672 A C 0.485089 0.00102972 0.000508702 2.02421 0 -inf 0 0 0 0
209 rs6142291 20 33664887 T C 0.23161 -0.00042996 0.000543996 -0.790373 0 -inf 0 0 0 0
210 rs6142294 20 33671497 A G 0.486083 0.00104054 0.000510624 2.03778 0 -inf 0 0 0 0
211 rs6579204 20 33553677 A G 0.261431 0.000789875 0.00056543 1.39695 0 -inf 0 0 0 0
212 rs66535333 20 33656666 G A 0.486083 0.00103162 0.000508903 2.02714 0 -inf 0 0 0 0
213 rs7260770 20 33552653 G A 0.253479 0.00077952 0.000567551 1.37348 0 -inf 0 0 0 0
200 rs6120827 20 33672123 A T 0.23161 -0.000431991 0.000544164 -0.793861 0 -inf 0 0 0 0
215 rs7263251 20 33554320 T C 0.261431 0.000750699 0.000560896 1.33839 0 -inf 0 0 0 0
216 rs7265992 20 33525407 G A 0.128231 0.0017017 0.000799043 2.12968 0 -inf 0 0 0 0
217 rs7268266 20 33581889 T C 0.193837 -0.0019284 0.00076152 -2.5323 0 -inf 0 0 0 0
218 rs73095129 20 33583717 G A 0.0367793 0.000681412 0.00136629 0.498731 0 -inf 0 0 0 0
219 rs733086 20 33571749 A G 0.238569 -0.000608679 0.000562142 -1.08279 0 -inf 0 0 0 0
220 rs734308 20 33572096 A G 0.480119 0.0009354 0.000498032 1.87819 0 -inf 0 0 0 0
221 rs745849 20 33572178 G A 0.480119 0.000935121 0.000497959 1.87791 0 -inf 0 0 0 0
222 rs752075 20 33591591 C A 0.193837 -0.00195141 0.000765003 -2.55086 0 -inf 0 0 0 0
223 rs752448 20 33592248 C T 0.193837 -0.00195064 0.000764261 -2.55232 0 -inf 0 0 0 0
224 rs752449 20 33592474 A G 0.23161 -0.000443482 0.000545346 -0.813212 0 -inf 0 0 0 0
225 rs75632179 20 33611208 T G 0.0516899 -0.00214074 0.00126898 -1.68697 0 -inf 0 0 0 0
226 rs79965102 20 33593847 G A 0.0487078 0.000902758 0.00110439 0.817428 0 -inf 0 0 0 0
227 rs8501 20 33590584 T C 0.194831 -0.00194138 0.000763394 -2.54308 0 -inf 0 0 0 0
185 rs6120785 20 33580237 A G 0.32008 -3.49358e-05 0.000473815 -0.0737328 0 -inf 0 0 0 0
114 rs6060156 20 33610145 C G 0.23161 -0.000343161 0.000539295 -0.636314 0 -inf 0 0 0 0
173 rs6088704 20 33677621 T C 0.32008 -6.08456e-05 0.000475007 -0.128094 0 -inf 0 0 0 0
174 rs6088713 20 33693857 T C 0.246521 -4.64586e-05 0.000503282 -0.0923113 0 -inf 0 0 0 0
175 rs6088715 20 33700468 G A 0.336978 0.000153447 0.000465789 0.329436 0 -inf 0 0 0 0
176 rs6088716 20 33700499 C T 0.336978 0.000163253 0.000465101 0.351005 0 -inf 0 0 0 0
177 rs6119548 20 33552612 A G 0.201789 -0.00187252 0.000746102 -2.50973 0 -inf 0 0 0 0
178 rs6119558 20 33574493 T C 0.327038 -0.00351511 0.00204352 -1.72013 0 -inf 0 0 0 0
179 rs6119559 20 33601601 A G 0.232604 -0.000412737 0.000542125 -0.761332 0 -inf 0 0 0 0
180 rs6119560 20 33606977 G C 0.194831 -0.00197199 0.000767857 -2.56818 0 -inf 0 0 0 0
181 rs6120772 20 33554761 C T 0.201789 -0.00185216 0.000743242 -2.492 0 -inf 0 0 0 0
182 rs6120775 20 33557564 T C 0.201789 -0.00181169 0.000737175 -2.45761 0 -inf 0 0 0 0
183 rs6120777 20 33560172 G A 0.162028 -0.00157552 0.000745847 -2.11239 0 -inf 0 0 0 0
184 rs6120778 20 33565169 T C 0.479125 0.00332442 0.0020121 1.65222 0 -inf 0 0 0 0
171 rs6088700 20 33660752 T C 0.194831 -0.00195786 0.000767741 -2.55016 0 -inf 0 0 0 0
186 rs6120788 20 33583716 C T 0.193837 -0.00193666 0.000762257 -2.54069 0 -inf 0 0 0 0
187 rs6120790 20 33599090 A T 0.193837 -0.00196994 0.00076696 -2.5685 0 -inf 0 0 0 0
188 rs6120793 20 33604407 T C 0.194831 -0.00198129 0.000769799 -2.57378 0 -inf 0 0 0 0
189 rs6120797 20 33606002 G A 0.193837 -0.00196946 0.000767 -2.56775 0 -inf 0 0 0 0
190 rs6120799 20 33614955 T C 0.193837 -0.00196207 0.000765798 -2.56212 0 -inf 0 0 0 0
191 rs6120803 20 33620086 C A 0.193837 -0.00197421 0.000767443 -2.57245 0 -inf 0 0 0 0
192 rs6120804 20 33623701 C A 0.193837 -0.00196981 0.000767031 -2.56809 0 -inf 0 0 0 0
193 rs6120810 20 33626249 A G 0.232604 -0.000430615 0.000544159 -0.791339 0 -inf 0 0 0 0
194 rs6120812 20 33629427 T C 0.194831 -0.00196672 0.000768012 -2.56079 0 -inf 0 0 0 0
195 rs6120813 20 33642112 T C 0.194831 -0.00195378 0.000766129 -2.5502 0 -inf 0 0 0 0
196 rs6120816 20 33644358 G C 0.32008 -1.7208e-05 0.000473035 -0.0363779 0 -inf 0 0 0 0
197 rs6120819 20 33653038 T C 0.195825 -0.00184446 0.000751361 -2.45482 0 -inf 0 0 0 0
198 rs6120821 20 33660761 T C 0.194831 -0.00195818 0.00076779 -2.55041 0 -inf 0 0 0 0
44 rs2378261 20 33538384 C T 0.259443 0.0008215 0.000573005 1.43367 0 -inf 0 0 0 0
31 rs2025096 20 33540000 G A 0.203777 -0.00199316 0.000764632 -2.60669 0 -inf 0 0 0 0
32 rs2038503 20 33675900 G A 0.485089 0.00102687 0.000508445 2.01962 0 -inf 0 0 0 0
33 rs2038504 20 33648187 T C 0.486083 0.001038 0.000509051 2.03908 0 -inf 0 0 0 0
34 rs2104083 20 33649133 G A 0.485089 0.00103897 0.000507383 2.0477 0 -inf 0 0 0 0
35 rs2145557 20 33667560 A G 0.319085 -1.67524e-05 0.00047303 -0.0354151 0 -inf 0 0 0 0
36 rs2145559 20 33651725 G A 0.485089 0.00102564 0.000507529 2.02086 0 -inf 0 0 0 0
37 rs2180847 20 33667763 G T 0.319085 -3.04412e-05 0.000473581 -0.0642789 0 -inf 0 0 0 0
38 rs2180848 20 33619111 A G 0.232604 -0.000410631 0.000542217 -0.757318 0 -inf 0 0 0 0
39 rs2180849 20 33648239 C A 0.232604 -0.000450914 0.000546082 -0.825725 0 -inf 0 0 0 0
40 rs2180850 20 33655308 G C 0.232604 -0.000412664 0.000542432 -0.760767 0 -inf 0 0 0 0
41 rs2273636 20 33595300 C T 0.32008 -2.92389e-05 0.000473527 -0.0617472 0 -inf 0 0 0 0
42 rs2273684 20 33529766 T G 0.442346 -0.00143297 0.000579622 -2.47225 0 -inf 0 0 0 0
43 rs2295701 20 33596117 G C 0.23161 -0.000444135 0.000545397 -0.814334 0 -inf 0 0 0 0
30 rs2013125 20 33601154 G A 0.193837 -0.00196728 0.000766744 -2.56575 0 -inf 0 0 0 0
45 rs2378262 20 33550774 A G 0.44831 -0.000799104 0.000487728 -1.63842 0 -inf 0 0 0 0
46 rs2378332 20 33617250 A G 0.32008 -1.51515e-05 0.00047294 -0.0320369 0 -inf 0 0 0 0
47 rs2425006 20 33571228 T G 0.482107 0.000913099 0.00049926 1.8289 0 -inf 0 0 0 0
48 rs2425007 20 33572941 A G 0.239563 6.57268e-06 0.000277214 0.0237097 0 -inf 0 0 0 0
49 rs2425009 20 33578899 T C 0.23161 -0.00048001 0.000548649 -0.874893 0 -inf 0 0 0 0
50 rs2425010 20 33581540 C T 0.32008 -3.11818e-05 0.000473644 -0.0658339 0 -inf 0 0 0 0
51 rs2425011 20 33581689 T C 0.32008 -3.03502e-05 0.000473607 -0.0640831 0 -inf 0 0 0 0
52 rs2425012 20 33581955 G A 0.486083 0.00103311 0.000507231 2.03677 0 -inf 0 0 0 0
53 rs2425013 20 33582731 C T 0.32008 -2.84418e-05 0.00047354 -0.060062 0 -inf 0 0 0 0
54 rs2425014 20 33583114 T C 0.232604 -0.000453013 0.000546225 -0.829353 0 -inf 0 0 0 0
55 rs35024451 20 33542081 G C 0.258449 0.000876982 0.000579799 1.51256 0 -inf 0 0 0 0
56 rs35416056 20 33538214 G A 0.0447316 0.000994486 0.0011516 0.863573 0 -inf 0 0 0 0
57 rs35591645 20 33682942 C T 0.0347913 -0.00103864 0.00149523 -0.694634 0 -inf 0 0 0 0
15 rs1475070 20 33563099 C T 0.259443 0.000789473 0.000567684 1.39069 0 -inf 0 0 0 0
2 rs10875491 20 33614145 G A 0.32008 5.14521e-06 0.000472093 0.0108987 0 -inf 0 0 0 0
3 rs10875492 20 33631407 C T 0.32008 -1.29277e-05 0.000472846 -0.0273401 0 -inf 0 0 0 0
4 rs111654277 20 33677635 C T 0.0377734 -0.00325638 0.00164538 -1.9791 0 -inf 0 0 0 0
5 rs11167248 20 33538721 G T 0.203777 -0.00199776 0.000765417 -2.61002 0 -inf 0 0 0 0
6 rs11167253 20 33614449 T C 0.193837 -0.00194793 0.000763638 -2.55085 0 -inf 0 0 0 0
7 rs11698868 20 33549946 C T 0.201789 -0.00188149 0.000747248 -2.51789 0 -inf 0 0 0 0
8 rs117046905 20 33615951 C T 0.0248509 -0.00106983 0.00135055 -0.792146 0 -inf 0 0 0 0
9 rs117487118 20 33612217 T C 0.0397614 0.000345325 0.00162928 0.211949 0 -inf 0 0 0 0
10 rs13038162 20 33678071 C T 0.32008 -3.48051e-05 0.000473962 -0.0734343 0 -inf 0 0 0 0
11 rs13041792 20 33545055 G A 0.201789 -0.0019242 0.000755018 -2.54855 0 -inf 0 0 0 0
12 rs13433216 20 33616301 T C 0.194831 -0.00196566 0.000766493 -2.56449 0 -inf 0 0 0 0
13 rs1358854 20 33633659 G A 0.32008 -1.33619e-05 0.000472865 -0.0282574 0 -inf 0 0 0 0
14 rs1407202 20 33651967 C T 0.485089 0.00102834 0.000508142 2.02373 0 -inf 0 0 0 0
58 rs36003887 20 33589107 G A 0.193837 -0.00195234 0.000764456 -2.5539 0 -inf 0 0 0 0
16 rs1544047 20 33670753 T C 0.486083 0.0010312 0.000509176 2.02524 0 -inf 0 0 0 0
17 rs17092195 20 33559251 T C 0.261431 0.00075431 0.000561545 1.34328 0 -inf 0 0 0 0
18 rs17310328 20 33540565 T C 0.258449 0.000886325 0.000580965 1.52561 0 -inf 0 0 0 0
19 rs17310782 20 33565665 C T 0.238569 0.000660613 0.000567456 1.16417 0 -inf 0 0 0 0
20 rs17319032 20 33643296 T C 0.193837 -0.00195433 0.000766251 -2.55051 0 -inf 0 0 0 0
21 rs17404569 20 33674077 A C 0.486083 0.000932294 0.000498819 1.869 0 -inf 0 0 0 0
22 rs1885114 20 33577361 A G 0.49006 0.00104364 0.00051248 2.03646 0 -inf 0 0 0 0
23 rs1885115 20 33681256 G A 0.248509 -7.78921e-05 0.000505585 -0.154063 0 -inf 0 0 0 0
24 rs1885116 20 33600560 A G 0.194831 -0.00196664 0.000767166 -2.56351 0 -inf 0 0 0 0
26 rs1885119 20 33645649 T C 0.32008 -3.08361e-05 0.000473621 -0.0651072 0 -inf 0 0 0 0
27 rs1998231 20 33598419 G T 0.32008 -1.20947e-05 0.0004728 -0.025581 0 -inf 0 0 0 0
28 rs1998232 20 33601959 T G 0.232604 -0.000461866 0.000547209 -0.84404 0 -inf 0 0 0 0
29 rs1998233 20 33657126 G A 0.23161 -0.000418468 0.000542939 -0.770746 0 -inf 0 0 0 0
101 rs6058181 20 33694801 T C 0.12326 -0.000770718 0.000720416 -1.06982 0 -inf 0 0 0 0
88 rs4911460 20 33624330 G A 0.32008 -8.31843e-06 0.000472638 -0.0176 0 -inf 0 0 0 0
89 rs4911461 20 33629993 A C 0.485089 0.0010454 0.000507896 2.0583 0 -inf 0 0 0 0
90 rs4911462 20 33642732 G T 0.32008 -1.52007e-05 0.000472947 -0.0321405 0 -inf 0 0 0 0
91 rs4911463 20 33642737 G A 0.32008 -1.64583e-05 0.000473001 -0.0347955 0 -inf 0 0 0 0
92 rs4911464 20 33659122 T A 0.232604 -0.000377489 0.000538596 -0.700876 0 -inf 0 0 0 0
93 rs6058146 20 33540529 A G 0.44831 -0.000823025 0.000489884 -1.68004 0 -inf 0 0 0 0
94 rs6058149 20 33554488 A G 0.260437 0.000849988 0.000576008 1.47565 0 -inf 0 0 0 0
95 rs6058150 20 33556817 G T 0.254473 0.000745556 0.000563925 1.32208 0 -inf 0 0 0 0
96 rs6058154 20 33585834 G A 0.486083 0.00105481 0.000509179 2.07159 0 -inf 0 0 0 0
97 rs6058161 20 33620026 C T 0.486083 0.00105153 0.000509425 2.06415 0 -inf 0 0 0 0
98 rs6058165 20 33640840 A T 0.232604 -0.000392397 0.0005407 -0.72572 0 -inf 0 0 0 0
99 rs6058166 20 33656710 C G 0.32008 -1.05341e-05 0.000472756 -0.0222823 0 -inf 0 0 0 0
100 rs6058177 20 33676917 T C 0.23161 -0.00042973 0.000547496 -0.784901 0 -inf 0 0 0 0
87 rs4911456 20 33573500 G A 0.240557 -0.000567982 0.000557423 -1.01894 0 -inf 0 0 0 0
102 rs6060124 20 33536897 C A 0.232604 0.000727264 0.000574376 1.26618 0 -inf 0 0 0 0
103 rs6060127 20 33538999 G C 0.258449 0.000885597 0.000580959 1.52437 0 -inf 0 0 0 0
104 rs6060128 20 33540587 C T 0.258449 0.000886304 0.000580962 1.52558 0 -inf 0 0 0 0
105 rs6060130 20 33549319 C T 0.449304 -0.000821862 0.000489422 -1.67925 0 -inf 0 0 0 0
106 rs6060132 20 33556695 G A 0.253479 0.0007519 0.000564273 1.33251 0 -inf 0 0 0 0
107 rs6060133 20 33558011 T C 0.262425 0.000756955 0.000561807 1.34736 0 -inf 0 0 0 0
108 rs6060135 20 33563936 A G 0.348907 0.000337536 0.000484056 0.697307 0 -inf 0 0 0 0
109 rs6060137 20 33565480 C T 0.239563 0.000631053 0.000564217 1.11846 0 -inf 0 0 0 0
110 rs6060139 20 33566499 T C 0.479125 -0.000915189 0.000494186 -1.85191 0 -inf 0 0 0 0
111 rs6060140 20 33566507 G A 0.479125 -0.000937805 0.000500448 -1.87393 0 -inf 0 0 0 0
112 rs6060151 20 33594226 G T 0.32008 -3.57999e-05 0.000473859 -0.0755497 0 -inf 0 0 0 0
1 rs1058003 20 33590417 G A 0.321074 -2.543e-05 0.000473466 -0.0537103 0 -inf 0 0 0 0
115 rs6060159 20 33610546 A G 0.224652 -0.000469632 0.000551647 -0.851326 0 -inf 0 0 0 0
73 rs3818253 20 33596876 G A 0.194831 -0.00199519 0.000771547 -2.58597 0 -inf 0 0 0 0
60 rs3746430 20 33593674 T C 0.232604 -0.000430795 0.000544121 -0.791727 0 -inf 0 0 0 0
61 rs3746431 20 33593457 T C 0.32008 -0.00349609 0.00204336 -1.71095 0 -inf 0 0 0 0
62 rs3746432 20 33592763 C T 0.486083 0.00105532 0.00050947 2.0714 0 -inf 0 0 0 0
63 rs3746435 20 33587198 G C 0.193837 -0.00196945 0.000766975 -2.56782 0 -inf 0 0 0 0
64 rs3746436 20 33586193 C T 0.193837 -0.00194331 0.000763022 -2.54687 0 -inf 0 0 0 0
65 rs3746444 20 33578251 A G 0.193837 -0.00192778 0.000760903 -2.53354 0 -inf 0 0 0 0
66 rs3746446 20 33574765 T C 0.194831 -0.00187333 0.000752821 -2.48841 0 -inf 0 0 0 0
67 rs3746448 20 33572979 C T 0.175944 -0.00148026 0.000709785 -2.0855 0 -inf 0 0 0 0
68 rs3761142 20 33545816 C T 0.253479 0.000788309 0.000568387 1.38692 0 -inf 0 0 0 0
69 rs3761143 20 33545745 C T 0.456262 -0.000844486 0.000492868 -1.71341 0 -inf 0 0 0 0
70 rs3787212 20 33545540 G A 0.252485 0.000798297 0.000569607 1.40149 0 -inf 0 0 0 0
71 rs3803936 20 33632775 T C 0.486083 0.00103177 0.000509233 2.02613 0 -inf 0 0 0 0
72 rs3803937 20 33632687 C A 0.32008 -5.82905e-06 0.000472537 -0.0123357 0 -inf 0 0 0 0
116 rs6060162 20 33611461 C G 0.319085 -9.64355e-06 0.00047271 -0.0204005 0 -inf 0 0 0 0
74 rs41290906 20 33645273 G A 0.0427435 0.000823404 0.00115997 0.709846 0 -inf 0 0 0 0
75 rs41307159 20 33586968 G A 0.0139165 0.00412315 0.00767089 0.537506 0 -inf 0 0 0 0
76 rs41310801 20 33584310 G A 0.0526839 -0.00221798 0.00127799 -1.73551 0 -inf 0 0 0 0
77 rs41312284 20 33584304 G A 0.0526839 -0.00223794 0.00127961 -1.74892 0 -inf 0 0 0 0
78 rs4142034 20 33643256 A G 0.232604 -0.000428917 0.000543994 -0.788459 0 -inf 0 0 0 0
79 rs4616 20 33590358 C T 0.484095 0.00103504 0.000508931 2.03376 0 -inf 0 0 0 0
80 rs4911166 20 33573377 G A 0.327038 -0.000149852 0.000479826 -0.312304 0 -inf 0 0 0 0
81 rs4911167 20 33590096 A G 0.321074 -0.00355639 0.00204357 -1.74028 0 -inf 0 0 0 0
82 rs4911168 20 33593789 C G 0.32008 -1.33454e-05 0.00047286 -0.0282228 0 -inf 0 0 0 0
83 rs4911169 20 33593834 G A 0.32008 -1.30275e-05 0.000472849 -0.0275511 0 -inf 0 0 0 0
84 rs4911452 20 33526983 T C 0.431412 -0.000477047 0.000475623 -1.00299 0 -inf 0 0 0 0
85 rs4911453 20 33541398 T G 0.0198807 0.00199397 0.00160847 1.23967 0 -inf 0 0 0 0
86 rs4911455 20 33553062 A C 0.261431 0.000852132 0.000576083 1.47918 0 -inf 0 0 0 0
