# Supplementary material for: Precision medicine for atherosclerotic cardiovascular disease: Integrative genomics maps risk loci and AI‐predicted functional consequences
Source: Clin Transl Med. 2026 Jul 10;16(7):e70732. doi: 10.1002/ctm2.70732 (PMC13351343; doi:10.1002/ctm2.70732)
Supplement: Supplementary file 6 — Supporting Information [file CTM2-16-e70732-s005.zip › HGFAC/FINEMAP/data.bf5]

index rsid bf1 bf2 bf3 bf4 bf5
1 rs10006362 -3.12337 -2.99509 -2.58028 76.874 18.2173 
2 rs10019606 -3.09778 -2.56774 -3.09148 -2.69876 23.7221 
3 rs10021033 -3.25842 -3.24266 -3.10563 19.0373 112.912 
4 rs10021254 -3.25986 -3.21521 -3.06075 -2.70524 9.47272 
5 rs10022193 -2.76145 -3.16712 -2.77501 -2.95087 10.3174 
6 rs10024540 -3.11037 -2.59729 -3.10441 -2.7249 23.5282 
7 rs10026577 -3.18695 -3.06589 -2.87607 81.2859 63.6671 
8 rs10155132 -2.80919 -3.00559 -2.1334 126.035 404.118 
9 rs10212869 -3.18413 -3.02831 -2.81439 74.2095 51.2737 
10 rs10805008 -2.91137 -3.03917 -3.1904 -3.06399 32.8348 
11 rs10937921 -2.6722 -2.98858 -3.16564 -1.6885 12.7246 
12 rs10937924 -2.82239 -2.99473 -2.20097 65.6186 198.988 
13 rs110501 -2.79471 -2.4921 -1.77279 33.274 177.858 
14 rs111370338 -3.19634 -3.26013 -3.19008 -3.2455 -1.68845 
15 rs111457016 -3.24698 -2.65511 -2.3911 -1.32558 24.4481 
16 rs111673417 -3.09898 -3.23145 -3.11256 -3.23731 -2.57814 
17 rs112053854 8822.15 -inf -inf -inf -inf 
18 rs1120898 -3.22697 -3.26613 -3.23184 1.33436 5.67076 
19 rs112173352 -3.24158 -3.24763 -3.10974 0.0675714 2.74687 
20 rs112299816 -3.21475 -3.25961 -3.26318 55.8019 235.999 
21 rs112315761 -2.31607 -2.62862 -2.2938 -2.5285 -2.96659 
22 rs112577780 -3.23296 -2.85187 -2.84831 -1.63025 1.30866 
23 rs113346030 -3.2695 -3.23213 -3.2713 18.1889 53.5656 
24 rs113407847 -3.05256 -2.91512 -2.85896 -3.27404 -2.46194 
25 rs113465254 -2.42976 -0.39252 0.176175 12.8001 93.4679 
26 rs113583683 -3.2651 -3.26565 -3.25656 0.730249 1.59007 
27 rs113648668 -3.21449 -3.25947 -3.19506 5.27461 2.36303 
28 rs1138690 -3.05052 -2.4295 -0.887109 45.0593 267.201 
29 rs114480919 -1.30469 -2.66521 -2.65842 -2.92808 -0.842735 
30 rs115335747 -3.18023 -2.42665 -2.45291 31.4058 35.6961 
31 rs116757676 -3.26318 -3.23715 -3.27129 -2.37463 4.0982 
32 rs12500459 8313.55 -inf -inf -inf -inf 
33 rs12500527 -3.08183 -3.05347 -2.80074 2103.38 457.306 
34 rs12504986 8293.88 -inf -inf -inf -inf 
35 rs12505018 7699.89 -inf -inf -inf -inf 
36 rs12506821 6956.91 -inf -inf -inf -inf 
37 rs12508004 11493.2 -inf -inf -inf -inf 
38 rs12510489 11809 -inf -inf -inf -inf 
39 rs12640186 -3.07995 -2.7369 -3.12845 12.7092 -3.13117 
40 rs12640526 -2.83223 -2.55961 -2.93613 -3.15492 5.30103 
41 rs12640721 -3.12705 -3.095 -2.84211 9.58265 -2.84987 
42 rs12643903 -2.87475 -2.61428 -2.97297 -3.13222 5.49917 
43 rs12646808 -3.1828 -2.48673 -2.17768 -1.03591 0.0257738 
44 rs13104157 -2.8421 -3.00497 -1.99531 83.6791 256.233 
45 rs13115912 -3.16873 -3.15113 -3.02145 96.4728 82.6867 
46 rs13118873 -3.08246 -2.52968 -3.07277 -2.41514 27.2254 
47 rs13120043 -3.25439 -3.25276 -3.25814 1.38177 6.21431 
48 rs13126960 -3.23756 -3.12152 -3.15035 26.9545 144.709 
49 rs13129052 -3.20155 -3.04686 -3.19117 -inf -inf 
50 rs13133859 -3.26185 -3.24306 -3.2639 65.3932 174.345 
51 rs13138393 -3.15316 -3.1618 -3.11035 46.4845 5.00653 
52 rs13150241 -2.95211 -3.04291 -1.89807 55.3381 164.58 
53 rs13150521 -3.21876 -3.26692 -3.22408 1.42026 5.78992 
54 rs13152170 -3.14282 -3.16596 -3.11674 63.1834 15.7279 
55 rs13152190 -2.98674 -2.34188 -2.97091 -2.21635 29.7955 
56 rs140149394 -3.25049 -3.20189 -3.26074 -3.23372 -2.56823 
57 rs143583733 -3.21428 -3.20147 -3.262 1.92067 12.6862 
58 rs144933628 -2.96344 -2.00749 -2.01203 -1.29741 -2.93085 
59 rs147438853 -inf -inf -inf 260818 -inf 
60 rs149951503 -2.70683 -2.89638 -2.89495 160.249 2255.15 
61 rs1544520 -3.22747 -3.26367 -3.20703 6.85318 5.08472 
62 rs1547410 -2.74468 -2.38073 -0.0576061 -2.80212 -3.10338 
63 rs1609813 -3.08814 -2.54302 -3.0818 -2.65062 23.9047 
64 rs16844106 -3.25521 -3.26977 -3.24169 0.945084 1.82627 
65 rs16844124 -3.24223 -3.04718 -3.19606 311.329 645.99 
66 rs16844147 -3.24449 -3.26048 -3.24818 1.11706 5.36788 
67 rs16844152 -3.24905 -3.25754 -3.25235 1.04779 5.27088 
68 rs16844197 -3.10093 -2.78341 -3.11014 15.9616 -2.94164 
69 rs16844201 -3.04712 -2.20554 -3.11248 13.9512 -1.61532 
70 rs16844209 -3.2524 -3.07904 -3.21018 115.563 253.537 
71 rs16844212 -3.14331 -3.06212 -2.73884 81.9654 25.3384 
72 rs17181428 -0.986059 -1.07864 -1.07292 8.02728 66.7318 
73 rs17182201 -3.17278 -3.10121 -3.13996 14.8763 6.36812 
74 rs1988007 -inf 261143 -inf -inf -inf 
75 rs2051558 -2.82292 -2.63038 -1.19548 486.586 874.425 
76 rs2051559 -inf -inf -inf -inf 260473 
77 rs2071666 -2.88067 -2.86539 0.622751 37.1129 69.8631 
78 rs2071667 -3.15567 -3.12761 -2.84355 5.18113 80.9921 
79 rs2071668 -3.16176 -3.11271 -2.80221 4.92381 80.1377 
80 rs2071703 -2.82144 -2.12823 -0.383199 -1.98076 0.347271 
81 rs2071704 -2.55256 -2.32655 -1.50314 77.3129 384.46 
82 rs2073286 -3.06781 -2.53474 -3.08129 39.9157 4.49256 
83 rs2108753 -2.95112 -3.18314 -2.94397 2.70566 45.0392 
84 rs2157090 -3.11355 -3.16281 -3.15957 -0.313739 71.6351 
85 rs2157091 -3.0603 -3.12711 -3.18383 -0.0274924 73.1448 
86 rs2159173 -2.79785 -2.28386 -2.75889 28.9848 46.4051 
87 rs2237006 -2.75025 -2.0803 -1.17233 21.6801 108.73 
88 rs2237007 -2.69811 -2.35618 -1.55303 23.4582 132.314 
89 rs2239725 -2.91222 -3.01945 -1.24443 175.209 567.808 
90 rs2269499 -2.56985 -1.86736 0.0370739 10.6554 37.835 
91 rs2276881 -2.39506 -2.06556 -2.46491 -2.13172 -3.25061 
92 rs2281470 -2.79525 -2.50767 -2.90362 -3.19618 4.79985 
93 rs2343799 -3.06866 -2.17546 -3.10923 33.2829 13.7935 
94 rs2530595 -2.38159 -2.67233 -2.035 27.0121 141.748 
95 rs2530596 -3.22285 -3.16305 -2.74896 -0.408473 -1.2894 
96 rs2749775 -3.00344 -2.05645 -3.08129 18.7596 0.991067 
97 rs2749776 -3.08909 -2.20199 -3.11956 47.4811 28.916 
98 rs2749777 -3.16904 -3.10367 -3.1352 15.1623 6.61759 
99 rs2749778 -2.71319 -2.93755 -2.43509 61.5874 190.41 
100 rs2749779 -3.10735 -2.79557 -3.09954 19.7194 -2.02662 
101 rs2749781 -2.79056 -2.9759 -2.24687 60.4154 182.079 
102 rs2749782 -2.7769 -2.97612 -2.1117 92.9124 290.599 
103 rs2749783 -2.91655 -3.03354 -1.73663 97.0035 298.361 
104 rs2749785 -2.99411 -3.05388 -1.73352 55.3658 163.012 
105 rs2749786 -3.11015 -2.30829 -3.13454 39.7353 20.1377 
106 rs2798221 -3.17068 -3.11057 -2.80563 9.18528 105.55 
107 rs2798222 -3.02866 -3.19263 -3.0896 -1.70434 34.2256 
108 rs2798224 -2.96823 -3.17913 -2.92602 2.61983 44.7863 
109 rs2798225 -2.91796 -3.14013 -3.17401 8.95451 97.9188 
110 rs2798227 -3.11811 -2.92749 -1.97311 -0.027587 17.6216 
111 rs28376014 -3.26088 -3.2731 -3.26552 -3.14188 1.28586 
112 rs28436280 -3.26181 -3.24045 -3.26103 19.7109 87.8845 
113 rs28507598 -3.25742 -3.25802 -3.24897 -2.91329 -3.2654 
114 rs2857794 -3.11537 -3.1503 -2.95357 6.36958 100.477 
115 rs2857859 -3.11878 -2.35402 -3.13978 39.2816 20.0172 
116 rs2857860 -3.14215 -2.33517 -3.14113 162.453 188.448 
117 rs2857861 -2.87666 -2.80599 -0.66298 3395 5773.29 
118 rs2857982 -2.95954 -3.04517 -1.87624 54.3317 161.226 
119 rs2858084 -2.17489 -2.83072 -3.14081 -0.523439 44.5322 
120 rs2858085 -3.13271 -3.1391 -2.86822 -1.32525 36.0938 
121 rs2858086 -3.16113 -3.11987 -2.82677 5.10018 80.7215 
122 rs2858088 -3.011 -3.19375 -3.06617 -1.59404 3.14371 
123 rs2858089 -3.12273 -3.06276 -2.6377 0.174721 36.2617 
124 rs28600049 -3.1376 -3.03728 -2.63169 395.142 254.865 
125 rs28607448 -3.08275 -2.92417 -3.08996 -2.94712 -1.85246 
126 rs28652612 -3.08321 -2.54937 -3.08078 -3.1201 15.9988 
127 rs28728173 -3.24754 -3.27223 -3.26564 1.20659 23.7397 
128 rs3025825 -3.26235 -3.22913 -3.26579 8.97373 45.6943 
129 rs3095072 -2.84807 -2.32815 1.66015 10.8965 26.7052 
130 rs3095073 -2.87009 -2.71706 0.559084 1.14922 11.212 
131 rs3095074 -2.97059 -2.58124 0.726021 5.54405 14.9024 
132 rs3095075 -2.32615 -1.89503 -0.266991 15.2162 97.6568 
133 rs3095076 -2.99649 -2.88886 -2.85025 30.799 139.479 
134 rs3095077 -2.92084 -2.48843 1.08076 11.904 28.262 
135 rs3095078 -2.88975 -2.74638 0.421531 1.38243 11.7709 
136 rs3095079 -2.89193 -2.74963 0.40985 1.39596 11.7957 
137 rs3095080 -2.90659 -2.46868 0.658205 6.65772 17.5094 
138 rs3095081 -2.86911 -2.37346 1.54209 11.1132 27.0162 
139 rs3095082 -2.94463 -2.77279 0.440736 -2.73229 -2.57855 
140 rs3095083 -2.89075 -2.74773 0.450397 1.27098 11.4364 
141 rs3121417 -2.58076 -1.90533 0.765632 12.8072 43.1334 
142 rs3121418 -2.55049 -1.84597 0.926815 13.0231 43.6387 
143 rs3121419 -2.48697 -1.75418 0.166754 9.20028 34.2586 
144 rs3121420 -2.97532 -2.77728 0.517989 8.71126 28.7103 
145 rs3129308 -2.8802 -3.03695 -1.56229 279.972 1102.84 
146 rs3129309 -2.93996 -3.17469 -3.00279 99.0783 143.407 
147 rs3129310 -2.79513 -3.01165 -1.87123 204.556 703.4 
148 rs3129314 -2.88074 -2.8662 0.634329 37.153 69.9161 
149 rs3129315 -3.0048 -3.17883 -2.95238 11.4553 2.39354 
150 rs3129317 -2.8491 -0.792364 1.83547 18.7688 198.11 
151 rs3129318 -2.79361 -2.83755 -1.04728 7.70597 16.9848 
152 rs3129319 -1.80329 -2.15963 -2.81802 9.52229 24.9542 
153 rs3129322 -2.82736 -2.42468 -0.11936 1.73067 5.20337 
154 rs3129328 -3.0386 -3.01374 -1.01944 192.4 627.127 
155 rs3129329 -3.09229 -2.76331 -3.11932 12.7584 -3.13108 
156 rs3129331 -3.07156 -2.18552 -3.11131 33.2194 13.7513 
157 rs3129332 -3.05813 -2.66898 -3.1425 15.1594 -3.02352 
158 rs3129333 -3.0506 -2.11087 -3.09606 33.7272 13.8999 
159 rs3129334 -2.95238 -3.03784 -2.21236 13.6181 39.2404 
160 rs3129336 -3.13154 -2.42969 -3.1459 38.6935 19.5967 
161 rs3135062 -2.36558 -1.95081 -0.497833 1557.32 1179.13 
162 rs3135063 -2.55608 -0.947558 1.57604 3.95109 -1.82917 
163 rs3135064 -inf -inf 261143 -inf -inf 
164 rs3135066 -3.07463 -3.15647 -2.91936 -1.3333 44.787 
165 rs3135145 -2.82074 -2.99663 -1.62882 148.854 474.247 
166 rs3135168 -1.53354 -2.17031 -2.78086 1.04847 14.7375 
167 rs3135170 -1.1126 -1.94764 -3.07507 -0.291321 5.49062 
168 rs3135171 -2.98386 -2.62103 0.57805 5.68706 15.0453 
169 rs3135173 -2.90439 -2.54097 1.15854 21.9877 64.9371 
170 rs3135174 -2.94625 -2.46613 -0.100372 19.2407 39.2387 
171 rs3135175 -2.96734 -3.1719 -2.69658 -3.01425 -3.17429 
172 rs3135176 -3.24582 -3.24561 -3.22394 -3.24547 -3.21929 
173 rs34004517 -3.19767 -3.03723 -3.18561 -inf -inf 
174 rs34030762 -2.59353 -1.789 2.01074 0.633602 6.44691 
175 rs34052318 -3.2541 -3.25308 -3.25789 1.38763 6.22265 
176 rs34067673 -3.24341 -3.14552 -3.24108 436.982 983.046 
177 rs34155847 -2.87946 -2.93697 -1.91146 4.1266 29.0921 
178 rs34530016 -3.19748 -3.03677 -3.18534 -inf -inf 
179 rs34628563 -3.19808 -3.03824 -3.1862 -inf -inf 
180 rs34780636 -3.23889 -3.26332 -3.24058 1.46672 6.05444 
181 rs34849917 -3.22357 -3.25988 -3.27033 15.2386 70.4724 
182 rs35150150 -3.2335 -3.04859 -3.1909 429.256 971.798 
183 rs35450001 -3.19775 -3.05296 -3.19568 -inf -inf 
184 rs35550968 -3.21747 -3.18124 -3.24002 -0.0843109 111.655 
185 rs35720136 -3.24029 -3.11798 -3.23154 451.559 1054.06 
186 rs35997970 -2.56203 -1.75833 1.73184 0.637367 6.51468 
187 rs362266 -2.79933 -2.2202 2.01092 12.2167 29.7899 
188 rs362268 -2.77321 -1.97678 -0.0308992 -3.08948 -2.88495 
189 rs362269 -3.26105 -3.24937 -3.13673 -2.23088 14.7599 
190 rs362270 -3.21545 -2.8105 -2.80252 -0.494641 8.10331 
191 rs362271 -2.61212 -1.76783 0.213344 -2.74939 -1.73952 
192 rs362272 -2.71553 -1.86492 0.127194 -2.95918 -2.50056 
193 rs362273 -2.64845 -1.88162 -0.0314936 1.1396 10.0883 
194 rs362274 -3.26405 -3.26036 -3.24661 -1.35188 9.41468 
195 rs362275 -2.56727 -1.77541 0.091524 2.64395 15.0456 
196 rs362276 -3.2566 -3.22773 -3.26563 18.143 81.6361 
197 rs362277 -3.26897 -3.22832 -3.10736 1.84187 31.6951 
198 rs362279 -2.80998 -2.24155 1.95765 12.3153 29.9319 
199 rs362280 -2.94564 -2.61787 -0.48008 -2.81845 -2.7497 
200 rs362282 -2.79249 -1.9205 2.82013 -1.59229 4.44121 
201 rs362283 -2.86061 -2.08334 2.43468 -1.77899 4.0053 
202 rs362287 -2.77291 -1.87638 2.87239 -1.57361 4.45963 
203 rs362289 -2.74846 -2.00407 2.3463 0.239599 2.44608 
204 rs362295 -3.12118 -3.09111 -2.8479 196.932 92.6506 
205 rs362296 -2.5157 -1.64917 1.01142 -2.65081 -0.957484 
206 rs362303 -3.24989 -3.18613 -3.03135 15.773 16.8543 
207 rs362304 -3.24442 -3.26307 -3.18624 4.02532 49.8969 
208 rs362305 -3.2603 -3.25089 -3.1413 -2.24402 14.7043 
209 rs362306 -2.66009 -1.92979 0.00884825 1.23558 9.2128 
210 rs362307 -3.15419 -2.59023 -2.67859 581.157 857.606 
211 rs362310 -3.26322 -3.2514 -3.14621 -2.85445 8.7123 
212 rs362312 -3.22447 -2.96307 -2.46452 -3.22652 -1.73765 
213 rs362313 -2.50292 -2.70313 -2.11185 42.2098 205.767 
214 rs362314 -2.83939 -2.53762 -1.79876 22.885 126.398 
215 rs362319 -2.77225 -2.46748 -1.74777 34.8722 185.437 
216 rs362323 -3.2642 -3.24239 -3.26038 7.94376 43.2245 
217 rs362325 -3.10424 -2.98328 -3.14592 4.52535 28.5552 
218 rs362331 -2.85569 -2.55752 -1.86075 27.3543 148.747 
219 rs362336 -2.72555 -2.14679 -0.500441 17.9668 59.405 
220 rs362338 -3.25081 -3.20844 -3.26555 12.2927 58.1774 
221 rs363088 -2.74472 -2.15319 -0.517577 15.0123 49.7478 
222 rs363089 -3.17349 -3.24018 -3.14271 -3.2062 -1.10029 
223 rs363090 -3.25143 -3.26801 -3.2221 16.0321 91.4638 
224 rs3755883 -2.66154 -1.7746 0.141719 -3.17068 -3.17386 
225 rs3775061 -2.78333 -1.87406 0.123048 0.563561 7.85356 
226 rs4488885 -2.82321 -2.002 -2.84779 -2.35912 28.292 
227 rs4690081 -2.98729 -2.81205 0.376209 8.45066 28.2776 
228 rs4690087 -3.26638 -3.26681 -3.23321 -3.26716 -2.90301 
229 rs57010886 261179 -inf -inf -inf -inf 
230 rs58982717 -3.12792 -3.11305 -2.84302 131.284 64.403 
231 rs59588638 -3.26271 -3.21379 -3.26493 -3.24873 -2.22067 
232 rs59594429 -3.13881 -3.03685 -2.66021 147.316 74.351 
233 rs59898919 -2.9869 -2.45252 -2.99087 -3.13296 17.5832 
234 rs60551364 -3.01003 -2.49446 -3.01381 -3.11715 17.3618 
235 rs60888991 -2.7193 -2.89811 -2.64977 10.6122 8.50949 
236 rs61748736 -3.24063 -3.26237 -3.2446 1.17056 5.44264 
237 rs61790490 -2.90721 -2.70978 -2.96308 0.768863 15.2306 
238 rs61790518 -3.18251 -3.1073 -3.22774 17.1476 36.8194 
239 rs62274923 -3.10825 -2.30552 -3.13401 39.1681 19.9998 
240 rs62274924 -3.09083 -2.23383 -3.12351 37.9748 18.2538 
241 rs6446726 -2.93963 -3.05974 -3.1903 -3.08282 32.4983 
242 rs6446728 -2.93113 -3.0536 -3.19049 -3.07721 32.6012 
243 rs6446731 -2.51848 -3.12333 -2.86648 38.7097 22.3548 
244 rs6822719 -3.25135 -2.67917 -2.41992 -1.3686 24.2839 
245 rs6823136 -3.25053 -2.67446 -2.41427 -1.36015 24.3162 
246 rs6826720 -3.15197 -3.15173 -3.0248 144.426 118.328 
247 rs6829279 -3.07723 -2.97846 -2.65944 429.504 189.45 
248 rs6837479 -3.24602 -2.65013 -2.38514 -1.31672 24.4817 
249 rs6843312 -3.19476 -2.8803 -2.60697 22.4605 4.12742 
250 rs6851060 -inf -inf -inf -inf 317.106 
251 rs6852922 -3.13397 -3.02713 -2.62983 143.973 68.5812 
252 rs6855619 -3.16594 -3.18772 -3.12393 73.0162 34.1685 
253 rs71608258 -3.18584 -3.15133 -3.24964 -2.59189 7.58202 
254 rs71608266 -3.21686 -3.26675 -3.21901 1.72081 6.40847 
255 rs71608268 -3.19789 -3.03777 -3.18592 -inf -inf 
256 rs71608278 -3.24069 -3.26234 -3.24466 1.16972 5.44148 
257 rs73077111 -3.21236 -3.18876 -3.2382 -0.139591 111.287 
258 rs73077112 -3.21375 -3.17643 -3.23751 0.872419 121.838 
259 rs73193307 -2.47062 -2.17505 -2.54391 -2.67411 -3.20767 
260 rs73193313 -2.49899 -2.84913 -2.59839 5.1073 20.7713 
261 rs73193327 -2.76579 -2.31429 -2.70118 6.99983 36.5029 
262 rs73193339 8425.35 -inf -inf -inf -inf 
263 rs73193340 9753.01 -inf -inf -inf -inf 
264 rs73193341 8367.1 -inf -inf -inf -inf 
265 rs73193343 3.09983 -inf -inf -inf -inf 
266 rs73193346 153.025 -inf -inf -inf -inf 
267 rs73193354 -2.09889 -2.46772 -1.90506 1.20676 19.7145 
268 rs73193357 -2.78246 -2.49563 -2.89485 -3.13894 5.79784 
269 rs73193359 -2.54776 -2.2446 -2.63792 -2.42936 -2.97396 
270 rs73193369 -3.08434 -2.20545 -3.11819 39.8876 20.5162 
271 rs73193372 -2.57601 -2.24136 -2.70664 -3.25188 3.65843 
272 rs732869 -2.91409 -2.92095 -3.2089 2.33109 -1.1065 
273 rs74334641 -3.25059 -2.67483 -2.41472 -1.36082 24.3137 
274 rs7435601 -3.01444 -3.05524 -1.61876 57.3556 168.066 
275 rs743699 -3.11049 -3.04876 -2.69462 1.7358 26.0616 
276 rs74604640 -3.26198 -2.52706 -2.22758 6.75992 77.1265 
277 rs74823150 -3.21518 -3.27147 -3.2445 0.871509 22.8965 
278 rs75225149 -3.25756 -2.4869 -2.18004 6.90748 77.5569 
279 rs75326463 -3.20478 -3.26714 -3.25603 60.1929 184.967 
280 rs75477325 -3.18221 -3.17019 -3.25214 -0.2152 5.75251 
281 rs75746511 -3.24995 -2.67119 -2.41035 -1.35429 24.3386 
282 rs75756650 -3.25029 -2.67313 -2.41268 -1.35777 24.3253 
283 rs76034781 -3.13642 -2.39535 -2.41591 6.58097 0.595987 
284 rs7658412 7288.31 -inf -inf -inf -inf 
285 rs7658462 -2.89897 4.40223 3.44541 53.4218 189.495 
286 rs7660068 -3.22784 -3.25844 -3.2657 61.0201 184.253 
287 rs7661198 -3.21162 -3.25826 -3.19172 5.31058 2.39212 
288 rs7661630 -2.16452 -2.863 -3.1503 -3.15994 15.624 
289 rs7665400 -3.20999 -3.26143 -3.26135 55.6333 235.638 
290 rs7668784 -3.06928 -3.07231 -2.84659 1609.48 411.407 
291 rs7674122 -2.99197 -2.82526 -3.03747 0.515403 13.3313 
292 rs7675084 -2.76173 -3.03819 -3.17976 -1.99401 14.6987 
293 rs7678857 -3.26173 -3.26904 -3.25182 0.741887 0.962973 
294 rs7680197 -3.2643 -3.25714 -3.26268 -3.26751 -1.14156 
295 rs7685686 -2.92686 -2.7041 -2.08773 52.5447 260.521 
296 rs7687590 -3.25491 -2.46602 -2.15539 6.98315 77.7768 
297 rs7688715 -3.26613 -2.56418 -2.26183 31.0562 195.688 
298 rs7695631 -3.14042 -3.13154 -2.91157 70.0246 11.4319 
299 rs77055907 -3.1871 -3.26689 -3.25111 54.9091 234.083 
300 rs77112032 -3.25492 -3.2698 -3.24129 0.949935 1.8316 
301 rs77214368 -3.26112 -2.51849 -2.21742 6.79165 77.2192 
302 rs77460843 -3.25071 -2.6755 -2.41552 -1.36202 24.3091 
303 rs77639436 -3.20727 -3.2666 -3.25724 60.2789 185.12 
304 rs77754271 -3.23181 -3.25621 -3.26711 61.1965 184.562 
305 rs78139882 -2.9159 -3.18083 -2.80236 4.02743 -3.04889 
306 rs78578284 5.69745 -inf -inf -inf -inf 
307 rs78871871 6.48247 -inf -inf -inf -inf 
308 rs79488167 -3.20501 -3.26304 -3.2593 55.4645 235.276 
309 rs79718831 -3.12269 -3.26705 -3.25055 140.969 601.7 
310 rs79840965 -2.39392 -0.801421 -0.295006 1.49163 33.4278 
311 rs82332 -2.70525 -2.32809 -0.777394 -2.56725 1.74722 
312 rs82333 -2.78406 -2.48265 -1.76881 34.988 185.711 
313 rs82334 -2.71517 -2.33945 -0.784414 -2.67931 1.18842 
314 rs881816 -2.94566 -3.0406 -1.91977 55.1731 164.294 
315 rs881817 -2.89295 -3.02624 -1.94957 72.8895 219.049 
316 rs881818 -2.38239 -3.11914 -2.24894 25.8264 10.7173 
317 rs910568 -2.97919 -3.05288 -1.51654 165.919 560.678 
318 rs994425 -3.24182 -3.12793 -3.23604 452.441 1055.38 
319 rs994426 -3.21304 -3.26702 -3.21866 1.47609 5.8672 
