# Supplementary material for: Precision medicine for atherosclerotic cardiovascular disease: Integrative genomics maps risk loci and AI‐predicted functional consequences
Source: Clin Transl Med. 2026 Jul 10;16(7):e70732. doi: 10.1002/ctm2.70732 (PMC13351343; doi:10.1002/ctm2.70732)
Supplement: Supplementary file 6 — Supporting Information [file CTM2-16-e70732-s005.zip › HGFAC/FINEMAP/data.config]

rank config prob log10bf odds k prob_norm_k h2 h2_0.95CI mean sd
1 rs147438853,rs1988007,rs2051559,rs3135064,rs57010886 1 261169 1 5 1 0.000641891 0.000639602,0.000643997 5.64664,-24.4104,-4.73703,24.3217,-20.0083 0.00514888,0.0222448,0.00432232,0.022164,0.0182319
2 rs12510489,rs147438853,rs1988007,rs2051559,rs3135064 0 11799.4 inf 5 0 2.90203e-05 2.85442e-05,2.95229e-05 4.25365,-1.20072,5.19025,1.00793,-5.1714 0.0182391,0.00515092,0.0222536,0.00432403,0.0221728
3 rs12508004,rs147438853,rs1988007,rs2051559,rs3135064 0 11483.5 inf 5 0 2.82479e-05 2.77811e-05,2.87582e-05 -4.19637,1.1841,-5.11915,-0.992947,5.10057 0.0182392,0.00515092,0.0222536,0.00432403,0.0221728
4 rs147438853,rs1988007,rs2051559,rs3135064,rs73193340 0 9743.38 inf 5 0 2.39699e-05 2.35128e-05,2.44339e-05 -1.09122,4.71691,0.916059,-4.69978,3.86568 0.00515094,0.0222536,0.00432404,0.0221728,0.0182392
5 rs112053854,rs147438853,rs1988007,rs2051559,rs3135064 0 8812.52 inf 5 0 2.16833e-05 2.12723e-05,2.2079e-05 3.67659,-1.03786,4.48621,0.871285,-4.46992 0.0182392,0.00515095,0.0222537,0.00432405,0.0221729
6 rs147438853,rs1988007,rs2051559,rs3135064,rs73193339 0 8415.72 inf 5 0 2.07086e-05 2.03017e-05,2.10934e-05 -1.01426,4.38419,0.851483,-4.36827,3.59296 0.00515095,0.0222537,0.00432405,0.0221729,0.0182392
7 rs147438853,rs1988007,rs2051559,rs3135064,rs73193341 0 8357.47 inf 5 0 2.05655e-05 2.01592e-05,2.10178e-05 -1.01075,4.36901,0.848537,-4.35314,3.58052 0.00515095,0.0222537,0.00432405,0.0221729,0.0182392
8 rs12500459,rs147438853,rs1988007,rs2051559,rs3135064 0 8303.91 inf 5 0 2.0434e-05 2.00099e-05,2.08656e-05 3.56905,-1.00751,4.35501,0.84582,-4.33919 0.0182392,0.00515095,0.0222537,0.00432405,0.0221729
9 rs12504986,rs147438853,rs1988007,rs2051559,rs3135064 0 8284.25 inf 5 0 2.03857e-05 1.99683e-05,2.07808e-05 3.56482,-1.00631,4.34985,0.84482,-4.33406 0.0182392,0.00515095,0.0222537,0.00432405,0.0221729
10 rs12505018,rs147438853,rs1988007,rs2051559,rs3135064 0 7690.26 inf 5 0 1.89266e-05 1.85485e-05,1.93138e-05 3.43481,-0.969621,4.19123,0.814034,-4.17601 0.0182393,0.00515095,0.0222537,0.00432406,0.0221729
11 rs147438853,rs1988007,rs2051559,rs3135064,rs7658412 0 7278.68 inf 5 0 1.79156e-05 1.75169e-05,1.83123e-05 -0.943359,4.0777,0.792,-4.0629,3.34176 0.00515096,0.0222537,0.00432406,0.0221729,0.0182393
12 rs12506821,rs147438853,rs1988007,rs2051559,rs3135064 0 6947.27 inf 5 0 1.71016e-05 1.67414e-05,1.74411e-05 3.2649,-0.92167,3.98394,0.773802,-3.96947 0.0182393,0.00515096,0.0222537,0.00432406,0.0221729
13 rs147438853,rs1988007,rs2857861,rs3135064,rs57010886 0 6470.05 inf 5 0 2.04859e-05 2.00136e-05,2.09743e-05 0.103545,-0.459112,0.0397156,0.421523,-0.460466 0.000625782,0.00265724,0.000243517,0.00244122,0.00266476
14 rs13118873,rs2749775,rs3129317,rs3135064,rs57010886 0 4796.23 inf 5 0 4.23849e-08 2.42268e-08,6.41171e-08 0.000105366,-0.000447108,0.000516518,2.79654e-05,-0.000651639 8.09601e-05,7.19484e-05,9.74303e-05,7.29594e-05,9.16112e-05
15 rs2749775,rs3095076,rs3129317,rs3135064,rs57010886 0 4439.72 inf 5 0 4.24271e-08 2.42521e-08,6.39937e-08 -0.000432143,-6.46694e-05,0.00041832,0.00010167,-0.000644716 6.98469e-05,4.88155e-05,7.03246e-05,5.29257e-05,9.0886e-05
16 rs10022193,rs2749775,rs3129317,rs3135064,rs57010886 0 3769.3 inf 5 0 5.43037e-08 3.22017e-08,8.22027e-08 0.000341575,-0.000502485,0.000710786,-0.000117271,-0.000692391 7.83326e-05,7.18536e-05,9.53349e-05,7.1472e-05,9.14489e-05
17 rs10019606,rs2749775,rs3129317,rs3135064,rs57010886 0 3412.12 inf 5 0 4.26692e-08 2.4201e-08,6.87436e-08 0.000118278,-0.000451022,0.00052844,1.9666e-05,-0.000654842 8.14869e-05,7.21519e-05,9.82701e-05,7.33001e-05,9.17229e-05
18 rs10024540,rs2749775,rs3129317,rs3135064,rs57010886 0 3408.88 inf 5 0 4.27852e-08 2.40096e-08,6.45351e-08 0.000122921,-0.000452128,0.000532374,1.67565e-05,-0.000655724 8.14869e-05,7.21519e-05,9.82701e-05,7.33001e-05,9.17229e-05
19 rs147438853,rs149951503,rs1988007,rs3135064,rs57010886 0 2951.9 inf 5 0 9.38792e-06 9.07289e-06,9.70474e-06 0.129674,-0.0891506,-0.213562,0.212753,-0.214586 0.00118963,0.000874304,0.00182781,0.00182086,0.0018361
20 rs2749775,rs28652612,rs3129317,rs3135064,rs57010886 0 2949.71 inf 5 0 4.25604e-08 2.35432e-08,6.51626e-08 -0.000449596,0.000112802,0.000524444,2.27163e-05,-0.00065367 7.20849e-05,8.08035e-05,9.81872e-05,7.31919e-05,9.16854e-05
21 rs147438853,rs2749775,rs3129317,rs3135064,rs57010886 0 2793.08 inf 5 0 4.1227e-08 2.3287e-08,6.35398e-08 1.90308e-05,-0.000422722,0.000429223,9.2944e-05,-0.000632922 0.000181961,6.9508e-05,7.05809e-05,5.31952e-05,9.05598e-05
22 rs2749775,rs3129317,rs3135064,rs57010886,rs7658462 0 2513.97 inf 5 0 6.64932e-08 4.04696e-08,9.3583e-08 -0.000428584,0.000456047,0.000132218,-0.00121674,0.00057033 6.95013e-05,7.0077e-05,5.29707e-05,0.000132178,9.41072e-05
23 rs3129317,rs3135064,rs57010886,rs7658462,rs7685686 0 2413.39 inf 5 0 4.05231e-08 2.25051e-08,6.42167e-08 0.000201667,1.18627e-05,-0.000836708,0.000575139,2.34049e-05 5.66579e-05,5.10002e-05,0.000117348,9.70474e-05,4.3789e-05
24 rs3129317,rs3135064,rs362314,rs57010886,rs7658462 0 2147.66 inf 5 0 4.04041e-08 2.30244e-08,6.21571e-08 0.000200322,9.05202e-06,1.48113e-05,-0.000833658,0.000570405 5.67031e-05,5.11778e-05,4.4121e-05,0.000117463,9.7037e-05
25 rs147438853,rs1988007,rs3135062,rs3135064,rs57010886 0 1875.88 inf 5 0 5.98816e-06 5.72452e-06,6.24412e-06 0.0285613,-0.137617,-0.00611273,0.140027,-0.137686 0.000355809,0.00147563,8.28482e-05,0.00150183,0.00147575
26 rs147438853,rs1988007,rs3129308,rs3135064,rs57010886 0 1799.59 inf 5 0 5.74687e-06 5.52295e-06,5.99999e-06 0.0296988,-0.130792,0.00746991,0.124185,-0.131233 0.000371641,0.00143166,0.000104683,0.00136027,0.00143588
27 rs2749775,rs3129317,rs3135064,rs362270,rs57010886 0 1780.06 inf 5 0 5.31965e-08 3.0803e-08,7.83708e-08 -0.00049284,0.000513028,9.19099e-05,0.000208169,-0.000856487 7.14903e-05,7.28212e-05,5.25916e-05,4.98968e-05,0.000105163
28 rs2749775,rs3129317,rs3135064,rs57010886,rs60551364 0 1752.74 inf 5 0 4.3244e-08 2.42004e-08,6.69417e-08 -0.000469025,0.000536191,2.79529e-05,-0.000672122,0.000142389 7.45238e-05,9.40852e-05,6.5104e-05,9.333e-05,8.30128e-05
29 rs147438853,rs1988007,rs3135064,rs57010886,rs994425 0 1752.14 inf 5 0 5.59752e-06 5.35429e-06,5.85188e-06 0.028755,-0.125761,0.124225,-0.125688,-0.0091063 0.000366276,0.00139494,0.00137798,0.00139355,0.000130431
30 rs2749775,rs3129317,rs3135064,rs57010886,rs59898919 0 1751.17 inf 5 0 4.30849e-08 2.42279e-08,6.6238e-08 -0.000467174,0.000531862,3.05924e-05,-0.000670528,0.00013668 7.45238e-05,9.40852e-05,6.5104e-05,9.333e-05,8.30128e-05
31 rs147438853,rs1988007,rs3135064,rs35720136,rs57010886 0 1750.82 inf 5 0 5.59333e-06 5.36306e-06,5.8293e-06 0.0287443,-0.125715,0.124179,-0.00910061,-0.125641 0.000366276,0.00139494,0.00137798,0.000130431,0.00139355
32 rs147438853,rs1988007,rs3135064,rs34067673,rs57010886 0 1679.8 inf 5 0 5.36875e-06 5.13618e-06,5.6095e-06 0.0275726,-0.120373,0.118962,-0.00888113,-0.120296 0.000360501,0.00136343,0.00134753,0.000131788,0.00136197
33 rs147438853,rs1988007,rs3135064,rs35150150,rs57010886 0 1668.55 inf 5 0 5.33314e-06 5.10977e-06,5.58404e-06 0.027481,-0.119975,0.118571,-0.00883034,-0.1199 0.000360501,0.00136343,0.00134753,0.000131788,0.00136197
34 rs2051559,rs3129317,rs3135064,rs57010886,rs7658462 0 1598.91 inf 5 0 1.59626e-07 1.22783e-07,2.00178e-07 0.00228443,0.000210571,-2.2602e-05,-0.00296202,0.000575001 0.000173497,5.61883e-05,4.87449e-05,0.000199413,9.41033e-05
35 rs147438853,rs1988007,rs2051558,rs3135064,rs57010886 0 1571.18 inf 5 0 5.02422e-06 4.80082e-06,5.25694e-06 0.0254109,-0.113153,0.00786253,0.105601,-0.113528 0.000347842,0.00132496,0.000123707,0.00123934,0.00132869
36 rs147438853,rs1988007,rs3135064,rs362307,rs57010886 0 1554.36 inf 5 0 4.97187e-06 4.722e-06,5.21354e-06 0.0237368,-0.108391,0.108142,0.00862334,-0.112406 0.00033304,0.00127677,0.00127371,0.000136975,0.00132247
37 rs147438853,rs1988007,rs3129310,rs3135064,rs57010886 0 1400.15 inf 5 0 4.48337e-06 4.26406e-06,4.72097e-06 0.0231237,-0.102178,0.0052728,0.0975125,-0.102626 0.000338544,0.0012667,9.2454e-05,0.00120977,0.00127159
38 rs147438853,rs16844124,rs1988007,rs3135064,rs57010886 0 1342.74 inf 5 0 4.30247e-06 4.08627e-06,4.51916e-06 0.0220789,-0.00620935,-0.0967159,0.0956086,-0.0966862 0.000332439,0.000113569,0.00122407,0.00121014,0.00122303
39 rs147438853,rs1988007,rs3129328,rs3135064,rs57010886 0 1323.88 inf 5 0 4.24214e-06 4.03203e-06,4.46231e-06 0.0216425,-0.0957811,0.00468238,0.0916458,-0.0961467 0.000329451,0.00122081,8.69275e-05,0.00116946,0.00122475
40 rs147438853,rs1988007,rs3135064,rs57010886,rs79718831 0 1298.45 inf 5 0 4.16218e-06 3.95844e-06,4.3761e-06 0.0216352,-0.0951583,0.0953173,-0.0952432,0.00577248 0.000331578,0.00122448,0.00122657,0.00122485,0.000109376
41 rs13126960,rs2749775,rs3129317,rs3135064,rs57010886 0 1269.97 inf 5 0 4.23593e-08 2.30531e-08,6.60187e-08 -8.69083e-05,-0.000437227,0.000423624,0.000101788,-0.000642843 6.7525e-05,7.03852e-05,7.00175e-05,5.29563e-05,9.07725e-05
42 rs147438853,rs1988007,rs2239725,rs3135064,rs57010886 0 1264.56 inf 5 0 4.05432e-06 3.8571e-06,4.25589e-06 0.0207956,-0.0920427,0.00472833,0.087757,-0.092403 0.000325509,0.00120008,9.22317e-05,0.00114556,0.00120406
43 rs147438853,rs1988007,rs2071704,rs3135064,rs73193346 0 1264.05 inf 5 0 5.40985e-07 4.64596e-07,6.15341e-07 0.00343107,-0.0147101,0.000379401,0.0147957,-0.0147202 0.000219285,0.000529035,4.5735e-05,0.000533243,0.000527514
44 rs147438853,rs1988007,rs3135064,rs57010886,rs910568 0 1257.43 inf 5 0 4.03186e-06 3.82295e-06,4.24551e-06 0.0207345,-0.0915001,0.0876395,-0.0917779,0.00436422 0.00032547,0.00119634,0.00114697,0.00119924,8.56635e-05
45 rs147438853,rs1988007,rs3135064,rs3135145,rs57010886 0 1171 inf 5 0 3.75825e-06 3.56903e-06,3.96789e-06 0.0193292,-0.0855645,0.0817966,0.00414737,-0.0859082 0.000317758,0.00115886,0.001109,8.84746e-05,0.00116278
46 rs12500527,rs147438853,rs1988007,rs3135064,rs57010886 0 1154.06 inf 5 0 3.70516e-06 3.51504e-06,3.90466e-06 0.0036271,0.0164562,-0.0806456,0.0795731,-0.0833715 7.87761e-05,0.000291238,0.00110164,0.00108769,0.00113661
47 rs1988007,rs3129317,rs3135064,rs57010886,rs58982717 0 1149.99 inf 5 0 1.46317e-06 1.34261e-06,1.58942e-06 -0.0299895,0.00161806,0.028655,-0.0320969,0.00186933 0.00065873,7.30545e-05,0.000637766,0.000697638,7.59714e-05
48 rs2749775,rs3129317,rs3135064,rs57010886 0 1138.87 inf 4 -nan 4.05313e-08 2.3473e-08,6.31778e-08 -0.000422864,0.00042822,9.3781e-05,-0.000632373 6.94949e-05,6.99264e-05,5.25897e-05,9.04072e-05
49 rs147438853,rs1988007,rs3135064,rs57010886,rs7668784 0 1108.16 inf 5 0 3.55989e-06 3.37183e-06,3.74682e-06 0.0159001,-0.0776473,0.0766373,-0.0801983,0.00338129 0.000288757,0.00108216,0.00106878,0.00111546,7.73966e-05
50 rs10155132,rs147438853,rs1988007,rs3135064,rs57010886 0 1100.87 inf 5 0 3.53642e-06 3.33872e-06,3.72102e-06 0.00345246,0.0182223,-0.080667,0.0775985,-0.0809338 7.97385e-05,0.000311734,0.0011264,0.00108432,0.00112936
51 rs147438853,rs1988007,rs2071704,rs3135064,rs57010886 0 1081.21 inf 5 0 3.47459e-06 3.28454e-06,3.66767e-06 0.0188737,-0.0803443,0.00229147,0.0808863,-0.0799606 0.000321661,0.00113217,5.42387e-05,0.00114029,0.00112577
52 rs147438853,rs1988007,rs3135064,rs57010886,rs6851060 0 1013.86 inf 5 0 3.26033e-06 3.08513e-06,3.43772e-06 0.0172456,-0.0751897,0.0749219,-0.0686531,-0.00733668 0.00030894,0.00109389,0.00108998,0.00100478,0.000191158
53 rs147438853,rs1988007,rs2749783,rs3135064,rs57010886 0 995.114 inf 5 0 3.2017e-06 3.01467e-06,3.38301e-06 0.0164571,-0.0727631,0.00289241,0.0701273,-0.0730313 0.000301303,0.00106798,7.76456e-05,0.00103044,0.00107111
54 rs147438853,rs1988007,rs2749782,rs3135064,rs57010886 0 987.353 inf 5 0 3.17713e-06 2.99115e-06,3.36315e-06 0.0163863,-0.0724429,0.00284024,0.0698568,-0.0727085 0.000301215,0.00106743,7.72462e-05,0.00103018,0.00107054
55 rs1138690,rs147438853,rs1988007,rs3135064,rs57010886 0 963.954 inf 5 0 3.10345e-06 2.92589e-06,3.28937e-06 0.00225054,0.0168723,-0.0685291,0.0671288,-0.0697799 6.37915e-05,0.000310111,0.00102271,0.00100334,0.0010397
56 rs147438853,rs1988007,rs3135064,rs57010886,rs7685686 0 957.275 inf 5 0 3.08242e-06 2.89127e-06,3.26204e-06 0.0165736,-0.0707787,0.071113,-0.0704822,0.00174814 0.000306916,0.00105902,0.00106438,0.00105359,5.01671e-05
57 rs13104157,rs147438853,rs1988007,rs3135064,rs57010886 0 952.987 inf 5 0 3.06837e-06 2.89997e-06,3.26234e-06 0.00261577,0.0157973,-0.069853,0.0674593,-0.0701155 7.57096e-05,0.00029756,0.0010474,0.00101248,0.00105052
58 rs147438853,rs1988007,rs28600049,rs3135064,rs57010886 0 951.618 inf 5 0 3.06447e-06 2.87765e-06,3.2504e-06 0.0142913,-0.0675371,0.00226422,0.0666127,-0.0690855 0.000282473,0.00101451,6.5693e-05,0.00100149,0.00103582
59 rs147438853,rs16844209,rs1988007,rs3135064,rs57010886 0 950.291 inf 5 0 3.06056e-06 2.89167e-06,3.25568e-06 0.0157741,-0.00351635,-0.0690255,0.0683783,-0.0690849 0.000297524,0.000102263,0.00103635,0.0010267,0.00103644
60 rs112299816,rs147438853,rs1988007,rs3135064,rs57010886 0 932.753 inf 5 0 3.00502e-06 2.82248e-06,3.17825e-06 -0.00392244,0.0158343,-0.0679115,0.0679184,-0.0683626 0.000118181,0.000300139,0.001029,0.00102903,0.00103498
61 rs147438853,rs1988007,rs3135064,rs57010886,rs7665400 0 932.391 inf 5 0 3.00387e-06 2.82904e-06,3.18484e-06 0.0158311,-0.0678987,0.0679054,-0.0683496,-0.00391947 0.000300139,0.001029,0.00102903,0.00103498,0.000118181
62 rs147438853,rs1988007,rs3135064,rs57010886,rs79488167 0 932.029 inf 5 0 3.00273e-06 2.82983e-06,3.19392e-06 0.0158278,-0.0678858,0.0678924,-0.0683365,-0.0039165 0.000300139,0.001029,0.00102903,0.00103498,0.000118181
63 rs147438853,rs1988007,rs3135064,rs57010886,rs77055907 0 930.837 inf 5 0 2.99895e-06 2.81845e-06,3.16709e-06 0.0158171,-0.0678434,0.0678494,-0.0682933,-0.0039067 0.000300139,0.001029,0.00102903,0.00103498,0.000118181
64 rs147438853,rs1988007,rs3135064,rs57010886,rs881817 0 915.803 inf 5 0 2.95069e-06 2.77317e-06,3.11816e-06 0.0151726,-0.067092,0.0649379,-0.067348,0.00234697 0.000293708,0.00102593,0.000994017,0.00102901,7.33954e-05
65 rs147438853,rs1988007,rs3135064,rs362313,rs57010886 0 902.52 inf 5 0 2.90933e-06 2.73949e-06,3.08028e-06 0.0152396,-0.0653036,0.0645408,0.00190156,-0.0649746 0.000295919,0.00100586,0.000994421,6.12978e-05,0.00100031
66 rs10937924,rs147438853,rs1988007,rs3135064,rs57010886 0 895.741 inf 5 0 2.88721e-06 2.70922e-06,3.06089e-06 0.00218793,0.0148726,-0.0657475,0.0637416,-0.0659956 7.17375e-05,0.000292058,0.00101642,0.000986237,0.00101942
67 rs147438853,rs1988007,rs3129317,rs3135064,rs57010886 0 894.864 inf 5 0 2.88473e-06 2.7183e-06,3.06093e-06 0.0156206,-0.0638051,0.00191953,0.0625528,-0.0648926 0.000302144,0.000987928,6.30629e-05,0.0009703,0.00100297
68 rs147438853,rs1988007,rs3135064,rs57010886,rs7688715 0 892.442 inf 5 0 2.87743e-06 2.7049e-06,3.074e-06 0.0149193,-0.0654883,0.0649724,-0.065495,0.00322826 0.00029295,0.00101412,0.00100606,0.00101335,0.000106664
69 rs111673417,rs3129317,rs57010886,rs7658462,rs78139882 0 890.797 inf 5 0 4.12934e-08 3.78114e-08,3.78966e-08 0.029633,-0.0657762,0.0969027,-0.0326437,0.0655248 NA,NA,NA,NA,NA
70 rs147438853,rs1988007,rs2749778,rs3135064,rs57010886 0 887.163 inf 5 0 2.86007e-06 2.69395e-06,3.04687e-06 0.0147636,-0.0652514,0.00210799,0.0633255,-0.0654953 0.000291586,0.00101357,7.06313e-05,0.000984261,0.00101653
71 rs147438853,rs1988007,rs3135064,rs57010886,rs7658462 0 886.249 inf 5 0 2.85681e-06 2.68704e-06,3.04152e-06 0.0152246,-0.0679737,0.0673809,-0.0647936,-0.00332113 0.000297743,0.00106059,0.00105057,0.00100611,0.000111566
72 rs147438853,rs1988007,rs3135064,rs57010886,rs6829279 0 886.204 inf 5 0 2.85732e-06 2.69564e-06,3.0286e-06 0.0131955,-0.0628625,0.0621726,-0.0645769,0.00212396 0.000276644,0.000978607,0.000968656,0.00100274,7.13305e-05
73 rs147438853,rs1988007,rs2857860,rs3135064,rs57010886 0 885.202 inf 5 0 2.85419e-06 2.68836e-06,3.02211e-06 0.0136253,-0.0633017,-0.00182832,0.0641424,-0.0645475 0.000279904,0.000985186,6.15582e-05,0.000997311,0.00100281
74 rs147438853,rs1988007,rs3135064,rs57010886,rs82333 0 882.465 inf 5 0 2.84565e-06 2.68499e-06,3.02975e-06 0.015259,-0.0653936,0.0656325,-0.0651726,0.0014226 0.000298706,0.00101861,0.00102278,0.00101409,4.82352e-05
75 rs147438853,rs1988007,rs3135064,rs362319,rs57010886 0 882.191 inf 5 0 2.84479e-06 2.67906e-06,3.01073e-06 0.0152563,-0.0653831,0.0656217,0.00142156,-0.0651624 0.000298706,0.00101861,0.00102278,4.82352e-05,0.00101409
76 rs147438853,rs1988007,rs3135064,rs57010886,rs77639436 0 881.873 inf 5 0 2.84398e-06 2.68296e-06,3.01603e-06 0.0146528,-0.064331,0.0643092,-0.064729,-0.00347322 0.000290739,0.00100206,0.00100166,0.00100739,0.000117934
77 rs147438853,rs1988007,rs3135064,rs57010886,rs75326463 0 881.721 inf 5 0 2.8435e-06 2.68535e-06,3.01223e-06 0.0146515,-0.0643256,0.0643037,-0.0647234,-0.00347181 0.000290739,0.00100206,0.00100166,0.00100739,0.000117934
78 rs147438853,rs1988007,rs3135064,rs57010886,rs77754271 0 881.316 inf 5 0 2.84222e-06 2.66191e-06,3.01992e-06 0.0146194,-0.0642254,0.0642078,-0.0646269,-0.00341789 0.000290388,0.00100074,0.00100038,0.00100611,0.000116227
79 rs147438853,rs1988007,rs3135064,rs57010886,rs7660068 0 881.006 inf 5 0 2.84124e-06 2.66081e-06,3.00172e-06 0.0146169,-0.0642145,0.0641967,-0.0646157,-0.00341508 0.000290388,0.00100074,0.00100038,0.00100611,0.000116227
80 rs147438853,rs1988007,rs2749781,rs3135064,rs57010886 0 878.833 inf 5 0 2.83368e-06 2.67603e-06,3.01751e-06 0.0145982,-0.0645486,0.00208277,0.0626265,-0.0647967 0.000290397,0.00100731,7.13404e-05,0.000978111,0.00101034
81 rs110501,rs147438853,rs1988007,rs3135064,rs57010886 0 874.612 inf 5 0 2.8208e-06 2.63075e-06,3.00441e-06 0.00138812,0.0151137,-0.0647997,0.0650334,-0.064588 4.80762e-05,0.000297732,0.00101381,0.00101793,0.00100942
82 rs13133859,rs147438853,rs1988007,rs3135064,rs57010886 0 871.099 inf 5 0 2.8099e-06 2.63419e-06,2.98739e-06 -0.00284154,0.0145031,-0.0634702,0.0629095,-0.0635745 9.93685e-05,0.000289988,0.000994676,0.000985948,0.000995458
83 rs147438853,rs1988007,rs3135064,rs57010886,rs7435601 0 864.819 inf 5 0 2.78935e-06 2.61843e-06,2.9561e-06 0.0143024,-0.0632405,0.0614008,-0.0634506,0.00198804 0.00028818,0.000994702,0.000967044,0.000997137,7.08289e-05
84 rs13150241,rs147438853,rs1988007,rs3135064,rs57010886 0 861.333 inf 5 0 2.77831e-06 2.61739e-06,2.9539e-06 0.00196769,0.0142743,-0.0631144,0.0612914,-0.0633238 7.08289e-05,0.00028818,0.000994702,0.000967044,0.000997137
85 rs147438853,rs1988007,rs3135064,rs57010886,rs881816 0 861.047 inf 5 0 2.7774e-06 2.61437e-06,2.95797e-06 0.014272,-0.063104,0.0612823,-0.0633133,0.001966 0.00028818,0.000994702,0.000967044,0.000997137,7.08289e-05
86 rs147438853,rs1988007,rs2749785,rs3135064,rs57010886 0 859.766 inf 5 0 2.77335e-06 2.60154e-06,2.94193e-06 0.0142316,-0.0629254,0.00195415,0.0611141,-0.0631344 0.000287815,0.000992608,7.06729e-05,0.000965234,0.000995034
87 rs147438853,rs1988007,rs2857982,rs3135064,rs57010886 0 857.979 inf 5 0 2.76769e-06 2.59811e-06,2.94184e-06 0.0142173,-0.0628607,0.00194361,0.061058,-0.0630693 0.000287815,0.000992608,7.06729e-05,0.000965234,0.000995034
88 rs147438853,rs1988007,rs3135064,rs362331,rs57010886 0 845.501 inf 5 0 2.72867e-06 2.55876e-06,2.8986e-06 0.0145635,-0.0625764,0.0627692,0.00124873,-0.0624067 0.000293919,0.000995456,0.000998967,4.72096e-05,0.000991674
89 rs13126960,rs147438853,rs1988007,rs3135064,rs57010886 0 841.462 inf 5 0 2.71607e-06 2.54591e-06,2.882e-06 0.00189506,0.0140409,-0.0619804,0.0617628,-0.0620153 7.26027e-05,0.000287288,0.000988079,0.000984579,0.000987706
90 rs147438853,rs1988007,rs3129309,rs3135064,rs57010886 0 840.161 inf 5 0 2.71172e-06 2.54623e-06,2.89603e-06 0.0133902,-0.0610642,-0.00156254,0.0615221,-0.0619378 0.000280126,0.000974287,6.01442e-05,0.000981471,0.000987275
91 rs147438853,rs1988007,rs2530595,rs3135064,rs57010886 0 838.501 inf 5 0 2.70668e-06 2.54719e-06,2.88595e-06 0.0141449,-0.0608265,0.00153796,0.0601569,-0.0605482 0.000288977,0.000971486,5.95243e-05,0.000961135,0.000966585
92 rs147438853,rs1988007,rs3095076,rs3135064,rs57010886 0 836.233 inf 5 0 2.69949e-06 2.52717e-06,2.8659e-06 0.014211,-0.0618114,0.00135054,0.0615832,-0.0616951 0.000290157,0.000988551,5.26817e-05,0.000984875,0.000985649
93 rs147438853,rs1988007,rs3135064,rs57010886,rs73077112 0 818.591 inf 5 0 2.6436e-06 2.4824e-06,2.81769e-06 0.0147051,-0.0595488,0.0596338,-0.0600754,-0.00174998 0.000301104,0.000962326,0.000963525,0.000969821,7.29255e-05
94 rs147438853,rs1988007,rs3135064,rs57010886,rs6826720 0 815.081 inf 5 0 2.63239e-06 2.48513e-06,2.80153e-06 0.0127901,-0.0587616,0.0582823,-0.0596951,0.00124255 0.000276073,0.000952209,0.000944766,0.000965756,5.25307e-05
95 rs147438853,rs1988007,rs3135064,rs35550968,rs57010886 0 808.408 inf 5 0 2.61137e-06 2.45469e-06,2.78363e-06 0.0144946,-0.0588425,0.0588997,-0.00166766,-0.0593415 0.000299609,0.000956782,0.000957542,7.25087e-05,0.000963879
96 rs147438853,rs1988007,rs3135064,rs57010886,rs73077111 0 808.04 inf 5 0 2.6102e-06 2.4542e-06,2.78516e-06 0.0144899,-0.0588298,0.0588866,-0.0593282,-0.00166498 0.000299609,0.000956782,0.000957542,0.000963879,7.25087e-05
97 rs147438853,rs1988007,rs2798221,rs3135064,rs57010886 0 802.303 inf 5 0 2.59189e-06 2.43687e-06,2.76363e-06 0.013896,-0.0590632,0.0010998,0.0591583,-0.0586606 0.000290502,0.000963945,4.91516e-05,0.000965733,0.000956453
98 rs147438853,rs1988007,rs2857794,rs3135064,rs57010886 0 797.23 inf 5 0 2.57579e-06 2.41996e-06,2.73811e-06 0.0137906,-0.0587837,0.00130438,0.0578634,-0.0582777 0.000289686,0.000962452,5.97093e-05,0.000947269,0.000953195
99 rs147438853,rs1988007,rs2798225,rs3135064,rs57010886 0 794.672 inf 5 0 2.56774e-06 2.41715e-06,2.74437e-06 0.013633,-0.0581945,0.00104875,0.0583425,-0.0578841 0.00028762,0.000954166,4.86074e-05,0.000956674,0.0009484
100 rs147438853,rs1988007,rs3095075,rs3135064,rs57010886 0 794.41 inf 5 0 2.56679e-06 2.3973e-06,2.73767e-06 0.0136646,-0.0589749,0.00110145,0.0593232,-0.0588978 0.000288158,0.000967722,5.11226e-05,0.000974623,0.000965259
101 rs113465254,rs147438853,rs1988007,rs3135064,rs57010886 0 790.221 inf 5 0 2.55393e-06 2.38706e-06,2.716e-06 0.002123,0.0130765,-0.0574943,0.057098,-0.0575351 0.000100595,0.000280474,0.00094542,0.000938995,0.000945284
102 rs13118873,rs1988007,rs3135062,rs3135064,rs57010886 0 784.857 inf 5 0 2.53619e-06 2.37464e-06,2.69853e-06 -0.0033541,-0.0560873,-0.00474894,0.0595553,-0.0573736 8.90295e-05,0.000926145,0.000100423,0.000983214,0.000945784
103 rs13115912,rs147438853,rs1988007,rs3135064,rs57010886 0 779.44 inf 5 0 2.51957e-06 2.37282e-06,2.68698e-06 0.0010169,0.0124401,-0.0563607,0.0559327,-0.0571406 5.11385e-05,0.000274719,0.000933631,0.000926867,0.000944944
104 rs147438853,rs1988007,rs2071667,rs3135064,rs57010886 0 777.746 inf 5 0 2.51416e-06 2.36282e-06,2.68086e-06 0.013416,-0.0572338,0.000952035,0.0572878,-0.0569018 0.000287017,0.000948467,4.83568e-05,0.000949584,0.000942052
105 rs147438853,rs1988007,rs2858086,rs3135064,rs57010886 0 777.475 inf 5 0 2.5133e-06 2.34423e-06,2.68264e-06 0.0134131,-0.0572236,0.000950504,0.0572772,-0.0568924 0.000287017,0.000948467,4.83568e-05,0.000949584,0.000942052
106 rs147438853,rs1988007,rs2071668,rs3135064,rs57010886 0 776.891 inf 5 0 2.51145e-06 2.35154e-06,2.67913e-06 0.0134051,-0.0571869,0.000952138,0.0572481,-0.0568561 0.000286992,0.000948214,4.86099e-05,0.000949473,0.000941797
107 rs147438853,rs1988007,rs3135064,rs57010886,rs7687590 0 774.53 inf 5 0 2.50422e-06 2.33137e-06,2.66504e-06 0.0129483,-0.0569384,0.0565571,-0.0569873,0.00194317 0.000280474,0.00094542,0.000938995,0.000945284,0.000100595
108 rs147438853,rs1988007,rs3135064,rs57010886,rs75225149 0 774.31 inf 5 0 2.50353e-06 2.349e-06,2.6577e-06 0.0129465,-0.0569303,0.0565492,-0.0569793,0.00194054 0.000280474,0.00094542,0.000938995,0.000945284,0.000100595
109 rs147438853,rs1988007,rs3135064,rs57010886,rs77214368 0 773.973 inf 5 0 2.50246e-06 2.34748e-06,2.6652e-06 0.0129436,-0.0569177,0.0565369,-0.0569669,0.00193648 0.000280474,0.00094542,0.000938995,0.000945284,0.000100595
110 rs147438853,rs1988007,rs3135064,rs57010886,rs74604640 0 773.88 inf 5 0 2.50216e-06 2.33812e-06,2.65776e-06 0.0129428,-0.0569143,0.0565336,-0.0569635,0.00193536 0.000280474,0.00094542,0.000938995,0.000945284,0.000100595
111 rs147438853,rs1988007,rs3135064,rs57010886,rs59594429 0 771.104 inf 5 0 2.49305e-06 2.33234e-06,2.65293e-06 0.0120814,-0.0555094,0.0549659,-0.0563723,0.00112767 0.000272544,0.000925125,0.000916987,0.000937288,5.96965e-05
112 rs147438853,rs1988007,rs2157091,rs3135064,rs57010886 0 769.898 inf 5 0 2.4893e-06 2.31501e-06,2.64204e-06 0.0132753,-0.0566616,-0.000919319,0.0567298,-0.0563559 0.000286116,0.000943685,4.90382e-05,0.000945089,0.000937668
113 rs147438853,rs1988007,rs2157090,rs3135064,rs57010886 0 768.389 inf 5 0 2.48452e-06 2.32812e-06,2.66023e-06 0.0132583,-0.0566047,-0.00091018,0.05667,-0.0563033 0.000286116,0.000943685,4.90382e-05,0.000945089,0.000937668
114 rs147438853,rs1988007,rs3135064,rs34849917,rs57010886 0 767.226 inf 5 0 2.48109e-06 2.31521e-06,2.63659e-06 0.0128041,-0.0564089,0.0562954,0.00158643,-0.0565284 0.000279391,0.000941005,0.000939135,8.60992e-05,0.000942063
115 rs147438853,rs1988007,rs3129314,rs3135064,rs57010886 0 766.67 inf 5 0 2.47816e-06 2.32914e-06,2.63108e-06 0.0126605,-0.0559445,0.00176707,0.0540964,-0.0561618 0.000277699,0.000933861,9.652e-05,0.000907926,0.000936522
116 rs147438853,rs1988007,rs2071666,rs3135064,rs57010886 0 766.617 inf 5 0 2.47799e-06 2.32868e-06,2.63677e-06 0.0126601,-0.0559427,0.00176643,0.0540952,-0.05616 0.000277699,0.000933861,9.652e-05,0.000907926,0.000936522
117 rs147438853,rs1988007,rs3135064,rs57010886,rs6852922 0 765.335 inf 5 0 2.47477e-06 2.31214e-06,2.63275e-06 0.0120029,-0.0551192,0.0545815,-0.0559669,0.00109872 0.000272237,0.000922078,0.000914054,0.000933987,6.046e-05
118 rs147438853,rs17181428,rs1988007,rs3135064,rs57010886 0 763.485 inf 5 0 2.46908e-06 2.31836e-06,2.62993e-06 0.0126219,-0.00210943,-0.0558357,0.0555952,-0.055328 0.000277498,0.000117551,0.000933707,0.000929626,0.000925213
119 rs147438853,rs1988007,rs3135064,rs3135173,rs57010886 0 761.691 inf 5 0 2.46281e-06 2.3005e-06,2.63041e-06 0.0125052,-0.0556578,0.0543616,-0.00128277,-0.0557742 0.000276335,0.000931943,0.000912539,7.25219e-05,0.00093298
120 rs147438853,rs1988007,rs3135064,rs57010886,rs58982717 0 761.156 inf 5 0 2.46155e-06 2.29545e-06,2.62433e-06 0.0120009,-0.0549603,0.054435,-0.0557608,0.00104232 0.000272293,0.00092158,0.000913629,0.000932987,5.91016e-05
121 rs10026577,rs147438853,rs1988007,rs3135064,rs57010886 0 760.421 inf 5 0 2.45936e-06 2.29869e-06,2.61024e-06 0.000873848,0.0121301,-0.0551,0.0547032,-0.0557914 4.98034e-05,0.000273076,0.000923886,0.00091755,0.000933878
122 rs2276881,rs3129317,rs3135064,rs57010886,rs7658462 0 759.929 inf 5 0 4.17334e-08 2.36801e-08,6.55461e-08 -0.000116385,0.000173107,2.86129e-05,-0.000823188,0.000560377 8.13956e-05,5.87622e-05,5.17088e-05,0.000116203,9.41097e-05
123 rs147438853,rs1988007,rs3135064,rs362336,rs57010886 0 756.158 inf 5 0 2.44574e-06 2.28155e-06,2.60278e-06 0.0127687,-0.0557489,0.0560024,0.0009021,-0.0558114 0.000280298,0.00093684,0.000941965,5.31471e-05,0.000936886
124 rs113346030,rs147438853,rs1988007,rs3135064,rs57010886 0 750.319 inf 5 0 2.42759e-06 2.28172e-06,2.59132e-06 -0.00168575,0.0124674,-0.054861,0.0547449,-0.0551284 0.000104211,0.000276855,0.000925273,0.000923205,0.000928797
125 rs10212869,rs147438853,rs1988007,rs3135064,rs57010886 0 748.027 inf 5 0 2.42011e-06 2.26184e-06,2.5894e-06 0.000803607,0.01196,-0.0542415,0.0538607,-0.0549005 5.07463e-05,0.000272314,0.000916959,0.000910872,0.000926408
126 rs147438853,rs1988007,rs3135064,rs363088,rs57010886 0 746.501 inf 5 0 2.41518e-06 2.26816e-06,2.58729e-06 0.0125913,-0.0550198,0.055231,0.000824456,-0.0550908 0.000279036,0.000930437,0.00093486,5.28182e-05,0.000930634
127 rs147438853,rs1988007,rs2159173,rs3135064,rs57010886 0 743.159 inf 5 0 2.40491e-06 2.24098e-06,2.5731e-06 0.012125,-0.0539226,0.00120391,0.0538758,-0.0542433 0.00027369,0.000914467,7.96156e-05,0.000913196,0.000918562
128 rs147438853,rs1988007,rs2108753,rs3135064,rs57010886 0 741.793 inf 5 0 2.40035e-06 2.26181e-06,2.57764e-06 0.0126255,-0.0543882,0.000704179,0.0544206,-0.0542091 0.000280363,0.000922457,4.72552e-05,0.000923086,0.000918745
129 rs147438853,rs1988007,rs3135064,rs3135066,rs57010886 0 741.541 inf 5 0 2.3995e-06 2.23996e-06,2.56368e-06 0.0126963,-0.0546455,0.0539685,0.000862305,-0.0543419 0.000281666,0.000927135,0.000915519,5.80275e-05,0.000920977
130 rs147438853,rs1988007,rs2798224,rs3135064,rs57010886 0 741.54 inf 5 0 2.39955e-06 2.23426e-06,2.56109e-06 0.0126227,-0.0543791,0.00070233,0.0544108,-0.0542008 0.000280363,0.000922457,4.72552e-05,0.000923086,0.000918745
131 rs147438853,rs1988007,rs2858084,rs3135064,rs57010886 0 741.286 inf 5 0 2.39873e-06 2.23826e-06,2.56374e-06 0.0126205,-0.054206,-0.000718868,0.0542212,-0.0539759 0.000280374,0.000919742,4.84988e-05,0.000919893,0.000915506
132 rs147438853,rs1988007,rs3121418,rs3135064,rs57010886 0 740.392 inf 5 0 2.39562e-06 2.25055e-06,2.56244e-06 0.0124962,-0.0545838,0.000873268,0.0549523,-0.0546707 0.000278509,0.000926875,5.95274e-05,0.000934717,0.000927346
133 rs147438853,rs1988007,rs3121417,rs3135064,rs57010886 0 739.887 inf 5 0 2.39403e-06 2.24012e-06,2.5667e-06 0.0124842,-0.0545391,0.000861744,0.0548939,-0.0546266 0.0002784,0.000926416,5.90593e-05,0.000933965,0.000926899
134 rs147438853,rs1988007,rs3129334,rs3135064,rs57010886 0 735.994 inf 5 0 2.3816e-06 2.22346e-06,2.54336e-06 0.0122334,-0.0540533,0.000882649,0.0531413,-0.0542412 0.000275373,0.000920408,6.32431e-05,0.000905787,0.000922689
135 rs147438853,rs1988007,rs3135064,rs3135174,rs57010886 0 735.992 inf 5 0 2.38173e-06 2.22945e-06,2.53931e-06 0.0120516,-0.0537115,0.05291,-0.000797315,-0.0539315 0.000273403,0.000914747,0.000902738,5.71029e-05,0.000917452
136 rs147438853,rs1988007,rs2269499,rs3135064,rs57010886 0 734.588 inf 5 0 2.37744e-06 2.22213e-06,2.53542e-06 0.0123891,-0.0541826,0.000729062,0.0543603,-0.0542637 0.000277733,0.000923638,5.30637e-05,0.000927716,0.000923992
137 rs147438853,rs1988007,rs2858089,rs3135064,rs57010886 0 733.015 inf 5 0 2.37255e-06 2.21583e-06,2.54318e-06 0.0124953,-0.0538842,0.0006395,0.0538858,-0.0537197 0.00027983,0.000919303,4.74502e-05,0.000919569,0.000915627
138 rs147438853,rs1988007,rs2858085,rs3135064,rs57010886 0 732.847 inf 5 0 2.37205e-06 2.21758e-06,2.52586e-06 0.0125187,-0.0539096,0.000630721,0.0538757,-0.0537347 0.000280299,0.00091986,4.68936e-05,0.000919499,0.000915954
139 rs147438853,rs1988007,rs3121419,rs3135064,rs57010886 0 731.012 inf 5 0 2.36613e-06 2.19967e-06,2.52671e-06 0.0123285,-0.0539382,0.000692014,0.0540897,-0.0540221 0.000277346,0.000921725,5.27165e-05,0.000925395,0.000922118
140 rs147438853,rs1988007,rs2798222,rs3135064,rs57010886 0 730.979 inf 5 0 2.36612e-06 2.21556e-06,2.52608e-06 0.0124495,-0.0537034,0.000617873,0.0536983,-0.0535618 0.000279429,0.000917452,4.70741e-05,0.000917559,0.000914198
141 rs147438853,rs1988007,rs3135064,rs57010886,rs6855619 0 730.922 inf 5 0 2.36597e-06 2.20646e-06,2.52792e-06 0.0117691,-0.0531264,0.0527785,-0.053675,0.000653753 0.000271614,0.000908365,0.000902761,0.000916061,4.98426e-05
142 rs147438853,rs1988007,rs3135064,rs57010886,rs79840965 0 730.181 inf 5 0 2.36386e-06 2.20521e-06,2.51837e-06 0.0121168,-0.0533334,0.0530173,-0.053407,0.00127611 0.000274477,0.000911736,0.000906423,0.000912161,9.81684e-05
143 rs10805008,rs147438853,rs1988007,rs3135064,rs57010886 0 729.588 inf 5 0 2.3617e-06 2.20143e-06,2.52445e-06 -0.000619333,0.012451,-0.0536332,0.0536169,-0.0534661 4.80905e-05,0.000279773,0.00091713,0.000917075,0.00091342
144 rs147438853,rs1988007,rs3135064,rs57010886,rs6446728 0 729.355 inf 5 0 2.36096e-06 2.19679e-06,2.5096e-06 0.0124481,-0.0536244,0.0536074,-0.0534584,-0.000617322 0.000279773,0.00091713,0.000917075,0.00091342,4.80905e-05
145 rs147438853,rs1988007,rs3135064,rs57010886,rs6446726 0 729.252 inf 5 0 2.36063e-06 2.208e-06,2.52016e-06 0.0124468,-0.0536206,0.0536033,-0.0534549,-0.000616433 0.000279773,0.00091713,0.000917075,0.00091342,4.80905e-05
146 rs147438853,rs1988007,rs3135064,rs362277,rs57010886 0 728.449 inf 5 0 2.35834e-06 2.2043e-06,2.52445e-06 0.0122068,-0.0535708,0.0532277,0.000826418,-0.0536105 0.000275856,0.000916729,0.000910752,6.51373e-05,0.000916416
147 rs147438853,rs1988007,rs3135064,rs362279,rs57010886 0 726.685 inf 5 0 2.3519e-06 2.20876e-06,2.51124e-06 0.0122041,-0.0533291,0.0538634,0.00091806,-0.053481 0.000276101,0.000913803,0.000925015,7.45607e-05,0.000915459
148 rs13152190,rs147438853,rs1988007,rs3135064,rs57010886 0 726.549 inf 5 0 2.35221e-06 2.19851e-06,2.50836e-06 -0.000714695,0.0123959,-0.0528051,0.0528115,-0.0531995 5.79651e-05,0.000279431,0.000905658,0.000905068,0.000910794
149 rs147438853,rs1988007,rs3135064,rs362266,rs57010886 0 726.543 inf 5 0 2.35145e-06 2.19474e-06,2.50958e-06 0.0122027,-0.0533239,0.0538566,0.000916078,-0.0534758 0.000276101,0.000913803,0.000925015,7.45607e-05,0.000915459
150 rs147438853,rs1988007,rs3135064,rs34155847,rs57010886 0 725.846 inf 5 0 2.34981e-06 2.19614e-06,2.5011e-06 0.0121885,-0.0534696,0.0535872,0.000677273,-0.0535924 0.000275961,0.000916774,0.00091967,5.55643e-05,0.000917906
151 rs147438853,rs1988007,rs2749776,rs3135064,rs57010886 0 725.669 inf 5 0 2.34918e-06 2.18862e-06,2.50701e-06 0.0116751,-0.0526734,-0.000693454,0.0528725,-0.0532294 0.000271318,0.000904257,5.7075e-05,0.000906517,0.000911761
152 rs147438853,rs1988007,rs3121420,rs3135064,rs57010886 0 725.464 inf 5 0 2.34808e-06 2.20209e-06,2.50587e-06 0.0119849,-0.0531982,-0.000880552,0.0522311,-0.0533058 0.000273392,0.000912308,7.28694e-05,0.000897753,0.00091321
153 rs147438853,rs1988007,rs3135064,rs362325,rs57010886 0 725.309 inf 5 0 2.3484e-06 2.1938e-06,2.50103e-06 0.0121588,-0.0534817,0.053151,0.000831328,-0.0535012 0.00027558,0.000917337,0.000911457,6.8682e-05,0.000916554
154 rs147438853,rs1988007,rs3135064,rs4488885,rs57010886 0 725.046 inf 5 0 2.34741e-06 2.18984e-06,2.49787e-06 0.0123605,-0.0526355,0.0526681,-0.000724232,-0.0530405 0.000279112,0.00090396,0.000903622,6.01339e-05,0.000909113
155 rs147438853,rs1988007,rs3135064,rs4690081,rs57010886 0 725.031 inf 5 0 2.34671e-06 2.20304e-06,2.50753e-06 0.0119821,-0.0531827,0.0522207,-0.000874524,-0.0532904 0.000273392,0.000912308,0.000897753,7.28694e-05,0.00091321
156 rs147438853,rs1988007,rs3095077,rs3135064,rs57010886 0 725.015 inf 5 0 2.34666e-06 2.19166e-06,2.51129e-06 0.0121592,-0.0531608,0.000865769,0.0536404,-0.0533117 0.000275663,0.000911939,7.21501e-05,0.000921795,0.000913577
157 rs13118873,rs147438853,rs1988007,rs3135064,rs57010886 0 723.979 inf 5 0 2.34406e-06 2.19258e-06,2.50539e-06 -0.000682033,0.0123444,-0.0526815,0.0526841,-0.0530703 5.76053e-05,0.000279059,0.000904971,0.000904377,0.000910089
158 rs147438853,rs1988007,rs3095081,rs3135064,rs57010886 0 723.77 inf 5 0 2.34269e-06 2.19462e-06,2.49196e-06 0.0121451,-0.0530958,0.000865225,0.0535832,-0.0532464 0.000275631,0.000911598,7.35973e-05,0.000921843,0.000913234
159 rs147438853,rs1988007,rs3095072,rs3135064,rs57010886 0 723.459 inf 5 0 2.3417e-06 2.18852e-06,2.49682e-06 0.012142,-0.0530846,0.000860731,0.0535683,-0.0532351 0.000275631,0.000911598,7.35973e-05,0.000921843,0.000913234
160 rs147438853,rs1988007,rs3135064,rs57010886,rs743699 0 722.815 inf 5 0 2.34006e-06 2.1916e-06,2.50727e-06 0.0125114,-0.0536548,0.0536154,-0.0533241,-0.000703749 0.000283208,0.000923194,0.000923505,0.000915166,6.07012e-05
161 rs147438853,rs16844212,rs1988007,rs3135064,rs57010886 0 722.092 inf 5 0 2.33789e-06 2.18256e-06,2.51069e-06 0.011592,0.000659155,-0.0524072,0.0520101,-0.05297 0.000271175,5.75492e-05,0.000902068,0.000896103,0.000909526
162 rs147438853,rs1988007,rs3129319,rs3135064,rs57010886 0 721.708 inf 5 0 2.3362e-06 2.17666e-06,2.49065e-06 0.0119931,-0.0524344,0.000818237,0.0528872,-0.0525963 0.000273788,0.00090259,7.21116e-05,0.000909341,0.000904325
163 rs147438853,rs1988007,rs3135064,rs57010886,rs6837479 0 721.235 inf 5 0 2.33553e-06 2.17251e-06,2.49821e-06 0.0120447,-0.0530203,0.0527167,-0.053102,0.0011097 0.000274477,0.000911736,0.000906423,0.000912161,9.81684e-05
164 rs111457016,rs147438853,rs1988007,rs3135064,rs57010886 0 721.202 inf 5 0 2.33542e-06 2.15991e-06,2.4874e-06 0.00110903,0.0120444,-0.053019,0.0527155,-0.0531008 9.81684e-05,0.000274477,0.000911736,0.000906423,0.000912161
165 rs147438853,rs1988007,rs3135064,rs57010886,rs75746511 0 721.092 inf 5 0 2.33507e-06 2.17965e-06,2.48824e-06 0.0120434,-0.0530149,0.0527115,-0.0530967,0.00110683 0.000274477,0.000911736,0.000906423,0.000912161,9.81684e-05
166 rs147438853,rs1988007,rs3135064,rs57010886,rs75756650 0 721.079 inf 5 0 2.33503e-06 2.17607e-06,2.50439e-06 0.0120433,-0.0530144,0.052711,-0.0530963,0.00110657 0.000274477,0.000911736,0.000906423,0.000912161,9.81684e-05
167 rs147438853,rs1988007,rs3135064,rs57010886,rs6823136 0 721.07 inf 5 0 2.335e-06 2.18931e-06,2.50874e-06 0.0120433,-0.0530141,0.0527107,-0.0530959,0.00110638 0.000274477,0.000911736,0.000906423,0.000912161,9.81684e-05
168 rs147438853,rs1988007,rs3135064,rs57010886,rs74334641 0 721.067 inf 5 0 2.33499e-06 2.18829e-06,2.49316e-06 0.0120432,-0.053014,0.0527106,-0.0530958,0.00110633 0.000274477,0.000911736,0.000906423,0.000912161,9.81684e-05
169 rs147438853,rs1988007,rs3135064,rs57010886,rs77460843 0 721.063 inf 5 0 2.33498e-06 2.1753e-06,2.50537e-06 0.0120432,-0.0530138,0.0527104,-0.0530957,0.00110624 0.000274477,0.000911736,0.000906423,0.000912161,9.81684e-05
170 rs147438853,rs1988007,rs3135064,rs57010886,rs6822719 0 721.037 inf 5 0 2.3349e-06 2.18665e-06,2.49323e-06 0.012043,-0.0530129,0.0527095,-0.0530947,0.00110574 0.000274477,0.000911736,0.000906423,0.000912161,9.81684e-05
171 rs147438853,rs1609813,rs1988007,rs3135064,rs57010886 0 720.658 inf 5 0 2.33355e-06 2.17304e-06,2.48716e-06 0.0122709,-0.000640806,-0.0524703,0.0524627,-0.0528467 0.000278444,5.73412e-05,0.000903374,0.000902605,0.000908292
172 rs147438853,rs1988007,rs28728173,rs3135064,rs57010886 0 720.493 inf 5 0 2.33318e-06 2.18597e-06,2.49233e-06 0.0121209,-0.05283,-0.001151,0.0526643,-0.053046 0.000275722,0.000908901,0.000103211,0.00090598,0.000911657
173 rs10019606,rs147438853,rs1988007,rs3135064,rs57010886 0 720.476 inf 5 0 2.33297e-06 2.1819e-06,2.48589e-06 -0.00063954,0.01227,-0.0524646,0.0524553,-0.0528392 5.74212e-05,0.000278474,0.000903367,0.000902581,0.000908267
174 rs10024540,rs147438853,rs1988007,rs3135064,rs57010886 0 720.282 inf 5 0 2.33236e-06 2.1805e-06,2.48752e-06 -0.000637235,0.0122675,-0.0524591,0.052449,-0.0528328 5.74212e-05,0.000278474,0.000903367,0.000902581,0.000908267
175 rs147438853,rs1988007,rs3135064,rs57010886,rs74823150 0 719.65 inf 5 0 2.33051e-06 2.17548e-06,2.4847e-06 0.0121121,-0.0528001,0.0526336,-0.0530149,-0.00113289 0.000275722,0.000908901,0.00090598,0.000911657,0.000103211
176 rs147438853,rs1988007,rs3135064,rs57010886,rs6446731 0 719.108 inf 5 0 2.32833e-06 2.16757e-06,2.48662e-06 0.0116857,-0.0526015,0.0521381,-0.0531447,0.000648078 0.000271397,0.000906034,0.000898605,0.000914561,5.98362e-05
177 rs147438853,rs1988007,rs3135064,rs57010886,rs73193313 0 717.525 inf 5 0 2.32376e-06 2.15751e-06,2.48007e-06 0.0119944,-0.0528616,0.0527136,-0.0530868,-0.00100631 0.000274232,0.000911468,0.000909037,0.000914594,9.56541e-05
178 rs147438853,rs1988007,rs3135064,rs57010886,rs73193369 0 717.27 inf 5 0 2.32259e-06 2.16818e-06,2.47913e-06 0.0115992,-0.0521519,0.0522872,-0.0526446,-0.000589365 0.000271185,0.000900443,0.000901623,0.000906904,5.64621e-05
179 rs147438853,rs1988007,rs2749786,rs3135064,rs57010886 0 716.891 inf 5 0 2.32139e-06 2.17293e-06,2.50171e-06 0.0115975,-0.0521464,-0.000586232,0.0522826,-0.0526401 0.000271183,0.000900498,5.66194e-05,0.000901755,0.000907036
180 rs147438853,rs1988007,rs2857859,rs3135064,rs57010886 0 716.771 inf 5 0 2.32101e-06 2.16791e-06,2.48228e-06 0.0115997,-0.0521484,-0.00058401,0.0522817,-0.0526392 0.000271186,0.000900561,5.655e-05,0.000901807,0.000907087
181 rs147438853,rs1988007,rs3135064,rs57010886,rs62274923 0 716.753 inf 5 0 2.32096e-06 2.1685e-06,2.49079e-06 0.0115988,-0.0521386,0.0522699,-0.0526273,-0.000582897 0.000271185,0.000900443,0.000901623,0.000906904,5.64621e-05
182 rs147438853,rs1988007,rs3135064,rs57010886,rs73193354 0 716.468 inf 5 0 2.32041e-06 2.17202e-06,2.47578e-06 0.0119623,-0.0523266,0.0519781,-0.0523389,0.00079985 0.000273915,0.000903063,0.00089739,0.000902736,7.77696e-05
183 rs147438853,rs1988007,rs3129336,rs3135064,rs57010886 0 716.35 inf 5 0 2.31968e-06 2.15448e-06,2.47876e-06 0.0115994,-0.0521373,-0.000578684,0.0522674,-0.0526249 0.000271186,0.000900561,5.655e-05,0.000901807,0.000907087
184 rs147438853,rs1988007,rs3135064,rs57010886,rs62274924 0 715.007 inf 5 0 2.31543e-06 2.15845e-06,2.4813e-06 0.0115797,-0.0520178,0.0521373,-0.052494,-0.000560438 0.000271168,0.000899502,0.000900427,0.000905702,5.64586e-05
185 rs10006362,rs147438853,rs1988007,rs3135064,rs57010886 0 714.971 inf 5 0 2.31532e-06 2.15916e-06,2.48196e-06 0.000586853,0.0115145,-0.0519329,0.0515527,-0.0524526 5.91726e-05,0.00027121,0.000898512,0.00089294,0.000905071
186 rs147438853,rs1988007,rs2798227,rs3135064,rs57010886 0 714.375 inf 5 0 2.31353e-06 2.16427e-06,2.46724e-06 0.0120496,-0.0524914,0.00045675,0.0525233,-0.0525973 0.000275664,0.000906927,4.66659e-05,0.000907962,0.000907785
187 rs147438853,rs1988007,rs3135064,rs57010886,rs59898919 0 714.337 inf 5 0 2.31356e-06 2.1624e-06,2.46641e-06 0.0122009,-0.0520604,0.0520025,-0.0523761,-0.000616823 0.000278858,0.000900237,0.000898628,0.000904167,6.30118e-05
188 rs147438853,rs1988007,rs3095080,rs3135064,rs57010886 0 714.263 inf 5 0 2.31273e-06 2.17477e-06,2.46615e-06 0.011969,-0.0524319,0.000650838,0.052715,-0.0525784 0.00027434,0.000906038,6.6901e-05,0.000912436,0.000907615
189 rs147438853,rs1988007,rs3135064,rs57010886,rs60551364 0 714.115 inf 5 0 2.31286e-06 2.16928e-06,2.4683e-06 0.0121975,-0.0520544,0.0519956,-0.0523691,-0.000613533 0.000278858,0.000900237,0.000898628,0.000904167,6.30118e-05
190 rs147438853,rs1988007,rs3129318,rs3135064,rs57010886 0 713.738 inf 5 0 2.31074e-06 2.14961e-06,2.48039e-06 0.011841,-0.0524734,0.000809909,0.0515398,-0.0526096 0.000272701,0.000907212,8.45646e-05,0.000893099,0.000908608
191 rs147438853,rs1988007,rs28652612,rs3135064,rs57010886 0 712.752 inf 5 0 2.30852e-06 2.15937e-06,2.46985e-06 0.012096,-0.0519695,-0.000533275,0.0519264,-0.0523063 0.000276998,0.000899612,5.66886e-05,0.000898231,0.000903875
192 rs13152170,rs147438853,rs1988007,rs3135064,rs57010886 0 712.481 inf 5 0 2.30755e-06 2.15332e-06,2.47196e-06 0.000491261,0.0115411,-0.0518999,0.0516183,-0.0523819 5.26447e-05,0.000271175,0.000898831,0.000894197,0.000905255
193 rs147438853,rs1988007,rs3135064,rs57010886,rs7661630 0 712.377 inf 5 0 2.30722e-06 2.15337e-06,2.46318e-06 0.0120447,-0.052201,0.0521294,-0.0521049,-0.000445097 0.000276039,0.000903178,0.000901859,0.000901153,4.78286e-05
194 rs147438853,rs1988007,rs3135064,rs362275,rs57010886 0 711.799 inf 5 0 2.30534e-06 2.15376e-06,2.45978e-06 0.011968,-0.0524542,0.052485,0.000469319,-0.0525501 0.000274727,0.00090816,0.000909738,5.12412e-05,0.000908759
195 rs147438853,rs1988007,rs3135064,rs3135171,rs57010886 0 711.799 inf 5 0 2.30486e-06 2.14749e-06,2.47207e-06 0.0119233,-0.0521998,0.0524906,0.000635029,-0.0523374 0.000274011,0.000903581,0.000910042,6.96256e-05,0.000905003
196 rs147438853,rs1988007,rs3095074,rs3135064,rs57010886 0 711.656 inf 5 0 2.3044e-06 2.16022e-06,2.47002e-06 0.0119231,-0.0521979,0.000635575,0.0524906,-0.0523354 0.00027403,0.000903635,6.99675e-05,0.000910211,0.000905057
197 rs147438853,rs1988007,rs3135064,rs3135168,rs57010886 0 711.491 inf 5 0 2.30382e-06 2.14553e-06,2.46174e-06 0.0118788,-0.052627,0.0518482,-0.000658552,-0.0527417 0.000273392,0.000912308,0.000897753,7.28694e-05,0.000913211
198 rs147438853,rs1988007,rs3135064,rs57010886,rs7675084 0 711.452 inf 5 0 2.30429e-06 2.15078e-06,2.46304e-06 0.0121005,-0.0523131,0.0522068,-0.0521902,-0.000445552 0.000277533,0.000905703,0.000904038,0.000902748,4.90987e-05
199 rs147438853,rs1988007,rs3129333,rs3135064,rs57010886 0 710.653 inf 5 0 2.30165e-06 2.15143e-06,2.46191e-06 0.0115433,-0.0517366,-0.000495389,0.0518143,-0.0521721 0.000271174,0.000897433,5.59111e-05,0.000897569,0.000902878
200 rs147438853,rs1988007,rs2343799,rs3135064,rs57010886 0 710.547 inf 5 0 2.30132e-06 2.14525e-06,2.45317e-06 0.0115457,-0.0517403,-0.000493292,0.0518156,-0.0521733 0.000271172,0.000897504,5.58475e-05,0.000897643,0.000902951
201 rs147438853,rs1988007,rs3129331,rs3135064,rs57010886 0 710.505 inf 5 0 2.30119e-06 2.14962e-06,2.47684e-06 0.0115458,-0.0517393,-0.000492677,0.0518142,-0.0521719 0.000271172,0.000897504,5.58475e-05,0.000897643,0.000902951
202 rs1988007,rs2749775,rs2857861,rs3135064,rs57010886 0 710.073 inf 5 0 2.29886e-06 2.14154e-06,2.4486e-06 -0.0490103,-0.00194546,0.005382,0.0453418,-0.0504198 0.000851305,6.65793e-05,0.000125414,0.000791831,0.00087331
203 rs10937921,rs147438853,rs1988007,rs3135064,rs57010886 0 709.478 inf 5 0 2.29803e-06 2.14565e-06,2.45104e-06 -0.000421049,0.0120501,-0.0521531,0.0520422,-0.0520412 4.91955e-05,0.000277047,0.000904152,0.000902389,0.000901439
204 rs143583733,rs147438853,rs1988007,rs3135064,rs57010886 0 709.44 inf 5 0 2.29818e-06 2.15474e-06,2.4715e-06 0.000800916,0.0118222,-0.0520085,0.0518457,-0.0521357 9.34409e-05,0.000272831,0.000901615,0.000898691,0.000902873
205 rs147438853,rs1988007,rs3095079,rs3135064,rs57010886 0 708.549 inf 5 0 2.29452e-06 2.14929e-06,2.45102e-06 0.0118762,-0.0520252,0.000595316,0.0522947,-0.05218 0.000273788,0.00090259,7.21116e-05,0.000909341,0.000904325
206 rs147438853,rs1988007,rs3095078,rs3135064,rs57010886 0 708.524 inf 5 0 2.29444e-06 2.15065e-06,2.44809e-06 0.0118759,-0.0520243,0.000594817,0.0522934,-0.0521791 0.000273788,0.00090259,7.21116e-05,0.000909341,0.000904325
207 rs147438853,rs1988007,rs3095083,rs3135064,rs57010886 0 708.19 inf 5 0 2.29337e-06 2.1384e-06,2.44557e-06 0.0118697,-0.0519983,0.000590929,0.0522656,-0.0521529 0.000273743,0.00090235,7.2471e-05,0.000909093,0.000904081
208 rs147438853,rs1988007,rs3135064,rs57010886,rs7695631 0 708.185 inf 5 0 2.29386e-06 2.13485e-06,2.44527e-06 0.0114856,-0.0515786,0.0512252,-0.052006,0.000472941 0.000271333,0.000896306,0.000891111,0.000901533,5.77103e-05
209 rs147438853,rs1988007,rs3095073,rs3135064,rs57010886 0 707.965 inf 5 0 2.29266e-06 2.14813e-06,2.44933e-06 0.0118673,-0.05199,0.000586319,0.0522535,-0.0521444 0.000273743,0.00090235,7.2471e-05,0.000909093,0.000904081
210 rs147438853,rs1988007,rs3135064,rs57010886,rs881818 0 707.471 inf 5 0 2.29155e-06 2.14303e-06,2.44692e-06 0.011591,-0.0518659,0.0519177,-0.0522748,-0.000451099 0.000271185,0.000900443,0.000901623,0.000906904,5.64621e-05
211 rs10022193,rs147438853,rs1988007,rs3135064,rs57010886 0 707.071 inf 5 0 2.29052e-06 2.1306e-06,2.44745e-06 -0.000449051,0.0120334,-0.0518963,0.051824,-0.0522004 5.68798e-05,0.000277605,0.00090114,0.000899994,0.000905667
212 rs147438853,rs1988007,rs3135064,rs362273,rs57010886 0 706.842 inf 5 0 2.28964e-06 2.12029e-06,2.44226e-06 0.0118672,-0.0520519,0.0520492,0.000400657,-0.0521549 0.000273926,0.000904254,0.000905227,5.12749e-05,0.00090499
213 rs147438853,rs1988007,rs3135064,rs362306,rs57010886 0 705.966 inf 5 0 2.28685e-06 2.12654e-06,2.44148e-06 0.0118436,-0.0519724,0.0519737,0.000396382,-0.0520831 0.000273681,0.000903396,0.000904476,5.25044e-05,0.00090429
214 rs147438853,rs1988007,rs3135064,rs57010886,rs60888991 0 705.263 inf 5 0 2.28496e-06 2.1226e-06,2.4538e-06 0.011606,-0.0516584,0.0513783,-0.0517288,0.000682614 0.000271224,0.000898257,0.000893499,0.00089873,9.26962e-05
215 rs147438853,rs1988007,rs3135064,rs362270,rs57010886 0 704.857 inf 5 0 2.28349e-06 2.12524e-06,2.43593e-06 0.0117626,-0.0519811,0.0517587,-0.000349449,-0.0518797 0.000272556,0.000904572,0.000900651,4.84089e-05,0.000901279
216 rs147438853,rs1988007,rs3135064,rs3775061,rs57010886 0 704.607 inf 5 0 2.28258e-06 2.12793e-06,2.43256e-06 0.0116715,-0.0515865,0.0511549,-0.000366832,-0.0517484 0.000271583,0.000897539,0.000891078,5.14867e-05,0.000899323
217 rs147438853,rs1988007,rs2749777,rs3135064,rs57010886 0 703.371 inf 5 0 2.27875e-06 2.13161e-06,2.43756e-06 0.0115811,-0.0515007,-0.000371555,0.0514454,-0.0517979 0.000271176,0.000896823,5.52601e-05,0.000895572,0.000900802
218 rs147438853,rs1988007,rs3135064,rs35997970,rs57010886 0 703.268 inf 5 0 2.27801e-06 2.11865e-06,2.43287e-06 0.0117947,-0.0517309,0.0518177,0.000411229,-0.0518603 0.000273378,0.000900882,0.000904344,6.18926e-05,0.000902153
219 rs147438853,rs1988007,rs3135064,rs34030762,rs57010886 0 703.2 inf 5 0 2.27773e-06 2.12954e-06,2.43126e-06 0.0117938,-0.0517147,0.051824,0.000426469,-0.0518439 0.00027338,0.000900631,0.000904663,6.44828e-05,0.0009019
220 rs147438853,rs1988007,rs3135064,rs57010886,rs71608266 0 703.162 inf 5 0 2.2783e-06 2.13184e-06,2.4285e-06 0.0117227,-0.0515544,0.0512681,-0.0516842,-0.000595457 0.000272204,0.000897682,0.000892802,0.000898991,8.92143e-05
221 rs147438853,rs17182201,rs1988007,rs3135064,rs57010886 0 703.122 inf 5 0 2.27797e-06 2.1286e-06,2.43995e-06 0.0115792,-0.000366824,-0.0514837,0.0514255,-0.0517779 0.000271173,5.52608e-05,0.000896686,0.000895379,0.000900609
222 rs147438853,rs1988007,rs3135064,rs34052318,rs57010886 0 702.976 inf 5 0 2.27771e-06 2.12885e-06,2.43661e-06 0.0117271,-0.0515658,0.0512815,-0.000600832,-0.0516954 0.000272284,0.000897958,0.000893071,9.08945e-05,0.00089926
223 rs13120043,rs147438853,rs1988007,rs3135064,rs57010886 0 702.968 inf 5 0 2.27769e-06 2.12232e-06,2.44496e-06 -0.000600568,0.011727,-0.0515655,0.0512812,-0.0516951 9.08945e-05,0.000272284,0.000897958,0.000893071,0.00089926
224 rs147438853,rs1988007,rs3135064,rs34780636,rs57010886 0 702.808 inf 5 0 2.27718e-06 2.13489e-06,2.43348e-06 0.0117198,-0.0515429,0.0512578,-0.000584459,-0.0516728 0.000272204,0.000897682,0.000892802,8.92143e-05,0.000898991
225 rs147438853,rs1988007,rs3135064,rs57010886,rs994426 0 702.621 inf 5 0 2.27659e-06 2.12069e-06,2.43625e-06 0.0117143,-0.0515156,0.051232,-0.0516455,-0.000583656 0.000272153,0.000897349,0.000892515,0.00089866,8.99981e-05
226 rs147438853,rs1988007,rs3135064,rs57010886,rs73193357 0 702.551 inf 5 0 2.27633e-06 2.11765e-06,2.44167e-06 0.0118141,-0.0518077,0.051507,-0.051866,0.000502139 0.000273915,0.000903063,0.00089739,0.000902736,7.77696e-05
227 rs13150521,rs147438853,rs1988007,rs3135064,rs57010886 0 702.543 inf 5 0 2.27634e-06 2.11793e-06,2.43885e-06 -0.000581181,0.0117137,-0.0515132,0.0512298,-0.051643 8.99981e-05,0.000272153,0.000897349,0.000892515,0.00089866
228 rs147438853,rs1988007,rs3135064,rs57010886,rs75477325 0 702.506 inf 5 0 2.27623e-06 2.12683e-06,2.44466e-06 0.0117054,-0.0515153,0.0513434,-0.0516469,0.000601221 0.000272049,0.0008974,0.000894287,0.000898737,9.32817e-05
229 rs1120898,rs147438853,rs1988007,rs3135064,rs57010886 0 702.424 inf 5 0 2.27597e-06 2.12508e-06,2.42423e-06 -0.000577344,0.0117127,-0.0515093,0.0512264,-0.0516392 8.99981e-05,0.000272153,0.000897349,0.000892515,0.00089866
230 rs12643903,rs147438853,rs1988007,rs3135064,rs57010886 0 702.253 inf 5 0 2.27538e-06 2.11289e-06,2.43114e-06 0.000496446,0.0118035,-0.0517669,0.0514683,-0.0518272 7.81857e-05,0.000273774,0.000902452,0.000896849,0.000902194
231 rs147438853,rs1988007,rs3135064,rs3135170,rs57010886 0 702.244 inf 5 0 2.27478e-06 2.11555e-06,2.42359e-06 0.0117095,-0.051839,0.0513257,-0.000379784,-0.0519944 0.000272151,0.000904427,0.000894262,6.04776e-05,0.00090632
232 rs147438853,rs1988007,rs3135064,rs57010886,rs61748736 0 702.196 inf 5 0 2.27524e-06 2.10924e-06,2.43186e-06 0.0117108,-0.0515019,0.0512198,-0.0516319,-0.000569928 0.000272153,0.000897349,0.000892515,0.00089866,8.99981e-05
233 rs147438853,rs1988007,rs3135064,rs57010886,rs71608278 0 702.195 inf 5 0 2.27524e-06 2.10953e-06,2.42501e-06 0.0117108,-0.0515019,0.0512197,-0.0516318,-0.00056989 0.000272153,0.000897349,0.000892515,0.00089866,8.99981e-05
234 rs147438853,rs16844147,rs1988007,rs3135064,rs57010886 0 702.121 inf 5 0 2.27501e-06 2.11952e-06,2.43557e-06 0.0117102,-0.000567476,-0.0514995,0.0512176,-0.0516295 0.000272153,8.99981e-05,0.000897349,0.000892515,0.00089866
235 rs12640526,rs147438853,rs1988007,rs3135064,rs57010886 0 702.054 inf 5 0 2.27476e-06 2.12365e-06,2.43432e-06 0.000490796,0.0118008,-0.0517574,0.0514597,-0.0518186 7.81857e-05,0.000273774,0.000902452,0.000896849,0.000902194
236 rs147438853,rs16844152,rs1988007,rs3135064,rs57010886 0 702.024 inf 5 0 2.2747e-06 2.11776e-06,2.44029e-06 0.0117094,-0.000564279,-0.0514963,0.0512148,-0.0516263 0.000272153,8.99981e-05,0.000897349,0.000892515,0.00089866
237 rs147438853,rs1988007,rs3129322,rs3135064,rs57010886 0 701.957 inf 5 0 2.27401e-06 2.11007e-06,2.42913e-06 0.0116309,-0.0514157,-0.000348367,0.0509523,-0.0515684 0.000271379,0.000896239,5.62841e-05,0.000889756,0.000897886
238 rs147438853,rs1544520,rs1988007,rs3135064,rs57010886 0 701.838 inf 5 0 2.27411e-06 2.11873e-06,2.4147e-06 0.0115994,0.000574841,-0.0515438,0.0512731,-0.0516245 0.000271224,9.26962e-05,0.000898257,0.000893499,0.00089873
239 rs13138393,rs147438853,rs1988007,rs3135064,rs57010886 0 701.76 inf 5 0 2.27361e-06 2.11411e-06,2.42726e-06 0.000322324,0.0114796,-0.0512596,0.0510018,-0.0516237 5.24858e-05,0.000271512,0.00089442,0.000890159,0.000898804
240 rs147438853,rs1988007,rs2281470,rs3135064,rs57010886 0 701.553 inf 5 0 2.27317e-06 2.11717e-06,2.41813e-06 0.0117916,-0.0517216,0.000473269,0.0514255,-0.0517843 0.000273725,0.000902183,7.77047e-05,0.00089659,0.000901936
241 rs147438853,rs1988007,rs2073286,rs3135064,rs57010886 0 701.246 inf 5 0 2.27176e-06 2.11115e-06,2.42413e-06 0.0114544,-0.051166,-0.000344358,0.0511831,-0.0515345 0.000271796,0.000893704,5.81863e-05,0.000892463,0.000897706
242 rs147438853,rs1988007,rs3135064,rs362287,rs57010886 0 701.213 inf 5 0 2.27132e-06 2.11833e-06,2.4272e-06 0.0116338,-0.0514209,0.0508525,-0.000420025,-0.0515555 0.000271425,0.000896709,0.000889232,7.16264e-05,0.000898094
243 rs147438853,rs1988007,rs3135064,rs362282,rs57010886 0 701.195 inf 5 0 2.27125e-06 2.11952e-06,2.42727e-06 0.0116343,-0.0514241,0.0508534,-0.000421604,-0.0515587 0.000271429,0.00089677,0.000889237,7.19963e-05,0.000898155
244 rs147438853,rs1988007,rs3135064,rs57010886,rs6843312 0 700.881 inf 5 0 2.27086e-06 2.11402e-06,2.41981e-06 0.0115137,-0.0512466,0.0509734,-0.051563,0.000280654 0.000271302,0.000894469,0.000890047,0.00089829,4.83279e-05
245 rs116757676,rs147438853,rs1988007,rs3135064,rs57010886 0 700.852 inf 5 0 2.271e-06 2.12113e-06,2.43037e-06 0.000721734,0.0117216,-0.0515166,0.0512587,-0.0516152 0.000123885,0.000272509,0.000898444,0.000893844,0.000899157
246 rs147438853,rs1988007,rs3135064,rs362283,rs57010886 0 700.759 inf 5 0 2.26987e-06 2.13017e-06,2.42783e-06 0.0116322,-0.0514095,0.0508492,-0.000409078,-0.0515441 0.000271429,0.00089677,0.000889237,7.19963e-05,0.000898155
247 rs147438853,rs1988007,rs3135064,rs57010886,rs73193372 0 700.412 inf 5 0 2.26956e-06 2.11674e-06,2.4125e-06 0.0117711,-0.0516507,0.0513616,-0.05172,0.000443618 0.000273635,0.000901859,0.000896326,0.00090167,7.86144e-05
248 rs147438853,rs1988007,rs2858088,rs3135064,rs57010886 0 699.897 inf 5 0 2.26773e-06 2.11773e-06,2.43233e-06 0.0118015,-0.0514498,0.000254061,0.0513007,-0.0514483 0.000274703,0.000897953,4.70256e-05,0.000895556,0.000897004
249 rs112173352,rs147438853,rs1988007,rs3135064,rs57010886 0 699.5 inf 5 0 2.26665e-06 2.12102e-06,2.41781e-06 -0.000347174,0.0116483,-0.0513416,0.0510408,-0.0514751 6.60816e-05,0.000271638,0.000896223,0.000891107,0.000897589
250 rs147438853,rs1988007,rs3135064,rs57010886 0 696.753 inf 4 -nan 2.24698e-06 2.10337e-06,2.40807e-06 0.011564,-0.0509325,0.0507123,-0.0510683 0.000271164,0.000892832,0.000888911,0.000894243
251 rs147438853,rs1988007,rs3135064,rs362289,rs57010886 0 699.2 inf 5 0 2.26494e-06 2.11279e-06,2.42036e-06 0.0116969,-0.0513628,0.0514324,0.000356723,-0.0514998 0.000272455,0.000896948,0.000900439,7.11564e-05,0.000898375
252 rs147438853,rs1988007,rs3129315,rs3135064,rs57010886 0 699.147 inf 5 0 2.26535e-06 2.11385e-06,2.41724e-06 0.0115511,-0.0512613,-0.000282161,0.0511731,-0.0515317 0.000271176,0.000895183,5.56385e-05,0.000893542,0.0008989
253 rs147438853,rs1988007,rs3135064,rs57010886,rs7661198 0 699.146 inf 5 0 2.26559e-06 2.11168e-06,2.43833e-06 0.01157,-0.0513424,0.0510817,-0.0514335,0.000477213 0.000271166,0.000896436,0.000891851,0.0008971,9.3479e-05
254 rs113648668,rs147438853,rs1988007,rs3135064,rs57010886 0 699.116 inf 5 0 2.26549e-06 2.1027e-06,2.41637e-06 0.000475985,0.01157,-0.0513413,0.0510808,-0.0514326 9.3479e-05,0.000271166,0.000896436,0.000891851,0.0008971
255 rs147438853,rs1988007,rs3135064,rs57010886,rs77112032 0 698.585 inf 5 0 2.26382e-06 2.11393e-06,2.41333e-06 0.0116065,-0.0513194,0.0510597,-0.0514143,0.000478562 0.000271305,0.000896396,0.000891796,0.000897087,9.87495e-05
256 rs147438853,rs16844106,rs1988007,rs3135064,rs57010886 0 698.58 inf 5 0 2.2638e-06 2.11581e-06,2.41599e-06 0.0116064,0.000478312,-0.0513192,0.0510595,-0.0514141 0.000271305,9.87495e-05,0.000896396,0.000891796,0.000897087
257 rs147438853,rs1988007,rs3135064,rs57010886,rs82332 0 698.501 inf 5 0 2.26325e-06 2.10265e-06,2.41255e-06 0.0116997,-0.0513951,0.0513047,-0.051514,0.000239501 0.000272655,0.000898101,0.000897572,0.000899126,5.0292e-05
258 rs113583683,rs147438853,rs1988007,rs3135064,rs57010886 0 698.344 inf 5 0 2.26305e-06 2.12248e-06,2.42469e-06 0.000467092,0.0116054,-0.0513102,0.0510514,-0.051406 9.87495e-05,0.000271305,0.000896396,0.000891796,0.000897087
259 rs112577780,rs147438853,rs1988007,rs3135064,rs57010886 0 698.062 inf 5 0 2.26205e-06 2.10164e-06,2.40859e-06 0.000586533,0.011642,-0.0511254,0.0509038,-0.0513891 0.000128267,0.000271699,0.000893828,0.000889896,0.00089699
260 rs147438853,rs1988007,rs28376014,rs3135064,rs57010886 0 698.039 inf 5 0 2.2621e-06 2.10999e-06,2.41399e-06 0.011682,-0.0512484,-0.000453146,0.0510528,-0.0514101 0.000272382,0.00089549,9.88973e-05,0.000892011,0.000897349
261 rs147438853,rs1988007,rs3135064,rs57010886,rs82334 0 697.942 inf 5 0 2.26148e-06 2.10553e-06,2.41755e-06 0.0116871,-0.0513475,0.0512503,-0.0514674,0.000225659 0.000272549,0.000897617,0.000896972,0.000898662,5.03304e-05
262 rs147438853,rs1988007,rs2749775,rs3135064,rs57010886 0 697.745 inf 5 0 2.26079e-06 2.11973e-06,2.39958e-06 0.0114859,-0.0510198,-0.000245197,0.0509466,-0.0512996 0.000271753,0.000893056,5.61403e-05,0.000890528,0.00089581
263 rs147438853,rs1988007,rs3135064,rs57010886,rs7678857 0 697.716 inf 5 0 2.26107e-06 2.11969e-06,2.41085e-06 0.0115935,-0.0512586,0.0510038,-0.0513583,0.000446316 0.000271246,0.000895883,0.00089136,0.000896651,0.000101099
264 rs147438853,rs1988007,rs3135064,rs57010886,rs76034781 0 697.349 inf 5 0 2.25951e-06 2.10508e-06,2.41463e-06 0.0117722,-0.0514475,0.0512234,-0.0513712,-0.000446582 0.00027576,0.000901413,0.000897396,0.000897214,0.000107583
265 rs147438853,rs1988007,rs2071703,rs3135064,rs57010886 0 697.101 inf 5 0 2.25881e-06 2.0937e-06,2.41075e-06 0.0116624,-0.0512521,0.00020385,0.0511454,-0.0513742 0.000272261,0.000896354,5.06255e-05,0.000895395,0.000897463
266 rs12646808,rs147438853,rs1988007,rs3135064,rs57010886 0 696.779 inf 5 0 2.25797e-06 2.10075e-06,2.40631e-06 0.000170616,0.0115927,-0.0510457,0.0507976,-0.0512766 4.40878e-05,0.000271265,0.000893312,0.000889184,0.000895861
267 rs114480919,rs147438853,rs1988007,rs3135064,rs57010886 0 695.911 inf 5 0 2.25515e-06 2.10299e-06,2.40988e-06 -0.000376157,0.0116224,-0.051077,0.0508557,-0.0510946 0.000114027,0.000271741,0.000893906,0.000889973,0.000894278
268 rs147438853,rs1988007,rs3135064,rs362296,rs57010886 0 695.796 inf 5 0 2.25454e-06 2.10556e-06,2.40493e-06 0.0116381,-0.0511634,0.0510564,0.000173225,-0.0512867 0.000272173,0.000895814,0.000895543,5.47718e-05,0.000896905
269 rs147438853,rs1988007,rs3135064,rs363089,rs57010886 0 695.653 inf 5 0 2.25454e-06 2.10565e-06,2.42438e-06 0.0116137,-0.0510802,0.0508344,0.000347182,-0.0511914 0.000271619,0.000894055,0.000889749,0.000109829,0.00089509
270 rs147438853,rs1988007,rs3135064,rs57010886,rs732869 0 695.647 inf 5 0 2.25433e-06 2.09262e-06,2.40995e-06 0.0115282,-0.0512232,0.0509356,-0.0512953,0.000183395 0.000271409,0.000897701,0.000891798,0.00089721,5.88968e-05
271 rs147438853,rs1988007,rs3135064,rs57010886,rs7680197 0 695.612 inf 5 0 2.2544e-06 2.1038e-06,2.40582e-06 0.0116274,-0.051063,0.0508679,-0.0512251,-0.000325457 0.000271918,0.000893806,0.000890299,0.000895646,0.000103993
272 rs147438853,rs1988007,rs2530596,rs3135064,rs57010886 0 695.464 inf 5 0 2.25381e-06 2.11362e-06,2.4148e-06 0.0115599,-0.0510677,-0.000126307,0.0507904,-0.0512058 0.000271167,0.000893979,4.22752e-05,0.000889295,0.000895425
273 rs147438853,rs16844201,rs1988007,rs3135064,rs57010886 0 695.138 inf 5 0 2.25254e-06 2.1123e-06,2.39883e-06 0.0115022,-0.000148418,-0.0509214,0.05079,-0.0511443 0.000272157,5.57632e-05,0.000892842,0.000889389,0.000894699
274 rs111370338,rs147438853,rs1988007,rs3135064,rs57010886 0 695.065 inf 5 0 2.25267e-06 2.10391e-06,2.40555e-06 -0.00028051,0.0116186,-0.051045,0.0508464,-0.0512035 0.000103993,0.000271918,0.000893806,0.000890299,0.000895646
275 rs147438853,rs1988007,rs3135064,rs362271,rs57010886 0 695.014 inf 5 0 2.2522e-06 2.09924e-06,2.40389e-06 0.0116155,-0.0510927,0.0509457,0.000131624,-0.0512189 0.000271904,0.000895008,0.000893544,5.12443e-05,0.000896163
276 rs147438853,rs1988007,rs3135063,rs3135064,rs57010886 0 694.924 inf 5 0 2.25177e-06 2.09702e-06,2.40132e-06 0.0115562,-0.0511298,-0.000135397,0.0509835,-0.0512124 0.000271183,0.000896478,5.54145e-05,0.000895811,0.000896184
277 rs147438853,rs1988007,rs28607448,rs3135064,rs57010886 0 694.901 inf 5 0 2.25216e-06 2.09578e-06,2.4092e-06 0.0115941,-0.0510908,0.000191522,0.0508518,-0.0512064 0.000271419,0.000894977,7.49305e-05,0.000890583,0.000895874
278 rs147438853,rs1988007,rs2749779,rs3135064,rs57010886 0 694.727 inf 5 0 2.25122e-06 2.10405e-06,2.41473e-06 0.0115058,-0.0509102,-0.000126869,0.0507688,-0.0511209 0.000272373,0.000892886,5.58486e-05,0.000889259,0.000894542
279 rs113407847,rs147438853,rs1988007,rs3135064,rs57010886 0 694.292 inf 5 0 2.25025e-06 2.09481e-06,2.41107e-06 0.000144998,0.0115927,-0.0510247,0.0508079,-0.0511547 7.48086e-05,0.000271567,0.000894099,0.000890278,0.000895353
280 rs147438853,rs1988007,rs3135064,rs362272,rs57010886 0 694.253 inf 5 0 2.24979e-06 2.09977e-06,2.38666e-06 0.0115573,-0.0509457,0.0506741,-9.06893e-05,-0.0510874 0.000271191,0.000892864,0.000889178,5.16163e-05,0.000894308
281 rs140149394,rs147438853,rs1988007,rs3135064,rs57010886 0 694.185 inf 5 0 2.2499e-06 2.10119e-06,2.40764e-06 0.000227339,0.0115882,-0.0510042,0.0507716,-0.0511281 0.000126206,0.000271495,0.000893721,0.00088952,0.000894858
282 rs111673417,rs147438853,rs1988007,rs3135064,rs57010886 0 694.175 inf 5 0 2.24985e-06 2.10213e-06,2.40984e-06 0.000166126,0.0115835,-0.051008,0.0508033,-0.0511464 9.31737e-05,0.000271384,0.000893837,0.000890372,0.000895314
283 rs147438853,rs1988007,rs3095082,rs3135064,rs57010886 0 694.175 inf 5 0 2.24902e-06 2.098e-06,2.40163e-06 0.0115597,-0.0509607,-0.000100408,0.0506566,-0.0510933 0.000271182,0.000893059,7.15264e-05,0.000889796,0.00089442
284 rs147438853,rs1988007,rs3135064,rs362280,rs57010886 0 694.004 inf 5 0 2.24878e-06 2.09335e-06,2.40101e-06 0.0115879,-0.0509777,0.0508087,7.15788e-05,-0.0511066 0.000271807,0.000893535,0.000892118,5.61143e-05,0.000894746
285 rs12640721,rs147438853,rs1988007,rs3135064,rs57010886 0 693.904 inf 5 0 2.24862e-06 2.10261e-06,2.41043e-06 6.50577e-05,0.0116051,-0.050993,0.0507327,-0.0510905 5.52474e-05,0.000273394,0.00089431,0.000889079,0.000894441
286 rs147438853,rs1988007,rs3135064,rs362268,rs57010886 0 693.869 inf 5 0 2.24857e-06 2.09924e-06,2.40085e-06 0.0115575,-0.0509319,0.050678,-5.9182e-05,-0.0510716 0.000271224,0.000892832,0.000889419,5.17295e-05,0.000894247
287 rs147438853,rs1988007,rs3135064,rs4690087,rs57010886 0 693.85 inf 5 0 2.24882e-06 2.09591e-06,2.40363e-06 0.0115751,-0.0509598,0.0507277,0.000122324,-0.0510957 0.000271298,0.000893082,0.00088899,9.44298e-05,0.000894492
288 rs144933628,rs147438853,rs1988007,rs3135064,rs57010886 0 693.823 inf 5 0 2.24866e-06 2.09097e-06,2.40064e-06 0.000169304,0.0115532,-0.0509056,0.0506857,-0.0510701 0.000140942,0.000271314,0.000893112,0.000889187,0.000894244
289 rs147438853,rs16844197,rs1988007,rs3135064,rs57010886 0 693.812 inf 5 0 2.24832e-06 2.09051e-06,2.41062e-06 0.0115346,-5.42934e-05,-0.0509029,0.0507164,-0.0510708 0.000272835,5.5532e-05,0.000893344,0.00088892,0.000894246
290 rs112315761,rs147438853,rs1988007,rs3135064,rs57010886 0 693.787 inf 5 0 2.24862e-06 2.09417e-06,2.40114e-06 -0.000122601,0.0115879,-0.0509817,0.0507709,-0.0511274 0.000103993,0.000271918,0.000893806,0.000890299,0.000895646
291 rs147438853,rs1988007,rs3129332,rs3135064,rs57010886 0 693.73 inf 5 0 2.24807e-06 2.10034e-06,2.40657e-06 0.01154,-0.0509048,-4.24466e-05,0.0507107,-0.0510656 0.000272952,0.000893554,5.51659e-05,0.000888913,0.000894249
292 rs147438853,rs1988007,rs3135064,rs57010886,rs78139882 0 693.705 inf 5 0 2.24809e-06 2.10285e-06,2.40272e-06 0.0115498,-0.0509324,0.0507344,-0.0510901,-4.4448e-05 0.000271767,0.000892832,0.000889356,0.000894673,5.66437e-05
293 rs147438853,rs1547410,rs1988007,rs3135064,rs57010886 0 693.65 inf 5 0 2.24771e-06 2.10661e-06,2.41711e-06 0.0115615,-1.40166e-05,-0.0509286,0.0506988,-0.051065 0.000271359,5.63235e-05,0.000892971,0.000890579,0.000894342
294 rs147438853,rs1988007,rs3129329,rs3135064,rs57010886 0 693.622 inf 5 0 2.24773e-06 2.08908e-06,2.40198e-06 0.0115743,-0.0509474,1.63235e-05,0.0507171,-0.0510736 0.000273384,0.000894263,5.53169e-05,0.00088906,0.00089442
295 rs12640186,rs147438853,rs1988007,rs3135064,rs57010886 0 693.622 inf 5 0 2.24773e-06 2.10309e-06,2.40476e-06 1.66893e-05,0.0115746,-0.050948,0.0507176,-0.051074 5.52474e-05,0.000273394,0.00089431,0.000889079,0.000894441
296 rs147438853,rs1988007,rs3135064,rs3755883,rs57010886 0 693.58 inf 5 0 2.24768e-06 2.10213e-06,2.40561e-06 0.0115655,-0.0509355,0.0507188,6.24568e-06,-0.0510708 0.000271416,0.000893159,0.000890424,5.03129e-05,0.000894463
297 rs147438853,rs1988007,rs3135064,rs3135175,rs57010886 0 693.579 inf 5 0 2.24767e-06 2.0912e-06,2.40497e-06 0.0115639,-0.0509332,0.0507119,-2.05112e-06,-0.0510692 0.000271172,0.000893,0.000888981,5.06937e-05,0.000894497
298 rs12500527,rs13118873,rs1988007,rs3135064,rs57010886 0 684.774 inf 5 0 2.21949e-06 2.06448e-06,2.38797e-06 0.00458998,-0.00267011,-0.0438835,0.0438567,-0.0482575 0.000108934,8.3135e-05,0.000780781,0.000779753,0.000851023
299 rs13118873,rs1988007,rs3135064,rs57010886,rs7668784 0 636.916 inf 5 0 2.06796e-06 1.92586e-06,2.22387e-06 -0.00236522,-0.0411857,0.0411503,-0.0451174,0.00412526 8.05662e-05,0.000759333,0.00075814,0.000824321,0.000104611
300 rs1988007,rs2749775,rs3135064,rs35450001,rs57010886 0 621.797 inf 5 0 2.02044e-06 1.87051e-06,2.17314e-06 -0.0441243,-0.000759758,0.0441101,-0.00429026,-0.0445662 0.000817434,5.68112e-05,0.000816106,0.000113183,0.00082346
301 rs13129052,rs1988007,rs2749775,rs3135064,rs57010886 0 606.196 inf 5 0 1.97105e-06 1.83955e-06,2.11272e-06 -0.00416199,-0.0430355,-0.000741612,0.0430332,-0.0434694 0.000112651,0.000807279,5.67708e-05,0.000806156,0.000813231
302 rs1988007,rs2749775,rs3135064,rs34628563,rs57010886 0 605.773 inf 5 0 1.96971e-06 1.83159e-06,2.10305e-06 -0.0430211,-0.000741369,0.0430189,-0.00415902,-0.0434549 0.000807279,5.67708e-05,0.000806156,0.000112651,0.000813231
303 rs1988007,rs2749775,rs3135064,rs57010886,rs71608268 0 605.75 inf 5 0 1.96963e-06 1.82356e-06,2.12259e-06 -0.0430203,-0.000741356,0.0430181,-0.0434541,-0.00415886 0.000807279,5.67708e-05,0.000806156,0.000813231,0.000112651
304 rs1988007,rs2749775,rs3135064,rs34004517,rs57010886 0 605.723 inf 5 0 1.96955e-06 1.82849e-06,2.10703e-06 -0.0430194,-0.000741341,0.0430172,-0.00415868,-0.0434532 0.000807279,5.67708e-05,0.000806156,0.000112651,0.000813231
305 rs1988007,rs2749775,rs3135064,rs34530016,rs57010886 0 605.701 inf 5 0 1.96948e-06 1.83399e-06,2.11612e-06 -0.0430187,-0.000741328,0.0430165,-0.00415852,-0.0434524 0.000807279,5.67708e-05,0.000806156,0.000112651,0.000813231
306 rs16844201,rs3129317,rs3135064,rs57010886,rs7658462 0 584.213 inf 5 0 6.35335e-08 4.06368e-08,9.1038e-08 -0.000395591,0.000431582,0.000122838,-0.00118243,0.000567928 6.8119e-05,6.91198e-05,5.28431e-05,0.000131232,9.41033e-05
307 rs13118873,rs1988007,rs3135064,rs35450001,rs57010886 0 583.092 inf 5 0 1.8981e-06 1.76879e-06,2.0397e-06 5.53375e-05,-0.042076,0.0416185,-0.00404569,-0.0420581 5.61008e-05,0.000803871,0.000794621,0.000111854,0.000801869
308 rs1988007,rs3129317,rs3135064,rs57010886,rs743699 0 570.701 inf 5 0 1.08089e-06 9.75326e-07,1.20955e-06 -0.0231514,0.000744639,0.0226446,-0.0239639,0.000490931 0.000595113,6.77942e-05,0.000591892,0.000606687,6.96183e-05
309 rs13118873,rs13129052,rs1988007,rs3135064,rs57010886 0 569.294 inf 5 0 1.85442e-06 1.71229e-06,2e-06 5.8183e-05,-0.00393132,-0.041101,0.0406632,-0.0410843 5.61128e-05,0.000111431,0.000794511,0.000785532,0.000792511
310 rs13118873,rs1988007,rs3135064,rs34628563,rs57010886 0 568.894 inf 5 0 1.85316e-06 1.72089e-06,1.98975e-06 5.80808e-05,-0.0410871,0.0406496,-0.00392841,-0.0410706 5.61128e-05,0.000794511,0.000785532,0.000111431,0.000792511
311 rs13118873,rs1988007,rs3135064,rs57010886,rs71608268 0 568.873 inf 5 0 1.85309e-06 1.71669e-06,1.99805e-06 5.80752e-05,-0.0410864,0.0406489,-0.0410698,-0.00392826 5.61128e-05,0.000794511,0.000785532,0.000792511,0.000111431
312 rs13118873,rs1988007,rs3135064,rs34004517,rs57010886 0 568.848 inf 5 0 1.85301e-06 1.72322e-06,1.99268e-06 5.80688e-05,-0.0410855,0.040648,-0.00392808,-0.041069 5.61128e-05,0.000794511,0.000785532,0.000111431,0.000792511
313 rs13118873,rs1988007,rs3135064,rs34530016,rs57010886 0 568.827 inf 5 0 1.85294e-06 1.71541e-06,1.99625e-06 5.80635e-05,-0.0410848,0.0406473,-0.00392792,-0.0410682 5.61128e-05,0.000794511,0.000785532,0.000111431,0.000792511
314 rs13118873,rs1988007,rs2857861,rs3135064,rs57010886 0 548.967 inf 5 0 1.78903e-06 1.64773e-06,1.92419e-06 -0.00061702,-0.0390546,0.00371809,0.0359389,-0.0395033 5.81718e-05,0.000769056,0.000109661,0.000712815,0.000775937
315 rs2051559,rs2798227,rs3129317,rs57010886,rs7658462 0 547.15 inf 5 0 1.59848e-07 1.21563e-07,2.01741e-07 0.00227846,2.93201e-05,0.000204142,-0.00297341,0.000596795 0.000173388,3.99914e-05,4.7926e-05,0.000199686,9.60164e-05
316 rs1988007,rs2749775,rs3135062,rs3135064,rs57010886 0 503.072 inf 5 0 1.64399e-06 1.51093e-06,1.77429e-06 -0.0381562,0.000751227,-0.00228772,0.0388192,-0.0377995 0.000785454,6.80546e-05,7.67047e-05,0.00079819,0.000774723
317 rs1988007,rs2051558,rs2749775,rs3135064,rs57010886 0 500.501 inf 5 0 1.6353e-06 1.51054e-06,1.77244e-06 -0.0352593,0.00322937,-0.00127743,0.0331166,-0.0362191 0.000727144,0.000109062,6.33524e-05,0.000687532,0.000744096
318 rs12500527,rs1988007,rs2749775,rs3135064,rs57010886 0 498.422 inf 5 0 1.62917e-06 1.49665e-06,1.75704e-06 0.00279635,-0.0347975,0.000954367,0.0336489,-0.0363473 9.49217e-05,0.000719391,7.2497e-05,0.000697578,0.000748046
319 rs13118873,rs1988007,rs3135064,rs57010886,rs6829279 0 498.338 inf 5 0 1.62913e-06 1.51249e-06,1.75534e-06 -0.00172421,-0.032816,0.0328104,-0.0357609,0.00294954 7.79785e-05,0.000683967,0.000683207,0.000736414,9.74008e-05
320 rs1988007,rs2749775,rs3135064,rs57010886,rs7668784 0 482.159 inf 5 0 1.57768e-06 1.4508e-06,1.71691e-06 -0.0337778,0.000881526,0.0327059,-0.0352585,0.00263805 0.000709676,7.22038e-05,0.000689017,0.000737411,9.36803e-05
321 rs1988007,rs2749775,rs3135064,rs362307,rs57010886 0 469.954 inf 5 0 1.5395e-06 1.41517e-06,1.66725e-06 -0.0325454,-0.000522955,0.0329301,0.00303836,-0.0343326 0.00069312,5.61975e-05,0.000699728,0.000111882,0.000726942
322 rs1988007,rs2749775,rs3129308,rs3135064,rs57010886 0 466.652 inf 5 0 1.5285e-06 1.39442e-06,1.66215e-06 -0.0335869,-0.000937046,0.00217783,0.0323843,-0.0343382 0.000716235,5.94632e-05,8.10777e-05,0.000691363,0.000729649
323 rs13118873,rs1988007,rs3135064,rs362307,rs57010886 0 452.207 inf 5 0 1.48352e-06 1.3574e-06,1.61674e-06 -0.000127909,-0.0316757,0.0317931,0.00296356,-0.0331693 5.60044e-05,0.000686919,0.000688454,0.000111584,0.000715541
324 rs12646808,rs2051559,rs3129317,rs57010886,rs7658462 0 449.933 inf 5 0 1.59497e-07 1.2061e-07,2.02296e-07 -7.73028e-06,0.00228181,0.000197266,-0.0029659,0.00058524 4.55919e-05,0.000173397,4.71937e-05,0.00019946,9.7633e-05
325 rs13118873,rs1988007,rs28600049,rs3135064,rs57010886 0 442.895 inf 5 0 1.45381e-06 1.33749e-06,1.59446e-06 -0.000969801,-0.0303589,0.00190733,0.03015,-0.0320229 6.5791e-05,0.000667315,7.41213e-05,0.000662835,0.000698205
326 rs1988007,rs2749775,rs3135064,rs57010886,rs994425 0 434.024 inf 5 0 1.42596e-06 1.31242e-06,1.54194e-06 -0.0311795,-0.000546011,0.0312539,-0.0315597,-0.00232372 0.000688745,5.63442e-05,0.000689127,0.00069456,9.71225e-05
327 rs1988007,rs2749775,rs3135064,rs35720136,rs57010886 0 433.686 inf 5 0 1.42489e-06 1.30376e-06,1.55753e-06 -0.031168,-0.000545815,0.0312427,-0.00232057,-0.0315483 0.000688745,5.63442e-05,0.000689127,9.71225e-05,0.00069456
328 rs1988007,rs2749775,rs28600049,rs3135064,rs57010886 0 432.378 inf 5 0 1.41991e-06 1.31134e-06,1.55532e-06 -0.0308638,0.00109165,0.00225084,0.0295705,-0.0317419 0.000683419,8.42188e-05,9.48092e-05,0.000657695,0.000699902
329 rs1988007,rs2749775,rs3129328,rs3135064,rs57010886 0 430.45 inf 5 0 1.41393e-06 1.29193e-06,1.53706e-06 -0.0308224,-0.000837853,0.0017753,0.0299105,-0.0315156 0.000683868,5.90041e-05,7.53611e-05,0.000664828,0.000696411
330 rs1988007,rs2749775,rs3129310,rs3135064,rs57010886 0 429.852 inf 5 0 1.41199e-06 1.28849e-06,1.53727e-06 -0.0311155,-0.000827485,0.00182897,0.0301435,-0.0318236 0.00069063,5.88816e-05,7.78374e-05,0.000669592,0.000703678
331 rs1988007,rs2749775,rs3135064,rs34067673,rs57010886 0 429.243 inf 5 0 1.41083e-06 1.29664e-06,1.53126e-06 -0.0307853,-0.000538972,0.0308745,-0.00233844,-0.0311591 0.000683774,5.63251e-05,0.0006845,9.96715e-05,0.00068949
332 rs147438853,rs2071704,rs3135062,rs3135064,rs57010886 0 427.65 inf 5 0 1.16452e-08 3.57689e-09,2.44013e-08 -6.59887e-05,-7.33955e-05,3.3093e-05,7.9007e-06,-0.000185969 0.000180776,4.28728e-05,5.02446e-05,4.96024e-05,6.06152e-05
333 rs1988007,rs2749775,rs3135064,rs35150150,rs57010886 0 426.291 inf 5 0 1.40147e-06 1.28569e-06,1.51898e-06 -0.0306858,-0.000537262,0.0307769,-0.00230938,-0.0310594 0.000683774,5.63251e-05,0.0006845,9.96715e-05,0.00068949
334 rs13118873,rs1988007,rs3135064,rs57010886,rs6446731 0 423.93 inf 5 0 1.39282e-06 1.26724e-06,1.52279e-06 -0.00287787,-0.028541,0.0283143,-0.0318044,0.00331337 0.000129542,0.000644305,0.000639866,0.000708309,0.000138358
335 rs13118873,rs1988007,rs2051558,rs3135064,rs57010886 0 423.711 inf 5 0 1.39242e-06 1.27266e-06,1.51375e-06 -0.000422459,-0.0306735,0.00238246,0.0286816,-0.0310151 5.77732e-05,0.000685299,9.9534e-05,0.00064607,0.000690757
336 rs13118873,rs1988007,rs3129308,rs3135064,rs57010886 0 421.475 inf 5 0 1.38568e-06 1.26483e-06,1.50691e-06 -0.000365219,-0.0308998,0.00185385,0.0295307,-0.0312233 5.72497e-05,0.000691802,7.81198e-05,0.000662633,0.000696985
337 rs13118873,rs1988007,rs3135064,rs362295,rs57010886 0 419.905 inf 5 0 1.38136e-06 1.26627e-06,1.49603e-06 -0.000609598,-0.0306092,0.0305051,0.0021474,-0.0306726 6.03039e-05,0.000686469,0.000683406,9.09976e-05,0.000685936
338 rs1988007,rs2239725,rs2749775,rs3135064,rs57010886 0 416.67 inf 5 0 1.37019e-06 1.25185e-06,1.48435e-06 -0.030086,0.0017805,-0.00077982,0.0290865,-0.0307429 0.000678054,8.03233e-05,5.85633e-05,0.000656763,0.000690093
339 rs13118873,rs1988007,rs3135064,rs57010886,rs994425 0 413.568 inf 5 0 1.3614e-06 1.24179e-06,1.48181e-06 -1.35859e-05,-0.0301885,0.029955,-0.0302556,-0.00222149 5.60506e-05,0.000682018,0.000676146,0.000681559,9.66908e-05
340 rs13118873,rs1988007,rs3135064,rs35720136,rs57010886 0 413.234 inf 5 0 1.36034e-06 1.24114e-06,1.48681e-06 3.46982e-06,-0.0301877,0.0299484,-0.00221997,-0.0302485 5.60942e-05,0.000682253,0.000676243,9.67661e-05,0.000681653
341 rs1988007,rs2749775,rs3135064,rs57010886,rs910568 0 411.998 inf 5 0 1.35551e-06 1.234e-06,1.48314e-06 -0.0297672,-0.000750107,0.0289363,-0.0303746,0.00160982 0.000674535,5.82832e-05,0.000656442,0.000685525,7.42551e-05
342 rs13118873,rs1988007,rs3135064,rs34067673,rs57010886 0 410.059 inf 5 0 1.3503e-06 1.24371e-06,1.4838e-06 -0.000105835,-0.0298194,0.0296354,-0.00224289,-0.0299181 5.59871e-05,0.000676571,0.000671804,9.91496e-05,0.000676822
343 rs13118873,rs1988007,rs3135064,rs35150150,rs57010886 0 407.228 inf 5 0 1.34133e-06 1.23035e-06,1.46119e-06 -0.000105506,-0.0297229,0.0295416,-0.00221413,-0.0298223 5.59871e-05,0.000676571,0.000671804,9.91496e-05,0.000676822
344 rs13118873,rs1988007,rs3129309,rs3135064,rs57010886 0 406.081 inf 5 0 1.33708e-06 1.22239e-06,1.46516e-06 -0.00135715,-0.0286089,-0.00185294,0.0299298,-0.0301011 8.02762e-05,0.000654258,8.3495e-05,0.000681408,0.000684086
345 rs16844124,rs1988007,rs2749775,rs3135064,rs57010886 0 402.652 inf 5 0 1.32663e-06 1.21633e-06,1.44526e-06 -0.00192502,-0.0290266,-0.00051044,0.0291191,-0.0293897 9.30456e-05,0.000665044,5.62665e-05,0.000665857,0.000670687
346 rs1988007,rs2749775,rs3135064,rs3135145,rs57010886 0 401.408 inf 5 0 1.32188e-06 1.20099e-06,1.44724e-06 -0.0291385,-0.000729046,0.0282528,0.00161111,-0.0297625 0.000668682,5.82507e-05,0.000649202,7.85095e-05,0.000680248
347 rs1988007,rs2749775,rs3135064,rs57010886,rs6829279 0 399.696 inf 5 0 1.31658e-06 1.20402e-06,1.44821e-06 -0.0283219,0.000403217,0.0277257,-0.0294958,0.00174047 0.000652228,6.85844e-05,0.000640307,0.0006755,8.56009e-05
348 rs1988007,rs2749775,rs3135064,rs362295,rs57010886 0 398.724 inf 5 0 1.31409e-06 1.19567e-06,1.43575e-06 -0.0293904,-0.000120925,0.0292028,0.00176143,-0.0293502 0.000676582,5.77057e-05,0.000670631,8.70098e-05,0.00067282
349 rs13118873,rs1988007,rs3129310,rs3135064,rs57010886 0 394.068 inf 5 0 1.29891e-06 1.18241e-06,1.41873e-06 -0.000329292,-0.0290234,0.00158274,0.0278727,-0.029353 5.72299e-05,0.000671346,7.57124e-05,0.000645995,0.000676872
350 rs13118873,rs1988007,rs3129328,rs3135064,rs57010886 0 392.081 inf 5 0 1.29268e-06 1.17567e-06,1.4188e-06 -0.000286311,-0.028631,0.00150336,0.027538,-0.028925 5.68555e-05,0.000664018,7.26729e-05,0.000640614,0.000668638
351 rs10155132,rs1988007,rs2749775,rs3135064,rs57010886 0 391.667 inf 5 0 1.29114e-06 1.18167e-06,1.39654e-06 0.00140164,-0.0285195,-0.000717846,0.0278429,-0.0291098 7.22426e-05,0.000662299,5.83459e-05,0.000646711,0.000673251
352 rs1138690,rs1988007,rs2749775,rs3135064,rs57010886 0 391.525 inf 5 0 1.29075e-06 1.16998e-06,1.40417e-06 0.00141751,-0.0266377,-0.00132175,0.0267446,-0.0282309 7.31189e-05,0.000625039,7.3432e-05,0.000627158,0.000653841
353 rs3129317,rs3135064,rs57010886,rs71608258,rs7658462 0 389.633 inf 5 0 4.0344e-08 2.22167e-08,6.19819e-08 0.000194829,6.67082e-06,-0.000827688,-1.65164e-05,0.000562364 5.90858e-05,5.19908e-05,0.00011616,0.000103763,9.41001e-05
354 rs1988007,rs3129317,rs3135064,rs57010886,rs6852922 0 388.341 inf 5 0 1.45689e-06 1.33631e-06,1.58689e-06 -0.029782,0.00152946,0.0285046,-0.0318495,0.00184555 0.000656034,7.10285e-05,0.000636157,0.000693898,7.55776e-05
355 rs1988007,rs2749775,rs3135064,rs57010886,rs79718831 0 387.046 inf 5 0 1.27718e-06 1.16448e-06,1.40102e-06 -0.0284643,-0.000437337,0.0288934,-0.0288214,0.00168906 0.000664724,5.60512e-05,0.000673304,0.000670241,8.94992e-05
356 rs13118873,rs16844124,rs1988007,rs3135064,rs57010886 0 384.755 inf 5 0 1.27018e-06 1.16392e-06,1.3865e-06 -2.69079e-05,-0.00184376,-0.0281767,0.0279848,-0.0282521 5.60397e-05,9.2742e-05,0.000659271,0.000654165,0.000658995
357 rs13118873,rs1988007,rs2239725,rs3135064,rs57010886 0 384.032 inf 5 0 1.26708e-06 1.15659e-06,1.39502e-06 -0.000298666,-0.028216,0.00154806,0.0270492,-0.0285146 5.70564e-05,0.000660936,7.83169e-05,0.000635612,0.000665764
358 rs13118873,rs1988007,rs2857860,rs3135064,rs57010886 0 382.931 inf 5 0 1.26401e-06 1.15051e-06,1.37668e-06 -0.000445697,-0.0271064,-0.00123505,0.0280073,-0.028138 5.89843e-05,0.000637997,6.28414e-05,0.000656108,0.00065792
359 rs1988007,rs3129317,rs3135064,rs57010886,rs59594429 0 382.45 inf 5 0 1.47848e-06 1.36433e-06,1.60028e-06 -0.0301813,0.00158893,0.0288687,-0.0322995,0.00188813 0.00065985,7.18136e-05,0.000639374,0.000698531,7.53633e-05
360 rs13118873,rs1988007,rs3135064,rs57010886,rs910568 0 381.106 inf 5 0 1.25792e-06 1.1514e-06,1.37239e-06 -0.000277331,-0.0280127,0.026993,-0.0282759,0.00140911 5.6888e-05,0.000658584,0.000636096,0.000662601,7.25335e-05
361 rs1988007,rs2749775,rs2749783,rs3135064,rs57010886 0 379.286 inf 5 0 1.2519e-06 1.13799e-06,1.37075e-06 -0.0275279,-0.000713019,0.00130795,0.026903,-0.0281227 0.000649389,5.86711e-05,7.31874e-05,0.000635332,0.000660548
362 rs13118873,rs149951503,rs1988007,rs3135064,rs57010886 0 377.263 inf 5 0 1.24644e-06 1.13985e-06,1.36816e-06 -0.000306032,0.0038696,-0.0278615,0.0278973,-0.0280625 5.72246e-05,0.000203736,0.000658031,0.000657996,0.000660629
363 rs149951503,rs1988007,rs2749775,rs3135064,rs57010886 0 377.146 inf 5 0 1.24586e-06 1.12963e-06,1.35846e-06 0.00353199,-0.0277918,-0.000296739,0.0279032,-0.0280569 0.000200404,0.000657269,5.63321e-05,0.000658212,0.000660624
364 rs1988007,rs2749775,rs2749782,rs3135064,rs57010886 0 375.924 inf 5 0 1.24125e-06 1.13013e-06,1.35593e-06 -0.0274005,-0.000703902,0.00126914,0.0268043,-0.0279882 0.000649135,5.8646e-05,7.28009e-05,0.000635266,0.000660257
365 rs13118873,rs1988007,rs3135064,rs57010886,rs79718831 0 373.772 inf 5 0 1.23537e-06 1.12339e-06,1.35278e-06 -1.68197e-05,-0.0278744,0.0280475,-0.027981,0.00166365 5.60795e-05,0.000661389,0.000664758,0.000661724,8.96135e-05
366 rs13118873,rs1988007,rs3135064,rs3135145,rs57010886 0 372.75 inf 5 0 1.23136e-06 1.12408e-06,1.34785e-06 -0.000285665,-0.0275068,0.0264473,0.00141708,-0.0277986 5.70779e-05,0.000653669,0.00063011,7.69882e-05,0.000658447
367 rs1988007,rs2051559,rs3129317,rs3135064,rs57010886 0 370.331 inf 5 0 1.22237e-06 1.10489e-06,1.33737e-06 -0.0311976,-0.00365645,0.000571,0.0309312,-0.0281938 0.000784315,0.000228745,5.68733e-05,0.000780615,0.000672208
368 rs1988007,rs2051559,rs2749775,rs3135064,rs57010886 0 370.322 inf 5 0 1.22241e-06 1.10835e-06,1.33725e-06 -0.0314325,-0.00384906,-0.000571992,0.0317901,-0.0283042 0.000788624,0.000231421,5.69508e-05,0.000796662,0.00067458
369 rs13104157,rs1988007,rs2749775,rs3135064,rs57010886 0 369.968 inf 5 0 1.2224e-06 1.11516e-06,1.32931e-06 0.00119603,-0.0269503,-0.000675818,0.0263966,-0.0275217 7.19268e-05,0.000643447,5.84004e-05,0.000630613,0.00065424
370 rs1988007,rs2749775,rs3129317,rs3135064,rs57010886 0 369.648 inf 5 0 1.22146e-06 1.11061e-06,1.33782e-06 -0.0253944,-0.00114172,0.00120032,0.0254769,-0.0267759 0.00061312,7.16293e-05,7.23685e-05,0.0006151,0.000637648
371 rs1988007,rs2749775,rs3135064,rs57010886,rs77754271 0 369.258 inf 5 0 1.22082e-06 1.11387e-06,1.33611e-06 -0.0265492,-0.000815333,0.0271853,-0.0272979,-0.00196809 0.000634764,6.13449e-05,0.000647874,0.00064933,0.000118852
372 rs1988007,rs2749775,rs3135064,rs57010886,rs7660068 0 369.08 inf 5 0 1.22026e-06 1.10738e-06,1.34107e-06 -0.0265436,-0.000814714,0.0271791,-0.0272917,-0.00196515 0.000634764,6.13449e-05,0.000647874,0.00064933,0.000118852
373 rs3129317,rs3135064,rs57010886,rs73193307,rs7658462 0 369.075 inf 5 0 4.15544e-08 2.28502e-08,6.48138e-08 0.000175261,2.63589e-05,-0.000823578,-0.000109974,0.00056087 5.86464e-05,5.15546e-05,0.000116201,8.23264e-05,9.4106e-05
374 rs1988007,rs2749775,rs3135064,rs57010886,rs77639436 0 367.687 inf 5 0 1.21585e-06 1.1095e-06,1.33305e-06 -0.0264865,-0.000802958,0.0271104,-0.0272231,-0.00196265 0.000634487,6.11744e-05,0.00064741,0.000648868,0.000120116
375 rs1988007,rs2749775,rs3135064,rs57010886,rs75326463 0 367.601 inf 5 0 1.21558e-06 1.09867e-06,1.32484e-06 -0.0264838,-0.000802659,0.0271074,-0.0272201,-0.00196119 0.000634487,6.11744e-05,0.00064741,0.000648868,0.000120116
376 rs13118873,rs1988007,rs3135064,rs57010886,rs59594429 0 365.926 inf 5 0 1.21009e-06 1.10438e-06,1.3273e-06 -0.0006433,-0.0256556,0.025548,-0.0267861,0.00120126 6.45237e-05,0.000619507,0.000616947,0.000640439,6.84645e-05
377 rs112299816,rs1988007,rs2749775,rs3135064,rs57010886 0 365.746 inf 5 0 1.2097e-06 1.10911e-06,1.32504e-06 -0.00188103,-0.0263134,-0.000806564,0.0269421,-0.0270548 0.000117099,0.000632058,6.14372e-05,0.000645045,0.000646508
378 rs1988007,rs2749775,rs3135064,rs57010886,rs7665400 0 365.573 inf 5 0 1.20915e-06 1.10816e-06,1.33239e-06 -0.0263079,-0.000805938,0.026936,-0.0270487,-0.00187812 0.000632058,6.14372e-05,0.000645045,0.000646508,0.000117099
379 rs1988007,rs2749775,rs3135064,rs57010886,rs79488167 0 365.399 inf 5 0 1.2086e-06 1.1035e-06,1.32504e-06 -0.0263024,-0.000805309,0.0269299,-0.0270426,-0.0018752 0.000632058,6.14372e-05,0.000645045,0.000646508,0.000117099
380 rs1988007,rs2749775,rs3135064,rs57010886,rs77055907 0 364.829 inf 5 0 1.20679e-06 1.09648e-06,1.32115e-06 -0.0262843,-0.000803235,0.0269098,-0.0270225,-0.00186558 0.000632058,6.14372e-05,0.000645045,0.000646508,0.000117099
381 rs13118873,rs1988007,rs3135064,rs57010886,rs6826720 0 364.64 inf 5 0 1.20619e-06 1.10025e-06,1.32154e-06 -0.000523387,-0.0259795,0.0259772,-0.0269233,0.000985607 6.15082e-05,0.00062612,0.000625315,0.000644449,5.66963e-05
382 rs1988007,rs2749775,rs3135064,rs57010886,rs881817 0 364.197 inf 5 0 1.20415e-06 1.088e-06,1.31658e-06 -0.0265146,-0.000662591,0.0260223,-0.0270778,0.00111697 0.000637905,5.84054e-05,0.000626495,0.000648558,7.06487e-05
383 rs13118873,rs1988007,rs3135064,rs57010886,rs6852922 0 363.357 inf 5 0 1.20195e-06 1.08838e-06,1.31568e-06 -0.000618718,-0.0255005,0.0253843,-0.0266167,0.00118711 6.41326e-05,0.000617912,0.000615221,0.000638544,6.89974e-05
384 rs10155132,rs13118873,rs1988007,rs3135064,rs57010886 0 362.607 inf 5 0 1.19936e-06 1.08942e-06,1.3189e-06 0.00120232,-0.000240418,-0.0268684,0.0260069,-0.0271186 7.03266e-05,5.67548e-05,0.00064705,0.000627109,0.000650914
385 rs10937924,rs1988007,rs2749775,rs3135064,rs57010886 0 359.141 inf 5 0 1.18816e-06 1.07904e-06,1.29775e-06 0.00104392,-0.0262159,-0.000645049,0.0257789,-0.0267654 6.93301e-05,0.00063498,5.83105e-05,0.000624508,0.000645423
386 rs13118873,rs1988007,rs3135064,rs57010886,rs58982717 0 358.473 inf 5 0 1.18649e-06 1.07135e-06,1.30826e-06 -0.000604765,-0.0253173,0.0252117,-0.0263727,0.00111886 6.4337e-05,0.000616844,0.000614282,0.000636667,6.76484e-05
387 rs1988007,rs2749775,rs3135064,rs57010886,rs6851060 0 357.714 inf 5 0 1.18297e-06 1.08011e-06,1.29046e-06 -0.026462,-0.000554961,0.0268144,-0.0246069,-0.00252631 0.000642649,5.69719e-05,0.000649751,0.000606816,0.000170639
388 rs1988007,rs2749775,rs2749778,rs3135064,rs57010886 0 356.172 inf 5 0 1.17877e-06 1.07048e-06,1.2904e-06 -0.0260689,-0.000634302,0.000996966,0.0256696,-0.0266098 0.000633953,5.82481e-05,6.82985e-05,0.000624009,0.000644286
389 rs1988007,rs2749775,rs2749781,rs3135064,rs57010886 0 355.204 inf 5 0 1.17569e-06 1.07505e-06,1.28854e-06 -0.0259602,-0.000626008,0.000998524,0.0255455,-0.0264989 0.000632149,5.81388e-05,6.91366e-05,0.000622106,0.000642408
390 rs16844209,rs1988007,rs2749775,rs3135064,rs57010886 0 354.077 inf 5 0 1.17284e-06 1.05555e-06,1.28735e-06 -0.00133567,-0.0257513,-0.000454877,0.0258917,-0.0261065 9.3411e-05,0.000627936,5.61438e-05,0.000629915,0.000633725
391 rs1988007,rs2749775,rs3135064,rs362313,rs57010886 0 353.772 inf 5 0 1.1718e-06 1.06881e-06,1.28728e-06 -0.025403,-0.000659258,0.0255874,0.00084092,-0.0257017 0.000620491,5.88724e-05,0.000623638,5.90313e-05,0.000625193
392 rs1988007,rs2749775,rs3135064,rs57010886,rs7435601 0 353.702 inf 5 0 1.17095e-06 1.06253e-06,1.27549e-06 -0.0257278,-0.000605642,0.0253189,-0.0262374,0.000977237 0.000627856,5.78366e-05,0.000618573,0.000637299,6.88095e-05
393 rs1988007,rs2749775,rs2749785,rs3135064,rs57010886 0 352.297 inf 5 0 1.1665e-06 1.0529e-06,1.28581e-06 -0.0256543,-0.000601949,0.000960421,0.0252565,-0.0261612 0.000627249,5.78297e-05,6.87369e-05,0.000618104,0.000636664
394 rs1988007,rs2749775,rs3135064,rs57010886,rs6826720 0 352.021 inf 5 0 1.16572e-06 1.06387e-06,1.28098e-06 -0.0256691,0.000272798,0.0253294,-0.0262365,0.000949879 0.000627796,7.40222e-05,0.000619606,0.000638744,6.81788e-05
395 rs13150241,rs1988007,rs2749775,rs3135064,rs57010886 0 351.997 inf 5 0 1.16554e-06 1.05906e-06,1.2874e-06 0.000958021,-0.0256697,-0.000601624,0.0252736,-0.0261763 6.88095e-05,0.000627856,5.78366e-05,0.000618573,0.000637299
396 rs1988007,rs2749775,rs3135064,rs57010886,rs881816 0 351.858 inf 5 0 1.1651e-06 1.05495e-06,1.27202e-06 -0.0256649,-0.000601293,0.0252698,-0.0261713,0.000956435 0.000627856,5.78366e-05,0.000618573,0.000637299,6.88095e-05
397 rs1988007,rs2749775,rs2857982,rs3135064,rs57010886 0 351.421 inf 5 0 1.16372e-06 1.04733e-06,1.26948e-06 -0.0256244,-0.000599866,0.000950449,0.0252333,-0.0261298 0.000627249,5.78297e-05,6.87369e-05,0.000618104,0.000636665
398 rs13118873,rs1988007,rs2749783,rs3135064,rs57010886 0 351.024 inf 5 0 1.16265e-06 1.04845e-06,1.27085e-06 -0.000241185,-0.0259439,0.00109863,0.0251483,-0.0261998 5.69365e-05,0.000634699,7.10784e-05,0.000616641,0.000638723
399 rs1988007,rs2749775,rs3135064,rs57010886,rs59594429 0 350.485 inf 5 0 1.16059e-06 1.05532e-06,1.2767e-06 -0.0253311,0.000434662,0.0247414,-0.0259688,0.00120167 0.000621277,8.29626e-05,0.000610153,0.000633608,8.79618e-05
400 rs13118873,rs1988007,rs2051559,rs3135064,rs57010886 0 349.147 inf 5 0 1.1556e-06 1.04362e-06,1.27039e-06 -0.000108259,-0.0298604,-0.00344485,0.0299147,-0.0268123 5.60063e-05,0.000772871,0.000227758,0.000773767,0.000657528
401 rs1988007,rs2749775,rs3135064,rs57010886,rs6852922 0 349.089 inf 5 0 1.15614e-06 1.04966e-06,1.27298e-06 -0.0252239,0.000429796,0.0246322,-0.0258705,0.00120486 0.00061989,8.34988e-05,0.00060896,0.000632426,8.97634e-05
402 rs13118873,rs1988007,rs2749782,rs3135064,rs57010886 0 348.288 inf 5 0 1.15398e-06 1.05357e-06,1.26621e-06 -0.000236034,-0.0258399,0.0010639,0.0250728,-0.0260923 5.69262e-05,0.000634538,7.07205e-05,0.00061664,0.000638543
403 rs1988007,rs2749775,rs3129309,rs3135064,rs57010886 0 346.505 inf 5 0 1.1482e-06 1.03799e-06,1.25816e-06 -0.0256781,0.000252562,-0.0010166,0.0259945,-0.0261272 0.000633207,7.53212e-05,7.82809e-05,0.000639495,0.000641517
404 rs13115912,rs13118873,rs1988007,rs3135064,rs57010886 0 345.573 inf 5 0 1.14583e-06 1.03364e-06,1.26079e-06 0.000809446,-0.000445995,-0.0247917,0.0247972,-0.0255873 5.5275e-05,6.12966e-05,0.00061333,0.000612685,0.000628486
405 rs1988007,rs2749775,rs3135064,rs57010886,rs58982717 0 344.22 inf 5 0 1.14072e-06 1.04077e-06,1.25594e-06 -0.0250203,0.000395386,0.02447,-0.0256187,0.00111675 0.000618819,8.46282e-05,0.00060806,0.000630508,8.89154e-05
406 rs13104157,rs13118873,rs1988007,rs3135064,rs57010886 0 343.991 inf 5 0 1.14038e-06 1.03015e-06,1.25292e-06 0.00100591,-0.000217607,-0.025505,0.0247784,-0.0257509 6.99929e-05,5.67864e-05,0.000630079,0.000613209,0.000633933
407 rs1988007,rs2530595,rs2749775,rs3135064,rs57010886 0 342.717 inf 5 0 1.13678e-06 1.0311e-06,1.2518e-06 -0.0246842,0.00072432,-0.000626393,0.0248695,-0.0249746 0.000612333,5.87458e-05,5.89179e-05,0.00061558,0.000616976
408 rs13118873,rs1988007,rs3135064,rs57010886,rs732869 0 342.37 inf 5 0 1.13475e-06 1.02733e-06,1.24439e-06 -0.00168588,-0.0257572,0.0256481,-0.0258461,0.00188046 0.000127006,0.000638389,0.000634474,0.000638181,0.000133513
409 rs1988007,rs2071704,rs2749775,rs3135064,rs57010886 0 341.57 inf 5 0 1.13305e-06 1.02081e-06,1.23877e-06 -0.0254541,0.000555686,-0.000343166,0.0258787,-0.0256464 0.000632402,4.58917e-05,5.62242e-05,0.000642065,0.000633614
410 rs10026577,rs13118873,rs1988007,rs3135064,rs57010886 0 341.349 inf 5 0 1.13247e-06 1.03037e-06,1.24275e-06 0.000746135,-0.000399756,-0.0245713,0.0245712,-0.0253117 5.34275e-05,6.04723e-05,0.000611287,0.000610533,0.000625371
411 rs13133859,rs1988007,rs2749775,rs3135064,rs57010886 0 341.244 inf 5 0 1.13221e-06 1.02194e-06,1.24496e-06 -0.00112224,-0.0248987,-0.000440284,0.0250497,-0.0252625 9.30726e-05,0.000618059,5.61119e-05,0.000620316,0.000624143
412 rs13118873,rs16844209,rs1988007,rs3135064,rs57010886 0 340.352 inf 5 0 1.1296e-06 1.01702e-06,1.2502e-06 -9.34027e-05,-0.00128784,-0.0251015,0.0250094,-0.0252249 5.59838e-05,9.32165e-05,0.000623197,0.000620191,0.00062405
413 rs10212869,rs13118873,rs1988007,rs3135064,rs57010886 0 339.186 inf 5 0 1.12559e-06 1.01755e-06,1.22932e-06 0.000751929,-0.000417885,-0.0243835,0.0243881,-0.025146 5.52792e-05,6.12341e-05,0.000608834,0.000608181,0.000623202
414 rs13118873,rs1988007,rs3135064,rs57010886,rs881817 0 339.168 inf 5 0 1.12513e-06 1.02176e-06,1.24219e-06 -0.000211304,-0.0251353,0.0244693,-0.0253783,0.000933679 5.68024e-05,0.000625194,0.000609771,0.000628986,6.87626e-05
415 rs1988007,rs2749775,rs3129314,rs3135064,rs57010886 0 338.715 inf 5 0 1.12295e-06 1.01927e-06,1.22914e-06 -0.0244984,-0.000612426,0.00113925,0.0238278,-0.025029 0.00061114,5.89571e-05,9.91922e-05,0.000601102,0.000620978
416 rs1988007,rs2071666,rs2749775,rs3135064,rs57010886 0 338.681 inf 5 0 1.12284e-06 1.01484e-06,1.23362e-06 -0.0244974,0.00113857,-0.0006123,0.0238273,-0.0250278 0.00061114,9.91922e-05,5.89571e-05,0.000601102,0.000620978
417 rs13118873,rs1988007,rs3135064,rs57010886,rs6851060 0 337.871 inf 5 0 1.12037e-06 1.02018e-06,1.2355e-06 -0.000110374,-0.0253952,0.0254546,-0.0235183,-0.00223691 5.60214e-05,0.000633464,0.000634101,0.000596161,0.000167922
418 rs13118873,rs16844212,rs1988007,rs3135064,rs57010886 0 337.681 inf 5 0 1.12067e-06 1.01722e-06,1.23543e-06 -0.000481485,0.000871343,-0.0240449,0.0239817,-0.0249063 6.35506e-05,6.53345e-05,0.000603587,0.00060192,0.000618875
419 rs2749775,rs3129317,rs57010886,rs7658462,rs78139882 0 336.273 inf 5 0 1.11583e-06 1.01538e-06,1.21939e-06 -0.00017679,0.0213551,-0.0234975,0.00236213,-0.0210451 6.40746e-05,0.000537716,0.00058564,0.000104365,0.000537791
420 rs1138690,rs13118873,rs1988007,rs3135064,rs57010886 0 335.398 inf 5 0 1.11307e-06 1.0073e-06,1.21927e-06 0.00101747,0.000640795,-0.0245033,0.0237946,-0.0248864 7.87753e-05,7.90517e-05,0.000613464,0.000599852,0.000620226
421 rs2051559,rs3129317,rs57010886,rs7658462,rs78139882 0 335.361 inf 5 0 1.1119e-06 1.0054e-06,1.22266e-06 -0.000257727,0.0216151,-0.0235379,0.00240395,-0.0214458 0.000186297,0.000577572,0.000587784,0.000105459,0.000576407
422 rs10937924,rs13118873,rs1988007,rs3135064,rs57010886 0 335.237 inf 5 0 1.11271e-06 1.00186e-06,1.21873e-06 0.000871129,-0.00020222,-0.0249004,0.0242873,-0.025137 6.75504e-05,5.67698e-05,0.000622838,0.000608305,0.000626525
423 rs10006362,rs13118873,rs1988007,rs3135064,rs57010886 0 334.923 inf 5 0 1.11191e-06 1.01298e-06,1.2253e-06 0.000859363,-0.000459202,-0.0238375,0.0237638,-0.0246885 6.68728e-05,6.32705e-05,0.000601256,0.000599511,0.000615976
424 rs13115912,rs1988007,rs2749775,rs3135064,rs57010886 0 334.675 inf 5 0 1.11082e-06 1.01055e-06,1.21507e-06 0.000706686,-0.0244611,0.000105087,0.0242681,-0.0249652 6.61044e-05,0.000613067,7.33622e-05,0.000608323,0.000622694
425 rs13118873,rs1988007,rs3135064,rs57010886,rs77754271 0 334.63 inf 5 0 1.11145e-06 1.00421e-06,1.22189e-06 -0.000241052,-0.0246435,0.0248387,-0.0249608,-0.00142648 5.73637e-05,0.000616961,0.000620726,0.00062244,0.000111224
426 rs13118873,rs1988007,rs3135064,rs57010886,rs7660068 0 334.501 inf 5 0 1.11104e-06 1.0007e-06,1.22557e-06 -0.000240761,-0.0246393,0.0248341,-0.0249562,-0.0014239 5.73637e-05,0.000616961,0.000620726,0.00062244,0.000111224
427 rs113346030,rs1988007,rs2749775,rs3135064,rs57010886 0 334.189 inf 5 0 1.1098e-06 1.00191e-06,1.22157e-06 -0.00116587,-0.0242151,-0.000636689,0.0246788,-0.0247985 0.000109765,0.000607749,6.02424e-05,0.000617134,0.000618831
428 rs1988007,rs2749775,rs2857794,rs3135064,rs57010886 0 334.185 inf 5 0 1.10941e-06 9.94253e-07,1.21633e-06 -0.0244154,-0.000754279,0.000688959,0.0245177,-0.0246371 0.000612331,6.51763e-05,6.50283e-05,0.000613541,0.000615234
429 rs13118873,rs1988007,rs3135064,rs57010886,rs77639436 0 333.876 inf 5 0 1.10906e-06 9.99454e-07,1.21793e-06 -0.000236658,-0.0246206,0.0248112,-0.0249332,-0.00142919 5.73177e-05,0.000617007,0.000620705,0.000622417,0.000112631
430 rs13118873,rs1988007,rs3135064,rs57010886,rs75326463 0 333.813 inf 5 0 1.10887e-06 1.00245e-06,1.20833e-06 -0.000236517,-0.0246185,0.024809,-0.0249309,-0.00142791 5.73177e-05,0.000617007,0.000620705,0.000622417,0.000112631
431 rs13118873,rs1988007,rs2071704,rs3135064,rs57010886 0 333.491 inf 5 0 1.10769e-06 1.0042e-06,1.21822e-06 -3.51168e-05,-0.0251613,0.000577785,0.0254032,-0.0251598 5.60895e-05,0.000631486,4.5817e-05,0.000637554,0.000628732
432 rs13118873,rs1988007,rs2749778,rs3135064,rs57010886 0 333.26 inf 5 0 1.10646e-06 9.91637e-07,1.20698e-06 -0.000208773,-0.0248025,0.000837318,0.0242243,-0.0250399 5.69072e-05,0.000622176,6.67777e-05,0.000608133,0.000625928
433 rs13118873,rs1988007,rs2749781,rs3135064,rs57010886 0 332.667 inf 5 0 1.10456e-06 9.97893e-07,1.20746e-06 -0.000201193,-0.0247262,0.000840358,0.0241353,-0.0249633 5.6816e-05,0.000620788,6.76157e-05,0.000606711,0.000624511
434 rs1988007,rs2749775,rs3135064,rs3135174,rs57010886 0 332.637 inf 5 0 1.10443e-06 9.95963e-07,1.21437e-06 -0.0240982,-0.000531964,0.0239889,-0.000595186,-0.0245923 0.000606342,5.74512e-05,0.000604441,5.80836e-05,0.000615338
435 rs1988007,rs2749775,rs3135064,rs57010886,rs7685686 0 332.605 inf 5 0 1.10469e-06 1.00426e-06,1.21447e-06 -0.0246669,-0.000354692,0.0250493,-0.0248797,0.000456519 0.000620433,5.62026e-05,0.000628953,0.000622354,4.44688e-05
436 rs1988007,rs2749775,rs3135064,rs57010886,rs7688715 0 332.468 inf 5 0 1.10435e-06 1.00083e-06,1.21584e-06 -0.0246224,-0.000227931,0.0246841,-0.0248317,0.00105635 0.000619287,5.85211e-05,0.00061877,0.000621197,0.000103142
437 rs10026577,rs1988007,rs2749775,rs3135064,rs57010886 0 332.365 inf 5 0 1.10349e-06 9.92894e-07,1.22257e-06 0.000666375,-0.0243188,9.31747e-05,0.0241393,-0.0248063 6.54569e-05,0.000611534,7.4145e-05,0.000607052,0.000620797
438 rs13118873,rs1988007,rs3135064,rs57010886,rs7435601 0 332.263 inf 5 0 1.10329e-06 9.93852e-07,1.21465e-06 -0.000190606,-0.0245847,0.0239961,-0.0248037,0.000833787 5.66847e-05,0.000617624,0.000604299,0.000620812,6.7491e-05
439 rs1988007,rs2749775,rs3135064,rs57010886,rs7658462 0 332.122 inf 5 0 1.10241e-06 9.91569e-07,1.21296e-06 -0.0253023,-0.000446725,0.0254756,-0.0246541,-0.00102988 0.000643077,5.61987e-05,0.000644691,0.000617277,0.000101933
440 rs112299816,rs13118873,rs1988007,rs3135064,rs57010886 0 331.92 inf 5 0 1.10287e-06 9.93938e-07,1.20637e-06 -0.00135001,-0.000237073,-0.0244591,0.0246502,-0.0247722 0.000109496,5.74037e-05,0.000614749,0.000618429,0.000620147
441 rs13118873,rs1988007,rs3135064,rs57010886,rs7665400 0 331.796 inf 5 0 1.10248e-06 9.93828e-07,1.21295e-06 -0.000236778,-0.024455,0.0246458,-0.0247678,-0.00134747 5.74037e-05,0.000614749,0.000618429,0.000620147,0.000109496
442 rs13118873,rs13152170,rs1988007,rs3135064,rs57010886 0 331.708 inf 5 0 1.1018e-06 9.98586e-07,1.21228e-06 -0.000499963,0.000756823,-0.0237599,0.023841,-0.0245971 6.56089e-05,6.17023e-05,0.000601137,0.000601793,0.000616227
443 rs13118873,rs1988007,rs3135064,rs57010886,rs79488167 0 331.672 inf 5 0 1.10208e-06 9.91383e-07,1.22039e-06 -0.000236481,-0.0244509,0.0246415,-0.0247634,-0.00134492 5.74037e-05,0.000614749,0.000618429,0.000620147,0.000109496
444 rs13118873,rs1988007,rs3135064,rs57010886,rs6855619 0 331.542 inf 5 0 1.1014e-06 9.97849e-07,1.22442e-06 -0.000380184,-0.0239295,0.0239382,-0.0246087,0.000664979 6.11048e-05,0.000604095,0.000603527,0.000616595,5.43196e-05
445 rs13118873,rs1988007,rs3135064,rs57010886,rs77055907 0 331.263 inf 5 0 1.10079e-06 9.93621e-07,1.20864e-06 -0.000235503,-0.0244374,0.024627,-0.0247489,-0.0013365 5.74037e-05,0.000614749,0.000618429,0.000620147,0.000109496
446 rs13118873,rs1988007,rs2749785,rs3135064,rs57010886 0 331.091 inf 5 0 1.09958e-06 1.00103e-06,1.20552e-06 -0.000188607,-0.0245225,0.000818137,0.0239456,-0.0247404 5.66843e-05,0.0006171,6.74274e-05,0.000603921,0.000620276
447 rs13118873,rs13150241,rs1988007,rs3135064,rs57010886 0 330.81 inf 5 0 1.09869e-06 9.84921e-07,1.21086e-06 -0.000188157,0.000815301,-0.0245339,0.023959,-0.0247514 5.66847e-05,6.7491e-05,0.000617624,0.000604299,0.000620812
448 rs13118873,rs1988007,rs3135064,rs57010886,rs881816 0 330.692 inf 5 0 1.09831e-06 9.96835e-07,1.20255e-06 -0.000187955,-0.0245297,0.023956,-0.0247471,0.000813775 5.66847e-05,0.000617624,0.000604299,0.000620812,6.7491e-05
449 rs1988007,rs2749775,rs3135064,rs57010886,rs73077112 0 330.65 inf 5 0 1.0983e-06 9.91896e-07,1.21191e-06 -0.0236873,-0.000848936,0.0243664,-0.0244886,-0.000830555 0.000599697,7.2272e-05,0.000612635,0.000614399,8.47288e-05
450 rs13118873,rs1988007,rs2857982,rs3135064,rs57010886 0 330.345 inf 5 0 1.09722e-06 9.95548e-07,1.20111e-06 -0.000187335,-0.0244964,0.000808541,0.0239266,-0.0247134 5.66843e-05,0.0006171,6.74274e-05,0.000603921,0.000620276
451 rs1988007,rs2749775,rs3135064,rs3135173,rs57010886 0 330.014 inf 5 0 1.09587e-06 9.90865e-07,1.2165e-06 -0.0240957,-0.00043566,0.0237904,-0.000686025,-0.0244597 0.00060813,5.61323e-05,0.000602339,7.13091e-05,0.000614314
452 rs13118873,rs1988007,rs3135064,rs362313,rs57010886 0 329.84 inf 5 0 1.09614e-06 9.88642e-07,1.20934e-06 0.00024441,-0.0244473,0.0241793,0.00074486,-0.0242921 6.22422e-05,0.000616184,0.000609148,6.24583e-05,0.000610682
453 rs10212869,rs1988007,rs2749775,rs3135064,rs57010886 0 329.364 inf 5 0 1.09398e-06 9.8307e-07,1.20831e-06 0.000633461,-0.0240849,5.83909e-05,0.0239317,-0.0245817 6.6846e-05,0.000608344,7.41041e-05,0.00060471,0.000617855
454 rs13118873,rs1988007,rs3135064,rs57010886,rs7688715 0 329.115 inf 5 0 1.09401e-06 9.86966e-07,1.19033e-06 2.10515e-05,-0.0246032,0.0245136,-0.0246657,0.00117819 5.66297e-05,0.000620811,0.000617508,0.000620002,9.98857e-05
455 rs13118873,rs1988007,rs3135064,rs57010886,rs7695631 0 328.831 inf 5 0 1.09265e-06 9.8011e-07,1.20617e-06 -0.000425387,-0.023558,0.0234909,-0.0243051,0.000763322 6.32632e-05,0.000598944,0.000597318,0.000611701,6.51832e-05
456 rs13118873,rs1988007,rs2749776,rs3135064,rs57010886 0 328.691 inf 5 0 1.09226e-06 9.90668e-07,1.19869e-06 -0.000287754,-0.0237175,-0.000699397,0.0242449,-0.0243665 5.87258e-05,0.000601596,5.98452e-05,0.000611451,0.000613174
457 rs13118873,rs13133859,rs1988007,rs3135064,rs57010886 0 328.375 inf 5 0 1.09168e-06 9.87968e-07,1.20188e-06 -9.11049e-05,-0.00108271,-0.0242973,0.0242229,-0.0244365 5.59834e-05,9.29311e-05,0.000613714,0.000611082,0.000614955
458 rs13126960,rs1988007,rs2749775,rs3135064,rs57010886 0 328.252 inf 5 0 1.09104e-06 9.85202e-07,1.19538e-06 0.000648369,-0.0243299,-0.000289693,0.024521,-0.0245836 7.01002e-05,0.000615824,5.73041e-05,0.000618731,0.000618851
459 rs1988007,rs2749775,rs2798221,rs3135064,rs57010886 0 327.508 inf 5 0 1.08842e-06 9.81625e-07,1.1944e-06 -0.0239808,-0.0006125,0.00044938,0.0244933,-0.0242385 0.000607262,6.06942e-05,4.9709e-05,0.000618916,0.000610993
460 rs1988007,rs2749775,rs3135064,rs35550968,rs57010886 0 327.271 inf 5 0 1.08763e-06 9.75167e-07,1.1906e-06 -0.0235177,-0.000792989,0.0241395,-0.000746678,-0.0242635 0.000598181,7.1007e-05,0.000609926,8.31832e-05,0.000611738
461 rs1988007,rs2749775,rs3135064,rs57010886,rs73077111 0 327.106 inf 5 0 1.08711e-06 9.85374e-07,1.20187e-06 -0.0235142,-0.000791143,0.0241342,-0.0242582,-0.000743159 0.000598181,7.1007e-05,0.000609926,0.000611738,8.31832e-05
462 rs1988007,rs2749775,rs2798225,rs3135064,rs57010886 0 327.083 inf 5 0 1.08709e-06 9.80113e-07,1.20729e-06 -0.0238554,-0.000573091,0.000432808,0.0243657,-0.024126 0.000604652,5.92271e-05,4.84509e-05,0.000615776,0.000608857
463 rs17181428,rs1988007,rs2749775,rs3135064,rs57010886 0 326.649 inf 5 0 1.08582e-06 9.79022e-07,1.18907e-06 -0.00101531,-0.023902,-0.000425056,0.0241562,-0.0239605 0.000115,0.000606029,5.60832e-05,0.000610757,0.000605908
464 rs115335747,rs1988007,rs2749775,rs3135064,rs57010886 0 326.485 inf 5 0 1.08531e-06 9.78682e-07,1.19058e-06 0.000992094,-0.0235655,-0.000407249,0.0238133,-0.0242354 0.00011291,0.000599224,5.60228e-05,0.000603798,0.00061164
465 rs1988007,rs2749775,rs3129334,rs3135064,rs57010886 0 325.897 inf 5 0 1.08294e-06 9.81168e-07,1.19146e-06 -0.0238527,-0.000537356,0.000555846,0.0237459,-0.0243199 0.000605576,5.82148e-05,6.4718e-05,0.000602958,0.000614386
466 rs16844212,rs1988007,rs2749775,rs3135064,rs57010886 0 325.671 inf 5 0 1.08206e-06 9.81609e-07,1.1887e-06 0.000704201,-0.0237128,9.11073e-05,0.0234724,-0.0242346 8.27197e-05,0.000602586,8.05231e-05,0.000599336,0.000612464
467 rs1988007,rs2749775,rs3135064,rs57010886,rs82333 0 324.305 inf 5 0 1.07841e-06 9.66407e-07,1.19137e-06 -0.0240694,-0.000354055,0.024416,-0.0243048,0.000360808 0.000613121,5.63147e-05,0.000620911,0.000615484,4.40191e-05
468 rs1988007,rs2749775,rs3135064,rs362319,rs57010886 0 324.235 inf 5 0 1.07819e-06 9.75771e-07,1.18859e-06 -0.0240663,-0.000354168,0.0244126,0.000359948,-0.024302 0.000613121,5.63147e-05,0.000620911,4.40191e-05,0.000615484
469 rs13118873,rs1988007,rs3135064,rs57010886,rs73193369 0 324.179 inf 5 0 1.07799e-06 9.75219e-07,1.18692e-06 -0.000259365,-0.0234644,0.0239399,-0.0240632,-0.000633937 5.83989e-05,0.00059909,0.000607783,0.000609552,5.89021e-05
470 rs13118873,rs1988007,rs3135064,rs57010886,rs7685686 0 324.106 inf 5 0 1.078e-06 9.71512e-07,1.18814e-06 -5.70012e-05,-0.024335,0.0245347,-0.0243552,0.000477463 5.6017e-05,0.000618894,0.000623725,0.000616805,4.43561e-05
471 rs13118873,rs1988007,rs2749786,rs3135064,rs57010886 0 324.106 inf 5 0 1.07774e-06 9.7875e-07,1.18898e-06 -0.000265949,-0.0234732,-0.000636747,0.0239557,-0.0240792 5.85841e-05,0.00059927,5.92537e-05,0.000608205,0.00060998
472 rs10006362,rs1988007,rs2749775,rs3135064,rs57010886 0 323.84 inf 5 0 1.07622e-06 9.67997e-07,1.19642e-06 0.000688623,-0.0235506,7.23475e-05,0.0233208,-0.0240778 8.60899e-05,0.000600314,8.15152e-05,0.000598145,0.000610178
473 rs1988007,rs2749775,rs3135064,rs34849917,rs57010886 0 323.833 inf 5 0 1.07708e-06 9.7653e-07,1.18205e-06 -0.0238341,-0.000429927,0.0241468,0.000676372,-0.0241982 0.000606768,5.61306e-05,0.000613145,8.37305e-05,0.000612995
474 rs13118873,rs1988007,rs2857859,rs3135064,rs57010886 0 323.691 inf 5 0 1.07644e-06 9.67607e-07,1.18657e-06 -0.000261051,-0.0234617,-0.000629707,0.0239368,-0.0240601 5.84918e-05,0.000599239,5.90873e-05,0.000608077,0.000609849
475 rs13118873,rs1988007,rs3135064,rs57010886,rs62274923 0 323.624 inf 5 0 1.07623e-06 9.77147e-07,1.18643e-06 -0.000257376,-0.0234514,0.023922,-0.0240452,-0.000626899 5.83989e-05,0.00059909,0.000607783,0.000609552,5.89021e-05
476 rs110501,rs1988007,rs2749775,rs3135064,rs57010886 0 323.575 inf 5 0 1.0761e-06 9.7675e-07,1.19251e-06 0.000351699,-0.0240094,-0.000354772,0.0243542,-0.0242477 4.40224e-05,0.000612252,5.63209e-05,0.000620013,0.000614697
477 rs1988007,rs2749775,rs3135064,rs57010886,rs6855619 0 323.318 inf 5 0 1.07486e-06 9.72869e-07,1.18535e-06 -0.0236725,-2.61072e-05,0.0235927,-0.0241316,0.000514413 0.000603296,7.35425e-05,0.000601413,0.000611928,6.53259e-05
478 rs13118873,rs1988007,rs3129336,rs3135064,rs57010886 0 323.238 inf 5 0 1.075e-06 9.64864e-07,1.18069e-06 -0.000259381,-0.0234509,-0.000623892,0.0239219,-0.0240451 5.84918e-05,0.000599239,5.90873e-05,0.000608077,0.000609849
479 rs1988007,rs2071667,rs2749775,rs3135064,rs57010886 0 323.222 inf 5 0 1.07485e-06 9.80809e-07,1.1757e-06 -0.0236786,0.000387902,-0.000579224,0.0241504,-0.0239464 0.000603443,4.92615e-05,6.04031e-05,0.00061409,0.000607474
480 rs1988007,rs2749775,rs2858086,rs3135064,rs57010886 0 323.112 inf 5 0 1.0745e-06 9.67542e-07,1.17129e-06 -0.0236748,-0.000578495,0.000386313,0.0241457,-0.023943 0.000603443,6.04031e-05,4.92615e-05,0.00061409,0.000607474
481 rs13118873,rs13138393,rs1988007,rs3135064,rs57010886 0 323.042 inf 5 0 1.07437e-06 9.70049e-07,1.18501e-06 -0.000431856,0.00064206,-0.0232679,0.0233423,-0.0240015 6.52063e-05,6.10627e-05,0.000596373,0.000596857,0.000608984
482 rs1988007,rs2071668,rs2749775,rs3135064,rs57010886 0 322.974 inf 5 0 1.07406e-06 9.72364e-07,1.17828e-06 -0.0236671,0.00038658,-0.000578373,0.0241408,-0.0239355 0.000603368,4.95555e-05,6.04419e-05,0.000614119,0.000607404
483 rs13118873,rs1988007,rs3135064,rs57010886,rs62274924 0 322.96 inf 5 0 1.07413e-06 9.69041e-07,1.17437e-06 -0.000251386,-0.0234015,0.0238657,-0.0239884,-0.000617363 5.83026e-05,0.000598507,0.000606977,0.000608736,5.88047e-05
484 rs113465254,rs1988007,rs2749775,rs3135064,rs57010886 0 322.722 inf 5 0 1.07352e-06 9.65665e-07,1.18606e-06 0.00078826,-0.0236695,-0.000268415,0.0237762,-0.0239103 0.000101711,0.00060357,5.85849e-05,0.000604949,0.000606971
485 rs13118873,rs13126960,rs1988007,rs3135064,rs57010886 0 322.659 inf 5 0 1.07358e-06 9.67637e-07,1.18262e-06 -2.38145e-05,0.000720212,-0.0241785,0.024208,-0.0242668 5.62343e-05,6.88446e-05,0.000616059,0.000615863,0.000615861
486 rs1988007,rs2159173,rs2749775,rs3135064,rs57010886 0 322.538 inf 5 0 1.07291e-06 9.73713e-07,1.18167e-06 -0.0234838,0.000625517,-0.000293534,0.0237557,-0.0238711 0.000599554,8.13107e-05,5.77443e-05,0.000604637,0.000606265
487 rs1988007,rs2749775,rs3095076,rs3135064,rs57010886 0 322.285 inf 5 0 1.07214e-06 9.64389e-07,1.17614e-06 -0.0239081,-0.000323485,0.000381379,0.0241142,-0.0241451 0.000610808,5.69422e-05,5.00449e-05,0.000614102,0.000613206
488 rs10021033,rs1988007,rs2749775,rs3135064,rs57010886 0 321.838 inf 5 0 1.07073e-06 9.725e-07,1.17912e-06 0.00045016,-0.0237333,-0.000352939,0.0238632,-0.0239831 6.01473e-05,0.000606111,5.63905e-05,0.000607585,0.000609319
489 rs1988007,rs2157091,rs2749775,rs3135064,rs57010886 0 321.762 inf 5 0 1.07021e-06 9.71422e-07,1.18346e-06 -0.023577,-0.000373347,-0.000571958,0.0240488,-0.023852 0.000602178,5.02264e-05,6.05398e-05,0.000612911,0.000606391
490 rs1988007,rs2749775,rs3135064,rs57010886,rs6446731 0 321.531 inf 5 0 1.06928e-06 9.71755e-07,1.17395e-06 -0.0236027,-0.000281227,0.0236015,-0.0241744,0.000457293 0.000603061,5.83577e-05,0.000602244,0.000615231,6.22812e-05
491 rs1988007,rs2749775,rs3135064,rs362331,rs57010886 0 321.519 inf 5 0 1.0696e-06 9.62867e-07,1.17644e-06 -0.0238245,-0.000366466,0.0241655,0.000322301,-0.0240791 0.000609292,5.62178e-05,0.000616976,4.37094e-05,0.000612245
492 rs13118873,rs1988007,rs2073286,rs3135064,rs57010886 0 321.397 inf 5 0 1.06903e-06 9.77705e-07,1.18032e-06 -0.000316241,-0.0231659,-0.000637492,0.0237136,-0.023833 6.06239e-05,0.00059538,6.28716e-05,0.000604681,0.00060637
493 rs1988007,rs2157090,rs2749775,rs3135064,rs57010886 0 321.154 inf 5 0 1.06828e-06 9.67169e-07,1.1739e-06 -0.0235564,-0.00036376,-0.000567576,0.0240223,-0.0238334 0.000602178,5.02264e-05,6.05398e-05,0.000612911,0.000606391
494 rs1988007,rs2749775,rs3135064,rs3135066,rs57010886 0 321.021 inf 5 0 1.06774e-06 9.71405e-07,1.17564e-06 -0.0235192,-0.000626861,0.0236609,0.000460234,-0.0237713 0.000601412,6.42085e-05,0.000603648,6.40312e-05,0.000605176
495 rs13118873,rs1988007,rs3129333,rs3135064,rs57010886 0 320.926 inf 5 0 1.06769e-06 9.64366e-07,1.17226e-06 -0.000245989,-0.0232608,-0.000585425,0.0237002,-0.023825 5.83593e-05,0.00059695,5.82899e-05,0.000604676,0.000606488
496 rs13118873,rs1988007,rs2343799,rs3135064,rs57010886 0 320.809 inf 5 0 1.06732e-06 9.63104e-07,1.17802e-06 -0.000251856,-0.0232601,-0.000585017,0.0236999,-0.0238248 5.85406e-05,0.000596979,5.8405e-05,0.000604753,0.000606566
497 rs13118873,rs1988007,rs3129331,rs3135064,rs57010886 0 320.759 inf 5 0 1.06717e-06 9.54462e-07,1.18346e-06 -0.000251659,-0.0232589,-0.000584345,0.0236983,-0.0238232 5.85406e-05,0.000596979,5.8405e-05,0.000604753,0.000606566
498 rs13152170,rs1988007,rs2749775,rs3135064,rs57010886 0 320.392 inf 5 0 1.0657e-06 9.57628e-07,1.16914e-06 0.000433524,-0.0233984,-0.000156406,0.0234386,-0.023915 6.21195e-05,0.000599128,6.61034e-05,0.000600001,0.00060904
499 rs10006362,rs1988007,rs3129317,rs3135064,rs57010886 0 320.363 inf 5 0 1.29769e-06 1.18475e-06,1.41172e-06 0.00138316,-0.0267997,0.0012444,0.0258037,-0.028437 7.24119e-05,0.000626791,6.92716e-05,0.000612225,0.000656729
500 rs13118873,rs1988007,rs2530595,rs3135064,rs57010886 0 320.287 inf 5 0 1.06587e-06 9.66444e-07,1.16812e-06 0.000197577,-0.0237801,0.000619079,0.0235524,-0.0236581 6.25998e-05,0.000607918,6.2465e-05,0.000601847,0.000603261
501 rs1988007,rs2749775,rs3135064,rs362303,rs57010886 0 320.144 inf 5 0 1.06539e-06 9.6355e-07,1.17034e-06 -0.0233688,-0.000480847,0.0237181,-0.00043595,-0.0238304 0.000598568,5.71769e-05,0.000605444,6.27651e-05,0.000606997
502 rs1988007,rs2749775,rs28436280,rs3135064,rs57010886 0 319.982 inf 5 0 1.06486e-06 9.60163e-07,1.16708e-06 -0.0236016,-0.000359287,0.000436307,0.0237487,-0.0238599 0.000604454,5.63498e-05,6.33161e-05,0.000606344,0.000607862
503 rs1988007,rs2749775,rs3135064,rs57010886,rs73193354 0 319.959 inf 5 0 1.06473e-06 9.63442e-07,1.1716e-06 -0.0232138,-0.000534805,0.0234485,-0.0235603,0.000560316 0.000595857,5.92864e-05,0.000600242,0.000601823,8.14793e-05
504 rs1988007,rs2749775,rs3121420,rs3135064,rs57010886 0 319.873 inf 5 0 1.06372e-06 9.57722e-07,1.17004e-06 -0.0234682,-0.000412634,-0.000489434,0.0233044,-0.0238138 0.00060122,5.60437e-05,7.23078e-05,0.000598452,0.000607028
505 rs1988007,rs2749775,rs2858084,rs3135064,rs57010886 0 319.807 inf 5 0 1.06399e-06 9.58034e-07,1.17394e-06 -0.0232751,-0.000561244,-0.000345864,0.023733,-0.0235473 0.000596981,6.07572e-05,5.08733e-05,0.000606194,0.0006017
506 rs1988007,rs2749775,rs3135064,rs4690081,rs57010886 0 319.633 inf 5 0 1.06296e-06 9.56926e-07,1.16709e-06 -0.0234598,-0.000412496,0.0233009,-0.000483498,-0.0238055 0.00060122,5.60437e-05,0.000598452,7.23078e-05,0.000607028
507 rs1988007,rs2749775,rs3135064,rs363090,rs57010886 0 319.632 inf 5 0 1.06376e-06 9.53274e-07,1.17411e-06 -0.0236043,-0.00035292,0.0237515,0.000428282,-0.0238749 0.000604953,5.64726e-05,0.000606746,6.32303e-05,0.000608582
508 rs13118873,rs1988007,rs2159173,rs3135064,rs57010886 0 319.416 inf 5 0 1.06312e-06 9.63454e-07,1.1784e-06 0.000217426,-0.0235352,0.000873002,0.0235951,-0.0237076 6.38228e-05,0.000602854,8.99391e-05,0.000603328,0.000604869
509 rs1988007,rs2749775,rs3135064,rs57010886,rs7695631 0 319.351 inf 5 0 1.06214e-06 9.56174e-07,1.16297e-06 -0.0233034,-7.0069e-05,0.0232015,-0.0237789,0.00051094 0.000597823,7.52305e-05,0.000597592,0.000606592,7.74541e-05
510 rs1988007,rs2237007,rs2749775,rs3135064,rs57010886 0 318.936 inf 5 0 1.06141e-06 9.56413e-07,1.17078e-06 -0.0236517,0.000286491,-0.000357386,0.0239765,-0.0239129 0.000607518,4.39615e-05,5.64229e-05,0.000614885,0.000610499
511 rs13118873,rs1988007,rs3135064,rs57010886,rs7658462 0 318.883 inf 5 0 1.06071e-06 9.54328e-07,1.17619e-06 -8.9717e-05,-0.0246184,0.0245636,-0.0238027,-0.000968001 5.59845e-05,0.000637667,0.00063414,0.000607674,0.000101623
512 rs13118873,rs1988007,rs3129314,rs3135064,rs57010886 0 318.747 inf 5 0 1.05994e-06 9.64796e-07,1.16582e-06 -0.000235608,-0.0234621,0.000929691,0.0227009,-0.0237103 5.83343e-05,0.000601921,9.822e-05,0.000590294,0.000605655
513 rs13118873,rs1988007,rs2071666,rs3135064,rs57010886 0 318.72 inf 5 0 1.05985e-06 9.51624e-07,1.17011e-06 -0.000235497,-0.0234612,0.000929024,0.0227006,-0.0237094 5.83343e-05,0.000601921,9.822e-05,0.000590294,0.000605655
514 rs1988007,rs2749775,rs3135064,rs362276,rs57010886 0 318.719 inf 5 0 1.06086e-06 9.52356e-07,1.17291e-06 -0.0235162,-0.000355014,0.0236665,0.000408163,-0.0237823 0.000603458,5.64762e-05,0.000605394,6.32286e-05,0.000607032
515 rs1988007,rs2749775,rs3135064,rs362314,rs57010886 0 318.649 inf 5 0 1.0605e-06 9.61752e-07,1.17924e-06 -0.0236075,-0.000353815,0.0239294,0.000282355,-0.0238691 0.000606485,5.65062e-05,0.000613707,4.40186e-05,0.000609552
516 rs113465254,rs13118873,rs1988007,rs3135064,rs57010886 0 318.075 inf 5 0 1.05908e-06 9.63836e-07,1.17109e-06 0.000925004,1.26266e-06,-0.0235442,0.0234818,-0.0236206 9.84141e-05,5.66424e-05,0.000603965,0.000601691,0.000603813
517 rs13118873,rs1988007,rs3135064,rs3135173,rs57010886 0 318.055 inf 5 0 1.05821e-06 9.56359e-07,1.15939e-06 -0.000131915,-0.0235271,0.0230248,-0.000667358,-0.0236841 5.62494e-05,0.000603771,0.000593716,7.15129e-05,0.000605459
518 rs1988007,rs2108753,rs2749775,rs3135064,rs57010886 0 317.909 inf 5 0 1.05804e-06 9.54716e-07,1.16548e-06 -0.0232516,0.000294934,-0.000514482,0.0236731,-0.0235405 0.000597514,4.81234e-05,5.89833e-05,0.000606505,0.000602298
519 rs1988007,rs2749775,rs2798224,rs3135064,rs57010886 0 317.803 inf 5 0 1.0577e-06 9.62696e-07,1.16122e-06 -0.0232485,-0.000513746,0.000293016,0.0236689,-0.0235379 0.000597514,5.89833e-05,4.81234e-05,0.000606505,0.000602298
520 rs13118873,rs1988007,rs2749777,rs3135064,rs57010886 0 317.5 inf 5 0 1.05673e-06 9.57593e-07,1.16361e-06 -0.000489995,-0.0231056,-0.000650377,0.0235677,-0.0236882 7.14891e-05,0.000595683,7.05723e-05,0.000604209,0.000605927
521 rs1988007,rs2749775,rs3135064,rs57010886,rs7687590 0 317.348 inf 5 0 1.05649e-06 9.52204e-07,1.1597e-06 -0.0234608,-0.000299412,0.0235986,-0.0237283,0.000604416 0.00060357,5.85849e-05,0.000604949,0.000606971,0.000101711
522 rs1988007,rs2237006,rs2749775,rs3135064,rs57010886 0 317.309 inf 5 0 1.05626e-06 9.5609e-07,1.16335e-06 -0.0234973,0.000259875,-0.000369041,0.0238187,-0.0237634 0.000604893,4.39415e-05,5.6284e-05,0.000612194,0.000608069
523 rs1988007,rs2749775,rs3135064,rs362336,rs57010886 0 317.303 inf 5 0 1.05611e-06 9.50023e-07,1.17146e-06 -0.0234062,-0.000413744,0.0238208,0.00030334,-0.0237433 0.00060203,5.60583e-05,0.000612369,5.14516e-05,0.000607534
524 rs1988007,rs2749775,rs3135064,rs57010886,rs75225149 0 317.28 inf 5 0 1.05627e-06 9.5172e-07,1.16191e-06 -0.0234578,-0.000299867,0.023596,-0.0237256,0.000601719 0.00060357,5.85849e-05,0.000604949,0.000606971,0.000101711
525 rs1988007,rs2749775,rs3135064,rs57010886,rs61790518 0 317.271 inf 5 0 1.05626e-06 9.50698e-07,1.17031e-06 -0.0234825,-0.000337902,0.0236292,-0.0237374,0.000496802 0.000604391,5.70358e-05,0.00060589,0.000607308,8.40004e-05
526 rs1988007,rs2749775,rs3135064,rs57010886,rs77214368 0 317.175 inf 5 0 1.05594e-06 9.47569e-07,1.16476e-06 -0.0234531,-0.000300566,0.023592,-0.0237215,0.000597569 0.00060357,5.85849e-05,0.000604949,0.000606971,0.000101711
527 rs1988007,rs2749775,rs3135064,rs57010886,rs74604640 0 317.147 inf 5 0 1.05585e-06 9.62042e-07,1.16634e-06 -0.0234518,-0.000300759,0.0235909,-0.0237204,0.000596428 0.00060357,5.85849e-05,0.000604949,0.000606971,0.000101711
528 rs13118873,rs17182201,rs1988007,rs3135064,rs57010886 0 317.093 inf 5 0 1.05545e-06 9.55451e-07,1.16515e-06 -0.000481317,-0.000640665,-0.0230844,0.0235376,-0.0236579 7.12068e-05,7.02951e-05,0.000595486,0.00060381,0.000605525
529 rs1988007,rs2749775,rs28728173,rs3135064,rs57010886 0 316.958 inf 5 0 1.05527e-06 9.51812e-07,1.17254e-06 -0.0231774,-0.000508788,-0.000619261,0.0235163,-0.0236382 0.000596493,5.90123e-05,0.000106929,0.000603167,0.000604962
530 rs13118873,rs1988007,rs3135064,rs3135174,rs57010886 0 316.689 inf 5 0 1.05414e-06 9.47635e-07,1.16384e-06 -0.000204888,-0.0232975,0.022994,-0.000525598,-0.0235474 5.76616e-05,0.000599574,0.000593625,5.83412e-05,0.000603258
531 rs1988007,rs2749775,rs3135064,rs57010886,rs74823150 0 316.508 inf 5 0 1.05384e-06 9.56973e-07,1.1676e-06 -0.0231648,-0.000505415,0.0235006,-0.0236223,-0.000599821 0.000596493,5.90123e-05,0.000603167,0.000604962,0.000106929
532 rs1988007,rs2749775,rs3135064,rs57010886,rs743699 0 316.411 inf 5 0 1.05272e-06 9.42901e-07,1.16304e-06 -0.0233663,-0.000707378,0.0239148,-0.0236026,-0.000449024 0.000602242,7.92297e-05,0.000619234,0.000604782,8.22012e-05
533 rs1988007,rs2749775,rs3129319,rs3135064,rs57010886 0 316.3 inf 5 0 1.05242e-06 9.51608e-07,1.16671e-06 -0.0229867,-0.000404419,0.000387226,0.023551,-0.0233556 0.000593716,5.60216e-05,7.14242e-05,0.000605056,0.000600005
534 rs1988007,rs2749775,rs3135064,rs363088,rs57010886 0 316.145 inf 5 0 1.05245e-06 9.50509e-07,1.15073e-06 -0.0233123,-0.000414478,0.0237128,0.000278752,-0.0236527 0.000600654,5.60712e-05,0.00061062,5.13762e-05,0.000606266
535 rs13138393,rs1988007,rs2749775,rs3135064,rs57010886 0 315.947 inf 5 0 1.05164e-06 9.46019e-07,1.15936e-06 0.000327767,-0.0231087,-0.000216848,0.0231995,-0.0235876 6.16627e-05,0.00059575,6.58978e-05,0.000597931,0.000604722
536 rs13118873,rs1988007,rs3135064,rs57010886,rs82333 0 315.917 inf 5 0 1.05208e-06 9.58258e-07,1.15636e-06 -6.2666e-05,-0.023747,0.0239153,-0.0237907,0.000387412 5.60106e-05,0.000611622,0.000615827,0.00061002,4.38151e-05
537 rs13118873,rs1988007,rs3095076,rs3135064,rs57010886 0 315.88 inf 5 0 1.05211e-06 9.57007e-07,1.15299e-06 -9.94982e-05,-0.0236858,0.000435785,0.0237364,-0.0237591 5.60182e-05,0.000609787,4.92708e-05,0.000610208,0.000609126
538 rs13118873,rs1988007,rs3135064,rs362319,rs57010886 0 315.842 inf 5 0 1.05184e-06 9.46542e-07,1.15481e-06 -6.27045e-05,-0.0237438,0.0239118,0.000386561,-0.0237877 5.60106e-05,0.000611622,0.000615827,4.38151e-05,0.00061002
539 rs1988007,rs2073286,rs2749775,rs3135064,rs57010886 0 315.799 inf 5 0 1.05055e-06 9.51075e-07,1.1512e-06 -0.0230643,-0.000470361,-5.1581e-05,0.0234182,-0.0235319 0.000595074,9.10739e-05,8.78857e-05,0.000602006,0.000603599
540 rs1988007,rs2749775,rs3135064,rs362338,rs57010886 0 315.768 inf 5 0 1.05152e-06 9.48758e-07,1.16336e-06 -0.0233045,-0.000358338,0.0234695,0.000345646,-0.0235812 0.000600798,5.66028e-05,0.000603052,6.52181e-05,0.000604585
541 rs1988007,rs2749775,rs2858089,rs3135064,rs57010886 0 315.73 inf 5 0 1.05112e-06 9.5258e-07,1.15802e-06 -0.0231541,-0.000506272,0.000256074,0.0235524,-0.02345 0.000596826,5.94858e-05,4.88265e-05,0.000605654,0.000601663
542 rs1988007,rs2749775,rs3129318,rs3135064,rs57010886 0 315.548 inf 5 0 1.04981e-06 9.47042e-07,1.16537e-06 -0.023227,-0.000403611,0.00042547,0.0230964,-0.0235833 0.000599129,5.60206e-05,8.40907e-05,0.000597139,0.000605231
543 rs115335747,rs13118873,rs1988007,rs3135064,rs57010886 0 315.45 inf 5 0 1.05059e-06 9.47681e-07,1.15926e-06 0.00098434,-8.61688e-05,-0.0230703,0.0231066,-0.0235303 0.00011291,5.59798e-05,0.000595829,0.00059575,0.000603695
544 rs1988007,rs2749775,rs2858085,rs3135064,rs57010886 0 315.44 inf 5 0 1.05022e-06 9.45927e-07,1.15281e-06 -0.0231431,-0.000511298,0.000248682,0.0235291,-0.0234397 0.000596782,5.99986e-05,4.85883e-05,0.000605315,0.000601612
545 rs1988007,rs2749775,rs3135064,rs57010886 0 312.925 inf 4 -nan 1.03151e-06 9.36465e-07,1.14636e-06 -0.0227749,-0.00040132,0.023015,-0.0231299 0.000592429,5.60187e-05,0.000596922,0.000598559
546 rs10805008,rs1988007,rs2749775,rs3135064,rs57010886 0 315.396 inf 5 0 1.05004e-06 9.53551e-07,1.16677e-06 -0.000256642,-0.0231188,-0.000518645,0.02352,-0.0234167 5.03991e-05,0.000596266,6.05718e-05,0.000605104,0.000601203
547 rs1988007,rs2749775,rs2798222,rs3135064,rs57010886 0 315.38 inf 5 0 1.05003e-06 9.46476e-07,1.14795e-06 -0.0231201,-0.00050101,0.000246355,0.0235119,-0.0234225 0.000596298,5.93428e-05,4.83923e-05,0.000604849,0.000601314
548 rs1988007,rs2749775,rs3135064,rs57010886,rs6446728 0 315.299 inf 5 0 1.04973e-06 9.38653e-07,1.16112e-06 -0.0231158,-0.000517634,0.0235156,-0.0234142,-0.000254432 0.000596266,6.05718e-05,0.000605104,0.000601203,5.03991e-05
549 rs1988007,rs2749775,rs3135064,rs57010886,rs6446726 0 315.257 inf 5 0 1.0496e-06 9.4236e-07,1.15282e-06 -0.0231145,-0.000517188,0.0235137,-0.0234131,-0.000253457 0.000596266,6.05718e-05,0.000605104,0.000601203,5.03991e-05
550 rs110501,rs13118873,rs1988007,rs3135064,rs57010886 0 315.156 inf 5 0 1.04967e-06 9.45828e-07,1.16057e-06 0.00037863,-6.29161e-05,-0.0236852,0.0238517,-0.0237315 4.38141e-05,5.60112e-05,0.000610735,0.000614902,0.000609199
551 rs13118873,rs1988007,rs3129315,rs3135064,rs57010886 0 315.005 inf 5 0 1.04874e-06 9.53969e-07,1.16365e-06 -0.000503096,-0.0229938,-0.000635317,0.0234678,-0.0236019 7.46511e-05,0.000594779,7.41984e-05,0.000603904,0.000605981
552 rs1988007,rs2749775,rs3129322,rs3135064,rs57010886 0 314.729 inf 5 0 1.04778e-06 9.37099e-07,1.15239e-06 -0.0230306,-0.000411349,-0.000267863,0.0230907,-0.0234045 0.000594862,5.60583e-05,5.62792e-05,0.000597134,0.000601333
553 rs1988007,rs2749775,rs3121417,rs3135064,rs57010886 0 314.579 inf 5 0 1.04728e-06 9.39746e-07,1.14959e-06 -0.0231961,-0.000406095,0.000269439,0.0236243,-0.0235383 0.000599217,5.6028e-05,5.75338e-05,0.000610937,0.000604881
554 rs1988007,rs2749775,rs3121418,rs3135064,rs57010886 0 314.577 inf 5 0 1.04726e-06 9.43835e-07,1.14946e-06 -0.0231978,-0.000405939,0.000271294,0.0236292,-0.0235399 0.000599283,5.60274e-05,5.79664e-05,0.000611176,0.000604938
555 rs1988007,rs2749775,rs3025825,rs3135064,rs57010886 0 314.472 inf 5 0 1.04742e-06 9.42783e-07,1.1621e-06 -0.023195,-0.000364896,0.0003087,0.0233697,-0.023478 0.000599125,5.65514e-05,6.56272e-05,0.000601667,0.000603117
556 rs13118873,rs17181428,rs1988007,rs3135064,rs57010886 0 314.469 inf 5 0 1.04747e-06 9.46731e-07,1.14906e-06 -7.29414e-05,-0.00097124,-0.0233483,0.0233759,-0.0231975 5.59821e-05,0.000114882,0.00060219,0.000601944,0.000597375
557 rs1988007,rs2749775,rs3135064,rs3775061,rs57010886 0 314.437 inf 5 0 1.04703e-06 9.4464e-07,1.14929e-06 -0.0230232,-0.000397643,0.0231248,-0.000238733,-0.0233929 0.000594838,5.60243e-05,0.000597391,5.14124e-05,0.000601233
558 rs1988007,rs2749775,rs3135064,rs362323,rs57010886 0 314.355 inf 5 0 1.04705e-06 9.37432e-07,1.15992e-06 -0.0231752,-0.000371064,0.0233524,0.000300483,-0.0234608 0.000598663,5.6396e-05,0.000601324,6.46734e-05,0.000602781
559 rs1988007,rs2749775,rs3135064,rs3135170,rs57010886 0 313.972 inf 5 0 1.04522e-06 9.37447e-07,1.16026e-06 -0.0232265,-0.000457562,0.0232943,-0.00026905,-0.0236282 0.000601455,5.7491e-05,0.000600365,6.18419e-05,0.000609422
560 rs1988007,rs2749775,rs3095075,rs3135064,rs57010886 0 313.97 inf 5 0 1.04551e-06 9.40579e-07,1.15423e-06 -0.0232722,-0.000346694,0.000216808,0.0235998,-0.0235526 0.000603116,5.7378e-05,4.92749e-05,0.000611539,0.000606221
561 rs1988007,rs2269499,rs2749775,rs3135064,rs57010886 0 313.889 inf 5 0 1.04528e-06 9.48219e-07,1.15617e-06 -0.023156,0.000226015,-0.000406986,0.0235277,-0.023497 0.00059884,5.18226e-05,5.60338e-05,0.000608389,0.00060445
562 rs13118873,rs1988007,rs3135064,rs57010886,rs6843312 0 313.869 inf 5 0 1.04545e-06 9.50057e-07,1.15551e-06 -0.000264043,-0.0229175,0.0229289,-0.0234111,0.000430202 6.02206e-05,0.000593932,0.000593464,0.000602135,5.19664e-05
563 rs1988007,rs2749775,rs3095077,rs3135064,rs57010886 0 313.849 inf 5 0 1.04467e-06 9.42796e-07,1.1485e-06 -0.0230434,-0.000405516,0.000302206,0.0235343,-0.0234058 0.000595777,5.60274e-05,7.09836e-05,0.000609256,0.000602058
564 rs1988007,rs2749775,rs3135064,rs362287,rs57010886 0 313.789 inf 5 0 1.04447e-06 9.40275e-07,1.14489e-06 -0.0230109,-0.000408965,0.0230058,-0.000302315,-0.0233694 0.00059506,5.6048e-05,0.000596926,7.15949e-05,0.000601241
565 rs1988007,rs2749775,rs3135064,rs362282,rs57010886 0 313.751 inf 5 0 1.04434e-06 9.45255e-07,1.15233e-06 -0.0230114,-0.000408961,0.0230057,-0.000302259,-0.02337 0.0005951,5.60483e-05,0.000596926,7.19639e-05,0.000601282
566 rs1988007,rs2749775,rs3135064,rs362279,rs57010886 0 313.748 inf 5 0 1.0443e-06 9.3815e-07,1.15659e-06 -0.0230517,-0.000405573,0.0235509,0.000307175,-0.0234142 0.000596094,5.60279e-05,0.000610442,7.32394e-05,0.000602387
567 rs1988007,rs2749775,rs3135064,rs362266,rs57010886 0 313.7 inf 5 0 1.04415e-06 9.37846e-07,1.15441e-06 -0.02305,-0.000405546,0.0235475,0.000305264,-0.0234125 0.000596094,5.60279e-05,0.000610442,7.32394e-05,0.000602387
568 rs10021033,rs13118873,rs1988007,rs3135064,rs57010886 0 313.693 inf 5 0 1.04517e-06 9.44492e-07,1.148e-06 0.000493211,-7.96154e-05,-0.0234051,0.0233456,-0.0234696 5.97508e-05,5.59756e-05,0.000604316,0.000601809,0.000603622
569 rs1988007,rs2749775,rs3135064,rs57010886,rs79840965 0 313.691 inf 5 0 1.04492e-06 9.36749e-07,1.15121e-06 -0.0230427,-0.000326326,0.0232091,-0.0233321,0.000436867 0.000595694,5.86696e-05,0.000598627,0.000600403,0.000101573
570 rs13118873,rs1988007,rs3135064,rs57010886,rs881818 0 313.656 inf 5 0 1.04465e-06 9.45819e-07,1.15079e-06 -0.000216834,-0.0231867,0.0235564,-0.0236786,-0.000483464 5.83989e-05,0.00059909,0.000607783,0.000609552,5.89021e-05
571 rs1988007,rs2749775,rs3135064,rs34155847,rs57010886 0 313.582 inf 5 0 1.04434e-06 9.32468e-07,1.14359e-06 -0.0231162,-0.000405947,0.0234776,0.000229471,-0.0234692 0.000597973,5.60296e-05,0.00060699,5.46091e-05,0.000603983
572 rs1988007,rs2749775,rs3135064,rs57010886,rs7661630 0 313.523 inf 5 0 1.04409e-06 9.444e-07,1.14047e-06 -0.0229204,-0.000495716,0.0232912,-0.0232207,-0.000210787 0.000593462,6.04443e-05,0.000600607,0.000598957,5.06959e-05
573 rs1988007,rs2749775,rs3135064,rs57010886,rs60888991 0 313.478 inf 5 0 1.0442e-06 9.45186e-07,1.15385e-06 -0.0230499,-0.00031156,0.0232009,-0.0233125,0.000414624 0.000596078,5.99988e-05,0.00059858,0.000600153,9.92604e-05
574 rs1988007,rs2749775,rs3095081,rs3135064,rs57010886 0 313.472 inf 5 0 1.04344e-06 9.40694e-07,1.14577e-06 -0.0230249,-0.000405229,0.000292788,0.0235105,-0.0233869 0.000595647,5.60271e-05,7.24153e-05,0.000609373,0.000601925
575 rs1988007,rs2749775,rs3135064,rs362283,rs57010886 0 313.44 inf 5 0 1.04335e-06 9.41565e-07,1.15088e-06 -0.0230016,-0.000408644,0.0230061,-0.000289744,-0.02336 0.0005951,5.60483e-05,0.000596926,7.19639e-05,0.000601282
576 rs1988007,rs2749775,rs3135064,rs362304,rs57010886 0 313.405 inf 5 0 1.04403e-06 9.463e-07,1.14917e-06 -0.0231375,-0.000362139,0.0233113,0.00025851,-0.0234319 0.000598848,5.681e-05,0.000601184,6.23409e-05,0.000602976
577 rs1988007,rs2749775,rs3095072,rs3135064,rs57010886 0 313.368 inf 5 0 1.04311e-06 9.36668e-07,1.14685e-06 -0.0230211,-0.000405171,0.000288437,0.0235031,-0.0233831 0.000595647,5.60271e-05,7.24153e-05,0.000609373,0.000601925
578 rs1988007,rs2749775,rs3135064,rs57010886,rs73193327 0 313.365 inf 5 0 1.04391e-06 9.41027e-07,1.14256e-06 -0.0229196,-0.000356873,0.0231748,-0.0232929,-0.000336672 0.000593467,5.70454e-05,0.000598178,0.000599862,8.16091e-05
579 rs12646808,rs1988007,rs2749775,rs3135064,rs57010886 0 313.317 inf 5 0 1.04364e-06 9.45068e-07,1.15998e-06 0.000182772,-0.0228687,-0.000443632,0.0231045,-0.0233503 4.4821e-05,0.000592876,5.69716e-05,0.000597326,0.000600995
580 rs1988007,rs2749775,rs3121419,rs3135064,rs57010886 0 313.249 inf 5 0 1.04326e-06 9.4861e-07,1.14631e-06 -0.0231124,-0.000405397,0.000206769,0.0234704,-0.023454 0.000598376,5.60279e-05,5.15499e-05,0.000607623,0.000603988
581 rs1988007,rs2749775,rs3135064,rs4488885,rs57010886 0 313.245 inf 5 0 1.04334e-06 9.39531e-07,1.15728e-06 -0.0227677,-0.000475067,0.0231431,-0.000247312,-0.0232576 0.000592432,5.89413e-05,0.000597771,6.14693e-05,0.000599401
582 rs13152190,rs1988007,rs2749775,rs3135064,rs57010886 0 313.08 inf 5 0 1.04286e-06 9.44449e-07,1.14696e-06 -0.000231552,-0.0227918,-0.000468782,0.0231505,-0.0232699 5.88237e-05,0.000592445,5.85816e-05,0.000597915,0.000599615
583 rs1988007,rs2749775,rs3135064,rs3135168,rs57010886 0 312.97 inf 5 0 1.04185e-06 9.45756e-07,1.14163e-06 -0.0231586,-0.000407581,0.0231751,-0.000270842,-0.0235083 0.00060122,5.60437e-05,0.000598452,7.23078e-05,0.000607028
584 rs1988007,rs2749775,rs3135064,rs57010886,rs76034781 0 312.497 inf 5 0 1.04083e-06 9.37419e-07,1.15342e-06 -0.0227707,-0.000397712,0.0230087,-0.023302,0.000374814 0.000592431,5.6028e-05,0.000596925,0.000600527,0.000105807
585 rs13118873,rs1988007,rs3135064,rs362331,rs57010886 0 312.418 inf 5 0 1.041e-06 9.33402e-07,1.14707e-06 -5.40147e-05,-0.0234633,0.0236138,0.000343769,-0.0235171 5.6074e-05,0.000607539,0.000611271,4.36312e-05,0.0006062
586 rs143583733,rs1988007,rs2749775,rs3135064,rs57010886 0 312.382 inf 5 0 1.04084e-06 9.37346e-07,1.15112e-06 0.000329324,-0.0229461,-0.000393833,0.0232073,-0.023293 9.29358e-05,0.000594396,5.60586e-05,0.000599385,0.000600326
587 rs13118873,rs1988007,rs2749775,rs3135064,rs57010886 0 312.348 inf 5 0 1.04054e-06 9.43241e-07,1.1463e-06 -0.000202343,-0.022783,-0.000455651,0.0231259,-0.0232447 5.8106e-05,0.000592434,5.81508e-05,0.000597771,0.000599466
588 rs1988007,rs2749775,rs3095080,rs3135064,rs57010886 0 312.197 inf 5 0 1.03954e-06 9.34757e-07,1.14787e-06 -0.0229436,-0.000404428,0.000216091,0.0233552,-0.0233037 0.000594675,5.60268e-05,6.61361e-05,0.000605935,0.00060092
589 rs1609813,rs1988007,rs2749775,rs3135064,rs57010886 0 312.151 inf 5 0 1.03991e-06 9.29868e-07,1.15564e-06 -0.000194844,-0.0227735,-0.000456363,0.0231151,-0.0232337 5.81972e-05,0.00059243,5.83814e-05,0.000597671,0.000599363
590 rs1988007,rs2749775,rs3135064,rs57010886,rs6843312 0 312.102 inf 5 0 1.03931e-06 9.41782e-07,1.15155e-06 -0.0229164,-0.000240843,0.0230213,-0.023311,0.000208041 0.000594061,7.50192e-05,0.000596926,0.000601202,6.46868e-05
591 rs1988007,rs2749775,rs2798227,rs3135064,rs57010886 0 311.976 inf 5 0 1.03927e-06 9.43062e-07,1.14811e-06 -0.0229269,-0.000432028,0.000149336,0.0232706,-0.0232899 0.000594322,5.68313e-05,4.657e-05,0.000602223,0.000600636
592 rs1988007,rs2749775,rs3135064,rs3135171,rs57010886 0 311.941 inf 5 0 1.03865e-06 9.35825e-07,1.14429e-06 -0.0229052,-0.000405359,0.0233199,0.000211162,-0.023263 0.000593956,5.60342e-05,0.000605164,6.89213e-05,0.000600135
593 rs1988007,rs2749775,rs3135064,rs362277,rs57010886 0 311.871 inf 5 0 1.03917e-06 9.37965e-07,1.14252e-06 -0.0229949,-0.000362362,0.023184,0.000208696,-0.0233025 0.000596444,5.73392e-05,0.000599276,6.55388e-05,0.000601008
594 rs10019606,rs1988007,rs2749775,rs3135064,rs57010886 0 311.866 inf 5 0 1.03902e-06 9.30873e-07,1.14663e-06 -0.000182511,-0.0227689,-0.000449746,0.0231018,-0.0232202 5.79842e-05,0.000592432,5.8093e-05,0.000597559,0.000599247
595 rs1988007,rs2749775,rs3095074,rs3135064,rs57010886 0 311.863 inf 5 0 1.0384e-06 9.35146e-07,1.14005e-06 -0.0229026,-0.000405196,0.000207968,0.0233151,-0.0232603 0.000593955,5.60336e-05,6.92542e-05,0.00060523,0.000600132
596 rs10024540,rs1988007,rs2749775,rs3135064,rs57010886 0 311.811 inf 5 0 1.03884e-06 9.25506e-07,1.15731e-06 -0.00018016,-0.022769,-0.000449122,0.0231007,-0.0232191 5.79842e-05,0.000592432,5.8093e-05,0.000597559,0.000599247
597 rs1988007,rs2749775,rs3135064,rs362325,rs57010886 0 311.792 inf 5 0 1.03893e-06 9.39458e-07,1.14573e-06 -0.0230182,-0.000370933,0.0232147,0.000214585,-0.0233251 0.000597514,5.68546e-05,0.000600327,6.85899e-05,0.000601804
598 rs1988007,rs2749775,rs3135064,rs57010886,rs732869 0 311.748 inf 5 0 1.03859e-06 9.37076e-07,1.14925e-06 -0.0231047,-0.000351844,0.0232461,-0.0233658,0.000186751 0.000602231,5.83227e-05,0.000601718,0.000603544,6.12639e-05
599 rs1988007,rs2749775,rs3135064,rs57010886,rs73193313 0 311.72 inf 5 0 1.03871e-06 9.29568e-07,1.13902e-06 -0.0229997,-0.000377192,0.023249,-0.0233664,-0.000293943 0.000596915,5.65646e-05,0.000601744,0.000603473,9.55057e-05
600 rs1988007,rs2749775,rs3135064,rs57010886,rs71608266 0 311.689 inf 5 0 1.03863e-06 9.41827e-07,1.13938e-06 -0.0228832,-0.0004045,0.0230963,-0.0232371,-0.000271796 0.000593487,5.60284e-05,0.000597515,0.000599587,8.88887e-05
601 rs12643903,rs1988007,rs2749775,rs3135064,rs57010886 0 311.678 inf 5 0 1.03849e-06 9.33915e-07,1.14157e-06 0.000248979,-0.0229661,-0.00046242,0.0232054,-0.0233189 8.23223e-05,0.000595794,5.95502e-05,0.000600234,0.000601815
602 rs1988007,rs2749775,rs3135064,rs362280,rs57010886 0 311.635 inf 5 0 1.03793e-06 9.37305e-07,1.13432e-06 -0.0228375,-0.000428479,0.0229755,-0.0001638,-0.0232244 0.000592826,5.68039e-05,0.00059708,5.67663e-05,0.000599454
603 rs13118873,rs1988007,rs3135064,rs57010886,rs7687590 0 311.601 inf 5 0 1.03856e-06 9.34968e-07,1.14533e-06 -1.38927e-05,-0.0233116,0.0232664,-0.0234015,0.000752885 5.66424e-05,0.000603965,0.000601691,0.000603813,9.84141e-05
604 rs12640526,rs1988007,rs2749775,rs3135064,rs57010886 0 311.58 inf 5 0 1.03818e-06 9.40722e-07,1.15276e-06 0.000242715,-0.0229613,-0.000460883,0.0232006,-0.0233142 8.23223e-05,0.000595794,5.95502e-05,0.000600234,0.000601815
605 rs116757676,rs1988007,rs2749775,rs3135064,rs57010886 0 311.575 inf 5 0 1.03827e-06 9.2416e-07,1.13985e-06 0.000372911,-0.0229118,-0.000433311,0.023153,-0.0232663 0.00012553,0.000594221,5.70444e-05,0.000598727,0.000600318
606 rs1988007,rs2749775,rs3135064,rs57010886,rs994426 0 311.559 inf 5 0 1.03822e-06 9.34712e-07,1.15088e-06 -0.0228743,-0.000404298,0.0230886,-0.0232282,-0.000265367 0.000593382,5.60278e-05,0.000597441,0.000599481,8.96856e-05
607 rs1544520,rs1988007,rs2749775,rs3135064,rs57010886 0 311.556 inf 5 0 1.03811e-06 9.38708e-07,1.1463e-06 0.000291047,-0.022968,-0.000338312,0.0231455,-0.023258 9.92604e-05,0.000596078,5.99988e-05,0.00059858,0.000600153
608 rs1988007,rs2749775,rs3135064,rs34780636,rs57010886 0 311.529 inf 5 0 1.03812e-06 9.33263e-07,1.14534e-06 -0.0228788,-0.000404372,0.0230931,-0.000260878,-0.0232328 0.000593487,5.60284e-05,0.000597515,8.88887e-05,0.000599587
609 rs13150521,rs1988007,rs2749775,rs3135064,rs57010886 0 311.524 inf 5 0 1.03811e-06 9.47388e-07,1.13403e-06 -0.000262909,-0.0228734,-0.00040427,0.023088,-0.0232273 8.96856e-05,0.000593382,5.60278e-05,0.000597441,0.000599481
610 rs13118873,rs1988007,rs3135064,rs57010886,rs75225149 0 311.515 inf 5 0 1.03829e-06 9.36291e-07,1.14327e-06 -1.4115e-05,-0.0233082,0.0232633,-0.0233983,0.00075036 5.66424e-05,0.000603965,0.000601691,0.000603813,9.84141e-05
611 rs112173352,rs1988007,rs2749775,rs3135064,rs57010886 0 311.509 inf 5 0 1.038e-06 9.39981e-07,1.14501e-06 -0.000191623,-0.0228902,-0.000405316,0.0230891,-0.0232462 6.59863e-05,0.00059376,5.60356e-05,0.000597467,0.000599899
612 rs1988007,rs2749775,rs3135064,rs57010886,rs73193357 0 311.474 inf 5 0 1.03785e-06 9.33321e-07,1.14046e-06 -0.0229578,-0.000456953,0.0231957,-0.0233093,0.000233525 0.000595858,5.92864e-05,0.000600242,0.000601823,8.14793e-05
613 rs1120898,rs1988007,rs2749775,rs3135064,rs57010886 0 311.47 inf 5 0 1.03794e-06 9.35419e-07,1.1467e-06 -0.000259099,-0.022872,-0.000404227,0.0230869,-0.0232259 8.96856e-05,0.000593382,5.60278e-05,0.000597441,0.000599481
614 rs13118873,rs1988007,rs28436280,rs3135064,rs57010886 0 311.45 inf 5 0 1.03808e-06 9.31868e-07,1.14046e-06 -7.3429e-05,-0.0232558,0.000478697,0.0232088,-0.0233231 5.59826e-05,0.000602559,6.2952e-05,0.00060033,0.000601905
615 rs1988007,rs2281470,rs2749775,rs3135064,rs57010886 0 311.436 inf 5 0 1.03772e-06 9.41132e-07,1.15058e-06 -0.0229518,0.000232066,-0.000459051,0.0231911,-0.0233047 0.000595711,8.19123e-05,5.96098e-05,0.000600149,0.000601731
616 rs13118873,rs1988007,rs3135064,rs363090,rs57010886 0 311.43 inf 5 0 1.03802e-06 9.29841e-07,1.14242e-06 -7.1711e-05,-0.0232813,0.0232369,0.000476682,-0.0233647 5.59867e-05,0.000603293,0.000601075,6.27345e-05,0.000602997
617 rs1988007,rs2749775,rs3135064,rs34052318,rs57010886 0 311.424 inf 5 0 1.03779e-06 9.35801e-07,1.14047e-06 -0.022877,-0.000404272,0.0230927,-0.000258223,-0.023231 0.00059351,5.60283e-05,0.000597543,9.05362e-05,0.000599608
618 rs13120043,rs1988007,rs2749775,rs3135064,rs57010886 0 311.421 inf 5 0 1.03778e-06 9.35704e-07,1.14991e-06 -0.000257961,-0.0228769,-0.000404269,0.0230926,-0.0232309 9.05362e-05,0.00059351,5.60283e-05,0.000597543,0.000599608
619 rs1988007,rs2749775,rs28376014,rs3135064,rs57010886 0 311.417 inf 5 0 1.03773e-06 9.34288e-07,1.14802e-06 -0.0228482,-0.000451802,-0.000292916,0.0231356,-0.0232495 0.000592994,5.878e-05,0.000103308,0.000598436,0.000600045
620 rs13118873,rs1988007,rs3135064,rs57010886,rs77214368 0 311.385 inf 5 0 1.03788e-06 9.33426e-07,1.14993e-06 -1.44571e-05,-0.023303,0.0232584,-0.0233933,0.000746475 5.66424e-05,0.000603965,0.000601691,0.000603813,9.84141e-05
621 rs113346030,rs13118873,rs1988007,rs3135064,rs57010886 0 311.372 inf 5 0 1.03784e-06 9.38628e-07,1.14376e-06 -0.000784497,-0.000151038,-0.0230632,0.0231744,-0.0232987 0.000103482,5.67505e-05,0.000597809,0.000599534,0.00060136
622 rs1988007,rs2749775,rs3135064,rs57010886,rs61748736 0 311.369 inf 5 0 1.03762e-06 9.29296e-07,1.14371e-06 -0.0228692,-0.000404145,0.0230849,-0.0232232,-0.000251734 0.000593382,5.60278e-05,0.000597441,0.000599481,8.96856e-05
623 rs1988007,rs2749775,rs3135064,rs57010886,rs71608278 0 311.368 inf 5 0 1.03762e-06 9.27156e-07,1.14424e-06 -0.0228692,-0.000404144,0.0230848,-0.0232232,-0.000251696 0.000593382,5.60278e-05,0.000597441,0.000599481,8.96856e-05
624 rs13118873,rs1988007,rs3135064,rs57010886,rs74604640 0 311.349 inf 5 0 1.03776e-06 9.39081e-07,1.1422e-06 -1.45511e-05,-0.0233015,0.0232571,-0.023392,0.000745407 5.66424e-05,0.000603965,0.000601691,0.000603813,9.84141e-05
625 rs1988007,rs2749775,rs3135064,rs57010886,rs75477325 0 311.348 inf 5 0 1.03756e-06 9.32184e-07,1.14426e-06 -0.0228706,-0.000397043,0.0231302,-0.0232212,0.000259621 0.000593421,5.60397e-05,0.000598348,0.000599452,9.30129e-05
626 rs16844147,rs1988007,rs2749775,rs3135064,rs57010886 0 311.336 inf 5 0 1.03751e-06 9.33867e-07,1.14961e-06 -0.0002493,-0.0228683,-0.000404117,0.0230842,-0.0232223 8.96856e-05,0.000593382,5.60278e-05,0.000597441,0.000599481
627 rs16844152,rs1988007,rs2749775,rs3135064,rs57010886 0 311.293 inf 5 0 1.03738e-06 9.35564e-07,1.15527e-06 -0.000246125,-0.0228671,-0.000404082,0.0230833,-0.0232211 8.96856e-05,0.000593382,5.60278e-05,0.000597441,0.000599481
628 rs1988007,rs2530596,rs2749775,rs3135064,rs57010886 0 311.274 inf 5 0 1.03719e-06 9.42758e-07,1.15194e-06 -0.0228939,-0.000114178,-0.000390327,0.0230757,-0.0232444 0.000594074,4.23867e-05,5.61672e-05,0.000597348,0.000600068
629 rs1988007,rs2749775,rs3135064,rs57010886,rs7680197 0 311.233 inf 5 0 1.0371e-06 9.33308e-07,1.1428e-06 -0.0228162,-0.000458257,0.0231139,-0.0232285,-0.000296286 0.000592631,5.99399e-05,0.000598071,0.000599697,0.000110963
630 rs13118873,rs1988007,rs3135064,rs34849917,rs57010886 0 311.222 inf 5 0 1.03737e-06 9.33916e-07,1.13322e-06 -5.42623e-05,-0.0232587,0.0233316,0.000630942,-0.0233907 5.60812e-05,0.00060288,0.000603928,8.37214e-05,0.000603908
631 rs1988007,rs2749775,rs3095079,rs3135064,rs57010886 0 311.126 inf 5 0 1.03603e-06 9.34461e-07,1.1428e-06 -0.0228671,-0.000402669,0.000168535,0.0232483,-0.0232281 0.000593716,5.60216e-05,7.14242e-05,0.000605056,0.000600005
632 rs1988007,rs2749775,rs3095078,rs3135064,rs57010886 0 311.119 inf 5 0 1.03601e-06 9.38469e-07,1.14675e-06 -0.0228668,-0.000402665,0.000168045,0.0232476,-0.0232278 0.000593716,5.60216e-05,7.14242e-05,0.000605056,0.000600005
633 rs1988007,rs2749775,rs3135064,rs57010886,rs73193372 0 311.108 inf 5 0 1.03668e-06 9.2706e-07,1.13692e-06 -0.0229348,-0.000454952,0.0231756,-0.0232893,0.000212343 0.000595733,5.98309e-05,0.000600229,0.00060181,8.32059e-05
634 rs144933628,rs1988007,rs2749775,rs3135064,rs57010886 0 311.102 inf 5 0 1.0367e-06 9.41286e-07,1.14991e-06 0.000360403,-0.0227735,-0.000400086,0.0230128,-0.0231888 0.000140869,0.00059243,5.60208e-05,0.000596923,0.000599002
635 rs1988007,rs2749775,rs3135064,rs57010886,rs7661198 0 311.094 inf 5 0 1.03665e-06 9.29467e-07,1.14819e-06 -0.0229236,-0.000347263,0.0231101,-0.023223,0.000254442 0.000595305,5.991e-05,0.000598092,0.000599677,9.99716e-05
636 rs1988007,rs2749775,rs3135064,rs57010886,rs6837479 0 311.083 inf 5 0 1.03666e-06 9.40569e-07,1.143e-06 -0.0229335,-0.000356909,0.02313,-0.0232496,0.000258713 0.000595694,5.86696e-05,0.000598627,0.000600403,0.000101573
637 rs113648668,rs1988007,rs2749775,rs3135064,rs57010886 0 311.078 inf 5 0 1.03661e-06 9.39152e-07,1.14299e-06 0.000253038,-0.0229228,-0.000347561,0.0231096,-0.0232225 9.99716e-05,0.000595305,5.991e-05,0.000598092,0.000599677
638 rs111457016,rs1988007,rs2749775,rs3135064,rs57010886 0 311.075 inf 5 0 1.03664e-06 9.36676e-07,1.14861e-06 0.000257992,-0.0229331,-0.000357033,0.0231297,-0.0232493 0.000101573,0.000595694,5.86696e-05,0.000598627,0.000600403
639 rs1988007,rs2749775,rs3095083,rs3135064,rs57010886 0 311.074 inf 5 0 1.03585e-06 9.36813e-07,1.14539e-06 -0.0228629,-0.000402562,0.000165525,0.023242,-0.0232238 0.00059366,5.60213e-05,7.17915e-05,0.000604987,0.000599944
640 rs1988007,rs2749775,rs28652612,rs3135064,rs57010886 0 311.064 inf 5 0 1.03648e-06 9.2671e-07,1.14461e-06 -0.0227437,-0.000439769,-0.00014351,0.023057,-0.0231751 0.000592562,5.81025e-05,5.7559e-05,0.00059716,0.000598834
641 rs1988007,rs2749775,rs3135064,rs57010886,rs75746511 0 311.05 inf 5 0 1.03656e-06 9.33082e-07,1.14137e-06 -0.0229316,-0.000357435,0.0231286,-0.0232482,0.000255645 0.000595694,5.86696e-05,0.000598627,0.000600403,0.000101573
642 rs1988007,rs2749775,rs3135064,rs57010886,rs75756650 0 311.047 inf 5 0 1.03655e-06 9.30133e-07,1.1514e-06 -0.0229314,-0.000357484,0.0231285,-0.0232481,0.000255359 0.000595694,5.86696e-05,0.000598627,0.000600403,0.000101573
643 rs1988007,rs2749775,rs3135064,rs57010886,rs6823136 0 311.045 inf 5 0 1.03654e-06 9.37762e-07,1.14055e-06 -0.0229313,-0.000357518,0.0231284,-0.023248,0.000255164 0.000595694,5.86696e-05,0.000598627,0.000600403,0.000101573
644 rs1988007,rs2749775,rs3135064,rs57010886,rs74334641 0 311.044 inf 5 0 1.03654e-06 9.40202e-07,1.14186e-06 -0.0229313,-0.000357527,0.0231284,-0.0232479,0.000255109 0.000595694,5.86696e-05,0.000598627,0.000600403,0.000101573
645 rs1988007,rs2749775,rs3135064,rs57010886,rs77460843 0 311.043 inf 5 0 1.03653e-06 9.28808e-07,1.14165e-06 -0.0229312,-0.000357544,0.0231283,-0.0232479,0.00025501 0.000595694,5.86696e-05,0.000598627,0.000600403,0.000101573
646 rs1988007,rs2749775,rs3135064,rs57010886,rs6822719 0 311.037 inf 5 0 1.03652e-06 9.35566e-07,1.15227e-06 -0.0229309,-0.000357637,0.0231281,-0.0232477,0.000254469 0.000595694,5.86696e-05,0.000598627,0.000600403,0.000101573
647 rs1988007,rs2749775,rs3095073,rs3135064,rs57010886 0 311.012 inf 5 0 1.03566e-06 9.32918e-07,1.14504e-06 -0.0228605,-0.000402528,0.000161001,0.0232358,-0.0232212 0.00059366,5.60213e-05,7.17915e-05,0.000604987,0.000599944
648 rs1988007,rs2749775,rs3135064,rs362270,rs57010886 0 310.962 inf 5 0 1.03616e-06 9.29731e-07,1.1395e-06 -0.0229491,-0.000392223,0.0231844,-0.000115811,-0.0232201 0.000596865,5.61469e-05,0.000601082,4.8272e-05,0.000599738
649 rs1988007,rs2749775,rs3135064,rs362275,rs57010886 0 310.902 inf 5 0 1.03585e-06 9.23374e-07,1.15113e-06 -0.0229068,-0.0004033,0.0232124,0.000116569,-0.0232529 0.00059519,5.60253e-05,0.000603037,5.05826e-05,0.000600936
650 rs1988007,rs2749775,rs3135064,rs363089,rs57010886 0 310.81 inf 5 0 1.03583e-06 9.29264e-07,1.14249e-06 -0.022826,-0.000429912,0.0230647,0.000257919,-0.0231794 0.000592847,5.73858e-05,0.000597314,0.000112321,0.000598948
651 rs1988007,rs2749775,rs3135064,rs362272,rs57010886 0 310.806 inf 5 0 1.03553e-06 9.36535e-07,1.14573e-06 -0.0228092,-0.000398524,0.022983,-0.000113609,-0.0231699 0.000592635,5.60331e-05,0.000597099,5.16244e-05,0.000598835
652 rs1988007,rs2749775,rs3095082,rs3135064,rs57010886 0 310.751 inf 5 0 1.03484e-06 9.27822e-07,1.14852e-06 -0.0228305,-0.000402365,-0.000140078,0.022954,-0.0231816 0.00059311,5.60213e-05,7.1525e-05,0.000597735,0.000599141
653 rs111370338,rs1988007,rs2749775,rs3135064,rs57010886 0 310.744 inf 5 0 1.03556e-06 9.31229e-07,1.14027e-06 -0.000245111,-0.0228091,-0.000448423,0.0230968,-0.0232115 0.000110963,0.000592631,5.99399e-05,0.000598071,0.000599698
654 rs1988007,rs2749775,rs3135064,rs362306,rs57010886 0 310.642 inf 5 0 1.035e-06 9.26318e-07,1.14025e-06 -0.0228727,-0.000406152,0.0231758,0.000105065,-0.0232238 0.000594409,5.60699e-05,0.000602217,5.20691e-05,0.000600365
655 rs1988007,rs2749775,rs28507598,rs3135064,rs57010886 0 310.641 inf 5 0 1.03529e-06 9.35075e-07,1.13932e-06 -0.0228079,-0.000424465,-0.000139434,0.0230822,-0.0231988 0.000592635,5.70744e-05,6.5825e-05,0.000597764,0.000599444
656 rs1547410,rs1988007,rs2749775,rs3135064,rs57010886 0 310.629 inf 5 0 1.0348e-06 9.40954e-07,1.14162e-06 -0.000109427,-0.0227951,-0.000402512,0.0229603,-0.0231555 5.62864e-05,0.000592521,5.60221e-05,0.000597585,0.000598705
657 rs1988007,rs2749775,rs3135064,rs362268,rs57010886 0 310.518 inf 5 0 1.03461e-06 9.27851e-07,1.13333e-06 -0.0227976,-0.00039884,0.0229807,-9.6917e-05,-0.0231574 0.000592554,5.60344e-05,0.000597204,5.17325e-05,0.00059874
658 rs13118873,rs1988007,rs3135064,rs362276,rs57010886 0 310.436 inf 5 0 1.03487e-06 9.36832e-07,1.13866e-06 -7.35949e-05,-0.023186,0.0231438,0.000457315,-0.0232632 5.59829e-05,0.000601703,0.000599583,6.27247e-05,0.000601288
659 rs112577780,rs1988007,rs2749775,rs3135064,rs57010886 0 310.408 inf 5 0 1.03447e-06 9.22053e-07,1.15077e-06 0.00023244,-0.0227737,-0.000400296,0.0230132,-0.0231787 0.000128021,0.00059243,5.60216e-05,0.000596923,0.000599163
660 rs1988007,rs2749775,rs3135064,rs362273,rs57010886 0 310.406 inf 5 0 1.03427e-06 9.28924e-07,1.13748e-06 -0.0228568,-0.000401915,0.0231464,8.82044e-05,-0.0232048 0.000594303,5.60198e-05,0.000601696,5.07588e-05,0.000600111
661 rs1988007,rs2749775,rs2749777,rs3135064,rs57010886 0 310.403 inf 5 0 1.0338e-06 9.33078e-07,1.13517e-06 -0.0228447,-0.00030745,-0.000125199,0.0230848,-0.0231989 0.000594197,8.32296e-05,8.20988e-05,0.000598676,0.000600269
662 rs1988007,rs2749775,rs3135064,rs3755883,rs57010886 0 310.397 inf 5 0 1.03426e-06 9.35771e-07,1.14303e-06 -0.0227834,-0.000401552,0.0229753,-8.69418e-05,-0.023146 0.00059245,5.60189e-05,0.000597363,5.02664e-05,0.000598632
663 rs17182201,rs1988007,rs2749775,rs3135064,rs57010886 0 310.372 inf 5 0 1.03371e-06 9.31008e-07,1.14137e-06 -0.000121107,-0.022841,-0.000310902,0.0230811,-0.0231952 8.16869e-05,0.000594107,8.28101e-05,0.000598583,0.000600177
664 rs13118873,rs1988007,rs2237007,rs3135064,rs57010886 0 310.369 inf 5 0 1.03451e-06 9.29321e-07,1.1316e-06 -5.66946e-05,-0.023327,0.000317209,0.0234714,-0.0233918 5.60691e-05,0.000606094,4.37195e-05,0.000609806,0.000604974
665 rs13118873,rs1988007,rs3135064,rs362314,rs57010886 0 310.321 inf 5 0 1.03436e-06 9.29283e-07,1.13394e-06 -6.17002e-05,-0.0232928,0.0234395,0.000316288,-0.0233613 5.60338e-05,0.000605068,0.00060876,4.36842e-05,0.000604135
666 rs1988007,rs2749775,rs28607448,rs3135064,rs57010886 0 310.312 inf 5 0 1.03421e-06 9.24655e-07,1.14853e-06 -0.0227532,-0.000434119,-0.000135271,0.0230257,-0.0231418 0.000592565,5.92132e-05,7.91289e-05,0.000596955,0.0005986
667 rs1988007,rs2749775,rs3135064,rs35997970,rs57010886 0 310.305 inf 5 0 1.03364e-06 9.27038e-07,1.14626e-06 -0.0228276,-0.000404399,0.0231368,8.88899e-05,-0.0231829 0.000593548,5.60591e-05,0.000602831,6.14356e-05,0.000599681
668 rs1988007,rs2749775,rs3135064,rs34030762,rs57010886 0 310.295 inf 5 0 1.03354e-06 9.29355e-07,1.13792e-06 -0.0228229,-0.000404123,0.0231348,8.94917e-05,-0.0231781 0.000593425,5.60546e-05,0.000603037,6.4001e-05,0.000599553
669 rs1988007,rs2749775,rs3135064,rs57010886,rs7675084 0 310.213 inf 5 0 1.03369e-06 9.32657e-07,1.14581e-06 -0.0228058,-0.000420798,0.0230777,-0.02313,-7.24817e-05 0.000592803,5.75636e-05,0.000598442,0.000598559,4.92948e-05
670 rs1988007,rs2749775,rs3129315,rs3135064,rs57010886 0 310.173 inf 5 0 1.03324e-06 9.35311e-07,1.14683e-06 -0.0228236,-0.000345326,-8.81837e-05,0.0230716,-0.0231877 0.000593751,7.21817e-05,7.16887e-05,0.000598696,0.000600405
671 rs1988007,rs2749775,rs3135064,rs362269,rs57010886 0 310.165 inf 5 0 1.03377e-06 9.28422e-07,1.1438e-06 -0.0228455,-0.000386121,0.0230611,9.64038e-05,-0.0231768 0.000594266,5.69129e-05,0.000597701,6.37385e-05,0.000599364
672 rs10937921,rs1988007,rs2749775,rs3135064,rs57010886 0 310.159 inf 5 0 1.0335e-06 9.31931e-07,1.14585e-06 -6.83015e-05,-0.0227994,-0.000420215,0.0230699,-0.0231252 4.95725e-05,0.000592696,5.76728e-05,0.000598253,0.000598569
673 rs1988007,rs2749775,rs3135064,rs362305,rs57010886 0 310.156 inf 5 0 1.03374e-06 9.38103e-07,1.1451e-06 -0.0228448,-0.000386263,0.0230607,9.55034e-05,-0.0231764 0.000594266,5.69129e-05,0.000597701,6.37385e-05,0.000599364
674 rs1988007,rs2749775,rs3135064,rs57010886,rs59588638 0 310.089 inf 5 0 1.03353e-06 9.33921e-07,1.14006e-06 -0.0227748,-0.000416103,0.0230375,-0.0231537,-9.0136e-05 0.000592429,5.70158e-05,0.00059714,0.000598805,6.47353e-05
675 rs1988007,rs2749775,rs3135064,rs362289,rs57010886 0 310.04 inf 5 0 1.0326e-06 9.3071e-07,1.13925e-06 -0.0227898,-0.000400873,0.0230742,5.43585e-05,-0.0231447 0.00059275,5.60218e-05,0.000601891,7.0823e-05,0.000598872
676 rs1988007,rs2749775,rs3135064,rs362274,rs57010886 0 310.032 inf 5 0 1.03336e-06 9.30466e-07,1.13919e-06 -0.0228208,-0.000389312,0.0230414,8.25712e-05,-0.023156 0.000593484,5.67766e-05,0.000597268,6.3573e-05,0.000598896
677 rs1988007,rs2749775,rs3135064,rs57010886,rs78139882 0 309.97 inf 5 0 1.03262e-06 9.2941e-07,1.13869e-06 -0.0227685,-0.000433823,0.0230007,-0.0231154,5.52173e-05 0.000592485,6.96274e-05,0.000597198,0.000598841,7.0248e-05
678 rs10021254,rs1988007,rs2749775,rs3135064,rs57010886 0 309.938 inf 5 0 1.03306e-06 9.26175e-07,1.14435e-06 7.16445e-05,-0.0228154,-0.000390321,0.0230379,-0.0231531 6.40543e-05,0.000593539,5.68754e-05,0.000597275,0.000598921
679 rs1988007,rs2749775,rs3135064,rs57010886,rs77112032 0 309.921 inf 5 0 1.03295e-06 9.29925e-07,1.14604e-06 -0.0228148,-0.000379672,0.0230332,-0.0231476,0.000109752 0.000593663,5.97425e-05,0.000597176,0.000598801,0.000105259
680 rs16844106,rs1988007,rs2749775,rs3135064,rs57010886 0 309.919 inf 5 0 1.03294e-06 9.30418e-07,1.1317e-06 0.000109468,-0.0228147,-0.000379728,0.0230331,-0.0231476 0.000105259,0.000593663,5.97425e-05,0.000597176,0.000598801
681 rs1988007,rs2749775,rs3135064,rs57010886,rs7674122 0 309.907 inf 5 0 1.03294e-06 9.30674e-07,1.14109e-06 -0.0228319,-0.000385422,0.0230539,-0.0231676,7.51472e-05 0.000594975,5.80772e-05,0.000598098,0.000599666,7.24372e-05
682 rs1988007,rs2749775,rs3135064,rs57010886,rs7678857 0 309.905 inf 5 0 1.03291e-06 9.40958e-07,1.14847e-06 -0.0228134,-0.000381033,0.0230332,-0.0231476,0.000108802 0.000593647,5.9486e-05,0.000597192,0.000598816,0.000107324
683 rs140149394,rs1988007,rs2749775,rs3135064,rs57010886 0 309.893 inf 5 0 1.03294e-06 9.34441e-07,1.14469e-06 0.000133046,-0.0227944,-0.000412263,0.023034,-0.0231488 0.000128267,0.000592729,5.70034e-05,0.000597204,0.000598838
684 rs1988007,rs2749775,rs3135063,rs3135064,rs57010886 0 309.89 inf 5 0 1.03232e-06 9.34204e-07,1.13579e-06 -0.0227471,-0.000413532,2.60652e-05,0.0229803,-0.0231195 0.000596164,6.32161e-05,6.25298e-05,0.000602701,0.000599073
685 rs1988007,rs2749775,rs3135064,rs57010886,rs61790490 0 309.876 inf 5 0 1.03283e-06 9.28583e-07,1.14205e-06 -0.0228294,-0.00038574,0.0230518,-0.0231661,6.87433e-05 0.000595157,5.83307e-05,0.000598155,0.00059975,7.1737e-05
686 rs1988007,rs2749775,rs3135064,rs57010886,rs71608258 0 309.87 inf 5 0 1.03279e-06 9.29359e-07,1.14198e-06 -0.0227552,-0.000419728,0.0230149,-0.0231295,-9.73794e-05 0.000592809,5.9425e-05,0.000596922,0.000598559,0.000104902
687 rs113583683,rs1988007,rs2749775,rs3135064,rs57010886 0 309.868 inf 5 0 1.03278e-06 9.2535e-07,1.13604e-06 9.67204e-05,-0.02281,-0.000382242,0.023031,-0.0231455 0.000105259,0.000593663,5.97425e-05,0.000597176,0.000598801
688 rs1988007,rs2749775,rs3135064,rs362310,rs57010886 0 309.868 inf 5 0 1.03284e-06 9.34587e-07,1.13211e-06 -0.0228105,-0.00039247,0.0230358,6.16364e-05,-0.023151 0.000593579,5.6766e-05,0.000597312,6.39311e-05,0.000598959
689 rs1988007,rs2276881,rs2749775,rs3135064,rs57010886 0 309.866 inf 5 0 1.03284e-06 9.31913e-07,1.14796e-06 -0.0227619,-7.66522e-05,-0.000391087,0.0230044,-0.0231172 0.000592581,7.91909e-05,5.70076e-05,0.000597023,0.000598701
690 rs1988007,rs2749775,rs3135064,rs362271,rs57010886 0 309.815 inf 5 0 1.0324e-06 9.31989e-07,1.13392e-06 -0.0227678,-0.000401133,0.0229923,-2.75039e-05,-0.0231247 0.000592575,5.60198e-05,0.000598408,5.11058e-05,0.000598636
691 rs1988007,rs2749775,rs3135064,rs362296,rs57010886 0 309.812 inf 5 0 1.03226e-06 9.32018e-07,1.14922e-06 -0.0227699,-0.000400804,0.0229993,-1.57938e-05,-0.0231258 0.000592676,5.60471e-05,0.000599382,5.45965e-05,0.000598726
692 rs114480919,rs1988007,rs2749775,rs3135064,rs57010886 0 309.798 inf 5 0 1.03245e-06 9.25013e-07,1.13974e-06 -6.89923e-05,-0.0227754,-0.000401759,0.0230158,-0.0231089 0.000113795,0.00059243,5.60234e-05,0.000596924,0.000599555
693 rs1988007,rs2749775,rs3135064,rs3135175,rs57010886 0 309.782 inf 5 0 1.0323e-06 9.31484e-07,1.13131e-06 -0.0227835,-0.000401351,0.0230127,-1.92884e-05,-0.02314 0.000592859,5.60188e-05,0.000596952,5.06922e-05,0.000599153
694 rs1988007,rs2749775,rs3135064,rs57010886,rs82332 0 309.769 inf 5 0 1.03227e-06 9.3025e-07,1.14435e-06 -0.0227837,-0.000401436,0.0230329,-0.0231376,1.63581e-05 0.000593041,5.60199e-05,0.000599431,0.000599022,5.00179e-05
695 rs112315761,rs1988007,rs2749775,rs3135064,rs57010886 0 309.76 inf 5 0 1.03244e-06 9.31245e-07,1.14351e-06 -6.53237e-05,-0.022784,-0.000413873,0.0230368,-0.0231516 0.000110963,0.000592631,5.99399e-05,0.000598071,0.000599698
696 rs1988007,rs2749775,rs3135064,rs57010886,rs82334 0 309.755 inf 5 0 1.03223e-06 9.32632e-07,1.14162e-06 -0.0227799,-0.000401381,0.0230258,-0.0231343,1.0225e-05 0.000592951,5.60195e-05,0.000599257,0.000598944,5.00753e-05
697 rs1988007,rs2071703,rs2749775,rs3135064,rs57010886 0 309.755 inf 5 0 1.03221e-06 9.32713e-07,1.14456e-06 -0.0227776,7.50379e-06,-0.000401278,0.023022,-0.0231321 0.00059272,5.04221e-05,5.60195e-05,0.000598763,0.000598746
698 rs10022193,rs1988007,rs2749775,rs3135064,rs57010886 0 309.751 inf 5 0 1.03232e-06 9.36465e-07,1.14457e-06 -2.41333e-05,-0.0227713,-0.000407528,0.0230236,-0.023139 5.74612e-05,0.000592489,5.79355e-05,0.000597273,0.000598954
699 rs1988007,rs2749775,rs3135064,rs57010886,rs59898919 0 309.75 inf 5 0 1.03238e-06 9.25693e-07,1.1325e-06 -0.022756,-0.000405192,0.0230075,-0.0231226,-3.21056e-05 0.000593544,5.65125e-05,0.000597098,0.000598724,6.18132e-05
700 rs1988007,rs2749775,rs2858088,rs3135064,rs57010886 0 309.742 inf 5 0 1.03223e-06 9.26802e-07,1.13935e-06 -0.0227752,-0.000399135,-1.01465e-05,0.023011,-0.0231344 0.000592431,5.69328e-05,4.71773e-05,0.000597213,0.000598928
701 rs1988007,rs2749775,rs3135064,rs57010886,rs60551364 0 309.739 inf 5 0 1.03235e-06 9.2458e-07,1.13961e-06 -0.0227578,-0.00040481,0.0230082,-0.0231233,-2.89399e-05 0.000593544,5.65125e-05,0.000597098,0.000598724,6.18132e-05
702 rs1988007,rs2749775,rs3135064,rs362312,rs57010886 0 309.729 inf 5 0 1.03228e-06 9.27305e-07,1.13577e-06 -0.0227761,-0.000404542,0.0230236,1.47187e-05,-0.0231291 0.00059244,5.68038e-05,0.000597455,4.29954e-05,0.000598563
703 rs1988007,rs2749775,rs3135064,rs57010886,rs73193307 0 309.718 inf 5 0 1.03238e-06 9.28603e-07,1.14123e-06 -0.0227653,-0.000396093,0.0230066,-0.0231204,-4.0792e-05 0.000592729,5.69532e-05,0.000597149,0.00059885,8.01822e-05
704 rs113407847,rs1988007,rs2749775,rs3135064,rs57010886 0 309.684 inf 5 0 1.03231e-06 9.3342e-07,1.14134e-06 3.01224e-05,-0.0227821,-0.000403798,0.0230245,-0.0231374 7.5151e-05,0.000592706,5.63587e-05,0.000597397,0.000598851
705 rs1988007,rs2749775,rs3135064,rs57010886,rs73193359 0 309.674 inf 5 0 1.0322e-06 9.35311e-07,1.14281e-06 -0.0227766,-0.000402314,0.0230167,-0.0231316,6.462e-06 0.000593039,5.80046e-05,0.000597495,0.000599126,9.78617e-05
706 rs1988007,rs2749775,rs3135064,rs3135176,rs57010886 0 309.673 inf 5 0 1.03221e-06 9.28926e-07,1.1428e-06 -0.0227748,-0.000401226,0.0230167,1.111e-05,-0.0231297 0.00059243,5.60223e-05,0.000597032,7.44893e-05,0.00059856
707 rs1988007,rs2749775,rs3135064,rs4690087,rs57010886 0 309.658 inf 5 0 1.0322e-06 9.24306e-07,1.14016e-06 -0.0227749,-0.000401327,0.0230149,1.25361e-06,-0.0231299 0.00059243,5.60206e-05,0.00059698,9.43864e-05,0.00059856
708 rs111673417,rs1988007,rs2749775,rs3135064,rs57010886 0 309.657 inf 5 0 1.0322e-06 9.32437e-07,1.14498e-06 3.0307e-06,-0.0227754,-0.000401313,0.0230158,-0.0231304 9.30988e-05,0.00059262,5.60192e-05,0.000597393,0.000598781
709 rs13118873,rs1988007,rs3135064,rs57010886,rs61790518 0 309.586 inf 5 0 1.03214e-06 9.25129e-07,1.13953e-06 1.06241e-05,-0.0232511,0.0231829,-0.0232912,0.000593891 5.74536e-05,0.000604735,0.000601541,0.000602926,8.46811e-05
710 rs13118873,rs1988007,rs2749779,rs3135064,rs57010886 0 309.454 inf 5 0 1.03136e-06 9.2392e-07,1.1304e-06 -0.000190641,-0.0226496,-0.000400753,0.0229634,-0.0230759 5.81992e-05,0.000591367,5.78094e-05,0.000596125,0.000597686
711 rs13118873,rs16844201,rs1988007,rs3135064,rs57010886 0 309.274 inf 5 0 1.03082e-06 9.31305e-07,1.14087e-06 -0.000180539,-0.000394754,-0.0226449,0.0229427,-0.0230626 5.78474e-05,5.74178e-05,0.000591345,0.000595781,0.000597507
712 rs13118873,rs1988007,rs3121420,rs3135064,rs57010886 0 308.845 inf 5 0 1.02901e-06 9.27907e-07,1.14379e-06 -0.00010891,-0.0229598,-0.000484326,0.0225935,-0.0231034 5.61404e-05,0.000597505,7.24885e-05,0.000590329,0.000598883
713 rs13118873,rs1988007,rs3129334,rs3135064,rs57010886 0 308.814 inf 5 0 1.02909e-06 9.27198e-07,1.13933e-06 -0.000149758,-0.0229787,0.000423747,0.022707,-0.0231777 5.69335e-05,0.000597958,6.33423e-05,0.000591724,0.000600794
714 rs13118873,rs1988007,rs3135064,rs4690081,rs57010886 0 308.607 inf 5 0 1.02826e-06 9.25591e-07,1.13555e-06 -0.000108557,-0.0229516,0.0225902,-0.00047836,-0.0230952 5.61404e-05,0.000597505,0.000590329,7.24885e-05,0.000598883
715 rs13118873,rs1988007,rs2237006,rs3135064,rs57010886 0 308.089 inf 5 0 1.02728e-06 9.17457e-07,1.13562e-06 -5.25322e-05,-0.0231335,0.0002847,0.0232639,-0.0231955 5.61375e-05,0.000603164,4.38609e-05,0.000606481,0.000601939
716 rs13118873,rs1988007,rs3135064,rs57010886,rs78139882 0 307.977 inf 5 0 1.0264e-06 9.30714e-07,1.13376e-06 -0.000423047,-0.0225977,0.0229931,-0.0231189,-0.000500291 7.7536e-05,0.000591051,0.000598178,0.000600066,7.82874e-05
717 rs13118873,rs1988007,rs3135063,rs3135064,rs57010886 0 307.788 inf 5 0 1.02545e-06 9.30869e-07,1.13642e-06 -0.000497892,-0.0230484,-0.000540522,0.0235181,-0.0231388 8.6912e-05,0.000601245,8.60349e-05,0.000618846,0.000600964
718 rs13118873,rs1988007,rs2798225,rs3135064,rs57010886 0 307.776 inf 5 0 1.026e-06 9.23973e-07,1.13617e-06 0.000145811,-0.0230585,0.000344678,0.0231439,-0.0229762 6.6344e-05,0.000601325,5.43148e-05,0.000602946,0.000596618
719 rs13118873,rs1988007,rs2857794,rs3135064,rs57010886 0 307.683 inf 5 0 1.02542e-06 9.28804e-07,1.13089e-06 0.000273009,-0.0232815,0.00049752,0.0229377,-0.0230538 7.93569e-05,0.000609763,7.92378e-05,0.000597001,0.000598629
720 rs13118873,rs16844197,rs1988007,rs3135064,rs57010886 0 307.629 inf 5 0 1.02559e-06 9.24751e-07,1.13158e-06 -0.00017812,-0.000360771,-0.0225564,0.0228401,-0.0229544 5.80953e-05,5.72818e-05,0.00059061,0.00059462,0.000596226
721 rs13118873,rs1988007,rs3135064,rs57010886,rs60888991 0 307.538 inf 5 0 1.02569e-06 9.25183e-07,1.13607e-06 -1.37159e-05,-0.0228541,0.0228095,-0.0229213,0.000595028 5.69582e-05,0.000595786,0.000593951,0.000595516,9.43027e-05
722 rs13118873,rs1988007,rs3129332,rs3135064,rs57010886 0 307.531 inf 5 0 1.02529e-06 9.2834e-07,1.12883e-06 -0.000179179,-0.0225346,-0.000356674,0.0228141,-0.0229301 5.81643e-05,0.00059039,5.69474e-05,0.000594122,0.000595769
723 rs13118873,rs1988007,rs3135064,rs362338,rs57010886 0 307.462 inf 5 0 1.02546e-06 9.25272e-07,1.13106e-06 -8.29083e-05,-0.0229726,0.0229454,0.000405543,-0.0230601 5.59773e-05,0.000598952,0.000597191,6.45471e-05,0.000598782
724 rs13118873,rs1988007,rs3135064,rs57010886,rs79840965 0 306.943 inf 5 0 1.02383e-06 9.27263e-07,1.12227e-06 -2.95602e-05,-0.0227912,0.0227637,-0.0228918,0.000597248 5.65892e-05,0.000594764,0.000593353,0.000595249,9.80464e-05
725 rs13118873,rs1988007,rs2798221,rs3135064,rs57010886 0 306.794 inf 5 0 1.02281e-06 9.18781e-07,1.1274e-06 0.000180673,-0.0231094,0.000347439,0.0231622,-0.0229907 7.10147e-05,0.000604761,5.82064e-05,0.000605452,0.000597755
726 rs13118873,rs1988007,rs3095075,rs3135064,rs57010886 0 306.33 inf 5 0 1.02158e-06 9.191e-07,1.1282e-06 -7.33171e-05,-0.0230188,0.000279901,0.0232012,-0.0231102 5.5988e-05,0.000602166,4.81183e-05,0.00060794,0.000601704
727 rs13118873,rs1988007,rs3135064,rs57010886,rs73193354 0 306.322 inf 5 0 1.02161e-06 9.12213e-07,1.12824e-06 -0.000286413,-0.02251,0.0225319,-0.0226527,0.000530353 6.62461e-05,0.000590306,0.000590031,0.000591769,9.11144e-05
728 rs13118873,rs1988007,rs3129329,rs3135064,rs57010886 0 306.155 inf 5 0 1.02093e-06 9.25196e-07,1.12779e-06 -0.000170623,-0.0224797,-0.000326892,0.0227398,-0.0228557 5.81548e-05,0.000590028,5.70037e-05,0.000593393,0.000595039
729 rs12640186,rs13118873,rs1988007,rs3135064,rs57010886 0 306.129 inf 5 0 1.02085e-06 9.1861e-07,1.1292e-06 -0.000325439,-0.000168734,-0.0224759,0.0227336,-0.0228494 5.68506e-05,5.80736e-05,0.000589994,0.000593278,0.000594923
730 rs13118873,rs1988007,rs3025825,rs3135064,rs57010886 0 305.775 inf 5 0 1.02011e-06 9.22079e-07,1.12967e-06 -7.80221e-05,-0.0228424,0.000366062,0.0228198,-0.0229304 5.59769e-05,0.000597131,6.50106e-05,0.000595489,0.00059698
731 rs13118873,rs1988007,rs3135064,rs362336,rs57010886 0 305.723 inf 5 0 1.01966e-06 9.17e-07,1.13066e-06 -6.83991e-05,-0.0228806,0.0230645,0.000286694,-0.0230012 5.60155e-05,0.000598466,0.000603747,5.14519e-05,0.000599106
732 rs13118873,rs1988007,rs3135064,rs362323,rs57010886 0 305.316 inf 5 0 1.01866e-06 9.16455e-07,1.13282e-06 -7.96496e-05,-0.0228002,0.0227778,0.000349459,-0.0228887 5.59757e-05,0.000596438,0.000594823,6.42409e-05,0.000596327
733 rs13118873,rs1988007,rs3135064,rs362303,rs57010886 0 305.172 inf 5 0 1.01822e-06 9.22841e-07,1.12241e-06 -8.22385e-05,-0.0226753,0.0227532,-0.000330865,-0.0228704 5.59769e-05,0.000593384,0.000594322,6.14952e-05,0.000595988
734 rs13118873,rs1988007,rs3129319,rs3135064,rs57010886 0 305.147 inf 5 0 1.01732e-06 9.15245e-07,1.12425e-06 -5.86176e-05,-0.0225025,0.000376499,0.0228385,-0.022655 5.61257e-05,0.00059047,7.16121e-05,0.000597017,0.000592046
735 rs13118873,rs1988007,rs3135064,rs57010886,rs73193327 0 305.022 inf 5 0 1.0176e-06 9.1976e-07,1.13094e-06 5.85989e-05,-0.0226035,0.0226429,-0.0227629,-0.000468666 6.18051e-05,0.000592028,0.000592016,0.000593751,8.84865e-05
736 rs13118873,rs1988007,rs3135064,rs362304,rs57010886 0 304.868 inf 5 0 1.01724e-06 9.11638e-07,1.1235e-06 -7.28269e-05,-0.0228046,0.0227784,0.000322602,-0.0229039 5.59931e-05,0.00059712,0.000595279,6.14919e-05,0.000597169
737 rs13118873,rs1988007,rs3129318,rs3135064,rs57010886 0 304.726 inf 5 0 1.01576e-06 9.11734e-07,1.12371e-06 -8.69729e-05,-0.02274,0.000423719,0.022402,-0.0228913 5.59918e-05,0.00059575,8.41123e-05,0.000589154,0.000597338
738 rs13118873,rs1988007,rs3135064,rs57010886 0 302.151 inf 4 -nan 9.97615e-07 8.91374e-07,1.11168e-06 -8.01852e-05,-0.0222942,0.0223243,-0.022443 5.59756e-05,0.00058914,0.000588952,0.000590671
739 rs13118873,rs1544520,rs1988007,rs3135064,rs57010886 0 304.601 inf 5 0 1.01638e-06 9.11616e-07,1.12074e-06 -2.61759e-05,0.000483487,-0.0227492,0.0227185,-0.0228317 5.69582e-05,9.43027e-05,0.000595786,0.000593951,0.000595516
740 rs13118873,rs1988007,rs3135064,rs363088,rs57010886 0 304.55 inf 5 0 1.01595e-06 9.07325e-07,1.1207e-06 -7.05802e-05,-0.0227843,0.0229533,0.000260136,-0.0229087 5.60077e-05,0.000597033,0.000601904,5.13576e-05,0.000597782
741 rs13118873,rs1988007,rs3135064,rs3775061,rs57010886 0 304.139 inf 5 0 1.01464e-06 9.16581e-07,1.11925e-06 -0.000101818,-0.0225542,0.0224484,-0.000251285,-0.0227288 5.61513e-05,0.000591552,0.000589502,5.15687e-05,0.000593575
742 rs12640721,rs13118873,rs1988007,rs3135064,rs57010886 0 304.065 inf 5 0 1.01431e-06 9.17416e-07,1.11238e-06 -0.000274223,-0.000154799,-0.0224473,0.0226692,-0.0227855 5.68506e-05,5.80736e-05,0.000589994,0.000593278,0.000594923
743 rs13118873,rs1988007,rs2071667,rs3135064,rs57010886 0 303.947 inf 5 0 1.0138e-06 9.09359e-07,1.12064e-06 0.000127161,-0.022846,0.000275067,0.0228933,-0.0227823 7.1004e-05,0.000600501,5.79517e-05,0.000601029,0.00059498
744 rs13118873,rs1988007,rs2858086,rs3135064,rs57010886 0 303.869 inf 5 0 1.01355e-06 9.11979e-07,1.11961e-06 0.000125503,-0.0228416,0.000272867,0.0228887,-0.0227796 7.1004e-05,0.000600501,5.79517e-05,0.000601029,0.00059498
745 rs13118873,rs1988007,rs3135064,rs57010886,rs7661198 0 303.769 inf 5 0 1.01375e-06 9.0816e-07,1.11886e-06 -3.1663e-05,-0.0226799,0.022655,-0.0227687,0.000450366 5.69042e-05,0.000594736,0.000593071,0.000594655,9.5029e-05
746 rs13118873,rs1988007,rs2071668,rs3135064,rs57010886 0 303.747 inf 5 0 1.01316e-06 9.15989e-07,1.12178e-06 0.000124022,-0.0228328,0.000271351,0.0228819,-0.0227724 7.1163e-05,0.00060043,5.83906e-05,0.000601051,0.000594908
747 rs113648668,rs13118873,rs1988007,rs3135064,rs57010886 0 303.741 inf 5 0 1.01367e-06 9.10825e-07,1.12053e-06 0.000449097,-3.17998e-05,-0.0226789,0.022654,-0.0227677 9.5029e-05,5.69042e-05,0.000594736,0.000593071,0.000594655
748 rs13118873,rs1988007,rs3129322,rs3135064,rs57010886 0 303.649 inf 5 0 1.01292e-06 9.23672e-07,1.11149e-06 -9.97784e-05,-0.022526,-0.000259933,0.0223824,-0.0226946 5.61368e-05,0.000591284,5.64015e-05,0.000589087,0.000593189
749 rs13118873,rs1988007,rs3135064,rs362277,rs57010886 0 303.636 inf 5 0 1.01335e-06 9.2145e-07,1.12789e-06 -8.68318e-05,-0.0226722,0.0226645,0.000299591,-0.0227883 5.59936e-05,0.000594658,0.000593428,6.40501e-05,0.000595267
750 rs13118873,rs1988007,rs3121418,rs3135064,rs57010886 0 303.387 inf 5 0 1.01205e-06 9.10147e-07,1.11808e-06 -6.40958e-05,-0.0226982,0.000259639,0.0229031,-0.0228262 5.60912e-05,0.000596032,5.80771e-05,0.000603013,0.000596857
751 rs13118873,rs1988007,rs3121417,rs3135064,rs57010886 0 303.347 inf 5 0 1.01193e-06 9.1485e-07,1.1134e-06 -6.02257e-05,-0.0226959,0.000256909,0.0228957,-0.0228225 5.61548e-05,0.000596011,5.77085e-05,0.000602777,0.000596792
752 rs13118873,rs1988007,rs3135064,rs57010886,rs6837479 0 303.086 inf 5 0 1.01161e-06 9.11046e-07,1.11853e-06 -4.36308e-05,-0.0226531,0.0226416,-0.0227671,0.00043125 5.65892e-05,0.000594764,0.000593353,0.000595249,9.80464e-05
753 rs111457016,rs13118873,rs1988007,rs3135064,rs57010886 0 303.073 inf 5 0 1.01157e-06 9.13502e-07,1.10862e-06 0.000430578,-4.36878e-05,-0.0226525,0.0226411,-0.0227666 9.80464e-05,5.65892e-05,0.000594764,0.000593353,0.000595249
754 rs13118873,rs1988007,rs3135064,rs57010886,rs75746511 0 303.031 inf 5 0 1.01143e-06 9.03481e-07,1.12085e-06 -4.38731e-05,-0.0226507,0.0226395,-0.0227649,0.000428391 5.65892e-05,0.000594764,0.000593353,0.000595249,9.80464e-05
755 rs13118873,rs1988007,rs3135064,rs57010886,rs75756650 0 303.025 inf 5 0 1.01142e-06 9.07441e-07,1.12238e-06 -4.38957e-05,-0.0226505,0.0226393,-0.0227647,0.000428125 5.65892e-05,0.000594764,0.000593353,0.000595249,9.80464e-05
756 rs13118873,rs1988007,rs3135064,rs57010886,rs6823136 0 303.022 inf 5 0 1.01141e-06 9.1398e-07,1.10729e-06 -4.39111e-05,-0.0226503,0.0226391,-0.0227646,0.000427943 5.65892e-05,0.000594764,0.000593353,0.000595249,9.80464e-05
757 rs13118873,rs1988007,rs3135064,rs57010886,rs74334641 0 303.021 inf 5 0 1.0114e-06 9.08852e-07,1.11716e-06 -4.39155e-05,-0.0226503,0.0226391,-0.0227646,0.000427892 5.65892e-05,0.000594764,0.000593353,0.000595249,9.80464e-05
758 rs13118873,rs1988007,rs3135064,rs57010886,rs77460843 0 303.019 inf 5 0 1.0114e-06 9.14532e-07,1.11362e-06 -4.39233e-05,-0.0226502,0.022639,-0.0227645,0.0004278 5.65892e-05,0.000594764,0.000593353,0.000595249,9.80464e-05
759 rs13118873,rs1988007,rs3135064,rs362325,rs57010886 0 303.015 inf 5 0 1.01138e-06 9.02689e-07,1.11825e-06 -8.89142e-05,-0.0226741,0.022672,0.000294872,-0.0227845 5.60114e-05,0.000595546,0.000594326,6.76247e-05,0.000595841
760 rs13118873,rs1988007,rs3135064,rs57010886,rs6822719 0 303.009 inf 5 0 1.01137e-06 9.04477e-07,1.11283e-06 -4.3966e-05,-0.0226498,0.0226387,-0.0227641,0.000427295 5.65892e-05,0.000594764,0.000593353,0.000595249,9.80464e-05
761 rs13118873,rs1988007,rs3135064,rs362287,rs57010886 0 302.866 inf 5 0 1.01009e-06 9.07438e-07,1.11725e-06 -0.00010172,-0.0225121,0.0223039,-0.000297475,-0.0226679 5.62168e-05,0.000591487,0.000588972,7.1866e-05,0.000593165
762 rs13118873,rs1988007,rs3135064,rs362282,rs57010886 0 302.828 inf 5 0 1.00996e-06 9.04369e-07,1.11036e-06 -0.00010173,-0.0225126,0.0223038,-0.000297386,-0.0226684 5.62197e-05,0.000591524,0.000588973,7.22397e-05,0.000593204
763 rs13118873,rs1988007,rs3095077,rs3135064,rs57010886 0 302.683 inf 5 0 1.00952e-06 9.08059e-07,1.11507e-06 -6.40221e-05,-0.0225493,0.00028738,0.0228098,-0.0226968 5.61185e-05,0.000592516,7.11538e-05,0.000601096,0.000594006
764 rs13118873,rs1988007,rs2157091,rs3135064,rs57010886 0 302.672 inf 5 0 1.00979e-06 9.03816e-07,1.11566e-06 8.21783e-05,-0.0227161,-0.000232908,0.022771,-0.0226925 6.86422e-05,0.000598119,5.69925e-05,0.000599011,0.000593818
765 rs13118873,rs1988007,rs2269499,rs3135064,rs57010886 0 302.668 inf 5 0 1.00996e-06 9.17969e-07,1.1185e-06 -6.67596e-05,-0.022652,0.000213696,0.0227986,-0.0227795 5.60705e-05,0.000595514,5.18965e-05,0.000600113,0.000596296
766 rs13118873,rs1988007,rs3135064,rs362279,rs57010886 0 302.574 inf 5 0 1.00913e-06 9.1153e-07,1.11824e-06 -6.35414e-05,-0.0225566,0.0228242,0.00029137,-0.022704 5.61325e-05,0.00059284,0.000602278,7.34327e-05,0.000594324
767 rs13118873,rs1988007,rs3135064,rs362266,rs57010886 0 302.529 inf 5 0 1.00899e-06 9.04465e-07,1.1159e-06 -6.36512e-05,-0.0225549,0.0228209,0.000289448,-0.0227023 5.61325e-05,0.00059284,0.000602278,7.34327e-05,0.000594324
768 rs13118873,rs1988007,rs3135064,rs362283,rs57010886 0 302.522 inf 5 0 1.00899e-06 9.12161e-07,1.11314e-06 -0.000100816,-0.0225033,0.0223047,-0.000284775,-0.0226588 5.62197e-05,0.000591524,0.000588973,7.22397e-05,0.000593204
769 rs13118873,rs1988007,rs3135064,rs34155847,rs57010886 0 302.47 inf 5 0 1.00938e-06 9.09449e-07,1.11858e-06 -7.22356e-05,-0.0226173,0.0227579,0.000219203,-0.0227587 5.60106e-05,0.00059462,0.000598784,5.46327e-05,0.000595889
770 rs13118873,rs1988007,rs2157090,rs3135064,rs57010886 0 302.297 inf 5 0 1.0086e-06 9.10536e-07,1.11325e-06 7.3573e-05,-0.0226938,-0.000220564,0.0227473,-0.0226793 6.86422e-05,0.000598119,5.69925e-05,0.000599011,0.000593818
771 rs13118873,rs1988007,rs3095081,rs3135064,rs57010886 0 302.291 inf 5 0 1.00825e-06 9.0499e-07,1.1214e-06 -6.04267e-05,-0.0225313,0.000276526,0.0227842,-0.0226773 5.62162e-05,0.000592432,7.27158e-05,0.000601243,0.000593876
772 rs13118873,rs1988007,rs3095072,rs3135064,rs57010886 0 302.192 inf 5 0 1.00794e-06 9.09324e-07,1.12e-06 -6.07402e-05,-0.0225276,0.000272139,0.0227769,-0.0226736 5.62162e-05,0.000592432,7.27158e-05,0.000601243,0.000593876
773 rs13118873,rs1988007,rs3121419,rs3135064,rs57010886 0 302.157 inf 5 0 1.00836e-06 9.09589e-07,1.12157e-06 -7.1207e-05,-0.0226142,0.000197256,0.0227512,-0.0227445 5.60248e-05,0.000595053,5.15868e-05,0.000599443,0.000595911
774 rs13118873,rs1988007,rs3135064,rs57010886,rs76034781 0 302.054 inf 5 0 1.00798e-06 9.12644e-07,1.11102e-06 -9.10286e-05,-0.0222913,0.0223251,-0.0226332,0.000397341 5.60502e-05,0.000589141,0.000588952,0.000592843,0.000105931
775 rs13118873,rs1988007,rs3135064,rs3135168,rs57010886 0 302.045 inf 5 0 1.00747e-06 9.1161e-07,1.11891e-06 -9.5881e-05,-0.0226579,0.0224714,-0.000264641,-0.0228038 5.61404e-05,0.000597505,0.000590329,7.24885e-05,0.000598883
776 rs13118873,rs1988007,rs3135064,rs57010886,rs73193313 0 302.017 inf 5 0 1.00812e-06 9.15065e-07,1.11557e-06 3.38207e-06,-0.0226465,0.0226782,-0.0227983,-0.00038431 6.01855e-05,0.000596471,0.000596351,0.000598109,0.000101697
777 rs13118873,rs143583733,rs1988007,rs3135064,rs57010886 0 302.002 inf 5 0 1.00819e-06 9.05382e-07,1.11101e-06 -7.71295e-05,0.000352091,-0.0224872,0.0225436,-0.0226309 5.59814e-05,9.28794e-05,0.000591336,0.000591786,0.000592748
778 rs16844212,rs1988007,rs3129317,rs3135064,rs57010886 0 301.97 inf 5 0 1.32679e-06 1.21265e-06,1.45578e-06 0.00144977,-0.0273779,0.00133514,0.0263284,-0.0290941 7.18477e-05,0.000632733,7.06616e-05,0.000616992,0.000664372
779 rs13118873,rs1988007,rs2530596,rs3135064,rs57010886 0 301.569 inf 5 0 1.00667e-06 9.08307e-07,1.11029e-06 -0.000112354,-0.0224578,-0.000149382,0.0224313,-0.0226211 5.67309e-05,0.000591005,4.28451e-05,0.000589752,0.000592875
780 rs13118873,rs1988007,rs2108753,rs3135064,rs57010886 0 301.435 inf 5 0 1.00592e-06 8.9866e-07,1.11415e-06 3.77079e-05,-0.0225376,0.000179998,0.0225963,-0.022562 6.62445e-05,0.000593663,5.40894e-05,0.000594599,0.000591752
781 rs13118873,rs1988007,rs2858084,rs3135064,rs57010886 0 301.393 inf 5 0 1.00571e-06 9.09219e-07,1.11577e-06 5.40874e-05,-0.0225049,-0.000190664,0.022556,-0.0225067 6.93358e-05,0.000592629,5.81011e-05,0.000593169,0.00059099
782 rs13118873,rs1988007,rs2798224,rs3135064,rs57010886 0 301.37 inf 5 0 1.00572e-06 9.07889e-07,1.11562e-06 3.61211e-05,-0.0225343,0.000177575,0.0225927,-0.0225603 6.62445e-05,0.000593663,5.40894e-05,0.000594599,0.000591752
783 rs13118873,rs1988007,rs2858088,rs3135064,rs57010886 0 301.349 inf 5 0 1.00551e-06 8.98398e-07,1.1083e-06 -0.000238916,-0.0223071,-0.000199744,0.0223331,-0.0226228 7.44224e-05,0.000589154,6.17176e-05,0.000588958,0.000593277
784 rs13118873,rs1988007,rs3135064,rs57010886,rs77112032 0 301.201 inf 5 0 1.00562e-06 9.01186e-07,1.11316e-06 -4.66265e-05,-0.022496,0.0224879,-0.0226043,0.000327367 5.6913e-05,0.00059238,0.000591084,0.000592738,0.000100351
785 rs13118873,rs16844106,rs1988007,rs3135064,rs57010886 0 301.197 inf 5 0 1.00561e-06 9.08349e-07,1.11126e-06 -4.66529e-05,0.000327109,-0.0224959,0.0224878,-0.0226042 5.6913e-05,0.000100351,0.00059238,0.000591084,0.000592738
786 rs13118873,rs1988007,rs3095080,rs3135064,rs57010886 0 301.143 inf 5 0 1.00476e-06 9.05242e-07,1.09949e-06 -6.96048e-05,-0.0224521,0.000202921,0.0226378,-0.0226001 5.60821e-05,0.000591391,6.62523e-05,0.000597782,0.000592895
787 rs13118873,rs1988007,rs3135064,rs57010886,rs7678857 0 301.066 inf 5 0 1.0052e-06 9.01657e-07,1.1187e-06 -4.9455e-05,-0.0224867,0.0224813,-0.0225978,0.000324821 5.68106e-05,0.00059227,0.000591036,0.000592691,0.000102576
788 rs113583683,rs13118873,rs1988007,rs3135064,rs57010886 0 301.037 inf 5 0 1.0051e-06 9.07118e-07,1.10954e-06 0.000315522,-4.78407e-05,-0.0224887,0.022482,-0.0225985 0.000100351,5.6913e-05,0.00059238,0.000591084,0.000592738
789 rs13118873,rs1988007,rs3135064,rs3135170,rs57010886 0 300.948 inf 5 0 1.00421e-06 9.01234e-07,1.10764e-06 -0.000109801,-0.0225445,0.0224478,-0.000179385,-0.0227134 5.68811e-05,0.000595303,0.000590459,6.12331e-05,0.000597837
790 rs13118873,rs1988007,rs3135064,rs57010886,rs60551364 0 300.925 inf 5 0 1.00392e-06 8.99353e-07,1.09943e-06 -0.000306221,-0.022454,0.0224771,-0.0225983,0.000303097 9.69131e-05,0.000591788,0.000591377,0.000593168,0.000106085
791 rs13118873,rs1988007,rs3135064,rs57010886,rs61790490 0 300.834 inf 5 0 1.00447e-06 9.12699e-07,1.11373e-06 -8.88921e-05,-0.0225094,0.0225169,-0.0226338,0.000206653 5.6051e-05,0.000593506,0.000592453,0.000594096,6.89865e-05
792 rs13118873,rs1988007,rs3135064,rs57010886,rs59898919 0 300.818 inf 5 0 1.00358e-06 9.02928e-07,1.11025e-06 -0.000299267,-0.0224491,0.0224724,-0.0225936,0.000293773 9.69131e-05,0.000591788,0.000591377,0.000593168,0.000106085
793 rs13118873,rs1988007,rs3135064,rs57010886,rs73077112 0 300.817 inf 5 0 1.00395e-06 9.0488e-07,1.1086e-06 6.93365e-05,-0.022458,0.0224897,-0.0226084,-0.000257209 7.65417e-05,0.000591911,0.000591778,0.000593487,8.98037e-05
794 rs13118873,rs1988007,rs3135064,rs57010886,rs7674122 0 300.803 inf 5 0 1.00438e-06 8.96594e-07,1.11673e-06 -8.90759e-05,-0.0225,0.022509,-0.0226246,0.000207934 5.60555e-05,0.000593196,0.000592225,0.000593825,6.99694e-05
795 rs13118873,rs1988007,rs3135064,rs3135171,rs57010886 0 300.773 inf 5 0 1.0035e-06 9.03495e-07,1.1029e-06 -6.25958e-05,-0.0224125,0.0225919,0.000190686,-0.0225551 5.63399e-05,0.000590708,0.000596939,6.93508e-05,0.000592077
796 rs13118873,rs1988007,rs3135064,rs57010886,rs75477325 0 300.764 inf 5 0 1.00427e-06 9.02233e-07,1.1028e-06 -7.51934e-05,-0.0224017,0.0224532,-0.0225466,0.00027386 5.60013e-05,0.00059027,0.000590578,0.000591718,9.30208e-05
797 rs13118873,rs1988007,rs28728173,rs3135064,rs57010886 0 300.762 inf 5 0 1.00414e-06 8.98104e-07,1.11612e-06 -7.63164e-06,-0.0224597,-0.000323738,0.0224828,-0.022604 6.12628e-05,0.000591871,0.000111092,0.00059146,0.00059325
798 rs12646808,rs13118873,rs1988007,rs3135064,rs57010886 0 300.738 inf 5 0 1.00404e-06 8.92445e-07,1.11674e-06 0.000128101,-9.87887e-05,-0.022321,0.022337,-0.022548 4.43624e-05,5.63451e-05,0.000589213,0.000588968,0.00059179
799 rs13118873,rs1988007,rs3095074,rs3135064,rs57010886 0 300.73 inf 5 0 1.00336e-06 9.00124e-07,1.11748e-06 -6.55442e-05,-0.02241,0.000188651,0.0225892,-0.0225537 5.62353e-05,0.000590685,6.9557e-05,0.000596997,0.00059208
800 rs13118873,rs1988007,rs3135064,rs57010886,rs71608266 0 300.685 inf 5 0 1.00401e-06 9.02188e-07,1.10402e-06 -7.49269e-05,-0.0223942,0.0223953,-0.0225383,-0.000256006 5.60054e-05,0.000590163,0.000589468,0.000591598,8.89207e-05
801 rs13118873,rs1988007,rs3135064,rs57010886,rs994426 0 300.649 inf 5 0 1.00389e-06 9.0047e-07,1.10975e-06 -8.24933e-05,-0.0223861,0.0223904,-0.022533,-0.000255655 5.59814e-05,0.000590021,0.000589409,0.000591515,8.96806e-05
802 rs13118873,rs13150521,rs1988007,rs3135064,rs57010886 0 300.615 inf 5 0 1.00379e-06 9.01538e-07,1.10438e-06 -8.24711e-05,-0.000253198,-0.0223852,0.0223898,-0.0225322 5.59814e-05,8.96806e-05,0.000590021,0.000589409,0.000591515
803 rs13118873,rs1988007,rs3135064,rs34780636,rs57010886 0 300.615 inf 5 0 1.00378e-06 9.02429e-07,1.11334e-06 -8.2502e-05,-0.0223902,0.0223945,-0.000250892,-0.0225372 5.59816e-05,0.000590121,0.000589476,8.8883e-05,0.000591613
804 rs1120898,rs13118873,rs1988007,rs3135064,rs57010886 0 300.563 inf 5 0 1.00362e-06 9.06038e-07,1.10787e-06 -0.000249388,-8.24367e-05,-0.0223838,0.0223888,-0.0225308 8.96806e-05,5.59814e-05,0.000590021,0.000589409,0.000591515
805 rs112173352,rs13118873,rs1988007,rs3135064,rs57010886 0 300.559 inf 5 0 1.00355e-06 9.0281e-07,1.11507e-06 -0.000182182,-8.3755e-05,-0.0223986,0.0223884,-0.0225474 6.5984e-05,5.59905e-05,0.000590352,0.00058941,0.00059188
806 rs13118873,rs1988007,rs3135064,rs57010886,rs74823150 0 300.53 inf 5 0 1.00341e-06 9.0005e-07,1.1239e-06 -1.23342e-05,-0.022449,0.0224725,-0.0225936,-0.000302755 6.12628e-05,0.000591871,0.00059146,0.00059325,0.000111092
807 rs13118873,rs1988007,rs3135064,rs34052318,rs57010886 0 300.514 inf 5 0 1.00347e-06 8.99661e-07,1.11365e-06 -8.23816e-05,-0.0223885,0.0223941,-0.000248064,-0.0225354 5.59813e-05,0.000590144,0.000589503,9.053e-05,0.000591633
808 rs13118873,rs1988007,rs3135064,rs362269,rs57010886 0 300.514 inf 5 0 1.00346e-06 9.0158e-07,1.1052e-06 -7.83636e-05,-0.0224514,0.0224533,0.000171714,-0.0225733 5.59795e-05,0.000591934,0.000590837,6.27415e-05,0.000592588
809 rs13118873,rs13120043,rs1988007,rs3135064,rs57010886 0 300.511 inf 5 0 1.00346e-06 9.10494e-07,1.10642e-06 -8.23792e-05,-0.000247802,-0.0223884,0.022394,-0.0225353 5.59813e-05,9.053e-05,0.000590144,0.000589503,0.000591633
810 rs13118873,rs1988007,rs3135064,rs362305,rs57010886 0 300.498 inf 5 0 1.0034e-06 8.98031e-07,1.10526e-06 -7.83729e-05,-0.0224506,0.0224527,0.000170841,-0.0225727 5.59795e-05,0.000591934,0.000590837,6.27415e-05,0.000592588
811 rs13118873,rs1988007,rs3135064,rs57010886,rs61748736 0 300.466 inf 5 0 1.00331e-06 9.04385e-07,1.10807e-06 -8.23702e-05,-0.0223812,0.0223869,-0.0225282,-0.000242024 5.59814e-05,0.000590021,0.000589409,0.000591515,8.96806e-05
812 rs13118873,rs1988007,rs3135064,rs57010886,rs71608278 0 300.465 inf 5 0 1.00331e-06 9.00686e-07,1.10877e-06 -8.23699e-05,-0.0223812,0.0223869,-0.0225282,-0.000241986 5.59814e-05,0.000590021,0.000589409,0.000591515,8.96806e-05
813 rs13118873,rs1988007,rs3135064,rs3135066,rs57010886 0 300.462 inf 5 0 1.00255e-06 9.03366e-07,1.10882e-06 5.91837e-05,-0.022539,0.0224214,0.000196533,-0.0225359 7.92305e-05,0.000597319,0.000590246,7.90727e-05,0.000591851
814 rs13118873,rs16844147,rs1988007,rs3135064,rs57010886 0 300.434 inf 5 0 1.00321e-06 9.03161e-07,1.11173e-06 -8.23482e-05,-0.00023959,-0.0223803,0.0223863,-0.0225274 5.59814e-05,8.96806e-05,0.000590021,0.000589409,0.000591515
815 rs13118873,rs1988007,rs3135064,rs362270,rs57010886 0 300.412 inf 5 0 1.00293e-06 8.98836e-07,1.10798e-06 -4.08468e-05,-0.022511,0.0225279,-0.000129392,-0.0225573 5.79949e-05,0.000595044,0.000594166,4.98992e-05,0.000592315
816 rs13118873,rs144933628,rs1988007,rs3135064,rs57010886 0 300.398 inf 5 0 1.00303e-06 9.03369e-07,1.11437e-06 -8.01852e-05,0.000369071,-0.0222942,0.0223243,-0.0225055 5.59756e-05,0.000140863,0.00058914,0.000588952,0.000591153
817 rs13118873,rs16844152,rs1988007,rs3135064,rs57010886 0 300.393 inf 5 0 1.00308e-06 9.00476e-07,1.10667e-06 -8.23196e-05,-0.000236415,-0.0223792,0.0223854,-0.0225262 5.59814e-05,8.96806e-05,0.000590021,0.000589409,0.000591515
818 rs13118873,rs1988007,rs3135064,rs362272,rs57010886 0 300.307 inf 5 0 1.0025e-06 9.02793e-07,1.10672e-06 -9.00776e-05,-0.0223338,0.0222945,-0.000127861,-0.0224945 5.61186e-05,0.000589358,0.000589075,5.1743e-05,0.000591039
819 rs13118873,rs1988007,rs3135064,rs35550968,rs57010886 0 300.246 inf 5 0 1.0021e-06 9.03996e-07,1.10094e-06 4.98088e-05,-0.0224145,0.0224426,-0.000216865,-0.0225619 7.86799e-05,0.000591357,0.000591099,9.22429e-05,0.000592834
820 rs13118873,rs1988007,rs3135064,rs57010886,rs73077111 0 300.198 inf 5 0 1.00195e-06 9.10243e-07,1.11032e-06 4.72147e-05,-0.0224121,0.0224403,-0.0225596,-0.000212538 7.86799e-05,0.000591357,0.000591099,0.000592834,9.22429e-05
821 rs13118873,rs1988007,rs3095079,rs3135064,rs57010886 0 300.184 inf 5 0 1.00159e-06 8.98816e-07,1.11646e-06 -7.12112e-05,-0.0223809,0.000156656,0.0225382,-0.0225312 5.61257e-05,0.00059047,7.16121e-05,0.000597017,0.000592046
822 rs13118873,rs1988007,rs3135064,rs362274,rs57010886 0 300.183 inf 5 0 1.00241e-06 9.0454e-07,1.11559e-06 -7.98183e-05,-0.0224051,0.022412,0.000153318,-0.02253 5.59758e-05,0.000590885,0.000590043,6.27247e-05,0.000591744
823 rs13118873,rs1988007,rs3095078,rs3135064,rs57010886 0 300.177 inf 5 0 1.00157e-06 9.00365e-07,1.10948e-06 -7.12394e-05,-0.0223806,0.000156164,0.0225375,-0.0225309 5.61257e-05,0.00059047,7.16121e-05,0.000597017,0.000592046
824 rs13118873,rs1988007,rs3095083,rs3135064,rs57010886 0 300.139 inf 5 0 1.00144e-06 8.98296e-07,1.10007e-06 -7.13342e-05,-0.0223771,0.000153814,0.0225325,-0.0225274 5.61286e-05,0.000590416,7.19845e-05,0.000596958,0.00059199
825 rs13118873,rs1988007,rs3095073,rs3135064,rs57010886 0 300.081 inf 5 0 1.00126e-06 9.0191e-07,1.10623e-06 -7.15959e-05,-0.0223746,0.000149266,0.0225263,-0.0225249 5.61286e-05,0.000590416,7.19845e-05,0.000596958,0.00059199
826 rs10021254,rs13118873,rs1988007,rs3135064,rs57010886 0 300.079 inf 5 0 1.00208e-06 9.01207e-07,1.10503e-06 0.000147876,-8.05073e-05,-0.0224038,0.0224111,-0.0225304 6.30897e-05,5.59757e-05,0.000590994,0.000590116,0.000591847
827 rs13118873,rs1988007,rs3135064,rs57010886,rs743699 0 300.033 inf 5 0 1.00139e-06 9.01021e-07,1.10745e-06 -0.000142701,-0.0222028,0.0222153,-0.0224672,0.000139111 6.32875e-05,0.00059072,0.000591195,0.000590782,6.57117e-05
828 rs13118873,rs1988007,rs3135064,rs57010886,rs71608258 0 300.032 inf 5 0 1.00183e-06 9.03502e-07,1.10373e-06 -0.000134465,-0.0223816,0.0224088,-0.0225293,0.000243446 6.08992e-05,0.000590406,0.000590135,0.000591901,0.000107588
829 rs13118873,rs1988007,rs3095082,rs3135064,rs57010886 0 300.017 inf 5 0 1.00106e-06 9.04351e-07,1.09721e-06 -8.85692e-05,-0.0223478,-0.000143629,0.0222605,-0.022495 5.61319e-05,0.000589747,7.17215e-05,0.000589811,0.000591242
830 rs13118873,rs1988007,rs3135064,rs362275,rs57010886 0 299.985 inf 5 0 1.0015e-06 9.06323e-07,1.10301e-06 -7.69113e-05,-0.0224165,0.0225055,0.000109102,-0.0225546 5.59962e-05,0.000591862,0.000594921,5.05953e-05,0.000592935
831 rs13118873,rs1988007,rs2858089,rs3135064,rs57010886 0 299.985 inf 5 0 1.00129e-06 8.95432e-07,1.1068e-06 7.42429e-08,-0.0224333,0.000116313,0.022479,-0.0224976 6.79445e-05,0.00059291,5.58124e-05,0.000593613,0.000591252
832 rs13118873,rs1988007,rs3135064,rs362280,rs57010886 0 299.965 inf 5 0 1.00117e-06 8.96536e-07,1.11065e-06 -0.000107183,-0.0223096,0.0222643,-0.000117486,-0.0224798 5.75151e-05,0.000589188,0.000589684,5.75213e-05,0.000590946
833 rs13118873,rs1988007,rs3135064,rs362268,rs57010886 0 299.965 inf 5 0 1.00141e-06 9.04937e-07,1.10831e-06 -8.69162e-05,-0.0223215,0.0222907,-0.000110151,-0.0224799 5.6065e-05,0.00058928,0.000589163,5.18007e-05,0.000590926
834 rs13118873,rs1988007,rs2798222,rs3135064,rs57010886 0 299.887 inf 5 0 1.00099e-06 8.94925e-07,1.0985e-06 -4.40837e-06,-0.0224172,0.000109505,0.022462,-0.0224886 6.78269e-05,0.000592411,5.53535e-05,0.00059305,0.000591121
835 rs10937921,rs13118873,rs1988007,rs3135064,rs57010886 0 299.882 inf 5 0 1.00077e-06 9.0407e-07,1.11038e-06 0.000126857,-0.000182715,-0.0222615,0.0222916,-0.022523 6.69904e-05,7.78768e-05,0.000589394,0.000589205,0.000592179
836 rs13118873,rs1547410,rs1988007,rs3135064,rs57010886 0 299.87 inf 5 0 1.00095e-06 8.97495e-07,1.09872e-06 -8.72139e-05,-0.000110605,-0.0223114,0.0222674,-0.0224676 5.60902e-05,5.63983e-05,0.000589206,0.000589664,0.000590804
837 rs13118873,rs1988007,rs3135064,rs362310,rs57010886 0 299.837 inf 5 0 1.00132e-06 8.99794e-07,1.10371e-06 -7.87595e-05,-0.0223925,0.0224017,0.000132038,-0.0225209 5.59797e-05,0.000591012,0.000590112,6.30942e-05,0.000591842
838 rs116757676,rs13118873,rs1988007,rs3135064,rs57010886 0 299.823 inf 5 0 1.00124e-06 9.0139e-07,1.10085e-06 0.000266028,-0.000115047,-0.0223565,0.0223859,-0.0225044 0.000128752,5.84632e-05,0.000589911,0.000589707,0.000591417
839 rs112577780,rs13118873,rs1988007,rs3135064,rs57010886 0 299.692 inf 5 0 1.00075e-06 9.04907e-07,1.10775e-06 0.000241649,-8.01852e-05,-0.0222942,0.0223243,-0.0224956 0.000128015,5.59756e-05,0.00058914,0.000588952,0.000591328
840 rs13118873,rs1988007,rs3135064,rs57010886,rs7675084 0 299.689 inf 5 0 1.00018e-06 9.04793e-07,1.10662e-06 -0.000167467,-0.0222579,0.022288,-0.0225024,0.000108965 7.69789e-05,0.00058955,0.00058936,0.000591766,6.59721e-05
841 rs13118873,rs1988007,rs2276881,rs3135064,rs57010886 0 299.673 inf 5 0 1.00069e-06 8.84271e-07,1.10393e-06 -3.49465e-05,-0.0223036,-0.000158072,0.0223354,-0.0224489 6.10124e-05,0.000589162,8.48194e-05,0.000588982,0.00059068
842 rs13118873,rs1988007,rs2858085,rs3135064,rs57010886 0 299.67 inf 5 0 1.00027e-06 9.03805e-07,1.11162e-06 -6.96302e-06,-0.0224082,9.69349e-05,0.0224442,-0.022482 7.07917e-05,0.000592993,5.7373e-05,0.000593215,0.000591122
843 rs13118873,rs1988007,rs3135064,rs3755883,rs57010886 0 299.658 inf 5 0 1.00047e-06 9.12968e-07,1.10674e-06 -8.43809e-05,-0.0223015,0.0222835,-8.928e-05,-0.0224596 5.60255e-05,0.000589155,0.000589401,5.03111e-05,0.000590745
844 rs13118873,rs1988007,rs2798227,rs3135064,rs57010886 0 299.566 inf 5 0 1.00016e-06 9.00576e-07,1.11492e-06 -5.61419e-05,-0.0223617,7.80538e-05,0.022428,-0.0224964 5.78518e-05,0.000590567,4.74428e-05,0.00059232,0.000591562
845 rs13118873,rs1988007,rs3135064,rs362273,rs57010886 0 299.563 inf 5 0 1.00016e-06 9.0169e-07,1.10868e-06 -7.68549e-05,-0.022372,0.0224474,8.34571e-05,-0.0225126 5.60123e-05,0.000591039,0.000593699,5.07911e-05,0.000592188
846 rs13118873,rs1988007,rs3135064,rs362306,rs57010886 0 299.548 inf 5 0 1.00009e-06 9.029e-07,1.09883e-06 -7.36501e-05,-0.0223697,0.0224456,8.40091e-05,-0.0225107 5.61224e-05,0.000591003,0.000593748,5.21581e-05,0.000592165
847 rs112315761,rs13118873,rs1988007,rs3135064,rs57010886 0 299.541 inf 5 0 1.00036e-06 9.03111e-07,1.10854e-06 0.00018367,-5.86939e-05,-0.0223147,0.0223225,-0.0224408 0.00010623,5.73391e-05,0.00058926,0.000588953,0.000590673
848 rs10805008,rs13118873,rs1988007,rs3135064,rs57010886 0 299.483 inf 5 0 9.99674e-07 8.91786e-07,1.10731e-06 -8.1374e-05,-2.27036e-05,-0.022376,0.0224151,-0.0224636 5.76359e-05,6.92159e-05,0.000591983,0.000592452,0.000590852
849 rs13118873,rs1988007,rs3135064,rs57010886,rs6446728 0 299.452 inf 5 0 9.99578e-07 8.9758e-07,1.10992e-06 -2.47449e-05,-0.0223731,0.0224118,-0.0224629,-7.84843e-05 6.92159e-05,0.000591983,0.000592452,0.000590852,5.76359e-05
850 rs13118873,rs1988007,rs3135064,rs57010886,rs6446726 0 299.439 inf 5 0 9.99537e-07 8.97803e-07,1.10239e-06 -2.56461e-05,-0.0223718,0.0224104,-0.0224626,-7.72085e-05 6.92159e-05,0.000591983,0.000592452,0.000590852,5.76359e-05
851 rs12643903,rs13118873,rs1988007,rs3135064,rs57010886 0 299.379 inf 5 0 9.99621e-07 8.92839e-07,1.10092e-06 0.000126421,-0.000128616,-0.0223429,0.022371,-0.0224902 9.13211e-05,6.60088e-05,0.000590188,0.000589919,0.000591656
852 rs13118873,rs1988007,rs3135064,rs4488885,rs57010886 0 299.369 inf 5 0 9.98646e-07 8.99957e-07,1.10278e-06 -6.09154e-06,-0.0222815,0.0223182,-8.76282e-05,-0.0224354 0.000119014,0.000589413,0.000589014,0.000124215,0.000590769
853 rs13118873,rs1988007,rs3135064,rs57010886,rs73193357 0 299.353 inf 5 0 9.9953e-07 9.01085e-07,1.10746e-06 -0.00012751,-0.0223437,0.0223719,-0.0224911,0.000121705 6.62461e-05,0.000590306,0.000590031,0.000591769,9.11144e-05
854 rs12640526,rs13118873,rs1988007,rs3135064,rs57010886 0 299.33 inf 5 0 9.99465e-07 9.06308e-07,1.11076e-06 0.000118713,-0.000125663,-0.0223399,0.0223682,-0.0224873 9.13211e-05,6.60088e-05,0.000590188,0.000589919,0.000591656
855 rs13118873,rs1988007,rs3135064,rs34030762,rs57010886 0 299.328 inf 5 0 9.99033e-07 8.98642e-07,1.10729e-06 -7.55856e-05,-0.0223286,0.0224088,6.61286e-05,-0.0224746 5.61532e-05,0.000590083,0.000594635,6.41631e-05,0.000591466
856 rs13118873,rs1988007,rs3135064,rs35997970,rs57010886 0 299.326 inf 5 0 9.99091e-07 9.00228e-07,1.10277e-06 -7.57372e-05,-0.0223319,0.0224103,6.59194e-05,-0.0224779 5.61295e-05,0.000590189,0.000594404,6.15602e-05,0.000591572
857 rs13118873,rs1988007,rs3135064,rs57010886,rs73193359 0 299.309 inf 5 0 9.99531e-07 8.98612e-07,1.10811e-06 -4.78548e-05,-0.0222892,0.0223216,-0.0224397,-0.000137558 6.09829e-05,0.000589152,0.000588955,0.000590676,0.000102966
858 rs13118873,rs1988007,rs3135064,rs57010886,rs73193307 0 299.308 inf 5 0 9.99544e-07 8.95627e-07,1.10054e-06 -4.86203e-05,-0.0222925,0.0223237,-0.0224385,-0.000114874 6.07099e-05,0.000589142,0.000588952,0.000590681,8.55369e-05
859 rs13118873,rs1988007,rs3135064,rs362312,rs57010886 0 299.264 inf 5 0 9.9934e-07 8.94111e-07,1.09733e-06 -9.70969e-05,-0.0222987,0.0223146,-5.35945e-05,-0.0224679 5.76466e-05,0.000589151,0.000589004,4.3667e-05,0.000591018
860 rs13118873,rs1988007,rs2281470,rs3135064,rs57010886 0 299.257 inf 5 0 9.99226e-07 9.01126e-07,1.10073e-06 -0.00012122,-0.0223337,0.000105553,0.0223621,-0.0224812 6.62361e-05,0.000590123,9.1088e-05,0.000589855,0.000591592
861 rs13118873,rs1988007,rs3135064,rs362289,rs57010886 0 299.251 inf 5 0 9.98656e-07 9.02325e-07,1.09944e-06 -7.65713e-05,-0.0223097,0.0223802,5.09397e-05,-0.0224573 5.62024e-05,0.000589536,0.000594107,7.11062e-05,0.000591007
862 rs13118873,rs1988007,rs3135064,rs362296,rs57010886 0 299.098 inf 5 0 9.98547e-07 8.97319e-07,1.10196e-06 -8.19805e-05,-0.0222848,0.022294,-3.25229e-05,-0.0224366 5.60568e-05,0.000589354,0.000591151,5.4648e-05,0.000590769
863 rs13118873,rs1988007,rs3135064,rs57010886,rs7661630 0 299.089 inf 5 0 9.98407e-07 9.01659e-07,1.09984e-06 -6.41564e-05,-0.0223025,0.022335,-0.0224335,-2.26792e-05 6.95322e-05,0.000589529,0.000589603,0.000591173,5.8363e-05
864 rs13118873,rs1988007,rs3135064,rs57010886,rs73193372 0 299.078 inf 5 0 9.98674e-07 8.95632e-07,1.10438e-06 -0.00010556,-0.0223186,0.0223477,-0.0224667,6.72557e-05 6.57726e-05,0.000590078,0.000589814,0.000591549,9.15394e-05
865 rs13118873,rs1988007,rs3135064,rs362271,rs57010886 0 299.073 inf 5 0 9.98602e-07 8.9877e-07,1.10263e-06 -8.21349e-05,-0.0222853,0.022297,-3.37414e-05,-0.0224373 5.60536e-05,0.000589296,0.000590402,5.11761e-05,0.000590735
866 rs13118873,rs1988007,rs28607448,rs3135064,rs57010886 0 299.033 inf 5 0 9.98782e-07 8.97728e-07,1.11155e-06 -8.43472e-05,-0.0223205,6.27123e-05,0.0223461,-0.0224643 5.61974e-05,0.000589985,7.51567e-05,0.000589531,0.00059122
867 rs13118873,rs1988007,rs3135064,rs3135175,rs57010886 0 299.022 inf 5 0 9.98446e-07 8.99166e-07,1.10508e-06 -8.1694e-05,-0.0223041,0.0223216,-2.31362e-05,-0.0224553 5.60735e-05,0.000589537,0.00058898,5.07808e-05,0.000591284
868 rs114480919,rs13118873,rs1988007,rs3135064,rs57010886 0 299.002 inf 5 0 9.98485e-07 9.0105e-07,1.10297e-06 -5.84449e-05,-8.01852e-05,-0.0222942,0.0223243,-0.0224246 0.000113785,5.59756e-05,0.00058914,0.000588952,0.000591754
869 rs13118873,rs1988007,rs28507598,rs3135064,rs57010886 0 298.989 inf 5 0 9.98633e-07 8.99853e-07,1.11011e-06 -7.9785e-05,-0.0222964,-4.47654e-05,0.0223329,-0.0224522 5.59786e-05,0.000589149,6.46109e-05,0.000589083,0.000590821
870 rs13118873,rs1988007,rs3135064,rs57010886,rs82332 0 298.986 inf 5 0 9.9835e-07 8.96266e-07,1.10269e-06 -7.99796e-05,-0.0223012,0.0223384,-0.022449,1.30857e-05 5.59811e-05,0.000589746,0.000591432,0.000591113,5.00219e-05
871 rs13118873,rs1988007,rs2071703,rs3135064,rs57010886 0 298.979 inf 5 0 9.98309e-07 8.96087e-07,1.09732e-06 -7.98482e-05,-0.022296,4.59865e-06,0.0223286,-0.0224444 5.60979e-05,0.000589476,5.05316e-05,0.000590841,0.000590864
872 rs13118873,rs1988007,rs3135064,rs57010886,rs82334 0 298.977 inf 5 0 9.98317e-07 8.98902e-07,1.1009e-06 -8.00676e-05,-0.0222978,0.0223319,-0.022446,7.27896e-06 5.59814e-05,0.000589659,0.000591266,0.00059104,5.00798e-05
873 rs113407847,rs13118873,rs1988007,rs3135064,rs57010886 0 298.947 inf 5 0 9.98528e-07 8.97465e-07,1.11013e-06 -4.3033e-05,-8.42302e-05,-0.0222868,0.0223171,-0.0224388 7.52923e-05,5.64212e-05,0.000589282,0.000589085,0.000590716
874 rs13118873,rs1988007,rs3135064,rs363089,rs57010886 0 298.925 inf 5 0 9.98416e-07 8.93954e-07,1.10271e-06 -7.54876e-05,-0.0222987,0.0223239,4.5327e-05,-0.0224425 5.71659e-05,0.000589244,0.000588953,0.000111977,0.000590672
875 rs13118873,rs1988007,rs28376014,rs3135064,rs57010886 0 298.915 inf 5 0 9.98305e-07 8.98485e-07,1.10698e-06 -8.14236e-05,-0.0222936,5.39732e-06,0.0223238,-0.0224425 6.1179e-05,0.000589269,0.000107607,0.000589038,0.000590745
876 rs13118873,rs1988007,rs3135064,rs57010886,rs7680197 0 298.907 inf 5 0 9.98351e-07 8.83381e-07,1.10601e-06 -8.34627e-05,-0.0222911,0.0223245,-0.0224433,-2.80105e-05 5.73391e-05,0.00058926,0.000588953,0.000590673,0.00010623
877 rs13118873,rs1988007,rs3135064,rs3135176,rs57010886 0 298.903 inf 5 0 9.98331e-07 8.94765e-07,1.09497e-06 -7.99718e-05,-0.0222943,0.0223268,1.51606e-05,-0.022443 5.59854e-05,0.00058914,0.000589083,7.44976e-05,0.000590671
878 rs111370338,rs13118873,rs1988007,rs3135064,rs57010886 0 298.899 inf 5 0 9.98325e-07 8.95247e-07,1.10746e-06 1.88919e-05,-7.79746e-05,-0.0222963,0.0223241,-0.0224428 0.00010623,5.73391e-05,0.00058926,0.000588953,0.000590673
879 rs13118873,rs140149394,rs1988007,rs3135064,rs57010886 0 298.896 inf 5 0 9.98308e-07 8.98724e-07,1.09869e-06 -8.15347e-05,1.11976e-05,-0.0222944,0.0223244,-0.0224431 5.81585e-05,0.000130967,0.000589146,0.000588953,0.000590673
880 rs13118873,rs1988007,rs3135064,rs57010886,rs59588638 0 298.886 inf 5 0 9.98303e-07 8.99023e-07,1.09942e-06 -8.01767e-05,-0.0222939,0.0223242,-0.022443,-1.62522e-06 5.59766e-05,0.000589261,0.000588956,0.000590673,6.36043e-05
881 rs13118873,rs1988007,rs3135064,rs4690087,rs57010886 0 298.884 inf 5 0 9.98305e-07 8.99615e-07,1.09836e-06 -8.01934e-05,-0.0222942,0.0223247,-4.70813e-06,-0.022443 5.59758e-05,0.00058914,0.000589022,9.43836e-05,0.000590671
882 rs111673417,rs13118873,rs1988007,rs3135064,rs57010886 0 298.883 inf 5 0 9.98304e-07 8.98553e-07,1.10275e-06 4.08111e-06,-8.01534e-05,-0.0222949,0.0223253,-0.0224437 9.31058e-05,5.59803e-05,0.000589344,0.000589443,0.000590905
883 rs2051559,rs28652612,rs3129317,rs57010886,rs7658462 0 275.738 inf 5 0 1.59721e-07 1.20804e-07,1.99872e-07 0.00228327,3.11424e-05,0.000204469,-0.00297573,0.000589775 0.000173388,5.23746e-05,4.87422e-05,0.000200195,9.4698e-05
884 rs1988007,rs28600049,rs3129317,rs3135064,rs57010886 0 259.143 inf 5 0 1.90383e-06 1.76465e-06,2.05196e-06 -0.0383856,0.0029427,0.00220866,0.0364425,-0.0414238 0.000736993,8.33623e-05,7.48148e-05,0.000706762,0.000788972
885 rs1609813,rs2051559,rs3129317,rs57010886,rs7658462 0 256.16 inf 5 0 1.59711e-07 1.21778e-07,2.01409e-07 3.06289e-05,0.00228321,0.000204238,-0.00297543,0.000589515 5.25658e-05,0.000173387,4.87113e-05,0.000200182,9.46777e-05
886 rs10024540,rs2051559,rs3129317,rs57010886,rs7658462 0 247.508 inf 5 0 1.59758e-07 1.23639e-07,2.00576e-07 3.3579e-05,0.0022834,0.000204969,-0.00297639,0.000590332 5.26583e-05,0.000173387,4.86916e-05,0.000200174,9.46666e-05
887 rs10019606,rs2051559,rs3129317,rs57010886,rs7658462 0 246.383 inf 5 0 1.59726e-07 1.17665e-07,2.07774e-07 3.164e-05,0.00228327,0.000204453,-0.00297571,0.000589759 5.26583e-05,0.000173387,4.86916e-05,0.000200174,9.46666e-05
888 rs10022193,rs2051559,rs3129317,rs57010886,rs7658462 0 242.458 inf 5 0 1.64143e-07 1.24387e-07,2.11052e-07 0.00013601,0.00229048,0.000230798,-0.00301072,0.00062045 5.22328e-05,0.000173387,4.85068e-05,0.000200113,9.46361e-05
889 rs1988007,rs2749777,rs3129317,rs3135064,rs57010886 0 241.927 inf 5 0 1.84747e-06 1.71233e-06,1.9889e-06 -0.035794,-0.00457057,0.00474596,0.0354688,-0.0402361 0.000702761,0.000133958,0.000137205,0.000698583,0.000777989
890 rs1988007,rs3129317,rs3135064,rs57010886,rs6829279 0 235.16 inf 5 0 1.71098e-06 1.57644e-06,1.85876e-06 -0.0346305,0.00169568,0.0332448,-0.0375446,0.00264023 0.000702339,6.87741e-05,0.000680526,0.000754291,8.49609e-05
891 rs13118873,rs2051559,rs3129317,rs57010886,rs7658462 0 235.133 inf 5 0 1.5968e-07 1.18078e-07,2.01493e-07 2.86241e-05,0.00228305,0.0002036,-0.00297459,0.000588816 5.2752e-05,0.000173386,4.86719e-05,0.000200166,9.46556e-05
892 rs2051559,rs3129317,rs4488885,rs57010886,rs7658462 0 233.379 inf 5 0 1.59483e-07 1.22113e-07,2.03041e-07 0.00228144,0.000197323,4.87701e-06,-0.00296635,0.000581786 0.000173384,4.87537e-05,5.39351e-05,0.000200183,9.46161e-05
893 rs1988007,rs2749775,rs3129317,rs57010886,rs78139882 0 232.225 inf 5 0 7.86713e-07 6.94493e-07,8.81595e-07 -0.000307575,-0.000117782,0.0162825,-0.0163651,-0.0159705 5.28259e-05,6.91818e-05,0.000485267,0.000486451,0.00048517
894 rs13118873,rs2749775,rs3129317,rs57010886,rs78139882 0 227.397 inf 5 0 7.71662e-07 6.82386e-07,8.67409e-07 0.000202522,-0.000383729,0.0160568,-0.016014,-0.0156875 5.84028e-05,7.16461e-05,0.000483218,0.000480677,0.000481825
895 rs2749775,rs3129317,rs3135064,rs57010886,rs78139882 0 226.899 inf 5 0 7.69841e-07 6.83557e-07,8.66832e-07 -0.000355253,0.0158702,0.000161166,-0.0159851,-0.0156791 6.95259e-05,0.000479656,5.26304e-05,0.000480372,0.000481817
896 rs111673417,rs2051559,rs3129317,rs57010886,rs78139882 0 223.15 inf 5 0 7.57399e-07 6.7158e-07,8.4162e-07 -0.00019111,0.000386684,0.0154098,-0.0157571,-0.0154061 9.17713e-05,0.000184354,0.000508786,0.000477647,0.00051138
897 rs2051559,rs3129317,rs3135064,rs57010886,rs78139882 0 222.535 inf 5 0 7.55108e-07 6.69805e-07,8.5313e-07 0.000399405,0.0153608,4.86828e-05,-0.0157438,-0.0153775 0.000184362,0.000508142,4.85031e-05,0.000478004,0.000511787
898 rs147438853,rs1988007,rs3135064,rs35450001,rs73193346 0 221.638 inf 5 0 7.53702e-07 6.70996e-07,8.55211e-07 0.00452414,-0.0198139,0.0195182,-0.00193758,-0.019857 0.000226725,0.00060169,0.0005929,9.96551e-05,0.000601958
899 rs13129052,rs147438853,rs1988007,rs3135064,rs73193346 0 218.743 inf 5 0 7.44541e-07 6.55015e-07,8.38395e-07 -0.00190602,0.00446994,-0.0195677,0.0192804,-0.0196112 9.98056e-05,0.000226238,0.000597905,0.000589318,0.000598187
900 rs147438853,rs1988007,rs3135064,rs34628563,rs73193346 0 218.55 inf 5 0 7.43928e-07 6.51723e-07,8.36721e-07 0.00446811,-0.0195599,0.0192729,-0.00190369,-0.0196034 0.000226238,0.000597905,0.000589318,9.98056e-05,0.000598187
901 rs147438853,rs1988007,rs3135064,rs71608268,rs73193346 0 218.539 inf 5 0 7.43895e-07 6.54113e-07,8.33169e-07 0.00446801,-0.0195594,0.0192724,-0.00190357,-0.019603 0.000226238,0.000597905,0.000589318,9.98056e-05,0.000598187
902 rs147438853,rs1988007,rs3135064,rs34004517,rs73193346 0 218.527 inf 5 0 7.43857e-07 6.54095e-07,8.34626e-07 0.0044679,-0.0195589,0.019272,-0.00190342,-0.0196025 0.000226238,0.000597905,0.000589318,9.98056e-05,0.000598187
903 rs147438853,rs1988007,rs3135064,rs34530016,rs73193346 0 218.517 inf 5 0 7.43825e-07 6.5748e-07,8.30514e-07 0.0044678,-0.0195585,0.0192716,-0.0019033,-0.0196021 0.000226238,0.000597905,0.000589318,9.98056e-05,0.000598187
904 rs147438853,rs1988007,rs2857861,rs3135064,rs73193346 0 204.213 inf 5 0 6.97509e-07 6.10815e-07,7.84943e-07 0.00410775,-0.0182803,0.00164389,0.0167299,-0.0184241 0.000222227,0.000577394,9.54959e-05,0.000535748,0.000580708
905 rs147438853,rs2071704,rs3135064,rs34155847,rs57010886 0 202.803 inf 5 0 1.16681e-08 3.40311e-09,2.36274e-08 -8.22849e-05,-6.81941e-05,6.99837e-06,-3.80688e-05,-0.000185418 0.00017922,4.40259e-05,4.98181e-05,5.56986e-05,6.06275e-05
906 rs112315761,rs3129317,rs3135064,rs57010886,rs7658462 0 201.211 inf 5 0 4.50927e-08 2.52658e-08,6.77699e-08 0.000285271,0.000242752,-4.07663e-05,-0.00083399,0.000569249 0.000108394,5.87254e-05,5.15605e-05,0.000116182,9.4134e-05
907 rs13152190,rs2051559,rs3129317,rs57010886,rs7658462 0 198.516 inf 5 0 1.59533e-07 1.2119e-07,2.00863e-07 1.50128e-05,0.00228211,0.000199901,-0.00296975,0.00058471 5.31438e-05,0.000173385,4.8598e-05,0.000200136,9.46128e-05
908 rs147438853,rs1988007,rs3135064,rs362307,rs73193346 0 185.852 inf 5 0 6.40207e-07 5.60314e-07,7.25742e-07 0.00353064,-0.0162813,0.016252,0.00152766,-0.0170691 0.00021564,0.000539086,0.000537771,0.000104665,0.000561554
909 rs147438853,rs149951503,rs1988007,rs3135064,rs73193346 0 185.582 inf 5 0 6.38391e-07 5.5682e-07,7.24825e-07 0.0102912,-0.00705876,-0.0170745,0.017012,-0.0172395 0.000547306,0.000486628,0.000563694,0.000561514,0.000567906
910 rs12500527,rs147438853,rs1988007,rs3135064,rs73193346 0 181.114 inf 5 0 6.25048e-07 5.41995e-07,7.06308e-07 0.000949272,0.00308084,-0.0157516,0.0154961,-0.016533 6.86876e-05,0.000212377,0.000529185,0.000522129,0.000550734
911 rs147438853,rs16844124,rs1988007,rs3135064,rs73193346 0 179.793 inf 5 0 6.21265e-07 5.40991e-07,6.99878e-07 0.00372615,-0.001249,-0.0163574,0.0161502,-0.0164236 0.000219311,9.17028e-05,0.000547742,0.00054103,0.000548791
912 rs147438853,rs1988007,rs3135064,rs73193346,rs994425 0 178.438 inf 5 0 6.16977e-07 5.37397e-07,7.04051e-07 0.00370323,-0.016251,0.0160484,-0.0163172,-0.00123386 0.000219121,0.00054608,0.000539493,0.000547136,9.21528e-05
913 rs147438853,rs1988007,rs3135064,rs35720136,rs73193346 0 178.259 inf 5 0 6.1641e-07 5.40301e-07,7.05248e-07 0.00370155,-0.0162439,0.0160416,-0.00123102,-0.0163102 0.000219121,0.00054608,0.000539493,9.21528e-05,0.000547136
914 rs147438853,rs1988007,rs3135064,rs73193346,rs7668784 0 178.222 inf 5 0 6.15895e-07 5.36024e-07,6.97951e-07 0.00305761,-0.015566,0.0153189,-0.0163203,0.000911517 0.000212328,0.000526734,0.000519873,0.00054766,6.83805e-05
915 rs147438853,rs1988007,rs3135064,rs34067673,rs73193346 0 177.995 inf 5 0 6.15581e-07 5.35478e-07,6.95682e-07 0.00369237,-0.0161713,0.0159768,-0.00126373,-0.0162357 0.000218995,0.000544122,0.000537825,9.49229e-05,0.000545138
916 rs2051559,rs3129317,rs57010886,rs732869,rs7658462 0 177.226 inf 5 0 1.60439e-07 1.23153e-07,2.06245e-07 0.00230075,0.000212905,-0.00300272,6.3479e-05,0.000598443 0.000174143,4.87676e-05,0.000201911,5.36962e-05,9.46164e-05
917 rs17182201,rs1988007,rs3129317,rs3135064,rs57010886 0 176.768 inf 5 0 1.79876e-06 1.66627e-06,1.94099e-06 -0.00431932,-0.0349944,0.00449005,0.0346743,-0.0391903 0.00013063,0.000696314,0.000133793,0.000692181,0.000768003
918 rs147438853,rs1988007,rs3135064,rs35150150,rs73193346 0 176.406 inf 5 0 6.10549e-07 5.33657e-07,6.89226e-07 0.00367738,-0.0161084,0.0159168,-0.00123738,-0.0161735 0.000218995,0.000544122,0.000537825,9.49229e-05,0.000545138
919 rs3129317,rs3135064,rs362313,rs57010886,rs7658462 0 174.771 inf 5 0 4.03305e-08 2.19609e-08,6.33915e-08 0.000199751,3.89079e-06,-4.56568e-06,-0.000829934,0.00056249 6.20769e-05,4.87275e-05,6.00207e-05,0.000119504,9.41e-05
920 rs147438853,rs1988007,rs3129308,rs3135064,rs73193346 0 173.561 inf 5 0 6.00797e-07 5.2388e-07,6.76824e-07 0.00363869,-0.0160846,0.00090182,0.0152878,-0.0162165 0.000218825,0.000547575,7.22606e-05,0.000522773,0.000550793
921 rs147438853,rs1988007,rs2051558,rs3135064,rs73193346 0 173.388 inf 5 0 5.99916e-07 5.24203e-07,6.85745e-07 0.00354802,-0.0158646,0.00113217,0.014781,-0.0159941 0.00021721,0.000540618,9.10952e-05,0.000510738,0.000543714
922 rs1138690,rs147438853,rs1988007,rs3135064,rs73193346 0 172.308 inf 5 0 5.97162e-07 5.16954e-07,6.79872e-07 0.000727606,0.00388623,-0.0152924,0.0148713,-0.0157564 5.93175e-05,0.0002249,0.000524499,0.000513237,0.000537245
923 rs147438853,rs2071704,rs3135062,rs3135064,rs73193346 0 171.601 inf 5 0 9.35862e-09 2.12758e-09,1.99269e-08 -6.6201e-05,-6.92835e-05,3.42476e-05,9.60084e-07,-0.000149996 0.00018078,4.28638e-05,5.02426e-05,4.9554e-05,6.07821e-05
924 rs1988007,rs3129317,rs3135064,rs57010886,rs7695631 0 170.29 inf 5 0 1.26319e-06 1.14842e-06,1.38257e-06 -0.0262743,0.00118091,0.025334,-0.0277445,0.00124696 0.000622384,6.89761e-05,0.000608681,0.000649404,7.02894e-05
925 rs2051559,rs2530596,rs3129317,rs57010886,rs7658462 0 170.166 inf 5 0 1.60241e-07 1.21349e-07,1.98772e-07 0.00227904,4.15085e-05,0.000206157,-0.0029803,0.000601765 0.000173362,3.94235e-05,4.76139e-05,0.000199882,9.55562e-05
926 rs147438853,rs1988007,rs3129317,rs3135064,rs73193346 0 167.829 inf 5 0 5.82955e-07 5.09975e-07,6.60758e-07 0.00378548,-0.0149383,0.000684411,0.0145274,-0.0153809 0.00022388,0.000518876,6.00704e-05,0.000508189,0.000530907
927 rs3129317,rs3135064,rs57010886,rs60888991,rs7658462 0 167.372 inf 5 0 4.35345e-08 2.44819e-08,6.63218e-08 0.000235934,-3.23107e-05,-0.000831086,0.000207662,0.000566285 5.88987e-05,5.14915e-05,0.000116168,9.61779e-05,9.41153e-05
928 rs147438853,rs1988007,rs3129328,rs3135064,rs73193346 0 166.817 inf 5 0 5.79508e-07 5.02808e-07,6.62453e-07 0.00346037,-0.0153755,0.000765393,0.0147027,-0.0155086 0.000216663,0.000533143,6.85124e-05,0.000512975,0.000536421
929 rs147438853,rs1988007,rs3129310,rs3135064,rs73193346 0 165.149 inf 5 0 5.74179e-07 4.99998e-07,6.52466e-07 0.00347216,-0.0154005,0.000764585,0.0147236,-0.0155414 0.000217181,0.000536481,7.06675e-05,0.000514858,0.000540113
930 rs147438853,rs1988007,rs3135064,rs6829279,rs73193346 0 163.798 inf 5 0 5.70202e-07 4.92713e-07,6.47003e-07 0.00292823,-0.0145417,0.01434,0.000714769,-0.0151753 0.000212278,0.000511875,0.000506338,6.77594e-05,0.000529331
931 rs147438853,rs1988007,rs3135064,rs73193346,rs910568 0 163.517 inf 5 0 5.69055e-07 4.94072e-07,6.44438e-07 0.00342839,-0.0151886,0.0145541,-0.0153077,0.000719081 0.000216636,0.000531475,0.000511712,0.000534323,6.86827e-05
932 rs147438853,rs1988007,rs2239725,rs3135064,rs73193346 0 163.267 inf 5 0 5.6816e-07 4.97214e-07,6.44018e-07 0.00341488,-0.0151731,0.000767019,0.0144788,-0.0153051 0.00021643,0.000531354,7.37003e-05,0.000510013,0.000534665
933 rs147438853,rs1988007,rs3135064,rs73193346,rs79718831 0 162.802 inf 5 0 5.6746e-07 4.90142e-07,6.50312e-07 0.00345738,-0.0152666,0.0152909,-0.0153545,0.000893505 0.000217314,0.000535063,0.000536003,0.000536792,8.62577e-05
934 rs147438853,rs1988007,rs3135062,rs3135064,rs73193346 0 162.24 inf 5 0 5.65449e-07 4.8999e-07,6.41391e-07 0.00320601,-0.0152598,-0.000554784,0.0154686,-0.0153453 0.000213451,0.000535891,5.43027e-05,0.000544345,0.000537523
935 rs12500527,rs1988007,rs3129317,rs3135064,rs57010886 0 162.123 inf 5 0 2.23377e-06 2.08343e-06,2.39049e-06 0.00388445,-0.0446273,0.00234054,0.0426537,-0.048666 9.35041e-05,0.000790066,7.21513e-05,0.000760629,0.000855378
936 rs3129317,rs3135064,rs57010886,rs7658462,rs77055907 0 161.841 inf 5 0 4.03493e-08 2.27002e-08,6.13707e-08 0.000200842,5.28013e-07,-0.000826532,0.000561253,1.95458e-05 5.87055e-05,5.18678e-05,0.000116366,9.43278e-05,0.000107386
937 rs111370338,rs3129317,rs3135064,rs57010886,rs7658462 0 161.319 inf 5 0 4.10838e-08 2.20426e-08,6.32059e-08 0.000113713,0.000215684,-1.39798e-05,-0.000830266,0.00056516 0.000108394,5.87254e-05,5.15605e-05,0.000116182,9.4134e-05
938 rs3129317,rs3135064,rs57010886,rs7658462,rs79488167 0 159.96 inf 5 0 4.03343e-08 2.15104e-08,6.30726e-08 0.000199558,1.87291e-06,-0.000827056,0.000561749,1.14498e-05 5.87055e-05,5.18678e-05,0.000116366,9.43278e-05,0.000107386
939 rs147438853,rs1988007,rs3135064,rs3135145,rs73193346 0 159.555 inf 5 0 5.56419e-07 4.83877e-07,6.33413e-07 0.00335483,-0.0149076,0.0142761,0.00069445,-0.0150382 0.000215956,0.000527634,0.000507662,7.27001e-05,0.000530956
940 rs3129317,rs3135064,rs57010886,rs7658462,rs7665400 0 159.392 inf 5 0 4.03314e-08 2.17774e-08,6.219e-08 0.000199169,2.28047e-06,-0.000827215,0.000561899,8.99637e-06 5.87055e-05,5.18678e-05,0.000116366,9.43278e-05,0.000107386
941 rs112299816,rs3129317,rs3135064,rs57010886,rs7658462 0 158.827 inf 5 0 4.03291e-08 2.30352e-08,6.07183e-08 6.55015e-06,0.000198781,2.68684e-06,-0.000827374,0.000562049 0.000107386,5.87055e-05,5.18678e-05,0.000116366,9.43278e-05
942 rs147438853,rs1988007,rs3135064,rs362313,rs73193346 0 158.14 inf 5 0 5.52702e-07 4.78216e-07,6.25952e-07 0.00339315,-0.014501,0.0143075,0.000525153,-0.0144694 0.000217014,0.000515598,0.000509458,5.66815e-05,0.000514016
943 rs147438853,rs1988007,rs3135064,rs6851060,rs73193346 0 156.97 inf 5 0 5.47636e-07 4.76454e-07,6.29254e-07 0.00334628,-0.0146604,0.0146108,-0.0015077,-0.0133739 0.000216366,0.000523081,0.0005212,0.000170193,0.000497127
944 rs10155132,rs147438853,rs1988007,rs3135064,rs73193346 0 156.923 inf 5 0 5.48195e-07 4.75364e-07,6.24662e-07 0.000597093,0.0033117,-0.014716,0.0141839,-0.0148346 6.70548e-05,0.000215606,0.000524849,0.000507325,0.000527765
945 rs3129317,rs3135064,rs57010886,rs73193313,rs7658462 0 156.442 inf 5 0 4.43041e-08 2.52374e-08,6.57577e-08 0.000239625,-3.55022e-05,-0.000835608,0.000235876,0.000570792 5.88188e-05,5.13706e-05,0.000116204,9.81082e-05,9.41625e-05
946 rs147438853,rs1988007,rs28600049,rs3135064,rs73193346 0 155.092 inf 5 0 5.42751e-07 4.68653e-07,6.16837e-07 0.00294107,-0.0140228,0.000497608,0.0138251,-0.014429 0.000212269,0.000505257,5.89008e-05,0.000499926,0.000516099
947 rs147438853,rs16844209,rs1988007,rs3135064,rs73193346 0 154.995 inf 5 0 5.42789e-07 4.72465e-07,6.17214e-07 0.00327243,-0.000775591,-0.0143733,0.0142361,-0.0144524 0.000215161,9.17668e-05,0.00051528,0.000510521,0.000516838
948 rs147438853,rs1988007,rs2749783,rs3135064,rs73193346 0 154.095 inf 5 0 5.39209e-07 4.72796e-07,6.14535e-07 0.00324795,-0.0144178,0.000553632,0.0139131,-0.0145393 0.000214897,0.000518474,6.80296e-05,0.000502537,0.000521508
949 rs147438853,rs1988007,rs2530595,rs3135064,rs73193346 0 154.022 inf 5 0 5.39658e-07 4.69915e-07,6.21973e-07 0.00330619,-0.0141781,0.000461237,0.0139968,-0.0141507 0.000216098,0.000510282,5.64001e-05,0.000504566,0.000508945
950 rs147438853,rs1988007,rs2749782,rs3135064,rs73193346 0 152.793 inf 5 0 5.35093e-07 4.62796e-07,6.08555e-07 0.00323513,-0.014358,0.000525539,0.0138773,-0.0144782 0.000214894,0.000518418,6.77076e-05,0.000502582,0.000521446
951 rs112299816,rs147438853,rs1988007,rs3135064,rs73193346 0 152.155 inf 5 0 5.33791e-07 4.63745e-07,6.13438e-07 -0.000812028,0.00329409,-0.0141888,0.0141916,-0.0143504 0.0001063,0.000216344,0.000512884,0.000512817,0.000517323
952 rs147438853,rs1988007,rs3135064,rs73193346,rs7665400 0 152.081 inf 5 0 5.33554e-07 4.55888e-07,6.11633e-07 0.00329315,-0.0141857,0.0141884,-0.0143472,-0.000809631 0.000216344,0.000512884,0.000512817,0.000517323,0.0001063
953 rs147438853,rs1988007,rs3135064,rs73193346,rs79488167 0 152.006 inf 5 0 5.33318e-07 4.65089e-07,6.13913e-07 0.0032922,-0.0141827,0.0141851,-0.0143439,-0.000807227 0.000216344,0.000512884,0.000512817,0.000517323,0.0001063
954 rs13104157,rs147438853,rs1988007,rs3135064,rs73193346 0 151.832 inf 5 0 5.32054e-07 4.59399e-07,6.09793e-07 0.000503032,0.00321064,-0.0142529,0.013791,-0.0143736 6.73231e-05,0.000214594,0.000516069,0.000501111,0.000519114
955 rs147438853,rs1988007,rs3135064,rs73193346,rs77055907 0 151.761 inf 5 0 5.32542e-07 4.56614e-07,6.1363e-07 0.00328906,-0.0141726,0.0141745,-0.0143332,-0.000799294 0.000216344,0.000512884,0.000512817,0.000517323,0.0001063
956 rs147438853,rs1988007,rs3135064,rs73193346,rs7685686 0 151.758 inf 5 0 5.32377e-07 4.55119e-07,6.09733e-07 0.00334742,-0.0143784,0.0144405,-0.0143921,0.000334096 0.000218006,0.000520882,0.000523908,0.000519647,4.45256e-05
957 rs147438853,rs1988007,rs2857860,rs3135064,rs73193346 0 151.416 inf 5 0 5.31093e-07 4.57725e-07,6.0695e-07 0.00295496,-0.0138257,-0.000417643,0.0140224,-0.0141755 0.000212249,0.000502991,5.66084e-05,0.000508128,0.000512459
958 rs147438853,rs1988007,rs3135064,rs73193346,rs7658462 0 151.289 inf 5 0 5.30136e-07 4.57837e-07,6.12834e-07 0.00331119,-0.0148491,0.0147197,-0.0142002,-0.000746617 0.000217239,0.000546664,0.000540384,0.000513707,0.000102507
959 rs3129317,rs3135064,rs57010886,rs7658462,rs7680197 0 150.886 inf 5 0 4.05731e-08 2.21435e-08,6.17044e-08 0.000207979,-6.35525e-06,-0.000829206,0.000563996,6.48802e-05 5.87254e-05,5.15605e-05,0.000116182,9.4134e-05,0.000108394
960 rs13133859,rs147438853,rs1988007,rs3135064,rs73193346 0 150.76 inf 5 0 5.29381e-07 4.59982e-07,6.13911e-07 -0.000662707,0.0031977,-0.014048,0.0139224,-0.0141371 9.19505e-05,0.000214502,0.00050999,0.000505553,0.000511887
961 rs147438853,rs1988007,rs3135064,rs73193346,rs881817 0 150.564 inf 5 0 5.28058e-07 4.59147e-07,6.00153e-07 0.00318213,-0.0141274,0.0136959,-0.0142478,0.000468868 0.000214275,0.000513459,0.000499658,0.000516499,6.62941e-05
962 rs147438853,rs2071704,rs3095075,rs3135064,rs57010886 0 149.967 inf 5 0 1.23587e-08 3.85225e-09,2.47978e-08 -8.69803e-05,-1.48052e-05,-8.78928e-05,-6.14078e-07,-0.000189698 0.000179272,6.57242e-05,7.24752e-05,4.77423e-05,6.06759e-05
963 rs147438853,rs1988007,rs3135064,rs73193346,rs77754271 0 149.897 inf 5 0 5.26649e-07 4.51166e-07,6.03958e-07 0.00317254,-0.0139964,0.0139941,-0.0141504,-0.00073949 0.000214171,0.000509406,0.000509142,0.000513586,0.000106766
964 rs147438853,rs1988007,rs3135064,rs73193346,rs7660068 0 149.83 inf 5 0 5.26437e-07 4.56853e-07,6.02879e-07 0.0031719,-0.0139937,0.0139912,-0.0141475,-0.000737114 0.000214171,0.000509406,0.000509142,0.000513586,0.000106766
965 rs147438853,rs1988007,rs3135064,rs73193346,rs77639436 0 149.636 inf 5 0 5.25823e-07 4.57077e-07,6.08172e-07 0.00317325,-0.0139913,0.0139873,-0.0141436,-0.000740201 0.000214235,0.000509597,0.00050931,0.000513756,0.000108231
966 rs147438853,rs1988007,rs3135064,rs73193346,rs75326463 0 149.604 inf 5 0 5.2572e-07 4.55601e-07,6.11282e-07 0.00317293,-0.01399,0.0139859,-0.0141422,-0.000739018 0.000214235,0.000509597,0.00050931,0.000513756,0.000108231
967 rs10937924,rs147438853,rs1988007,rs3135064,rs73193346 0 149.234 inf 5 0 5.23867e-07 4.50326e-07,5.99164e-07 0.000432499,0.00316278,-0.0140369,0.0136378,-0.0141556 6.52543e-05,0.000214147,0.000512292,0.000499145,0.0005153
968 rs147438853,rs1988007,rs3135064,rs73193346,rs7435601 0 149.19 inf 5 0 5.2373e-07 4.5225e-07,6.01034e-07 0.00314534,-0.013966,0.0135663,-0.0140787,0.000433135 0.000213819,0.000509683,0.000497526,0.000512422,6.54996e-05
969 rs147438853,rs1988007,rs2749785,rs3135064,rs73193346 0 148.717 inf 5 0 5.22231e-07 4.48759e-07,5.93668e-07 0.00313928,-0.013938,0.000421937,0.0135473,-0.0140504 0.000213787,0.000509405,6.54575e-05,0.000497369,0.000512141
970 rs147438853,rs1988007,rs2798225,rs3135064,rs73193346 0 148.46 inf 5 0 5.21871e-07 4.54455e-07,5.97215e-07 0.00325925,-0.0138862,0.000298803,0.0139419,-0.0138559 0.000216872,0.000507708,4.66494e-05,0.000509745,0.000505802
971 rs13150241,rs147438853,rs1988007,rs3135064,rs73193346 0 148.442 inf 5 0 5.2136e-07 4.48607e-07,6.02285e-07 0.000415724,0.00313844,-0.0139334,0.0135475,-0.0140455 6.54996e-05,0.000213819,0.000509683,0.000497526,0.000512422
972 rs147438853,rs1988007,rs3135064,rs73193346,rs881816 0 148.382 inf 5 0 5.21169e-07 4.52124e-07,5.91999e-07 0.00313787,-0.0139307,0.013546,-0.0140427,0.000414287 0.000213819,0.000509683,0.000497526,0.000512422,6.54996e-05
973 rs147438853,rs1988007,rs2749781,rs3135064,rs73193346 0 148.343 inf 5 0 5.2104e-07 4.45705e-07,5.98798e-07 0.00314603,-0.0139652,0.000412235,0.0135815,-0.0140839 0.000213988,0.000511097,6.53272e-05,0.00049838,0.000514129
974 rs147438853,rs1988007,rs2857982,rs3135064,rs73193346 0 148.334 inf 5 0 5.21019e-07 4.52477e-07,5.94692e-07 0.00313573,-0.0139213,0.000412894,0.0135377,-0.0140333 0.000213787,0.000509405,6.54575e-05,0.000497369,0.000512141
975 rs147438853,rs1988007,rs2749778,rs3135064,rs73193346 0 148.329 inf 5 0 5.2102e-07 4.49457e-07,6.03556e-07 0.00315219,-0.013986,0.000406143,0.0136107,-0.0141033 0.000214116,0.000511949,6.43852e-05,0.000499116,0.000514939
976 rs147438853,rs1988007,rs3135064,rs73193346,rs82333 0 148.014 inf 5 0 5.20528e-07 4.46227e-07,5.94724e-07 0.00325957,-0.0140642,0.0141063,-0.0140917,0.000275444 0.000217112,0.000515645,0.000518148,0.00051477,4.40613e-05
977 rs147438853,rs1988007,rs3135064,rs362319,rs73193346 0 147.961 inf 5 0 5.20361e-07 4.46743e-07,6.01316e-07 0.00325868,-0.0140613,0.0141032,0.000274582,-0.014089 0.000217112,0.000515645,0.000518148,4.40613e-05,0.00051477
978 rs110501,rs147438853,rs1988007,rs3135064,rs73193346 0 147.713 inf 5 0 5.19576e-07 4.52484e-07,5.98128e-07 0.000270558,0.00325112,-0.0140335,0.0140749,-0.0140623 4.40676e-05,0.000216998,0.000514986,0.000517472,0.000514167
979 rs147438853,rs1988007,rs2798221,rs3135064,rs73193346 0 147.567 inf 5 0 5.19049e-07 4.47305e-07,5.94546e-07 0.00327002,-0.0139065,0.000284932,0.013939,-0.0138638 0.000217771,0.000509931,4.68884e-05,0.000511495,0.000507033
980 rs147438853,rs1988007,rs2857794,rs3135064,rs73193346 0 147.482 inf 5 0 5.18725e-07 4.48206e-07,5.9809e-07 0.00326487,-0.0139212,0.000344834,0.0136868,-0.0138484 0.000217651,0.000510727,5.71126e-05,0.000502004,0.00050666
981 rs147438853,rs1988007,rs3135064,rs73077112,rs73193346 0 147.09 inf 5 0 5.17672e-07 4.53702e-07,5.99509e-07 0.00337556,-0.0137124,0.0137346,-0.00040694,-0.0139 0.000222872,0.000503618,0.000504078,6.886e-05,0.000508891
982 rs147438853,rs1988007,rs3135064,rs6826720,rs73193346 0 147.04 inf 5 0 5.17389e-07 4.4542e-07,5.89133e-07 0.00293891,-0.0135737,0.013464,0.000291825,-0.0138575 0.000212316,0.000499814,0.000496386,4.96763e-05,0.000507515
983 rs147438853,rs1988007,rs3135064,rs362331,rs73193346 0 146.608 inf 5 0 5.16082e-07 4.42763e-07,5.91214e-07 0.0032175,-0.0139157,0.0139503,0.000250394,-0.013951 0.000216492,0.000512326,0.000514523,4.38439e-05,0.000511792
984 rs147438853,rs1988007,rs3129309,rs3135064,rs73193346 0 146.568 inf 5 0 5.15881e-07 4.40573e-07,5.95037e-07 0.00299605,-0.0136802,-0.000318432,0.0137701,-0.0139271 0.000212272,0.000503259,5.60109e-05,0.000506413,0.00051093
985 rs147438853,rs1988007,rs3135064,rs35550968,rs73193346 0 146.542 inf 5 0 5.15944e-07 4.44356e-07,5.92829e-07 0.00335708,-0.0136712,0.0136871,-0.000391537,-0.0138532 0.000222671,0.000502947,0.000503187,6.87725e-05,0.000508034
986 rs147438853,rs1988007,rs3095076,rs3135064,rs73193346 0 146.457 inf 5 0 5.15756e-07 4.3841e-07,5.8927e-07 0.00317662,-0.0138887,0.000278785,0.0138386,-0.0139334 0.000215237,0.000511357,4.91745e-05,0.000509448,0.000511267
987 rs147438853,rs1988007,rs3135064,rs73077111,rs73193346 0 146.456 inf 5 0 5.15671e-07 4.43885e-07,5.90393e-07 0.00335472,-0.013668,0.0136835,-0.000389132,-0.0138495 0.000222671,0.000502947,0.000503187,6.87725e-05,0.000508034
988 rs147438853,rs1988007,rs2071667,rs3135064,rs73193346 0 146.157 inf 5 0 5.1459e-07 4.45732e-07,5.92421e-07 0.0032277,-0.013773,0.000257314,0.0137968,-0.0137434 0.000217177,0.000507228,4.66341e-05,0.000508439,0.000504854
989 rs147438853,rs1988007,rs2858084,rs3135064,rs73193346 0 146.108 inf 5 0 5.1441e-07 4.41425e-07,5.91331e-07 0.00319326,-0.0136197,-0.000262166,0.0136537,-0.0135832 0.000215971,0.000501888,4.77199e-05,0.000502713,0.000500581
990 rs147438853,rs1988007,rs2858086,rs3135064,rs73193346 0 146.084 inf 5 0 5.14358e-07 4.43075e-07,5.97497e-07 0.0032263,-0.0137696,0.000255889,0.0137929,-0.0137407 0.000217177,0.000507228,4.66341e-05,0.000508439,0.000504854
991 rs147438853,rs1988007,rs2071668,rs3135064,rs73193346 0 146.02 inf 5 0 5.14151e-07 4.4435e-07,5.92043e-07 0.00322536,-0.0137656,0.000255986,0.0137909,-0.013737 0.00021719,0.000507195,4.68874e-05,0.000508506,0.000504817
992 rs147438853,rs1988007,rs28436280,rs3135064,rs73193346 0 145.71 inf 5 0 5.13384e-07 4.42005e-07,5.86676e-07 0.00312975,-0.0137283,0.000337318,0.0136177,-0.0137702 0.00021423,0.000506156,6.2974e-05,0.0005019,0.000506269
993 rs147438853,rs1988007,rs2157091,rs3135064,rs73193346 0 145.646 inf 5 0 5.12954e-07 4.47085e-07,5.8449e-07 0.00321603,-0.0137286,-0.000251404,0.0137568,-0.0137048 0.000217115,0.000506419,4.74539e-05,0.000507871,0.000504234
994 rs147438853,rs1988007,rs3135064,rs59594429,rs73193346 0 145.475 inf 5 0 5.12298e-07 4.41457e-07,5.91261e-07 0.00288484,-0.013377,0.0132402,0.00030034,-0.0136672 0.000212917,0.00049654,0.000493238,5.7684e-05,0.000503297
995 rs147438853,rs1988007,rs3135064,rs363090,rs73193346 0 145.474 inf 5 0 5.1264e-07 4.43994e-07,5.83069e-07 0.00313073,-0.013731,0.0136235,0.000329722,-0.0137855 0.000214333,0.000506706,0.00050248,6.27488e-05,0.000507203
996 rs147438853,rs1988007,rs2237007,rs3135064,rs73193346 0 145.378 inf 5 0 5.12186e-07 4.43249e-07,5.85617e-07 0.00318774,-0.0138199,0.000228038,0.0138488,-0.0138631 0.000216209,0.000511016,4.39241e-05,0.000513193,0.00051069
997 rs147438853,rs17181428,rs1988007,rs3135064,rs73193346 0 145.305 inf 5 0 5.11938e-07 4.38975e-07,5.9305e-07 0.00305208,-0.000588332,-0.0135718,0.0135153,-0.0134877 0.000212781,0.000114096,0.000501268,0.000499047,0.000499035
998 rs147438853,rs1988007,rs3135064,rs73193346 0 142.737 inf 4 -nan 4.92957e-07 4.21519e-07,5.60045e-07 0.00297351,-0.0131549,0.0130998,-0.0132519 0.000212234,0.000494704,0.0004925,0.000496936
999 rs147438853,rs1988007,rs2157090,rs3135064,rs73193346 0 145.238 inf 5 0 5.11662e-07 4.38676e-07,5.86485e-07 0.00320777,-0.0137091,-0.000242846,0.0137344,-0.0136894 0.000217115,0.000506419,4.74539e-05,0.000507871,0.000504234
1000 rs147438853,rs1988007,rs3135064,rs362276,rs73193346 0 145.203 inf 5 0 5.11782e-07 4.40749e-07,5.86672e-07 0.00311981,-0.0136886,0.0135815,0.000322223,-0.0137374 0.000214139,0.000505508,0.000501356,6.27569e-05,0.000505853
1001 rs147438853,rs1988007,rs3129314,rs3135064,rs73193346 0 145.135 inf 5 0 5.10373e-07 4.37247e-07,5.8733e-07 0.00304984,-0.0135389,0.000460589,0.0130636,-0.0136569 0.000212798,0.000500797,9.3413e-05,0.000492555,0.000503678
1002 rs147438853,rs1988007,rs2071666,rs3135064,rs73193346 0 145.121 inf 5 0 5.10329e-07 4.38419e-07,5.87056e-07 0.00304974,-0.0135384,0.000459986,0.0130636,-0.0136564 0.000212798,0.000500797,9.3413e-05,0.000492555,0.000503678
1003 rs147438853,rs1988007,rs3135064,rs6852922,rs73193346 0 145.105 inf 5 0 5.11113e-07 4.44756e-07,5.88813e-07 0.00288026,-0.0133501,0.0132138,0.00029511,-0.0136379 0.00021304,0.000496218,0.000493019,5.85708e-05,0.000502805
1004 rs13115912,rs147438853,rs1988007,rs3135064,rs73193346 0 145.063 inf 5 0 5.11142e-07 4.36807e-07,5.85559e-07 0.000247771,0.00295075,-0.0134376,0.0133365,-0.0136912 4.91324e-05,0.000212282,0.000497871,0.000494731,0.000504512
1005 rs147438853,rs1988007,rs3135064,rs3135173,rs73193346 0 145.027 inf 5 0 5.10452e-07 4.3937e-07,5.85645e-07 0.00302819,-0.0135532,0.0132102,-0.000347917,-0.0136448 0.000212523,0.000501226,0.000493006,7.03943e-05,0.000503252
1006 rs147438853,rs1988007,rs2159173,rs3135064,rs73193346 0 145.026 inf 5 0 5.11213e-07 4.44232e-07,5.84035e-07 0.00299319,-0.013412,0.000394777,0.013417,-0.0135695 0.00021227,0.000497315,7.81252e-05,0.000496484,0.000500895
1007 rs147438853,rs1988007,rs3129319,rs3135064,rs73193346 0 144.919 inf 5 0 5.10087e-07 4.43376e-07,5.86985e-07 0.00305336,-0.0133409,0.00034973,0.0135755,-0.013449 0.000212862,0.000496166,7.15418e-05,0.000502022,0.000498568
1008 rs13126960,rs147438853,rs1988007,rs3135064,rs73193346 0 144.795 inf 5 0 5.1052e-07 4.40329e-07,5.82769e-07 0.000332617,0.00308886,-0.0136891,0.0136407,-0.0137672 6.71579e-05,0.000213509,0.000506328,0.000504462,0.000507711
1009 rs13152170,rs147438853,rs1988007,rs3135064,rs73193346 0 144.714 inf 5 0 5.09986e-07 4.44091e-07,5.80574e-07 0.000257068,0.0028993,-0.013383,0.013297,-0.0136634 5.27497e-05,0.00021278,0.000496913,0.000494159,0.000504058
1010 rs147438853,rs1988007,rs2108753,rs3135064,rs73193346 0 144.71 inf 5 0 5.09998e-07 4.37023e-07,5.85224e-07 0.00315677,-0.0135705,0.000226123,0.0135996,-0.0135663 0.000215537,0.000501996,4.63806e-05,0.000503055,0.000501103
1011 rs147438853,rs1988007,rs2237006,rs3135064,rs73193346 0 144.67 inf 5 0 5.09939e-07 4.3756e-07,5.84603e-07 0.0031644,-0.0137367,0.000214382,0.0137607,-0.0137763 0.000215829,0.000508942,4.40493e-05,0.000510879,0.000508484
1012 rs147438853,rs1988007,rs2798224,rs3135064,rs73193346 0 144.629 inf 5 0 5.09741e-07 4.35053e-07,5.85344e-07 0.00315532,-0.0135673,0.000224342,0.0135957,-0.0135638 0.000215537,0.000501996,4.63806e-05,0.000503055,0.000501103
1013 rs147438853,rs1988007,rs3135064,rs58982717,rs73193346 0 144.356 inf 5 0 5.08757e-07 4.36688e-07,5.83338e-07 0.00289209,-0.0133388,0.0132089,0.000268542,-0.0136067 0.000212944,0.000496258,0.00049305,5.73007e-05,0.000502668
1014 rs144933628,rs3129317,rs3135064,rs57010886,rs7658462 0 144.346 inf 5 0 4.49888e-08 2.57894e-08,6.83999e-08 0.000366664,0.000197028,4.1202e-06,-0.000889455,0.000562364 0.000140865,5.61805e-05,4.87039e-05,0.000118549,9.40985e-05
1015 rs10026577,rs147438853,rs1988007,rs3135064,rs73193346 0 143.973 inf 5 0 5.07694e-07 4.40298e-07,5.90043e-07 0.000218122,0.00292693,-0.0133681,0.0132725,-0.0136034 4.82704e-05,0.000212485,0.000496948,0.000493981,0.000502987
1016 rs111673417,rs147438853,rs1988007,rs3135064,rs73193346 0 143.849 inf 5 0 5.07516e-07 4.3483e-07,5.82049e-07 -0.000421384,0.00303564,-0.0134474,0.0133512,-0.0135422 9.38464e-05,0.000212685,0.000498975,0.000495672,0.000501124
1017 rs147438853,rs1988007,rs3135064,rs73193346,rs73193354 0 143.705 inf 5 0 5.07035e-07 4.30646e-07,5.86254e-07 0.00305824,-0.0133746,0.0132665,-0.013419,0.000340836 0.000213102,0.000497206,0.000493948,0.000498377,7.72612e-05
1018 rs147438853,rs1988007,rs3135064,rs3135066,rs73193346 0 143.688 inf 5 0 5.06713e-07 4.36566e-07,5.85112e-07 0.00315136,-0.0135722,0.0133888,0.000247767,-0.0135429 0.000216122,0.000503887,0.000496942,5.68493e-05,0.0005014
1019 rs147438853,rs1988007,rs3135064,rs362338,rs73193346 0 143.514 inf 5 0 5.06437e-07 4.37633e-07,5.80008e-07 0.00307796,-0.013548,0.0134511,0.000278341,-0.0136027 0.000213612,0.000503036,0.00049919,6.45495e-05,0.000503549
1020 rs147438853,rs1988007,rs3135064,rs4488885,rs73193346 0 143.483 inf 5 0 5.0618e-07 4.35175e-07,5.82052e-07 0.00314447,-0.0132754,0.013311,-0.000253757,-0.0134667 0.000215981,0.000495509,0.00049498,5.94528e-05,0.000499477
1021 rs147438853,rs1988007,rs3135064,rs34849917,rs73193346 0 143.428 inf 5 0 5.0618e-07 4.38183e-07,5.77728e-07 0.0030594,-0.0135365,0.013509,0.000354352,-0.0136297 0.000213186,0.000502718,0.00050174,8.30148e-05,0.000504756
1022 rs147438853,rs1988007,rs2051559,rs3135064,rs73193346 0 143.39 inf 5 0 5.04245e-07 4.31112e-07,5.8293e-07 0.00329652,-0.0145064,-0.000863895,0.0144488,-0.0137931 0.000227619,0.000602652,0.000220003,0.000600468,0.000515691
1023 rs147438853,rs1988007,rs3135064,rs3135174,rs73193346 0 143.349 inf 5 0 5.0542e-07 4.38418e-07,5.80563e-07 0.00298373,-0.0133838,0.0131622,-0.000231991,-0.0135052 0.000212249,0.00049779,0.000492731,5.60791e-05,0.000500693
1024 rs147438853,rs1988007,rs2858089,rs3135064,rs73193346 0 143.274 inf 5 0 5.05445e-07 4.35952e-07,5.83065e-07 0.0031299,-0.013496,0.000193337,0.0135104,-0.0135022 0.000215568,0.000501515,4.66833e-05,0.00050238,0.000500596
1025 rs147438853,rs1988007,rs2798222,rs3135064,rs73193346 0 143.257 inf 5 0 5.05402e-07 4.39992e-07,5.79669e-07 0.00312778,-0.0134841,0.000191686,0.0134981,-0.013495 0.00021549,0.000501073,4.63677e-05,0.000501834,0.000500403
1026 rs147438853,rs1988007,rs3095075,rs3135064,rs73193346 0 143.256 inf 5 0 5.0532e-07 4.34373e-07,5.7788e-07 0.00313127,-0.0136308,0.000199519,0.0136831,-0.0136891 0.000215662,0.000508015,4.8429e-05,0.000512442,0.000508138
1027 rs10212869,rs147438853,rs1988007,rs3135064,rs73193346 0 143.254 inf 5 0 5.05397e-07 4.37421e-07,5.78257e-07 0.000204445,0.00291863,-0.0133117,0.0132188,-0.0135416 4.94691e-05,0.00021265,0.000496157,0.000493341,0.000501854
1028 rs113346030,rs147438853,rs1988007,rs3135064,rs73193346 0 143.226 inf 5 0 5.05547e-07 4.34102e-07,5.88239e-07 -0.000422019,0.00303956,-0.0134334,0.0134075,-0.0135632 0.000101465,0.000212828,0.000499215,0.000498023,0.000502538
1029 rs13152190,rs147438853,rs1988007,rs3135064,rs73193346 0 143.199 inf 5 0 5.05315e-07 4.33328e-07,5.81814e-07 -0.000235717,0.00313784,-0.0132879,0.0133097,-0.0134702 5.72343e-05,0.000215953,0.000495757,0.00049513,0.000499753
1030 rs10805008,rs147438853,rs1988007,rs3135064,rs73193346 0 143.158 inf 5 0 5.05075e-07 4.32727e-07,5.86543e-07 -0.000193197,0.00313387,-0.0134851,0.0134958,-0.0134876 4.73984e-05,0.00021585,0.000501292,0.000501991,0.000500287
1031 rs13138393,rs147438853,rs1988007,rs3135064,rs73193346 0 143.151 inf 5 0 5.05036e-07 4.35364e-07,5.80378e-07 0.000214503,0.00289751,-0.0132817,0.013202,-0.0135326 5.27201e-05,0.000213055,0.000495685,0.00049314,0.0005017
1032 rs147438853,rs1988007,rs2858085,rs3135064,rs73193346 0 143.128 inf 5 0 5.05011e-07 4.36529e-07,5.79514e-07 0.00313389,-0.0134963,0.000187494,0.0134991,-0.013501 0.000215871,0.000501786,4.61288e-05,0.000502199,0.000500699
1033 rs147438853,rs1988007,rs3135064,rs73193346,rs7661630 0 143.094 inf 5 0 5.04865e-07 4.34294e-07,5.76311e-07 0.00311113,-0.0133948,0.0134052,-0.0133917,-0.000192128 0.000214953,0.000498259,0.000498273,0.00049814,4.75768e-05
1034 rs147438853,rs1988007,rs3135064,rs6446728,rs73193346 0 143.085 inf 5 0 5.04845e-07 4.36541e-07,5.79366e-07 0.00313225,-0.0134817,0.0134918,-0.000191243,-0.0134852 0.00021585,0.000501292,0.000501991,4.73984e-05,0.000500287
1035 rs147438853,rs1988007,rs3135064,rs6446726,rs73193346 0 143.054 inf 5 0 5.04744e-07 4.36693e-07,5.84673e-07 0.00313154,-0.0134802,0.0134901,-0.00019038,-0.0134841 0.00021585,0.000501292,0.000501991,4.73984e-05,0.000500287
1036 rs147438853,rs1988007,rs3025825,rs3135064,rs73193346 0 142.841 inf 5 0 5.04308e-07 4.33991e-07,5.78784e-07 0.00305969,-0.013481,0.000256,0.0133879,-0.0135363 0.00021336,0.00050159,6.50256e-05,0.000497907,0.000502158
1037 rs147438853,rs1988007,rs3135064,rs73193346,rs7688715 0 142.725 inf 5 0 5.03964e-07 4.29492e-07,5.79683e-07 0.00304821,-0.0134633,0.0133804,-0.0135427,0.000368672 0.000213109,0.000501072,0.0004978,0.000502577,9.51955e-05
1038 rs13118873,rs147438853,rs1988007,rs3135064,rs73193346 0 142.672 inf 5 0 5.03641e-07 4.34379e-07,5.85892e-07 -0.000216912,0.00312202,-0.0132722,0.0132899,-0.0134496 5.69097e-05,0.000215781,0.00049566,0.000495018,0.000499635
1039 rs147438853,rs1988007,rs3135064,rs362303,rs73193346 0 142.634 inf 5 0 5.03664e-07 4.29916e-07,5.76616e-07 0.00300672,-0.0133732,0.013351,-0.000234765,-0.0135036 0.000212413,0.000498002,0.000496877,6.15185e-05,0.000501292
1040 rs147438853,rs1988007,rs3135064,rs362336,rs73193346 0 142.398 inf 5 0 5.02616e-07 4.27685e-07,5.76501e-07 0.00306789,-0.01347,0.0135154,0.000185727,-0.0135517 0.000213838,0.000502339,0.000505765,5.14311e-05,0.000503823
1041 rs147438853,rs1609813,rs1988007,rs3135064,rs73193346 0 142.373 inf 5 0 5.02692e-07 4.31394e-07,5.78202e-07 0.00311108,-0.000205695,-0.0132551,0.01327,-0.0134293 0.000215599,5.6727e-05,0.000495475,0.000494731,0.000499337
1042 rs10019606,rs147438853,rs1988007,rs3135064,rs73193346 0 142.325 inf 5 0 5.02541e-07 4.34073e-07,5.77889e-07 -0.000204263,0.00311049,-0.0132544,0.0132684,-0.0134277 5.68073e-05,0.000215626,0.000495478,0.000494727,0.000499333
1043 rs147438853,rs1988007,rs2749776,rs3135064,rs73193346 0 142.296 inf 5 0 5.02215e-07 4.35636e-07,5.79618e-07 0.00290583,-0.0132156,-0.00019861,0.0132826,-0.0134328 0.000213099,0.000495003,5.62752e-05,0.000495214,0.000499571
1044 rs10024540,rs147438853,rs1988007,rs3135064,rs73193346 0 142.263 inf 5 0 5.02345e-07 4.30388e-07,5.72071e-07 -0.000202007,0.00310897,-0.0132533,0.0132666,-0.0134257 5.68073e-05,0.000215626,0.000495478,0.000494727,0.000499333
1045 rs113465254,rs147438853,rs1988007,rs3135064,rs73193346 0 142.219 inf 5 0 5.02373e-07 4.32202e-07,5.73956e-07 0.000339997,0.00301193,-0.013312,0.0132327,-0.0133916 9.54587e-05,0.000212508,0.000496668,0.000493911,0.000498481
1046 rs113407847,rs147438853,rs1988007,rs3135064,rs73193346 0 142.201 inf 5 0 5.02329e-07 4.32205e-07,5.74863e-07 -0.000266743,0.00299702,-0.0133164,0.0132536,-0.0134268 7.50815e-05,0.000212338,0.000496787,0.000494399,0.000499368
1047 rs1988007,rs2051559,rs3129317,rs57010886,rs7658462 0 142.196 inf 5 0 1.64733e-07 1.23704e-07,2.06391e-07 -0.000135945,0.00227481,0.000283855,-0.00305287,0.000539968 4.91917e-05,0.000173365,5.64311e-05,0.000201869,9.45179e-05
1048 rs147438853,rs1988007,rs3135064,rs6855619,rs73193346 0 142.159 inf 5 0 5.01945e-07 4.30703e-07,5.7879e-07 0.00291777,-0.0132455,0.0131593,0.000170094,-0.0134497 0.00021284,0.000495392,0.000492798,4.8974e-05,0.000500189
1049 rs147438853,rs1988007,rs3135064,rs59898919,rs73193346 0 142.129 inf 5 0 5.0195e-07 4.29095e-07,5.79114e-07 0.00312597,-0.0132357,0.0132392,-0.00021726,-0.0133961 0.000216724,0.000495251,0.000494131,6.2537e-05,0.000498665
1050 rs147438853,rs1988007,rs3121420,rs3135064,rs73193346 0 142.075 inf 5 0 5.01069e-07 4.34781e-07,5.72432e-07 0.00299228,-0.013348,-0.000235893,0.0130946,-0.0134374 0.000212311,0.000498184,7.18148e-05,0.000492503,0.000500132
1051 rs147438853,rs1988007,rs3135064,rs60551364,rs73193346 0 142.052 inf 5 0 5.01704e-07 4.34306e-07,5.76277e-07 0.00312369,-0.0132345,0.0132371,-0.00021402,-0.0133939 0.000216724,0.000495251,0.000494131,6.2537e-05,0.000498665
1052 rs147438853,rs16844212,rs1988007,rs3135064,rs73193346 0 142.031 inf 5 0 5.01403e-07 4.3585e-07,5.82311e-07 0.00289236,0.000190835,-0.013189,0.0130845,-0.0134095 0.000213606,5.68338e-05,0.000494808,0.000492522,0.000499146
1053 rs147438853,rs1988007,rs3095077,rs3135064,rs73193346 0 142.009 inf 5 0 5.00879e-07 4.33927e-07,5.68691e-07 0.00304007,-0.0133432,0.000230635,0.0134764,-0.0134443 0.000213225,0.000498102,7.11246e-05,0.000506004,0.000500464
1054 rs147438853,rs1988007,rs3135064,rs4690081,rs73193346 0 141.961 inf 5 0 5.00705e-07 4.30034e-07,5.7106e-07 0.00299182,-0.0133432,0.0130948,-0.000230038,-0.0134328 0.000212311,0.000498184,0.000492503,7.18148e-05,0.000500132
1055 rs147438853,rs1988007,rs3135064,rs363088,rs73193346 0 141.935 inf 5 0 5.01154e-07 4.33735e-07,5.79842e-07 0.00305469,-0.0134225,0.0134588,0.000169684,-0.0135061 0.000213652,0.000501293,0.000504341,5.13574e-05,0.000502856
1056 rs147438853,rs1988007,rs3135064,rs73193346,rs7675084 0 141.897 inf 5 0 5.01078e-07 4.29497e-07,5.75106e-07 0.00310434,-0.0133776,0.0133647,-0.0133815,-0.000160362 0.000215935,0.000499321,0.000499049,0.000498497,4.87888e-05
1057 rs147438853,rs1988007,rs3135064,rs362279,rs73193346 0 141.871 inf 5 0 5.00393e-07 4.31631e-07,5.75086e-07 0.00304076,-0.0133452,0.0134809,0.000229888,-0.0134463 0.000213318,0.000498422,0.000507302,7.33983e-05,0.000500795
1058 rs147438853,rs1988007,rs3135064,rs362266,rs73193346 0 141.835 inf 5 0 5.00281e-07 4.25863e-07,5.67867e-07 0.0030402,-0.0133436,0.0134777,0.000227968,-0.0134447 0.000213318,0.000498422,0.000507302,7.33983e-05,0.000500795
1059 rs10937921,rs147438853,rs1988007,rs3135064,rs73193346 0 141.816 inf 5 0 5.00815e-07 4.3073e-07,5.80609e-07 -0.000157968,0.00309946,-0.0133643,0.0133513,-0.0133684 4.89312e-05,0.00021579,0.00049894,0.000498624,0.000498245
1060 rs147438853,rs1988007,rs3095081,rs3135064,rs73193346 0 141.797 inf 5 0 5.00177e-07 4.25888e-07,5.74726e-07 0.00303704,-0.0133323,0.000223624,0.0134618,-0.0134332 0.000213233,0.000498043,7.25698e-05,0.000506313,0.000500405
1061 rs147438853,rs1988007,rs3129334,rs3135064,rs73193346 0 141.763 inf 5 0 5.00272e-07 4.2974e-07,5.71447e-07 0.00301039,-0.013355,0.000191998,0.0131515,-0.0134632 0.000212567,0.000498887,6.18659e-05,0.000492782,0.000501578
1062 rs147438853,rs1988007,rs3095072,rs3135064,rs73193346 0 141.717 inf 5 0 4.99924e-07 4.31568e-07,5.75811e-07 0.00303579,-0.0133288,0.000219254,0.0134547,-0.0134296 0.000213233,0.000498043,7.25698e-05,0.000506313,0.000500405
1063 rs147438853,rs1988007,rs28652612,rs3135064,rs73193346 0 141.71 inf 5 0 5.00597e-07 4.33622e-07,5.72245e-07 0.00308704,-0.0132168,-0.000178874,0.0132225,-0.0133813 0.000215219,0.000495088,5.62723e-05,0.000494009,0.000498599
1064 rs147438853,rs1988007,rs3135064,rs73193346,rs73193369 0 141.692 inf 5 0 5.00309e-07 4.26081e-07,5.75114e-07 0.00290889,-0.0131846,0.0132359,-0.0133868,-0.000173914 0.000213248,0.000494796,0.000494437,0.000498823,5.58853e-05
1065 rs10006362,rs147438853,rs1988007,rs3135064,rs73193346 0 141.66 inf 5 0 5.00199e-07 4.33181e-07,5.71904e-07 0.000180981,0.00288859,-0.013157,0.0130539,-0.0133722 5.86442e-05,0.000214011,0.000494704,0.000492725,0.000498462
1066 rs147438853,rs1988007,rs3135063,rs3135064,rs73193346 0 141.559 inf 5 0 4.99818e-07 4.23002e-07,5.7722e-07 0.00304477,-0.0131812,0.000165938,0.0130345,-0.0133453 0.000213564,0.000494782,5.54033e-05,0.000492983,0.000497914
1067 rs147438853,rs1988007,rs3135064,rs62274923,rs73193346 0 141.541 inf 5 0 4.99832e-07 4.2698e-07,5.70046e-07 0.00291124,-0.0131836,0.013231,-0.000167579,-0.0133819 0.000213248,0.000494796,0.000494437,5.58853e-05,0.000498823
1068 rs147438853,rs1988007,rs2749786,rs3135064,rs73193346 0 141.536 inf 5 0 4.99807e-07 4.2308e-07,5.7363e-07 0.00291062,-0.0131832,-0.000167683,0.0132314,-0.0133824 0.000213273,0.000494794,5.60353e-05,0.00049446,0.000498845
1069 rs147438853,rs1988007,rs3121418,rs3135064,rs73193346 0 141.533 inf 5 0 4.99666e-07 4.30983e-07,5.74394e-07 0.00304536,-0.0133821,0.000171673,0.013445,-0.0134694 0.00021362,0.000500631,5.80272e-05,0.000506126,0.000502345
1070 rs147438853,rs1988007,rs3121417,rs3135064,rs73193346 0 141.532 inf 5 0 4.99676e-07 4.30602e-07,5.71355e-07 0.00304482,-0.0133808,0.000170519,0.0134417,-0.0134682 0.000213597,0.000500554,5.75906e-05,0.000505851,0.000502274
1071 rs147438853,rs1988007,rs3135064,rs60888991,rs73193346 0 141.528 inf 5 0 5.0017e-07 4.35228e-07,5.71862e-07 0.0029474,-0.0132653,0.0131862,0.000284439,-0.0133351 0.000212404,0.000496003,0.000493298,9.23696e-05,0.00049767
1072 rs147438853,rs1988007,rs3135064,rs61790518,rs73193346 0 141.501 inf 5 0 5.00063e-07 4.30924e-07,5.74963e-07 0.00299028,-0.0133877,0.0133043,0.000249526,-0.0134532 0.000212306,0.000500541,0.000497028,8.1697e-05,0.000501285
1073 rs147438853,rs1988007,rs2857859,rs3135064,rs73193346 0 141.481 inf 5 0 4.99636e-07 4.25504e-07,5.68502e-07 0.002912,-0.0131836,-0.000165142,0.0132299,-0.0133808 0.000213256,0.000494799,5.59642e-05,0.000494467,0.000498852
1074 rs147438853,rs1988007,rs3135064,rs62274924,rs73193346 0 141.478 inf 5 0 4.9963e-07 4.27814e-07,5.77184e-07 0.00291029,-0.0131759,0.0132221,-0.00016496,-0.0133729 0.000213314,0.000494755,0.000494242,5.59339e-05,0.000498627
1075 rs147438853,rs1988007,rs2798227,rs3135064,rs73193346 0 141.383 inf 5 0 4.99443e-07 4.29454e-07,5.71428e-07 0.00305223,-0.0133306,0.000134349,0.0133509,-0.0134191 0.00021396,0.000498393,4.62774e-05,0.000500036,0.000500262
1076 rs147438853,rs1988007,rs3129336,rs3135064,rs73193346 0 141.363 inf 5 0 4.99264e-07 4.31111e-07,5.7089e-07 0.00291394,-0.0131826,-0.000159925,0.0132258,-0.0133768 0.000213256,0.000494799,5.59642e-05,0.000494467,0.000498852
1077 rs147438853,rs1988007,rs3129333,rs3135064,rs73193346 0 141.292 inf 5 0 4.99049e-07 4.32773e-07,5.74889e-07 0.00291086,-0.0131603,-0.000155576,0.0131999,-0.0133514 0.000213409,0.000494708,5.55173e-05,0.000493794,0.000498201
1078 rs147438853,rs1988007,rs3135064,rs3135171,rs73193346 0 141.239 inf 5 0 4.98473e-07 4.29172e-07,5.75421e-07 0.00302112,-0.0132737,0.0133669,0.000182998,-0.0133712 0.000212994,0.000496731,0.000502713,6.90796e-05,0.000498972
1079 rs147438853,rs1988007,rs2343799,rs3135064,rs73193346 0 141.227 inf 5 0 4.98846e-07 4.23415e-07,5.76356e-07 0.00291255,-0.0131611,-0.000152451,0.0131984,-0.0133499 0.00021339,0.000494709,5.54509e-05,0.000493805,0.000498212
1080 rs147438853,rs1988007,rs3129331,rs3135064,rs73193346 0 141.214 inf 5 0 4.98805e-07 4.28282e-07,5.68026e-07 0.00291279,-0.0131611,-0.000151845,0.0131981,-0.0133495 0.00021339,0.000494709,5.54509e-05,0.000493805,0.000498212
1081 rs147438853,rs1988007,rs3095074,rs3135064,rs73193346 0 141.181 inf 5 0 4.98281e-07 4.26206e-07,5.74847e-07 0.00302036,-0.0132715,0.000180201,0.013363,-0.0133691 0.000213001,0.000496741,6.9416e-05,0.000502821,0.000498981
1082 rs1544520,rs3129317,rs3135064,rs57010886,rs7658462 0 141.164 inf 5 0 4.09513e-08 2.25651e-08,6.20862e-08 9.16415e-05,0.000214596,-1.21497e-05,-0.000829249,0.000564142 9.61779e-05,5.88987e-05,5.14915e-05,0.000116168,9.41153e-05
1083 rs147438853,rs1988007,rs2269499,rs3135064,rs73193346 0 141.105 inf 5 0 4.98504e-07 4.27982e-07,5.70233e-07 0.00303445,-0.0133509,0.000137832,0.0133729,-0.0134375 0.000213469,0.000500169,5.18595e-05,0.000503098,0.000501815
1084 rs147438853,rs1988007,rs28728173,rs3135064,rs73193346 0 141.069 inf 5 0 4.98728e-07 4.31166e-07,5.68958e-07 0.00303266,-0.013282,-0.000276788,0.0132415,-0.0133983 0.000213347,0.00049691,0.000101832,0.000495251,0.000499844
1085 rs147438853,rs1988007,rs3095080,rs3135064,rs73193346 0 141.025 inf 5 0 4.97872e-07 4.27881e-07,5.69478e-07 0.0030171,-0.0132751,0.000164198,0.0133482,-0.0133749 0.000212962,0.000497077,6.62429e-05,0.000502587,0.000499406
1086 rs147438853,rs1988007,rs3135064,rs3775061,rs73193346 0 141.009 inf 5 0 4.9822e-07 4.32195e-07,5.72407e-07 0.00297355,-0.0132202,0.0130897,-0.000132229,-0.0133266 0.000212234,0.000495352,0.000492516,5.12828e-05,0.000497779
1087 rs143583733,rs147438853,rs1988007,rs3135064,rs73193346 0 140.992 inf 5 0 4.98477e-07 4.23225e-07,5.72092e-07 0.000245971,0.00300119,-0.0132581,0.0132217,-0.0133525 9.28171e-05,0.000212491,0.000496235,0.000494642,0.000498382
1088 rs147438853,rs1988007,rs3135064,rs362325,rs73193346 0 140.987 inf 5 0 4.98447e-07 4.2844e-07,5.79465e-07 0.0030202,-0.0133454,0.0132682,0.000178437,-0.0134175 0.000212969,0.000499933,0.000496605,6.75406e-05,0.00050087
1089 rs147438853,rs1988007,rs3135064,rs73193346,rs7695631 0 140.954 inf 5 0 4.97991e-07 4.24728e-07,5.71754e-07 0.00290205,-0.0131426,0.0130478,-0.0133283,0.000144124 0.000214131,0.000494728,0.000492935,0.000497864,5.73506e-05
1090 rs147438853,rs1988007,rs3135064,rs73193346,rs743699 0 140.928 inf 5 0 4.97838e-07 4.2091e-07,5.71298e-07 0.00309912,-0.013404,0.0133882,-0.0134032,-0.000147547 0.000218247,0.000504889,0.000506164,0.0005007,5.97627e-05
1091 rs147438853,rs1988007,rs3135064,rs73193346,rs74823150 0 140.872 inf 5 0 4.98101e-07 4.33254e-07,5.69193e-07 0.00302889,-0.0132739,0.0132325,-0.013389,-0.000259157 0.000213347,0.00049691,0.000495251,0.000499844,0.000101832
1092 rs147438853,rs1988007,rs3121419,rs3135064,rs73193346 0 140.832 inf 5 0 4.97651e-07 4.26612e-07,5.72193e-07 0.00302744,-0.0133275,0.000124505,0.013341,-0.0134152 0.000213408,0.000499851,5.15942e-05,0.000502535,0.000501518
1093 rs147438853,rs1988007,rs3129322,rs3135064,rs73193346 0 140.827 inf 5 0 4.97471e-07 4.27083e-07,5.72076e-07 0.00296906,-0.013207,-0.000132334,0.0130601,-0.0133104 0.000212243,0.000495197,5.61256e-05,0.000492788,0.000497555
1094 rs147438853,rs1988007,rs3135064,rs34155847,rs73193346 0 140.739 inf 5 0 4.97383e-07 4.29265e-07,5.74965e-07 0.00301617,-0.0133028,0.0133127,0.000127175,-0.0133974 0.000213022,0.000498759,0.000500891,5.45568e-05,0.000500837
1095 rs147438853,rs1988007,rs2073286,rs3135064,rs73193346 0 140.69 inf 5 0 4.97026e-07 4.28857e-07,5.71789e-07 0.00290549,-0.013123,-0.000128641,0.0131571,-0.013307 0.000214441,0.000494913,5.80341e-05,0.000493177,0.000497556
1096 rs112577780,rs147438853,rs1988007,rs3135064,rs73193346 0 140.672 inf 5 0 4.97342e-07 4.29056e-07,5.71663e-07 0.00029744,0.00299803,-0.0131856,0.0131301,-0.013348 0.000128319,0.000212498,0.000494882,0.000492674,0.000498663
1097 rs147438853,rs1988007,rs3129318,rs3135064,rs73193346 0 140.594 inf 5 0 4.96165e-07 4.27542e-07,5.63301e-07 0.00298018,-0.0132478,0.000160017,0.0130527,-0.0133449 0.000212263,0.00049708,8.36241e-05,0.000493116,0.000499303
1098 rs147438853,rs1988007,rs3135064,rs71608266,rs73193346 0 140.566 inf 5 0 4.97118e-07 4.29491e-07,5.694e-07 0.00299378,-0.0132184,0.0131418,-0.000199682,-0.0133134 0.000212426,0.000495512,0.000492855,8.88775e-05,0.000497689
1099 rs147438853,rs1988007,rs2858088,rs3135064,rs73193346 0 140.547 inf 5 0 4.96831e-07 4.24653e-07,5.71893e-07 0.00304492,-0.0132593,0.000100989,0.0132329,-0.0133018 0.000214814,0.000497078,4.69317e-05,0.000496368,0.000497475
1100 rs147438853,rs1988007,rs3135064,rs73193346,rs994426 0 140.533 inf 5 0 4.97015e-07 4.27014e-07,5.73705e-07 0.0029933,-0.0132153,0.0131393,-0.0133103,-0.000198455 0.000212423,0.000495456,0.000492823,0.000497634,8.96816e-05
1101 rs13150521,rs147438853,rs1988007,rs3135064,rs73193346 0 140.507 inf 5 0 4.96932e-07 4.30831e-07,5.73318e-07 -0.000195998,0.00299305,-0.0132145,0.0131388,-0.0133095 8.96816e-05,0.000212423,0.000495456,0.000492823,0.000497634
1102 rs147438853,rs1988007,rs3135064,rs73193346,rs75477325 0 140.502 inf 5 0 4.96923e-07 4.27359e-07,5.7271e-07 0.00299048,-0.0132162,0.0131781,-0.0133118,0.000202883 0.000212377,0.000495502,0.000493803,0.000497693,9.29567e-05
1103 rs1120898,rs147438853,rs1988007,rs3135064,rs73193346 0 140.467 inf 5 0 4.96805e-07 4.28898e-07,5.76158e-07 -0.000192189,0.00299267,-0.0132134,0.013138,-0.0133084 8.96816e-05,0.000212423,0.000495456,0.000492823,0.000497634
1104 rs147438853,rs1988007,rs3135064,rs362287,rs73193346 0 140.454 inf 5 0 4.95945e-07 4.2585e-07,5.65379e-07 0.00297065,-0.0131986,0.0130358,-0.000130525,-0.0132953 0.00021224,0.000495283,0.000493743,7.14003e-05,0.000497501
1105 rs147438853,rs1988007,rs3095079,rs3135064,rs73193346 0 140.45 inf 5 0 4.95928e-07 4.22681e-07,5.69385e-07 0.00300326,-0.0132242,0.000130318,0.0132771,-0.0133254 0.000212862,0.000496166,7.15418e-05,0.000502022,0.000498568
1106 rs147438853,rs1988007,rs3135064,rs34780636,rs73193346 0 140.45 inf 5 0 4.96749e-07 4.29096e-07,5.70712e-07 0.00299267,-0.013215,0.0131395,-0.000188767,-0.01331 0.000212426,0.000495512,0.000492855,8.88775e-05,0.000497689
1107 rs147438853,rs1988007,rs3095078,rs3135064,rs73193346 0 140.445 inf 5 0 4.9591e-07 4.30614e-07,5.73567e-07 0.00300315,-0.0132239,0.000129827,0.0132764,-0.0133251 0.000212862,0.000496166,7.15418e-05,0.000502022,0.000498568
1108 rs147438853,rs1988007,rs3095083,rs3135064,rs73193346 0 140.436 inf 5 0 4.95874e-07 4.27311e-07,5.69019e-07 0.00300281,-0.0132225,0.00012944,0.013275,-0.0133237 0.000212858,0.00049613,7.19124e-05,0.000502022,0.000498531
1109 rs147438853,rs1988007,rs3135064,rs362282,rs73193346 0 140.425 inf 5 0 4.95847e-07 4.25915e-07,5.7088e-07 0.0029707,-0.0131981,0.0130368,-0.000128373,-0.0132947 0.00021224,0.000495292,0.000493762,7.17656e-05,0.000497511
1110 rs147438853,rs1988007,rs3135064,rs61748736,rs73193346 0 140.392 inf 5 0 4.96568e-07 4.25176e-07,5.65442e-07 0.00299194,-0.0132111,0.0131366,-0.000184824,-0.0133062 0.000212423,0.000495456,0.000492823,8.96816e-05,0.000497634
1111 rs147438853,rs1988007,rs3135064,rs71608278,rs73193346 0 140.392 inf 5 0 4.96566e-07 4.30413e-07,5.70728e-07 0.00299194,-0.0132111,0.0131366,-0.000184786,-0.0133062 0.000212423,0.000495456,0.000492823,8.96816e-05,0.000497634
1112 rs144933628,rs147438853,rs1988007,rs3135064,rs73193346 0 140.39 inf 5 0 4.96487e-07 4.20078e-07,5.73882e-07 0.000286575,0.00296249,-0.013141,0.0130862,-0.013287 0.000141026,0.000212304,0.00049475,0.000492546,0.000497236
1113 rs147438853,rs1988007,rs3135064,rs34052318,rs73193346 0 140.39 inf 5 0 4.9656e-07 4.30567e-07,5.70619e-07 0.00299306,-0.0132147,0.0131404,-0.000186348,-0.0133098 0.000212447,0.000495558,0.000492894,9.05319e-05,0.000497731
1114 rs147438853,rs1988007,rs3095073,rs3135064,rs73193346 0 140.387 inf 5 0 4.9572e-07 4.25547e-07,5.72381e-07 0.00300178,-0.0132202,0.000124901,0.0132689,-0.0133211 0.000212858,0.00049613,7.19124e-05,0.000502022,0.000498531
1115 rs13120043,rs147438853,rs1988007,rs3135064,rs73193346 0 140.387 inf 5 0 4.96552e-07 4.3226e-07,5.72395e-07 -0.000186085,0.00299304,-0.0132146,0.0131403,-0.0133097 9.05319e-05,0.000212447,0.000495558,0.000492894,0.000497731
1116 rs147438853,rs1988007,rs3135064,rs73193346,rs79840965 0 140.372 inf 5 0 4.96527e-07 4.25784e-07,5.6733e-07 0.00298159,-0.0131872,0.0131188,-0.0132735,0.000197009 0.000212271,0.000494956,0.000492588,0.000497048,9.62618e-05
1117 rs147438853,rs16844147,rs1988007,rs3135064,rs73193346 0 140.368 inf 5 0 4.96491e-07 4.29985e-07,5.70849e-07 0.0029917,-0.00018239,-0.0132104,0.0131361,-0.0133055 0.000212423,8.96816e-05,0.000495456,0.000492823,0.000497634
1118 rs147438853,rs16844152,rs1988007,rs3135064,rs73193346 0 140.337 inf 5 0 4.96393e-07 4.30759e-07,5.71082e-07 0.00299138,-0.000179215,-0.0132094,0.0131354,-0.0133046 0.000212423,8.96816e-05,0.000495456,0.000492823,0.000497634
1119 rs147438853,rs1988007,rs3135064,rs362277,rs73193346 0 140.306 inf 5 0 4.96297e-07 4.26282e-07,5.739e-07 0.00300055,-0.0132457,0.0131734,0.000125168,-0.0133277 0.000212681,0.000496864,0.000493925,6.37525e-05,0.000498431
1120 rs147438853,rs1988007,rs3135064,rs362283,rs73193346 0 140.297 inf 5 0 4.95441e-07 4.31351e-07,5.65793e-07 0.00297097,-0.0131939,0.0130429,-0.000115926,-0.0132905 0.00021224,0.000495292,0.000493762,7.17656e-05,0.000497511
1121 rs147438853,rs1544520,rs1988007,rs3135064,rs73193346 0 140.27 inf 5 0 4.96184e-07 4.23407e-07,5.68787e-07 0.00295722,0.000177424,-0.0132238,0.0131537,-0.0133038 0.000212404,9.23696e-05,0.000496003,0.000493298,0.00049767
1122 rs147438853,rs1988007,rs2749775,rs3135064,rs73193346 0 140.226 inf 5 0 4.95676e-07 4.237e-07,5.66436e-07 0.00292753,-0.0131219,-9.63155e-05,0.0131249,-0.0132754 0.000213915,0.000495076,5.60634e-05,0.000492716,0.000497125
1123 rs147438853,rs1988007,rs3135064,rs73193346,rs7687590 0 140.22 inf 5 0 4.96039e-07 4.30381e-07,5.70156e-07 0.00299363,-0.0132372,0.0131694,-0.0133251,0.00017806 0.000212508,0.000496668,0.000493911,0.000498481,9.54587e-05
1124 rs147438853,rs1988007,rs3135064,rs6446731,rs73193346 0 140.216 inf 5 0 4.95561e-07 4.29665e-07,5.66467e-07 0.00294207,-0.0131883,0.0130973,9.8255e-05,-0.013347 0.000213069,0.000495109,0.000492503,5.88903e-05,0.000500193
1125 rs147438853,rs1988007,rs3135064,rs73193346,rs75225149 0 140.2 inf 5 0 4.95975e-07 4.28376e-07,5.71433e-07 0.00299336,-0.0132361,0.0131685,-0.0133241,0.000175684 0.000212508,0.000496668,0.000493911,0.000498481,9.54587e-05
1126 rs147438853,rs1988007,rs3135064,rs73193346,rs77214368 0 140.169 inf 5 0 4.9588e-07 4.23662e-07,5.68202e-07 0.00299295,-0.0132344,0.0131671,-0.0133226,0.000172029 0.000212508,0.000496668,0.000493911,0.000498481,9.54587e-05
1127 rs147438853,rs1988007,rs3135064,rs73193346,rs74604640 0 140.161 inf 5 0 4.95853e-07 4.29398e-07,5.65463e-07 0.00299283,-0.0132339,0.0131667,-0.0133222,0.000171024 0.000212508,0.000496668,0.000493911,0.000498481,9.54587e-05
1128 rs147438853,rs1988007,rs3135064,rs6843312,rs73193346 0 140.144 inf 5 0 4.9556e-07 4.29779e-07,5.73464e-07 0.00293613,-0.0131437,0.0130739,8.03436e-05,-0.0132924 0.000213414,0.000494749,0.000492745,4.81674e-05,0.000497528
1129 rs147438853,rs1988007,rs3135064,rs73193346,rs7661198 0 140.087 inf 5 0 4.95605e-07 4.25678e-07,5.71167e-07 0.00295637,-0.0132059,0.0131379,-0.0132882,0.000157419 0.000212477,0.000495627,0.000493016,0.000497401,9.32684e-05
1130 rs113648668,rs147438853,rs1988007,rs3135064,rs73193346 0 140.078 inf 5 0 4.95575e-07 4.28819e-07,5.70565e-07 0.000156196,0.00295651,-0.0132055,0.0131376,-0.0132879 9.32684e-05,0.000212477,0.000495627,0.000493016,0.000497401
1131 rs114480919,rs147438853,rs1988007,rs3135064,rs73193346 0 140.067 inf 5 0 4.95343e-07 4.25178e-07,5.66592e-07 -0.000179314,0.0029903,-0.0131759,0.0131206,-0.0132162 0.000114142,0.000212503,0.000494885,0.000492677,0.000497458
1132 rs147438853,rs1988007,rs3135064,rs61790490,rs73193346 0 140.056 inf 5 0 4.955e-07 4.2655e-07,5.64255e-07 0.00299779,-0.0132557,0.0131861,0.000113128,-0.0133377 0.000212749,0.000498496,0.000495296,6.88868e-05,0.000499673
1133 rs147438853,rs1988007,rs3135064,rs71608258,rs73193346 0 140.044 inf 5 0 4.95462e-07 4.26123e-07,5.67042e-07 0.00300169,-0.0132365,0.0131664,0.000161169,-0.0133196 0.000212942,0.000497245,0.000494202,9.91767e-05,0.00049868
1134 rs147438853,rs1988007,rs3135064,rs362275,rs73193346 0 140.037 inf 5 0 4.95152e-07 4.30406e-07,5.72379e-07 0.00300082,-0.0132341,0.0132199,7.49872e-05,-0.0133247 0.000213035,0.000497592,0.000499135,5.06691e-05,0.000499365
1135 rs147438853,rs1988007,rs3135064,rs73193346,rs7674122 0 140.01 inf 5 0 4.95358e-07 4.26234e-07,5.65972e-07 0.00299444,-0.0132457,0.0131775,-0.0133283,0.00011019 0.000212649,0.000498039,0.000494951,0.000499285,6.9837e-05
1136 rs147438853,rs1988007,rs3135064,rs34030762,rs73193346 0 139.985 inf 5 0 4.946e-07 4.22279e-07,5.701e-07 0.00299324,-0.013201,0.0132048,7.55648e-05,-0.0132969 0.000212894,0.000496252,0.000500487,6.41238e-05,0.000498402
1137 rs147438853,rs1988007,rs2749777,rs3135064,rs73193346 0 139.973 inf 5 0 4.95033e-07 4.28429e-07,5.71356e-07 0.00295205,-0.0131641,-7.80413e-05,0.0131441,-0.0132949 0.000212772,0.000494746,5.49595e-05,0.000493487,0.000497858
1138 rs147438853,rs17182201,rs1988007,rs3135064,rs73193346 0 139.965 inf 5 0 4.95011e-07 4.25681e-07,5.66821e-07 0.0029522,-7.74557e-05,-0.0131634,0.0131431,-0.0132939 0.000212773,5.49685e-05,0.000494741,0.000493455,0.000497826
1139 rs147438853,rs1988007,rs3135064,rs362289,rs73193346 0 139.947 inf 5 0 4.94352e-07 4.23552e-07,5.70882e-07 0.00298696,-0.0131829,0.0131865,7.19306e-05,-0.0132802 0.000212649,0.000495475,0.000499868,7.09405e-05,0.000497718
1140 rs147438853,rs1988007,rs3135064,rs35997970,rs73193346 0 139.933 inf 5 0 4.94501e-07 4.22324e-07,5.66425e-07 0.00299182,-0.0131992,0.0131958,6.86583e-05,-0.0132952 0.000212868,0.000496293,0.000499945,6.1536e-05,0.000498444
1141 rs147438853,rs1988007,rs3135064,rs73193346,rs77112032 0 139.923 inf 5 0 4.95087e-07 4.25014e-07,5.68299e-07 0.00296986,-0.0131984,0.0131319,-0.0132833,0.000142619 0.00021225,0.000495618,0.000492999,0.000497407,9.85297e-05
1142 rs147438853,rs16844106,rs1988007,rs3135064,rs73193346 0 139.921 inf 5 0 4.95082e-07 4.2179e-07,5.70096e-07 0.00296986,0.00014237,-0.0131984,0.0131319,-0.0132832 0.00021225,9.85297e-05,0.000495618,0.000492999,0.000497407
1143 rs147438853,rs1988007,rs3135064,rs73193346,rs76034781 0 139.913 inf 5 0 4.94669e-07 4.26003e-07,5.67861e-07 0.00293645,-0.0131084,0.0130541,-0.0132681,0.000130819 0.000214399,0.00049617,0.000493929,0.000497114,0.000107265
1144 rs147438853,rs1988007,rs3135064,rs362272,rs73193346 0 139.897 inf 5 0 4.94694e-07 4.23239e-07,5.69918e-07 0.0029666,-0.0131547,0.0130635,-6.37005e-05,-0.0132558 0.000212308,0.000494704,0.000493379,5.16136e-05,0.000496947
1145 rs147438853,rs1988007,rs3135064,rs73193313,rs73193346 0 139.891 inf 5 0 4.94985e-07 4.30154e-07,5.75093e-07 0.00298817,-0.0132239,0.0131791,-0.000131387,-0.0133326 0.000212495,0.00049717,0.000495763,9.41559e-05,0.000500284
1146 rs147438853,rs1988007,rs3135064,rs362273,rs73193346 0 139.886 inf 5 0 4.94667e-07 4.21671e-07,5.63714e-07 0.00299399,-0.0132117,0.0131908,6.19833e-05,-0.0133037 0.000212899,0.000496896,0.000498124,5.08503e-05,0.000498744
1147 rs147438853,rs16844201,rs1988007,rs3135064,rs73193346 0 139.882 inf 5 0 4.94592e-07 4.22736e-07,5.67687e-07 0.00294034,-6.537e-05,-0.0131239,0.013108,-0.0132593 0.000214111,5.57392e-05,0.000495408,0.00049255,0.000496976
1148 rs116757676,rs147438853,rs1988007,rs3135064,rs73193346 0 139.875 inf 5 0 4.94948e-07 4.23851e-07,5.70466e-07 0.000169842,0.00299036,-0.0132033,0.0131397,-0.0132916 0.000123414,0.000212587,0.000495952,0.000493353,0.00049777
1149 rs147438853,rs1988007,rs3135064,rs362306,rs73193346 0 139.869 inf 5 0 4.94594e-07 4.26357e-07,5.67756e-07 0.00299203,-0.0132069,0.0131866,6.11742e-05,-0.0133001 0.00021282,0.000496687,0.000498006,5.20976e-05,0.000498627
1150 rs113583683,rs147438853,rs1988007,rs3135064,rs73193346 0 139.853 inf 5 0 4.94865e-07 4.254e-07,5.68678e-07 0.0001312,0.00297015,-0.0131949,0.0131294,-0.0132807 9.85297e-05,0.00021225,0.000495618,0.000492999,0.000497407
1151 rs147438853,rs1988007,rs3135064,rs363089,rs73193346 0 139.847 inf 5 0 4.9485e-07 4.28653e-07,5.62077e-07 0.00298625,-0.0131812,0.0131156,0.000145245,-0.0132679 0.000212453,0.000495104,0.000492644,0.000109758,0.000497084
1152 rs147438853,rs1988007,rs2276881,rs3135064,rs73193346 0 139.841 inf 5 0 4.9483e-07 4.23535e-07,5.65588e-07 0.00296109,-0.0131306,-0.000102176,0.0130871,-0.0132361 0.000212446,0.000495051,7.78917e-05,0.000492597,0.000497084
1153 rs147438853,rs1988007,rs3135064,rs73193346,rs7678857 0 139.826 inf 5 0 4.94784e-07 4.276e-07,5.66749e-07 0.00296873,-0.013191,0.0131261,-0.0132775,0.000129794 0.000212267,0.000495499,0.000492924,0.000497334,0.000100908
1154 rs147438853,rs1988007,rs3135064,rs362274,rs73193346 0 139.822 inf 5 0 4.94758e-07 4.23245e-07,5.64863e-07 0.00298743,-0.0131941,0.0131268,7.97306e-05,-0.0132786 0.000212517,0.000495664,0.000492956,6.27032e-05,0.00049738
1155 rs147438853,rs1988007,rs3095082,rs3135064,rs73193346 0 139.806 inf 5 0 4.93885e-07 4.21893e-07,5.65165e-07 0.00297011,-0.0131598,-4.21861e-05,0.0130695,-0.0132555 0.000212313,0.000494774,7.15175e-05,0.000495175,0.000496973
1156 rs12646808,rs147438853,rs1988007,rs3135064,rs73193346 0 139.805 inf 5 0 4.9458e-07 4.24378e-07,5.67594e-07 5.13024e-05,0.00297151,-0.0131423,0.013079,-0.0132679 4.40248e-05,0.000212241,0.000494822,0.000492824,0.000497124
1157 rs147438853,rs1547410,rs1988007,rs3135064,rs73193346 0 139.792 inf 5 0 4.94191e-07 4.18173e-07,5.6125e-07 0.00296625,-5.01495e-05,-0.0131493,0.0130597,-0.0132485 0.000212391,5.63191e-05,0.000494744,0.000494562,0.000496952
1158 rs10022193,rs147438853,rs1988007,rs3135064,rs73193346 0 139.789 inf 5 0 4.9451e-07 4.27907e-07,5.66537e-07 -6.32085e-05,0.00301465,-0.0131808,0.013147,-0.0133015 5.63842e-05,0.000215385,0.000495243,0.000494296,0.0004989
1159 rs147438853,rs1988007,rs3135064,rs362268,rs73193346 0 139.785 inf 5 0 4.94334e-07 4.25046e-07,5.69034e-07 0.00296731,-0.0131523,0.0130677,-5.17474e-05,-0.0132527 0.000212325,0.000494711,0.00049355,5.17294e-05,0.000496937
1160 rs147438853,rs1988007,rs2749779,rs3135064,rs73193346 0 139.78 inf 5 0 4.9425e-07 4.25231e-07,5.69652e-07 0.00294514,-0.0131266,-5.23146e-05,0.0131041,-0.0132545 0.000214384,0.000495624,5.58308e-05,0.000492521,0.000496944
1161 rs147438853,rs1988007,rs3135064,rs3135170,rs73193346 0 139.774 inf 5 0 4.94006e-07 4.24686e-07,5.68538e-07 0.00297361,-0.0131249,0.013103,4.338e-05,-0.0132198 0.000212235,0.000496431,0.00049252,5.99097e-05,0.000498918
1162 rs112315761,rs147438853,rs1988007,rs3135064,rs73193346 0 139.772 inf 5 0 4.94611e-07 4.24838e-07,5.64945e-07 0.000123023,0.00295884,-0.0131464,0.0130817,-0.0132335 0.000103881,0.000212596,0.000494756,0.000492738,0.00049718
1163 rs147438853,rs1988007,rs3135064,rs3135175,rs73193346 0 139.771 inf 5 0 4.94308e-07 4.24442e-07,5.72127e-07 0.0029789,-0.0131526,0.0131254,4.97211e-05,-0.0132457 0.000212306,0.000494709,0.000493192,5.06834e-05,0.000496977
1164 rs147438853,rs1988007,rs3135064,rs3135168,rs73193346 0 139.75 inf 5 0 4.937e-07 4.23309e-07,5.65779e-07 0.00297512,-0.0131715,0.0130994,-2.02727e-05,-0.0132679 0.000212311,0.000498184,0.000492503,7.18148e-05,0.000500132
1165 rs147438853,rs1988007,rs3135064,rs362312,rs73193346 0 139.725 inf 5 0 4.94324e-07 4.23036e-07,5.71223e-07 0.00299014,-0.0131788,0.0131392,4.22227e-05,-0.0132647 0.000212895,0.000495289,0.000494093,4.25207e-05,0.000497104
1166 rs112173352,rs147438853,rs1988007,rs3135064,rs73193346 0 139.708 inf 5 0 4.9434e-07 4.26176e-07,5.7311e-07 -6.61725e-05,0.0029749,-0.0131685,0.0130984,-0.013265 6.58577e-05,0.000212239,0.00049489,0.000492503,0.000497106
1167 rs147438853,rs1988007,rs3135064,rs3755883,rs73193346 0 139.701 inf 5 0 4.94093e-07 4.26998e-07,5.74262e-07 0.00296657,-0.0131463,0.0130689,-4.05877e-05,-0.0132469 0.000212409,0.000494817,0.000493993,5.03046e-05,0.000496976
1168 rs147438853,rs1988007,rs3129332,rs3135064,rs73193346 0 139.696 inf 5 0 4.93999e-07 4.17141e-07,5.6988e-07 0.00295089,-0.013128,-3.95179e-05,0.0130972,-0.0132483 0.000214571,0.000496125,5.51685e-05,0.000492514,0.000496963
1169 rs147438853,rs1988007,rs3135064,rs73193346,rs881818 0 139.692 inf 5 0 4.93971e-07 4.20114e-07,5.73476e-07 0.00295922,-0.0131615,0.0131299,-0.0132818,-3.846e-05 0.000213248,0.000494796,0.000494437,0.000498823,5.58853e-05
1170 rs147438853,rs1988007,rs3135064,rs73193307,rs73193346 0 139.692 inf 5 0 4.94358e-07 4.23929e-07,5.73547e-07 0.00296346,-0.0131327,0.0130864,-8.03341e-05,-0.0132359 0.000212464,0.000495183,0.000492678,7.89543e-05,0.000497185
1171 rs147438853,rs16844197,rs1988007,rs3135064,rs73193346 0 139.673 inf 5 0 4.93915e-07 4.24308e-07,5.67446e-07 0.00295377,-3.47543e-05,-0.0131322,0.0130987,-0.0132497 0.000214566,5.55333e-05,0.000496031,0.000492504,0.000496949
1172 rs147438853,rs1988007,rs28376014,rs3135064,rs73193346 0 139.667 inf 5 0 4.94292e-07 4.2212e-07,5.67676e-07 0.00298673,-0.0131702,-9.56253e-05,0.0131206,-0.0132727 0.000212673,0.000494957,9.86468e-05,0.000492966,0.000497399
1173 rs147438853,rs1988007,rs3129315,rs3135064,rs73193346 0 139.651 inf 5 0 4.93985e-07 4.25856e-07,5.68661e-07 0.00296154,-0.0131555,-3.89793e-05,0.0131189,-0.0132711 0.000212916,0.000494704,5.54338e-05,0.000493244,0.000497686
1174 rs12640721,rs147438853,rs1988007,rs3135064,rs73193346 0 139.643 inf 5 0 4.93827e-07 4.28005e-07,5.68093e-07 2.84093e-05,0.00299041,-0.0131768,0.0131042,-0.0132571 5.52465e-05,0.000214764,0.00049653,0.000492574,0.000497038
1175 rs147438853,rs1988007,rs3135064,rs362280,rs73193346 0 139.637 inf 5 0 4.93655e-07 4.22162e-07,5.72705e-07 0.00297187,-0.0131531,0.0130934,-6.50903e-06,-0.0132508 0.000212701,0.000494937,0.000495608,5.60936e-05,0.000497032
1176 rs147438853,rs1988007,rs3135064,rs73193346,rs78139882 0 139.623 inf 5 0 4.93865e-07 4.21737e-07,5.66609e-07 0.00298627,-0.0131661,0.0130951,-0.0132475,3.1962e-05 0.000213434,0.000495104,0.000492571,0.000496999,5.66236e-05
1177 rs147438853,rs1988007,rs2071703,rs3135064,rs73193346 0 139.614 inf 5 0 4.9381e-07 4.24109e-07,5.64519e-07 0.00297974,-0.0131685,2.47445e-05,0.0131274,-0.0132639 0.000212615,0.000495488,5.05049e-05,0.000495697,0.000497538
1178 rs12640186,rs147438853,rs1988007,rs3135064,rs73193346 0 139.614 inf 5 0 4.93735e-07 4.2164e-07,5.69557e-07 -1.99575e-05,0.00296164,-0.0131395,0.0130968,-0.0132483 5.52465e-05,0.000214764,0.00049653,0.000492574,0.000497038
1179 rs147438853,rs1988007,rs3129329,rs3135064,rs73193346 0 139.609 inf 5 0 4.93717e-07 4.20927e-07,5.5932e-07 0.00296289,-0.0131412,-1.78374e-05,0.0130972,-0.0132488 0.000214775,0.000496517,5.53165e-05,0.000492568,0.000497031
1180 rs147438853,rs1988007,rs3135064,rs362296,rs73193346 0 139.609 inf 5 0 4.93652e-07 4.24065e-07,5.70322e-07 0.00297223,-0.0131523,0.0130936,-5.56e-06,-0.0132498 0.000212605,0.000495349,0.000496285,5.46594e-05,0.000497393
1181 rs147438853,rs1988007,rs3135064,rs73193346,rs7680197 0 139.595 inf 5 0 4.94047e-07 4.23802e-07,5.65004e-07 0.00298297,-0.0131604,0.0131115,-0.0132638,-7.93959e-05 0.000212596,0.000494756,0.000492738,0.00049718,0.000103881
1182 rs147438853,rs1988007,rs3135064,rs73193346,rs82332 0 139.591 inf 5 0 4.9375e-07 4.21966e-07,5.66067e-07 0.00297897,-0.0131679,0.0131236,-0.0132636,1.95774e-05 0.000212694,0.000495828,0.000496239,0.00049783,5.01089e-05
1183 rs12643903,rs147438853,rs1988007,rs3135064,rs73193346 0 139.582 inf 5 0 4.93974e-07 4.23267e-07,5.75692e-07 5.37413e-05,0.00298653,-0.0131884,0.0131251,-0.0132773 7.77072e-05,0.000213069,0.000497075,0.000493857,0.000498286
1184 rs147438853,rs1988007,rs3135064,rs73193346,rs82334 0 139.582 inf 5 0 4.9372e-07 4.19819e-07,5.68111e-07 0.002978,-0.0131654,0.0131194,-0.0132613,1.64859e-05 0.000212674,0.000495736,0.00049609,0.000497749,5.01648e-05
1185 rs147438853,rs1988007,rs3135064,rs362271,rs73193346 0 139.573 inf 5 0 4.93674e-07 4.2502e-07,5.6362e-07 0.00297131,-0.0131504,0.0130896,-1.03717e-05,-0.0132483 0.000212511,0.000495186,0.000495081,5.11685e-05,0.000497266
1186 rs12640526,rs147438853,rs1988007,rs3135064,rs73193346 0 139.562 inf 5 0 4.93909e-07 4.25673e-07,5.68726e-07 4.81603e-05,0.00298518,-0.0131849,0.0131225,-0.0132747 7.77072e-05,0.000213069,0.000497075,0.000493857,0.000498286
1187 rs147438853,rs1988007,rs3135064,rs73193346,rs73193357 0 139.559 inf 5 0 4.939e-07 4.26192e-07,5.71058e-07 0.00298519,-0.0131852,0.0131228,-0.013275,4.70047e-05 0.000213102,0.000497206,0.000493948,0.000498377,7.72612e-05
1188 rs147438853,rs1988007,rs2281470,rs3135064,rs73193346 0 139.539 inf 5 0 4.93836e-07 4.2479e-07,5.68251e-07 0.00298342,-0.0131802,4.0724e-05,0.0131188,-0.013271 0.000213065,0.000497029,7.72446e-05,0.000493813,0.000498243
1189 rs147438853,rs1988007,rs3135064,rs73193346,rs732869 0 139.534 inf 5 0 4.93678e-07 4.23948e-07,5.68093e-07 0.00297836,-0.0131451,0.0130947,-0.0132466,-1.27264e-05 0.000213415,0.000496751,0.000493068,0.000497547,5.87742e-05
1190 rs147438853,rs1988007,rs3135064,rs362270,rs73193346 0 139.524 inf 5 0 4.93653e-07 4.2931e-07,5.66274e-07 0.00297338,-0.0131518,0.0130967,4.89753e-06,-0.0132522 0.000212238,0.000495638,0.00049345,4.80317e-05,0.000496944
1191 rs147438853,rs1988007,rs2530596,rs3135064,rs73193346 0 139.512 inf 5 0 4.93657e-07 4.24736e-07,5.68416e-07 0.00297202,-0.013155,-5.46474e-06,0.0130975,-0.0132521 0.000212547,0.000494705,4.22196e-05,0.00049283,0.000496939
1192 rs147438853,rs1988007,rs3135064,rs3135176,rs73193346 0 139.497 inf 5 0 4.93699e-07 4.27043e-07,5.69161e-07 0.00297371,-0.0131551,0.0131036,2.07248e-05,-0.0132522 0.000212236,0.000494705,0.000492683,7.4485e-05,0.000496937
1193 rs147438853,rs1988007,rs3135064,rs6837479,rs73193346 0 139.495 inf 5 0 4.93747e-07 4.20768e-07,5.68921e-07 0.00297503,-0.0131609,0.0131034,3.69987e-05,-0.013256 0.000212271,0.000494956,0.000492588,9.62618e-05,0.000497048
1194 rs111457016,rs147438853,rs1988007,rs3135064,rs73193346 0 139.494 inf 5 0 4.93743e-07 4.24202e-07,5.71094e-07 3.6351e-05,0.002975,-0.0131608,0.0131033,-0.0132559 9.62618e-05,0.000212271,0.000494956,0.000492588,0.000497048
1195 rs111370338,rs147438853,rs1988007,rs3135064,rs73193346 0 139.492 inf 5 0 4.93721e-07 4.21277e-07,5.73521e-07 -3.45454e-05,0.00297763,-0.0131573,0.0131049,-0.0132571 0.000103881,0.000212596,0.000494756,0.000492738,0.00049718
1196 rs147438853,rs1988007,rs3135064,rs73193346,rs75746511 0 139.49 inf 5 0 4.93732e-07 4.22771e-07,5.72352e-07 0.00297491,-0.0131605,0.0131031,-0.0132557,3.4243e-05 0.000212271,0.000494956,0.000492588,0.000497048,9.62618e-05
1197 rs147438853,rs1988007,rs3135064,rs73193346,rs75756650 0 139.49 inf 5 0 4.93731e-07 4.24229e-07,5.74835e-07 0.0029749,-0.0131605,0.0131031,-0.0132557,3.39864e-05 0.000212271,0.000494956,0.000492588,0.000497048,9.62618e-05
1198 rs147438853,rs1988007,rs3135064,rs6823136,rs73193346 0 139.489 inf 5 0 4.9373e-07 4.20022e-07,5.72055e-07 0.0029749,-0.0131604,0.0131031,3.3811e-05,-0.0132557 0.000212271,0.000494956,0.000492588,9.62618e-05,0.000497048
1199 rs147438853,rs1988007,rs3135064,rs73193346,rs74334641 0 139.489 inf 5 0 4.9373e-07 4.21343e-07,5.67517e-07 0.00297489,-0.0131604,0.0131031,-0.0132556,3.37618e-05 0.000212271,0.000494956,0.000492588,0.000497048,9.62618e-05
1200 rs147438853,rs1988007,rs3135064,rs73193346,rs77460843 0 139.489 inf 5 0 4.9373e-07 4.21539e-07,5.6683e-07 0.00297489,-0.0131604,0.0131031,-0.0132556,3.36731e-05 0.000212271,0.000494956,0.000492588,0.000497048,9.62618e-05
1201 rs147438853,rs1988007,rs3135064,rs4690087,rs73193346 0 139.489 inf 5 0 4.93707e-07 4.24287e-07,5.69204e-07 0.00297507,-0.0131568,0.0130991,2.8234e-05,-0.0132539 0.000212299,0.000494747,0.000492508,9.44118e-05,0.00049698
1202 rs147438853,rs1988007,rs3135064,rs6822719,rs73193346 0 139.489 inf 5 0 4.93727e-07 4.27359e-07,5.70579e-07 0.00297487,-0.0131603,0.013103,3.31869e-05,-0.0132556 0.000212271,0.000494956,0.000492588,9.62618e-05,0.000497048
1203 rs147438853,rs1988007,rs3135064,rs73193346,rs73193372 0 139.485 inf 5 0 4.93667e-07 4.25605e-07,5.71772e-07 0.00297681,-0.0131633,0.0131062,-0.0132583,1.39943e-05 0.000213036,0.000496948,0.000493769,0.000498198,7.81649e-05
1204 rs140149394,rs147438853,rs1988007,rs3135064,rs73193346 0 139.476 inf 5 0 4.93683e-07 4.24249e-07,5.63211e-07 2.96614e-05,0.00297544,-0.0131589,0.0131022,-0.0132544 0.000126146,0.000212393,0.000494995,0.000492605,0.000497043
1205 rs147438853,rs1988007,rs28607448,rs3135064,rs73193346 0 139.468 inf 5 0 4.93653e-07 4.2376e-07,5.69289e-07 0.0029739,-0.0131576,7.79042e-06,0.0131018,-0.0132539 0.000212267,0.000495411,7.48465e-05,0.000492877,0.000497284
1206 rs13118873,rs1988007,rs3135062,rs3135064,rs73193346 0 131.993 inf 5 0 4.69307e-07 4.03e-07,5.43962e-07 -0.000691421,-0.0121753,-0.000908923,0.012858,-0.0125031 7.46259e-05,0.000471562,7.19847e-05,0.000497579,0.000481338
1207 rs3129317,rs3135064,rs57010886,rs7658462,rs7661198 0 130.061 inf 5 0 4.09628e-08 2.32706e-08,6.37875e-08 0.0002145,-1.21446e-05,-0.000828462,0.000563366,9.33175e-05 5.88207e-05,5.14406e-05,0.00011616,9.41034e-05,9.7045e-05
1208 rs113648668,rs3129317,rs3135064,rs57010886,rs7658462 0 129.803 inf 5 0 4.09449e-08 2.2646e-08,6.27844e-08 9.19938e-05,0.000214262,-1.19188e-05,-0.000828452,0.000563353 9.7045e-05,5.88207e-05,5.14406e-05,0.00011616,9.41034e-05
1209 rs3129317,rs3135064,rs57010886,rs75326463,rs7658462 0 125.229 inf 5 0 4.03619e-08 2.27262e-08,6.10484e-08 0.00020148,-1.19497e-07,-0.000826462,2.48984e-05,0.000561194 5.85496e-05,5.16447e-05,0.000116308,0.000109832,9.42613e-05
1210 rs10021033,rs147438853,rs1988007,rs3135064,rs57010886 0 125.197 inf 5 0 2.61541e-06 2.44017e-06,2.78334e-06 0.00145863,0.0136834,-0.0594619,0.0589369,-0.0593522 6.30705e-05,0.00028623,0.000966007,0.000957409,0.000963312
1211 rs3129317,rs3135064,rs57010886,rs7658462,rs77639436 0 125.018 inf 5 0 4.03585e-08 2.28419e-08,6.26622e-08 0.000201297,7.10428e-08,-0.000826528,0.000561256,2.36802e-05 5.85496e-05,5.16447e-05,0.000116308,9.42613e-05,0.000109832
1212 rs1988007,rs2749775,rs3129317,rs3135064,rs73193346 0 124.869 inf 5 0 4.46442e-07 3.76535e-07,5.22729e-07 -0.0104631,-0.000660516,0.000777823,0.0104703,-0.0113341 0.000427205,7.06286e-05,7.23083e-05,0.000427496,0.00044916
1213 rs1988007,rs3129317,rs3135064,rs57010886,rs7668784 0 124.79 inf 5 0 2.09375e-06 1.9442e-06,2.24893e-06 -0.0420779,0.00210806,0.0402961,-0.045745,0.00352202 0.000769599,7.02945e-05,0.000742468,0.000830534,9.02715e-05
1214 rs3129317,rs3135064,rs57010886,rs7658462,rs77112032 0 124.753 inf 5 0 4.08221e-08 2.25168e-08,6.19552e-08 0.000212226,-1.00883e-05,-0.000830235,0.000565075,8.71215e-05 5.87153e-05,5.13703e-05,0.000116194,9.41494e-05,0.000102659
1215 rs16844106,rs3129317,rs3135064,rs57010886,rs7658462 0 124.705 inf 5 0 4.0819e-08 2.25622e-08,6.12363e-08 8.68513e-05,0.000212182,-1.00453e-05,-0.000830227,0.000565067 0.000102659,5.87153e-05,5.13703e-05,0.000116194,9.41494e-05
1216 rs113583683,rs3129317,rs3135064,rs57010886,rs7658462 0 122.563 inf 5 0 4.06911e-08 2.26904e-08,6.41583e-08 7.47253e-05,0.000210165,-8.11574e-06,-0.000829888,0.000564701 0.000102659,5.87153e-05,5.13703e-05,0.000116194,9.41494e-05
1217 rs2051559,rs3129317,rs362312,rs57010886,rs7658462 0 113.676 inf 5 0 1.59592e-07 1.20532e-07,1.99644e-07 0.00227896,0.000198299,1.65246e-05,-0.00296549,0.000589479 0.000173432,4.6964e-05,4.06217e-05,0.000199341,9.60046e-05
1218 rs147438853,rs1988007,rs2051559,rs3135064,rs362303 0 113.526 inf 5 0 1.20793e-08 3.98997e-09,2.42176e-08 -0.000226591,0.000616695,0.00071703,-0.00061544,1.5513e-05 0.000185647,0.000210512,0.000214652,0.000211586,6.17462e-05
1219 rs1988007,rs3129317,rs3135064,rs57010886,rs7661630 0 112.166 inf 5 0 1.0682e-06 9.65531e-07,1.17938e-06 -0.0233561,0.000746001,0.022866,-0.024022,0.000342482 0.000597762,7.37559e-05,0.000591696,0.000611829,6.12287e-05
1220 rs2051559,rs3129317,rs57010886,rs60551364,rs7658462 0 111.477 inf 5 0 1.59498e-07 1.22565e-07,2.03788e-07 0.00228163,0.000198138,-0.00296741,9.94495e-06,0.000582661 0.000173375,4.82297e-05,0.000199969,5.82451e-05,9.43066e-05
1221 rs3129317,rs3135064,rs57010886,rs7658462,rs79840965 0 111.19 inf 5 0 4.24148e-08 2.3956e-08,6.39689e-08 0.000223141,-2.07256e-05,-0.00082422,0.000554473,0.000173385 5.8041e-05,5.06937e-05,0.000116176,9.42099e-05,9.95288e-05
1222 rs2051559,rs3129317,rs57010886,rs59898919,rs7658462 0 110.876 inf 5 0 1.59488e-07 1.18023e-07,2.05104e-07 0.00228149,0.000197544,-0.00296664,7.1342e-06,0.000582024 0.000173375,4.82297e-05,0.000199969,5.82451e-05,9.43066e-05
1223 rs2051559,rs3129317,rs57010886,rs6855619,rs7658462 0 110.391 inf 5 0 1.61752e-07 1.23295e-07,2.06609e-07 0.00222048,0.000221443,-0.003012,9.16665e-05,0.000599256 0.000176532,4.86827e-05,0.000201023,5.04237e-05,9.39522e-05
1224 rs2051559,rs2749783,rs3129317,rs57010886,rs7658462 0 108.296 inf 5 0 1.59573e-07 1.20717e-07,2.00412e-07 0.00228326,-1.73417e-05,0.000205863,-0.00296114,0.00057515 0.000173444,4.65085e-05,5.35641e-05,0.000199557,9.44366e-05
1225 rs2051559,rs3129310,rs3129317,rs57010886,rs7658462 0 107.735 inf 5 0 1.59624e-07 1.21701e-07,2.03329e-07 0.002284,-2.1657e-05,0.000208331,-0.00295992,0.000573567 0.000173462,4.69174e-05,5.37029e-05,0.000199597,9.45465e-05
1226 rs2051559,rs2749782,rs3129317,rs57010886,rs7658462 0 107.584 inf 5 0 1.59731e-07 1.21416e-07,2.02596e-07 0.00228458,-2.8212e-05,0.000211967,-0.00295876,0.000571717 0.000173444,4.64906e-05,5.35146e-05,0.000199569,9.447e-05
1227 rs2051559,rs2749781,rs3129317,rs57010886,rs7658462 0 106.708 inf 5 0 1.59772e-07 1.18691e-07,2.02189e-07 0.00228488,-3.02842e-05,0.000212993,-0.00295838,0.000571284 0.000173445,4.63023e-05,5.33548e-05,0.000199563,9.44143e-05
1228 rs2051559,rs3129308,rs3129317,rs57010886,rs7658462 0 106.174 inf 5 0 1.59535e-07 1.18917e-07,2.00261e-07 0.00228277,-1.35052e-05,0.000203765,-0.00296177,0.000576092 0.000173443,4.67716e-05,5.37673e-05,0.000199586,9.45666e-05
1229 rs13104157,rs2051559,rs3129317,rs57010886,rs7658462 0 105.23 inf 5 0 1.5966e-07 1.18452e-07,2.01697e-07 -2.3832e-05,0.00228408,0.00020938,-0.00295972,0.000573228 4.63023e-05,0.000173445,5.33548e-05,0.000199563,9.44143e-05
1230 rs2051559,rs3129317,rs57010886,rs7658462,rs881817 0 104.552 inf 5 0 1.59617e-07 1.20691e-07,2.03234e-07 0.00228371,0.000207711,-0.00296034,0.000574125,-2.08513e-05 0.000173445,5.33548e-05,0.000199563,9.44143e-05,4.63023e-05
1231 rs2051559,rs3129317,rs57010886,rs6826720,rs7658462 0 103.538 inf 5 0 1.62613e-07 1.23101e-07,2.06436e-07 0.00222044,0.000225699,-0.00303132,0.000107728,0.000602686 0.000175667,4.86603e-05,0.000201761,5.04711e-05,9.39598e-05
1232 rs2051559,rs2239725,rs3129317,rs57010886,rs7658462 0 101.787 inf 5 0 1.59504e-07 1.21698e-07,2.03439e-07 0.00228235,-9.22869e-06,0.000201258,-0.0029626,0.000577446 0.000173461,4.69021e-05,5.36531e-05,0.00019961,9.45832e-05
1233 rs3129317,rs3135064,rs57010886,rs7658462,rs7678857 0 101.324 inf 5 0 4.0723e-08 2.29606e-08,6.2625e-08 0.000210256,-8.17987e-06,-0.000829924,0.000564739,7.95774e-05 5.85491e-05,5.11871e-05,0.000116192,9.41468e-05,0.00010484
1234 rs13115912,rs2051559,rs3129317,rs57010886,rs7658462 0 100.647 inf 5 0 1.62662e-07 1.21854e-07,2.06197e-07 0.000107974,0.00222109,0.000225528,-0.00303078,0.000602568 5.01935e-05,0.000175582,4.8607e-05,0.000201685,9.39449e-05
1235 rs13118873,rs1988007,rs2749775,rs3135064,rs73193346 0 100.614 inf 5 0 3.70205e-07 3.12104e-07,4.32379e-07 -0.000128711,-0.00944168,-0.000226277,0.00962286,-0.00971403 5.80593e-05,0.000417443,5.76948e-05,0.000419851,0.000422276
1236 rs2051559,rs3129317,rs3129328,rs57010886,rs7658462 0 97.5927 inf 5 0 1.59489e-07 1.21706e-07,2.01142e-07 0.0022804,0.000192643,6.00316e-06,-0.002966,0.000582313 0.000173444,5.35511e-05,4.65572e-05,0.000199592,9.4541e-05
1237 rs10937924,rs2051559,rs3129317,rs57010886,rs7658462 0 97.1429 inf 5 0 1.59683e-07 1.21795e-07,2.03449e-07 -2.52784e-05,0.00228422,0.000210041,-0.00295901,0.000572421 4.62502e-05,0.000173442,5.32085e-05,0.0001996,9.45145e-05
1238 rs112173352,rs2051559,rs3129317,rs57010886,rs7658462 0 97.118 inf 5 0 1.60489e-07 1.20018e-07,2.06379e-07 7.71949e-05,0.0022877,0.000209508,-0.00298741,0.000596135 6.36659e-05,0.000173435,4.79388e-05,0.00020021,9.42749e-05
1239 rs2051559,rs3129317,rs57010886,rs7658462,rs881816 0 97.0387 inf 5 0 1.59576e-07 1.21279e-07,2.01446e-07 0.00228314,0.000205549,-0.00296118,0.000575298,-1.7413e-05 0.000173432,5.29856e-05,0.000199546,9.43507e-05,4.60505e-05
1240 rs1988007,rs3129317,rs3135064,rs57010886,rs7658462 0 96.9966 inf 5 0 1.1066e-06 1.00486e-06,1.20991e-06 -0.0252914,0.000471177,0.024973,-0.0246941,-0.000948627 0.000642434,5.66076e-05,0.000636116,0.000617263,0.000101626
1241 rs13150241,rs2051559,rs3129317,rs57010886,rs7658462 0 96.8909 inf 5 0 1.59568e-07 1.17028e-07,2.00959e-07 -1.67025e-05,0.00228306,0.000205161,-0.00296132,0.000575506 4.60505e-05,0.000173432,5.29856e-05,0.000199546,9.43507e-05
1242 rs10026577,rs2051559,rs3129317,rs57010886,rs7658462 0 96.6862 inf 5 0 1.63692e-07 1.25526e-07,2.08163e-07 0.000121507,0.00222505,0.000229849,-0.00305131,0.000606044 4.91002e-05,0.000174825,4.8594e-05,0.000202381,9.39512e-05
1243 rs2051559,rs2857982,rs3129317,rs57010886,rs7658462 0 96.6589 inf 5 0 1.5956e-07 1.2123e-07,2.01781e-07 0.00228297,-1.59344e-05,0.00020474,-0.00296147,0.000575731 0.000173432,4.6048e-05,5.29828e-05,0.000199546,9.43508e-05
1244 rs10155132,rs2051559,rs3129317,rs57010886,rs7658462 0 96.3499 inf 5 0 1.59668e-07 1.20662e-07,2.05245e-07 -2.4241e-05,0.00228392,0.000209298,-0.00295957,0.000573064 4.6108e-05,0.000173432,5.30178e-05,0.000199568,9.44169e-05
1245 rs2051559,rs2749785,rs3129317,rs57010886,rs7658462 0 95.7345 inf 5 0 1.5952e-07 1.19164e-07,2.00003e-07 0.00228245,-1.14592e-05,0.000202296,-0.00296237,0.000577044 0.000173432,4.6048e-05,5.29828e-05,0.000199546,9.43508e-05
1246 rs2051559,rs3129317,rs57010886,rs7435601,rs7658462 0 95.1159 inf 5 0 1.59499e-07 1.21071e-07,2.02675e-07 0.00228206,0.00020046,-0.00296305,-8.09621e-06,0.000578031 0.000173432,5.29856e-05,0.000199546,4.60505e-05,9.43507e-05
1247 rs10212869,rs2051559,rs3129317,rs57010886,rs7658462 0 94.9029 inf 5 0 1.63979e-07 1.24237e-07,2.03578e-07 0.000128668,0.00222163,0.000230902,-0.00305682,0.000606707 5.03073e-05,0.000174904,4.85852e-05,0.00020256,9.39428e-05
1248 rs2051559,rs3129317,rs57010886,rs7658462,rs910568 0 93.8216 inf 5 0 1.5949e-07 1.21778e-07,2.00124e-07 0.00228185,0.000199516,-0.00296334,0.000578454,-6.30472e-06 0.00017343,5.31754e-05,0.000199574,9.44734e-05,4.6302e-05
1249 rs2051559,rs3129317,rs3135145,rs57010886,rs7658462 0 93.6734 inf 5 0 1.59541e-07 1.17848e-07,2.03722e-07 0.00228301,0.00020409,-1.42621e-05,-0.00296103,0.000575402 0.000173461,5.36721e-05,4.70567e-05,0.000199695,9.48273e-05
1250 rs13152170,rs2051559,rs3129317,rs57010886,rs7658462 0 92.7044 inf 5 0 1.61735e-07 1.25602e-07,2.03983e-07 9.80072e-05,0.00221653,0.000218909,-0.00301615,0.000600363 5.41131e-05,0.000176981,4.83133e-05,0.000201346,9.40261e-05
1251 rs1988007,rs3129317,rs3135064,rs57010886,rs6446726 0 90.7299 inf 5 0 1.06003e-06 9.56719e-07,1.17135e-06 -0.0231085,0.000683117,0.0226769,-0.023694,0.000264059 0.000595141,7.27971e-05,0.000592086,0.000605202,5.99526e-05
1252 rs2051559,rs2749778,rs3129317,rs57010886,rs7658462 0 90.6515 inf 5 0 1.59806e-07 1.21784e-07,2.0041e-07 0.00228487,-3.15424e-05,0.000212862,-0.00295757,0.000570899 0.000173435,4.56542e-05,5.26095e-05,0.000199596,9.43868e-05
1253 rs1988007,rs3129317,rs3135064,rs57010886,rs6446728 0 90.2344 inf 5 0 1.05989e-06 9.5864e-07,1.16439e-06 -0.0231081,0.000682063,0.0226775,-0.0236924,0.000262678 0.000595141,7.27971e-05,0.000592086,0.000605202,5.99526e-05
1254 rs13138393,rs2051559,rs3129317,rs57010886,rs7658462 0 89.593 inf 5 0 1.61759e-07 1.23451e-07,2.04114e-07 9.86883e-05,0.0022161,0.000218686,-0.00301599,0.000600113 5.41954e-05,0.000176991,4.82638e-05,0.000201312,9.40032e-05
1255 rs10805008,rs1988007,rs3129317,rs3135064,rs57010886 0 89.1172 inf 5 0 1.05957e-06 9.55801e-07,1.16985e-06 0.000259551,-0.0231071,0.000679675,0.0226788,-0.0236887 5.99526e-05,0.000595141,7.27971e-05,0.000592086,0.000605202
1256 rs2051559,rs3129317,rs57010886,rs6843312,rs7658462 0 88.2067 inf 5 0 1.65174e-07 1.26158e-07,2.09986e-07 0.00223069,0.000234352,-0.00307853,0.00014065,0.000609612 0.000174234,4.84979e-05,0.00020322,4.88852e-05,9.39284e-05
1257 rs1988007,rs2051559,rs2530596,rs3135064,rs57010886 0 87.436 inf 5 0 1.16196e-06 1.05725e-06,1.28069e-06 -0.0300801,-0.00345176,-0.000152374,0.0300276,-0.0269882 0.00077534,0.000227711,4.22892e-05,0.000774654,0.00065982
1258 rs3129317,rs3135064,rs57010886,rs6837479,rs7658462 0 86.7657 inf 5 0 4.03269e-08 2.30043e-08,6.15771e-08 0.000198083,3.44571e-06,-0.00082775,2.32984e-06,0.000562342 5.8041e-05,5.06937e-05,0.000116176,9.95288e-05,9.42099e-05
1259 rs12510489,rs147438853,rs1988007,rs2857861,rs3135064 0 86.7098 inf 5 0 3.22136e-07 2.65689e-07,3.84498e-07 0.0573036,-0.0129593,0.0570677,-0.00485673,-0.052463 0.00266478,0.000625788,0.00265727,0.000243519,0.00244125
1260 rs111457016,rs3129317,rs3135064,rs57010886,rs7658462 0 86.6749 inf 5 0 4.03267e-08 2.21024e-08,5.94912e-08 1.6374e-06,0.000197982,3.54356e-06,-0.000827764,0.000562374 9.95288e-05,5.8041e-05,5.06937e-05,0.000116176,9.42099e-05
1261 rs3129317,rs3135064,rs57010886,rs75746511,rs7658462 0 86.3796 inf 5 0 4.03265e-08 2.13674e-08,6.25086e-08 0.000197652,3.86199e-06,-0.000827811,-6.1604e-07,0.000562478 5.8041e-05,5.06937e-05,0.000116176,9.95288e-05,9.42099e-05
1262 rs3129317,rs3135064,rs57010886,rs75756650,rs7658462 0 86.3437 inf 5 0 4.03266e-08 2.30847e-08,6.24236e-08 0.000197611,3.90076e-06,-0.000827816,-8.90433e-07,0.000562491 5.8041e-05,5.06937e-05,0.000116176,9.95288e-05,9.42099e-05
1263 rs3129317,rs3135064,rs57010886,rs6823136,rs7658462 0 86.3192 inf 5 0 4.03266e-08 2.21279e-08,6.17954e-08 0.000197584,3.92724e-06,-0.00082782,-1.07785e-06,0.000562499 5.8041e-05,5.06937e-05,0.000116176,9.95288e-05,9.42099e-05
1264 rs3129317,rs3135064,rs57010886,rs74334641,rs7658462 0 86.3124 inf 5 0 4.03266e-08 2.17918e-08,6.27907e-08 0.000197576,3.93468e-06,-0.000827821,-1.13046e-06,0.000562502 5.8041e-05,5.06937e-05,0.000116176,9.95288e-05,9.42099e-05
1265 rs3129317,rs3135064,rs57010886,rs7658462,rs77460843 0 86.3 inf 5 0 4.03266e-08 2.1787e-08,6.24293e-08 0.000197562,3.94808e-06,-0.000827823,0.000562506,-1.22529e-06 5.8041e-05,5.06937e-05,0.000116176,9.42099e-05,9.95288e-05
1266 rs113465254,rs3129317,rs3135064,rs57010886,rs7658462 0 86.267 inf 5 0 4.21616e-08 2.31519e-08,6.36409e-08 0.000159604,0.000219029,-1.79735e-05,-0.000823756,0.000554622 9.77343e-05,5.76723e-05,5.04917e-05,0.000116185,9.42205e-05
1267 rs3129317,rs3135064,rs57010886,rs6822719,rs7658462 0 86.232 inf 5 0 4.03267e-08 2.19494e-08,6.39826e-08 0.000197486,4.02153e-06,-0.000827834,-1.74512e-06,0.00056253 5.8041e-05,5.06937e-05,0.000116176,9.95288e-05,9.42099e-05
1268 rs113346030,rs3129317,rs3135064,rs57010886,rs7658462 0 85.5691 inf 5 0 4.0337e-08 2.27012e-08,6.3227e-08 -1.29646e-05,0.000195758,5.7779e-06,-0.000828542,0.000563151 0.000104897,5.84275e-05,5.13292e-05,0.000116314,9.42694e-05
1269 rs144933628,rs147438853,rs2071704,rs3135064,rs57010886 0 84.9959 inf 5 0 1.59903e-08 5.93093e-09,3.0643e-08 0.000366071,-9.12897e-05,-7.33647e-05,2.48145e-05,-0.000247833 0.000140919,0.000179256,4.27795e-05,4.32572e-05,6.50715e-05
1270 rs2749775,rs3135064,rs35550968,rs57010886,rs7658462 0 84.0301 inf 5 0 4.48223e-08 2.46964e-08,6.87327e-08 -0.000298326,0.000329674,-0.000271807,-0.000917143,0.000514804 7.00871e-05,6.66471e-05,8.24854e-05,0.000121064,9.40212e-05
1271 rs3129317,rs3135064,rs57010886,rs7658462,rs7688715 0 83.7091 inf 5 0 4.03274e-08 2.22694e-08,6.38135e-08 0.000198211,3.30198e-06,-0.000827741,0.000562284,3.38155e-06 5.77618e-05,5.05489e-05,0.00011617,9.42177e-05,9.67588e-05
1272 rs2051559,rs3095076,rs3129317,rs57010886,rs7658462 0 83.1626 inf 5 0 1.59481e-07 1.19646e-07,2.00336e-07 0.00228116,3.16396e-06,0.000196697,-0.00296532,0.000581203 0.000173351,4.88343e-05,4.77313e-05,0.000199576,9.41841e-05
1273 rs2749775,rs3135064,rs57010886,rs73077111,rs7658462 0 82.4594 inf 5 0 4.46333e-08 2.50511e-08,6.67988e-08 -0.000296542,0.000327933,-0.000915537,-0.000268347,0.000515 7.00871e-05,6.66471e-05,0.000121064,8.24854e-05,9.40212e-05
1274 rs113407847,rs3129317,rs3135064,rs57010886,rs7658462 0 79.665 inf 5 0 6.70841e-08 4.26156e-08,9.39123e-08 -0.000584159,0.000262637,-6.91793e-06,-0.00131848,0.000999922 9.36785e-05,5.71356e-05,4.87339e-05,0.000140302,0.000117372
1275 rs111673417,rs2051559,rs3129317,rs73193346,rs7658462 0 79.4549 inf 5 0 3.03153e-07 2.50494e-07,3.60937e-07 -0.00393133,0.00235541,0.000302083,-0.00669723,0.00418416 0.000248935,0.000180778,4.73855e-05,0.000322979,0.000251579
1276 rs2051559,rs3129317,rs3129334,rs57010886,rs7658462 0 79.1878 inf 5 0 1.59577e-07 1.23099e-07,2.04355e-07 0.0022832,0.000204603,-1.70215e-05,-0.00296082,0.000575632 0.000173436,5.18032e-05,4.48276e-05,0.00019959,9.42211e-05
1277 rs111673417,rs2051559,rs3129317,rs57010886,rs7658462 0 78.4605 inf 5 0 3.00199e-07 2.43778e-07,3.56703e-07 -0.00319423,0.00208634,0.000255405,-0.00575733,0.0035506 0.000223365,0.000173884,4.68181e-05,0.000279049,0.000227724
1278 rs147438853,rs1988007,rs3135064,rs57010886,rs73193327 0 78.279 inf 5 0 2.37358e-06 2.21797e-06,2.54941e-06 0.0122551,-0.0532837,0.0531861,-0.053566,-0.00110347 0.000275931,0.000909583,0.000907515,0.000913095,8.15494e-05
1279 rs111673417,rs2051559,rs57010886,rs7658462 0 75.202 inf 4 -nan 2.79033e-07 2.28347e-07,3.34953e-07 -0.00308618,0.00209928,-0.00539723,0.00336333 0.000222485,0.000173868,0.000271129,0.000225121
1280 rs111673417,rs2051559,rs3135063,rs57010886,rs7658462 0 77.6253 inf 5 0 2.97608e-07 2.42682e-07,3.54641e-07 -0.00316878,0.0021013,0.000226707,-0.00570405,0.00352218 0.000223074,0.000173869,4.44663e-05,0.000277727,0.000227267
1281 rs2051559,rs3129317,rs57010886,rs73193354,rs7658462 0 77.4556 inf 5 0 1.66805e-07 1.24569e-07,2.1234e-07 0.00228778,0.000223748,-0.00300063,0.000245232,0.000610132 0.000173362,4.74006e-05,0.000199635,7.51531e-05,9.38216e-05
1282 rs2051559,rs3129317,rs363089,rs57010886,rs7658462 0 77.2201 inf 5 0 1.5977e-07 1.21228e-07,2.02258e-07 0.00227986,0.000206752,-7.44038e-05,-0.00297497,0.000581319 0.000173361,4.94473e-05,0.000114174,0.000199955,9.33888e-05
1283 rs111673417,rs113407847,rs2051559,rs57010886,rs7658462 0 76.6321 inf 5 0 2.94353e-07 2.41363e-07,3.56322e-07 -0.00300923,-0.000424725,0.00212575,-0.00566548,0.00359794 0.00022311,9.21052e-05,0.000173963,0.000277299,0.000230799
1284 rs2051559,rs3129317,rs57010886,rs73077112,rs7658462 0 76.5915 inf 5 0 1.60148e-07 1.19332e-07,2.00533e-07 0.00228367,0.000205583,-0.00297729,6.26499e-05,0.000591318 0.000173369,4.76262e-05,0.00019974,6.3484e-05,9.40306e-05
1285 rs2051559,rs3129317,rs57010886,rs73077111,rs7658462 0 76.5241 inf 5 0 1.60185e-07 1.19925e-07,2.03232e-07 0.00228372,0.000205834,-0.00297761,6.4634e-05,0.000591569 0.000173369,4.76243e-05,0.000199738,6.37516e-05,9.40251e-05
1286 rs111673417,rs2051559,rs73193346,rs7658462 0 73.8284 inf 4 -nan 2.745e-07 2.21384e-07,3.28452e-07 -0.00369834,0.002321,-0.00612059,0.00386243 0.000246238,0.000180697,0.000310055,0.000246465
1287 rs2051559,rs3129317,rs35550968,rs57010886,rs7658462 0 76.2932 inf 5 0 1.6014e-07 1.20595e-07,2.02389e-07 0.00228364,0.000205521,6.25668e-05,-0.0029772,0.000591212 0.000173369,4.76243e-05,6.37516e-05,0.000199738,9.40251e-05
1288 rs111673417,rs2051559,rs3135062,rs57010886,rs7658462 0 76.2207 inf 5 0 2.93296e-07 2.41227e-07,3.49783e-07 -0.00316243,0.00216145,0.000190329,-0.00563076,0.00349509 0.000223146,0.000174431,4.28521e-05,0.00027618,0.000227068
1289 rs111673417,rs1138690,rs2051559,rs57010886,rs7658462 0 75.8515 inf 5 0 2.91932e-07 2.39625e-07,3.47661e-07 -0.00316855,0.000197471,0.0020254,-0.00561191,0.00350556 0.000223342,4.68772e-05,0.00017475,0.000275877,0.000227639
1290 rs111673417,rs113465254,rs2051559,rs57010886,rs7658462 0 74.7896 inf 5 0 2.88786e-07 2.3516e-07,3.50457e-07 -0.00309037,0.000346068,0.00221091,-0.00549217,0.00335713 0.000222488,9.53472e-05,0.000176568,0.000272388,0.000225128
1291 rs111673417,rs2051559,rs57010886,rs73193354,rs7658462 0 74.6484 inf 5 0 2.88347e-07 2.36344e-07,3.50594e-07 -0.00314728,0.00210345,-0.00545685,0.00026256,0.00344142 0.000223153,0.000173872,0.000271651,7.41593e-05,0.000226199
1292 rs111673417,rs2051559,rs57010886,rs7658462,rs79840965 0 74.5602 inf 5 0 2.88064e-07 2.36321e-07,3.45062e-07 -0.00309667,0.00219389,-0.00548083,0.00336345,0.000334925 0.000222505,0.000175979,0.00027219,0.000225121,9.61907e-05
1293 rs111673417,rs2051559,rs2858084,rs57010886,rs7658462 0 74.552 inf 5 0 2.87796e-07 2.36679e-07,3.48923e-07 -0.00310726,0.00213892,-0.000157744,-0.00545552,0.00349951 0.00022257,0.000174253,4.60497e-05,0.000271663,0.000228604
1294 rs111673417,rs2051559,rs57010886,rs60888991,rs7658462 0 74.5502 inf 5 0 2.88032e-07 2.36727e-07,3.49005e-07 -0.00319107,0.00209892,-0.00548707,0.000315949,0.00347146 0.000224522,0.000173868,0.000272359,9.09127e-05,0.000227261
1295 rs111673417,rs2051559,rs57010886,rs7658462,rs7661630 0 74.4967 inf 5 0 2.87613e-07 2.36066e-07,3.45824e-07 -0.00310739,0.00214016,-0.00545496,0.00349901,-0.000156847 0.000222573,0.000174287,0.000271665,0.000228659,4.63158e-05
1296 rs111673417,rs144933628,rs2051559,rs57010886,rs7658462 0 74.4329 inf 5 0 2.87561e-07 2.35632e-07,3.42199e-07 -0.00314019,0.000476792,0.00208494,-0.00551375,0.00341311 0.000223059,0.000141252,0.00017392,0.000273318,0.000225604
1297 rs111673417,rs17181428,rs2051559,rs57010886,rs7658462 0 74.3475 inf 5 0 2.87164e-07 2.36511e-07,3.43942e-07 -0.00309515,-0.000377176,0.00221443,-0.00539783,0.00337174 0.000222502,0.000114683,0.000177359,0.000271129,0.000225136
1298 rs111673417,rs112315761,rs2051559,rs57010886,rs7658462 0 74.3134 inf 5 0 2.87289e-07 2.28114e-07,3.44829e-07 -0.00315188,0.000338239,0.00210044,-0.00545821,0.00343815 0.000223365,0.000101992,0.000173869,0.000271752,0.000226249
1299 rs111673417,rs112577780,rs2051559,rs57010886,rs7658462 0 74.0303 inf 5 0 2.86241e-07 2.34366e-07,3.40137e-07 -0.0031715,0.000397421,0.0020717,-0.00553564,0.00344192 0.000224205,0.000129116,0.000174099,0.000274833,0.000226564
1300 rs10937921,rs111673417,rs2051559,rs57010886,rs7658462 0 73.8329 inf 5 0 2.8546e-07 2.34221e-07,3.42897e-07 -0.000142602,-0.0030827,0.00216896,-0.00545475,0.00346553 4.93802e-05,0.000222488,0.000175535,0.00027186,0.000227886
1301 rs111673417,rs2051559,rs57010886,rs7658462,rs7675084 0 73.6938 inf 5 0 2.85025e-07 2.31392e-07,3.472e-07 -0.00308313,0.00216505,-0.0054532,0.00346187,-0.000136727 0.000222488,0.000175475,0.000271878,0.000227903,4.92506e-05
1302 rs10805008,rs111673417,rs2051559,rs57010886,rs7658462 0 73.2696 inf 5 0 2.83742e-07 2.32477e-07,3.36052e-07 -0.000110709,-0.00308206,0.00215161,-0.00544335,0.00343879 4.57973e-05,0.000222491,0.000175211,0.000271799,0.000227275
1303 rs111673417,rs2051559,rs57010886,rs6446728,rs7658462 0 73.2281 inf 5 0 2.83611e-07 2.29214e-07,3.38148e-07 -0.00308213,0.00215074,-0.00544259,-0.000108885,0.00343755 0.000222491,0.000175211,0.000271799,4.57973e-05,0.000227275
1304 rs111673417,rs2051559,rs57010886,rs6446726,rs7658462 0 73.21 inf 5 0 2.83554e-07 2.29938e-07,3.37629e-07 -0.00308216,0.00215036,-0.00544226,-0.000108079,0.003437 0.000222491,0.000175211,0.000271799,4.57973e-05,0.000227275
1305 rs111673417,rs1544520,rs2051559,rs57010886,rs7658462 0 73.1115 inf 5 0 2.83473e-07 2.26955e-07,3.39789e-07 -0.00315665,0.000212284,0.00209904,-0.00545759,0.00343598 0.000224522,9.09127e-05,0.000173868,0.000272359,0.000227261
1306 rs111673417,rs2051559,rs363089,rs57010886,rs7658462 0 73.084 inf 5 0 2.83391e-07 2.31196e-07,3.40952e-07 -0.00314254,0.00209923,0.000250162,-0.00544857,0.00342465 0.000223819,0.000173868,0.000108324,0.000272039,0.000226682
1307 rs111673417,rs2051559,rs2157091,rs57010886,rs7658462 0 73.0016 inf 5 0 2.82902e-07 2.30058e-07,3.41927e-07 -0.00308304,0.00214438,-9.77857e-05,-0.00543844,0.00343026 0.00022249,0.000175129,4.54824e-05,0.000271806,0.000227263
1308 rs111673417,rs2051559,rs57010886,rs7658462,rs7661198 0 72.9633 inf 5 0 2.83006e-07 2.32072e-07,3.43484e-07 -0.00314621,0.00209931,-0.00544712,0.00342418,0.000200389 0.000224175,0.000173868,0.000272089,0.000226838,9.17197e-05
1309 rs111673417,rs113648668,rs2051559,rs57010886,rs7658462 0 72.9511 inf 5 0 2.82967e-07 2.2892e-07,3.3695e-07 -0.00314586,0.000199207,0.00209931,-0.00544682,0.00342383 0.000224175,9.17197e-05,0.000173868,0.000272089,0.000226838
1310 rs111673417,rs2051559,rs57010886,rs6855619,rs7658462 0 72.8724 inf 5 0 2.82466e-07 2.31263e-07,3.39009e-07 -0.00316756,0.00215856,-0.00544466,-9.80666e-05,0.00342763 0.000226186,0.000176384,0.000272167,4.91048e-05,0.000227412
1311 rs111673417,rs2051559,rs2157090,rs57010886,rs7658462 0 72.8467 inf 5 0 2.82411e-07 2.30802e-07,3.38538e-07 -0.00308329,0.00214075,-8.99241e-05,-0.00543513,0.00342488 0.00022249,0.000175129,4.54824e-05,0.000271806,0.000227263
1312 rs111673417,rs114480919,rs2051559,rs57010886,rs7658462 0 72.8329 inf 5 0 2.8237e-07 2.27979e-07,3.37638e-07 -0.0030973,-0.000224094,0.0021268,-0.00536273,0.00337384 0.000222557,0.000114212,0.000174433,0.000271699,0.000225185
1313 rs111673417,rs2051559,rs2798225,rs57010886,rs7658462 0 72.8325 inf 5 0 2.82412e-07 2.30878e-07,3.37938e-07 -0.00308772,0.00211852,8.56036e-05,-0.00541725,0.00342152 0.000222486,0.00017414,4.32928e-05,0.000271318,0.000227037
1314 rs111673417,rs2051559,rs3135176,rs57010886,rs7658462 0 72.8265 inf 5 0 2.82567e-07 2.32765e-07,3.36727e-07 -0.00314066,0.00210073,0.000145827,-0.00544826,0.00342671 0.000224092,0.00017387,7.17107e-05,0.000272288,0.000227269
1315 rs111673417,rs2051559,rs3135170,rs57010886,rs7658462 0 72.7532 inf 5 0 2.82266e-07 2.29375e-07,3.44507e-07 -0.00308189,0.00210051,7.6978e-05,-0.00539514,0.00339561 0.000222496,0.000173869,4.00292e-05,0.000271131,0.000225746
1316 rs111673417,rs2051559,rs57010886,rs7658462,rs7687590 0 72.7421 inf 5 0 2.82298e-07 2.32553e-07,3.40511e-07 -0.00308841,0.00215879,-0.00544785,0.00336002,0.00018451 0.000222488,0.000176568,0.000272388,0.000225128,9.53472e-05
1317 rs111673417,rs2051559,rs2108753,rs57010886,rs7658462 0 72.7276 inf 5 0 2.82064e-07 2.30268e-07,3.41181e-07 -0.00310189,0.00209894,8.07019e-05,-0.00541221,0.0034335 0.000222648,0.000173868,4.37384e-05,0.000271251,0.000228311
1318 rs111673417,rs2051559,rs57010886,rs75225149,rs7658462 0 72.7213 inf 5 0 2.82232e-07 2.26738e-07,3.3393e-07 -0.00308839,0.00215803,-0.0054472,0.000182139,0.00336007 0.000222488,0.000176568,0.000272388,9.53472e-05,0.000225128
1319 rs111673417,rs2051559,rs362270,rs57010886,rs7658462 0 72.7057 inf 5 0 2.82001e-07 2.30217e-07,3.37423e-07 -0.00308394,0.00208368,8.73797e-05,-0.00545438,0.00337626 0.000222488,0.000174079,4.80099e-05,0.000272941,0.000225233
1320 rs111673417,rs2051559,rs2798224,rs57010886,rs7658462 0 72.6989 inf 5 0 2.81973e-07 2.29838e-07,3.35984e-07 -0.00310158,0.00209895,7.91177e-05,-0.00541191,0.00343213 0.000222648,0.000173868,4.37384e-05,0.000271251,0.000228311
1321 rs111673417,rs2051559,rs57010886,rs7658462,rs77214368 0 72.6899 inf 5 0 2.82133e-07 2.28288e-07,3.40506e-07 -0.00308834,0.00215685,-0.0054462,0.00336013,0.000178493 0.000222488,0.000176568,0.000272388,0.000225128,9.53472e-05
1322 rs111673417,rs2051559,rs57010886,rs74604640,rs7658462 0 72.6814 inf 5 0 2.82106e-07 2.26327e-07,3.44468e-07 -0.00308833,0.00215653,-0.00544592,0.00017749,0.00336015 0.000222488,0.000176568,0.000272388,9.53472e-05,0.000225128
1323 rs111370338,rs111673417,rs2051559,rs57010886,rs7658462 0 72.6501 inf 5 0 2.82018e-07 2.2781e-07,3.40301e-07 0.000186347,-0.00312238,0.00209992,-0.00543083,0.00340455 0.000101992,0.000223365,0.000173869,0.000271752,0.000226249
1324 rs111673417,rs2051559,rs57010886,rs6837479,rs7658462 0 72.6476 inf 5 0 2.82003e-07 2.31019e-07,3.38883e-07 -0.00309167,0.00214875,-0.00544095,0.000175151,0.00336339 0.000222505,0.000175979,0.00027219,9.61907e-05,0.000225121
1325 rs111673417,rs2051559,rs2858088,rs57010886,rs7658462 0 72.6444 inf 5 0 2.81764e-07 2.32155e-07,3.37088e-07 -0.00309273,0.00211879,7.95578e-05,-0.00541517,0.00342081 0.000222517,0.000174237,4.61719e-05,0.000271329,0.00022758
1326 rs111457016,rs111673417,rs2051559,rs57010886,rs7658462 0 72.6423 inf 5 0 2.81986e-07 2.30428e-07,3.42978e-07 0.000174504,-0.00309165,0.00214857,-0.00544079,0.00336339 9.61907e-05,0.000222505,0.000175979,0.00027219,0.000225121
1327 rs111673417,rs2051559,rs57010886,rs75746511,rs7658462 0 72.6252 inf 5 0 2.81932e-07 2.2943e-07,3.37528e-07 -0.00309158,0.00214798,-0.00544026,0.0001724,0.00336339 0.000222505,0.000175979,0.00027219,9.61907e-05,0.000225121
1328 rs111673417,rs2051559,rs57010886,rs75756650,rs7658462 0 72.6231 inf 5 0 2.81925e-07 2.31808e-07,3.33893e-07 -0.00309157,0.0021479,-0.0054402,0.000172143,0.00336339 0.000222505,0.000175979,0.00027219,9.61907e-05,0.000225121
1329 rs111673417,rs2051559,rs57010886,rs6826720,rs7658462 0 72.6217 inf 5 0 2.81669e-07 2.30759e-07,3.3731e-07 -0.00315478,0.00214117,-0.00542857,-8.27399e-05,0.00341737 0.000226189,0.000175642,0.000271768,4.91743e-05,0.0002274
1330 rs111673417,rs2051559,rs57010886,rs6823136,rs7658462 0 72.6217 inf 5 0 2.81921e-07 2.301e-07,3.35874e-07 -0.00309157,0.00214786,-0.00544015,0.000171968,0.00336339 0.000222505,0.000175979,0.00027219,9.61907e-05,0.000225121
1331 rs111673417,rs2051559,rs57010886,rs74334641,rs7658462 0 72.6213 inf 5 0 2.81919e-07 2.27005e-07,3.40354e-07 -0.00309157,0.00214784,-0.00544014,0.000171919,0.00336339 0.000222505,0.000175979,0.00027219,9.61907e-05,0.000225121
1332 rs111673417,rs2051559,rs57010886,rs7658462,rs77460843 0 72.6206 inf 5 0 2.81917e-07 2.30493e-07,3.41864e-07 -0.00309156,0.00214782,-0.00544012,0.00336339,0.000171831 0.000222505,0.000175979,0.00027219,0.000225121,9.61907e-05
1333 rs111673417,rs2051559,rs57010886,rs6822719,rs7658462 0 72.6166 inf 5 0 2.81905e-07 2.3189e-07,3.36354e-07 -0.00309155,0.00214768,-0.00544,0.000171345,0.00336339 0.000222505,0.000175979,0.00027219,9.61907e-05,0.000225121
1334 rs111673417,rs2051559,rs57010886,rs7658462,rs7688715 0 72.6077 inf 5 0 2.81876e-07 2.32935e-07,3.37158e-07 -0.00308685,0.0021484,-0.00543839,0.00335905,0.000166299 0.000222485,0.00017607,0.000272125,0.000225134,9.39705e-05
1335 rs111673417,rs2051559,rs57010886,rs7658462,rs7695631 0 72.6023 inf 5 0 2.8154e-07 2.2529e-07,3.38547e-07 -0.00314628,0.00216079,-0.00543501,0.00341231,-8.91781e-05 0.000225535,0.000177939,0.000272123,0.000227129,5.48574e-05
1336 rs111673417,rs13115912,rs2051559,rs57010886,rs7658462 0 72.5962 inf 5 0 2.81596e-07 2.28434e-07,3.3897e-07 -0.00315352,-8.08133e-05,0.00213958,-0.00542846,0.00341649 0.000226194,4.89586e-05,0.000175575,0.000271788,0.000227413
1337 rs111673417,rs2051559,rs57010886,rs73193359,rs7658462 0 72.5716 inf 5 0 2.81774e-07 2.28229e-07,3.37243e-07 -0.00308913,0.00209613,-0.00539696,-0.000159099,0.00335787 0.000222491,0.000173878,0.000271129,9.21173e-05,0.000225143
1338 rs111673417,rs2051559,rs57010886,rs73193313,rs7658462 0 72.558 inf 5 0 2.81731e-07 2.31143e-07,3.38691e-07 -0.00308327,0.00210239,-0.0053975,0.000157418,0.00336873 0.000222491,0.000173878,0.000271129,9.21173e-05,0.000225143
1339 rs111673417,rs2051559,rs2798222,rs57010886,rs7658462 0 72.5571 inf 5 0 2.81536e-07 2.265e-07,3.40348e-07 -0.00309012,0.00211536,7.08262e-05,-0.00541221,0.00341085 0.000222498,0.00017415,4.36154e-05,0.000271286,0.000227016
1340 rs10026577,rs111673417,rs2051559,rs57010886,rs7658462 0 72.5255 inf 5 0 2.81378e-07 2.2667e-07,3.36101e-07 -7.45537e-05,-0.00315507,0.002129,-0.00542471,0.00341832 4.80485e-05,0.000226871,0.00017492,0.000271707,0.000227894
1341 rs111673417,rs2051559,rs362313,rs57010886,rs7658462 0 72.4932 inf 5 0 2.81517e-07 2.30068e-07,3.36907e-07 -0.00306866,0.00210415,8.36785e-05,-0.00538815,0.00336005 0.000222749,0.000173894,5.18024e-05,0.000271187,0.00022513
1342 rs111673417,rs115335747,rs2051559,rs57010886,rs7658462 0 72.4847 inf 5 0 2.81277e-07 2.3201e-07,3.3549e-07 -0.00307746,0.000168422,0.00207876,-0.00542305,0.00335549 0.00022256,0.000112014,0.000174403,0.000271672,0.000225182
1343 rs111673417,rs2051559,rs2530595,rs57010886,rs7658462 0 72.4724 inf 5 0 2.81448e-07 2.29958e-07,3.40431e-07 -0.00306721,0.00210476,8.20246e-05,-0.00538572,0.00335838 0.000222807,0.000173903,5.17836e-05,0.000271226,0.000225143
1344 rs111673417,rs2051559,rs57010886,rs7658462,rs881818 0 72.4046 inf 5 0 2.81199e-07 2.31234e-07,3.38645e-07 -0.00307962,0.00210693,-0.00539977,0.00337864,6.27174e-05 0.00022253,0.000173947,0.000271135,0.000225364,4.27995e-05
1345 rs10212869,rs111673417,rs2051559,rs57010886,rs7658462 0 72.3897 inf 5 0 2.80933e-07 2.29602e-07,3.3952e-07 -6.52015e-05,-0.00314204,0.0021256,-0.00541681,0.00340764 4.91435e-05,0.000226433,0.000174997,0.00027153,0.000227585
1346 rs111673417,rs2051559,rs362307,rs57010886,rs7658462 0 72.3815 inf 5 0 2.80865e-07 2.32008e-07,3.37983e-07 -0.00307911,0.00207263,0.000123879,-0.00542219,0.00335867 0.000222553,0.000175093,9.60945e-05,0.000271819,0.00022515
1347 rs111673417,rs2051559,rs3095075,rs57010886,rs7658462 0 72.3734 inf 5 0 2.81062e-07 2.2507e-07,3.32759e-07 -0.00308333,0.00209781,-5.55381e-05,-0.00539859,0.00333869 0.000222494,0.000173872,3.97935e-05,0.000271131,0.000225812
1348 rs111673417,rs2051559,rs3755883,rs57010886,rs7658462 0 72.3717 inf 5 0 2.81085e-07 2.3247e-07,3.36875e-07 -0.0030772,0.00211056,-5.84432e-05,-0.00540457,0.00333775 0.000222576,0.000174053,4.15169e-05,0.000271179,0.000225854
1349 rs111673417,rs2051559,rs2858089,rs57010886,rs7658462 0 72.361 inf 5 0 2.809e-07 2.28681e-07,3.40013e-07 -0.00309912,0.00209933,5.76018e-05,-0.00540636,0.0034124 0.000222704,0.000173868,4.40062e-05,0.000271219,0.000228222
1350 rs111673417,rs2051559,rs57010886,rs7658462,rs7678857 0 72.3591 inf 5 0 2.81097e-07 2.27223e-07,3.37867e-07 -0.00311123,0.00210002,-0.00542076,0.00339267,0.000140335 0.000223189,0.000173869,0.000271639,0.000226075,9.92429e-05
1351 rs111673417,rs2051559,rs57010886,rs7658462,rs7680197 0 72.3527 inf 5 0 2.81076e-07 2.30227e-07,3.37358e-07 -0.00311398,0.00209977,-0.00542303,0.00339499,0.000143113 0.000223365,0.000173869,0.000271752,0.000226249,0.000101992
1352 rs111673417,rs2051558,rs2051559,rs57010886,rs7658462 0 72.3474 inf 5 0 2.80948e-07 2.27607e-07,3.39106e-07 -0.00313875,-5.42319e-05,0.00211983,-0.00541811,0.00339109 0.000225942,4.06183e-05,0.000174549,0.00027158,0.000226079
1353 rs111673417,rs2051559,rs3135168,rs57010886,rs7658462 0 72.3444 inf 5 0 2.80987e-07 2.26594e-07,3.37185e-07 -0.00308393,0.00209894,5.4433e-05,-0.00539552,0.00338443 0.000222491,0.000173868,4.01417e-05,0.000271132,0.000225658
1354 rs111673417,rs2051559,rs3129319,rs57010886,rs7658462 0 72.3389 inf 5 0 2.80971e-07 2.29072e-07,3.38401e-07 -0.00308391,0.00209927,5.41627e-05,-0.00539563,0.0033839 0.000222491,0.000173868,4.01945e-05,0.000271132,0.000225638
1355 rs111673417,rs2051559,rs3135175,rs57010886,rs7658462 0 72.3355 inf 5 0 2.8096e-07 2.26529e-07,3.36108e-07 -0.0031056,0.00208774,5.62113e-05,-0.0054041,0.00340274 0.000222955,0.000174081,4.18957e-05,0.000271177,0.00022703
1356 rs111673417,rs2051559,rs4488885,rs57010886,rs7658462 0 72.3339 inf 5 0 2.81e-07 2.23319e-07,3.34187e-07 -0.00309107,0.00209406,-7.03318e-05,-0.00539679,0.0033543 0.000222514,0.00017391,5.15964e-05,0.000271129,0.000225219
1357 rs111673417,rs2051559,rs57010886,rs6843312,rs7658462 0 72.3318 inf 5 0 2.80762e-07 2.30553e-07,3.34657e-07 -0.00314293,0.00211661,-0.0054148,-5.90436e-05,0.00340898 0.000227218,0.000174439,0.000271505,4.80062e-05,0.000228161
1358 rs111673417,rs2051559,rs57010886,rs7658462,rs77112032 0 72.3265 inf 5 0 2.80994e-07 2.27709e-07,3.38441e-07 -0.00310757,0.00210021,-0.00541761,0.00338921,0.000131554 0.00022304,0.00017387,0.000271543,0.000225924,9.67211e-05
1359 rs111673417,rs2051559,rs57010886,rs6446731,rs7658462 0 72.3252 inf 5 0 2.80673e-07 2.27283e-07,3.37105e-07 -0.00312278,0.00211439,-0.00538653,-6.14382e-05,0.0033889 0.00022465,0.000174343,0.000271282,5.2243e-05,0.000226169
1360 rs111673417,rs16844106,rs2051559,rs57010886,rs7658462 0 72.325 inf 5 0 2.8099e-07 2.27663e-07,3.32476e-07 -0.00310753,0.000131315,0.00210021,-0.00541757,0.00338917 0.00022304,9.67211e-05,0.00017387,0.000271543,0.000225924
1361 rs111673417,rs2051559,rs57010886,rs7658462,rs7668784 0 72.3217 inf 5 0 2.80537e-07 2.2933e-07,3.38916e-07 -0.00311883,0.00214802,-0.00541252,0.00338959,-6.81541e-05 0.000224497,0.00017954,0.000271492,0.000226409,6.25999e-05
1362 rs111673417,rs2051559,rs57010886,rs76034781,rs7658462 0 72.3036 inf 5 0 2.80511e-07 2.29583e-07,3.38324e-07 -0.00307429,0.00207249,-0.00541582,0.000114734,0.0033521 0.000222762,0.000175657,0.000271684,0.000107074,0.000225365
1363 rs111673417,rs2051559,rs2276881,rs57010886,rs7658462 0 72.298 inf 5 0 2.8091e-07 2.32498e-07,3.34939e-07 -0.00307354,0.00210143,-0.000100115,-0.0053863,0.00334729 0.000222693,0.000173876,7.6171e-05,0.000271257,0.000225452
1364 rs111673417,rs2051559,rs57010886,rs743699,rs7658462 0 72.2769 inf 5 0 2.80483e-07 2.27951e-07,3.36974e-07 -0.00312035,0.00213593,-0.00541272,-5.8265e-05,0.00339202 0.000224842,0.000177322,0.000271528,5.53701e-05,0.000226767
1365 rs111673417,rs13138393,rs2051559,rs57010886,rs7658462 0 72.2722 inf 5 0 2.80516e-07 2.26453e-07,3.38472e-07 -0.00311644,-5.67114e-05,0.00213449,-0.00540726,0.00338441 0.00022426,5.27828e-05,0.00017693,0.00027129,0.000225975
1366 rs111673417,rs2051559,rs2858085,rs57010886,rs7658462 0 72.2718 inf 5 0 2.80604e-07 2.27401e-07,3.36131e-07 -0.00308622,0.00210565,5.07236e-05,-0.00540359,0.00339885 0.000222485,0.000173959,4.47917e-05,0.000271187,0.000227296
1367 rs111673417,rs13152170,rs2051559,rs57010886,rs7658462 0 72.2707 inf 5 0 2.80513e-07 2.29999e-07,3.40223e-07 -0.0031159,-5.64634e-05,0.00213436,-0.00540679,0.00338379 0.000224203,5.26352e-05,0.000176918,0.000271276,0.000225928
1368 rs111673417,rs12500527,rs2051559,rs57010886,rs7658462 0 72.2689 inf 5 0 2.8037e-07 2.27571e-07,3.37734e-07 -0.00311487,-6.07683e-05,0.0021428,-0.00541046,0.00338627 0.000224437,6.25832e-05,0.000179552,0.000271471,0.000226357
1369 rs111673417,rs113583683,rs2051559,rs57010886,rs7658462 0 72.2621 inf 5 0 2.8079e-07 2.30737e-07,3.38375e-07 -0.00310578,0.000120551,0.00210013,-0.0054159,0.00338705 0.00022304,9.67211e-05,0.00017387,0.000271543,0.000225924
1370 rs111673417,rs2051559,rs2237006,rs57010886,rs7658462 0 72.2564 inf 5 0 2.80702e-07 2.29447e-07,3.39342e-07 -0.00307602,0.00210568,-4.73822e-05,-0.0054029,0.0033404 0.000222648,0.000173951,3.96966e-05,0.000271171,0.000225939
1371 rs111673417,rs2051559,rs2071667,rs57010886,rs7658462 0 72.2463 inf 5 0 2.80524e-07 2.31089e-07,3.37351e-07 -0.00308624,0.00210535,4.83254e-05,-0.0054033,0.00339712 0.000222485,0.000173959,4.47354e-05,0.000271187,0.000227285
1372 rs10021033,rs111673417,rs2051559,rs57010886,rs7658462 0 72.2409 inf 5 0 2.80725e-07 2.26906e-07,3.37582e-07 6.82628e-05,-0.00309682,0.00210783,-0.00541214,0.00337575 5.65069e-05,0.000222659,0.000174012,0.00027141,0.000225356
1373 rs111673417,rs2051559,rs57010886,rs73193307,rs7658462 0 72.2367 inf 5 0 2.80716e-07 2.25531e-07,3.35173e-07 -0.00307396,0.00210148,-0.00538694,-9.29332e-05,0.00334844 0.000222717,0.000173878,0.000271264,7.72967e-05,0.000225462
1374 rs111673417,rs2051559,rs2858086,rs57010886,rs7658462 0 72.2328 inf 5 0 2.80481e-07 2.2808e-07,3.3409e-07 -0.00308624,0.00210519,4.70148e-05,-0.00540314,0.00339621 0.000222485,0.000173959,4.47354e-05,0.000271187,0.000227285
1375 rs111673417,rs2051559,rs57010886,rs61790518,rs7658462 0 72.2274 inf 5 0 2.80672e-07 2.30745e-07,3.41832e-07 -0.00311503,0.00209996,-0.00542417,9.32356e-05,0.00339666 0.000223834,0.000173869,0.000272096,7.93065e-05,0.000226899
1376 rs111673417,rs2051559,rs3129334,rs57010886,rs7658462 0 72.2274 inf 5 0 2.80573e-07 2.31682e-07,3.39634e-07 -0.00313307,0.00210258,-4.56888e-05,-0.00540284,0.00338593 0.000226441,0.000173894,4.10718e-05,0.000271176,0.000226037
1377 rs111673417,rs2051559,rs3129318,rs57010886,rs7658462 0 72.218 inf 5 0 2.80565e-07 2.26133e-07,3.37779e-07 -0.00309214,0.00210658,-4.51339e-05,-0.00540952,0.00338993 0.00022255,0.000173993,4.07608e-05,0.000271356,0.000226399
1378 rs111673417,rs13152190,rs2051559,rs57010886,rs7658462 0 72.2128 inf 5 0 2.80615e-07 2.3205e-07,3.39342e-07 -0.00309034,-5.81292e-05,0.00209483,-0.00539685,0.00335563 0.000222515,5.10026e-05,0.000173912,0.000271129,0.000225223
1379 rs111673417,rs2051559,rs2071668,rs57010886,rs7658462 0 72.207 inf 5 0 2.8041e-07 2.2824e-07,3.41142e-07 -0.00308842,0.00210471,4.44578e-05,-0.00540208,0.00339384 0.000222496,0.000173953,4.44277e-05,0.000271172,0.000227177
1380 rs10022193,rs111673417,rs2051559,rs57010886,rs7658462 0 72.2003 inf 5 0 2.80574e-07 2.28288e-07,3.37423e-07 5.59028e-05,-0.00308201,0.00210373,-0.00539761,0.00337104 5.02229e-05,0.000222516,0.000173914,0.000271129,0.000225228
1381 rs111673417,rs2051559,rs2798221,rs57010886,rs7658462 0 72.1984 inf 5 0 2.80386e-07 2.30823e-07,3.37502e-07 -0.00308853,0.00210453,4.35153e-05,-0.00540205,0.00339317 0.000222498,0.000173951,4.42598e-05,0.000271173,0.000227158
1382 rs111673417,rs12646808,rs2051559,rs57010886,rs7658462 0 72.1744 inf 5 0 2.8032e-07 2.29083e-07,3.38846e-07 -0.00309299,4.20523e-05,0.00209498,-0.00540344,0.00334561 0.000222604,4.50751e-05,0.000173929,0.000271211,0.000225921
1383 rs111673417,rs2051559,rs57010886,rs58982717,rs7658462 0 72.1734 inf 5 0 2.80187e-07 2.30392e-07,3.3353e-07 -0.00310602,0.00212722,-0.00540495,-4.44643e-05,0.00338008 0.000223786,0.000177153,0.000271291,5.40324e-05,0.00022604
1384 rs111673417,rs2051559,rs2857861,rs57010886,rs7658462 0 72.1695 inf 5 0 2.80386e-07 2.32979e-07,3.37033e-07 -0.00312259,0.00211464,-3.98667e-05,-0.0054104,0.00338125 0.000225549,0.00017457,4.05759e-05,0.00027146,0.000225859
1385 rs111673417,rs113346030,rs2051559,rs57010886,rs7658462 0 72.1681 inf 5 0 2.80496e-07 2.27823e-07,3.3278e-07 -0.00309609,-0.000104999,0.00209725,-0.0054123,0.00337617 0.000222681,9.8976e-05,0.000173879,0.000271501,0.000225447
1386 rs111673417,rs2051559,rs362336,rs57010886,rs7658462 0 72.1626 inf 5 0 2.80424e-07 2.32919e-07,3.34011e-07 -0.00307797,0.00210695,-4.21453e-05,-0.00540042,0.00334354 0.000222633,0.000174034,4.17053e-05,0.000271147,0.000225972
1387 rs111673417,rs2051559,rs57010886,rs59898919,rs7658462 0 72.1589 inf 5 0 2.80452e-07 2.30045e-07,3.38156e-07 -0.00308744,0.00209595,-0.00539525,-5.80222e-05,0.00335554 0.000222488,0.000173898,0.000271136,5.63185e-05,0.000225248
1388 rs111673417,rs2051559,rs57010886,rs61790490,rs7658462 0 72.1564 inf 5 0 2.80457e-07 2.31503e-07,3.39513e-07 -0.00308568,0.00209883,-0.00539569,-6.93301e-05,0.00335707 0.000222485,0.000173869,0.000271133,6.70451e-05,0.000225203
1389 rs111673417,rs2051559,rs57010886,rs7658462,rs77754271 0 72.1487 inf 5 0 2.80433e-07 2.26781e-07,3.38462e-07 -0.00309723,0.00209731,-0.00541378,0.00337795,-0.00010347 0.00022275,0.000173879,0.000271617,0.00022558,0.000101716
1390 rs111673417,rs1547410,rs2051559,rs57010886,rs7658462 0 72.1458 inf 5 0 2.80359e-07 2.29274e-07,3.39096e-07 -0.00308658,-3.92188e-05,0.00209931,-0.00539854,0.00334846 0.000222485,4.07423e-05,0.000173868,0.000271133,0.00022565
1391 rs111673417,rs2051559,rs57010886,rs7658462,rs7660068 0 72.1394 inf 5 0 2.80404e-07 2.29172e-07,3.39211e-07 -0.003097,0.00209735,-0.00541343,0.00337764,-0.000101314 0.00022275,0.000173879,0.000271617,0.00022558,0.000101716
1392 rs111673417,rs2051559,rs57010886,rs60551364,rs7658462 0 72.1385 inf 5 0 2.80387e-07 2.2974e-07,3.41789e-07 -0.00308739,0.0020961,-0.00539534,-5.53943e-05,0.00335589 0.000222488,0.000173898,0.000271136,5.63185e-05,0.000225248
1393 rs111673417,rs2051559,rs362296,rs57010886,rs7658462 0 72.1372 inf 5 0 2.80321e-07 2.30105e-07,3.38174e-07 -0.00307858,0.00210494,-3.838e-05,-0.00539562,0.00333993 0.000222634,0.000173974,4.11003e-05,0.000271135,0.000226511
1394 rs111673417,rs2051559,rs2749778,rs57010886,rs7658462 0 72.1177 inf 5 0 2.80229e-07 2.27902e-07,3.39024e-07 -0.00311662,0.00210208,-3.51968e-05,-0.00539563,0.00337439 0.000225289,0.000173899,4.09784e-05,0.000271135,0.00022549
1395 rs111673417,rs2051559,rs57010886,rs7658462,rs78139882 0 72.1169 inf 5 0 2.803e-07 2.28356e-07,3.35331e-07 -0.00308223,0.0021035,-0.00539759,0.00337065,4.26941e-05 0.000222527,0.000173929,0.000271129,0.000225263,4.65483e-05
1396 rs111673417,rs13118873,rs2051559,rs57010886,rs7658462 0 72.1128 inf 5 0 2.80297e-07 2.28599e-07,3.3419e-07 -0.00308957,-4.62514e-05,0.00209566,-0.00539692,0.00335706 0.000222516,5.055e-05,0.000173913,0.000271129,0.000225226
1397 rs111673417,rs112299816,rs2051559,rs57010886,rs7658462 0 72.1082 inf 5 0 2.80305e-07 2.30729e-07,3.35982e-07 -0.00309544,-9.24233e-05,0.00209751,-0.00541122,0.00337547 0.000222712,0.000100314,0.000173879,0.000271554,0.000225507
1398 rs111673417,rs2051559,rs57010886,rs6829279,rs7658462 0 72.1071 inf 5 0 2.79837e-07 2.2894e-07,3.38018e-07 -0.00309671,0.00211587,-0.0053982,-2.59283e-05,0.00337094 0.000223959,0.00017851,0.000271139,6.31972e-05,0.000225884
1399 rs111673417,rs1609813,rs2051559,rs57010886,rs7658462 0 72.103 inf 5 0 2.80266e-07 2.27194e-07,3.38325e-07 -0.0030895,-4.47745e-05,0.00209573,-0.00539693,0.00335719 0.000222516,5.03308e-05,0.000173914,0.000271129,0.000225227
1400 rs111673417,rs2051559,rs28652612,rs57010886,rs7658462 0 72.1028 inf 5 0 2.80265e-07 2.27519e-07,3.36241e-07 -0.00308952,0.00209571,-4.45356e-05,-0.00539693,0.00335715 0.000222517,0.000173915,5.01162e-05,0.000271129,0.000225229
1401 rs111673417,rs2051559,rs35150150,rs57010886,rs7658462 0 72.1 inf 5 0 2.80268e-07 2.23782e-07,3.29534e-07 -0.00308264,0.00212148,7.634e-05,-0.00541698,0.0033647 0.00022252,0.000175642,8.56137e-05,0.000272032,0.000225127
1402 rs111673417,rs2051559,rs4690087,rs57010886,rs7658462 0 72.0998 inf 5 0 2.80277e-07 2.22904e-07,3.35009e-07 -0.00309699,0.00210017,-8.28971e-05,-0.00540792,0.00337757 0.000222809,0.000173871,9.22484e-05,0.00027139,0.000225678
1403 rs111673417,rs2051559,rs57010886,rs7658462,rs7665400 0 72.0998 inf 5 0 2.80279e-07 2.31938e-07,3.3829e-07 -0.00309523,0.00209755,-0.00541089,0.00337519,-9.02886e-05 0.000222712,0.000173879,0.000271554,0.000225507,0.000100314
1404 rs111673417,rs2051559,rs2237007,rs57010886,rs7658462 0 72.0992 inf 5 0 2.80211e-07 2.27405e-07,3.36526e-07 -0.00307887,0.00209965,-3.33213e-05,-0.00539514,0.00334597 0.000222654,0.000173869,3.95003e-05,0.00027114,0.00022606
1405 rs111673417,rs2051559,rs362319,rs57010886,rs7658462 0 72.0975 inf 5 0 2.80205e-07 2.2808e-07,3.39269e-07 -0.00307976,0.0020995,-3.3063e-05,-0.00539684,0.00334766 0.000222616,0.000173869,3.94245e-05,0.00027113,0.000225895
1406 rs111673417,rs16844212,rs2051559,rs57010886,rs7658462 0 72.0971 inf 5 0 2.79944e-07 2.30902e-07,3.35102e-07 -0.0030995,-3.07871e-05,0.00211865,-0.00540225,0.00337462 0.000223715,5.41708e-05,0.000177178,0.000271273,0.000225996
1407 rs111673417,rs12640721,rs2051559,rs57010886,rs7658462 0 72.0958 inf 5 0 2.80221e-07 2.26748e-07,3.37332e-07 -0.00308262,3.62961e-05,0.00211027,-0.00540596,0.00337274 0.000222524,4.26033e-05,0.000174347,0.000271322,0.000225392
1408 rs111673417,rs149951503,rs2051559,rs57010886,rs7658462 0 72.0945 inf 5 0 2.80263e-07 2.28122e-07,3.36635e-07 -0.00309986,0.000158857,0.00209688,-0.00541221,0.00338042 0.000223019,0.000179078,0.000173889,0.000271654,0.000225945
1409 rs10019606,rs111673417,rs2051559,rs57010886,rs7658462 0 72.0938 inf 5 0 2.80237e-07 2.29363e-07,3.38453e-07 -4.36653e-05,-0.0030894,0.00209584,-0.00539694,0.00335737 5.04398e-05,0.000222516,0.000173914,0.000271129,0.000225226
1410 rs111673417,rs2051559,rs57010886,rs7658462,rs79488167 0 72.0915 inf 5 0 2.80253e-07 2.27082e-07,3.30213e-07 -0.00309501,0.00209759,-0.00541057,0.00337491,-8.81477e-05 0.000222712,0.000173879,0.000271554,0.000225507,0.000100314
1411 rs111673417,rs2051559,rs57010886,rs7658462,rs82333 0 72.0912 inf 5 0 2.80185e-07 2.27089e-07,3.37128e-07 -0.0030799,0.0020995,-0.00539684,0.00334799,-3.23733e-05 0.000222616,0.000173869,0.00027113,0.000225895,3.94245e-05
1412 rs111673417,rs2051559,rs3129322,rs57010886,rs7658462 0 72.0902 inf 5 0 2.80185e-07 2.26453e-07,3.34314e-07 -0.00308408,0.00209951,-3.32534e-05,-0.00539763,0.00334959 0.0002225,0.000173869,4.0523e-05,0.00027113,0.000225743
1413 rs111673417,rs2051559,rs34155847,rs57010886,rs7658462 0 72.0898 inf 5 0 2.80206e-07 2.30256e-07,3.33604e-07 -0.00309017,0.00209502,-3.74432e-05,-0.00539687,0.00335595 0.000222536,0.000173942,4.45915e-05,0.000271129,0.000225293
1414 rs111673417,rs2051559,rs362277,rs57010886,rs7658462 0 72.0894 inf 5 0 2.80247e-07 2.26429e-07,3.41954e-07 -0.00308934,0.00210941,5.43805e-05,-0.00540756,0.00336692 0.000222514,0.000174255,6.22358e-05,0.000271387,0.000225159
1415 rs111673417,rs2051559,rs362275,rs57010886,rs7658462 0 72.0884 inf 5 0 2.80182e-07 2.28025e-07,3.34502e-07 -0.0030745,0.0021061,-3.41812e-05,-0.00539442,0.00334103 0.000222942,0.000174068,4.17786e-05,0.000271151,0.000226766
1416 rs111673417,rs2051559,rs57010886,rs6852922,rs7658462 0 72.0871 inf 5 0 2.79897e-07 2.29646e-07,3.34871e-07 -0.00309868,0.00211676,-0.00540155,-2.78755e-05,0.00337356 0.000223857,0.000177284,0.000271264,5.52005e-05,0.000226032
1417 rs110501,rs111673417,rs2051559,rs57010886,rs7658462 0 72.087 inf 5 0 2.80172e-07 2.3088e-07,3.3529e-07 -3.18988e-05,-0.00308004,0.00209946,-0.00539685,0.0033482 3.94276e-05,0.000222615,0.000173868,0.00027113,0.000225896
1418 rs10024540,rs111673417,rs2051559,rs57010886,rs7658462 0 72.0808 inf 5 0 2.80196e-07 2.28605e-07,3.35474e-07 -4.18862e-05,-0.00308927,0.00209598,-0.00539695,0.00335762 5.04398e-05,0.000222516,0.000173914,0.000271129,0.000225226
1419 rs111673417,rs2051559,rs57010886,rs7658462,rs881816 0 72.0762 inf 5 0 2.80097e-07 2.26752e-07,3.35035e-07 -0.00311493,0.00210146,-0.00539829,0.00337528,-3.03904e-05 0.000225864,0.000173894,0.000271133,0.000225702,4.11456e-05
1420 rs111673417,rs2051559,rs362271,rs57010886,rs7658462 0 72.0749 inf 5 0 2.80137e-07 2.26797e-07,3.3485e-07 -0.0030759,0.00210568,-3.2653e-05,-0.00539387,0.00334158 0.000222879,0.000174064,4.2031e-05,0.000271164,0.000226855
1421 rs111673417,rs2051559,rs362295,rs57010886,rs7658462 0 72.0745 inf 5 0 2.80201e-07 2.23959e-07,3.38602e-07 -0.00308783,0.00210376,5.95084e-05,-0.00539963,0.00336462 0.000222494,0.000173951,7.12423e-05,0.000271144,0.000225127
1422 rs111673417,rs13150241,rs2051559,rs57010886,rs7658462 0 72.0718 inf 5 0 2.80083e-07 2.28584e-07,3.37557e-07 -0.0031144,-2.98232e-05,0.00210142,-0.00539827,0.00337505 0.000225864,4.11456e-05,0.000173894,0.000271133,0.000225702
1423 rs111673417,rs2051559,rs3121419,rs57010886,rs7658462 0 72.0703 inf 5 0 2.80126e-07 2.27052e-07,3.33384e-07 -0.00307441,0.00210552,-3.21702e-05,-0.00539369,0.00334183 0.000223014,0.000174059,4.19464e-05,0.000271168,0.000226861
1424 rs111673417,rs2051559,rs3135064,rs57010886,rs7658462 0 72.0701 inf 5 0 2.80075e-07 2.31462e-07,3.38917e-07 -0.0030718,0.00209542,2.91179e-05,-0.00540798,0.00336342 0.000223388,0.000173952,4.06203e-05,0.000271544,0.000225121
1425 rs10155132,rs111673417,rs2051559,rs57010886,rs7658462 0 72.068 inf 5 0 2.80072e-07 2.30182e-07,3.35042e-07 -2.93254e-05,-0.00311218,0.00210148,-0.00539645,0.00337296 4.10961e-05,0.000225448,0.000173896,0.000271131,0.000225526
1426 rs111673417,rs2051559,rs57010886,rs59594429,rs7658462 0 72.0674 inf 5 0 2.79846e-07 2.26753e-07,3.38166e-07 -0.00309559,0.00211389,-0.00540054,-2.31604e-05,0.00337137 0.000223581,0.000177229,0.00027124,5.44553e-05,0.000225914
1427 rs111673417,rs2051559,rs2857982,rs57010886,rs7658462 0 72.0673 inf 5 0 2.80068e-07 2.30003e-07,3.39843e-07 -0.00311383,0.00210138,-2.92268e-05,-0.00539825,0.00337482 0.000225864,0.000173894,4.11456e-05,0.000271133,0.000225702
1428 rs111673417,rs2051559,rs57010886,rs7658462,rs77055907 0 72.0657 inf 5 0 2.80171e-07 2.28368e-07,3.29353e-07 -0.00309431,0.00209773,-0.0054095,0.00337398,-8.10829e-05 0.000222712,0.000173879,0.000271554,0.000225507,0.000100314
1429 rs111673417,rs2051559,rs3135174,rs57010886,rs7658462 0 72.0657 inf 5 0 2.80081e-07 2.28041e-07,3.3561e-07 -0.00308632,0.00209857,-2.89776e-05,-0.00539796,0.00335048 0.000222485,0.000173871,4.00659e-05,0.000271131,0.000225822
1430 rs111673417,rs2051559,rs35997970,rs57010886,rs7658462 0 72.0634 inf 5 0 2.80089e-07 2.28501e-07,3.37917e-07 -0.00308149,0.00210423,-2.96742e-05,-0.00539668,0.00334564 0.000222578,0.000174,4.05833e-05,0.00027113,0.000226418
1431 rs111673417,rs2051559,rs3121418,rs57010886,rs7658462 0 72.0623 inf 5 0 2.80084e-07 2.2874e-07,3.34627e-07 -0.00308025,0.00210387,-2.98467e-05,-0.00539614,0.00334512 0.000222635,0.000173983,4.11024e-05,0.000271133,0.000226514
1432 rs111673417,rs2051559,rs362331,rs57010886,rs7658462 0 72.0613 inf 5 0 2.80092e-07 2.30533e-07,3.37489e-07 -0.00308044,0.00209956,-2.8932e-05,-0.00539688,0.00334965 0.000222622,0.000173869,3.94166e-05,0.00027113,0.000225891
1433 rs10006362,rs111673417,rs2051559,rs57010886,rs7658462 0 72.0603 inf 5 0 2.79808e-07 2.28416e-07,3.37975e-07 -1.96845e-05,-0.00309449,0.00211166,-0.00539989,0.00337018 5.55059e-05,0.000223716,0.000177339,0.000271232,0.000225948
1434 rs111673417,rs2051559,rs362273,rs57010886,rs7658462 0 72.0588 inf 5 0 2.80088e-07 2.26677e-07,3.38847e-07 -0.00307576,0.00210536,-3.05041e-05,-0.00539472,0.00334343 0.000222942,0.000174068,4.17786e-05,0.000271151,0.000226766
1435 rs111673417,rs2051559,rs28600049,rs57010886,rs7658462 0 72.0563 inf 5 0 2.79821e-07 2.2679e-07,3.3623e-07 -0.00309482,0.00211204,-2.06876e-05,-0.0054,0.00337027 0.000223641,0.000177079,5.44195e-05,0.000271227,0.00022586
1436 rs111673417,rs2051559,rs3129315,rs57010886,rs7658462 0 72.0555 inf 5 0 2.80106e-07 2.26512e-07,3.35972e-07 -0.00308297,0.00210271,3.48559e-05,-0.00539753,0.00336928 0.000222526,0.000173929,4.66194e-05,0.000271129,0.000225262
1437 rs111673417,rs2051559,rs57010886,rs7658462,rs7674122 0 72.0545 inf 5 0 2.80134e-07 2.27098e-07,3.34602e-07 -0.00308444,0.00209863,-0.00539482,0.00335748,-5.27751e-05 0.000222496,0.00017387,0.000271147,0.000225248,6.8172e-05
1438 rs111673417,rs2051559,rs3121417,rs57010886,rs7658462 0 72.0507 inf 5 0 2.80048e-07 2.28005e-07,3.34837e-07 -0.00308038,0.00210359,-2.83708e-05,-0.00539599,0.00334596 0.000222644,0.000173981,4.11479e-05,0.000271135,0.000226526
1439 rs111673417,rs2051559,rs2798227,rs57010886,rs7658462 0 72.0502 inf 5 0 2.80062e-07 2.29498e-07,3.40476e-07 -0.00309123,0.00210128,-2.7395e-05,-0.00540133,0.00335527 0.0002226,0.000173892,3.89333e-05,0.000271192,0.000225412
1440 rs111673417,rs2051559,rs2073286,rs57010886,rs7658462 0 72.0485 inf 5 0 2.80061e-07 2.29279e-07,3.33108e-07 -0.00309813,0.00208974,-2.90865e-05,-0.00539945,0.00336441 0.000223134,0.000174398,4.1421e-05,0.000271148,0.000225127
1441 rs111673417,rs16844209,rs2051559,rs57010886,rs7658462 0 72.0477 inf 5 0 2.80105e-07 2.30772e-07,3.37572e-07 -0.00308266,6.50568e-05,0.00211617,-0.00541136,0.00336375 0.000222535,8.70983e-05,0.000175332,0.000271788,0.000225122
1442 rs111673417,rs2051559,rs3135066,rs57010886,rs7658462 0 72.0472 inf 5 0 2.80077e-07 2.25104e-07,3.34522e-07 -0.00308298,0.00210269,3.29759e-05,-0.00539752,0.00336925 0.000222529,0.000173933,4.58727e-05,0.000271129,0.000225272
1443 rs111673417,rs2051559,rs2857794,rs57010886,rs7658462 0 72.045 inf 5 0 2.80074e-07 2.28857e-07,3.38625e-07 -0.00308357,0.00210202,3.27012e-05,-0.00539806,0.00336978 0.000222515,0.000173911,4.56656e-05,0.000271132,0.000225301
1444 rs111673417,rs2051559,rs2749785,rs57010886,rs7658462 0 72.0422 inf 5 0 2.79989e-07 2.28757e-07,3.37684e-07 -0.00311045,0.00210112,-2.56538e-05,-0.00539812,0.00337341 0.000225864,0.000173894,4.11456e-05,0.000271133,0.000225702
1445 rs111673417,rs2051559,rs2071704,rs57010886,rs7658462 0 72.0415 inf 5 0 2.80026e-07 2.25662e-07,3.35141e-07 -0.00307889,0.00209965,-2.63682e-05,-0.00539345,0.00334746 0.000222754,0.000173869,3.96028e-05,0.000271189,0.000226379
1446 rs111673417,rs2051559,rs3129309,rs57010886,rs7658462 0 72.0396 inf 5 0 2.80055e-07 2.28425e-07,3.33568e-07 -0.00308318,0.00210249,3.24272e-05,-0.00539751,0.00336889 0.000222527,0.000173929,4.65483e-05,0.000271129,0.000225263
1447 rs111673417,rs2051559,rs362272,rs57010886,rs7658462 0 72.0368 inf 5 0 2.80017e-07 2.2876e-07,3.32261e-07 -0.00307696,0.00210496,-2.76502e-05,-0.00539416,0.00334461 0.000222929,0.000174085,4.21801e-05,0.000271169,0.000226926
1448 rs111673417,rs2051559,rs34030762,rs57010886,rs7658462 0 72.0343 inf 5 0 2.79993e-07 2.2759e-07,3.38126e-07 -0.00308221,0.00210329,-2.54392e-05,-0.00539662,0.00334789 0.000222575,0.000173985,4.04856e-05,0.000271131,0.000226458
1449 rs111673417,rs2051559,rs34530016,rs57010886,rs7658462 0 72.0329 inf 5 0 2.80054e-07 2.28622e-07,3.39245e-07 -0.00308112,0.00211759,5.70494e-05,-0.00541118,0.00336207 0.000222604,0.000175851,8.20232e-05,0.00027187,0.000225129
1450 rs111673417,rs2051559,rs34004517,rs57010886,rs7658462 0 72.0326 inf 5 0 2.80053e-07 2.26467e-07,3.35828e-07 -0.00308113,0.00211757,5.69674e-05,-0.00541116,0.00336207 0.000222604,0.000175851,8.20232e-05,0.00027187,0.000225129
1451 rs111673417,rs2051559,rs57010886,rs71608268,rs7658462 0 72.0323 inf 5 0 2.80052e-07 2.32061e-07,3.36184e-07 -0.00308114,0.00211753,-0.00541114,5.68698e-05,0.00336207 0.000222604,0.000175851,0.00027187,8.20232e-05,0.000225129
1452 rs111673417,rs2051559,rs34628563,rs57010886,rs7658462 0 72.0319 inf 5 0 2.80051e-07 2.29108e-07,3.38765e-07 -0.00308114,0.00211751,5.67837e-05,-0.00541112,0.00336207 0.000222604,0.000175851,8.20232e-05,0.00027187,0.000225129
1453 rs111673417,rs2051559,rs362314,rs57010886,rs7658462 0 72.0319 inf 5 0 2.79999e-07 2.26393e-07,3.35212e-07 -0.00308053,0.00209964,-2.50958e-05,-0.00539561,0.00335024 0.000222663,0.000173869,3.94973e-05,0.000271141,0.000226061
1454 rs111673417,rs2051559,rs57010886,rs75477325,rs7658462 0 72.028 inf 5 0 2.80051e-07 2.29371e-07,3.36929e-07 -0.00308499,0.00210055,-0.00539734,6.30843e-05,0.00336554 0.000222492,0.000173878,0.000271129,9.11218e-05,0.000225144
1455 rs111673417,rs2051559,rs3135173,rs57010886,rs7658462 0 72.028 inf 5 0 2.79981e-07 2.31081e-07,3.36682e-07 -0.00308729,0.00209944,-2.47852e-05,-0.0053985,0.00335396 0.000222492,0.000173869,4.03077e-05,0.000271137,0.000225636
1456 rs111673417,rs13129052,rs2051559,rs57010886,rs7658462 0 72.0262 inf 5 0 2.80033e-07 2.25833e-07,3.33194e-07 -0.00308128,5.52095e-05,0.002117,-0.00541073,0.00336211 0.000222604,8.20232e-05,0.000175851,0.00027187,0.000225129
1457 rs111673417,rs2051559,rs35450001,rs57010886,rs7658462 0 72.0262 inf 5 0 2.80033e-07 2.2919e-07,3.38968e-07 -0.0030814,0.00211673,5.47537e-05,-0.00541058,0.00336227 0.000222598,0.00017579,8.13239e-05,0.000271853,0.000225127
1458 rs111673417,rs2051559,rs57010886,rs7435601,rs7658462 0 72.0253 inf 5 0 2.79935e-07 2.3123e-07,3.41222e-07 -0.0031079,0.00210093,-0.00539803,-2.29526e-05,0.00337235 0.000225864,0.000173894,0.000271133,4.11456e-05,0.000225702
1459 rs111673417,rs2051559,rs2269499,rs57010886,rs7658462 0 72.0175 inf 5 0 2.79953e-07 2.26297e-07,3.31257e-07 -0.0030775,0.002104,-2.43743e-05,-0.00539375,0.00334608 0.000222987,0.000174059,4.19716e-05,0.000271195,0.000227073
1460 rs111673417,rs2051559,rs34067673,rs57010886,rs7658462 0 72.0166 inf 5 0 2.80004e-07 2.2664e-07,3.35269e-07 -0.00308363,0.00211524,5.49028e-05,-0.00541144,0.00336432 0.00022252,0.000175642,8.56137e-05,0.000272032,0.000225127
1461 rs111673417,rs2051559,rs362280,rs57010886,rs7658462 0 72.0164 inf 5 0 2.79927e-07 2.2865e-07,3.37766e-07 -0.00308632,0.00209872,-2.18291e-05,-0.00539746,0.0033535 0.000222485,0.000173871,3.99644e-05,0.000271129,0.00022584
1462 rs111673417,rs2051559,rs3775061,rs57010886,rs7658462 0 72.0135 inf 5 0 2.7994e-07 2.28703e-07,3.38521e-07 -0.00307759,0.00210433,-2.37051e-05,-0.00539415,0.00334645 0.000223005,0.000174099,4.20091e-05,0.000271184,0.000227099
1463 rs111673417,rs2051559,rs28436280,rs57010886,rs7658462 0 72.0131 inf 5 0 2.80003e-07 2.28015e-07,3.40696e-07 -0.00309306,0.0020991,3.83812e-05,-0.0054012,0.00337081 0.000222744,0.000173869,5.99934e-05,0.0002712,0.000225425
1464 rs111673417,rs2051559,rs3135145,rs57010886,rs7658462 0 72.0111 inf 5 0 2.79887e-07 2.25705e-07,3.35423e-07 -0.00307567,0.00209697,2.01793e-05,-0.00540535,0.0033646 0.000223513,0.000173932,4.10747e-05,0.000271633,0.000225136
1465 rs111673417,rs2051559,rs57010886,rs74823150,rs7658462 0 72.0097 inf 5 0 2.79994e-07 2.26814e-07,3.37014e-07 -0.00308807,0.00210015,-0.00539977,6.31405e-05,0.00336779 0.000222505,0.000173874,0.000271159,0.000100241,0.000225233
1466 rs111673417,rs2051559,rs2749781,rs57010886,rs7658462 0 72.0092 inf 5 0 2.79885e-07 2.26889e-07,3.34673e-07 -0.00310165,0.00210109,-1.99667e-05,-0.00539458,0.00336777 0.000224727,0.000173908,4.08773e-05,0.000271184,0.000225305
1467 rs10021254,rs111673417,rs2051559,rs57010886,rs7658462 0 72.0077 inf 5 0 2.79985e-07 2.2636e-07,3.38421e-07 3.79365e-05,-0.00308529,0.00210756,-0.00540178,0.00336291 6.12919e-05,0.00022249,0.000174383,0.000271228,0.000225122
1468 rs111673417,rs2051559,rs2749775,rs57010886,rs7658462 0 72.0045 inf 5 0 2.79934e-07 2.28682e-07,3.36136e-07 -0.00308862,0.00209645,-2.40447e-05,-0.00539628,0.00335771 0.000222528,0.000173943,4.32235e-05,0.000271134,0.000225348
1469 rs111673417,rs2051559,rs3129328,rs57010886,rs7658462 0 72.0019 inf 5 0 2.79863e-07 2.25237e-07,3.33343e-07 -0.0030735,0.00209751,1.85571e-05,-0.00540146,0.0033611 0.000224232,0.000173912,4.08616e-05,0.000271289,0.000225175
1470 rs111673417,rs143583733,rs2051559,rs57010886,rs7658462 0 72.0016 inf 5 0 2.79967e-07 2.27407e-07,3.38172e-07 -0.00308515,5.4502e-05,0.00210038,-0.00539733,0.00336524 0.000222492,9.11218e-05,0.000173878,0.000271129,0.000225144
1471 rs111673417,rs2051559,rs2530596,rs57010886,rs7658462 0 71.9992 inf 5 0 2.79925e-07 2.29147e-07,3.34761e-07 -0.00308933,0.00209816,2.09936e-05,-0.00540245,0.00337528 0.00022256,0.000173881,3.8625e-05,0.000271299,0.000226193
1472 rs111673417,rs2051559,rs363090,rs57010886,rs7658462 0 71.9991 inf 5 0 2.79962e-07 2.31402e-07,3.33019e-07 -0.00308957,0.00210352,3.54027e-05,-0.00540289,0.00336696 0.000222558,0.000174016,5.98473e-05,0.000271298,0.000225205
1473 rs111673417,rs2051559,rs362303,rs57010886,rs7658462 0 71.9978 inf 5 0 2.79951e-07 2.28231e-07,3.38595e-07 -0.00308373,0.00210921,3.46346e-05,-0.00540245,0.00336161 0.000222525,0.000174715,5.98819e-05,0.000271279,0.000225141
1474 rs111673417,rs147438853,rs2051559,rs57010886,rs7658462 0 71.9955 inf 5 0 2.79949e-07 2.29192e-07,3.35702e-07 -0.00309364,0.000103016,0.00209713,-0.00540586,0.00337272 0.000222862,0.000179069,0.000173908,0.000271543,0.000225713
1475 rs111673417,rs2051559,rs363088,rs57010886,rs7658462 0 71.9896 inf 5 0 2.79867e-07 2.29716e-07,3.38678e-07 -0.00307988,0.00210302,-1.93843e-05,-0.005395,0.00335031 0.000222906,0.000174059,4.21151e-05,0.000271172,0.000226892
1476 rs111673417,rs2051559,rs3129333,rs57010886,rs7658462 0 71.9892 inf 5 0 2.79882e-07 2.28422e-07,3.3994e-07 -0.00308836,0.00209674,-2.06766e-05,-0.0053964,0.00335827 0.00022253,0.000173947,4.27636e-05,0.000271135,0.000225364
1477 rs111673417,rs2051559,rs57010886,rs7658462,rs7685686 0 71.9886 inf 5 0 2.79859e-07 2.28083e-07,3.34921e-07 -0.0030826,0.00209943,-0.00539632,0.00335427,-1.76483e-05 0.00022263,0.000173869,0.000271137,0.000226032,3.94984e-05
1478 rs111673417,rs2051559,rs362287,rs57010886,rs7658462 0 71.9881 inf 5 0 2.79846e-07 2.26341e-07,3.3575e-07 -0.00308326,0.00210219,-1.72957e-05,-0.00539702,0.0033528 0.000222591,0.000174004,4.06922e-05,0.00027113,0.000226479
1479 rs111673417,rs2051559,rs362312,rs57010886,rs7658462 0 71.9871 inf 5 0 2.79828e-07 2.27132e-07,3.37711e-07 -0.00308927,0.00209706,1.59073e-05,-0.00539837,0.00337416 0.000222622,0.000173959,4.03609e-05,0.000271144,0.000226794
1480 rs111673417,rs13126960,rs2051559,rs57010886,rs7658462 0 71.9871 inf 5 0 2.7991e-07 2.29261e-07,3.37446e-07 -0.00308223,3.46752e-05,0.00211156,-0.00540443,0.00336141 0.000222613,6.61546e-05,0.00017544,0.000271477,0.000225151
1481 rs111673417,rs2051559,rs362306,rs57010886,rs7658462 0 71.987 inf 5 0 2.79858e-07 2.2701e-07,3.37198e-07 -0.00307881,0.00210305,-1.88286e-05,-0.00539406,0.00334957 0.000223098,0.000174074,4.2208e-05,0.000271223,0.000227224
1482 rs111673417,rs17182201,rs2051559,rs57010886,rs7658462 0 71.9864 inf 5 0 2.79894e-07 2.29932e-07,3.35661e-07 -0.00308524,2.35499e-05,0.00210145,-0.00539913,0.00336842 0.000222493,4.70537e-05,0.000173922,0.000271156,0.000225351
1483 rs111673417,rs13104157,rs2051559,rs57010886,rs7658462 0 71.9864 inf 5 0 2.79813e-07 2.26367e-07,3.3747e-07 -0.00309775,-1.49379e-05,0.00210063,-0.00539525,0.00336665 0.000224727,4.08773e-05,0.000173908,0.000271184,0.000225305
1484 rs111673417,rs1988007,rs2051559,rs57010886,rs7658462 0 71.9847 inf 5 0 2.79807e-07 2.30756e-07,3.36359e-07 -0.00308864,-1.43178e-05,0.00209869,-0.00539893,0.00335817 0.000222594,4.06712e-05,0.000173876,0.000271172,0.000225597
1485 rs111673417,rs2051559,rs362268,rs57010886,rs7658462 0 71.9841 inf 5 0 2.79849e-07 2.26653e-07,3.37359e-07 -0.00307924,0.002103,-1.81265e-05,-0.0053944,0.00335018 0.00022307,0.000174083,4.21498e-05,0.000271209,0.000227187
1486 rs111673417,rs2051559,rs2749782,rs57010886,rs7658462 0 71.9833 inf 5 0 2.79804e-07 2.25352e-07,3.38536e-07 -0.00309671,0.00210057,-1.41723e-05,-0.00539487,0.00336595 0.000224549,0.000173909,4.08888e-05,0.000271215,0.000225248
1487 rs111673417,rs2051559,rs362282,rs57010886,rs7658462 0 71.9829 inf 5 0 2.79829e-07 2.32677e-07,3.42014e-07 -0.0030835,0.00210196,-1.60774e-05,-0.00539704,0.00335355 0.000222589,0.000174001,4.06825e-05,0.00027113,0.000226476
1488 rs111673417,rs2051559,rs57010886,rs7658462,rs82332 0 71.9815 inf 5 0 2.79849e-07 2.2955e-07,3.39563e-07 -0.00308056,0.00210021,-0.00539346,0.00335206,-1.78708e-05 0.000222869,0.000173882,0.000271271,0.000226639,4.15114e-05
1489 rs111673417,rs16844201,rs2051559,rs57010886,rs7658462 0 71.9812 inf 5 0 2.7986e-07 2.30787e-07,3.35536e-07 -0.00308816,-1.93841e-05,0.00209699,-0.00539647,0.00335879 0.000222529,4.31835e-05,0.000173943,0.000271134,0.000225348
1490 rs111673417,rs2051559,rs3095073,rs57010886,rs7658462 0 71.9811 inf 5 0 2.79836e-07 2.2869e-07,3.35323e-07 -0.0030869,0.00209926,-1.64329e-05,-0.00539772,0.00335709 0.000222492,0.000173868,4.01873e-05,0.000271132,0.000225638
1491 rs111673417,rs2051559,rs57010886,rs7658462,rs82334 0 71.98 inf 5 0 2.79844e-07 2.31524e-07,3.34431e-07 -0.00308072,0.00210017,-0.00539356,0.00335231,-1.75021e-05 0.000222862,0.000173881,0.000271269,0.000226632,4.14869e-05
1492 rs111673417,rs2051559,rs2343799,rs57010886,rs7658462 0 71.9798 inf 5 0 2.79853e-07 2.27699e-07,3.36272e-07 -0.00308814,0.00209699,-1.87095e-05,-0.00539648,0.00335876 0.00022253,0.000173947,4.27995e-05,0.000271135,0.000225364
1493 rs111673417,rs2051559,rs3129331,rs57010886,rs7658462 0 71.9782 inf 5 0 2.79848e-07 2.27596e-07,3.37832e-07 -0.0030881,0.00209704,-1.83486e-05,-0.00539649,0.00335885 0.00022253,0.000173947,4.27995e-05,0.000271135,0.000225364
1494 rs111673417,rs2051559,rs57010886,rs7658462,rs881817 0 71.9781 inf 5 0 2.79787e-07 2.28666e-07,3.35261e-07 -0.00309595,0.00210042,-0.00539556,0.00336613,-1.26148e-05 0.000224727,0.000173908,0.000271184,0.000225305,4.08773e-05
1495 rs111673417,rs2051559,rs362289,rs57010886,rs7658462 0 71.9772 inf 5 0 2.79813e-07 2.27949e-07,3.36936e-07 -0.00308364,0.00210167,-1.48327e-05,-0.00539693,0.00335434 0.000222595,0.000173993,4.07312e-05,0.00027113,0.00022647
1496 rs10937924,rs111673417,rs2051559,rs57010886,rs7658462 0 71.976 inf 5 0 2.79781e-07 2.29735e-07,3.34782e-07 -1.20585e-05,-0.00309495,0.00210039,-0.00539502,0.00336533 4.08956e-05,0.000224463,0.000173909,0.000271233,0.000225223
1497 rs111673417,rs2051559,rs3095078,rs57010886,rs7658462 0 71.9759 inf 5 0 2.7982e-07 2.28551e-07,3.43334e-07 -0.00308682,0.00209928,-1.52508e-05,-0.00539768,0.00335754 0.000222491,0.000173868,4.01945e-05,0.000271132,0.000225638
1498 rs111673417,rs2051559,rs362276,rs57010886,rs7658462 0 71.9754 inf 5 0 2.79885e-07 2.27322e-07,3.35158e-07 -0.00309102,0.00209896,2.92684e-05,-0.00539995,0.00336854 0.000222705,0.00017387,5.99165e-05,0.000271186,0.000225374
1499 rs111673417,rs2051559,rs3095079,rs57010886,rs7658462 0 71.9753 inf 5 0 2.79818e-07 2.25748e-07,3.38246e-07 -0.00308682,0.00209928,-1.50956e-05,-0.00539768,0.0033576 0.000222491,0.000173868,4.01945e-05,0.000271132,0.000225638
1500 rs111673417,rs2051559,rs3095083,rs57010886,rs7658462 0 71.9751 inf 5 0 2.79817e-07 2.26315e-07,3.37519e-07 -0.00308683,0.00209927,-1.50153e-05,-0.00539768,0.00335763 0.000222492,0.000173868,4.01873e-05,0.000271132,0.000225638
1501 rs111673417,rs112173352,rs2051559,rs57010886,rs7658462 0 71.9728 inf 5 0 2.79866e-07 2.2704e-07,3.31462e-07 -0.00308804,2.83924e-05,0.0021017,-0.00540199,0.00336913 0.000222522,6.19429e-05,0.000173949,0.000271328,0.000225477
1502 rs111673417,rs2051559,rs57010886,rs7658462,rs910568 0 71.9725 inf 5 0 2.7977e-07 2.29567e-07,3.35901e-07 -0.00309552,0.00210011,-0.00539657,0.0033665,-1.09225e-05 0.00022524,0.000173896,0.000271141,0.000225437,4.11087e-05
1503 rs111673417,rs2051559,rs35720136,rs57010886,rs7658462 0 71.9721 inf 5 0 2.79864e-07 2.27413e-07,3.34363e-07 -0.00308272,0.00211006,3.76148e-05,-0.00540493,0.00336229 0.000222614,0.000175473,8.25592e-05,0.000271655,0.000225133
1504 rs111673417,rs2051559,rs57010886,rs73193369,rs7658462 0 71.9715 inf 5 0 2.79826e-07 2.25963e-07,3.42082e-07 -0.00308793,0.00209723,-0.00539656,-1.67293e-05,0.00335924 0.00022253,0.000173947,0.000271135,4.27995e-05,0.000225364
1505 rs111673417,rs2051559,rs362323,rs57010886,rs7658462 0 71.9701 inf 5 0 2.79865e-07 2.28956e-07,3.35103e-07 -0.00308909,0.00209967,2.82956e-05,-0.00539891,0.00336742 0.000222576,0.00017387,6.18414e-05,0.000271154,0.000225299
1506 rs111673417,rs2051559,rs57010886,rs732869,rs7658462 0 71.9701 inf 5 0 2.79846e-07 2.25461e-07,3.37463e-07 -0.00308842,0.00209223,-0.00539212,-2.1892e-05,0.00336116 0.000222547,0.000174653,0.000271394,5.13609e-05,0.000225179
1507 rs111673417,rs2051559,rs2749776,rs57010886,rs7658462 0 71.9695 inf 5 0 2.7982e-07 2.30774e-07,3.39491e-07 -0.00308787,0.0020973,-1.62457e-05,-0.00539657,0.00335937 0.000222529,0.000173946,4.28358e-05,0.000271135,0.000225363
1508 rs111673417,rs2051559,rs28728173,rs57010886,rs7658462 0 71.9694 inf 5 0 2.79867e-07 2.25439e-07,3.34415e-07 -0.00308756,0.00209991,4.60565e-05,-0.00539908,0.00336658 0.000222505,0.000173874,0.000100241,0.000271159,0.000225233
1509 rs111673417,rs2051559,rs3095082,rs57010886,rs7658462 0 71.9689 inf 5 0 2.79797e-07 2.286e-07,3.35747e-07 -0.00308674,0.00209934,-1.33602e-05,-0.00539764,0.00335819 0.000222491,0.000173868,4.01608e-05,0.000271132,0.000225651
1510 rs111673417,rs2051559,rs362283,rs57010886,rs7658462 0 71.9681 inf 5 0 2.79782e-07 2.29868e-07,3.33056e-07 -0.00308417,0.00210129,-1.20777e-05,-0.00539709,0.00335599 0.000222589,0.000174001,4.06825e-05,0.00027113,0.000226476
1511 rs111673417,rs2051559,rs3121420,rs57010886,rs7658462 0 71.9676 inf 5 0 2.79793e-07 2.29522e-07,3.35192e-07 -0.00308672,0.00209936,-1.29351e-05,-0.00539764,0.00335832 0.000222491,0.000173868,4.01417e-05,0.000271132,0.000225658
1512 rs111673417,rs2051559,rs57010886,rs7658462,rs994425 0 71.9668 inf 5 0 2.79847e-07 2.29776e-07,3.35921e-07 -0.00308293,0.00210941,-0.00540446,0.00336236,3.53348e-05 0.000222614,0.000175473,0.000271655,0.000225133,8.25592e-05
1513 rs111673417,rs2051559,rs57010886,rs62274924,rs7658462 0 71.9647 inf 5 0 2.79804e-07 2.26495e-07,3.33225e-07 -0.00308769,0.00209746,-0.00539657,-1.48699e-05,0.00335962 0.000222527,0.000173947,0.000271136,4.27595e-05,0.000225373
1514 rs111673417,rs2051559,rs2239725,rs57010886,rs7658462 0 71.9642 inf 5 0 2.79739e-07 2.2979e-07,3.33175e-07 -0.00308169,0.00209859,6.52358e-06,-0.00539873,0.00336254 0.000224277,0.000173922,4.10944e-05,0.000271293,0.000225177
1515 rs111673417,rs2051559,rs2749783,rs57010886,rs7658462 0 71.9639 inf 5 0 2.79742e-07 2.28789e-07,3.33568e-07 -0.00309158,0.00209993,-7.10932e-06,-0.00539617,0.00336478 0.000224637,0.000173908,4.08827e-05,0.000271198,0.000225275
1516 rs111673417,rs2051559,rs2749777,rs57010886,rs7658462 0 71.9639 inf 5 0 2.79823e-07 2.25358e-07,3.39249e-07 -0.00309161,0.00209735,-1.80568e-05,-0.00540065,0.00336461 0.000222931,0.00017394,4.69354e-05,0.000271275,0.000225146
1517 rs111673417,rs2051559,rs3129308,rs57010886,rs7658462 0 71.9623 inf 5 0 2.79738e-07 2.25526e-07,3.36876e-07 -0.00308194,0.00209867,6.36154e-06,-0.00539879,0.00336269 0.00022415,0.000173912,4.08696e-05,0.000271314,0.000225159
1518 rs111673417,rs2051559,rs362304,rs57010886,rs7658462 0 71.9622 inf 5 0 2.79843e-07 2.27911e-07,3.31195e-07 -0.00308725,0.00210414,2.48269e-05,-0.00540103,0.00336407 0.000222499,0.000174252,5.89935e-05,0.000271279,0.000225128
1519 rs111673417,rs2051559,rs4690081,rs57010886,rs7658462 0 71.9617 inf 5 0 2.79774e-07 2.28069e-07,3.38403e-07 -0.00308664,0.00209934,-1.11057e-05,-0.00539758,0.00335902 0.000222491,0.000173868,4.01417e-05,0.000271132,0.000225658
1520 rs111673417,rs2051559,rs3129310,rs57010886,rs7658462 0 71.9614 inf 5 0 2.79729e-07 2.29343e-07,3.37324e-07 -0.00308934,0.00209974,-4.4709e-06,-0.00539629,0.00336396 0.000224365,0.000173921,4.10856e-05,0.000271269,0.000225196
1521 rs111673417,rs2051559,rs2071666,rs57010886,rs7658462 0 71.9607 inf 5 0 2.79728e-07 2.27588e-07,3.36291e-07 -0.00308887,0.00210031,-3.97483e-06,-0.00539711,0.00336421 0.000224165,0.000174189,4.05189e-05,0.000271132,0.000225301
1522 rs111673417,rs2051559,rs3129314,rs57010886,rs7658462 0 71.9606 inf 5 0 2.79728e-07 2.28098e-07,3.39225e-07 -0.00308879,0.00210028,-3.8613e-06,-0.00539712,0.00336419 0.000224165,0.000174189,4.05189e-05,0.000271132,0.000225301
1523 rs111673417,rs2051559,rs2071703,rs57010886,rs7658462 0 71.9592 inf 5 0 2.79774e-07 2.24205e-07,3.34687e-07 -0.00308114,0.00210174,-1.14564e-05,-0.00539528,0.00335478 0.000223235,0.000174097,4.15426e-05,0.000271221,0.000227245
1524 rs111673417,rs2051559,rs57010886,rs62274923,rs7658462 0 71.9584 inf 5 0 2.79785e-07 2.25967e-07,3.34441e-07 -0.00308755,0.00209769,-0.00539671,-1.30133e-05,0.00336015 0.00022253,0.000173947,0.000271135,4.27995e-05,0.000225364
1525 rs111673417,rs2051559,rs362310,rs57010886,rs7658462 0 71.9584 inf 5 0 2.79829e-07 2.28442e-07,3.34834e-07 -0.00308561,0.00210456,2.42177e-05,-0.00540013,0.00336306 0.00022249,0.000174383,6.12919e-05,0.000271228,0.000225122
1526 rs111673417,rs2051559,rs28607448,rs57010886,rs7658462 0 71.9577 inf 5 0 2.79829e-07 2.26242e-07,3.36071e-07 -0.00308322,0.00209923,-2.91508e-05,-0.0053946,0.00335897 0.000222611,0.000173868,7.37037e-05,0.000271211,0.000225391
1527 rs111673417,rs2051559,rs2749786,rs57010886,rs7658462 0 71.9565 inf 5 0 2.79778e-07 2.2459e-07,3.32757e-07 -0.00308749,0.00209776,-1.23072e-05,-0.00539674,0.00336031 0.000222531,0.000173948,4.2728e-05,0.000271134,0.000225365
1528 rs111673417,rs2051559,rs362266,rs57010886,rs7658462 0 71.9565 inf 5 0 2.79749e-07 2.27013e-07,3.3969e-07 -0.00308488,0.00210057,-8.06017e-06,-0.00539701,0.00335844 0.000222582,0.000173989,4.05174e-05,0.000271131,0.000226456
1529 rs111673417,rs2051559,rs362279,rs57010886,rs7658462 0 71.9553 inf 5 0 2.79745e-07 2.32175e-07,3.36728e-07 -0.00308497,0.00210047,-7.47505e-06,-0.00539702,0.0033588 0.000222582,0.000173989,4.05174e-05,0.000271131,0.000226456
1530 rs111673417,rs2051559,rs2749779,rs57010886,rs7658462 0 71.955 inf 5 0 2.79775e-07 2.25006e-07,3.38167e-07 -0.00308503,0.00210291,1.19495e-05,-0.00540014,0.00336642 0.000222523,0.000174352,4.2674e-05,0.000271328,0.000225392
1531 rs111673417,rs2051559,rs2857860,rs57010886,rs7658462 0 71.9543 inf 5 0 2.79771e-07 2.2537e-07,3.34508e-07 -0.00308739,0.00209787,-1.14448e-05,-0.00539676,0.00336049 0.00022253,0.000173948,4.2647e-05,0.000271135,0.00022537
1532 rs111673417,rs2051559,rs2857859,rs57010886,rs7658462 0 71.9524 inf 5 0 2.79765e-07 2.28874e-07,3.3762e-07 -0.00308732,0.00209795,-1.08292e-05,-0.0053968,0.00336068 0.00022253,0.000173947,4.27636e-05,0.000271135,0.000225364
1533 rs111673417,rs2051559,rs3095072,rs57010886,rs7658462 0 71.952 inf 5 0 2.79735e-07 2.29529e-07,3.37262e-07 -0.00308525,0.00210017,-5.72328e-06,-0.00539706,0.00335988 0.000222582,0.000173984,4.05355e-05,0.000271132,0.000226445
1534 rs111673417,rs16844197,rs2051559,rs57010886,rs7658462 0 71.9518 inf 5 0 2.79765e-07 2.27977e-07,3.31645e-07 -0.00308514,1.06984e-05,0.00210252,-0.00539982,0.0033661 0.000222524,4.26385e-05,0.000174349,0.000271325,0.000225392
1535 rs111673417,rs2051559,rs362269,rs57010886,rs7658462 0 71.9517 inf 5 0 2.79807e-07 2.27362e-07,3.38884e-07 -0.00308531,0.0021042,2.14986e-05,-0.00539974,0.00336278 0.000222498,0.000174424,6.07833e-05,0.000271222,0.000225127
1536 rs111673417,rs2051559,rs3135171,rs57010886,rs7658462 0 71.9504 inf 5 0 2.79728e-07 2.27422e-07,3.3597e-07 -0.00308685,0.00209867,3.92519e-06,-0.00539738,0.00336575 0.000222591,0.000173982,4.04845e-05,0.000271133,0.000226502
1537 rs111673417,rs2051559,rs3095081,rs57010886,rs7658462 0 71.9502 inf 5 0 2.79729e-07 2.27569e-07,3.37159e-07 -0.00308548,0.00209996,-4.3599e-06,-0.0053971,0.0033607 0.000222582,0.000173984,4.05355e-05,0.000271132,0.000226445
1538 rs111673417,rs2051559,rs3025825,rs57010886,rs7658462 0 71.9497 inf 5 0 2.79801e-07 2.3001e-07,3.37915e-07 -0.00308837,0.00209953,2.1375e-05,-0.0053984,0.00336627 0.000222577,0.00017387,6.26391e-05,0.000271151,0.000225286
1539 rs111673417,rs2051559,rs362305,rs57010886,rs7658462 0 71.9497 inf 5 0 2.79801e-07 2.25458e-07,3.35551e-07 -0.00308535,0.00210401,2.06797e-05,-0.00539965,0.0033628 0.000222498,0.000174424,6.07833e-05,0.000271222,0.000225127
1540 rs111673417,rs2051559,rs3095074,rs57010886,rs7658462 0 71.9493 inf 5 0 2.79724e-07 2.25341e-07,3.38905e-07 -0.0030866,0.0020989,2.47081e-06,-0.00539732,0.00336485 0.000222589,0.00017398,4.04769e-05,0.000271133,0.000226499
1541 rs111673417,rs2051559,rs3095080,rs57010886,rs7658462 0 71.9486 inf 5 0 2.79731e-07 2.29661e-07,3.40462e-07 -0.00308526,0.00210007,-4.96395e-06,-0.005397,0.00336035 0.000222614,0.000173989,4.07682e-05,0.000271136,0.000226443
1542 rs111673417,rs2051559,rs3129329,rs57010886,rs7658462 0 71.9485 inf 5 0 2.79754e-07 2.28059e-07,3.40818e-07 -0.00308527,0.00210206,9.21863e-06,-0.00539943,0.00336572 0.000222525,0.000174344,4.25686e-05,0.00027132,0.000225392
1543 rs111673417,rs2051559,rs3095077,rs57010886,rs7658462 0 71.9474 inf 5 0 2.79722e-07 2.28585e-07,3.30397e-07 -0.00308599,0.00209947,-1.16665e-06,-0.00539719,0.00336262 0.000222591,0.000173993,4.05739e-05,0.000271132,0.000226455
1544 rs111673417,rs2051559,rs57010886,rs73193372,rs7658462 0 71.947 inf 5 0 2.79786e-07 2.2873e-07,3.37513e-07 -0.00308041,0.00209895,-0.00539167,-2.30759e-05,0.00335615 0.000223278,0.000173871,0.000271735,7.52024e-05,0.000226333
1545 rs111673417,rs2051559,rs3129336,rs57010886,rs7658462 0 71.9456 inf 5 0 2.79744e-07 2.29653e-07,3.36936e-07 -0.003087,0.00209832,-7.78346e-06,-0.00539692,0.00336142 0.00022253,0.000173947,4.27636e-05,0.000271135,0.000225364
1546 rs111673417,rs12640186,rs2051559,rs57010886,rs7658462 0 71.945 inf 5 0 2.79743e-07 2.26518e-07,3.33587e-07 -0.00308544,7.53373e-06,0.00210156,-0.00539904,0.00336528 0.000222524,4.26033e-05,0.000174347,0.000271322,0.000225392
1547 rs111673417,rs2051559,rs2159173,rs57010886,rs7658462 0 71.9434 inf 5 0 2.79775e-07 2.28384e-07,3.32666e-07 -0.00308116,0.00209897,2.08057e-05,-0.00539236,0.003357 0.000223214,0.000173872,7.46746e-05,0.000271692,0.000226265
1548 rs111673417,rs2051559,rs57010886,rs7658462,rs77639436 0 71.9409 inf 5 0 2.79777e-07 2.28858e-07,3.36308e-07 -0.00308683,0.00209887,-0.00539941,0.0033648,-2.93837e-05 0.000222497,0.000173874,0.000271236,0.00022518,0.000102965
1549 rs111673417,rs140149394,rs2051559,rs57010886,rs7658462 0 71.9407 inf 5 0 2.79778e-07 2.28504e-07,3.38505e-07 -0.00308654,-3.56372e-05,0.0020989,-0.0053972,0.00336268 0.000222488,0.000124396,0.000173873,0.000271129,0.000225133
1550 rs111673417,rs13133859,rs2051559,rs57010886,rs7658462 0 71.9401 inf 5 0 2.7977e-07 2.30501e-07,3.38308e-07 -0.00308536,2.33945e-05,0.00210276,-0.00540005,0.0033639 0.000222506,8.75542e-05,0.000174356,0.000271335,0.000225131
1551 rs111673417,rs2051559,rs57010886,rs59588638,rs7658462 0 71.9398 inf 5 0 2.79771e-07 2.24036e-07,3.38871e-07 -0.0030863,0.00209857,-0.0053981,-1.65677e-05,0.00336332 0.000222485,0.000173888,0.000271148,6.17697e-05,0.000225121
1552 rs111673417,rs2051559,rs57010886,rs75326463,rs7658462 0 71.9397 inf 5 0 2.79773e-07 2.25913e-07,3.34316e-07 -0.00308681,0.00209888,-0.00539933,-2.83131e-05,0.00336475 0.000222497,0.000173874,0.000271236,0.000102965,0.00022518
1553 rs111673417,rs2051559,rs3129332,rs57010886,rs7658462 0 71.939 inf 5 0 2.79724e-07 2.27469e-07,3.3812e-07 -0.00308589,0.0021001,2.76669e-06,-0.00539786,0.00336402 0.00022253,0.000174332,4.26411e-05,0.000271302,0.000225375
1554 rs111673417,rs2051559,rs362338,rs57010886,rs7658462 0 71.9354 inf 5 0 2.79758e-07 2.29109e-07,3.33344e-07 -0.0030876,0.00209933,1.4285e-05,-0.00539805,0.00336528 0.00022257,0.000173868,6.20054e-05,0.000271153,0.000225281
1555 rs111673417,rs2051559,rs362325,rs57010886,rs7658462 0 71.9334 inf 5 0 2.79749e-07 2.25631e-07,3.3304e-07 -0.00308478,0.00209916,-1.31753e-05,-0.00539584,0.00336094 0.000222595,0.000173869,6.57437e-05,0.000271218,0.000225438
1556 rs111673417,rs2051559,rs3095076,rs57010886,rs7658462 0 71.9311 inf 5 0 2.79722e-07 2.29428e-07,3.36039e-07 -0.00308666,0.00209927,1.61864e-06,-0.00539761,0.00336406 0.000222921,0.000173868,4.78048e-05,0.000271358,0.000226144
1557 rs111673417,rs2051559,rs57010886,rs73193327,rs7658462 0 71.9291 inf 5 0 2.79728e-07 2.32218e-07,3.35992e-07 -0.00308398,0.00209921,-0.00539516,-7.52854e-06,0.00336074 0.000223654,0.00017387,0.00027198,7.80548e-05,0.000226721
1558 rs111673417,rs2051559,rs57010886,rs73193357,rs7658462 0 71.9291 inf 5 0 2.7973e-07 2.28589e-07,3.35276e-07 -0.00308429,0.00209915,-0.00539538,-8.15056e-06,0.0033609 0.000223153,0.000173872,0.000271651,7.41593e-05,0.000226199
1559 rs111673417,rs2051559,rs2281470,rs57010886,rs7658462 0 71.9284 inf 5 0 2.79727e-07 2.29298e-07,3.38579e-07 -0.00308455,0.00209916,-7.03676e-06,-0.00539563,0.00336124 0.000223153,0.000173872,7.41593e-05,0.000271651,0.000226199
1560 rs111673417,rs16844124,rs2051559,rs57010886,rs7658462 0 71.9284 inf 5 0 2.79722e-07 2.2407e-07,3.37883e-07 -0.00308582,1.93999e-06,0.00209991,-0.00539749,0.00336306 0.000223009,8.20923e-05,0.000175917,0.000271357,0.000225408
1561 rs111673417,rs13120043,rs2051559,rs57010886,rs7658462 0 71.9283 inf 5 0 2.79734e-07 2.26107e-07,3.37421e-07 -0.00308571,1.20003e-05,0.00210084,-0.00539838,0.00336354 0.000222513,8.83868e-05,0.000174249,0.000271261,0.000225127
1562 rs111673417,rs2051559,rs34052318,rs57010886,rs7658462 0 71.9282 inf 5 0 2.79733e-07 2.27402e-07,3.40023e-07 -0.00308572,0.00210081,1.17505e-05,-0.00539836,0.00336354 0.000222513,0.000174249,8.83868e-05,0.000271261,0.000225127
1563 rs111673417,rs12643903,rs2051559,rs57010886,rs7658462 0 71.9278 inf 5 0 2.79725e-07 2.2807e-07,3.34382e-07 -0.00308758,5.80231e-06,0.00209936,-0.00539859,0.00336509 0.000223214,7.46744e-05,0.000173872,0.000271692,0.000226265
1564 rs111673417,rs2051559,rs35550968,rs57010886,rs7658462 0 71.9277 inf 5 0 2.79724e-07 2.29308e-07,3.37201e-07 -0.00308635,0.0020991,-3.83631e-06,-0.00539722,0.00336302 0.000222501,0.000173893,6.24302e-05,0.000271129,0.000225177
1565 rs111673417,rs2051559,rs57010886,rs73077112,rs7658462 0 71.9276 inf 5 0 2.79724e-07 2.27798e-07,3.3411e-07 -0.00308634,0.00209911,-0.00539722,-3.59958e-06,0.00336304 0.000222502,0.000173893,0.000271129,6.21657e-05,0.000225178
1566 rs111673417,rs116757676,rs2051559,rs57010886,rs7658462 0 71.9276 inf 5 0 2.79736e-07 2.27281e-07,3.37646e-07 -0.00308637,-1.77058e-05,0.00209908,-0.00539722,0.00336299 0.000222488,0.000121852,0.000173874,0.000271129,0.000225133
1567 rs111673417,rs2051559,rs57010886,rs7658462,rs994426 0 71.9274 inf 5 0 2.79731e-07 2.28994e-07,3.3447e-07 -0.0030866,0.00209792,-0.00539623,0.00336313,-1.04334e-05 0.000222512,0.000174241,0.000271258,0.000225127,8.75125e-05
1568 rs111673417,rs2051559,rs57010886,rs73077111,rs7658462 0 71.927 inf 5 0 2.79722e-07 2.26108e-07,3.34574e-07 -0.00308626,0.00209919,-0.00539722,-1.85398e-06,0.00336318 0.000222501,0.000173893,0.000271129,6.24302e-05,0.000225177
1569 rs111673417,rs2051559,rs34849917,rs57010886,rs7658462 0 71.9269 inf 5 0 2.79728e-07 2.2877e-07,3.33305e-07 -0.0030857,0.00210045,8.10577e-06,-0.00539797,0.0033634 0.000222536,0.000174263,8.07598e-05,0.000271228,0.000225122
1570 rs111673417,rs2051559,rs57010886,rs71608266,rs7658462 0 71.9269 inf 5 0 2.79729e-07 2.30392e-07,3.37776e-07 -0.00308655,0.00209807,-0.00539635,-9.29528e-06,0.00336314 0.000222512,0.000174233,0.000271255,8.6666e-05,0.000225128
1571 rs111673417,rs12640526,rs2051559,rs57010886,rs7658462 0 71.9265 inf 5 0 2.79721e-07 2.24858e-07,3.32772e-07 -0.00308634,6.4845e-07,0.00209929,-0.00539738,0.00336353 0.000223214,7.46744e-05,0.000173872,0.000271692,0.000226265
1572 rs111673417,rs2051559,rs362274,rs57010886,rs7658462 0 71.9264 inf 5 0 2.7973e-07 2.25825e-07,3.33177e-07 -0.00308624,0.00209955,7.01591e-06,-0.00539709,0.00336348 0.000222485,0.000173884,6.08897e-05,0.000271132,0.000225125
1573 rs111673417,rs13150521,rs2051559,rs57010886,rs7658462 0 71.9262 inf 5 0 2.79727e-07 2.27725e-07,3.39022e-07 -0.00308651,-8.09345e-06,0.00209822,-0.00539646,0.00336318 0.000222512,8.75125e-05,0.000174241,0.000271258,0.000225127
1574 rs111673417,rs16844152,rs2051559,rs57010886,rs7658462 0 71.9261 inf 5 0 2.79727e-07 2.27141e-07,3.34313e-07 -0.00308587,7.88745e-06,0.0021003,-0.00539799,0.00336348 0.000222512,8.75125e-05,0.000174241,0.000271258,0.000225127
1575 rs111673417,rs2051559,rs57010886,rs7658462,rs79718831 0 71.9251 inf 5 0 2.79722e-07 2.26872e-07,3.32908e-07 -0.00308605,0.00209968,-0.00539752,0.00336343,3.08161e-06 0.000222509,0.000174164,0.000271226,0.000225136,7.82436e-05
1576 rs111673417,rs16844147,rs2051559,rs57010886,rs7658462 0 71.925 inf 5 0 2.79723e-07 2.27786e-07,3.35682e-07 -0.00308599,4.86465e-06,0.00209991,-0.0053977,0.00336342 0.000222512,8.75125e-05,0.000174241,0.000271258,0.000225127
1577 rs111673417,rs1120898,rs2051559,rs57010886,rs7658462 0 71.9249 inf 5 0 2.79723e-07 2.2625e-07,3.34753e-07 -0.00308636,-4.46603e-06,0.0020987,-0.00539681,0.00336324 0.000222512,8.75125e-05,0.000174241,0.000271258,0.000225127
1578 rs111673417,rs2051559,rs57010886,rs71608258,rs7658462 0 71.9247 inf 5 0 2.79726e-07 2.29782e-07,3.33901e-07 -0.00308581,0.00209897,-0.00539673,-7.76667e-06,0.00336278 0.000222534,0.000173911,0.000271201,9.64084e-05,0.000225224
1579 rs111673417,rs2051559,rs57010886,rs71608278,rs7658462 0 71.9245 inf 5 0 2.79722e-07 2.3131e-07,3.40257e-07 -0.00308608,0.00209961,-0.00539748,2.58259e-06,0.00336338 0.000222512,0.000174241,0.000271258,8.75125e-05,0.000225127
1580 rs111673417,rs2051559,rs57010886,rs61748736,rs7658462 0 71.9245 inf 5 0 2.79722e-07 2.25841e-07,3.33734e-07 -0.00308608,0.00209961,-0.00539748,2.54649e-06,0.00336338 0.000222512,0.000174241,0.000271258,8.75125e-05,0.000225127
1581 rs111673417,rs2051559,rs34780636,rs57010886,rs7658462 0 71.9244 inf 5 0 2.79721e-07 2.24964e-07,3.36188e-07 -0.00308614,0.00209942,1.08304e-06,-0.00539734,0.00336335 0.000222512,0.000174233,8.6666e-05,0.000271255,0.000225128
1582 rs111673417,rs2051559,rs28507598,rs57010886,rs7658462 0 71.924 inf 5 0 2.79721e-07 2.31396e-07,3.35923e-07 -0.00308619,0.00209924,-8.68943e-07,-0.00539728,0.00336333 0.000222485,0.000173888,6.28491e-05,0.00027115,0.000225122
1583 rs111673417,rs2051559,rs28376014,rs57010886,rs7658462 0 71.9227 inf 5 0 2.79721e-07 2.27522e-07,3.32046e-07 -0.00308619,0.00209928,-2.10239e-07,-0.00539724,0.00336333 0.000222513,0.000173869,9.74761e-05,0.000271138,0.000225121
1584 rs147438853,rs1988007,rs3135064,rs362295,rs57010886 0 68.7452 inf 5 0 2.55118e-06 2.38754e-06,2.72007e-06 0.0115156,-0.0578015,0.0573189,0.00177472,-0.0577051 0.000271174,0.000950808,0.000942888,8.44692e-05,0.000948394
1585 rs1988007,rs2157090,rs3129317,rs3135064,rs57010886 0 67.9744 inf 5 0 1.04836e-06 9.49074e-07,1.15191e-06 -0.0229784,9.19114e-05,0.000550122,0.022675,-0.0234131 0.000595644,5.88492e-05,7.16652e-05,0.000596045,0.000601377
1586 rs2051559,rs3129317,rs3135176,rs57010886,rs7658462 0 67.9517 inf 5 0 1.60419e-07 1.20073e-07,2.09218e-07 0.00228363,0.000206452,8.47931e-05,-0.00297819,0.000591579 0.000173363,4.74758e-05,7.24823e-05,0.000199665,9.38653e-05
1587 rs147438853,rs2071704,rs3135064,rs34155847,rs73193346 0 67.8737 inf 5 0 9.37335e-09 2.4692e-09,2.09637e-08 -8.30679e-05,-6.39758e-05,2.28757e-07,-3.88313e-05,-0.00014915 0.000179222,4.40199e-05,4.98051e-05,5.56984e-05,6.07967e-05
1588 rs3129317,rs3135064,rs57010886,rs7658462,rs7687590 0 67.5502 inf 5 0 4.03339e-08 2.30975e-08,6.11251e-08 0.000196389,5.15745e-06,-0.000828055,0.000562947,-1.01457e-05 5.76723e-05,5.04917e-05,0.000116185,9.42205e-05,9.77343e-05
1589 rs1988007,rs2858084,rs3129317,rs3135064,rs57010886 0 67.5078 inf 5 0 1.05051e-06 9.42413e-07,1.16025e-06 -0.0230548,0.000142046,0.000588906,0.0227137,-0.0235368 0.000594971,6.02043e-05,7.2643e-05,0.000592403,0.000604596
1590 rs3129317,rs3135064,rs57010886,rs75225149,rs7658462 0 67.2998 inf 5 0 4.0338e-08 2.19937e-08,6.30806e-08 0.000196056,5.49686e-06,-0.000828118,-1.26365e-05,0.000563069 5.76723e-05,5.04917e-05,0.000116185,9.77343e-05,9.42205e-05
1591 rs3129317,rs3135064,rs57010886,rs7658462,rs77214368 0 66.9161 inf 5 0 4.03461e-08 2.16065e-08,6.18787e-08 0.000195545,6.01893e-06,-0.000828215,0.000563257,-1.64679e-05 5.76723e-05,5.04917e-05,0.000116185,9.42205e-05,9.77343e-05
1592 rs3129317,rs3135064,rs57010886,rs74604640,rs7658462 0 66.8109 inf 5 0 4.03486e-08 2.20539e-08,6.19106e-08 0.000195405,6.16245e-06,-0.000828242,-1.75211e-05,0.000563309 5.76723e-05,5.04917e-05,0.000116185,9.77343e-05,9.42205e-05
1593 rs2051559,rs2108753,rs3129317,rs57010886,rs7658462 0 66.2651 inf 5 0 1.60052e-07 1.22251e-07,2.04303e-07 0.00228154,4.01192e-05,0.000191922,-0.00296114,0.000606674 0.000173351,4.39098e-05,4.68507e-05,0.000199368,9.77037e-05
1594 rs2051559,rs2798224,rs3129317,rs57010886,rs7658462 0 66.0779 inf 5 0 1.60007e-07 1.23829e-07,2.00959e-07 0.00228152,3.85226e-05,0.000192086,-0.00296128,0.000605629 0.000173351,4.39098e-05,4.68507e-05,0.000199368,9.77037e-05
1595 rs1988007,rs2157091,rs3129317,rs3135064,rs57010886 0 64.4941 inf 5 0 1.04791e-06 9.44643e-07,1.16271e-06 -0.0229853,7.87499e-05,0.00054029,0.0226913,-0.0234088 0.000595644,5.88492e-05,7.16652e-05,0.000596045,0.000601377
1596 rs16844212,rs2051559,rs3129317,rs57010886,rs7658462 0 64.2886 inf 5 0 1.62062e-07 1.21051e-07,2.03927e-07 0.000107466,0.00221015,0.000218063,-0.00300998,0.000591463 5.54496e-05,0.000177177,4.79985e-05,0.000200696,9.35524e-05
1597 rs2051559,rs3129317,rs57010886,rs7658462,rs7695631 0 64.1689 inf 5 0 1.61209e-07 1.23837e-07,2.07341e-07 0.00221659,0.000211892,-0.00299468,0.000592249,8.77895e-05 0.000178061,4.76928e-05,0.000200226,9.36762e-05,5.53445e-05
1598 rs111673417,rs3129315,rs3129317,rs57010886,rs7658462 0 64.0423 inf 5 0 4.8741e-07 4.18335e-07,5.69828e-07 -0.00529549,-0.00386373,0.00402496,-0.00975387,0.00578026 0.000241213,0.000189427,0.000190283,0.000368784,0.000248505
1599 rs2051559,rs3129315,rs3129317,rs57010886,rs7658462 0 62.8631 inf 5 0 2.50146e-07 2.04197e-07,3.0206e-07 0.00204441,-0.00202148,0.00214638,-0.00483281,0.00073121 0.000174572,0.000176104,0.000176191,0.00025733,9.42979e-05
1600 rs2051559,rs3129317,rs57010886,rs58982717,rs7658462 0 62.1269 inf 5 0 1.61456e-07 1.22437e-07,2.04147e-07 0.00221929,0.00021487,-0.00300387,9.36375e-05,0.000590146 0.000177145,4.79379e-05,0.000200666,5.52205e-05,9.35547e-05
1601 rs3129317,rs3135064,rs57010886,rs7658462,rs7660068 0 61.8758 inf 5 0 4.03424e-08 2.17175e-08,6.45393e-08 0.000195668,6.1995e-06,-0.000829172,0.000563553,-1.627e-05 5.78176e-05,5.12553e-05,0.000116511,9.43788e-05,0.000107169
1602 rs3129317,rs3135064,rs57010886,rs7658462,rs77754271 0 61.6818 inf 5 0 4.03474e-08 2.17366e-08,6.10997e-08 0.000195362,6.55621e-06,-0.000829374,0.000563715,-1.86636e-05 5.78176e-05,5.12553e-05,0.000116511,9.43788e-05,0.000107169
1603 rs2051559,rs2858088,rs3129317,rs57010886,rs7658462 0 61.3733 inf 5 0 1.60247e-07 1.18635e-07,2.04354e-07 0.00229354,4.909e-05,0.000190917,-0.00296693,0.000610395 0.000173747,4.64133e-05,4.68843e-05,0.000199342,9.7588e-05
1604 rs2051559,rs3129317,rs57010886,rs6829279,rs7658462 0 61.239 inf 5 0 1.6246e-07 1.26306e-07,2.0922e-07 0.0021919,0.000216253,-0.00302722,0.000133513,0.000598205 0.00017857,4.76338e-05,0.000201581,6.41276e-05,9.37688e-05
1605 rs10937921,rs2051559,rs3129317,rs57010886,rs7658462 0 61.0371 inf 5 0 1.62982e-07 1.25541e-07,2.0808e-07 -0.000113208,0.00233675,0.000177169,-0.00299293,0.000657637 5.0167e-05,0.000175094,4.73774e-05,0.000199723,9.94523e-05
1606 rs2051559,rs2798225,rs3129317,rs57010886,rs7658462 0 60.6081 inf 5 0 1.61069e-07 1.21637e-07,2.08632e-07 0.00229625,6.61658e-05,0.000188992,-0.00297175,0.00062188 0.000173635,4.35056e-05,4.68632e-05,0.000199385,9.72786e-05
1607 rs12500527,rs2051559,rs3129317,rs57010886,rs7658462 0 60.1881 inf 5 0 1.61579e-07 1.23237e-07,2.07672e-07 0.000110687,0.00219828,0.000212827,-0.00300285,0.000592626 6.33419e-05,0.000179717,4.76132e-05,0.000200524,9.36397e-05
1608 rs2051559,rs3129317,rs57010886,rs743699,rs7658462 0 59.9178 inf 5 0 1.61958e-07 1.23403e-07,2.04601e-07 0.0022099,0.000215294,-0.00300993,0.000106461,0.000592229 0.000177363,4.77238e-05,0.00020075,5.60705e-05,9.35856e-05
1609 rs2051559,rs3129317,rs57010886,rs59594429,rs7658462 0 59.7984 inf 5 0 1.62023e-07 1.21894e-07,2.03419e-07 0.00221059,0.000216315,-0.00300778,0.000106852,0.000590326 0.000177187,4.78107e-05,0.000200587,5.55559e-05,9.35206e-05
1610 rs2051559,rs3129317,rs57010886,rs7658462,rs7675084 0 59.4265 inf 5 0 1.62555e-07 1.21994e-07,2.04979e-07 0.0023324,0.000177778,-0.00299091,0.000652669,-0.000105913 0.000175037,4.74263e-05,0.000199716,9.94349e-05,5.00871e-05
1611 rs10006362,rs2051559,rs3129317,rs57010886,rs7658462 0 59.3532 inf 5 0 1.6231e-07 1.22526e-07,2.04786e-07 0.000114543,0.00220565,0.000216366,-0.00301189,0.000592188 5.64606e-05,0.000177298,4.76982e-05,0.000200684,9.35587e-05
1612 rs2051559,rs3129317,rs57010886,rs6852922,rs7658462 0 59.2696 inf 5 0 1.62097e-07 1.25032e-07,2.05475e-07 0.00220901,0.000215435,-0.00301,0.000109446,0.000592185 0.000177247,4.76817e-05,0.00020068,5.60951e-05,9.35732e-05
1613 rs2051559,rs3129317,rs57010886,rs73193313,rs7658462 0 59.1362 inf 5 0 1.6352e-07 1.25359e-07,2.06928e-07 0.00228494,0.000211912,-0.00298528,0.00022544,0.000597436 0.000173357,4.70915e-05,0.000199512,9.30188e-05,9.36423e-05
1614 rs147438853,rs2071704,rs3095075,rs3135064,rs73193346 0 58.5136 inf 5 0 1.00037e-08 2.76207e-09,2.04844e-08 -8.76101e-05,-1.21537e-05,-8.58157e-05,-6.47577e-06,-0.000153348 0.000179274,6.5723e-05,7.24739e-05,4.77326e-05,6.08443e-05
1615 rs2051559,rs28600049,rs3129317,rs57010886,rs7658462 0 58.4914 inf 5 0 1.62016e-07 1.24886e-07,2.0549e-07 0.00221251,0.000106162,0.00021453,-0.00300772,0.000592062 0.000176995,5.52803e-05,4.76175e-05,0.000200587,9.35753e-05
1616 rs12643903,rs2051559,rs3129317,rs57010886,rs7658462 0 57.1359 inf 5 0 1.5954e-07 1.19849e-07,2.02417e-07 -2.27197e-05,0.00228052,0.000193507,-0.0029614,0.000577693 7.56347e-05,0.000173362,4.73882e-05,0.00019963,9.38144e-05
1617 rs2051559,rs2281470,rs3129317,rs57010886,rs7658462 0 56.9876 inf 5 0 1.596e-07 1.21627e-07,2.04767e-07 0.00228027,-3.16392e-05,0.000192462,-0.00296004,0.000576572 0.000173362,7.51531e-05,4.74006e-05,0.000199635,9.38216e-05
1618 rs2051559,rs3129317,rs57010886,rs73193357,rs7658462 0 56.9202 inf 5 0 1.59609e-07 1.18373e-07,2.01861e-07 0.00228024,0.000192333,-0.00295987,-3.27831e-05,0.000576433 0.000173362,4.74006e-05,0.000199635,7.51531e-05,9.38216e-05
1619 rs12640526,rs2051559,rs3129317,rs57010886,rs7658462 0 56.8273 inf 5 0 1.59572e-07 1.18081e-07,2.04077e-07 -2.80069e-05,0.00228038,0.000192918,-0.00296063,0.000577061 7.56347e-05,0.000173362,4.73882e-05,0.00019963,9.38144e-05
1620 rs112315761,rs2051559,rs3129317,rs57010886,rs7658462 0 56.6839 inf 5 0 1.64196e-07 1.24149e-07,2.05156e-07 0.000268113,0.00228482,0.000211405,-0.00298462,0.000596892 0.000102392,0.000173356,4.70015e-05,0.000199476,9.35903e-05
1621 rs2051559,rs3129317,rs57010886,rs7658462,rs7668784 0 56.6653 inf 5 0 1.61222e-07 1.19491e-07,2.03872e-07 0.00220592,0.000210245,-0.0029982,0.000591021,0.000100579 0.000179669,4.74796e-05,0.000200439,9.36159e-05,6.31642e-05
1622 rs2051559,rs3129317,rs57010886,rs6446731,rs7658462 0 56.6543 inf 5 0 1.61468e-07 1.24368e-07,2.0485e-07 0.00225527,0.000213509,-0.00304458,9.01117e-05,0.000598456 0.000174016,4.77517e-05,0.000204791,5.29798e-05,9.39793e-05
1623 rs3129317,rs3135064,rs362295,rs57010886,rs7658462 0 56.5895 inf 5 0 4.0405e-08 2.15368e-08,6.23693e-08 0.000201469,-1.71625e-06,2.53557e-05,-0.000825196,0.000561079 5.72536e-05,5.13456e-05,7.50715e-05,0.000116413,9.41859e-05
1624 rs2051559,rs3129309,rs3129317,rs57010886,rs7658462 0 55.9356 inf 5 0 2.28383e-07 1.81722e-07,2.79129e-07 0.00210132,-0.00153318,0.00165973,-0.00436463,0.000687626 0.000174279,0.000153213,0.000153523,0.000243525,9.3991e-05
1625 rs2051559,rs3129317,rs57010886,rs60888991,rs7658462 0 55.8655 inf 5 0 1.62766e-07 1.24192e-07,2.0549e-07 0.00228454,0.000210376,-0.00297983,0.000198874,0.000592415 0.000173357,4.70927e-05,0.000199451,9.09745e-05,9.35397e-05
1626 rs147438853,rs1988007,rs3135064,rs362314,rs57010886 0 55.608 inf 5 0 2.65793e-06 2.48705e-06,2.82819e-06 0.014142,-0.0609058,0.0610812,0.00114391,-0.0607798 0.000290976,0.000981749,0.000985053,4.68272e-05,0.000978629
1627 rs2051559,rs2858084,rs3129317,rs57010886,rs7658462 0 55.3832 inf 5 0 1.62828e-07 1.23911e-07,2.05937e-07 0.00230864,-0.000103897,0.000173921,-0.00296802,0.000649702 0.000173798,4.70831e-05,4.76985e-05,0.000199336,9.85171e-05
1628 rs112173352,rs3129317,rs3135064,rs57010886,rs7658462 0 55.348 inf 5 0 4.08447e-08 2.17941e-08,6.22885e-08 5.81005e-05,0.000198997,1.75995e-05,-0.000843791,0.00057757 6.69526e-05,5.61985e-05,5.1243e-05,0.000117611,9.56981e-05
1629 rs2051559,rs3129317,rs57010886,rs75477325,rs7658462 0 55.3157 inf 5 0 1.60838e-07 1.207e-07,2.03827e-07 0.00228337,0.000205361,-0.00297678,0.000129395,0.000590409 0.000173358,4.71029e-05,0.000199516,9.20359e-05,9.36489e-05
1630 rs143583733,rs2051559,rs3129317,rs57010886,rs7658462 0 54.947 inf 5 0 1.6066e-07 1.21183e-07,2.02025e-07 0.00012064,0.00228322,0.00020473,-0.00297596,0.000589732 9.20359e-05,0.000173358,4.71029e-05,0.000199516,9.36489e-05
1631 rs2051559,rs3129317,rs57010886,rs73193372,rs7658462 0 54.8711 inf 5 0 1.59859e-07 1.22835e-07,2.03383e-07 0.00227964,0.000189819,-0.00295661,-5.66757e-05,0.000573736 0.000173362,4.73758e-05,0.000199625,7.61278e-05,9.38072e-05
1632 rs2051559,rs3129317,rs57010886,rs7658462,rs7661630 0 54.569 inf 5 0 1.62606e-07 1.25033e-07,2.05721e-07 0.00230887,0.000173899,-0.00296701,0.000647677,-0.000101129 0.000173838,4.77756e-05,0.000199334,9.85644e-05,4.74312e-05
1633 rs2051559,rs3129317,rs362270,rs57010886,rs7658462 0 54.4726 inf 5 0 1.64083e-07 1.24076e-07,2.05288e-07 0.00225802,0.000215161,0.000125747,-0.00306973,0.000608544 0.00017358,4.7216e-05,4.86086e-05,0.000203425,9.40096e-05
1634 rs2051559,rs2858089,rs3129317,rs57010886,rs7658462 0 53.2059 inf 5 0 1.59486e-07 1.21279e-07,2.0024e-07 0.00228122,4.91405e-06,0.000195315,-0.00296376,0.000583327 0.000173352,4.43911e-05,4.70879e-05,0.000199504,9.70321e-05
1635 rs2051559,rs3129317,rs4690087,rs57010886,rs7658462 0 52.5161 inf 5 0 1.59855e-07 1.22926e-07,2.02969e-07 0.00228229,0.00020089,-6.89147e-05,-0.00297098,0.000585613 0.000173357,4.70915e-05,9.30183e-05,0.000199512,9.36423e-05
1636 rs12508004,rs147438853,rs1988007,rs2071704,rs3135064 0 52.5097 inf 5 0 2.16723e-07 1.70584e-07,2.67578e-07 -0.0197424,0.00460076,-0.0198716,0.00052902,0.0199937 0.00112577,0.000321661,0.00113217,5.42388e-05,0.00114029
1637 rs111673417,rs3129317,rs57010886,rs7658462 0 49.9969 inf 4 -nan 2.00448e-07 1.57721e-07,2.492e-07 -0.00340416,0.000263063,-0.00399758,0.00372866 0.000222678,4.68138e-05,0.000237398,0.000227239
1638 rs13126960,rs2051559,rs3129317,rs57010886,rs7658462 0 52.4916 inf 5 0 1.61727e-07 1.22521e-07,2.05916e-07 0.000121651,0.00232297,0.000211999,-0.00301855,0.00059197 6.72911e-05,0.000174889,4.74622e-05,0.000201546,9.35971e-05
1639 rs111673417,rs1138690,rs57010886,rs7658462 0 49.4765 inf 4 -nan 1.98807e-07 1.56935e-07,2.45001e-07 -0.00338997,0.000251995,-0.00396934,0.00371059 0.000222524,4.66406e-05,0.000236693,0.000226951
1640 rs147438853,rs1988007,rs3135064,rs57010886,rs59588638 0 51.9525 inf 5 0 2.25097e-06 2.09814e-06,2.40302e-06 0.0115951,-0.0510357,0.0507935,-0.0511479,0.000139646 0.000271533,0.000894072,0.000889682,0.000894978,6.36898e-05
1641 rs2051559,rs3129317,rs57010886,rs7658462,rs77112032 0 51.937 inf 5 0 1.60089e-07 1.1963e-07,2.0527e-07 0.00228254,0.000201897,-0.00297228,0.000586693,9.17482e-05 0.000173357,4.70462e-05,0.000199494,9.36161e-05,9.7334e-05
1642 rs16844106,rs2051559,rs3129317,rs57010886,rs7658462 0 51.9286 inf 5 0 1.60086e-07 1.20876e-07,2.0382e-07 9.15053e-05,0.00228253,0.000201881,-0.00297226,0.000586676 9.7334e-05,0.000173357,4.70462e-05,0.000199494,9.36161e-05
1643 rs1544520,rs2051559,rs3129317,rs57010886,rs7658462 0 51.7409 inf 5 0 1.60229e-07 1.19593e-07,2.04446e-07 9.50682e-05,0.00228276,0.000202891,-0.00297192,0.000586147 9.09745e-05,0.000173357,4.70927e-05,0.000199451,9.35397e-05
1644 rs113583683,rs2051559,rs3129317,rs57010886,rs7658462 0 51.5545 inf 5 0 1.5995e-07 1.20606e-07,2.01227e-07 8.06048e-05,0.00228237,0.000201185,-0.00297136,0.000585929 9.7334e-05,0.000173357,4.70462e-05,0.000199494,9.36161e-05
1645 rs28607448,rs3129317,rs3135064,rs57010886,rs7658462 0 51.4914 inf 5 0 4.04919e-08 2.20616e-08,6.2997e-08 -3.78123e-05,0.000190725,1.0693e-05,-0.000826958,0.000561131 7.71362e-05,5.79746e-05,5.07072e-05,0.000116171,9.4137e-05
1646 rs111673417,rs3129309,rs3129317,rs57010886,rs7658462 0 51.4084 inf 5 0 4.08963e-07 3.43669e-07,4.81598e-07 -0.00476786,-0.00280812,0.0029685,-0.00814053,0.0051965 0.000236099,0.000161581,0.00016256,0.000336432,0.000242428
1647 rs111673417,rs57010886,rs7658462 0 46.3438 inf 3 -nan 1.78032e-07 1.37731e-07,2.24883e-07 -0.0032942,-0.00361537,0.00353688 0.000221817,0.000227446,0.000224662
1648 rs111370338,rs2051559,rs3129317,rs57010886,rs7658462 0 51.2798 inf 5 0 1.60346e-07 1.22645e-07,2.02153e-07 0.000115029,0.00228271,0.00020263,-0.00297323,0.000587479 0.000102392,0.000173356,4.70015e-05,0.000199476,9.35903e-05
1649 rs111673417,rs3135063,rs57010886,rs7658462 0 48.7064 inf 4 -nan 1.96414e-07 1.51083e-07,2.4738e-07 -0.00337655,0.000225483,-0.00391883,0.00369504 0.000222411,4.44662e-05,0.000235186,0.000226817
1650 rs2051559,rs3129317,rs57010886,rs7658462,rs7678857 0 51.0333 inf 5 0 1.59982e-07 1.1857e-07,2.02209e-07 0.00228237,0.000201213,-0.0029714,0.000585959,8.54212e-05 0.000173356,4.70238e-05,0.000199485,9.36031e-05,9.97576e-05
1651 rs147438853,rs1988007,rs2051559,rs3135064,rs362277 0 50.8425 inf 5 0 1.2036e-08 3.54525e-09,2.57408e-08 -0.000226216,0.000610697,0.00070869,-0.000607327,8.93169e-07 0.000185669,0.000209161,0.000212139,0.000209181,6.36024e-05
1652 rs2051559,rs3129317,rs57010886,rs7658462,rs7661198 0 50.5344 inf 5 0 1.60238e-07 1.22534e-07,2.04837e-07 0.00228273,0.000202778,-0.00297106,0.000585329,9.65613e-05 0.000173357,4.70727e-05,0.000199423,9.34957e-05,9.18853e-05
1653 rs113648668,rs2051559,rs3129317,rs57010886,rs7658462 0 50.4944 inf 5 0 1.60219e-07 1.19309e-07,2.03912e-07 9.53745e-05,0.00228271,0.000202695,-0.00297098,0.000585268 9.18853e-05,0.000173357,4.70727e-05,0.000199423,9.34957e-05
1654 rs2051559,rs2798222,rs3129317,rs57010886,rs7658462 0 50.4212 inf 5 0 1.60012e-07 1.21219e-07,1.99447e-07 0.00229023,3.88425e-05,0.000190107,-0.00296483,0.000602446 0.000173657,4.40643e-05,4.71164e-05,0.000199331,9.66675e-05
1655 rs2051559,rs3129315,rs3129317,rs3135064,rs57010886 0 50.0494 inf 5 0 2.10062e-07 1.65734e-07,2.57535e-07 0.00205602,-0.0018344,0.00194856,-6.62503e-05,-0.00392163 0.000174718,0.000174402,0.000176702,4.83736e-05,0.000228325
1656 rs2051559,rs3129317,rs57010886,rs7658462,rs7680197 0 49.9475 inf 5 0 1.59813e-07 1.20297e-07,2.02373e-07 0.00228211,0.000200133,-0.00296999,0.0005848,7.14547e-05 0.000173356,4.70015e-05,0.000199476,9.35903e-05,0.000102392
1657 rs111673417,rs2051559,rs3129315,rs3129317,rs57010886 0 49.6014 inf 5 0 2.08984e-07 1.61391e-07,2.56686e-07 -5.1001e-05,0.0020414,-0.00183457,0.00190167,-0.00390825 9.16452e-05,0.000174791,0.00017449,0.000173339,0.000228201
1658 rs111673417,rs113407847,rs57010886,rs7658462 0 47.0054 inf 4 -nan 1.90917e-07 1.48083e-07,2.39178e-07 -0.00322637,-0.000387577,-0.00383965,0.00375297 0.000222401,9.2055e-05,0.0002336,0.00023045
1659 rs2051559,rs3129317,rs34780636,rs57010886,rs7658462 0 49.2685 inf 5 0 1.59934e-07 1.21739e-07,2.02221e-07 0.00229008,0.000201309,7.12069e-05,-0.00297942,0.000586264 0.000173699,4.70813e-05,8.74872e-05,0.000200151,9.36551e-05
1660 rs13133859,rs2051559,rs3129317,rs57010886,rs7658462 0 49.1454 inf 5 0 1.60221e-07 1.22133e-07,2.01627e-07 9.18701e-05,0.00229445,0.000202691,-0.00298549,0.000587908 8.83664e-05,0.000173823,4.70708e-05,0.000200333,9.36566e-05
1661 rs16844152,rs2051559,rs3129317,rs57010886,rs7658462 0 49.1227 inf 5 0 1.60016e-07 1.18635e-07,2.04012e-07 7.8124e-05,0.00229096,0.000201677,-0.00298071,0.000586686 8.83157e-05,0.000173706,4.70675e-05,0.000200153,9.36477e-05
1662 rs16844147,rs2051559,rs3129317,rs57010886,rs7658462 0 49.0221 inf 5 0 1.59975e-07 1.21031e-07,2.07672e-07 7.50455e-05,0.00229058,0.000201455,-0.00298008,0.000586439 8.83157e-05,0.000173706,4.70675e-05,0.000200153,9.36477e-05
1663 rs2051559,rs3129317,rs57010886,rs71608278,rs7658462 0 48.9466 inf 5 0 1.59944e-07 1.21706e-07,2.03353e-07 0.00229028,0.000201287,-0.0029796,7.27213e-05,0.000586252 0.000173706,4.70675e-05,0.000200153,8.83157e-05,9.36477e-05
1664 rs2051559,rs3129317,rs57010886,rs61748736,rs7658462 0 48.9454 inf 5 0 1.59944e-07 1.22173e-07,2.04265e-07 0.00229028,0.000201284,-0.0029796,7.26846e-05,0.000586249 0.000173706,4.70675e-05,0.000200153,8.83157e-05,9.36477e-05
1665 rs2051559,rs3129317,rs57010886,rs71608266,rs7658462 0 48.9183 inf 5 0 1.59808e-07 1.19928e-07,2.02773e-07 0.00228875,0.000200526,-0.00297723,6.06309e-05,0.000585394 0.000173699,4.70813e-05,0.000200151,8.74872e-05,9.36551e-05
1666 rs13120043,rs2051559,rs3129317,rs57010886,rs7658462 0 48.8786 inf 5 0 1.60064e-07 1.19255e-07,2.00656e-07 8.22957e-05,0.00229151,0.000201825,-0.00298143,0.000586866 8.91714e-05,0.000173715,4.70535e-05,0.000200155,9.36402e-05
1667 rs2051559,rs3129317,rs34052318,rs57010886,rs7658462 0 48.8705 inf 5 0 1.6006e-07 1.22414e-07,2.02899e-07 0.00229148,0.000201807,8.20414e-05,-0.00298137,0.000586846 0.000173715,4.70535e-05,8.91714e-05,0.000200155,9.36402e-05
1668 rs12510489,rs147438853,rs149951503,rs1988007,rs3135064 0 48.8139 inf 5 0 2.0314e-07 1.61753e-07,2.50343e-07 0.0312307,-0.0190405,0.0130802,0.0310135,-0.0308922 0.00183611,0.00118963,0.000874308,0.00182782,0.00182087
1669 rs1120898,rs2051559,rs3129317,rs57010886,rs7658462 0 48.7156 inf 5 0 1.59857e-07 1.19315e-07,2.02023e-07 6.55427e-05,0.00228938,0.000200769,-0.00297813,0.000585675 8.83157e-05,0.000173706,4.70675e-05,0.000200153,9.36477e-05
1670 rs2051559,rs2749777,rs3129317,rs57010886,rs7658462 0 48.5988 inf 5 0 2.05552e-07 1.61804e-07,2.54079e-07 0.00217677,-0.00093806,0.00104842,-0.0037949,0.000678965 0.000173819,0.000114639,0.00011413,0.000223667,9.41519e-05
1671 rs13150521,rs2051559,rs3129317,rs57010886,rs7658462 0 48.598 inf 5 0 1.59815e-07 1.20828e-07,2.02865e-07 6.18484e-05,0.00228892,0.000200502,-0.00297737,0.000585378 8.83157e-05,0.000173706,4.70675e-05,0.000200153,9.36477e-05
1672 rs111673417,rs112577780,rs57010886,rs7658462 0 46.0795 inf 4 -nan 1.88116e-07 1.50538e-07,2.3511e-07 -0.00339321,0.000476494,-0.00380939,0.00362837 0.000223429,0.000128945,0.000233427,0.000226022
1673 rs10805008,rs2051559,rs3129317,rs57010886,rs7658462 0 48.5694 inf 5 0 1.6137e-07 1.24128e-07,2.02989e-07 -7.7757e-05,0.00231813,0.000179006,-0.00298169,0.000630246 4.68936e-05,0.000174781,4.77514e-05,0.000199595,9.80966e-05
1674 rs111673417,rs144933628,rs57010886,rs7658462 0 46.0241 inf 4 -nan 1.87985e-07 1.46395e-07,2.3383e-07 -0.00335135,0.000518147,-0.00375522,0.00358968 0.000222363,0.00014121,0.000230617,0.000225122
1675 rs2051559,rs3129317,rs57010886,rs7658462,rs994426 0 48.5226 inf 5 0 1.5979e-07 1.23978e-07,2.01206e-07 0.00228862,0.00020033,-0.00297688,0.000585186,5.94653e-05 0.000173706,4.70675e-05,0.000200153,9.36477e-05,8.83157e-05
1676 rs2051559,rs3129317,rs57010886,rs6446728,rs7658462 0 48.4656 inf 5 0 1.61278e-07 1.21112e-07,2.03943e-07 0.00231722,0.000179425,-0.00298127,-7.5844e-05,0.00062902 0.000174781,4.77514e-05,0.000199595,4.68936e-05,9.80966e-05
1677 rs2051559,rs3129317,rs57010886,rs6446726,rs7658462 0 48.42 inf 5 0 1.61238e-07 1.2261e-07,2.06378e-07 0.00231682,0.00017961,-0.00298109,-7.49995e-05,0.000628479 0.000174781,4.77514e-05,0.000199595,4.68936e-05,9.80966e-05
1678 rs2051559,rs2159173,rs3129317,rs57010886,rs7658462 0 48.3533 inf 5 0 1.59978e-07 1.21729e-07,2.06023e-07 0.00227937,6.40345e-05,0.000190765,-0.00295738,0.000573394 0.000173362,7.50819e-05,4.70417e-05,0.000199515,9.37396e-05
1679 rs2051559,rs3129317,rs57010886,rs73193327,rs7658462 0 48.2973 inf 5 0 1.60095e-07 1.22748e-07,2.04807e-07 0.00227928,0.000189943,-0.00295642,-7.42121e-05,0.000572817 0.000173361,4.70758e-05,0.000199522,7.83828e-05,9.37217e-05
1680 rs111673417,rs57010886,rs60888991,rs7658462 0 45.7026 inf 4 -nan 1.87064e-07 1.44927e-07,2.33592e-07 -0.00339926,-0.00370569,0.00031659,0.0036452 0.000223859,0.00022892,9.09127e-05,0.000226805
1681 rs111673417,rs3135062,rs57010886,rs7658462 0 45.6743 inf 4 -nan 1.86949e-07 1.46092e-07,2.35018e-07 -0.00335815,0.000147715,-0.00375566,0.00364313 0.000222586,4.27139e-05,0.000231035,0.000226753
1682 rs111673417,rs57010886,rs73193354,rs7658462 0 45.6657 inf 4 -nan 1.86951e-07 1.42942e-07,2.335e-07 -0.00335428,-0.00367015,0.000256481,0.00361349 0.000222496,0.000227996,7.41576e-05,0.000225751
1683 rs147438853,rs2051559,rs3129317,rs57010886,rs7658462 0 48.1055 inf 5 0 1.59537e-07 1.25524e-07,2.00634e-07 5.29474e-05,0.00228022,0.000197759,-0.00296764,0.000582287 0.000180172,0.000173378,4.70004e-05,0.000199585,9.35971e-05
1684 rs111673417,rs112315761,rs57010886,rs7658462 0 45.4201 inf 4 -nan 1.86177e-07 1.45381e-07,2.32178e-07 -0.00335952,0.000335747,-0.00367492,0.00361124 0.000222703,0.000101992,0.000228164,0.000225795
1685 rs2051559,rs3129317,rs57010886,rs7658462,rs79718831 0 47.7516 inf 5 0 1.59839e-07 1.21434e-07,1.99756e-07 0.00228828,0.000199874,-0.00297604,0.000585809,5.70482e-05 0.000173631,4.69333e-05,0.000199947,9.36755e-05,7.87377e-05
1686 rs2051559,rs2157091,rs3129317,rs57010886,rs7658462 0 47.6989 inf 5 0 1.60779e-07 1.20364e-07,2.03597e-07 0.00231088,-6.40191e-05,0.000182019,-0.00297872,0.000621324 0.000174695,4.65555e-05,4.7735e-05,0.000199592,9.80045e-05
1687 rs2051559,rs3129317,rs57010886,rs74823150,rs7658462 0 47.666 inf 5 0 1.5998e-07 1.2248e-07,2.04932e-07 0.00228238,0.000199916,-0.00297001,8.60594e-05,0.00058544 0.000173356,4.68541e-05,0.000199428,0.000100706,9.35639e-05
1688 rs2051559,rs3129317,rs35720136,rs57010886,rs7658462 0 47.4472 inf 5 0 1.61102e-07 1.22127e-07,2.02708e-07 0.00231688,0.000206236,0.000128047,-0.00301165,0.000591252 0.000174905,4.71038e-05,8.33429e-05,0.000201661,9.36447e-05
1689 rs111673417,rs57010886,rs76034781,rs7658462 0 44.8688 inf 4 -nan 1.84035e-07 1.42785e-07,2.31252e-07 -0.00325685,-0.00372147,0.00029455,0.00350237 0.000222224,0.000230627,0.000105984,0.000225005
1690 rs2051559,rs2157090,rs3129317,rs57010886,rs7658462 0 47.2802 inf 5 0 1.60466e-07 1.20645e-07,2.01229e-07 0.00230705,-5.57822e-05,0.000183822,-0.00297692,0.000616059 0.000174695,4.65555e-05,4.7735e-05,0.000199592,9.80045e-05
1691 rs149951503,rs2051559,rs3129317,rs57010886,rs7658462 0 47.276 inf 5 0 1.59571e-07 1.16338e-07,2.01283e-07 6.6075e-05,0.00228043,0.000197842,-0.00296794,0.000582881 0.000179635,0.000173361,4.68911e-05,0.000199527,9.36203e-05
1692 rs111673417,rs362307,rs57010886,rs7658462 0 44.749 inf 4 -nan 1.83757e-07 1.40004e-07,2.29607e-07 -0.00327395,0.000258185,-0.00371454,0.00352257 0.000221943,9.54223e-05,0.00023038,0.000224724
1693 rs2051559,rs28728173,rs3129317,rs57010886,rs7658462 0 47.2352 inf 5 0 1.59799e-07 1.18923e-07,2.04845e-07 0.00228213,6.88166e-05,0.000199139,-0.00296894,0.000584432 0.000173356,0.000100706,4.68541e-05,0.000199428,9.35639e-05
1694 rs2051559,rs2858085,rs3129317,rs57010886,rs7658462 0 47.1931 inf 5 0 1.59509e-07 1.21515e-07,2.03565e-07 0.00228242,9.85953e-06,0.000193789,-0.00296355,0.000586535 0.000173455,4.59065e-05,4.77943e-05,0.0001994,9.76399e-05
1695 rs2051559,rs2071667,rs3129317,rs57010886,rs7658462 0 47.1622 inf 5 0 1.59497e-07 1.20009e-07,2.02201e-07 0.00228215,7.76982e-06,0.000194281,-0.00296381,0.000585231 0.000173455,4.58259e-05,4.77705e-05,0.000199397,9.76168e-05
1696 rs111673417,rs2858084,rs57010886,rs7658462 0 44.6307 inf 4 -nan 1.83429e-07 1.39393e-07,2.29074e-07 -0.00331325,-0.000120199,-0.00363415,0.00364314 0.000221936,4.5948e-05,0.000227559,0.000228305
1697 rs2051559,rs3129317,rs57010886,rs73193359,rs7658462 0 47.112 inf 5 0 1.60231e-07 1.24018e-07,2.00803e-07 0.00227948,0.000189185,-0.00295579,-9.7303e-05,0.000573057 0.000173357,4.70915e-05,0.000199512,9.30188e-05,9.36423e-05
1698 rs2051559,rs2858086,rs3129317,rs57010886,rs7658462 0 47.0936 inf 5 0 1.59491e-07 1.22777e-07,2.00385e-07 0.00228197,6.39455e-06,0.000194592,-0.00296396,0.000584377 0.000173455,4.58259e-05,4.77705e-05,0.000199397,9.76168e-05
1699 rs111673417,rs57010886,rs7658462,rs7661630 0 44.5503 inf 4 -nan 1.83166e-07 1.38176e-07,2.27585e-07 -0.00331311,-0.00363262,0.00364101,-0.000117451 0.000221942,0.000227547,0.000228366,4.62046e-05
1700 rs111673417,rs115335747,rs57010886,rs7658462 0 44.4309 inf 4 -nan 1.82829e-07 1.40822e-07,2.27412e-07 -0.00327677,0.000272886,-0.00368542,0.00352143 0.000221931,0.000111671,0.000229245,0.000224751
1701 rs111673417,rs362270,rs57010886,rs7658462 0 44.3909 inf 4 -nan 1.82723e-07 1.41773e-07,2.28411e-07 -0.00328918,0.000115661,-0.00370853,0.00355228 0.000221827,4.79517e-05,0.000230702,0.000224753
1702 rs111673417,rs57010886,rs6829279,rs7658462 0 44.3858 inf 4 -nan 1.82474e-07 1.41268e-07,2.28584e-07 -0.00322671,-0.00368811,0.000143784,0.00348708 0.00022369,0.000229567,6.15538e-05,0.000225671
1703 rs2051559,rs3129317,rs57010886,rs71608258,rs7658462 0 46.7816 inf 5 0 1.59501e-07 1.18792e-07,2.03608e-07 0.00228186,0.000197165,-0.00296628,1.77546e-05,0.000581253 0.000173397,4.70408e-05,0.000199522,9.72288e-05,9.34933e-05
1704 rs111673417,rs1544520,rs57010886,rs7658462 0 44.2605 inf 4 -nan 1.82494e-07 1.42949e-07,2.27661e-07 -0.00336486,0.000212924,-0.00367612,0.00360973 0.000223859,9.09127e-05,0.00022892,0.000226805
1705 rs111673417,rs363089,rs57010886,rs7658462 0 44.227 inf 4 -nan 1.82394e-07 1.38594e-07,2.28556e-07 -0.00335058,0.0002503,-0.00366677,0.00359822 0.000223155,0.000108324,0.000228531,0.000226225
1706 rs16844209,rs2051559,rs3129317,rs57010886,rs7658462 0 46.6894 inf 5 0 1.61212e-07 1.24259e-07,2.05823e-07 0.000139386,0.00231662,0.000205523,-0.00301134,0.000591517 8.77905e-05,0.000174786,4.70148e-05,0.000201486,9.36401e-05
1707 rs17182201,rs2051559,rs3129317,rs57010886,rs7658462 0 46.6617 inf 5 0 1.99447e-07 1.5582e-07,2.4574e-07 -0.000854592,0.00218515,0.000964854,-0.00367261,0.000627444 0.000112131,0.000173807,0.000111134,0.000219911,9.3582e-05
1708 rs111673417,rs12500527,rs57010886,rs7658462 0 44.1257 inf 4 -nan 1.81678e-07 1.41812e-07,2.27797e-07 -0.00322597,0.000125662,-0.00366441,0.003482 0.000224244,6.06022e-05,0.000228672,0.000226215
1709 rs111673417,rs57010886,rs7658462,rs7661198 0 44.104 inf 4 -nan 1.82001e-07 1.39688e-07,2.29982e-07 -0.0033542,-0.0036652,0.0035977,0.000200286 0.000223512,0.000228587,0.000226382,9.17197e-05
1710 rs111673417,rs113648668,rs57010886,rs7658462 0 44.0918 inf 4 -nan 1.81962e-07 1.387e-07,2.25228e-07 -0.00335384,0.000199104,-0.00366491,0.00359734 0.000223512,9.17197e-05,0.000228587,0.000226382
1711 rs10006362,rs111673417,rs57010886,rs7658462 0 44.0603 inf 4 -nan 1.81553e-07 1.41281e-07,2.27656e-07 0.00011043,-0.00324069,-0.00365944,0.00349272 5.44197e-05,0.000223378,0.00022848,0.000225713
1712 rs111673417,rs57010886,rs7658462,rs7668784 0 44.0234 inf 4 -nan 1.81354e-07 1.39519e-07,2.24445e-07 -0.00322897,-0.00366077,0.00348417,0.000118611 0.000224308,0.000228626,0.000226271,6.06222e-05
1713 rs111673417,rs57010886,rs59594429,rs7658462 0 43.9645 inf 4 -nan 1.81264e-07 1.39306e-07,2.27537e-07 -0.00324605,-0.00365571,0.000102727,0.00349585 0.000223225,0.000228411,5.34227e-05,0.000225673
1714 rs111673417,rs28600049,rs57010886,rs7658462 0 43.9554 inf 4 -nan 1.81244e-07 1.33376e-07,2.2425e-07 -0.00324523,0.000102343,-0.00365524,0.00349734 0.000223285,5.3433e-05,0.000228396,0.000225608
1715 rs111673417,rs3135176,rs57010886,rs7658462 0 43.925 inf 4 -nan 1.81428e-07 1.38743e-07,2.27328e-07 -0.00334748,0.000142264,-0.00366395,0.00359883 0.000223437,7.17101e-05,0.00022876,0.000226822
1716 rs111673417,rs57010886,rs6852922,rs7658462 0 43.9189 inf 4 -nan 1.81109e-07 1.40356e-07,2.2443e-07 -0.0032427,-0.00365346,0.000100872,0.00349461 0.000223532,0.000228362,5.41371e-05,0.000225804
1717 rs28376014,rs3129317,rs3135064,rs57010886,rs7658462 0 46.413 inf 5 0 4.05708e-08 2.24931e-08,6.30242e-08 5.99826e-05,0.000204882,-3.19722e-06,-0.000829209,0.000563742 0.000100669,5.74438e-05,5.00897e-05,0.000116182,9.41235e-05
1718 rs111673417,rs3135175,rs57010886,rs7658462 0 43.9 inf 4 -nan 1.813e-07 1.38305e-07,2.24846e-07 -0.00332054,8.10262e-05,-0.00363939,0.00359231 0.000222234,4.18446e-05,0.000227783,0.000226479
1719 rs111673417,rs2108753,rs57010886,rs7658462 0 43.8795 inf 4 -nan 1.81094e-07 1.40883e-07,2.26349e-07 -0.00330997,8.12501e-05,-0.00363073,0.0036075 0.000221979,4.37384e-05,0.000227596,0.000227856
1720 rs111673417,rs3135170,rs57010886,rs7658462 0 43.8583 inf 4 -nan 1.81148e-07 1.37435e-07,2.3186e-07 -0.00329012,7.51983e-05,-0.00361231,0.00356851 0.000221827,4.00289e-05,0.000227451,0.000225292
1721 rs111673417,rs2798224,rs57010886,rs7658462 0 43.8506 inf 4 -nan 1.81003e-07 1.37785e-07,2.27776e-07 -0.00330967,7.96659e-05,-0.00363044,0.00360612 0.000221979,4.37384e-05,0.000227596,0.000227856
1722 rs111673417,rs16844212,rs57010886,rs7658462 0 43.837 inf 4 -nan 1.80863e-07 1.39706e-07,2.26842e-07 -0.00324776,9.38256e-05,-0.00365018,0.00349758 0.000223371,5.3159e-05,0.000228299,0.000225762
1723 rs111673417,rs57010886,rs73193359,rs7658462 0 43.8118 inf 4 -nan 1.81084e-07 1.38133e-07,2.26699e-07 -0.00329703,-0.00361795,-0.000170747,0.00353074 0.000221822,0.00022745,9.21122e-05,0.000224686
1724 rs111673417,rs16844124,rs57010886,rs7658462 0 43.7795 inf 4 -nan 1.80984e-07 1.38631e-07,2.26411e-07 -0.00331685,-0.000147182,-0.00363619,0.0035533 0.000222168,8.11362e-05,0.000227735,0.000224844
1725 rs111370338,rs111673417,rs57010886,rs7658462 0 43.7726 inf 4 -nan 1.80956e-07 1.40748e-07,2.26707e-07 0.000183855,-0.00332997,-0.00364798,0.0035776 0.000101992,0.000222703,0.000228164,0.000225795
1726 rs111673417,rs57010886,rs6851060,rs7658462 0 43.7007 inf 4 -nan 1.79362e-07 1.35583e-07,2.22855e-07 -0.00328228,-0.00374389,0.00015087,0.00352755 0.000222159,0.000263469,0.000156107,0.000224869
1727 rs116757676,rs2051559,rs3129317,rs57010886,rs7658462 0 46.1903 inf 5 0 1.5957e-07 1.23639e-07,2.02301e-07 4.49513e-05,0.00228155,0.000197804,-0.00296697,0.000582302 0.000122497,0.000173354,4.68816e-05,0.000199429,9.3521e-05
1728 rs147438853,rs3129317,rs3135064,rs57010886,rs7658462 0 46.1754 inf 5 0 4.05154e-08 2.30173e-08,6.09357e-08 9.54468e-05,0.000203305,-5.19792e-08,-0.000833705,0.000564932 0.000182157,5.71742e-05,4.92483e-05,0.000116704,9.42177e-05
1729 rs111673417,rs2073286,rs57010886,rs7658462 0 43.666 inf 4 -nan 1.80571e-07 1.40374e-07,2.24726e-07 -0.00331981,-6.77315e-05,-0.00363939,0.00353756 0.000222366,4.12952e-05,0.000227916,0.000224662
1730 rs111673417,rs57010886,rs58982717,rs7658462 0 43.6528 inf 4 -nan 1.80281e-07 1.39345e-07,2.25504e-07 -0.00325359,-0.00364412,7.98887e-05,0.00350263 0.000223449,0.000228245,5.30307e-05,0.000225809
1731 rs111673417,rs4488885,rs57010886,rs7658462 0 43.6479 inf 4 -nan 1.80544e-07 1.37171e-07,2.25977e-07 -0.00329941,-8.3995e-05,-0.00362013,0.00352558 0.00022184,5.1584e-05,0.000227464,0.000224769
1732 rs111673417,rs57010886,rs73193313,rs7658462 0 43.6092 inf 4 -nan 1.80442e-07 1.36794e-07,2.22371e-07 -0.00329178,-0.00361317,0.000145735,0.00354211 0.000221822,0.00022745,9.21122e-05,0.000224686
1733 rs111673417,rs57010886,rs732869,rs7658462 0 43.604 inf 4 -nan 1.80411e-07 1.38877e-07,2.26531e-07 -0.00329982,-0.00361856,-8.01465e-05,0.00352682 0.000221846,0.000227455,5.11301e-05,0.000224754
1734 rs111673417,rs57010886,rs7658462,rs79840965 0 43.6034 inf 4 -nan 1.80428e-07 1.38648e-07,2.20937e-07 -0.00330308,-0.00361684,0.00354043,0.00014976 0.000221888,0.000227447,0.000224673,9.50371e-05
1735 rs2051559,rs3129317,rs35450001,rs57010886,rs7658462 0 46.0991 inf 5 0 1.61375e-07 1.23384e-07,2.02336e-07 0.00232353,0.000205906,0.000136044,-0.00301834,0.000592134 0.000175221,4.7011e-05,8.19401e-05,0.000201934,9.3645e-05
1736 rs2051559,rs3129317,rs34530016,rs57010886,rs7658462 0 46.0707 inf 5 0 1.61461e-07 1.23908e-07,2.05018e-07 0.00232517,0.0002062,0.000140323,-0.0030203,0.000592287 0.00017528,4.70163e-05,8.26519e-05,0.000202005,9.36401e-05
1737 rs2051559,rs3129317,rs34004517,rs57010886,rs7658462 0 46.0685 inf 5 0 1.61459e-07 1.2357e-07,2.0493e-07 0.00232514,0.000206194,0.00014024,-0.00302026,0.00059228 0.00017528,4.70163e-05,8.26519e-05,0.000202005,9.36401e-05
1738 rs2051559,rs3129317,rs57010886,rs71608268,rs7658462 0 46.0658 inf 5 0 1.61456e-07 1.23673e-07,2.05901e-07 0.00232511,0.000206186,-0.00302023,0.000140141,0.000592272 0.00017528,4.70163e-05,0.000202005,8.26519e-05,9.36401e-05
1739 rs2051559,rs3129317,rs34628563,rs57010886,rs7658462 0 46.0635 inf 5 0 1.61453e-07 1.1997e-07,2.0302e-07 0.00232508,0.00020618,0.000140053,-0.00302019,0.000592264 0.00017528,4.70163e-05,8.26519e-05,0.000202005,9.36401e-05
1740 rs111673417,rs3095075,rs57010886,rs7658462 0 43.5607 inf 4 -nan 1.80204e-07 1.38291e-07,2.24641e-07 -0.00329104,-5.84463e-05,-0.00361811,0.00351082 0.000221827,3.97928e-05,0.000227453,0.000225361
1741 rs111673417,rs57010886,rs743699,rs7658462 0 43.5594 inf 4 -nan 1.79955e-07 1.37593e-07,2.24939e-07 -0.00324701,-0.00363487,7.27364e-05,0.00349727 0.000224596,0.000227911,5.42915e-05,0.000226598
1742 rs111673417,rs113465254,rs57010886,rs7658462 0 43.5339 inf 4 -nan 1.80209e-07 1.39455e-07,2.24829e-07 -0.00330028,0.000138106,-0.00361545,0.00353808 0.000221855,9.38895e-05,0.000227446,0.000224663
1743 rs13129052,rs2051559,rs3129317,rs57010886,rs7658462 0 46.0205 inf 5 0 1.61409e-07 1.20756e-07,2.04749e-07 0.000138455,0.00232458,0.000206064,-0.00301956,0.000592129 8.26519e-05,0.00017528,4.70163e-05,0.000202005,9.36401e-05
1744 rs111673417,rs13152190,rs57010886,rs7658462 0 43.5042 inf 4 -nan 1.80088e-07 1.39228e-07,2.25819e-07 -0.0032988,-7.18991e-05,-0.00361957,0.0035269 0.000221841,5.09898e-05,0.000227465,0.000224773
1745 rs111673417,rs2858089,rs57010886,rs7658462 0 43.5011 inf 4 -nan 1.79893e-07 1.39751e-07,2.26531e-07 -0.00330711,5.74662e-05,-0.00362443,0.00358584 0.000222037,4.40062e-05,0.000227551,0.000227769
1746 rs111673417,rs362313,rs57010886,rs7658462 0 43.4975 inf 4 -nan 1.8008e-07 1.39464e-07,2.23792e-07 -0.00327937,7.28135e-05,-0.00360387,0.00353437 0.000222067,5.17946e-05,0.000227593,0.000224669
1747 rs111673417,rs3135168,rs57010886,rs7658462 0 43.4963 inf 4 -nan 1.80017e-07 1.41172e-07,2.24497e-07 -0.00329188,5.51192e-05,-0.00361393,0.00355821 0.000221823,4.01417e-05,0.000227448,0.000225199
1748 rs111673417,rs2798225,rs57010886,rs7658462 0 43.4913 inf 4 -nan 1.79882e-07 1.39479e-07,2.25336e-07 -0.00329646,5.61714e-05,-0.00361779,0.00357611 0.000221824,4.32251e-05,0.000227453,0.000226681
1749 rs111673417,rs3129319,rs57010886,rs7658462 0 43.481 inf 4 -nan 1.7997e-07 1.39743e-07,2.24813e-07 -0.00329192,5.4181e-05,-0.00361378,0.00355745 0.000221823,4.01945e-05,0.000227449,0.00022518
1750 rs111673417,rs57010886,rs7658462,rs7680197 0 43.4797 inf 4 -nan 1.80028e-07 1.39804e-07,2.23427e-07 -0.00332156,-0.00364031,0.00356802,0.000140621 0.000222703,0.000228164,0.000225795,0.000101992
1751 rs111673417,rs57010886,rs7658462,rs7678857 0 43.4789 inf 4 -nan 1.80026e-07 1.3637e-07,2.23588e-07 -0.00331867,-0.00363768,0.00356552,0.00013673 0.000222527,0.000228021,0.000225622,9.92425e-05
1752 rs10937921,rs111673417,rs57010886,rs7658462 0 43.4727 inf 4 -nan 1.79712e-07 1.36089e-07,2.24187e-07 -5.87286e-05,-0.0032956,-0.0036147,0.00358134 4.89115e-05,0.00022182,0.000227446,0.000227693
1753 rs111673417,rs12646808,rs57010886,rs7658462 0 43.4676 inf 4 -nan 1.79799e-07 1.38609e-07,2.29155e-07 -0.00330275,5.64311e-05,-0.0036286,0.00351262 0.000221922,4.50593e-05,0.000227691,0.000225496
1754 rs111673417,rs2530595,rs57010886,rs7658462 0 43.4611 inf 4 -nan 1.79961e-07 1.36247e-07,2.19604e-07 -0.00327858,6.9544e-05,-0.00360167,0.00353307 0.000222121,5.17734e-05,0.000227674,0.00022468
1755 rs111673417,rs13138393,rs57010886,rs7658462 0 43.4585 inf 4 -nan 1.79679e-07 1.37604e-07,2.26571e-07 -0.00325775,6.12433e-05,-0.00363682,0.00351097 0.000223954,5.18693e-05,0.00022817,0.000225731
1756 rs111673417,rs13152170,rs57010886,rs7658462 0 43.4564 inf 4 -nan 1.79674e-07 1.35522e-07,2.23252e-07 -0.00325838,6.093e-05,-0.00363719,0.00351167 0.000223892,5.1728e-05,0.000228199,0.000225679
1757 rs111673417,rs57010886,rs7658462,rs77112032 0 43.4405 inf 4 -nan 1.79905e-07 1.40374e-07,2.26667e-07 -0.00331492,-0.00363427,0.00356193,0.000126939 0.000222378,0.000227901,0.000225471,9.67204e-05
1758 rs111673417,rs16844106,rs57010886,rs7658462 0 43.4391 inf 4 -nan 1.79901e-07 1.35076e-07,2.23579e-07 -0.00331488,0.000126699,-0.00363423,0.00356188 0.000222378,9.67204e-05,0.000227901,0.000225471
1759 rs111673417,rs57010886,rs7658462,rs7675084 0 43.4306 inf 4 -nan 1.79584e-07 1.39585e-07,2.24257e-07 -0.00329558,-0.00361543,0.00357846,-5.46784e-05 0.00022182,0.000227446,0.000227707,4.87996e-05
1760 rs111673417,rs57010886,rs59898919,rs7658462 0 43.4117 inf 4 -nan 1.79802e-07 1.38969e-07,2.25347e-07 -0.00329533,-0.0036164,-7.06276e-05,0.00352706 0.000221819,0.000227447,5.63088e-05,0.000224798
1761 rs2051559,rs28376014,rs3129317,rs57010886,rs7658462 0 45.912 inf 5 0 1.59733e-07 1.24094e-07,2.05272e-07 0.00228123,5.96684e-05,0.000198679,-0.00296794,0.00058336 0.00017335,9.78837e-05,4.68346e-05,0.000199402,9.35039e-05
1762 rs111673417,rs57010886,rs60551364,rs7658462 0 43.3868 inf 4 -nan 1.79723e-07 1.37435e-07,2.2741e-07 -0.00329529,-0.00361637,-6.80006e-05,0.00352743 0.000221819,0.000227447,5.63088e-05,0.000224798
1763 rs111673417,rs34155847,rs57010886,rs7658462 0 43.3865 inf 4 -nan 1.79696e-07 1.38995e-07,2.26826e-07 -0.00329925,-5.31009e-05,-0.00361998,0.00352592 0.000221857,4.45726e-05,0.000227478,0.00022485
1764 rs111673417,rs57010886,rs7658462,rs994425 0 43.3801 inf 4 -nan 1.79719e-07 1.37652e-07,2.27296e-07 -0.00330047,-0.00361919,0.00353725,-9.8575e-05 0.000221878,0.000227468,0.000224662,8.18043e-05
1765 rs111673417,rs13118873,rs57010886,rs7658462 0 43.3799 inf 4 -nan 1.79693e-07 1.35685e-07,2.2261e-07 -0.00329814,-6.01092e-05,-0.00361896,0.00352834 0.000221842,5.05369e-05,0.000227466,0.000224777
1766 rs111673417,rs113583683,rs57010886,rs7658462 0 43.3785 inf 4 -nan 1.79708e-07 1.37812e-07,2.22369e-07 -0.00331313,0.000115936,-0.00363263,0.00355976 0.000222378,9.67204e-05,0.000227901,0.000225471
1767 rs111673417,rs2276881,rs57010886,rs7658462 0 43.3775 inf 4 -nan 1.79711e-07 1.3551e-07,2.2716e-07 -0.00328284,-9.14237e-05,-0.00360372,0.0035224 0.000222018,7.61676e-05,0.000227653,0.000224986
1768 rs111673417,rs113346030,rs57010886,rs7658462 0 43.3747 inf 4 -nan 1.79699e-07 1.39113e-07,2.27802e-07 -0.00330511,-0.000118095,-0.00363425,0.00355113 0.000222005,9.897e-05,0.000227995,0.00022498
1769 rs111673417,rs28652612,rs57010886,rs7658462 0 43.3687 inf 4 -nan 1.79657e-07 1.41695e-07,2.24064e-07 -0.00329812,-5.84772e-05,-0.00361895,0.00352837 0.000221842,5.01028e-05,0.000227466,0.00022478
1770 rs111673417,rs57010886,rs7658462,rs7695631 0 43.3684 inf 4 -nan 1.7938e-07 1.38682e-07,2.26789e-07 -0.00325523,-0.00362387,0.00350505,5.2495e-05 0.000225357,0.000227611,0.000227001,5.36024e-05
1771 rs111673417,rs1609813,rs57010886,rs7658462 0 43.3681 inf 4 -nan 1.79655e-07 1.3753e-07,2.20653e-07 -0.00329809,-5.86744e-05,-0.00361892,0.00352844 0.000221842,5.03176e-05,0.000227466,0.000224778
1772 rs111673417,rs35720136,rs57010886,rs7658462 0 43.3659 inf 4 -nan 1.79674e-07 1.35506e-07,2.25559e-07 -0.00330032,-9.63365e-05,-0.00361911,0.00353725 0.000221878,8.18043e-05,0.000227468,0.000224662
1773 rs111673417,rs3135064,rs57010886,rs7658462 0 43.358 inf 4 -nan 1.79537e-07 1.40147e-07,2.24549e-07 -0.00327175,4.42546e-05,-0.00363669,0.00353653 0.000222771,4.06008e-05,0.000228285,0.000224662
1774 rs10019606,rs111673417,rs57010886,rs7658462 0 43.3555 inf 4 -nan 1.79616e-07 1.37906e-07,2.25789e-07 -5.7545e-05,-0.00329799,-0.00361883,0.00352865 5.04267e-05,0.000221842,0.000227466,0.000224777
1775 rs111673417,rs57010886,rs7658462,rs77754271 0 43.3536 inf 4 -nan 1.79632e-07 1.38936e-07,2.247e-07 -0.00330648,-0.00363598,0.00355324,-0.0001171 0.000222073,0.000228149,0.000225111,0.00010171
1776 rs111673417,rs57010886,rs61790518,rs7658462 0 43.3489 inf 4 -nan 1.79607e-07 1.38684e-07,2.26738e-07 -0.00332212,-0.00364082,9.00301e-05,0.00356911 0.000223176,0.000228548,7.93061e-05,0.00022645
1777 rs111673417,rs13129052,rs57010886,rs7658462 0 43.3481 inf 4 -nan 1.79618e-07 1.40342e-07,2.22592e-07 -0.00329947,-9.26527e-05,-0.00361796,0.00353646 0.000221865,8.10984e-05,0.000227457,0.000224662
1778 rs111673417,rs114480919,rs57010886,rs7658462 0 43.3478 inf 4 -nan 1.79387e-07 1.37256e-07,2.20782e-07 -0.00330112,-0.000112092,-0.00358643,0.00354327 0.000221928,0.000113842,0.000229337,0.000224756
1779 rs111673417,rs57010886,rs7658462,rs881818 0 43.3436 inf 4 -nan 1.79555e-07 1.37154e-07,2.22803e-07 -0.00328983,-0.00361239,0.00354886,4.71432e-05 0.000221852,0.000227462,0.000224925,4.27802e-05
1780 rs111673417,rs57010886,rs7658462,rs7660068 0 43.3431 inf 4 -nan 1.79599e-07 1.36813e-07,2.24122e-07 -0.00330625,-0.0036356,0.00355294,-0.000114944 0.000222073,0.000228149,0.000225111,0.00010171
[truncated: 701,029 more chars]
