# Supplementary material for: Precision medicine for atherosclerotic cardiovascular disease: Integrative genomics maps risk loci and AI‐predicted functional consequences
Source: Clin Transl Med. 2026 Jul 10;16(7):e70732. doi: 10.1002/ctm2.70732 (PMC13351343; doi:10.1002/ctm2.70732)
Supplement: Supplementary file 6 — Supporting Information [file CTM2-16-e70732-s005.zip › HGFAC/FINEMAP/data.ld]

1 0.316756389791573 0.176726577744592 0.227997987895265 0.317236166571264 0.316756389791573 0.843591884158017 0.467892723259735 0.869482455332117 0.676643886557898 0.592119159695343 0.478629445336465 -0.214179671486131 0.331034054598268 0.308535143926752 -0.0905526696717609 0.605738064362043 -0.128377702157299 -0.193698595193741 0.335902819667147 0.331034054598268 0.289560156298877 0.32471911858089 -0.153199144116983 0.314113400366593 0.28773720038075 0.269562055545325 0.179650693085815 0.335681738838645 0.326201078966987 -0.0896605937990947 0.605738064362043 0.897025087860319 0.605738064362043 0.605738064362043 0.605738064362043 0.605738064362043 0.605738064362043 -0.363233382996377 -0.154420434801012 -0.363233382996377 -0.154420434801012 0.258536387993381 0.481584381089681 0.870353254334664 0.327514124141427 -0.126967146486367 0.0933419569286398 -0.139246389956939 -0.128377702157299 0.781674293383335 0.466924038104655 -0.128377702157299 0.784990192188307 0.334046770092035 -0.087728134199823 -0.122656490983617 0.234554130481911 0.158051078774646 0.158051078774646 0.26042048456019 -0.391757325275723 0.313345969782216 0.28773720038075 -0.139246389956939 -0.128377702157299 -0.128377702157299 -0.362349976070321 -0.350890390426284 -0.12977582694338 0.973769653890515 0.350160644268396 -0.291031736411022 0.0868205798830227 0.537054386249386 0.625466212506907 0.519976013585836 -0.669389183424466 -0.672448388545001 -0.359292562212843 -0.223468760592249 -0.245935692786456 -0.634328122011408 0.669657965451548 0.669657965451548 0.154420434801012 -0.22768305666169 -0.214396095760298 0.475686177963839 -0.344442539097783 -0.0613720702773705 -0.155634718221919 -0.359701546507712 -0.207722409363671 -0.282730285025064 -0.350010497588936 -0.358819306848974 -0.291919775839716 0.475686177963839 -0.361466873044038 0.481584381089681 0.47961311571088 0.480598091351688 0.466924038104655 -0.361466873044038 -0.667921409040378 -0.654054572729662 -0.634328122011408 -0.632809044021657 -0.436890796134355 0.330422163194756 0.175562875005938 0.228743060402476 -0.276683558450543 -0.360584065877412 -0.363233382996377 0.530576417344546 0.466924038104655 0.676052457587233 -0.670861884699051 -0.669389183424466 -0.566401289373471 -0.653962595612096 0.981285957002676 0.304615410846497 0.31384060031075 0.335902819667147 0.193780621962288 -0.421458796215901 -0.424919224151501 -0.428213012166716 -0.242241538014096 0.050841853934889 -0.417141164034227 -0.423877100967627 -0.423877100967627 -0.40139806146377 -0.421458796215901 -0.426659761385378 -0.424919224151501 -0.387839614200776 -0.390452078466994 -0.333144877368961 -0.428580903640396 0.472566906847338 -0.299007940733682 0.476665985217445 0.519976013585836 -0.286397949142827 0.180848135472563 0.428921496223042 -0.423877100967627 -0.398894562160832 0.480598091351688 -0.364117101840298 -0.359701546507712 -0.362349976070321 -0.360584065877412 0.476665985217445 -0.360584065877412 -0.074636924996146 0.128647919447467 0.478744184181704 -0.286343064393447 0.476665985217445 -0.428580903640396 -0.332171047497081 -0.427339126838392 -0.430462144900454 -0.353346986307141 -0.339366737139276 -0.162782429139543 -0.139246389956939 -0.421460026486136 -0.126967146486367 -0.132536389653939 -0.317459417583012 -0.139246389956939 -0.139246389956939 -0.12977582694338 -0.140558157443258 -0.132536389653939 -0.140558157443258 0.5467613986527 -0.137924945199761 -0.410492634406584 -0.423185616572756 -0.3539939745811 0.227806710094742 0.294908749742826 -0.334243184476483 -0.344650849540393 -0.323590735382765 0.205114009794127 -0.323590735382765 0.178416843982313 0.216920394515534 -0.423185616572756 -0.349660454585551 -0.427056411309079 -0.427056411309079 -0.426039098344901 -0.422253831881813 0.309264008500125 -0.390972745508347 0.21845328273264 0.213873664492641 0.227806710094742 -0.352543812374095 0.360773868773318 0.21881815330866 -0.418093464144769 -0.18478767597751 -0.209147438461324 -0.21243465038148 0.189059745645536 0.20419803588019 -0.219055809925923 -0.334844180559195 0.19623801074179 -0.330942327999321 -0.10226576533462 0.187203192108111 -0.333146205200882 -0.350892504858042 0.310493373754888 -0.428580903640396 0.121191683396912 0.605738064362043 0.97654594218859 0.218990499317712 0.984241362235074 0.207092785337898 0.207092785337898 0.26042048456019 -0.128377702157299 0.27592282798209 0.185331726193005 -0.359701546507712 -0.360584065877412 0.676643886557898 0.676643886557898 0.676480975807334 0.308535143926752 0.308535143926752 0.873590861017487 0.882101226006228 0.308535143926752 0.8378080006503 0.638645618480513 0.994691367430079 0.868286844729093 0.335143224049837 -0.12977582694338 -0.139246389956939 -0.128377702157299 0.5467613986527 0.541101252494757 -0.0610003207493284 -0.0554146345118729 -0.102681633424514 0.605738064362043 0.605738064362043 0.605738064362043 0.602532320169424 0.602532320169424 -0.155634718221919 -0.155634718221919 -0.121191683396913 -0.359701546507712 -0.153199144116983 0.304825308932259 0.308535143926752 0.466924038104655 0.973770960154945 0.314113400366593 0.335902819667147 0.314113400366593 0.326102848414772 -0.122656490983617 0.308535143926752 0.308535143926752 0.42358614356571 0.605738064362043 0.496954156085037 0.331034054598268 0.269562055545325 0.681569326294687 0.335902819667147 0.902833292628628 0.258793787018958 0.589950198915921 0.308725114591545 0.331034054598268 -0.217112874987239 0.314113400366593 0.319159784743277 0.965145273471726 0.335902819667147 0.28773720038075 0.314113400366593 0.308535143926752 0.326102848414772 0.331034054598268 -0.27622782980899 0.602532320169424 0.602532320169424 0.335902819667147 -0.145713821121426 0.308535143926752 -0.325157615133112 -0.21243465038148 -0.326323544276963 0.466924038104655 0.481584381089681 -0.359701546507712 0.45874800484174 -0.137924945199761 -0.128377702157299
0.316756389791573 1 0.111481724647943 0.109061223876245 0.993011473781504 1 0.256081938725134 0.352029266931512 0.27082291608679 0.500782106857436 0.538214125163469 0.352439714910278 -0.14019276164114 -0.0859170238382967 -0.0598090928124987 -0.096781783194619 -0.169680278165261 -0.101296089897684 -0.15283736959055 -0.0871806696737481 -0.0859170238382967 -0.0751528324828782 -0.058673805619853 -0.120881383713411 -0.0621234486047263 -0.0573989085650806 -0.0563492554759334 -0.320469759763492 -0.0908811646504192 -0.0846810384446328 0.324950724279028 -0.169680278165261 0.386284245109518 -0.169680278165261 -0.169680278165261 -0.169680278165261 -0.169680278165261 -0.169680278165261 0.127222387927783 0.583155734217298 0.127222387927783 0.583155734217298 0.0926361090560155 0.354996007313292 0.274652145172694 0.989399431667421 -0.100183094637238 -0.0906617462542844 -0.0580371078925368 -0.101296089897684 0.312278483858539 0.351209652599216 -0.101296089897684 0.318765192338563 0.975163731517038 0.316870389067188 -0.0727743904692386 -0.0660763963508608 0.172474188797129 0.202265716869689 -0.0590326228583865 -0.287779612682433 0.989448550057421 -0.0573989085650806 -0.0580371078925368 -0.101296089897684 -0.101296089897684 0.129121582986193 0.141024880666234 -0.102399276600978 0.324604982574513 -0.079155031146229 -0.203352587442319 0.468694714037205 0.392114804736509 -0.166543842136916 0.415372185844904 -0.514208224933475 -0.516679991165309 -0.251124412204121 -0.168114258006026 0.100110163636944 -0.47662298801474 0.492743177524859 0.492743177524859 -0.559437505867141 -0.166188403321993 -0.163247152764839 0.366839792637776 -0.244117328755119 0.464965168775564 0.587924438968256 0.118788829403356 -0.194603567940929 -0.286590097198433 0.133435150069095 0.120694209046623 -0.204540056624656 0.358270695649823 0.127830797841461 0.354757729193585 0.361738801338921 0.36240800843562 0.351209652599216 0.124624718880171 -0.512976545337847 -0.49754279146705 -0.47662298801474 -0.48008857793261 -0.375230544482138 0.422099222774961 0.0948147100543595 0.114598623669107 -0.220122563970935 0.126514647987059 0.117545729006353 0.392114804736509 0.351209652599216 0.495579447719712 -0.515442697440653 -0.514208224933475 -0.53279188483993 -0.492787496469405 0.343999948696034 0.154313246457409 0.989559372343956 0.425706778816258 0.0986533969873245 -0.345903861878419 -0.340165458243935 -0.342211050281864 -0.197132719523713 0.044278185007337 -0.334094730822289 -0.339353413735862 -0.339353413735862 -0.321183893432204 -0.345903861878419 -0.341789996416391 -0.340165458243935 -0.293496971117539 -0.285853952066628 -0.230428473597832 -0.343223853729265 0.369881914219329 -0.235931433073707 0.367557258388205 0.415372185844904 -0.212380190236338 -0.309369444674425 0.325740065382699 -0.339353413735862 -0.295125723409943 0.353902917553519 0.125326305798543 0.118788829403356 0.129121582986193 0.126514647987059 0.359261538899354 0.126514647987059 -0.267389476520505 -0.321678571575062 0.354403250777377 -0.217615156398447 0.367639410315782 -0.343223853729265 -0.365246593419005 -0.350395807016137 -0.348043715351314 -0.384100153030423 -0.244848865805592 -0.128443049679133 -0.0580371078925368 -0.323206372014048 -0.100183094637238 -0.104577491382812 -0.233064704811594 -0.0580371078925368 -0.0580371078925368 -0.102399276600978 -0.110907046262441 -0.104577491382812 -0.0610033645592756 0.738212814621732 -0.054964298941673 -0.31431419827983 -0.338541495439134 -0.250011754633516 0.0992589011945267 0.126444394782989 -0.24102885806601 -0.258167684044649 -0.224792590046055 0.098048227658862 -0.215793678907988 0.086290636176631 0.108465049110333 -0.338541495439134 -0.381019324356628 -0.345020354293566 -0.345020354293566 -0.344345450506387 -0.341233596085557 0.404988483883599 -0.26900364028237 0.0878382467436354 0.0876751850462166 0.0992589011945267 -0.259013800978116 -0.100212902881389 0.0965933982689508 -0.291277547215348 -0.193868680203353 -0.155936016026822 -0.138688577547056 0.107189141970839 0.12143973088935 -0.159257608927552 -0.223403976264874 0.105448696400249 -0.220546852252028 -0.0806925344877929 0.0779361836538538 -0.228097957486632 -0.263094814429487 0.920564436135841 -0.343223853729265 0.0826115398077339 -0.169680278165261 0.338280658829506 0.114970651793267 0.335974655137654 0.839228944727911 0.839228944727911 -0.0590326228583865 -0.101296089897684 0.138616268047595 -0.0759891748311234 0.128407878625355 0.126514647987059 0.500782106857436 0.500782106857436 0.620659930806998 -0.0598090928124987 -0.0598090928124987 0.272822894906285 0.373904733473941 -0.0598090928124987 0.252562326773838 -0.16575494292816 0.328477972133385 0.272822894906285 0.443776447269589 -0.0623137064719181 -0.0580371078925368 -0.101296089897684 0.738212814621732 0.723482511408414 0.453476656131036 0.390909611142324 0.503881740196332 -0.169680278165261 -0.169680278165261 -0.169680278165261 -0.168898977884223 -0.168898977884223 0.587924438968256 0.587924438968256 0.451796388987561 0.128407878625355 0.57830676167062 0.920664194377566 -0.0598090928124987 0.351209652599216 0.318713751704462 -0.0621234486047263 0.425706778816258 -0.0621234486047263 -0.0846371719519601 -0.096781783194619 -0.0598090928124987 -0.0598090928124987 -0.0804110140246758 -0.169680278165261 -0.201898025925137 -0.0859170238382967 -0.0563492554759334 0.495579447719712 -0.0871806696737481 0.378783977249993 0.135973450681516 0.534322619074674 -0.0522583385037224 -0.0859170238382967 -0.140941339930821 -0.0621234486047263 -0.0582860816484973 0.333077816035259 -0.0871806696737481 -0.0573989085650806 -0.0621234486047263 -0.0598090928124987 -0.0846371719519601 -0.0859170238382967 -0.213441920122198 -0.168898977884223 -0.168898977884223 -0.0871806696737481 -0.114975109194319 -0.0598090928124987 -0.208804430611938 -0.138688577547056 -0.209959317130432 0.351209652599216 0.354996007313292 0.128407878625355 0.358880451757467 -0.054964298941673 -0.101296089897684
0.176726577744592 0.111481724647943 1 0.860965356862212 0.122874994378521 0.111481724647943 0.139351073463161 0.180284118431618 0.132890534731644 0.134038882315662 0.0221205027578147 0.185110239732448 0.383971081053866 0.26572359014814 0.285338531374715 0.000946027073963205 -0.0760542412111521 -0.0843150139972667 -0.106286907002072 0.258223059222102 0.26572359014814 -0.0625543604805321 0.271970424404944 -0.100617067945068 0.278507491209776 0.239118144922494 0.290252004432098 0.0382861252032312 -0.0756460261923984 -0.0766493514899434 -0.0588866609554286 -0.0760542412111521 0.0584463700930219 -0.0760542412111521 -0.0760542412111521 -0.0760542412111521 -0.0760542412111521 -0.0760542412111521 0.0888626553139902 -0.101419178743036 0.0888626553139902 -0.101419178743036 -0.247196957741535 0.188285981164033 0.130890090158345 0.125192302647194 -0.0833885990580678 0.147792125999197 0.0129907841368656 -0.0843150139972667 0.0231713958355532 0.190066447472633 -0.0843150139972667 0.0274391713692111 0.133125644110723 -0.0576174735854758 -0.0805574767296237 -0.0549994801264197 -0.0251760939177774 0.00912557591828888 0.283724817982457 -0.254250980953353 0.101534752618943 0.239118144922494 -0.012165848906258 -0.0843150139972667 -0.0843150139972667 0.0905695897181283 0.0810019316516834 -0.0560207912510217 0.165388949680225 -0.0756460261923984 0.127353264226285 0.273956685506508 0.192810063467848 -0.08609418494318 0.217573785833492 -0.145037759392473 -0.147698435546322 -0.162644488954314 0.36994682658415 0.192205755615782 -0.146186000438545 0.142692749412016 0.142692749412016 0.101419178743034 0.338485140433469 0.366398601297306 0.207838012755456 -0.242345249510952 -0.0981819351887887 -0.0961967989873154 0.0561065974514923 -0.161980611210465 -0.293544130654512 0.0750686816695705 0.0628121739306353 0.129177285971066 0.197110213649984 0.0965153045884571 0.190426420091243 0.188351971357189 0.189390496869773 0.190066447472633 0.065096513007526 -0.143707510312888 -0.126412254104861 -0.146186000438545 -0.140108986265688 -0.299082340830101 0.368738820811915 0.885940525414121 0.830372563295766 0.0735216608242684 0.054400533214628 0.056661273979953 0.192810063467848 0.190066447472633 0.148612775109003 -0.136307158647755 -0.145037759392473 -0.0176719471018278 -0.141362302718117 0.18320738060102 0.682692677875449 0.117424389913935 0.385403494723144 0.835501976694708 -0.226900567118406 -0.215915667033576 -0.181072296878507 0.22086093697047 0.39915304470744 -0.211578071695601 -0.214952974863053 -0.214952974863053 -0.197934804531382 -0.226900567118406 -0.207837988678238 -0.215915667033576 -0.265302488620811 -0.254077272976158 -0.225926121719813 -0.20801380527131 0.197208086036582 0.125426661830298 0.198111462210576 0.217573785833492 0.145067656321382 0.0532306864213065 0.230061980907501 -0.214952974863053 -0.206123016082846 0.196202177963384 0.0948505795626546 0.0561065974514923 0.07840410307772 0.0667849403558155 0.198111462210576 0.0594714612469156 0.114339589272784 0.0330786777244253 0.209839212384246 0.0754767154161566 0.208809909300203 -0.20801380527131 -0.10150324658043 -0.192062616673071 -0.201068502315901 -0.0197646750520403 -0.230430396193242 -0.0173907082293982 0.0129907841368656 -0.210536664766872 -0.0833885990580678 -0.0463611182102329 -0.189793765115965 0.0129907841368656 0.0129907841368656 -0.0738256558033942 -0.0923148086708803 -0.0463611182102329 0.00990249588522973 0.203669302376976 0.00388993219833146 -0.211578071695601 -0.21721536744713 -0.210237399843391 0.830608946978175 -0.181581118952837 -0.240740718815447 -0.237323099900407 -0.229665501244386 0.825391143694159 -0.229665501244386 0.876030743178291 0.798991023229859 -0.21721536744713 -0.0117569320962315 -0.202796438682443 -0.202796438682443 -0.201815563229987 -0.20967590229755 0.142959929977573 -0.240769351451865 0.811392310179257 0.866615931122046 0.830608946978175 -0.237323099900407 -0.097360205221951 0.850780817679199 -0.123955705986363 -0.161368918597822 0.359942658727076 0.38491258693733 0.850822045418008 0.772012212977877 0.353473335802332 -0.22745632000748 0.845762511679173 -0.225264210768063 0.45429588373028 0.885949334805957 -0.232738122390349 -0.227355654717683 0.079026884016621 -0.20801380527131 0.0795954305946532 -0.0760542412111521 0.174569302399738 0.850848621830524 0.168900056682565 -0.0161517396976437 -0.0161517396976437 0.283724817982457 -0.0843150139972667 0.727322723304476 0.40527530009686 0.0684761533305847 0.0788696233832834 0.134038882315662 0.134038882315662 -0.00313577825576346 0.285338531374715 0.285338531374715 0.129278673628813 0.0672236221100494 0.285338531374715 0.151909344227724 -0.0941237266619729 0.173123293149705 0.132695402720741 -0.022744670998979 -0.0384662220129439 0.0129907841368656 -0.0843150139972667 0.203669302376976 0.198094163963186 -0.0965332437766542 -0.0335891739025814 -0.0965332437766542 -0.0760542412111521 -0.0760542412111521 -0.0760542412111521 -0.0748603893988125 -0.0748603893988125 -0.102216687359485 -0.102216687359485 -0.0795954305946591 0.0684761533305847 -0.0891992985260951 0.0872350501813479 0.285338531374715 0.190066447472633 0.16829934643087 0.278507491209776 0.385403494723144 0.278507491209776 0.273486795955929 -0.0805574767296237 0.285338531374715 0.285338531374715 -0.0940195284371999 -0.0760542412111521 -0.0761046862629649 0.26572359014814 0.290252004432098 0.148612775109003 0.258223059222102 0.0584463700930219 0.744848073410776 0.0246038974708319 0.252736714068922 0.26572359014814 0.361903010892226 0.278507491209776 0.27187526122642 0.161602947520374 0.258223059222102 0.239118144922494 0.278507491209776 0.285338531374715 0.273486795955929 0.26572359014814 0.155304458010924 -0.0748603893988125 -0.0748603893988125 0.258223059222102 -0.0380845728234979 0.285338531374715 -0.215721726251452 0.38491258693733 -0.216592127684828 0.190066447472633 0.188285981164033 0.0684761533305847 0.197987373617733 -0.0089670711480017 -0.0843150139972667
0.227997987895265 0.109061223876245 0.860965356862212 1 0.114166377749627 0.109061223876245 0.189027592531613 0.199026148204461 0.201203589886432 0.16993994627429 0.0374330247401173 0.207028617494086 0.385119295281953 0.308544041264837 0.383548212605251 -0.00142014462291675 -0.0777935312703494 -0.0731032196448058 -0.0764102284713344 0.32017352014637 0.308544041264837 -0.056390239231663 0.351350858793668 -0.0907022386389306 0.376050324823183 0.318176380008878 0.303006658749374 0.00336837942964593 -0.068191849155608 -0.0690963065446869 -0.0530839556718654 -0.0777935312703494 0.0743385663384456 -0.0777935312703494 -0.0777935312703494 -0.0777935312703494 -0.0777935312703494 -0.0777935312703494 0.0359153662844135 -0.0914253092520779 0.0359153662844135 -0.0914253092520779 -0.248025025733892 0.209677568840508 0.200664400357054 0.119379755681169 -0.0698128964982696 0.216909993861625 0.0357594133586437 -0.0731032196448058 0.0582654188270808 0.199977031038102 -0.0731032196448058 0.0621663027205684 0.126462044829758 -0.0519398343209038 -0.0726193242131589 -0.0495798185469584 -0.00987821048478223 0.0260838669336581 0.296886390349438 -0.254031249579126 0.0989791059674088 0.318176380008878 0.0357594133586437 -0.0731032196448058 -0.0731032196448058 0.0376091977903051 0.0339289343025128 -0.0392280476876536 0.235488032094745 -0.068191849155608 0.0874797636602825 0.25244692799151 0.203078086472566 -0.0985653299186144 0.221086000335684 -0.177165518599001 -0.179549958098629 -0.23564183176345 0.395401893953605 0.200637453770061 -0.196197942651747 0.171393774091092 0.171393774091092 0.0914253092520774 0.362430190546508 0.392200992308855 0.207785383238451 -0.231382427929821 -0.0885070644315279 -0.0921442311837457 0.00973127667451834 -0.146019004061145 -0.282753453339081 0.0338037378895498 0.0182534718818511 0.0905571706473796 0.207785383238451 0.0456639275818048 0.211319671008528 0.20959259546663 0.210457247995742 0.199977031038102 0.0136539312782265 -0.175973103559174 -0.177188800555223 -0.196197942651747 -0.186613284236901 -0.251685709135753 0.380041739013606 0.92108600662782 0.956433515204345 0.018589546299455 0.015183692022998 0.010604752788314 0.203078086472566 0.199977031038102 0.18097867384895 -0.175773704816192 -0.177165518599001 -0.0449302376364281 -0.188399877176218 0.226357025525739 0.785840798299959 0.112446665174772 0.395928808283433 0.961952092115812 -0.205587559662486 -0.202657838135125 -0.176763559830608 0.248876719718626 0.497288154126436 -0.200882708196767 -0.201808024755967 -0.201808024755967 -0.189399172891827 -0.205587559662486 -0.204349549354039 -0.202657838135125 -0.251293769835854 -0.252934741195158 -0.215230856414893 -0.204394050705527 0.20959259546663 0.076306644059265 0.20864136641147 0.221086000335684 0.0963099251474979 0.00721330493318757 0.207588711982237 -0.201808024755967 -0.257885527843707 0.208797086712299 0.0342236275986801 0.00973127667451834 0.0290991386140373 0.0160040483421261 0.20864136641147 0.015183692022998 0.0637050448026785 -0.0146242720424023 0.195973833675671 0.0203140060872062 0.20864136641147 -0.204394050705527 -0.0614287328978697 -0.178149318830375 -0.198242629483814 0.00343198519743002 -0.232977127260339 0.00562733699863738 0.0357594133586437 -0.209698091239896 -0.0698128964982696 -0.027949745660779 -0.19370507069165 0.0357594133586437 0.0357594133586437 -0.0577523151287319 -0.0832180859269797 -0.027949745660779 0.0324147814909102 0.221500683266036 0.0237920942519757 -0.213508401059553 -0.20572092303267 -0.228201740435245 0.968077440601024 -0.210874519590944 -0.229790672861141 -0.227143960076239 -0.218859292312502 0.95176779623886 -0.218859292312502 0.921092119421631 0.856752538446024 -0.20572092303267 0.0187744150496647 -0.201749952269646 -0.201749952269646 -0.200925182506645 -0.19925263349839 0.167669236968892 -0.252934741195158 0.948028989990375 0.933667934597166 0.968077440601024 -0.227143960076239 -0.0877663079269777 0.989266359523246 -0.101088628008095 -0.145467587780997 0.375768011260184 0.38589812657745 0.956644905768031 0.870708495822998 0.369614545550222 -0.215946761164505 0.962011556457415 -0.214014709727137 0.525127954727505 0.931728153707112 -0.220214405312205 -0.230851521766353 0.0925534085141586 -0.204394050705527 0.0717520783283667 -0.0777935312703494 0.235934988260536 0.989241824499107 0.238705476281988 -0.0325787560261223 -0.0325787560261223 0.296886390349438 -0.0731032196448058 0.846746834399488 0.433882390694032 0.0176180682051575 0.0241031569173859 0.16993994627429 0.16993994627429 0.0144775531340771 0.383548212605251 0.383548212605251 0.199206279548923 0.0789852477779495 0.383548212605251 0.192474374173751 -0.0937837256763381 0.224719394793794 0.192909079533822 -0.0417295249181996 -0.0577523151287319 0.0357594133586437 -0.0731032196448058 0.221500683266036 0.227940822234529 -0.0870208354550779 -0.0717520783283659 -0.0870208354550779 -0.0777935312703494 -0.0777935312703494 -0.0777935312703494 -0.0812774973470343 -0.0812774973470343 -0.0921442311837457 -0.0921442311837457 -0.0717520783283659 0.0176180682051575 -0.0907022386389306 0.0933268580619895 0.383548212605251 0.199977031038102 0.208231213750292 0.376050324823183 0.395928808283433 0.376050324823183 0.335855245778729 -0.0726193242131589 0.383548212605251 0.383548212605251 -0.084754822210546 -0.0777935312703494 -0.0685185422537221 0.32787262021093 0.303006658749374 0.18097867384895 0.32017352014637 0.0743385663384456 0.865136638062429 0.0398056049135529 0.332631895233055 0.308544041264837 0.378902703108144 0.376050324823183 0.368781441765253 0.208066567450076 0.32017352014637 0.318176380008878 0.376050324823183 0.383548212605251 0.335855245778729 0.32787262021093 0.0944993883951548 -0.076602561360133 -0.076602561360133 0.32017352014637 -0.0442208125215592 0.383548212605251 -0.219220205221621 0.38589812657745 -0.219841275214084 0.199977031038102 0.209677568840508 0.0176180682051575 0.199096992839825 0.0237920942519757 -0.0731032196448058
0.317236166571264 0.993011473781504 0.122874994378521 0.114166377749627 1 0.993011473781504 0.255153994336203 0.354696568938417 0.270154580903528 0.498233191263473 0.536327201851246 0.355441013378558 -0.127606242154514 -0.0865216828876248 -0.0543552486703475 -0.0974629052633828 -0.170874438659906 -0.102008982345327 -0.153912994588599 -0.0877942218952956 -0.0865216828876248 -0.0756817362811396 -0.0535019834214183 -0.121732111768136 -0.0570471949590438 -0.0586053952393884 -0.0578512319416479 -0.310552159604164 -0.0915207598803802 -0.0876180493232743 0.322571350341733 -0.170874438659906 0.387420264275434 -0.170874438659906 -0.170874438659906 -0.170874438659906 -0.170874438659906 -0.170874438659906 0.136389300706849 0.579046437284281 0.136389300706849 0.579046437284281 0.0880913292762068 0.358006315131607 0.274031898030882 0.989511329599243 -0.100888154147633 -0.0879503872341539 -0.0509206592941562 -0.102008982345327 0.312339234621394 0.354043657802517 -0.102008982345327 0.318799720777417 0.975469848749249 0.314749316636058 -0.0737826128502572 -0.0665414228289163 0.170972448661905 0.200699734637833 -0.0605092702052687 -0.281701224598564 0.982472978186243 -0.0586053952393884 -0.0601192888576286 -0.102008982345327 -0.102008982345327 0.138303635530685 0.14392525567557 -0.10311993295609 0.324889883516755 -0.0820415215786352 -0.186086978767387 0.465646867828687 0.395286526329555 -0.167715929306131 0.418295454596429 -0.511610398983986 -0.514113330804533 -0.243981512842335 -0.157969023712659 0.108333427119582 -0.473562459539821 0.490493493153263 0.490493493153263 -0.555349542775645 -0.159943856118824 -0.152793761620453 0.369599002179969 -0.238072723327208 0.461150400637144 0.583781440844315 0.121749173293622 -0.195973131307189 -0.282911387743061 0.136457571910325 0.123654633242834 -0.187453682886783 0.361150277563653 0.13715885060167 0.357777239902062 0.364626979189399 0.365306084720513 0.354043657802517 0.127458111188587 -0.510363041611702 -0.494573003517392 -0.473562459539821 -0.477079906049103 -0.371522179941957 0.419075743705712 0.103939187129371 0.120142956272839 -0.203781607927664 0.129348509073188 0.120448456112556 0.395286526329555 0.354043657802517 0.493219899938794 -0.512693285540458 -0.511610398983986 -0.53051842127488 -0.489941071796603 0.344406150005791 0.16210622724524 0.989545097240544 0.422731715831109 0.104117467928179 -0.339873894351448 -0.33442795845451 -0.336392793959441 -0.186282255196147 0.0458650542093088 -0.328290800261549 -0.333585843604572 -0.333585843604572 -0.31486131873062 -0.339873894351448 -0.335831515381167 -0.33442795845451 -0.286982781374776 -0.279715510583121 -0.224744023303293 -0.337240657349939 0.372665696608772 -0.21703053328295 0.370324225687055 0.418295454596429 -0.196515495332479 -0.299550659026768 0.320450571043159 -0.333585843604572 -0.28857584195555 0.356919505207848 0.134478016622299 0.121749173293622 0.131896696079558 0.129348509073188 0.36213837094412 0.129348509073188 -0.256403393364959 -0.312376229371377 0.350022522887379 -0.200419488282633 0.370403167908084 -0.337240657349939 -0.359989594164834 -0.344380730855966 -0.341729346713115 -0.378891191136621 -0.237363805140712 -0.129346994541772 -0.0509206592941562 -0.317048930957715 -0.100888154147633 -0.105313477380646 -0.224195836908285 -0.0509206592941562 -0.0509206592941562 -0.10311993295609 -0.111687577828374 -0.105313477380646 -0.0542306826876102 0.733053795011918 -0.0474988927786988 -0.30796779334158 -0.332743599718575 -0.242403697092585 0.104298547667292 0.122481130389577 -0.23491135996952 -0.251134854961041 -0.219495016257862 0.107299224845745 -0.210898930431515 0.095477510067591 0.117622340007335 -0.332743599718575 -0.376014265647838 -0.338659581282451 -0.338659581282451 -0.338048214896908 -0.335000551567963 0.401084162249848 -0.262674849967862 0.0925956823292112 0.092317522050404 0.104298547667292 -0.252110884643783 -0.104219406222807 0.101686634486451 -0.287419746996477 -0.19523307164325 -0.145376231643675 -0.126077263173472 0.116490397091568 0.131222181223216 -0.146697859622466 -0.21817655144671 0.114583705050495 -0.215325246619878 -0.0812604250991245 0.0871764378750546 -0.222845955211125 -0.255065344347406 0.913936982433748 -0.337240657349939 0.0856851045389464 -0.170874438659906 0.338522839302368 0.120219916554125 0.336286510762503 0.841578259083238 0.841578259083238 -0.0605092702052687 -0.102008982345327 0.145058452627298 -0.0777073733773129 0.131242261249207 0.135705119581237 0.498233191263473 0.498233191263473 0.619545109917421 -0.0543552486703475 -0.0543552486703475 0.272182304090659 0.374992152418753 -0.0543552486703475 0.253362819772803 -0.166921478053971 0.328894057379907 0.273817017098809 0.440675103932694 -0.0639032440705098 -0.0509206592941562 -0.102008982345327 0.733053795011918 0.718340666581828 0.449734075330729 0.40301479794351 0.500043704708503 -0.170874438659906 -0.170874438659906 -0.170874438659906 -0.17008763981451 -0.17008763981451 0.583781440844315 0.583781440844315 0.448625971212077 0.131242261249207 0.574230483878413 0.914012661123728 -0.0543552486703475 0.354043657802517 0.320339415501592 -0.0570471949590438 0.422731715831109 -0.0570471949590438 -0.0852328237755932 -0.0974629052633828 -0.0543552486703475 -0.0543552486703475 -0.0841988035001014 -0.170874438659906 -0.203318925567179 -0.0865216828876248 -0.0578512319416479 0.493219899938794 -0.0877942218952956 0.379937335582251 0.142703852309553 0.532490126995756 -0.0535019834214183 -0.0865216828876248 -0.131183564325542 -0.0570471949590438 -0.0521843326654035 0.333518911971695 -0.0877942218952956 -0.0586053952393884 -0.0570471949590438 -0.0543552486703475 -0.0852328237755932 -0.0865216828876248 -0.19774514429084 -0.17008763981451 -0.17008763981451 -0.0877942218952956 -0.115784270605132 -0.0543552486703475 -0.2042701374795 -0.126077263173472 -0.205432974505894 0.354043657802517 0.358006315131607 0.131242261249207 0.361595308673477 -0.0570785144828338 -0.102008982345327
0.316756389791573 1 0.111481724647943 0.109061223876245 0.993011473781504 1 0.256081938725134 0.352029266931512 0.27082291608679 0.500782106857436 0.538214125163469 0.352439714910278 -0.14019276164114 -0.0859170238382967 -0.0598090928124987 -0.096781783194619 -0.169680278165261 -0.101296089897684 -0.15283736959055 -0.0871806696737481 -0.0859170238382967 -0.0751528324828782 -0.058673805619853 -0.120881383713411 -0.0621234486047263 -0.0573989085650806 -0.0563492554759334 -0.320469759763492 -0.0908811646504192 -0.0846810384446328 0.324950724279028 -0.169680278165261 0.386284245109518 -0.169680278165261 -0.169680278165261 -0.169680278165261 -0.169680278165261 -0.169680278165261 0.127222387927783 0.583155734217298 0.127222387927783 0.583155734217298 0.0926361090560155 0.354996007313292 0.274652145172694 0.989399431667421 -0.100183094637238 -0.0906617462542844 -0.0580371078925368 -0.101296089897684 0.312278483858539 0.351209652599216 -0.101296089897684 0.318765192338563 0.975163731517038 0.316870389067188 -0.0727743904692386 -0.0660763963508608 0.172474188797129 0.202265716869689 -0.0590326228583865 -0.287779612682433 0.989448550057421 -0.0573989085650806 -0.0580371078925368 -0.101296089897684 -0.101296089897684 0.129121582986193 0.141024880666234 -0.102399276600978 0.324604982574513 -0.079155031146229 -0.203352587442319 0.468694714037205 0.392114804736509 -0.166543842136916 0.415372185844904 -0.514208224933475 -0.516679991165309 -0.251124412204121 -0.168114258006026 0.100110163636944 -0.47662298801474 0.492743177524859 0.492743177524859 -0.559437505867141 -0.166188403321993 -0.163247152764839 0.366839792637776 -0.244117328755119 0.464965168775564 0.587924438968256 0.118788829403356 -0.194603567940929 -0.286590097198433 0.133435150069095 0.120694209046623 -0.204540056624656 0.358270695649823 0.127830797841461 0.354757729193585 0.361738801338921 0.36240800843562 0.351209652599216 0.124624718880171 -0.512976545337847 -0.49754279146705 -0.47662298801474 -0.48008857793261 -0.375230544482138 0.422099222774961 0.0948147100543595 0.114598623669107 -0.220122563970935 0.126514647987059 0.117545729006353 0.392114804736509 0.351209652599216 0.495579447719712 -0.515442697440653 -0.514208224933475 -0.53279188483993 -0.492787496469405 0.343999948696034 0.154313246457409 0.989559372343956 0.425706778816258 0.0986533969873245 -0.345903861878419 -0.340165458243935 -0.342211050281864 -0.197132719523713 0.044278185007337 -0.334094730822289 -0.339353413735862 -0.339353413735862 -0.321183893432204 -0.345903861878419 -0.341789996416391 -0.340165458243935 -0.293496971117539 -0.285853952066628 -0.230428473597832 -0.343223853729265 0.369881914219329 -0.235931433073707 0.367557258388205 0.415372185844904 -0.212380190236338 -0.309369444674425 0.325740065382699 -0.339353413735862 -0.295125723409943 0.353902917553519 0.125326305798543 0.118788829403356 0.129121582986193 0.126514647987059 0.359261538899354 0.126514647987059 -0.267389476520505 -0.321678571575062 0.354403250777377 -0.217615156398447 0.367639410315782 -0.343223853729265 -0.365246593419005 -0.350395807016137 -0.348043715351314 -0.384100153030423 -0.244848865805592 -0.128443049679133 -0.0580371078925368 -0.323206372014048 -0.100183094637238 -0.104577491382812 -0.233064704811594 -0.0580371078925368 -0.0580371078925368 -0.102399276600978 -0.110907046262441 -0.104577491382812 -0.0610033645592756 0.738212814621732 -0.054964298941673 -0.31431419827983 -0.338541495439134 -0.250011754633516 0.0992589011945267 0.126444394782989 -0.24102885806601 -0.258167684044649 -0.224792590046055 0.098048227658862 -0.215793678907988 0.086290636176631 0.108465049110333 -0.338541495439134 -0.381019324356628 -0.345020354293566 -0.345020354293566 -0.344345450506387 -0.341233596085557 0.404988483883599 -0.26900364028237 0.0878382467436354 0.0876751850462166 0.0992589011945267 -0.259013800978116 -0.100212902881389 0.0965933982689508 -0.291277547215348 -0.193868680203353 -0.155936016026822 -0.138688577547056 0.107189141970839 0.12143973088935 -0.159257608927552 -0.223403976264874 0.105448696400249 -0.220546852252028 -0.0806925344877929 0.0779361836538538 -0.228097957486632 -0.263094814429487 0.920564436135841 -0.343223853729265 0.0826115398077339 -0.169680278165261 0.338280658829506 0.114970651793267 0.335974655137654 0.839228944727911 0.839228944727911 -0.0590326228583865 -0.101296089897684 0.138616268047595 -0.0759891748311234 0.128407878625355 0.126514647987059 0.500782106857436 0.500782106857436 0.620659930806998 -0.0598090928124987 -0.0598090928124987 0.272822894906285 0.373904733473941 -0.0598090928124987 0.252562326773838 -0.16575494292816 0.328477972133385 0.272822894906285 0.443776447269589 -0.0623137064719181 -0.0580371078925368 -0.101296089897684 0.738212814621732 0.723482511408414 0.453476656131036 0.390909611142324 0.503881740196332 -0.169680278165261 -0.169680278165261 -0.169680278165261 -0.168898977884223 -0.168898977884223 0.587924438968256 0.587924438968256 0.451796388987561 0.128407878625355 0.57830676167062 0.920664194377566 -0.0598090928124987 0.351209652599216 0.318713751704462 -0.0621234486047263 0.425706778816258 -0.0621234486047263 -0.0846371719519601 -0.096781783194619 -0.0598090928124987 -0.0598090928124987 -0.0804110140246758 -0.169680278165261 -0.201898025925137 -0.0859170238382967 -0.0563492554759334 0.495579447719712 -0.0871806696737481 0.378783977249993 0.135973450681516 0.534322619074674 -0.0522583385037224 -0.0859170238382967 -0.140941339930821 -0.0621234486047263 -0.0582860816484973 0.333077816035259 -0.0871806696737481 -0.0573989085650806 -0.0621234486047263 -0.0598090928124987 -0.0846371719519601 -0.0859170238382967 -0.213441920122198 -0.168898977884223 -0.168898977884223 -0.0871806696737481 -0.114975109194319 -0.0598090928124987 -0.208804430611938 -0.138688577547056 -0.209959317130432 0.351209652599216 0.354996007313292 0.128407878625355 0.358880451757467 -0.054964298941673 -0.101296089897684
0.843591884158017 0.256081938725134 0.139351073463161 0.189027592531613 0.255153994336203 0.256081938725134 1 0.554643462136594 0.956048988249604 0.570825513669858 0.47604232696043 0.513163472977658 -0.262580241467295 0.27925764183902 0.299310595901632 -0.145397903046494 0.51916486207193 0.315850239099223 -0.229611733862364 0.283364892536999 0.27925764183902 0.244270597829259 0.287421752200826 -0.149695777480712 0.303185851645579 0.263858814191725 0.270758747486554 0.0635724039072163 0.295392677656362 0.299310595901632 -0.106284324781746 0.51916486207193 0.771386482977966 0.51916486207193 0.51916486207193 0.51916486207193 0.51916486207193 0.51916486207193 -0.430579513408806 -0.183051114764029 -0.430579513408806 -0.183051114764029 0.168278942986526 0.517095631272796 0.958637091218563 0.266805782285037 0.325626907342432 0.448433546496138 0.344565328140985 0.329244495777475 0.881293182075473 0.553495175656756 0.315850239099223 0.883559734802843 0.268749895767193 -0.103993573014733 -0.145397903046494 0.214769294859313 0.132156117287659 0.131030038798304 0.260517250209292 -0.266099994403267 0.259019374553577 0.263858814191725 0.344565328140985 0.315850239099223 0.315850239099223 -0.429532316366438 -0.415948039586114 0.332830203283467 0.8459045650946 0.295392677656362 -0.344991152566029 0.0169064347723628 0.363270184957711 0.524873681571039 0.357259570236415 -0.558774961156875 -0.562841359867054 -0.390384424459416 -0.272613099033127 -0.302926652278205 -0.514903790912227 0.559201586429985 0.559201586429985 0.183051114764028 -0.271720040666355 -0.264426064923822 0.533870962065404 -0.381479495264566 -0.0979999313346601 -0.184490535227537 -0.426392848559381 -0.246069021117859 -0.334260838460351 -0.406629083223092 -0.417374162155788 -0.33547623373201 0.55204056449956 -0.420392452943276 0.517266348605444 0.514648721622455 0.515784865621071 0.547491904731088 -0.420632675210032 -0.562377247294317 -0.541578865016844 -0.514903790912227 -0.51450037090017 -0.348898601169646 0.291430350605628 0.151005621939234 0.195171632651126 -0.328899618796865 -0.411693420551231 -0.422689009476009 0.357312690711077 0.553495175656756 0.568828145768083 -0.560452954756172 -0.558774961156875 -0.444427607270516 -0.540148658215649 0.84053580713305 0.275501453800699 0.251306893405272 0.283364892536999 0.160434275035367 -0.286886979435235 -0.288800361051476 -0.289889877016526 -0.127849929425796 -0.0100534817256114 -0.277895266561081 -0.286891864162747 -0.286891864162747 -0.259310083060571 -0.286886979435235 -0.289781435847791 -0.288800361051476 -0.264362043391806 -0.266973614741494 -0.363374480790682 -0.292209255660693 0.514298323041863 -0.344678263346959 0.516778387174996 0.357259570236415 -0.333881769214288 0.077192548895639 0.29500224746308 -0.286891864162747 -0.270391676072126 0.515610994508188 -0.431627080200897 -0.426392848559381 -0.429532316366438 -0.427438993485942 0.565043351137976 -0.419546771446529 -0.16006086813182 0.0443008018945607 0.346819696005841 -0.337048755962973 0.535111843404444 -0.292209255660693 -0.203643907339236 -0.289401278614915 -0.287225019146497 -0.202899994131941 -0.377962686644325 -0.192963484116511 0.344565328140985 -0.289889877016526 0.325626907342432 0.326793627879264 -0.137815649789709 0.344565328140985 0.344565328140985 0.319529507228288 0.262445211026663 0.326793627879264 0.335582856738396 0.482523354871201 0.341092872414579 -0.279368303548027 -0.287835738771888 -0.387710353610437 0.195877974280207 0.380386138122033 -0.371319054864829 -0.378804438026422 -0.357010235637217 0.174924938542825 -0.357010235637217 0.154205395152367 0.199629267545433 -0.287835738771888 -0.207738791550724 -0.286770492896246 -0.286770492896246 -0.284854732926198 -0.280121233591853 0.248268630340781 -0.258060129133772 0.18316183071829 0.19338431865834 0.195877974280207 -0.385948559705015 0.313017919840087 0.180241223734003 -0.477900569518812 -0.223985633702898 -0.258219377919997 -0.260521601845606 0.153246928993499 0.170517381967922 -0.266534666407806 -0.366178109815129 0.161522373011102 -0.368302430619775 -0.121226587470896 0.162620865512095 -0.365868069965942 -0.38675946452276 0.254003373214646 -0.292209255660693 0.143661509401402 0.51916486207193 0.863852736172757 0.182207605692138 0.857098590372526 0.169681019556751 0.169681019556751 0.260517250209292 0.315850239099223 0.243280541163355 0.182552802189777 -0.426392848559381 -0.427438993485942 0.570825513669858 0.570825513669858 0.5629468488031 0.299310595901632 0.299310595901632 0.960926279252951 0.749535023249022 0.299310595901632 0.99314374211472 0.538756260603237 0.848094104141621 0.956183692424164 0.280710208720137 0.319529507228288 0.344565328140985 0.315850239099223 0.482523354871201 0.485223766184974 -0.09570688562907 -0.0853229354695335 -0.132590966924451 0.51916486207193 0.51916486207193 0.51916486207193 0.516505601406384 0.516505601406384 -0.184490535227537 -0.184490535227537 -0.143661509401401 -0.426392848559381 -0.181603387839475 0.247745878581966 0.299310595901632 0.553495175656756 0.83017172670121 0.303185851645579 0.283364892536999 0.303185851645579 0.275097716323514 -0.145397903046494 0.299310595901632 0.299310595901632 0.367139976215217 0.51916486207193 0.408183856606902 0.27925764183902 0.270758747486554 0.574107592653026 0.283364892536999 0.771386482977966 0.228851337355298 0.469248418294264 0.287421752200826 0.27925764183902 -0.264932640264065 0.303185851645579 0.307020084845012 0.819266359462241 0.283364892536999 0.263858814191725 0.303185851645579 0.299310595901632 0.275097716323514 0.27925764183902 -0.325263576765398 0.516505601406384 0.516505601406384 0.283364892536999 0.229868543965426 0.299310595901632 -0.359320752212581 -0.260521601845606 -0.360777897868115 0.553495175656756 0.517266348605444 -0.426392848559381 0.546309900581067 0.341092872414579 0.315850239099223
0.467892723259735 0.352029266931512 0.180284118431618 0.199026148204461 0.354696568938417 0.352029266931512 0.554643462136594 1 0.53194809956392 0.397034074777009 0.351166555269464 0.95661175358561 -0.459046570170453 0.154888425297695 0.166010665165048 -0.262146609438779 0.293925560662076 0.164084713954479 -0.413980781415606 0.157166485044686 0.154888425297695 0.135483090078196 0.159416595734032 -0.090811929634995 0.168160050427536 0.163837617425123 0.15324196940488 0.559751167974123 0.163837617425123 0.166010665165048 0.104973625851856 0.293925560662076 0.427844469564269 0.293925560662076 0.293925560662076 0.293925560662076 0.293925560662076 0.293925560662076 0.510143100620229 0.204406544355087 0.510143100620229 0.204406544355087 0.229824072693425 0.963197616962937 0.52808540193364 0.359280612859099 0.180606835253238 0.240131795805255 0.180898102277016 0.182613307027436 0.484864364069101 0.997929685359646 0.164084713954479 0.486144036540995 0.34524397371919 0.124790555029152 -0.262146609438779 0.119120385261404 0.0662641273820087 0.063392048197404 0.154695245868734 -0.55652306809031 0.353099004484239 0.163837617425123 0.180898102277016 0.164084713954479 0.164084713954479 0.515431623401679 0.499130717586605 0.184602096252768 0.456684117172278 0.163837617425123 0.413983635342179 0.621589213207627 0.86248575242569 0.28785796227733 0.849575508816469 -0.383825902064957 -0.392174811977745 -0.634488066793747 -0.473347679671242 0.548103491538294 -0.42355742790017 0.389014863532743 0.389014863532743 -0.188043497990716 -0.475050563568214 -0.469773438700452 0.962700802494923 -0.637067717309415 0.130307126551017 0.206449962446595 0.505037229918252 0.178353470695095 -0.480817524954974 0.497879097265025 0.510409355736067 0.407022199926968 0.975275113193795 0.514175436685718 0.954792100150192 0.958806236092835 0.956795817945959 0.985446550452526 0.494371352539068 -0.385865619428379 -0.423504426994939 -0.42355742790017 -0.42273575855388 -0.50908214644835 0.161639938631587 0.182613518880608 0.188748610632807 0.336930364297563 0.499718853238723 0.490164197596512 0.86248575242569 0.993776729674871 0.394158194798913 -0.387153719203675 -0.383825902064957 -0.372530425514499 -0.420797204542716 0.469141296611449 0.154971768850731 0.34726702373758 0.157166485044686 0.185176217440073 -0.66455372358044 -0.659589239669278 -0.652032810732027 -0.441653512109146 -0.12711492806973 -0.649661237470869 -0.656964530328831 -0.656964530328831 -0.615336472894404 -0.66455372358044 -0.664451035233399 -0.659589239669278 -0.564776946066324 -0.566825716365857 -0.623072657479268 -0.66445643698005 0.954592926860717 0.408746441704718 0.943770326104563 0.849575508816469 0.40737796949795 0.556408647556395 0.684201617393338 -0.656964530328831 -0.56914424663019 0.956794566856458 0.504852690130804 0.505037229918252 0.508886252345883 0.506320190051811 0.977426317005968 0.499718853238723 0.485269507441993 0.508553284408979 0.800111912413323 0.334042675262091 0.960666935411175 -0.66445643698005 -0.596870887532849 -0.654484448168487 -0.65616401804056 -0.567884007082265 -0.633408174973969 -0.311875486197383 0.180898102277016 -0.627407606147028 0.180606835253238 0.171529107081557 -0.394581749487248 0.180898102277016 0.180898102277016 0.165615847505948 0.182413822243462 0.171529107081557 0.183204653060037 0.272540441126306 0.178546645556693 -0.604022452418238 -0.664312012496148 -0.633618209152673 0.200548314599242 0.300067670330335 -0.63045253578012 -0.629232831885545 -0.621075922283296 0.18422348934948 -0.61590517320267 0.169716615491264 0.163005288447208 -0.664312012496148 -0.570694198863783 -0.666100257818694 -0.666100257818694 -0.663690018523478 -0.653876829527877 0.191556186335663 -0.536572428032638 0.17821947007664 0.189486559507722 0.200548314599242 -0.634435132867501 0.132712899072418 0.197106378048341 -0.508109538580163 0.169544686227958 -0.470845861432072 -0.455697673958365 0.193649416591279 0.16712013155759 -0.463807890666247 -0.617356915246904 0.179529373055277 -0.618664938941587 0.145469885265313 0.172286451825076 -0.622616957603175 -0.634460499500132 0.338211291852171 -0.66445643698005 0.259015961078834 0.293925560662076 0.479130272367028 0.193649416591279 0.475384129556612 0.302840853797478 0.302840853797478 0.154695245868734 0.164084713954479 0.174401166796981 0.1665977527813 0.511664314338423 0.512919670820963 0.397034074777009 0.397034074777009 0.479650207630021 0.166010665165048 0.166010665165048 0.529372630121504 0.424006384521156 0.166010665165048 0.552543610112567 0.298817637628745 0.470389850138742 0.52314517762824 0.163837617425123 0.166621577178415 0.180898102277016 0.164084713954479 0.272540441126306 0.274037771963994 0.126281903862934 0.13159239750058 0.139647627321734 0.293925560662076 0.293925560662076 0.293925560662076 0.292588087867294 0.292588087867294 0.205895473042439 0.205895473042439 0.172391417804125 0.511664314338423 0.217921039797833 0.341111557069717 0.166010665165048 0.997929685359646 0.464101202499007 0.168160050427536 0.157166485044686 0.168160050427536 0.152581149807544 -0.262146609438779 0.166010665165048 0.166010665165048 0.203631787496754 0.293925560662076 0.137386740309247 0.154888425297695 0.15324196940488 0.399526883828764 0.157166485044686 0.427844469564269 0.165246676591301 0.347090150976015 0.159416595734032 0.154888425297695 -0.462471905187224 0.168160050427536 0.170286682803908 0.46220184499537 0.157166485044686 0.163837617425123 0.168160050427536 0.166010665165048 0.152581149807544 0.154888425297695 0.408351047555677 0.29235909254773 0.29235909254773 0.157166485044686 0.185048991168955 0.166010665165048 -0.607100213940499 -0.455697673958365 -0.609606610811887 0.997929685359646 0.963198197804236 0.511664314338423 0.983360935314938 0.179364854972138 0.164084713954479
0.869482455332117 0.27082291608679 0.132890534731644 0.201203589886432 0.270154580903528 0.27082291608679 0.956048988249604 0.53194809956392 1 0.571025544005643 0.493679357154803 0.550476254467541 -0.274985294792152 0.287828302590649 0.308496699314763 -0.141068391008264 0.536365571928575 0.339349296702766 -0.222774587348923 0.292061608397173 0.287828302590649 0.2517674756651 0.296242976624728 -0.142530760322877 0.312490890039642 0.273395379635291 0.250600355495631 0.0699786736448631 0.30445853673916 0.308496699314763 -0.1031194974082 0.536365571928575 0.795061007372204 0.536365571928575 0.536365571928575 0.536365571928575 0.536365571928575 0.536365571928575 -0.401659921329593 -0.177600403382525 -0.401659921329593 -0.177600403382525 0.176498171689439 0.547860218367072 0.992947373148258 0.281493603574059 0.33562068132138 0.472301608671414 0.368079220193456 0.339349296702766 0.913583622267244 0.530838483345776 0.339349296702766 0.915907226015176 0.282924867710748 -0.100896957335745 -0.141068391008264 0.221360751959587 0.135707134763269 0.135707134763269 0.240667973478629 -0.27140749551025 0.273916469168321 0.273395379635291 0.368079220193456 0.339349296702766 0.339349296702766 -0.400561978955862 -0.403562358589804 0.343045052701561 0.872386364676376 0.30445853673916 -0.334718354149948 0.0136533013458565 0.377383502892234 0.541582556845168 0.377817088359624 -0.559971930772263 -0.563869586607949 -0.416914143971628 -0.286189097770463 -0.280770743238975 -0.524121643420944 0.559383054384346 0.559383054384346 0.177600403382525 -0.290224765336667 -0.277871326943823 0.547091174809434 -0.401488584349602 -0.0921873462730892 -0.178996962235967 -0.413696152581153 -0.248724319815372 -0.358240531081204 -0.402550385510933 -0.412681480400792 -0.335739696700621 0.547091174809434 -0.399463128654896 0.553874754040586 0.551607583073866 0.552740412879422 0.53701375483914 -0.415726471336293 -0.563675043733178 -0.544024552571445 -0.524121643420944 -0.518128932495244 -0.349289398034998 0.300374602413099 0.145301724625231 0.203837032925853 -0.326546291876672 -0.406774442797714 -0.417758151149389 0.37138886979131 0.53701375483914 0.574674888514317 -0.561581044868703 -0.559971930772263 -0.464322122269694 -0.548249124503736 0.866508765170327 0.288970950056224 0.266410188112302 0.292061608397173 0.169604363889441 -0.295571623712666 -0.291363061116428 -0.303973959557875 -0.134048842951743 0.0168567847291609 -0.287218298551224 -0.289574592478832 -0.289574592478832 -0.270356264506521 -0.295571623712666 -0.292248261768279 -0.291363061116428 -0.275915540805152 -0.278391124725314 -0.383557788155234 -0.294506704303636 0.545523664929719 -0.343891862222188 0.548218060403958 0.377817088359624 -0.333138040657032 0.0889556497716494 0.303219842021936 -0.289574592478832 -0.282605911490614 0.552740412879422 -0.402756992622218 -0.413696152581153 -0.400693383072226 -0.41471114645974 0.542164517964372 -0.41471114645974 -0.137589103236791 0.0402775082062862 0.355957994280884 -0.334980915010801 0.548218060403958 -0.294506704303636 -0.203567985272994 -0.303474740791217 -0.290194094893183 -0.221439174488992 -0.397785797823704 -0.187217612202842 0.368079220193456 -0.297986234075873 0.33562068132138 0.350342231250403 -0.165704583615752 0.368079220193456 0.368079220193456 0.343045052701561 0.286292841099673 0.350342231250403 0.359423783543196 0.497635907918719 0.364586157602026 -0.288570274104036 -0.296490318197989 -0.408509121662698 0.208286409885894 0.400389381300512 -0.391470795581506 -0.399586323738235 -0.376625692585592 0.184931461716675 -0.376625692585592 0.148516030585144 0.202119748034622 -0.296490318197989 -0.224957849449681 -0.295971274346122 -0.295971274346122 -0.294190159983073 -0.289749762201113 0.249176597787166 -0.269097759106855 0.196530217501726 0.190050934105838 0.208286409885894 -0.406644646800791 0.324560182528028 0.192576468366821 -0.49476416338655 -0.226404925014272 -0.272140458950954 -0.273077652378113 0.162977551382745 0.186847408238214 -0.278946895666278 -0.386048622507237 0.170874866963111 -0.388508368022438 -0.117616824476991 0.159697066211773 -0.385745084039902 -0.407048212810658 0.267900523194229 -0.294506704303636 0.139383701940968 0.536365571928575 0.874746158395082 0.191651689776441 0.8834036941484 0.17967225398632 0.17967225398632 0.240667973478629 0.339349296702766 0.258951806946269 0.167121909356541 -0.413696152581153 -0.41471114645974 0.571025544005643 0.571025544005643 0.592392784015135 0.308496699314763 0.308496699314763 0.995297105465842 0.784952621337033 0.308496699314763 0.958854385977262 0.555291160443534 0.874122852376355 0.990569467594541 0.289715185392128 0.343045052701561 0.368079220193456 0.339349296702766 0.497635907918719 0.500423679066278 -0.0902207155053702 -0.0821806576189691 -0.126941604104493 0.536365571928575 0.536365571928575 0.536365571928575 0.53362753116968 0.53362753116968 -0.178996962235967 -0.178996962235967 -0.139383701940968 -0.413696152581153 -0.176195785409453 0.268775879696314 0.308496699314763 0.530838483345776 0.851415336031695 0.312490890039642 0.292061608397173 0.312490890039642 0.283540705330474 -0.141068391008264 0.308496699314763 0.308496699314763 0.378407822508623 0.536365571928575 0.423283184484346 0.287828302590649 0.250600355495631 0.579982994167598 0.292061608397173 0.795061007372204 0.244466876786673 0.486706502506301 0.296242976624728 0.287828302590649 -0.277488008780732 0.312490890039642 0.316442799202313 0.845280005264897 0.292061608397173 0.273395379635291 0.312490890039642 0.308496699314763 0.283540705330474 0.287828302590649 -0.324216239059324 0.53362753116968 0.53362753116968 0.292061608397173 0.254198033562327 0.308496699314763 -0.372459944193482 -0.273077652378113 -0.373780172428577 0.530838483345776 0.547878904017048 -0.413696152581153 0.529665080439333 0.364586157602026 0.339349296702766
0.676643886557898 0.500782106857436 0.134038882315662 0.16993994627429 0.498233191263473 0.500782106857436 0.570825513669858 0.397034074777009 0.571025544005643 1 0.906755188645722 0.386499027282622 -0.309016857663427 0.242141396935112 0.259529104850355 0.244815060251888 0.453944331188691 -0.156515434072529 -0.252251205509885 0.245702751299569 0.242141396935112 0.190903148040378 0.249220412122383 0.0852365891636978 0.262889298802938 0.23948489831359 0.27276173142034 0.05240108989588 0.256131918686567 0.24523192741456 0.173790777263743 0.453944331188691 0.615629747447415 0.453944331188691 0.453944331188691 0.453944331188691 0.453944331188691 0.453944331188691 -0.126355732337034 0.293680939953129 -0.126355732337034 0.293680939953129 0.408788795421609 0.392423115127504 0.568296865031211 0.498574435701838 -0.153970921545574 0.0233569418732339 -0.13232142184395 -0.137984502767709 0.49970606074195 0.395903421532723 -0.156515434072529 0.502515879724056 0.489476684378601 0.170407765851205 -0.147354466399365 0.186224221953365 0.134100204008871 0.134100204008871 0.260861749592742 -0.529020537670446 0.503215468862414 0.23948489831359 -0.13232142184395 -0.156515434072529 -0.156515434072529 -0.123632882648668 -0.107838570869266 -0.138822841822163 0.687766877312756 0.256131918686567 -0.306664426004558 0.173891006138465 0.457666302550248 0.461074899073158 0.479344359033025 -0.962405974162975 -0.957959320632678 -0.469996458609801 -0.32782342781601 -0.0389539030199778 -0.904363138992364 0.989443364096078 0.989443364096078 -0.343397930474236 -0.318644655454442 -0.315374600624162 0.415520330333396 -0.471986330447246 0.283232306642588 0.296587492688033 -0.132022027335204 -0.27393659462647 -0.435319235633278 -0.108100420363029 -0.129367039858843 -0.300041223774693 0.403904791574637 -0.126134757234502 0.391591611531498 0.394684980438119 0.395831442553896 0.395903421532723 -0.129414917229662 -0.951820337566956 -0.930122123042944 -0.904363138992364 -0.909973744882166 -0.597621255686227 0.178417452308091 0.163319303450508 0.188567047479501 -0.422048423031408 -0.126761707454872 -0.13160643652777 0.45241870321637 0.395903421532723 0.991619836011204 -0.964447394691935 -0.962405974162975 -0.835384382483954 -0.922322562872368 0.678701070436858 0.252204411174136 0.4934983369655 0.169370772497067 0.155064601717776 -0.59315947355497 -0.598420477138886 -0.575175973411984 -0.390039463685791 -0.00656838544197201 -0.587825050135526 -0.5970678588175 -0.5970678588175 -0.566655717211548 -0.59315947355497 -0.60099218792474 -0.598420477138886 -0.528179173731243 -0.531965956528824 -0.454562931617617 -0.598263146070355 0.39304090813271 -0.340388568427887 0.399630493614399 0.479344359033025 -0.347633515942199 0.0418540834236431 0.625181595458767 -0.5970678588175 -0.526737087851647 0.384224846143937 -0.129063207538182 -0.132022027335204 -0.126493419659958 -0.131921127011854 0.413447877721829 -0.126761707454872 -0.181043323789711 0.00708792664549659 0.477567521546188 -0.412713034328097 0.412001072980248 -0.598263146070355 -0.512125069195555 -0.573862844789442 -0.596879322871002 -0.515885435065163 -0.469357314538754 -0.22254157371471 -0.13232142184395 -0.575285437084532 -0.153970921545574 -0.144807336228169 -0.439936018255208 -0.13232142184395 -0.13232142184395 -0.157865319815699 -0.17484288563077 -0.144807336228169 -0.135739062336256 0.372045659385052 -0.128775802680966 -0.560259489295995 -0.595716180623144 -0.476611386382811 0.177461799524947 0.328360627503376 -0.462222433302471 -0.467961447026191 -0.449554876731767 0.16694269260289 -0.443375124856686 0.166023097307131 0.213216554339068 -0.595716180623144 -0.515577552320799 -0.597092613747927 -0.597092613747927 -0.595794374175979 -0.590580185517973 0.26476866762808 -0.520715532306664 0.160042781980483 0.193785972377604 0.177461799524947 -0.474220023292385 0.263515891064508 0.161796156248673 -0.545622908381994 -0.262232469132664 -0.30845966927578 -0.306688241321366 0.146131311667313 0.17812770120235 -0.309250565785494 -0.450712870368619 0.154662096271105 -0.451906886308773 -0.0534405016138452 0.166023097307131 -0.446875854852517 -0.476552481701922 0.55671025306641 -0.598263146070355 0.165682427070579 0.453944331188691 0.695324765811596 0.173292081983962 0.689103313523825 0.448134808973172 0.448134808973172 0.260861749592742 -0.156515434072529 0.208954442714047 0.177040670465724 -0.129248260603176 -0.129127266959407 1 1 0.784810986642483 0.259529104850355 0.259529104850355 0.57099238244785 0.616393107645202 0.259529104850355 0.568516759043738 0.441971172863947 0.68082046887355 0.571317924105328 0.256131918686567 -0.157865319815699 -0.13232142184395 -0.156515434072529 0.372045659385052 0.365237520720771 0.27730779247607 0.221454925955316 0.287976394595292 0.453944331188691 0.453944331188691 0.453944331188691 0.451681803365145 0.451681803365145 0.296587492688033 0.296587492688033 0.25215100004837 -0.129248260603176 0.290108457021785 0.553763289184544 0.259529104850355 0.395903421532723 0.693497559271556 0.262889298802938 0.169370772497067 0.262889298802938 0.238534368784199 -0.167684980953435 0.259529104850355 0.259529104850355 0.318343255088873 0.453944331188691 0.541699322935044 0.242141396935112 0.27276173142034 0.987392061900685 0.245702751299569 0.609771932687641 0.193991515338392 0.907224469133556 0.249220412122383 0.242141396935112 -0.305111779082914 0.262889298802938 0.266213922533811 0.68449905325652 0.245702751299569 0.23948489831359 0.262889298802938 0.259529104850355 0.238534368784199 0.242141396935112 -0.34978792202412 0.451568498167735 0.451568498167735 0.245702751299569 -0.183490854735304 0.259529104850355 -0.447261469761838 -0.306688241321366 -0.44881397253627 0.395903421532723 0.392423115127504 -0.129248260603176 0.393180672417007 -0.131924534093348 -0.156515434072529
0.592119159695343 0.538214125163469 0.0221205027578147 0.0374330247401173 0.536327201851246 0.538214125163469 0.47604232696043 0.351166555269464 0.493679357154803 0.906755188645722 1 0.355002137427742 -0.349742509549836 -0.135652171775399 -0.120050123988805 0.257003768167622 0.508971009769437 -0.140954500567731 -0.227962947641047 -0.137647309575522 -0.135652171775399 0.213676741326841 -0.139617969430565 0.101782380136041 -0.120498711846398 -0.143489925599724 -0.152806259948613 0.115094402800969 0.281071442498282 0.271026605326249 0.196129413868609 0.508971009769437 0.687600720928444 0.508971009769437 0.508971009769437 0.508971009769437 0.508971009769437 0.508971009769437 -0.0911912655832385 0.317763849818542 -0.0911912655832385 0.317763849818542 0.440998987914598 0.360516396239668 0.48978377381107 0.535732516371076 -0.13861585101226 -0.192522793114057 -0.135060061275843 -0.122765102030667 0.557269045173552 0.350334819017896 -0.140954500567731 0.560250960397502 0.525542442525753 0.191853282432877 -0.134268479639152 0.204356844554796 0.147157519349282 0.147157519349282 -0.154613320409488 -0.484917878875224 0.547736463293286 -0.143489925599724 -0.135060061275843 -0.140954500567731 -0.140954500567731 -0.0886870538348453 -0.0771302012542229 -0.123076979800568 0.595664554944687 0.281071442498282 -0.283385149151264 0.0960503910786031 0.428547238675657 0.515076123074456 0.442641908714169 -0.870424253040016 -0.865012822956934 -0.442572053599662 -0.371321862071349 -0.140980094659629 -0.818088084990165 0.895782853138571 0.895782853138571 -0.376834531846969 -0.361818468436701 -0.359033246950836 0.368554643186245 -0.426471082262607 0.316457802461803 0.321036422088308 -0.0987161875848014 -0.261676571782466 -0.416555228352027 -0.0779027720146232 -0.0962795778658936 -0.276094317636808 0.361892433997027 -0.0911457915203633 0.359559690616375 0.363473296093869 0.364363889320569 0.350334819017896 -0.0956163552059143 -0.859405267537941 -0.840237485519042 -0.818088084990165 -0.823208562179783 -0.53983110908753 0.20296787419652 0.0173050177351544 0.0495301692871321 -0.375992465102317 -0.0931820251549033 -0.0961874393553606 0.42304185388694 0.350334819017896 0.899111639133769 -0.872284999085913 -0.870424253040016 -0.926417087001261 -0.833122852746536 0.594655146359801 0.0634728685970754 0.531981407196691 0.193006570494034 0.0223396421884389 -0.536918437619865 -0.541684391571444 -0.515882392846604 -0.444332318411703 -0.103972193178032 -0.532030137272791 -0.540437656809317 -0.540437656809317 -0.512626288793936 -0.536918437619865 -0.543973059484343 -0.541684391571444 -0.485182624322365 -0.488532826441364 -0.408914252072747 -0.540572246342619 0.361589180167366 -0.3168090389628 0.369460075391888 0.442641908714169 -0.307976330367724 0.100931960077413 0.569709110783683 -0.540437656809317 -0.499508683865654 0.352028954957288 -0.093683278822615 -0.0987161875848014 -0.0918646539240742 -0.0980980816505225 0.366465154788876 -0.0931820251549033 -0.12116176247592 0.0499973430283144 0.432988379251177 -0.374840019880105 0.364642811900564 -0.540572246342619 -0.588717870865668 -0.514720099077469 -0.54015150560385 -0.616364599965798 -0.42289241633138 -0.202795416554726 -0.135060061275843 -0.521884250498506 -0.13861585101226 -0.128593739502403 -0.399697123835636 -0.135060061275843 -0.135060061275843 -0.143235964410688 -0.158175131694106 -0.128593739502403 -0.137717268915904 0.396509866706401 -0.132321417354571 -0.50809005554735 -0.539191613217327 -0.432753928903056 0.0463955033525185 0.35683966033798 -0.416840321475292 -0.424011398585605 -0.402099089478708 0.0381591133588254 -0.395565978026272 0.0220799889873451 0.0585202604991392 -0.539191613217327 -0.61887408764435 -0.541302170507736 -0.541302170507736 -0.540129652984042 -0.535399455247475 0.29058463777288 -0.476736231774224 0.0316485265571809 0.0458576455593002 0.0463955033525185 -0.43067852007659 0.296200479182929 0.0313662941048619 -0.499561424911603 -0.249513568633597 -0.353367824143847 -0.347815854684187 0.0166142921113482 0.0393863389041211 -0.350757326766915 -0.404318017228588 0.0253755783577278 -0.406548293469576 -0.037523144603673 0.0220799889873451 -0.398421467624582 -0.431503756573311 0.610917041051962 -0.540572246342619 0.150981393061638 0.508971009769437 0.592824201273798 0.0393565502609019 0.596232800545112 0.472935885628101 0.472935885628101 -0.154613320409488 -0.140954500567731 0.0402386427253825 -0.179941941043616 -0.0956424117408134 -0.0949956948939944 0.906755188645722 0.906755188645722 0.867914815558353 -0.120050123988805 -0.120050123988805 0.492557715477837 0.688849493375901 -0.120050123988805 0.475364702490883 0.496289986434089 0.597442580271497 0.493114959137808 0.281071442498282 -0.141916113529536 -0.135060061275843 -0.140954500567731 0.396509866706401 0.390108373252666 0.30980853819263 0.24786170372905 0.321179108381485 0.508971009769437 0.508971009769437 0.508971009769437 0.506504953947387 0.506504953947387 0.321036422088308 0.321036422088308 0.263749671858605 -0.0956424117408134 0.313877644148958 0.608554779904596 -0.120050123988805 0.350334819017896 0.602819492945191 -0.120498711846398 0.193006570494034 -0.120498711846398 -0.133631446659744 -0.152806259948613 -0.120050123988805 -0.120050123988805 0.349340286740766 0.508971009769437 0.597539863058375 -0.135652171775399 -0.152806259948613 0.899111639133769 -0.137647309575522 0.681814787337579 0.0293948144187097 0.995560770077813 -0.139617969430565 -0.135652171775399 -0.347613874798621 -0.120498711846398 -0.100302354407832 0.590259917384518 -0.137647309575522 -0.143489925599724 -0.120498711846398 -0.120050123988805 -0.133631446659744 -0.135652171775399 -0.310229960998739 0.506450994865944 0.506450994865944 -0.137647309575522 -0.1652361166435 -0.120050123988805 -0.398933893037864 -0.347815854684187 -0.400397796614078 0.350334819017896 0.360516396239668 -0.0956424117408134 0.347517753425712 -0.134699807480453 -0.140954500567731
0.478629445336465 0.352439714910278 0.185110239732448 0.207028617494086 0.355441013378558 0.352439714910278 0.513163472977658 0.95661175358561 0.550476254467541 0.386499027282622 0.355002137427742 1 -0.474586699148113 0.15844264593985 0.16982010755439 -0.256266078442775 0.301108081259004 0.186803729805133 -0.404694272533892 0.160772980264242 0.15844264593985 0.138592017000872 0.163074724184695 -0.08264090761255 0.172018814704251 0.167597194944842 0.133114751349066 0.567196550813987 0.167597194944842 0.16982010755439 0.108611139237596 0.301108081259004 0.437662205411441 0.301108081259004 0.301108081259004 0.301108081259004 0.301108081259004 0.301108081259004 0.528544673983339 0.210095547086973 0.528544673983339 0.210095547086973 0.232523654507256 0.989744689914389 0.546593950854037 0.35962555787458 0.184751215575638 0.259990820520434 0.202618870479427 0.186803729805133 0.502906090528561 0.958772794653919 0.186803729805133 0.50418517921659 0.34562892317429 0.127654120629861 -0.256266078442775 0.121853837624831 0.0655812472732014 0.0655812472732014 0.134034582115196 -0.558486585424519 0.353456011129819 0.167597194944842 0.202618870479427 0.186803729805133 0.186803729805133 0.527259219375959 0.510584257101712 0.188838155724776 0.468046572537041 0.167597194944842 0.423483306989168 0.613765550496845 0.878285853035739 0.29513607550621 0.866195301961301 -0.379628086124438 -0.387830078674884 -0.649498067030989 -0.489942831816939 0.555355789686083 -0.421550798615623 0.384068465268967 0.384068465268967 -0.180912015608224 -0.491791130363445 -0.486012105418499 0.968954658443002 -0.64760894692022 0.12624257514362 0.212149775831293 0.523405461970212 0.180361409530671 -0.498905827692397 0.502584277568715 0.515525948289535 0.408120992401924 0.947975392220734 0.5194606598276 0.981481147004638 0.985581690476127 0.983528492169357 0.954557281850189 0.499678181081265 -0.381748955750572 -0.414780876505807 -0.421550798615623 -0.420481088781022 -0.511673666279677 0.16534908607354 0.178512107967853 0.196354608740687 0.339955134984461 0.504972028297429 0.495539098930669 0.878285853035739 0.958771619056764 0.389418561834944 -0.377501304721898 -0.379628086124438 -0.377915599968645 -0.417789869777919 0.479906669668208 0.163016019258362 0.348258241595557 0.160772980264242 0.19321981937291 -0.664900035339803 -0.659641435482533 -0.652069152336663 -0.445517772455698 -0.0936691762900347 -0.650304217908573 -0.657091331164828 -0.657091331164828 -0.622161597952692 -0.664900035339803 -0.659478707195605 -0.659641435482533 -0.567149017946386 -0.568971708225579 -0.633953302854246 -0.659335472173488 0.977294522826085 0.409973649947511 0.966862715418011 0.866195301961301 0.408705793508185 0.564055632008911 0.683957665204857 -0.657091331164828 -0.575732753879765 0.987661675854231 0.523347770180357 0.523405461970212 0.527259219375959 0.524689625085106 0.937431904365815 0.504972028297429 0.490195977399402 0.499012828405263 0.80041149402148 0.336971421605513 0.966863845183415 -0.659335472173488 -0.588776391149985 -0.654591390566104 -0.651369555588739 -0.578824202593157 -0.638567163996935 -0.302159636105928 0.202618870479427 -0.622268492213624 0.184751215575638 0.192855079240523 -0.419908276839349 0.202618870479427 0.202618870479427 0.188838155724776 0.204527636993891 0.192855079240523 0.204527636993891 0.278794419496938 0.200696022467475 -0.604644116143077 -0.664513453551963 -0.639534240844303 0.208817447527995 0.313604425642423 -0.64124350529834 -0.640508586406992 -0.631456883583789 0.204239948809522 -0.626292056144851 0.175996710048387 0.171202630268045 -0.664513453551963 -0.581158852102367 -0.661626683768316 -0.661626683768316 -0.659286076768247 -0.654681503414425 0.194718846695773 -0.533437237039403 0.187367426404212 0.185769152322662 0.208817447527995 -0.645702298285955 0.137078080799666 0.205250190116577 -0.520212268295394 0.171003758896124 -0.487365489251947 -0.471316236886638 0.201664095914595 0.176748643561004 -0.479615932376978 -0.628058086971951 0.198905258260863 -0.629709822931399 0.148807978915811 0.178512107967853 -0.632759335766001 -0.639965906407816 0.337975616434509 -0.659335472173488 0.25320565748252 0.301108081259004 0.469521571211077 0.201664095914595 0.4862927567376 0.300886131893325 0.300886131893325 0.134034582115196 0.186803729805133 0.183301490903938 0.149765844614844 0.523405461970212 0.524689625085106 0.386499027282622 0.386499027282622 0.485511829236569 0.16982010755439 0.16982010755439 0.547887422699222 0.434022387562818 0.16982010755439 0.517633143073433 0.305674598139891 0.481183873720619 0.547887422699222 0.167597194944842 0.188838155724776 0.202618870479427 0.186803729805133 0.278794419496938 0.280326109546176 0.122101859292318 0.124257310604335 0.134248244032879 0.301108081259004 0.301108081259004 0.301108081259004 0.299726272308752 0.299726272308752 0.19783157893223 0.19783157893223 0.176347279157303 0.523405461970212 0.222921668195473 0.341054151839317 0.16982010755439 0.958772794653919 0.482039709589609 0.172018814704251 0.160772980264242 0.172018814704251 0.156082425459404 -0.256266078442775 0.16982010755439 0.16982010755439 0.208304520795765 0.301108081259004 0.140460112716088 0.15844264593985 0.133114751349066 0.394756146982259 0.160772980264242 0.437662205411441 0.174411794305377 0.3507991642326 0.163074724184695 0.15844264593985 -0.478366484972669 0.172018814704251 0.174194246858113 0.473080421004529 0.160772980264242 0.167597194944842 0.172018814704251 0.16982010755439 0.156082425459404 0.15844264593985 0.409781986558195 0.299512958938826 0.299512958938826 0.160772980264242 0.212029696841656 0.16982010755439 -0.617259582009023 -0.471316236886638 -0.619659579525853 0.958772794653919 0.989744758220779 0.523405461970212 0.948273623582133 0.200696022467475 0.186803729805133
-0.214179671486131 -0.14019276164114 0.383971081053866 0.385119295281953 -0.127606242154514 -0.14019276164114 -0.262580241467295 -0.459046570170453 -0.274985294792152 -0.309016857663427 -0.349742509549836 -0.474586699148113 1 0.0617169067578758 0.109864212964236 -0.081158196016743 -0.291605203672257 -0.179744591334554 0.303810077884175 0.0637176766278 0.0617169067578758 -0.146422783595864 0.086965222458937 -0.235517253355289 0.100262921230968 0.0801258191821661 0.084309832228035 -0.354958772598906 -0.177066820569674 -0.179415332836281 -0.0934826778913699 -0.291605203672257 -0.263371840906607 -0.291605203672257 -0.291605203672257 -0.291605203672257 -0.291605203672257 -0.291605203672257 -0.243698111486801 -0.183428955113376 -0.243698111486801 -0.183428955113376 -0.590773456420073 -0.483448572067759 -0.2788680068434 -0.130143586402231 -0.17786595493008 -0.0382431791254283 -0.130219339839113 -0.180519115325292 -0.339821850641938 -0.456107353428714 -0.179744591334554 -0.335720883537019 -0.119453747097616 -0.040981701377059 0.211842311311655 -0.128738858723401 -0.0927049501809749 -0.0637788995699493 0.0908876224034986 0.637863779815265 -0.140550751747074 0.0801258191821661 -0.144192881139841 -0.179744591334554 -0.179744591334554 -0.249300377243197 -0.244336432827933 -0.181605335616607 -0.212188067247298 -0.177066820569674 -0.189594210306285 -0.23186714696288 -0.405716055202007 -0.274999079784175 -0.407022694745138 0.326242393171641 0.322436746446837 0.762952712554627 0.96164420144561 -0.195139733490541 0.344558567741659 -0.302222306128468 -0.302222306128468 0.201577371441661 0.98593552329768 0.977855563449183 -0.477958251329814 0.763085741339385 -0.213361904389582 -0.186726198232577 -0.252965167721769 -0.369254488834562 0.528890983821649 -0.249871818247931 -0.258533260433695 -0.192957690659412 -0.461116944649647 -0.252980757284904 -0.488584047211355 -0.483320463815678 -0.480503697274885 -0.455410750156692 -0.256799060131543 0.316634965734144 0.350101607358762 0.344558567741659 0.348733964162189 0.376747177287344 0.128031294699986 0.395365623036694 0.362871329554255 -0.265275924397428 -0.249344434328881 -0.260638389840375 -0.405716055202007 -0.460573805956496 -0.300349194901297 0.330416161758528 0.326242393171641 0.393159633218474 0.341649561577041 -0.214903402907949 0.295987654369693 -0.127879731948298 0.135960988813343 0.374710472575819 0.524998918847834 0.534444337108453 0.542517188427154 0.806678533162116 0.53097475943117 0.515597968528439 0.531739113983329 0.531739113983329 0.488856971450004 0.524998918847834 0.538965480626156 0.534444337108453 0.632182353759587 0.638682352322552 0.765769616042987 0.538798390414127 -0.48209596753945 -0.18000807563681 -0.4744736455324 -0.407022694745138 -0.18422972158867 -0.394703780255795 -0.502159809234863 0.531739113983329 0.658397008813736 -0.479883159146174 -0.244635586605442 -0.252965167721769 -0.249300377243197 -0.247403223885527 -0.446341696033221 -0.255821550516328 -0.30467718514084 -0.409772064348296 -0.43949754669968 -0.270381053988544 -0.475112025244545 0.538798390414127 0.555028469276712 0.539833214031349 0.551112457848988 0.607513172829821 0.768465753299121 0.185282144847997 -0.130219339839113 0.547618863528466 -0.17786595493008 -0.185275992879043 0.430970223089461 -0.130219339839113 -0.130219339839113 -0.165276722871198 -0.199792967922882 -0.185275992879043 -0.131041337414076 -0.0421673105042267 -0.129382791243014 0.531080088448837 0.534641984785997 0.752369315162519 0.379698892072337 -0.529364210338731 0.762636624927859 0.753744889209569 0.776406402039595 0.387181083999571 0.776406402039595 0.395365623036694 0.376805973042479 0.534641984785997 0.604335692878783 0.547248786394747 0.547248786394747 0.545003069004455 0.535631028064774 -0.102907954631025 0.644474856249366 0.350481200091762 0.394250396691566 0.379698892072337 0.74878821449884 -0.227893821478672 0.3756312259101 0.662175944564996 -0.367834691845803 0.967762210176997 0.997981769690348 0.38097611431453 0.353339518461819 0.987882301925898 0.76931092074836 0.378894476880765 0.76223244134231 0.20223690785751 0.395365623036694 0.781739749185886 0.761289262574577 -0.121573933538833 0.538798390414127 -0.185605596269307 -0.291605203672257 -0.201182487732606 0.38097611431453 -0.208698525127342 -0.199826876133263 -0.199826876133263 0.0908876224034986 -0.179744591334554 0.31302714611086 0.153162506196222 -0.252965167721769 -0.247403223885527 -0.309016857663427 -0.309016857663427 -0.320045454286243 0.109864212964236 0.109864212964236 -0.281359244887213 -0.251396197245579 0.109864212964236 -0.252052488644988 -0.281938028526356 -0.215632798526736 -0.275653495507778 -0.157853702213406 -0.165276722871198 -0.130219339839113 -0.179744591334554 -0.0421673105042267 -0.0418070421917666 -0.225958129133384 -0.166610296300119 -0.21042948117571 -0.291605203672257 -0.291605203672257 -0.291605203672257 -0.290235284684752 -0.290235284684752 -0.184701747186274 -0.184701747186274 -0.132307285589969 -0.252965167721769 -0.180020606030521 -0.112450521717501 0.109864212964236 -0.456107353428714 -0.218197720403612 0.100262921230968 0.135960988813343 0.100262921230968 0.082666808640653 0.227349114536413 0.109864212964236 0.109864212964236 -0.220074203626942 -0.291605203672257 -0.310324756098988 0.0729437699565256 0.084309832228035 -0.300349194901297 0.0637176766278 -0.263371840906607 0.327095110662871 -0.346244837228174 0.0710597160151229 0.0617169067578758 0.97564683653026 0.100262921230968 0.102549455586706 -0.213036883339736 0.0637176766278 0.0801258191821661 0.100262921230968 0.109864212964236 0.082666808640653 0.0729437699565256 -0.203936127160544 -0.289701586873268 -0.289701586873268 0.0637176766278 -0.155037902848885 0.109864212964236 0.781739749185886 0.997981769690348 0.783519847028454 -0.456107353428714 -0.478933957326156 -0.252965167721769 -0.456930829740374 -0.143159604722059 -0.179744591334554
0.331034054598268 -0.0859170238382967 0.26572359014814 0.308544041264837 -0.0865216828876248 -0.0859170238382967 0.27925764183902 0.154888425297695 0.287828302590649 0.242141396935112 -0.135652171775399 0.15844264593985 0.0617169067578758 0.999999999999999 0.877086243351827 -0.00178363781426519 -0.0711870436307084 -0.00949013184084996 -0.0641208313369733 0.985505435549174 0.999999999999999 -0.0315293446167016 0.913723076619959 -0.0161994838211306 0.865761693028037 0.945377671696687 0.887739624155559 -0.134448711525492 -0.038127951598938 -0.0386336587762784 -0.0296807099030087 -0.0711870436307084 -0.0995670804043152 -0.0711870436307084 -0.0711870436307084 -0.0711870436307084 -0.0711870436307084 -0.0711870436307084 -0.120242619538737 -0.0511184226450089 -0.120242619538737 -0.0511184226450089 -0.0183323605618115 0.159420830303314 0.28987266634087 -0.0856141854732975 -0.00761336625053015 0.569037292349444 0.00270854937612016 -0.00949013184084996 -0.11440990456191 0.15456775752318 -0.00949013184084996 -0.114700894107431 -0.0843992929199227 -0.0290409999665089 -0.00178363781426519 -0.0277214497810313 0.0675091084146749 0.0675091084146749 0.877364068090175 -0.113492592517545 -0.0862195209190007 0.945377671696687 0.00270854937612016 -0.00949013184084996 -0.00949013184084996 -0.119950181762144 -0.116156668662381 -0.0113364846356876 0.324114719252984 -0.038127951598938 -0.0650502411061156 0.217519317975946 0.177783291019918 -0.0698711947247044 0.17426372844536 -0.236127443173162 -0.237114640083184 -0.131753874801949 0.0638636658602042 0.273580675811994 -0.22108015050873 0.241631743395626 0.241631743395626 0.0511184226450064 0.0657798064690439 0.0669420850191227 0.157468324207723 -0.12937232414421 -0.0362267116512638 -0.0515203918092618 -0.119073461385716 -0.045779614733061 -0.0599753214250504 -0.115865394168825 -0.118781410014357 -0.0664669102464089 0.157468324207723 -0.119657844586726 0.159420830303314 0.158768274332281 0.159094334812338 0.15456775752318 -0.119657844586726 -0.235636048794304 -0.229377026639666 -0.22108015050873 -0.222434921644122 -0.145704353200436 -0.0376165123337252 0.297847784173997 0.322262890704913 -0.102195394727081 -0.119365605350928 -0.120242619538737 0.177783291019918 0.15456775752318 0.24011221232032 -0.236620303669515 -0.236127443173162 0.142957710757447 -0.227497552160608 0.330153040067962 0.407692591147667 -0.0868235158389616 -0.0365754594636797 0.319903805197475 -0.148860601968135 -0.150118620626759 -0.151065869473433 0.0783887405451984 0.224603385314092 -0.147608117579614 -0.149803587784558 -0.149803587784558 -0.142650150201299 -0.148860601968135 -0.15074975877463 -0.150118620626759 -0.11104130759965 -0.112518986649453 -0.128186019093948 -0.151382344862508 0.158768274332281 -0.0779710920001377 0.157792673775609 0.17426372844536 -0.0965610192520438 -0.135049980595444 0.151382344862508 -0.149803587784558 -0.11683322531746 0.159094334812338 -0.120535160570766 -0.119073461385716 -0.119950181762144 -0.119365605350928 0.157792673775609 -0.119365605350928 -0.117905784576469 -0.140200024480901 0.169432930750362 -0.101903746069259 0.157792673775609 -0.151382344862508 0.22018294068404 -0.15074975877463 -0.149803587784558 0.214463221106023 -0.130263964708907 -0.0538865275354193 0.00270854937612016 -0.128764443012733 -0.00761336625053015 -0.0149439563142272 -0.108305870148006 0.00270854937612016 0.00270854937612016 0.016321154801699 0.000879363203584914 -0.0149439563142272 0.000879363203584914 -0.0634250479915903 0.00456392521120738 -0.126086086318566 -0.149488908846114 -0.12759391366926 0.304190385679906 -0.0166605134600969 -0.128482329797854 -0.127002479372787 -0.12996656408332 0.30635428344945 -0.12996656408332 0.297847784173997 0.296659664090356 -0.149488908846114 0.211886115768855 -0.148546968688603 -0.148546968688603 -0.148233678632582 -0.146983897645896 -0.0508247182277262 -0.108907829158115 0.295781353498349 0.289717771483122 0.304190385679906 -0.127002479372787 -0.0490725736593703 0.308544041264837 -0.138664766825445 -0.0290072930051726 0.0686868981476787 0.0622968862183778 0.313003707318515 0.324563486107363 0.0640376581714228 -0.128778815860848 0.315274955348203 -0.12759391366926 -0.0338534509453142 0.297847784173997 -0.130859339827887 -0.129075479803501 -0.0828722233932997 -0.151382344862508 0.0401185743384697 -0.0711870436307084 0.323269962744175 0.313003707318515 0.325817408843999 -0.0728147672575183 -0.0728147672575183 0.877364068090175 -0.00949013184084996 0.376849448423169 0.753866335933972 -0.119073461385716 -0.119365605350928 0.242141396935112 0.242141396935112 -0.119073461385716 0.877086243351827 0.877086243351827 0.289188324782611 -0.100444109913453 0.877086243351827 0.277342979430137 -0.0695402228345027 0.329276716434275 0.289188324782611 -0.038127951598938 -0.0113364846356876 0.00270854937612016 -0.00949013184084996 -0.0634250479915903 -0.0637735037284636 -0.0331518279695216 0.000232378935313168 -0.0486557593526882 -0.0711870436307084 -0.0711870436307084 -0.0711870436307084 -0.070859259766869 -0.070859259766869 -0.0515203918092618 -0.0515203918092618 -0.0290295103075429 -0.119073461385716 -0.0507141338380283 -0.0834842254283193 0.877086243351827 0.15456775752318 0.324114719252984 0.865761693028037 -0.0365754594636797 0.865761693028037 0.955023543702201 -0.00178363781426519 0.877086243351827 0.877086243351827 -0.0473887685850245 -0.0711870436307084 -0.0847035597530597 0.940674709901119 0.887739624155559 0.24011221232032 0.985505435549174 -0.0995670804043152 0.363913052039212 -0.135049980595444 0.971595363610126 0.999999999999999 0.0640376581714228 0.865761693028037 0.854836723742365 0.330153040067962 0.985505435549174 0.945377671696687 0.865761693028037 0.877086243351827 0.955023543702201 0.940674709901119 -0.0980483208690585 -0.070859259766869 -0.070859259766869 0.985505435549174 -0.0315911527577794 0.877086243351827 -0.130859339827887 0.0622968862183778 -0.131157319339291 0.15456775752318 0.159420830303314 -0.119073461385716 0.15424748471435 0.00456392521120738 -0.00949013184084996
0.308535143926752 -0.0598090928124987 0.285338531374715 0.383548212605251 -0.0543552486703475 -0.0598090928124987 0.299310595901632 0.166010665165048 0.308496699314763 0.259529104850355 -0.120050123988805 0.16982010755439 0.109864212964236 0.877086243351827 1 0.0409000290095986 -0.0246815913731958 -0.021539649526177 -0.0687252248883511 0.89161792144448 0.877086243351828 -0.0337934062017645 0.933144740066871 -0.00757283673319378 0.987218217067472 0.88097608816468 0.825992516695833 -0.115212615565089 -0.0408658464578902 -0.0414078674948256 -0.0318120245854289 -0.0246815913731958 -0.106716800914551 -0.0246815913731958 -0.0246815913731958 -0.0246815913731958 -0.0246815913731958 -0.0246815913731958 -0.128877010741426 -0.0547891382404813 -0.128877010741426 -0.0547891382404813 -0.0320495040080424 0.170868533455297 0.31068786489322 -0.052269694532509 -0.019611799901365 0.653177320700994 0.117264941559864 -0.021539649526177 -0.0777480366964095 0.165666970854502 -0.021539649526177 -0.0784983024921634 -0.0494023489499273 -0.0311263783089791 -0.0136357894001532 -0.029712073763054 0.00646831338568188 0.00646831338568188 0.81608410974742 -0.122199020317347 -0.0656538958881096 0.88097608816468 0.117264941559864 -0.021539649526177 -0.021539649526177 -0.128563573570647 -0.124497655592635 0.0287592890125607 0.347388773754751 -0.0408658464578902 -0.10325950745533 0.163302161872589 0.124805538884115 -0.074888510809188 0.166499245286024 -0.253083300637585 -0.254141386258681 -0.141214867101302 0.110533232756788 0.29322597786478 -0.236955490832853 0.2589828540706 0.2589828540706 0.0547891382404793 0.0982578267885331 0.111823835035329 0.168775821652946 -0.138662301872133 -0.0530402995414292 -0.0552199720371643 -0.127623897590502 -0.0875059156451406 -0.0848132524636635 -0.12418546523801 -0.127310874571976 -0.103574588261081 0.168775821652946 -0.128250244225021 0.170868533455297 0.170169118695282 0.170518592951181 0.165666970854502 -0.128250244225021 -0.252556620173659 -0.245848149678351 -0.236955490832853 -0.238407545477355 -0.148167405515063 -0.02975466198859 0.33570078697758 0.380860358087162 -0.109533849432845 -0.127937019851872 -0.128877010741426 0.124805538884115 0.165666970854502 0.257354208391844 -0.253611552498084 -0.253083300637585 0.12899102557619 -0.24383371375243 0.307566789539056 0.456406085515629 -0.0550384808313669 -0.0257168926180134 0.359824448491415 -0.159549995437698 -0.160898349996194 -0.161913618960358 0.107524051921941 0.232822855175429 -0.158207572554597 -0.160560695251611 -0.160560695251611 -0.152893583076307 -0.159549995437698 -0.161574808960363 -0.160898349996194 -0.125216791213138 -0.126644908613752 -0.110752588496269 -0.162252819838331 0.170169118695282 -0.106089504416752 0.169123462139363 0.166499245286024 -0.105775656222777 -0.112804662348177 0.16225281983833 -0.160560695251611 -0.122791198918471 0.170518592951181 -0.129190558582214 -0.127623897590502 -0.128563573570647 -0.127937019851872 0.169123462139363 -0.127937019851872 -0.0863676439750893 -0.122065461319262 0.138601984745336 -0.109221258045933 0.169123462139363 -0.162252819838331 0.21846637153118 -0.161574808960363 -0.160560695251611 0.211677935736833 -0.139617969430566 -0.0577560154181674 0.117264941559864 -0.140657401537269 -0.019611799901365 0.0242181783269505 -0.116083106339239 0.117264941559864 0.117264941559864 0.002698467880683 -0.0130947499714678 0.0242181783269505 0.114670295987632 -0.0262418182377735 0.119912085060941 -0.137460185446122 -0.160223419823934 -0.136756187162041 0.378553585829144 -0.0247915257233888 -0.137708398743816 -0.136122283106461 -0.113641872973007 0.363874280143721 -0.113641872973007 0.336728192885991 0.375597442817678 -0.160223419823934 0.209190834628541 -0.159213840755689 -0.159213840755689 -0.158878053943409 -0.157538528588227 -0.0573388972326388 -0.12109249811219 0.368919634655404 0.361983976279277 0.378553585829144 -0.136122283106461 -0.0525963807747106 0.383548212605251 -0.174394279568451 -0.0568726364328501 0.113789600584071 0.110496024658056 0.352273197972098 0.368195203030153 0.112391135543819 -0.108551977459928 0.355690454935394 -0.136756187162041 -0.0362844021350367 0.354391098364258 -0.112189741636295 -0.138344141710348 -0.0888231183368669 -0.162252819838331 0.0429994119870616 -0.0246815913731958 0.346483356906072 0.370469137592434 0.349213730209895 -0.0390568623380957 -0.0390568623380957 0.81608410974742 -0.021539649526177 0.399450215777607 0.697907083103229 -0.127623897590502 -0.127937019851872 0.259529104850355 0.259529104850355 -0.0877180314188856 1 1 0.309954382084106 -0.0646706845455289 1 0.297258445268334 -0.0745337724642311 0.30660265147842 0.309954382084106 -0.0408658464578902 -0.0234381572499345 0.117264941559864 -0.021539649526177 -0.0262418182377735 -0.0270961511939729 -0.0521496358344759 -0.0115735427542631 -0.0521496358344759 -0.0246815913731958 -0.0246815913731958 -0.0246815913731958 -0.03441094388855 -0.03441094388855 -0.0552199720371643 -0.0552199720371643 -0.0392193161178387 -0.127623897590502 -0.0543558182319892 -0.0690095761688903 1 0.165666970854502 0.30140610027087 0.987218217067472 -0.0257168926180134 0.987218217067472 0.919104502447764 -0.0136357894001532 1 1 -0.0507916648970507 -0.0246815913731958 -0.00335723479148454 0.905073096179103 0.825992516695833 0.257354208391844 0.89161792144448 -0.106716800914551 0.408349172014119 -0.119097488406346 0.9059567215893 0.877086243351828 0.108544955142577 0.987218217067472 0.974889300980838 0.307566789539056 0.89161792144448 0.88097608816468 0.987218217067472 1 0.919104502447764 0.905073096179103 -0.106089504416752 -0.0237449759188332 -0.0237449759188332 0.89161792144448 -0.0443881435974838 1 -0.112189741636295 0.110496024658056 -0.112698538547952 0.165666970854502 0.170868533455297 -0.127623897590502 0.165323699871367 0.0965529910964766 -0.021539649526177
-0.0905526696717609 -0.096781783194619 0.000946027073963205 -0.00142014462291675 -0.0974629052633828 -0.096781783194619 -0.145397903046494 -0.262146609438779 -0.141068391008264 0.244815060251888 0.257003768167622 -0.256266078442775 -0.081158196016743 -0.00178363781426519 0.0409000290095986 1 -0.0524723125152373 -0.0478714592756424 -0.0722293221933914 0.0242925719923575 -0.00178363781426519 0.0207222868052619 0.0215385897599717 0.55769606528159 0.0381151037244525 -0.0113673193337972 0.0301318017912488 -0.131113311564817 -0.039044870107933 -0.0410203174617661 -0.0334340262565568 -0.0524723125152373 -0.108724928209193 -0.0524723125152373 -0.0524723125152373 -0.0524723125152373 -0.0524723125152373 -0.0524723125152373 -0.135448070883525 -0.0209329532403653 -0.135448070883525 -0.0209329532403653 0.207614179329553 -0.254693664910979 -0.140073488285907 -0.0964406489737751 -0.0473454695031044 -0.0359490424836741 -0.0519243433562663 -0.0478714592756424 -0.128877771644741 -0.262690461346787 -0.0478714592756424 -0.129205558686804 -0.0950721254559348 -0.0327134208908756 -0.0457380457380461 0.00594578609639471 -0.022486590155077 -0.022486590155077 0.0275831148851195 -0.135301764367053 -0.0971225329735771 -0.0113673193337972 -0.0452238818741976 -0.0478714592756424 -0.0478714592756424 -0.135118652472276 -0.130845425282074 -0.0483928136279541 -0.086086731171874 -0.039044870107933 -0.108524406368092 -0.186666066770182 -0.228387467124531 -0.0650219195596412 -0.214991657077327 -0.238137367804836 -0.212837097132019 -0.0902203997587519 -0.0948354140795388 -0.148414998291053 -0.220480458122347 0.24420559410603 0.24420559410603 0.0209329532403623 -0.076454601784841 -0.0881211288008178 -0.257851702794149 -0.111927727105382 -0.0135056412649476 -0.0227441197219607 -0.134131065174635 -0.0919675851949372 -0.141486908618412 -0.130517317258467 -0.133802082032041 -0.108855552218435 -0.257851702794149 -0.134789347383865 -0.254693664910979 -0.255740485332257 -0.25521635060731 -0.262690461346787 -0.134789347383865 -0.210992928036416 -0.20309754874021 -0.220480458122347 -0.221484577275963 -0.171768891935371 -0.0370342192868041 0.00690987647959302 0.00643121832019783 -0.115118658609271 -0.13446015262017 -0.135448070883525 -0.228387467124531 -0.262690461346787 0.242902124310517 -0.238728447466389 -0.238137367804836 -0.213907582788187 -0.201890312247252 -0.092432218126855 -0.0227441197219607 -0.097802906929549 -0.032898084058051 -0.00937846799406836 -0.147354466399365 -0.147737610485059 -0.149118020021114 -0.126015920290052 -0.0496633700564392 -0.145558959263309 -0.147275488646431 -0.147275488646431 -0.138216801642984 -0.147354466399365 -0.148658848978483 -0.147737610485059 -0.134903022953565 -0.136332082522587 -0.0926012969393669 -0.149576261023496 -0.255740485332257 -0.111498696560158 -0.257321677626448 -0.214991657077327 -0.111168846168845 -0.130292055819905 0.149576261023496 -0.147275488646431 -0.116423014644355 -0.25521635060731 -0.135777605607523 -0.134131065174635 -0.135118652472276 -0.13446015262017 -0.257321677626448 -0.13446015262017 -0.10749326157931 -0.137843460512731 -0.222908776810141 -0.114790129105922 -0.257321677626448 -0.149576261023496 -0.163283680111499 -0.148658848978483 -0.147275488646431 -0.149553906292628 -0.113808695823914 -0.00818292515643353 -0.0519243433562663 -0.150466663128405 -0.0473454695031044 -0.049422214864739 -0.122001842883862 -0.0519243433562663 -0.0519243433562663 -0.0483928136279541 -0.0524134954655908 -0.049422214864739 -0.0524134954655908 -0.0714455525762097 -0.0514315826368023 -0.146912619387626 -0.148247329815474 -0.108033533693935 -0.00392976337612295 -0.100507499617744 -0.113981208424595 -0.111020220928509 -0.0963314813311005 -0.00268144867600986 -0.0963314813311005 0.00690987647959302 0.00488729824132576 -0.148247329815474 -0.152799537011347 -0.146906846950282 -0.146906846950282 -0.146458405018413 -0.144655935964042 0.0112492539156916 -0.136332082522587 -0.00879654527694035 0.0168589985042683 -0.00392976337612295 -0.106693612454052 -0.0552781157043058 -0.00142014462291675 -0.158835775791825 -0.0916202850332329 -0.086051435585649 -0.0804901353020791 -0.0128794889919253 -0.0359490424836741 -0.0784782476583795 -0.0888031881556157 -0.011726168453355 -0.112216760142061 0.008799634600645 0.00690987647959302 -0.0934903287084501 -0.111291241543166 -0.0933519481820233 -0.149576261023496 0.020182086501556 -0.0524723125152373 -0.0880020526784986 0.00114216913600487 -0.0822951438722897 -0.0785744610649583 -0.0785744610649583 0.0275831148851195 -0.0478714592756424 -0.0498350683418625 -0.00574634461544713 -0.134131065174635 -0.13446015262017 0.244815060251888 0.244815060251888 -0.134131065174633 0.0409000290095986 0.0409000290095986 -0.140404961243249 -0.11314591258557 0.0409000290095986 -0.146401670655343 -0.0635059240339044 -0.0943240992543835 -0.140404961243249 -0.0113673193337972 -0.0483928136279541 -0.0519243433562663 -0.0478714592756424 -0.0714455525762097 -0.0718380727785178 -0.00967110320970482 -0.0451918256736957 -0.00967110320970482 -0.0524723125152373 -0.0524723125152373 -0.0524723125152373 -0.0695556037312786 -0.0695556037312786 -0.0227441197219607 -0.0227441197219607 -0.0451918256736957 -0.134131065174635 -0.0191042803618955 -0.0940413418041721 0.0409000290095986 -0.262690461346787 -0.105951758679297 0.0381151037244525 -0.032898084058051 0.0381151037244525 0.0300252575874649 -0.0457380457380461 0.0409000290095986 0.0409000290095986 -0.0533813826662332 -0.0524723125152373 0.449636689695264 0.0271197382428174 0.0301318017912488 0.242385344887174 0.0242925719923575 -0.108724928209193 -0.0449792051385865 0.258426309324767 -0.00668406416443827 -0.00178363781426519 -0.0915369840761629 0.0381151037244525 0.0353945101322155 -0.122983800254404 0.0242925719923575 -0.0113673193337972 0.0381151037244525 0.0409000290095986 0.0300252575874649 0.0271197382428174 -0.111498696560158 -0.0509404949372791 -0.0509404949372791 0.0242925719923575 -0.0543360189230201 0.0409000290095986 -0.0981570804232953 -0.0804901353020791 -0.0987600016285567 -0.262690461346787 -0.254693664910979 -0.134131065174635 -0.263235900464088 -0.0514315826368023 -0.0478714592756424
0.605738064362043 -0.169680278165261 -0.0760542412111521 -0.0777935312703494 -0.170874438659906 -0.169680278165261 0.51916486207193 0.293925560662076 0.536365571928575 0.453944331188691 0.508971009769437 0.301108081259004 -0.291605203672257 -0.0711870436307084 -0.0246815913731958 -0.0524723125152373 1 -0.065151943601456 -0.117881718950249 -0.0722340446463797 -0.0711870436307084 0.442908470539409 -0.0732682002168085 -0.0712125387456612 -0.015347042310882 -0.0753001110158951 -0.0801891024053629 0.513344961772114 0.535602402548544 0.525945103778286 -0.0586173832320192 1 0.658059825436379 1 1 1 1 1 -0.20731097202194 -0.100955407744324 -0.20731097202194 -0.100955407744324 0.440583909275018 0.303196523722684 0.524108373405491 -0.169082192992887 -0.0639266746529819 -0.0758958720065727 -0.0434285818698933 -0.0618107895175864 0.574122714660335 0.293460813580959 -0.065151943601456 0.572534678130566 -0.166682862834692 -0.0573539996193162 -0.0801891024053629 0.389417067589344 0.0441310924585966 0.00989311700336721 -0.0811374048924379 -0.269191455858777 -0.170277689324364 -0.0753001110158951 -0.0434285818698933 -0.065151943601456 -0.065151943601456 -0.206521941167405 -0.214338049666001 -0.0439533998217639 0.592078274535863 0.51862959127672 -0.170775816794084 -0.327267684972149 0.320458635777788 0.943917114193475 0.334241513518626 -0.442080929678239 -0.444086340825887 -0.248446149616758 -0.282617518981792 -0.23341446873373 -0.428392589512239 0.445134865309897 0.445134865309897 0.100955407744324 -0.306200865279136 -0.285149643535652 0.310989229609164 -0.255501540521134 -0.0367305958573889 -0.101749269502535 -0.220592655655182 -0.124698466127156 -0.164771305268258 -0.213652025244382 -0.21991469307168 -0.17156616627098 0.29902076361691 -0.205729408043393 0.303196523722684 0.301804077929281 0.302500219092505 0.293460813580959 -0.221943766292903 -0.441201503206052 -0.428320730024295 -0.428392589512239 -0.414516896083408 -0.233833073433793 -0.0465073678684575 -0.0885851338932735 -0.0954741782922578 -0.187184029716053 -0.221268996386835 -0.222232342778073 0.320071304451147 0.293460813580959 0.466179262851713 -0.442963622362946 -0.442080929678239 -0.473954143959326 -0.441132446040396 0.587762836309654 -0.0739144822107866 -0.171470538208679 -0.0722340446463797 -0.0998778264658883 -0.272785964797946 -0.263896784935119 -0.277299847924077 -0.31211440968248 -0.167557345719927 -0.269995497794948 -0.263151044642888 -0.263151044642888 -0.260559832525503 -0.272785964797946 -0.264171821195646 -0.263896784935119 -0.277488424211271 -0.279300449065553 -0.253158668737119 -0.265058348192685 0.30159282185359 -0.195482344124069 0.311629797944087 0.334241513518626 -0.19490404204796 0.519042119513948 0.298969834359304 -0.263151044642888 -0.273317506017542 0.302291733060108 -0.208096592338121 -0.220592655655182 -0.207592162454128 -0.221268996386835 0.300132897919739 -0.221268996386835 0.184369459965096 0.458606776178938 0.334618513720702 -0.201252967184446 0.311629797944087 -0.265058348192685 -0.291845640151911 -0.276599814652547 -0.27238224011779 -0.311076629133539 -0.257262469988687 -0.106422226621567 -0.0434285818698933 -0.27766125698598 -0.0639266746529819 -0.0412787155911629 -0.213896726779455 -0.0434285818698933 -0.0434285818698933 -0.0663561262780645 -0.0729449789959782 -0.0412787155911629 -0.0451087708387898 -0.125260155730175 -0.0477552088436809 -0.270389461876277 -0.273797713956934 -0.251989300797265 -0.0755692106438184 0.498904288372463 -0.253743862222835 -0.250821258289988 -0.256675123981788 -0.0836522480782503 -0.256675123981788 -0.0758135746242671 -0.0531041085854413 -0.273797713956934 -0.30596709455799 -0.282144376880981 -0.282144376880981 -0.281478720870076 -0.279256383166364 -0.064628243278521 -0.279300449065553 -0.0703558335616747 -0.0615420875665168 -0.0755692106438184 -0.250821258289988 0.596132191147001 -0.0777935312703494 -0.301453032072596 -0.107691391467618 -0.282820381724092 -0.290825664981765 -0.103083718716697 -0.0916685695804204 -0.288485937418327 -0.254329402030817 -0.0865104825644753 -0.251989300797265 -0.0668582629685387 -0.0555431765438494 -0.258438295352369 -0.254915293139032 -0.163667004388025 -0.265058348192685 0.0792314555280368 1 0.590407630622598 -0.100187284186386 0.59544360205895 -0.143804212609229 -0.143804212609229 -0.0811374048924379 -0.065151943601456 -0.0825836718153236 -0.0944292644962247 -0.220592655655182 -0.220732235448803 0.453944331188691 0.453944331188691 0.597841389695662 -0.0246815913731958 -0.0246815913731958 0.530826984054955 0.676537376958136 -0.0246815913731958 0.523655220985464 0.929604550434013 0.602272796596926 0.522864771473313 -0.0701457298264746 -0.0663561262780645 -0.0434285818698933 -0.065151943601456 -0.125260155730175 -0.125948332109187 -0.0326676823605628 -0.0792314555280357 -0.0960918152477505 1 1 1 0.995395456151503 0.995395456151503 -0.101749269502535 -0.101749269502535 -0.0792314555280357 -0.220592655655182 -0.100156964849514 -0.139979497796323 -0.0246815913731958 0.293460813580959 0.608428886431941 -0.015347042310882 -0.0722340446463797 -0.015347042310882 -0.0701266149984876 -0.0801891024053629 -0.0246815913731958 -0.0246815913731958 0.665693729758744 1 0.840425642537871 -0.0711870436307084 -0.0801891024053629 0.474205287348742 -0.0722340446463797 0.658129990686414 -0.0867439138933507 0.503361487568107 -0.0732682002168085 -0.0711870436307084 -0.288485937418327 -0.015347042310882 -0.00507004385369705 0.580332195837148 -0.0722340446463797 -0.0753001110158951 -0.015347042310882 -0.0246815913731958 -0.0701266149984876 -0.0711870436307084 -0.195482344124069 0.995395456151503 0.995395456151503 -0.0722340446463797 -0.0794903098530941 -0.0246815913731958 -0.246510574860983 -0.290825664981765 -0.247156165682599 0.293460813580959 0.303196523722684 -0.220592655655182 0.292546843725995 -0.0477552088436809 -0.065151943601456
-0.128377702157299 -0.101296089897684 -0.0843150139972667 -0.0731032196448058 -0.102008982345327 -0.101296089897684 0.315850239099223 0.164084713954479 0.339349296702766 -0.156515434072529 -0.140954500567731 0.186803729805133 -0.179744591334554 -0.00949013184084996 -0.021539649526177 -0.0478714592756424 -0.065151943601456 1 -0.0755983995401046 -0.0120066310968065 -0.00949013184084996 -0.0371730675019583 0.0127685080058965 -0.0187870965943496 -0.0238055792014254 -0.0192297031792145 -0.0303639702103463 -0.158514903809363 -0.0104280949642882 0.00302331429567907 -0.0349935289218166 -0.065151943601456 -0.117389493687164 -0.065151943601456 -0.065151943601456 -0.065151943601456 -0.065151943601456 -0.065151943601456 -0.141765934784393 -0.0602685719819879 -0.141765934784393 -0.0602685719819879 -0.125446126213297 0.17043620223446 0.341759599631971 -0.10093904375159 0.98901245584531 0.718501251048788 0.921946358516001 0.978102847086755 0.371448533480275 0.163627926198308 1 0.370506189998269 -0.0995066865794626 -0.0342393115113311 -0.0478714592756424 -6.48483394608767e-05 -0.00237547680168078 -0.00237547680168078 -0.0324776233603973 0.255998216012432 -0.101652733669918 -0.0192297031792145 0.921946358516001 1 1 -0.141421150922197 -0.136948602563158 0.967522873904291 -0.131118362544863 -0.0449528188970953 -0.113586438074292 -0.195372951977711 -0.239040412748226 -0.0823780725390694 -0.243868254422573 0.161928476337412 0.161031432280184 -0.136580157959579 -0.174576167864617 -0.155337693859428 0.175389181039952 -0.140552854161422 -0.140552854161422 0.0602685719819871 -0.176485574383856 -0.175552083073482 0.185655005403871 -0.133059177788749 -0.0583448328175556 -0.0607424932467042 -0.140387498427054 -0.0962573375905438 -0.165000737816402 -0.136605190210562 -0.140043170136265 -0.113933029950554 0.185655005403871 -0.141076485668693 0.18795700824509 0.187187645372029 0.187572070369828 0.182235240024373 -0.141076485668693 0.161335917253429 0.167269471572872 0.175389181039952 0.174040315496029 0.179426987034148 -0.0443498324868131 -0.0780287934632079 -0.0634266271369256 -0.120488273789461 -0.14073193588591 -0.141765934784393 -0.239040412748226 0.182235240024373 -0.158328589533802 0.161480177366825 0.161928476337412 0.150301521813472 0.169080871374974 -0.128720278499908 -0.0335923853727027 -0.102364843109663 -0.0431224321370233 -0.0650522023568591 0.271354822706477 0.268867561954937 0.267018451993039 0.199883430310923 -0.110109145010969 0.273867851469635 0.269487013877687 0.269487013877687 0.283990365006041 0.271354822706477 0.267633295717572 0.268867561954937 0.259597928085369 0.257433858917189 -0.131275261470802 0.266405115029349 0.187187645372029 -0.116699461586902 0.186037413237838 -0.243868254422573 -0.11635422559529 -0.140069141794889 -0.266405115029348 0.269487013877687 0.251015195925931 0.187572070369828 -0.142110840384648 -0.140387498427054 -0.141421150922197 -0.14073193588591 0.168175838431886 -0.14073193588591 -0.114691037612681 -0.146320350085203 -0.234998341011093 -0.120144420297544 0.186037413237838 0.266405115029349 0.245089248845097 0.267633295717572 0.269487013877687 0.238283672266724 -0.134386456922471 0.0172701534725707 0.921946358516001 0.252944357558377 0.98901245584531 0.968622296808458 0.338117526150923 0.921946358516001 0.921946358516001 0.989226616242703 0.913342238490307 0.968622296808458 0.913342238490307 -0.0682872064898072 0.930779432040839 0.2595465546029 0.270108031385023 -0.130376764006273 -0.0576341650721559 0.306971733028658 -0.131722836906852 -0.129473626859393 -0.133944997553537 -0.056001770989863 -0.133944997553537 -0.0780287934632079 -0.047757518379289 0.270108031385023 0.235056549380188 0.271980626473708 0.271980626473708 0.272608055735684 0.275134332149063 -0.0426519589127301 0.25879402771588 -0.0641172826339451 -0.0689373871439704 -0.0576341650721559 -0.129473626859393 -0.0251672326609371 -0.0731032196448059 -0.175688963485963 -0.0958938378983482 -0.174149369141732 -0.179279664703234 -0.069897158147713 -0.0485028645667037 -0.178692738163718 -0.133589130053886 -0.0682872064898072 -0.131867236599523 -0.0399131866666764 -0.0780287934632079 -0.133764400475473 -0.132614770016919 -0.0923887053632722 0.266405115029349 0.0472997612254956 -0.065151943601456 -0.131460995956404 -0.069897158147713 -0.130433150935427 -0.0584889973775531 -0.0584889973775531 -0.0324776233603973 1 -0.0416615258787287 -0.0385761356854125 -0.140387498427054 -0.14073193588591 -0.156515434072529 -0.156515434072529 -0.116700652283923 -0.021539649526177 -0.021539649526177 0.340952761581614 -0.11842351064948 -0.021539649526177 0.313556856251731 -0.0819878569933529 -0.129062849403205 0.340952761581614 0.00740572380253639 0.989226616242703 0.921946358516001 1 -0.0682872064898072 -0.0510727325915842 -0.0573650942880198 -0.0472997612254922 -0.0573650942880198 -0.065151943601456 -0.065151943601456 -0.065151943601456 -0.0646537099207647 -0.0646537099207647 -0.0607424932467042 -0.0607424932467042 -0.028215459141007 -0.140387498427054 -0.0597919158606878 -0.095651858546081 -0.021539649526177 0.163627926198308 -0.131118362544863 -0.0238055792014254 -0.0431224321370233 -0.0238055792014254 -0.00691289921970607 -0.0478714592756424 -0.021539649526177 -0.021539649526177 -0.0300028199017712 -0.065151943601456 -0.0827001789703317 -0.00949013184084996 -0.0303639702103463 -0.158328589533802 -0.0120066310968065 -0.117389493687164 -0.0364257761348416 -0.140069141794889 -0.0144663651528114 -0.00949013184084996 -0.178692738163718 -0.0238055792014254 -0.0260300592818711 -0.128720278499908 -0.0120066310968065 -0.0192297031792145 -0.0238055792014254 -0.021539649526177 -0.00691289921970607 -0.00949013184084996 -0.116699461586902 -0.0646537099207647 -0.0646537099207647 -0.0120066310968065 0.881026255226115 -0.021539649526177 -0.135266589846928 -0.179279664703234 -0.135705308238382 0.163627926198308 0.171268087285722 -0.140387498427054 0.18185763868548 0.930779432040839 1
-0.193698595193741 -0.15283736959055 -0.106286907002072 -0.0764102284713344 -0.153912994588599 -0.15283736959055 -0.229611733862364 -0.413980781415606 -0.222774587348923 -0.252251205509885 -0.227962947641047 -0.404694272533892 0.303810077884175 -0.0641208313369733 -0.0687252248883511 -0.0722293221933914 -0.117881718950249 -0.0755983995401046 1 -0.0650639042911276 -0.0641208313369733 0.0348113954252982 -0.0659954068725887 -0.0902151223424081 -0.0696150290788786 -0.0606559016940382 -0.0722293221933914 -0.239170149248532 -0.0606559016940382 -0.0641520841116509 -0.0527988683324618 -0.117881718950249 -0.177119387834561 -0.117881718950249 -0.117881718950249 -0.117881718950249 -0.117881718950249 -0.117881718950249 -0.21389900233935 -0.0909343097054339 -0.21389900233935 -0.0909343097054339 -0.151340342988142 -0.402211123947706 -0.2212034413123 -0.152298651917965 -0.0747677587871357 -0.105216795976007 -0.0819986963903084 -0.0715024139578101 -0.20352321445932 -0.414839629974942 -0.0755983995401046 -0.204040854325427 -0.150137485551886 -0.051660891484256 0.0124315998602789 -0.00798992364634486 -0.0355107250240687 -0.0355107250240687 -0.0615485368960919 0.3611584269755 -0.153375480154186 -0.0606559016940382 -0.0819986963903084 -0.0755983995401046 -0.0755983995401046 -0.213378786222141 -0.206630524495034 -0.0764217200576803 -0.197833753075941 -0.0606559016940382 -0.171381268852228 -0.294782237888697 -0.360668491223895 -0.121172865650734 -0.358257075493381 0.259038864466285 0.258093538481767 0.398526174282286 0.30623722861061 -0.23437631750364 0.278284020413589 -0.25286355560369 -0.25286355560369 0.0909343097054343 0.309262144496879 0.311030364676041 -0.407198283588693 0.407929941086708 -0.0880317373162435 -0.0916493706674694 -0.2118191926723 -0.145234809122326 0.295275584621028 -0.206112377736272 -0.211299663929453 -0.154440305980934 -0.407198283588693 -0.212858749063864 -0.402211123947706 -0.403864258187856 -0.403036546917947 -0.414839629974942 -0.212858749063864 0.247138413554738 0.267196541651786 0.278284020413589 0.276385293003026 0.328623065849568 -0.0365001048718318 -0.0759151708977132 -0.0890602482105597 -0.181794883209093 -0.212338886129898 -0.21389900233935 -0.360668491223895 -0.414839629974942 -0.25470022410895 0.258419637187504 0.259038864466285 0.241327332768362 0.269704182429261 -0.194215480565538 -0.0672567218600627 -0.15444992373578 -0.0287440970786435 -0.0622353123060929 0.412705163859068 0.409005227079397 0.406256393438627 0.297144663057229 -0.166134666287109 0.398150795163136 0.409813875467596 0.409813875467596 0.431754649661666 0.412705163859068 0.40717022480482 0.409005227079397 0.366538060308197 0.363303889437923 0.404024598240486 0.405344981588994 -0.403864258187856 -0.176078254941442 -0.387731462264178 -0.358257075493381 -0.175557356643201 -0.240239743828999 -0.396451112183441 0.409813875467596 0.363216788319564 -0.403036546917947 -0.214419402137144 -0.2118191926723 -0.213378786222141 -0.212338886129898 -0.406361270157298 -0.212338886129898 -0.20974201816038 -0.249401131474489 -0.368835513199111 -0.181276070851358 -0.406361270157298 0.405344981588994 0.373087869779451 0.40717022480482 0.40074083767226 0.353817464889138 0.404378734345519 -0.0958584778306891 -0.0819986963903084 0.379182018543991 -0.0747677587871357 -0.0780473459977079 0.467484510257797 -0.0819986963903084 -0.0819986963903084 -0.0764217200576803 -0.0817061149493741 -0.0780473459977079 -0.0827711632663178 -0.112826504784822 -0.0812205308129203 0.389711843099505 0.410850151658725 0.405569124043045 -0.0966987711541858 -0.130194765582132 0.411512157639751 0.41678563054496 0.405559088566966 -0.0792271291449921 0.397306487631047 -0.0759151708977132 -0.0650841243534431 0.410850151658725 0.358369666909755 0.413527568539721 0.413527568539721 0.405444560706811 0.400301796774664 -0.0951661808629895 0.328076427707625 -0.0932493085082672 -0.101630245769922 -0.0966987711541858 0.408017505352351 0.0226992830113836 -0.0764102284713344 0.32029337219456 -0.144686354222849 0.304608219122299 0.29634002996925 -0.0707599266702967 -0.0268965849777646 0.307301532508243 0.402063141515329 -0.0679254802067727 0.406875114141758 -0.00776632478569312 -0.0759151708977132 0.393773818964436 0.408306839454607 -0.147420989109105 0.405344981588994 0.0546784732818145 -0.117881718950249 -0.198350724554373 -0.0707599266702967 -0.196799893426424 -0.129529830036161 -0.129529830036161 -0.0615485368960919 -0.0755983995401046 -0.0516978197480573 -0.0562025920910727 -0.2118191926723 -0.212338886129898 -0.252251205509885 -0.252251205509885 -0.196579550074892 -0.0687252248883511 -0.0687252248883511 -0.221726901959731 -0.178679531299053 -0.0687252248883511 -0.231196879289042 -0.118378090746224 -0.194732357730406 -0.221726901959731 -0.0678256248869235 -0.0764217200576803 -0.0819986963903084 -0.0755983995401046 -0.112826504784822 -0.113446370975046 -0.0865534901312664 -0.0713667338518934 -0.0865534901312664 -0.117881718950249 -0.117881718950249 -0.117881718950249 -0.115080180441977 -0.115080180441977 -0.0916493706674694 -0.0916493706674694 -0.0713667338518934 -0.2118191926723 -0.0902151223424081 -0.148509676508157 -0.0687252248883511 -0.414839629974942 -0.197833753075941 -0.0696150290788786 -0.0287440970786435 -0.0696150290788786 -0.0631656636266196 0.0124315998602789 -0.0687252248883511 -0.0687252248883511 -0.0842996465089621 -0.117881718950249 -0.150678744319388 -0.0641208313369733 -0.0722293221933914 -0.25470022410895 -0.0650639042911276 -0.177119387834561 -0.0427840808100306 -0.226757745714566 -0.0659954068725887 -0.0641208313369733 0.298979042518452 -0.0696150290788786 -0.070495414011833 -0.194215480565538 -0.0650639042911276 -0.0606559016940382 -0.0696150290788786 -0.0687252248883511 -0.0631656636266196 -0.0641208313369733 -0.176078254941442 -0.115080180441977 -0.115080180441977 -0.0650639042911276 -0.0765366818875811 -0.0687252248883511 0.393773818964436 0.29634002996925 0.40128073171593 -0.414839629974942 -0.392802805512763 -0.2118191926723 -0.415700985048267 -0.0812205308129203 -0.0755983995401046
0.335902819667147 -0.0871806696737481 0.258223059222102 0.32017352014637 -0.0877942218952956 -0.0871806696737481 0.283364892536999 0.157166485044686 0.292061608397173 0.245702751299569 -0.137647309575522 0.160772980264242 0.0637176766278 0.985505435549174 0.89161792144448 0.0242925719923575 -0.0722340446463797 -0.0120066310968065 -0.0650639042911276 0.999999999999996 0.985505435549174 -0.0319930702352049 0.928850473467925 0.00494283179355468 0.880109340547201 0.931448563902575 0.874389203795437 -0.136426149136935 -0.0386887278584008 -0.0392018728488754 -0.0301172462701472 -0.0722340446463797 -0.101031487816028 -0.0722340446463797 -0.0722340446463797 -0.0722340446463797 -0.0722340446463797 -0.0722340446463797 -0.12201111754572 -0.0518702594638857 -0.12201111754572 -0.0518702594638857 -0.0162920684048394 0.161765551515682 0.294136040131873 -0.0868733772387444 -0.0101201483595503 0.578576035550894 -0.000205833128984784 -0.0120066310968065 -0.116092616473652 0.156841100969725 -0.0120066310968065 -0.116387885819741 -0.0856406163532621 -0.0294681276418571 -0.00426280558689888 -0.0281291698463101 0.0654950373637453 0.0654950373637453 0.864115539218806 -0.113937513390125 -0.0874876158049336 0.931448563902575 0.0256399770650949 -0.0120066310968065 -0.0120066310968065 -0.121714378668345 -0.117865071538295 -0.0138629368575171 0.328881716489337 -0.0386887278584008 -0.0723095095734186 0.202207262379725 0.180398082655778 -0.0708988425677904 0.176826755245902 -0.239600345828208 -0.24060206218046 -0.133691677437099 0.0661575850114989 0.277604431130856 -0.224331741392712 0.245185601904849 0.245185601904849 0.0518702594638869 0.0679424873218383 0.0691505306805411 0.159784328454742 -0.131275099535211 -0.0389251181889816 -0.0522781406888423 -0.120824763710572 -0.0483129034536173 -0.0691006955676819 -0.117569513053224 -0.120528416921581 -0.0737596453896944 0.159784328454742 -0.121417741871759 0.161765551515682 0.161103397916631 0.161434254011682 0.156841100969725 -0.121417741871759 -0.23910172414523 -0.232750645877305 -0.224331741392712 -0.225706438158984 -0.149759435618603 -0.0381697664739534 0.290428358800472 0.334254938249225 -0.103698458720461 -0.121121204455267 -0.12201111754572 0.180398082655778 0.156841100969725 0.24364372195118 -0.240100455191968 -0.239600345828208 0.145060296575416 -0.230843528563426 0.335008847398172 0.399737843178227 -0.0881004941292657 -0.037113402061856 0.312429639341289 -0.151050006015625 -0.152326527294195 -0.153287708037095 0.0802863090598584 0.216562216156163 -0.149779100403803 -0.152006861028706 -0.152006861028706 -0.14474821249647 -0.151050006015625 -0.152966948062162 -0.152326527294195 -0.114670461659047 -0.116109098057767 -0.1300713466106 -0.153608838066073 0.161103397916631 -0.0855457242867566 0.160113448473958 0.176826755245902 -0.100140482391902 -0.137036261520146 0.153608838066073 -0.152006861028706 -0.117493523956367 0.161434254011682 -0.122307961197187 -0.120824763710572 -0.121714378668345 -0.121121204455267 0.160113448473958 -0.121121204455267 -0.119639913006433 -0.142262050947263 0.171924907401394 -0.10340252056801 0.160113448473958 -0.153608838066073 0.223421335633064 -0.152966948062162 -0.152006861028706 0.217617491867523 -0.132179854123602 -0.0546790769402413 -0.000205833128984784 -0.131888884389981 -0.0101201483595503 -0.0174909798649496 -0.109898805466913 -0.000205833128984784 -0.000205833128984784 0.013463153494376 -0.00204411042583782 -0.0174909798649496 -0.00204411042583782 -0.0643578875404661 0.00165839514385682 -0.129080284836162 -0.151687553872099 -0.129470532649227 0.315705737245431 -0.0223525347642122 -0.130372015377325 -0.128870399686853 -0.131878079404905 0.317926301931664 -0.131878079404905 0.290428358800472 0.308859660063113 -0.151687553872099 0.215002483117489 -0.15073175989722 -0.15073175989722 -0.150413862050368 -0.14914569960133 -0.0536559016528753 -0.112897755146815 0.307077602705285 0.300857155934015 0.315705737245431 -0.128870399686853 -0.0497943206493048 0.32017352014637 -0.142164336050952 -0.0315498156366551 0.0709635811675208 0.0643209519933875 0.305549417995972 0.317267704618588 0.0661312797470895 -0.130672862082272 0.307814389286645 -0.129470532649227 -0.0343513589313179 0.290428358800472 -0.132783985869103 -0.13097388928309 -0.084091087074641 -0.153608838066073 0.0407086281732314 -0.0722340446463797 0.328024535515659 0.324750566333177 0.330609448807796 -0.0738857084202111 -0.0738857084202111 0.864115539218806 -0.0120066310968065 0.368964178922392 0.741778944508738 -0.120824763710572 -0.121121204455267 0.245702751299569 0.245702751299569 -0.120824763710573 0.89161792144448 0.89161792144448 0.293441633451225 -0.101921416453154 0.89161792144448 0.281422069758132 -0.0705630028268198 0.334119635018334 0.293441633451225 -0.0386887278584008 -0.0138629368575171 -0.000205833128984784 -0.0120066310968065 -0.0643578875404661 -0.0647114682760967 -0.0358252260336546 -0.00223814287297959 -0.049371375943325 -0.0722340446463797 -0.0722340446463797 -0.0722340446463797 -0.0719014398204505 -0.0719014398204505 -0.0522781406888423 -0.0522781406888423 -0.0311478405582545 -0.120824763710572 -0.0514600244794885 -0.0847120902806579 0.89161792144448 0.156841100969725 0.328881716489337 0.880109340547201 -0.037113402061856 0.880109340547201 0.970824980683143 -0.00426280558689888 0.89161792144448 0.89161792144448 -0.0480857505962074 -0.0722340446463797 -0.0377525924087748 0.956242663732113 0.874389203795437 0.24364372195118 0.999999999999996 -0.101031487816028 0.356193990309408 -0.137036261520146 0.957396714297447 0.985505435549174 0.0661312797470895 0.880109340547201 0.869006886123363 0.335008847398172 0.999999999999996 0.931448563902575 0.880109340547201 0.89161792144448 0.970824980683143 0.956242663732113 -0.100437610395311 -0.0719014398204505 -0.0719014398204505 0.999999999999996 -0.0342522584706234 0.89161792144448 -0.132783985869103 0.0643209519933875 -0.133086347987724 0.156841100969725 0.161765551515682 -0.120824763710572 0.156516117669503 0.00165839514385682 -0.0120066310968065
0.331034054598268 -0.0859170238382967 0.26572359014814 0.308544041264837 -0.0865216828876248 -0.0859170238382967 0.27925764183902 0.154888425297695 0.287828302590649 0.242141396935112 -0.135652171775399 0.15844264593985 0.0617169067578758 0.999999999999999 0.877086243351828 -0.00178363781426519 -0.0711870436307084 -0.00949013184084996 -0.0641208313369733 0.985505435549174 0.999999999999999 -0.0315293446167016 0.913723076619959 -0.0161994838211306 0.865761693028037 0.945377671696687 0.887739624155559 -0.134448711525492 -0.038127951598938 -0.0386336587762784 -0.0296807099030087 -0.0711870436307084 -0.0995670804043152 -0.0711870436307084 -0.0711870436307084 -0.0711870436307084 -0.0711870436307084 -0.0711870436307084 -0.120242619538737 -0.0511184226450089 -0.120242619538737 -0.0511184226450089 -0.0183323605618115 0.159420830303314 0.28987266634087 -0.0856141854732975 -0.00761336625053015 0.569037292349444 0.00270854937612016 -0.00949013184084996 -0.11440990456191 0.15456775752318 -0.00949013184084996 -0.114700894107431 -0.0843992929199227 -0.0290409999665089 -0.00178363781426519 -0.0277214497810313 0.0675091084146749 0.0675091084146749 0.877364068090175 -0.113492592517545 -0.0862195209190007 0.945377671696687 0.00270854937612016 -0.00949013184084996 -0.00949013184084996 -0.119950181762144 -0.116156668662381 -0.0113364846356876 0.324114719252984 -0.038127951598938 -0.0650502411061156 0.217519317975946 0.177783291019918 -0.0698711947247044 0.17426372844536 -0.236127443173162 -0.237114640083184 -0.131753874801949 0.0638636658602042 0.273580675811994 -0.22108015050873 0.241631743395626 0.241631743395626 0.0511184226450064 0.0657798064690439 0.0669420850191227 0.157468324207723 -0.12937232414421 -0.0362267116512638 -0.0515203918092618 -0.119073461385716 -0.045779614733061 -0.0599753214250504 -0.115865394168825 -0.118781410014357 -0.0664669102464089 0.157468324207723 -0.119657844586726 0.159420830303314 0.158768274332281 0.159094334812338 0.15456775752318 -0.119657844586726 -0.235636048794304 -0.229377026639666 -0.22108015050873 -0.222434921644122 -0.145704353200436 -0.0376165123337252 0.297847784173997 0.322262890704913 -0.102195394727081 -0.119365605350928 -0.120242619538737 0.177783291019918 0.15456775752318 0.24011221232032 -0.236620303669515 -0.236127443173162 0.142957710757447 -0.227497552160608 0.330153040067962 0.407692591147667 -0.0868235158389616 -0.0365754594636797 0.319903805197475 -0.148860601968135 -0.150118620626759 -0.151065869473433 0.0783887405451984 0.224603385314092 -0.147608117579614 -0.149803587784558 -0.149803587784558 -0.142650150201299 -0.148860601968135 -0.15074975877463 -0.150118620626759 -0.11104130759965 -0.112518986649453 -0.128186019093948 -0.151382344862508 0.158768274332281 -0.0779710920001377 0.157792673775609 0.17426372844536 -0.0965610192520438 -0.135049980595444 0.151382344862508 -0.149803587784558 -0.11683322531746 0.159094334812338 -0.120535160570766 -0.119073461385716 -0.119950181762144 -0.119365605350928 0.157792673775609 -0.119365605350928 -0.117905784576469 -0.140200024480901 0.169432930750362 -0.101903746069259 0.157792673775609 -0.151382344862508 0.22018294068404 -0.15074975877463 -0.149803587784558 0.214463221106023 -0.130263964708907 -0.0538865275354193 0.00270854937612016 -0.128764443012733 -0.00761336625053015 -0.0149439563142272 -0.108305870148006 0.00270854937612016 0.00270854937612016 0.016321154801699 0.000879363203584914 -0.0149439563142272 0.000879363203584914 -0.0634250479915903 0.00456392521120738 -0.126086086318566 -0.149488908846114 -0.12759391366926 0.304190385679906 -0.0166605134600969 -0.128482329797854 -0.127002479372787 -0.12996656408332 0.30635428344945 -0.12996656408332 0.297847784173997 0.296659664090356 -0.149488908846114 0.211886115768855 -0.148546968688603 -0.148546968688603 -0.148233678632582 -0.146983897645896 -0.0508247182277262 -0.108907829158115 0.295781353498349 0.289717771483122 0.304190385679906 -0.127002479372787 -0.0490725736593703 0.308544041264837 -0.138664766825445 -0.0290072930051726 0.0686868981476787 0.0622968862183778 0.313003707318515 0.324563486107363 0.0640376581714228 -0.128778815860848 0.315274955348203 -0.12759391366926 -0.0338534509453142 0.297847784173997 -0.130859339827887 -0.129075479803501 -0.0828722233932997 -0.151382344862508 0.0401185743384697 -0.0711870436307084 0.323269962744175 0.313003707318515 0.325817408843999 -0.0728147672575183 -0.0728147672575183 0.877364068090175 -0.00949013184084996 0.376849448423169 0.753866335933972 -0.119073461385716 -0.119365605350928 0.242141396935112 0.242141396935112 -0.119073461385716 0.877086243351827 0.877086243351827 0.289188324782611 -0.100444109913453 0.877086243351827 0.277342979430137 -0.0695402228345027 0.329276716434275 0.289188324782611 -0.038127951598938 -0.0113364846356876 0.00270854937612016 -0.00949013184084996 -0.0634250479915903 -0.0637735037284636 -0.0331518279695216 0.000232378935313168 -0.0486557593526882 -0.0711870436307084 -0.0711870436307084 -0.0711870436307084 -0.070859259766869 -0.070859259766869 -0.0515203918092618 -0.0515203918092618 -0.0290295103075429 -0.119073461385716 -0.0507141338380283 -0.0834842254283193 0.877086243351827 0.15456775752318 0.324114719252984 0.865761693028037 -0.0365754594636797 0.865761693028037 0.955023543702201 -0.00178363781426519 0.877086243351827 0.877086243351827 -0.0473887685850245 -0.0711870436307084 -0.0847035597530597 0.940674709901119 0.887739624155559 0.24011221232032 0.985505435549174 -0.0995670804043152 0.363913052039212 -0.135049980595444 0.971595363610126 0.999999999999999 0.0640376581714228 0.865761693028037 0.854836723742365 0.330153040067962 0.985505435549174 0.945377671696687 0.865761693028037 0.877086243351827 0.955023543702201 0.940674709901119 -0.0980483208690585 -0.070859259766869 -0.070859259766869 0.985505435549174 -0.0315911527577794 0.877086243351827 -0.130859339827887 0.0622968862183778 -0.131157319339291 0.15456775752318 0.159420830303314 -0.119073461385716 0.15424748471435 0.00456392521120738 -0.00949013184084996
0.289560156298877 -0.0751528324828782 -0.0625543604805321 -0.056390239231663 -0.0756817362811396 -0.0751528324828782 0.244270597829259 0.135483090078196 0.2517674756651 0.190903148040378 0.213676741326841 0.138592017000872 -0.146422783595864 -0.0315293446167016 -0.0337934062017645 0.0207222868052619 0.442908470539409 -0.0371730675019583 0.0348113954252982 -0.0319930702352049 -0.0315293446167016 0.999999999999991 -0.032451106497206 0.0110665824413419 -0.0342309386288949 -0.0333510570014972 -0.0355164327002873 0.234508343434153 -0.00319832833231106 -0.0337934062017645 -0.0259621355543187 0.442908470539409 0.316664348182823 0.442908470539409 0.442908470539409 0.442908470539409 0.442908470539409 0.442908470539409 -0.1051779151534 -0.0447140052367254 -0.1051779151534 -0.0447140052367254 0.209355060415966 0.139447648659426 0.25355570947012 -0.0748879354939288 -0.0367646267814192 -0.0517369558476033 -0.0403202064399843 -0.0371730675019583 0.275582299779287 0.135202597453286 -0.0371730675019583 0.274883163396865 -0.0738252518432443 -0.0254025722507085 -0.0355164327002873 -0.00575993893728594 -0.0174612503226783 -0.0174612503226783 -0.0359364439044489 -0.124240811618737 -0.0754174309456413 -0.0333510570014972 -0.0403202064399843 -0.0371730675019583 -0.0371730675019583 -0.104922115705816 -0.101603876295609 -0.0375779087335409 0.283507716085447 -0.0333510570014972 -0.0842711950831107 -0.144949629807988 0.155509552023369 0.430398112958338 0.15243094100122 -0.185019293150182 -0.1859927220348 -0.115246972481225 -0.142614995259173 -0.115246972481225 -0.19338192565588 0.190408598064279 0.190408598064279 0.0447140052367217 -0.144363423767292 -0.143778930541958 0.137739764040425 -0.113163796532679 -0.0121636864882872 -0.0450656133338713 -0.104155236027722 -0.0714145193017491 -0.144070964423358 -0.101349094388101 -0.103899774574244 -0.0845283359188808 0.137739764040425 -0.104666404255499 0.139447648659426 0.138876848748234 0.139162058448736 0.135202597453286 -0.104666404255499 -0.185374166674707 -0.179227119722141 -0.19338192565588 -0.172247048526993 0.0345979298794459 -0.0329036938631288 -0.0578905350631457 -0.0545582774162334 -0.0893917530814546 -0.104410778474348 -0.1051779151534 0.155509552023369 0.135202597453286 0.210029538541333 -0.185505676166581 -0.185019293150182 -0.201101728305075 -0.198995317388661 0.288789520463822 -0.0450656133338713 -0.0759457538205772 -0.0319930702352049 -0.0548661504370748 -0.0785804644424528 -0.0712815801910294 -0.0836390934888954 -0.151213864559402 -0.0816913479898429 -0.0755643320027508 -0.0704072730687774 -0.0704072730687774 -0.0734371397587931 -0.0785804644424528 -0.0730102070213581 -0.0712815801910294 -0.122901973559807 -0.123704534716596 -0.112126118774152 -0.0747120012226551 0.138876848748234 -0.0865807860534506 0.138023477181921 0.15243094100122 -0.0863246511654121 0.233464266175272 0.132416272073501 -0.0704072730687774 -0.126125850016922 0.139162058448736 -0.105433804919972 -0.104155236027722 -0.104922115705816 -0.104410778474348 0.138023477181921 -0.104410778474348 0.267411346525163 0.224888296085816 0.148205374126207 -0.0891366438871818 0.138023477181921 -0.0747120012226551 -0.102207268893827 -0.0829332379609264 -0.131035310991402 -0.147015159308425 -0.113943727109883 -0.0270444917505535 -0.0403202064399843 -0.132139446587264 -0.0367646267814192 -0.0383772577034818 -0.0947366721112771 -0.0403202064399843 -0.0403202064399843 -0.0375779087335409 -0.0407000420383533 -0.0383772577034818 -0.0407000420383533 -0.0554787839939813 -0.0399375686895596 -0.129114902239305 -0.0800540312139747 -0.111608195808413 -0.0569930913505813 0.213765939167088 -0.112385305925879 -0.11109085988799 -0.113683586588287 -0.0566921320748828 -0.113683586588287 -0.0578905350631457 -0.0551729794484293 -0.0800540312139747 -0.113193368101485 -0.129936128545434 -0.129936128545434 -0.129662089314941 -0.128568888259591 -0.0467948909850505 -0.123704534716596 -0.0581879254738231 -0.0590750405587821 -0.0569930913505813 -0.11109085988799 -0.0107279460762836 -0.056390239231663 -0.120586859355014 -0.0711448343464601 -0.142905354454414 -0.146127268695989 -0.0557835831414724 -0.0517369558476033 -0.145243382015685 -0.112644646466674 -0.0554787839939813 -0.111608195808413 -0.029612090994318 -0.0578905350631457 -0.114464510123331 -0.112904142601315 -0.0724895025912697 -0.0747120012226551 0.0350922827865341 0.442908470539409 0.282768795653161 -0.0557835831414724 0.284997082684608 -0.0636921038638784 -0.0636921038638784 -0.0359364439044489 -0.0371730675019583 -0.0504510470520292 -0.041823521112187 -0.104155236027722 -0.104410778474348 0.190903148040378 0.190903148040378 0.264789015535261 -0.0337934062017645 -0.0337934062017645 0.252957106257494 0.313899387867207 -0.0337934062017645 0.242595815616751 0.453397233019164 0.288022987822198 0.232361668109392 -0.0333510570014972 -0.0375779087335409 -0.0403202064399843 -0.0371730675019583 -0.0554787839939813 -0.0557835831414724 -0.00927578673137816 0.0226843178320209 -0.00927578673137816 0.442908470539409 0.442908470539409 0.442908470539409 0.444957295919179 0.444957295919179 -0.0450656133338713 -0.0450656133338713 -0.0350922827865343 -0.104155236027722 -0.0439069111360297 -0.0730248294026769 -0.0337934062017645 0.135202597453286 0.264418924504141 -0.0342309386288949 -0.0319930702352049 -0.0342309386288949 -0.0310596717930887 -0.0355164327002873 -0.0337934062017645 -0.0337934062017645 -0.00481350925922831 0.442908470539409 0.37223163593855 -0.0315293446167016 -0.0355164327002873 0.210029538541333 -0.0319930702352049 0.316664348182823 -0.049472228836499 0.214261174147993 -0.032451106497206 -0.0315293446167016 -0.145243382015685 -0.0342309386288949 -0.0346638394408132 0.194375201131023 -0.0319930702352049 -0.0333510570014972 -0.0342309386288949 -0.0337934062017645 -0.0310596717930887 -0.0315293446167016 -0.0865807860534506 0.444957295919179 0.444957295919179 -0.0319930702352049 -0.0421929168188259 -0.0337934062017645 -0.114464510123331 -0.146127268695989 -0.114725157004514 0.135202597453286 0.139447648659426 -0.104155236027722 0.134922450310431 -0.0399375686895596 -0.0371730675019583
0.32471911858089 -0.058673805619853 0.271970424404944 0.351350858793668 -0.0535019834214183 -0.058673805619853 0.287421752200826 0.159416595734032 0.296242976624728 0.249220412122383 -0.139617969430565 0.163074724184695 0.086965222458937 0.913723076619959 0.933144740066871 0.0215385897599717 -0.0732682002168085 0.0127685080058965 -0.0659954068725887 0.928850473467925 0.913723076619959 -0.032451106497206 1 0.001707519262747 0.921163190761826 0.890537008485735 0.835450971128315 -0.138379325963358 -0.0392426240665299 -0.0397631156171119 -0.0305484268602536 -0.0732682002168085 -0.102477928707232 -0.0732682002168085 -0.0732682002168085 -0.0732682002168085 -0.0732682002168085 -0.0732682002168085 -0.123757918205738 -0.0526128721477917 -0.123757918205738 -0.0526128721477917 -0.0307435824770195 0.164081505814272 0.298347107445839 -0.0516288186969905 0.0148987456781346 0.627232622514372 0.0580530114309744 0.0127685080058965 -0.0654545746459029 0.159086553221968 0.0127685080058965 -0.0660175112574803 -0.0490576432701627 -0.0298900149735199 -0.00668406416443827 -0.0285318876759792 0.0101965119049963 0.0101965119049963 0.825528162713022 -0.114243882370865 -0.0640651378832156 0.890537008485735 0.0580530114309744 0.0127685080058965 0.0127685080058965 -0.123456930996921 -0.11955251436234 0.010676258109139 0.333590228393722 -0.0392426240665299 -0.0991579615643124 0.187588065359296 0.159568988476259 -0.0719138824058261 0.179358336785237 -0.243030640137876 -0.244046697796235 -0.135605705560794 0.0903222509215595 0.266067772156776 -0.227543439160999 0.248695858837574 0.248695858837574 0.0526128721477914 0.0866410803218266 0.0922650252911043 0.162071918110666 -0.133154530156983 -0.0509334986472196 -0.0530265928995661 -0.122554579658839 -0.0840301143596331 -0.0686056136117354 -0.119252724445191 -0.122253990151829 -0.0994605271216748 0.162071918110666 -0.12315604733036 0.164081505814272 0.163409872338574 0.163745465212181 0.159086553221968 -0.12315604733036 -0.242524879821121 -0.236082874857879 -0.227543439160999 -0.228937817094585 -0.153660609334689 -0.0387162328502216 0.321446722168988 0.366109554327198 -0.105183081923489 -0.122855264466687 -0.123757918205738 0.159568988476259 0.159086553221968 0.247131904199442 -0.243537909434142 -0.243030640137876 0.147137086190143 -0.23414845385357 0.323804251830726 0.436863725859647 -0.0541162594165694 -0.0376447447503011 0.344522143274908 -0.15321254870445 -0.154507345598036 -0.155482287309526 0.101193077470576 0.225858381640817 -0.151923447875615 -0.154183102755799 -0.154183102755799 -0.146820534086594 -0.15321254870445 -0.155156935099497 -0.154507345598036 -0.115100106018262 -0.116631619866407 -0.131933543422492 -0.155808014871563 0.163409872338574 -0.101875548901721 0.162405750053503 0.179358336785237 -0.10157416699586 -0.138998173162995 0.155808014871563 -0.154183102755799 -0.114297512330425 0.163745465212181 -0.124059011688669 -0.122554579658839 -0.123456930996921 -0.122855264466687 0.162405750053503 -0.122855264466687 -0.12135276576287 -0.144298778824926 0.149695706249026 -0.104882906903361 0.162405750053503 -0.155808014871563 0.226619999364668 -0.155156935099497 -0.154183102755799 0.220733063514371 -0.134072237875744 -0.0554619027155427 0.0580530114309744 -0.131361054865509 0.0148987456781346 0.00659822270709506 -0.111472197382229 0.0580530114309744 0.0580530114309744 0.0376083318174707 0.0204748553137736 0.00659822270709506 0.0560746296149736 -0.0300537798153544 0.0600706281471248 -0.12851728013168 -0.153859224163711 -0.13132412776772 0.346673570537466 -0.00611564662212702 -0.132238516783835 -0.130715402861629 -0.133766142728808 0.349905841318092 -0.133766142728808 0.322539118358259 0.342083423756166 -0.153859224163711 0.218080616380832 -0.152889746341164 -0.152889746341164 -0.152567297235542 -0.151280978842624 -0.0550613527804556 -0.108808234973257 0.337648689727516 0.331148941790096 0.346673570537466 -0.130715402861629 -0.0505072126703358 0.351350858793668 -0.167467206619834 -0.056225883790054 0.0940344245244306 0.0875535853391282 0.337298495043947 0.351019557558565 0.0893193509491223 -0.132543670630898 0.340670120973738 -0.13132412776772 -0.0348431581842121 0.322539118358259 -0.134685018814474 -0.13284900755794 -0.0852949967622049 -0.155808014871563 0.0412914427559663 -0.0732682002168085 0.332720775388441 0.356145285659064 0.33534269619543 -0.0316586064786656 -0.0316586064786656 0.825528162713022 0.0127685080058965 0.382434828742832 0.707274016300965 -0.122554579658839 -0.122855264466687 0.249220412122383 0.249220412122383 -0.122554579658839 0.933144740066871 0.933144740066871 0.297642759129771 -0.103380598215534 0.933144740066871 0.285451114545897 -0.0715732345367667 0.322893933753292 0.297642759129771 -0.0392426240665299 0.010676258109139 0.0580530114309744 0.0127685080058965 -0.0300537798153544 -0.0307700788852071 -0.0500782127776941 -0.00465043483558581 -0.0500782127776941 -0.0732682002168085 -0.0732682002168085 -0.0732682002168085 -0.0729308335762107 -0.0729308335762107 -0.0530265928995661 -0.0530265928995661 -0.0332234032212546 -0.122554579658839 -0.0521967639384275 -0.0859248907056545 0.933144740066871 0.159086553221968 0.317699747121059 0.921163190761826 -0.0376447447503011 0.921163190761826 0.957122118340225 -0.00668406416443827 0.933144740066871 0.933144740066871 -0.0487741814750364 -0.0732682002168085 -0.0410639860220325 0.942688481683553 0.835450971128315 0.247131904199442 0.928850473467925 -0.102477928707232 0.390862094093884 -0.138998173162995 0.9155754547228 0.913723076619959 0.0893193509491223 0.921163190761826 0.909605369994558 0.323804251830726 0.928850473467925 0.890537008485735 0.921163190761826 0.933144740066871 0.957122118340225 0.942688481683553 -0.101875548901718 -0.0729308335762107 -0.0729308335762107 0.928850473467925 -0.0120544457351656 0.933144740066871 -0.134685018814474 0.0875535853391282 -0.134991709770984 0.159086553221968 0.164081505814272 -0.122554579658839 0.15875691722243 0.0376931086071671 0.0127685080058965
-0.153199144116983 -0.120881383713411 -0.100617067945068 -0.0907022386389306 -0.121732111768136 -0.120881383713411 -0.149695777480712 -0.090811929634995 -0.142530760322877 0.0852365891636978 0.101782380136041 -0.08264090761255 -0.235517253355289 -0.0161994838211306 -0.00757283673319378 0.55769606528159 -0.0712125387456612 -0.0187870965943496 -0.0902151223424081 0.00494283179355468 -0.0161994838211306 0.0110665824413419 0.001707519262747 0.999999999999999 -0.0105387015845281 -0.0279222880141014 -0.0413643333493283 0.0224236894546555 -0.0536443110053687 -0.0543558182319892 -0.0347082313596755 -0.0712125387456612 -0.140086398642377 -0.0712125387456612 -0.0712125387456612 -0.0712125387456612 -0.0712125387456612 -0.0712125387456612 0.050217772586872 -0.0197757128487567 0.050217772586872 -0.0197757128487567 0.354351035032071 -0.0787157576661711 -0.140036389721403 -0.120455303770611 -0.017228061620827 -0.0236735236895179 -0.0299225061203886 -0.0187870965943496 -0.130352535545753 -0.092144616817035 -0.0187870965943496 -0.131093668592016 -0.118746004654391 -0.0314473970724872 -0.0413643333493283 -0.0245722285413649 -0.0280859686938823 -0.0280859686938823 -0.0439212145841353 -0.199838126201985 -0.121306983484575 -0.0279222880141014 -0.0195220679909482 -0.0187870965943496 -0.0187870965943496 0.0514409130995619 0.0613846402404453 -0.020304927978204 -0.156469702933933 -0.0536443110053687 0.0821304076152818 -0.0241860023692933 -0.0585431987559533 -0.0631567678519199 -0.0984449900185304 -0.0688941933531215 -0.0708646462321173 -0.185371768994679 -0.22939252448187 0.0461078680526725 -0.197300331143606 0.0842033349581813 0.0842033349581813 0.0573822733566766 -0.232204826432479 -0.231264684224722 -0.104854079984655 -0.18202103446001 -0.0677032079123601 -0.0221536712713434 0.0551204029669334 -0.114868403827498 -0.212550401393542 0.062680960733655 0.0563502768987949 0.0863535304646534 -0.0931340608968334 0.0526657277744638 -0.0787157576661711 -0.0813354343233304 -0.0800270517675003 -0.092144616817035 0.0526657277744638 -0.0769562814185019 -0.210952924212646 -0.197300331143606 -0.197841621260876 -0.210931042679913 -0.0529247389892263 -0.0931154256087046 -0.087755575528003 0.0984942043211363 0.0538922222774029 0.0602991506498022 -0.0585431987559533 -0.092144616817035 0.0859697046458106 -0.0698793040569476 -0.0688941933531215 -0.23495162713565 -0.2093187254085 -0.153607956563385 -0.0724868713222861 -0.122156777139183 -0.0514600244794885 -0.0882507813045189 -0.187594311610984 -0.188765598610444 -0.190597719947788 -0.243223582940237 -0.131398416482516 -0.18516717833399 -0.188149750321345 -0.188149750321345 -0.176664822823968 -0.187594311610984 -0.189989503754918 -0.188765598610444 -0.197684639875725 -0.198975538700722 -0.180351956673379 -0.191203547669329 -0.0813354343233304 0.0747455023550131 -0.108890885933565 -0.0984449900185304 0.0700175808830357 0.0113491418533735 0.192339371521168 -0.188149750321345 -0.202870161620978 -0.0800270517675003 0.0489963012586609 0.0551204029669334 0.0514409130995619 0.0538922222774029 -0.0917701085147739 0.0538922222774029 0.0740505199594194 0.0453624497884658 -0.0724758274524058 0.099906839359589 -0.108890885933565 -0.191203547669329 -0.209905339778708 -0.189989503754918 -0.188149750321345 -0.217629512637547 -0.183275532584136 -0.05418553854561 -0.0299225061203886 -0.19175333049069 -0.017228061620827 -0.0232244363312938 -0.152381482305724 -0.0299225061203886 -0.0299225061203886 -0.020304927978204 -0.0210539547471704 -0.0232244363312938 -0.0311708104808075 -0.0892361865064465 -0.0286455574583827 -0.186422856262088 -0.188793383939323 -0.179518891003238 -0.0916719106513077 -0.165888129624273 -0.180768852490962 -0.178686769580274 -0.182857103295828 -0.0911878254547022 -0.182857103295828 -0.0931154256087046 -0.0887443078188308 -0.188793383939323 -0.221132814073654 -0.186991264078767 -0.186991264078767 -0.18638577732215 -0.183937876421591 -0.075268369615739 -0.198975538700722 -0.0935937703783953 -0.0950206720059195 -0.0916719106513077 -0.178686769580274 -0.0690429014101682 -0.0907022386389306 -0.228926151826249 -0.0828803329713385 -0.229859559723724 -0.235041925296121 -0.0897264480373293 -0.0832175528900079 -0.233620216473831 -0.181185995030883 -0.0892361865064465 -0.179518891003238 -0.0291709902025826 -0.0931154256087046 -0.184113198566912 -0.181603387839475 -0.116597486594078 -0.191203547669329 0.0387669965484375 -0.0712125387456612 -0.156878583483373 -0.0897264480373293 -0.155652007724091 -0.102447098696354 -0.102447098696354 -0.0439212145841353 -0.0187870965943496 -0.0811492019123705 -0.0672720499917259 0.0551204029669334 0.0538922222774029 0.0852365891636978 0.0852365891636978 -0.167530998314618 -0.00757283673319378 -0.00757283673319378 -0.14087699071809 -0.141320339669263 -0.00757283673319378 -0.152010473439962 -0.0611358893188858 -0.154016762518804 -0.14087699071809 -0.0536443110053687 -0.020304927978204 -0.0299225061203886 -0.0187870965943496 -0.0892361865064465 -0.0897264480373293 -0.0633064757252032 -0.0564450275625316 -0.0633064757252032 -0.0712125387456612 -0.0712125387456612 -0.0712125387456612 -0.0852071038313661 -0.0852071038313661 -0.0221536712713434 -0.0221536712713434 -0.0387669965484339 0.0551204029669334 -0.0173750378184181 -0.11745854589902 -0.00757283673319378 -0.092144616817035 -0.156469702933933 -0.0105387015845281 -0.0514600244794885 -0.0105387015845281 0.0116562686004929 -0.0413643333493283 -0.00757283673319378 -0.00757283673319378 -0.0666738634919875 -0.0712125387456612 0.25538341056643 0.00825721625433174 -0.0413643333493283 0.0859697046458106 0.00494283179355468 -0.140086398642377 -0.0795747981755045 0.10394795358989 -0.0221850171901455 -0.0161994838211306 -0.233620216473831 -0.0105387015845281 -0.0134470533214146 -0.153607956563385 0.00494283179355468 -0.0279222880141014 -0.0105387015845281 -0.00757283673319378 0.0116562686004929 0.00825721625433174 0.0740251767456093 -0.0692022259791965 -0.0692022259791965 0.00494283179355468 -0.0268414878797875 -0.00757283673319378 -0.184113198566912 -0.235041925296121 -0.184532442321498 -0.092144616817035 -0.0787157576661711 0.0551204029669334 -0.0934739669146246 -0.0286455574583827 -0.0187870965943496
0.314113400366593 -0.0621234486047263 0.278507491209776 0.376050324823183 -0.0570471949590438 -0.0621234486047263 0.303185851645579 0.168160050427536 0.312490890039642 0.262889298802938 -0.120498711846398 0.172018814704251 0.100262921230968 0.865761693028037 0.987218217067472 0.0381151037244525 -0.015347042310882 -0.0238055792014254 -0.0696150290788786 0.880109340547201 0.865761693028037 -0.0342309386288949 0.921163190761826 -0.0105387015845281 0.999999999999997 0.869502997561733 0.814980919728009 -0.115264423611081 -0.0413949476938176 -0.0419439864246291 -0.0322239035255294 -0.015347042310882 -0.108098492379478 -0.015347042310882 -0.015347042310882 -0.015347042310882 -0.015347042310882 -0.015347042310882 -0.130545616473987 -0.0554985081244054 -0.130545616473987 -0.0554985081244054 -0.0300810604900756 0.17308081486063 0.314710425235179 -0.0549961023757568 -0.021866839645751 0.64306039398687 0.113572185450358 -0.0238055792014254 -0.0535116051543061 0.167811906213213 -0.0238055792014254 -0.0542912837348222 -0.052175544166707 -0.0315293800001401 -0.015859362757627 -0.0300967640683407 0.00528237063698826 0.00528237063698826 0.805153581244468 -0.125739170682282 -0.0676529417374499 0.869502997561733 0.113572185450358 -0.0238055792014254 -0.0238055792014254 -0.130228121146857 -0.126109560622224 0.0259478509722551 0.351886510752068 -0.0413949476938176 -0.104596436400921 0.166290232328185 0.129928114553843 -0.0724287507990042 0.169659445486698 -0.256360039008768 -0.257431823952363 -0.143043214417962 0.10043421662264 0.282012761506444 -0.240023418061235 0.262335975565672 0.262335975565672 0.0554985081244046 0.08897942497449 0.102014336536094 0.170961008149034 -0.14045760043208 -0.0537270267347613 -0.0559349200435078 -0.129276278926059 -0.0886388785501488 -0.0921225839356564 -0.125793328254113 -0.12895920311332 -0.104915596643617 0.170961008149034 -0.129910735040918 0.17308081486063 0.172372344587368 0.17272634358157 0.167811906213213 -0.129910735040918 -0.255826539469538 -0.249031212580984 -0.240023418061235 -0.241494272852402 -0.150124336125562 -0.0316208624874045 0.328636409230769 0.373524181026215 -0.11095201399161 -0.129593455266565 -0.130545616473987 0.129928114553843 0.167811906213213 0.26068624336807 -0.256895130289871 -0.256360039008768 0.129853824274685 -0.246990695204892 0.3131365459032 0.448827201449056 -0.0577190902366412 -0.0275590126375547 0.352704552496466 -0.161615732650924 -0.162981544722849 -0.164009958650602 0.0983427400399975 0.225428663562809 -0.160255929053407 -0.162639518270394 -0.162639518270394 -0.154873137907115 -0.161615732650924 -0.163666761985329 -0.162981544722849 -0.128267649089214 -0.129672584498195 -0.113671012969951 -0.164353551254658 0.172372344587368 -0.107463074103201 0.171313149631439 0.169659445486698 -0.107145162431241 -0.0901877386274511 0.164353551254657 -0.162639518270394 -0.126565441665241 0.17272634358157 -0.130863223904004 -0.129276278926059 -0.130228121146857 -0.129593455266565 0.171313149631439 -0.129593455266565 -0.0839584151812847 -0.100953780397987 0.14261726923641 -0.110635375398941 0.171313149631439 -0.164353551254658 0.204579147668764 -0.163666761985329 -0.162639518270394 0.19711841300233 -0.14142564127848 -0.0585037982683619 0.113572185450358 -0.143533845884491 -0.021866839645751 0.0213936827608796 -0.117586065909584 0.113572185450358 0.113572185450358 0.000154065065441588 -0.0157159310834064 0.0213936827608796 0.110981889562089 -0.0283331128456867 0.11621460007837 -0.140238327068801 -0.162297876045962 -0.138526806736079 0.371068072523786 -0.0203597149393704 -0.139491346860351 -0.13788469535217 -0.116511836344897 0.356646479032183 -0.116511836344897 0.329730498162661 0.368276731420453 -0.162297876045962 0.194881654248771 -0.161275225682759 -0.161275225682759 -0.160935091347235 -0.159578222792721 -0.0580812795401623 -0.124666162205903 0.361455020086225 0.354531864578617 0.371068072523786 -0.13788469535217 -0.0500682451563272 0.376050324823183 -0.176652209768258 -0.0526688324708552 0.104021843999336 0.100907613817317 0.345173282041057 0.361201155736249 0.102841450060205 -0.111738318331463 0.348644406222044 -0.138526806736079 -0.0367541861644525 0.347186717029012 -0.115292238013475 -0.14013532096409 -0.0899731354236083 -0.164353551254658 0.0435561370765534 -0.015347042310882 0.350969371225035 0.363162468456471 0.353735095415108 -0.0413373027087646 -0.0413373027087646 0.805153581244468 -0.0238055792014254 0.392191485533715 0.687896721984054 -0.129276278926059 -0.129593455266565 0.262889298802938 0.262889298802938 -0.0868728856575238 0.987218217067472 0.987218217067472 0.313967445824514 -0.0622394986223117 0.987218217067472 0.301107131259529 -0.0335116660569879 0.312164014551308 0.313967445824514 -0.0413949476938176 -0.0257151622418697 0.113572185450358 -0.0238055792014254 -0.0283331128456867 -0.0291798207715605 -0.0528248313623977 -0.013787063269877 -0.0528248313623977 -0.015347042310882 -0.015347042310882 -0.015347042310882 -0.0265225414336444 -0.0265225414336444 -0.0559349200435078 -0.0559349200435078 -0.041148599169696 -0.129276278926059 -0.0550595778038332 -0.0706135973927419 0.987218217067472 0.167811906213213 0.306887270469843 0.999999999999997 -0.0275590126375547 0.999999999999997 0.907356708205168 -0.015859362757627 0.987218217067472 0.987218217067472 -0.0434896125776617 -0.015347042310882 0.00476348478269693 0.921077419422157 0.814980919728009 0.26068624336807 0.880109340547201 -0.0780254128075097 0.401002796523547 -0.119489506256124 0.894268154729806 0.865761693028037 0.0986662754411775 0.999999999999997 0.987511458081421 0.3131365459032 0.880109340547201 0.869502997561733 0.999999999999997 0.987218217067472 0.907356708205168 0.921077419422157 -0.107463074103202 -0.0142826726732118 -0.0142826726732118 0.880109340547201 -0.0468101858400127 0.987218217067472 -0.115292238013475 0.100907613817317 -0.11579007349858 0.167811906213213 0.17308081486063 -0.129276278926059 0.167464190807236 0.0931452933886171 -0.0238055792014254
0.28773720038075 -0.0573989085650806 0.239118144922494 0.318176380008878 -0.0586053952393884 -0.0573989085650806 0.263858814191725 0.163837617425123 0.273395379635291 0.23948489831359 -0.143489925599724 0.167597194944842 0.0801258191821661 0.945377671696687 0.88097608816468 -0.0113673193337972 -0.0753001110158951 -0.0192297031792145 -0.0606559016940382 0.931448563902575 0.945377671696687 -0.0333510570014972 0.890537008485735 -0.0279222880141014 0.869502997561733 1 0.913702751666634 -0.142216931445181 -0.0403309203722861 -0.0408658464578902 -0.0313956112901778 -0.0753001110158951 -0.105319898475729 -0.0753001110158951 -0.0753001110158951 -0.0753001110158951 -0.0753001110158951 -0.0753001110158951 -0.1271900354098 -0.0540719589381287 -0.1271900354098 -0.0540719589381287 -0.0369690197058958 0.168631897151959 0.275653674380212 -0.0567882730971225 -0.0173125378653543 0.568208382535973 0.0307583225019851 -0.0192297031792145 -0.0863889200736155 0.163498422007127 -0.0192297031792145 -0.0869796171862058 -0.0542945239214979 -0.0307189399918755 0.0162317592390143 -0.0293231484209621 0.0598218371559127 0.0598218371559127 0.928056685023619 -0.100640953920967 -0.0635843952981012 1 0.0307583225019851 -0.0192297031792145 -0.0192297031792145 -0.126880701071421 -0.122868005179257 -0.0211173325201501 0.311822703763796 -0.0403309203722861 -0.0554200082528397 0.21278825090437 0.147392916173332 -0.073908234578147 0.184332392928855 -0.249770488813618 -0.250814724297041 -0.110478728049558 0.0835744939371533 0.28938770610162 -0.233853788943368 0.238911635999841 0.238911635999841 0.0540719589381282 0.0844548312007887 0.0856926486853752 0.166566578545389 -0.106269133205418 -0.0467113573489494 -0.0544971532031173 -0.125953325269479 -0.0395590423852059 -0.0574186229265377 -0.122559901336443 -0.125644399662176 -0.0569194565369609 0.166566578545389 -0.126571473146782 0.168631897151959 0.167941637596895 0.168286537301868 0.163498422007127 -0.126571473146782 -0.249250702495865 -0.242630044591595 -0.233853788943368 -0.235286836471306 -0.109999808316951 -0.0397899310084315 0.307043332367326 0.332453670444312 -0.086439358065263 -0.126262348820553 -0.1271900354098 0.147392916173332 0.163498422007127 0.237199468606468 -0.250291825958665 -0.249770488813618 0.15121756630964 -0.240641977245257 0.286774061655182 0.421375040434103 -0.0592014084131011 -0.0386887278584008 0.329998701510005 -0.157461516624326 -0.158792221480478 -0.159794200768791 0.0943904311066725 0.255422446909093 -0.156136665799075 -0.158458986571687 -0.158458986571687 -0.150892235422993 -0.157461516624326 -0.159459825726658 -0.158792221480478 -0.0977506241309292 -0.0994920379193275 -0.10408999657265 -0.160128961572383 0.167941637596895 -0.0690899279801144 0.16690966848457 0.184332392928855 -0.0867015073539993 -0.142852940828469 0.160128961572383 -0.158458986571687 -0.104590230583208 0.168286537301868 -0.127499478969541 -0.125953325269479 -0.126880701071421 -0.126262348820553 0.16690966848457 -0.126262348820553 -0.124718182062479 -0.118563125252283 0.156752891153508 -0.104374734686499 0.16690966848457 -0.160128961572383 0.215858468297721 -0.159459825726658 -0.158458986571687 0.22685454451354 -0.107869951945682 -0.057000000263076 0.0307583225019851 -0.1219196972113 -0.0173125378653543 -0.0248098337935835 -0.114563600760346 0.0307583225019851 0.0307583225019851 0.00529791118441264 -0.0104205139742761 -0.0248098337935835 0.029041160427128 -0.0240758322830717 0.0325102753395068 -0.119325132704577 -0.158126126014615 -0.102980184212883 0.313645082487345 -0.0378443983681344 -0.104639750137182 -0.101856216478747 -0.107339421817443 0.315897298556404 -0.107339421817443 0.307043332367326 0.307800451625509 -0.158126126014615 0.224128538374065 -0.157129762142576 -0.157129762142576 -0.156798370715212 -0.155476379489797 -0.056588342074527 -0.0947470272132964 0.304892382604941 0.298580552529419 0.313645082487345 -0.101856216478747 -0.0519079042466659 0.318176380008878 -0.1082667974293 -0.0225900676163528 0.087550404531529 0.0807439910044088 0.322817805039731 0.336789973022611 0.0825989785072175 -0.105186150466401 0.325181538315904 -0.102980184212883 -0.0358094462761722 0.307043332367326 -0.108922069959057 -0.105729258167868 -0.0876604407681494 -0.160128961572383 0.0424365579382347 -0.0753001110158951 0.31091143137867 0.322817805039731 0.313657603492712 -0.0366875153319705 -0.0366875153319705 0.928056685023619 -0.0192297031792145 0.387281972398237 0.797423462076267 -0.125953325269479 -0.126262348820553 0.23948489831359 0.23948489831359 -0.125953325269479 0.88097608816468 0.88097608816468 0.274898375297119 -0.106247601271547 0.88097608816468 0.261711607566625 -0.0735581396900325 0.285814803453643 0.274898375297119 -0.0403309203722861 -0.0211173325201501 0.0307583225019851 -0.0192297031792145 -0.0240758322830717 -0.0249378954671621 -0.0435348188171526 -0.00931487950453794 -0.051467007111945 -0.0753001110158951 -0.0753001110158951 -0.0753001110158951 -0.0749533883529264 -0.0749533883529264 -0.0544971532031173 -0.0544971532031173 -0.0372567751743788 -0.125953325269479 -0.0536443110053687 -0.0883078032491394 0.88097608816468 0.163498422007127 0.281580124033309 0.869502997561732 -0.0386887278584008 0.869502997561732 0.902626396404622 0.0162317592390143 0.88097608816468 0.88097608816468 -0.0501268117534177 -0.0753001110158951 -0.0895975886558002 0.888835756572138 0.913702751666634 0.237199468606468 0.931448563902575 -0.105319898475729 0.375854050721951 -0.142852940828469 0.973015832623958 0.945377671696687 0.0825989785072175 0.869502997561732 0.858433325384492 0.288133692189128 0.931448563902575 1 0.869502997561732 0.88097608816468 0.902626396404622 0.888835756572138 -0.0882730459750079 -0.0749533883529264 -0.0749533883529264 0.931448563902575 -0.0419241160988775 0.88097608816468 -0.108922069959057 0.0807439910044088 -0.109443770133762 0.163498422007127 0.168631897151959 -0.125953325269479 0.163159644375267 0.0325102753395068 -0.0192297031792145
0.269562055545325 -0.0563492554759334 0.290252004432098 0.303006658749374 -0.0578512319416479 -0.0563492554759334 0.270758747486554 0.15324196940488 0.250600355495631 0.27276173142034 -0.152806259948613 0.133114751349066 0.084309832228035 0.887739624155559 0.825992516695833 0.0301318017912488 -0.0801891024053629 -0.0303639702103463 -0.0722293221933914 0.874389203795437 0.887739624155559 -0.0355164327002873 0.835450971128315 -0.0413643333493283 0.814980919728009 0.913702751666634 1 -0.151450614422426 -0.0429494759065248 -0.0435191330036947 -0.0334340262565568 -0.0801891024053629 -0.112157977063406 -0.0801891024053629 -0.0801891024053629 -0.0801891024053629 -0.0801891024053629 -0.0801891024053629 -0.135448070883525 -0.0575826754310217 -0.135448070883525 -0.0575826754310217 -0.0468859956432372 0.13488701156521 0.238695715542555 -0.0555878880178589 -0.0283914378971909 0.524099174795837 0.0190754847184416 -0.0303639702103463 -0.0929495739187347 0.152775773582555 -0.0303639702103463 -0.093606290394489 -0.0524712704411042 -0.0327134208908756 0.00396082583997926 -0.0312270051113186 0.100776254360635 0.0513857791211837 0.988312388246438 -0.135301764367053 -0.0638265786181307 0.913702751666634 0.0190754847184416 -0.0303639702103463 -0.0303639702103463 -0.135118652472276 -0.130845425282072 -0.0323078556479441 0.291737297336234 -0.0429494759065248 -0.0899742739583398 0.212985164290708 0.120894772514694 -0.0787068559558385 0.152970557411313 -0.26598727458828 -0.267099308886582 -0.0954477136376627 0.0887074219380759 0.250242783709538 -0.24903715514448 0.272187628918189 0.272187628918189 0.0575826754310214 0.0891079074212971 0.0904786375275823 0.156940228997545 -0.145732285260188 -0.0361327123170621 -0.0580354761772278 -0.134131065174633 -0.0349114316587573 -0.0800790630693501 -0.130517317258467 -0.133802082032041 -0.0916432745578076 0.155586521821386 -0.134789347383865 0.13488701156521 0.133707687227513 0.134298427309141 0.152775773582555 -0.134789347383865 -0.265433740234866 -0.258383224538225 -0.24903715514448 -0.250563245789223 -0.14120297384082 -0.0370342192868041 0.359754870062429 0.317510242564103 -0.115118658609271 -0.13446015262017 -0.135448070883525 0.120894772514694 0.152775773582555 0.270475943381169 -0.266542460459163 -0.26598727458828 0.161035631245403 -0.256266078442775 0.268515117424597 0.407194252899963 -0.0585920110496671 -0.032898084058051 0.315018457767766 -0.167684980953435 -0.169102084149455 -0.170169118695282 0.0973420602133467 0.218420243661645 -0.166274111871509 -0.168747213381464 -0.168747213381464 -0.160689177682016 -0.167684980953435 -0.169813033768799 -0.169102084149455 -0.13278135333917 -0.134299766377999 -0.144395964318795 -0.170525614429464 0.133707687227513 -0.105247060602491 0.131922130064821 0.152970557411313 -0.111168846168845 -0.15212791782715 0.170525614429464 -0.168747213381464 -0.0952369316636097 0.134298427309141 -0.135777605607523 -0.134131065174633 -0.135118652472276 -0.13446015262017 0.15739897820222 -0.13446015262017 -0.132815728134953 -0.0866401465133282 0.151722252335386 -0.114790129105922 0.15739897820222 -0.170525614429464 0.166027628459305 -0.169813033768799 -0.168747213381464 0.241583472530052 -0.14673667949971 -0.0607008249594313 0.0190754847184416 -0.151656633888266 -0.0283914378971909 -0.0361153892440027 -0.122001842883861 0.0190754847184416 0.0190754847184416 -0.00717992368951328 -0.0232911059909852 -0.0361153892440027 0.0173862409416191 -0.0240683897246142 0.020799646164685 -0.148104669732476 -0.168392741270629 -0.143728983361118 0.298397166002996 -0.0450168742418279 -0.144729745413888 -0.143062758400128 -0.146401670655343 0.300688645686629 -0.146401670655343 0.359754870062429 0.364223891472151 -0.168392741270629 0.238680475674843 -0.167331686731798 -0.167331686731798 -0.16697877913649 -0.16557095531892 -0.0530748090617222 -0.131904086514517 0.289484194085519 0.350310878434326 0.298397166002996 -0.143062758400128 -0.0552781157043058 0.303006658749374 -0.140662755690645 -0.0182105840539403 0.0925348605596002 0.0849953862774321 0.307724928786477 0.323197885083335 0.0870517706723055 -0.145063724043348 0.310126563778036 -0.143728983361118 -0.0381344371977491 0.359754870062429 -0.147407343625518 -0.145397903046494 -0.0933519481820233 -0.170525614429464 0.0451918256736953 -0.0801891024053629 0.306006661613598 0.307724928786477 0.293739212989489 -0.0395191021753306 -0.0395191021753306 0.988312388246438 -0.0303639702103463 0.371725622635264 0.849197574853178 -0.134131065174633 -0.13446015262017 0.27276173142034 0.27276173142034 -0.134131065174635 0.825992516695833 0.825992516695833 0.252288585574414 -0.113145912585572 0.825992516695833 0.268448407228687 -0.078334030544881 0.267471659669624 0.252288585574414 -0.0429494759065248 -0.0323078556479441 0.0190754847184416 -0.0303639702103463 -0.0240683897246142 -0.0250569125161501 -0.0325609954530173 0.00631425253208417 -0.0548085925520919 -0.0801891024053629 -0.0801891024053629 -0.0801891024053629 -0.0798198681671659 -0.0798198681671659 -0.0580354761772278 -0.0580354761772278 -0.0451918256736957 -0.134131065174633 -0.0571272617083755 -0.0940413418041721 0.825992516695833 0.152775773582555 0.263604040873158 0.814980919728009 -0.032898084058051 0.814980919728009 0.847315836967496 0.00396082583997926 0.825992516695833 0.825992516695833 -0.050449485061498 -0.0801891024053629 -0.0817642895002875 0.83409416489067 1 0.270475943381169 0.874389203795437 -0.112157977063406 0.36131023215076 -0.15212791782715 0.913692734037975 0.887739624155559 0.0870517706723055 0.814980919728009 0.804352879672023 0.270700890541146 0.874389203795437 0.913702751666634 0.814980919728009 0.825992516695833 0.847315836967496 0.83409416489067 -0.111498696560158 -0.0798198681671659 -0.0798198681671659 0.874389203795437 -0.053848088993167 0.825992516695833 -0.147407343625518 0.0849953862774321 -0.14774300455953 0.152775773582555 0.13488701156521 -0.134131065174633 0.152308619290071 0.020799646164685 -0.0303639702103463
0.179650693085815 -0.320469759763492 0.0382861252032312 0.00336837942964593 -0.310552159604164 -0.320469759763492 0.0635724039072163 0.559751167974123 0.0699786736448631 0.05240108989588 0.115094402800969 0.567196550813987 -0.354958772598906 -0.134448711525492 -0.115212615565089 -0.131113311564817 0.513344961772114 -0.158514903809363 -0.239170149248532 -0.136426149136935 -0.134448711525492 0.234508343434153 -0.138379325963358 0.0224236894546555 -0.115264423611081 -0.142216931445181 -0.151450614422426 1 0.268664368758151 0.257412626799982 -0.110708792591876 0.513344961772114 0.234415762228502 0.513344961772114 0.513344961772114 0.513344961772114 0.513344961772114 0.513344961772114 0.54111597722945 -0.190671276688612 0.54111597722945 -0.190671276688612 0.284518777548113 0.571042688152844 0.0615450049489485 -0.319340175267398 -0.156773214304582 -0.206281148029247 -0.140790920170403 -0.158514903809363 0.118388458258876 0.558555714503958 -0.158514903809363 0.115058609081523 -0.314808636495157 -0.0739116168655881 -0.151450614422426 0.185006130389397 -0.0744589726189211 -0.0744589726189211 -0.153241643253248 -0.457681743040743 -0.321598071272102 -0.142216931445181 -0.14233773817064 -0.158514903809363 -0.158514903809363 0.544079446517936 0.505384928844502 -0.142682103768023 0.152528752933191 0.268664368758151 0.685865335004676 0.284465757523689 0.641727693823323 0.511484301205875 0.650002207891684 -0.0301751314782779 -0.0358667247832273 -0.395717682374551 -0.344322987325761 0.457938812261103 -0.112112549658973 0.0477367683175803 0.0477367683175803 0.150841154301739 -0.361235258607649 -0.353390831897348 0.581427429474455 -0.401977453136059 -0.11416136194284 -0.192170618213097 0.535161510561735 0.373785158863955 -0.195802103695168 0.514429999024827 0.543981228050094 0.6881368989789 0.539268510455035 0.552429640569303 0.571042688152844 0.574431758423911 0.57569711548618 0.558503461740067 0.540823326987401 -0.0312468131955425 -0.0822014291242419 -0.112112549658973 -0.104245911606437 -0.2555751960915 -0.117098255912053 0.01338632462983 -0.0159593881052517 0.617131555127925 0.537991711751442 0.546071939554484 0.64169131611371 0.558503461740067 0.0613745797101201 -0.0290813998124328 -0.0301751314782779 -0.138158346730227 -0.0909254058980444 0.173612314726481 -0.123653950328933 -0.323850967127319 -0.136426149136935 -0.00753991594676488 -0.499745209373145 -0.492388453094388 -0.489363881794776 -0.49156649370476 -0.218347880657227 -0.494587436852959 -0.491008365452929 -0.491008365452929 -0.47565341170608 -0.499745209373145 -0.494670752740254 -0.492388453094388 -0.464823626547129 -0.468361920005961 -0.398592854530908 -0.496964486589716 0.580340140906855 0.71233120629937 0.582653645852338 0.650002207891684 0.71609920260305 0.968548026242067 0.540322035739567 -0.491008365452929 -0.459721446514274 0.575650328907051 0.54395195115384 0.535161510561735 0.538281469297419 0.53216434784947 0.517230528813549 0.537991711751442 0.841647580336499 0.899661456506454 0.615621776624928 0.608204109281069 0.582653645852338 -0.496964486589716 -0.541450307431984 -0.487955770807359 -0.496076061592953 -0.512054388030412 -0.404918991381135 -0.161247339273447 -0.140790920170403 -0.489096709738668 -0.156773214304582 -0.130747199124169 -0.39504377770992 -0.140790920170403 -0.140790920170403 -0.160241244227168 -0.107697536310122 -0.130747199124169 -0.141421113505571 -0.236574883356158 -0.154186825132923 -0.474400358453911 -0.502033542036826 -0.394129079326488 0.00773565120097422 0.145105461124613 -0.399063974465508 -0.391688201289684 -0.404913343599578 -0.00739744079203253 -0.404913343599578 0.00715471041936296 -0.0409096775231576 -0.502033542036826 -0.509822601358012 -0.50407826412398 -0.50407826412398 -0.502750164629846 -0.497999244861159 -0.041308680466506 -0.449334792662289 -0.00306193212983606 0.015061774028666 0.00773565120097422 -0.391688201289684 0.269204850167247 0.00990545112160934 -0.195179516981632 0.356527907531685 -0.361622191936998 -0.352959978472569 0.00575801324072356 -0.0518537906594996 -0.342080179430711 -0.400525609745392 -0.00934029595689641 -0.39567673962342 0.251794536081481 0.018309425637756 -0.408349306733285 -0.398958018530142 -0.294912140727953 -0.496964486589716 0.149641937138103 0.513344961772114 0.154969389041578 -0.0141194464123389 0.165126174306088 -0.27159845543731 -0.27159845543731 -0.153241643253248 -0.158514903809363 -0.093683486547575 -0.0777353158350928 0.535161510561735 0.537991711751442 0.05240108989588 0.05240108989588 0.189108244560409 -0.115212615565089 -0.115212615565089 0.0635223061953458 0.245951492947394 -0.115212615565089 0.0707026599321263 0.500755809177585 0.178770791776488 0.0583641762727014 -0.142216931445181 -0.160241244227168 -0.140790920170403 -0.158514903809363 -0.236574883356158 -0.237874620256883 -0.1112396520411 -0.149641937138102 -0.153939909797987 0.513344961772114 0.513344961772114 0.513344961772114 0.518947094479009 0.518947094479009 -0.192170618213097 -0.192170618213097 -0.149641937138102 0.535161510561735 -0.189163282916727 -0.283638327395057 -0.115212615565089 0.558555714503958 0.180509674817405 -0.115264423611081 -0.136426149136935 -0.115264423611081 -0.132445913600542 -0.151450614422426 -0.115212615565089 -0.115212615565089 0.340269313716611 0.513344961772114 0.353072656621653 -0.134448711525492 -0.151450614422426 0.0613745797101201 -0.136426149136935 0.236436248058958 -0.0923348284863914 0.107711072205396 -0.138379325963358 -0.134448711525492 -0.354054208785475 -0.115264423611081 -0.115150435599715 0.166624191152771 -0.136426149136935 -0.142216931445181 -0.115264423611081 -0.115212615565089 -0.132445913600542 -0.134448711525492 0.700329063928789 0.510796232174341 0.510796232174341 -0.136426149136935 -0.155528913079813 -0.115212615565089 -0.394003016830521 -0.352959978472569 -0.395526498176592 0.558555714503958 0.571042688152844 0.535161510561735 0.563263055279607 -0.140115278019107 -0.158514903809363
0.335681738838645 -0.0908811646504192 -0.0756460261923984 -0.068191849155608 -0.0915207598803802 -0.0908811646504192 0.295392677656362 0.163837617425123 0.30445853673916 0.256131918686567 0.281071442498282 0.167597194944842 -0.177066820569674 -0.038127951598938 -0.0408658464578902 -0.039044870107933 0.535602402548544 -0.0104280949642882 -0.0606559016940382 -0.0386887278584008 -0.038127951598938 -0.00319832833231106 -0.0392426240665299 -0.0536443110053687 -0.0413949476938176 -0.0403309203722861 -0.0429494759065248 0.268664368758151 0.999999999999996 0.960507955172783 -0.0311268960010185 0.535602402548543 0.368324439445199 0.535602402548543 0.535602402548543 0.535602402548543 0.535602402548543 0.535602402548543 -0.1271900354098 -0.0540719589381287 -0.1271900354098 -0.0540719589381287 0.274939389498429 0.168631897151959 0.306621020380808 -0.0905608287951667 -0.00941983038185886 -0.0399170338408633 -0.0177663435442945 -0.0104280949642882 0.333257437325316 0.163498422007127 -0.0104280949642882 0.3324119824491 -0.0892757417979303 0.00797967794336222 -0.0429494759065248 0.727063705719743 0.0598218371559127 0.0598218371559127 -0.0434573889969435 -0.150242502963498 -0.0912011395025436 -0.0403309203722861 -0.0177663435442945 -0.0104280949642882 -0.0104280949642882 -0.126880701071422 -0.122868005179257 -0.0114138741645205 0.328362854225764 0.919751945312816 -0.101907860324234 -0.175285358347583 0.169764530774963 0.528592643238019 0.166359024648445 -0.249770488813618 -0.250814724297041 -0.139366391598277 -0.172462120688805 -0.139366391598277 -0.233853788943368 0.255592818224662 0.255592818224662 0.0529022729129602 -0.174576468397017 -0.17386964972773 0.166566578545389 -0.136847238957974 -0.0467113573489494 -0.0544971532031173 -0.125953325269479 -0.0863604800068105 -0.174222801809726 -0.122559901336443 -0.125644399662176 -0.10221881678272 0.166566578545389 -0.126571473146782 0.168631897151959 0.167941637596895 0.168286537301868 0.163498422007127 -0.126571473146782 -0.249250702495865 -0.242630044591595 -0.233853788943368 -0.235286836471306 -0.194535949104118 -0.0397899310084315 -0.070006133833655 -0.0659764859034106 -0.108100072369675 -0.126262348820553 -0.1271900354098 0.169764530774963 0.163498422007127 0.253985491205208 -0.250291825958665 -0.249770488813618 -0.266707905414255 -0.240641977245257 0.334750553052364 -0.0544971532031173 -0.0918400322308604 -0.0386887278584008 -0.0663487920131591 -0.157461516624326 -0.158792221480478 -0.159794200768791 -0.182860601103494 -0.0987880909062354 -0.156136665799075 -0.158458986571687 -0.158458986571687 -0.150892235422993 -0.157461516624326 -0.159459825726658 -0.158792221480478 -0.148623466686966 -0.149593991552399 -0.135592391201592 -0.160128961572383 0.167941637596895 -0.104700813168672 0.16690966848457 0.166359024648445 -0.10439107318731 0.282324746962773 0.160128961572383 -0.158458986571687 -0.152522050911034 0.168286537301868 -0.127499478969541 -0.125953325269479 -0.126880701071422 -0.126262348820553 0.16690966848457 -0.126262348820553 -0.124718182062479 0.271953958211539 0.179222479886031 -0.107791572744012 0.16690966848457 -0.160128961572383 -0.173164875900394 -0.159459825726658 -0.158458986571687 -0.177783171409548 -0.137790397011514 -0.057000000263076 -0.0177663435442945 -0.159794200768791 -0.00941983038185886 -0.0133221739940767 -0.114563600760346 -0.0177663435442945 -0.0177663435442945 -0.0114138741645205 -0.00635554360401277 -0.0133221739940767 -0.0186055122539504 -0.0373196101447191 -0.0169115785675108 -0.156136665799075 -0.158126126014615 -0.134966074923544 -0.0689208689525912 0.323376429204856 -0.135905822238498 -0.134340468550367 -0.137475813079091 -0.0685569235285261 -0.137475813079091 -0.070006133833655 -0.0667198356182942 -0.158126126014615 -0.179945493174877 -0.157129762142576 -0.157129762142576 -0.156798370715212 -0.155476379489797 0.0283342707974586 -0.149593991552399 -0.0703657634841318 -0.071438538114662 -0.0689208689525912 -0.134340468550367 0.755215561110522 -0.068191849155608 -0.172111491925285 -0.0860343541374881 -0.172813247598579 -0.176709458945566 -0.0674582292746631 -0.0625647051156545 -0.175640588375141 -0.13621943876644 -0.0670896403526862 -0.134966074923544 -0.0358094462761722 -0.070006133833655 -0.138420171901279 -0.136533243451632 -0.0836950429547427 -0.160128961572383 0.0424365579382347 0.535602402548543 0.327468420480089 -0.0674582292746631 0.330165062896726 -0.0383925462593232 -0.0383925462593232 -0.0434573889969435 -0.0104280949642882 -0.0610096753833734 -0.0505765409350705 -0.125953325269479 -0.126262348820553 0.256131918686567 0.256131918686567 0.320205284663956 -0.0408658464578902 -0.0408658464578902 0.305897138720866 0.365106777119263 -0.0408658464578902 0.293367389280925 0.531100564320672 0.333824127602858 0.305897138720866 -0.000693470955017675 -0.0114138741645205 -0.0177663435442945 -0.0104280949642882 -0.0373196101447191 -0.0387954360400602 -0.0435348188171526 -0.0424365579382338 -0.051467007111945 0.535602402548543 0.535602402548543 0.535602402548543 0.538080015574253 0.538080015574253 -0.0544971532031173 -0.0544971532031173 -0.0372567751743788 -0.125953325269479 -0.0536443110053687 -0.0865440608445015 -0.0408658464578902 0.163498422007127 0.328498944360673 -0.0413949476938176 -0.0386887278584008 -0.0413949476938176 -0.0375599834757867 -0.0429494759065248 -0.0408658464578902 -0.0408658464578902 0.804577808991312 0.535602402548543 0.450133993306687 -0.0381279515989381 -0.0429494759065248 0.253985491205208 -0.0386887278584008 0.368324439445199 -0.0598260055672214 0.282324746962773 -0.0392426240665299 -0.0381279515989381 -0.175640588375141 -0.0413949476938176 -0.0419184479886851 0.334879918350042 -0.0386887278584008 -0.0403309203722861 -0.0413949476938176 -0.0408658464578902 -0.0375599834757867 -0.0381279515989381 -0.104700813168672 0.538080015574253 0.538080015574253 -0.0386887278584008 -0.0218186406817703 -0.0408658464578902 -0.138420171901279 -0.176709458945566 -0.138735368166565 0.163498422007127 0.168631897151959 -0.125953325269479 0.163159644375267 -0.0169115785675108 -0.0104280949642882
0.326201078966987 -0.0846810384446328 -0.0766493514899434 -0.0690963065446869 -0.0876180493232743 -0.0846810384446328 0.299310595901632 0.166010665165048 0.308496699314763 0.24523192741456 0.271026605326249 0.16982010755439 -0.179415332836281 -0.0386336587762784 -0.0414078674948256 -0.0410203174617661 0.525945103778286 0.00302331429567907 -0.0641520841116509 -0.0392018728488754 -0.0386336587762784 -0.0337934062017645 -0.0397631156171119 -0.0543558182319892 -0.0419439864246291 -0.0408658464578902 -0.0435191330036947 0.257412626799982 0.960507955172783 0.999999999999998 -0.0318120245854289 0.525945103778286 0.359144255465733 0.525945103778286 0.525945103778286 0.525945103778286 0.525945103778286 0.525945103778286 -0.128877010741426 -0.0547891382404813 -0.128877010741426 -0.0547891382404813 0.278586027116552 0.170868533455297 0.31068786489322 -0.0832166060302138 0.00439209491680447 -0.0349690004907489 -0.00683348168118013 0.00302331429567907 0.337677571921842 0.165666970854502 0.00302331429567907 0.336820903419373 -0.0773829828061403 0.00622761097078188 -0.0435191330036947 0.717546581377608 0.0580410560685816 0.0580410560685816 -0.0440337827606437 -0.152235232939901 -0.0861481425248503 -0.0408658464578902 -0.00683348168118013 0.00302331429567907 0.00302331429567907 -0.128563573570647 -0.124497655592635 0.00168808194865778 0.318786576484562 0.934056757729543 -0.10325950745533 -0.177610242325911 0.156622648211169 0.519052969474272 0.151906868169422 -0.238578979369745 -0.239673627638224 -0.141214867101302 -0.174749558869825 -0.141214867101302 -0.222118953913928 0.244942600067545 0.244942600067545 0.0323711489341404 -0.176891950067567 -0.176175756562781 0.168775821652946 -0.138662301872133 -0.0256202635769599 -0.0552199720371643 -0.127623897590502 -0.0875059156451406 -0.176533592650474 -0.12418546523801 -0.127310874571976 -0.103574588261081 0.168775821652946 -0.128250244225021 0.170868533455297 0.170169118695282 0.170518592951181 0.165666970854502 -0.128250244225021 -0.238033702733342 -0.231063630375174 -0.222118953913928 -0.223639445056743 -0.197116161824364 -0.0403176817228817 -0.0709346548491524 -0.0668515599909963 -0.109533849432846 -0.127937019851872 -0.128877010741426 0.156622648211169 0.165666970854502 0.242991201969857 -0.239125617018571 -0.238578979369745 -0.256219605119279 -0.228960942475188 0.325258391678355 -0.0552199720371643 -0.0890908902928888 -0.0392018728488754 -0.0672288041544331 -0.137588667595015 -0.139347540298337 -0.138994013401074 -0.185285958736218 -0.100098359213656 -0.135814198536917 -0.138909197189357 -0.138909197189357 -0.130538396812235 -0.137588667595015 -0.138537268628815 -0.139347540298337 -0.15059472269923 -0.151578120047175 -0.137390810538265 -0.137542311032666 0.170169118695282 -0.106089504416752 0.169123462139363 0.151906868169422 -0.105775656222777 0.270979645203948 0.141092375683552 -0.138909197189357 -0.154545015497738 0.170518592951181 -0.129190558582214 -0.127623897590502 -0.128563573570647 -0.127937019851872 0.169123462139363 -0.127937019851872 -0.126372372155803 0.259542729668632 0.162415574279586 -0.109221258045933 0.169123462139363 -0.137542311032666 -0.154954892656445 -0.138537268628815 -0.135118172803734 -0.161704521315012 -0.139617969430566 -0.0577560154181674 -0.00683348168118013 -0.138994013401074 0.00439209491680447 -0.000887595795813294 -0.11608310633924 -0.00683348168118013 -0.00683348168118013 0.00168808194865778 0.00780291860772027 -0.000887595795813294 -0.00794704348145186 -0.0409869802309425 -0.0056960811815094 -0.133899001212623 -0.136698054531967 -0.136756187162041 -0.0698349956401305 0.327665507803975 -0.137708398743816 -0.136122283106461 -0.139299213038154 -0.0694662230536978 -0.139299213038154 -0.0709346548491524 -0.0676047690681151 -0.136698054531967 -0.164259197038729 -0.135304911912682 -0.135304911912682 -0.134837739682828 -0.134920597712353 0.0247687243017343 -0.151578120047175 -0.071299054420063 -0.0723860577150644 -0.0698349956401305 -0.136122283106461 0.787275985246808 -0.0690963065446869 -0.174394279568451 -0.0871754642302313 -0.175105342924581 -0.179053231373537 -0.068352956352417 -0.0633945273090414 -0.177970183919842 -0.138026174900655 -0.0679794786793903 -0.136756187162041 -0.0362844021350367 -0.0709346548491524 -0.140256097291537 -0.138344141710348 -0.0701354404093192 -0.137542311032666 0.0429994119870616 0.525945103778286 0.317879608633938 -0.068352956352417 0.320613464175202 -0.0238400079570743 -0.0238400079570743 -0.0440337827606437 0.00302331429567907 -0.0618188725585333 -0.051247359027398 -0.127623897590502 -0.127937019851872 0.24523192741456 0.24523192741456 0.310481577679895 -0.0414078674948256 -0.0414078674948256 0.309954382084106 0.355800116687656 -0.0414078674948256 0.297258445268334 0.521597472688528 0.324320336294324 0.309954382084106 -0.0029155571935879 0.00168808194865778 -0.00683348168118013 0.00302331429567907 -0.0409869802309425 -0.0424772244147484 -0.0221420011454038 -0.0429994119870605 -0.0521496358344759 0.525945103778286 0.525945103778286 0.525945103778286 0.528415099922291 0.528415099922291 -0.0552199720371643 -0.0552199720371643 -0.0392193161178387 -0.127623897590502 -0.0539162184951126 -0.0730294351184699 -0.0414078674948256 0.165666970854502 0.318786576484562 -0.0419439864246291 -0.0392018728488754 -0.0419439864246291 -0.0380581574512577 -0.0435191330036947 -0.0414078674948256 -0.0414078674948256 0.793191326989053 0.525945103778286 0.440680161357747 -0.0386336587762784 -0.0435191330036947 0.242991201969857 -0.0392018728488754 0.359144255465733 -0.0606195032280759 0.272313369858358 -0.0397631156171119 -0.0386336587762784 -0.177970183919842 -0.0419439864246291 -0.0424744301257239 0.325258391678355 -0.0392018728488754 -0.0408658464578902 -0.0419439864246291 -0.0414078674948256 -0.0380581574512577 -0.0386336587762784 -0.106089504416752 0.528415099922291 0.528415099922291 -0.0392018728488754 -0.0121807894722849 -0.0414078674948256 -0.140256097291537 -0.179053231373537 -0.140575474138443 0.165666970854502 0.170868533455297 -0.127623897590502 0.165323699871367 -0.0056960811815094 0.00302331429567907
-0.0896605937990947 0.324950724279028 -0.0588866609554286 -0.0530839556718654 0.322571350341733 0.324950724279028 -0.106284324781746 0.104973625851856 -0.1031194974082 0.173790777263743 0.196129413868609 0.108611139237596 -0.0934826778913699 -0.0296807099030087 -0.0318120245854289 -0.0334340262565568 -0.0586173832320192 -0.0349935289218166 -0.0527988683324618 -0.0301172462701472 -0.0296807099030087 -0.0259621355543187 -0.0305484268602536 -0.0347082313596755 -0.0322239035255294 -0.0313956112901778 -0.0334340262565568 -0.110708792591876 -0.0311268960010185 -0.0318120245854289 1 -0.0586173832320192 -0.0819862914890786 -0.0586173832320192 -0.0586173832320192 -0.0586173832320192 -0.0586173832320192 -0.0586173832320192 0.228660445001101 0.553369281199856 0.228660445001101 0.553369281199856 0.0306702801023338 0.109597910671438 -0.102392234071842 0.32615451926392 -0.0346090359776577 -0.0487035045112818 -0.0379561441927523 -0.0349935289218166 -0.0942082839685629 0.104641154262759 -0.0349935289218166 -0.0944478928192231 0.207780648896793 0.847166274046878 -0.00340960815052619 -0.022826609487973 -0.0164374588711363 -0.0164374588711363 -0.0338294112814683 -0.00512415383721998 0.323756380822495 -0.0313956112901778 -0.0379561441927523 -0.0349935289218166 -0.0349935289218166 0.229267549887261 0.237397124422565 -0.0353746334229545 -0.0915747053123981 -0.0311268960010185 0.02645601723091 0.160143293837457 0.125890513821246 -0.0575338768007241 0.122499949371701 -0.169089147138681 -0.170071523873219 0.00832640210124537 -0.0848211107076864 0.206707977855976 -0.155136368129885 0.174503966819005 0.174503966819005 -0.55336928119986 -0.0889314150000248 -0.0875836167293253 0.107622325544966 0.016203163812355 0.288944510376928 0.548991029866476 0.23110400369049 0.0116063357990569 -0.0323356877243997 0.238041628665738 0.231721282728006 0.0253932296733537 0.107622325544966 0.229877161823245 0.109597910671438 0.10894027811489 0.109269198997939 0.104641154262759 0.229877161823245 -0.168598176118877 -0.163681205685863 -0.155136368129885 -0.156564956572438 -0.02016540343213 -0.0297335534118549 -0.0544962858640827 -0.0513594058006873 0.00497896784830471 0.230489304952627 0.228660445001101 0.125890513821246 0.104641154262759 0.171758899789733 -0.169580255153292 -0.169089147138681 -0.185383763502997 -0.161785337327464 -0.0898998534040268 -0.0424233174594782 0.321395497030427 -0.0268687739423982 -0.0516492275502212 -0.0956592590389224 -0.0971309458179382 -0.12439182065404 -0.0966500640319233 0.0370650542717095 -0.0972218555820671 -0.096764335664216 -0.096764335664216 -0.091653353575229 -0.0956592590389224 -0.0978616440903876 -0.0971309458179382 0.000315587853200675 -0.00294089852591201 0.0200960490038891 -0.0985890893902512 0.10894027811489 -0.00589649725440083 0.107952171946851 0.122499949371701 0.0179304015417101 -0.111203894196064 0.0985890893902497 -0.096764335664216 -0.0332099411757152 0.109269198997939 0.2280558232882 0.23110400369049 0.229267549887261 0.230489304952627 0.107952171946851 0.230489304952627 -0.0858935875664838 -0.115444582960462 0.117750460114239 0.0060686701704138 0.107952171946851 -0.0985890893902512 -0.111948008223227 -0.12413152635004 -0.123352422952859 -0.138395337671116 0.0132634497835813 -0.0439409288485328 -0.0379561441927523 -0.0274217368606202 -0.0346090359776577 -0.0361271148074097 -0.0891820529825229 -0.0379561441927523 -0.0379561441927523 -0.0353746334229545 -0.0383137091958618 -0.0361271148074097 -0.0383137091958618 -0.0459270269713912 -0.0375959413339067 -0.0186050118679779 -0.123093307599994 0.0220310155429755 -0.0536514612471823 0.0888481623424962 0.0191256994717952 0.0239583745269592 0.0142452539347209 -0.0533681478747311 0.0142452539347209 -0.0544962858640827 -0.0519380665028416 -0.123093307599994 -0.14007859738852 -0.122317687987515 -0.122317687987515 -0.122059716278899 -0.121030612002107 -0.042816086412968 0.0297307700731481 -0.0547762396219113 -0.0556113412013222 -0.0536514612471823 0.0239583745269592 -0.0298580297352844 -0.0530839556718654 -0.0207923497655347 -0.010141002320341 -0.0855202669608587 -0.0928477228650347 -0.0525128691604678 -0.0487035045112818 -0.090912853042122 0.0181534354188042 -0.0522259410563369 0.0220310155429755 -0.0278758690708125 -0.0544962858640827 0.0112941924420836 0.0171792563805793 0.337263557159791 -0.0985890893902512 0.0330347451836849 -0.0586173832320192 -0.0918140047749852 -0.0525128691604678 -0.0910961449491321 0.296912220660043 0.296912220660043 -0.0338294112814683 -0.0349935289218166 -0.0474929913722627 -0.0393713162244214 0.23110400369049 0.230489304952627 0.173790777263743 0.173790777263743 0.228634234303661 -0.0318120245854289 -0.0318120245854289 -0.102634537287473 -0.0827084618760044 -0.0318120245854289 -0.107018068256094 -0.0572613453801531 -0.0901391092100714 -0.102634537287473 0.00502554199838273 -0.0353746334229545 -0.0379561441927523 -0.0349935289218166 -0.0459270269713912 -0.0469994854502778 0.295314223378112 0.373923129767204 0.353185601252792 -0.0586173832320192 -0.0586173832320192 -0.0586173832320192 -0.0583474769206463 -0.0583474769206463 0.548991029866476 0.548991029866476 0.706937705831208 0.23110400369049 0.530361453797043 0.334680101067104 -0.0318120245854289 0.104641154262759 -0.0915747053123981 -0.0322239035255294 -0.0268687739423982 -0.0322239035255294 -0.0292385750284442 -0.00340960815052619 -0.0318120245854289 -0.0318120245854289 -0.024813347915678 -0.0586173832320192 -0.0697472569435315 -0.0296807099030087 -0.0334340262565568 0.171758899789733 -0.0301172462701472 -0.0819862914890786 -0.0465715634182071 0.197206763324651 -0.0305484268602536 -0.0296807099030087 -0.0614556711580555 -0.0322239035255294 -0.0326314224121854 -0.0898998534040268 -0.0301172462701472 -0.0313956112901778 -0.0322239035255294 -0.0318120245854289 -0.0292385750284442 -0.0296807099030087 -0.00589649725440083 -0.0583474769206463 -0.0583474769206463 -0.0301172462701472 -0.0397190534495877 -0.0318120245854289 0.0112941924420836 -0.0928477228650347 0.0103067659235282 0.104641154262759 0.109597910671438 0.23110400369049 0.104308342410311 -0.0375959413339067 -0.0349935289218166
0.605738064362043 -0.169680278165261 -0.0760542412111521 -0.0777935312703494 -0.170874438659906 -0.169680278165261 0.51916486207193 0.293925560662076 0.536365571928575 0.453944331188691 0.508971009769437 0.301108081259004 -0.291605203672257 -0.0711870436307084 -0.0246815913731958 -0.0524723125152373 1 -0.065151943601456 -0.117881718950249 -0.0722340446463797 -0.0711870436307084 0.442908470539409 -0.0732682002168085 -0.0712125387456612 -0.015347042310882 -0.0753001110158951 -0.0801891024053629 0.513344961772114 0.535602402548543 0.525945103778286 -0.0586173832320192 1 0.658059825436379 1 1 1 1 1 -0.20731097202194 -0.100955407744324 -0.20731097202194 -0.100955407744324 0.440583909275018 0.303196523722684 0.524108373405491 -0.169082192992887 -0.0639266746529819 -0.0758958720065727 -0.0434285818698933 -0.0618107895175864 0.574122714660335 0.293460813580959 -0.065151943601456 0.572534678130566 -0.166682862834692 -0.0573539996193162 -0.0801891024053629 0.389417067589344 0.0441310924585966 0.00989311700336721 -0.0811374048924379 -0.269191455858777 -0.170277689324364 -0.0753001110158951 -0.0434285818698933 -0.065151943601456 -0.065151943601456 -0.206521941167405 -0.214338049666001 -0.0439533998217639 0.592078274535863 0.51862959127672 -0.170775816794084 -0.327267684972149 0.320458635777788 0.943917114193475 0.334241513518626 -0.442080929678239 -0.444086340825887 -0.248446149616758 -0.282617518981792 -0.23341446873373 -0.428392589512239 0.445134865309897 0.445134865309897 0.100955407744324 -0.306200865279136 -0.285149643535652 0.310989229609164 -0.255501540521134 -0.0367305958573889 -0.101749269502535 -0.220592655655182 -0.124698466127156 -0.164771305268258 -0.213652025244382 -0.21991469307168 -0.17156616627098 0.29902076361691 -0.205729408043393 0.303196523722684 0.301804077929281 0.302500219092505 0.293460813580959 -0.221943766292903 -0.441201503206052 -0.428320730024295 -0.428392589512239 -0.414516896083408 -0.233833073433793 -0.0465073678684575 -0.0885851338932735 -0.0954741782922578 -0.187184029716053 -0.221268996386835 -0.222232342778073 0.320071304451147 0.293460813580959 0.466179262851713 -0.442963622362946 -0.442080929678239 -0.473954143959326 -0.441132446040396 0.587762836309654 -0.0739144822107866 -0.171470538208679 -0.0722340446463797 -0.0998778264658883 -0.272785964797946 -0.263896784935119 -0.277299847924077 -0.31211440968248 -0.167557345719927 -0.269995497794948 -0.263151044642888 -0.263151044642888 -0.260559832525503 -0.272785964797946 -0.264171821195646 -0.263896784935119 -0.277488424211271 -0.279300449065553 -0.253158668737119 -0.265058348192685 0.30159282185359 -0.195482344124069 0.311629797944087 0.334241513518626 -0.19490404204796 0.519042119513948 0.298969834359304 -0.263151044642888 -0.273317506017542 0.302291733060108 -0.208096592338121 -0.220592655655182 -0.207592162454128 -0.221268996386835 0.300132897919739 -0.221268996386835 0.184369459965096 0.458606776178938 0.334618513720702 -0.201252967184446 0.311629797944087 -0.265058348192685 -0.291845640151911 -0.276599814652547 -0.27238224011779 -0.311076629133539 -0.257262469988687 -0.106422226621567 -0.0434285818698933 -0.27766125698598 -0.0639266746529819 -0.0412787155911629 -0.213896726779455 -0.0434285818698933 -0.0434285818698933 -0.0663561262780645 -0.0729449789959782 -0.0412787155911629 -0.0451087708387898 -0.125260155730175 -0.0477552088436809 -0.270389461876277 -0.273797713956934 -0.251989300797265 -0.0755692106438184 0.498904288372463 -0.253743862222835 -0.250821258289988 -0.256675123981788 -0.0836522480782503 -0.256675123981788 -0.0758135746242671 -0.0531041085854413 -0.273797713956934 -0.30596709455799 -0.282144376880981 -0.282144376880981 -0.281478720870076 -0.279256383166364 -0.064628243278521 -0.279300449065553 -0.0703558335616747 -0.0615420875665168 -0.0755692106438184 -0.250821258289988 0.596132191147001 -0.0777935312703494 -0.301453032072596 -0.107691391467618 -0.282820381724092 -0.290825664981765 -0.103083718716697 -0.0916685695804204 -0.288485937418327 -0.254329402030817 -0.0865104825644753 -0.251989300797265 -0.0668582629685387 -0.0555431765438494 -0.258438295352369 -0.254915293139032 -0.163667004388025 -0.265058348192685 0.0792314555280368 1 0.590407630622598 -0.100187284186386 0.59544360205895 -0.143804212609229 -0.143804212609229 -0.0811374048924379 -0.065151943601456 -0.0825836718153236 -0.0944292644962247 -0.220592655655182 -0.220732235448803 0.453944331188691 0.453944331188691 0.597841389695662 -0.0246815913731958 -0.0246815913731958 0.530826984054955 0.676537376958136 -0.0246815913731958 0.523655220985464 0.929604550434013 0.602272796596926 0.522864771473313 -0.0701457298264746 -0.0663561262780645 -0.0434285818698933 -0.065151943601456 -0.125260155730175 -0.125948332109187 -0.0326676823605628 -0.0792314555280357 -0.0960918152477505 1 1 1 0.995395456151503 0.995395456151503 -0.101749269502535 -0.101749269502535 -0.0792314555280357 -0.220592655655182 -0.100156964849514 -0.139979497796323 -0.0246815913731958 0.293460813580959 0.608428886431941 -0.015347042310882 -0.0722340446463797 -0.015347042310882 -0.0701266149984876 -0.0801891024053629 -0.0246815913731958 -0.0246815913731958 0.665693729758744 1 0.840425642537871 -0.0711870436307084 -0.0801891024053629 0.474205287348742 -0.0722340446463797 0.658129990686414 -0.0867439138933507 0.503361487568107 -0.0732682002168085 -0.0711870436307084 -0.288485937418327 -0.015347042310882 -0.00507004385369705 0.580332195837148 -0.0722340446463797 -0.0753001110158951 -0.015347042310882 -0.0246815913731958 -0.0701266149984876 -0.0711870436307084 -0.195482344124069 0.995395456151503 0.995395456151503 -0.0722340446463797 -0.0794903098530941 -0.0246815913731958 -0.246510574860983 -0.290825664981765 -0.247156165682599 0.293460813580959 0.303196523722684 -0.220592655655182 0.292546843725995 -0.0477552088436809 -0.065151943601456
0.897025087860319 0.386284245109518 0.0584463700930219 0.0743385663384456 0.387420264275434 0.386284245109518 0.771386482977966 0.427844469564269 0.795061007372204 0.615629747447415 0.687600720928444 0.437662205411441 -0.263371840906607 -0.0995670804043152 -0.106716800914551 -0.108724928209193 0.658059825436379 -0.117389493687164 -0.177119387834561 -0.101031487816028 -0.0995670804043152 0.316664348182823 -0.102477928707232 -0.140086398642377 -0.108098492379478 -0.105319898475729 -0.112157977063406 0.234415762228502 0.368324439445199 0.359144255465733 -0.0819862914890786 0.658059825436379 1 0.658059825436379 0.658059825436379 0.658059825436379 0.658059825436379 0.658059825436379 -0.332143216490783 -0.141203155623019 -0.332143216490783 -0.141203155623019 0.283799218249385 0.44036421990554 0.79495239070359 0.397000760753347 -0.116099671441981 -0.163381056770344 -0.12732789993999 -0.117389493687164 0.864509583190326 0.426958696895136 -0.117389493687164 0.868058450451651 0.402432852601969 -0.0802192365401482 -0.112157977063406 0.258251148574219 0.173794546872429 0.173794546872429 -0.113484337945423 -0.360057186248137 0.390598053011852 -0.105319898475729 -0.12732789993999 -0.117389493687164 -0.117389493687164 -0.331335422847285 -0.320856695357912 -0.118667949041884 0.889523999593036 0.382937326715899 -0.266121511836424 0.0206831962437092 0.491086391365998 0.68529059287514 0.474373309386479 -0.610884691834232 -0.613686877751358 -0.322300234519314 -0.270605929439702 -0.363940472435775 -0.580455672299369 0.602466475479899 0.602466475479899 0.14120315562302 -0.278993852717808 -0.266689210318508 0.434970860568431 -0.307937911102303 -0.0429008223851453 -0.142313505111892 -0.328913679817177 -0.195299920813019 -0.272048278578817 -0.320052115022391 -0.328106953531306 -0.266933541473634 0.434970860568431 -0.330527907091925 0.44036421990554 0.438561680672854 0.439462349479241 0.426958696895136 -0.330527907091925 -0.609563033171899 -0.597670696858302 -0.580455672299369 -0.578183122186749 -0.398620534232234 0.377800696585388 0.0356631808559729 0.0708028395986476 -0.259492192275999 -0.31951701824097 -0.332143216490783 0.484071111471126 0.426958696895136 0.61596546485541 -0.612211013911606 -0.610884691834232 -0.661449424222444 -0.598475377940459 0.894592728434515 0.118639542801942 0.384257822470351 0.367344902704361 0.0456977227398923 -0.380715225762599 -0.383866108469396 -0.386776626084279 -0.30235967618831 -0.0476996173251361 -0.376611301863775 -0.382895692056926 -0.382895692056926 -0.362270414410894 -0.380715225762599 -0.385331074528051 -0.383866108469396 -0.356428177920473 -0.358718220970516 -0.296731738576131 -0.387043380983351 0.430811873401907 -0.273415010405475 0.435866803364407 0.474373309386479 -0.272606157468576 0.223798309192954 0.387281547922736 -0.382895692056926 -0.366522722045693 0.439462349479241 -0.332951295354218 -0.328913679817177 -0.331335422847285 -0.329720661872762 0.435866803364407 -0.329720661872762 -0.0385696791679491 0.1753440700895 0.432515509867049 -0.269980453110835 0.435866803364407 -0.387043380983351 -0.423110085705607 -0.386038640972511 -0.389787300370447 -0.442553392960212 -0.302035850033598 -0.14884942335581 -0.12732789993999 -0.38654338368851 -0.116099671441981 -0.121192227428538 -0.288666496332196 -0.12732789993999 -0.12732789993999 -0.118667949041884 -0.128527389559036 -0.121192227428538 -0.128527389559035 0.60990393918805 -0.126119561354912 -0.376356247660303 -0.382167642486516 -0.318883081097462 0.075525164611645 0.31324374852573 -0.297762699648495 -0.309398375646174 -0.285750036331277 0.0546073360401628 -0.285750036331277 0.041409200896209 0.0719776748236786 -0.382167642486516 -0.441610386675235 -0.386748928337703 -0.386748928337703 -0.38580262943891 -0.382411060213587 0.342391410182224 -0.359564943668683 0.0696178665916621 0.0673073030250715 0.075525164611645 -0.317755197313303 0.400569308357679 0.0660795119725408 -0.377145002009506 -0.181267619569828 -0.262378351214605 -0.261922705483171 0.0434343229561318 0.0562214459122306 -0.268593047830472 -0.298791661867142 0.0523206058896962 -0.295323888958637 -0.093512550952596 0.0490655367052446 -0.295762609410779 -0.314828663569334 0.393396374735187 -0.387043380983351 0.110818546476453 0.658059825436379 0.892960629372482 0.0649089592103473 0.899997376780999 0.259541243910233 0.259541243910233 -0.113484337945423 -0.117389493687164 0.106661577486876 -0.13207524418896 -0.328913679817177 -0.329720661872762 0.615629747447415 0.615629747447415 0.778343762355289 -0.106716800914551 -0.106716800914551 0.798817763063905 0.979520722069546 -0.106716800914551 0.76609765832145 0.690158416858505 0.903774061449306 0.793064196486481 0.367902753814348 -0.118667949041884 -0.12732789993999 -0.117389493687164 0.60990393918805 0.604454246930485 -0.0438427147165169 -0.0568520385206211 -0.0978214173324035 0.658059825436379 0.658059825436379 0.658059825436379 0.662738180719039 0.662738180719039 -0.142313505111892 -0.142313505111892 -0.110818546476452 -0.328913679817177 -0.140086398642377 0.387643591258728 -0.106716800914551 0.426958696895136 0.883760979991295 -0.108098492379478 0.367344902704361 -0.108098492379478 -0.0980838922073847 -0.112157977063406 -0.106716800914551 -0.106716800914551 0.464048255929977 0.658059825436379 0.535766387853733 -0.0995670804043153 -0.112157977063406 0.621906712401199 -0.101031487816028 0.994118709554324 0.0917643657154916 0.679168468908755 -0.102477928707232 -0.0995670804043153 -0.260602266107239 -0.108098492379478 -0.109465557584006 0.871317789760854 -0.101031487816028 -0.105319898475729 -0.108098492379478 -0.106716800914551 -0.0980838922073847 -0.0995670804043153 -0.261252851500686 0.654527373801294 0.654527373801294 -0.101031487816028 -0.133241765487494 -0.106716800914551 -0.286540899906513 -0.261922705483171 -0.2876463095215 0.426958696895136 0.44036421990554 -0.328913679817177 0.418172305058518 -0.126119561354912 -0.117389493687164
0.605738064362043 -0.169680278165261 -0.0760542412111521 -0.0777935312703494 -0.170874438659906 -0.169680278165261 0.51916486207193 0.293925560662076 0.536365571928575 0.453944331188691 0.508971009769437 0.301108081259004 -0.291605203672257 -0.0711870436307084 -0.0246815913731958 -0.0524723125152373 1 -0.065151943601456 -0.117881718950249 -0.0722340446463797 -0.0711870436307084 0.442908470539409 -0.0732682002168085 -0.0712125387456612 -0.015347042310882 -0.0753001110158951 -0.0801891024053629 0.513344961772114 0.535602402548543 0.525945103778286 -0.0586173832320192 1 0.658059825436379 1 1 1 1 1 -0.20731097202194 -0.100955407744324 -0.20731097202194 -0.100955407744324 0.440583909275018 0.303196523722684 0.524108373405491 -0.169082192992887 -0.0639266746529819 -0.0758958720065727 -0.0434285818698933 -0.0618107895175864 0.574122714660335 0.293460813580959 -0.065151943601456 0.572534678130566 -0.166682862834692 -0.0573539996193162 -0.0801891024053629 0.389417067589344 0.0441310924585966 0.00989311700336721 -0.0811374048924379 -0.269191455858777 -0.170277689324364 -0.0753001110158951 -0.0434285818698933 -0.065151943601456 -0.065151943601456 -0.206521941167405 -0.214338049666001 -0.0439533998217639 0.592078274535863 0.51862959127672 -0.170775816794084 -0.327267684972149 0.320458635777788 0.943917114193475 0.334241513518626 -0.442080929678239 -0.444086340825887 -0.248446149616758 -0.282617518981792 -0.23341446873373 -0.428392589512239 0.445134865309897 0.445134865309897 0.100955407744324 -0.306200865279136 -0.285149643535652 0.310989229609164 -0.255501540521134 -0.0367305958573889 -0.101749269502535 -0.220592655655182 -0.124698466127156 -0.164771305268258 -0.213652025244382 -0.21991469307168 -0.17156616627098 0.29902076361691 -0.205729408043393 0.303196523722684 0.301804077929281 0.302500219092505 0.293460813580959 -0.221943766292903 -0.441201503206052 -0.428320730024295 -0.428392589512239 -0.414516896083408 -0.233833073433793 -0.0465073678684575 -0.0885851338932735 -0.0954741782922578 -0.187184029716053 -0.221268996386835 -0.222232342778073 0.320071304451147 0.293460813580959 0.466179262851713 -0.442963622362946 -0.442080929678239 -0.473954143959326 -0.441132446040396 0.587762836309654 -0.0739144822107866 -0.171470538208679 -0.0722340446463797 -0.0998778264658883 -0.272785964797946 -0.263896784935119 -0.277299847924077 -0.31211440968248 -0.167557345719927 -0.269995497794948 -0.263151044642888 -0.263151044642888 -0.260559832525503 -0.272785964797946 -0.264171821195646 -0.263896784935119 -0.277488424211271 -0.279300449065553 -0.253158668737119 -0.265058348192685 0.30159282185359 -0.195482344124069 0.311629797944087 0.334241513518626 -0.19490404204796 0.519042119513948 0.298969834359304 -0.263151044642888 -0.273317506017542 0.302291733060108 -0.208096592338121 -0.220592655655182 -0.207592162454128 -0.221268996386835 0.300132897919739 -0.221268996386835 0.184369459965096 0.458606776178938 0.334618513720702 -0.201252967184446 0.311629797944087 -0.265058348192685 -0.291845640151911 -0.276599814652547 -0.27238224011779 -0.311076629133539 -0.257262469988687 -0.106422226621567 -0.0434285818698933 -0.27766125698598 -0.0639266746529819 -0.0412787155911629 -0.213896726779455 -0.0434285818698933 -0.0434285818698933 -0.0663561262780645 -0.0729449789959782 -0.0412787155911629 -0.0451087708387898 -0.125260155730175 -0.0477552088436809 -0.270389461876277 -0.273797713956934 -0.251989300797265 -0.0755692106438184 0.498904288372463 -0.253743862222835 -0.250821258289988 -0.256675123981788 -0.0836522480782503 -0.256675123981788 -0.0758135746242671 -0.0531041085854413 -0.273797713956934 -0.30596709455799 -0.282144376880981 -0.282144376880981 -0.281478720870076 -0.279256383166364 -0.064628243278521 -0.279300449065553 -0.0703558335616747 -0.0615420875665168 -0.0755692106438184 -0.250821258289988 0.596132191147001 -0.0777935312703494 -0.301453032072596 -0.107691391467618 -0.282820381724092 -0.290825664981765 -0.103083718716697 -0.0916685695804204 -0.288485937418327 -0.254329402030817 -0.0865104825644753 -0.251989300797265 -0.0668582629685387 -0.0555431765438494 -0.258438295352369 -0.254915293139032 -0.163667004388025 -0.265058348192685 0.0792314555280368 1 0.590407630622598 -0.100187284186386 0.59544360205895 -0.143804212609229 -0.143804212609229 -0.0811374048924379 -0.065151943601456 -0.0825836718153236 -0.0944292644962247 -0.220592655655182 -0.220732235448803 0.453944331188691 0.453944331188691 0.597841389695662 -0.0246815913731958 -0.0246815913731958 0.530826984054955 0.676537376958136 -0.0246815913731958 0.523655220985464 0.929604550434013 0.602272796596926 0.522864771473313 -0.0701457298264746 -0.0663561262780645 -0.0434285818698933 -0.065151943601456 -0.125260155730175 -0.125948332109187 -0.0326676823605628 -0.0792314555280357 -0.0960918152477505 1 1 1 0.995395456151503 0.995395456151503 -0.101749269502535 -0.101749269502535 -0.0792314555280357 -0.220592655655182 -0.100156964849514 -0.139979497796323 -0.0246815913731958 0.293460813580959 0.608428886431941 -0.015347042310882 -0.0722340446463797 -0.015347042310882 -0.0701266149984876 -0.0801891024053629 -0.0246815913731958 -0.0246815913731958 0.665693729758744 1 0.840425642537871 -0.0711870436307084 -0.0801891024053629 0.474205287348742 -0.0722340446463797 0.658129990686414 -0.0867439138933507 0.503361487568107 -0.0732682002168085 -0.0711870436307084 -0.288485937418327 -0.015347042310882 -0.00507004385369705 0.580332195837148 -0.0722340446463797 -0.0753001110158951 -0.015347042310882 -0.0246815913731958 -0.0701266149984876 -0.0711870436307084 -0.195482344124069 0.995395456151503 0.995395456151503 -0.0722340446463797 -0.0794903098530941 -0.0246815913731958 -0.246510574860983 -0.290825664981765 -0.247156165682599 0.293460813580959 0.303196523722684 -0.220592655655182 0.292546843725995 -0.0477552088436809 -0.065151943601456
0.605738064362043 -0.169680278165261 -0.0760542412111521 -0.0777935312703494 -0.170874438659906 -0.169680278165261 0.51916486207193 0.293925560662076 0.536365571928575 0.453944331188691 0.508971009769437 0.301108081259004 -0.291605203672257 -0.0711870436307084 -0.0246815913731958 -0.0524723125152373 1 -0.065151943601456 -0.117881718950249 -0.0722340446463797 -0.0711870436307084 0.442908470539409 -0.0732682002168085 -0.0712125387456612 -0.015347042310882 -0.0753001110158951 -0.0801891024053629 0.513344961772114 0.535602402548543 0.525945103778286 -0.0586173832320192 1 0.658059825436379 1 1 1 1 1 -0.20731097202194 -0.100955407744324 -0.20731097202194 -0.100955407744324 0.440583909275018 0.303196523722684 0.524108373405491 -0.169082192992887 -0.0639266746529819 -0.0758958720065727 -0.0434285818698933 -0.0618107895175864 0.574122714660335 0.293460813580959 -0.065151943601456 0.572534678130566 -0.166682862834692 -0.0573539996193162 -0.0801891024053629 0.389417067589344 0.0441310924585966 0.00989311700336721 -0.0811374048924379 -0.269191455858777 -0.170277689324364 -0.0753001110158951 -0.0434285818698933 -0.065151943601456 -0.065151943601456 -0.206521941167405 -0.214338049666001 -0.0439533998217639 0.592078274535863 0.51862959127672 -0.170775816794084 -0.327267684972149 0.320458635777788 0.943917114193475 0.334241513518626 -0.442080929678239 -0.444086340825887 -0.248446149616758 -0.282617518981792 -0.23341446873373 -0.428392589512239 0.445134865309897 0.445134865309897 0.100955407744324 -0.306200865279136 -0.285149643535652 0.310989229609164 -0.255501540521134 -0.0367305958573889 -0.101749269502535 -0.220592655655182 -0.124698466127156 -0.164771305268258 -0.213652025244382 -0.21991469307168 -0.17156616627098 0.29902076361691 -0.205729408043393 0.303196523722684 0.301804077929281 0.302500219092505 0.293460813580959 -0.221943766292903 -0.441201503206052 -0.428320730024295 -0.428392589512239 -0.414516896083408 -0.233833073433793 -0.0465073678684575 -0.0885851338932735 -0.0954741782922578 -0.187184029716053 -0.221268996386835 -0.222232342778073 0.320071304451147 0.293460813580959 0.466179262851713 -0.442963622362946 -0.442080929678239 -0.473954143959326 -0.441132446040396 0.587762836309654 -0.0739144822107866 -0.171470538208679 -0.0722340446463797 -0.0998778264658883 -0.272785964797946 -0.263896784935119 -0.277299847924077 -0.31211440968248 -0.167557345719927 -0.269995497794948 -0.263151044642888 -0.263151044642888 -0.260559832525503 -0.272785964797946 -0.264171821195646 -0.263896784935119 -0.277488424211271 -0.279300449065553 -0.253158668737119 -0.265058348192685 0.30159282185359 -0.195482344124069 0.311629797944087 0.334241513518626 -0.19490404204796 0.519042119513948 0.298969834359304 -0.263151044642888 -0.273317506017542 0.302291733060108 -0.208096592338121 -0.220592655655182 -0.207592162454128 -0.221268996386835 0.300132897919739 -0.221268996386835 0.184369459965096 0.458606776178938 0.334618513720702 -0.201252967184446 0.311629797944087 -0.265058348192685 -0.291845640151911 -0.276599814652547 -0.27238224011779 -0.311076629133539 -0.257262469988687 -0.106422226621567 -0.0434285818698933 -0.27766125698598 -0.0639266746529819 -0.0412787155911629 -0.213896726779455 -0.0434285818698933 -0.0434285818698933 -0.0663561262780645 -0.0729449789959782 -0.0412787155911629 -0.0451087708387898 -0.125260155730175 -0.0477552088436809 -0.270389461876277 -0.273797713956934 -0.251989300797265 -0.0755692106438184 0.498904288372463 -0.253743862222835 -0.250821258289988 -0.256675123981788 -0.0836522480782503 -0.256675123981788 -0.0758135746242671 -0.0531041085854413 -0.273797713956934 -0.30596709455799 -0.282144376880981 -0.282144376880981 -0.281478720870076 -0.279256383166364 -0.064628243278521 -0.279300449065553 -0.0703558335616747 -0.0615420875665168 -0.0755692106438184 -0.250821258289988 0.596132191147001 -0.0777935312703494 -0.301453032072596 -0.107691391467618 -0.282820381724092 -0.290825664981765 -0.103083718716697 -0.0916685695804204 -0.288485937418327 -0.254329402030817 -0.0865104825644753 -0.251989300797265 -0.0668582629685387 -0.0555431765438494 -0.258438295352369 -0.254915293139032 -0.163667004388025 -0.265058348192685 0.0792314555280368 1 0.590407630622598 -0.100187284186386 0.59544360205895 -0.143804212609229 -0.143804212609229 -0.0811374048924379 -0.065151943601456 -0.0825836718153236 -0.0944292644962247 -0.220592655655182 -0.220732235448803 0.453944331188691 0.453944331188691 0.597841389695662 -0.0246815913731958 -0.0246815913731958 0.530826984054955 0.676537376958136 -0.0246815913731958 0.523655220985464 0.929604550434013 0.602272796596926 0.522864771473313 -0.0701457298264746 -0.0663561262780645 -0.0434285818698933 -0.065151943601456 -0.125260155730175 -0.125948332109187 -0.0326676823605628 -0.0792314555280357 -0.0960918152477505 1 1 1 0.995395456151503 0.995395456151503 -0.101749269502535 -0.101749269502535 -0.0792314555280357 -0.220592655655182 -0.100156964849514 -0.139979497796323 -0.0246815913731958 0.293460813580959 0.608428886431941 -0.015347042310882 -0.0722340446463797 -0.015347042310882 -0.0701266149984876 -0.0801891024053629 -0.0246815913731958 -0.0246815913731958 0.665693729758744 1 0.840425642537871 -0.0711870436307084 -0.0801891024053629 0.474205287348742 -0.0722340446463797 0.658129990686414 -0.0867439138933507 0.503361487568107 -0.0732682002168085 -0.0711870436307084 -0.288485937418327 -0.015347042310882 -0.00507004385369705 0.580332195837148 -0.0722340446463797 -0.0753001110158951 -0.015347042310882 -0.0246815913731958 -0.0701266149984876 -0.0711870436307084 -0.195482344124069 0.995395456151503 0.995395456151503 -0.0722340446463797 -0.0794903098530941 -0.0246815913731958 -0.246510574860983 -0.290825664981765 -0.247156165682599 0.293460813580959 0.303196523722684 -0.220592655655182 0.292546843725995 -0.0477552088436809 -0.065151943601456
0.605738064362043 -0.169680278165261 -0.0760542412111521 -0.0777935312703494 -0.170874438659906 -0.169680278165261 0.51916486207193 0.293925560662076 0.536365571928575 0.453944331188691 0.508971009769437 0.301108081259004 -0.291605203672257 -0.0711870436307084 -0.0246815913731958 -0.0524723125152373 1 -0.065151943601456 -0.117881718950249 -0.0722340446463797 -0.0711870436307084 0.442908470539409 -0.0732682002168085 -0.0712125387456612 -0.015347042310882 -0.0753001110158951 -0.0801891024053629 0.513344961772114 0.535602402548543 0.525945103778286 -0.0586173832320192 1 0.658059825436379 1 1 1 1 1 -0.20731097202194 -0.100955407744324 -0.20731097202194 -0.100955407744324 0.440583909275018 0.303196523722684 0.524108373405491 -0.169082192992887 -0.0639266746529819 -0.0758958720065727 -0.0434285818698933 -0.0618107895175864 0.574122714660335 0.293460813580959 -0.065151943601456 0.572534678130566 -0.166682862834692 -0.0573539996193162 -0.0801891024053629 0.389417067589344 0.0441310924585966 0.00989311700336721 -0.0811374048924379 -0.269191455858777 -0.170277689324364 -0.0753001110158951 -0.0434285818698933 -0.065151943601456 -0.065151943601456 -0.206521941167405 -0.214338049666001 -0.0439533998217639 0.592078274535863 0.51862959127672 -0.170775816794084 -0.327267684972149 0.320458635777788 0.943917114193475 0.334241513518626 -0.442080929678239 -0.444086340825887 -0.248446149616758 -0.282617518981792 -0.23341446873373 -0.428392589512239 0.445134865309897 0.445134865309897 0.100955407744324 -0.306200865279136 -0.285149643535652 0.310989229609164 -0.255501540521134 -0.0367305958573889 -0.101749269502535 -0.220592655655182 -0.124698466127156 -0.164771305268258 -0.213652025244382 -0.21991469307168 -0.17156616627098 0.29902076361691 -0.205729408043393 0.303196523722684 0.301804077929281 0.302500219092505 0.293460813580959 -0.221943766292903 -0.441201503206052 -0.428320730024295 -0.428392589512239 -0.414516896083408 -0.233833073433793 -0.0465073678684575 -0.0885851338932735 -0.0954741782922578 -0.187184029716053 -0.221268996386835 -0.222232342778073 0.320071304451147 0.293460813580959 0.466179262851713 -0.442963622362946 -0.442080929678239 -0.473954143959326 -0.441132446040396 0.587762836309654 -0.0739144822107866 -0.171470538208679 -0.0722340446463797 -0.0998778264658883 -0.272785964797946 -0.263896784935119 -0.277299847924077 -0.31211440968248 -0.167557345719927 -0.269995497794948 -0.263151044642888 -0.263151044642888 -0.260559832525503 -0.272785964797946 -0.264171821195646 -0.263896784935119 -0.277488424211271 -0.279300449065553 -0.253158668737119 -0.265058348192685 0.30159282185359 -0.195482344124069 0.311629797944087 0.334241513518626 -0.19490404204796 0.519042119513948 0.298969834359304 -0.263151044642888 -0.273317506017542 0.302291733060108 -0.208096592338121 -0.220592655655182 -0.207592162454128 -0.221268996386835 0.300132897919739 -0.221268996386835 0.184369459965096 0.458606776178938 0.334618513720702 -0.201252967184446 0.311629797944087 -0.265058348192685 -0.291845640151911 -0.276599814652547 -0.27238224011779 -0.311076629133539 -0.257262469988687 -0.106422226621567 -0.0434285818698933 -0.27766125698598 -0.0639266746529819 -0.0412787155911629 -0.213896726779455 -0.0434285818698933 -0.0434285818698933 -0.0663561262780645 -0.0729449789959782 -0.0412787155911629 -0.0451087708387898 -0.125260155730175 -0.0477552088436809 -0.270389461876277 -0.273797713956934 -0.251989300797265 -0.0755692106438184 0.498904288372463 -0.253743862222835 -0.250821258289988 -0.256675123981788 -0.0836522480782503 -0.256675123981788 -0.0758135746242671 -0.0531041085854413 -0.273797713956934 -0.30596709455799 -0.282144376880981 -0.282144376880981 -0.281478720870076 -0.279256383166364 -0.064628243278521 -0.279300449065553 -0.0703558335616747 -0.0615420875665168 -0.0755692106438184 -0.250821258289988 0.596132191147001 -0.0777935312703494 -0.301453032072596 -0.107691391467618 -0.282820381724092 -0.290825664981765 -0.103083718716697 -0.0916685695804204 -0.288485937418327 -0.254329402030817 -0.0865104825644753 -0.251989300797265 -0.0668582629685387 -0.0555431765438494 -0.258438295352369 -0.254915293139032 -0.163667004388025 -0.265058348192685 0.0792314555280368 1 0.590407630622598 -0.100187284186386 0.59544360205895 -0.143804212609229 -0.143804212609229 -0.0811374048924379 -0.065151943601456 -0.0825836718153236 -0.0944292644962247 -0.220592655655182 -0.220732235448803 0.453944331188691 0.453944331188691 0.597841389695662 -0.0246815913731958 -0.0246815913731958 0.530826984054955 0.676537376958136 -0.0246815913731958 0.523655220985464 0.929604550434013 0.602272796596926 0.522864771473313 -0.0701457298264746 -0.0663561262780645 -0.0434285818698933 -0.065151943601456 -0.125260155730175 -0.125948332109187 -0.0326676823605628 -0.0792314555280357 -0.0960918152477505 1 1 1 0.995395456151503 0.995395456151503 -0.101749269502535 -0.101749269502535 -0.0792314555280357 -0.220592655655182 -0.100156964849514 -0.139979497796323 -0.0246815913731958 0.293460813580959 0.608428886431941 -0.015347042310882 -0.0722340446463797 -0.015347042310882 -0.0701266149984876 -0.0801891024053629 -0.0246815913731958 -0.0246815913731958 0.665693729758744 1 0.840425642537871 -0.0711870436307084 -0.0801891024053629 0.474205287348742 -0.0722340446463797 0.658129990686414 -0.0867439138933507 0.503361487568107 -0.0732682002168085 -0.0711870436307084 -0.288485937418327 -0.015347042310882 -0.00507004385369705 0.580332195837148 -0.0722340446463797 -0.0753001110158951 -0.015347042310882 -0.0246815913731958 -0.0701266149984876 -0.0711870436307084 -0.195482344124069 0.995395456151503 0.995395456151503 -0.0722340446463797 -0.0794903098530941 -0.0246815913731958 -0.246510574860983 -0.290825664981765 -0.247156165682599 0.293460813580959 0.303196523722684 -0.220592655655182 0.292546843725995 -0.0477552088436809 -0.065151943601456
0.605738064362043 -0.169680278165261 -0.0760542412111521 -0.0777935312703494 -0.170874438659906 -0.169680278165261 0.51916486207193 0.293925560662076 0.536365571928575 0.453944331188691 0.508971009769437 0.301108081259004 -0.291605203672257 -0.0711870436307084 -0.0246815913731958 -0.0524723125152373 1 -0.065151943601456 -0.117881718950249 -0.0722340446463797 -0.0711870436307084 0.442908470539409 -0.0732682002168085 -0.0712125387456612 -0.015347042310882 -0.0753001110158951 -0.0801891024053629 0.513344961772114 0.535602402548543 0.525945103778286 -0.0586173832320192 1 0.658059825436379 1 1 1 1 1 -0.20731097202194 -0.100955407744324 -0.20731097202194 -0.100955407744324 0.440583909275018 0.303196523722684 0.524108373405491 -0.169082192992887 -0.0639266746529819 -0.0758958720065727 -0.0434285818698933 -0.0618107895175864 0.574122714660335 0.293460813580959 -0.065151943601456 0.572534678130566 -0.166682862834692 -0.0573539996193162 -0.0801891024053629 0.389417067589344 0.0441310924585966 0.00989311700336721 -0.0811374048924379 -0.269191455858777 -0.170277689324364 -0.0753001110158951 -0.0434285818698933 -0.065151943601456 -0.065151943601456 -0.206521941167405 -0.214338049666001 -0.0439533998217639 0.592078274535863 0.51862959127672 -0.170775816794084 -0.327267684972149 0.320458635777788 0.943917114193475 0.334241513518626 -0.442080929678239 -0.444086340825887 -0.248446149616758 -0.282617518981792 -0.23341446873373 -0.428392589512239 0.445134865309897 0.445134865309897 0.100955407744324 -0.306200865279136 -0.285149643535652 0.310989229609164 -0.255501540521134 -0.0367305958573889 -0.101749269502535 -0.220592655655182 -0.124698466127156 -0.164771305268258 -0.213652025244382 -0.21991469307168 -0.17156616627098 0.29902076361691 -0.205729408043393 0.303196523722684 0.301804077929281 0.302500219092505 0.293460813580959 -0.221943766292903 -0.441201503206052 -0.428320730024295 -0.428392589512239 -0.414516896083408 -0.233833073433793 -0.0465073678684575 -0.0885851338932735 -0.0954741782922578 -0.187184029716053 -0.221268996386835 -0.222232342778073 0.320071304451147 0.293460813580959 0.466179262851713 -0.442963622362946 -0.442080929678239 -0.473954143959326 -0.441132446040396 0.587762836309654 -0.0739144822107866 -0.171470538208679 -0.0722340446463797 -0.0998778264658883 -0.272785964797946 -0.263896784935119 -0.277299847924077 -0.31211440968248 -0.167557345719927 -0.269995497794948 -0.263151044642888 -0.263151044642888 -0.260559832525503 -0.272785964797946 -0.264171821195646 -0.263896784935119 -0.277488424211271 -0.279300449065553 -0.253158668737119 -0.265058348192685 0.30159282185359 -0.195482344124069 0.311629797944087 0.334241513518626 -0.19490404204796 0.519042119513948 0.298969834359304 -0.263151044642888 -0.273317506017542 0.302291733060108 -0.208096592338121 -0.220592655655182 -0.207592162454128 -0.221268996386835 0.300132897919739 -0.221268996386835 0.184369459965096 0.458606776178938 0.334618513720702 -0.201252967184446 0.311629797944087 -0.265058348192685 -0.291845640151911 -0.276599814652547 -0.27238224011779 -0.311076629133539 -0.257262469988687 -0.106422226621567 -0.0434285818698933 -0.27766125698598 -0.0639266746529819 -0.0412787155911629 -0.213896726779455 -0.0434285818698933 -0.0434285818698933 -0.0663561262780645 -0.0729449789959782 -0.0412787155911629 -0.0451087708387898 -0.125260155730175 -0.0477552088436809 -0.270389461876277 -0.273797713956934 -0.251989300797265 -0.0755692106438184 0.498904288372463 -0.253743862222835 -0.250821258289988 -0.256675123981788 -0.0836522480782503 -0.256675123981788 -0.0758135746242671 -0.0531041085854413 -0.273797713956934 -0.30596709455799 -0.282144376880981 -0.282144376880981 -0.281478720870076 -0.279256383166364 -0.064628243278521 -0.279300449065553 -0.0703558335616747 -0.0615420875665168 -0.0755692106438184 -0.250821258289988 0.596132191147001 -0.0777935312703494 -0.301453032072596 -0.107691391467618 -0.282820381724092 -0.290825664981765 -0.103083718716697 -0.0916685695804204 -0.288485937418327 -0.254329402030817 -0.0865104825644753 -0.251989300797265 -0.0668582629685387 -0.0555431765438494 -0.258438295352369 -0.254915293139032 -0.163667004388025 -0.265058348192685 0.0792314555280368 1 0.590407630622598 -0.100187284186386 0.59544360205895 -0.143804212609229 -0.143804212609229 -0.0811374048924379 -0.065151943601456 -0.0825836718153236 -0.0944292644962247 -0.220592655655182 -0.220732235448803 0.453944331188691 0.453944331188691 0.597841389695662 -0.0246815913731958 -0.0246815913731958 0.530826984054955 0.676537376958136 -0.0246815913731958 0.523655220985464 0.929604550434013 0.602272796596926 0.522864771473313 -0.0701457298264746 -0.0663561262780645 -0.0434285818698933 -0.065151943601456 -0.125260155730175 -0.125948332109187 -0.0326676823605628 -0.0792314555280357 -0.0960918152477505 1 1 1 0.995395456151503 0.995395456151503 -0.101749269502535 -0.101749269502535 -0.0792314555280357 -0.220592655655182 -0.100156964849514 -0.139979497796323 -0.0246815913731958 0.293460813580959 0.608428886431941 -0.015347042310882 -0.0722340446463797 -0.015347042310882 -0.0701266149984876 -0.0801891024053629 -0.0246815913731958 -0.0246815913731958 0.665693729758744 1 0.840425642537871 -0.0711870436307084 -0.0801891024053629 0.474205287348742 -0.0722340446463797 0.658129990686414 -0.0867439138933507 0.503361487568107 -0.0732682002168085 -0.0711870436307084 -0.288485937418327 -0.015347042310882 -0.00507004385369705 0.580332195837148 -0.0722340446463797 -0.0753001110158951 -0.015347042310882 -0.0246815913731958 -0.0701266149984876 -0.0711870436307084 -0.195482344124069 0.995395456151503 0.995395456151503 -0.0722340446463797 -0.0794903098530941 -0.0246815913731958 -0.246510574860983 -0.290825664981765 -0.247156165682599 0.293460813580959 0.303196523722684 -0.220592655655182 0.292546843725995 -0.0477552088436809 -0.065151943601456
0.605738064362043 -0.169680278165261 -0.0760542412111521 -0.0777935312703494 -0.170874438659906 -0.169680278165261 0.51916486207193 0.293925560662076 0.536365571928575 0.453944331188691 0.508971009769437 0.301108081259004 -0.291605203672257 -0.0711870436307084 -0.0246815913731958 -0.0524723125152373 1 -0.065151943601456 -0.117881718950249 -0.0722340446463797 -0.0711870436307084 0.442908470539409 -0.0732682002168085 -0.0712125387456612 -0.015347042310882 -0.0753001110158951 -0.0801891024053629 0.513344961772114 0.535602402548543 0.525945103778286 -0.0586173832320192 1 0.658059825436379 1 1 1 1 1 -0.20731097202194 -0.100955407744324 -0.20731097202194 -0.100955407744324 0.440583909275018 0.303196523722684 0.524108373405491 -0.169082192992887 -0.0639266746529819 -0.0758958720065727 -0.0434285818698933 -0.0618107895175864 0.574122714660335 0.293460813580959 -0.065151943601456 0.572534678130566 -0.166682862834692 -0.0573539996193162 -0.0801891024053629 0.389417067589344 0.0441310924585966 0.00989311700336721 -0.0811374048924379 -0.269191455858777 -0.170277689324364 -0.0753001110158951 -0.0434285818698933 -0.065151943601456 -0.065151943601456 -0.206521941167405 -0.214338049666001 -0.0439533998217639 0.592078274535863 0.51862959127672 -0.170775816794084 -0.327267684972149 0.320458635777788 0.943917114193475 0.334241513518626 -0.442080929678239 -0.444086340825887 -0.248446149616758 -0.282617518981792 -0.23341446873373 -0.428392589512239 0.445134865309897 0.445134865309897 0.100955407744324 -0.306200865279136 -0.285149643535652 0.310989229609164 -0.255501540521134 -0.0367305958573889 -0.101749269502535 -0.220592655655182 -0.124698466127156 -0.164771305268258 -0.213652025244382 -0.21991469307168 -0.17156616627098 0.29902076361691 -0.205729408043393 0.303196523722684 0.301804077929281 0.302500219092505 0.293460813580959 -0.221943766292903 -0.441201503206052 -0.428320730024295 -0.428392589512239 -0.414516896083408 -0.233833073433793 -0.0465073678684575 -0.0885851338932735 -0.0954741782922578 -0.187184029716053 -0.221268996386835 -0.222232342778073 0.320071304451147 0.293460813580959 0.466179262851713 -0.442963622362946 -0.442080929678239 -0.473954143959326 -0.441132446040396 0.587762836309654 -0.0739144822107866 -0.171470538208679 -0.0722340446463797 -0.0998778264658883 -0.272785964797946 -0.263896784935119 -0.277299847924077 -0.31211440968248 -0.167557345719927 -0.269995497794948 -0.263151044642888 -0.263151044642888 -0.260559832525503 -0.272785964797946 -0.264171821195646 -0.263896784935119 -0.277488424211271 -0.279300449065553 -0.253158668737119 -0.265058348192685 0.30159282185359 -0.195482344124069 0.311629797944087 0.334241513518626 -0.19490404204796 0.519042119513948 0.298969834359304 -0.263151044642888 -0.273317506017542 0.302291733060108 -0.208096592338121 -0.220592655655182 -0.207592162454128 -0.221268996386835 0.300132897919739 -0.221268996386835 0.184369459965096 0.458606776178938 0.334618513720702 -0.201252967184446 0.311629797944087 -0.265058348192685 -0.291845640151911 -0.276599814652547 -0.27238224011779 -0.311076629133539 -0.257262469988687 -0.106422226621567 -0.0434285818698933 -0.27766125698598 -0.0639266746529819 -0.0412787155911629 -0.213896726779455 -0.0434285818698933 -0.0434285818698933 -0.0663561262780645 -0.0729449789959782 -0.0412787155911629 -0.0451087708387898 -0.125260155730175 -0.0477552088436809 -0.270389461876277 -0.273797713956934 -0.251989300797265 -0.0755692106438184 0.498904288372463 -0.253743862222835 -0.250821258289988 -0.256675123981788 -0.0836522480782503 -0.256675123981788 -0.0758135746242671 -0.0531041085854413 -0.273797713956934 -0.30596709455799 -0.282144376880981 -0.282144376880981 -0.281478720870076 -0.279256383166364 -0.064628243278521 -0.279300449065553 -0.0703558335616747 -0.0615420875665168 -0.0755692106438184 -0.250821258289988 0.596132191147001 -0.0777935312703494 -0.301453032072596 -0.107691391467618 -0.282820381724092 -0.290825664981765 -0.103083718716697 -0.0916685695804204 -0.288485937418327 -0.254329402030817 -0.0865104825644753 -0.251989300797265 -0.0668582629685387 -0.0555431765438494 -0.258438295352369 -0.254915293139032 -0.163667004388025 -0.265058348192685 0.0792314555280368 1 0.590407630622598 -0.100187284186386 0.59544360205895 -0.143804212609229 -0.143804212609229 -0.0811374048924379 -0.065151943601456 -0.0825836718153236 -0.0944292644962247 -0.220592655655182 -0.220732235448803 0.453944331188691 0.453944331188691 0.597841389695662 -0.0246815913731958 -0.0246815913731958 0.530826984054955 0.676537376958136 -0.0246815913731958 0.523655220985464 0.929604550434013 0.602272796596926 0.522864771473313 -0.0701457298264746 -0.0663561262780645 -0.0434285818698933 -0.065151943601456 -0.125260155730175 -0.125948332109187 -0.0326676823605628 -0.0792314555280357 -0.0960918152477505 1 1 1 0.995395456151503 0.995395456151503 -0.101749269502535 -0.101749269502535 -0.0792314555280357 -0.220592655655182 -0.100156964849514 -0.139979497796323 -0.0246815913731958 0.293460813580959 0.608428886431941 -0.015347042310882 -0.0722340446463797 -0.015347042310882 -0.0701266149984876 -0.0801891024053629 -0.0246815913731958 -0.0246815913731958 0.665693729758744 1 0.840425642537871 -0.0711870436307084 -0.0801891024053629 0.474205287348742 -0.0722340446463797 0.658129990686414 -0.0867439138933507 0.503361487568107 -0.0732682002168085 -0.0711870436307084 -0.288485937418327 -0.015347042310882 -0.00507004385369705 0.580332195837148 -0.0722340446463797 -0.0753001110158951 -0.015347042310882 -0.0246815913731958 -0.0701266149984876 -0.0711870436307084 -0.195482344124069 0.995395456151503 0.995395456151503 -0.0722340446463797 -0.0794903098530941 -0.0246815913731958 -0.246510574860983 -0.290825664981765 -0.247156165682599 0.293460813580959 0.303196523722684 -0.220592655655182 0.292546843725995 -0.0477552088436809 -0.065151943601456
-0.363233382996377 0.127222387927783 0.0888626553139902 0.0359153662844135 0.136389300706849 0.127222387927783 -0.430579513408806 0.510143100620229 -0.401659921329593 -0.126355732337034 -0.0911912655832385 0.528544673983339 -0.243698111486801 -0.120242619538737 -0.128877010741426 -0.135448070883525 -0.20731097202194 -0.141765934784393 -0.21389900233935 -0.12201111754572 -0.120242619538737 -0.1051779151534 -0.123757918205738 0.050217772586872 -0.130545616473987 -0.1271900354098 -0.135448070883525 0.54111597722945 -0.1271900354098 -0.128877010741426 0.228660445001101 -0.20731097202194 -0.332143216490783 -0.20731097202194 -0.20731097202194 -0.20731097202194 -0.20731097202194 -0.20731097202194 1 0.414145987698281 1 0.414145987698281 0.0972409759727836 0.52537902888084 -0.414811858795059 0.13063883759069 -0.140208275316318 -0.197307846823452 -0.153768094504527 -0.141765934784393 -0.381657004958726 0.509080225663266 -0.141765934784393 -0.382627709364466 0.109155877744004 0.24152002075398 -0.135448070883525 -0.0924752584756744 -0.0665915040335983 -0.0665915040335983 -0.137049856395963 -0.365573939186345 0.117498204397875 -0.1271900354098 -0.153768094504527 -0.141765934784393 -0.141765934784393 0.997567935747622 0.966019112923285 -0.14330986697755 -0.370987839786697 -0.1271900354098 0.801225190290193 0.65705831263398 0.581239311123914 -0.218040750088138 0.55740811280868 0.132834371035477 0.128620524879638 -0.29718884900961 -0.257039008448799 0.902837583549948 0.059714328136207 -0.121073859934649 -0.121073859934649 -0.370415364230549 -0.254415675266753 -0.265434089835083 0.512201846055433 -0.294084945638961 0.258626525116844 0.417615883247581 0.990276674298134 0.454154097302008 -0.190151130418902 0.958571201736818 0.982927531521802 0.791787116786593 0.479589386958837 0.990246728975173 0.506058733716665 0.516741341904285 0.51781762724182 0.502486306174412 0.975518023803625 0.134931910914458 0.086487185735922 0.059714328136207 0.0610540067762631 -0.208107913462189 -0.12548393855633 0.055701772918002 0.0144683075406862 0.693133098428555 0.973047231749763 0.965701875837645 0.58126910932832 0.502486306174412 -0.121653539495712 0.135958500141418 0.132834371035477 0.0486589600398829 0.0822436207682179 -0.354343634982963 -0.119997747775028 0.129840992255921 -0.12201111754572 0.0344676748447047 -0.440925543431457 -0.44503819040834 -0.426559111846273 -0.397625416236339 -0.124109490724506 -0.436554578949022 -0.443790950896554 -0.443790950896554 -0.418989662257961 -0.440925543431457 -0.447249549661462 -0.44503819040834 -0.360418664853329 -0.363348260780357 -0.292560299305976 -0.449188201156129 0.516692441259115 0.805729601688798 0.506787487992941 0.55740811280868 0.791511853210684 0.530268075612016 0.457114588525205 -0.443790950896554 -0.373065602398565 0.524247353175371 0.997572981770273 0.990276674298134 0.997567935747622 0.992706295062669 0.468278146466739 0.977976930324578 0.633538905477855 0.501258289330193 0.522361917483529 0.690317705201615 0.506787487992941 -0.449188201156129 -0.487295044148926 -0.425639819143941 -0.450013790670839 -0.456732550610107 -0.288550376331457 -0.121143690371085 -0.153768094504527 -0.397420141500146 -0.140208275316318 -0.14635832279672 -0.319761149140072 -0.153768094504527 -0.153768094504527 -0.14330986697755 -0.0780496846746508 -0.14635832279672 -0.124974809544228 -0.193035693512594 -0.152308839134482 -0.383363429624099 -0.442833147347306 -0.283618029989136 0.0263122996850456 -0.0635751296807346 -0.292940081661423 -0.284409643647929 -0.292268882010332 0.0295036256088363 -0.284621720940358 0.0417906683984054 -0.00967222053160975 -0.442833147347306 -0.44547250168123 -0.445873170763049 -0.445873170763049 -0.444909216150694 -0.440545303472423 -0.0469558141893563 -0.325951831284845 0.00787177858784734 0.0252449732805157 0.0263122996850456 -0.282987854333192 -0.163699913570997 0.0359153662844135 -0.0564937187362698 0.435388254177552 -0.274533443715812 -0.241539510128262 0.0578182930203028 0.00032168610520089 -0.239173230134029 -0.279150976265132 0.0398287914465152 -0.275133090653786 0.281542859554956 0.0417906683984054 -0.288375393745083 -0.281437168534881 0.119555478108058 -0.449188201156129 0.133830501684835 -0.20731097202194 -0.371957290798131 0.0285533055503945 -0.369049093985976 0.17621563216124 0.17621563216124 -0.137049856395963 -0.141765934784393 -0.0710884331693328 -0.0157972521789859 0.990276674298134 0.992706295062669 -0.126355732337034 -0.126355732337034 -0.0463239341189225 -0.128877010741426 -0.128877010741426 -0.415793478623749 -0.295483782078071 -0.128877010741426 -0.409959969796077 -0.23197740853649 -0.365171946686176 -0.407707021404901 -0.103827068609872 -0.14330986697755 -0.153768094504527 -0.141765934784393 -0.193035693512594 -0.212740361264425 0.250015895004965 0.247312451535313 0.297831683689798 -0.20731097202194 -0.20731097202194 -0.20731097202194 -0.205760406633839 -0.205760406633839 0.406650823809462 0.406650823809462 0.333646875728166 0.990276674298134 0.421765044978014 0.12569196397503 -0.128877010741426 0.509080225663266 -0.326356554542776 -0.130545616473987 -0.12201111754572 -0.130545616473987 -0.118451440834453 -0.135448070883525 -0.128877010741426 -0.128877010741426 -0.158082952311669 -0.20731097202194 -0.258199134594314 -0.120242619538737 -0.135448070883525 -0.121653539495712 -0.12201111754572 -0.332143216490783 -0.0651425905257706 -0.0900781677035938 -0.123757918205738 -0.120242619538737 -0.237111540246952 -0.130545616473987 -0.132196558739296 -0.327098003890479 -0.12201111754572 -0.1271900354098 -0.130545616473987 -0.128877010741426 -0.118451440834453 -0.120242619538737 0.764557671321791 -0.206849283517639 -0.206849283517639 -0.12201111754572 -0.109275993305924 -0.128877010741426 -0.28560547480499 -0.241539510128262 -0.287345194516813 0.509080225663266 0.52537902888084 0.990276674298134 0.501377965862056 -0.152308839134482 -0.141765934784393
-0.154420434801012 0.583155734217298 -0.101419178743036 -0.0914253092520779 0.579046437284281 0.583155734217298 -0.183051114764029 0.204406544355087 -0.177600403382525 0.293680939953129 0.317763849818542 0.210095547086973 -0.183428955113376 -0.0511184226450089 -0.0547891382404813 -0.0209329532403653 -0.100955407744324 -0.0602685719819879 -0.0909343097054339 -0.0518702594638857 -0.0511184226450089 -0.0447140052367254 -0.0526128721477917 -0.0197757128487567 -0.0554985081244054 -0.0540719589381287 -0.0575826754310217 -0.190671276688612 -0.0540719589381287 -0.0547891382404813 0.553369281199856 -0.100955407744324 -0.141203155623019 -0.100955407744324 -0.100955407744324 -0.100955407744324 -0.100955407744324 -0.100955407744324 0.414145987698281 1 0.414145987698281 1 0.237091929007682 0.211645222290714 -0.17634785400875 0.585248170088756 -0.0596063683861946 -0.0838809562182595 -0.0653710179830827 -0.0602685719819879 -0.162252819838331 0.203888354026674 -0.0602685719819879 -0.162665492801265 0.521947065755682 0.568112208159954 -0.0326433512173403 -0.0393137588410814 -0.0283098676726655 -0.0283098676726655 -0.058263638213816 -0.176235844719141 0.569246233567826 -0.0540719589381287 -0.0653710179830827 -0.0602685719819879 -0.0602685719819879 0.415187417303708 0.429156446302624 -0.0609249397381767 -0.157717066237607 -0.0529022729129637 -0.0746390456349994 0.296448683877967 0.252127124819962 -0.0990893088580577 0.247135782903314 -0.284601158101011 -0.286207527129458 -0.15661641398292 -0.212814570691503 0.387984207081938 -0.261069168500265 0.293487604560378 0.293487604560378 -0.888781332760214 -0.1952912493275 -0.213575119429459 0.22331702605428 -0.153287690564211 0.702907172589242 0.99219786282405 0.418339219824541 -0.0487309876414259 -0.181575125492938 0.430265666684634 0.419399132596561 -0.0768433014392233 0.208014349862276 0.416170404547876 0.211149552473832 0.225160577748221 0.22562298729685 0.219203526217895 0.427204942739521 -0.283799379775957 -0.274964170581992 -0.261069168500265 -0.26337443614537 -0.186036821858367 -0.0267227252147302 -0.076509568679547 -0.0884551555908134 -0.0717211795915097 0.428250855803235 0.425127320421846 0.252127124819962 0.203888354026674 0.29040627638308 -0.285403865390738 -0.284601158101011 -0.298312948931934 -0.271860650798903 -0.154832506265833 -0.0730647305601495 0.57697856116755 -0.0208423136419814 -0.0889543091061061 -0.195185823597567 -0.197250517184841 -0.198168296240192 -0.226927298537339 -0.115796102130146 -0.194388039560413 -0.196734952654242 -0.196734952654242 -0.186286991621049 -0.195185823597567 -0.198280545618948 -0.197250517184841 -0.172874330053505 -0.174904607643644 -0.150221580507538 -0.198690166633809 0.225160577748221 -0.11108154556039 0.223777009236718 0.247135782903314 -0.0607454068998776 -0.191523979105021 0.199882442618252 -0.196734952654242 -0.18077068187439 0.210627355252133 0.413109074580531 0.418339219824541 0.415187417303708 0.417283991404683 0.209062212742434 0.428250855803235 -0.167210575832891 -0.198827622490673 0.225621550389735 -0.0534303941957955 0.223777009236718 -0.198690166633809 -0.217477452344777 -0.197645971259636 -0.212447118394292 -0.23835519387138 -0.152743856421284 -0.076420315858111 -0.0653710179830827 -0.177856593525455 -0.0596063683861946 -0.0622209215920055 -0.153596254658606 -0.0653710179830827 -0.0653710179830827 -0.0609249397381767 -0.065986844188446 -0.0622209215920055 -0.065986844188446 -0.0899475698753728 -0.0647506486578052 -0.172467788927776 -0.196218995460695 -0.148642491566967 -0.0924027114081326 0.272131419056267 -0.150999302609195 -0.14703042265486 -0.154777969802942 -0.0919147671250806 -0.132972011216418 -0.0928871908206052 -0.0894517699722561 -0.196218995460695 -0.22711794668408 -0.21066501751271 -0.21066501751271 -0.210220718610343 -0.208448315337684 -0.072650361885815 -0.135994825446914 -0.0943398920392259 -0.0957781688064418 -0.0924027114081326 -0.14703042265486 -0.067581582163415 -0.0914253092520779 -0.14485122126743 -0.0619988088909377 -0.210869399879358 -0.182674170119925 -0.078733506652148 -0.0688436275243734 -0.180392309016013 -0.129569988996789 -0.0899475698753728 -0.126063162452668 -0.0305957577579195 -0.0928871908206052 -0.135458695750654 -0.149500405830826 0.54456478246204 -0.198690166633809 0.0568950025719854 -0.100955407744324 -0.158129206348379 -0.090441739729922 -0.156892852430369 0.638274895812758 0.638274895812758 -0.058263638213816 -0.0602685719819879 -0.0817961165206955 -0.0678083371128061 0.418339219824541 0.417283991404683 0.293680939953129 0.293680939953129 0.36028323309127 -0.0547891382404813 -0.0547891382404813 -0.176765167416192 -0.142446933523926 -0.0547891382404813 -0.184314824734488 -0.0986199340895217 -0.155244571187924 -0.176765167416192 -0.0529022729129637 -0.0609249397381767 -0.0653710179830827 -0.0602685719819879 -0.0899475698753728 -0.090441739729922 0.699259160667838 0.601878378277725 0.767422543263262 -0.100955407744324 -0.100955407744324 -0.100955407744324 -0.100490554142623 -0.100490554142623 0.99219786282405 0.99219786282405 0.784816359007683 0.418339219824541 0.976176860896394 0.552299444544287 -0.0547891382404813 0.203888354026674 -0.157717066237607 -0.0554985081244054 -0.0208423136419814 -0.0554985081244054 -0.0503569436420586 -0.0575826754310217 -0.0547891382404813 -0.0547891382404813 -0.0585770998682261 -0.100955407744324 -0.12012414023859 -0.0511184226450089 -0.0575826754310217 0.29040627638308 -0.0518702594638857 -0.141203155623019 -0.0802091617697368 0.319603284656129 -0.0526128721477917 -0.0511184226450089 -0.178111553045428 -0.0554985081244054 -0.0562003687858259 -0.154832506265833 -0.0518702594638857 -0.0540719589381287 -0.0554985081244054 -0.0547891382404813 -0.0503569436420586 -0.0511184226450089 -0.0788246999167219 -0.100490554142623 -0.100490554142623 -0.0518702594638857 -0.0684072371560809 -0.0547891382404813 -0.135458695750654 -0.182674170119925 -0.13627578362796 0.203888354026674 0.211645222290714 0.418339219824541 0.218749324577318 -0.0647506486578052 -0.0602685719819879
-0.363233382996377 0.127222387927783 0.0888626553139902 0.0359153662844135 0.136389300706849 0.127222387927783 -0.430579513408806 0.510143100620229 -0.401659921329593 -0.126355732337034 -0.0911912655832385 0.528544673983339 -0.243698111486801 -0.120242619538737 -0.128877010741426 -0.135448070883525 -0.20731097202194 -0.141765934784393 -0.21389900233935 -0.12201111754572 -0.120242619538737 -0.1051779151534 -0.123757918205738 0.050217772586872 -0.130545616473987 -0.1271900354098 -0.135448070883525 0.54111597722945 -0.1271900354098 -0.128877010741426 0.228660445001101 -0.20731097202194 -0.332143216490783 -0.20731097202194 -0.20731097202194 -0.20731097202194 -0.20731097202194 -0.20731097202194 1 0.414145987698281 1 0.414145987698281 0.0972409759727836 0.52537902888084 -0.414811858795059 0.13063883759069 -0.140208275316318 -0.197307846823452 -0.153768094504527 -0.141765934784393 -0.381657004958726 0.509080225663266 -0.141765934784393 -0.382627709364466 0.109155877744004 0.24152002075398 -0.135448070883525 -0.0924752584756744 -0.0665915040335983 -0.0665915040335983 -0.137049856395963 -0.365573939186345 0.117498204397875 -0.1271900354098 -0.153768094504527 -0.141765934784393 -0.141765934784393 0.997567935747622 0.966019112923285 -0.14330986697755 -0.370987839786697 -0.1271900354098 0.801225190290193 0.65705831263398 0.581239311123914 -0.218040750088138 0.55740811280868 0.132834371035477 0.128620524879638 -0.29718884900961 -0.257039008448799 0.902837583549948 0.059714328136207 -0.121073859934649 -0.121073859934649 -0.370415364230549 -0.254415675266753 -0.265434089835083 0.512201846055433 -0.294084945638961 0.258626525116844 0.417615883247581 0.990276674298134 0.454154097302008 -0.190151130418902 0.958571201736818 0.982927531521802 0.791787116786593 0.479589386958837 0.990246728975173 0.506058733716665 0.516741341904285 0.51781762724182 0.502486306174412 0.975518023803625 0.134931910914458 0.086487185735922 0.059714328136207 0.0610540067762631 -0.208107913462189 -0.12548393855633 0.055701772918002 0.0144683075406862 0.693133098428555 0.973047231749763 0.965701875837645 0.58126910932832 0.502486306174412 -0.121653539495712 0.135958500141418 0.132834371035477 0.0486589600398829 0.0822436207682179 -0.354343634982963 -0.119997747775028 0.129840992255921 -0.12201111754572 0.0344676748447047 -0.440925543431457 -0.44503819040834 -0.426559111846273 -0.397625416236339 -0.124109490724506 -0.436554578949022 -0.443790950896554 -0.443790950896554 -0.418989662257961 -0.440925543431457 -0.447249549661462 -0.44503819040834 -0.360418664853329 -0.363348260780357 -0.292560299305976 -0.449188201156129 0.516692441259115 0.805729601688798 0.506787487992941 0.55740811280868 0.791511853210684 0.530268075612016 0.457114588525205 -0.443790950896554 -0.373065602398565 0.524247353175371 0.997572981770273 0.990276674298134 0.997567935747622 0.992706295062669 0.468278146466739 0.977976930324578 0.633538905477855 0.501258289330193 0.522361917483529 0.690317705201615 0.506787487992941 -0.449188201156129 -0.487295044148926 -0.425639819143941 -0.450013790670839 -0.456732550610107 -0.288550376331457 -0.121143690371085 -0.153768094504527 -0.397420141500146 -0.140208275316318 -0.14635832279672 -0.319761149140072 -0.153768094504527 -0.153768094504527 -0.14330986697755 -0.0780496846746508 -0.14635832279672 -0.124974809544228 -0.193035693512594 -0.152308839134482 -0.383363429624099 -0.442833147347306 -0.283618029989136 0.0263122996850456 -0.0635751296807346 -0.292940081661423 -0.284409643647929 -0.292268882010332 0.0295036256088363 -0.284621720940358 0.0417906683984054 -0.00967222053160975 -0.442833147347306 -0.44547250168123 -0.445873170763049 -0.445873170763049 -0.444909216150694 -0.440545303472423 -0.0469558141893563 -0.325951831284845 0.00787177858784734 0.0252449732805157 0.0263122996850456 -0.282987854333192 -0.163699913570997 0.0359153662844135 -0.0564937187362698 0.435388254177552 -0.274533443715812 -0.241539510128262 0.0578182930203028 0.00032168610520089 -0.239173230134029 -0.279150976265132 0.0398287914465152 -0.275133090653786 0.281542859554956 0.0417906683984054 -0.288375393745083 -0.281437168534881 0.119555478108058 -0.449188201156129 0.133830501684835 -0.20731097202194 -0.371957290798131 0.0285533055503945 -0.369049093985976 0.17621563216124 0.17621563216124 -0.137049856395963 -0.141765934784393 -0.0710884331693328 -0.0157972521789859 0.990276674298134 0.992706295062669 -0.126355732337034 -0.126355732337034 -0.0463239341189225 -0.128877010741426 -0.128877010741426 -0.415793478623749 -0.295483782078071 -0.128877010741426 -0.409959969796077 -0.23197740853649 -0.365171946686176 -0.407707021404901 -0.103827068609872 -0.14330986697755 -0.153768094504527 -0.141765934784393 -0.193035693512594 -0.212740361264425 0.250015895004965 0.247312451535313 0.297831683689798 -0.20731097202194 -0.20731097202194 -0.20731097202194 -0.205760406633839 -0.205760406633839 0.406650823809462 0.406650823809462 0.333646875728166 0.990276674298134 0.421765044978014 0.12569196397503 -0.128877010741426 0.509080225663266 -0.326356554542776 -0.130545616473987 -0.12201111754572 -0.130545616473987 -0.118451440834453 -0.135448070883525 -0.128877010741426 -0.128877010741426 -0.158082952311669 -0.20731097202194 -0.258199134594314 -0.120242619538737 -0.135448070883525 -0.121653539495712 -0.12201111754572 -0.332143216490783 -0.0651425905257706 -0.0900781677035938 -0.123757918205738 -0.120242619538737 -0.237111540246952 -0.130545616473987 -0.132196558739296 -0.327098003890479 -0.12201111754572 -0.1271900354098 -0.130545616473987 -0.128877010741426 -0.118451440834453 -0.120242619538737 0.764557671321791 -0.206849283517639 -0.206849283517639 -0.12201111754572 -0.109275993305924 -0.128877010741426 -0.28560547480499 -0.241539510128262 -0.287345194516813 0.509080225663266 0.52537902888084 0.990276674298134 0.501377965862056 -0.152308839134482 -0.141765934784393
-0.154420434801012 0.583155734217298 -0.101419178743036 -0.0914253092520779 0.579046437284281 0.583155734217298 -0.183051114764029 0.204406544355087 -0.177600403382525 0.293680939953129 0.317763849818542 0.210095547086973 -0.183428955113376 -0.0511184226450089 -0.0547891382404813 -0.0209329532403653 -0.100955407744324 -0.0602685719819879 -0.0909343097054339 -0.0518702594638857 -0.0511184226450089 -0.0447140052367254 -0.0526128721477917 -0.0197757128487567 -0.0554985081244054 -0.0540719589381287 -0.0575826754310217 -0.190671276688612 -0.0540719589381287 -0.0547891382404813 0.553369281199856 -0.100955407744324 -0.141203155623019 -0.100955407744324 -0.100955407744324 -0.100955407744324 -0.100955407744324 -0.100955407744324 0.414145987698281 1 0.414145987698281 1 0.237091929007682 0.211645222290714 -0.17634785400875 0.585248170088756 -0.0596063683861946 -0.0838809562182595 -0.0653710179830827 -0.0602685719819879 -0.162252819838331 0.203888354026674 -0.0602685719819879 -0.162665492801265 0.521947065755682 0.568112208159954 -0.0326433512173403 -0.0393137588410814 -0.0283098676726655 -0.0283098676726655 -0.058263638213816 -0.176235844719141 0.569246233567826 -0.0540719589381287 -0.0653710179830827 -0.0602685719819879 -0.0602685719819879 0.415187417303708 0.429156446302624 -0.0609249397381767 -0.157717066237607 -0.0529022729129637 -0.0746390456349994 0.296448683877967 0.252127124819962 -0.0990893088580577 0.247135782903314 -0.284601158101011 -0.286207527129458 -0.15661641398292 -0.212814570691503 0.387984207081938 -0.261069168500265 0.293487604560378 0.293487604560378 -0.888781332760214 -0.1952912493275 -0.213575119429459 0.22331702605428 -0.153287690564211 0.702907172589242 0.99219786282405 0.418339219824541 -0.0487309876414259 -0.181575125492938 0.430265666684634 0.419399132596561 -0.0768433014392233 0.208014349862276 0.416170404547876 0.211149552473832 0.225160577748221 0.22562298729685 0.219203526217895 0.427204942739521 -0.283799379775957 -0.274964170581992 -0.261069168500265 -0.26337443614537 -0.186036821858367 -0.0267227252147302 -0.076509568679547 -0.0884551555908134 -0.0717211795915097 0.428250855803235 0.425127320421846 0.252127124819962 0.203888354026674 0.29040627638308 -0.285403865390738 -0.284601158101011 -0.298312948931934 -0.271860650798903 -0.154832506265833 -0.0730647305601495 0.57697856116755 -0.0208423136419814 -0.0889543091061061 -0.195185823597567 -0.197250517184841 -0.198168296240192 -0.226927298537339 -0.115796102130146 -0.194388039560413 -0.196734952654242 -0.196734952654242 -0.186286991621049 -0.195185823597567 -0.198280545618948 -0.197250517184841 -0.172874330053505 -0.174904607643644 -0.150221580507538 -0.198690166633809 0.225160577748221 -0.11108154556039 0.223777009236718 0.247135782903314 -0.0607454068998776 -0.191523979105021 0.199882442618252 -0.196734952654242 -0.18077068187439 0.210627355252133 0.413109074580531 0.418339219824541 0.415187417303708 0.417283991404683 0.209062212742434 0.428250855803235 -0.167210575832891 -0.198827622490673 0.225621550389735 -0.0534303941957955 0.223777009236718 -0.198690166633809 -0.217477452344777 -0.197645971259636 -0.212447118394292 -0.23835519387138 -0.152743856421284 -0.076420315858111 -0.0653710179830827 -0.177856593525455 -0.0596063683861946 -0.0622209215920055 -0.153596254658606 -0.0653710179830827 -0.0653710179830827 -0.0609249397381767 -0.065986844188446 -0.0622209215920055 -0.065986844188446 -0.0899475698753728 -0.0647506486578052 -0.172467788927776 -0.196218995460695 -0.148642491566967 -0.0924027114081326 0.272131419056267 -0.150999302609195 -0.14703042265486 -0.154777969802942 -0.0919147671250806 -0.132972011216418 -0.0928871908206052 -0.0894517699722561 -0.196218995460695 -0.22711794668408 -0.21066501751271 -0.21066501751271 -0.210220718610343 -0.208448315337684 -0.072650361885815 -0.135994825446914 -0.0943398920392259 -0.0957781688064418 -0.0924027114081326 -0.14703042265486 -0.067581582163415 -0.0914253092520779 -0.14485122126743 -0.0619988088909377 -0.210869399879358 -0.182674170119925 -0.078733506652148 -0.0688436275243734 -0.180392309016013 -0.129569988996789 -0.0899475698753728 -0.126063162452668 -0.0305957577579195 -0.0928871908206052 -0.135458695750654 -0.149500405830826 0.54456478246204 -0.198690166633809 0.0568950025719854 -0.100955407744324 -0.158129206348379 -0.090441739729922 -0.156892852430369 0.638274895812758 0.638274895812758 -0.058263638213816 -0.0602685719819879 -0.0817961165206955 -0.0678083371128061 0.418339219824541 0.417283991404683 0.293680939953129 0.293680939953129 0.36028323309127 -0.0547891382404813 -0.0547891382404813 -0.176765167416192 -0.142446933523926 -0.0547891382404813 -0.184314824734488 -0.0986199340895217 -0.155244571187924 -0.176765167416192 -0.0529022729129637 -0.0609249397381767 -0.0653710179830827 -0.0602685719819879 -0.0899475698753728 -0.090441739729922 0.699259160667838 0.601878378277725 0.767422543263262 -0.100955407744324 -0.100955407744324 -0.100955407744324 -0.100490554142623 -0.100490554142623 0.99219786282405 0.99219786282405 0.784816359007683 0.418339219824541 0.976176860896394 0.552299444544287 -0.0547891382404813 0.203888354026674 -0.157717066237607 -0.0554985081244054 -0.0208423136419814 -0.0554985081244054 -0.0503569436420586 -0.0575826754310217 -0.0547891382404813 -0.0547891382404813 -0.0585770998682261 -0.100955407744324 -0.12012414023859 -0.0511184226450089 -0.0575826754310217 0.29040627638308 -0.0518702594638857 -0.141203155623019 -0.0802091617697368 0.319603284656129 -0.0526128721477917 -0.0511184226450089 -0.178111553045428 -0.0554985081244054 -0.0562003687858259 -0.154832506265833 -0.0518702594638857 -0.0540719589381287 -0.0554985081244054 -0.0547891382404813 -0.0503569436420586 -0.0511184226450089 -0.0788246999167219 -0.100490554142623 -0.100490554142623 -0.0518702594638857 -0.0684072371560809 -0.0547891382404813 -0.135458695750654 -0.182674170119925 -0.13627578362796 0.203888354026674 0.211645222290714 0.418339219824541 0.218749324577318 -0.0647506486578052 -0.0602685719819879
0.258536387993381 0.0926361090560155 -0.247196957741535 -0.248025025733892 0.0880913292762068 0.0926361090560155 0.168278942986526 0.229824072693425 0.176498171689439 0.408788795421609 0.440998987914598 0.232523654507256 -0.590773456420073 -0.0183323605618115 -0.0320495040080424 0.207614179329553 0.440583909275018 -0.125446126213297 -0.151340342988142 -0.0162920684048394 -0.0183323605618115 0.209355060415966 -0.0307435824770195 0.354351035032071 -0.0300810604900756 -0.0369690197058958 -0.0468859956432372 0.284518777548113 0.274939389498429 0.278586027116552 0.0306702801023338 0.440583909275018 0.283799218249385 0.440583909275018 0.440583909275018 0.440583909275018 0.440583909275018 0.440583909275018 0.0972409759727836 0.237091929007682 0.0972409759727836 0.237091929007682 1 0.2393370812933 0.175508876886328 0.0836838929121159 -0.122507433510082 -0.116902225122056 -0.135997286001188 -0.107493366089857 0.19981380579936 0.227581837128931 -0.125446126213297 0.196424470744521 0.0792649627506444 0.0145979587748466 -0.116071580545029 0.199898451377053 0.0254875978829843 0.00576798952313642 -0.0509371535397869 -0.51609304804702 0.0990030432935545 -0.0369690197058958 -0.133201687206641 -0.125446126213297 -0.125446126213297 0.100659211569522 0.122113824489549 -0.1230715923066 0.249167492683202 0.274939389498429 -0.00193357448393461 0.00534924275688051 0.300141319523084 0.421393140147197 0.306865396928488 -0.438235831193849 -0.432317432303657 -0.487362702213591 -0.60034548179852 0.085152780965052 -0.493640343224829 0.401777511856763 0.401777511856763 -0.261658432872283 -0.592067358723487 -0.600197174951928 0.240375584652843 -0.471409322416655 0.345121950991136 0.240515400981608 0.0945081826017451 -0.165773555509236 -0.196200667830039 0.123150842762744 0.101292766638028 0.00527517768850331 0.236650059867989 0.10408489964287 0.241158303876656 0.243897277350416 0.244343989832505 0.227581837128931 0.105407302255386 -0.431229300974089 -0.480368814499109 -0.493640343224829 -0.493807079924866 -0.490444512667232 -0.014676344021655 -0.254623878962441 -0.239967383443207 -0.0282130002756358 0.0999870715080829 0.115068988558948 0.300141319523084 0.227581837128931 0.405994237611533 -0.440647057293371 -0.438235831193849 -0.516235110857412 -0.477807333416814 0.25152047689536 -0.198215153174438 0.0862557514531456 -0.0122330960144919 -0.241321522296968 -0.434087709928185 -0.438471188470196 -0.449352387698837 -0.623635267193675 -0.334030683493981 -0.428693858883769 -0.436839324391737 -0.436839324391737 -0.406191700035364 -0.434087709928185 -0.440689819292464 -0.438471188470196 -0.516250027236749 -0.519747116669652 -0.4669530283447 -0.43737765079959 0.251348027894031 -0.0351978779857739 0.242629527903952 0.306865396928488 -0.0437646431161164 0.305297716025507 0.38923515977785 -0.436839324391737 -0.530804110548771 0.240700177727274 0.0993184163705153 0.0945081826017451 0.100659211569522 0.0965350844026587 0.244428926993355 0.103362791478588 0.156866518258184 0.278922891053419 0.295853342795429 -0.0188763658020797 0.23717043256174 -0.43737765079959 -0.441636855204507 -0.448229680590129 -0.435219781638035 -0.473512056554183 -0.468336675415726 -0.184249641389808 -0.135997286001188 -0.43996033978167 -0.122507433510082 -0.126408950376477 -0.392573815013829 -0.135997286001188 -0.135997286001188 -0.12829089535579 -0.14122285285772 -0.126408950376477 -0.138886240001196 -0.0888676527260893 -0.1356619539587 -0.423825392338577 -0.44180328626209 -0.484274998309213 -0.236994064327585 0.624838082899463 -0.468064987114268 -0.481980933605884 -0.467376286964188 -0.23625257543726 -0.46087757428492 -0.254623878962441 -0.228523909059534 -0.44180328626209 -0.483779513145041 -0.436950162298735 -0.436950162298735 -0.435852787193616 -0.430437380989199 -0.141557750188384 -0.54409807130692 -0.241447115001674 -0.246408726504389 -0.236994064327585 -0.481980933605884 0.353860694771753 -0.248025025733892 -0.593384099926398 -0.151578138742701 -0.596215859471414 -0.589364010980561 -0.245356728978434 -0.227558172838713 -0.585253011226654 -0.462637091780568 -0.244016110150961 -0.464353533469236 -0.130244874484876 -0.254623878962441 -0.457463387271513 -0.48336629531972 0.0701014903323171 -0.43737765079959 0.109610792127933 0.440583909275018 0.2457916655324 -0.245356728978434 0.250029437512227 0.0942080683145592 0.0942080683145592 -0.0509371535397869 -0.125446126213297 -0.1969300508213 -0.0904989450461104 0.0999206591761122 0.0965350844026587 0.408788795421609 0.408788795421609 0.380079879770598 -0.0320495040080424 -0.0320495040080424 0.177843714112755 0.274611307037738 -0.0320495040080424 0.164065998349168 0.41839247640103 0.251770956470965 0.1723198037704 -0.12169580688057 -0.125838252101701 -0.135997286001188 -0.125446126213297 -0.0888676527260893 -0.103631343315769 0.339014663839324 0.274530123445675 0.326503298188618 0.440583909275018 0.440583909275018 0.440583909275018 0.438011160238599 0.438011160238599 0.240515400981608 0.240515400981608 0.147371848742113 0.0999206591761122 0.230220975951682 0.0724455387162687 -0.0320495040080424 0.227581837128931 0.250650559797543 -0.0300810604900756 -0.0122330960144919 -0.0300810604900756 -0.0223507051986678 -0.13565320758178 -0.0320495040080424 -0.0320495040080424 0.329181213735474 0.440583909275018 0.501049005000019 -0.0202198485498634 -0.0468859956432372 0.400600568059541 -0.0162920684048394 0.279081040632497 -0.217597069944622 0.445597644391301 -0.028005384104815 -0.0183323605618115 -0.595856430121457 -0.0300810604900756 -0.0280090520711841 0.235709722150095 -0.0162920684048394 -0.0369690197058958 -0.0300810604900756 -0.0320495040080424 -0.0223507051986678 -0.0202198485498634 -0.0311037037678286 0.438011160238599 0.438011160238599 -0.0162920684048394 -0.156033672978036 -0.0320495040080424 -0.464191577500969 -0.589364010980561 -0.465480064198544 0.227581837128931 0.2393370812933 0.0999206591761122 0.234339763275155 -0.133006488979977 -0.125446126213297
0.481584381089681 0.354996007313292 0.188285981164033 0.209677568840508 0.358006315131607 0.354996007313292 0.517095631272796 0.963197616962937 0.547860218367072 0.392423115127504 0.360516396239668 0.989744689914389 -0.483448572067759 0.159420830303314 0.170868533455297 -0.254693664910979 0.303196523722684 0.17043620223446 -0.402211123947706 0.161765551515682 0.159420830303314 0.139447648659426 0.164081505814272 -0.0787157576661711 0.17308081486063 0.168631897151959 0.13488701156521 0.571042688152844 0.168631897151959 0.170868533455297 0.109597910671438 0.303196523722684 0.44036421990554 0.303196523722684 0.303196523722684 0.303196523722684 0.303196523722684 0.303196523722684 0.52537902888084 0.211645222290714 0.52537902888084 0.211645222290714 0.2393370812933 1 0.543910258835234 0.362095130641516 0.185891822317814 0.248715173672461 0.188293263706685 0.18795700824509 0.499431377042678 0.965370558010931 0.17043620223446 0.500745845237617 0.348140412107571 0.128442224514338 -0.254693664910979 0.122606132045855 0.066179854344885 0.066179854344885 0.135877575952046 -0.573623533060456 0.356031779063242 0.168631897151959 0.187637079478412 0.17043620223446 0.17043620223446 0.530514382913697 0.513736473688133 0.190003994189917 0.471251024808928 0.168631897151959 0.426097784591634 0.624070266369455 0.883848749423491 0.297191094622109 0.872009872009106 -0.385803191744396 -0.393899375827341 -0.659657062432554 -0.498943155839325 0.559120864405071 -0.427971363117764 0.3899864612145 0.3899864612145 -0.182755921365092 -0.500631668510396 -0.49494258361206 0.971158107124478 -0.657971114337479 0.128441638388591 0.213703303685528 0.520101804013767 0.194073946809824 -0.507731713270451 0.50578848385474 0.518807920039954 0.410924529774052 0.950226408310349 0.522764485894517 0.983540343532313 0.987671009343798 0.985602768805858 0.956969356879197 0.503159321532909 -0.387917459873786 -0.420981479328348 -0.427971363117764 -0.426887113352799 -0.514166997143575 0.166369909031594 0.181571183906386 0.198936380099954 0.352165444681047 0.508385945260213 0.499101667594054 0.883848749423491 0.961174035053713 0.395348620137669 -0.383683207286647 -0.385803191744396 -0.38369107731121 -0.423999821616847 0.482869490677711 0.16516445213109 0.35091124433124 0.161765551515682 0.195975527593995 -0.678316733389784 -0.673027886887619 -0.665465075322488 -0.459602971224036 -0.100905270767812 -0.663952294245673 -0.670535946494815 -0.670535946494815 -0.631485235842398 -0.678316733389784 -0.672830292545601 -0.673027886887619 -0.58232500544439 -0.584082404440696 -0.644492796955055 -0.672652269712393 0.979401818634907 0.412947413315487 0.969051346625425 0.872009872009106 0.411669420730114 0.567963807900517 0.697034534120274 -0.670535946494815 -0.590540300385332 0.989727211164209 0.520241703192314 0.520101804013767 0.524059594493616 0.521421000679827 0.943907012234765 0.508385945260213 0.493684757178379 0.509737297138681 0.811296815383388 0.349363195208615 0.969052237330669 -0.672652269712393 -0.601884211187685 -0.667983925781091 -0.664940545575992 -0.591789703878297 -0.648925372780162 -0.300805777734918 0.188293263706685 -0.635936866609638 0.185891822317814 0.177886284588799 -0.422928915031432 0.188293263706685 0.188293263706685 0.172113517736595 0.18927607876638 0.177886284588799 0.190566879285164 0.280515624922128 0.185982868593577 -0.613781943388626 -0.677914436659939 -0.650138061698432 0.211545575402982 0.312256005447945 -0.651713268049895 -0.651150096967066 -0.641865391973875 0.207054461785762 -0.636735094186207 0.179132876022187 0.174137940068922 -0.677914436659939 -0.593937151182796 -0.675182076337218 -0.675182076337218 -0.672880369448144 -0.668409839042067 0.196566491667792 -0.548776895529115 0.190500099075557 0.188877635566468 0.211545575402982 -0.656308947909251 0.138958592181621 0.20795819548946 -0.523873880463072 0.184353026266696 -0.496373162365993 -0.480240105114345 0.204351295917486 0.179316574243887 -0.488483845187111 -0.638573901674229 0.201613712309442 -0.640320272900982 0.149726681309796 0.181571183906386 -0.643095748802212 -0.65043822112629 0.340466046305363 -0.672652269712393 0.251652022274254 0.303196523722684 0.472728367938156 0.204351295917486 0.48929500381499 0.303031902534883 0.303031902534883 0.135877575952046 0.17043620223446 0.185679543936884 0.152001527679717 0.526636833395589 0.527928924605042 0.392423115127504 0.392423115127504 0.489039804166809 0.170868533455297 0.170868533455297 0.545213587379208 0.436816355269598 0.170868533455297 0.521577194877975 0.307561754911574 0.484154579861209 0.545213587379208 0.168631897151959 0.172969722840393 0.188293263706685 0.17043620223446 0.280515624922128 0.282056771233895 0.124259976529865 0.125803415728651 0.13638032897259 0.303196523722684 0.303196523722684 0.303196523722684 0.301802371375879 0.301802371375879 0.199531453697497 0.199531453697497 0.177436002145915 0.526636833395589 0.224297929547413 0.343552671192453 0.170868533455297 0.965370558010931 0.485115951064614 0.17308081486063 0.161765551515682 0.17308081486063 0.15704603842541 -0.254693664910979 0.170868533455297 0.170868533455297 0.209590539618997 0.303196523722684 0.145141356499441 0.159420830303314 0.13488701156521 0.400657169907181 0.161765551515682 0.44036421990554 0.176853780837738 0.356329718322177 0.164081505814272 0.159420830303314 -0.487297936109213 0.17308081486063 0.175269677576095 0.476100033874809 0.161765551515682 0.168631897151959 0.17308081486063 0.170868533455297 0.15704603842541 0.159420830303314 0.412762843173123 0.301597239747947 0.301597239747947 0.161765551515682 0.193046289200362 0.170868533455297 -0.627701174354059 -0.480240105114345 -0.630044250146211 0.965370558010931 0.995897239944383 0.526636833395589 0.950721048285798 0.185982868593577 0.17043620223446
0.870353254334664 0.274652145172694 0.130890090158345 0.200664400357054 0.274031898030882 0.274652145172694 0.958637091218563 0.52808540193364 0.992947373148258 0.568296865031211 0.48978377381107 0.546593950854037 -0.2788680068434 0.28987266634087 0.31068786489322 -0.140073488285907 0.524108373405491 0.341759599631971 -0.2212034413123 0.294136040131873 0.28987266634087 0.25355570947012 0.298347107445839 -0.140036389721403 0.314710425235179 0.275653674380212 0.238695715542555 0.0615450049489485 0.306621020380808 0.31068786489322 -0.102392234071842 0.524108373405491 0.79495239070359 0.524108373405491 0.524108373405491 0.524108373405491 0.524108373405491 0.524108373405491 -0.414811858795059 -0.17634785400875 -0.414811858795059 -0.17634785400875 0.175508876886328 0.543910258835234 1 0.285387131356168 0.338004500940725 0.475656234603779 0.370693583715739 0.341759599631971 0.914995186889812 0.526983980074427 0.341759599631971 0.917347007214079 0.286725002165283 -0.100185368745179 -0.140073488285907 0.222933015329639 0.114905453554401 0.136818541989694 0.229040050478463 -0.271483805650605 0.277799473758249 0.275653674380212 0.370693583715739 0.341759599631971 0.341759599631971 -0.413803009701821 -0.400716183863262 0.345481605549645 0.873450526937974 0.306621020380808 -0.3323577104977 0.0162887151420513 0.383279851496616 0.537324934530418 0.371894483268683 -0.557443171774709 -0.561326249024661 -0.413220859780265 -0.290678155129077 -0.289359606953663 -0.516634968237629 0.556593280422557 0.556593280422557 0.176347854008749 -0.28878407009494 -0.282125747522502 0.543232744899622 -0.397777002411668 -0.0897821063534858 -0.177734563453723 -0.410778507986998 -0.246132986233384 -0.35780192534607 -0.3997113478529 -0.409770991910901 -0.333371849900474 0.543232744899622 -0.412794507661568 0.549968482077737 0.547717300621855 0.548842141001506 0.533226397212006 -0.412794507661568 -0.56120010698369 -0.54168640611824 -0.516634968237629 -0.515918134200939 -0.341682898196267 0.302508079014022 0.146513934146254 0.205618071065478 -0.323576144227109 -0.403736912544112 -0.414811858795059 0.377221016077844 0.533226397212006 0.566718230592999 -0.559040402331955 -0.557443171774709 -0.460818363737123 -0.540654708230644 0.867394375190296 0.29110962019096 0.27028153018348 0.294136040131873 0.170923385502114 -0.289390614576111 -0.291070895776334 -0.297709413091229 -0.134536658470472 0.0181535100283445 -0.280939511159255 -0.289281082976186 -0.289281082976186 -0.264160980774436 -0.289390614576111 -0.291930408146639 -0.291070895776334 -0.269953920847385 -0.272350388909125 -0.379728438545675 -0.294177559918301 0.541587935361618 -0.341466521240584 0.544351682990544 0.371894483268683 -0.330558893008021 0.08066814110416 0.296860681432843 -0.289281082976186 -0.282678619436501 0.548842141001506 -0.415821064097929 -0.410778507986998 -0.413803009701821 -0.411786343492502 0.538234243585197 -0.411786343492502 -0.148163898401421 0.0276374245664901 0.349102619990657 -0.332169845494074 0.544351682990544 -0.294177559918301 -0.200670721761852 -0.297251308088885 -0.289947153125963 -0.220670253589628 -0.393972475384606 -0.185897236243901 0.370693583715739 -0.291675721078463 0.338004500940725 0.352830613912197 -0.160153901448743 0.370693583715739 0.370693583715739 0.345481605549645 0.28909382918753 0.352830613912197 0.361887456984027 0.501214739822816 0.367175710879884 -0.282347067676212 -0.290224476227014 -0.404982082086658 0.207975091919814 0.400065719537166 -0.387708016859828 -0.3960009747563 -0.372610652198794 0.186642103765983 -0.372610652198794 0.149759343469174 0.201513172530454 -0.290224476227014 -0.224075231823827 -0.28966328814697 -0.28966328814697 -0.287869634067679 -0.283492928030167 0.242539109770606 -0.263090334186013 0.195993747973443 0.189405234118468 0.207975091919814 -0.403141855876755 0.327430505524237 0.191803063129933 -0.490068900759967 -0.223555744421534 -0.276395501565094 -0.27695918543226 0.164277268517777 0.188153966211774 -0.282920645369226 -0.382216632217363 0.172249705475068 -0.384777901948573 -0.116787316902468 0.15807825263217 -0.381744008779163 -0.403411709309065 0.271565407694716 -0.294177559918301 0.138400680701964 0.524108373405491 0.875839939243241 0.193373531144518 0.884446280525599 0.184367175919109 0.184367175919109 0.229040050478463 0.341759599631971 0.261074884988852 0.158605602792911 -0.410778507986998 -0.411786343492502 0.568296865031211 0.568296865031211 0.581941975886179 0.31068786489322 0.31068786489322 0.997639164924042 0.773411406576795 0.31068786489322 0.952030638233598 0.551003159607549 0.875050637077062 0.992902753719745 0.291907722626562 0.345481605549645 0.370693583715739 0.341759599631971 0.501214739822816 0.504023545811894 -0.0878948388131488 -0.0801290840410615 -0.124965333605762 0.524108373405491 0.524108373405491 0.524108373405491 0.521288936662403 0.521288936662403 -0.177734563453723 -0.177734563453723 -0.138400680701964 -0.410778507986998 -0.174953142282111 0.26536996474719 0.31068786489322 0.526983980074427 0.852438142723298 0.314710425235179 0.294136040131873 0.314710425235179 0.285554615479241 -0.140073488285907 0.31068786489322 0.31068786489322 0.369512807422628 0.524108373405491 0.41268116343939 0.28987266634087 0.238695715542555 0.572073192837376 0.294136040131873 0.794955956446644 0.246397292750822 0.482714897744325 0.298347107445839 0.28987266634087 -0.28147085437247 0.314710425235179 0.318690403700846 0.846126159759308 0.294136040131873 0.275653674380212 0.314710425235179 0.31068786489322 0.285554615479241 0.28987266634087 -0.321460469490422 0.521288936662403 0.521288936662403 0.294136040131873 0.257198904667972 0.31068786489322 -0.375007790023112 -0.27695918543226 -0.376307880511001 0.526983980074427 0.543929551415018 -0.410778507986998 0.525816173225099 0.367175710879884 0.341759599631971
0.327514124141427 0.989399431667421 0.125192302647194 0.119379755681169 0.989511329599243 0.989399431667421 0.266805782285037 0.359280612859099 0.281493603574059 0.498574435701838 0.535732516371076 0.35962555787458 -0.130143586402231 -0.0856141854732975 -0.052269694532509 -0.0964406489737751 -0.169082192992887 -0.10093904375159 -0.152298651917965 -0.0868733772387444 -0.0856141854732975 -0.0748879354939288 -0.0516288186969905 -0.120455303770611 -0.0549961023757568 -0.0567882730971225 -0.0555878880178589 -0.319340175267398 -0.0905608287951667 -0.0832166060302138 0.32615451926392 -0.169082192992887 0.397000760753347 -0.169082192992887 -0.169082192992887 -0.169082192992887 -0.169082192992887 -0.169082192992887 0.13063883759069 0.585248170088756 0.13063883759069 0.585248170088756 0.0836838929121159 0.362095130641516 0.285387131356168 1 -0.0998299715514383 -0.0847101252878545 -0.0474252307412448 -0.10093904375159 0.32298512570988 0.358578930776063 -0.10093904375159 0.329444709718005 0.971433826410504 0.318049047720485 -0.0756109914580627 -0.0658434917768659 0.173232957653437 0.203057629570465 -0.0582840067131673 -0.286885860400348 0.978832604752149 -0.0567882730971225 -0.0569808228820247 -0.10093904375159 -0.10093904375159 0.132533218432127 0.137837494368836 -0.102038341967564 0.335359558729009 -0.0777154766599416 -0.203642205952125 0.466586835279585 0.39848090868966 -0.165956812202682 0.413908091443032 -0.512267613027877 -0.514728033107309 -0.249465782654087 -0.158246177851376 0.103749589937306 -0.474868378972887 0.490789942312244 0.490789942312244 -0.537658198882173 -0.162993086940957 -0.152922716835548 0.374015947650216 -0.243628650939535 0.441927339726089 0.5900335219182 0.11578299366588 -0.193917633725503 -0.286581705196387 0.130245023405916 0.117667351258019 -0.20478532588824 0.365539202245919 0.131279201375905 0.361939158862533 0.368807612652045 0.36952889654535 0.358578930776063 0.121637445135807 -0.511041609930335 -0.49551503813524 -0.474868378972887 -0.478316394185497 -0.373704283673674 0.42362923440814 0.105355288989879 0.125315252397332 -0.220046925077033 0.123506905381505 0.114577022428783 0.39848090868966 0.358578930776063 0.493632157812352 -0.513347117455378 -0.512267613027877 -0.530506872817152 -0.49095103574421 0.354878185913885 0.166608110780323 0.986071396050064 0.427212608068183 0.109292660877384 -0.344688724621168 -0.338972851649608 -0.341007938419259 -0.18637439111759 0.0467651929030225 -0.332931593719573 -0.338164607136215 -0.338164607136215 -0.320085291104563 -0.344688724621168 -0.340394571074398 -0.338972851649608 -0.292570684412472 -0.284975964693866 -0.230081501067449 -0.341821217078309 0.377103565939042 -0.235099827342364 0.374786336943511 0.413908091443032 -0.21236732681994 -0.308082096290856 0.324605043781379 -0.338164607136215 -0.293503759590051 0.361113848536751 0.128747516097589 0.11578299366588 0.12610995524184 0.123506905381505 0.366416294651534 0.123506905381505 -0.266230268359371 -0.320573708238534 0.353057363724616 -0.21765663081921 0.374786336943511 -0.341821217078309 -0.363696018063055 -0.349161737406366 -0.34671544676436 -0.382572247402052 -0.243147086321432 -0.127990316548693 -0.0474252307412448 -0.321641156877403 -0.0998299715514383 -0.104208879027642 -0.231906210012382 -0.0474252307412448 -0.0474252307412448 -0.102038341967564 -0.110516123636674 -0.104208879027642 -0.0507784379601012 0.740824054342873 -0.0439631395684559 -0.312768764627878 -0.337356505200118 -0.248452830515088 0.109617031354203 0.11558007010566 -0.240577315473421 -0.257545712651282 -0.224489740617607 0.112612275828886 -0.215572628634748 0.100810710206585 0.122715563058538 -0.337356505200118 -0.379421282342004 -0.343702424021082 -0.343702424021082 -0.343031774776809 -0.340037989576398 0.406959756518368 -0.267253045193196 0.0979332543637764 0.0977758873308039 0.109617031354203 -0.258378921111333 -0.0982177163304907 0.106891317067933 -0.29018743369438 -0.193185336303456 -0.145467723268569 -0.128638845311881 0.118001392518262 0.132644425473737 -0.149367250434955 -0.223115022074509 0.119681650733166 -0.220293184199514 -0.0804081112836339 0.0924010475839221 -0.227752253455775 -0.261582400807875 0.909115129043817 -0.341821217078309 0.0810789967389981 -0.169082192992887 0.349035652576722 0.125422829674465 0.34674955961581 0.850498861315799 0.850498861315799 -0.0582840067131673 -0.10093904375159 0.149956850780036 -0.0751160064164658 0.125379728696355 0.129877500859323 0.498574435701838 0.498574435701838 0.617812845576809 -0.052269694532509 -0.052269694532509 0.283563971143098 0.384496446130512 -0.052269694532509 0.264889834814841 -0.165170693687854 0.339239320398114 0.285104661287929 0.445346193369175 -0.0615072971387112 -0.0474252307412448 -0.10093904375159 0.740824054342873 0.726084688071446 0.430010047098416 0.40776611076476 0.480642623239686 -0.169082192992887 -0.169082192992887 -0.169082192992887 -0.168303646621253 -0.168303646621253 0.5900335219182 0.5900335219182 0.453434097516815 0.125379728696355 0.580383021014915 0.909305798996104 -0.052269694532509 0.358578930776063 0.330617233745401 -0.0549961023757568 0.427212608068183 -0.0549961023757568 -0.0843388447796854 -0.0964406489737751 -0.052269694532509 -0.052269694532509 -0.0785231642423721 -0.169082192992887 -0.201186380370669 -0.0856141854732975 -0.0555878880178589 0.493632157812352 -0.0868733772387444 0.389481251266111 0.147572012352773 0.531815119727606 -0.0516288186969905 -0.0856141854732975 -0.130732921049344 -0.0549961023757568 -0.0498421797425034 0.343701507593213 -0.0868733772387444 -0.0567882730971225 -0.0549961023757568 -0.052269694532509 -0.0843388447796854 -0.0856141854732975 -0.213398448215055 -0.168303646621253 -0.168303646621253 -0.0868733772387444 -0.114569847553163 -0.052269694532509 -0.208638459922915 -0.128638845311881 -0.209777570637115 0.358578930776063 0.362095130641516 0.125379728696355 0.366365867283868 -0.0538923427269629 -0.10093904375159
-0.126967146486367 -0.100183094637238 -0.0833885990580678 -0.0698128964982696 -0.100888154147633 -0.100183094637238 0.325626907342432 0.180606835253238 0.33562068132138 -0.153970921545574 -0.13861585101226 0.184751215575638 -0.17786595493008 -0.00761336625053015 -0.019611799901365 -0.0473454695031044 -0.0639266746529819 0.98901245584531 -0.0747677587871357 -0.0101201483595503 -0.00761336625053015 -0.0367646267814192 0.0148987456781346 -0.017228061620827 -0.021866839645751 -0.0173125378653543 -0.0283914378971909 -0.156773214304582 -0.00941983038185886 0.00439209491680447 -0.0346090359776577 -0.0639266746529819 -0.116099671441981 -0.0639266746529819 -0.0639266746529819 -0.0639266746529819 -0.0639266746529819 -0.0639266746529819 -0.140208275316318 -0.0596063683861946 -0.140208275316318 -0.0596063683861946 -0.122507433510082 0.185891822317814 0.338004500940725 -0.0998299715514383 0.999999999999999 0.710606686827689 0.911816432193549 0.98901245584531 0.367367226317466 0.180232922278065 0.98901245584531 0.366435236876076 -0.0984133524669837 -0.0338631055642757 -0.0473454695031045 0.000622253869246057 -0.00134202210866161 -0.00134202210866161 -0.0304934841624764 0.251716385853652 -0.100535819770276 -0.0173125378653543 0.911816432193549 0.98901245584531 0.98901245584531 -0.139867279782034 -0.135443873745573 0.978357445117741 -0.129677693746911 -0.0444588978145867 -0.112338402070578 -0.193226283041225 -0.2364139456584 -0.081472939829668 -0.241188741209178 0.159398493613379 0.158499872399377 -0.135666071855031 -0.172797291352769 -0.15363091408926 0.17279729135277 -0.137607844701442 -0.137607844701442 0.0596063683861927 -0.174671279228175 -0.173756860237856 0.183615112834457 -0.132267398117042 -0.0577037663907762 -0.0600750824200929 -0.138844984589321 -0.0951997058435555 -0.163365033324788 -0.135104234651364 -0.13850443962083 -0.112681185753296 0.183615112834457 -0.13952640155322 0.185891822317814 0.185130912853291 0.185511113964453 0.180232922278065 -0.13952640155322 0.158727199123237 0.164676866914011 0.17279729135277 0.171449786880508 0.175267179721926 -0.043862536744115 -0.0771714486496949 -0.0602281539457096 -0.119164403561078 -0.139185637526389 -0.140208275316318 -0.2364139456584 0.180232922278065 -0.155790320842185 0.158949445569103 0.159398493613379 0.147902419776769 0.166490382806682 -0.127305958756287 -0.0309434877790135 -0.101240104876107 -0.0426486225098618 -0.0618387561641608 0.267907030295371 0.265439550072074 0.263604871720464 0.195976603393512 -0.108899315918327 0.270399669698258 0.266054114306093 0.266054114306093 0.280422577149709 0.267907030295371 0.264214943613279 0.265439550072074 0.255306133510039 0.253148286560054 -0.130549526511376 0.262996267701268 0.185130912853291 -0.115417221099889 0.183993318945462 -0.241188741209178 -0.115075778403978 -0.13772737500212 -0.262996267701268 0.266054114306093 0.246743827444023 0.185511113964453 -0.140549391251063 -0.138844984589321 -0.139867279782034 -0.139185637526389 0.183993318945462 -0.139185637526389 -0.112257570054373 -0.143910563296268 -0.231812729572703 -0.118824328174587 0.183993318945462 0.262996267701268 0.241896308976973 0.264214943613279 0.266054114306093 0.235160004334467 -0.13354735974319 -0.000164577944559538 0.911816432193549 0.249214821620031 0.999999999999999 0.957979516553057 0.333306344701271 0.911816432193549 0.911816432193549 0.978357445117741 0.90330685031655 0.957979516553057 0.90330685031655 -0.0650434133189348 0.920552451933014 0.25574923064602 0.266670205753894 -0.129685402472983 -0.0541703675840013 0.302586564927827 -0.13098026031375 -0.128817593004226 -0.13312147081478 -0.052553199076157 -0.13312147081478 -0.0771714486496949 -0.0443829371889854 0.266670205753894 0.231953941789239 0.26852779355363 0.26852779355363 0.269150144358935 0.271655729223805 -0.0399413212553969 0.254595210920685 -0.0605911420739976 -0.0653629574426665 -0.0541703675840013 -0.128817593004226 -0.0239175577482167 -0.0698128964982696 -0.173880189788663 -0.0948402001202768 -0.172383385254686 -0.177410004220246 -0.0666379901190645 -0.0454331744042815 -0.176832780567066 -0.132726819122544 -0.0650434133189348 -0.131063641820888 -0.0394746387658246 -0.0771714486496949 -0.13300160001587 -0.131839175802105 -0.0875071920752259 0.262996267701268 0.0467800530105242 -0.0639266746529819 -0.130016562458715 -0.0666379901190645 -0.129000010930289 -0.0543791809265463 -0.0543791809265463 -0.0304934841624764 0.98901245584531 -0.0386456130597756 -0.0362155216981857 -0.138844984589321 -0.139185637526389 -0.153970921545574 -0.153970921545574 -0.114293753370627 -0.019611799901365 -0.019611799901365 0.337206528059072 -0.117122327097267 -0.019611799901365 0.323394325291305 -0.0810870117944917 -0.127644765646659 0.337206528059072 0.00955092591343387 0.978357445117741 0.911816432193549 0.98901245584531 -0.0650434133189348 -0.047668981129298 -0.056734792781594 -0.0467800530105237 -0.056734792781594 -0.0639266746529819 -0.0639266746529819 -0.0639266746529819 -0.0634300586677366 -0.0634300586677366 -0.0600750824200929 -0.0600750824200929 -0.0262543682580128 -0.138844984589321 -0.059134949545076 -0.0907226499014673 -0.019611799901365 0.180232922278065 -0.129677693746911 -0.021866839645751 -0.0426486225098618 -0.021866839645751 -0.0050455639819884 -0.0473454695031045 -0.019611799901365 -0.019611799901365 -0.0290118529244418 -0.0639266746529819 -0.0813037046884709 -0.00761336625053015 -0.0283914378971909 -0.155790320842185 -0.0101201483595503 -0.116099671441981 -0.0334487758886894 -0.13772737500212 -0.0125698984731179 -0.00761336625053015 -0.176832780567066 -0.021866839645751 -0.024080235809338 -0.127305958756287 -0.0101201483595503 -0.0173125378653543 -0.021866839645751 -0.019611799901365 -0.0050455639819884 -0.00761336625053015 -0.115417221099889 -0.0634300586677366 -0.0634300586677366 -0.0101201483595503 0.871345940345379 -0.019611799901365 -0.134396936653309 -0.177410004220246 -0.134820661236116 0.180232922278065 0.185891822317814 -0.138844984589321 0.179859469850556 0.920552451933014 0.98901245584531
0.0933419569286398 -0.0906617462542844 0.147792125999197 0.216909993861625 -0.0879503872341539 -0.0906617462542844 0.448433546496138 0.240131795805255 0.472301608671414 0.0233569418732339 -0.192522793114057 0.259990820520434 -0.0382431791254283 0.569037292349444 0.653177320700994 -0.0359490424836741 -0.0758958720065727 0.718501251048788 -0.105216795976007 0.578576035550894 0.569037292349444 -0.0517369558476033 0.627232622514372 -0.0236735236895179 0.64306039398687 0.568208382535973 0.524099174795837 -0.206281148029247 -0.0399170338408633 -0.0349690004907489 -0.0487035045112818 -0.0758958720065727 -0.163381056770344 -0.0758958720065727 -0.0758958720065727 -0.0758958720065727 -0.0758958720065727 -0.0758958720065727 -0.197307846823452 -0.0838809562182595 -0.197307846823452 -0.0838809562182595 -0.116902225122056 0.248715173672461 0.475656234603779 -0.0847101252878545 0.710606686827689 1 0.763584967120893 0.701446960310273 0.229226364896649 0.239932974961885 0.718501251048788 0.227827733678767 -0.0855152396989283 -0.0476537952597221 -0.0666268280058914 -0.021004065403363 0.00202806660391033 0.00202806660391033 0.516079720150956 0.109659692505064 -0.0916611758767107 0.568208382535973 0.763584967120893 0.718501251048788 0.718501251048788 -0.196827981462479 -0.190603151161194 0.726326242391063 0.114705056396829 -0.0625647051156545 -0.15808801711687 -0.00725968979088682 -0.104513248536672 -0.114652650108575 -0.0709238989922044 -0.0147187791813634 -0.0172028674033238 -0.199874858151577 -0.0503871420911161 0.087912678926506 -0.0150963512937089 0.0344382747167024 0.0344382747167024 0.0838809562182583 -0.0540838693108031 -0.0425478537781208 0.258392041952429 -0.196585764265052 -0.0812035229338729 -0.0845405532113434 -0.195389358365253 -0.1339696172415 -0.204200680967022 -0.190125194648112 -0.194910127062194 -0.158570398846556 0.258392041952429 -0.196348281179422 0.261595937335852 0.260525148841137 0.261060186180652 0.253632460289201 -0.196348281179422 -0.0208748065629867 -0.00447751936689273 -0.0150963512937089 -0.0063453380186622 -0.0010648980816311 -0.0617254770566933 0.168380666510392 0.208113258861589 -0.167693895610602 -0.195868741606901 -0.197307846823452 -0.104513248536672 0.253632460289201 0.0365751122082081 -0.00925000404204683 -0.0147187791813634 0.205896418553169 -0.019046152163324 0.091766257758929 0.27163854434315 -0.0890090838550242 -0.0600171984030382 0.193075301712202 0.0791335935148652 0.0988037622544933 0.0788533594666929 0.226310111021723 0.0914940174976436 0.091758106427327 0.10000327500323 0.10000327500323 0.106671972768769 0.0791335935148652 0.104945600908632 0.0988037622544933 0.0899852647799023 0.0946963927167403 -0.179914915631539 0.102522629113246 0.260525148841137 -0.162420679736547 0.258924271831512 -0.0709238989922044 -0.161940185108168 -0.190014542273751 -0.0698784374923732 0.10000327500323 0.109701491086433 0.261060186180652 -0.197787881617758 -0.195389358365253 -0.196827981462479 -0.195868741606901 0.245787607728227 -0.195868741606901 -0.153486916087263 -0.200081892156655 -0.0757702010386887 -0.167215325125979 0.258924271831512 0.102522629113246 0.33983947433648 0.0721898093987987 0.108578049842246 0.330079268560457 -0.197642323245203 -0.0538790477943611 0.763584967120893 0.0833231584345188 0.710606686827689 0.725242505462228 0.182801721843505 0.763584967120893 0.763584967120893 0.726326242391063 0.661122438702067 0.725242505462228 0.755439879643818 -0.0374519673873527 0.771935032420509 0.0837712209400466 0.0847151646559443 -0.191472018308971 0.211694226412565 0.207724438052147 -0.194845759645853 -0.191920715858337 -0.183762460177975 0.204653973687799 -0.183762460177975 0.1714398587194 0.227669180399815 0.0847151646559443 0.325804938078128 0.0964054729131405 0.0964054729131405 0.0975928367249978 0.0941081113130472 -0.0877845807186049 0.120079388957924 0.201565416077878 0.194216054447299 0.211694226412565 -0.191920715858337 -0.0522076875940179 0.204651519448804 -0.254580488740228 -0.109109282256194 -0.0395101402180744 -0.0372749808798102 0.185399733055353 0.207687776375986 -0.0502695933430416 -0.181204737879565 0.20276717464899 -0.19380311903309 -0.0555506154073069 0.183046715901695 -0.183248000669703 -0.195291314684368 -0.135986225366092 0.102522629113246 0.0658311466492947 -0.0758958720065727 0.113146538227945 0.2098654040915 0.117828066939223 -0.0461039257304747 -0.0461039257304747 0.516079720150956 0.718501251048788 0.232596821517825 0.434842433435776 -0.195389358365253 -0.195868741606901 0.0233569418732339 0.0233569418732339 -0.148844591627821 0.653177320700994 0.653177320700994 0.474533288681028 -0.131146322360646 0.653177320700994 0.445412385704729 -0.114109553565394 0.0901929651500198 0.474533288681028 -0.0615682589940407 0.726326242391063 0.763584967120893 0.718501251048788 -0.0374519673873527 -0.04617620890705 -0.0798399365405233 -0.0531067395918786 -0.0798399365405233 -0.0758958720065727 -0.0758958720065727 -0.0758958720065727 -0.0788420611639828 -0.0788420611639828 -0.0845405532113434 -0.0845405532113434 -0.0531067395918786 -0.195389358365253 -0.0832175528900079 -0.108889245681065 0.653177320700994 0.239932974961885 0.0859486702997631 0.64306039398687 -0.0600171984030382 0.64306039398687 0.600338216353049 -0.0666268280058914 0.653177320700994 0.653177320700994 -0.0529140828195458 -0.0758958720065727 -0.0818772847703791 0.589244897787335 0.524099174795837 0.0365751122082081 0.578576035550895 -0.163381056770344 0.23988995081812 -0.191221858572479 0.588052453192369 0.569037292349444 -0.0523698921559329 0.64306039398687 0.633276241807547 0.091766257758929 0.578576035550895 0.568208382535973 0.64306039398687 0.653177320700994 0.600338216353049 0.589244897787335 -0.162420679736547 -0.0749714792694926 -0.0749714792694926 0.578576035550895 0.617484858287337 0.653177320700994 -0.183248000669703 -0.0372749808798102 -0.183910153059526 0.239932974961885 0.249025368256438 -0.195389358365253 0.25310692002279 0.756042456205053 0.718501251048788
-0.139246389956939 -0.0580371078925368 0.0129907841368656 0.0357594133586437 -0.0509206592941562 -0.0580371078925368 0.344565328140985 0.180898102277016 0.368079220193456 -0.13232142184395 -0.135060061275843 0.202618870479427 -0.130219339839113 0.00270854937612016 0.117264941559864 -0.0519243433562663 -0.0434285818698933 0.921946358516001 -0.0819986963903084 -0.000205833128984784 0.00270854937612016 -0.0403202064399843 0.0580530114309744 -0.0299225061203886 0.113572185450358 0.0307583225019851 0.0190754847184416 -0.140790920170403 -0.0177663435442945 -0.00683348168118013 -0.0379561441927523 -0.0434285818698933 -0.12732789993999 -0.0434285818698933 -0.0434285818698933 -0.0434285818698933 -0.0434285818698933 -0.0434285818698933 -0.153768094504527 -0.0653710179830827 -0.153768094504527 -0.0653710179830827 -0.135997286001188 0.188293263706685 0.370693583715739 -0.0474252307412448 0.911816432193549 0.763584967120893 1 0.901437100590741 0.402896036248978 0.181191627283629 0.921946358516001 0.401873912268225 -0.0526537575722292 -0.0371380733760286 -0.0519243433562663 -0.00512466336976757 -0.010080829429298 -0.010080829429298 0.0169254595707255 0.229628145128247 -0.0497652630093488 0.0307583225019851 0.981072439918994 0.921946358516001 0.921946358516001 -0.153394120618725 -0.148542918249166 0.931987012255846 -0.0974866399897703 -0.0487586056193693 -0.12320287077995 -0.211913578456116 -0.244658968463447 -0.0893523487328131 -0.185076270792873 0.125820945724481 0.12448803897983 -0.150024435109635 -0.15321760481947 -0.131844317195831 0.127712046119715 -0.105334875768175 -0.105334875768175 0.0653710179830776 -0.161502641187602 -0.153335410242177 0.201372892998578 -0.148544044584928 -0.0632844115914388 -0.06588506227681 -0.152272957239103 -0.104406657395429 -0.183064145272302 -0.14817043198744 -0.151899477494205 -0.123578805749551 0.201372892998578 -0.15302027538324 0.203869787552101 0.203035289030626 0.203452260142066 0.19766360411435 -0.15302027538324 0.123159407591338 0.146544716008694 0.127712046119715 0.14183497169845 0.114754239312588 -0.0481045692920809 -0.0150895367713854 0.00125947889453817 -0.130689028354539 -0.152646555394435 -0.153768094504527 -0.244658968463447 0.19766360411435 -0.103415929184048 0.139545118668975 0.125820945724481 0.146458342837771 0.118041991018209 -0.139617969430565 0.0377391498988646 -0.0520662751044246 -0.0467732550150055 -0.000306244149423735 0.205158481300663 0.239896110538349 0.211958594600912 0.222533364801286 -0.0670022056956387 0.220717929308975 0.240660029410805 0.240660029410805 0.232254556368038 0.205158481300663 0.251509857415524 0.239896110538349 0.195570198878384 0.205494087946616 -0.132089615299532 0.250027028511668 0.203035289030626 -0.126579448477618 0.201787676169458 -0.185076270792873 -0.126204984184306 -0.121838728247784 -0.198704314298904 0.240660029410805 0.236960626020903 0.203452260142066 -0.154142200434953 -0.152272957239103 -0.153394120618725 -0.152646555394435 0.185929864830276 -0.152646555394435 -0.0891238254112389 -0.129033543684736 -0.198878398113425 -0.130316063605841 0.201787676169458 0.250027028511668 0.253737586424095 0.200315976407966 0.253740514623617 0.246148808025509 -0.148838767587502 -0.00675316355136615 1 0.211958594600912 0.911816432193549 0.95181203401341 0.299108823117699 1 1 0.91169587355182 0.839398437332839 0.95181203401341 0.990667439655011 -0.00338843908555222 0.99051002501691 0.21918459806904 0.215932999375043 -0.14326621104338 0.032216401307623 0.278497626014451 -0.147179388024923 -0.144889448961952 -0.135057562032502 0.016047257494063 -0.135057562032502 -0.00155705430365513 0.0664798061438679 0.215932999375043 0.242444414084826 0.230914973068015 0.230914973068015 0.231698959516593 0.222317533729653 -0.0631283023370274 0.221653863357572 0.02529834650616 0.020249179760233 0.032216401307623 -0.144889448961952 -0.0341946352729153 0.020572626409589 -0.193564078959973 -0.104012383163704 -0.151270547352508 -0.129503373126725 -0.00490534067497853 0.0161355990129387 -0.146976082155744 -0.134765966960007 0.0219465337792992 -0.146859315202544 -0.0432923090351204 0.023196668156132 -0.13478895080091 -0.146973092374478 -0.0964611600268875 0.250027028511668 0.0513042443181088 -0.0434285818698933 -0.0984087839128004 0.0091705709131743 -0.0956136120899616 -0.00487060648304264 -0.00487060648304264 0.0169254595707255 0.921946358516001 0.0232385619009328 0.00494037971948697 -0.152272957239103 -0.152646555394435 -0.13232142184395 -0.13232142184395 -0.0873788299209057 0.117264941559864 0.117264941559864 0.369818437300869 -0.0807609164855874 0.117264941559864 0.342432792286407 -0.0889290968352258 -0.139989543004378 0.357530332875259 -0.00855335559866127 0.931987012255846 1 0.921946358516001 -0.00338843908555222 -0.00622608597144039 -0.0622217266309936 -0.0429784759670149 -0.0622217266309936 -0.0434285818698933 -0.0434285818698933 -0.0434285818698933 -0.0426358302536338 -0.0426358302536338 -0.06588506227681 -0.06588506227681 -0.0429784759670149 -0.152272957239103 -0.0648540072948836 -0.058369286101546 0.117264941559864 0.181191627283629 -0.112022756706737 0.113572185450358 -0.0467732550150055 0.113572185450358 0.00569659522437381 -0.0519243433562663 0.117264941559864 0.117264941559864 -0.0372999353134906 -0.0434285818698933 -0.0636893484566801 0.00270854937612016 0.0190754847184416 -0.103415929184048 -0.000205833128984784 -0.12732789993999 0.0287859899999033 -0.133907050134492 0.0359301350709551 0.00270854937612016 -0.1591133526041 0.113572185450358 0.109980809810243 -0.139617969430565 -0.000205833128984784 0.0307583225019851 0.113572185450358 0.117264941559864 0.00569659522437381 0.00270854937612016 -0.126579448477618 -0.0426358302536338 -0.0426358302536338 -0.000205833128984784 0.808487472860413 0.117264941559864 -0.130705773159979 -0.129503373126725 -0.131255386483394 0.181191627283629 0.188898627649617 -0.152272957239103 0.197254034365085 0.99051002501691 0.921946358516001
-0.128377702157299 -0.101296089897684 -0.0843150139972667 -0.0731032196448058 -0.102008982345327 -0.101296089897684 0.329244495777475 0.182613307027436 0.339349296702766 -0.137984502767709 -0.122765102030667 0.186803729805133 -0.180519115325292 -0.00949013184084996 -0.021539649526177 -0.0478714592756424 -0.0618107895175864 0.978102847086755 -0.0715024139578101 -0.0120066310968065 -0.00949013184084996 -0.0371730675019583 0.0127685080058965 -0.0187870965943496 -0.0238055792014254 -0.0192297031792145 -0.0303639702103463 -0.158514903809363 -0.0104280949642882 0.00302331429567907 -0.0349935289218166 -0.0618107895175864 -0.117389493687164 -0.0618107895175864 -0.0618107895175864 -0.0618107895175864 -0.0618107895175864 -0.0618107895175864 -0.141765934784393 -0.0602685719819879 -0.141765934784393 -0.0602685719819879 -0.107493366089857 0.18795700824509 0.341759599631971 -0.10093904375159 0.98901245584531 0.701446960310273 0.901437100590741 1 0.371448533480275 0.182235240024373 0.978102847086755 0.370506189998269 -0.099506686579457 -0.0342393115113311 -0.0478714592756424 -6.48483394608767e-05 -0.00237547680168078 -0.00237547680168078 -0.0324776233603973 0.240913647079043 -0.0929706615492617 -0.0192297031792145 0.901437100590741 0.978102847086755 0.978102847086755 -0.141421150922197 -0.136948602563158 0.967522873904291 -0.131118362544863 -0.0449528188970953 -0.113586438074292 -0.195372951977711 -0.239040412748226 -0.0823780725390694 -0.229082144547934 0.144176915140472 0.143155770525699 -0.137842566418663 -0.175389181039951 -0.155337693859428 0.158615590646197 -0.123411390244061 -0.123411390244061 0.0602685719819871 -0.177321959307714 -0.176407420950746 0.185655005403871 -0.134445383881175 -0.0583448328175556 -0.0607424932467042 -0.140387498427054 -0.0962573375905438 -0.166100860837003 -0.136605190210562 -0.140043170136265 -0.113933029950554 0.185655005403871 -0.141076485668693 0.18795700824509 0.187187645372029 0.187572070369828 0.182235240024373 -0.141076485668693 0.142678661255162 0.149468466887336 0.158615590646197 0.157107172286288 0.161474005182028 -0.0443498324868131 -0.0780287934632079 -0.0634266271369256 -0.120488273789461 -0.14073193588591 -0.141765934784393 -0.239040412748226 0.182235240024373 -0.140066868365219 0.14366684701983 0.144176915140472 0.132575512125424 0.151523235137998 -0.128720278499908 -0.0335923853727027 -0.102364843109651 -0.0431224321370233 -0.0650522023568591 0.256935683587374 0.254346151594906 0.252417337500218 0.183962162011885 -0.110109145010969 0.2595465546029 0.254991594968298 0.254991594968298 0.269789924544869 0.256935683587374 0.253059040142883 0.254346151594906 0.244650140947969 0.24240492504619 -0.132729799566546 0.251776847238512 0.187187645372029 -0.116699461586902 0.186037413237838 -0.229082144547934 -0.11635422559529 -0.138618499113779 -0.251776847238512 0.254991594968298 0.235725894131427 0.187572070369828 -0.142110840384648 -0.140387498427054 -0.141421150922197 -0.14073193588591 0.186037413237838 -0.14073193588591 -0.111918597006195 -0.144978739928328 -0.218789920167397 -0.120144420297544 0.186037413237838 0.251776847238512 0.230302121952635 0.253059040142883 0.254991594968298 0.223448092368961 -0.13572432360884 -0.00322327849037687 0.901437100590741 0.23831925548905 0.98901245584531 0.947286902244845 0.324595131285503 0.901437100590741 0.901437100590741 0.967522873904291 0.892988508176856 0.947286902244845 0.892983888233506 -0.0494182260474981 0.910114782478881 0.244915943658216 0.255638319855922 -0.131867236599523 -0.0576341650721559 0.306971733028658 -0.133159859002882 -0.131001279717573 -0.135298711507738 -0.056001770989863 -0.135298711507738 -0.0780287934632079 -0.047757518379289 0.255638319855922 0.220025305381537 0.257586357215962 0.257586357215962 0.25823838193342 0.260860341950828 -0.0219257165891863 0.244326999909245 -0.0641172826339451 -0.0689373871439704 -0.0576341650721559 -0.131001279717573 -0.0251672326609371 -0.0731032196448059 -0.176374845139247 -0.0958938378983482 -0.175034291060932 -0.180062622118613 -0.069897158147713 -0.0485028645667037 -0.179431827616229 -0.134826607520691 -0.0682872064898072 -0.133161790985432 -0.0399131866666764 -0.0780287934632079 -0.135266589846928 -0.134017632023609 -0.0749444311988956 0.251776847238512 0.0472997612254956 -0.0618107895175864 -0.131460995956404 -0.069897158147713 -0.130433150935427 -0.0407237571382367 -0.0407237571382367 -0.0324776233603973 0.978102847086755 -0.0416615258787287 -0.0385761356854125 -0.140387498427054 -0.14073193588591 -0.137984502767709 -0.137984502767709 -0.0956001615583578 -0.021539649526177 -0.021539649526177 0.340952761581614 -0.118423510649478 -0.021539649526177 0.326987110607115 -0.0819878569933529 -0.129062849403205 0.340952761581614 0.0339647288673956 0.967522873904291 0.901437100590741 0.978102847086755 -0.0494182260474981 -0.0323245978497161 -0.0573650942880198 -0.0472997612254922 -0.0573650942880198 -0.0618107895175864 -0.0618107895175864 -0.0618107895175864 -0.0612590345349425 -0.0612590345349425 -0.0607424932467042 -0.0607424932467042 -0.028215459141007 -0.140387498427054 -0.0597919158606878 -0.0781987588978553 -0.021539649526177 0.182235240024373 -0.131118362544863 -0.0238055792014254 -0.0431224321370233 -0.0238055792014254 -0.00691289921970607 -0.0478714592756424 -0.021539649526177 -0.021539649526177 -0.0300028199017712 -0.0618107895175864 -0.0804158188513324 -0.00949013184084996 -0.0303639702103463 -0.140066868365219 -0.0120066310968065 -0.117389493687164 -0.0364257761348416 -0.121748395917142 -0.0144663651528114 -0.00949013184084996 -0.179431827616229 -0.0238055792014254 -0.0260300592818711 -0.128720278499908 -0.0120066310968065 -0.0192297031792145 -0.0238055792014254 -0.021539649526177 -0.00691289921970607 -0.00949013184084996 -0.116699461586902 -0.0612590345349425 -0.0612590345349425 -0.0120066310968065 0.861230402948476 -0.021539649526177 -0.136573532917541 -0.180062622118613 -0.13699716464726 0.182235240024373 0.18795700824509 -0.140387498427054 0.18185763868548 0.910114782478881 0.978102847086755
0.781674293383335 0.312278483858539 0.0231713958355532 0.0582654188270808 0.312339234621394 0.312278483858539 0.881293182075473 0.484864364069101 0.913583622267244 0.49970606074195 0.557269045173552 0.502906090528561 -0.339821850641938 -0.11440990456191 -0.0777480366964095 -0.128877771644741 0.574122714660335 0.371448533480275 -0.20352321445932 -0.116092616473652 -0.11440990456191 0.275582299779287 -0.0654545746459029 -0.130352535545753 -0.0535116051543061 -0.0863889200736155 -0.0929495739187347 0.118388458258876 0.333257437325316 0.337677571921842 -0.0942082839685629 0.574122714660335 0.864509583190326 0.574122714660335 0.574122714660335 0.574122714660335 0.574122714660335 0.574122714660335 -0.381657004958726 -0.162252819838331 -0.381657004958726 -0.162252819838331 0.19981380579936 0.499431377042678 0.914995186889812 0.32298512570988 0.367367226317466 0.229226364896649 0.402896036248978 0.371448533480275 1 0.483857842687283 0.371448533480275 0.997463057739984 0.322977472248183 -0.0921778077585337 -0.128877771644741 0.24229938734041 0.148381679774378 0.148381679774378 -0.0962192616065454 -0.244854735896842 0.323018048059217 -0.0863889200736155 0.39039586645567 0.371448533480275 0.371448533480275 -0.380728790600296 -0.368687961371186 0.375493873073409 0.782747101245347 0.333257437325316 -0.30579320642364 -0.0624879004440711 0.339106489502834 0.5944426012782 0.323679899420277 -0.491791847787767 -0.495420522544163 -0.374456534644699 -0.350063021972463 -0.410107277277984 -0.454700589243326 0.488037838504877 0.488037838504877 0.162252819838331 -0.351866031914061 -0.346930053271764 0.499813537192844 -0.359559706843593 -0.0796718042882125 -0.163528693134368 -0.377946029593113 -0.220620894944894 -0.341553025309264 -0.367763439340153 -0.377019041707164 -0.306726288250659 0.499813537192844 -0.379800895555791 0.506010904078777 0.503939653814702 0.504974588571875 0.490606971353275 -0.379800895555791 -0.496079269913163 -0.47792364632949 -0.454700589243326 -0.453641124358746 -0.293054797256706 0.328787201403257 0.0143962904136531 0.0595875296933258 -0.293947887717506 -0.37021538876942 -0.381657004958726 0.332612889053567 0.490606971353275 0.498876473634615 -0.493120073368116 -0.491791847787767 -0.528428700282239 -0.477559044107795 0.778876074918886 0.125779992428815 0.308822515861876 0.319687876707293 0.0325103052030731 -0.249831722926933 -0.251678066331629 -0.256826708889623 -0.189476463290353 -0.0896532511625606 -0.241261979738852 -0.249949748984694 -0.249949748984694 -0.226981263191958 -0.249831722926933 -0.251775901345485 -0.251678066331629 -0.243192625731761 -0.244865820419882 -0.34146605650537 -0.253582831278032 0.497265938252561 -0.314173973157174 0.500843041416171 0.323679899420277 -0.302937075436202 0.133471843922095 0.255263344118207 -0.249949748984694 -0.255128643608644 0.504974588571875 -0.382585547055861 -0.377946029593113 -0.380728790600296 -0.378873311377291 0.494227584886096 -0.378873311377291 -0.106213142966592 0.0895581890862436 0.309930630540876 -0.303064548651038 0.500843041416171 -0.253582831278032 -0.279904070922722 -0.25674044635756 -0.249563093676821 -0.29531541894809 -0.355083365885926 -0.171038944308496 0.402896036248978 -0.256826708889623 0.367367226317466 0.383481295758081 -0.136208739383112 0.402896036248978 0.402896036248978 0.362249547505413 0.308620963953096 0.383481295758081 0.394290007235952 0.536646615186856 0.39907256294419 -0.247672012044577 -0.249911586740241 -0.36792526219272 0.0663914617599883 0.432672155992735 -0.349572119470424 -0.358893488383458 -0.333171120207127 0.0455564474261139 -0.333171120207127 0.0211166728624863 0.0677393014787828 -0.249911586740241 -0.300732398152372 -0.249458160269612 -0.249458160269612 -0.247707334373757 -0.244201651543992 0.278538216425464 -0.237196728470346 0.0569772249738628 0.0521446875407132 0.0663914617599883 -0.366371870253991 0.361357574129188 0.0498843982489524 -0.440376734580314 -0.207942762120277 -0.342265431098202 -0.338240931048182 0.0277854747974497 0.0516503577704703 -0.343831741122698 -0.344317596745677 0.0383192169366542 -0.347073002259287 -0.10745280454526 0.0287731378735703 -0.342455887283236 -0.3655418144692 0.315505630700599 -0.253582831278032 0.127338667304248 0.574122714660335 0.785771952019214 0.0503120674203422 0.793676349550327 0.217256570147798 0.217256570147798 -0.0962192616065454 0.371448533480275 0.10798248745814 -0.12262117094109 -0.377946029593113 -0.378873311377291 0.49970606074195 0.49970606074195 0.654066587657995 -0.0777480366964094 -0.0777480366964094 0.917900411093477 0.843540667224963 -0.0777480366964094 0.875216713663694 0.607816456982303 0.787529105404483 0.912823507896445 0.318758339007086 0.375493873073409 0.402896036248978 0.371448533480275 0.536646615186856 0.539725074524097 -0.0786605527957121 -0.0832046064679892 -0.124387266612702 0.574122714660335 0.574122714660335 0.574122714660335 0.579147385933202 0.579147385933202 -0.163528693134368 -0.163528693134368 -0.127338667304248 -0.377946029593113 -0.160969583862591 0.309491006877489 -0.0777480366964094 0.483857842687283 0.766230336080704 -0.0535116051543061 0.319687876707293 -0.0535116051543061 -0.112705612145489 -0.128877771644741 -0.0777480366964094 -0.0777480366964094 0.414201626742747 0.574122714660335 0.451146399247839 -0.0829834929107547 -0.0929495739187347 0.504526928834519 -0.116092616473652 0.864511567333695 0.0950869969417094 0.549705775317353 -0.0791408308384364 -0.11440990456191 -0.342864571744122 -0.0535116051543061 -0.0496480773612975 0.756583586150626 -0.116092616473652 -0.0863889200736155 -0.0535116051543061 -0.0777480366964094 -0.112705612145489 -0.0829834929107547 -0.293320304796728 0.571064443106962 0.571064443106962 -0.116092616473652 0.289701193447043 -0.0777480366964094 -0.334926955225013 -0.338240931048182 -0.336156291857322 0.483857842687283 0.499459004348743 -0.377946029593113 0.482756709282359 0.39907256294419 0.371448533480275
0.466924038104655 0.351209652599216 0.190066447472633 0.199977031038102 0.354043657802517 0.351209652599216 0.553495175656756 0.997929685359646 0.530838483345776 0.395903421532723 0.350334819017896 0.958772794653919 -0.456107353428714 0.15456775752318 0.165666970854502 -0.262690461346787 0.293460813580959 0.163627926198308 -0.414839629974942 0.156841100969725 0.15456775752318 0.135202597453286 0.159086553221968 -0.092144616817035 0.167811906213213 0.163498422007127 0.152775773582555 0.558555714503958 0.163498422007127 0.165666970854502 0.104641154262759 0.293460813580959 0.426958696895136 0.293460813580959 0.293460813580959 0.293460813580959 0.293460813580959 0.293460813580959 0.509080225663266 0.203888354026674 0.509080225663266 0.203888354026674 0.227581837128931 0.965370558010931 0.526983980074427 0.358578930776063 0.180232922278065 0.239932974961885 0.181191627283629 0.182235240024373 0.483857842687283 1 0.163627926198308 0.485134710919694 0.344622921211445 0.124532199316097 -0.262690461346787 0.118873768583833 0.0660783758202034 0.0631933998394745 0.154214453876579 -0.558793286529666 0.352273803442209 0.163498422007127 0.180414253871837 0.163627926198308 0.163627926198308 0.514364517765649 0.498097359954535 0.184219911830256 0.45573996294088 0.163498422007127 0.413126558961063 0.620050954297222 0.860670692839724 0.287423145633733 0.852087952258631 -0.388024340927577 -0.396369987477948 -0.631323026682038 -0.470358648416177 0.546936367953374 -0.427435703506227 0.393269288599106 0.393269288599106 -0.187453519083283 -0.472742577684 -0.466809300930573 0.964841103366653 -0.638985645882617 0.129557047526237 0.205931071453553 0.503957589887569 0.176935899615391 -0.483642012373484 0.496848330880831 0.509352647774313 0.406132693755928 0.977407723130779 0.513110931751437 0.956970350169934 0.960970937651862 0.958967447609649 0.987523834953131 0.493246280471784 -0.390045481214465 -0.422198268344784 -0.427435703506227 -0.426664195583767 -0.512227577300905 0.161305293100172 0.183916565189044 0.189853528194619 0.335593275864689 0.498616738946766 0.48901170067059 0.860670692839724 0.995849335066861 0.398379546958203 -0.38599799473832 -0.388024340927577 -0.371528955700019 -0.42479906009888 0.468170026516679 0.15674954486451 0.346672774815599 0.156841100969725 0.186465747895969 -0.666798935246858 -0.661867242713585 -0.654343298346962 -0.438741811024569 -0.123057536941692 -0.651900362305084 -0.659241473803317 -0.659241473803317 -0.617515948050369 -0.666798935246858 -0.661865741896965 -0.661867242713585 -0.567004195255963 -0.569073383795583 -0.624979071678987 -0.661884055947629 0.956760937094209 0.407802210612225 0.94592838153333 0.852087952258631 0.406435294725624 0.555208047484647 0.686475414683449 -0.659241473803317 -0.566303057212694 0.958966512532367 0.503794313240955 0.503957589887569 0.507799475361173 0.505238175993148 0.979562319496438 0.498616738946766 0.48424502167854 0.507035837085892 0.802583471791883 0.3326884107515 0.962813862304123 -0.661884055947629 -0.594525091556108 -0.656785149482344 -0.653534272500174 -0.565611054917137 -0.630196404609491 -0.312674646228129 0.181191627283629 -0.624800445801503 0.180232922278065 0.171073407669983 -0.396436447944498 0.181191627283629 0.181191627283629 0.165147799127225 0.181920518512195 0.171073407669983 0.183452421641772 0.271976196660953 0.178890243468662 -0.601312244901981 -0.666574172117545 -0.630313855227241 0.201517778314749 0.298377851108273 -0.632357938462676 -0.631114313335387 -0.623020895461339 0.196909416556116 -0.617855474317077 0.181615858612471 0.175634912084093 -0.666574172117545 -0.568468682237503 -0.663452051659919 -0.663452051659919 -0.661033191601084 -0.656109957356341 0.190965244121242 -0.53366878946834 0.179712461011223 0.190678743884017 0.201517778314749 -0.636311235629746 0.132092841688552 0.198128267779393 -0.510811809094516 0.168140071765803 -0.467854551832421 -0.452737502240752 0.19472490450631 0.168739085137544 -0.46086639830475 -0.619279516056361 0.192025349355389 -0.620562830851691 0.145168716832118 0.183916565189044 -0.624580060863534 -0.631204611533554 0.337414647673799 -0.661884055947629 0.259553318113277 0.293460813580959 0.478138321949509 0.19472490450631 0.474399934833399 0.302311755164412 0.302311755164412 0.154214453876579 0.163627926198308 0.175784227340356 0.165965268828283 0.510605008217501 0.511857765717137 0.395903421532723 0.395903421532723 0.478638627422387 0.165666970854502 0.165666970854502 0.528268476019265 0.423140321663961 0.165666970854502 0.557316279794693 0.298198991098766 0.469415995145325 0.528268476019265 0.163498422007127 0.16616558235768 0.181191627283629 0.163627926198308 0.271976196660953 0.273470427552687 0.125545327228798 0.133516932066845 0.138926670405864 0.293460813580959 0.293460813580959 0.293460813580959 0.292126353190143 0.292126353190143 0.205369886568471 0.205369886568471 0.172034513327973 0.510605008217501 0.217469874678699 0.340311608610058 0.165666970854502 1 0.470009960848224 0.167811906213213 0.156841100969725 0.167811906213213 0.152265258819255 -0.262690461346787 0.165666970854502 0.165666970854502 0.203210205625858 0.293460813580959 0.1391302492823 0.15456775752318 0.152775773582555 0.403750854584072 0.156841100969725 0.426958696895136 0.166914684199468 0.346278764046788 0.159086553221968 0.15456775752318 -0.459507858821737 0.167811906213213 0.169934135791442 0.461246772725645 0.156841100969725 0.163498422007127 0.167811906213213 0.165666970854502 0.152265258819255 0.15456775752318 0.407401812661233 0.291903026920184 0.291903026920184 0.156841100969725 0.184463852147103 0.165666970854502 -0.609079637548653 -0.452737502240752 -0.611587168743483 1 0.965370847441316 0.510605008217501 0.985434056693402 0.178890243468662 0.163627926198308
-0.128377702157299 -0.101296089897684 -0.0843150139972667 -0.0731032196448058 -0.102008982345327 -0.101296089897684 0.315850239099223 0.164084713954479 0.339349296702766 -0.156515434072529 -0.140954500567731 0.186803729805133 -0.179744591334554 -0.00949013184084996 -0.021539649526177 -0.0478714592756424 -0.065151943601456 1 -0.0755983995401046 -0.0120066310968065 -0.00949013184084996 -0.0371730675019583 0.0127685080058965 -0.0187870965943496 -0.0238055792014254 -0.0192297031792145 -0.0303639702103463 -0.158514903809363 -0.0104280949642882 0.00302331429567907 -0.0349935289218166 -0.065151943601456 -0.117389493687164 -0.065151943601456 -0.065151943601456 -0.065151943601456 -0.065151943601456 -0.065151943601456 -0.141765934784393 -0.0602685719819879 -0.141765934784393 -0.0602685719819879 -0.125446126213297 0.17043620223446 0.341759599631971 -0.10093904375159 0.98901245584531 0.718501251048788 0.921946358516001 0.978102847086755 0.371448533480275 0.163627926198308 1 0.370506189998269 -0.0995066865794626 -0.0342393115113311 -0.0478714592756424 -6.48483394608767e-05 -0.00237547680168078 -0.00237547680168078 -0.0324776233603973 0.255998216012432 -0.101652733669918 -0.0192297031792145 0.921946358516001 1 1 -0.141421150922197 -0.136948602563158 0.967522873904291 -0.131118362544863 -0.0449528188970953 -0.113586438074292 -0.195372951977711 -0.239040412748226 -0.0823780725390694 -0.243868254422573 0.161928476337412 0.161031432280184 -0.136580157959579 -0.174576167864617 -0.155337693859428 0.175389181039952 -0.140552854161422 -0.140552854161422 0.0602685719819871 -0.176485574383856 -0.175552083073482 0.185655005403871 -0.133059177788749 -0.0583448328175556 -0.0607424932467042 -0.140387498427054 -0.0962573375905438 -0.165000737816402 -0.136605190210562 -0.140043170136265 -0.113933029950554 0.185655005403871 -0.141076485668693 0.18795700824509 0.187187645372029 0.187572070369828 0.182235240024373 -0.141076485668693 0.161335917253429 0.167269471572872 0.175389181039952 0.174040315496029 0.179426987034148 -0.0443498324868131 -0.0780287934632079 -0.0634266271369256 -0.120488273789461 -0.14073193588591 -0.141765934784393 -0.239040412748226 0.182235240024373 -0.158328589533802 0.161480177366825 0.161928476337412 0.150301521813472 0.169080871374974 -0.128720278499908 -0.0335923853727027 -0.102364843109663 -0.0431224321370233 -0.0650522023568591 0.271354822706477 0.268867561954937 0.267018451993039 0.199883430310923 -0.110109145010969 0.273867851469635 0.269487013877687 0.269487013877687 0.283990365006041 0.271354822706477 0.267633295717572 0.268867561954937 0.259597928085369 0.257433858917189 -0.131275261470802 0.266405115029349 0.187187645372029 -0.116699461586902 0.186037413237838 -0.243868254422573 -0.11635422559529 -0.140069141794889 -0.266405115029348 0.269487013877687 0.251015195925931 0.187572070369828 -0.142110840384648 -0.140387498427054 -0.141421150922197 -0.14073193588591 0.168175838431886 -0.14073193588591 -0.114691037612681 -0.146320350085203 -0.234998341011093 -0.120144420297544 0.186037413237838 0.266405115029349 0.245089248845097 0.267633295717572 0.269487013877687 0.238283672266724 -0.134386456922471 0.0172701534725707 0.921946358516001 0.252944357558377 0.98901245584531 0.968622296808458 0.338117526150923 0.921946358516001 0.921946358516001 0.989226616242703 0.913342238490307 0.968622296808458 0.913342238490307 -0.0682872064898072 0.930779432040839 0.2595465546029 0.270108031385023 -0.130376764006273 -0.0576341650721559 0.306971733028658 -0.131722836906852 -0.129473626859393 -0.133944997553537 -0.056001770989863 -0.133944997553537 -0.0780287934632079 -0.047757518379289 0.270108031385023 0.235056549380188 0.271980626473708 0.271980626473708 0.272608055735684 0.275134332149063 -0.0426519589127301 0.25879402771588 -0.0641172826339451 -0.0689373871439704 -0.0576341650721559 -0.129473626859393 -0.0251672326609371 -0.0731032196448059 -0.175688963485963 -0.0958938378983482 -0.174149369141732 -0.179279664703234 -0.069897158147713 -0.0485028645667037 -0.178692738163718 -0.133589130053886 -0.0682872064898072 -0.131867236599523 -0.0399131866666764 -0.0780287934632079 -0.133764400475473 -0.132614770016919 -0.0923887053632722 0.266405115029349 0.0472997612254956 -0.065151943601456 -0.131460995956404 -0.069897158147713 -0.130433150935427 -0.0584889973775531 -0.0584889973775531 -0.0324776233603973 1 -0.0416615258787287 -0.0385761356854125 -0.140387498427054 -0.14073193588591 -0.156515434072529 -0.156515434072529 -0.116700652283923 -0.021539649526177 -0.021539649526177 0.340952761581614 -0.11842351064948 -0.021539649526177 0.313556856251731 -0.0819878569933529 -0.129062849403205 0.340952761581614 0.00740572380253639 0.989226616242703 0.921946358516001 1 -0.0682872064898072 -0.0510727325915842 -0.0573650942880198 -0.0472997612254922 -0.0573650942880198 -0.065151943601456 -0.065151943601456 -0.065151943601456 -0.0646537099207647 -0.0646537099207647 -0.0607424932467042 -0.0607424932467042 -0.028215459141007 -0.140387498427054 -0.0597919158606878 -0.095651858546081 -0.021539649526177 0.163627926198308 -0.131118362544863 -0.0238055792014254 -0.0431224321370233 -0.0238055792014254 -0.00691289921970607 -0.0478714592756424 -0.021539649526177 -0.021539649526177 -0.0300028199017712 -0.065151943601456 -0.0827001789703317 -0.00949013184084996 -0.0303639702103463 -0.158328589533802 -0.0120066310968065 -0.117389493687164 -0.0364257761348416 -0.140069141794889 -0.0144663651528114 -0.00949013184084996 -0.178692738163718 -0.0238055792014254 -0.0260300592818711 -0.128720278499908 -0.0120066310968065 -0.0192297031792145 -0.0238055792014254 -0.021539649526177 -0.00691289921970607 -0.00949013184084996 -0.116699461586902 -0.0646537099207647 -0.0646537099207647 -0.0120066310968065 0.881026255226115 -0.021539649526177 -0.135266589846928 -0.179279664703234 -0.135705308238382 0.163627926198308 0.171268087285722 -0.140387498427054 0.18185763868548 0.930779432040839 1
0.784990192188307 0.318765192338563 0.0274391713692111 0.0621663027205684 0.318799720777417 0.318765192338563 0.883559734802843 0.486144036540995 0.915907226015176 0.502515879724056 0.560250960397502 0.50418517921659 -0.335720883537019 -0.114700894107431 -0.0784983024921634 -0.129205558686804 0.572534678130566 0.370506189998269 -0.204040854325427 -0.116387885819741 -0.114700894107431 0.274883163396865 -0.0660175112574803 -0.131093668592016 -0.0542912837348222 -0.0869796171862058 -0.093606290394489 0.115058609081523 0.3324119824491 0.336820903419373 -0.0944478928192231 0.572534678130566 0.868058450451651 0.572534678130566 0.572534678130566 0.572534678130566 0.572534678130566 0.572534678130566 -0.382627709364466 -0.162665492801265 -0.382627709364466 -0.162665492801265 0.196424470744521 0.500745845237617 0.917347007214079 0.329444709718005 0.366435236876076 0.227827733678767 0.401873912268225 0.370506189998269 0.997463057739984 0.485134710919694 0.370506189998269 1 0.329492465845054 -0.0924122523067532 -0.129205558686804 0.241684687785091 0.148999370377248 0.148999370377248 -0.0968570749638084 -0.247008652194286 0.329450485633565 -0.0869796171862058 0.389367747863516 0.370506189998269 0.370506189998269 -0.381697134190551 -0.369625680380129 0.374541266798432 0.785958637342835 0.3324119824491 -0.306570959245844 -0.0571231416839227 0.341604266845156 0.59288997644139 0.326113870534369 -0.494511883416745 -0.498141168016046 -0.375708790780135 -0.345719268058532 -0.411214281096116 -0.457323500978588 0.490859866890881 0.490859866890881 0.162665492801264 -0.347619849570319 -0.34260847951054 0.501084760297092 -0.360819650212732 -0.0805817106087645 -0.163944611146688 -0.378907295523756 -0.221529094542396 -0.343624785468764 -0.368698806924658 -0.377977949941725 -0.307506414268242 0.501084760297092 -0.380766879142702 0.507297889533151 0.50522137126212 0.506258938266875 0.49185477852671 -0.380766879142702 -0.498772476263675 -0.480605081311654 -0.457323500978588 -0.45629175943458 -0.295772515464782 0.327953087257467 0.0195267163938858 0.0634997033907018 -0.29495524513885 -0.37122658067732 -0.382627709364466 0.335138374395038 0.49185477852671 0.501649860701807 -0.495848502388583 -0.494511883416745 -0.531296712728362 -0.480204203573739 0.782189569562345 0.128452568498114 0.315283606534596 0.31887684702286 0.0372459050867277 -0.252045669182849 -0.253946488420902 -0.259080680943613 -0.186821241699967 -0.0839410008310225 -0.243519271971223 -0.252223138126036 -0.252223138126036 -0.229198525800754 -0.252045669182849 -0.254084802774406 -0.253946488420902 -0.245271936051708 -0.246979687134226 -0.342769941338237 -0.255906802877752 0.498576360719227 -0.314973041577117 0.50211688295601 0.326113870534369 -0.303795800663499 0.130088333644056 0.257561660970888 -0.252223138126036 -0.257271705012661 0.506258938266875 -0.383558613110654 -0.378907295523756 -0.381697134190551 -0.379836935751514 0.49552915317606 -0.379836935751514 -0.108791020440664 0.0860574811206945 0.31234278261301 -0.304011094101631 0.50211688295601 -0.255906802877752 -0.282330672323127 -0.258975188575926 -0.251924243346026 -0.297792019509812 -0.356382835042953 -0.17147396385389 0.401873912268225 -0.259080680943613 0.366435236876076 0.382508425852946 -0.138207527552533 0.401873912268225 0.401873912268225 0.361291676111579 0.307556049972678 0.382508425852946 0.393252191187817 0.544127798065218 0.398060138894443 -0.249912972183912 -0.252164906617986 -0.369115273502193 0.0700837317320853 0.429946292332113 -0.350851212458335 -0.360105734137988 -0.334545185609689 0.049754195736365 -0.334545185609689 0.0258668291479157 0.0714439944828386 -0.252164906617986 -0.30318018606428 -0.251734747719167 -0.251734747719167 -0.249989375428822 -0.246452844653694 0.27862265916493 -0.239269136798065 0.0608661103117771 0.056129339838263 0.0700837317320853 -0.367551925815112 0.360262422029811 0.0539855358413189 -0.441986148207587 -0.208903970257104 -0.337911632898077 -0.334131083935057 0.0326208311931298 0.0559739990909645 -0.339734892928102 -0.345615269092946 0.0427137505818477 -0.34833871906456 -0.107726099439435 0.0333448183036455 -0.343821132550497 -0.366773501913641 0.322258775328619 -0.255906802877752 0.127662539796479 0.572534678130566 0.788960831762846 0.0544166128897862 0.796882415043956 0.217751128768295 0.217751128768295 -0.0968570749638084 0.370506189998269 0.110795895156763 -0.123286039190636 -0.378907295523756 -0.379836935751514 0.502515879724056 0.502515879724056 0.657315484202558 -0.0784983024921634 -0.0784983024921634 0.920234994139254 0.847087851689142 -0.0784983024921634 0.877467801679262 0.606274461726251 0.790803800921764 0.915169802770099 0.317909844464874 0.374541266798432 0.401873912268225 0.370506189998269 0.544127798065218 0.54718232718371 -0.0795342707172383 -0.0839787001964174 -0.125082952552911 0.572534678130566 0.572534678130566 0.572534678130566 0.577568332592719 0.577568332592719 -0.163944611146688 -0.163944611146688 -0.127662539796478 -0.378907295523756 -0.161378993049938 0.316190734690672 -0.0784983024921634 0.485134710919694 0.769475611595861 -0.0542912837348222 0.31887684702286 -0.0542912837348222 -0.112992267002702 -0.129205558686804 -0.0784983024921634 -0.0784983024921634 0.413150821131696 0.572534678130566 0.449201993933973 -0.083492845069988 -0.093606290394489 0.507281159312644 -0.116387885819741 0.868058450451651 0.0983889989132348 0.5527339357078 -0.0797688952167862 -0.114700894107431 -0.338742537188251 -0.0542912837348222 -0.0504884620798397 0.759943137863351 -0.116387885819741 -0.0869796171862058 -0.0542912837348222 -0.0784983024921634 -0.112992267002702 -0.083492845069988 -0.294246473539955 0.569483770217639 0.569483770217639 -0.116387885819741 0.288577359025642 -0.0784983024921634 -0.336325280803167 -0.334131083935057 -0.337554211565506 0.485134710919694 0.500773087739525 -0.378907295523756 0.484032135778075 0.398060138894443 0.370506189998269
0.334046770092035 0.975163731517038 0.133125644110723 0.126462044829758 0.975469848749249 0.975163731517038 0.268749895767193 0.34524397371919 0.282924867710748 0.489476684378601 0.525542442525753 0.34562892317429 -0.119453747097616 -0.0843992929199227 -0.0494023489499273 -0.0950721254559348 -0.166682862834692 -0.0995066865794626 -0.150137485551886 -0.0856406163532621 -0.0843992929199227 -0.0738252518432443 -0.0490576432701627 -0.118746004654391 -0.052175544166707 -0.0542945239214979 -0.0524712704411042 -0.314808636495157 -0.0892757417979303 -0.0773829828061403 0.207780648896793 -0.166682862834692 0.402432852601969 -0.166682862834692 -0.166682862834692 -0.166682862834692 -0.166682862834692 -0.166682862834692 0.109155877744004 0.521947065755682 0.109155877744004 0.521947065755682 0.0792649627506444 0.348140412107571 0.286725002165283 0.971433826410504 -0.0984133524669837 -0.0855152396989283 -0.0526537575722292 -0.099506686579457 0.322977472248183 0.344622921211445 -0.0995066865794626 0.329492465845054 1 0.195285270957828 -0.0701980551786658 -0.0649091516624831 0.176322655545605 0.206286902472896 -0.055218791690679 -0.281818519422816 0.964551132257483 -0.0542945239214979 -0.0613529675160797 -0.0995066865794626 -0.0995066865794626 0.110976601331803 0.115919793905465 -0.10059038540371 0.342220548339801 -0.0719788945716479 -0.198056006531456 0.458730579672173 0.384266356083172 -0.163601832193091 0.408034603827677 -0.503731545301057 -0.506159680533076 -0.243880884522835 -0.148637133963593 0.084900733913916 -0.466852685088064 0.481387366143371 0.481387366143371 -0.497801155621645 -0.152771711757072 -0.14268857071444 0.360157899560055 -0.238188203282419 0.424530930431807 0.52734135130138 0.0944050896457609 -0.19116588075514 -0.278875166763069 0.108214682464292 0.0962096663511733 -0.199266624367982 0.351540159403992 0.109399609239322 0.347892345281447 0.354957178258459 0.355605336953414 0.344622921211445 0.100433065466958 -0.502521601858625 -0.487208424664694 -0.466852685088064 -0.470256342425355 -0.36715441199357 0.429875364803245 0.112879888895918 0.132339302236902 -0.215976238317803 0.102224976949631 0.0932869645924471 0.384266356083172 0.344622921211445 0.484613449682108 -0.504786337205043 -0.503731545301057 -0.521154766924503 -0.482715335888643 0.361626848586897 0.172727373573637 0.972078728952487 0.433362155040607 0.116319432073396 -0.339612361599704 -0.3337962719457 -0.335784107498006 -0.178259585241692 0.0568670724041619 -0.327641071963683 -0.332998899379265 -0.332998899379265 -0.315185865468127 -0.339612361599704 -0.335189020674694 -0.3337962719457 -0.287607753445956 -0.279932989219543 -0.224564389878125 -0.336586616416036 0.363136942348429 -0.231763685931228 0.360857858163484 0.408034603827677 -0.20723222064447 -0.303147003262708 0.319275469704885 -0.332998899379265 -0.287638093692011 0.34705240426104 0.107338521409958 0.0944050896457609 0.104763948993131 0.102224976949631 0.35252332459762 0.102224976949631 -0.261526222345457 -0.315692207244841 0.346815441667625 -0.213482588784084 0.360943508562601 -0.336586616416036 -0.35792389951952 -0.344013721137301 -0.341595394852938 -0.376716274382272 -0.237504167904755 -0.126174093201832 -0.0526537575722292 -0.316245091306023 -0.0984133524669837 -0.102730121851757 -0.228686258767692 -0.0526537575722292 -0.0526537575722292 -0.10059038540371 -0.108947864651415 -0.102730121851757 -0.0556984312962889 0.751487907034586 -0.0495052196726933 -0.307526797075319 -0.332201665089734 -0.243197581280666 0.116839796830281 0.0936323981748528 -0.235145737166023 -0.252474808478863 -0.218737121889294 0.119827334424188 -0.209758396885069 0.108054637952799 0.12963540815487 -0.332201665089734 -0.373404732689337 -0.338628913943827 -0.338628913943827 -0.337972909031843 -0.335025624942727 0.414977190688107 -0.280708309112233 0.105183572534735 0.10518937259793 0.116839796830281 -0.253354134794634 -0.106234456245595 0.113960835817657 -0.283803173688118 -0.190443974866692 -0.13505064230892 -0.117949573768314 0.125323654588192 0.139450443661918 -0.139309389887718 -0.217521181766553 0.126608087183412 -0.214785815061699 -0.0792670945807417 0.0994997042954182 -0.22199148941705 -0.256340642086151 0.892779428799037 -0.336586616416036 0.0931366190602011 -0.166682862834692 0.355974360972521 0.132490520217071 0.353583721650708 0.812523666606669 0.812523666606669 -0.055218791690679 -0.0995066865794626 0.156611267996554 -0.071526199057069 0.104020526976149 0.10838050828908 0.489476684378601 0.489476684378601 0.606226195404579 -0.0494023489499273 -0.0494023489499273 0.284941686566666 0.389920223611505 -0.0494023489499273 0.266888827910547 -0.162826868950308 0.345886267595645 0.286456943530254 0.451756765724466 -0.0651757543123827 -0.0526537575722292 -0.0995066865794626 0.751487907034586 0.736709041294587 0.412073908862799 0.352813772624582 0.437610685763204 -0.166682862834692 -0.166682862834692 -0.166682862834692 -0.165915364283977 -0.165915364283977 0.52734135130138 0.52734135130138 0.368204519739927 0.104020526976149 0.516096256758781 0.893186067198937 -0.0494023489499273 0.344622921211445 0.337327872344774 -0.052175544166707 0.433362155040607 -0.052175544166707 -0.0831420497168493 -0.0950721254559348 -0.0494023489499273 -0.0494023489499273 -0.0871707064399431 -0.166682862834692 -0.198331481570877 -0.0843992929199227 -0.0524712704411042 0.484613449682108 -0.0856406163532621 0.394868099748738 0.154183430460272 0.521504980953782 -0.0490576432701627 -0.0843992929199227 -0.120019019294797 -0.052175544166707 -0.0466205210243081 0.350215729857602 -0.0856406163532621 -0.0542945239214979 -0.052175544166707 -0.0494023489499273 -0.0831420497168493 -0.0843992929199227 -0.208307287033498 -0.165915364283977 -0.165915364283977 -0.0856406163532621 -0.112944064934731 -0.0494023489499273 -0.202685636012246 -0.117949573768314 -0.203821134577187 0.344622921211445 0.348140412107571 0.104020526976149 0.352338097820946 -0.0585772482694467 -0.0995066865794626
-0.087728134199823 0.316870389067188 -0.0576174735854758 -0.0519398343209038 0.314749316636058 0.316870389067188 -0.103993573014733 0.124790555029152 -0.100896957335745 0.170407765851205 0.191853282432877 0.127654120629861 -0.040981701377059 -0.0290409999665089 -0.0311263783089791 -0.0327134208908756 -0.0573539996193162 -0.0342393115113311 -0.051660891484256 -0.0294681276418571 -0.0290409999665089 -0.0254025722507085 -0.0298900149735199 -0.0314473970724872 -0.0315293800001401 -0.0307189399918755 -0.0327134208908756 -0.0739116168655881 0.00797967794336222 0.00622761097078188 0.847166274046878 -0.0573539996193162 -0.0802192365401482 -0.0573539996193162 -0.0573539996193162 -0.0573539996193162 -0.0573539996193162 -0.0573539996193162 0.24152002075398 0.568112208159954 0.24152002075398 0.568112208159954 0.0145979587748466 0.128442224514338 -0.100185368745179 0.318049047720485 -0.0338631055642757 -0.0476537952597221 -0.0371380733760286 -0.0342393115113311 -0.0921778077585337 0.124532199316097 -0.0342393115113311 -0.0924122523067532 0.195285270957828 1 -0.0327134208908756 0.00193716239679792 -0.0160831814362335 -0.0160831814362335 -0.0331002841610813 0.0372402437154181 0.315700945430996 -0.0307189399918755 -0.0371380733760286 -0.0342393115113311 -0.0342393115113311 0.242108845021141 0.25001577869729 -0.0346122020466669 -0.0896009907647576 0.00797967794336222 -0.00970840845394025 0.175251032267966 0.143236497618489 -0.0562938460603965 0.140400855340541 -0.164620746004726 -0.165582786561422 0.0227458564799514 -0.0614820010147929 0.220418564616508 -0.151072132043782 0.171080247796292 0.171080247796292 -0.512321752958485 -0.0350263960899157 -0.0654333575771411 0.126869128791411 0.0303910295791144 0.180889120259369 0.56367971878056 0.243891456824588 0.0190734575210428 -0.0341649789510056 0.25064429439729 0.244491119974064 -0.0107734021348235 0.126869128791411 0.242700343356597 0.128442224514338 0.127916473015113 0.128179173524859 0.124532199316097 0.242700343356597 -0.164139951646073 -0.159418874739448 -0.151072132043782 -0.152466839366151 -0.0201509632353399 -0.0303068834444147 -0.0533217244845478 -0.0502524537658307 0.0155666595628838 0.243294539336767 0.24152002075398 0.143236497618489 0.124532199316097 0.168474127355968 -0.165101683418045 -0.164620746004726 -0.180645306546236 -0.157566115758427 -0.0879622370296213 -0.0415089654171343 0.313389163847245 -0.0294681276418571 -0.0505360289716127 -0.119934056440133 -0.120947617307222 -0.121710797054836 -0.0754985263288248 0.0466546427888975 -0.118924954425515 -0.1206938015482 -0.1206938015482 -0.114930417714543 -0.119934056440133 -0.121456112887969 -0.120947617307222 0.0170723238398328 0.0138989715275277 0.0341575119586714 -0.121965775045477 0.127916473015113 -0.0193591164756244 0.127130450852902 0.140400855340541 0.0280815914468513 -0.0775729172730968 0.121965775045477 -0.1206938015482 -0.0186652624420652 0.128179173524859 0.240933847260766 0.243891456824588 0.242108845021141 0.243294539336767 0.127130450852902 0.243294539336767 -0.0727168594032662 -0.0767783938484785 0.136508776739873 0.0166178747758463 0.127130450852902 -0.121965775045477 -0.131894868313989 -0.121456112887969 -0.1206938015482 -0.135412495516664 0.0275419331242641 -0.0405645531547903 -0.0371380733760286 -0.0150749340306349 -0.0338631055642757 -0.0353484651593809 -0.0872599073991992 -0.0371380733760286 -0.0371380733760286 -0.0346122020466669 -0.0374879317614058 -0.0353484651593809 -0.0374879317614058 -0.0511003125405205 -0.0367856339887747 -0.00598969092523466 -0.120440270922467 0.0360273050663398 -0.0524951084180405 0.0630750359305325 0.0332192893239925 0.0378884020796655 0.0284939796664194 -0.0522179013139376 0.0284939796664194 -0.0533217244845478 -0.0508186425627512 -0.120440270922467 -0.13705947584687 -0.119681368281202 -0.119681368281202 -0.119428956650694 -0.118422032713713 -0.0394546212968408 0.0428623995548144 -0.0535956443839758 -0.054412746974141 -0.0524951084180405 0.0378884020796655 0.00360448926027645 -0.0519398343209038 0.00952247229414478 -0.00310365110897267 -0.0624818403873057 -0.0401393800524763 -0.0513810564677921 -0.0476537952597221 -0.0375951746991612 0.0322788166280602 -0.0511003125405205 0.0360273050663398 -0.0170274668234565 -0.0533217244845478 0.0256307127573307 0.0313360707160948 0.30772926713154 -0.121965775045477 0.0323227455444371 -0.0573539996193162 -0.0898351325931568 -0.0513810564677921 -0.0891327448387306 0.308435506406767 0.308435506406767 -0.0331002841610813 -0.0342393115113311 -0.0464693723754818 -0.0385227441288099 0.243891456824588 0.243294539336767 0.170407765851205 0.170407765851205 0.203069657380523 -0.0311263783089791 -0.0311263783089791 -0.100422449586578 -0.0809258419498925 -0.0311263783089791 -0.104711502076525 -0.0560271885241873 -0.0881963361424165 -0.100422449586578 -0.0288812124448122 -0.0346122020466669 -0.0371380733760286 -0.0342393115113311 -0.0511003125405205 -0.0513810564677921 0.185869845048911 0.246192240214651 0.245497272616218 -0.0573539996193162 -0.0573539996193162 -0.0573539996193162 -0.0570899106131834 -0.0570899106131834 0.56367971878056 0.56367971878056 0.723879161844012 0.243891456824588 0.572641150872447 0.326569658661194 -0.0311263783089791 0.124532199316097 -0.0896009907647576 -0.0315293800001401 -0.0294681276418571 -0.0315293800001401 -0.0286083944486739 -0.0327134208908756 -0.0311263783089791 -0.0311263783089791 0.00936593644243325 -0.0573539996193162 -0.0682439905642607 -0.0290409999665089 -0.0327134208908756 0.168474127355968 -0.0294681276418571 -0.0802192365401482 -0.045567804007661 0.19289377395011 -0.0298900149735199 -0.0290409999665089 -0.0375951746991612 -0.0315293800001401 -0.0319281156103191 -0.0879622370296213 -0.0294681276418571 -0.0307189399918755 -0.0315293800001401 -0.0311263783089791 -0.0286083944486739 -0.0290409999665089 0.00392303257342172 -0.0570899106131834 -0.0570899106131834 -0.0294681276418571 -0.0388629865548608 -0.0311263783089791 0.0256307127573307 -0.0401393800524763 0.024671509686379 0.124532199316097 0.128442224514338 0.243891456824588 0.124274161819119 -0.0367856339887747 -0.0342393115113311
-0.122656490983617 -0.0727743904692386 -0.0805574767296237 -0.0726193242131589 -0.0737826128502572 -0.0727743904692386 -0.145397903046494 -0.262146609438779 -0.141068391008264 -0.147354466399365 -0.134268479639152 -0.256266078442775 0.211842311311655 -0.00178363781426519 -0.0136357894001532 -0.0457380457380461 -0.0801891024053629 -0.0478714592756424 0.0124315998602789 -0.00426280558689888 -0.00178363781426519 -0.0355164327002873 -0.00668406416443827 -0.0413643333493283 -0.015859362757627 0.0162317592390143 0.00396082583997926 -0.151450614422426 -0.0429494759065248 -0.0435191330036947 -0.00340960815052619 -0.0801891024053629 -0.112157977063406 -0.0801891024053629 -0.0801891024053629 -0.0801891024053629 -0.0801891024053629 -0.0801891024053629 -0.135448070883525 -0.0326433512173403 -0.135448070883525 -0.0326433512173403 -0.116071580545029 -0.254693664910979 -0.140073488285907 -0.0756109914580627 -0.0473454695031045 -0.0666268280058914 -0.0519243433562663 -0.0478714592756424 -0.128877771644741 -0.262690461346787 -0.0478714592756424 -0.129205558686804 -0.0701980551786658 -0.0327134208908756 1 -0.0312270051113186 -0.022486590155077 -0.022486590155077 0.00165222184722934 0.258600257100619 -0.0732800296681548 0.0162317592390143 -0.0519243433562663 -0.0478714592756424 -0.0478714592756424 -0.135118652472276 -0.130845425282074 -0.0483928136279541 -0.125275012584078 -0.0429494759065248 -0.108524406368092 -0.138930230409154 -0.213859600295924 -0.0787068559558385 -0.218355595818647 0.152669766109454 0.151790312224418 0.280919941369072 0.219103023084062 -0.128821261557615 0.163559902545932 -0.147801286458055 -0.147801286458055 0.0245664296554111 0.21573772597697 0.216856619628339 -0.244301576970005 0.286745348191118 0.00644378353733908 -0.033339743498376 -0.134131065174635 -0.0919675851949372 0.231182024499758 -0.130517317258467 -0.133802082032041 -0.108855552218435 -0.257851702794149 -0.134789347383865 -0.254693664910979 -0.242122357845569 -0.241580751576248 -0.249282660175799 -0.116481715615454 0.15310865681493 0.155109507616424 0.163559902545932 0.162168705779327 0.190518842249332 -0.0423733618621639 -0.0745514044966763 -0.0702601246276757 -0.0928740762005025 -0.116076156648661 -0.115643891196484 -0.213859600295924 -0.262690461346787 -0.149137175222221 0.15223032418744 0.152669766109454 0.140316135652177 0.157011457476674 -0.122983800254404 -0.0580354761772278 -0.0742822028270733 -0.0412006611718762 -0.0706566033626741 0.232026779766286 0.229564235856639 0.226933914053514 0.204791370854718 0.332406255105085 0.23450973541501 0.230178010371294 0.230178010371294 0.244008195026862 0.232026779766286 0.228340321267486 0.229564235856639 0.261843787508639 0.259892363560043 0.289717730999172 0.227121155022645 -0.242122357845569 -0.111498696560158 -0.243754831434226 -0.218355595818647 -0.111168846168845 -0.15212791782715 -0.227121155022644 0.230178010371294 0.254131484085872 -0.25521635060731 -0.135777605607523 -0.134131065174635 -0.135118652472276 -0.13446015262017 -0.257321677626448 -0.116076156648661 -0.132815728134953 -0.125420693314454 -0.197271013197776 -0.0924142044707195 -0.243754831434226 0.227121155022645 0.207607612903389 0.227549847412597 0.229404521888508 0.213010221847767 0.284542580723264 -0.0607008249594313 -0.0519243433562663 0.228494308785028 -0.0473454695031044 -0.049422214864739 -0.0197706995510264 -0.0519243433562663 -0.0519243433562663 -0.0483928136279541 -0.0524134954655908 -0.049422214864739 -0.0524134954655908 -0.0714455525762097 -0.0514315826368023 0.235217492194955 0.230025089096156 0.291219511489959 -0.0733956768953425 -0.104354457487109 0.288970774772455 0.292405934330961 0.285274358332606 -0.0730081016781627 0.285274358332606 -0.0745514044966763 -0.0710517376227371 0.230025089096156 0.209815845970881 0.231894033078107 0.231894033078107 0.232519480112391 0.235034012860423 -0.0602624391430947 0.259892363560043 -0.0749343837311147 -0.0760768101305567 -0.0733956768953425 0.292731949069088 -0.0552781157043058 -0.0726193242131589 0.221668162154859 -0.0916202850332329 0.218540310520985 0.212396938792059 -0.0718380727785178 -0.0457212344651874 0.214064457368844 0.288226408411328 -0.0714455525762097 0.291219511489959 -0.0381344371977491 -0.0745514044966763 0.283086343828902 0.287484607586969 -0.0675350490061579 0.227121155022645 0.020182086501556 -0.0801891024053629 -0.125602376380494 -0.0718380727785178 -0.124620337744271 -0.0625302870409731 -0.0625302870409731 0.00165222184722934 -0.0478714592756424 -0.0649708352488708 -0.0289149270057916 -0.134131065174635 -0.13446015262017 -0.147354466399365 -0.147354466399365 -0.113945279806367 -0.0136357894001532 -0.0136357894001532 -0.140404961243249 -0.113145912585572 -0.0136357894001532 -0.146401670655343 -0.078334030544881 -0.123311104328287 -0.140404961243249 -0.0429494759065248 -0.0483928136279541 -0.0519243433562663 -0.0478714592756424 -0.0714455525762097 -0.0718380727785178 0.00942293687754523 -0.0201820865015568 0.00942293687754523 -0.0801891024053629 -0.0801891024053629 -0.0801891024053629 -0.0798198681671643 -0.0798198681671643 -0.033339743498376 -0.033339743498376 -0.0451918256736957 -0.134131065174635 -0.0571272617083755 -0.0686112423503215 -0.0136357894001532 -0.262690461346787 -0.125275012584078 -0.015859362757627 -0.0412006611718762 -0.015859362757627 0.000757493391197497 0.976210753113457 -0.0136357894001532 -0.0136357894001532 -0.0533813826662332 -0.0801891024053629 -0.0954148687838851 -0.00178363781426519 0.00396082583997926 -0.149137175222221 -0.00426280558689888 -0.112157977063406 -0.0637103135999516 -0.133438226440449 -0.00668406416443827 -0.00178363781426519 0.214064457368844 -0.015859362757627 -0.0180406568414435 -0.122983800254404 -0.00426280558689888 0.0162317592390143 -0.015859362757627 -0.0136357894001532 0.000757493391197497 -0.00178363781426519 -0.111498696560158 -0.0798198681671643 -0.0798198681671643 -0.00426280558689888 -0.0543360189230201 -0.0136357894001532 0.283086343828902 0.212396938792059 0.282361838623517 -0.262690461346787 -0.254693664910979 -0.134131065174635 -0.249843028218127 -0.0514315826368023 -0.0478714592756424
0.234554130481911 -0.0660763963508608 -0.0549994801264197 -0.0495798185469584 -0.0665414228289163 -0.0660763963508608 0.214769294859313 0.119120385261404 0.221360751959587 0.186224221953365 0.204356844554796 0.121853837624831 -0.128738858723401 -0.0277214497810313 -0.029712073763054 0.00594578609639471 0.389417067589344 -6.48483394608767e-05 -0.00798992364634486 -0.0281291698463101 -0.0277214497810313 -0.00575993893728594 -0.0285318876759792 -0.0245722285413649 -0.0300967640683407 -0.0293231484209621 -0.0312270051113186 0.185006130389397 0.727063705719743 0.717546581377608 -0.022826609487973 0.389417067589344 0.258251148574219 0.389417067589344 0.389417067589344 0.389417067589344 0.389417067589344 0.389417067589344 -0.0924752584756744 -0.0393137588410814 -0.0924752584756744 -0.0393137588410814 0.199898451377053 0.122606132045855 0.222933015329639 -0.0658434917768659 0.000622253869246057 -0.021004065403363 -0.00512466336976757 -6.48483394608767e-05 0.24229938734041 0.118873768583833 -6.48483394608767e-05 0.241684687785091 -0.0649091516624831 0.00193716239679792 -0.0312270051113186 1 0.0373504997033814 0.0373504997033814 -0.0315962902850206 -0.10923587096125 -0.0663090384525827 -0.0293231484209621 -0.00512466336976757 -6.48483394608767e-05 -6.48483394608767e-05 -0.0922503527053074 -0.0893328671600229 -0.000738492458251348 0.229219037843485 0.690432399136115 -0.0740935065693092 -0.127443622198608 0.107646625065087 0.373313869596956 0.103689369351529 -0.181599057176262 -0.182358282896483 -0.101328245128232 -0.125390948564288 -0.101328245128232 -0.170026602385768 0.185832261573776 0.185832261573776 0.0257167186776737 -0.126928214044202 -0.126414311843238 0.12110451384627 -0.0994966606743006 -0.0380588856111981 -0.0396229021590367 -0.0915760914181518 -0.0627895706214875 -0.126671075904656 -0.0891088560383219 -0.0913514828213153 -0.0743195917243332 0.12110451384627 -0.0920255243045067 0.122606132045855 0.122104269375841 0.122355033433441 0.118873768583833 -0.0920255243045067 -0.181221139409894 -0.176407499339713 -0.170026602385768 -0.171068519231904 -0.141440028051349 -0.0289298146893227 -0.0508989190882098 -0.0479691083313014 -0.0785956392056684 -0.0918007712263507 -0.0924752584756744 0.107646625065087 0.118873768583833 0.184663632434709 -0.181978102492869 -0.181599057176262 -0.193913638055241 -0.174962047727664 0.233875862735059 -0.0396229021590367 -0.0667735541671895 -0.0281291698463101 -0.0482397985911163 -0.114484553785134 -0.115452060989067 -0.116180563763483 -0.132951306268446 -0.0718252354552644 -0.113521302834601 -0.115209777981406 -0.115209777981406 -0.109708267850979 -0.114484553785134 -0.11593745180625 -0.115452060989067 -0.10805872844634 -0.108764361851496 -0.0985843064144319 -0.116423956193872 0.122104269375841 -0.0761241612142868 0.121353962088846 0.103689369351529 -0.0758989605156272 0.205268076743143 0.116423956193872 -0.115209777981406 -0.110893247539353 0.122355033433441 -0.0927002436569323 -0.0915760914181518 -0.0922503527053074 -0.0918007712263507 0.121353962088846 -0.0918007712263507 -0.0906780636209763 0.197727852642435 0.130306160374221 -0.0783713403246205 0.121353962088846 -0.116423956193872 -0.125901896372641 -0.11593745180625 -0.115209777981406 -0.129259691419636 -0.100182396663785 -0.0414426314172989 -0.00512466336976757 -0.116180563763483 0.000622253869246057 -0.00204785319571128 -0.083295036109414 -0.00512466336976757 -0.00512466336976757 -0.000738492458251348 -0.00570998635706388 -0.00204785319571128 -0.00570998635706388 -0.0487784425302284 -0.00452988214042802 -0.113521302834601 -0.114967767151295 -0.09812893458036 -0.0501098623820953 0.235115264960101 -0.0988121907456111 -0.0976740788923567 -0.0999536741041192 -0.0498452508733969 -0.0999536741041192 -0.0508989190882098 -0.0485095709296496 -0.114967767151295 -0.130831837095294 -0.114243347142244 -0.114243347142244 -0.114002404463021 -0.113041232623743 -0.0026550458844895 -0.108764361851496 -0.0511603927545748 -0.0519403682528486 -0.0501098623820953 -0.0976740788923567 0.564907191814534 -0.0495798185469584 -0.125136019116153 -0.0625524563384077 -0.125646240196487 -0.128479034056694 -0.0490464301577283 -0.0454885263486495 -0.127701897058827 -0.099040209940593 -0.0487784425302284 -0.09812893458036 -0.0125156124830597 -0.0508989190882098 -0.100640283128909 -0.0992683659378798 -0.0637347249099176 -0.116423956193872 0.0308540810725637 0.389417067589344 0.228566376764371 -0.0490464301577283 0.23053364322123 -0.0559998147812809 -0.0559998147812809 -0.0315962902850206 -6.48483394608767e-05 -0.0443579206689945 -0.0367723672747373 -0.0915760914181518 -0.0918007712263507 0.186224221953365 0.186224221953365 0.232809640858823 -0.029712073763054 -0.029712073763054 0.222406707247461 0.255846020759193 -0.029712073763054 0.213296781187917 0.375141320717768 0.233200916202093 0.222406707247461 -0.0293231484209621 -0.000738492458251348 -0.00512466336976757 -6.48483394608767e-05 -0.0487784425302284 -0.0490464301577283 -0.0374197929131146 -0.0308540810725624 -0.0374197929131146 0.389417067589344 0.389417067589344 0.389417067589344 0.391218450097156 0.391218450097156 -0.0396229021590367 -0.0396229021590367 -0.0293256571583173 -0.0915760914181518 -0.0390028315503453 -0.0642053986742895 -0.029712073763054 0.118873768583833 0.229219037843485 -0.0300967640683407 -0.0281291698463101 -0.0300967640683407 -0.0273085007726777 -0.0312270051113186 -0.029712073763054 -0.029712073763054 0.584979323345097 0.389417067589344 0.327276089243988 -0.0277214497810313 -0.0312270051113186 0.184663632434709 -0.0281291698463101 0.258251148574219 -0.0434973173061136 0.205268076743143 -0.0285318876759792 -0.0277214497810313 -0.127701897058827 -0.0300967640683407 -0.0304773821326748 0.233875862735059 -0.0281291698463101 -0.0293231484209621 -0.0300967640683407 -0.029712073763054 -0.0273085007726777 -0.0277214497810313 -0.0761241612142868 0.391218450097156 0.391218450097156 -0.0281291698463101 -0.00796386903441302 -0.029712073763054 -0.100640283128909 -0.128479034056694 -0.100869450893576 0.118873768583833 0.122606132045855 -0.0915760914181518 0.118627455663398 -0.00452988214042802 -6.48483394608767e-05
0.158051078774646 0.172474188797129 -0.0251760939177774 -0.00987821048478223 0.170972448661905 0.172474188797129 0.132156117287659 0.0662641273820087 0.135707134763269 0.134100204008871 0.147157519349282 0.0655812472732014 -0.0927049501809749 0.0675091084146749 0.00646831338568188 -0.022486590155077 0.0441310924585966 -0.00237547680168078 -0.0355107250240687 0.0654950373637453 0.0675091084146749 -0.0174612503226783 0.0101965119049963 -0.0280859686938823 0.00528237063698826 0.0598218371559127 0.100776254360635 -0.0744589726189211 0.0598218371559127 0.0580410560685816 -0.0164374588711363 0.0441310924585966 0.173794546872429 0.0441310924585966 0.0441310924585966 0.0441310924585966 0.0441310924585966 0.0441310924585966 -0.0665915040335983 -0.0283098676726655 -0.0665915040335983 -0.0283098676726655 0.0254875978829843 0.066179854344885 0.114905453554401 0.173232957653437 -0.00134202210866161 0.00202806660391033 -0.010080829429298 -0.00237547680168078 0.148381679774378 0.0660783758202034 -0.00237547680168078 0.148999370377248 0.176322655545605 -0.0160831814362335 -0.022486590155077 0.0373504997033814 0.999999999999999 0.907993228418045 0.0987489119690308 -0.0786608338450131 0.171720713031971 0.0598218371559127 -0.010080829429298 -0.00237547680168078 -0.00237547680168078 -0.0664295492171268 -0.0643286656547632 -0.00339147583941606 0.154328772982594 0.00768147999889506 -0.0533547904910309 0.0906817859506083 0.0744707629594666 0.0475012639955365 0.0722672053337712 -0.13076961933155 -0.131316338350711 -0.0729665464622518 -0.0902941175264939 -0.0729665464622518 -0.122436285826324 0.133817953041114 0.133817953041114 0.0283098676726644 -0.0914011035689644 -0.091031042202794 0.0677549698424873 -0.0716476211025137 -0.017015050875452 -0.0285324820112867 -0.0659440131509026 -0.0452148176088485 -0.091215938198908 -0.0641673550754796 -0.0657822723293167 -0.0535175945832919 0.0649833645628145 -0.0662676501145401 0.066179854344885 0.0657806992240853 0.0659802341023873 0.0660783758202034 -0.0662676501145401 -0.130497480460264 -0.127031174580901 -0.122436285826324 -0.12318657094048 -0.101851071883959 0.0616553900055462 -0.0136330712927402 -0.00524570716894322 -0.0565967796301347 -0.0661058052518436 -0.0665915040335983 0.0710278585592249 0.0660783758202034 0.132976422308346 -0.131042570152623 -0.13076961933155 -0.139637358398106 -0.125990303774583 0.156631711328714 0.0202930307540903 0.170229315568611 0.0654950373637453 -0.00602851470965713 -0.0824404143425332 -0.0831371170166908 -0.0836617124191871 -0.0957383368652742 -0.0418604475692283 -0.0817467765996913 -0.0829626488384127 -0.0829626488384127 -0.0790010072049625 -0.0824404143425332 -0.0834866473136889 -0.0831371170166908 -0.0778131726238221 -0.0783212997760997 -0.0709906341053709 -0.0838369794936128 0.062218864119753 -0.0548170664469007 0.0651825823885939 0.0722672053337712 -0.0546548992523425 -0.0747919611370567 0.0838369794936128 -0.0829626488384127 -0.0798543119807348 0.0659802341023873 -0.0667535160339127 -0.0659440131509026 -0.0664295492171268 -0.0661058052518436 0.0679419570735204 -0.0661058052518436 -0.0652973426504502 -0.0316412645888593 0.0722201412954479 -0.0564352618351253 0.0679419570735204 -0.0838369794936128 -0.0906620514322968 -0.0834866473136889 -0.0829626488384127 -0.0930800022020656 -0.0721414201106226 -0.0256938615952397 -0.010080829429298 -0.0836617124191871 -0.00134202210866161 -0.00537451166921434 -0.0599808189183702 -0.010080829429298 -0.010080829429298 -0.00339147583941606 -0.0109841263493499 -0.00537451166921434 -0.0109841263493499 0.245672346145729 -0.0091656515964608 -0.0817467765996913 -0.0827883766553955 -0.0706627205009622 -0.0113906414820539 -0.00439163997572585 -0.0711547337857488 -0.0703351785737291 -0.0719767168212708 -0.0106362552716478 -0.0719767168212708 -0.0136330712927402 -0.006806840307777 -0.0827883766553955 -0.0942121055000463 -0.0822667212553476 -0.0822667212553476 -0.0820932182485981 -0.081401077675355 0.373144374420073 -0.0783212997760997 -0.014374029554188 -0.016578908206658 -0.0113906414820539 -0.0703351785737291 0.0693081174128966 -0.00987821048478223 -0.0901105426368051 -0.0450440714330776 -0.0904779532252034 -0.0925178502406654 -0.00835063168656699 0.00202806660391033 -0.0919582332968333 -0.0713189305816592 -0.0075808315658798 -0.0706627205009622 -0.0187483624676842 -0.0136330712927402 -0.0724711445027638 -0.071483225889008 0.180314384312425 -0.0838369794936128 -0.00298596191840048 0.0441310924585966 0.153873370128854 -0.00835063168656699 0.155246032678128 0.207853721217371 0.207853721217371 0.0987489119690308 -0.00237547680168078 0.00541524715293305 0.0734974759415801 -0.0659440131509026 -0.0661058052518436 0.134100204008871 0.134100204008871 0.141565295432404 0.00646831338568188 0.00646831338568188 0.136446675946536 0.172104547950449 0.00646831338568188 0.131123363386046 0.0483566434684492 0.157106999649006 0.136446675946536 -0.0211156215028676 -0.00339147583941606 -0.010080829429298 -0.00237547680168078 0.245672346145729 0.244183662554837 -0.0153397250940066 0.00298596191840773 0.0706800963429872 0.0441310924585966 0.0441310924585966 0.0441310924585966 0.0449662059896252 0.0449662059896252 -0.0285324820112867 -0.0285324820112867 -0.0222180472708486 -0.0659440131509026 -0.0280859686938823 0.178699760235488 0.00646831338568188 0.0660783758202034 0.155236592962371 0.00528237063698826 0.0654950373637453 0.00528237063698826 0.014221634529252 -0.022486590155077 0.00646831338568188 0.00646831338568188 0.11862247716481 0.0441310924585966 0.0113372106794219 0.0128431832599049 0.100776254360635 0.132976422308346 0.0654950373637453 0.173794546872429 0.00802996002377587 0.147813698341871 0.0635451890280574 0.0675091084146749 -0.0919582332968333 0.00528237063698826 0.0041220720256021 0.158452333527052 0.0654950373637453 0.0598218371559127 0.00528237063698826 0.00646831338568188 0.014221634529252 0.0128431832599049 -0.0548170664469007 0.0449662059896252 0.0449662059896252 0.0654950373637453 -0.0144885400565943 0.00646831338568188 -0.0724711445027638 -0.0925178502406654 -0.0726361683845803 0.0660783758202034 0.066179854344885 -0.0659440131509026 0.0629948023444786 -0.0091656515964608 -0.00237547680168078
0.158051078774646 0.202265716869689 0.00912557591828888 0.0260838669336581 0.200699734637833 0.202265716869689 0.131030038798304 0.063392048197404 0.135707134763269 0.134100204008871 0.147157519349282 0.0655812472732014 -0.0637788995699493 0.0675091084146749 0.00646831338568188 -0.022486590155077 0.00989311700336721 -0.00237547680168078 -0.0355107250240687 0.0654950373637453 0.0675091084146749 -0.0174612503226783 0.0101965119049963 -0.0280859686938823 0.00528237063698826 0.0598218371559127 0.0513857791211837 -0.0744589726189211 0.0598218371559127 0.0580410560685816 -0.0164374588711363 0.00989311700336721 0.173794546872429 0.00989311700336721 0.00989311700336721 0.00989311700336721 0.00989311700336721 0.00989311700336721 -0.0665915040335983 -0.0283098676726655 -0.0665915040335983 -0.0283098676726655 0.00576798952313642 0.066179854344885 0.136818541989694 0.203057629570465 -0.00134202210866161 0.00202806660391033 -0.010080829429298 -0.00237547680168078 0.148381679774378 0.0631933998394745 -0.00237547680168078 0.148999370377248 0.206286902472896 -0.0160831814362335 -0.022486590155077 0.0373504997033814 0.907993228418045 0.999999999999999 0.0498259736306041 -0.0786608338450131 0.201479781619486 0.0598218371559127 -0.010080829429298 -0.00237547680168078 -0.00237547680168078 -0.0664295492171268 -0.0643286656547632 -0.00339147583941606 0.154328772982594 0.00768147999889506 -0.0533547904910309 0.0906817859506083 0.0744707629594666 0.0129968802243794 0.0722672053337712 -0.13076961933155 -0.131316338350711 -0.0729665464622495 -0.0606053941214773 -0.0729665464622518 -0.122436285826324 0.133817953041114 0.133817953041114 0.0283098676726644 -0.0620737451634396 -0.0615850503830589 0.0649833645628145 -0.0716476211025137 -0.017015050875452 -0.0285324820112867 -0.0659440131509026 -0.0452148176088485 -0.091215938198908 -0.0641673550754796 -0.0657822723293167 -0.0535175945832919 0.0649833645628145 -0.0662676501145401 0.066179854344885 0.0657806992240853 0.0659802341023873 0.0631933998394745 -0.0662676501145401 -0.130497480460264 -0.127031174580901 -0.122436285826324 -0.12318657094048 -0.101851071883959 0.114260110212394 0.0218604329994302 0.031350960681773 -0.0565967796301347 -0.0661058052518436 -0.0665915040335983 0.0710278585592249 0.0631933998394745 0.132976422308346 -0.131042570152623 -0.13076961933155 -0.139637358398106 -0.125990303774583 0.156631711328714 0.0615328293474589 0.199925488493761 0.119358819524288 0.0304564966518832 -0.0824404143425332 -0.0831371170166908 -0.0836617124191871 -0.0626161512329965 0.0143079602048322 -0.0817467765996913 -0.0829626488384127 -0.0829626488384127 -0.0790010072049625 -0.0824404143425332 -0.0834866473136889 -0.0831371170166908 -0.0778131726238221 -0.0783212997760997 -0.0709906341053709 -0.0838369794936128 0.062218864119753 -0.0548170664469007 0.0651825823885939 0.0722672053337712 -0.0546548992523425 -0.0747919611370567 0.0838369794936128 -0.0829626488384127 -0.0798543119807348 0.0659802341023873 -0.0667535160339127 -0.0659440131509026 -0.0664295492171268 -0.0661058052518436 0.0651825823885939 -0.0661058052518436 -0.0652973426504502 -0.077644104324613 0.0691994445692572 -0.0564352618351253 0.0651825823885939 -0.0838369794936128 -0.0906620514322968 -0.0834866473136889 -0.0829626488384127 -0.0930800022020656 -0.0721414201106226 0.0144220110535462 -0.010080829429298 -0.0836617124191871 -0.00134202210866161 -0.00537451166921434 -0.0599808189183702 -0.010080829429298 -0.010080829429298 -0.00339147583941606 -0.0109841263493499 -0.00537451166921434 -0.0109841263493499 0.28014953234634 -0.0091656515964608 -0.0817467765996913 -0.0827883766553955 -0.0706627205009622 0.024377806956526 -0.0402417089049611 -0.0711547337857488 -0.0703351785737291 -0.0719767168212708 0.0252279451742664 -0.0719767168212708 0.0218604329994302 0.0295689428116528 -0.0827883766553955 -0.0942121055000463 -0.0822667212553476 -0.0822667212553476 -0.0820932182485981 -0.081401077675355 0.33382229817261 -0.0783212997760997 0.0210317920598545 0.0185752178255573 0.024377806956526 -0.0703351785737291 0.0693081174128966 0.0260838669336581 -0.0901105426368051 -0.0450440714330776 -0.0608506039973582 -0.063535769729404 0.0278137607933179 0.0397491313052644 -0.0628054819876657 -0.0713189305816592 0.0286880963395218 -0.0706627205009622 -0.0187483624676842 0.0218604329994302 -0.0724711445027638 -0.071483225889008 0.2104694739582 -0.0838369794936128 -0.052984807290083 0.00989311700336721 0.153873370128854 0.0278137607933179 0.155246032678128 0.207853721217371 0.207853721217371 0.0498259736306041 -0.00237547680168078 0.0437137812661187 0.0299930041210898 -0.0659440131509026 -0.0661058052518436 0.134100204008871 0.134100204008871 0.141565295432404 0.00646831338568188 0.00646831338568188 0.136446675946536 0.172104547950449 0.00646831338568188 0.129981034083374 0.0137817650043012 0.157106999649006 0.136446675946536 -0.0211156215028676 -0.00339147583941606 -0.010080829429298 -0.00237547680168078 0.28014953234634 0.278544320193739 -0.0153397250940066 0.00298596191840773 0.0706800963429872 0.00989311700336721 0.00989311700336721 0.00989311700336721 0.0106639116558255 0.0106639116558255 -0.0285324820112867 -0.0285324820112867 -0.0222180472708486 -0.0659440131509026 -0.0280859686938823 0.208776268466656 0.00646831338568188 0.0631933998394745 0.155236592962371 0.00528237063698826 0.119358819524288 0.00528237063698826 0.014221634529252 -0.022486590155077 0.00646831338568188 0.00646831338568188 0.0749449588475283 0.00989311700336721 -0.0212993406069041 0.0128431832599049 0.0513857791211837 0.132976422308346 0.0654950373637453 0.173794546872429 0.0467977467690111 0.147813698341871 0.0635451890280574 0.0675091084146749 -0.0628054819876657 0.00528237063698826 0.0041220720256021 0.158452333527052 0.0654950373637453 0.0598218371559127 0.00528237063698826 0.00646831338568188 0.014221634529252 0.0128431832599049 -0.0548170664469007 0.0106639116558255 0.0106639116558255 0.0654950373637453 -0.0144885400565943 0.00646831338568188 -0.0724711445027638 -0.063535769729404 -0.0726361683845803 0.0631933998394745 0.066179854344885 -0.0659440131509026 0.059157123782778 -0.0091656515964608 -0.00237547680168078
0.26042048456019 -0.0590326228583865 0.283724817982457 0.296886390349438 -0.0605092702052687 -0.0590326228583865 0.260517250209292 0.154695245868734 0.240667973478629 0.260861749592742 -0.154613320409488 0.134034582115196 0.0908876224034986 0.877364068090175 0.81608410974742 0.0275831148851195 -0.0811374048924379 -0.0324776233603973 -0.0615485368960919 0.864115539218806 0.877364068090175 -0.0359364439044489 0.825528162713022 -0.0439212145841353 0.805153581244468 0.928056685023619 0.988312388246438 -0.153241643253248 -0.0434573889969435 -0.0440337827606437 -0.0338294112814683 -0.0811374048924379 -0.113484337945423 -0.0811374048924379 -0.0811374048924379 -0.0811374048924379 -0.0811374048924379 -0.0811374048924379 -0.137049856395963 -0.058263638213816 -0.137049856395963 -0.058263638213816 -0.0509371535397869 0.135877575952046 0.229040050478463 -0.0582840067131673 -0.0304934841624764 0.516079720150956 0.0169254595707255 -0.0324776233603973 -0.0962192616065454 0.154214453876579 -0.0324776233603973 -0.0968570749638084 -0.055218791690679 -0.0331002841610813 0.00165222184722934 -0.0315962902850206 0.0987489119690308 0.0498259736306041 1 -0.115985005541715 -0.0661197208908953 0.928056685023619 0.0169254595707255 -0.0324776233603973 -0.0324776233603973 -0.136716542339429 -0.132392780701891 -0.0344332717039875 0.282286090568818 -0.0434573889969436 -0.0785275336917475 0.21590173937557 0.122160479233562 -0.0796376296521891 0.154635614350185 -0.269132794197007 -0.27025797922102 -0.0773973925457374 0.0955354808933988 0.254292845618249 -0.25198222556569 0.260252234909465 0.260252234909465 0.0582636382138144 0.0956527464777948 0.0970144202802566 0.158503738746154 -0.118845795985243 -0.0386524087671682 -0.0587217937035064 -0.135717276004831 -0.0382183087703414 -0.0632349889709303 -0.132060792529419 -0.135384402364366 -0.0802018619485291 0.157096847306557 -0.13638334294587 0.135877575952046 0.13465141617504 0.135265732244415 0.154214453876579 -0.13638334294587 -0.268572713841851 -0.261438819963265 -0.25198222556569 -0.253526363495046 -0.129089315780881 -0.0387825401284441 0.352943197508106 0.311365694368353 -0.113411127072 -0.136050255181707 -0.137049856395963 0.122160479233562 0.154214453876579 0.258432470409897 -0.269694545600192 -0.269132794197007 0.162940010831118 -0.25929663686344 0.259354534050854 0.400710494913424 -0.0612374860814037 -0.0346210223723601 0.308878640732953 -0.169667994601341 -0.171101856215213 -0.172181509327444 0.103049323464499 0.225503912752621 -0.168240440825123 -0.170742788806757 -0.170742788806757 -0.162589460167676 -0.169667994601341 -0.171821213402067 -0.171101856215213 -0.113024452098925 -0.114808223748911 -0.11659397442543 -0.172542220918658 0.13465141617504 -0.0938353773032846 0.132793174943353 0.154635614350185 -0.110481157550557 -0.153926956331158 0.172542220918659 -0.170742788806757 -0.0797492865672289 0.135265732244415 -0.137383288140742 -0.135717276004831 -0.136716542339429 -0.136050255181707 0.158975513363849 -0.136050255181707 -0.1343863840163 -0.0857213444768561 0.153288608714499 -0.116147617363768 0.158975513363849 -0.172542220918658 0.171290396019835 -0.171821213402067 -0.170742788806757 0.244440396986922 -0.120499851775467 -0.0614186624404586 0.0169254595707255 -0.136597145658316 -0.0304934841624764 -0.0382647746589195 -0.123444615624348 0.0169254595707255 0.0169254595707255 -0.00953402737920635 -0.0257289168111637 -0.0382647746589195 0.0152420082755151 -0.0262788003098412 0.0186438905847122 -0.133321599673852 -0.170384124769911 -0.115446893786981 0.292282914760798 -0.0495389801790778 -0.117162113298414 -0.114284910603222 -0.119951677498645 0.294571508840672 -0.119951677498645 0.352943197508106 0.357493867030018 -0.170384124769911 0.241503069791864 -0.169310522383207 -0.169310522383207 -0.168953441363576 -0.167528968864484 -0.0557228433202334 -0.110989003886112 0.283379130592392 0.343510623967598 0.292282914760798 -0.114284910603222 -0.0559318251614616 0.296886390349438 -0.124201849979021 -0.0212936695428312 0.0990573745842716 0.0915683544775998 0.301597636993414 0.317186451535048 0.0936104986554234 -0.117726748805118 0.303995368432157 -0.115446893786981 -0.0385854084713147 0.352943197508106 -0.121586998965329 -0.118287952786054 -0.0944559122117801 -0.172542220918658 0.0457262564055068 -0.0811374048924379 0.296528167023044 0.301597636993414 0.284326609884178 -0.0418653051116286 -0.0418653051116286 1 -0.0324776233603973 0.36530017031709 0.859240038830139 -0.135717276004831 -0.136050255181707 0.260861749592742 0.260861749592742 -0.135717276004831 0.81608410974742 0.81608410974742 0.242401967574995 -0.114483956622589 0.81608410974742 0.258134378584521 -0.079260395272257 0.258291894362463 0.242401967574995 -0.0434573889969436 -0.0344332717039875 0.0169254595707255 -0.0324776233603973 -0.0262788003098412 -0.0272587273709481 -0.0350565728358766 0.00401397463452241 -0.0554567495094714 -0.0811374048924379 -0.0811374048924379 -0.0811374048924379 -0.0807638041538591 -0.0807638041538591 -0.0587217937035064 -0.0587217937035064 -0.0457262564055069 -0.135717276004831 -0.0578028388470728 -0.0951534584839412 0.81608410974742 0.154214453876579 0.254640621229717 0.805153581244467 -0.0346210223723601 0.805153581244467 0.837356906120671 0.00165222184722934 0.81608410974742 0.81608410974742 -0.0526999721901063 -0.0811374048924379 -0.0869655596079665 0.824235361818111 0.988312388246438 0.258432470409897 0.864115539218806 -0.113484337945423 0.354997483516335 -0.153926956331158 0.90301384810049 0.877364068090175 0.0936104986554234 0.805153581244467 0.794603072231884 0.261854558044099 0.864115539218806 0.928056685023619 0.805153581244467 0.81608410974742 0.837356906120671 0.824235361818111 -0.112246965348185 -0.0807638041538591 -0.0807638041538591 0.864115539218806 -0.054978587306217 0.81608410974742 -0.121586998965329 0.0915683544775998 -0.122126101198693 0.154214453876579 0.135877575952046 -0.135717276004831 0.153732506767282 0.0186438905847122 -0.0324776233603973
-0.391757325275723 -0.287779612682433 -0.254250980953353 -0.254031249579126 -0.281701224598564 -0.287779612682433 -0.266099994403267 -0.55652306809031 -0.27140749551025 -0.529020537670446 -0.484917878875224 -0.558486585424519 0.637863779815265 -0.113492592517545 -0.122199020317347 -0.135301764367053 -0.269191455858777 0.255998216012432 0.3611584269755 -0.113937513390125 -0.113492592517545 -0.124240811618737 -0.114243882370865 -0.199838126201985 -0.125739170682282 -0.100640953920967 -0.135301764367053 -0.457681743040743 -0.150242502963498 -0.152235232939901 -0.00512415383721998 -0.269191455858777 -0.360057186248137 -0.269191455858777 -0.269191455858777 -0.269191455858777 -0.269191455858777 -0.269191455858777 -0.365573939186345 -0.176235844719141 -0.365573939186345 -0.176235844719141 -0.51609304804702 -0.573623533060456 -0.271483805650605 -0.286885860400348 0.251716385853652 0.109659692505064 0.229628145128247 0.240913647079043 -0.244854735896842 -0.558793286529666 0.255998216012432 -0.247008652194286 -0.281818519422816 0.0372402437154181 0.258600257100619 -0.10923587096125 -0.0786608338450131 -0.0786608338450131 -0.115985005541715 1 -0.288673192928142 -0.100640953920967 0.242847582233613 0.255998216012432 0.255998216012432 -0.372198227858564 -0.363647178915007 0.244500191573837 -0.401067707012728 -0.150242502963498 -0.329303117286115 -0.548805475754769 -0.673904788435224 -0.253077700828387 -0.68653277841485 0.550935903130111 0.548305995958885 0.838897771723259 0.652611061662953 -0.427672090779198 0.57843117520713 -0.519283354023967 -0.519283354023967 0.177860874239419 0.636298117859005 0.659945372390794 -0.590882252137155 0.854435491049845 -0.177223214922354 -0.178750360829907 -0.360178460754472 -0.321713825362353 0.637254206860696 -0.370342289276582 -0.374508658574125 -0.340653219230024 -0.559223353876455 -0.378168064705453 -0.573623533060456 -0.572504392555752 -0.575462096334838 -0.558409036023395 -0.37050359684532 0.540876469495772 0.564210136275095 0.57843117520713 0.585029781149178 0.709867601953166 -0.127548692638856 -0.260789901963002 -0.245778481804149 -0.373804858009996 -0.361916771054748 -0.37318681420375 -0.66894795720993 -0.558409036023395 -0.522951036631149 0.549553625040574 0.550935903130111 0.522008713492044 0.55870443257056 -0.392545255973994 -0.203015171140206 -0.281678945679075 -0.123612784799976 -0.247165412756406 0.851393314869798 0.861418267571158 0.841589890012425 0.821623149310683 0.21124110208699 0.845940580308134 0.858887674114744 0.858887674114744 0.806156299287062 0.851393314869798 0.852783760130581 0.861418267571158 0.984864368061587 0.982642109224428 0.850491215643857 0.857854777198582 -0.576971183576292 -0.32797137310366 -0.573258187980222 -0.68653277841485 -0.337738958761577 -0.499563033880128 -0.816495240889205 0.858887674114744 0.972017685628194 -0.564793328135618 -0.366543701356972 -0.360178460754472 -0.363836590450866 -0.36113232784206 -0.553754445963294 -0.369522295672835 -0.425041715888289 -0.508793006031347 -0.725963112896711 -0.382282518945131 -0.58869227932847 0.857854777198582 0.799098380305147 0.83903569366063 0.872455002650606 0.775765344953586 0.846756116181792 0.222258816848183 0.229628145128247 0.882531588393107 0.251716385853652 0.252517335349063 0.746223549892833 0.229628145128247 0.229628145128247 0.259502218599025 0.19678784007387 0.252517335349063 0.233133700773284 -0.213561476404025 0.226104589134322 0.859690159510395 0.851808251000033 0.865221631162103 -0.256747025911468 -0.250471159663948 0.857421794261181 0.865705781335498 0.8349979337102 -0.255391240550032 0.830229521330537 -0.260789901963002 -0.248547640571426 0.851808251000033 0.765327273575155 0.857926516690058 0.857926516690058 0.860009279043205 0.863831757829046 -0.210805359097977 0.951915960267677 -0.262129610016492 -0.266125956842173 -0.256747025911468 0.865714546157592 -0.193369588038654 -0.254031249579126 0.636912774875081 -0.32049892705515 0.665587930644033 0.634809793608794 -0.251298336813444 -0.217388579680914 0.635532018864573 0.84050786983218 -0.249925253291146 0.836503126890117 -0.133398910528359 -0.260789901963002 0.832170160345297 0.856978891870668 -0.261481775918531 0.857854777198582 -0.266622501945182 -0.269191455858777 -0.402138342910049 -0.251298336813444 -0.398670474572554 -0.238167843619592 -0.238167843619592 -0.115985005541715 0.255998216012432 -0.227275902706337 -0.127535416162838 -0.367822872103363 -0.369522295672835 -0.529020537670446 -0.529020537670446 -0.40637557873387 -0.122199020317347 -0.122199020317347 -0.273559136991037 -0.356680628579356 -0.122199020317347 -0.266327596522047 -0.251028905193368 -0.393879154819651 -0.27503974700892 -0.150242502963498 0.259502218599025 0.229628145128247 0.255998216012432 -0.213561476404025 -0.225344101992345 -0.17484505557533 -0.158086515828118 -0.19172713880967 -0.269191455858777 -0.269191455858777 -0.269191455858777 -0.268008724564141 -0.268008724564141 -0.1770450072644 -0.1770450072644 -0.0966456712996244 -0.367822872103363 -0.173627769934226 -0.264091732536947 -0.122199020317347 -0.558793286529666 -0.40182467280863 -0.125739170682282 -0.123612784799976 -0.125739170682282 -0.105737694091636 0.272336129671419 -0.122199020317347 -0.122199020317347 -0.186734584628744 -0.269191455858777 -0.314689972839332 -0.109985383037743 -0.135301764367053 -0.522951036631149 -0.113937513390125 -0.360348913091357 -0.222866444300244 -0.482411169002455 -0.120432951164777 -0.113492592517545 0.635320270950634 -0.125739170682282 -0.126235991809968 -0.393350002050556 -0.113937513390125 -0.100640953920967 -0.125739170682282 -0.122199020317347 -0.105737694091636 -0.109985383037743 -0.35937766421774 -0.26776945394264 -0.26776945394264 -0.113937513390125 0.246977367265199 -0.122199020317347 0.836950873603505 0.634809793608794 0.839193355476775 -0.558793286529666 -0.568480484023149 -0.367822872103363 -0.559922470264661 0.239357718459235 0.255998216012432
0.313345969782216 0.989448550057421 0.101534752618943 0.0989791059674088 0.982472978186243 0.989448550057421 0.259019374553577 0.353099004484239 0.273916469168321 0.503215468862414 0.547736463293286 0.353456011129819 -0.140550751747074 -0.0862195209190007 -0.0656538958881096 -0.0971225329735771 -0.170277689324364 -0.101652733669918 -0.153375480154186 -0.0874876158049336 -0.0862195209190007 -0.0754174309456413 -0.0640651378832156 -0.121306983484575 -0.0676529417374499 -0.0635843952981012 -0.0638265786181307 -0.321598071272102 -0.0912011395025436 -0.0861481425248503 0.323756380822495 -0.170277689324364 0.390598053011852 -0.170277689324364 -0.170277689324364 -0.170277689324364 -0.170277689324364 -0.170277689324364 0.117498204397875 0.569246233567826 0.117498204397875 0.569246233567826 0.0990030432935545 0.356031779063242 0.277799473758249 0.978832604752149 -0.100535819770276 -0.0916611758767107 -0.0497652630093488 -0.0929706615492617 0.323018048059217 0.352273803442209 -0.101652733669918 0.329450485633565 0.964551132257483 0.315700945430996 -0.0732800296681548 -0.0663090384525827 0.171720713031971 0.201479781619486 -0.0661197208908953 -0.288673192928142 1 -0.0635843952981013 -0.0497652630093488 -0.101652733669918 -0.101652733669918 0.119385897575961 0.131382091016065 -0.098174637187102 0.321130658391687 -0.0805970035939684 -0.204729416788514 0.470401262174656 0.385495855075688 -0.167130210516604 0.408821046159551 -0.516444473965614 -0.5189222438658 -0.252769352026581 -0.173563627340225 0.0869462468312986 -0.478764940951764 0.495207057475709 0.495207057475709 -0.557385499767211 -0.166660548097768 -0.163684794814803 0.368056353932489 -0.245761367532722 0.463050924208911 0.574088375647413 0.109166639275447 -0.19528872914143 -0.289856586313599 0.123797900419355 0.111058942600402 -0.20590036977063 0.359377141375598 0.117977612166464 0.355788857849847 0.362869641584083 0.363541059994753 0.352273803442209 0.115002809723932 -0.51520982801231 -0.499733278238005 -0.478764940951764 -0.482237541314511 -0.376757734990198 0.420581451691501 0.0845139479101254 0.104117114964134 -0.222640583316036 0.116880492700363 0.107845081317275 0.385495855075688 0.352273803442209 0.498003158246843 -0.51768193650026 -0.516444473965614 -0.542070855976712 -0.494967351157995 0.340522563089612 0.142258258871899 0.979026577141216 0.424213206868105 0.0882666380422386 -0.347118028615677 -0.341357490907889 -0.343413623561525 -0.200313707999658 0.035383640540202 -0.335257258816866 -0.34054164833935 -0.34054164833935 -0.322281831151679 -0.347118028615677 -0.342989577161951 -0.341357490907889 -0.294422857757239 -0.286731661849347 -0.232146637545041 -0.344430568309903 0.371111518111601 -0.236762101625323 0.368776277886968 0.408821046159551 -0.214822533503469 -0.310650915624471 0.326875227998832 -0.34054164833935 -0.296075993343424 0.354927499742509 0.115613803024956 0.109166639275447 0.119385897575961 0.116880492700363 0.360376633542091 0.116880492700363 -0.268887699470212 -0.323006251428963 0.355749963889989 -0.220382815499669 0.368859996401879 -0.344430568309903 -0.366792074943015 -0.351628910224644 -0.349267145187666 -0.385624124359039 -0.246535263983839 -0.128895272601073 -0.0497652630093488 -0.324332007997847 -0.100535819770276 -0.104945688329555 -0.233515926388892 -0.0497652630093488 -0.0497652630093488 -0.10275980447839 -0.11129752833718 -0.104945688329555 -0.0530900516103362 0.735622830138163 -0.0463296576914408 -0.315383907190724 -0.339725915369561 -0.251558288779747 0.106062225429107 0.137502800011967 -0.242682659372079 -0.259644433850089 -0.226603084532869 0.105040254944146 -0.217652929016057 0.0761974098966309 0.115575835754551 -0.339725915369561 -0.382612374107756 -0.34623103608406 -0.34623103608406 -0.345553143541311 -0.342428245569887 0.40303002088471 -0.269768145736572 0.077995925733491 0.0941275202290477 0.106062225429107 -0.260471252068006 -0.0862867088721521 0.086545866996819 -0.293370713437862 -0.19455125400749 -0.156300951463159 -0.139028430902799 0.096609694957302 0.110472568876613 -0.159706587032334 -0.225167678488489 0.0951857776554868 -0.222294492480933 -0.0809766371606586 0.0680620490917376 -0.22692604124726 -0.264595566196941 0.931942867398949 -0.344430568309903 0.0841468621924916 -0.170277689324364 0.334791299133437 0.104750331357352 0.332501701315512 0.827985537543267 0.827985537543267 -0.0661197208908953 -0.101652733669918 0.127503065734273 -0.0822464811993102 0.11876164806851 0.116880492700363 0.503215468862414 0.503215468862414 0.630431054354003 -0.0656538958881096 -0.0656538958881096 0.27595864392791 0.378144482280546 -0.0656538958881096 0.25544633873581 -0.166338533747627 0.325044572298983 0.27595864392791 0.442219478750707 -0.0553172793888693 -0.0497652630093488 -0.101652733669918 0.735622830138163 0.720901271825529 0.451598662269372 0.389339639151996 0.501955423549132 -0.170277689324364 -0.170277689324364 -0.170277689324364 -0.16949363823745 -0.16949363823745 0.574088375647413 0.574088375647413 0.435005159490968 0.11876164806851 0.564266059698026 0.931952513138152 -0.0656538958881096 0.352273803442209 0.315280465353551 -0.0676529417374499 0.424213206868105 -0.0676529417374499 -0.0849351629238389 -0.0971225329735771 -0.0656538958881096 -0.0656538958881096 -0.0661756109997358 -0.170277689324364 -0.202608869489238 -0.0862195209190007 -0.0638265786181307 0.498003158246843 -0.0874876158049336 0.383103030907221 0.12460617406732 0.543883312181401 -0.0592088959719995 -0.0862195209190007 -0.141271162780927 -0.0676529417374499 -0.0649313084266573 0.329699372843191 -0.0874876158049336 -0.0635843952981013 -0.0676529417374499 -0.0656538958881096 -0.0849351629238389 -0.0862195209190007 -0.215835707358625 -0.16949363823745 -0.16949363823745 -0.0874876158049336 -0.115379914125067 -0.0656538958881096 -0.210728240810342 -0.139028430902799 -0.211878901610449 0.352273803442209 0.356031779063242 0.11876164806851 0.360055765931347 -0.0463296576914408 -0.101652733669918
0.28773720038075 -0.0573989085650806 0.239118144922494 0.318176380008878 -0.0586053952393884 -0.0573989085650806 0.263858814191725 0.163837617425123 0.273395379635291 0.23948489831359 -0.143489925599724 0.167597194944842 0.0801258191821661 0.945377671696687 0.88097608816468 -0.0113673193337972 -0.0753001110158951 -0.0192297031792145 -0.0606559016940382 0.931448563902575 0.945377671696687 -0.0333510570014972 0.890537008485735 -0.0279222880141014 0.869502997561733 1 0.913702751666634 -0.142216931445181 -0.0403309203722861 -0.0408658464578902 -0.0313956112901778 -0.0753001110158951 -0.105319898475729 -0.0753001110158951 -0.0753001110158951 -0.0753001110158951 -0.0753001110158951 -0.0753001110158951 -0.1271900354098 -0.0540719589381287 -0.1271900354098 -0.0540719589381287 -0.0369690197058958 0.168631897151959 0.275653674380212 -0.0567882730971225 -0.0173125378653543 0.568208382535973 0.0307583225019851 -0.0192297031792145 -0.0863889200736155 0.163498422007127 -0.0192297031792145 -0.0869796171862058 -0.0542945239214979 -0.0307189399918755 0.0162317592390143 -0.0293231484209621 0.0598218371559127 0.0598218371559127 0.928056685023619 -0.100640953920967 -0.0635843952981013 1 0.0307583225019851 -0.0192297031792145 -0.0192297031792145 -0.126880701071421 -0.122868005179257 -0.0211173325201501 0.311822703763796 -0.0403309203722861 -0.0554200082528397 0.21278825090437 0.147392916173332 -0.073908234578147 0.184332392928855 -0.249770488813618 -0.250814724297041 -0.110478728049558 0.0835744939371533 0.28938770610162 -0.233853788943368 0.238911635999841 0.238911635999841 0.0540719589381282 0.0844548312007887 0.0856926486853752 0.166566578545389 -0.106269133205418 -0.0467113573489494 -0.0544971532031173 -0.125953325269479 -0.0395590423852059 -0.0574186229265377 -0.122559901336443 -0.125644399662176 -0.0569194565369609 0.166566578545389 -0.126571473146782 0.168631897151959 0.167941637596895 0.168286537301868 0.163498422007127 -0.126571473146782 -0.249250702495865 -0.242630044591595 -0.233853788943368 -0.235286836471306 -0.109999808316951 -0.0397899310084315 0.307043332367326 0.332453670444312 -0.086439358065263 -0.126262348820553 -0.1271900354098 0.147392916173332 0.163498422007127 0.237199468606468 -0.250291825958665 -0.249770488813618 0.15121756630964 -0.240641977245257 0.286774061655182 0.421375040434103 -0.0592014084131011 -0.0386887278584008 0.329998701510005 -0.157461516624326 -0.158792221480478 -0.159794200768791 0.0943904311066725 0.255422446909093 -0.156136665799075 -0.158458986571687 -0.158458986571687 -0.150892235422993 -0.157461516624326 -0.159459825726658 -0.158792221480478 -0.0977506241309292 -0.0994920379193275 -0.10408999657265 -0.160128961572383 0.167941637596895 -0.0690899279801144 0.16690966848457 0.184332392928855 -0.0867015073539993 -0.142852940828469 0.160128961572383 -0.158458986571687 -0.104590230583208 0.168286537301868 -0.127499478969541 -0.125953325269479 -0.126880701071421 -0.126262348820553 0.16690966848457 -0.126262348820553 -0.124718182062479 -0.118563125252283 0.156752891153508 -0.104374734686499 0.16690966848457 -0.160128961572383 0.215858468297721 -0.159459825726658 -0.158458986571687 0.22685454451354 -0.107869951945682 -0.057000000263076 0.0307583225019851 -0.1219196972113 -0.0173125378653543 -0.0248098337935835 -0.114563600760346 0.0307583225019851 0.0307583225019851 0.00529791118441264 -0.0104205139742761 -0.0248098337935835 0.029041160427128 -0.0240758322830717 0.0325102753395068 -0.119325132704577 -0.158126126014615 -0.102980184212883 0.313645082487345 -0.0378443983681344 -0.104639750137182 -0.101856216478747 -0.107339421817443 0.315897298556404 -0.107339421817443 0.307043332367326 0.307800451625509 -0.158126126014615 0.224128538374065 -0.157129762142576 -0.157129762142576 -0.156798370715212 -0.155476379489797 -0.056588342074527 -0.0947470272132964 0.304892382604941 0.298580552529419 0.313645082487345 -0.101856216478747 -0.0519079042466659 0.318176380008878 -0.1082667974293 -0.0225900676163528 0.087550404531529 0.0807439910044088 0.322817805039731 0.336789973022611 0.0825989785072175 -0.105186150466401 0.325181538315904 -0.102980184212883 -0.0358094462761722 0.307043332367326 -0.108922069959057 -0.105729258167868 -0.0876604407681494 -0.160128961572383 0.0424365579382347 -0.0753001110158951 0.31091143137867 0.322817805039731 0.313657603492712 -0.0366875153319705 -0.0366875153319705 0.928056685023619 -0.0192297031792145 0.387281972398237 0.797423462076267 -0.125953325269479 -0.126262348820553 0.23948489831359 0.23948489831359 -0.125953325269479 0.88097608816468 0.88097608816468 0.274898375297119 -0.106247601271547 0.88097608816468 0.261711607566625 -0.0735581396900325 0.285814803453643 0.274898375297119 -0.0403309203722861 -0.0211173325201501 0.0307583225019851 -0.0192297031792145 -0.0240758322830717 -0.0249378954671621 -0.0435348188171526 -0.00931487950453794 -0.051467007111945 -0.0753001110158951 -0.0753001110158951 -0.0753001110158951 -0.0749533883529264 -0.0749533883529264 -0.0544971532031173 -0.0544971532031173 -0.0372567751743788 -0.125953325269479 -0.0536443110053687 -0.0883078032491394 0.88097608816468 0.163498422007127 0.281580124033309 0.869502997561732 -0.0386887278584008 0.869502997561732 0.902626396404622 0.0162317592390143 0.88097608816468 0.88097608816468 -0.0501268117534177 -0.0753001110158951 -0.0895975886558002 0.888835756572138 0.913702751666634 0.237199468606468 0.931448563902575 -0.105319898475729 0.375854050721951 -0.142852940828469 0.973015832623958 0.945377671696687 0.0825989785072175 0.869502997561732 0.858433325384492 0.288133692189128 0.931448563902575 1 0.869502997561732 0.88097608816468 0.902626396404622 0.888835756572138 -0.0882730459750079 -0.0749533883529264 -0.0749533883529264 0.931448563902575 -0.0419241160988775 0.88097608816468 -0.108922069959057 0.0807439910044088 -0.109443770133762 0.163498422007127 0.168631897151959 -0.125953325269479 0.163159644375267 0.0325102753395068 -0.0192297031792145
-0.139246389956939 -0.0580371078925368 -0.012165848906258 0.0357594133586437 -0.0601192888576286 -0.0580371078925368 0.344565328140985 0.180898102277016 0.368079220193456 -0.13232142184395 -0.135060061275843 0.202618870479427 -0.144192881139841 0.00270854937612016 0.117264941559864 -0.0452238818741976 -0.0434285818698933 0.921946358516001 -0.0819986963903084 0.0256399770650949 0.00270854937612016 -0.0403202064399843 0.0580530114309744 -0.0195220679909482 0.113572185450358 0.0307583225019851 0.0190754847184416 -0.14233773817064 -0.0177663435442945 -0.00683348168118013 -0.0379561441927523 -0.0434285818698933 -0.12732789993999 -0.0434285818698933 -0.0434285818698933 -0.0434285818698933 -0.0434285818698933 -0.0434285818698933 -0.153768094504527 -0.0653710179830827 -0.153768094504527 -0.0653710179830827 -0.133201687206641 0.187637079478412 0.370693583715739 -0.0569808228820247 0.911816432193549 0.763584967120893 0.981072439918994 0.901437100590741 0.39039586645567 0.180414253871837 0.921946358516001 0.389367747863516 -0.0613529675160797 -0.0371380733760286 -0.0519243433562663 -0.00512466336976757 -0.010080829429298 -0.010080829429298 0.0169254595707255 0.242847582233613 -0.0497652630093488 0.0307583225019851 1 0.921946358516001 0.921946358516001 -0.153394120618725 -0.148542918249166 0.931987012255846 -0.0974866399897703 -0.0487586056193693 -0.12320287077995 -0.211913578456116 -0.244658968463447 -0.0893523487328131 -0.197266276220954 0.140188722025628 0.138899448767007 -0.151151531695556 -0.169816594709353 -0.131844317195831 0.127712046119715 -0.118390441658888 -0.118390441658888 0.0653710179830776 -0.161502641187602 -0.17040969978102 0.201372892998578 -0.148544044584928 -0.0632844115914388 -0.06588506227681 -0.152272957239103 -0.104406657395429 -0.183064145272302 -0.14817043198744 -0.151899477494205 -0.123578805749551 0.201372892998578 -0.15302027538324 0.203869787552101 0.203035289030626 0.203452260142066 0.19766360411435 -0.15302027538324 0.13800413886524 0.146544716008694 0.127712046119715 0.155996387410745 0.114754239312588 -0.0481045692920809 -0.0271170113318004 0.00125947889453817 -0.130689028354539 -0.152646555394435 -0.153768094504527 -0.244658968463447 0.19766360411435 -0.103415929184048 0.139545118668975 0.140188722025628 0.146458342837771 0.118041991018209 -0.139617969430565 0.0207539468513236 -0.0611452544690228 -0.0467732550150055 -0.0137505083352918 0.205158481300663 0.252996076290668 0.211958594600912 0.221462449047089 -0.0747891993024545 0.220717929308975 0.253740514623617 0.253740514623617 0.232254556368038 0.205158481300663 0.251509857415524 0.252996076290668 0.195570198878384 0.205494087946616 -0.132089615299532 0.250027028511668 0.203035289030626 -0.126579448477618 0.201787676169458 -0.197266276220954 -0.126204984184306 -0.124452208332384 -0.198704314298904 0.253740514623617 0.236960626020903 0.203452260142066 -0.154142200434953 -0.152272957239103 -0.153394120618725 -0.152646555394435 0.185236471921895 -0.152646555394435 -0.0932624914293782 -0.129033543684736 -0.212771914247779 -0.130316063605841 0.201787676169458 0.250027028511668 0.253737586424095 0.200315976407966 0.253740514623617 0.246148808025509 -0.149902380545314 -0.00675316355136615 0.981072439918994 0.199510016153823 0.911816432193549 0.95181203401341 0.299108823117699 0.981072439918994 0.981072439918994 0.91169587355182 0.839398437332839 0.95181203401341 0.971879054783661 -0.00338843908555222 0.971403326135513 0.206622877167815 0.215932999375043 -0.144619154076205 0.032216401307623 0.278497626014451 -0.147179388024923 -0.144889448961952 -0.135057562032502 0.00435347909476496 -0.135057562032502 -0.0271170113318004 0.0589036723399696 0.215932999375043 0.242444414084826 0.218323041696053 0.218323041696053 0.219120767102541 0.222317533729653 -0.0631283023370274 0.209297247831074 0.02529834650616 0.020249179760233 0.032216401307623 -0.144889448961952 -0.0341946352729153 0.020572626409589 -0.193564078959973 -0.104012383163704 -0.168503513199441 -0.143494750790487 -0.0179283437811656 0.00130624573638701 -0.16130047853699 -0.133082955454995 -0.00338843908555222 -0.146859315202544 -0.0432923090351204 -0.00186269063791075 -0.132858039029908 -0.148089887145987 -0.0964611600268875 0.250027028511668 0.0513042443181088 -0.0434285818698933 -0.0984087839128004 0.0091705709131743 -0.0956136120899616 -0.0177885629884003 -0.0177885629884003 0.0169254595707255 0.921946358516001 0.00785845756560863 0.00494037971948697 -0.152272957239103 -0.152646555394435 -0.13232142184395 -0.13232142184395 -0.0873788299209057 0.117264941559864 0.117264941559864 0.369818437300869 -0.0851159529875979 0.117264941559864 0.342317284591771 -0.0889290968352258 -0.139989543004378 0.357426241880002 -0.00855335559866127 0.931987012255846 0.981072439918994 0.921946358516001 -0.00338843908555222 -0.00622608597144039 -0.0622217266309936 -0.0513042443181059 -0.0622217266309936 -0.0434285818698933 -0.0434285818698933 -0.0434285818698933 -0.0485782578847135 -0.0485782578847135 -0.06588506227681 -0.06588506227681 -0.0429784759670149 -0.152272957239103 -0.0648540072948836 -0.058369286101546 0.117264941559864 0.180414253871837 -0.14221907959582 0.113572185450358 -0.0467732550150055 0.113572185450358 0.0321811345735734 -0.0519243433562663 0.117264941559864 0.117264941559864 -0.0372999353134906 -0.0434285818698933 -0.0511007719718058 0.0288663304789357 0.0190754847184416 -0.103415929184048 0.0256399770650949 -0.12732789993999 0.0129911994671635 -0.133907050134492 0.0359301350709551 0.00270854937612016 -0.17528322582366 0.113572185450358 0.109980809810243 -0.139617969430565 0.0256399770650949 0.0307583225019851 0.113572185450358 0.117264941559864 0.0321811345735734 0.0288663304789357 -0.126579448477618 -0.0426358302536338 -0.0426358302536338 0.0256399770650949 0.808487472860413 0.117264941559864 -0.130705773159979 -0.143494750790487 -0.131255386483394 0.180414253871837 0.188293263706685 -0.152272957239103 0.197254034365085 0.99051002501691 0.921946358516001
-0.128377702157299 -0.101296089897684 -0.0843150139972667 -0.0731032196448058 -0.102008982345327 -0.101296089897684 0.315850239099223 0.164084713954479 0.339349296702766 -0.156515434072529 -0.140954500567731 0.186803729805133 -0.179744591334554 -0.00949013184084996 -0.021539649526177 -0.0478714592756424 -0.065151943601456 1 -0.0755983995401046 -0.0120066310968065 -0.00949013184084996 -0.0371730675019583 0.0127685080058965 -0.0187870965943496 -0.0238055792014254 -0.0192297031792145 -0.0303639702103463 -0.158514903809363 -0.0104280949642882 0.00302331429567907 -0.0349935289218166 -0.065151943601456 -0.117389493687164 -0.065151943601456 -0.065151943601456 -0.065151943601456 -0.065151943601456 -0.065151943601456 -0.141765934784393 -0.0602685719819879 -0.141765934784393 -0.0602685719819879 -0.125446126213297 0.17043620223446 0.341759599631971 -0.10093904375159 0.98901245584531 0.718501251048788 0.921946358516001 0.978102847086755 0.371448533480275 0.163627926198308 1 0.370506189998269 -0.0995066865794626 -0.0342393115113311 -0.0478714592756424 -6.48483394608767e-05 -0.00237547680168078 -0.00237547680168078 -0.0324776233603973 0.255998216012432 -0.101652733669918 -0.0192297031792145 0.921946358516001 1 1 -0.141421150922197 -0.136948602563158 0.967522873904291 -0.131118362544863 -0.0449528188970953 -0.113586438074292 -0.195372951977711 -0.239040412748226 -0.0823780725390694 -0.243868254422573 0.161928476337412 0.161031432280184 -0.136580157959579 -0.174576167864617 -0.155337693859428 0.175389181039952 -0.140552854161422 -0.140552854161422 0.0602685719819871 -0.176485574383856 -0.175552083073482 0.185655005403871 -0.133059177788749 -0.0583448328175556 -0.0607424932467042 -0.140387498427054 -0.0962573375905438 -0.165000737816402 -0.136605190210562 -0.140043170136265 -0.113933029950554 0.185655005403871 -0.141076485668693 0.18795700824509 0.187187645372029 0.187572070369828 0.182235240024373 -0.141076485668693 0.161335917253429 0.167269471572872 0.175389181039952 0.174040315496029 0.179426987034148 -0.0443498324868131 -0.0780287934632079 -0.0634266271369256 -0.120488273789461 -0.14073193588591 -0.141765934784393 -0.239040412748226 0.182235240024373 -0.158328589533802 0.161480177366825 0.161928476337412 0.150301521813472 0.169080871374974 -0.128720278499908 -0.0335923853727027 -0.102364843109663 -0.0431224321370233 -0.0650522023568591 0.271354822706477 0.268867561954937 0.267018451993039 0.199883430310923 -0.110109145010969 0.273867851469635 0.269487013877687 0.269487013877687 0.283990365006041 0.271354822706477 0.267633295717572 0.268867561954937 0.259597928085369 0.257433858917189 -0.131275261470802 0.266405115029349 0.187187645372029 -0.116699461586902 0.186037413237838 -0.243868254422573 -0.11635422559529 -0.140069141794889 -0.266405115029348 0.269487013877687 0.251015195925931 0.187572070369828 -0.142110840384648 -0.140387498427054 -0.141421150922197 -0.14073193588591 0.168175838431886 -0.14073193588591 -0.114691037612681 -0.146320350085203 -0.234998341011093 -0.120144420297544 0.186037413237838 0.266405115029349 0.245089248845097 0.267633295717572 0.269487013877687 0.238283672266724 -0.134386456922471 0.0172701534725707 0.921946358516001 0.252944357558377 0.98901245584531 0.968622296808458 0.338117526150923 0.921946358516001 0.921946358516001 0.989226616242703 0.913342238490307 0.968622296808458 0.913342238490307 -0.0682872064898072 0.930779432040839 0.2595465546029 0.270108031385023 -0.130376764006273 -0.0576341650721559 0.306971733028658 -0.131722836906852 -0.129473626859393 -0.133944997553537 -0.056001770989863 -0.133944997553537 -0.0780287934632079 -0.047757518379289 0.270108031385023 0.235056549380188 0.271980626473708 0.271980626473708 0.272608055735684 0.275134332149063 -0.0426519589127301 0.25879402771588 -0.0641172826339451 -0.0689373871439704 -0.0576341650721559 -0.129473626859393 -0.0251672326609371 -0.0731032196448059 -0.175688963485963 -0.0958938378983482 -0.174149369141732 -0.179279664703234 -0.069897158147713 -0.0485028645667037 -0.178692738163718 -0.133589130053886 -0.0682872064898072 -0.131867236599523 -0.0399131866666764 -0.0780287934632079 -0.133764400475473 -0.132614770016919 -0.0923887053632722 0.266405115029349 0.0472997612254956 -0.065151943601456 -0.131460995956404 -0.069897158147713 -0.130433150935427 -0.0584889973775531 -0.0584889973775531 -0.0324776233603973 1 -0.0416615258787287 -0.0385761356854125 -0.140387498427054 -0.14073193588591 -0.156515434072529 -0.156515434072529 -0.116700652283923 -0.021539649526177 -0.021539649526177 0.340952761581614 -0.11842351064948 -0.021539649526177 0.313556856251731 -0.0819878569933529 -0.129062849403205 0.340952761581614 0.00740572380253639 0.989226616242703 0.921946358516001 1 -0.0682872064898072 -0.0510727325915842 -0.0573650942880198 -0.0472997612254922 -0.0573650942880198 -0.065151943601456 -0.065151943601456 -0.065151943601456 -0.0646537099207647 -0.0646537099207647 -0.0607424932467042 -0.0607424932467042 -0.028215459141007 -0.140387498427054 -0.0597919158606878 -0.095651858546081 -0.021539649526177 0.163627926198308 -0.131118362544863 -0.0238055792014254 -0.0431224321370233 -0.0238055792014254 -0.00691289921970607 -0.0478714592756424 -0.021539649526177 -0.021539649526177 -0.0300028199017712 -0.065151943601456 -0.0827001789703317 -0.00949013184084996 -0.0303639702103463 -0.158328589533802 -0.0120066310968065 -0.117389493687164 -0.0364257761348416 -0.140069141794889 -0.0144663651528114 -0.00949013184084996 -0.178692738163718 -0.0238055792014254 -0.0260300592818711 -0.128720278499908 -0.0120066310968065 -0.0192297031792145 -0.0238055792014254 -0.021539649526177 -0.00691289921970607 -0.00949013184084996 -0.116699461586902 -0.0646537099207647 -0.0646537099207647 -0.0120066310968065 0.881026255226115 -0.021539649526177 -0.135266589846928 -0.179279664703234 -0.135705308238382 0.163627926198308 0.171268087285722 -0.140387498427054 0.18185763868548 0.930779432040839 1
-0.128377702157299 -0.101296089897684 -0.0843150139972667 -0.0731032196448058 -0.102008982345327 -0.101296089897684 0.315850239099223 0.164084713954479 0.339349296702766 -0.156515434072529 -0.140954500567731 0.186803729805133 -0.179744591334554 -0.00949013184084996 -0.021539649526177 -0.0478714592756424 -0.065151943601456 1 -0.0755983995401046 -0.0120066310968065 -0.00949013184084996 -0.0371730675019583 0.0127685080058965 -0.0187870965943496 -0.0238055792014254 -0.0192297031792145 -0.0303639702103463 -0.158514903809363 -0.0104280949642882 0.00302331429567907 -0.0349935289218166 -0.065151943601456 -0.117389493687164 -0.065151943601456 -0.065151943601456 -0.065151943601456 -0.065151943601456 -0.065151943601456 -0.141765934784393 -0.0602685719819879 -0.141765934784393 -0.0602685719819879 -0.125446126213297 0.17043620223446 0.341759599631971 -0.10093904375159 0.98901245584531 0.718501251048788 0.921946358516001 0.978102847086755 0.371448533480275 0.163627926198308 1 0.370506189998269 -0.0995066865794626 -0.0342393115113311 -0.0478714592756424 -6.48483394608767e-05 -0.00237547680168078 -0.00237547680168078 -0.0324776233603973 0.255998216012432 -0.101652733669918 -0.0192297031792145 0.921946358516001 1 1 -0.141421150922197 -0.136948602563158 0.967522873904291 -0.131118362544863 -0.0449528188970953 -0.113586438074292 -0.195372951977711 -0.239040412748226 -0.0823780725390694 -0.243868254422573 0.161928476337412 0.161031432280184 -0.136580157959579 -0.174576167864617 -0.155337693859428 0.175389181039952 -0.140552854161422 -0.140552854161422 0.0602685719819871 -0.176485574383856 -0.175552083073482 0.185655005403871 -0.133059177788749 -0.0583448328175556 -0.0607424932467042 -0.140387498427054 -0.0962573375905438 -0.165000737816402 -0.136605190210562 -0.140043170136265 -0.113933029950554 0.185655005403871 -0.141076485668693 0.18795700824509 0.187187645372029 0.187572070369828 0.182235240024373 -0.141076485668693 0.161335917253429 0.167269471572872 0.175389181039952 0.174040315496029 0.179426987034148 -0.0443498324868131 -0.0780287934632079 -0.0634266271369256 -0.120488273789461 -0.14073193588591 -0.141765934784393 -0.239040412748226 0.182235240024373 -0.158328589533802 0.161480177366825 0.161928476337412 0.150301521813472 0.169080871374974 -0.128720278499908 -0.0335923853727027 -0.102364843109663 -0.0431224321370233 -0.0650522023568591 0.271354822706477 0.268867561954937 0.267018451993039 0.199883430310923 -0.110109145010969 0.273867851469635 0.269487013877687 0.269487013877687 0.283990365006041 0.271354822706477 0.267633295717572 0.268867561954937 0.259597928085369 0.257433858917189 -0.131275261470802 0.266405115029349 0.187187645372029 -0.116699461586902 0.186037413237838 -0.243868254422573 -0.11635422559529 -0.140069141794889 -0.266405115029348 0.269487013877687 0.251015195925931 0.187572070369828 -0.142110840384648 -0.140387498427054 -0.141421150922197 -0.14073193588591 0.168175838431886 -0.14073193588591 -0.114691037612681 -0.146320350085203 -0.234998341011093 -0.120144420297544 0.186037413237838 0.266405115029349 0.245089248845097 0.267633295717572 0.269487013877687 0.238283672266724 -0.134386456922471 0.0172701534725707 0.921946358516001 0.252944357558377 0.98901245584531 0.968622296808458 0.338117526150923 0.921946358516001 0.921946358516001 0.989226616242703 0.913342238490307 0.968622296808458 0.913342238490307 -0.0682872064898072 0.930779432040839 0.2595465546029 0.270108031385023 -0.130376764006273 -0.0576341650721559 0.306971733028658 -0.131722836906852 -0.129473626859393 -0.133944997553537 -0.056001770989863 -0.133944997553537 -0.0780287934632079 -0.047757518379289 0.270108031385023 0.235056549380188 0.271980626473708 0.271980626473708 0.272608055735684 0.275134332149063 -0.0426519589127301 0.25879402771588 -0.0641172826339451 -0.0689373871439704 -0.0576341650721559 -0.129473626859393 -0.0251672326609371 -0.0731032196448059 -0.175688963485963 -0.0958938378983482 -0.174149369141732 -0.179279664703234 -0.069897158147713 -0.0485028645667037 -0.178692738163718 -0.133589130053886 -0.0682872064898072 -0.131867236599523 -0.0399131866666764 -0.0780287934632079 -0.133764400475473 -0.132614770016919 -0.0923887053632722 0.266405115029349 0.0472997612254956 -0.065151943601456 -0.131460995956404 -0.069897158147713 -0.130433150935427 -0.0584889973775531 -0.0584889973775531 -0.0324776233603973 1 -0.0416615258787287 -0.0385761356854125 -0.140387498427054 -0.14073193588591 -0.156515434072529 -0.156515434072529 -0.116700652283923 -0.021539649526177 -0.021539649526177 0.340952761581614 -0.11842351064948 -0.021539649526177 0.313556856251731 -0.0819878569933529 -0.129062849403205 0.340952761581614 0.00740572380253639 0.989226616242703 0.921946358516001 1 -0.0682872064898072 -0.0510727325915842 -0.0573650942880198 -0.0472997612254922 -0.0573650942880198 -0.065151943601456 -0.065151943601456 -0.065151943601456 -0.0646537099207647 -0.0646537099207647 -0.0607424932467042 -0.0607424932467042 -0.028215459141007 -0.140387498427054 -0.0597919158606878 -0.095651858546081 -0.021539649526177 0.163627926198308 -0.131118362544863 -0.0238055792014254 -0.0431224321370233 -0.0238055792014254 -0.00691289921970607 -0.0478714592756424 -0.021539649526177 -0.021539649526177 -0.0300028199017712 -0.065151943601456 -0.0827001789703317 -0.00949013184084996 -0.0303639702103463 -0.158328589533802 -0.0120066310968065 -0.117389493687164 -0.0364257761348416 -0.140069141794889 -0.0144663651528114 -0.00949013184084996 -0.178692738163718 -0.0238055792014254 -0.0260300592818711 -0.128720278499908 -0.0120066310968065 -0.0192297031792145 -0.0238055792014254 -0.021539649526177 -0.00691289921970607 -0.00949013184084996 -0.116699461586902 -0.0646537099207647 -0.0646537099207647 -0.0120066310968065 0.881026255226115 -0.021539649526177 -0.135266589846928 -0.179279664703234 -0.135705308238382 0.163627926198308 0.171268087285722 -0.140387498427054 0.18185763868548 0.930779432040839 1
[truncated: 1,493,688 more chars]
