# Supplementary material for: Precision medicine for atherosclerotic cardiovascular disease: Integrative genomics maps risk loci and AI‐predicted functional consequences
Source: Clin Transl Med. 2026 Jul 10;16(7):e70732. doi: 10.1002/ctm2.70732 (PMC13351343; doi:10.1002/ctm2.70732)
Supplement: Supplementary file 6 — Supporting Information [file CTM2-16-e70732-s005.zip › HGFAC/FINEMAP/data.snp]

index rsid chromosome position allele1 allele2 maf beta se z prob log10bf mean sd mean_incl sd_incl
163 rs3135064 4 3285389 T C 0.44334 0.000193797 0.000464152 0.417528 1 12.304 24.3217 0.022164 24.3217 0.022164
59 rs147438853 4 3231804 A G 0.0109344 -0.000733327 0.00195161 -0.375756 1 12.304 5.64664 0.00514888 5.64664 0.00514888
76 rs2051559 4 3298800 T C 0.119284 0.00147671 0.00076697 1.92538 1 12.304 -4.73703 0.00432232 -4.73703 0.00432232
74 rs1988007 4 3284095 C T 0.432406 -0.000146609 0.000474954 -0.30868 1 12.304 -24.4104 0.0222448 -24.4104 0.0222448
229 rs57010886 4 3283996 T G 0.12326 -0.00609315 0.0023977 -2.54125 1 12.304 -20.0083 0.0182319 -20.0083 0.0182319
220 rs362338 4 3212079 G A 0.100398 -0.00010531 0.000754475 -0.13958 0 -inf 0 0 0 0
204 rs362295 4 3247101 C T 0.0735586 0.000388091 0.000813344 0.477155 0 -inf 0 0 0 0
219 rs362336 4 3213832 G A 0.315109 -0.000484863 0.000501591 -0.966648 0 -inf 0 0 0 0
218 rs362331 4 3215835 T C 0.4334 -0.000504398 0.000473915 -1.06432 0 -inf 0 0 0 0
217 rs362325 4 3219326 T C 0.0884692 -0.000683407 0.000861335 -0.793427 0 -inf 0 0 0 0
216 rs362323 4 3221326 C T 0.101392 3.89312e-05 0.000771288 0.0504756 0 -inf 0 0 0 0
215 rs362319 4 3224933 T G 0.436382 -0.000558604 0.000479525 -1.16491 0 -inf 0 0 0 0
214 rs362314 4 3235241 A G 0.425447 -0.000520187 0.000475193 -1.09468 0 -inf 0 0 0 0
213 rs362313 4 3235589 C T 0.15507 0.00139223 0.000731146 1.90417 0 -inf 0 0 0 0
212 rs362312 4 3237644 T C 0.423459 -2.68854e-05 0.000471527 -0.0570177 0 -inf 0 0 0 0
211 rs362310 4 3239776 C T 0.10338 -0.000270461 0.000759484 -0.356112 0 -inf 0 0 0 0
210 rs362307 4 3241845 C T 0.0626243 0.000904587 0.000921332 0.981825 0 -inf 0 0 0 0
209 rs362306 4 3242100 G A 0.309145 -0.00055241 0.000505139 -1.09358 0 -inf 0 0 0 0
208 rs362305 4 3242160 C G 0.105368 -0.000294266 0.000749038 -0.392858 0 -inf 0 0 0 0
207 rs362304 4 3242272 C A 0.112326 -0.000314039 0.000731594 -0.429252 0 -inf 0 0 0 0
206 rs362303 4 3242307 C T 0.109344 -0.000227574 0.000737811 -0.308445 0 -inf 0 0 0 0
205 rs362296 4 3247007 C A 0.356859 -0.000596217 0.000491254 -1.21366 0 -inf 0 0 0 0
240 rs62274924 4 3370865 G A 0.2833 -0.00036495 0.000524191 -0.696216 0 -inf 0 0 0 0
231 rs59588638 4 3233614 T C 0.101392 -0.00015703 0.000761153 -0.206305 0 -inf 0 0 0 0
243 rs6446731 4 3284751 G A 0.282306 -0.000182097 0.000506467 -0.359543 0 -inf 0 0 0 0
239 rs62274923 4 3366836 A G 0.282306 -0.000335803 0.000523226 -0.641794 0 -inf 0 0 0 0
238 rs61790518 4 3257797 C T 0.0596421 -0.000609327 0.00103038 -0.591363 0 -inf 0 0 0 0
237 rs61790490 4 3251919 G A 0.084493 -0.00109561 0.000906921 -1.20805 0 -inf 0 0 0 0
236 rs61748736 4 3344680 G A 0.0477137 -0.000776179 0.00109081 -0.71156 0 -inf 0 0 0 0
235 rs60888991 4 3263226 C T 0.0447316 0.00733206 0.00500818 1.46402 0 -inf 0 0 0 0
234 rs60551364 4 3293952 C G 0.128231 -0.000889383 0.000704861 -1.26178 0 -inf 0 0 0 0
233 rs59898919 4 3293938 C T 0.128231 -0.000922194 0.000705176 -1.30775 0 -inf 0 0 0 0
232 rs59594429 4 3347872 C T 0.253479 0.000707542 0.000554499 1.276 0 -inf 0 0 0 0
221 rs363088 4 3210330 A T 0.311133 -0.000476481 0.000500837 -0.951369 0 -inf 0 0 0 0
230 rs58982717 4 3368996 G A 0.256461 0.000569547 0.000542166 1.0505 0 -inf 0 0 0 0
228 rs4690087 4 3363031 A G 0.042744 7.39817e-05 0.00135897 0.0544397 0 -inf 0 0 0 0
227 rs4690081 4 3262105 T G 0.388668 -0.000192434 0.000469905 -0.409516 0 -inf 0 0 0 0
226 rs4488885 4 3285953 C T 0.16004 -0.00104773 0.000681965 -1.53634 0 -inf 0 0 0 0
225 rs3775061 4 3238754 A G 0.316103 -0.000546752 0.000501928 -1.0893 0 -inf 0 0 0 0
224 rs3755883 4 3223250 A G 0.322068 -0.000612963 0.000509676 -1.20265 0 -inf 0 0 0 0
223 rs363090 4 3202388 T A 0.10835 -0.000177242 0.000733829 -0.241531 0 -inf 0 0 0 0
222 rs363089 4 3203578 A G 0.0308151 0.000711496 0.00116706 0.609648 0 -inf 0 0 0 0
173 rs34004517 4 3302431 T C 0.055666 -0.00103211 0.00106547 -0.968691 0 -inf 0 0 0 0
182 rs35150150 4 3298328 G T 0.0506958 -0.00100133 0.00110075 -0.909683 0 -inf 0 0 0 0
181 rs34849917 4 3336806 A G 0.05666 -0.000606808 0.00105466 -0.575357 0 -inf 0 0 0 0
180 rs34780636 4 3352873 A G 0.0487078 -0.000786467 0.00109127 -0.72069 0 -inf 0 0 0 0
179 rs34628563 4 3303241 G A 0.055666 -0.00103472 0.00106573 -0.970899 0 -inf 0 0 0 0
178 rs34530016 4 3302495 G C 0.055666 -0.00103099 0.0010654 -0.967704 0 -inf 0 0 0 0
177 rs34155847 4 3252130 G A 0.245527 -0.000611486 0.000570066 -1.07266 0 -inf 0 0 0 0
176 rs34067673 4 3304412 G A 0.0506958 -0.00126463 0.00109305 -1.15697 0 -inf 0 0 0 0
175 rs34052318 4 3368400 C T 0.0467197 -0.000668938 0.00108599 -0.615972 0 -inf 0 0 0 0
174 rs34030762 4 3255736 C A 0.387674 -0.000420739 0.000491599 -0.85586 0 -inf 0 0 0 0
183 rs35450001 4 3302707 G A 0.05666 -0.00103517 0.00106567 -0.971379 0 -inf 0 0 0 0
172 rs3135176 4 3267074 T C 0.0745527 8.41195e-05 0.000982653 0.0856046 0 -inf 0 0 0 0
171 rs3135175 4 3238981 A G 0.32008 0.00159061 0.00215151 0.739302 0 -inf 0 0 0 0
170 rs3135174 4 3256805 A G 0.439364 -0.000428304 0.000467435 -0.916285 0 -inf 0 0 0 0
169 rs3135173 4 3257373 T C 0.383698 -0.000327851 0.000476419 -0.688158 0 -inf 0 0 0 0
168 rs3135171 4 3261127 A G 0.38668 -0.000100048 0.000470197 -0.212778 0 -inf 0 0 0 0
167 rs3135170 4 3262323 T C 0.426441 0.00325306 0.0020211 1.60955 0 -inf 0 0 0 0
166 rs3135168 4 3262699 T C 0.388668 0.00233205 0.00204887 1.13821 0 -inf 0 0 0 0
165 rs3135145 4 3299504 T C 0.408549 4.91124e-05 0.00046823 0.104889 0 -inf 0 0 0 0
164 rs3135066 4 3278517 C T 0.223658 0.000253988 0.00056205 0.451895 0 -inf 0 0 0 0
193 rs362273 4 3227419 A G 0.319085 -0.000573977 0.000506047 -1.13424 0 -inf 0 0 0 0
202 rs362287 4 3257593 C T 0.378728 -0.000303293 0.000475985 -0.637191 0 -inf 0 0 0 0
201 rs362283 4 3259558 T C 0.379722 -0.00024563 0.000474879 -0.517247 0 -inf 0 0 0 0
200 rs362282 4 3259671 G A 0.379722 -0.000289618 0.000475087 -0.609611 0 -inf 0 0 0 0
199 rs362280 4 3260057 A G 0.445328 -0.000359785 0.000460999 -0.780448 0 -inf 0 0 0 0
198 rs362279 4 3260072 G A 0.382704 -0.00020898 0.000469831 -0.444798 0 -inf 0 0 0 0
197 rs362277 4 3219053 C T 0.0994036 -0.00051937 0.00337629 -0.153829 0 -inf 0 0 0 0
196 rs362276 4 3221872 C G 0.10835 -1.48176e-05 0.000744557 -0.0199012 0 -inf 0 0 0 0
195 rs362275 4 3224602 C T 0.319085 -0.000619362 0.000508479 -1.21807 0 -inf 0 0 0 0
194 rs362274 4 3226434 G A 0.104374 4.99877e-05 0.000752605 0.0664196 0 -inf 0 0 0 0
203 rs362289 4 3256378 G A 0.374751 -0.000287034 0.000475481 -0.603671 0 -inf 0 0 0 0
192 rs362272 4 3234980 G A 0.309145 -0.000565011 0.000503822 -1.12145 0 -inf 0 0 0 0
191 rs362271 4 3235518 G A 0.314115 -0.000617601 0.000507538 -1.21686 0 -inf 0 0 0 0
190 rs362270 4 3236135 G T 0.27833 0.000270397 0.000523629 0.516389 0 -inf 0 0 0 0
189 rs362269 4 3241109 A G 0.105368 -0.000284123 0.000748741 -0.379468 0 -inf 0 0 0 0
188 rs362268 4 3242148 C G 0.311133 -0.000523992 0.00050347 -1.04076 0 -inf 0 0 0 0
187 rs362266 4 3259632 G C 0.382704 -0.000215616 0.000470366 -0.4584 0 -inf 0 0 0 0
186 rs35997970 4 3255741 C T 0.37674 -0.000458289 0.000493259 -0.929103 0 -inf 0 0 0 0
185 rs35720136 4 3312883 C G 0.054672 -0.00102763 0.00106282 -0.966885 0 -inf 0 0 0 0
184 rs35550968 4 3294325 G C 0.100398 -0.000157698 0.000738083 -0.213659 0 -inf 0 0 0 0
290 rs7668784 4 3339038 G T 0.215706 0.000728506 0.000570977 1.27589 0 -inf 0 0 0 0
299 rs77055907 4 3288287 C T 0.0357853 0.000179451 0.00137621 0.130395 0 -inf 0 0 0 0
298 rs7695631 4 3297743 C T 0.248509 0.000689078 0.000554102 1.24359 0 -inf 0 0 0 0
297 rs7688715 4 3342137 G A 0.0417495 -0.000224104 0.00127138 -0.176269 0 -inf 0 0 0 0
296 rs7687590 4 3341626 G A 0.0407555 -0.000332443 0.0012764 -0.260454 0 -inf 0 0 0 0
295 rs7685686 4 3207142 A G 0.4334 -0.000417993 0.000472861 -0.883967 0 -inf 0 0 0 0
294 rs7680197 4 3282459 G A 0.0347913 -2.09423e-05 0.00137363 -0.0152459 0 -inf 0 0 0 0
293 rs7678857 4 3279450 C T 0.0367793 0.000159202 0.00132474 0.120176 0 -inf 0 0 0 0
292 rs7675084 4 3273908 C T 0.335984 -0.000208686 0.000487537 -0.428042 0 -inf 0 0 0 0
291 rs7674122 4 3249248 C T 0.0815109 -0.000986533 0.000914421 -1.07886 0 -inf 0 0 0 0
300 rs77112032 4 3269735 C T 0.0387674 0.000237326 0.00128505 0.184682 0 -inf 0 0 0 0
289 rs7665400 4 3285617 G A 0.0357853 5.37478e-05 0.00137661 0.0390435 0 -inf 0 0 0 0
288 rs7661630 4 3280106 G A 0.384692 -0.0025601 0.00204333 -1.25291 0 -inf 0 0 0 0
287 rs7661198 4 3271581 C T 0.0437376 0.000491613 0.00122305 0.401958 0 -inf 0 0 0 0
286 rs7660068 4 3341936 C T 0.0347913 2.65247e-05 0.00136738 0.0193982 0 -inf 0 0 0 0
285 rs7658462 4 3283422 C T 0.166004 0.000475024 0.000618334 0.768232 0 -inf 0 0 0 0
284 rs7658412 4 3283339 C T 0.12326 0.00102204 0.000720617 1.41828 0 -inf 0 0 0 0
283 rs76034781 4 3272782 G A 0.0586481 0.000956097 0.000911813 1.04857 0 -inf 0 0 0 0
282 rs75756650 4 3345181 G T 0.0397614 -0.000307243 0.00128925 -0.238311 0 -inf 0 0 0 0
281 rs75746511 4 3344940 A G 0.0397614 -0.000303869 0.00128932 -0.235681 0 -inf 0 0 0 0
310 rs79840965 4 3345112 A G 0.0397614 0.0078433 0.00547806 1.43177 0 -inf 0 0 0 0
319 rs994426 4 3303976 A G 0.0477137 -0.000948745 0.00110442 -0.859044 0 -inf 0 0 0 0
318 rs994425 4 3304264 C T 0.054672 -0.00106477 0.00107101 -0.994178 0 -inf 0 0 0 0
317 rs910568 4 3307373 A G 0.397614 0.000138402 0.000469275 0.294927 0 -inf 0 0 0 0
316 rs881818 4 3365407 G C 0.282306 0.0023491 0.00221224 1.06186 0 -inf 0 0 0 0
315 rs881817 4 3365381 A G 0.413519 3.45374e-05 0.00046455 0.074346 0 -inf 0 0 0 0
314 rs881816 4 3365366 A G 0.398608 5.5321e-05 0.000468366 0.118115 0 -inf 0 0 0 0
313 rs82334 4 3225371 A C 0.323062 -0.000631251 0.000509405 -1.23919 0 -inf 0 0 0 0
312 rs82333 4 3225389 A G 0.436382 -0.000550585 0.000479473 -1.14831 0 -inf 0 0 0 0
311 rs82332 4 3225466 A G 0.322068 -0.000637447 0.000509756 -1.25049 0 -inf 0 0 0 0
280 rs75477325 4 3326090 G A 0.0437376 0.00076603 0.00129571 0.591204 0 -inf 0 0 0 0
309 rs79718831 4 3357490 C T 0.0606362 -0.000677913 0.00108595 -0.624259 0 -inf 0 0 0 0
308 rs79488167 4 3362460 A G 0.0357853 8.36456e-05 0.00138742 0.0602886 0 -inf 0 0 0 0
307 rs78871871 4 3281856 C T 0.122266 0.00103757 0.000726076 1.42901 0 -inf 0 0 0 0
306 rs78578284 4 3281868 T C 0.122266 0.00109833 0.000783511 1.40181 0 -inf 0 0 0 0
305 rs78139882 4 3287361 C T 0.213718 0.000368665 0.000564602 0.652965 0 -inf 0 0 0 0
304 rs77754271 4 3332708 G C 0.0347913 -2.32027e-06 0.00136693 -0.00169744 0 -inf 0 0 0 0
303 rs77639436 4 3345164 G T 0.0337972 0.000160659 0.00139073 0.115521 0 -inf 0 0 0 0
302 rs77460843 4 3345060 T A 0.0397614 -0.00031137 0.00128921 -0.24152 0 -inf 0 0 0 0
301 rs77214368 4 3341010 C A 0.0407555 -0.000411292 0.00127514 -0.322545 0 -inf 0 0 0 0
251 rs6852922 4 3334614 C T 0.249503 0.000709092 0.000554742 1.27824 0 -inf 0 0 0 0
260 rs73193313 4 3226924 G A 0.0427435 0.00770873 0.00480469 1.60442 0 -inf 0 0 0 0
259 rs73193307 4 3207827 G A 0.0616302 -0.00186834 0.00101999 -1.83173 0 -inf 0 0 0 0
258 rs73077112 4 3294465 G A 0.101392 -0.00016036 0.00076005 -0.210986 0 -inf 0 0 0 0
257 rs73077111 4 3294382 C G 0.100398 -0.00013913 0.000763332 -0.182267 0 -inf 0 0 0 0
256 rs71608278 4 3344915 T A 0.0477137 -0.000775642 0.00109069 -0.71115 0 -inf 0 0 0 0
255 rs71608268 4 3302394 T G 0.055666 -0.00103347 0.00106558 -0.969864 0 -inf 0 0 0 0
254 rs71608266 4 3296077 G C 0.0487078 -0.000931217 0.00110891 -0.839757 0 -inf 0 0 0 0
253 rs71608258 4 3234505 C T 0.0387674 -0.000804952 0.00124268 -0.647755 0 -inf 0 0 0 0
252 rs6855619 4 3375722 C T 0.301193 0.00043489 0.000506731 0.858225 0 -inf 0 0 0 0
261 rs73193327 4 3252080 C T 0.0616302 -0.00178417 0.0010204 -1.74849 0 -inf 0 0 0 0
250 rs6851060 4 3380088 T C 0.11829 -0.00519385 0.00298428 -1.7404 0 -inf 0 0 0 0
249 rs6843312 4 3368332 C T 0.319085 0.000416541 0.000503771 0.826845 0 -inf 0 0 0 0
248 rs6837479 4 3346073 G A 0.0397614 -0.000268671 0.0012951 -0.207451 0 -inf 0 0 0 0
247 rs6829279 4 3300083 A G 0.218688 0.000661716 0.00056778 1.16545 0 -inf 0 0 0 0
246 rs6826720 4 3372263 A G 0.301193 0.000400276 0.00050509 0.792485 0 -inf 0 0 0 0
245 rs6823136 4 3345812 T C 0.0397614 -0.000309549 0.00128921 -0.240107 0 -inf 0 0 0 0
244 rs6822719 4 3345591 T A 0.0397614 -0.000317769 0.00128912 -0.246501 0 -inf 0 0 0 0
160 rs3129336 4 3334901 C T 0.2833 -0.000272651 0.000520398 -0.523927 0 -inf 0 0 0 0
242 rs6446728 4 3275650 A G 0.380716 -0.000129945 0.000473774 -0.274276 0 -inf 0 0 0 0
270 rs73193369 4 3370909 C A 0.282306 -0.000383747 0.000529023 -0.725389 0 -inf 0 0 0 0
279 rs75326463 4 3339652 T C 0.0337972 0.000175165 0.00139145 0.125887 0 -inf 0 0 0 0
278 rs75225149 4 3342440 T C 0.0407555 -0.000363654 0.00127635 -0.284917 0 -inf 0 0 0 0
277 rs74823150 4 3349626 A G 0.0357853 0.000364768 0.00142051 0.256787 0 -inf 0 0 0 0
276 rs74604640 4 3341237 C A 0.0407555 -0.000424561 0.00127538 -0.332889 0 -inf 0 0 0 0
275 rs743699 4 3305116 A G 0.255467 0.000670911 0.000552443 1.21444 0 -inf 0 0 0 0
274 rs7435601 4 3369645 T C 0.398608 0.000133308 0.000468476 0.284556 0 -inf 0 0 0 0
273 rs74334641 4 3345020 G A 0.0397614 -0.0003102 0.00128922 -0.240611 0 -inf 0 0 0 0
272 rs732869 4 3286801 C G 0.162028 -0.00102416 0.000678614 -1.50919 0 -inf 0 0 0 0
271 rs73193372 4 3374988 C T 0.0666004 -0.0016811 0.0009776 -1.71962 0 -inf 0 0 0 0
241 rs6446726 4 3274214 T C 0.380716 -0.000122948 0.000473597 -0.259605 0 -inf 0 0 0 0
269 rs73193359 4 3334107 A G 0.0427435 -0.00231328 0.00127381 -1.81603 0 -inf 0 0 0 0
268 rs73193357 4 3307955 C G 0.0685885 -0.00136768 0.000953869 -1.43382 0 -inf 0 0 0 0
267 rs73193354 4 3300535 T G 0.0685885 0.00875304 0.00401778 2.17858 0 -inf 0 0 0 0
266 rs73193346 4 3286505 G A 0.122266 -0.00588748 0.00297102 -1.98163 0 -inf 0 0 0 0
265 rs73193343 4 3285477 T A 0.122266 0.00109799 0.0007302 1.50369 0 -inf 0 0 0 0
264 rs73193341 4 3282181 C T 0.12326 0.00105889 0.000725879 1.45878 0 -inf 0 0 0 0
263 rs73193340 4 3281799 A G 0.12326 0.00109296 0.000725189 1.50714 0 -inf 0 0 0 0
262 rs73193339 4 3281526 G A 0.12326 0.0010608 0.000726132 1.46089 0 -inf 0 0 0 0
50 rs13133859 4 3368973 G T 0.0477137 -0.000696718 0.00108794 -0.640402 0 -inf 0 0 0 0
60 rs149951503 4 3223807 G A 0.0109344 -0.000506548 0.00196445 -0.257858 0 -inf 0 0 0 0
58 rs144933628 4 3249257 C T 0.0208748 0.00211189 0.00148341 1.42367 0 -inf 0 0 0 0
57 rs143583733 4 3382309 C G 0.0437376 0.000673286 0.00135346 0.497456 0 -inf 0 0 0 0
56 rs140149394 4 3350497 T G 0.0228628 -0.000545184 0.00153221 -0.355815 0 -inf 0 0 0 0
55 rs13152190 4 3290672 T C 0.16501 -0.000849778 0.000643692 -1.32016 0 -inf 0 0 0 0
54 rs13152170 4 3374162 C T 0.267396 0.000429545 0.000515843 0.832706 0 -inf 0 0 0 0
53 rs13150521 4 3301107 G A 0.0477137 -0.000918762 0.00110368 -0.832456 0 -inf 0 0 0 0
52 rs13150241 4 3367281 A G 0.398608 6.1268e-05 0.000468386 0.130806 0 -inf 0 0 0 0
51 rs13138393 4 3381990 G A 0.266402 0.000463799 0.000540674 0.857817 0 -inf 0 0 0 0
61 rs1544520 4 3270844 C T 0.0447316 0.000413662 0.00122186 0.338552 0 -inf 0 0 0 0
49 rs13129052 4 3300783 A G 0.055666 -0.00105649 0.00106735 -0.989829 0 -inf 0 0 0 0
48 rs13126960 4 3340138 T G 0.0884692 -0.000619804 0.000849799 -0.729353 0 -inf 0 0 0 0
47 rs13120043 4 3369421 T G 0.0467197 -0.000666193 0.00108649 -0.613161 0 -inf 0 0 0 0
46 rs13118873 4 3293604 C G 0.168986 -0.000696767 0.000632088 -1.10233 0 -inf 0 0 0 0
45 rs13115912 4 3373499 T C 0.300199 0.00041577 0.000505739 0.822103 0 -inf 0 0 0 0
44 rs13104157 4 3366950 T C 0.413519 1.0226e-05 0.000465265 0.0219789 0 -inf 0 0 0 0
43 rs12646808 4 3249828 T C 0.347913 0.000432317 0.000502395 0.860512 0 -inf 0 0 0 0
42 rs12643903 4 3321694 G A 0.0675944 -0.0012117 0.000936814 -1.29343 0 -inf 0 0 0 0
41 rs12640721 4 3374175 A G 0.286282 -1.70718e-06 1.07455e-05 -0.158873 0 -inf 0 0 0 0
71 rs16844212 4 3369099 C T 0.255467 0.000671055 0.000549445 1.22133 0 -inf 0 0 0 0
82 rs2073286 4 3344891 T C 0.32505 -0.000384557 0.000506151 -0.759768 0 -inf 0 0 0 0
81 rs2071704 4 3240159 C T 0.424453 -0.000640637 0.000483726 -1.32438 0 -inf 0 0 0 0
80 rs2071703 4 3241413 A C 0.32505 -0.000465575 0.000495883 -0.93888 0 -inf 0 0 0 0
79 rs2071668 4 3269905 A G 0.390656 4.158e-05 0.00046811 0.0888254 0 -inf 0 0 0 0
78 rs2071667 4 3269926 C A 0.392644 6.17178e-05 0.000468361 0.131774 0 -inf 0 0 0 0
77 rs2071666 4 3290403 A G 0.457256 0.00028181 0.00046438 0.606852 0 -inf 0 0 0 0
75 rs2051558 4 3324886 G A 0.467197 0.000280431 0.000459892 0.609776 0 -inf 0 0 0 0
73 rs17182201 4 3363994 C T 0.204771 2.78769e-05 0.000582838 0.0478296 0 -inf 0 0 0 0
72 rs17181428 4 3312606 G A 0.0387674 -0.00846407 0.00497259 -1.70215 0 -inf 0 0 0 0
40 rs12640526 4 3339728 C T 0.0675944 -0.0012841 0.000943 -1.36172 0 -inf 0 0 0 0
70 rs16844209 4 3368300 C T 0.0487078 -0.000869633 0.00107283 -0.810596 0 -inf 0 0 0 0
69 rs16844201 4 3366868 G C 0.272366 -0.000414651 0.000536633 -0.77269 0 -inf 0 0 0 0
68 rs16844197 4 3366560 T G 0.285288 -0.000390757 0.000526107 -0.742733 0 -inf 0 0 0 0
67 rs16844152 4 3318726 A T 0.0477137 -0.000704933 0.00108306 -0.650874 0 -inf 0 0 0 0
66 rs16844147 4 3317873 C G 0.0477137 -0.000745719 0.00108829 -0.68522 0 -inf 0 0 0 0
65 rs16844124 4 3303460 T A 0.055666 -0.00108257 0.0010728 -1.00911 0 -inf 0 0 0 0
64 rs16844106 4 3270348 C T 0.0387674 0.000233325 0.00128047 0.182219 0 -inf 0 0 0 0
63 rs1609813 4 3288220 T C 0.170974 -0.000675845 0.000626543 -1.07869 0 -inf 0 0 0 0
62 rs1547410 4 3254281 C G 0.358847 -0.000525991 0.000489037 -1.07557 0 -inf 0 0 0 0
11 rs10937921 4 3276491 C T 0.337972 -0.000251649 0.0004893 -0.514304 0 -inf 0 0 0 0
20 rs112299816 4 3286026 T G 0.0357853 2.45825e-05 0.00137634 0.0178608 0 -inf 0 0 0 0
19 rs112173352 4 3357947 A G 0.102386 -0.00038462 0.000905927 -0.42456 0 -inf 0 0 0 0
18 rs1120898 4 3300100 C T 0.0477137 -0.000871666 0.00110165 -0.791239 0 -inf 0 0 0 0
17 rs112053854 4 3281369 A G 0.12326 0.00107254 0.000727109 1.47507 0 -inf 0 0 0 0
16 rs111673417 4 3316359 C T 0.0437376 -0.00135869 0.0012854 -1.05702 0 -inf 0 0 0 0
15 rs111457016 4 3343734 T G 0.0397614 -0.000276102 0.00128967 -0.214087 0 -inf 0 0 0 0
14 rs111370338 4 3286287 C T 0.0347913 0.000572864 0.00141291 0.40545 0 -inf 0 0 0 0
13 rs110501 4 3225478 T C 0.437376 -0.000545006 0.000479255 -1.13719 0 -inf 0 0 0 0
12 rs10937924 4 3374898 T C 0.410537 -2.39491e-05 0.00046858 -0.0511099 0 -inf 0 0 0 0
21 rs112315761 4 3282155 T C 0.0347913 0.0113564 0.00602961 1.88344 0 -inf 0 0 0 0
10 rs10805008 4 3275035 A G 0.380716 -0.000148945 0.000484362 -0.307507 0 -inf 0 0 0 0
9 rs10212869 4 3376302 A G 0.303181 0.000419821 0.000505869 0.8299 0 -inf 0 0 0 0
8 rs10155132 4 3369500 A G 0.399602 -1.13373e-05 0.00047239 -0.0239999 0 -inf 0 0 0 0
7 rs10026577 4 3368573 G A 0.316103 0.000401354 0.0005067 0.792095 0 -inf 0 0 0 0
6 rs10024540 4 3289593 C T 0.16998 -0.000637483 0.000624893 -1.02015 0 -inf 0 0 0 0
5 rs10022193 4 3291694 G A 0.171968 0.00232899 0.00264405 0.880841 0 -inf 0 0 0 0
4 rs10021254 4 3234241 C G 0.10338 -0.000440162 0.003294 -0.133625 0 -inf 0 0 0 0
3 rs10021033 4 3233973 C G 0.124254 0.000110029 0.000723642 0.15205 0 -inf 0 0 0 0
2 rs10019606 4 3291312 G A 0.16998 -0.000661631 0.000627329 -1.05468 0 -inf 0 0 0 0
30 rs115335747 4 3243804 G A 0.0397614 0.00134281 0.0011848 1.13337 0 -inf 0 0 0 0
39 rs12640186 4 3374539 C T 0.286282 -0.000426704 0.000527351 -0.809145 0 -inf 0 0 0 0
38 rs12510489 4 3282774 T A 0.12326 0.00114924 0.000730633 1.57294 0 -inf 0 0 0 0
37 rs12508004 4 3282848 C T 0.12326 2.18598e-06 1.56404e-05 0.139765 0 -inf 0 0 0 0
36 rs12506821 4 3284560 T C 0.12326 0.00101169 0.000719935 1.40525 0 -inf 0 0 0 0
35 rs12505018 4 3284305 A G 0.12326 0.00103474 0.000721542 1.43406 0 -inf 0 0 0 0
34 rs12504986 4 3284186 A T 0.12326 0.00105295 0.000723125 1.45611 0 -inf 0 0 0 0
33 rs12500527 4 3341230 C G 0.215706 0.000773099 0.000577265 1.33924 0 -inf 0 0 0 0
32 rs12500459 4 3284340 G A 0.12326 0.00105359 0.000723205 1.45683 0 -inf 0 0 0 0
31 rs116757676 4 3260493 C T 0.0238569 -0.00032736 0.00151205 -0.216501 0 -inf 0 0 0 0
83 rs2108753 4 3266860 C T 0.424453 0.000325974 0.000474695 0.686703 0 -inf 0 0 0 0
29 rs114480919 4 3256245 G A 0.0387674 -0.0091108 0.00507623 -1.7948 0 -inf 0 0 0 0
28 rs1138690 4 3291401 G T 0.333996 0.000753529 0.000510572 1.47585 0 -inf 0 0 0 0
27 rs113648668 4 3276285 G A 0.0437376 0.000477212 0.00122611 0.389209 0 -inf 0 0 0 0
26 rs113583683 4 3262712 C G 0.0387674 9.35404e-05 0.00130533 0.0716605 0 -inf 0 0 0 0
25 rs113465254 4 3341177 C T 0.0407555 0.00361628 0.00257077 1.40669 0 -inf 0 0 0 0
24 rs113407847 4 3211842 A G 0.0666004 -0.00103633 0.00106154 -0.976248 0 -inf 0 0 0 0
23 rs113346030 4 3346014 C T 0.0367793 -0.000247652 0.00130833 -0.189289 0 -inf 0 0 0 0
22 rs112577780 4 3333229 G A 0.026839 0.000944752 0.00166644 0.566929 0 -inf 0 0 0 0
132 rs3095075 4 3253183 A G 0.45328 -0.000772703 0.000490282 -1.57604 0 -inf 0 0 0 0
141 rs3121417 4 3252678 G A 0.353877 -0.000480516 0.000487173 -0.986337 0 -inf 0 0 0 0
140 rs3095083 4 3263499 G A 0.384692 -0.000236863 0.000466345 -0.507913 0 -inf 0 0 0 0
139 rs3095082 4 3263617 C A 0.38668 -0.000216656 0.000466351 -0.464576 0 -inf 0 0 0 0
138 rs3095081 4 3263776 C T 0.380716 -0.000177062 0.000466109 -0.379873 0 -inf 0 0 0 0
137 rs3095080 4 3264418 C T 0.360835 -0.000208194 0.000482294 -0.431673 0 -inf 0 0 0 0
136 rs3095079 4 3265414 C T 0.383698 -0.000238253 0.00046713 -0.510035 0 -inf 0 0 0 0
135 rs3095078 4 3265479 C T 0.383698 -0.000239981 0.000467164 -0.513698 0 -inf 0 0 0 0
134 rs3095077 4 3265710 C T 0.37674 -0.000143538 0.000469986 -0.305408 0 -inf 0 0 0 0
133 rs3095076 4 3252109 A G 0.194831 -0.000589256 0.000627386 -0.939224 0 -inf 0 0 0 0
142 rs3121418 4 3251575 G A 0.356859 -0.000488131 0.000487446 -1.0014 0 -inf 0 0 0 0
131 rs3095074 4 3261152 G A 0.387674 -0.000115822 0.000470007 -0.246426 0 -inf 0 0 0 0
130 rs3095073 4 3263138 G A 0.384692 -0.000252779 0.000466918 -0.541378 0 -inf 0 0 0 0
129 rs3095072 4 3263325 G A 0.380716 -0.000192107 0.000466767 -0.41157 0 -inf 0 0 0 0
128 rs3025825 4 3210456 A C 0.0984095 -3.3347e-05 0.000760669 -0.0438391 0 -inf 0 0 0 0
127 rs28728173 4 3339642 G A 0.0357853 0.000122091 0.00140319 0.0870098 0 -inf 0 0 0 0
126 rs28652612 4 3290191 A G 0.172962 -0.000675275 0.000625868 -1.07894 0 -inf 0 0 0 0
125 rs28607448 4 3241306 C T 0.0685885 -0.000935424 0.000981247 -0.953301 0 -inf 0 0 0 0
124 rs28600049 4 3330248 C T 0.248509 0.000711219 0.00055546 1.28041 0 -inf 0 0 0 0
123 rs2858089 4 3268646 A G 0.410537 0.00012187 0.000473572 0.257343 0 -inf 0 0 0 0
152 rs3129319 4 3265381 A G 0.383698 0.0023033 0.00204712 1.12514 0 -inf 0 0 0 0
161 rs3135062 4 3287459 C G 0.27833 0.000487363 0.000533799 0.913007 0 -inf 0 0 0 0
1 rs10006362 4 3319271 C T 0.247515 0.000746513 0.000558072 1.33766 0 -inf 0 0 0 0
159 rs3129334 4 3368526 T C 0.408549 8.04975e-06 0.000468496 0.0171821 0 -inf 0 0 0 0
158 rs3129333 4 3374998 G A 0.2833 -0.000430052 0.00052822 -0.814153 0 -inf 0 0 0 0
157 rs3129332 4 3375768 G A 0.285288 -0.000465455 0.000529918 -0.878354 0 -inf 0 0 0 0
156 rs3129331 4 3377674 G A 0.282306 -0.000403887 0.000530163 -0.761817 0 -inf 0 0 0 0
155 rs3129329 4 3380080 G A 0.287276 -0.000408567 0.000533354 -0.766034 0 -inf 0 0 0 0
154 rs3129328 4 3383148 C T 0.412525 0.00025618 0.000489881 0.522943 0 -inf 0 0 0 0
153 rs3129322 4 3252852 T C 0.365805 -0.00049526 0.000483848 -1.02359 0 -inf 0 0 0 0
122 rs2858088 4 3268710 A G 0.361829 0.000126397 0.000480278 0.263174 0 -inf 0 0 0 0
151 rs3129318 4 3276071 A G 0.388668 2.12493e-05 0.000482212 0.0440664 0 -inf 0 0 0 0
150 rs3129317 4 3287655 A G 0.335984 0.000769791 0.000509223 1.5117 0 -inf 0 0 0 0
149 rs3129315 4 3290600 C T 0.212724 0.000275435 0.000563263 0.488998 0 -inf 0 0 0 0
148 rs3129314 4 3293039 G T 0.457256 0.00028463 0.000467045 0.609427 0 -inf 0 0 0 0
147 rs3129310 4 3301388 T G 0.408549 3.03869e-05 0.000468114 0.0649134 0 -inf 0 0 0 0
146 rs3129309 4 3306990 G A 0.213718 0.00024753 0.000564418 0.438558 0 -inf 0 0 0 0
145 rs3129308 4 3309272 G A 0.411531 9.28764e-05 0.000464729 0.199851 0 -inf 0 0 0 0
144 rs3121420 4 3264210 T C 0.388668 -0.00021263 0.000469675 -0.452718 0 -inf 0 0 0 0
143 rs3121419 4 3232257 C T 0.313121 -0.000641855 0.000512994 -1.25119 0 -inf 0 0 0 0
93 rs2343799 4 3376734 T C 0.282306 -0.000405871 0.00052715 -0.769936 0 -inf 0 0 0 0
102 rs2749782 4 3339761 T C 0.411531 -2.44044e-05 0.000465171 -0.0524634 0 -inf 0 0 0 0
101 rs2749781 4 3346617 T C 0.413519 -4.25389e-05 0.000465535 -0.0913763 0 -inf 0 0 0 0
100 rs2749779 4 3350248 A G 0.284294 -0.000376299 0.000522843 -0.719716 0 -inf 0 0 0 0
99 rs2749778 4 3351705 T C 0.407555 -0.0004159 0.00203903 -0.203969 0 -inf 0 0 0 0
98 rs2749777 4 3351929 T C 0.205765 3.57136e-05 0.000582631 0.061297 0 -inf 0 0 0 0
97 rs2749776 4 3355035 A G 0.281312 -0.000376046 0.000526211 -0.71463 0 -inf 0 0 0 0
96 rs2749775 4 3355538 C T 0.271372 -0.000477146 0.0005442 -0.876785 0 -inf 0 0 0 0
95 rs2530596 4 3236632 T C 0.429423 -0.000108517 0.000494532 -0.219434 0 -inf 0 0 0 0
94 rs2530595 4 3245057 C T 0.156064 0.00144593 0.000738968 1.95669 0 -inf 0 0 0 0
103 rs2749783 4 3326098 A C 0.412525 7.09037e-05 0.000464147 0.152761 0 -inf 0 0 0 0
92 rs2281470 4 3319553 C T 0.0685885 -0.00133868 0.000943426 -1.41896 0 -inf 0 0 0 0
91 rs2276881 4 3231661 G A 0.0636183 -0.00198058 0.00102656 -1.92933 0 -inf 0 0 0 0
90 rs2269499 4 3239702 C T 0.317097 -0.00058251 0.000507493 -1.14782 0 -inf 0 0 0 0
89 rs2239725 4 3305739 C T 0.407555 0.00012269 0.000468148 0.262074 0 -inf 0 0 0 0
88 rs2237007 4 3235450 T C 0.428429 -0.000623916 0.000484 -1.28908 0 -inf 0 0 0 0
87 rs2237006 4 3228492 A G 0.430417 -0.000538984 0.000478115 -1.12731 0 -inf 0 0 0 0
86 rs2159173 4 3266916 T A 0.067594 0.00160414 0.000974576 1.64598 0 -inf 0 0 0 0
85 rs2157091 4 3273099 G A 0.38171 -4.69601e-05 0.00047289 -0.0993045 0 -inf 0 0 0 0
84 rs2157090 4 3273110 C T 0.38171 1.90731e-06 4.16449e-05 0.0457993 0 -inf 0 0 0 0
112 rs28436280 4 3222583 G T 0.10835 4.82028e-05 0.000751123 0.0641744 0 -inf 0 0 0 0
121 rs2858086 4 3270611 A G 0.392644 5.00515e-05 0.000468212 0.106899 0 -inf 0 0 0 0
120 rs2858085 4 3271226 T G 0.39165 8.20668e-05 0.000468579 0.17514 0 -inf 0 0 0 0
119 rs2858084 4 3272118 A C 0.384692 -0.00268183 0.00204322 -1.31255 0 -inf 0 0 0 0
118 rs2857982 4 3358665 G A 0.398608 6.75087e-05 0.000468315 0.144152 0 -inf 0 0 0 0
117 rs2857861 4 3323767 C T 0.467197 0.00036452 0.000462427 0.788277 0 -inf 0 0 0 0
116 rs2857860 4 3329789 A G 0.286282 -0.000319653 0.000522701 -0.611542 0 -inf 0 0 0 0
115 rs2857859 4 3322140 C T 0.2833 -0.000309513 0.000522397 -0.592486 0 -inf 0 0 0 0
114 rs2857794 4 3271982 G C 0.224652 0.000239707 0.000561525 0.426887 0 -inf 0 0 0 0
113 rs28507598 4 3236505 G T 0.0974155 4.50332e-05 0.000782486 0.0575515 0 -inf 0 0 0 0
162 rs3135063 4 3287052 C A 0.352883 0.000763877 0.000513005 1.48902 0 -inf 0 0 0 0
111 rs28376014 4 3309029 C T 0.0377734 0.000161749 0.00133576 0.121091 0 -inf 0 0 0 0
110 rs2798227 4 3255258 A G 0.484095 -0.000201273 0.000481568 -0.417954 0 -inf 0 0 0 0
109 rs2798225 4 3267342 G A 0.421471 0.000300358 0.00047327 0.634644 0 -inf 0 0 0 0
108 rs2798224 4 3267668 G A 0.424453 0.000308201 0.000470086 0.655626 0 -inf 0 0 0 0
107 rs2798222 4 3268716 T C 0.406561 0.000160307 0.000467497 0.342904 0 -inf 0 0 0 0
106 rs2798221 4 3270488 T C 0.393638 3.48868e-05 0.00046806 0.074535 0 -inf 0 0 0 0
105 rs2749786 4 3314966 T C 0.284294 -0.000326904 0.000522524 -0.625626 0 -inf 0 0 0 0
104 rs2749785 4 3325179 G C 0.398608 0.000104979 0.000468428 0.224109 0 -inf 0 0 0 0
