# Supplementary material for: Precision medicine for atherosclerotic cardiovascular disease: Integrative genomics maps risk loci and AI‐predicted functional consequences
Source: Clin Transl Med. 2026 Jul 10;16(7):e70732. doi: 10.1002/ctm2.70732 (PMC13351343; doi:10.1002/ctm2.70732)
Supplement: Supplementary file 6 — Supporting Information [file CTM2-16-e70732-s005.zip › HMGCR/FINEMAP/data.bf5]

index rsid bf1 bf2 bf3 bf4 bf5
1 rs10036527 -inf 423.722 -inf -inf -inf 
2 rs10039054 1.32297e+07 -inf -inf -inf -inf 
3 rs10045375 -inf 2.50128 -inf -inf -inf 
4 rs10050948 -inf 2.81925e+06 -inf -inf -inf 
5 rs10051422 -inf 435.299 -inf -inf -inf 
6 rs10051572 -inf 422.08 -inf -inf -inf 
7 rs10053125 5.33609e+06 -inf -inf -inf -inf 
8 rs10058460 -inf 1.34689e+07 -inf -inf -inf 
9 rs10064409 -inf 421.229 -inf -inf -inf 
10 rs10066946 -inf 2.81527e+06 -inf -inf -inf 
11 rs10074789 1.32183e+07 -inf -inf -inf -inf 
12 rs10077292 1.32319e+07 -inf -inf -inf -inf 
13 rs10462354 -inf 101.445 -inf -inf -inf 
14 rs10462513 -inf 2.81985e+06 -inf -inf -inf 
15 rs10462514 -inf 238.496 -inf -inf -inf 
16 rs10474429 1.32441e+07 -inf -inf -inf -inf 
17 rs10474431 1.32242e+07 -inf -inf -inf -inf 
18 rs10515200 1.32014e+07 -inf -inf -inf -inf 
19 rs10805893 -inf 2.83874e+06 -inf -inf -inf 
20 rs1114161 -inf -inf -inf 1.34687e+07 -inf 
21 rs111849774 -inf -inf 5.11822e+06 -inf -inf 
22 rs112124352 -0.341366 -3.15784 -3.15784 -3.15784 -2.64857 
23 rs112417215 -inf -inf 5.26977e+06 -inf -inf 
24 rs113214177 -3.24079 -3.21543 -3.24079 -3.24079 -3.27562 
25 rs113274378 1.32447e+07 -inf -inf -inf -inf 
26 rs113448121 -inf -inf 5.09363e+06 -inf -inf 
27 rs113494604 642.031 -inf -inf -inf -inf 
28 rs113748405 -0.430855 -3.17267 -3.17267 -3.17266 -2.68872 
29 rs115574080 -3.25002 -3.27908 -1.95609 0.416047 -inf 
30 rs115611546 -3.22264 -3.22264 -3.22264 -3.22264 -3.06973 
31 rs11739870 -3.22588 -3.26204 -3.22588 -3.22588 -3.27175 
32 rs11950291 -inf -inf 330.452 -inf -inf 
33 rs11950665 -inf 208.004 -inf -inf -inf 
34 rs11952940 -inf -inf 5.25422e+06 -inf -inf 
35 rs11957454 -inf -inf -inf -inf -inf 
36 rs11959556 -inf -inf 5.25266e+06 -inf -inf 
37 rs12173218 -2.81711 -2.81711 -2.8171 148.523 2.33944 
38 rs13177044 -3.26025 -2.51195 -0.866379 4.63653 -inf 
39 rs13360638 -inf 149.691 -inf -inf -inf 
40 rs1345704 -inf 2.82251e+06 -inf -inf -inf 
41 rs1345705 -inf 2.82597e+06 -inf -inf -inf 
42 rs1363577 -inf 101.457 -inf -inf -inf 
43 rs1363578 -inf 210.611 -inf -inf -inf 
44 rs141439237 -2.99295 -2.90414 -2.90414 -2.90414 -3.20956 
45 rs142139627 5.28042 -2.97312 -2.97311 -2.97311 -1.51841 
46 rs1422696 -inf 101.68 -inf -inf -inf 
47 rs1422697 -inf 2.83451e+06 -inf -inf -inf 
48 rs1422698 -inf 424.284 -inf -inf -inf 
49 rs1422699 -inf 424.528 -inf -inf -inf 
50 rs1422700 1503.71 -inf -inf -inf -inf 
51 rs1422701 -inf 426.173 -inf -inf -inf 
52 rs1422702 -inf -inf -inf 1.31539e+07 -inf 
53 rs142624539 -inf -inf 5.21504e+06 -inf -inf 
54 rs142704706 -2.22606 -3.06338 8.51344 27.5671 -inf 
55 rs147363300 -2.84495 -2.84495 -2.84495 -2.84494 -0.389076 
56 rs1477931 -2.82789 -2.82789 -2.82788 147.872 2.22054 
57 rs1477934 -inf 418.906 -inf -inf -inf 
58 rs1477935 -inf 101.846 -inf -inf -inf 
59 rs1477936 -inf 268.635 -inf -inf -inf 
60 rs1477937 -inf 2.83463e+06 -inf -inf -inf 
61 rs1477938 -3.2601 -2.46895 -1.1114 3.98376 -inf 
62 rs148221579 -2.82679 -2.82679 -2.82678 147.943 2.23333 
63 rs149109924 2.21466 -2.78079 -2.78079 -2.78078 -1.70631 
64 rs150819442 -1.07707 -2.81213 -2.81212 -2.81212 -2.36875 
65 rs1544756 -inf 2.83418e+06 -inf -inf -inf 
66 rs1582504 -inf 421.964 -inf -inf -inf 
67 rs1592948 -inf 2.82523e+06 -inf -inf -inf 
68 rs1600074 -inf 238.275 -inf -inf -inf 
69 rs16872436 -inf -inf -inf -inf 2.78743 
70 rs16872459 1.34689e+07 -inf -inf -inf -inf 
71 rs17671266 -2.83901 -2.83901 -2.83901 -2.839 -0.353088 
72 rs17671496 -2.8251 -2.8251 -2.8251 148.048 2.25273 
73 rs17738746 -2.82875 -2.82875 -2.82875 147.816 2.21045 
74 rs1833722 -2.87871 -2.87871 -2.87871 -2.8787 -0.67431 
75 rs1833793 -inf 137.392 -inf -inf -inf 
76 rs1841891 -inf 417.847 -inf -inf -inf 
77 rs1903838 -inf 2.15112e+06 -inf -inf -inf 
78 rs1903839 -inf 2.8068e+06 -inf -inf -inf 
79 rs2035191 -1.94448 -3.00095 -2.48362 64.3554 -inf 
80 rs2059159 -inf 101.892 -inf -inf -inf 
81 rs2112871 -inf 111823 -inf -inf -inf 
82 rs2161370 567.702 -inf -inf -inf -inf 
83 rs2161371 -inf 209.162 -inf -inf -inf 
84 rs2216638 -inf 426.702 -inf -inf -inf 
85 rs2219745 1.32684e+07 -inf -inf -inf -inf 
86 rs2335107 -inf -inf -inf 1.32758e+07 -inf 
87 rs2335136 -inf 432.599 -inf -inf -inf 
88 rs28376290 -inf 101.649 -inf -inf -inf 
89 rs28448485 -inf 2.8111e+06 -inf -inf -inf 
90 rs28464794 5.28009e+06 -inf -inf -inf -inf 
91 rs4235683 -inf 422.475 -inf -inf -inf 
92 rs4301212 24.8607 -2.7727 -2.83572 -2.87358 -inf 
93 rs4360021 -inf 2.82314e+06 -inf -inf -inf 
94 rs4404659 -inf 2.86223e+06 -inf -inf -inf 
95 rs4404660 -inf 2.81938e+06 -inf -inf -inf 
96 rs4703656 -2.85592 -2.85592 -2.85592 -2.85591 -0.463061 
97 rs4703657 -inf 102.594 -inf -inf -inf 
98 rs4703658 -inf -inf -inf -inf 3.1235 
99 rs4703659 -inf 2.86316e+06 -inf -inf -inf 
100 rs4704174 -3.25802 -2.40626 -1.21441 3.7928 -inf 
101 rs4704176 -inf 2.81999e+06 -inf -inf -inf 
102 rs4704177 -inf 418.767 -inf -inf -inf 
103 rs4704178 -inf -inf -inf 1.33191e+07 -inf 
104 rs4704179 -inf 504.446 -inf -inf -inf 
105 rs4704180 -inf 2.8363e+06 -inf -inf -inf 
106 rs4704181 -2.85213 -2.85213 -2.85213 -2.85212 -0.436458 
107 rs4704183 -inf 116600 -inf -inf -inf 
108 rs4704184 -inf 209.487 -inf -inf -inf 
109 rs4704185 -inf 13.4724 -inf -inf -inf 
110 rs4704186 -inf 119494 -inf -inf -inf 
111 rs4704187 3.57597 -1.77253 3.57592 3.57587 -2.13902 
112 rs4704189 -inf 421.312 -inf -inf -inf 
113 rs55751326 500.999 -inf -inf -inf -inf 
114 rs56301849 498.28 -inf -inf -inf -inf 
115 rs57128332 -inf -inf 5.26689e+06 -inf -inf 
116 rs57155346 -inf -inf 1.34689e+07 -inf -inf 
117 rs57350864 -inf -inf 5.24526e+06 -inf -inf 
118 rs57923199 -inf -inf 5.24789e+06 -inf -inf 
119 rs58004329 -inf -inf 5.28378e+06 -inf -inf 
120 rs58067979 -inf 2.83359e+06 -inf -inf -inf 
121 rs58695015 -inf -inf 5.23204e+06 -inf -inf 
122 rs58869372 -inf -inf 5.23204e+06 -inf -inf 
123 rs59226666 -inf -inf 4.31673e+06 -inf -inf 
124 rs59628276 -2.81684 -2.81684 -2.81683 148.538 2.34235 
125 rs59971333 -inf -inf 5.22074e+06 -inf -inf 
126 rs60342717 -inf -inf 5.23887e+06 -inf -inf 
127 rs60445650 -inf -inf -inf -inf 2.93704 
128 rs61185420 -2.60981 -2.29155 -2.29156 -2.29157 -3.08752 
129 rs61334297 -2.85337 -2.85337 -2.85337 -2.85336 -0.44503 
130 rs61495789 -inf -inf 5.21171e+06 -inf -inf 
131 rs6453116 -2.83062 -2.83062 -2.83061 147.693 2.18802 
132 rs6453118 -inf 150.646 -inf -inf -inf 
133 rs6453119 -inf 148.736 -inf -inf -inf 
134 rs6453120 -inf 1151.2 -inf -inf -inf 
135 rs6453121 -inf 238.357 -inf -inf -inf 
136 rs6453123 -inf 432.713 -inf -inf -inf 
137 rs6862740 -inf 420.822 -inf -inf -inf 
138 rs6862754 -inf 421.461 -inf -inf -inf 
139 rs6864324 -inf 2.89022e+06 -inf -inf -inf 
140 rs6864485 -inf 421.89 -inf -inf -inf 
141 rs6870235 -2.80781 -2.812 -2.29691 189.494 -inf 
142 rs6870950 -inf -inf 5.30041e+06 -inf -inf 
143 rs6871689 6.41093e+06 -inf -inf -inf -inf 
144 rs6872475 -inf 420.991 -inf -inf -inf 
145 rs6877232 -inf 423.879 -inf -inf -inf 
146 rs6879695 -inf 2.83657e+06 -inf -inf -inf 
147 rs6885071 -inf 101.593 -inf -inf -inf 
148 rs6885333 -inf -inf 5.22136e+06 -inf -inf 
149 rs6885887 -inf 86.9069 -inf -inf -inf 
150 rs6888707 -inf 424.453 -inf -inf -inf 
151 rs6889429 -inf 422.476 -inf -inf -inf 
152 rs6889760 -inf 421.84 -inf -inf -inf 
153 rs6890143 -2.82187 -2.82187 -2.82186 148.246 2.28878 
154 rs6890320 -2.82505 -2.82505 -2.82505 148.052 2.25334 
155 rs6891023 -inf 2.8273e+06 -inf -inf -inf 
156 rs6893216 -2.83353 -2.83353 -2.83353 147.493 2.15185 
157 rs6893356 -inf 2.8299e+06 -inf -inf -inf 
158 rs6893516 -inf 420.293 -inf -inf -inf 
159 rs6893867 -inf -inf 5.24169e+06 -inf -inf 
160 rs6894048 -inf 101.913 -inf -inf -inf 
161 rs6895538 -inf -inf 5.27979e+06 -inf -inf 
162 rs6896474 -inf 101.859 -inf -inf -inf 
163 rs6896496 -2.81404 -2.81404 -2.81404 -2.81403 -0.218523 
164 rs6897274 -inf 421.146 -inf -inf -inf 
165 rs6898122 -inf -inf 6.05745e+06 -inf -inf 
166 rs6898134 -inf 60.2156 -inf -inf -inf 
167 rs73114819 -inf -inf 5.24973e+06 -inf -inf 
168 rs73114824 -inf -inf 5.25275e+06 -inf -inf 
169 rs73114825 -inf -inf 5.26117e+06 -inf -inf 
170 rs73114836 -inf -inf 5.24853e+06 -inf -inf 
171 rs73114854 -inf -inf 5.24897e+06 -inf -inf 
172 rs73116837 -inf -inf 5.27947e+06 -inf -inf 
173 rs73116843 -inf -inf 5.29933e+06 -inf -inf 
174 rs73116846 -inf -inf 5.28716e+06 -inf -inf 
175 rs73129052 -inf -inf 5.24165e+06 -inf -inf 
176 rs73131026 -inf -inf 5.22368e+06 -inf -inf 
177 rs73131031 -inf -inf 5.20872e+06 -inf -inf 
178 rs73131069 -inf -inf 5.23095e+06 -inf -inf 
179 rs7341106 -inf 2.83518e+06 -inf -inf -inf 
180 rs73763033 -2.82617 -2.82617 -2.82616 147.982 2.24057 
181 rs73763035 23.6233 -2.83124 -2.83123 -2.83122 1.1748 
182 rs74439672 -inf -inf 5.26276e+06 -inf -inf 
183 rs7448834 -2.8197 -2.8197 -2.8197 154.912 2.51167 
184 rs74719230 -inf 150.298 -inf -inf -inf 
185 rs74864385 -2.86995 -2.86995 -2.86995 -2.86994 -0.577622 
186 rs75041892 -0.315493 -3.15334 -3.15334 -3.15334 -2.63675 
187 rs75049177 1.3238e+07 -inf -inf -inf -inf 
188 rs75159672 1.32621e+07 -inf -inf -inf -inf 
189 rs75439062 -inf -inf -inf -inf -inf 
190 rs76047885 4.87143 -3.10381 -3.07527 -3.15913 -inf 
191 rs76281834 1.32158e+07 -inf -inf -inf -inf 
192 rs76969488 -2.94409 -2.94409 -2.94409 -2.94408 -1.90742 
193 rs7705012 200.146 -inf -inf -inf -inf 
194 rs7711762 -inf 101.703 -inf -inf -inf 
195 rs7717760 -inf -inf 5.30105e+06 -inf -inf 
196 rs7719663 -inf 2.80987e+06 -inf -inf -inf 
197 rs7721018 -inf 2.82421e+06 -inf -inf -inf 
198 rs7730287 -1.45795 -3.04808 -3.04808 -3.04809 -3.19682 
199 rs7735937 -inf 1014.31 -inf -inf -inf 
200 rs77486378 -2.83014 -2.83014 -2.83014 -2.83013 -0.302376 
201 rs77854289 -2.82654 -2.82654 -2.82653 147.959 2.23636 
202 rs78909115 -2.84592 -2.84592 -2.84592 -2.84591 -0.395488 
203 rs79752628 -2.83094 -2.83094 -2.83094 -2.83093 -0.306779 
204 rs899097 -inf 422.323 -inf -inf -inf 
205 rs9293650 -inf 418.44 -inf -inf -inf 
206 rs9654426 -inf 423.552 -inf -inf -inf 
207 rs9654428 -inf 2.83837e+06 -inf -inf -inf 
208 rs9654429 -inf 2.83612e+06 -inf -inf -inf 
209 rs965735 -inf 101.611 -inf -inf -inf 
210 rs9763362 -inf 424.449 -inf -inf -inf 
211 rs9918293 -inf 2.84943e+06 -inf -inf -inf 
