# Supplementary material for: Precision medicine for atherosclerotic cardiovascular disease: Integrative genomics maps risk loci and AI‐predicted functional consequences
Source: Clin Transl Med. 2026 Jul 10;16(7):e70732. doi: 10.1002/ctm2.70732 (PMC13351343; doi:10.1002/ctm2.70732)
Supplement: Supplementary file 6 — Supporting Information [file CTM2-16-e70732-s005.zip › HMGCR/FINEMAP/data.config]

rank config prob log10bf odds k prob_norm_k h2 h2_0.95CI mean sd
1 rs10058460,rs1114161,rs16872459,rs4703658,rs57155346 0.241858 1.34689e+07 1 5 0.251469 0.0164697 0.00142621,0.0573547 4.63437e-06,1.64367e-05,1.91321e-05,1.60581e-05,0.000232516 0.0788477,0.115873,0.0887399,0.120908,0.32396
2 rs10058460,rs1114161,rs16872459,rs57155346,rs60445650 0.157435 1.34689e+07 1.53624 5 0.163691 0.0164697 0.00106036,0.0542393 4.6221e-06,1.64014e-05,1.91371e-05,0.000232519,1.58123e-05 0.0788477,0.115873,0.0887399,0.32396,0.120908
3 rs10058460,rs1114161,rs16872436,rs16872459,rs57155346 0.111591 1.34689e+07 2.16736 5 0.116026 0.0164697 0.000974814,0.055065 4.61211e-06,1.63728e-05,1.56123e-05,1.91411e-05,0.000232522 0.0788477,0.115873,0.120908,0.0887399,0.32396
4 rs10058460,rs1114161,rs16872459,rs57155346,rs7448834 0.0591194 1.34689e+07 4.091 5 0.0614688 0.0164185 0.00106738,0.0562351 4.69072e-06,1.65984e-05,1.91091e-05,0.000232499,1.78056e-05 0.0788384,0.115821,0.0887385,0.32396,0.122724
5 rs10058460,rs1114161,rs16872459,rs57155346,rs59628276 0.0400323 1.34689e+07 6.04156 5 0.0416232 0.0164058 0.00132757,0.0546352 4.69845e-06,1.66206e-05,1.91059e-05,0.000232496,1.81293e-05 0.0788361,0.115808,0.0887382,0.32396,0.123194
6 rs10058460,rs1114161,rs12173218,rs16872459,rs57155346 0.0397764 1.34689e+07 6.08043 5 0.0413571 0.0164058 0.00141836,0.0514941 4.69823e-06,1.662e-05,1.81246e-05,1.9106e-05,0.000232497 0.0788361,0.115808,0.123194,0.0887382,0.32396
7 rs10058460,rs1114161,rs16872459,rs57155346 0.0382214 1.34689e+07 6.32781 4 1 0.0123178 0.00105935,0.0391507 3.83233e-06,1.41347e-05,1.94593e-05,0.000232754 0.0786161,0.114569,0.0887057,0.323955
8 rs10058460,rs1114161,rs16872459,rs57155346,rs6890143 0.0353871 1.34689e+07 6.83462 5 0.0367934 0.0164058 0.00112938,0.0547374 4.69413e-06,1.66082e-05,1.91077e-05,0.000232498,1.80389e-05 0.0788361,0.115808,0.0887382,0.32396,0.123194
9 rs10058460,rs1114161,rs16872459,rs57155346,rs6890320 0.0326137 1.34689e+07 7.41583 5 0.0339097 0.0164058 0.00128778,0.0512373 4.69126e-06,1.66e-05,1.91088e-05,0.000232499,1.79787e-05 0.0788361,0.115808,0.0887382,0.32396,0.123194
10 rs10058460,rs1114161,rs16872459,rs17671496,rs57155346 0.0325685 1.34689e+07 7.42611 5 0.0338628 0.0164058 0.00145212,0.0566443 4.69121e-06,1.65998e-05,1.91089e-05,1.79777e-05,0.000232499 0.0788361,0.115808,0.0887382,0.123194,0.32396
11 rs10058460,rs1114161,rs16872459,rs57155346,rs73763033 0.0316688 1.34689e+07 7.63709 5 0.0329273 0.0164058 0.00100454,0.052657 4.69022e-06,1.6597e-05,1.91093e-05,0.000232499,1.7957e-05 0.0788361,0.115808,0.0887382,0.32396,0.123194
12 rs10058460,rs1114161,rs16872459,rs57155346,rs77854289 0.0313632 1.34689e+07 7.7115 5 0.0326096 0.0164058 0.00137947,0.0601141 4.68988e-06,1.6596e-05,1.91094e-05,0.000232499,1.79499e-05 0.0788361,0.115808,0.0887382,0.32396,0.123194
13 rs10058460,rs1114161,rs148221579,rs16872459,rs57155346 0.0311542 1.34689e+07 7.76323 5 0.0323923 0.0164058 0.00127463,0.0486676 4.68965e-06,1.65953e-05,1.79449e-05,1.91095e-05,0.000232499 0.0788361,0.115808,0.123194,0.0887382,0.32396
14 rs10058460,rs1114161,rs1477931,rs16872459,rs57155346 0.0302501 1.34689e+07 7.99527 5 0.0314522 0.0164058 0.00116904,0.054332 4.6886e-06,1.65923e-05,1.79231e-05,1.91099e-05,0.000232499 0.0788361,0.115808,0.123194,0.0887382,0.32396
15 rs10058460,rs1114161,rs16872459,rs17738746,rs57155346 0.0295472 1.34689e+07 8.18547 5 0.0307214 0.0164058 0.00108971,0.0561939 4.68777e-06,1.65899e-05,1.91103e-05,1.79057e-05,0.0002325 0.0788361,0.115808,0.0887382,0.123194,0.32396
16 rs10058460,rs1114161,rs16872459,rs57155346,rs6453116 0.0280599 1.34689e+07 8.61932 5 0.029175 0.0164058 0.00107669,0.0525716 4.68594e-06,1.65847e-05,1.9111e-05,0.0002325,1.78674e-05 0.0788361,0.115808,0.0887382,0.32396,0.123194
17 rs10058460,rs1114161,rs16872459,rs57155346,rs6893216 0.0258173 1.34689e+07 9.36806 5 0.0268432 0.0164058 0.00139792,0.050718 4.68298e-06,1.65762e-05,1.91122e-05,0.000232501,1.78055e-05 0.0788361,0.115808,0.0887382,0.32396,0.123194
18 rs10058460,rs1114161,rs16872459,rs57155346,rs73763035 0.00272185 1.34689e+07 88.8579 5 0.00283001 0.0164599 0.00154012,0.0598007 5.87464e-06,1.34354e-05,2.25329e-05,0.000232147,2.53924e-05 0.0790291,0.114603,0.0895331,0.323964,0.100327
19 rs10058460,rs1114161,rs16872459,rs57155346,rs6896496 0.000110037 1.34689e+07 2197.96 5 0.00011441 0.0162562 0.00137331,0.0539353 4.59691e-06,1.63292e-05,1.91473e-05,0.000232527,1.79635e-05 0.0788089,0.115656,0.0887342,0.323959,0.129443
20 rs10058460,rs1114161,rs16872459,rs57155346,rs77486378 9.07167e-05 1.34689e+07 2666.07 5 9.43218e-05 0.0162562 0.00138958,0.0562351 4.58559e-06,1.62967e-05,1.9152e-05,0.00023253,1.76975e-05 0.0788089,0.115656,0.0887342,0.323959,0.129443
21 rs10058460,rs1114161,rs16872459,rs57155346,rs79752628 8.98016e-05 1.34689e+07 2693.24 5 9.33703e-05 0.0162562 0.00143677,0.051916 4.58499e-06,1.62949e-05,1.91522e-05,0.00023253,1.76834e-05 0.0788089,0.115656,0.0887342,0.323959,0.129443
22 rs10058460,rs1114161,rs16872459,rs17671266,rs57155346 8.0719e-05 1.34689e+07 2996.29 5 8.39267e-05 0.0162562 0.00129974,0.053758 4.57866e-06,1.62768e-05,1.91548e-05,1.75346e-05,0.000232532 0.0788089,0.115656,0.0887342,0.129443,0.323959
23 rs10058460,rs1114161,rs147363300,rs16872459,rs57155346 7.42481e-05 1.34689e+07 3257.42 5 7.71988e-05 0.0162562 0.00132887,0.0540216 4.57365e-06,1.62624e-05,1.7417e-05,1.91568e-05,0.000232534 0.0788089,0.115656,0.129443,0.0887342,0.323959
24 rs10058460,rs1114161,rs16872459,rs57155346,rs78909115 7.32109e-05 1.34689e+07 3303.57 5 7.61203e-05 0.0162562 0.00135339,0.0547608 4.57281e-06,1.626e-05,1.91572e-05,0.000232534,1.73972e-05 0.0788089,0.115656,0.0887342,0.323959,0.129443
25 rs10058460,rs1114161,rs16872459,rs4704181,rs57155346 6.66201e-05 1.34689e+07 3630.4 5 6.92676e-05 0.0162562 0.0012764,0.0545238 4.56711e-06,1.62436e-05,1.91595e-05,1.72633e-05,0.000232536 0.0788089,0.115656,0.0887342,0.129443,0.323959
26 rs10058460,rs1114161,rs16872459,rs57155346,rs61334297 6.5318e-05 1.34689e+07 3702.77 5 6.79138e-05 0.0162562 0.00136236,0.0506188 4.56591e-06,1.62402e-05,1.916e-05,0.000232536,1.72352e-05 0.0788089,0.115656,0.0887342,0.323959,0.129443
27 rs10058460,rs1114161,rs16872459,rs4703656,rs57155346 6.26617e-05 1.34689e+07 3859.73 5 6.51519e-05 0.0162562 0.00145358,0.0518635 4.56339e-06,1.62329e-05,1.9161e-05,1.71758e-05,0.000232537 0.0788089,0.115656,0.0887342,0.129443,0.323959
28 rs10058460,rs1114161,rs16872459,rs57155346,rs74864385 4.81328e-05 1.34689e+07 5024.8 5 5.00456e-05 0.016244 0.00143258,0.0558308 4.55513e-06,1.62093e-05,1.91644e-05,0.000232539,1.7157e-05 0.0788067,0.115643,0.0887338,0.323959,0.13002
29 rs10058460,rs1114161,rs16872459,rs1833722,rs57155346 3.85259e-05 1.34689e+07 6277.79 5 4.0057e-05 0.0162562 0.00159467,0.0518911 4.53309e-06,1.6146e-05,1.91734e-05,1.6464e-05,0.000232546 0.0788089,0.115656,0.0887342,0.129443,0.323959
30 rs10058460,rs1114161,rs142139627,rs16872459,rs57155346 5.51811e-06 1.34689e+07 43829.8 5 5.7374e-06 0.0158031 0.00131397,0.0468029 4.92286e-06,1.35358e-05,2.61427e-05,2.09912e-05,0.000229178 0.078735,0.114473,0.125358,0.0890293,0.323662
31 rs10058460,rs1114161,rs149109924,rs16872459,rs57155346 3.58083e-06 1.34689e+07 67542.2 5 3.72314e-06 0.0155701 0.00181123,0.0458404 4.75521e-06,1.38187e-05,3.33125e-05,2.08482e-05,0.00023248 0.0787385,0.114579,0.158396,0.0889512,0.323958
32 rs10058460,rs1114161,rs16872459,rs57155346,rs76969488 2.2524e-06 1.34689e+07 107378 5 2.34191e-06 0.0157582 0.00143824,0.0524946 4.40294e-06,1.57724e-05,1.92265e-05,0.000232584,2.38875e-05 0.0787183,0.115146,0.0887208,0.323957,0.167919
33 rs10058460,rs1114161,rs16872459,rs4704187,rs57155346 1.32143e-06 1.34689e+07 183027 5 1.37394e-06 0.0165627 0.00154139,0.0614969 7.05197e-06,1.63591e-05,2.21096e-05,2.32523e-05,0.000234686 0.0793354,0.114806,0.0891386,0.076981,0.324018
34 rs10058460,rs1114161,rs150819442,rs16872459,rs57155346 7.78187e-07 1.34689e+07 310796 5 8.09112e-07 0.0152574 0.001813,0.0453383 4.09489e-06,1.38204e-05,4.64516e-05,1.97443e-05,0.000229425 0.0785586,0.114459,0.286243,0.0886753,0.323658
35 rs10058460,rs1114161,rs16872459,rs57155346,rs75041892 4.20061e-07 1.34689e+07 575767 5 4.36754e-07 0.0154809 0.0016049,0.0463311 4.38428e-06,1.39457e-05,2.029e-05,0.00023259,2.57344e-05 0.0787093,0.114577,0.0888927,0.323957,0.178528
36 rs10058460,rs1114161,rs112124352,rs16872459,rs57155346 4.0885e-07 1.34689e+07 591556 5 4.25097e-07 0.0154809 0.0015999,0.0442445 4.38003e-06,1.39472e-05,2.55361e-05,2.02836e-05,0.000232591 0.0787093,0.114577,0.178528,0.0888927,0.323957
37 rs10058460,rs1114161,rs113748405,rs16872459,rs57155346 3.7275e-07 1.34689e+07 648846 5 3.87563e-07 0.0154809 0.00165978,0.0458235 4.36517e-06,1.39522e-05,2.48433e-05,2.02612e-05,0.000232596 0.0787093,0.114577,0.178528,0.0888927,0.323957
38 rs10058460,rs1114161,rs115611546,rs16872459,rs57155346 1.54993e-07 1.34689e+07 1.56044e+06 5 1.61152e-07 0.015483 0.00145782,0.0489146 4.00189e-06,1.46214e-05,1.34622e-05,1.93901e-05,0.000232704 0.0786683,0.114864,0.227462,0.0887134,0.323956
39 rs10058460,rs1114161,rs16872459,rs57155346,rs61185420 1.48779e-07 1.34689e+07 1.62561e+06 5 1.54692e-07 0.0156027 0.00165913,0.0482095 3.75549e-06,1.4161e-05,1.93436e-05,0.000232777,-2.56679e-06 0.0787491,0.11458,0.0889725,0.323958,0.15283
40 rs10058460,rs1114161,rs16872459,rs57155346,rs7730287 1.15675e-07 1.34689e+07 2.09084e+06 5 1.20272e-07 0.0156027 0.00173162,0.0488808 4.10687e-06,1.40407e-05,1.98725e-05,0.000232672,9.17013e-06 0.0787491,0.11458,0.0889725,0.323958,0.15283
41 rs10058460,rs1114161,rs141439237,rs16872459,rs57155346 1.1238e-07 1.34689e+07 2.15215e+06 5 1.16846e-07 0.0153826 0.00170878,0.0445029 3.80523e-06,1.4144e-05,-1.89539e-06,1.94185e-05,0.000232762 0.0786771,0.114574,0.216618,0.0888281,0.323956
42 rs10058460,rs1114161,rs11739870,rs16872459,rs57155346 9.74116e-08 1.34689e+07 2.48284e+06 5 1.01283e-07 0.0152266 0.00184994,0.0431456 3.89952e-06,1.41811e-05,-1.10065e-05,1.95146e-05,0.000232794 0.078632,0.114575,0.259481,0.0887153,0.323956
43 rs10058460,rs1114161,rs113214177,rs16872459,rs57155346 9.65162e-08 1.34689e+07 2.50588e+06 5 1.00352e-07 0.0152422 0.00153207,0.0472559 3.9056e-06,1.41853e-05,-8.00155e-06,1.95196e-05,0.000232798 0.0786403,0.114577,0.213095,0.0887202,0.323957
44 rs10058460,rs16872459,rs4704178,rs57155346,rs60445650 0 1.33193e+07 inf 5 0 0.0163992 0.00124101,0.048305 4.45741e-06,1.88635e-05,1.56836e-05,0.000229025,1.54705e-05 0.0787414,0.0886343,0.115707,0.323636,0.120735
45 rs10058460,rs16872459,rs4704178,rs57155346,rs7448834 0 1.33193e+07 inf 5 0 0.0163491 0.00129587,0.0508131 4.52402e-06,1.88363e-05,1.58749e-05,0.000229005,1.74331e-05 0.0787325,0.0886329,0.115656,0.323635,0.12255
46 rs10058460,rs16872459,rs4704178,rs57155346,rs59628276 0 1.33193e+07 inf 5 0 0.0163367 0.00123432,0.0556232 4.53155e-06,1.88332e-05,1.58966e-05,0.000229003,1.7752e-05 0.0787302,0.0886326,0.115644,0.323635,0.123021
47 rs10058460,rs16872459,rs4704178,rs57155346,rs6890143 0 1.33193e+07 inf 5 0 0.0163367 0.0016366,0.0567876 4.52737e-06,1.88349e-05,1.58846e-05,0.000229004,1.7663e-05 0.0787302,0.0886326,0.115644,0.323635,0.123021
48 rs10058460,rs16872459,rs4704178,rs57155346,rs6890320 0 1.33193e+07 inf 5 0 0.0163367 0.00129003,0.0545704 4.52459e-06,1.8836e-05,1.58766e-05,0.000229005,1.76038e-05 0.0787302,0.0886326,0.115644,0.323635,0.123021
49 rs10058460,rs16872459,rs4704178,rs57155346,rs73763033 0 1.33193e+07 inf 5 0 0.0163367 0.00120913,0.0554505 4.52359e-06,1.88364e-05,1.58737e-05,0.000229005,1.75824e-05 0.0787302,0.0886326,0.115644,0.323635,0.123021
50 rs10058460,rs16872459,rs4704178,rs57155346,rs77854289 0 1.33193e+07 inf 5 0 0.0163367 0.00110036,0.0515529 4.52325e-06,1.88366e-05,1.58727e-05,0.000229005,1.75754e-05 0.0787302,0.0886326,0.115644,0.323635,0.123021
51 rs10058460,rs16872459,rs4704178,rs57155346,rs6453116 0 1.33193e+07 inf 5 0 0.0163367 0.00140035,0.0529619 4.51944e-06,1.88381e-05,1.58618e-05,0.000229006,1.74943e-05 0.0787302,0.0886326,0.115644,0.323635,0.123021
52 rs10058460,rs16872459,rs4704178,rs57155346,rs6893216 0 1.33193e+07 inf 5 0 0.0163367 0.00131952,0.0513235 4.51658e-06,1.88393e-05,1.58536e-05,0.000229007,1.74333e-05 0.0787302,0.0886326,0.115644,0.323635,0.123021
53 rs10058460,rs16872459,rs4704178,rs57155346 0 1.33193e+07 inf 4 0 0.0122799 0.000864279,0.0376612 3.69769e-06,1.91747e-05,1.35008e-05,0.000229252 0.0785179,0.088601,0.114446,0.323631
54 rs10058460,rs16872459,rs2335107,rs57155346,rs60445650 0 1.3276e+07 inf 5 0 0.0164164 0.0012991,0.0508132 4.48474e-06,1.89358e-05,1.56221e-05,0.000229885,1.55173e-05 0.0787674,0.0886601,0.115747,0.323715,0.120777
55 rs10058460,rs16872459,rs2335107,rs57155346,rs7448834 0 1.3276e+07 inf 5 0 0.0163661 0.00147716,0.0519518 4.55191e-06,1.89083e-05,1.5815e-05,0.000229865,1.74877e-05 0.0787584,0.0886588,0.115697,0.323715,0.122593
56 rs10058460,rs16872459,rs2335107,rs57155346,rs59628276 0 1.3276e+07 inf 5 0 0.0163536 0.00113782,0.0570733 4.55951e-06,1.89052e-05,1.58368e-05,0.000229863,1.78078e-05 0.0787561,0.0886585,0.115684,0.323715,0.123063
57 rs10058460,rs16872459,rs2335107,rs57155346,rs6890143 0 1.3276e+07 inf 5 0 0.0163536 0.00136441,0.0532259 4.55529e-06,1.89069e-05,1.58247e-05,0.000229864,1.77184e-05 0.0787561,0.0886585,0.115684,0.323715,0.123063
58 rs10058460,rs16872459,rs2335107,rs57155346,rs6890320 0 1.3276e+07 inf 5 0 0.0163536 0.0014962,0.0568868 4.55249e-06,1.89081e-05,1.58167e-05,0.000229865,1.7659e-05 0.0787561,0.0886585,0.115684,0.323715,0.123063
59 rs10058460,rs16872459,rs2335107,rs57155346,rs73763033 0 1.3276e+07 inf 5 0 0.0163536 0.00113781,0.0511325 4.55148e-06,1.89085e-05,1.58138e-05,0.000229865,1.76375e-05 0.0787561,0.0886585,0.115684,0.323715,0.123063
60 rs10058460,rs16872459,rs2335107,rs57155346,rs77854289 0 1.3276e+07 inf 5 0 0.0163536 0.00119269,0.0541506 4.55115e-06,1.89086e-05,1.58128e-05,0.000229865,1.76305e-05 0.0787561,0.0886585,0.115684,0.323715,0.123063
61 rs10058460,rs16872459,rs2335107,rs57155346,rs6453116 0 1.3276e+07 inf 5 0 0.0163536 0.00122044,0.0522402 4.54731e-06,1.89102e-05,1.58018e-05,0.000229866,1.7549e-05 0.0787561,0.0886585,0.115684,0.323715,0.123063
62 rs10058460,rs16872459,rs2335107,rs57155346,rs6893216 0 1.3276e+07 inf 5 0 0.0163536 0.00132388,0.0560677 4.54442e-06,1.89114e-05,1.57935e-05,0.000229867,1.74878e-05 0.0787561,0.0886585,0.115684,0.323715,0.123063
63 rs10058460,rs16872459,rs2335107,rs57155346 0 1.32759e+07 inf 4 0 0.0122892 0.00074876,0.0427724 3.71954e-06,1.92489e-05,1.34241e-05,0.000230113 0.0785419,0.0886266,0.114476,0.32371
64 rs10058460,rs1114161,rs2219745,rs4703658,rs57155346 0 1.32684e+07 inf 5 0 0.0165516 0.00125739,0.0535675 4.76738e-06,1.67762e-05,1.91022e-05,1.63955e-05,0.000236573 0.0789711,0.116067,0.0888622,0.121108,0.324335
65 rs10058460,rs1114161,rs2219745,rs57155346,rs60445650 0 1.32684e+07 inf 5 0 0.0165516 0.00121177,0.0515482 4.75464e-06,1.67397e-05,1.91074e-05,0.000236577,1.61451e-05 0.0789711,0.116067,0.0888622,0.324335,0.121108
66 rs10058460,rs1114161,rs16872436,rs2219745,rs57155346 0 1.32684e+07 inf 5 0 0.0165516 0.0012884,0.0560723 4.74427e-06,1.671e-05,1.59415e-05,1.91116e-05,0.00023658 0.0789711,0.116067,0.121108,0.0888622,0.324335
67 rs10058460,rs1114161,rs2219745,rs57155346,rs7448834 0 1.32684e+07 inf 5 0 0.0164992 0.00115318,0.0518242 4.82577e-06,1.69436e-05,1.90785e-05,0.000236556,1.81743e-05 0.0789614,0.116012,0.0888608,0.324335,0.122925
68 rs10058460,rs1114161,rs2219745,rs57155346 0 1.32684e+07 inf 4 0 0.0123618 0.000806239,0.0370981 3.93254e-06,1.43829e-05,1.94413e-05,0.00023682 0.0787299,0.114712,0.0888269,0.32433
69 rs10058460,rs1114161,rs2219745,rs57155346,rs59628276 0 1.32684e+07 inf 5 0 0.0164862 0.00143858,0.0512697 4.83377e-06,1.69665e-05,1.90753e-05,0.000236553,1.85038e-05 0.078959,0.115999,0.0888605,0.324335,0.123396
70 rs10058460,rs1114161,rs12173218,rs2219745,rs57155346 0 1.32684e+07 inf 5 0 0.0164862 0.00135845,0.0608701 4.83354e-06,1.69659e-05,1.8499e-05,1.90754e-05,0.000236553 0.078959,0.115999,0.123396,0.0888605,0.324335
71 rs10058460,rs1114161,rs2219745,rs57155346,rs6890143 0 1.32684e+07 inf 5 0 0.0164862 0.00126762,0.0552036 4.82928e-06,1.69537e-05,1.90771e-05,0.000236555,1.84117e-05 0.078959,0.115999,0.0888605,0.324335,0.123396
72 rs10058460,rs1114161,rs2219745,rs57155346,rs6890320 0 1.32684e+07 inf 5 0 0.0164862 0.00117004,0.0569059 4.8263e-06,1.69451e-05,1.90783e-05,0.000236555,1.83504e-05 0.078959,0.115999,0.0888605,0.324335,0.123396
73 rs10058460,rs1114161,rs17671496,rs2219745,rs57155346 0 1.32684e+07 inf 5 0 0.0164862 0.00132202,0.0566836 4.82625e-06,1.6945e-05,1.83494e-05,1.90783e-05,0.000236555 0.078959,0.115999,0.123396,0.0888605,0.324335
74 rs10058460,rs1114161,rs2219745,rs57155346,rs73763033 0 1.32684e+07 inf 5 0 0.0164862 0.00137147,0.0542148 4.82523e-06,1.6942e-05,1.90787e-05,0.000236556,1.83283e-05 0.078959,0.115999,0.0888605,0.324335,0.123396
75 rs10058460,rs1114161,rs2219745,rs57155346,rs77854289 0 1.32684e+07 inf 5 0 0.0164862 0.00133588,0.0552157 4.82487e-06,1.6941e-05,1.90789e-05,0.000236556,1.8321e-05 0.078959,0.115999,0.0888605,0.324335,0.123396
76 rs10058460,rs1114161,rs148221579,rs2219745,rs57155346 0 1.32684e+07 inf 5 0 0.0164862 0.00137969,0.0561011 4.82462e-06,1.69403e-05,1.8316e-05,1.9079e-05,0.000236556 0.078959,0.115999,0.123396,0.0888605,0.324335
77 rs10058460,rs1114161,rs1477931,rs2219745,rs57155346 0 1.32684e+07 inf 5 0 0.0164862 0.00128926,0.05644 4.82354e-06,1.69372e-05,1.82938e-05,1.90794e-05,0.000236556 0.078959,0.115999,0.123396,0.0888605,0.324335
78 rs10058460,rs1114161,rs17738746,rs2219745,rs57155346 0 1.32684e+07 inf 5 0 0.0164862 0.00135465,0.051613 4.82268e-06,1.69347e-05,1.82761e-05,1.90798e-05,0.000236556 0.078959,0.115999,0.123396,0.0888605,0.324335
79 rs10058460,rs1114161,rs2219745,rs57155346,rs6453116 0 1.32684e+07 inf 5 0 0.0164862 0.00144972,0.0550364 4.82078e-06,1.69293e-05,1.90805e-05,0.000236557,1.82371e-05 0.078959,0.115999,0.0888605,0.324335,0.123396
80 rs10058460,rs1114161,rs2219745,rs57155346,rs6893216 0 1.32684e+07 inf 5 0 0.0164862 0.00159829,0.0518986 4.81771e-06,1.69205e-05,1.90818e-05,0.000236558,1.81739e-05 0.078959,0.115999,0.0888605,0.324335,0.123396
81 rs10058460,rs1114161,rs4703658,rs57155346,rs75159672 0 1.32621e+07 inf 5 0 0.0165934 0.00126355,0.0605093 4.8515e-06,1.6943e-05,1.65612e-05,0.000238627,1.92538e-05 0.0790339,0.116165,0.121211,0.324525,0.0889244
82 rs10058460,rs1114161,rs57155346,rs60445650,rs75159672 0 1.32621e+07 inf 5 0 0.0165934 0.0014797,0.0557319 4.83851e-06,1.69058e-05,0.000238631,1.63086e-05,1.92591e-05 0.0790339,0.116165,0.324525,0.121211,0.0889244
83 rs10058460,rs1114161,rs16872436,rs57155346,rs75159672 0 1.32621e+07 inf 5 0 0.0165934 0.00146885,0.0527522 4.82794e-06,1.68755e-05,1.6103e-05,0.000238634,1.92633e-05 0.0790339,0.116165,0.121211,0.324525,0.0889244
84 rs10058460,rs1114161,rs57155346,rs7448834,rs75159672 0 1.32621e+07 inf 5 0 0.0165403 0.0013219,0.0537982 4.91095e-06,1.71133e-05,0.00023861,1.8356e-05,1.92297e-05 0.0790241,0.11611,0.324525,0.123027,0.088923
85 rs10058460,rs1114161,rs57155346,rs75159672 0 1.32621e+07 inf 4 0 0.0123842 0.000787713,0.0386683 4.00002e-06,1.45035e-05,0.000238878,1.95988e-05 0.0787879,0.114785,0.32452,0.0888886
86 rs10058460,rs1114161,rs57155346,rs59628276,rs75159672 0 1.32621e+07 inf 5 0 0.0165271 0.00123213,0.0503888 4.91909e-06,1.71367e-05,0.000238607,1.86884e-05,1.92264e-05 0.0790216,0.116096,0.324525,0.123498,0.0889226
87 rs10058460,rs1114161,rs12173218,rs57155346,rs75159672 0 1.32621e+07 inf 5 0 0.0165271 0.00138549,0.0570992 4.91886e-06,1.7136e-05,1.86836e-05,0.000238607,1.92265e-05 0.0790216,0.116096,0.123498,0.324525,0.0889226
88 rs10058460,rs1114161,rs57155346,rs6890143,rs75159672 0 1.32621e+07 inf 5 0 0.0165271 0.00110665,0.0557908 4.91452e-06,1.71236e-05,0.000238609,1.85954e-05,1.92283e-05 0.0790216,0.116096,0.324525,0.123498,0.0889226
89 rs10058460,rs1114161,rs57155346,rs6890320,rs75159672 0 1.32621e+07 inf 5 0 0.0165271 0.00127462,0.0542732 4.91148e-06,1.71149e-05,0.00023861,1.85336e-05,1.92295e-05 0.0790216,0.116096,0.324525,0.123498,0.0889226
90 rs10058460,rs1114161,rs17671496,rs57155346,rs75159672 0 1.32621e+07 inf 5 0 0.0165271 0.00117835,0.048423 4.91143e-06,1.71147e-05,1.85326e-05,0.00023861,1.92295e-05 0.0790216,0.116096,0.123498,0.324525,0.0889226
91 rs10058460,rs1114161,rs57155346,rs73763033,rs75159672 0 1.32621e+07 inf 5 0 0.0165271 0.00118568,0.0520879 4.91039e-06,1.71117e-05,0.00023861,1.85113e-05,1.92299e-05 0.0790216,0.116096,0.324525,0.123498,0.0889226
92 rs10058460,rs1114161,rs57155346,rs75159672,rs77854289 0 1.32621e+07 inf 5 0 0.0165271 0.00109192,0.052079 4.91002e-06,1.71107e-05,0.00023861,1.92301e-05,1.8504e-05 0.0790216,0.116096,0.324525,0.0889226,0.123498
93 rs10058460,rs1114161,rs148221579,rs57155346,rs75159672 0 1.32621e+07 inf 5 0 0.0165271 0.00147579,0.059625 4.90977e-06,1.711e-05,1.84989e-05,0.00023861,1.92302e-05 0.0790216,0.116096,0.123498,0.324525,0.0889226
94 rs10058460,rs1114161,rs1477931,rs57155346,rs75159672 0 1.32621e+07 inf 5 0 0.0165271 0.00135148,0.0544348 4.90867e-06,1.71068e-05,1.84765e-05,0.00023861,1.92306e-05 0.0790216,0.116096,0.123498,0.324525,0.0889226
95 rs10058460,rs1114161,rs17738746,rs57155346,rs75159672 0 1.32621e+07 inf 5 0 0.0165271 0.00152088,0.0604112 4.90779e-06,1.71043e-05,1.84586e-05,0.000238611,1.9231e-05 0.0790216,0.116096,0.123498,0.324525,0.0889226
96 rs10058460,rs1114161,rs57155346,rs6453116,rs75159672 0 1.32621e+07 inf 5 0 0.0165271 0.00151278,0.0544396 4.90586e-06,1.70987e-05,0.000238611,1.84192e-05,1.92318e-05 0.0790216,0.116096,0.324525,0.123498,0.0889226
97 rs10058460,rs1114161,rs57155346,rs6893216,rs75159672 0 1.32621e+07 inf 5 0 0.0165271 0.00119247,0.0527304 4.90272e-06,1.70898e-05,0.000238612,1.83555e-05,1.92331e-05 0.0790216,0.116096,0.324525,0.123498,0.0889226
98 rs10058460,rs1114161,rs113274378,rs4703658,rs57155346 0 1.32447e+07 inf 5 0 0.0165615 0.00120705,0.0569447 4.7835e-06,1.68172e-05,1.90985e-05,1.64362e-05,0.000237061 0.078986,0.11609,0.088877,0.121133,0.32438
99 rs10058460,rs1114161,rs113274378,rs57155346,rs60445650 0 1.32447e+07 inf 5 0 0.0165615 0.00115415,0.0551605 4.77069e-06,1.67805e-05,1.91036e-05,0.000237065,1.61853e-05 0.078986,0.11609,0.088877,0.32438,0.121133
100 rs10058460,rs1114161,rs113274378,rs16872436,rs57155346 0 1.32447e+07 inf 5 0 0.0165615 0.00123329,0.0587215 4.76027e-06,1.67507e-05,1.91079e-05,1.59812e-05,0.000237068 0.078986,0.11609,0.088877,0.121133,0.32438
101 rs10058460,rs1114161,rs113274378,rs57155346,rs7448834 0 1.32447e+07 inf 5 0 0.0165089 0.00093292,0.0517483 4.84213e-06,1.69853e-05,1.90747e-05,0.000237043,1.82189e-05 0.0789762,0.116036,0.0888755,0.32438,0.122949
102 rs10058460,rs1114161,rs113274378,rs57155346 0 1.32447e+07 inf 4 0 0.0123671 0.000824488,0.0369846 3.94465e-06,1.44128e-05,1.94389e-05,0.000237309 0.0787437,0.11473,0.0888415,0.324375
103 rs10058460,rs1114161,rs113274378,rs57155346,rs59628276 0 1.32447e+07 inf 5 0 0.0164959 0.00145297,0.0606776 4.85016e-06,1.70083e-05,1.90714e-05,0.000237041,1.8549e-05 0.0789738,0.116022,0.0888752,0.32438,0.12342
104 rs10058460,rs1114161,rs113274378,rs12173218,rs57155346 0 1.32447e+07 inf 5 0 0.0164959 0.0011425,0.0540089 4.84993e-06,1.70077e-05,1.90715e-05,1.85442e-05,0.000237041 0.0789738,0.116022,0.0888752,0.12342,0.32438
105 rs10058460,rs1114161,rs113274378,rs57155346,rs6890143 0 1.32447e+07 inf 5 0 0.0164959 0.00152857,0.0541897 4.84566e-06,1.69954e-05,1.90732e-05,0.000237042,1.84567e-05 0.0789738,0.116022,0.0888752,0.32438,0.12342
106 rs10058460,rs1114161,rs113274378,rs57155346,rs6890320 0 1.32447e+07 inf 5 0 0.0164959 0.00137016,0.0595033 4.84266e-06,1.69868e-05,1.90744e-05,0.000237043,1.83953e-05 0.0789738,0.116022,0.0888752,0.32438,0.12342
107 rs10058460,rs1114161,rs113274378,rs17671496,rs57155346 0 1.32447e+07 inf 5 0 0.0164959 0.001292,0.0529361 4.84261e-06,1.69867e-05,1.90745e-05,1.83943e-05,0.000237043 0.0789738,0.116022,0.0888752,0.12342,0.32438
108 rs10058460,rs1114161,rs113274378,rs57155346,rs73763033 0 1.32447e+07 inf 5 0 0.0164959 0.0010982,0.0515296 4.84158e-06,1.69837e-05,1.90749e-05,0.000237044,1.83732e-05 0.0789738,0.116022,0.0888752,0.32438,0.12342
109 rs10058460,rs1114161,rs113274378,rs57155346,rs77854289 0 1.32447e+07 inf 5 0 0.0164959 0.00145867,0.0586597 4.84122e-06,1.69827e-05,1.9075e-05,0.000237044,1.83658e-05 0.0789738,0.116022,0.0888752,0.32438,0.12342
110 rs10058460,rs1114161,rs113274378,rs148221579,rs57155346 0 1.32447e+07 inf 5 0 0.0164959 0.00146068,0.0513488 4.84098e-06,1.6982e-05,1.90751e-05,1.83608e-05,0.000237044 0.0789738,0.116022,0.0888752,0.12342,0.32438
111 rs10058460,rs1114161,rs113274378,rs1477931,rs57155346 0 1.32447e+07 inf 5 0 0.0164959 0.00139289,0.0546921 4.83989e-06,1.69789e-05,1.90756e-05,1.83386e-05,0.000237044 0.0789738,0.116022,0.0888752,0.12342,0.32438
112 rs10058460,rs1114161,rs113274378,rs17738746,rs57155346 0 1.32447e+07 inf 5 0 0.0164959 0.00137649,0.0607399 4.83902e-06,1.69764e-05,1.90759e-05,1.83208e-05,0.000237044 0.0789738,0.116022,0.0888752,0.12342,0.32438
113 rs10058460,rs1114161,rs113274378,rs57155346,rs6453116 0 1.32447e+07 inf 5 0 0.0164959 0.00138951,0.0562352 4.83712e-06,1.69709e-05,1.90767e-05,0.000237045,1.82817e-05 0.0789738,0.116022,0.0888752,0.32438,0.12342
114 rs10058460,rs1114161,rs113274378,rs57155346,rs6893216 0 1.32447e+07 inf 5 0 0.0164959 0.00144988,0.0549426 4.83403e-06,1.69621e-05,1.90779e-05,0.000237046,1.82184e-05 0.0789738,0.116022,0.0888752,0.32438,0.12342
115 rs10058460,rs1114161,rs113274378,rs57155346,rs73763035 0 1.32447e+07 inf 5 0 0.0165537 0.00156048,0.0574544 6.07526e-06,1.36874e-05,2.26426e-05,0.000236679,2.59095e-05 0.0791763,0.114764,0.0897066,0.324384,0.100513
116 rs10058460,rs1114161,rs113274378,rs57155346,rs6896496 0 1.32447e+07 inf 5 0 0.016342 0.00127557,0.0524374 4.74388e-06,1.67037e-05,1.91145e-05,0.000237072,1.83766e-05 0.0789454,0.115863,0.088871,0.324379,0.129672
117 rs10058460,rs1114161,rs113274378,rs57155346,rs77486378 0 1.32447e+07 inf 5 0 0.016342 0.00127274,0.0559755 4.73207e-06,1.66698e-05,1.91193e-05,0.000237076,1.81051e-05 0.0789454,0.115863,0.088871,0.324379,0.129672
118 rs10058460,rs1114161,rs113274378,rs57155346,rs79752628 0 1.32447e+07 inf 5 0 0.016342 0.00161067,0.0511514 4.73145e-06,1.6668e-05,1.91196e-05,0.000237076,1.80907e-05 0.0789454,0.115863,0.088871,0.324379,0.129672
119 rs10058460,rs1114161,rs113274378,rs17671266,rs57155346 0 1.32447e+07 inf 5 0 0.016342 0.00148861,0.0550778 4.72484e-06,1.66491e-05,1.91223e-05,1.79388e-05,0.000237078 0.0789454,0.115863,0.088871,0.129672,0.324379
120 rs10058460,rs1114161,rs113274378,rs147363300,rs57155346 0 1.32447e+07 inf 5 0 0.016342 0.00132007,0.0535024 4.71963e-06,1.66342e-05,1.91244e-05,1.78189e-05,0.00023708 0.0789454,0.115863,0.088871,0.129672,0.324379
121 rs10058460,rs1114161,rs113274378,rs57155346,rs78909115 0 1.32447e+07 inf 5 0 0.016342 0.00131981,0.0507499 4.71874e-06,1.66316e-05,1.91247e-05,0.00023708,1.77986e-05 0.0789454,0.115863,0.088871,0.324379,0.129672
122 rs10058460,rs1114161,rs113274378,rs4704181,rs57155346 0 1.32447e+07 inf 5 0 0.016342 0.0016247,0.0563295 4.7128e-06,1.66146e-05,1.91271e-05,1.7662e-05,0.000237082 0.0789454,0.115863,0.088871,0.129672,0.324379
123 rs10058460,rs1114161,rs113274378,rs57155346,rs61334297 0 1.32447e+07 inf 5 0 0.016342 0.00151132,0.0524349 4.71155e-06,1.6611e-05,1.91277e-05,0.000237082,1.76333e-05 0.0789454,0.115863,0.088871,0.324379,0.129672
124 rs10058460,rs1114161,rs113274378,rs4703656,rs57155346 0 1.32447e+07 inf 5 0 0.016342 0.00128856,0.0539261 4.70892e-06,1.66035e-05,1.91287e-05,1.75727e-05,0.000237083 0.0789454,0.115863,0.088871,0.129672,0.324379
125 rs10058460,rs1114161,rs113274378,rs57155346,rs74864385 0 1.32447e+07 inf 5 0 0.0163294 0.00142649,0.048041 4.70029e-06,1.65787e-05,1.91322e-05,0.000237085,1.75533e-05 0.078943,0.11585,0.0888707,0.324379,0.130249
126 rs10058460,rs1114161,rs113274378,rs1833722,rs57155346 0 1.32447e+07 inf 5 0 0.016342 0.00129307,0.0518856 4.67733e-06,1.65129e-05,1.91415e-05,1.68462e-05,0.000237092 0.0789454,0.115863,0.088871,0.129672,0.324379
127 rs10058460,rs1114161,rs113274378,rs142139627,rs57155346 0 1.32447e+07 inf 5 0 0.0159321 0.00151744,0.0544964 5.23139e-06,1.39747e-05,2.13737e-05,2.70821e-05,0.000236928 0.0789698,0.114748,0.0892942,0.125697,0.32438
128 rs10058460,rs1114161,rs113274378,rs149109924,rs57155346 0 1.32447e+07 inf 5 0 0.0156374 0.00161955,0.0479642 4.90677e-06,1.40853e-05,2.08856e-05,3.39675e-05,0.000237024 0.0788717,0.11474,0.089098,0.158626,0.324378
129 rs10058460,rs1114161,rs113274378,rs57155346,rs76969488 0 1.32447e+07 inf 5 0 0.01583 0.00185471,0.0524632 4.54044e-06,1.61205e-05,1.91971e-05,0.000237133,2.44087e-05 0.0788506,0.115331,0.0888572,0.324377,0.168177
130 rs10058460,rs1114161,rs113274378,rs4704187,rs57155346 0 1.32447e+07 inf 5 0 0.0166606 0.00144536,0.0563784 7.31031e-06,1.67373e-05,2.22101e-05,2.37792e-05,0.000239327 0.0794967,0.114977,0.089295,0.0771275,0.324441
131 rs10058460,rs1114161,rs113274378,rs150819442,rs57155346 0 1.32447e+07 inf 5 0 0.0153591 0.00164609,0.0464801 4.33983e-06,1.42783e-05,2.00331e-05,4.80562e-05,0.000237192 0.078779,0.114732,0.0889123,0.286894,0.324376
132 rs10058460,rs1114161,rs113274378,rs57155346,rs75041892 0 1.32447e+07 inf 5 0 0.0155457 0.00185238,0.0434921 4.51999e-06,1.42169e-05,2.0304e-05,0.000237139,2.62367e-05 0.0788412,0.114737,0.0890369,0.324377,0.17878
133 rs10058460,rs1114161,rs112124352,rs113274378,rs57155346 0 1.32447e+07 inf 5 0 0.0155457 0.00177188,0.0477812 4.51556e-06,1.42184e-05,2.60345e-05,2.02974e-05,0.00023714 0.0788412,0.114737,0.17878,0.0890369,0.324377
134 rs10058460,rs1114161,rs113274378,rs113748405,rs57155346 0 1.32447e+07 inf 5 0 0.0155457 0.00149136,0.0470995 4.50006e-06,1.42237e-05,2.02741e-05,2.5328e-05,0.000237145 0.0788412,0.114737,0.0890369,0.17878,0.324377
135 rs10058460,rs1114161,rs113274378,rs115611546,rs57155346 0 1.32447e+07 inf 5 0 0.0155473 0.00143457,0.0484516 4.12187e-06,1.49208e-05,1.9367e-05,1.37694e-05,0.000237256 0.0787982,0.115037,0.0888495,0.227783,0.324376
136 rs10058460,rs1114161,rs113274378,rs57155346,rs61185420 0 1.32447e+07 inf 5 0 0.0156709 0.00172864,0.0467213 3.86429e-06,1.44402e-05,1.93181e-05,0.000237332,-2.6254e-06 0.0788829,0.114741,0.0891204,0.324378,0.153054
137 rs10058460,rs1114161,rs113274378,rs57155346,rs7730287 0 1.32447e+07 inf 5 0 0.0156709 0.00179031,0.0482602 4.2307e-06,1.43154e-05,1.9869e-05,0.000237224,9.34527e-06 0.0788829,0.114741,0.0891204,0.324378,0.153054
138 rs10058460,rs1114161,rs113274378,rs141439237,rs57155346 0 1.32447e+07 inf 5 0 0.0154446 0.00156405,0.0432234 3.91629e-06,1.44225e-05,1.93963e-05,-1.93994e-06,0.000237317 0.0788075,0.114735,0.0889694,0.216914,0.324376
139 rs10058460,rs1114161,rs113274378,rs11739870,rs57155346 0 1.32447e+07 inf 5 0 0.0152842 0.00160818,0.04214 4.01481e-06,1.44613e-05,1.94967e-05,-1.12435e-05,0.000237351 0.0787603,0.114735,0.0888516,0.259818,0.324376
140 rs10058460,rs1114161,rs113214177,rs113274378,rs57155346 0 1.32447e+07 inf 5 0 0.0153002 0.00167841,0.043967 4.02122e-06,1.44657e-05,-8.18012e-06,1.9502e-05,0.000237355 0.078769,0.114738,0.213373,0.0888568,0.324377
141 rs10058460,rs10474429,rs1114161,rs4703658,rs57155346 0 1.32441e+07 inf 5 0 0.0164291 0.00100956,0.057345 4.51695e-06,1.85798e-05,1.62902e-05,1.59128e-05,0.000230516 0.0787866,0.0886792,0.115777,0.120808,0.323774
142 rs10058460,rs10474429,rs1114161,rs57155346,rs60445650 0 1.32441e+07 inf 5 0 0.0164291 0.00140007,0.0537353 4.5049e-06,1.85847e-05,1.62556e-05,0.00023052,1.56692e-05 0.0787866,0.0886792,0.115777,0.323774,0.120808
143 rs10058460,rs10474429,rs1114161,rs16872436,rs57155346 0 1.32441e+07 inf 5 0 0.0164291 0.0012032,0.0520357 4.4951e-06,1.85887e-05,1.62275e-05,1.54711e-05,0.000230523 0.0787866,0.0886792,0.115777,0.120808,0.323774
144 rs10058460,rs10474429,rs1114161,rs57155346,rs7448834 0 1.32441e+07 inf 5 0 0.0163786 0.00124649,0.0603519 4.57226e-06,1.85572e-05,1.64491e-05,0.0002305,1.76446e-05 0.0787775,0.0886779,0.115726,0.323774,0.122624
145 rs10058460,rs10474429,rs1114161,rs57155346 0 1.32441e+07 inf 4 0 0.012296 0.00107848,0.0377715 3.72983e-06,1.89017e-05,1.40298e-05,0.000230751 0.0785597,0.0886456,0.114498,0.323769
146 rs10058460,rs10474429,rs1114161,rs57155346,rs59628276 0 1.32441e+07 inf 5 0 0.0163661 0.00129489,0.0505585 4.57985e-06,1.85541e-05,1.64709e-05,0.000230498,1.79655e-05 0.0787753,0.0886775,0.115714,0.323774,0.123095
147 rs10058460,rs10474429,rs1114161,rs12173218,rs57155346 0 1.32441e+07 inf 5 0 0.0163661 0.00157827,0.0575326 4.57963e-06,1.85542e-05,1.64702e-05,1.79608e-05,0.000230498 0.0787753,0.0886775,0.115714,0.123095,0.323774
148 rs10058460,rs10474429,rs1114161,rs57155346,rs6890143 0 1.32441e+07 inf 5 0 0.0163661 0.00121531,0.058856 4.57561e-06,1.85558e-05,1.64587e-05,0.000230499,1.78758e-05 0.0787753,0.0886775,0.115714,0.323774,0.123095
149 rs10058460,rs10474429,rs1114161,rs57155346,rs6890320 0 1.32441e+07 inf 5 0 0.0163661 0.00141239,0.0541244 4.57279e-06,1.8557e-05,1.64506e-05,0.0002305,1.78163e-05 0.0787753,0.0886775,0.115714,0.323774,0.123095
150 rs10058460,rs10474429,rs1114161,rs17671496,rs57155346 0 1.32441e+07 inf 5 0 0.0163661 0.00117531,0.0544587 4.57274e-06,1.8557e-05,1.64504e-05,1.78152e-05,0.0002305 0.0787753,0.0886775,0.115714,0.123095,0.323774
151 rs10058460,rs10474429,rs1114161,rs57155346,rs73763033 0 1.32441e+07 inf 5 0 0.0163661 0.00150172,0.0530652 4.57177e-06,1.85574e-05,1.64477e-05,0.0002305,1.77947e-05 0.0787753,0.0886775,0.115714,0.323774,0.123095
152 rs10058460,rs10474429,rs1114161,rs57155346,rs77854289 0 1.32441e+07 inf 5 0 0.0163661 0.00119581,0.0486233 4.57144e-06,1.85575e-05,1.64467e-05,0.0002305,1.77876e-05 0.0787753,0.0886775,0.115714,0.323774,0.123095
153 rs10058460,rs10474429,rs1114161,rs148221579,rs57155346 0 1.32441e+07 inf 5 0 0.0163661 0.00125548,0.0476676 4.57121e-06,1.85576e-05,1.6446e-05,1.77828e-05,0.0002305 0.0787753,0.0886775,0.115714,0.123095,0.323774
154 rs10058460,rs10474429,rs1114161,rs1477931,rs57155346 0 1.32441e+07 inf 5 0 0.0163661 0.00108653,0.0591616 4.57018e-06,1.8558e-05,1.64431e-05,1.77612e-05,0.0002305 0.0787753,0.0886775,0.115714,0.123095,0.323774
155 rs10058460,rs10474429,rs1114161,rs17738746,rs57155346 0 1.32441e+07 inf 5 0 0.0163661 0.0013237,0.0546592 4.56937e-06,1.85584e-05,1.64408e-05,1.77439e-05,0.000230501 0.0787753,0.0886775,0.115714,0.123095,0.323774
156 rs10058460,rs10474429,rs1114161,rs57155346,rs6453116 0 1.32441e+07 inf 5 0 0.0163661 0.00138157,0.0524113 4.56757e-06,1.85591e-05,1.64356e-05,0.000230501,1.7706e-05 0.0787753,0.0886775,0.115714,0.323774,0.123095
157 rs10058460,rs10474429,rs1114161,rs57155346,rs6893216 0 1.32441e+07 inf 5 0 0.0163661 0.00134457,0.0504812 4.56467e-06,1.85603e-05,1.64272e-05,0.000230502,1.76445e-05 0.0787753,0.0886775,0.115714,0.323774,0.123095
158 rs10058460,rs1114161,rs4703658,rs57155346,rs75049177 0 1.3238e+07 inf 5 0 0.0166036 0.00130214,0.0553381 4.86823e-06,1.69853e-05,1.66033e-05,0.000239129,1.92499e-05 0.0790493,0.116189,0.121236,0.324571,0.0889396
159 rs10058460,rs1114161,rs57155346,rs60445650,rs75049177 0 1.3238e+07 inf 5 0 0.0166036 0.001188,0.0532753 4.85518e-06,1.69479e-05,0.000239133,1.635e-05,1.92552e-05 0.0790493,0.116189,0.324571,0.121236,0.0889396
160 rs10058460,rs1114161,rs16872436,rs57155346,rs75049177 0 1.3238e+07 inf 5 0 0.0166036 0.00163569,0.0553832 4.84456e-06,1.69175e-05,1.6144e-05,0.000239136,1.92595e-05 0.0790493,0.116189,0.121236,0.324571,0.0889396
161 rs10058460,rs1114161,rs57155346,rs7448834,rs75049177 0 1.3238e+07 inf 5 0 0.0165504 0.00131865,0.0563113 4.92794e-06,1.71563e-05,0.000239111,1.8402e-05,1.92258e-05 0.0790393,0.116134,0.324571,0.123052,0.0889381
162 rs10058460,rs1114161,rs57155346,rs75049177 0 1.3238e+07 inf 4 0 0.0123897 0.000850761,0.0407509 4.01258e-06,1.45342e-05,0.000239381,1.95964e-05 0.078802,0.114803,0.324566,0.0889036
163 rs10058460,rs1114161,rs57155346,rs59628276,rs75049177 0 1.3238e+07 inf 5 0 0.0165371 0.00141037,0.0579761 4.93611e-06,1.71798e-05,0.000239109,1.8735e-05,1.92225e-05 0.0790369,0.11612,0.324571,0.123523,0.0889378
164 rs10058460,rs1114161,rs12173218,rs57155346,rs75049177 0 1.3238e+07 inf 5 0 0.0165371 0.00134555,0.0509026 4.93587e-06,1.71791e-05,1.87302e-05,0.000239109,1.92226e-05 0.0790369,0.11612,0.123523,0.324571,0.0889378
165 rs10058460,rs1114161,rs57155346,rs6890143,rs75049177 0 1.3238e+07 inf 5 0 0.0165371 0.00127355,0.05214 4.93152e-06,1.71666e-05,0.00023911,1.86419e-05,1.92243e-05 0.0790369,0.11612,0.324571,0.123523,0.0889378
166 rs10058460,rs1114161,rs57155346,rs6890320,rs75049177 0 1.3238e+07 inf 5 0 0.0165371 0.000899535,0.0552329 4.92847e-06,1.71578e-05,0.000239111,1.85799e-05,1.92256e-05 0.0790369,0.11612,0.324571,0.123523,0.0889378
167 rs10058460,rs1114161,rs17671496,rs57155346,rs75049177 0 1.3238e+07 inf 5 0 0.0165371 0.00104807,0.0566432 4.92841e-06,1.71577e-05,1.85789e-05,0.000239111,1.92256e-05 0.0790369,0.11612,0.123523,0.324571,0.0889378
168 rs10058460,rs1114161,rs57155346,rs73763033,rs75049177 0 1.3238e+07 inf 5 0 0.0165371 0.00135773,0.0572185 4.92736e-06,1.71547e-05,0.000239111,1.85576e-05,1.9226e-05 0.0790369,0.11612,0.324571,0.123523,0.0889378
169 rs10058460,rs1114161,rs57155346,rs75049177,rs77854289 0 1.3238e+07 inf 5 0 0.0165371 0.00125683,0.0563005 4.927e-06,1.71537e-05,0.000239111,1.92261e-05,1.85502e-05 0.0790369,0.11612,0.324571,0.0889378,0.123523
170 rs10058460,rs1114161,rs148221579,rs57155346,rs75049177 0 1.3238e+07 inf 5 0 0.0165371 0.0010935,0.0528044 4.92675e-06,1.71529e-05,1.85451e-05,0.000239112,1.92263e-05 0.0790369,0.11612,0.123523,0.324571,0.0889378
171 rs10058460,rs1114161,rs1477931,rs57155346,rs75049177 0 1.3238e+07 inf 5 0 0.0165371 0.00119828,0.0540855 4.92564e-06,1.71498e-05,1.85227e-05,0.000239112,1.92267e-05 0.0790369,0.11612,0.123523,0.324571,0.0889378
172 rs10058460,rs1114161,rs17738746,rs57155346,rs75049177 0 1.3238e+07 inf 5 0 0.0165371 0.00132391,0.0538426 4.92476e-06,1.71472e-05,1.85047e-05,0.000239112,1.92271e-05 0.0790369,0.11612,0.123523,0.324571,0.0889378
173 rs10058460,rs1114161,rs57155346,rs6453116,rs75049177 0 1.3238e+07 inf 5 0 0.0165371 0.00160145,0.0565502 4.92281e-06,1.71417e-05,0.000239113,1.84653e-05,1.92278e-05 0.0790369,0.11612,0.324571,0.123523,0.0889378
174 rs10058460,rs1114161,rs57155346,rs6893216,rs75049177 0 1.3238e+07 inf 5 0 0.0165371 0.00127612,0.0522366 4.91967e-06,1.71326e-05,0.000239114,1.84014e-05,1.92291e-05 0.0790369,0.11612,0.324571,0.123523,0.0889378
175 rs10058460,rs10077292,rs1114161,rs4703658,rs57155346 0 1.32319e+07 inf 5 0 0.016434 0.00120125,0.0542713 4.52477e-06,1.85778e-05,1.63105e-05,1.59329e-05,0.00023076 0.078794,0.0886866,0.115789,0.12082,0.323796
176 rs10058460,rs10077292,rs1114161,rs57155346,rs60445650 0 1.32319e+07 inf 5 0 0.016434 0.001234,0.0515427 4.51269e-06,1.85827e-05,1.62759e-05,0.000230764,1.56891e-05 0.078794,0.0886866,0.115789,0.323796,0.12082
177 rs10058460,rs10077292,rs1114161,rs16872436,rs57155346 0 1.32319e+07 inf 5 0 0.016434 0.00119997,0.0545375 4.50287e-06,1.85868e-05,1.62477e-05,1.54908e-05,0.000230767 0.078794,0.0886866,0.115789,0.12082,0.323796
178 rs10058460,rs10077292,rs1114161,rs57155346,rs7448834 0 1.32319e+07 inf 5 0 0.0163835 0.00115947,0.0515546 4.5802e-06,1.85551e-05,1.64697e-05,0.000230744,1.76667e-05 0.0787849,0.0886852,0.115738,0.323796,0.122636
179 rs10058460,rs10077292,rs1114161,rs57155346 0 1.32319e+07 inf 4 0 0.0122987 0.00057103,0.039117 3.73572e-06,1.89004e-05,1.40447e-05,0.000230996 0.0785665,0.0886528,0.114507,0.323791
180 rs10058460,rs10077292,rs1114161,rs57155346,rs59628276 0 1.32319e+07 inf 5 0 0.0163709 0.00139898,0.0531474 4.5878e-06,1.8552e-05,1.64916e-05,0.000230742,1.79879e-05 0.0787826,0.0886849,0.115725,0.323796,0.123107
181 rs10058460,rs10077292,rs1114161,rs12173218,rs57155346 0 1.32319e+07 inf 5 0 0.0163709 0.00146978,0.05632 4.58758e-06,1.85521e-05,1.64909e-05,1.79832e-05,0.000230742 0.0787826,0.0886849,0.115725,0.123107,0.323796
182 rs10058460,rs10077292,rs1114161,rs57155346,rs6890143 0 1.32319e+07 inf 5 0 0.0163709 0.00129342,0.0546711 4.58355e-06,1.85538e-05,1.64793e-05,0.000230743,1.78981e-05 0.0787826,0.0886849,0.115725,0.323796,0.123107
183 rs10058460,rs10077292,rs1114161,rs57155346,rs6890320 0 1.32319e+07 inf 5 0 0.0163709 0.00113136,0.0545391 4.58073e-06,1.85549e-05,1.64712e-05,0.000230744,1.78385e-05 0.0787826,0.0886849,0.115725,0.323796,0.123107
184 rs10058460,rs10077292,rs1114161,rs17671496,rs57155346 0 1.32319e+07 inf 5 0 0.0163709 0.0014107,0.0554242 4.58068e-06,1.8555e-05,1.64711e-05,1.78375e-05,0.000230744 0.0787826,0.0886849,0.115725,0.123107,0.323796
185 rs10058460,rs10077292,rs1114161,rs57155346,rs73763033 0 1.32319e+07 inf 5 0 0.0163709 0.00150211,0.0528031 4.57971e-06,1.85553e-05,1.64683e-05,0.000230744,1.7817e-05 0.0787826,0.0886849,0.115725,0.323796,0.123107
186 rs10058460,rs10077292,rs1114161,rs57155346,rs77854289 0 1.32319e+07 inf 5 0 0.0163709 0.00123612,0.0551336 4.57937e-06,1.85555e-05,1.64673e-05,0.000230744,1.78099e-05 0.0787826,0.0886849,0.115725,0.323796,0.123107
187 rs10058460,rs10077292,rs1114161,rs148221579,rs57155346 0 1.32319e+07 inf 5 0 0.0163709 0.00152703,0.0539765 4.57914e-06,1.85556e-05,1.64667e-05,1.7805e-05,0.000230744 0.0787826,0.0886849,0.115725,0.123107,0.323796
188 rs10058460,rs10077292,rs1114161,rs1477931,rs57155346 0 1.32319e+07 inf 5 0 0.0163709 0.00140294,0.0506033 4.57811e-06,1.8556e-05,1.64637e-05,1.77833e-05,0.000230745 0.0787826,0.0886849,0.115725,0.123107,0.323796
189 rs10058460,rs10077292,rs1114161,rs17738746,rs57155346 0 1.32319e+07 inf 5 0 0.0163709 0.00114278,0.0551681 4.5773e-06,1.85563e-05,1.64614e-05,1.77661e-05,0.000230745 0.0787826,0.0886849,0.115725,0.123107,0.323796
190 rs10058460,rs10077292,rs1114161,rs57155346,rs6453116 0 1.32319e+07 inf 5 0 0.0163709 0.00112142,0.0510272 4.5755e-06,1.85571e-05,1.64562e-05,0.000230745,1.77281e-05 0.0787826,0.0886849,0.115725,0.323796,0.123107
191 rs10058460,rs10077292,rs1114161,rs57155346,rs6893216 0 1.32319e+07 inf 5 0 0.0163709 0.00132002,0.0590988 4.57258e-06,1.85583e-05,1.64479e-05,0.000230746,1.76666e-05 0.0787826,0.0886849,0.115725,0.323796,0.123107
192 rs10039054,rs10058460,rs1114161,rs4703658,rs57155346 0 1.32297e+07 inf 5 0 0.0166525 0.00115386,0.0571314 1.94236e-05,4.96697e-06,1.71802e-05,1.6797e-05,0.000241518 0.089012,0.0791226,0.116305,0.121355,0.324792
193 rs10039054,rs10058460,rs1114161,rs57155346,rs60445650 0 1.32297e+07 inf 5 0 0.0166525 0.00117383,0.054238 1.94289e-05,4.95363e-06,1.7142e-05,0.000241522,1.65411e-05 0.089012,0.0791226,0.116305,0.324792,0.121355
194 rs10039054,rs10058460,rs1114161,rs16872436,rs57155346 0 1.32297e+07 inf 5 0 0.0166525 0.00122261,0.0527897 1.94333e-05,4.94278e-06,1.71109e-05,1.63329e-05,0.000241525 0.089012,0.0791226,0.116305,0.121355,0.324792
195 rs10039054,rs10058460,rs1114161,rs57155346,rs7448834 0 1.32297e+07 inf 5 0 0.0165984 0.00146517,0.0544797 1.93989e-05,5.02793e-06,1.73547e-05,0.0002415,1.86143e-05 0.0890105,0.0791124,0.116248,0.324792,0.123172
196 rs10039054,rs10058460,rs1114161,rs57155346 0 1.32297e+07 inf 4 0 0.0124158 0.00068471,0.0413933 1.9777e-05,4.09164e-06,1.46744e-05,0.000241775 0.0889754,0.0788695,0.114887,0.324787
197 rs10039054,rs10058460,rs1114161,rs57155346,rs59628276 0 1.32297e+07 inf 5 0 0.016585 0.00142593,0.0583339 1.93956e-05,5.03627e-06,1.73785e-05,0.000241497,1.89507e-05 0.0890102,0.0791099,0.116234,0.324792,0.123643
198 rs10039054,rs10058460,rs1114161,rs12173218,rs57155346 0 1.32297e+07 inf 5 0 0.016585 0.00112528,0.0546626 1.93957e-05,5.03602e-06,1.73778e-05,1.89458e-05,0.000241497 0.0890102,0.0791099,0.116234,0.123643,0.324792
199 rs10039054,rs10058460,rs1114161,rs57155346,rs6890143 0 1.32297e+07 inf 5 0 0.016585 0.00135844,0.0534357 1.93975e-05,5.03157e-06,1.73651e-05,0.000241499,1.88566e-05 0.0890102,0.0791099,0.116234,0.324792,0.123643
200 rs10039054,rs10058460,rs1114161,rs57155346,rs6890320 0 1.32297e+07 inf 5 0 0.016585 0.00107815,0.0534433 1.93987e-05,5.02845e-06,1.73562e-05,0.0002415,1.8794e-05 0.0890102,0.0791099,0.116234,0.324792,0.123643
201 rs10039054,rs10058460,rs1114161,rs17671496,rs57155346 0 1.32297e+07 inf 5 0 0.016585 0.00121068,0.0572484 1.93988e-05,5.0284e-06,1.7356e-05,1.87929e-05,0.0002415 0.0890102,0.0791099,0.116234,0.123643,0.324792
202 rs10039054,rs10058460,rs1114161,rs57155346,rs73763033 0 1.32297e+07 inf 5 0 0.016585 0.00130702,0.0572305 1.93992e-05,5.02733e-06,1.73529e-05,0.0002415,1.87714e-05 0.0890102,0.0791099,0.116234,0.324792,0.123643
203 rs10039054,rs10058460,rs1114161,rs57155346,rs77854289 0 1.32297e+07 inf 5 0 0.016585 0.00155975,0.0549388 1.93993e-05,5.02695e-06,1.73519e-05,0.0002415,1.87639e-05 0.0890102,0.0791099,0.116234,0.324792,0.123643
204 rs10039054,rs10058460,rs1114161,rs148221579,rs57155346 0 1.32297e+07 inf 5 0 0.016585 0.00154055,0.0525766 1.93994e-05,5.0267e-06,1.73511e-05,1.87588e-05,0.0002415 0.0890102,0.0791099,0.116234,0.123643,0.324792
205 rs10039054,rs10058460,rs1114161,rs1477931,rs57155346 0 1.32297e+07 inf 5 0 0.016585 0.00113828,0.0584445 1.93999e-05,5.02557e-06,1.73479e-05,1.87361e-05,0.0002415 0.0890102,0.0791099,0.116234,0.123643,0.324792
206 rs10039054,rs10058460,rs1114161,rs17738746,rs57155346 0 1.32297e+07 inf 5 0 0.016585 0.00123336,0.0550507 1.94003e-05,5.02466e-06,1.73453e-05,1.8718e-05,0.000241501 0.0890102,0.0791099,0.116234,0.123643,0.324792
207 rs10039054,rs10058460,rs1114161,rs57155346,rs6453116 0 1.32297e+07 inf 5 0 0.016585 0.00127344,0.0587158 1.94011e-05,5.02268e-06,1.73396e-05,0.000241501,1.86781e-05 0.0890102,0.0791099,0.116234,0.324792,0.123643
208 rs10039054,rs10058460,rs1114161,rs57155346,rs6893216 0 1.32297e+07 inf 5 0 0.016585 0.00114028,0.0572528 1.94024e-05,5.01946e-06,1.73304e-05,0.000241502,1.86136e-05 0.0890102,0.0791099,0.116234,0.324792,0.123643
209 rs10058460,rs10474431,rs1114161,rs4703658,rs57155346 0 1.32242e+07 inf 5 0 0.0164372 0.00124197,0.0497584 4.52974e-06,1.85765e-05,1.63235e-05,1.59458e-05,0.000230916 0.0787987,0.0886913,0.115796,0.120828,0.323811
210 rs10058460,rs10474431,rs1114161,rs57155346,rs60445650 0 1.32242e+07 inf 5 0 0.0164372 0.00109304,0.0576317 4.51765e-06,1.85815e-05,1.62887e-05,0.000230919,1.57018e-05 0.0787987,0.0886913,0.115796,0.323811,0.120828
211 rs10058460,rs10474431,rs1114161,rs16872436,rs57155346 0 1.32242e+07 inf 5 0 0.0164372 0.00153185,0.0535838 4.50781e-06,1.85855e-05,1.62605e-05,1.55033e-05,0.000230922 0.0787987,0.0886913,0.115796,0.120828,0.323811
212 rs10058460,rs10474431,rs1114161,rs57155346,rs7448834 0 1.32242e+07 inf 5 0 0.0163865 0.00146231,0.0550509 4.58525e-06,1.85539e-05,1.64829e-05,0.000230899,1.76807e-05 0.0787896,0.0886899,0.115745,0.323811,0.122644
213 rs10058460,rs10474431,rs1114161,rs57155346 0 1.32242e+07 inf 4 0 0.0123003 0.00102882,0.0384838 3.73947e-06,1.88996e-05,1.40542e-05,0.000231151 0.0785708,0.0886575,0.114513,0.323806
214 rs10058460,rs10474431,rs1114161,rs57155346,rs59628276 0 1.32242e+07 inf 5 0 0.016374 0.0012481,0.0540634 4.59286e-06,1.85507e-05,1.65047e-05,0.000230897,1.80021e-05 0.0787873,0.0886896,0.115732,0.32381,0.123114
215 rs10058460,rs10474431,rs1114161,rs12173218,rs57155346 0 1.32242e+07 inf 5 0 0.016374 0.00142368,0.0500283 4.59264e-06,1.85508e-05,1.65041e-05,1.79975e-05,0.000230897 0.0787873,0.0886896,0.115732,0.123114,0.32381
216 rs10058460,rs10474431,rs1114161,rs57155346,rs6890143 0 1.32242e+07 inf 5 0 0.016374 0.00171047,0.0534952 4.58861e-06,1.85525e-05,1.64925e-05,0.000230898,1.79123e-05 0.0787873,0.0886896,0.115732,0.32381,0.123114
217 rs10058460,rs10474431,rs1114161,rs57155346,rs6890320 0 1.32242e+07 inf 5 0 0.016374 0.00123486,0.0545731 4.58578e-06,1.85536e-05,1.64844e-05,0.000230899,1.78527e-05 0.0787873,0.0886896,0.115732,0.32381,0.123114
218 rs10058460,rs10474431,rs1114161,rs17671496,rs57155346 0 1.32242e+07 inf 5 0 0.016374 0.00151232,0.0519543 4.58573e-06,1.85537e-05,1.64842e-05,1.78516e-05,0.000230899 0.0787873,0.0886896,0.115732,0.123114,0.32381
219 rs10058460,rs10474431,rs1114161,rs57155346,rs73763033 0 1.32242e+07 inf 5 0 0.016374 0.00132718,0.0537593 4.58476e-06,1.85541e-05,1.64814e-05,0.000230899,1.78311e-05 0.0787873,0.0886896,0.115732,0.32381,0.123114
220 rs10058460,rs10474431,rs1114161,rs57155346,rs77854289 0 1.32242e+07 inf 5 0 0.016374 0.00124021,0.0600788 4.58442e-06,1.85542e-05,1.64805e-05,0.000230899,1.7824e-05 0.0787873,0.0886896,0.115732,0.32381,0.123114
221 rs10058460,rs10474431,rs1114161,rs148221579,rs57155346 0 1.32242e+07 inf 5 0 0.016374 0.00125834,0.0561439 4.58419e-06,1.85543e-05,1.64798e-05,1.78191e-05,0.0002309 0.0787873,0.0886896,0.115732,0.123114,0.32381
222 rs10058460,rs10474431,rs1114161,rs1477931,rs57155346 0 1.32242e+07 inf 5 0 0.016374 0.00142579,0.056024 4.58316e-06,1.85547e-05,1.64769e-05,1.77975e-05,0.0002309 0.0787873,0.0886896,0.115732,0.123114,0.32381
223 rs10058460,rs10474431,rs1114161,rs17738746,rs57155346 0 1.32242e+07 inf 5 0 0.016374 0.00132333,0.0524099 4.58234e-06,1.8555e-05,1.64745e-05,1.77802e-05,0.0002309 0.0787873,0.0886896,0.115732,0.123114,0.32381
224 rs10058460,rs10474431,rs1114161,rs57155346,rs6453116 0 1.32242e+07 inf 5 0 0.016374 0.00142431,0.050555 4.58054e-06,1.85558e-05,1.64693e-05,0.000230901,1.77421e-05 0.0787873,0.0886896,0.115732,0.32381,0.123114
225 rs10058460,rs10474431,rs1114161,rs57155346,rs6893216 0 1.32242e+07 inf 5 0 0.016374 0.00110369,0.0538771 4.57762e-06,1.8557e-05,1.6461e-05,0.000230901,1.76806e-05 0.0787873,0.0886896,0.115732,0.32381,0.123114
226 rs10058460,rs10074789,rs1114161,rs4703658,rs57155346 0 1.32183e+07 inf 5 0 0.0164395 0.000873002,0.0487737 4.53354e-06,1.85756e-05,1.63333e-05,1.59556e-05,0.000231034 0.0788023,0.0886948,0.115802,0.120834,0.323822
227 rs10058460,rs10074789,rs1114161,rs57155346,rs60445650 0 1.32183e+07 inf 5 0 0.0164395 0.00111019,0.0571213 4.52143e-06,1.85805e-05,1.62986e-05,0.000231038,1.57114e-05 0.0788023,0.0886948,0.115802,0.323822,0.120834
228 rs10058460,rs10074789,rs1114161,rs16872436,rs57155346 0 1.32183e+07 inf 5 0 0.0164395 0.000960909,0.0526077 4.51158e-06,1.85846e-05,1.62703e-05,1.55128e-05,0.000231041 0.0788023,0.0886948,0.115802,0.120834,0.323822
229 rs10058460,rs10074789,rs1114161,rs57155346,rs7448834 0 1.32183e+07 inf 5 0 0.0163889 0.00129961,0.0537293 4.5891e-06,1.85529e-05,1.64929e-05,0.000231018,1.76914e-05 0.0787932,0.0886935,0.115751,0.323821,0.12265
230 rs10058460,rs10074789,rs1114161,rs57155346 0 1.32183e+07 inf 4 0 0.0123016 0.000970058,0.0404857 3.74233e-06,1.88989e-05,1.40615e-05,0.00023127 0.0785742,0.088661,0.114517,0.323817
231 rs10058460,rs10074789,rs1114161,rs57155346,rs59628276 0 1.32183e+07 inf 5 0 0.0163763 0.000995005,0.0503618 4.59673e-06,1.85498e-05,1.65148e-05,0.000231015,1.8013e-05 0.0787909,0.0886931,0.115738,0.323821,0.12312
232 rs10058460,rs10074789,rs1114161,rs12173218,rs57155346 0 1.32183e+07 inf 5 0 0.0163763 0.00127094,0.0519904 4.5965e-06,1.85498e-05,1.65141e-05,1.80083e-05,0.000231015 0.0787909,0.0886931,0.115738,0.12312,0.323821
233 rs10058460,rs10074789,rs1114161,rs57155346,rs6890143 0 1.32183e+07 inf 5 0 0.0163763 0.00159332,0.0544793 4.59246e-06,1.85515e-05,1.65025e-05,0.000231017,1.79232e-05 0.0787909,0.0886931,0.115738,0.323821,0.12312
234 rs10058460,rs10074789,rs1114161,rs57155346,rs6890320 0 1.32183e+07 inf 5 0 0.0163763 0.00107681,0.055903 4.58963e-06,1.85527e-05,1.64944e-05,0.000231017,1.78634e-05 0.0787909,0.0886931,0.115738,0.323821,0.12312
235 rs10058460,rs10074789,rs1114161,rs17671496,rs57155346 0 1.32183e+07 inf 5 0 0.0163763 0.00139023,0.054928 4.58958e-06,1.85527e-05,1.64943e-05,1.78624e-05,0.000231017 0.0787909,0.0886931,0.115738,0.12312,0.323821
236 rs10058460,rs10074789,rs1114161,rs57155346,rs73763033 0 1.32183e+07 inf 5 0 0.0163763 0.00132198,0.056564 4.58861e-06,1.85531e-05,1.64915e-05,0.000231018,1.78419e-05 0.0787909,0.0886931,0.115738,0.323821,0.12312
237 rs10058460,rs10074789,rs1114161,rs57155346,rs77854289 0 1.32183e+07 inf 5 0 0.0163763 0.00113646,0.0517208 4.58827e-06,1.85532e-05,1.64905e-05,0.000231018,1.78348e-05 0.0787909,0.0886931,0.115738,0.323821,0.12312
238 rs10058460,rs10074789,rs1114161,rs148221579,rs57155346 0 1.32183e+07 inf 5 0 0.0163763 0.00136228,0.0539549 4.58804e-06,1.85533e-05,1.64898e-05,1.78299e-05,0.000231018 0.0787909,0.0886931,0.115738,0.12312,0.323821
239 rs10058460,rs10074789,rs1114161,rs1477931,rs57155346 0 1.32183e+07 inf 5 0 0.0163763 0.00121861,0.0494536 4.58701e-06,1.85537e-05,1.64869e-05,1.78082e-05,0.000231018 0.0787909,0.0886931,0.115738,0.12312,0.323821
240 rs10058460,rs10074789,rs1114161,rs17738746,rs57155346 0 1.32183e+07 inf 5 0 0.0163763 0.00128911,0.0523075 4.58619e-06,1.85541e-05,1.64845e-05,1.77909e-05,0.000231018 0.0787909,0.0886931,0.115738,0.12312,0.323821
241 rs10058460,rs10074789,rs1114161,rs57155346,rs6453116 0 1.32183e+07 inf 5 0 0.0163763 0.00137583,0.0507625 4.58439e-06,1.85548e-05,1.64793e-05,0.000231019,1.77529e-05 0.0787909,0.0886931,0.115738,0.323821,0.12312
242 rs10058460,rs10074789,rs1114161,rs57155346,rs6893216 0 1.32183e+07 inf 5 0 0.0163763 0.00132547,0.0546185 4.58147e-06,1.8556e-05,1.6471e-05,0.00023102,1.76913e-05 0.0787909,0.0886931,0.115738,0.323821,0.12312
243 rs10058460,rs1114161,rs4703658,rs57155346,rs76281834 0 1.32158e+07 inf 5 0 0.0166131 0.0013214,0.0509659 4.88375e-06,1.70245e-05,1.66423e-05,0.000239594,1.92463e-05 0.0790635,0.116212,0.121259,0.324614,0.0889536
244 rs10058460,rs1114161,rs57155346,rs60445650,rs76281834 0 1.32158e+07 inf 5 0 0.0166131 0.00136611,0.0463824 4.87065e-06,1.6987e-05,0.000239597,1.63885e-05,1.92516e-05 0.0790635,0.116212,0.324614,0.121259,0.0889536
245 rs10058460,rs1114161,rs16872436,rs57155346,rs76281834 0 1.32158e+07 inf 5 0 0.0166131 0.00124852,0.0534813 4.85998e-06,1.69564e-05,1.61821e-05,0.000239601,1.9256e-05 0.0790635,0.116212,0.121259,0.324614,0.0889536
246 rs10058460,rs1114161,rs57155346,rs7448834,rs76281834 0 1.32158e+07 inf 5 0 0.0165597 0.00147484,0.054927 4.9437e-06,1.71962e-05,0.000239576,1.84445e-05,1.92221e-05 0.0790535,0.116156,0.324614,0.123075,0.0889522
247 rs10058460,rs1114161,rs57155346,rs76281834 0 1.32158e+07 inf 4 0 0.0123947 0.00106708,0.0374146 4.02423e-06,1.45626e-05,0.000239847,1.95942e-05 0.0788151,0.114819,0.324609,0.0889175
248 rs10058460,rs1114161,rs57155346,rs59628276,rs76281834 0 1.32158e+07 inf 5 0 0.0165464 0.00130515,0.0552819 4.9519e-06,1.72197e-05,0.000239573,1.87783e-05,1.92188e-05 0.079051,0.116142,0.324614,0.123546,0.0889518
249 rs10058460,rs1114161,rs12173218,rs57155346,rs76281834 0 1.32158e+07 inf 5 0 0.0165464 0.00128616,0.0599594 4.95166e-06,1.7219e-05,1.87734e-05,0.000239574,1.92188e-05 0.079051,0.116142,0.123546,0.324614,0.0889518
250 rs10058460,rs1114161,rs57155346,rs6890143,rs76281834 0 1.32158e+07 inf 5 0 0.0165464 0.00128857,0.0570734 4.94729e-06,1.72065e-05,0.000239575,1.86849e-05,1.92206e-05 0.079051,0.116142,0.324614,0.123546,0.0889518
251 rs10058460,rs1114161,rs57155346,rs6890320,rs76281834 0 1.32158e+07 inf 5 0 0.0165464 0.00144938,0.0577742 4.94422e-06,1.71977e-05,0.000239576,1.86228e-05,1.92219e-05 0.079051,0.116142,0.324614,0.123546,0.0889518
252 rs10058460,rs1114161,rs17671496,rs57155346,rs76281834 0 1.32158e+07 inf 5 0 0.0165464 0.000996324,0.0518868 4.94417e-06,1.71976e-05,1.86218e-05,0.000239576,1.92219e-05 0.079051,0.116142,0.123546,0.324614,0.0889518
253 rs10058460,rs1114161,rs57155346,rs73763033,rs76281834 0 1.32158e+07 inf 5 0 0.0165464 0.00106606,0.0534129 4.94312e-06,1.71945e-05,0.000239576,1.86004e-05,1.92223e-05 0.079051,0.116142,0.324614,0.123546,0.0889518
254 rs10058460,rs1114161,rs57155346,rs76281834,rs77854289 0 1.32158e+07 inf 5 0 0.0165464 0.00167502,0.0574151 4.94275e-06,1.71935e-05,0.000239576,1.92225e-05,1.8593e-05 0.079051,0.116142,0.324614,0.0889518,0.123546
255 rs10058460,rs1114161,rs148221579,rs57155346,rs76281834 0 1.32158e+07 inf 5 0 0.0165464 0.00125905,0.0543539 4.9425e-06,1.71928e-05,1.85879e-05,0.000239576,1.92226e-05 0.079051,0.116142,0.123546,0.324614,0.0889518
256 rs10058460,rs1114161,rs1477931,rs57155346,rs76281834 0 1.32158e+07 inf 5 0 0.0165464 0.00139332,0.0573448 4.94139e-06,1.71896e-05,1.85655e-05,0.000239577,1.9223e-05 0.079051,0.116142,0.123546,0.324614,0.0889518
257 rs10058460,rs1114161,rs17738746,rs57155346,rs76281834 0 1.32158e+07 inf 5 0 0.0165464 0.0012267,0.059112 4.9405e-06,1.71871e-05,1.85475e-05,0.000239577,1.92234e-05 0.079051,0.116142,0.123546,0.324614,0.0889518
258 rs10058460,rs1114161,rs57155346,rs6453116,rs76281834 0 1.32158e+07 inf 5 0 0.0165464 0.00142056,0.0559378 4.93855e-06,1.71815e-05,0.000239577,1.85079e-05,1.92242e-05 0.079051,0.116142,0.324614,0.123546,0.0889518
259 rs10058460,rs1114161,rs57155346,rs6893216,rs76281834 0 1.32158e+07 inf 5 0 0.0165464 0.00148232,0.0574443 4.93539e-06,1.71724e-05,0.000239578,1.8444e-05,1.92254e-05 0.079051,0.116142,0.324614,0.123546,0.0889518
260 rs10058460,rs10515200,rs1114161,rs4703658,rs57155346 0 1.32014e+07 inf 5 0 0.0164464 0.00108961,0.0610623 4.54448e-06,1.85728e-05,1.63618e-05,1.59838e-05,0.000231375 0.0788126,0.0887051,0.115818,0.120851,0.323853
261 rs10058460,rs10515200,rs1114161,rs57155346,rs60445650 0 1.32014e+07 inf 5 0 0.0164464 0.00132579,0.0531198 4.53234e-06,1.85777e-05,1.63269e-05,0.000231379,1.57393e-05 0.0788126,0.0887051,0.115818,0.323853,0.120851
262 rs10058460,rs10515200,rs1114161,rs16872436,rs57155346 0 1.32014e+07 inf 5 0 0.0164464 0.00133636,0.0587177 4.52246e-06,1.85818e-05,1.62985e-05,1.55404e-05,0.000231382 0.0788126,0.0887051,0.115818,0.120851,0.323853
263 rs10058460,rs10515200,rs1114161,rs57155346,rs7448834 0 1.32014e+07 inf 5 0 0.0163956 0.00121568,0.0535648 4.60022e-06,1.855e-05,1.65218e-05,0.000231359,1.77223e-05 0.0788035,0.0887037,0.115767,0.323853,0.122666
264 rs10058460,rs10515200,rs1114161,rs57155346 0 1.32014e+07 inf 4 0 0.0123053 0.00107686,0.0410446 3.75057e-06,1.88971e-05,1.40824e-05,0.000231612 0.0785837,0.0886712,0.114529,0.323848
265 rs10058460,rs10515200,rs1114161,rs57155346,rs59628276 0 1.32014e+07 inf 5 0 0.016383 0.00113473,0.0522289 4.60786e-06,1.85469e-05,1.65437e-05,0.000231357,1.80444e-05 0.0788012,0.0887034,0.115754,0.323853,0.123137
266 rs10058460,rs10515200,rs1114161,rs12173218,rs57155346 0 1.32014e+07 inf 5 0 0.016383 0.00108889,0.0604269 4.60764e-06,1.8547e-05,1.65431e-05,1.80397e-05,0.000231357 0.0788012,0.0887034,0.115754,0.123137,0.323853
267 rs10058460,rs10515200,rs1114161,rs57155346,rs6890143 0 1.32014e+07 inf 5 0 0.016383 0.00140534,0.0494265 4.60359e-06,1.85486e-05,1.65315e-05,0.000231358,1.79544e-05 0.0788012,0.0887034,0.115754,0.323853,0.123137
268 rs10058460,rs10515200,rs1114161,rs57155346,rs6890320 0 1.32014e+07 inf 5 0 0.016383 0.00116913,0.0530621 4.60075e-06,1.85498e-05,1.65233e-05,0.000231359,1.78946e-05 0.0788012,0.0887034,0.115754,0.323853,0.123137
269 rs10058460,rs10515200,rs1114161,rs17671496,rs57155346 0 1.32014e+07 inf 5 0 0.016383 0.00117526,0.0538676 4.6007e-06,1.85498e-05,1.65232e-05,1.78936e-05,0.000231359 0.0788012,0.0887034,0.115754,0.123137,0.323853
270 rs10058460,rs10515200,rs1114161,rs57155346,rs73763033 0 1.32014e+07 inf 5 0 0.016383 0.00131812,0.062492 4.59972e-06,1.85502e-05,1.65204e-05,0.000231359,1.7873e-05 0.0788012,0.0887034,0.115754,0.323853,0.123137
271 rs10058460,rs10515200,rs1114161,rs57155346,rs77854289 0 1.32014e+07 inf 5 0 0.016383 0.00128824,0.0515043 4.59938e-06,1.85504e-05,1.65194e-05,0.000231359,1.78659e-05 0.0788012,0.0887034,0.115754,0.323853,0.123137
272 rs10058460,rs10515200,rs1114161,rs148221579,rs57155346 0 1.32014e+07 inf 5 0 0.016383 0.00138344,0.056756 4.59915e-06,1.85504e-05,1.65187e-05,1.78609e-05,0.000231359 0.0788012,0.0887034,0.115754,0.123137,0.323853
273 rs10058460,rs10515200,rs1114161,rs1477931,rs57155346 0 1.32014e+07 inf 5 0 0.016383 0.00128477,0.0589289 4.59812e-06,1.85509e-05,1.65158e-05,1.78393e-05,0.000231359 0.0788012,0.0887034,0.115754,0.123137,0.323853
274 rs10058460,rs10515200,rs1114161,rs17738746,rs57155346 0 1.32014e+07 inf 5 0 0.016383 0.00136756,0.0540396 4.5973e-06,1.85512e-05,1.65134e-05,1.78219e-05,0.00023136 0.0788012,0.0887034,0.115754,0.123137,0.323853
275 rs10058460,rs10515200,rs1114161,rs57155346,rs6453116 0 1.32014e+07 inf 5 0 0.016383 0.00127354,0.056274 4.59549e-06,1.85519e-05,1.65082e-05,0.00023136,1.77838e-05 0.0788012,0.0887034,0.115754,0.323853,0.123137
276 rs10058460,rs10515200,rs1114161,rs57155346,rs6893216 0 1.32014e+07 inf 5 0 0.016383 0.00119634,0.0543947 4.59256e-06,1.85531e-05,1.64998e-05,0.000231361,1.77222e-05 0.0788012,0.0887034,0.115754,0.323853,0.123137
277 rs10058460,rs1422702,rs16872459,rs57155346,rs60445650 0 1.31542e+07 inf 5 0 0.0165999 0.001265,0.0550921 4.8328e-06,1.59485e-05,1.96781e-05,0.000238952,1.61637e-05 0.0790436,0.116181,0.088934,0.324554,0.121226
278 rs10058460,rs1422702,rs16872459,rs57155346,rs7448834 0 1.31542e+07 inf 5 0 0.0165467 0.00131547,0.0592876 4.9058e-06,1.61577e-05,1.96485e-05,0.000238931,1.8215e-05 0.0790337,0.116125,0.0889325,0.324554,0.123043
279 rs10058460,rs1422702,rs16872459,rs57155346,rs59628276 0 1.31542e+07 inf 5 0 0.0165334 0.0013805,0.0581385 4.91405e-06,1.61813e-05,1.96452e-05,0.000238928,1.8548e-05 0.0790312,0.116111,0.0889322,0.324554,0.123514
280 rs10058460,rs1422702,rs16872459,rs57155346,rs6890143 0 1.31542e+07 inf 5 0 0.0165334 0.00149349,0.0523107 4.90946e-06,1.61682e-05,1.9647e-05,0.00023893,1.84549e-05 0.0790312,0.116111,0.0889322,0.324554,0.123514
281 rs10058460,rs1422702,rs16872459,rs57155346,rs6890320 0 1.31542e+07 inf 5 0 0.0165334 0.0012868,0.0555293 4.90641e-06,1.61594e-05,1.96483e-05,0.000238931,1.8393e-05 0.0790312,0.116111,0.0889322,0.324554,0.123514
282 rs10058460,rs1422702,rs16872459,rs57155346,rs73763033 0 1.31542e+07 inf 5 0 0.0165334 0.00133982,0.0533316 4.90531e-06,1.61563e-05,1.96487e-05,0.000238931,1.83707e-05 0.0790312,0.116111,0.0889322,0.324554,0.123514
283 rs10058460,rs1422702,rs16872459,rs57155346,rs77854289 0 1.31542e+07 inf 5 0 0.0165334 0.00127576,0.0563224 4.90495e-06,1.61552e-05,1.96489e-05,0.000238931,1.83633e-05 0.0790312,0.116111,0.0889322,0.324554,0.123514
284 rs10058460,rs1422702,rs16872459,rs57155346,rs6453116 0 1.31542e+07 inf 5 0 0.0165334 0.00136676,0.0526078 4.90077e-06,1.61433e-05,1.96506e-05,0.000238932,1.82785e-05 0.0790312,0.116111,0.0889322,0.324554,0.123514
285 rs10058460,rs1422702,rs16872459,rs57155346,rs6893216 0 1.31541e+07 inf 5 0 0.0165334 0.00134392,0.0572033 4.89763e-06,1.61343e-05,1.96518e-05,0.000238933,1.82147e-05 0.0790312,0.116111,0.0889322,0.324554,0.123514
286 rs10058460,rs1422702,rs16872459,rs57155346 0 1.31541e+07 inf 4 0 0.0123877 0.000606037,0.038645 4.00052e-06,1.35643e-05,2.00152e-05,0.000239198 0.0787968,0.114796,0.088898,0.324549
287 rs10058460,rs113274378,rs4704178,rs57155346 0 1.30963e+07 inf 4 0 0.0123285 0.000766112,0.0435309 3.80638e-06,1.91562e-05,1.37672e-05,0.000233754 0.0786436,0.088735,0.114604,0.324046
288 rs10058460,rs113274378,rs2335107,rs57155346 0 1.30533e+07 inf 4 0 0.0123381 0.000918739,0.0383454 3.82913e-06,1.92312e-05,1.36895e-05,0.000234642 0.0786685,0.0887615,0.114635,0.324128
289 rs10058460,rs113274378,rs1422702,rs57155346 0 1.29325e+07 inf 4 0 0.0123655 0.000947848,0.0405972 3.8943e-06,1.94453e-05,1.34669e-05,0.000237175 0.0787395,0.0888371,0.114724,0.324361
290 rs10058460,rs1114161,rs57155346,rs6871689 0 6.41094e+06 inf 4 0 0.0168837 0.00100155,0.0534393 1.61378e-05,3.78249e-05,0.000595008,1.27428e-05 0.0904103,0.127582,0.355882,0.100713
291 rs10058460,rs1114161,rs4703658,rs57155346,rs6871689 0 6.41094e+06 inf 5 0 0.0269176 0.00179425,0.0887092 2.58995e-05,6.26749e-05,6.28884e-05,0.000593527,1.05409e-05 0.0932012,0.139993,0.145837,0.355898,0.100842
292 rs10058460,rs1114161,rs57155346,rs6871689,rs7448834 0 6.41094e+06 inf 5 0 0.0266013 0.00183399,0.085886 2.62696e-05,6.3617e-05,0.000593471,1.04574e-05,6.76248e-05 0.0930687,0.139421,0.355898,0.100836,0.14741
293 rs10058460,rs1114161,rs57155346,rs59628276,rs6871689 0 6.41094e+06 inf 5 0 0.0265236 0.00188901,0.0881024 2.63013e-05,6.36977e-05,0.000593466,6.8453e-05,1.04503e-05 0.0930361,0.13928,0.355897,0.147823,0.100834
294 rs10058460,rs1114161,rs12173218,rs57155346,rs6871689 0 6.41094e+06 inf 5 0 0.0265236 0.00187295,0.0919111 2.62991e-05,6.36923e-05,6.84388e-05,0.000593466,1.04508e-05 0.0930361,0.13928,0.147823,0.355897,0.100834
295 rs10058460,rs1114161,rs57155346,rs60445650,rs6871689 0 6.41094e+06 inf 5 0 0.0269176 0.00170046,0.0940427 2.5782e-05,6.23759e-05,0.000593545,6.21317e-05,1.05674e-05 0.0932012,0.139993,0.355898,0.145837,0.100842
296 rs10058460,rs1114161,rs57155346,rs6871689,rs6890143 0 6.41094e+06 inf 5 0 0.0265236 0.00160052,0.100427 2.62604e-05,6.35935e-05,0.000593472,1.04595e-05,6.81775e-05 0.0930361,0.13928,0.355897,0.100834,0.147823
297 rs10058460,rs1114161,rs57155346,rs6871689,rs6890320 0 6.41094e+06 inf 5 0 0.0265236 0.00171833,0.09233 2.62332e-05,6.35243e-05,0.000593476,1.04656e-05,6.79944e-05 0.0930361,0.13928,0.355897,0.100834,0.147823
298 rs10058460,rs1114161,rs17671496,rs57155346,rs6871689 0 6.41094e+06 inf 5 0 0.0265236 0.00203854,0.0834945 2.62327e-05,6.35231e-05,6.79912e-05,0.000593476,1.04657e-05 0.0930361,0.13928,0.147823,0.355897,0.100834
299 rs10058460,rs1114161,rs57155346,rs6871689,rs73763033 0 6.41094e+06 inf 5 0 0.0265236 0.00166262,0.085237 2.62233e-05,6.34993e-05,0.000593478,1.04679e-05,6.79282e-05 0.0930361,0.13928,0.355897,0.100834,0.147823
300 rs10058460,rs1114161,rs57155346,rs6871689,rs77854289 0 6.41094e+06 inf 5 0 0.0265236 0.00159995,0.0926413 2.62201e-05,6.34911e-05,0.000593478,1.04686e-05,6.79064e-05 0.0930361,0.13928,0.355897,0.100834,0.147823
301 rs10058460,rs1114161,rs148221579,rs57155346,rs6871689 0 6.41094e+06 inf 5 0 0.0265236 0.00195795,0.0937662 2.62179e-05,6.34854e-05,6.78914e-05,0.000593479,1.04691e-05 0.0930361,0.13928,0.147823,0.355897,0.100834
302 rs10058460,rs1114161,rs1477931,rs57155346,rs6871689 0 6.41094e+06 inf 5 0 0.0265236 0.00184909,0.0876617 2.6208e-05,6.34603e-05,6.7825e-05,0.00059348,1.04713e-05 0.0930361,0.13928,0.147823,0.355897,0.100834
303 rs10058460,rs1114161,rs17738746,rs57155346,rs6871689 0 6.41094e+06 inf 5 0 0.0265236 0.00182241,0.0908744 2.62001e-05,6.34402e-05,6.77719e-05,0.000593481,1.04731e-05 0.0930361,0.13928,0.147823,0.355897,0.100834
304 rs10058460,rs1114161,rs57155346,rs6453116,rs6871689 0 6.41094e+06 inf 5 0 0.0265236 0.00195524,0.0949942 2.61828e-05,6.33961e-05,0.000593484,6.76552e-05,1.0477e-05 0.0930361,0.13928,0.355897,0.147823,0.100834
305 rs10058460,rs1114161,rs16872436,rs57155346,rs6871689 0 6.41094e+06 inf 5 0 0.0269176 0.00170941,0.0973127 2.56865e-05,6.21327e-05,6.15162e-05,0.000593559,1.0589e-05 0.0932012,0.139993,0.145837,0.355898,0.100842
306 rs10058460,rs1114161,rs57155346,rs6871689,rs6893216 0 6.41094e+06 inf 5 0 0.0265236 0.00209229,0.0881789 2.61548e-05,6.33248e-05,0.000593488,1.04833e-05,6.74665e-05 0.0930361,0.13928,0.355897,0.100834,0.147823
307 rs10058460,rs1114161,rs16872459,rs6898122 0 6.0575e+06 inf 4 0 0.0175394 0.000948841,0.0578166 2.19144e-05,4.03393e-05,5.86025e-05,7.25573e-05 0.0920923,0.129189,0.10235,0.359516
308 rs10058460,rs1114161,rs16872459,rs4703658,rs6898122 0 6.0575e+06 inf 5 0 0.0288639 0.00197273,0.10391 3.41012e-05,7.08502e-05,5.61431e-05,7.1269e-05,7.09191e-05 0.0956118,0.144328,0.102482,0.15031,0.359533
309 rs10058460,rs1114161,rs16872459,rs6898122,rs7448834 0 6.0575e+06 inf 5 0 0.028474 0.00187466,0.0977452 3.45225e-05,7.19049e-05,5.60581e-05,7.08624e-05,7.63895e-05 0.0954387,0.143608,0.102475,0.359532,0.15178
310 rs10058460,rs1114161,rs16872459,rs59628276,rs6898122 0 6.0575e+06 inf 5 0 0.0283784 0.00191246,0.0930831 3.4553e-05,7.19814e-05,5.60519e-05,7.72709e-05,7.08583e-05 0.0953963,0.143431,0.102474,0.152167,0.359531
311 rs10058460,rs1114161,rs12173218,rs16872459,rs6898122 0 6.0575e+06 inf 5 0 0.0283784 0.00202515,0.0987172 3.45504e-05,7.19749e-05,7.7255e-05,5.60524e-05,7.08587e-05 0.0953963,0.143431,0.152167,0.102474,0.359531
312 rs10058460,rs1114161,rs16872459,rs6890143,rs6898122 0 6.0575e+06 inf 5 0 0.0283784 0.00185791,0.102932 3.45028e-05,7.18557e-05,5.6062e-05,7.69641e-05,7.08651e-05 0.0953963,0.143431,0.102474,0.152167,0.359531
313 rs10058460,rs1114161,rs16872459,rs60445650,rs6898122 0 6.0575e+06 inf 5 0 0.0288639 0.00213065,0.118648 3.39567e-05,7.04885e-05,5.61722e-05,7.04242e-05,7.09385e-05 0.0956118,0.144328,0.102482,0.15031,0.359533
314 rs10058460,rs1114161,rs16872459,rs6890320,rs6898122 0 6.0575e+06 inf 5 0 0.0283784 0.00157716,0.109959 3.44695e-05,7.17722e-05,5.60688e-05,7.67601e-05,7.08695e-05 0.0953963,0.143431,0.102474,0.152167,0.359531
315 rs10058460,rs1114161,rs16872459,rs17671496,rs6898122 0 6.0575e+06 inf 5 0 0.0283784 0.00200578,0.102557 3.44689e-05,7.17708e-05,5.60689e-05,7.67567e-05,7.08696e-05 0.0953963,0.143431,0.102474,0.152167,0.359531
316 rs10058460,rs1114161,rs16872459,rs6898122,rs73763033 0 6.0575e+06 inf 5 0 0.0283784 0.00196735,0.107645 3.44574e-05,7.17421e-05,5.60712e-05,7.08712e-05,7.66865e-05 0.0953963,0.143431,0.102474,0.359531,0.152167
317 rs10058460,rs1114161,rs16872459,rs6898122,rs77854289 0 6.0575e+06 inf 5 0 0.0283784 0.00228077,0.107387 3.44535e-05,7.17321e-05,5.6072e-05,7.08717e-05,7.66622e-05 0.0953963,0.143431,0.102474,0.359531,0.152167
318 rs10058460,rs1114161,rs148221579,rs16872459,rs6898122 0 6.0575e+06 inf 5 0 0.0283784 0.00187916,0.101074 3.44507e-05,7.17253e-05,7.66454e-05,5.60725e-05,7.08721e-05 0.0953963,0.143431,0.152167,0.102474,0.359531
319 rs10058460,rs1114161,rs1477931,rs16872459,rs6898122 0 6.0575e+06 inf 5 0 0.0283784 0.00207858,0.109028 3.44386e-05,7.1695e-05,7.65715e-05,5.6075e-05,7.08737e-05 0.0953963,0.143431,0.152167,0.102474,0.359531
320 rs10058460,rs1114161,rs16872459,rs17738746,rs6898122 0 6.0575e+06 inf 5 0 0.0283784 0.00192177,0.114244 3.4429e-05,7.16708e-05,5.60769e-05,7.65124e-05,7.0875e-05 0.0953963,0.143431,0.102474,0.152167,0.359531
321 rs10058460,rs1114161,rs16872459,rs6453116,rs6898122 0 6.0575e+06 inf 5 0 0.0283784 0.00162911,0.0997831 3.44077e-05,7.16176e-05,5.60812e-05,7.63825e-05,7.08779e-05 0.0953963,0.143431,0.102474,0.152167,0.359531
322 rs10058460,rs1114161,rs16872459,rs6893216,rs6898122 0 6.0575e+06 inf 5 0 0.0283784 0.00202611,0.103877 3.43733e-05,7.15315e-05,5.60882e-05,7.61723e-05,7.08825e-05 0.0953963,0.143431,0.102474,0.152167,0.359531
323 rs10058460,rs1114161,rs16872436,rs16872459,rs6898122 0 6.0575e+06 inf 5 0 0.0288639 0.00205579,0.0974207 3.38392e-05,7.01944e-05,6.97371e-05,5.61959e-05,7.09543e-05 0.0956118,0.144328,0.15031,0.102482,0.359533
324 rs10058460,rs1114161,rs113274378,rs6898122 0 5.90744e+06 inf 4 0 0.0179068 0.00121738,0.0641893 2.33734e-05,4.20553e-05,5.99978e-05,7.53361e-05 0.0930328,0.130065,0.103259,0.361468
325 rs10053125,rs10058460,rs1114161,rs57155346 0 5.3361e+06 inf 4 0 0.01 0.000750543,0.0336792 -1.02514e-19,8.63438e-23,-8.05953e-20,-1.24443e-18 0.0806594,0.0726345,0.106453,0.30181
326 rs10053125,rs10058460,rs1114161,rs57155346,rs7448834 0 5.3361e+06 inf 5 0 0.0125 0.000868762,0.0441382 -1.07685e-19,9.06991e-23,-8.46606e-20,-1.3072e-18,-9.0707e-20 0.0806594,0.0726345,0.106453,0.30181,0.112844
327 rs10053125,rs10058460,rs1114161,rs4703658,rs57155346 0 5.3361e+06 inf 5 0 0.0125 0.000971381,0.0408299 -1.8488e-19,1.55717e-22,-1.4535e-19,-1.39157e-19,-2.24427e-18 0.0806594,0.0726345,0.106453,0.111113,0.30181
328 rs10053125,rs10058460,rs1114161,rs57155346,rs59628276 0 5.3361e+06 inf 5 0 0.0125 0.000954502,0.0423436 -1.99959e-19,1.68417e-22,-1.57205e-19,-2.42731e-18,-1.71773e-19 0.0806594,0.0726345,0.106453,0.30181,0.113293
329 rs10053125,rs10058460,rs1114161,rs12173218,rs57155346 0 5.3361e+06 inf 5 0 0.0125 0.0010209,0.0447972 -1.99959e-19,1.68417e-22,-1.57205e-19,-1.71726e-19,-2.42731e-18 0.0806594,0.0726345,0.106453,0.113293,0.30181
330 rs10053125,rs10058460,rs1114161,rs57155346,rs6890143 0 5.3361e+06 inf 5 0 0.0125 0.000876861,0.0375237 -1.99959e-19,1.68417e-22,-1.57205e-19,-2.42731e-18,-1.70857e-19 0.0806594,0.0726345,0.106453,0.30181,0.113293
331 rs10053125,rs10058460,rs1114161,rs57155346,rs6890320 0 5.3361e+06 inf 5 0 0.0125 0.000749864,0.0373493 -1.99959e-19,1.68417e-22,-1.57205e-19,-2.42731e-18,-1.70248e-19 0.0806594,0.0726345,0.106453,0.30181,0.113293
332 rs10053125,rs10058460,rs1114161,rs17671496,rs57155346 0 5.3361e+06 inf 5 0 0.0125 0.000902977,0.0407955 -1.99959e-19,1.68417e-22,-1.57205e-19,-1.70238e-19,-2.42731e-18 0.0806594,0.0726345,0.106453,0.113293,0.30181
333 rs10053125,rs10058460,rs1114161,rs57155346,rs73763033 0 5.3361e+06 inf 5 0 0.0125 0.00126056,0.0409699 -1.99959e-19,1.68417e-22,-1.57205e-19,-2.42731e-18,-1.70029e-19 0.0806594,0.0726345,0.106453,0.30181,0.113293
334 rs10053125,rs10058460,rs1114161,rs57155346,rs77854289 0 5.3361e+06 inf 5 0 0.0125 0.00117912,0.0425886 -1.99959e-19,1.68417e-22,-1.57205e-19,-2.42731e-18,-1.69956e-19 0.0806594,0.0726345,0.106453,0.30181,0.113293
335 rs10053125,rs10058460,rs1114161,rs148221579,rs57155346 0 5.3361e+06 inf 5 0 0.0125 0.000949703,0.0374245 -1.99959e-19,1.68417e-22,-1.57205e-19,-1.69906e-19,-2.42731e-18 0.0806594,0.0726345,0.106453,0.113293,0.30181
336 rs10053125,rs10058460,rs1114161,rs1477931,rs57155346 0 5.3361e+06 inf 5 0 0.0125 0.0010167,0.039167 -1.99959e-19,1.68417e-22,-1.57205e-19,-1.69685e-19,-2.42731e-18 0.0806594,0.0726345,0.106453,0.113293,0.30181
337 rs10053125,rs10058460,rs1114161,rs57155346,rs60445650 0 5.3361e+06 inf 5 0 0.0125 0.000991212,0.0417608 -1.8488e-19,1.55717e-22,-1.4535e-19,-2.24427e-18,-1.36858e-19 0.0806594,0.0726345,0.106453,0.30181,0.111113
338 rs10053125,rs10058460,rs1114161,rs17738746,rs57155346 0 5.3361e+06 inf 5 0 0.0125 0.000928506,0.0394623 -1.99959e-19,1.68417e-22,-1.57205e-19,-1.69509e-19,-2.42731e-18 0.0806594,0.0726345,0.106453,0.113293,0.30181
339 rs10053125,rs10058460,rs1114161,rs57155346,rs6453116 0 5.3361e+06 inf 5 0 0.0125 0.00106712,0.0392271 -1.99959e-19,1.68417e-22,-1.57205e-19,-2.42731e-18,-1.69121e-19 0.0806594,0.0726345,0.106453,0.30181,0.113293
340 rs10053125,rs10058460,rs1114161,rs57155346,rs6893216 0 5.3361e+06 inf 5 0 0.0125 0.000949523,0.0462401 -1.99959e-19,1.68417e-22,-1.57205e-19,-2.42731e-18,-1.68493e-19 0.0806594,0.0726345,0.106453,0.30181,0.113293
341 rs10053125,rs10058460,rs1114161,rs16872436,rs57155346 0 5.3361e+06 inf 5 0 0.0125 0.000861969,0.041269 -1.8488e-19,1.55717e-22,-1.4535e-19,-1.34989e-19,-2.24427e-18 0.0806594,0.0726345,0.106453,0.111113,0.30181
342 rs10058460,rs1114161,rs16872459,rs7717760 0 5.3011e+06 inf 4 0 0.0198632 0.00144562,0.0663941 3.23183e-05,5.09016e-05,7.52067e-05,-1.0248e-06 0.0980093,0.134454,0.107999,0.370938
343 rs10058460,rs1114161,rs16872459,rs7448834,rs7717760 0 5.3011e+06 inf 5 0 0.0364752 0.00199284,0.130442 5.87147e-05,0.000113293,7.19714e-05,0.000119921,-3.11069e-06 0.104893,0.160876,0.108096,0.16979,0.370949
344 rs10058460,rs1114161,rs16872459,rs4703658,rs7717760 0 5.3011e+06 inf 5 0 0.0372804 0.00200934,0.139025 5.82781e-05,0.000112261,7.20249e-05,0.000113836,-3.07619e-06 0.105309,0.162388,0.108102,0.168938,0.37095
345 rs10058460,rs1114161,rs16872459,rs59628276,rs7717760 0 5.3011e+06 inf 5 0 0.0362802 0.00218201,0.130076 5.86822e-05,0.000113216,7.19753e-05,0.000120862,-3.10812e-06 0.104792,0.160508,0.108095,0.170029,0.370949
346 rs10058460,rs1114161,rs12173218,rs16872459,rs7717760 0 5.3011e+06 inf 5 0 0.0362802 0.00222231,0.131721 5.86772e-05,0.000113204,0.000120839,7.19759e-05,-3.10773e-06 0.104792,0.160508,0.170029,0.108095,0.370949
347 rs10058460,rs1114161,rs16872459,rs6890143,rs7717760 0 5.3011e+06 inf 5 0 0.0362802 0.0032682,0.138491 5.85867e-05,0.00011299,7.1987e-05,0.000120424,-3.10057e-06 0.104792,0.160508,0.108095,0.170029,0.370949
348 rs10058460,rs1114161,rs16872459,rs6890320,rs7717760 0 5.3011e+06 inf 5 0 0.0362802 0.00212508,0.114949 5.85232e-05,0.00011284,7.19948e-05,0.000120133,-3.09555e-06 0.104792,0.160508,0.108095,0.170029,0.370949
349 rs10058460,rs1114161,rs16872459,rs17671496,rs7717760 0 5.3011e+06 inf 5 0 0.0362802 0.0025771,0.140597 5.85221e-05,0.000112838,7.1995e-05,0.000120128,-3.09547e-06 0.104792,0.160508,0.108095,0.170029,0.370949
350 rs10058460,rs1114161,rs16872459,rs73763033,rs7717760 0 5.3011e+06 inf 5 0 0.0362802 0.0019805,0.12758 5.85003e-05,0.000112786,7.19976e-05,0.000120028,-3.09374e-06 0.104792,0.160508,0.108095,0.170029,0.370949
351 rs10058460,rs1114161,rs16872459,rs7717760,rs77854289 0 5.3011e+06 inf 5 0 0.0362802 0.00226807,0.136508 5.84927e-05,0.000112768,7.19986e-05,-3.09315e-06,0.000119994 0.104792,0.160508,0.108095,0.370949,0.170029
352 rs10058460,rs1114161,rs148221579,rs16872459,rs7717760 0 5.3011e+06 inf 5 0 0.0362802 0.00253699,0.124882 5.84875e-05,0.000112756,0.00011997,7.19992e-05,-3.09273e-06 0.104792,0.160508,0.170029,0.108095,0.370949
353 rs10058460,rs1114161,rs1477931,rs16872459,rs7717760 0 5.3011e+06 inf 5 0 0.0362802 0.00236035,0.131992 5.84645e-05,0.000112702,0.000119864,7.2002e-05,-3.09092e-06 0.104792,0.160508,0.170029,0.108095,0.370949
354 rs10058460,rs1114161,rs16872459,rs17738746,rs7717760 0 5.3011e+06 inf 5 0 0.0362802 0.00258364,0.152652 5.84461e-05,0.000112658,7.20043e-05,0.00011978,-3.08946e-06 0.104792,0.160508,0.108095,0.170029,0.370949
355 rs10058460,rs1114161,rs16872459,rs60445650,rs7717760 0 5.3011e+06 inf 5 0 0.0372804 0.00266689,0.135255 5.8e-05,0.000111604,7.20589e-05,0.000112616,-3.05422e-06 0.105309,0.162388,0.108102,0.168938,0.37095
356 rs10058460,rs1114161,rs16872459,rs6453116,rs7717760 0 5.3011e+06 inf 5 0 0.0362802 0.0022901,0.131995 5.84057e-05,0.000112562,7.20092e-05,0.000119595,-3.08627e-06 0.104792,0.160508,0.108095,0.170029,0.370949
357 rs10058460,rs1114161,rs16872459,rs6893216,rs7717760 0 5.3011e+06 inf 5 0 0.0362802 0.0021388,0.136526 5.83402e-05,0.000112408,7.20172e-05,0.000119295,-3.0811e-06 0.104792,0.160508,0.108095,0.170029,0.370949
358 rs10058460,rs1114161,rs16872436,rs16872459,rs7717760 0 5.3011e+06 inf 5 0 0.0372804 0.00226705,0.154619 5.77738e-05,0.000111069,0.000111624,7.20867e-05,-3.03634e-06 0.105309,0.162388,0.168938,0.108102,0.37095
359 rs10058460,rs1114161,rs16872459,rs6870950 0 5.30045e+06 inf 4 0 0.0198659 0.00150974,0.0664691 3.23306e-05,5.09133e-05,7.52253e-05,-1.10355e-06 0.098016,0.134459,0.108006,0.370949
360 rs10058460,rs1114161,rs16872459,rs6870950,rs7448834 0 5.30045e+06 inf 5 0 0.0364858 0.00235864,0.129965 5.87477e-05,0.000113349,7.19897e-05,-3.18955e-06,0.00011998 0.104905,0.160898,0.108103,0.370961,0.169813
361 rs10058460,rs1114161,rs16872459,rs4703658,rs6870950 0 5.30045e+06 inf 5 0 0.0372916 0.00234425,0.136305 5.83113e-05,0.000112318,7.20431e-05,0.000113894,-3.15509e-06 0.105322,0.162411,0.108109,0.168962,0.370962
362 rs10058460,rs1114161,rs16872459,rs59628276,rs6870950 0 5.30045e+06 inf 5 0 0.0362906 0.00239068,0.123767 5.8715e-05,0.000113272,7.19937e-05,0.000120921,-3.18697e-06 0.104804,0.16053,0.108101,0.170052,0.370961
363 rs10058460,rs1114161,rs12173218,rs16872459,rs6870950 0 5.30045e+06 inf 5 0 0.0362906 0.00272676,0.124518 5.87101e-05,0.00011326,0.000120899,7.19943e-05,-3.18658e-06 0.104804,0.16053,0.170052,0.108101,0.370961
364 rs10058460,rs1114161,rs16872459,rs6870950,rs6890143 0 5.30045e+06 inf 5 0 0.0362906 0.00245307,0.130107 5.86195e-05,0.000113046,7.20054e-05,-3.17942e-06,0.000120483 0.104804,0.16053,0.108101,0.370961,0.170052
365 rs10058460,rs1114161,rs16872459,rs6870950,rs6890320 0 5.30045e+06 inf 5 0 0.0362906 0.00236785,0.131023 5.85559e-05,0.000112896,7.20132e-05,-3.17441e-06,0.000120192 0.104804,0.16053,0.108101,0.370961,0.170052
366 rs10058460,rs1114161,rs16872459,rs17671496,rs6870950 0 5.30045e+06 inf 5 0 0.0362906 0.00205048,0.139457 5.85549e-05,0.000112894,7.20133e-05,0.000120187,-3.17432e-06 0.104804,0.16053,0.108101,0.170052,0.370961
367 rs10058460,rs1114161,rs16872459,rs6870950,rs73763033 0 5.30045e+06 inf 5 0 0.0362906 0.00197763,0.137924 5.8533e-05,0.000112842,7.2016e-05,-3.1726e-06,0.000120087 0.104804,0.16053,0.108101,0.370961,0.170052
368 rs10058460,rs1114161,rs16872459,rs6870950,rs77854289 0 5.30045e+06 inf 5 0 0.0362906 0.00212603,0.131578 5.85254e-05,0.000112824,7.20169e-05,-3.172e-06,0.000120053 0.104804,0.16053,0.108101,0.370961,0.170052
369 rs10058460,rs1114161,rs148221579,rs16872459,rs6870950 0 5.30045e+06 inf 5 0 0.0362906 0.00202761,0.148816 5.85202e-05,0.000112812,0.000120029,7.20175e-05,-3.17159e-06 0.104804,0.16053,0.170052,0.108101,0.370961
370 rs10058460,rs1114161,rs1477931,rs16872459,rs6870950 0 5.30045e+06 inf 5 0 0.0362906 0.00238833,0.124348 5.84972e-05,0.000112757,0.000119923,7.20203e-05,-3.16977e-06 0.104804,0.16053,0.170052,0.108101,0.370961
371 rs10058460,rs1114161,rs16872459,rs17738746,rs6870950 0 5.30045e+06 inf 5 0 0.0362906 0.00269287,0.127376 5.84788e-05,0.000112714,7.20226e-05,0.000119839,-3.16832e-06 0.104804,0.16053,0.108101,0.170052,0.370961
372 rs10058460,rs1114161,rs16872459,rs60445650,rs6870950 0 5.30045e+06 inf 5 0 0.0372916 0.00256539,0.1473 5.80331e-05,0.00011166,7.20772e-05,0.000112675,-3.13312e-06 0.105322,0.162411,0.108109,0.168962,0.370962
373 rs10058460,rs1114161,rs16872459,rs6453116,rs6870950 0 5.30045e+06 inf 5 0 0.0362906 0.0022524,0.139555 5.84383e-05,0.000112618,7.20276e-05,0.000119653,-3.16512e-06 0.104804,0.16053,0.108101,0.170052,0.370961
374 rs10058460,rs1114161,rs16872459,rs6870950,rs6893216 0 5.30045e+06 inf 5 0 0.0362906 0.00250382,0.131234 5.83729e-05,0.000112464,7.20356e-05,-3.15995e-06,0.000119353 0.104804,0.16053,0.108101,0.370961,0.170052
375 rs10058460,rs1114161,rs16872436,rs16872459,rs6870950 0 5.30045e+06 inf 5 0 0.0372916 0.00213534,0.143186 5.78067e-05,0.000111125,0.000111682,7.21049e-05,-3.11525e-06 0.105322,0.162411,0.168962,0.108109,0.370962
376 rs10058460,rs1114161,rs16872459,rs73116843 0 5.29938e+06 inf 4 0 0.0198702 0.00138741,0.0688255 3.23512e-05,5.09328e-05,7.52562e-05,-1.23451e-06 0.098027,0.134468,0.108016,0.370969
377 rs10058460,rs1114161,rs16872459,rs73116843,rs7448834 0 5.29938e+06 inf 5 0 0.0365033 0.00220522,0.149847 5.88026e-05,0.000113443,7.20201e-05,-3.32068e-06,0.000120079 0.104925,0.160935,0.108113,0.370981,0.169851
378 rs10058460,rs1114161,rs16872459,rs4703658,rs73116843 0 5.29938e+06 inf 5 0 0.0373103 0.00239041,0.142685 5.83666e-05,0.000112413,7.20735e-05,0.000113992,-3.28629e-06 0.105342,0.16245,0.108119,0.169002,0.370981
379 rs10058460,rs1114161,rs16872459,rs59628276,rs73116843 0 5.29938e+06 inf 5 0 0.0363079 0.00205406,0.133482 5.87697e-05,0.000113366,7.20242e-05,0.00012102,-3.31808e-06 0.104823,0.160566,0.108111,0.17009,0.37098
380 rs10058460,rs1114161,rs12173218,rs16872459,rs73116843 0 5.29938e+06 inf 5 0 0.0363079 0.00249256,0.136931 5.87647e-05,0.000113354,0.000120997,7.20248e-05,-3.31769e-06 0.104823,0.160566,0.17009,0.108111,0.37098
381 rs10058460,rs1114161,rs16872459,rs6890143,rs73116843 0 5.29938e+06 inf 5 0 0.0363079 0.00226106,0.13254 5.8674e-05,0.00011314,7.20359e-05,0.000120582,-3.31054e-06 0.104823,0.160566,0.108111,0.17009,0.37098
382 rs10058460,rs1114161,rs16872459,rs6890320,rs73116843 0 5.29938e+06 inf 5 0 0.0363079 0.00208591,0.133824 5.86105e-05,0.000112989,7.20436e-05,0.000120291,-3.30552e-06 0.104823,0.160566,0.108111,0.17009,0.37098
383 rs10058460,rs1114161,rs16872459,rs17671496,rs73116843 0 5.29938e+06 inf 5 0 0.0363079 0.00252588,0.112778 5.86094e-05,0.000112987,7.20438e-05,0.000120286,-3.30544e-06 0.104823,0.160566,0.108111,0.17009,0.37098
384 rs10058460,rs1114161,rs16872459,rs73116843,rs73763033 0 5.29938e+06 inf 5 0 0.0363079 0.00207767,0.121993 5.85875e-05,0.000112935,7.20464e-05,-3.30371e-06,0.000120185 0.104823,0.160566,0.108111,0.37098,0.17009
385 rs10058460,rs1114161,rs16872459,rs73116843,rs77854289 0 5.29938e+06 inf 5 0 0.0363079 0.00243466,0.138323 5.85799e-05,0.000112917,7.20474e-05,-3.30311e-06,0.000120151 0.104823,0.160566,0.108111,0.37098,0.17009
386 rs10058460,rs1114161,rs148221579,rs16872459,rs73116843 0 5.29938e+06 inf 5 0 0.0363079 0.00263059,0.142758 5.85747e-05,0.000112905,0.000120127,7.2048e-05,-3.3027e-06 0.104823,0.160566,0.17009,0.108111,0.37098
387 rs10058460,rs1114161,rs1477931,rs16872459,rs73116843 0 5.29938e+06 inf 5 0 0.0363079 0.00236024,0.141016 5.85516e-05,0.00011285,0.000120021,7.20508e-05,-3.30088e-06 0.104823,0.160566,0.17009,0.108111,0.37098
388 rs10058460,rs1114161,rs16872459,rs17738746,rs73116843 0 5.29938e+06 inf 5 0 0.0363079 0.00253255,0.13498 5.85332e-05,0.000112807,7.20531e-05,0.000119937,-3.29943e-06 0.104823,0.160566,0.108111,0.17009,0.37098
389 rs10058460,rs1114161,rs16872459,rs60445650,rs73116843 0 5.29938e+06 inf 5 0 0.0373103 0.00170268,0.147312 5.8088e-05,0.000111755,7.21076e-05,0.000112772,-3.26432e-06 0.105342,0.16245,0.108119,0.169002,0.370981
390 rs10058460,rs1114161,rs16872459,rs6453116,rs73116843 0 5.29938e+06 inf 5 0 0.0363079 0.00206947,0.136201 5.84927e-05,0.000112711,7.2058e-05,0.000119751,-3.29624e-06 0.104823,0.160566,0.108111,0.17009,0.37098
391 rs10058460,rs1114161,rs16872459,rs6893216,rs73116843 0 5.29938e+06 inf 5 0 0.0363079 0.00194018,0.146351 5.84272e-05,0.000112556,7.20661e-05,0.000119451,-3.29107e-06 0.104823,0.160566,0.108111,0.17009,0.37098
392 rs10058460,rs1114161,rs16872436,rs16872459,rs73116843 0 5.29938e+06 inf 5 0 0.0373103 0.00210259,0.138499 5.78614e-05,0.000111219,0.000111779,7.21353e-05,-3.24645e-06 0.105342,0.16245,0.169002,0.108119,0.370981
393 rs10058460,rs1114161,rs16872459,rs73116846 0 5.28721e+06 inf 4 0 0.0199199 0.00132063,0.0666879 3.25855e-05,5.11542e-05,7.5608e-05,-2.72241e-06 0.0981526,0.134574,0.108134,0.37119
394 rs10058460,rs1114161,rs16872459,rs73116846,rs7448834 0 5.28721e+06 inf 5 0 0.0367038 0.00253141,0.134691 5.94306e-05,0.000114519,7.2367e-05,-4.81041e-06,0.000121209 0.105149,0.161354,0.10823,0.371202,0.170289
395 rs10058460,rs1114161,rs16872459,rs4703658,rs73116846 0 5.28721e+06 inf 5 0 0.0375234 0.00234874,0.143448 5.89988e-05,0.0001135,7.24191e-05,0.000115111,-4.77683e-06 0.105574,0.162892,0.108236,0.169458,0.371203
396 rs10058460,rs1114161,rs16872459,rs59628276,rs73116846 0 5.28721e+06 inf 5 0 0.0365053 0.00237938,0.137264 5.93948e-05,0.000114435,7.23713e-05,0.000122148,-4.80763e-06 0.105046,0.16098,0.108229,0.170522,0.371202
397 rs10058460,rs1114161,rs12173218,rs16872459,rs73116846 0 5.28721e+06 inf 5 0 0.0365053 0.00254461,0.142816 5.93898e-05,0.000114423,0.000122125,7.23719e-05,-4.80724e-06 0.105046,0.16098,0.170522,0.108229,0.371202
398 rs10058460,rs1114161,rs16872459,rs6890143,rs73116846 0 5.28721e+06 inf 5 0 0.0365053 0.00258228,0.131909 5.92979e-05,0.000114206,7.2383e-05,0.000121707,-4.80009e-06 0.105046,0.16098,0.108229,0.170522,0.371202
399 rs10058460,rs1114161,rs16872459,rs6890320,rs73116846 0 5.28721e+06 inf 5 0 0.0365053 0.00245649,0.150321 5.92335e-05,0.000114054,7.23907e-05,0.000121413,-4.79508e-06 0.105046,0.16098,0.108229,0.170522,0.371202
400 rs10058460,rs1114161,rs16872459,rs17671496,rs73116846 0 5.28721e+06 inf 5 0 0.0365053 0.00268252,0.134357 5.92324e-05,0.000114051,7.23909e-05,0.000121408,-4.795e-06 0.105046,0.16098,0.108229,0.170522,0.371202
401 rs10058460,rs1114161,rs16872459,rs73116846,rs73763033 0 5.28721e+06 inf 5 0 0.0365053 0.00262918,0.143726 5.92103e-05,0.000113999,7.23936e-05,-4.79328e-06,0.000121307 0.105046,0.16098,0.108229,0.371202,0.170522
402 rs10058460,rs1114161,rs16872459,rs73116846,rs77854289 0 5.28721e+06 inf 5 0 0.0365053 0.00227649,0.13503 5.92026e-05,0.000113981,7.23945e-05,-4.79268e-06,0.000121272 0.105046,0.16098,0.108229,0.371202,0.170522
403 rs10058460,rs1114161,rs148221579,rs16872459,rs73116846 0 5.28721e+06 inf 5 0 0.0365053 0.00248015,0.150527 5.91973e-05,0.000113968,0.000121248,7.23951e-05,-4.79227e-06 0.105046,0.16098,0.170522,0.108229,0.371202
404 rs10058460,rs1114161,rs1477931,rs16872459,rs73116846 0 5.28721e+06 inf 5 0 0.0365053 0.00229973,0.128359 5.9174e-05,0.000113913,0.000121142,7.23979e-05,-4.79045e-06 0.105046,0.16098,0.170522,0.108229,0.371202
405 rs10058460,rs1114161,rs16872459,rs17738746,rs73116846 0 5.28721e+06 inf 5 0 0.0365053 0.00194801,0.127082 5.91553e-05,0.000113869,7.24002e-05,0.000121057,-4.789e-06 0.105046,0.16098,0.108229,0.170522,0.371202
406 rs10058460,rs1114161,rs16872459,rs60445650,rs73116846 0 5.28721e+06 inf 5 0 0.0375234 0.00229931,0.13287 5.87165e-05,0.000112834,7.24532e-05,0.000113881,-4.75487e-06 0.105574,0.162892,0.108236,0.169458,0.371203
407 rs10058460,rs1114161,rs16872459,rs6453116,rs73116846 0 5.28721e+06 inf 5 0 0.0365053 0.00199071,0.141232 5.91143e-05,0.000113772,7.24051e-05,0.00012087,-4.78581e-06 0.105046,0.16098,0.108229,0.170522,0.371202
408 rs10058460,rs1114161,rs16872459,rs6893216,rs73116846 0 5.28721e+06 inf 5 0 0.0365053 0.00220949,0.134197 5.90479e-05,0.000113616,7.24132e-05,0.000120567,-4.78065e-06 0.105046,0.16098,0.108229,0.170522,0.371202
409 rs10058460,rs1114161,rs16872436,rs16872459,rs73116846 0 5.28721e+06 inf 5 0 0.0375234 0.00221739,0.142541 5.84869e-05,0.000112292,0.000112881,7.24809e-05,-4.73701e-06 0.105574,0.162892,0.169458,0.108236,0.371203
410 rs10058460,rs1114161,rs16872459,rs58004329 0 5.28382e+06 inf 4 0 0.0199338 0.00137572,0.075138 3.26512e-05,5.12162e-05,7.57065e-05,-3.13844e-06 0.0981877,0.134604,0.108167,0.371252
411 rs10058460,rs1114161,rs16872459,rs58004329,rs7448834 0 5.28382e+06 inf 5 0 0.0367602 0.00219533,0.145967 5.96074e-05,0.000114822,7.24642e-05,-5.22689e-06,0.000121527 0.105212,0.161472,0.108263,0.371264,0.170411
412 rs10058460,rs1114161,rs16872459,rs4703658,rs58004329 0 5.28382e+06 inf 5 0 0.0375834 0.00205129,0.132756 5.91769e-05,0.000113806,7.2516e-05,0.000115427,-5.19353e-06 0.105639,0.163017,0.108269,0.169587,0.371265
413 rs10058460,rs1114161,rs16872459,rs58004329,rs59628276 0 5.28382e+06 inf 5 0 0.0365609 0.0017481,0.140283 5.95709e-05,0.000114736,7.24686e-05,-5.22406e-06,0.000122466 0.105109,0.161096,0.108261,0.371264,0.170644
414 rs10058460,rs1114161,rs12173218,rs16872459,rs58004329 0 5.28382e+06 inf 5 0 0.0365609 0.0023227,0.122938 5.95658e-05,0.000114724,0.000122443,7.24692e-05,-5.22367e-06 0.105109,0.161096,0.170644,0.108261,0.371264
415 rs10058460,rs1114161,rs16872459,rs58004329,rs6890143 0 5.28382e+06 inf 5 0 0.0365609 0.00164564,0.143878 5.94736e-05,0.000114506,7.24803e-05,-5.21652e-06,0.000122023 0.105109,0.161096,0.108261,0.371264,0.170644
416 rs10058460,rs1114161,rs16872459,rs58004329,rs6890320 0 5.28382e+06 inf 5 0 0.0365609 0.00260776,0.134636 5.9409e-05,0.000114354,7.2488e-05,-5.21151e-06,0.000121729 0.105109,0.161096,0.108261,0.371264,0.170644
417 rs10058460,rs1114161,rs16872459,rs17671496,rs58004329 0 5.28382e+06 inf 5 0 0.0365609 0.00286813,0.127267 5.94079e-05,0.000114351,7.24882e-05,0.000121724,-5.21143e-06 0.105109,0.161096,0.108261,0.170644,0.371264
418 rs10058460,rs1114161,rs16872459,rs58004329,rs73763033 0 5.28382e+06 inf 5 0 0.0365609 0.002355,0.148166 5.93857e-05,0.000114299,7.24908e-05,-5.20971e-06,0.000121623 0.105109,0.161096,0.108261,0.371264,0.170644
419 rs10058460,rs1114161,rs16872459,rs58004329,rs77854289 0 5.28382e+06 inf 5 0 0.0365609 0.0021616,0.128901 5.9378e-05,0.000114281,7.24918e-05,-5.20911e-06,0.000121588 0.105109,0.161096,0.108261,0.371264,0.170644
420 rs10058460,rs1114161,rs148221579,rs16872459,rs58004329 0 5.28382e+06 inf 5 0 0.0365609 0.00253607,0.136401 5.93727e-05,0.000114268,0.000121564,7.24924e-05,-5.2087e-06 0.105109,0.161096,0.170644,0.108261,0.371264
421 rs10058460,rs1114161,rs1477931,rs16872459,rs58004329 0 5.28382e+06 inf 5 0 0.0365609 0.00270336,0.141018 5.93492e-05,0.000114213,0.000121458,7.24952e-05,-5.20688e-06 0.105109,0.161096,0.170644,0.108261,0.371264
422 rs10058460,rs1114161,rs16872459,rs17738746,rs58004329 0 5.28382e+06 inf 5 0 0.0365609 0.0020921,0.135512 5.93305e-05,0.000114169,7.24975e-05,0.000121372,-5.20543e-06 0.105109,0.161096,0.108261,0.170644,0.371264
423 rs10058460,rs1114161,rs16872459,rs58004329,rs60445650 0 5.28382e+06 inf 5 0 0.0375834 0.00219127,0.150733 5.88936e-05,0.000113138,7.255e-05,-5.17158e-06,0.000114194 0.105639,0.163017,0.108269,0.371265,0.169587
424 rs10058460,rs1114161,rs16872459,rs58004329,rs6453116 0 5.28382e+06 inf 5 0 0.0365609 0.00218435,0.1314 5.92893e-05,0.000114071,7.25024e-05,-5.20224e-06,0.000121185 0.105109,0.161096,0.108261,0.371264,0.170644
425 rs10058460,rs1114161,rs16872459,rs58004329,rs6893216 0 5.28382e+06 inf 5 0 0.0365609 0.00219521,0.126828 5.92227e-05,0.000113914,7.25105e-05,-5.19708e-06,0.000120882 0.105109,0.161096,0.108261,0.371264,0.170644
426 rs10058460,rs1114161,rs16872436,rs16872459,rs58004329 0 5.28382e+06 inf 5 0 0.0375834 0.0021289,0.148707 5.86631e-05,0.000112594,0.000113191,7.25778e-05,-5.15373e-06 0.105639,0.163017,0.169587,0.108269,0.371265
427 rs10058460,rs1114161,rs28464794,rs57155346 0 5.2801e+06 inf 4 0 0.00956806 0.000760035,0.0324553 1.60992e-07,-3.07939e-06,-3.75608e-06,-4.65565e-05 0.071554,0.104844,0.0794536,0.297218
428 rs10058460,rs1114161,rs28464794,rs57155346,rs7448834 0 5.2801e+06 inf 5 0 0.0118378 0.00107068,0.0396494 1.88216e-07,-2.99534e-06,-3.77076e-06,-4.65672e-05,-3.2057e-06 0.0715602,0.104884,0.0794552,0.297218,0.11118
429 rs10058460,rs1114161,rs28464794,rs4703658,rs57155346 0 5.2801e+06 inf 5 0 0.0118315 0.000920695,0.0359201 1.86164e-07,-3.00167e-06,-3.76966e-06,-2.86098e-06,-4.65664e-05 0.0715605,0.104886,0.0794553,0.109476,0.297218
430 rs10058460,rs1114161,rs28464794,rs57155346,rs59628276 0 5.2801e+06 inf 5 0 0.0118394 0.00111512,0.0372826 1.88511e-07,-2.99443e-06,-3.77092e-06,-4.65673e-05,-3.26995e-06 0.0715602,0.104884,0.0794552,0.297218,0.111621
431 rs10058460,rs1114161,rs12173218,rs28464794,rs57155346 0 5.2801e+06 inf 5 0 0.0118394 0.00106707,0.0399603 1.88504e-07,-2.99445e-06,-3.26903e-06,-3.77092e-06,-4.65673e-05 0.0715602,0.104884,0.111621,0.0794552,0.297218
432 rs10058460,rs1114161,rs28464794,rs57155346,rs6890143 0 5.2801e+06 inf 5 0 0.0118394 0.00110709,0.038804 1.88363e-07,-2.99488e-06,-3.77084e-06,-4.65672e-05,-3.25233e-06 0.0715602,0.104884,0.0794552,0.297218,0.111621
433 rs10058460,rs1114161,rs28464794,rs57155346,rs6890320 0 5.2801e+06 inf 5 0 0.0118394 0.00122199,0.037251 1.88265e-07,-2.99519e-06,-3.77079e-06,-4.65672e-05,-3.24062e-06 0.0715602,0.104884,0.0794552,0.297218,0.111621
434 rs10058460,rs1114161,rs17671496,rs28464794,rs57155346 0 5.2801e+06 inf 5 0 0.0118394 0.00100011,0.0365219 1.88263e-07,-2.99519e-06,-3.24043e-06,-3.77079e-06,-4.65672e-05 0.0715602,0.104884,0.111621,0.0794552,0.297218
435 rs10058460,rs1114161,rs28464794,rs57155346,rs73763033 0 5.2801e+06 inf 5 0 0.0118394 0.000981359,0.0365881 1.88229e-07,-2.9953e-06,-3.77077e-06,-4.65672e-05,-3.2364e-06 0.0715602,0.104884,0.0794552,0.297218,0.111621
436 rs10058460,rs1114161,rs28464794,rs57155346,rs77854289 0 5.2801e+06 inf 5 0 0.0118394 0.000871091,0.037802 1.88217e-07,-2.99533e-06,-3.77076e-06,-4.65672e-05,-3.235e-06 0.0715602,0.104884,0.0794552,0.297218,0.111621
437 rs10058460,rs1114161,rs148221579,rs28464794,rs57155346 0 5.2801e+06 inf 5 0 0.0118394 0.00094999,0.0393289 1.88209e-07,-2.99536e-06,-3.23404e-06,-3.77076e-06,-4.65672e-05 0.0715602,0.104884,0.111621,0.0794552,0.297218
438 rs10058460,rs1114161,rs1477931,rs28464794,rs57155346 0 5.2801e+06 inf 5 0 0.0118394 0.000963015,0.0365075 1.88173e-07,-2.99547e-06,-3.2298e-06,-3.77074e-06,-4.65672e-05 0.0715602,0.104884,0.111621,0.0794552,0.297218
439 rs10058460,rs1114161,rs17738746,rs28464794,rs57155346 0 5.2801e+06 inf 5 0 0.0118394 0.000923321,0.0396939 1.88145e-07,-2.99556e-06,-3.22641e-06,-3.77073e-06,-4.65672e-05 0.0715602,0.104884,0.111621,0.0794552,0.297218
440 rs10058460,rs1114161,rs28464794,rs57155346,rs60445650 0 5.2801e+06 inf 5 0 0.0118315 0.00117197,0.0355573 1.85743e-07,-3.00297e-06,-3.76943e-06,-4.65662e-05,-2.81318e-06 0.0715605,0.104886,0.0794553,0.297218,0.109476
441 rs10058460,rs1114161,rs28464794,rs57155346,rs6453116 0 5.2801e+06 inf 5 0 0.0118394 0.000988111,0.0372458 1.88082e-07,-2.99575e-06,-3.77069e-06,-4.65671e-05,-3.21895e-06 0.0715602,0.104884,0.0794552,0.297218,0.111621
442 rs10058460,rs1114161,rs28464794,rs57155346,rs6893216 0 5.2801e+06 inf 5 0 0.0118394 0.000822637,0.0364809 1.87981e-07,-2.99606e-06,-3.77064e-06,-4.65671e-05,-3.20688e-06 0.0715602,0.104884,0.0794552,0.297218,0.111621
443 rs10058460,rs1114161,rs16872436,rs28464794,rs57155346 0 5.2801e+06 inf 5 0 0.0118315 0.000738669,0.0388138 1.85401e-07,-3.00403e-06,-2.77429e-06,-3.76925e-06,-4.65661e-05 0.0715605,0.104886,0.109476,0.0794553,0.297218
444 rs10058460,rs1114161,rs16872459,rs6895538 0 5.27984e+06 inf 4 0 0.0199502 0.00128845,0.0730786 3.27288e-05,5.12893e-05,7.58227e-05,-3.62899e-06 0.0982292,0.134639,0.108206,0.371325
445 rs10058460,rs1114161,rs16872459,rs6895538,rs7448834 0 5.27984e+06 inf 5 0 0.0368269 0.00216631,0.142254 5.98167e-05,0.00011518,7.25789e-05,-5.71792e-06,0.000121904 0.105287,0.161611,0.108301,0.371337,0.170557
446 rs10058460,rs1114161,rs16872459,rs4703658,rs6895538 0 5.27984e+06 inf 5 0 0.0376543 0.00195271,0.140554 5.93876e-05,0.000114168,7.26303e-05,0.0001158,-5.68483e-06 0.105716,0.163164,0.108307,0.169738,0.371338
447 rs10058460,rs1114161,rs16872459,rs59628276,rs6895538 0 5.27984e+06 inf 5 0 0.0366266 0.00252779,0.121358 5.97792e-05,0.000115092,7.25834e-05,0.000122842,-5.71503e-06 0.105183,0.161233,0.1083,0.170788,0.371337
448 rs10058460,rs1114161,rs12173218,rs16872459,rs6895538 0 5.27984e+06 inf 5 0 0.0366266 0.00229265,0.126886 5.97741e-05,0.00011508,0.000122819,7.2584e-05,-5.71463e-06 0.105183,0.161233,0.170788,0.1083,0.371337
449 rs10058460,rs1114161,rs16872459,rs6890143,rs6895538 0 5.27984e+06 inf 5 0 0.0366266 0.00191909,0.134266 5.96815e-05,0.000114862,7.25951e-05,0.000122398,-5.70749e-06 0.105183,0.161233,0.1083,0.170788,0.371337
450 rs10058460,rs1114161,rs16872459,rs6890320,rs6895538 0 5.27984e+06 inf 5 0 0.0366266 0.00219173,0.150616 5.96166e-05,0.000114709,7.26029e-05,0.000122104,-5.70249e-06 0.105183,0.161233,0.1083,0.170788,0.371337
451 rs10058460,rs1114161,rs16872459,rs17671496,rs6895538 0 5.27984e+06 inf 5 0 0.0366266 0.00206459,0.134035 5.96155e-05,0.000114706,7.2603e-05,0.000122099,-5.7024e-06 0.105183,0.161233,0.1083,0.170788,0.371337
452 rs10058460,rs1114161,rs16872459,rs6895538,rs73763033 0 5.27984e+06 inf 5 0 0.0366266 0.00224611,0.120979 5.95932e-05,0.000114653,7.26057e-05,-5.70068e-06,0.000121997 0.105183,0.161233,0.1083,0.371337,0.170788
453 rs10058460,rs1114161,rs16872459,rs6895538,rs77854289 0 5.27984e+06 inf 5 0 0.0366266 0.00204601,0.128729 5.95854e-05,0.000114635,7.26066e-05,-5.70008e-06,0.000121962 0.105183,0.161233,0.1083,0.371337,0.170788
454 rs10058460,rs1114161,rs148221579,rs16872459,rs6895538 0 5.27984e+06 inf 5 0 0.0366266 0.00218315,0.134762 5.95801e-05,0.000114622,0.000121938,7.26073e-05,-5.69967e-06 0.105183,0.161233,0.170788,0.1083,0.371337
455 rs10058460,rs1114161,rs1477931,rs16872459,rs6895538 0 5.27984e+06 inf 5 0 0.0366266 0.00185849,0.125205 5.95566e-05,0.000114567,0.000121831,7.26101e-05,-5.69786e-06 0.105183,0.161233,0.170788,0.1083,0.371337
456 rs10058460,rs1114161,rs16872459,rs17738746,rs6895538 0 5.27984e+06 inf 5 0 0.0366266 0.00176967,0.126356 5.95378e-05,0.000114523,7.26123e-05,0.000121746,-5.69641e-06 0.105183,0.161233,0.1083,0.170788,0.371337
457 rs10058460,rs1114161,rs16872459,rs60445650,rs6895538 0 5.27984e+06 inf 5 0 0.0376543 0.00264791,0.129218 5.91031e-05,0.000113497,7.26644e-05,0.000114564,-5.66289e-06 0.105716,0.163164,0.108307,0.169738,0.371338
458 rs10058460,rs1114161,rs16872459,rs6453116,rs6895538 0 5.27984e+06 inf 5 0 0.0366266 0.00190364,0.132686 5.94964e-05,0.000114425,7.26173e-05,0.000121558,-5.69322e-06 0.105183,0.161233,0.1083,0.170788,0.371337
459 rs10058460,rs1114161,rs16872459,rs6893216,rs6895538 0 5.27984e+06 inf 5 0 0.0366266 0.00210206,0.137117 5.94295e-05,0.000114267,7.26253e-05,0.000121254,-5.68806e-06 0.105183,0.161233,0.1083,0.170788,0.371337
460 rs10058460,rs1114161,rs16872436,rs16872459,rs6895538 0 5.27984e+06 inf 5 0 0.0376543 0.00234131,0.133534 5.88716e-05,0.000112951,0.000113559,7.26921e-05,-5.64504e-06 0.105716,0.163164,0.169738,0.108307,0.371338
461 rs10058460,rs1114161,rs16872459,rs73116837 0 5.27952e+06 inf 4 0 0.0199516 0.00147572,0.06864 3.27351e-05,5.12953e-05,7.58322e-05,-3.66909e-06 0.0982326,0.134642,0.108209,0.371331
462 rs10058460,rs1114161,rs16872459,rs73116837,rs7448834 0 5.27952e+06 inf 5 0 0.0368324 0.00213756,0.135551 5.98338e-05,0.00011521,7.25883e-05,-5.75806e-06,0.000121935 0.105293,0.161623,0.108305,0.371343,0.170569
463 rs10058460,rs1114161,rs16872459,rs4703658,rs73116837 0 5.27952e+06 inf 5 0 0.0376601 0.0022499,0.143421 5.94049e-05,0.000114198,7.26397e-05,0.000115831,-5.725e-06 0.105723,0.163176,0.108311,0.169751,0.371344
464 rs10058460,rs1114161,rs16872459,rs59628276,rs73116837 0 5.27952e+06 inf 5 0 0.036632 0.00258921,0.13023 5.97962e-05,0.000115121,7.25928e-05,0.000122873,-5.75517e-06 0.105189,0.161245,0.108303,0.1708,0.371343
465 rs10058460,rs1114161,rs12173218,rs16872459,rs73116837 0 5.27952e+06 inf 5 0 0.036632 0.00169247,0.141643 5.97912e-05,0.000115109,0.00012285,7.25934e-05,-5.75478e-06 0.105189,0.161245,0.1708,0.108303,0.371343
466 rs10058460,rs1114161,rs16872459,rs6890143,rs73116837 0 5.27951e+06 inf 5 0 0.036632 0.00305511,0.129392 5.96985e-05,0.000114891,7.26045e-05,0.000122429,-5.74763e-06 0.105189,0.161245,0.108303,0.1708,0.371343
467 rs10058460,rs1114161,rs16872459,rs6890320,rs73116837 0 5.27951e+06 inf 5 0 0.036632 0.0020806,0.118047 5.96336e-05,0.000114738,7.26123e-05,0.000122134,-5.74263e-06 0.105189,0.161245,0.108303,0.1708,0.371343
468 rs10058460,rs1114161,rs16872459,rs17671496,rs73116837 0 5.27951e+06 inf 5 0 0.036632 0.00190467,0.12794 5.96325e-05,0.000114735,7.26124e-05,0.000122129,-5.74254e-06 0.105189,0.161245,0.108303,0.1708,0.371343
469 rs10058460,rs1114161,rs16872459,rs73116837,rs73763033 0 5.27951e+06 inf 5 0 0.036632 0.00251895,0.147857 5.96102e-05,0.000114682,7.26151e-05,-5.74082e-06,0.000122028 0.105189,0.161245,0.108303,0.371343,0.1708
470 rs10058460,rs1114161,rs16872459,rs73116837,rs77854289 0 5.27951e+06 inf 5 0 0.036632 0.00226761,0.138037 5.96024e-05,0.000114664,7.2616e-05,-5.74023e-06,0.000121993 0.105189,0.161245,0.108303,0.371343,0.1708
471 rs10058460,rs1114161,rs148221579,rs16872459,rs73116837 0 5.27951e+06 inf 5 0 0.036632 0.00250166,0.130062 5.95971e-05,0.000114652,0.000121968,7.26167e-05,-5.73981e-06 0.105189,0.161245,0.1708,0.108303,0.371343
472 rs10058460,rs1114161,rs1477931,rs16872459,rs73116837 0 5.27951e+06 inf 5 0 0.036632 0.00229602,0.125237 5.95736e-05,0.000114596,0.000121862,7.26195e-05,-5.738e-06 0.105189,0.161245,0.1708,0.108303,0.371343
473 rs10058460,rs1114161,rs16872459,rs17738746,rs73116837 0 5.27951e+06 inf 5 0 0.036632 0.00211377,0.132448 5.95548e-05,0.000114552,7.26217e-05,0.000121776,-5.73655e-06 0.105189,0.161245,0.108303,0.1708,0.371343
474 rs10058460,rs1114161,rs16872459,rs60445650,rs73116837 0 5.27951e+06 inf 5 0 0.0376601 0.00233975,0.124273 5.91203e-05,0.000113527,7.26737e-05,0.000114595,-5.70306e-06 0.105723,0.163176,0.108311,0.169751,0.371344
475 rs10058460,rs1114161,rs16872459,rs6453116,rs73116837 0 5.27951e+06 inf 5 0 0.036632 0.00233876,0.141114 5.95134e-05,0.000114454,7.26267e-05,0.000121588,-5.73336e-06 0.105189,0.161245,0.108303,0.1708,0.371343
476 rs10058460,rs1114161,rs16872459,rs6893216,rs73116837 0 5.27951e+06 inf 5 0 0.036632 0.00286276,0.143539 5.94465e-05,0.000114296,7.26347e-05,0.000121284,-5.7282e-06 0.105189,0.161245,0.108303,0.1708,0.371343
477 rs10058460,rs1114161,rs16872436,rs16872459,rs73116837 0 5.27951e+06 inf 5 0 0.0376601 0.00171769,0.148169 5.88887e-05,0.000112981,0.000113589,7.27015e-05,-5.68521e-06 0.105723,0.163176,0.169751,0.108311,0.371344
478 rs10058460,rs1114161,rs112417215,rs16872459 0 5.26981e+06 inf 4 0 0.020148 0.00141064,0.066084 3.37493e-05,5.2162e-05,-4.84355e-06,7.72129e-05 0.0987288,0.135056,0.372197,0.108676
479 rs10058460,rs1114161,rs112417215,rs16872459,rs7448834 0 5.26981e+06 inf 5 0 0.0376439 0.00222348,0.144336 6.24643e-05,0.000119569,-6.9348e-06,7.39572e-05,0.000126513 0.106195,0.163312,0.372208,0.108766,0.17233
480 rs10058460,rs1114161,rs112417215,rs16872459,rs4703658 0 5.26981e+06 inf 5 0 0.0385242 0.00221424,0.135792 6.20555e-05,0.000118609,-6.90502e-06,7.40035e-05,0.000120374 0.106656,0.16496,0.372209,0.108772,0.171591
481 rs10058460,rs1114161,rs112417215,rs16872459,rs59628276 0 5.26981e+06 inf 5 0 0.037431 0.00242585,0.151421 6.24145e-05,0.000119452,-6.93116e-06,7.39628e-05,0.000127442 0.106083,0.162911,0.372208,0.108765,0.172542
482 rs10058460,rs1114161,rs112417215,rs12173218,rs16872459 0 5.26981e+06 inf 5 0 0.037431 0.00214403,0.144382 6.24091e-05,0.000119439,-6.93078e-06,0.000127418,7.39634e-05 0.106083,0.162911,0.372208,0.172542,0.108765
483 rs10058460,rs1114161,rs112417215,rs16872459,rs6890143 0 5.26981e+06 inf 5 0 0.037431 0.00213142,0.127799 6.23117e-05,0.00011921,-6.92368e-06,7.39745e-05,0.000126985 0.106083,0.162911,0.372208,0.108765,0.172542
484 rs10058460,rs1114161,rs112417215,rs16872459,rs6890320 0 5.26981e+06 inf 5 0 0.037431 0.00237772,0.135093 6.22435e-05,0.00011905,-6.91871e-06,7.39822e-05,0.000126681 0.106083,0.162911,0.372208,0.108765,0.172542
485 rs10058460,rs1114161,rs112417215,rs16872459,rs17671496 0 5.26981e+06 inf 5 0 0.037431 0.00237243,0.138369 6.22423e-05,0.000119047,-6.91863e-06,7.39824e-05,0.000126676 0.106083,0.162911,0.372208,0.108765,0.172542
486 rs10058460,rs1114161,rs112417215,rs16872459,rs73763033 0 5.26981e+06 inf 5 0 0.037431 0.00236381,0.148326 6.22188e-05,0.000118992,-6.91691e-06,7.3985e-05,0.000126572 0.106083,0.162911,0.372208,0.108765,0.172542
487 rs10058460,rs1114161,rs112417215,rs16872459,rs77854289 0 5.26981e+06 inf 5 0 0.037431 0.00240512,0.148263 6.22107e-05,0.000118973,-6.91632e-06,7.39859e-05,0.000126536 0.106083,0.162911,0.372208,0.108765,0.172542
488 rs10058460,rs1114161,rs112417215,rs148221579,rs16872459 0 5.26981e+06 inf 5 0 0.037431 0.00193251,0.129071 6.22051e-05,0.00011896,-6.91591e-06,0.000126511,7.39866e-05 0.106083,0.162911,0.372208,0.172542,0.108765
489 rs10058460,rs1114161,rs112417215,rs1477931,rs16872459 0 5.26981e+06 inf 5 0 0.037431 0.00241171,0.141445 6.21803e-05,0.000118902,-6.91411e-06,0.000126401,7.39894e-05 0.106083,0.162911,0.372208,0.172542,0.108765
490 rs10058460,rs1114161,rs112417215,rs16872459,rs17738746 0 5.26981e+06 inf 5 0 0.037431 0.0021619,0.147287 6.21605e-05,0.000118855,-6.91267e-06,7.39916e-05,0.000126313 0.106083,0.162911,0.372208,0.108765,0.172542
491 rs10058460,rs1114161,rs112417215,rs16872459,rs60445650 0 5.26981e+06 inf 5 0 0.0385242 0.00213748,0.136913 6.17558e-05,0.000117905,-6.8832e-06,7.40375e-05,0.0001191 0.106656,0.16496,0.372209,0.108772,0.171591
492 rs10058460,rs1114161,rs112417215,rs16872459,rs6453116 0 5.26981e+06 inf 5 0 0.037431 0.00294227,0.141882 6.2117e-05,0.000118753,-6.9095e-06,7.39966e-05,0.000126119 0.106083,0.162911,0.372208,0.108765,0.172542
493 rs10058460,rs1114161,rs112417215,rs16872459,rs6893216 0 5.26981e+06 inf 5 0 0.037431 0.0022602,0.13537 6.20467e-05,0.000118588,-6.90438e-06,7.40045e-05,0.000125807 0.106083,0.162911,0.372208,0.108765,0.172542
494 rs10058460,rs1114161,rs112417215,rs16872436,rs16872459 0 5.26981e+06 inf 5 0 0.0385242 0.00268077,0.147235 6.15121e-05,0.000117333,-6.86544e-06,0.000118063,7.40652e-05 0.106656,0.16496,0.372209,0.171591,0.108772
495 rs10058460,rs1114161,rs16872459,rs57128332 0 5.26694e+06 inf 4 0 0.0200038 0.00147773,0.0656755 3.29823e-05,5.15278e-05,7.62019e-05,-5.22693e-06 0.0983646,0.134752,0.108334,0.371563
496 rs10058460,rs1114161,rs16872459,rs57128332,rs7448834 0 5.26694e+06 inf 5 0 0.0370458 0.00214063,0.133994 6.05037e-05,0.000116358,7.29538e-05,-7.31717e-06,0.000123141 0.105531,0.162068,0.108427,0.371574,0.171033
497 rs10058460,rs1114161,rs16872459,rs4703658,rs57128332 0 5.26694e+06 inf 5 0 0.0378872 0.00221109,0.148108 6.00797e-05,0.000115359,7.30039e-05,0.000117026,-7.28496e-06 0.105969,0.163646,0.108433,0.170235,0.371575
498 rs10058460,rs1114161,rs16872459,rs57128332,rs59628276 0 5.26694e+06 inf 5 0 0.0368421 0.00178732,0.131436 6.0463e-05,0.000116262,7.29586e-05,-7.31407e-06,0.000124076 0.105425,0.161684,0.108426,0.371574,0.171259
499 rs10058460,rs1114161,rs12173218,rs16872459,rs57128332 0 5.26694e+06 inf 5 0 0.0368421 0.00201588,0.140953 6.04579e-05,0.00011625,0.000124053,7.29592e-05,-7.31368e-06 0.105425,0.161684,0.171259,0.108426,0.371574
500 rs10058460,rs1114161,rs16872459,rs57128332,rs6890143 0 5.26694e+06 inf 5 0 0.0368421 0.00234309,0.132801 6.0364e-05,0.000116029,7.29703e-05,-7.30655e-06,0.000123629 0.105425,0.161684,0.108426,0.371574,0.171259
501 rs10058460,rs1114161,rs16872459,rs57128332,rs6890320 0 5.26694e+06 inf 5 0 0.0368421 0.00207143,0.135923 6.02982e-05,0.000115874,7.29781e-05,-7.30156e-06,0.000123332 0.105425,0.161684,0.108426,0.371574,0.171259
502 rs10058460,rs1114161,rs16872459,rs17671496,rs57128332 0 5.26694e+06 inf 5 0 0.0368421 0.0022247,0.127402 6.02971e-05,0.000115871,7.29782e-05,0.000123327,-7.30147e-06 0.105425,0.161684,0.108426,0.171259,0.371574
503 rs10058460,rs1114161,rs16872459,rs57128332,rs73763033 0 5.26694e+06 inf 5 0 0.0368421 0.00175607,0.137304 6.02744e-05,0.000115818,7.29809e-05,-7.29975e-06,0.000123225 0.105425,0.161684,0.108426,0.371574,0.171259
504 rs10058460,rs1114161,rs16872459,rs57128332,rs77854289 0 5.26694e+06 inf 5 0 0.0368421 0.0020496,0.148487 6.02666e-05,0.000115799,7.29818e-05,-7.29916e-06,0.000123189 0.105425,0.161684,0.108426,0.371574,0.171259
505 rs10058460,rs1114161,rs148221579,rs16872459,rs57128332 0 5.26694e+06 inf 5 0 0.0368421 0.00198155,0.136498 6.02612e-05,0.000115786,0.000123165,7.29825e-05,-7.29874e-06 0.105425,0.161684,0.171259,0.108426,0.371574
506 rs10058460,rs1114161,rs1477931,rs16872459,rs57128332 0 5.26694e+06 inf 5 0 0.0368421 0.00211526,0.139324 6.02373e-05,0.00011573,0.000123057,7.29853e-05,-7.29693e-06 0.105425,0.161684,0.171259,0.108426,0.371574
507 rs10058460,rs1114161,rs16872459,rs17738746,rs57128332 0 5.26694e+06 inf 5 0 0.0368421 0.00224424,0.145877 6.02183e-05,0.000115685,7.29875e-05,0.000122971,-7.29549e-06 0.105425,0.161684,0.108426,0.171259,0.371574
508 rs10058460,rs1114161,rs16872459,rs57128332,rs60445650 0 5.26694e+06 inf 5 0 0.0378872 0.00148845,0.140584 5.97912e-05,0.000114679,7.30379e-05,-7.26305e-06,0.00011578 0.105969,0.163646,0.108433,0.371575,0.170235
509 rs10058460,rs1114161,rs16872459,rs57128332,rs6453116 0 5.26694e+06 inf 5 0 0.0368421 0.00192752,0.131607 6.01764e-05,0.000115586,7.29925e-05,-7.2923e-06,0.000122782 0.105425,0.161684,0.108426,0.371574,0.171259
510 rs10058460,rs1114161,rs16872459,rs57128332,rs6893216 0 5.26694e+06 inf 5 0 0.0368421 0.00228592,0.146373 6.01085e-05,0.000115427,7.30005e-05,-7.28715e-06,0.000122476 0.105425,0.161684,0.108426,0.371574,0.171259
511 rs10058460,rs1114161,rs16872436,rs16872459,rs57128332 0 5.26694e+06 inf 5 0 0.0378872 0.00223316,0.138424 5.95564e-05,0.000114126,0.000114766,7.30656e-05,-7.24522e-06 0.105969,0.163646,0.170235,0.108433,0.371575
512 rs10058460,rs1114161,rs16872459,rs74439672 0 5.26281e+06 inf 4 0 0.0200211 0.00124877,0.065726 3.30642e-05,5.16048e-05,7.63242e-05,-5.74155e-06 0.0984083,0.134789,0.108375,0.371639
513 rs10058460,rs1114161,rs16872459,rs74439672,rs7448834 0 5.26281e+06 inf 5 0 0.0371168 0.00194639,0.130825 6.07268e-05,0.00011674,7.30749e-05,-7.83212e-06,0.000123542 0.10561,0.162216,0.108468,0.371651,0.171187
514 rs10058460,rs1114161,rs16872459,rs4703658,rs74439672 0 5.26281e+06 inf 5 0 0.0379627 0.00190176,0.159399 6.03045e-05,0.000115746,7.31245e-05,0.000117425,-7.8002e-06 0.106051,0.163802,0.108474,0.170397,0.371651
515 rs10058460,rs1114161,rs16872459,rs59628276,rs74439672 0 5.26281e+06 inf 5 0 0.036912 0.00255651,0.134892 6.0685e-05,0.000116642,7.30798e-05,0.000124477,-7.82896e-06 0.105503,0.16183,0.108467,0.171412,0.37165
516 rs10058460,rs1114161,rs12173218,rs16872459,rs74439672 0 5.26281e+06 inf 5 0 0.036912 0.00258681,0.136091 6.06799e-05,0.000116629,0.000124454,7.30804e-05,-7.82857e-06 0.105503,0.16183,0.171412,0.108467,0.37165
517 rs10058460,rs1114161,rs16872459,rs6890143,rs74439672 0 5.26281e+06 inf 5 0 0.036912 0.0022147,0.1589 6.05856e-05,0.000116407,7.30915e-05,0.000124029,-7.82144e-06 0.105503,0.16183,0.108467,0.171412,0.37165
518 rs10058460,rs1114161,rs16872459,rs6890320,rs74439672 0 5.26281e+06 inf 5 0 0.036912 0.00182464,0.131592 6.05195e-05,0.000116252,7.30993e-05,0.000123731,-7.81645e-06 0.105503,0.16183,0.108467,0.171412,0.37165
519 rs10058460,rs1114161,rs16872459,rs17671496,rs74439672 0 5.26281e+06 inf 5 0 0.036912 0.00266035,0.135982 6.05183e-05,0.000116249,7.30994e-05,0.000123726,-7.81636e-06 0.105503,0.16183,0.108467,0.171412,0.37165
520 rs10058460,rs1114161,rs16872459,rs73763033,rs74439672 0 5.26281e+06 inf 5 0 0.036912 0.00195768,0.161676 6.04956e-05,0.000116196,7.31021e-05,0.000123623,-7.81465e-06 0.105503,0.16183,0.108467,0.171412,0.37165
521 rs10058460,rs1114161,rs16872459,rs74439672,rs77854289 0 5.26281e+06 inf 5 0 0.036912 0.00198725,0.123583 6.04877e-05,0.000116177,7.3103e-05,-7.81405e-06,0.000123588 0.105503,0.16183,0.108467,0.37165,0.171412
522 rs10058460,rs1114161,rs148221579,rs16872459,rs74439672 0 5.26281e+06 inf 5 0 0.036912 0.0027233,0.141628 6.04823e-05,0.000116164,0.000123563,7.31036e-05,-7.81364e-06 0.105503,0.16183,0.171412,0.108467,0.37165
523 rs10058460,rs1114161,rs1477931,rs16872459,rs74439672 0 5.26281e+06 inf 5 0 0.036912 0.00203503,0.143086 6.04583e-05,0.000116108,0.000123455,7.31064e-05,-7.81183e-06 0.105503,0.16183,0.171412,0.108467,0.37165
524 rs10058460,rs1114161,rs16872459,rs17738746,rs74439672 0 5.26281e+06 inf 5 0 0.036912 0.00257063,0.140655 6.04392e-05,0.000116063,7.31087e-05,0.000123369,-7.81038e-06 0.105503,0.16183,0.108467,0.171412,0.37165
525 rs10058460,rs1114161,rs16872459,rs60445650,rs74439672 0 5.26281e+06 inf 5 0 0.0379627 0.00224364,0.134562 6.00146e-05,0.000115063,7.31586e-05,0.000116175,-7.7783e-06 0.106051,0.163802,0.108474,0.170397,0.371651
526 rs10058460,rs1114161,rs16872459,rs6453116,rs74439672 0 5.26281e+06 inf 5 0 0.036912 0.00234639,0.12927 6.03971e-05,0.000115964,7.31136e-05,0.000123179,-7.8072e-06 0.105503,0.16183,0.108467,0.171412,0.37165
527 rs10058460,rs1114161,rs16872459,rs6893216,rs74439672 0 5.26281e+06 inf 5 0 0.036912 0.00257139,0.135892 6.03289e-05,0.000115803,7.31216e-05,0.000122872,-7.80205e-06 0.105503,0.16183,0.108467,0.171412,0.37165
528 rs10058460,rs1114161,rs16872436,rs16872459,rs74439672 0 5.26281e+06 inf 5 0 0.0379627 0.00214485,0.1366 5.97788e-05,0.000114508,0.000115159,7.31863e-05,-7.76048e-06 0.106051,0.163802,0.170397,0.108474,0.371651
529 rs10058460,rs1114161,rs16872459,rs73114825 0 5.26122e+06 inf 4 0 0.0200277 0.00116478,0.0716866 3.30958e-05,5.16344e-05,7.63714e-05,-5.93992e-06 0.0984251,0.134803,0.10839,0.371669
530 rs10058460,rs1114161,rs16872459,rs73114825,rs7448834 0 5.26122e+06 inf 5 0 0.0371442 0.0026149,0.138404 6.0813e-05,0.000116888,7.31216e-05,-8.0306e-06,0.000123697 0.10564,0.162273,0.108484,0.37168,0.171247
531 rs10058460,rs1114161,rs16872459,rs4703658,rs73114825 0 5.26122e+06 inf 5 0 0.0379919 0.00275047,0.13269 6.03914e-05,0.000115895,7.31711e-05,0.000117579,-7.9988e-06 0.106082,0.163862,0.10849,0.170459,0.371681
532 rs10058460,rs1114161,rs16872459,rs59628276,rs73114825 0 5.26122e+06 inf 5 0 0.036939 0.0018709,0.130113 6.07708e-05,0.000116788,7.31266e-05,0.000124632,-8.02742e-06 0.105533,0.161886,0.108482,0.17147,0.37168
533 rs10058460,rs1114161,rs12173218,rs16872459,rs73114825 0 5.26122e+06 inf 5 0 0.036939 0.00273459,0.147742 6.07657e-05,0.000116776,0.000124608,7.31272e-05,-8.02703e-06 0.105533,0.161886,0.17147,0.108482,0.37168
534 rs10058460,rs1114161,rs16872459,rs6890143,rs73114825 0 5.26122e+06 inf 5 0 0.036939 0.00247964,0.124235 6.06712e-05,0.000116554,7.31382e-05,0.000124183,-8.0199e-06 0.105533,0.161886,0.108482,0.17147,0.37168
535 rs10058460,rs1114161,rs16872459,rs6890320,rs73114825 0 5.26122e+06 inf 5 0 0.036939 0.00220991,0.126912 6.0605e-05,0.000116398,7.3146e-05,0.000123885,-8.01491e-06 0.105533,0.161886,0.108482,0.17147,0.37168
536 rs10058460,rs1114161,rs16872459,rs17671496,rs73114825 0 5.26122e+06 inf 5 0 0.036939 0.0023803,0.128438 6.06039e-05,0.000116395,7.31461e-05,0.00012388,-8.01482e-06 0.105533,0.161886,0.108482,0.17147,0.37168
537 rs10058460,rs1114161,rs16872459,rs73114825,rs73763033 0 5.26122e+06 inf 5 0 0.036939 0.00228368,0.140976 6.05811e-05,0.000116342,7.31488e-05,-8.0131e-06,0.000123777 0.105533,0.161886,0.108482,0.37168,0.17147
538 rs10058460,rs1114161,rs16872459,rs73114825,rs77854289 0 5.26122e+06 inf 5 0 0.036939 0.00201811,0.140766 6.05732e-05,0.000116323,7.31497e-05,-8.01251e-06,0.000123742 0.105533,0.161886,0.108482,0.37168,0.17147
539 rs10058460,rs1114161,rs148221579,rs16872459,rs73114825 0 5.26122e+06 inf 5 0 0.036939 0.00287358,0.134083 6.05678e-05,0.00011631,0.000123717,7.31504e-05,-8.0121e-06 0.105533,0.161886,0.17147,0.108482,0.37168
540 rs10058460,rs1114161,rs1477931,rs16872459,rs73114825 0 5.26122e+06 inf 5 0 0.036939 0.00183933,0.132106 6.05438e-05,0.000116254,0.000123609,7.31532e-05,-8.01029e-06 0.105533,0.161886,0.17147,0.108482,0.37168
541 rs10058460,rs1114161,rs16872459,rs17738746,rs73114825 0 5.26122e+06 inf 5 0 0.036939 0.00243845,0.137203 6.05246e-05,0.000116209,7.31554e-05,0.000123523,-8.00884e-06 0.105533,0.161886,0.108482,0.17147,0.37168
542 rs10058460,rs1114161,rs16872459,rs60445650,rs73114825 0 5.26122e+06 inf 5 0 0.0379919 0.00226305,0.154 6.0101e-05,0.000115211,7.32051e-05,0.000116328,-7.97689e-06 0.106082,0.163862,0.10849,0.170459,0.371681
543 rs10058460,rs1114161,rs16872459,rs6453116,rs73114825 0 5.26122e+06 inf 5 0 0.036939 0.00243881,0.135772 6.04824e-05,0.000116109,7.31604e-05,0.000123333,-8.00566e-06 0.105533,0.161886,0.108482,0.17147,0.37168
544 rs10058460,rs1114161,rs16872459,rs6893216,rs73114825 0 5.26122e+06 inf 5 0 0.036939 0.0020412,0.140082 6.04141e-05,0.000115949,7.31684e-05,0.000123025,-8.00051e-06 0.105533,0.161886,0.108482,0.17147,0.37168
545 rs10058460,rs1114161,rs16872436,rs16872459,rs73114825 0 5.26122e+06 inf 5 0 0.0379919 0.00166719,0.136669 5.98648e-05,0.000114655,0.00011531,7.32328e-05,-7.95908e-06 0.106082,0.163862,0.170459,0.10849,0.371681
546 rs10058460,rs1114161,rs11952940,rs16872459 0 5.25426e+06 inf 4 0 0.0202149 0.00140101,0.0709556 3.40689e-05,5.2459e-05,-6.80275e-06,7.76857e-05 0.0988975,0.135197,0.372489,0.108834
547 rs10058460,rs1114161,rs11952940,rs16872459,rs7448834 0 5.25426e+06 inf 5 0 0.0379256 0.00220603,0.130429 6.33542e-05,0.000121094,-8.89345e-06,7.4428e-05,0.000128115 0.106506,0.163896,0.3725,0.108923,0.172939
548 rs10058460,rs1114161,rs11952940,rs16872459,rs4703658 0 5.25426e+06 inf 5 0 0.0388247 0.00251558,0.174287 6.29534e-05,0.000120154,-8.86483e-06,7.44726e-05,0.000121967 0.106978,0.165578,0.372501,0.108929,0.172228
549 rs10058460,rs1114161,rs11952940,rs16872459,rs59628276 0 5.25426e+06 inf 5 0 0.0377083 0.00261121,0.139374 6.32998e-05,0.000120966,-8.88956e-06,7.44341e-05,0.00012904 0.106391,0.163487,0.3725,0.108921,0.173144
550 rs10058460,rs1114161,rs11952940,rs12173218,rs16872459 0 5.25426e+06 inf 5 0 0.0377083 0.00259316,0.139042 6.32944e-05,0.000120953,-8.88917e-06,0.000129016,7.44347e-05 0.106391,0.163487,0.3725,0.173144,0.108921
551 rs10058460,rs1114161,rs11952940,rs16872459,rs6890143 0 5.25426e+06 inf 5 0 0.0377083 0.00240223,0.129176 6.31953e-05,0.000120721,-8.8821e-06,7.44457e-05,0.000128578 0.106391,0.163487,0.3725,0.108921,0.173144
552 rs10058460,rs1114161,rs11952940,rs16872459,rs6890320 0 5.25426e+06 inf 5 0 0.0377083 0.00218101,0.146683 6.31258e-05,0.000120559,-8.87714e-06,7.44534e-05,0.000128272 0.106391,0.163487,0.3725,0.108921,0.173144
553 rs10058460,rs1114161,rs11952940,rs16872459,rs17671496 0 5.25426e+06 inf 5 0 0.0377083 0.00200255,0.141553 6.31247e-05,0.000120556,-8.87706e-06,7.44536e-05,0.000128266 0.106391,0.163487,0.3725,0.108921,0.173144
554 rs10058460,rs1114161,rs11952940,rs16872459,rs73763033 0 5.25426e+06 inf 5 0 0.0377083 0.0021433,0.129355 6.31008e-05,0.0001205,-8.87535e-06,7.44562e-05,0.000128161 0.106391,0.163487,0.3725,0.108921,0.173144
555 rs10058460,rs1114161,rs11952940,rs16872459,rs77854289 0 5.25426e+06 inf 5 0 0.0377083 0.002642,0.142063 6.30925e-05,0.00012048,-8.87476e-06,7.44571e-05,0.000128124 0.106391,0.163487,0.3725,0.108921,0.173144
556 rs10058460,rs1114161,rs11952940,rs148221579,rs16872459 0 5.25426e+06 inf 5 0 0.0377083 0.00214837,0.138527 6.30868e-05,0.000120467,-8.87436e-06,0.000128099,7.44578e-05 0.106391,0.163487,0.3725,0.173144,0.108921
557 rs10058460,rs1114161,rs11952940,rs1477931,rs16872459 0 5.25426e+06 inf 5 0 0.0377083 0.001942,0.145808 6.30616e-05,0.000120408,-8.87256e-06,0.000127988,7.44606e-05 0.106391,0.163487,0.3725,0.173144,0.108921
558 rs10058460,rs1114161,rs11952940,rs16872459,rs17738746 0 5.25426e+06 inf 5 0 0.0377083 0.00255338,0.150395 6.30415e-05,0.000120361,-8.87112e-06,7.44628e-05,0.000127899 0.106391,0.163487,0.3725,0.108921,0.173144
559 rs10058460,rs1114161,rs11952940,rs16872459,rs60445650 0 5.25426e+06 inf 5 0 0.0388247 0.00240164,0.141262 6.26485e-05,0.00011944,-8.84306e-06,7.45065e-05,0.000120679 0.106978,0.165578,0.372501,0.108929,0.172228
560 rs10058460,rs1114161,rs11952940,rs16872459,rs6453116 0 5.25426e+06 inf 5 0 0.0377083 0.00246106,0.138044 6.29972e-05,0.000120257,-8.86796e-06,7.44677e-05,0.000127704 0.106391,0.163487,0.3725,0.108921,0.173144
561 rs10058460,rs1114161,rs11952940,rs16872459,rs6893216 0 5.25426e+06 inf 5 0 0.0377083 0.00261477,0.134986 6.29257e-05,0.000120089,-8.86285e-06,7.44757e-05,0.000127388 0.106391,0.163487,0.3725,0.108921,0.173144
562 rs10058460,rs1114161,rs11952940,rs16872436,rs16872459 0 5.25426e+06 inf 5 0 0.0388247 0.00209329,0.14206 6.24004e-05,0.000118858,-8.82536e-06,0.000119632,7.45341e-05 0.106978,0.165578,0.372501,0.172228,0.108929
563 rs10058460,rs1114161,rs16872459,rs73114824 0 5.2528e+06 inf 4 0 0.0200632 0.00120729,0.066539 3.32639e-05,5.17921e-05,7.66221e-05,-6.99317e-06 0.0985146,0.134878,0.108475,0.371825
564 rs10058460,rs1114161,rs16872459,rs73114824,rs7448834 0 5.2528e+06 inf 5 0 0.0372904 0.00140396,0.150621 6.1273e-05,0.000117676,7.33701e-05,-9.08434e-06,0.000124525 0.105803,0.162578,0.108567,0.371836,0.171564
565 rs10058460,rs1114161,rs16872459,rs4703658,rs73114824 0 5.2528e+06 inf 5 0 0.0381477 0.00244134,0.135943 6.0855e-05,0.000116693,7.34186e-05,0.0001184,-9.05313e-06 0.10625,0.164184,0.108573,0.170791,0.371837
566 rs10058460,rs1114161,rs16872459,rs59628276,rs73114824 0 5.2528e+06 inf 5 0 0.0370831 0.00202061,0.146426 6.12286e-05,0.000117572,7.33752e-05,0.000125458,-9.08102e-06 0.105694,0.162187,0.108566,0.171785,0.371836
567 rs10058460,rs1114161,rs12173218,rs16872459,rs73114824 0 5.2528e+06 inf 5 0 0.0370831 0.0022985,0.143597 6.12234e-05,0.000117559,0.000125435,7.33758e-05,-9.08063e-06 0.105694,0.162187,0.171785,0.108566,0.371836
568 rs10058460,rs1114161,rs16872459,rs6890143,rs73114824 0 5.2528e+06 inf 5 0 0.0370831 0.00259463,0.138377 6.11281e-05,0.000117335,7.33869e-05,0.000125007,-9.07352e-06 0.105694,0.162187,0.108566,0.171785,0.371836
569 rs10058460,rs1114161,rs16872459,rs6890320,rs73114824 0 5.2528e+06 inf 5 0 0.0370831 0.00198599,0.132271 6.10612e-05,0.000117178,7.33947e-05,0.000124707,-9.06853e-06 0.105694,0.162187,0.108566,0.171785,0.371836
570 rs10058460,rs1114161,rs16872459,rs17671496,rs73114824 0 5.2528e+06 inf 5 0 0.0370831 0.00202492,0.143531 6.10601e-05,0.000117175,7.33948e-05,0.000124702,-9.06844e-06 0.105694,0.162187,0.108566,0.171785,0.371836
571 rs10058460,rs1114161,rs16872459,rs73114824,rs73763033 0 5.2528e+06 inf 5 0 0.0370831 0.00219461,0.138421 6.10371e-05,0.000117121,7.33975e-05,-9.06673e-06,0.000124599 0.105694,0.162187,0.108566,0.371836,0.171785
572 rs10058460,rs1114161,rs16872459,rs73114824,rs77854289 0 5.2528e+06 inf 5 0 0.0370831 0.00270686,0.149077 6.10292e-05,0.000117103,7.33984e-05,-9.06613e-06,0.000124563 0.105694,0.162187,0.108566,0.371836,0.171785
573 rs10058460,rs1114161,rs148221579,rs16872459,rs73114824 0 5.2528e+06 inf 5 0 0.0370831 0.00234972,0.134793 6.10237e-05,0.00011709,0.000124539,7.3399e-05,-9.06572e-06 0.105694,0.162187,0.171785,0.108566,0.371836
574 rs10058460,rs1114161,rs1477931,rs16872459,rs73114824 0 5.2528e+06 inf 5 0 0.0370831 0.00203514,0.133376 6.09995e-05,0.000117033,0.00012443,7.34018e-05,-9.06392e-06 0.105694,0.162187,0.171785,0.108566,0.371836
575 rs10058460,rs1114161,rs16872459,rs17738746,rs73114824 0 5.2528e+06 inf 5 0 0.0370831 0.00172686,0.146972 6.09801e-05,0.000116987,7.34041e-05,0.000124343,-9.06247e-06 0.105694,0.162187,0.108566,0.171785,0.371836
576 rs10058460,rs1114161,rs16872459,rs60445650,rs73114824 0 5.2528e+06 inf 5 0 0.0381477 0.00215538,0.134517 6.05619e-05,0.000116003,7.34526e-05,0.000117143,-9.03125e-06 0.10625,0.164184,0.108573,0.170791,0.371837
577 rs10058460,rs1114161,rs16872459,rs6453116,rs73114824 0 5.2528e+06 inf 5 0 0.0370831 0.00268143,0.142839 6.09375e-05,0.000116887,7.3409e-05,0.000124152,-9.05929e-06 0.105694,0.162187,0.108566,0.171785,0.371836
578 rs10058460,rs1114161,rs16872459,rs6893216,rs73114824 0 5.2528e+06 inf 5 0 0.0370831 0.00207338,0.129949 6.08687e-05,0.000116725,7.3417e-05,0.000123843,-9.05415e-06 0.105694,0.162187,0.108566,0.171785,0.371836
579 rs10058460,rs1114161,rs16872436,rs16872459,rs73114824 0 5.2528e+06 inf 5 0 0.0381477 0.00229299,0.140358 6.03235e-05,0.000115443,0.00011612,7.34803e-05,-9.01345e-06 0.10625,0.164184,0.170791,0.108573,0.371837
580 rs10058460,rs1114161,rs11959556,rs16872459 0 5.25271e+06 inf 4 0 0.0202216 0.0010919,0.0640366 3.41011e-05,5.24888e-05,-6.99932e-06,7.77332e-05 0.0989145,0.135211,0.372518,0.10885
581 rs10058460,rs1114161,rs11959556,rs16872459,rs7448834 0 5.25271e+06 inf 5 0 0.0379541 0.00257706,0.167009 6.34442e-05,0.000121248,-9.08992e-06,7.44754e-05,0.000128277 0.106537,0.163955,0.372529,0.108939,0.173
582 rs10058460,rs1114161,rs11959556,rs16872459,rs4703658 0 5.25271e+06 inf 5 0 0.0388551 0.00259757,0.135718 6.30443e-05,0.000120311,-9.06143e-06,7.45198e-05,0.000122128 0.107011,0.16564,0.37253,0.108944,0.172292
583 rs10058460,rs1114161,rs11959556,rs16872459,rs59628276 0 5.25271e+06 inf 5 0 0.0377363 0.00266306,0.152329 6.33893e-05,0.000121119,-9.08601e-06,7.44815e-05,0.000129201 0.106422,0.163545,0.372529,0.108937,0.173205
584 rs10058460,rs1114161,rs11959556,rs12173218,rs16872459 0 5.25271e+06 inf 5 0 0.0377363 0.00296895,0.140994 6.33839e-05,0.000121107,-9.08563e-06,0.000129177,7.44821e-05 0.106422,0.163545,0.372529,0.173205,0.108937
585 rs10058460,rs1114161,rs11959556,rs16872459,rs6890143 0 5.25271e+06 inf 5 0 0.0377363 0.00231478,0.140239 6.32847e-05,0.000120874,-9.07856e-06,7.44931e-05,0.000128739 0.106422,0.163545,0.372529,0.108937,0.173205
586 rs10058460,rs1114161,rs11959556,rs16872459,rs6890320 0 5.25271e+06 inf 5 0 0.0377363 0.00256395,0.152963 6.32151e-05,0.000120711,-9.0736e-06,7.45009e-05,0.000128433 0.106422,0.163545,0.372529,0.108937,0.173205
587 rs10058460,rs1114161,rs11959556,rs16872459,rs17671496 0 5.25271e+06 inf 5 0 0.0377363 0.00209788,0.145791 6.32139e-05,0.000120708,-9.07352e-06,7.4501e-05,0.000128427 0.106422,0.163545,0.372529,0.108937,0.173205
588 rs10058460,rs1114161,rs11959556,rs16872459,rs73763033 0 5.25271e+06 inf 5 0 0.0377363 0.0025287,0.138609 6.319e-05,0.000120652,-9.07181e-06,7.45036e-05,0.000128322 0.106422,0.163545,0.372529,0.108937,0.173205
589 rs10058460,rs1114161,rs11959556,rs16872459,rs77854289 0 5.25271e+06 inf 5 0 0.0377363 0.0022809,0.152278 6.31817e-05,0.000120633,-9.07122e-06,7.45046e-05,0.000128285 0.106422,0.163545,0.372529,0.108937,0.173205
590 rs10058460,rs1114161,rs11959556,rs148221579,rs16872459 0 5.25271e+06 inf 5 0 0.0377363 0.00236214,0.130557 6.3176e-05,0.000120619,-9.07081e-06,0.00012826,7.45052e-05 0.106422,0.163545,0.372529,0.173205,0.108937
591 rs10058460,rs1114161,rs11959556,rs1477931,rs16872459 0 5.25271e+06 inf 5 0 0.0377363 0.00228832,0.147005 6.31508e-05,0.00012056,-9.06902e-06,0.000128149,7.4508e-05 0.106422,0.163545,0.372529,0.173205,0.108937
592 rs10058460,rs1114161,rs11959556,rs16872459,rs17738746 0 5.25271e+06 inf 5 0 0.0377363 0.00203587,0.13368 6.31306e-05,0.000120513,-9.06758e-06,7.45102e-05,0.00012806 0.106422,0.163545,0.372529,0.108937,0.173205
593 rs10058460,rs1114161,rs11959556,rs16872459,rs60445650 0 5.25271e+06 inf 5 0 0.0388551 0.00225894,0.136515 6.27388e-05,0.000119595,-9.03967e-06,7.45537e-05,0.000120839 0.107011,0.16564,0.37253,0.108944,0.172292
594 rs10058460,rs1114161,rs11959556,rs16872459,rs6453116 0 5.25271e+06 inf 5 0 0.0377363 0.00280323,0.143701 6.30863e-05,0.000120409,-9.06442e-06,7.45152e-05,0.000127864 0.106422,0.163545,0.372529,0.108937,0.173205
595 rs10058460,rs1114161,rs11959556,rs16872459,rs6893216 0 5.25271e+06 inf 5 0 0.0377363 0.00279072,0.151394 6.30146e-05,0.000120241,-9.05931e-06,7.45231e-05,0.000127548 0.106422,0.163545,0.372529,0.108937,0.173205
596 rs10058460,rs1114161,rs11959556,rs16872436,rs16872459 0 5.25271e+06 inf 5 0 0.0388551 0.00246696,0.142747 6.24903e-05,0.000119013,-9.02196e-06,0.00011979,7.45813e-05 0.107011,0.16564,0.37253,0.172292,0.108944
597 rs10058460,rs1114161,rs16872459,rs73114819 0 5.24978e+06 inf 4 0 0.0200759 0.00149441,0.0701398 3.33246e-05,5.1849e-05,7.67126e-05,-7.37294e-06 0.0985469,0.134905,0.108505,0.371881
598 rs10058460,rs1114161,rs16872459,rs73114819,rs7448834 0 5.24978e+06 inf 5 0 0.0373434 0.00208022,0.121165 6.14398e-05,0.000117962,7.34598e-05,-9.46424e-06,0.000124826 0.105862,0.162688,0.108597,0.371892,0.171679
599 rs10058460,rs1114161,rs16872459,rs4703658,rs73114819 0 5.24978e+06 inf 5 0 0.0382041 0.00248166,0.139911 6.10231e-05,0.000116982,7.3508e-05,0.000118698,-9.43325e-06 0.106311,0.164301,0.108603,0.170911,0.371893
600 rs10058460,rs1114161,rs16872459,rs59628276,rs73114819 0 5.24978e+06 inf 5 0 0.0371352 0.0022427,0.138889 6.13945e-05,0.000117856,7.34651e-05,0.000125758,-9.46087e-06 0.105753,0.162295,0.108596,0.171898,0.371892
601 rs10058460,rs1114161,rs12173218,rs16872459,rs73114819 0 5.24978e+06 inf 5 0 0.0371352 0.00234733,0.142774 6.13893e-05,0.000117843,0.000125734,7.34657e-05,-9.46048e-06 0.105753,0.162295,0.171898,0.108596,0.371892
602 rs10058460,rs1114161,rs16872459,rs6890143,rs73114819 0 5.24978e+06 inf 5 0 0.0371352 0.00231669,0.157596 6.12937e-05,0.000117618,7.34767e-05,0.000125306,-9.45337e-06 0.105753,0.162295,0.108596,0.171898,0.371892
603 rs10058460,rs1114161,rs16872459,rs6890320,rs73114819 0 5.24978e+06 inf 5 0 0.0371352 0.00231182,0.150821 6.12267e-05,0.000117461,7.34845e-05,0.000125006,-9.44838e-06 0.105753,0.162295,0.108596,0.171898,0.371892
604 rs10058460,rs1114161,rs16872459,rs17671496,rs73114819 0 5.24978e+06 inf 5 0 0.0371352 0.00220878,0.13667 6.12255e-05,0.000117458,7.34846e-05,0.000125,-9.4483e-06 0.105753,0.162295,0.108596,0.171898,0.371892
605 rs10058460,rs1114161,rs16872459,rs73114819,rs73763033 0 5.24978e+06 inf 5 0 0.0371352 0.00241944,0.134783 6.12025e-05,0.000117404,7.34873e-05,-9.44658e-06,0.000124897 0.105753,0.162295,0.108596,0.371892,0.171898
606 rs10058460,rs1114161,rs16872459,rs73114819,rs77854289 0 5.24978e+06 inf 5 0 0.0371352 0.00167324,0.129203 6.11945e-05,0.000117385,7.34882e-05,-9.44599e-06,0.000124861 0.105753,0.162295,0.108596,0.371892,0.171898
607 rs10058460,rs1114161,rs148221579,rs16872459,rs73114819 0 5.24978e+06 inf 5 0 0.0371352 0.00293599,0.140801 6.1189e-05,0.000117372,0.000124837,7.34889e-05,-9.44558e-06 0.105753,0.162295,0.171898,0.108596,0.371892
608 rs10058460,rs1114161,rs1477931,rs16872459,rs73114819 0 5.24978e+06 inf 5 0 0.0371352 0.00240409,0.145161 6.11647e-05,0.000117315,0.000124728,7.34917e-05,-9.44377e-06 0.105753,0.162295,0.171898,0.108596,0.371892
609 rs10058460,rs1114161,rs16872459,rs17738746,rs73114819 0 5.24978e+06 inf 5 0 0.0371352 0.0027321,0.133975 6.11452e-05,0.000117269,7.34939e-05,0.000124641,-9.44233e-06 0.105753,0.162295,0.108596,0.171898,0.371892
610 rs10058460,rs1114161,rs16872459,rs60445650,rs73114819 0 5.24978e+06 inf 5 0 0.0382041 0.00225052,0.154401 6.07291e-05,0.000116291,7.35421e-05,0.000117438,-9.41137e-06 0.106311,0.164301,0.108603,0.170911,0.371893
611 rs10058460,rs1114161,rs16872459,rs6453116,rs73114819 0 5.24978e+06 inf 5 0 0.0371352 0.00257725,0.139179 6.11025e-05,0.000117169,7.34989e-05,0.000124449,-9.43915e-06 0.105753,0.162295,0.108596,0.171898,0.371892
612 rs10058460,rs1114161,rs16872459,rs6893216,rs73114819 0 5.24978e+06 inf 5 0 0.0371352 0.00253452,0.136919 6.10334e-05,0.000117006,7.35068e-05,0.00012414,-9.43401e-06 0.105753,0.162295,0.108596,0.171898,0.371892
613 rs10058460,rs1114161,rs16872436,rs16872459,rs73114819 0 5.24978e+06 inf 5 0 0.0382041 0.00226584,0.137091 6.04899e-05,0.000115728,0.000116413,7.35697e-05,-9.39358e-06 0.106311,0.164301,0.170911,0.108603,0.371893
614 rs10058460,rs1114161,rs16872459,rs73114854 0 5.24902e+06 inf 4 0 0.0200792 0.00126824,0.0647189 3.334e-05,5.18633e-05,7.67354e-05,-7.46875e-06 0.098555,0.134912,0.108513,0.371895
615 rs10058460,rs1114161,rs16872459,rs73114854,rs7448834 0 5.24902e+06 inf 5 0 0.0373568 0.00258692,0.147324 6.14819e-05,0.000118034,7.34825e-05,-9.56007e-06,0.000124901 0.105877,0.162716,0.108605,0.371907,0.171708
616 rs10058460,rs1114161,rs16872459,rs4703658,rs73114854 0 5.24902e+06 inf 5 0 0.0382184 0.00246155,0.159563 6.10656e-05,0.000117055,7.35306e-05,0.000118774,-9.52914e-06 0.106327,0.16433,0.108611,0.170941,0.371907
617 rs10058460,rs1114161,rs16872459,rs59628276,rs73114854 0 5.24902e+06 inf 5 0 0.0371484 0.00245495,0.128879 6.14365e-05,0.000117927,7.34877e-05,0.000125833,-9.5567e-06 0.105768,0.162323,0.108603,0.171927,0.371906
618 rs10058460,rs1114161,rs12173218,rs16872459,rs73114854 0 5.24902e+06 inf 5 0 0.0371484 0.00254529,0.150956 6.14312e-05,0.000117915,0.00012581,7.34884e-05,-9.55631e-06 0.105768,0.162323,0.171927,0.108603,0.371906
619 rs10058460,rs1114161,rs16872459,rs6890143,rs73114854 0 5.24902e+06 inf 5 0 0.0371484 0.00218956,0.149641 6.13355e-05,0.00011769,7.34994e-05,0.000125381,-9.54919e-06 0.105768,0.162323,0.108603,0.171927,0.371906
620 rs10058460,rs1114161,rs16872459,rs6890320,rs73114854 0 5.24902e+06 inf 5 0 0.0371484 0.00265756,0.147162 6.12685e-05,0.000117532,7.35072e-05,0.000125081,-9.54421e-06 0.105768,0.162323,0.108603,0.171927,0.371906
621 rs10058460,rs1114161,rs16872459,rs17671496,rs73114854 0 5.24902e+06 inf 5 0 0.0371484 0.00249256,0.13814 6.12673e-05,0.00011753,7.35073e-05,0.000125076,-9.54412e-06 0.105768,0.162323,0.108603,0.171927,0.371906
622 rs10058460,rs1114161,rs16872459,rs73114854,rs73763033 0 5.24902e+06 inf 5 0 0.0371484 0.00255221,0.142723 6.12442e-05,0.000117475,7.351e-05,-9.54241e-06,0.000124972 0.105768,0.162323,0.108603,0.371906,0.171927
623 rs10058460,rs1114161,rs16872459,rs73114854,rs77854289 0 5.24902e+06 inf 5 0 0.0371484 0.00235786,0.13908 6.12362e-05,0.000117457,7.35109e-05,-9.54182e-06,0.000124937 0.105768,0.162323,0.108603,0.371906,0.171927
624 rs10058460,rs1114161,rs148221579,rs16872459,rs73114854 0 5.24902e+06 inf 5 0 0.0371484 0.00191509,0.142195 6.12307e-05,0.000117444,0.000124912,7.35115e-05,-9.54141e-06 0.105768,0.162323,0.171927,0.108603,0.371906
625 rs10058460,rs1114161,rs1477931,rs16872459,rs73114854 0 5.24902e+06 inf 5 0 0.0371484 0.00262479,0.147811 6.12064e-05,0.000117386,0.000124803,7.35143e-05,-9.5396e-06 0.105768,0.162323,0.171927,0.108603,0.371906
626 rs10058460,rs1114161,rs16872459,rs17738746,rs73114854 0 5.24902e+06 inf 5 0 0.0371484 0.0027109,0.132188 6.1187e-05,0.000117341,7.35166e-05,0.000124716,-9.53815e-06 0.105768,0.162323,0.108603,0.171927,0.371906
627 rs10058460,rs1114161,rs16872459,rs60445650,rs73114854 0 5.24902e+06 inf 5 0 0.0382184 0.00275265,0.14558 6.07713e-05,0.000116363,7.35646e-05,0.000117513,-9.50726e-06 0.106327,0.16433,0.108611,0.170941,0.371907
628 rs10058460,rs1114161,rs16872459,rs6453116,rs73114854 0 5.24902e+06 inf 5 0 0.0371484 0.00274331,0.140804 6.11442e-05,0.00011724,7.35215e-05,0.000124525,-9.53498e-06 0.105768,0.162323,0.108603,0.171927,0.371906
629 rs10058460,rs1114161,rs16872459,rs6893216,rs73114854 0 5.24902e+06 inf 5 0 0.0371484 0.00170686,0.147006 6.10751e-05,0.000117078,7.35295e-05,0.000124215,-9.52984e-06 0.105768,0.162323,0.108603,0.171927,0.371906
630 rs10058460,rs1114161,rs16872436,rs16872459,rs73114854 0 5.24902e+06 inf 5 0 0.0382184 0.0021014,0.134092 6.05319e-05,0.0001158,0.000116487,7.35923e-05,-9.48947e-06 0.106327,0.16433,0.170941,0.108611,0.371907
631 rs10058460,rs1114161,rs16872459,rs73114836 0 5.24858e+06 inf 4 0 0.020081 0.00165396,0.0666739 3.33488e-05,5.18716e-05,7.67486e-05,-7.52394e-06 0.0985597,0.134915,0.108517,0.371904
632 rs10058460,rs1114161,rs16872459,rs73114836,rs7448834 0 5.24858e+06 inf 5 0 0.0373645 0.00200284,0.133731 6.15062e-05,0.000118076,7.34955e-05,-9.61528e-06,0.000124945 0.105885,0.162732,0.108609,0.371915,0.171725
633 rs10058460,rs1114161,rs16872459,rs4703658,rs73114836 0 5.24858e+06 inf 5 0 0.0382266 0.00257817,0.144978 6.10901e-05,0.000117098,7.35436e-05,0.000118817,-9.58437e-06 0.106336,0.164347,0.108615,0.170959,0.371915
634 rs10058460,rs1114161,rs16872459,rs59628276,rs73114836 0 5.24858e+06 inf 5 0 0.037156 0.00228671,0.137028 6.14607e-05,0.000117969,7.35008e-05,0.000125877,-9.6119e-06 0.105776,0.162339,0.108608,0.171944,0.371915
635 rs10058460,rs1114161,rs12173218,rs16872459,rs73114836 0 5.24858e+06 inf 5 0 0.037156 0.00245733,0.127743 6.14554e-05,0.000117956,0.000125854,7.35014e-05,-9.61151e-06 0.105776,0.162339,0.171944,0.108608,0.371915
636 rs10058460,rs1114161,rs16872459,rs6890143,rs73114836 0 5.24858e+06 inf 5 0 0.037156 0.00274332,0.136892 6.13597e-05,0.000117731,7.35125e-05,0.000125425,-9.60439e-06 0.105776,0.162339,0.108608,0.171944,0.371915
637 rs10058460,rs1114161,rs16872459,rs6890320,rs73114836 0 5.24858e+06 inf 5 0 0.037156 0.00198884,0.128161 6.12926e-05,0.000117574,7.35202e-05,0.000125124,-9.59941e-06 0.105776,0.162339,0.108608,0.171944,0.371915
638 rs10058460,rs1114161,rs16872459,rs17671496,rs73114836 0 5.24858e+06 inf 5 0 0.037156 0.00198827,0.139787 6.12914e-05,0.000117571,7.35204e-05,0.000125119,-9.59932e-06 0.105776,0.162339,0.108608,0.171944,0.371915
639 rs10058460,rs1114161,rs16872459,rs73114836,rs73763033 0 5.24858e+06 inf 5 0 0.037156 0.00277594,0.127458 6.12683e-05,0.000117517,7.3523e-05,-9.59761e-06,0.000125016 0.105776,0.162339,0.108608,0.371915,0.171944
640 rs10058460,rs1114161,rs16872459,rs73114836,rs77854289 0 5.24858e+06 inf 5 0 0.037156 0.00249854,0.146015 6.12603e-05,0.000117498,7.3524e-05,-9.59702e-06,0.00012498 0.105776,0.162339,0.108608,0.371915,0.171944
641 rs10058460,rs1114161,rs148221579,rs16872459,rs73114836 0 5.24858e+06 inf 5 0 0.037156 0.00238873,0.130615 6.12548e-05,0.000117485,0.000124955,7.35246e-05,-9.59661e-06 0.105776,0.162339,0.171944,0.108608,0.371915
642 rs10058460,rs1114161,rs1477931,rs16872459,rs73114836 0 5.24858e+06 inf 5 0 0.037156 0.0020402,0.134234 6.12305e-05,0.000117428,0.000124846,7.35274e-05,-9.5948e-06 0.105776,0.162339,0.171944,0.108608,0.371915
643 rs10058460,rs1114161,rs16872459,rs17738746,rs73114836 0 5.24858e+06 inf 5 0 0.037156 0.00262355,0.131669 6.1211e-05,0.000117382,7.35297e-05,0.000124759,-9.59336e-06 0.105776,0.162339,0.108608,0.171944,0.371915
644 rs10058460,rs1114161,rs16872459,rs60445650,rs73114836 0 5.24858e+06 inf 5 0 0.0382266 0.00236652,0.151077 6.07957e-05,0.000116405,7.35776e-05,0.000117556,-9.5625e-06 0.106336,0.164347,0.108615,0.170959,0.371915
645 rs10058460,rs1114161,rs16872459,rs6453116,rs73114836 0 5.24858e+06 inf 5 0 0.037156 0.00203894,0.147696 6.11683e-05,0.000117281,7.35346e-05,0.000124568,-9.59018e-06 0.105776,0.162339,0.108608,0.171944,0.371915
646 rs10058460,rs1114161,rs16872459,rs6893216,rs73114836 0 5.24858e+06 inf 5 0 0.037156 0.00267892,0.136286 6.10991e-05,0.000117119,7.35426e-05,0.000124258,-9.58504e-06 0.105776,0.162339,0.108608,0.171944,0.371915
647 rs10058460,rs1114161,rs16872436,rs16872459,rs73114836 0 5.24858e+06 inf 5 0 0.0382266 0.00212269,0.143521 6.05561e-05,0.000115842,0.00011653,7.36053e-05,-9.54471e-06 0.106336,0.164347,0.170959,0.108615,0.371915
648 rs10058460,rs1114161,rs16872459,rs57923199 0 5.24794e+06 inf 4 0 0.0200838 0.00120073,0.0665308 3.33617e-05,5.18837e-05,7.67678e-05,-7.60464e-06 0.0985666,0.134921,0.108523,0.371916
649 rs10058460,rs1114161,rs16872459,rs57923199,rs7448834 0 5.24794e+06 inf 5 0 0.0373758 0.0022447,0.141574 6.15418e-05,0.000118137,7.35146e-05,-9.69599e-06,0.000125009 0.105898,0.162755,0.108615,0.371927,0.171749
650 rs10058460,rs1114161,rs16872459,rs4703658,rs57923199 0 5.24794e+06 inf 5 0 0.0382386 0.00241885,0.157822 6.1126e-05,0.000117159,7.35626e-05,0.000118881,-9.66514e-06 0.106349,0.164372,0.108621,0.170984,0.371927
651 rs10058460,rs1114161,rs16872459,rs57923199,rs59628276 0 5.24794e+06 inf 5 0 0.0371671 0.00194297,0.134282 6.1496e-05,0.000118029,7.35199e-05,-9.6926e-06,0.000125941 0.105788,0.162362,0.108614,0.371927,0.171968
652 rs10058460,rs1114161,rs12173218,rs16872459,rs57923199 0 5.24794e+06 inf 5 0 0.0371671 0.00237278,0.134355 6.14908e-05,0.000118017,0.000125917,7.35205e-05,-9.69221e-06 0.105788,0.162362,0.171968,0.108614,0.371927
653 rs10058460,rs1114161,rs16872459,rs57923199,rs6890143 0 5.24794e+06 inf 5 0 0.0371671 0.00276164,0.134084 6.1395e-05,0.000117792,7.35316e-05,-9.6851e-06,0.000125489 0.105788,0.162362,0.108614,0.371927,0.171968
654 rs10058460,rs1114161,rs16872459,rs57923199,rs6890320 0 5.24794e+06 inf 5 0 0.0371671 0.00250329,0.141366 6.13278e-05,0.000117634,7.35393e-05,-9.68012e-06,0.000125188 0.105788,0.162362,0.108614,0.371927,0.171968
655 rs10058460,rs1114161,rs16872459,rs17671496,rs57923199 0 5.24794e+06 inf 5 0 0.0371671 0.00271014,0.144111 6.13267e-05,0.000117631,7.35395e-05,0.000125183,-9.68003e-06 0.105788,0.162362,0.108614,0.171968,0.371927
656 rs10058460,rs1114161,rs16872459,rs57923199,rs73763033 0 5.24794e+06 inf 5 0 0.0371671 0.00224594,0.145746 6.13036e-05,0.000117577,7.35421e-05,-9.67832e-06,0.000125079 0.105788,0.162362,0.108614,0.371927,0.171968
657 rs10058460,rs1114161,rs16872459,rs57923199,rs77854289 0 5.24794e+06 inf 5 0 0.0371671 0.00268349,0.125733 6.12956e-05,0.000117558,7.35431e-05,-9.67772e-06,0.000125044 0.105788,0.162362,0.108614,0.371927,0.171968
658 rs10058460,rs1114161,rs148221579,rs16872459,rs57923199 0 5.24794e+06 inf 5 0 0.0371671 0.00180449,0.136525 6.129e-05,0.000117545,0.000125019,7.35437e-05,-9.67731e-06 0.105788,0.162362,0.171968,0.108614,0.371927
659 rs10058460,rs1114161,rs1477931,rs16872459,rs57923199 0 5.24794e+06 inf 5 0 0.0371671 0.00267583,0.138365 6.12657e-05,0.000117488,0.00012491,7.35465e-05,-9.67551e-06 0.105788,0.162362,0.171968,0.108614,0.371927
660 rs10058460,rs1114161,rs16872459,rs17738746,rs57923199 0 5.24794e+06 inf 5 0 0.0371671 0.00238534,0.132633 6.12462e-05,0.000117442,7.35488e-05,0.000124823,-9.67406e-06 0.105788,0.162362,0.108614,0.171968,0.371927
661 rs10058460,rs1114161,rs16872459,rs57923199,rs60445650 0 5.24794e+06 inf 5 0 0.0382386 0.00221226,0.146084 6.08313e-05,0.000116466,7.35967e-05,-9.64327e-06,0.000117619 0.106349,0.164372,0.108621,0.371927,0.170984
662 rs10058460,rs1114161,rs16872459,rs57923199,rs6453116 0 5.24794e+06 inf 5 0 0.0371671 0.00210855,0.132716 6.12034e-05,0.000117341,7.35537e-05,-9.67089e-06,0.000124631 0.105788,0.162362,0.108614,0.371927,0.171968
663 rs10058460,rs1114161,rs16872459,rs57923199,rs6893216 0 5.24794e+06 inf 5 0 0.0371671 0.00210787,0.139419 6.11342e-05,0.000117179,7.35617e-05,-9.66575e-06,0.000124321 0.105788,0.162362,0.108614,0.371927,0.171968
664 rs10058460,rs1114161,rs16872436,rs16872459,rs57923199 0 5.24794e+06 inf 5 0 0.0382386 0.00189227,0.14679 6.05916e-05,0.000115903,0.000116593,7.36243e-05,-9.62548e-06 0.106349,0.164372,0.170984,0.108621,0.371927
665 rs10058460,rs1114161,rs16872459,rs57350864 0 5.24531e+06 inf 4 0 0.0200949 0.00137277,0.0677468 3.34148e-05,5.19333e-05,7.68468e-05,-7.93574e-06 0.0985948,0.134945,0.10855,0.371965
666 rs10058460,rs1114161,rs16872459,rs57350864,rs7448834 0 5.24531e+06 inf 5 0 0.0374222 0.00264929,0.13558 6.16878e-05,0.000118387,7.3593e-05,-1.00272e-05,0.000125272 0.105949,0.162852,0.108642,0.371976,0.17185
667 rs10058460,rs1114161,rs16872459,rs4703658,rs57350864 0 5.24531e+06 inf 5 0 0.038288 0.00249748,0.141576 6.12732e-05,0.000117413,7.36407e-05,0.000119142,-9.9965e-06 0.106402,0.164474,0.108647,0.171089,0.371976
668 rs10058460,rs1114161,rs16872459,rs57350864,rs59628276 0 5.24531e+06 inf 5 0 0.0372128 0.00221777,0.126176 6.16414e-05,0.000118278,7.35984e-05,-1.00237e-05,0.000126203 0.105839,0.162457,0.10864,0.371976,0.172067
669 rs10058460,rs1114161,rs12173218,rs16872459,rs57350864 0 5.24531e+06 inf 5 0 0.0372128 0.00269262,0.137236 6.16361e-05,0.000118266,0.00012618,7.3599e-05,-1.00233e-05 0.105839,0.162457,0.172067,0.10864,0.371976
670 rs10058460,rs1114161,rs16872459,rs57350864,rs6890143 0 5.24531e+06 inf 5 0 0.0372128 0.00216123,0.14622 6.154e-05,0.00011804,7.361e-05,-1.00162e-05,0.00012575 0.105839,0.162457,0.10864,0.371976,0.172067
671 rs10058460,rs1114161,rs16872459,rs57350864,rs6890320 0 5.24531e+06 inf 5 0 0.0372128 0.00202849,0.147819 6.14727e-05,0.000117881,7.36178e-05,-1.00113e-05,0.000125449 0.105839,0.162457,0.10864,0.371976,0.172067
672 rs10058460,rs1114161,rs16872459,rs17671496,rs57350864 0 5.24531e+06 inf 5 0 0.0372128 0.00221886,0.132784 6.14715e-05,0.000117879,7.36179e-05,0.000125444,-1.00112e-05 0.105839,0.162457,0.10864,0.172067,0.371976
673 rs10058460,rs1114161,rs16872459,rs57350864,rs73763033 0 5.24531e+06 inf 5 0 0.0372128 0.00218505,0.133804 6.14483e-05,0.000117824,7.36206e-05,-1.00095e-05,0.00012534 0.105839,0.162457,0.10864,0.371976,0.172067
674 rs10058460,rs1114161,rs16872459,rs57350864,rs77854289 0 5.24531e+06 inf 5 0 0.0372128 0.00264822,0.13611 6.14403e-05,0.000117805,7.36215e-05,-1.00089e-05,0.000125304 0.105839,0.162457,0.10864,0.371976,0.172067
675 rs10058460,rs1114161,rs148221579,rs16872459,rs57350864 0 5.24531e+06 inf 5 0 0.0372128 0.00260078,0.149028 6.14348e-05,0.000117792,0.00012528,7.36221e-05,-1.00085e-05 0.105839,0.162457,0.172067,0.10864,0.371976
676 rs10058460,rs1114161,rs1477931,rs16872459,rs57350864 0 5.24531e+06 inf 5 0 0.0372128 0.0022274,0.13424 6.14104e-05,0.000117735,0.000125171,7.3625e-05,-1.00066e-05 0.105839,0.162457,0.172067,0.10864,0.371976
677 rs10058460,rs1114161,rs16872459,rs17738746,rs57350864 0 5.24531e+06 inf 5 0 0.0372128 0.00251456,0.141454 6.13909e-05,0.000117689,7.36272e-05,0.000125083,-1.00052e-05 0.105839,0.162457,0.10864,0.172067,0.371976
678 rs10058460,rs1114161,rs16872459,rs57350864,rs60445650 0 5.24531e+06 inf 5 0 0.038288 0.0020468,0.137523 6.09777e-05,0.000116718,7.36747e-05,-9.97464e-06,0.000117878 0.106402,0.164474,0.108647,0.371976,0.171089
679 rs10058460,rs1114161,rs16872459,rs57350864,rs6453116 0 5.24531e+06 inf 5 0 0.0372128 0.00235007,0.140927 6.13479e-05,0.000117588,7.36321e-05,-1.0002e-05,0.000124891 0.105839,0.162457,0.10864,0.371976,0.172067
680 rs10058460,rs1114161,rs16872459,rs57350864,rs6893216 0 5.24531e+06 inf 5 0 0.0372128 0.00206723,0.132064 6.12785e-05,0.000117425,7.36401e-05,-9.99689e-06,0.000124581 0.105839,0.162457,0.10864,0.371976,0.172067
681 rs10058460,rs1114161,rs16872436,rs16872459,rs57350864 0 5.24531e+06 inf 5 0 0.038288 0.00245398,0.125973 6.07373e-05,0.000116153,0.00011685,7.37024e-05,-9.95686e-06 0.106402,0.164474,0.171089,0.108647,0.371976
682 rs10058460,rs1114161,rs16872459,rs6893867 0 5.24174e+06 inf 4 0 0.0201101 0.00157673,0.0647282 3.34871e-05,5.20009e-05,7.69543e-05,-8.38639e-06 0.0986332,0.134977,0.108586,0.372031
683 rs10058460,rs1114161,rs16872459,rs6893867,rs7448834 0 5.24174e+06 inf 5 0 0.0374855 0.00283296,0.136268 6.18872e-05,0.000118729,7.36998e-05,-1.04779e-05,0.000125631 0.106019,0.162983,0.108677,0.372042,0.171987
684 rs10058460,rs1114161,rs16872459,rs4703658,rs6893867 0 5.24174e+06 inf 5 0 0.0383555 0.00272352,0.160042 6.14743e-05,0.000117759,7.37471e-05,0.000119499,-1.04475e-05 0.106474,0.164613,0.108683,0.171233,0.372043
685 rs10058460,rs1114161,rs16872459,rs59628276,rs6893867 0 5.24174e+06 inf 5 0 0.0372751 0.00276255,0.127618 6.18398e-05,0.000118618,7.37053e-05,0.000126562,-1.04744e-05 0.105909,0.162587,0.108676,0.172203,0.372042
686 rs10058460,rs1114161,rs12173218,rs16872459,rs6893867 0 5.24174e+06 inf 5 0 0.0372751 0.00250702,0.155907 6.18345e-05,0.000118605,0.000126538,7.37059e-05,-1.0474e-05 0.105909,0.162587,0.172203,0.108676,0.372042
687 rs10058460,rs1114161,rs16872459,rs6890143,rs6893867 0 5.24174e+06 inf 5 0 0.0372751 0.00246694,0.14955 6.1738e-05,0.000118379,7.37169e-05,0.000126107,-1.04669e-05 0.105909,0.162587,0.108676,0.172203,0.372042
688 rs10058460,rs1114161,rs16872459,rs6890320,rs6893867 0 5.24174e+06 inf 5 0 0.0372751 0.00185978,0.153064 6.16704e-05,0.00011822,7.37247e-05,0.000125806,-1.04619e-05 0.105909,0.162587,0.108676,0.172203,0.372042
689 rs10058460,rs1114161,rs16872459,rs17671496,rs6893867 0 5.24174e+06 inf 5 0 0.0372751 0.00266528,0.126727 6.16693e-05,0.000118217,7.37248e-05,0.000125801,-1.04618e-05 0.105909,0.162587,0.108676,0.172203,0.372042
690 rs10058460,rs1114161,rs16872459,rs6893867,rs73763033 0 5.24174e+06 inf 5 0 0.0372751 0.00231619,0.129037 6.1646e-05,0.000118162,7.37275e-05,-1.04601e-05,0.000125697 0.105909,0.162587,0.108676,0.372042,0.172203
691 rs10058460,rs1114161,rs16872459,rs6893867,rs77854289 0 5.24174e+06 inf 5 0 0.0372751 0.00213296,0.137748 6.1638e-05,0.000118143,7.37284e-05,-1.04595e-05,0.000125661 0.105909,0.162587,0.108676,0.372042,0.172203
692 rs10058460,rs1114161,rs148221579,rs16872459,rs6893867 0 5.24174e+06 inf 5 0 0.0372751 0.00246843,0.13889 6.16324e-05,0.00011813,0.000125636,7.3729e-05,-1.04591e-05 0.105909,0.162587,0.172203,0.108676,0.372042
693 rs10058460,rs1114161,rs1477931,rs16872459,rs6893867 0 5.24174e+06 inf 5 0 0.0372751 0.00209459,0.138204 6.16079e-05,0.000118073,0.000125526,7.37318e-05,-1.04573e-05 0.105909,0.162587,0.172203,0.108676,0.372042
694 rs10058460,rs1114161,rs16872459,rs17738746,rs6893867 0 5.24174e+06 inf 5 0 0.0372751 0.00255446,0.144182 6.15883e-05,0.000118027,7.37341e-05,0.000125439,-1.04559e-05 0.105909,0.162587,0.108676,0.172203,0.372042
695 rs10058460,rs1114161,rs16872459,rs60445650,rs6893867 0 5.24174e+06 inf 5 0 0.0383555 0.00203783,0.153696 6.11776e-05,0.000117062,7.37811e-05,0.000118232,-1.04256e-05 0.106474,0.164613,0.108683,0.171233,0.372043
696 rs10058460,rs1114161,rs16872459,rs6453116,rs6893867 0 5.24174e+06 inf 5 0 0.0372751 0.00216153,0.132747 6.15452e-05,0.000117925,7.3739e-05,0.000125247,-1.04527e-05 0.105909,0.162587,0.108676,0.172203,0.372042
697 rs10058460,rs1114161,rs16872459,rs6893216,rs6893867 0 5.24174e+06 inf 5 0 0.0372751 0.00223863,0.137547 6.14755e-05,0.000117762,7.3747e-05,0.000124936,-1.04476e-05 0.105909,0.162587,0.108676,0.172203,0.372042
698 rs10058460,rs1114161,rs16872436,rs16872459,rs6893867 0 5.24174e+06 inf 5 0 0.0383555 0.00236376,0.142972 6.09362e-05,0.000116495,0.000117201,7.38088e-05,-1.04079e-05 0.106474,0.164613,0.171233,0.108683,0.372043
699 rs10058460,rs1114161,rs16872459,rs73129052 0 5.24169e+06 inf 4 0 0.0201103 0.00119258,0.0820166 3.34881e-05,5.20018e-05,7.69558e-05,-8.39231e-06 0.0986337,0.134977,0.108586,0.372032
700 rs10058460,rs1114161,rs16872459,rs73129052,rs7448834 0 5.24169e+06 inf 5 0 0.0374864 0.00232453,0.152556 6.18898e-05,0.000118734,7.37012e-05,-1.04838e-05,0.000125636 0.10602,0.162985,0.108678,0.372043,0.171989
701 rs10058460,rs1114161,rs16872459,rs4703658,rs73129052 0 5.24169e+06 inf 5 0 0.0383564 0.0020209,0.138213 6.1477e-05,0.000117763,7.37485e-05,0.000119503,-1.04534e-05 0.106475,0.164615,0.108684,0.171235,0.372044
702 rs10058460,rs1114161,rs16872459,rs59628276,rs73129052 0 5.24169e+06 inf 5 0 0.037276 0.00221695,0.146112 6.18424e-05,0.000118622,7.37067e-05,0.000126566,-1.04803e-05 0.10591,0.162588,0.108676,0.172205,0.372043
703 rs10058460,rs1114161,rs12173218,rs16872459,rs73129052 0 5.24169e+06 inf 5 0 0.037276 0.00240746,0.152712 6.18371e-05,0.00011861,0.000126543,7.37073e-05,-1.04799e-05 0.10591,0.162588,0.172205,0.108676,0.372043
704 rs10058460,rs1114161,rs16872459,rs6890143,rs73129052 0 5.24169e+06 inf 5 0 0.037276 0.00227855,0.126895 6.17406e-05,0.000118383,7.37183e-05,0.000126112,-1.04728e-05 0.10591,0.162588,0.108676,0.172205,0.372043
705 rs10058460,rs1114161,rs16872459,rs6890320,rs73129052 0 5.24169e+06 inf 5 0 0.037276 0.00286489,0.14189 6.1673e-05,0.000118224,7.37261e-05,0.00012581,-1.04679e-05 0.10591,0.162588,0.108676,0.172205,0.372043
706 rs10058460,rs1114161,rs16872459,rs17671496,rs73129052 0 5.24169e+06 inf 5 0 0.037276 0.00201232,0.143686 6.16719e-05,0.000118221,7.37262e-05,0.000125805,-1.04678e-05 0.10591,0.162588,0.108676,0.172205,0.372043
707 rs10058460,rs1114161,rs16872459,rs73129052,rs73763033 0 5.24169e+06 inf 5 0 0.037276 0.00224195,0.132508 6.16486e-05,0.000118167,7.37289e-05,-1.04661e-05,0.000125701 0.10591,0.162588,0.108676,0.372043,0.172205
708 rs10058460,rs1114161,rs16872459,rs73129052,rs77854289 0 5.24169e+06 inf 5 0 0.037276 0.00209579,0.12746 6.16406e-05,0.000118148,7.37298e-05,-1.04655e-05,0.000125665 0.10591,0.162588,0.108676,0.372043,0.172205
709 rs10058460,rs1114161,rs148221579,rs16872459,rs73129052 0 5.24169e+06 inf 5 0 0.037276 0.00249817,0.129147 6.1635e-05,0.000118135,0.000125641,7.37304e-05,-1.04651e-05 0.10591,0.162588,0.172205,0.108676,0.372043
710 rs10058460,rs1114161,rs1477931,rs16872459,rs73129052 0 5.24169e+06 inf 5 0 0.037276 0.0026079,0.145249 6.16105e-05,0.000118077,0.000125531,7.37332e-05,-1.04632e-05 0.10591,0.162588,0.172205,0.108676,0.372043
711 rs10058460,rs1114161,rs16872459,rs17738746,rs73129052 0 5.24169e+06 inf 5 0 0.037276 0.00194582,0.13969 6.15909e-05,0.000118031,7.37355e-05,0.000125444,-1.04618e-05 0.10591,0.162588,0.108676,0.172205,0.372043
712 rs10058460,rs1114161,rs16872459,rs60445650,rs73129052 0 5.24169e+06 inf 5 0 0.0383564 0.00266922,0.141963 6.11802e-05,0.000117066,7.37825e-05,0.000118236,-1.04316e-05 0.106475,0.164615,0.108684,0.171235,0.372044
713 rs10058460,rs1114161,rs16872459,rs6453116,rs73129052 0 5.24169e+06 inf 5 0 0.037276 0.0022945,0.158947 6.15478e-05,0.00011793,7.37404e-05,0.000125251,-1.04586e-05 0.10591,0.162588,0.108676,0.172205,0.372043
714 rs10058460,rs1114161,rs16872459,rs6893216,rs73129052 0 5.24169e+06 inf 5 0 0.037276 0.00181383,0.13282 6.14781e-05,0.000117766,7.37484e-05,0.00012494,-1.04535e-05 0.10591,0.162588,0.108676,0.172205,0.372043
715 rs10058460,rs1114161,rs16872436,rs16872459,rs73129052 0 5.24169e+06 inf 5 0 0.0383564 0.00258342,0.139723 6.09389e-05,0.000116499,0.000117206,7.38102e-05,-1.04138e-05 0.106475,0.164615,0.171235,0.108684,0.372044
716 rs10058460,rs1114161,rs16872459,rs60342717 0 5.23892e+06 inf 4 0 0.0201222 0.00124438,0.0737027 3.35444e-05,5.20545e-05,7.70396e-05,-8.7432e-06 0.0986636,0.135002,0.108614,0.372084
717 rs10058460,rs1114161,rs16872459,rs60342717,rs7448834 0 5.23892e+06 inf 5 0 0.0375358 0.00238033,0.144842 6.20456e-05,0.000119001,7.37845e-05,-1.08347e-05,0.000125916 0.106075,0.163088,0.108706,0.372095,0.172096
718 rs10058460,rs1114161,rs16872459,rs4703658,rs60342717 0 5.23892e+06 inf 5 0 0.0384091 0.00207586,0.132563 6.1634e-05,0.000118034,7.38315e-05,0.000119782,-1.08045e-05 0.106532,0.164723,0.108711,0.171346,0.372096
719 rs10058460,rs1114161,rs16872459,rs59628276,rs60342717 0 5.23892e+06 inf 5 0 0.0373246 0.00244686,0.144954 6.19974e-05,0.000118887,7.379e-05,0.000126846,-1.08312e-05 0.105964,0.16269,0.108704,0.172311,0.372095
720 rs10058460,rs1114161,rs12173218,rs16872459,rs60342717 0 5.23892e+06 inf 5 0 0.0373246 0.00213609,0.134599 6.19921e-05,0.000118875,0.000126823,7.37906e-05,-1.08308e-05 0.105964,0.16269,0.172311,0.108704,0.372095
721 rs10058460,rs1114161,rs16872459,rs60342717,rs6890143 0 5.23892e+06 inf 5 0 0.0373246 0.00228335,0.137294 6.18953e-05,0.000118648,7.38016e-05,-1.08237e-05,0.000126391 0.105964,0.16269,0.108704,0.372095,0.172311
722 rs10058460,rs1114161,rs16872459,rs60342717,rs6890320 0 5.23892e+06 inf 5 0 0.0373246 0.00283005,0.143391 6.18275e-05,0.000118488,7.38094e-05,-1.08187e-05,0.000126089 0.105964,0.16269,0.108704,0.372095,0.172311
723 rs10058460,rs1114161,rs16872459,rs17671496,rs60342717 0 5.23892e+06 inf 5 0 0.0373246 0.00202015,0.133295 6.18263e-05,0.000118486,7.38095e-05,0.000126084,-1.08186e-05 0.105964,0.16269,0.108704,0.172311,0.372095
724 rs10058460,rs1114161,rs16872459,rs60342717,rs73763033 0 5.23892e+06 inf 5 0 0.0373246 0.00271849,0.147591 6.1803e-05,0.000118431,7.38122e-05,-1.08169e-05,0.00012598 0.105964,0.16269,0.108704,0.372095,0.172311
725 rs10058460,rs1114161,rs16872459,rs60342717,rs77854289 0 5.23892e+06 inf 5 0 0.0373246 0.00238535,0.131308 6.17949e-05,0.000118412,7.38131e-05,-1.08163e-05,0.000125944 0.105964,0.16269,0.108704,0.372095,0.172311
726 rs10058460,rs1114161,rs148221579,rs16872459,rs60342717 0 5.23892e+06 inf 5 0 0.0373246 0.00294518,0.143536 6.17893e-05,0.000118399,0.000125919,7.38138e-05,-1.08159e-05 0.105964,0.16269,0.172311,0.108704,0.372095
727 rs10058460,rs1114161,rs1477931,rs16872459,rs60342717 0 5.23892e+06 inf 5 0 0.0373246 0.00200976,0.128568 6.17648e-05,0.000118341,0.000125809,7.38166e-05,-1.08141e-05 0.105964,0.16269,0.172311,0.108704,0.372095
728 rs10058460,rs1114161,rs16872459,rs17738746,rs60342717 0 5.23892e+06 inf 5 0 0.0373246 0.00252537,0.143705 6.17451e-05,0.000118295,7.38188e-05,0.000125722,-1.08127e-05 0.105964,0.16269,0.108704,0.172311,0.372095
729 rs10058460,rs1114161,rs16872459,rs60342717,rs60445650 0 5.23892e+06 inf 5 0 0.0384091 0.00183877,0.139675 6.13364e-05,0.000117335,7.38655e-05,-1.07827e-05,0.000118513 0.106532,0.164723,0.108711,0.372096,0.171346
730 rs10058460,rs1114161,rs16872459,rs60342717,rs6453116 0 5.23892e+06 inf 5 0 0.0373246 0.00264846,0.141021 6.17019e-05,0.000118193,7.38237e-05,-1.08095e-05,0.000125529 0.105964,0.16269,0.108704,0.372095,0.172311
731 rs10058460,rs1114161,rs16872459,rs60342717,rs6893216 0 5.23892e+06 inf 5 0 0.0373246 0.00192832,0.135547 6.1632e-05,0.000118029,7.38317e-05,-1.08044e-05,0.000125217 0.105964,0.16269,0.108704,0.372095,0.172311
732 rs10058460,rs1114161,rs16872436,rs16872459,rs60342717 0 5.23892e+06 inf 5 0 0.0384091 0.00260479,0.13308 6.10943e-05,0.000116766,0.00011748,7.38931e-05,-1.07649e-05 0.106532,0.164723,0.171346,0.108711,0.372096
733 rs10058460,rs1114161,rs16872459,rs58695015 0 5.23209e+06 inf 4 0 0.0201515 0.0013979,0.0691656 3.3684e-05,5.21847e-05,7.72468e-05,-9.61001e-06 0.0987376,0.135064,0.108684,0.372213
734 rs10058460,rs1114161,rs16872459,rs58869372 0 5.23209e+06 inf 4 0 0.0201515 0.0013206,0.0689091 3.3684e-05,5.21847e-05,7.72468e-05,-9.61007e-06 0.0987376,0.135064,0.108684,0.372213
735 rs10058460,rs1114161,rs16872459,rs58695015,rs7448834 0 5.23209e+06 inf 5 0 0.0376584 0.00201194,0.138019 6.24322e-05,0.000119663,7.39905e-05,-1.17015e-05,0.000126613 0.106211,0.163342,0.108774,0.372223,0.172362
736 rs10058460,rs1114161,rs16872459,rs4703658,rs58695015 0 5.23209e+06 inf 5 0 0.0385398 0.00218676,0.136602 6.2024e-05,0.000118705,7.40367e-05,0.000120474,-1.16718e-05 0.106673,0.164992,0.10878,0.171624,0.372224
737 rs10058460,rs1114161,rs16872459,rs58695015,rs59628276 0 5.23209e+06 inf 5 0 0.0374453 0.00270547,0.154363 6.2382e-05,0.000119546,7.39962e-05,-1.16979e-05,0.000127541 0.106099,0.162941,0.108773,0.372223,0.172573
738 rs10058460,rs1114161,rs12173218,rs16872459,rs58695015 0 5.23209e+06 inf 5 0 0.0374453 0.00208793,0.13701 6.23767e-05,0.000119533,0.000127517,7.39968e-05,-1.16975e-05 0.106099,0.162941,0.172573,0.108773,0.372223
739 rs10058460,rs1114161,rs16872459,rs58695015,rs6890143 0 5.23209e+06 inf 5 0 0.0374453 0.00192216,0.142012 6.22792e-05,0.000119304,7.40078e-05,-1.16904e-05,0.000127084 0.106099,0.162941,0.108773,0.372223,0.172573
740 rs10058460,rs1114161,rs16872459,rs58695015,rs6890320 0 5.23209e+06 inf 5 0 0.0374453 0.00204904,0.137791 6.22108e-05,0.000119144,7.40156e-05,-1.16854e-05,0.00012678 0.106099,0.162941,0.108773,0.372223,0.172573
741 rs10058460,rs1114161,rs16872459,rs17671496,rs58695015 0 5.23209e+06 inf 5 0 0.0374453 0.00248107,0.143671 6.22097e-05,0.000119141,7.40157e-05,0.000126775,-1.16853e-05 0.106099,0.162941,0.108773,0.172573,0.372223
742 rs10058460,rs1114161,rs16872459,rs58695015,rs73763033 0 5.23209e+06 inf 5 0 0.0374453 0.00203779,0.131855 6.21862e-05,0.000119086,7.40184e-05,-1.16836e-05,0.00012667 0.106099,0.162941,0.108773,0.372223,0.172573
743 rs10058460,rs1114161,rs16872459,rs58695015,rs77854289 0 5.23209e+06 inf 5 0 0.0374453 0.00269194,0.150983 6.2178e-05,0.000119067,7.40193e-05,-1.1683e-05,0.000126634 0.106099,0.162941,0.108773,0.372223,0.172573
744 rs10058460,rs1114161,rs148221579,rs16872459,rs58695015 0 5.23209e+06 inf 5 0 0.0374453 0.00222883,0.134085 6.21724e-05,0.000119054,0.000126609,7.40199e-05,-1.16826e-05 0.106099,0.162941,0.172573,0.108773,0.372223
745 rs10058460,rs1114161,rs1477931,rs16872459,rs58695015 0 5.23209e+06 inf 5 0 0.0374453 0.00177261,0.136526 6.21477e-05,0.000118996,0.000126499,7.40227e-05,-1.16808e-05 0.106099,0.162941,0.172573,0.108773,0.372223
746 rs10058460,rs1114161,rs16872459,rs17738746,rs58695015 0 5.23209e+06 inf 5 0 0.0374453 0.00224926,0.131432 6.21279e-05,0.000118949,7.4025e-05,0.000126411,-1.16794e-05 0.106099,0.162941,0.108773,0.172573,0.372223
747 rs10058460,rs1114161,rs16872459,rs58695015,rs60445650 0 5.23209e+06 inf 5 0 0.0385398 0.00236126,0.14633 6.1724e-05,0.000118001,7.40707e-05,-1.165e-05,0.000119199 0.106673,0.164992,0.10878,0.372224,0.171624
748 rs10058460,rs1114161,rs16872459,rs58695015,rs6453116 0 5.23209e+06 inf 5 0 0.0374453 0.00212524,0.141847 6.20843e-05,0.000118847,7.40299e-05,-1.16762e-05,0.000126218 0.106099,0.162941,0.108773,0.372223,0.172573
749 rs10058460,rs1114161,rs16872459,rs58695015,rs6893216 0 5.23209e+06 inf 5 0 0.0374453 0.0027938,0.138689 6.20139e-05,0.000118682,7.40379e-05,-1.16711e-05,0.000125905 0.106099,0.162941,0.108773,0.372223,0.172573
750 rs10058460,rs1114161,rs16872436,rs16872459,rs58695015 0 5.23209e+06 inf 5 0 0.0385398 0.00202962,0.138637 6.148e-05,0.000117429,0.000118161,7.40983e-05,-1.16322e-05 0.106673,0.164992,0.171624,0.10878,0.372224
751 rs10058460,rs1114161,rs16872459,rs58869372,rs7448834 0 5.23209e+06 inf 5 0 0.0376584 0.00223951,0.151751 6.24322e-05,0.000119663,7.39905e-05,-1.17016e-05,0.000126613 0.106211,0.163342,0.108774,0.372223,0.172362
752 rs10058460,rs1114161,rs16872459,rs4703658,rs58869372 0 5.23209e+06 inf 5 0 0.0385398 0.00295338,0.146259 6.2024e-05,0.000118705,7.40367e-05,0.000120474,-1.16719e-05 0.106673,0.164992,0.10878,0.171624,0.372224
753 rs10058460,rs1114161,rs16872459,rs58869372,rs59628276 0 5.23209e+06 inf 5 0 0.0374453 0.00229996,0.133311 6.2382e-05,0.000119546,7.39962e-05,-1.16979e-05,0.000127541 0.106099,0.162941,0.108773,0.372223,0.172573
754 rs10058460,rs1114161,rs12173218,rs16872459,rs58869372 0 5.23209e+06 inf 5 0 0.0374453 0.0024346,0.135779 6.23767e-05,0.000119533,0.000127517,7.39968e-05,-1.16975e-05 0.106099,0.162941,0.172573,0.108773,0.372223
755 rs10058460,rs1114161,rs16872459,rs58869372,rs6890143 0 5.23209e+06 inf 5 0 0.0374453 0.00275622,0.127575 6.22792e-05,0.000119304,7.40078e-05,-1.16904e-05,0.000127084 0.106099,0.162941,0.108773,0.372223,0.172573
756 rs10058460,rs1114161,rs16872459,rs58869372,rs6890320 0 5.23209e+06 inf 5 0 0.0374453 0.00200597,0.137577 6.22109e-05,0.000119144,7.40156e-05,-1.16855e-05,0.00012678 0.106099,0.162941,0.108773,0.372223,0.172573
757 rs10058460,rs1114161,rs16872459,rs17671496,rs58869372 0 5.23209e+06 inf 5 0 0.0374453 0.00263383,0.148077 6.22097e-05,0.000119141,7.40157e-05,0.000126775,-1.16854e-05 0.106099,0.162941,0.108773,0.172573,0.372223
758 rs10058460,rs1114161,rs16872459,rs58869372,rs73763033 0 5.23209e+06 inf 5 0 0.0374453 0.00279419,0.151609 6.21862e-05,0.000119086,7.40184e-05,-1.16837e-05,0.00012667 0.106099,0.162941,0.108773,0.372223,0.172573
759 rs10058460,rs1114161,rs16872459,rs58869372,rs77854289 0 5.23209e+06 inf 5 0 0.0374453 0.00248463,0.134074 6.21781e-05,0.000119067,7.40193e-05,-1.16831e-05,0.000126634 0.106099,0.162941,0.108773,0.372223,0.172573
760 rs10058460,rs1114161,rs148221579,rs16872459,rs58869372 0 5.23209e+06 inf 5 0 0.0374453 0.0023758,0.149236 6.21724e-05,0.000119054,0.000126609,7.40199e-05,-1.16827e-05 0.106099,0.162941,0.172573,0.108773,0.372223
761 rs10058460,rs1114161,rs1477931,rs16872459,rs58869372 0 5.23209e+06 inf 5 0 0.0374453 0.00195023,0.13323 6.21477e-05,0.000118996,0.000126499,7.40227e-05,-1.16809e-05 0.106099,0.162941,0.172573,0.108773,0.372223
762 rs10058460,rs1114161,rs16872459,rs17738746,rs58869372 0 5.23209e+06 inf 5 0 0.0374453 0.00226933,0.144089 6.21279e-05,0.000118949,7.4025e-05,0.000126411,-1.16794e-05 0.106099,0.162941,0.108773,0.172573,0.372223
763 rs10058460,rs1114161,rs16872459,rs58869372,rs60445650 0 5.23209e+06 inf 5 0 0.0385398 0.00263347,0.144529 6.17241e-05,0.000118001,7.40707e-05,-1.16501e-05,0.000119199 0.106673,0.164992,0.10878,0.372224,0.171624
764 rs10058460,rs1114161,rs16872459,rs58869372,rs6453116 0 5.23209e+06 inf 5 0 0.0374453 0.00206663,0.150291 6.20843e-05,0.000118847,7.40299e-05,-1.16763e-05,0.000126218 0.106099,0.162941,0.108773,0.372223,0.172573
765 rs10058460,rs1114161,rs16872459,rs58869372,rs6893216 0 5.23209e+06 inf 5 0 0.0374453 0.00244528,0.149105 6.20139e-05,0.000118682,7.40379e-05,-1.16711e-05,0.000125905 0.106099,0.162941,0.108773,0.372223,0.172573
766 rs10058460,rs1114161,rs16872436,rs16872459,rs58869372 0 5.23209e+06 inf 5 0 0.0385398 0.00205104,0.130028 6.14801e-05,0.000117429,0.000118161,7.40984e-05,-1.16323e-05 0.106673,0.164992,0.171624,0.10878,0.372224
767 rs10058460,rs1114161,rs16872459,rs73131069 0 5.231e+06 inf 4 0 0.0201562 0.00113784,0.071923 3.37063e-05,5.22055e-05,7.728e-05,-9.74888e-06 0.0987494,0.135074,0.108695,0.372233
768 rs10058460,rs1114161,rs16872459,rs73131069,rs7448834 0 5.231e+06 inf 5 0 0.0376781 0.00247904,0.153326 6.24943e-05,0.00011977,7.40235e-05,-1.18404e-05,0.000126725 0.106233,0.163383,0.108785,0.372244,0.172404
769 rs10058460,rs1114161,rs16872459,rs4703658,rs73131069 0 5.231e+06 inf 5 0 0.0385608 0.0019975,0.143939 6.20867e-05,0.000118813,7.40697e-05,0.000120585,-1.18108e-05 0.106695,0.165035,0.108791,0.171669,0.372245
770 rs10058460,rs1114161,rs16872459,rs59628276,rs73131069 0 5.231e+06 inf 5 0 0.0374647 0.002166,0.145434 6.24439e-05,0.000119652,7.40293e-05,0.000127652,-1.18367e-05 0.10612,0.162981,0.108784,0.172615,0.372244
771 rs10058460,rs1114161,rs12173218,rs16872459,rs73131069 0 5.231e+06 inf 5 0 0.0374647 0.002242,0.134988 6.24385e-05,0.000119639,0.000127629,7.40299e-05,-1.18363e-05 0.10612,0.162981,0.172615,0.108784,0.372244
772 rs10058460,rs1114161,rs16872459,rs6890143,rs73131069 0 5.231e+06 inf 5 0 0.0374647 0.00253651,0.13996 6.23409e-05,0.00011941,7.40409e-05,0.000127195,-1.18292e-05 0.10612,0.162981,0.108784,0.172615,0.372244
773 rs10058460,rs1114161,rs16872459,rs6890320,rs73131069 0 5.231e+06 inf 5 0 0.0374647 0.00219759,0.14294 6.22725e-05,0.000119249,7.40486e-05,0.000126891,-1.18243e-05 0.10612,0.162981,0.108784,0.172615,0.372244
774 rs10058460,rs1114161,rs16872459,rs17671496,rs73131069 0 5.231e+06 inf 5 0 0.0374647 0.00195484,0.151483 6.22713e-05,0.000119247,7.40488e-05,0.000126886,-1.18242e-05 0.10612,0.162981,0.108784,0.172615,0.372244
775 rs10058460,rs1114161,rs16872459,rs73131069,rs73763033 0 5.231e+06 inf 5 0 0.0374647 0.00211212,0.132586 6.22478e-05,0.000119191,7.40514e-05,-1.18225e-05,0.000126782 0.10612,0.162981,0.108784,0.372244,0.172615
776 rs10058460,rs1114161,rs16872459,rs73131069,rs77854289 0 5.231e+06 inf 5 0 0.0374647 0.00208489,0.132577 6.22397e-05,0.000119172,7.40524e-05,-1.18219e-05,0.000126745 0.10612,0.162981,0.108784,0.372244,0.172615
777 rs10058460,rs1114161,rs148221579,rs16872459,rs73131069 0 5.231e+06 inf 5 0 0.0374647 0.00202315,0.134948 6.2234e-05,0.000119159,0.00012672,7.4053e-05,-1.18215e-05 0.10612,0.162981,0.172615,0.108784,0.372244
778 rs10058460,rs1114161,rs1477931,rs16872459,rs73131069 0 5.231e+06 inf 5 0 0.0374647 0.00280074,0.148937 6.22092e-05,0.000119101,0.00012661,7.40558e-05,-1.18197e-05 0.10612,0.162981,0.172615,0.108784,0.372244
779 rs10058460,rs1114161,rs16872459,rs17738746,rs73131069 0 5.231e+06 inf 5 0 0.0374647 0.00233365,0.144214 6.21894e-05,0.000119054,7.4058e-05,0.000126522,-1.18182e-05 0.10612,0.162981,0.108784,0.172615,0.372244
780 rs10058460,rs1114161,rs16872459,rs60445650,rs73131069 0 5.231e+06 inf 5 0 0.0385608 0.00230171,0.15324 6.17864e-05,0.000118109,7.41036e-05,0.000119309,-1.17889e-05 0.106695,0.165035,0.108791,0.171669,0.372245
781 rs10058460,rs1114161,rs16872459,rs6453116,rs73131069 0 5.231e+06 inf 5 0 0.0374647 0.0019484,0.141845 6.21458e-05,0.000118952,7.4063e-05,0.000126329,-1.1815e-05 0.10612,0.162981,0.108784,0.172615,0.372244
782 rs10058460,rs1114161,rs16872459,rs6893216,rs73131069 0 5.231e+06 inf 5 0 0.0374647 0.0017347,0.133584 6.20753e-05,0.000118787,7.40709e-05,0.000126015,-1.18099e-05 0.10612,0.162981,0.108784,0.172615,0.372244
783 rs10058460,rs1114161,rs16872436,rs16872459,rs73131069 0 5.231e+06 inf 5 0 0.0385608 0.00225168,0.161973 6.15421e-05,0.000117535,0.000118271,7.41313e-05,-1.17712e-05 0.106695,0.165035,0.171669,0.108791,0.372245
784 rs10058460,rs1114161,rs16872459,rs73131026 0 5.22373e+06 inf 4 0 0.0201876 0.0015281,0.0734456 3.38562e-05,5.23451e-05,7.75022e-05,-1.0677e-05 0.0988287,0.13514,0.108769,0.37237
785 rs10058460,rs1114161,rs16872459,rs73131026,rs7448834 0 5.22373e+06 inf 5 0 0.0378104 0.00246211,0.156711 6.29116e-05,0.000120486,7.42448e-05,-1.27683e-05,0.000127476 0.106379,0.163657,0.108859,0.372381,0.17269
786 rs10058460,rs1114161,rs16872459,rs4703658,rs73131026 0 5.22373e+06 inf 5 0 0.0387018 0.00272848,0.145694 6.25077e-05,0.000119538,7.429e-05,0.000121332,-1.27392e-05 0.106847,0.165325,0.108865,0.171968,0.372382
787 rs10058460,rs1114161,rs16872459,rs59628276,rs73131026 0 5.22373e+06 inf 5 0 0.0375949 0.00257877,0.138033 6.2859e-05,0.000120362,7.42507e-05,0.000128402,-1.27645e-05 0.106265,0.163251,0.108858,0.172898,0.372381
788 rs10058460,rs1114161,rs12173218,rs16872459,rs73131026 0 5.22373e+06 inf 5 0 0.0375949 0.00216971,0.14724 6.28536e-05,0.00012035,0.000128378,7.42513e-05,-1.27641e-05 0.106265,0.163251,0.172898,0.108858,0.372381
789 rs10058460,rs1114161,rs16872459,rs6890143,rs73131026 0 5.22373e+06 inf 5 0 0.0375949 0.00252161,0.12527 6.27552e-05,0.000120119,7.42623e-05,0.000127943,-1.2757e-05 0.106265,0.163251,0.108858,0.172898,0.372381
790 rs10058460,rs1114161,rs16872459,rs6890320,rs73131026 0 5.22373e+06 inf 5 0 0.0375949 0.00245912,0.142367 6.26863e-05,0.000119957,7.427e-05,0.000127637,-1.2752e-05 0.106265,0.163251,0.108858,0.172898,0.372381
791 rs10058460,rs1114161,rs16872459,rs17671496,rs73131026 0 5.22373e+06 inf 5 0 0.0375949 0.00186719,0.13897 6.26851e-05,0.000119954,7.42702e-05,0.000127632,-1.2752e-05 0.106265,0.163251,0.108858,0.172898,0.372381
792 rs10058460,rs1114161,rs16872459,rs73131026,rs73763033 0 5.22373e+06 inf 5 0 0.0375949 0.00254309,0.143674 6.26614e-05,0.000119899,7.42728e-05,-1.27503e-05,0.000127527 0.106265,0.163251,0.108858,0.372381,0.172898
793 rs10058460,rs1114161,rs16872459,rs73131026,rs77854289 0 5.22373e+06 inf 5 0 0.0375949 0.00275544,0.144414 6.26532e-05,0.00011988,7.42737e-05,-1.27497e-05,0.000127491 0.106265,0.163251,0.108858,0.372381,0.172898
794 rs10058460,rs1114161,rs148221579,rs16872459,rs73131026 0 5.22373e+06 inf 5 0 0.0375949 0.00220222,0.140313 6.26475e-05,0.000119866,0.000127466,7.42744e-05,-1.27493e-05 0.106265,0.163251,0.172898,0.108858,0.372381
795 rs10058460,rs1114161,rs1477931,rs16872459,rs73131026 0 5.22373e+06 inf 5 0 0.0375949 0.00264362,0.13113 6.26225e-05,0.000119808,0.000127355,7.42772e-05,-1.27475e-05 0.106265,0.163251,0.172898,0.108858,0.372381
796 rs10058460,rs1114161,rs16872459,rs17738746,rs73131026 0 5.22373e+06 inf 5 0 0.0375949 0.002283,0.145235 6.26025e-05,0.000119761,7.42794e-05,0.000127267,-1.2746e-05 0.106265,0.163251,0.108858,0.172898,0.372381
797 rs10058460,rs1114161,rs16872459,rs60445650,rs73131026 0 5.22373e+06 inf 5 0 0.0387018 0.00244527,0.154036 6.22049e-05,0.000118828,7.4324e-05,0.00012005,-1.27174e-05 0.106847,0.165325,0.108865,0.171968,0.372382
798 rs10058460,rs1114161,rs16872459,rs6453116,rs73131026 0 5.22373e+06 inf 5 0 0.0375949 0.00188467,0.136979 6.25586e-05,0.000119658,7.42843e-05,0.000127072,-1.27429e-05 0.106265,0.163251,0.108858,0.172898,0.372381
799 rs10058460,rs1114161,rs16872459,rs6893216,rs73131026 0 5.22373e+06 inf 5 0 0.0375949 0.00275307,0.142584 6.24875e-05,0.000119491,7.42923e-05,0.000126757,-1.27377e-05 0.106265,0.163251,0.108858,0.172898,0.372381
800 rs10058460,rs1114161,rs16872436,rs16872459,rs73131026 0 5.22373e+06 inf 5 0 0.0387018 0.00254184,0.146112 6.19586e-05,0.000118251,0.000119007,7.43516e-05,-1.26997e-05 0.106847,0.165325,0.171968,0.108865,0.372382
801 rs10058460,rs1114161,rs16872459,rs6885333 0 5.22141e+06 inf 4 0 0.0201977 0.00165997,0.067392 3.39043e-05,5.23899e-05,7.75734e-05,-1.09742e-05 0.0988542,0.135161,0.108793,0.372414
802 rs10058460,rs1114161,rs16872459,rs6885333,rs7448834 0 5.22141e+06 inf 5 0 0.0378529 0.00210196,0.129421 6.30459e-05,0.000120716,7.43157e-05,-1.30654e-05,0.000127718 0.106426,0.163745,0.108883,0.372425,0.172782
803 rs10058460,rs1114161,rs16872459,rs4703658,rs6885333 0 5.22141e+06 inf 5 0 0.0387472 0.00186517,0.139065 6.26432e-05,0.000119772,7.43607e-05,0.000121572,-1.30365e-05 0.106895,0.165419,0.108888,0.172064,0.372426
804 rs10058460,rs1114161,rs16872459,rs59628276,rs6885333 0 5.22141e+06 inf 5 0 0.0376368 0.00235502,0.129766 6.29926e-05,0.000120591,7.43217e-05,0.000128643,-1.30615e-05 0.106312,0.163338,0.108881,0.172989,0.372425
805 rs10058460,rs1114161,rs12173218,rs16872459,rs6885333 0 5.22141e+06 inf 5 0 0.0376368 0.00211191,0.138301 6.29872e-05,0.000120578,0.00012862,7.43223e-05,-1.30612e-05 0.106312,0.163338,0.172989,0.108881,0.372425
806 rs10058460,rs1114161,rs16872459,rs6885333,rs6890143 0 5.22141e+06 inf 5 0 0.0376368 0.00237199,0.133832 6.28885e-05,0.000120347,7.43333e-05,-1.30541e-05,0.000128183 0.106312,0.163338,0.108881,0.372425,0.172989
807 rs10058460,rs1114161,rs16872459,rs6885333,rs6890320 0 5.22141e+06 inf 5 0 0.0376368 0.00197514,0.182104 6.28194e-05,0.000120185,7.4341e-05,-1.30491e-05,0.000127878 0.106312,0.163338,0.108881,0.372425,0.172989
808 rs10058460,rs1114161,rs16872459,rs17671496,rs6885333 0 5.22141e+06 inf 5 0 0.0376368 0.00251003,0.142841 6.28182e-05,0.000120182,7.43412e-05,0.000127872,-1.3049e-05 0.106312,0.163338,0.108881,0.172989,0.372425
809 rs10058460,rs1114161,rs16872459,rs6885333,rs73763033 0 5.22141e+06 inf 5 0 0.0376368 0.00215025,0.145767 6.27944e-05,0.000120126,7.43438e-05,-1.30473e-05,0.000127767 0.106312,0.163338,0.108881,0.372425,0.172989
810 rs10058460,rs1114161,rs16872459,rs6885333,rs77854289 0 5.22141e+06 inf 5 0 0.0376368 0.00251435,0.141128 6.27862e-05,0.000120107,7.43448e-05,-1.30467e-05,0.000127731 0.106312,0.163338,0.108881,0.372425,0.172989
811 rs10058460,rs1114161,rs148221579,rs16872459,rs6885333 0 5.22141e+06 inf 5 0 0.0376368 0.0022767,0.152778 6.27805e-05,0.000120094,0.000127706,7.43454e-05,-1.30463e-05 0.106312,0.163338,0.172989,0.108881,0.372425
812 rs10058460,rs1114161,rs1477931,rs16872459,rs6885333 0 5.22141e+06 inf 5 0 0.0376368 0.00189843,0.15496 6.27555e-05,0.000120035,0.000127595,7.43482e-05,-1.30445e-05 0.106312,0.163338,0.172989,0.108881,0.372425
813 rs10058460,rs1114161,rs16872459,rs17738746,rs6885333 0 5.22141e+06 inf 5 0 0.0376368 0.00229736,0.142644 6.27354e-05,0.000119988,7.43504e-05,0.000127506,-1.30431e-05 0.106312,0.163338,0.108881,0.172989,0.372425
814 rs10058460,rs1114161,rs16872459,rs60445650,rs6885333 0 5.22141e+06 inf 5 0 0.0387472 0.0020752,0.134275 6.23396e-05,0.00011906,7.43947e-05,0.000120288,-1.30147e-05 0.106895,0.165419,0.108888,0.172064,0.372426
815 rs10058460,rs1114161,rs16872459,rs6453116,rs6885333 0 5.22141e+06 inf 5 0 0.0376368 0.0025589,0.14355 6.26914e-05,0.000119885,7.43554e-05,0.000127311,-1.30399e-05 0.106312,0.163338,0.108881,0.172989,0.372425
816 rs10058460,rs1114161,rs16872459,rs6885333,rs6893216 0 5.22141e+06 inf 5 0 0.0376368 0.0025023,0.126806 6.26201e-05,0.000119718,7.43633e-05,-1.30348e-05,0.000126996 0.106312,0.163338,0.108881,0.372425,0.172989
817 rs10058460,rs1114161,rs16872436,rs16872459,rs6885333 0 5.22141e+06 inf 5 0 0.0387472 0.00189725,0.147736 6.20927e-05,0.000118481,0.000119244,7.44223e-05,-1.2997e-05 0.106895,0.165419,0.172064,0.108888,0.372426
818 rs10058460,rs1114161,rs16872459,rs59971333 0 5.22079e+06 inf 4 0 0.0202004 0.00144241,0.0741398 3.3917e-05,5.24017e-05,7.75923e-05,-1.1053e-05 0.0988609,0.135166,0.1088,0.372426
819 rs10058460,rs1114161,rs16872459,rs59971333,rs7448834 0 5.22079e+06 inf 5 0 0.0378642 0.00210408,0.133087 6.30815e-05,0.000120777,7.43346e-05,-1.31441e-05,0.000127782 0.106438,0.163769,0.108889,0.372437,0.172806
820 rs10058460,rs1114161,rs16872459,rs4703658,rs59971333 0 5.22079e+06 inf 5 0 0.0387592 0.00223632,0.151228 6.26792e-05,0.000119834,7.43795e-05,0.000121636,-1.31153e-05 0.106908,0.165443,0.108895,0.172089,0.372437
821 rs10058460,rs1114161,rs16872459,rs59628276,rs59971333 0 5.22079e+06 inf 5 0 0.0376479 0.00212672,0.14597 6.3028e-05,0.000120652,7.43405e-05,0.000128708,-1.31403e-05 0.106324,0.163361,0.108887,0.173013,0.372437
822 rs10058460,rs1114161,rs12173218,rs16872459,rs59971333 0 5.22079e+06 inf 5 0 0.0376479 0.00252738,0.150527 6.30226e-05,0.000120639,0.000128684,7.43411e-05,-1.31399e-05 0.106324,0.163361,0.173013,0.108887,0.372437
823 rs10058460,rs1114161,rs16872459,rs59971333,rs6890143 0 5.22079e+06 inf 5 0 0.0376479 0.00258676,0.128585 6.29239e-05,0.000120408,7.43522e-05,-1.31328e-05,0.000128247 0.106324,0.163361,0.108887,0.372437,0.173013
824 rs10058460,rs1114161,rs16872459,rs59971333,rs6890320 0 5.22079e+06 inf 5 0 0.0376479 0.00214036,0.146932 6.28547e-05,0.000120245,7.43599e-05,-1.31279e-05,0.000127941 0.106324,0.163361,0.108887,0.372437,0.173013
825 rs10058460,rs1114161,rs16872459,rs17671496,rs59971333 0 5.22079e+06 inf 5 0 0.0376479 0.00222581,0.138074 6.28536e-05,0.000120243,7.436e-05,0.000127936,-1.31278e-05 0.106324,0.163361,0.108887,0.173013,0.372437
826 rs10058460,rs1114161,rs16872459,rs59971333,rs73763033 0 5.22079e+06 inf 5 0 0.0376479 0.00196618,0.142875 6.28298e-05,0.000120187,7.43627e-05,-1.31261e-05,0.000127831 0.106324,0.163361,0.108887,0.372437,0.173013
827 rs10058460,rs1114161,rs16872459,rs59971333,rs77854289 0 5.22079e+06 inf 5 0 0.0376479 0.00317467,0.148322 6.28215e-05,0.000120168,7.43636e-05,-1.31255e-05,0.000127794 0.106324,0.163361,0.108887,0.372437,0.173013
828 rs10058460,rs1114161,rs148221579,rs16872459,rs59971333 0 5.22079e+06 inf 5 0 0.0376479 0.00234713,0.132817 6.28158e-05,0.000120154,0.000127769,7.43642e-05,-1.31251e-05 0.106324,0.163361,0.173013,0.108887,0.372437
829 rs10058460,rs1114161,rs1477931,rs16872459,rs59971333 0 5.22079e+06 inf 5 0 0.0376479 0.00191455,0.128076 6.27908e-05,0.000120095,0.000127658,7.4367e-05,-1.31233e-05 0.106324,0.163361,0.173013,0.108887,0.372437
830 rs10058460,rs1114161,rs16872459,rs17738746,rs59971333 0 5.22079e+06 inf 5 0 0.0376479 0.00239685,0.142315 6.27707e-05,0.000120048,7.43693e-05,0.00012757,-1.31219e-05 0.106324,0.163361,0.108887,0.173013,0.372437
831 rs10058460,rs1114161,rs16872459,rs59971333,rs60445650 0 5.22079e+06 inf 5 0 0.0387592 0.00223819,0.133727 6.23754e-05,0.000119122,7.44134e-05,-1.30935e-05,0.000120352 0.106908,0.165443,0.108895,0.372437,0.172089
832 rs10058460,rs1114161,rs16872459,rs59971333,rs6453116 0 5.22079e+06 inf 5 0 0.0376479 0.00260759,0.134186 6.27266e-05,0.000119945,7.43742e-05,-1.31187e-05,0.000127375 0.106324,0.163361,0.108887,0.372437,0.173013
833 rs10058460,rs1114161,rs16872459,rs59971333,rs6893216 0 5.22079e+06 inf 5 0 0.0376479 0.00240808,0.135849 6.26553e-05,0.000119778,7.43822e-05,-1.31136e-05,0.00012706 0.106324,0.163361,0.108887,0.372437,0.173013
834 rs10058460,rs1114161,rs16872436,rs16872459,rs59971333 0 5.22079e+06 inf 5 0 0.0387592 0.002284,0.155728 6.21283e-05,0.000118542,0.000119306,7.4441e-05,-1.30758e-05 0.106908,0.165443,0.172089,0.108895,0.372437
835 rs10058460,rs1114161,rs142624539,rs16872459 0 5.21509e+06 inf 4 0 0.0203874 0.00152457,0.0682224 3.48975e-05,5.32243e-05,-1.18274e-05,7.89051e-05 0.0993326,0.135557,0.373235,0.109242
836 rs10058460,rs1114161,rs142624539,rs16872459,rs7448834 0 5.21509e+06 inf 5 0 0.0386663 0.00236056,0.144039 6.57006e-05,0.000125118,-1.39131e-05,7.56479e-05,0.000132341 0.107318,0.165425,0.373245,0.109326,0.174533
837 rs10058460,rs1114161,rs142624539,rs16872459,rs4703658 0 5.21509e+06 inf 5 0 0.0396156 0.00270062,0.144405 6.53236e-05,0.000124238,-1.38876e-05,7.56878e-05,0.000126175 0.107821,0.167197,0.373246,0.109332,0.173898
838 rs10058460,rs1114161,rs142624539,rs16872459,rs59628276 0 5.21509e+06 inf 5 0 0.0384371 0.00251212,0.150501 6.56335e-05,0.000124961,-1.39086e-05,7.5655e-05,0.000133253 0.107197,0.164994,0.373245,0.109325,0.174721
839 rs10058460,rs1114161,rs12173218,rs142624539,rs16872459 0 5.21509e+06 inf 5 0 0.0384371 0.00250865,0.135752 6.56279e-05,0.000124948,0.000133229,-1.39082e-05,7.56556e-05 0.107197,0.164994,0.174721,0.373245,0.109325
840 rs10058460,rs1114161,rs142624539,rs16872459,rs6890143 0 5.21509e+06 inf 5 0 0.0384371 0.00202136,0.134491 6.55244e-05,0.000124707,-1.39012e-05,7.56665e-05,0.00013278 0.107197,0.164994,0.373245,0.109325,0.174721
841 rs10058460,rs1114161,rs142624539,rs16872459,rs6890320 0 5.21509e+06 inf 5 0 0.0384371 0.00214612,0.13444 6.54518e-05,0.000124537,-1.38963e-05,7.56742e-05,0.000132466 0.107197,0.164994,0.373245,0.109325,0.174721
842 rs10058460,rs1114161,rs142624539,rs16872459,rs17671496 0 5.21509e+06 inf 5 0 0.0384371 0.00215049,0.149571 6.54506e-05,0.000124534,-1.38962e-05,7.56743e-05,0.00013246 0.107197,0.164994,0.373245,0.109325,0.174721
843 rs10058460,rs1114161,rs142624539,rs16872459,rs73763033 0 5.21509e+06 inf 5 0 0.0384371 0.00236707,0.145608 6.54256e-05,0.000124476,-1.38945e-05,7.5677e-05,0.000132352 0.107197,0.164994,0.373245,0.109325,0.174721
844 rs10058460,rs1114161,rs142624539,rs16872459,rs77854289 0 5.21509e+06 inf 5 0 0.0384371 0.00189958,0.150952 6.5417e-05,0.000124456,-1.38939e-05,7.56779e-05,0.000132315 0.107197,0.164994,0.373245,0.109325,0.174721
845 rs10058460,rs1114161,rs142624539,rs148221579,rs16872459 0 5.21509e+06 inf 5 0 0.0384371 0.0022616,0.156956 6.5411e-05,0.000124442,-1.38935e-05,0.000132289,7.56785e-05 0.107197,0.164994,0.373245,0.174721,0.109325
846 rs10058460,rs1114161,rs142624539,rs1477931,rs16872459 0 5.21509e+06 inf 5 0 0.0384371 0.00271921,0.151483 6.53848e-05,0.000124381,-1.38917e-05,0.000132175,7.56813e-05 0.107197,0.164994,0.373245,0.174721,0.109325
847 rs10058460,rs1114161,rs142624539,rs16872459,rs17738746 0 5.21509e+06 inf 5 0 0.0384371 0.00233757,0.136109 6.53637e-05,0.000124332,-1.38903e-05,7.56835e-05,0.000132084 0.107197,0.164994,0.373245,0.109325,0.174721
848 rs10058460,rs1114161,rs142624539,rs16872459,rs60445650 0 5.21509e+06 inf 5 0 0.0396156 0.00226468,0.159691 6.50047e-05,0.000123494,-1.3866e-05,7.57215e-05,0.000124852 0.107821,0.167197,0.373246,0.109332,0.173898
849 rs10058460,rs1114161,rs142624539,rs16872459,rs6453116 0 5.21509e+06 inf 5 0 0.0384371 0.00251259,0.151984 6.53175e-05,0.000124224,-1.38872e-05,7.56884e-05,0.000131883 0.107197,0.164994,0.373245,0.109325,0.174721
850 rs10058460,rs1114161,rs142624539,rs16872459,rs6893216 0 5.21509e+06 inf 5 0 0.0384371 0.00213157,0.123574 6.52427e-05,0.000124049,-1.38821e-05,7.56963e-05,0.000131559 0.107197,0.164994,0.373245,0.109325,0.174721
851 rs10058460,rs1114161,rs142624539,rs16872436,rs16872459 0 5.21509e+06 inf 5 0 0.0396156 0.00294737,0.136795 6.47452e-05,0.000122888,-1.38484e-05,0.000123776,7.57489e-05 0.107821,0.167197,0.373246,0.173898,0.109332
852 rs10058460,rs1114161,rs16872459,rs61495789 0 5.21176e+06 inf 4 0 0.0202398 0.0013178,0.0695224 3.41054e-05,5.25768e-05,7.78711e-05,-1.22146e-05 0.0989604,0.135249,0.108893,0.372598
853 rs10058460,rs1114161,rs16872459,rs61495789,rs7448834 0 5.21175e+06 inf 5 0 0.0380314 0.00195874,0.163018 6.36096e-05,0.000121683,7.46126e-05,-1.43052e-05,0.000128734 0.106622,0.164115,0.108981,0.372608,0.173167
854 rs10058460,rs1114161,rs16872459,rs4703658,rs61495789 0 5.21175e+06 inf 5 0 0.0389375 0.00188901,0.14067 6.32123e-05,0.000120752,7.46564e-05,0.000122583,-1.4277e-05 0.107099,0.165809,0.108987,0.172467,0.372609
855 rs10058460,rs1114161,rs16872459,rs59628276,rs61495789 0 5.21175e+06 inf 5 0 0.0378124 0.00251362,0.15581 6.35534e-05,0.000121551,7.46188e-05,0.000129656,-1.43012e-05 0.106507,0.163703,0.10898,0.17337,0.372608
856 rs10058460,rs1114161,rs12173218,rs16872459,rs61495789 0 5.21175e+06 inf 5 0 0.0378124 0.00254698,0.139728 6.35479e-05,0.000121539,0.000129632,7.46194e-05,-1.43008e-05 0.106507,0.163703,0.17337,0.10898,0.372608
857 rs10058460,rs1114161,rs16872459,rs61495789,rs6890143 0 5.21175e+06 inf 5 0 0.0378124 0.00265297,0.138337 6.34482e-05,0.000121305,7.46304e-05,-1.42937e-05,0.000129193 0.106507,0.163703,0.10898,0.372608,0.17337
858 rs10058460,rs1114161,rs16872459,rs61495789,rs6890320 0 5.21175e+06 inf 5 0 0.0378124 0.00228632,0.143296 6.33784e-05,0.000121141,7.46381e-05,-1.42888e-05,0.000128886 0.106507,0.163703,0.10898,0.372608,0.17337
859 rs10058460,rs1114161,rs16872459,rs17671496,rs61495789 0 5.21175e+06 inf 5 0 0.0378124 0.00282478,0.148738 6.33772e-05,0.000121139,7.46382e-05,0.000128881,-1.42887e-05 0.106507,0.163703,0.10898,0.17337,0.372608
860 rs10058460,rs1114161,rs16872459,rs61495789,rs73763033 0 5.21175e+06 inf 5 0 0.0378124 0.00235748,0.139681 6.33531e-05,0.000121082,7.46409e-05,-1.4287e-05,0.000128775 0.106507,0.163703,0.10898,0.372608,0.17337
861 rs10058460,rs1114161,rs16872459,rs61495789,rs77854289 0 5.21175e+06 inf 5 0 0.0378124 0.00202809,0.147959 6.33448e-05,0.000121063,7.46418e-05,-1.42864e-05,0.000128738 0.106507,0.163703,0.10898,0.372608,0.17337
862 rs10058460,rs1114161,rs148221579,rs16872459,rs61495789 0 5.21175e+06 inf 5 0 0.0378124 0.00250062,0.147311 6.3339e-05,0.000121049,0.000128713,7.46424e-05,-1.4286e-05 0.106507,0.163703,0.17337,0.10898,0.372608
863 rs10058460,rs1114161,rs1477931,rs16872459,rs61495789 0 5.21175e+06 inf 5 0 0.0378124 0.00225388,0.149658 6.33137e-05,0.00012099,0.000128601,7.46452e-05,-1.42842e-05 0.106507,0.163703,0.17337,0.10898,0.372608
864 rs10058460,rs1114161,rs16872459,rs17738746,rs61495789 0 5.21175e+06 inf 5 0 0.0378124 0.00219966,0.147442 6.32935e-05,0.000120943,7.46475e-05,0.000128512,-1.42828e-05 0.106507,0.163703,0.10898,0.17337,0.372608
865 rs10058460,rs1114161,rs16872459,rs60445650,rs61495789 0 5.21175e+06 inf 5 0 0.0389375 0.00214103,0.152272 6.29053e-05,0.000120033,7.46903e-05,0.00012129,-1.42553e-05 0.107099,0.165809,0.108987,0.172467,0.372609
866 rs10058460,rs1114161,rs16872459,rs61495789,rs6453116 0 5.21175e+06 inf 5 0 0.0378124 0.00233551,0.141497 6.32489e-05,0.000120838,7.46524e-05,-1.42796e-05,0.000128316 0.106507,0.163703,0.10898,0.372608,0.17337
867 rs10058460,rs1114161,rs16872459,rs61495789,rs6893216 0 5.21175e+06 inf 5 0 0.0378124 0.00271562,0.137418 6.31769e-05,0.00012067,7.46603e-05,-1.42745e-05,0.000127999 0.106507,0.163703,0.10898,0.372608,0.17337
868 rs10058460,rs1114161,rs16872436,rs16872459,rs61495789 0 5.21175e+06 inf 5 0 0.0389375 0.00176323,0.13974 6.26557e-05,0.000119449,0.000120239,7.47179e-05,-1.42376e-05 0.107099,0.165809,0.172467,0.108987,0.372609
869 rs10058460,rs1114161,rs16872459,rs73131031 0 5.20877e+06 inf 4 0 0.0202529 0.00145231,0.0727644 3.41681e-05,5.26349e-05,7.79637e-05,-1.26e-05 0.0989935,0.135276,0.108924,0.372654
870 rs10058460,rs1114161,rs16872459,rs73131031,rs7448834 0 5.20877e+06 inf 5 0 0.0380871 0.00205004,0.14536 6.37859e-05,0.000121985,7.4705e-05,-1.46903e-05,0.000129051 0.106684,0.16423,0.109012,0.372665,0.173287
871 rs10058460,rs1114161,rs16872459,rs4703658,rs73131031 0 5.20877e+06 inf 5 0 0.0389971 0.00199139,0.165547 6.33902e-05,0.000121059,7.47485e-05,0.000122899,-1.46624e-05 0.107163,0.165932,0.109018,0.172593,0.372666
872 rs10058460,rs1114161,rs16872459,rs59628276,rs73131031 0 5.20877e+06 inf 5 0 0.0378673 0.00231116,0.136667 6.37287e-05,0.000121852,7.47113e-05,0.000129973,-1.46863e-05 0.106567,0.163816,0.10901,0.173489,0.372665
873 rs10058460,rs1114161,rs12173218,rs16872459,rs73131031 0 5.20877e+06 inf 5 0 0.0378673 0.00251671,0.134897 6.37233e-05,0.000121839,0.000129949,7.47119e-05,-1.46859e-05 0.106567,0.163816,0.173489,0.10901,0.372665
874 rs10058460,rs1114161,rs16872459,rs6890143,rs73131031 0 5.20877e+06 inf 5 0 0.0378673 0.00224736,0.140263 6.36232e-05,0.000121605,7.47229e-05,0.000129509,-1.46789e-05 0.106567,0.163816,0.10901,0.173489,0.372665
875 rs10058460,rs1114161,rs16872459,rs6890320,rs73131031 0 5.20877e+06 inf 5 0 0.0378673 0.00225092,0.14812 6.35531e-05,0.00012144,7.47306e-05,0.000129201,-1.46739e-05 0.106567,0.163816,0.10901,0.173489,0.372665
876 rs10058460,rs1114161,rs16872459,rs17671496,rs73131031 0 5.20877e+06 inf 5 0 0.0378673 0.00162431,0.137855 6.35519e-05,0.000121438,7.47307e-05,0.000129196,-1.46738e-05 0.106567,0.163816,0.10901,0.173489,0.372665
877 rs10058460,rs1114161,rs16872459,rs73131031,rs73763033 0 5.20877e+06 inf 5 0 0.0378673 0.00206199,0.154578 6.35278e-05,0.000121381,7.47334e-05,-1.46721e-05,0.00012909 0.106567,0.163816,0.10901,0.372665,0.173489
878 rs10058460,rs1114161,rs16872459,rs73131031,rs77854289 0 5.20877e+06 inf 5 0 0.0378673 0.00237435,0.140277 6.35195e-05,0.000121362,7.47343e-05,-1.46715e-05,0.000129053 0.106567,0.163816,0.10901,0.372665,0.173489
879 rs10058460,rs1114161,rs148221579,rs16872459,rs73131031 0 5.20877e+06 inf 5 0 0.0378673 0.00244993,0.141623 6.35137e-05,0.000121348,0.000129028,7.47349e-05,-1.46711e-05 0.106567,0.163816,0.173489,0.10901,0.372665
880 rs10058460,rs1114161,rs1477931,rs16872459,rs73131031 0 5.20877e+06 inf 5 0 0.0378673 0.00232045,0.13593 6.34883e-05,0.000121289,0.000128916,7.47377e-05,-1.46693e-05 0.106567,0.163816,0.173489,0.10901,0.372665
881 rs10058460,rs1114161,rs16872459,rs17738746,rs73131031 0 5.20877e+06 inf 5 0 0.0378673 0.00237095,0.137202 6.3468e-05,0.000121241,7.474e-05,0.000128827,-1.46679e-05 0.106567,0.163816,0.10901,0.173489,0.372665
882 rs10058460,rs1114161,rs16872459,rs60445650,rs73131031 0 5.20877e+06 inf 5 0 0.0389971 0.00226959,0.138141 6.30823e-05,0.000120338,7.47824e-05,0.000121603,-1.46407e-05 0.107163,0.165932,0.109018,0.172593,0.372666
883 rs10058460,rs1114161,rs16872459,rs6453116,rs73131031 0 5.20877e+06 inf 5 0 0.0378673 0.00219056,0.137231 6.34233e-05,0.000121136,7.47449e-05,0.00012863,-1.46647e-05 0.106567,0.163816,0.10901,0.173489,0.372665
884 rs10058460,rs1114161,rs16872459,rs6893216,rs73131031 0 5.20877e+06 inf 5 0 0.0378673 0.00228074,0.141695 6.3351e-05,0.000120967,7.47528e-05,0.000128312,-1.46596e-05 0.106567,0.163816,0.10901,0.173489,0.372665
885 rs10058460,rs1114161,rs16872436,rs16872459,rs73131031 0 5.20877e+06 inf 5 0 0.0389971 0.00200762,0.138782 6.28317e-05,0.000119751,0.00012055,7.481e-05,-1.4623e-05 0.107163,0.165932,0.172593,0.109018,0.372666
886 rs10058460,rs1114161,rs113274378,rs7717760 0 5.16079e+06 inf 4 0 0.0204683 0.00125813,0.0699956 3.50184e-05,5.36038e-05,7.78941e-05,-7.18577e-07 0.0995363,0.135724,0.109432,0.373581
887 rs10058460,rs1114161,rs113274378,rs6870950 0 5.16015e+06 inf 4 0 0.0204712 0.00169179,0.0705543 3.50325e-05,5.36168e-05,7.79144e-05,-8.00295e-07 0.0995437,0.13573,0.109439,0.373594
888 rs10058460,rs1114161,rs113274378,rs73116843 0 5.15909e+06 inf 4 0 0.0204761 0.001203,0.0703565 3.50558e-05,5.36383e-05,7.79482e-05,-9.36177e-07 0.0995559,0.135741,0.109451,0.373615
889 rs10058460,rs1114161,rs113274378,rs73116846 0 5.14708e+06 inf 4 0 0.0205315 0.00142385,0.0695638 3.53218e-05,5.38835e-05,7.83325e-05,-2.48022e-06 0.0996956,0.135855,0.109581,0.373851
890 rs10058460,rs1114161,rs113274378,rs58004329 0 5.14374e+06 inf 4 0 0.0205471 0.00138851,0.069504 3.53964e-05,5.39521e-05,7.84402e-05,-2.91199e-06 0.0997347,0.135887,0.109618,0.373917
891 rs10058460,rs1114161,rs113274378,rs6895538 0 5.13981e+06 inf 4 0 0.0205654 0.0010805,0.068854 3.54845e-05,5.40331e-05,7.85672e-05,-3.4211e-06 0.0997809,0.135925,0.109661,0.373994
892 rs10058460,rs1114161,rs113274378,rs73116837 0 5.13949e+06 inf 4 0 0.0205669 0.00106683,0.0748795 3.54917e-05,5.40397e-05,7.85776e-05,-3.46273e-06 0.0997847,0.135928,0.109665,0.374001
893 rs10058460,rs1114161,rs112417215,rs113274378 0 5.12992e+06 inf 4 0 0.0207843 0.00166441,0.0720848 3.6629e-05,5.49921e-05,-4.66261e-06,8.00744e-05 0.100331,0.136373,0.374914,0.110175
894 rs10058460,rs1114161,rs113274378,rs57128332 0 5.12708e+06 inf 4 0 0.0206253 0.00173356,0.0720528 3.57726e-05,5.42974e-05,7.89819e-05,-5.07971e-06 0.0999315,0.136048,0.109802,0.374247
895 rs10058460,rs1114161,rs113274378,rs74439672 0 5.12301e+06 inf 4 0 0.0206446 0.00145582,0.0801876 3.58657e-05,5.43827e-05,7.91157e-05,-5.61392e-06 0.0999802,0.136088,0.109847,0.374329
896 rs10058460,rs1114161,rs113274378,rs73114825 0 5.12144e+06 inf 4 0 0.0206521 0.0014629,0.0703411 3.59016e-05,5.44156e-05,7.91674e-05,-5.81985e-06 0.0999989,0.136103,0.109865,0.37436
897 rs10058460,rs1114161,rs111849774,rs16872459 0 5.11826e+06 inf 4 0 0.0208411 0.00144982,0.0840295 3.7101e-05,5.52283e-05,-2.48163e-05,8.21051e-05 0.100474,0.136489,0.37515,0.110308
898 rs10058460,rs1114161,rs111849774,rs16872459,rs7448834 0 5.11826e+06 inf 5 0 0.0407126 0.00215082,0.142967 7.2232e-05,0.000136341,-2.68627e-05,7.88911e-05,0.000144124 0.109529,0.169604,0.375158,0.11038,0.178891
899 rs10058460,rs1114161,rs111849774,rs16872459,rs4703658 0 5.11826e+06 inf 5 0 0.0418091 0.00249399,0.154963 7.19406e-05,0.000135668,-2.68457e-05,7.89177e-05,0.000137957 0.110121,0.171635,0.375159,0.110385,0.178476
900 rs10058460,rs1114161,rs111849774,rs16872459,rs59628276 0 5.11826e+06 inf 5 0 0.0404488 0.00278781,0.161456 7.21251e-05,0.000136094,-2.68564e-05,7.89009e-05,0.000144991 0.109386,0.169112,0.375158,0.110379,0.179026
901 rs10058460,rs1114161,rs111849774,rs12173218,rs16872459 0 5.11826e+06 inf 5 0 0.0404488 0.00237658,0.159132 7.21187e-05,0.000136079,-2.68561e-05,0.000144965,7.89014e-05 0.109386,0.169112,0.375158,0.179026,0.110379
902 rs10058460,rs1114161,rs111849774,rs16872459,rs6890143 0 5.11826e+06 inf 5 0 0.0404488 0.00293585,0.147581 7.20028e-05,0.000135811,-2.68493e-05,7.8912e-05,0.000144485 0.109386,0.169112,0.375158,0.110379,0.179026
903 rs10058460,rs1114161,rs111849774,rs16872459,rs6890320 0 5.11826e+06 inf 5 0 0.0404488 0.00228577,0.1487 7.19215e-05,0.000135624,-2.68446e-05,7.89195e-05,0.000144148 0.109386,0.169112,0.375158,0.110379,0.179026
904 rs10058460,rs1114161,rs111849774,rs16872459,rs17671496 0 5.11826e+06 inf 5 0 0.0404488 0.00265369,0.162633 7.19201e-05,0.000135621,-2.68445e-05,7.89196e-05,0.000144143 0.109386,0.169112,0.375158,0.110379,0.179026
905 rs10058460,rs1114161,rs111849774,rs16872459,rs73763033 0 5.11826e+06 inf 5 0 0.0404488 0.00233796,0.171432 7.18921e-05,0.000135556,-2.68429e-05,7.89222e-05,0.000144027 0.109386,0.169112,0.375158,0.110379,0.179026
906 rs10058460,rs1114161,rs111849774,rs16872459,rs77854289 0 5.11826e+06 inf 5 0 0.0404488 0.00221029,0.172976 7.18825e-05,0.000135534,-2.68423e-05,7.8923e-05,0.000143987 0.109386,0.169112,0.375158,0.110379,0.179026
907 rs10058460,rs1114161,rs111849774,rs148221579,rs16872459 0 5.11826e+06 inf 5 0 0.0404488 0.00238533,0.160802 7.18758e-05,0.000135518,-2.68419e-05,0.000143959,7.89237e-05 0.109386,0.169112,0.375158,0.179026,0.110379
908 rs10058460,rs1114161,rs111849774,rs1477931,rs16872459 0 5.11826e+06 inf 5 0 0.0404488 0.00231133,0.151884 7.18463e-05,0.00013545,-2.68402e-05,0.000143837,7.89264e-05 0.109386,0.169112,0.375158,0.179026,0.110379
909 rs10058460,rs1114161,rs111849774,rs16872459,rs17738746 0 5.11826e+06 inf 5 0 0.0404488 0.00270447,0.150912 7.18228e-05,0.000135396,-2.68388e-05,7.89285e-05,0.00014374 0.109386,0.169112,0.375158,0.110379,0.179026
910 rs10058460,rs1114161,rs111849774,rs16872459,rs6453116 0 5.11826e+06 inf 5 0 0.0404488 0.00254142,0.152732 7.1771e-05,0.000135276,-2.68358e-05,7.89332e-05,0.000143525 0.109386,0.169112,0.375158,0.110379,0.179026
911 rs10058460,rs1114161,rs111849774,rs16872459,rs60445650 0 5.11826e+06 inf 5 0 0.0418091 0.00207629,0.167033 7.15821e-05,0.00013484,-2.68248e-05,7.89505e-05,0.000136537 0.110121,0.171635,0.375159,0.110385,0.178476
912 rs10058460,rs1114161,rs111849774,rs16872459,rs6893216 0 5.11826e+06 inf 5 0 0.0404488 0.00271993,0.159816 7.16872e-05,0.000135083,-2.68309e-05,7.89409e-05,0.000143179 0.109386,0.169112,0.375158,0.110379,0.179026
913 rs10058460,rs1114161,rs111849774,rs16872436,rs16872459 0 5.11826e+06 inf 5 0 0.0418091 0.00197225,0.153654 7.12905e-05,0.000134167,-2.68078e-05,0.000135383,7.89772e-05 0.110121,0.171635,0.375159,0.178476,0.110385
914 rs10058460,rs1114161,rs113274378,rs11952940 0 5.11458e+06 inf 4 0 0.0206848 0.000931894,0.0602375 3.60595e-05,5.456e-05,7.93939e-05,-6.72288e-06 0.100081,0.13617,0.109942,0.374498
915 rs10058460,rs1114161,rs113274378,rs73114824 0 5.11313e+06 inf 4 0 0.0206917 0.000921598,0.0711949 3.60928e-05,5.45904e-05,7.94418e-05,-6.91329e-06 0.100099,0.136184,0.109958,0.374527
916 rs10058460,rs1114161,rs113274378,rs11959556 0 5.11305e+06 inf 4 0 0.0206921 0.00153503,0.0681529 3.60949e-05,5.45923e-05,7.94447e-05,-6.92498e-06 0.1001,0.136185,0.109959,0.374528
917 rs10058460,rs1114161,rs113274378,rs73114819 0 5.11015e+06 inf 4 0 0.020706 0.00137988,0.0618919 3.61619e-05,5.46535e-05,7.95408e-05,-7.30758e-06 0.100135,0.136213,0.109992,0.374587
918 rs10058460,rs1114161,rs113274378,rs73114854 0 5.1094e+06 inf 4 0 0.0207096 0.00114643,0.0733337 3.61794e-05,5.46695e-05,7.95658e-05,-7.40705e-06 0.100144,0.136221,0.11,0.374602
919 rs10058460,rs1114161,rs113274378,rs73114836 0 5.10897e+06 inf 4 0 0.0207117 0.00128959,0.0727462 3.61894e-05,5.46786e-05,7.95802e-05,-7.46435e-06 0.100149,0.136225,0.110005,0.37461
920 rs10058460,rs1114161,rs113274378,rs57923199 0 5.10834e+06 inf 4 0 0.0207148 0.00148196,0.0747731 3.62042e-05,5.4692e-05,7.96013e-05,-7.54813e-06 0.100157,0.136231,0.110012,0.374623
921 rs10058460,rs1114161,rs113274378,rs57350864 0 5.10574e+06 inf 4 0 0.0207273 0.00150978,0.0785945 3.62645e-05,5.47471e-05,7.96878e-05,-7.89191e-06 0.100188,0.136257,0.110041,0.374675
922 rs10058460,rs1114161,rs113274378,rs6893867 0 5.10222e+06 inf 4 0 0.0207443 0.0013184,0.0637157 3.63468e-05,5.48221e-05,7.98056e-05,-8.35983e-06 0.100231,0.136292,0.110081,0.374747
923 rs10058460,rs1114161,rs113274378,rs73129052 0 5.10218e+06 inf 4 0 0.0207445 0.00144485,0.0699723 3.63479e-05,5.48231e-05,7.98071e-05,-8.36598e-06 0.100231,0.136292,0.110082,0.374748
924 rs10058460,rs1114161,rs113274378,rs60342717 0 5.09944e+06 inf 4 0 0.0207578 0.00123961,0.0735442 3.64121e-05,5.48816e-05,7.98989e-05,-8.73033e-06 0.100265,0.136319,0.110113,0.374803
925 rs10058460,rs1114161,rs113448121,rs16872459 0 5.09368e+06 inf 4 0 0.0209629 0.00171925,0.0722193 3.76989e-05,5.57647e-05,-2.82503e-05,8.29632e-05 0.10078,0.136735,0.375652,0.110593
926 rs10058460,rs1114161,rs113448121,rs16872459,rs7448834 0 5.09368e+06 inf 5 0 0.0412884 0.00251475,0.163449 7.40818e-05,0.000139525,-3.0279e-05,7.97723e-05,0.000147466 0.110141,0.170768,0.375661,0.110662,0.180105
927 rs10058460,rs1114161,rs113448121,rs16872459,rs4703658 0 5.09368e+06 inf 5 0 0.0424285 0.00231039,0.159191 7.382e-05,0.000138922,-3.02644e-05,7.97952e-05,0.000141313 0.11076,0.172875,0.375661,0.110667,0.179754
928 rs10058460,rs1114161,rs113448121,rs16872459,rs59628276 0 5.09368e+06 inf 5 0 0.0410143 0.0029017,0.160381 7.39623e-05,0.00013925,-3.02723e-05,7.97827e-05,0.000148318 0.109992,0.170258,0.375661,0.110661,0.180225
929 rs10058460,rs1114161,rs113448121,rs12173218,rs16872459 0 5.09368e+06 inf 5 0 0.0410143 0.00256976,0.1618 7.39557e-05,0.000139235,-3.0272e-05,0.000148291,7.97833e-05 0.109992,0.170258,0.375661,0.180225,0.110661
930 rs10058460,rs1114161,rs113448121,rs16872459,rs6890143 0 5.09368e+06 inf 5 0 0.0410143 0.00214569,0.155642 7.38362e-05,0.00013896,-3.02653e-05,7.97938e-05,0.000147803 0.109992,0.170258,0.375661,0.110661,0.180225
931 rs10058460,rs1114161,rs113448121,rs16872459,rs6890320 0 5.09368e+06 inf 5 0 0.0410143 0.00234581,0.17183 7.37525e-05,0.000138767,-3.02606e-05,7.98011e-05,0.00014746 0.109992,0.170258,0.375661,0.110661,0.180225
932 rs10058460,rs1114161,rs113448121,rs16872459,rs17671496 0 5.09368e+06 inf 5 0 0.0410143 0.00271567,0.165062 7.3751e-05,0.000138764,-3.02605e-05,7.98013e-05,0.000147454 0.109992,0.170258,0.375661,0.110661,0.180225
933 rs10058460,rs1114161,rs113448121,rs16872459,rs73763033 0 5.09368e+06 inf 5 0 0.0410143 0.00295774,0.153919 7.37222e-05,0.000138697,-3.02589e-05,7.98038e-05,0.000147336 0.109992,0.170258,0.375661,0.110661,0.180225
934 rs10058460,rs1114161,rs113448121,rs16872459,rs77854289 0 5.09368e+06 inf 5 0 0.0410143 0.00187826,0.153586 7.37122e-05,0.000138674,-3.02584e-05,7.98047e-05,0.000147295 0.109992,0.170258,0.375661,0.110661,0.180225
935 rs10058460,rs1114161,rs113448121,rs148221579,rs16872459 0 5.09368e+06 inf 5 0 0.0410143 0.00208902,0.14692 7.37054e-05,0.000138658,-3.0258e-05,0.000147267,7.98053e-05 0.109992,0.170258,0.375661,0.180225,0.110661
936 rs10058460,rs1114161,rs113448121,rs1477931,rs16872459 0 5.09368e+06 inf 5 0 0.0410143 0.00271375,0.15386 7.3675e-05,0.000138589,-3.02563e-05,0.000147143,7.98079e-05 0.109992,0.170258,0.375661,0.180225,0.110661
937 rs10058460,rs1114161,rs113448121,rs16872459,rs17738746 0 5.09368e+06 inf 5 0 0.0410143 0.00228892,0.159416 7.36507e-05,0.000138533,-3.02549e-05,7.98101e-05,0.000147044 0.109992,0.170258,0.375661,0.110661,0.180225
938 rs10058460,rs1114161,rs113448121,rs16872459,rs6453116 0 5.09368e+06 inf 5 0 0.0410143 0.00201936,0.159478 7.35973e-05,0.00013841,-3.0252e-05,7.98148e-05,0.000146825 0.109992,0.170258,0.375661,0.110661,0.180225
939 rs10058460,rs1114161,rs113448121,rs16872459,rs60445650 0 5.09368e+06 inf 5 0 0.0424285 0.00240993,0.177996 7.34502e-05,0.000138071,-3.02438e-05,7.98277e-05,0.000139866 0.11076,0.172875,0.375661,0.110667,0.179754
940 rs10058460,rs1114161,rs113448121,rs16872459,rs6893216 0 5.09368e+06 inf 5 0 0.0410143 0.0025853,0.15592 7.3511e-05,0.000138211,-3.02472e-05,7.98223e-05,0.000146472 0.109992,0.170258,0.375661,0.110661,0.180225
941 rs10058460,rs1114161,rs113448121,rs16872436,rs16872459 0 5.09368e+06 inf 5 0 0.0424285 0.00267708,0.157423 7.31493e-05,0.000137378,-3.0227e-05,0.000138689,7.9854e-05 0.11076,0.172875,0.375661,0.179754,0.110667
942 rs10058460,rs1114161,rs113274378,rs58695015 0 5.0927e+06 inf 4 0 0.0207906 0.00126984,0.0656117 3.65709e-05,5.50261e-05,8.01259e-05,-9.63043e-06 0.100347,0.136386,0.11019,0.37494
943 rs10058460,rs1114161,rs113274378,rs58869372 0 5.0927e+06 inf 4 0 0.0207906 0.00110271,0.0743896 3.65709e-05,5.50261e-05,8.0126e-05,-9.63049e-06 0.100347,0.136386,0.11019,0.37494
944 rs10058460,rs1114161,rs113274378,rs73131069 0 5.09163e+06 inf 4 0 0.0207958 0.00129904,0.0701104 3.65964e-05,5.50492e-05,8.01624e-05,-9.77464e-06 0.10036,0.136397,0.110202,0.374962
945 rs10058460,rs1114161,rs113274378,rs73131026 0 5.08445e+06 inf 4 0 0.020831 0.00137936,0.0760258 3.67671e-05,5.52043e-05,8.04059e-05,-1.07385e-05 0.100449,0.136468,0.110285,0.375108
946 rs10058460,rs1114161,rs113274378,rs6885333 0 5.08216e+06 inf 4 0 0.0208423 0.00137138,0.0726576 3.68219e-05,5.52539e-05,8.0484e-05,-1.10472e-05 0.100477,0.136491,0.110311,0.375155
947 rs10058460,rs1114161,rs113274378,rs59971333 0 5.08155e+06 inf 4 0 0.0208453 0.00145523,0.0713951 3.68365e-05,5.52671e-05,8.05047e-05,-1.1129e-05 0.100485,0.136497,0.110318,0.375167
948 rs10058460,rs1114161,rs113274378,rs142624539 0 5.07593e+06 inf 4 0 0.0208732 0.00148457,0.0734105 3.69718e-05,5.53897e-05,8.06974e-05,-1.18898e-05 0.100555,0.136554,0.110383,0.375282
949 rs10058460,rs1114161,rs113274378,rs61495789 0 5.07264e+06 inf 4 0 0.0208895 0.00157097,0.0765342 3.70512e-05,5.54616e-05,8.08105e-05,-1.23355e-05 0.100596,0.136587,0.110422,0.37535
950 rs10058460,rs1114161,rs113274378,rs73131031 0 5.06969e+06 inf 4 0 0.0209042 0.00150504,0.0705628 3.71226e-05,5.55262e-05,8.0912e-05,-1.27358e-05 0.100633,0.136617,0.110456,0.375411
951 rs10058460,rs1114161,rs111849774,rs113274378 0 4.98041e+06 inf 4 0 0.0215633 0.00130356,0.0768146 4.04603e-05,5.84082e-05,-2.54113e-05,8.54554e-05 0.102283,0.13793,0.378063,0.111989
952 rs10058460,rs1114161,rs113274378,rs113448121 0 4.95616e+06 inf 4 0 0.0215036 0.00156038,0.0752007 4.00675e-05,5.81528e-05,8.50507e-05,-2.87921e-05 0.102134,0.137813,0.111851,0.377828
953 rs10058460,rs1114161,rs16872459,rs59226666 0 4.31678e+06 inf 4 0 0.0268163 0.00214255,0.0984942 6.88124e-05,8.08645e-05,0.000123684,-0.000172576 0.115121,0.147103,0.123643,0.395213
954 rs10058460,rs1114161,rs16872459,rs59226666,rs7448834 0 4.31678e+06 inf 5 0 0.099535 0.00394237,0.465686 0.00027148,0.000490692,0.000138222,-0.000163887,0.000515537 0.159577,0.267537,0.123897,0.395241,0.281106
955 rs10058460,rs1114161,rs16872459,rs59226666,rs59628276 0 4.31678e+06 inf 5 0 0.0970669 0.00334017,0.431301 0.00026634,0.000480299,0.000137853,-0.000164107,0.000507031 0.158192,0.264152,0.123888,0.39524,0.278503
956 rs10058460,rs1114161,rs12173218,rs16872459,rs59226666 0 4.31678e+06 inf 5 0 0.0970669 0.00417977,0.437043 0.000266311,0.00048024,0.000506956,0.000137851,-0.000164109 0.158192,0.264152,0.278503,0.123888,0.39524
957 rs10058460,rs1114161,rs16872459,rs59226666,rs6890143 0 4.31678e+06 inf 5 0 0.0970669 0.00412785,0.456584 0.000265778,0.000479162,0.000137813,-0.000164131,0.000505588 0.158192,0.264152,0.123888,0.39524,0.278503
958 rs10058460,rs1114161,rs16872459,rs4703658,rs59226666 0 4.31678e+06 inf 5 0 0.110966 0.00477147,0.402219 0.000291517,0.000531209,0.000139659,0.000546801,-0.000163028 0.165842,0.282688,0.123939,0.293102,0.395246
959 rs10058460,rs1114161,rs16872459,rs59226666,rs6890320 0 4.31678e+06 inf 5 0 0.0970669 0.00391922,0.411672 0.000265405,0.000478407,0.000137786,-0.000164147,0.00050463 0.158192,0.264152,0.123888,0.39524,0.278503
960 rs10058460,rs1114161,rs16872459,rs17671496,rs59226666 0 4.31678e+06 inf 5 0 0.0970669 0.00414435,0.376958 0.000265398,0.000478394,0.000137786,0.000504613,-0.000164148 0.158192,0.264152,0.123888,0.278503,0.39524
961 rs10058460,rs1114161,rs16872459,rs59226666,rs73763033 0 4.31678e+06 inf 5 0 0.0970669 0.00435665,0.420271 0.00026527,0.000478134,0.000137776,-0.000164153,0.000504284 0.158192,0.264152,0.123888,0.39524,0.278503
962 rs10058460,rs1114161,rs16872459,rs59226666,rs77854289 0 4.31678e+06 inf 5 0 0.0970669 0.00318504,0.425384 0.000265225,0.000478044,0.000137773,-0.000164155,0.000504169 0.158192,0.264152,0.123888,0.39524,0.278503
963 rs10058460,rs1114161,rs148221579,rs16872459,rs59226666 0 4.31678e+06 inf 5 0 0.0970669 0.00376536,0.478783 0.000265195,0.000477982,0.00050409,0.000137771,-0.000164156 0.158192,0.264152,0.278503,0.123888,0.39524
964 rs10058460,rs1114161,rs1477931,rs16872459,rs59226666 0 4.31678e+06 inf 5 0 0.0970669 0.00547287,0.439785 0.000265059,0.000477709,0.000503743,0.000137761,-0.000164162 0.158192,0.264152,0.278503,0.123888,0.39524
965 rs10058460,rs1114161,rs16872459,rs17738746,rs59226666 0 4.31678e+06 inf 5 0 0.0970669 0.00380634,0.402107 0.000264951,0.00047749,0.000137754,0.000503465,-0.000164167 0.158192,0.264152,0.123888,0.278503,0.39524
966 rs10058460,rs1114161,rs16872459,rs59226666,rs6453116 0 4.31678e+06 inf 5 0 0.0970669 0.00328364,0.437815 0.000264713,0.000477009,0.000137736,-0.000164177,0.000502855 0.158192,0.264152,0.123888,0.39524,0.278503
967 rs10058460,rs1114161,rs16872459,rs59226666,rs6893216 0 4.31678e+06 inf 5 0 0.0970669 0.00359632,0.435282 0.000264328,0.00047623,0.000137709,-0.000164194,0.000501866 0.158192,0.264152,0.123888,0.39524,0.278503
968 rs10058460,rs1114161,rs16872459,rs59226666,rs60445650 0 4.31678e+06 inf 5 0 0.110966 0.00329871,0.467338 0.000289681,0.000527497,0.000139527,-0.000163107,0.000542294 0.165842,0.282688,0.123939,0.395246,0.293102
969 rs10058460,rs1114161,rs16872436,rs16872459,rs59226666 0 4.31678e+06 inf 5 0 0.110966 0.00479837,0.513835 0.000288188,0.000524477,0.000538627,0.00013942,-0.000163171 0.165842,0.282688,0.293102,0.123939,0.395246
970 rs10058460,rs1114161,rs113274378,rs59226666 0 4.19025e+06 inf 4 0 0.0285661 0.00145548,0.105654 7.84157e-05,8.81613e-05,0.00013321,-0.000179643 0.119259,0.149739,0.127323,0.399685
971 rs1114161,rs16872459,rs57155346,rs6864324 0 2.89023e+06 inf 4 0 -0.000421978 0.000104126,0.0868016 -0.000304947,-0.00062988,0.00281142,-0.000545582 0.194033,NA,0.527271,NA
972 rs1114161,rs16872459,rs4703659,rs57155346 0 2.86318e+06 inf 4 0 0.00302889 9.57672e-05,0.0916658 -0.00027712,-0.000602108,-0.000501602,0.00298643 0.202041,0.0374141,NA,0.536813
973 rs1114161,rs16872459,rs4404659,rs57155346 0 2.86224e+06 inf 4 0 0.00309841 0.000106329,0.0912473 -0.00027658,-0.000601631,-0.000500774,0.00299016 0.202212,0.0379093,NA,0.537017
974 rs1114161,rs16872459,rs57155346,rs9918293 0 2.84945e+06 inf 4 0 0.00269135 9.36573e-05,0.0943228 -0.000280055,-0.000605236,0.00296823,-0.00050617 0.201215,0.0349107,0.53583,NA
975 rs10805893,rs1114161,rs16872459,rs57155346 0 2.83875e+06 inf 4 0 -0.0211396 3.04916e-05,0.00297042 -0.0008853,-0.000502512,-0.000902736,0.00212255 NA,0.160748,NA,0.49145
976 rs1114161,rs16872459,rs57155346,rs9654428 0 2.83838e+06 inf 4 0 0.00351936 0.000113048,0.100983 -0.000273611,-0.000599564,0.00301274,-0.000496303 0.203257,0.0407797,0.538259,NA
977 rs1114161,rs16872459,rs57155346,rs6879695 0 2.83658e+06 inf 4 0 0.00365365 0.000142018,0.0992554 -0.000272572,-0.000598681,0.00302006,-0.000494728 0.203594,0.0416541,0.538659,NA
978 rs1114161,rs16872459,rs4704180,rs57155346 0 2.83632e+06 inf 4 0 0.00501749 9.96259e-05,0.0938562 -0.00026185,-0.000589539,-0.000478657,0.00309627 0.207095,0.0496744,NA,0.542805
979 rs1114161,rs16872459,rs57155346,rs9654429 0 2.83613e+06 inf 4 0 0.00368727 0.000128501,0.101551 -0.000272312,-0.000598461,0.0030219,-0.000494335 0.203678,0.0418701,0.538759,NA
980 rs1114161,rs16872459,rs57155346,rs7341106 0 2.83519e+06 inf 4 0 0.00375706 0.000121225,0.112037 -0.000271773,-0.000598007,0.00302572,-0.00049352 0.203854,0.042315,0.538968,NA
981 rs1114161,rs1477937,rs16872459,rs57155346 0 2.83465e+06 inf 4 0 0.00643351 0.000120843,0.0943747 -0.00025095,-0.000462839,-0.000581254,0.00317839 0.210891,NA,0.0568269,0.547266
982 rs1114161,rs1422697,rs16872459,rs57155346 0 2.83452e+06 inf 4 0 0.00644278 0.000125938,0.097391 -0.000250881,-0.000462741,-0.000581209,0.00317893 0.210916,NA,0.0568707,0.547296
983 rs1114161,rs1544756,rs16872459,rs57155346 0 2.8342e+06 inf 4 0 0.00646658 7.7846e-05,0.107563 -0.000250703,-0.00046249,-0.000581092,0.00318033 0.210981,NA,0.0569833,0.547372
984 rs1114161,rs16872459,rs57155346,rs58067979 0 2.83361e+06 inf 4 0 0.00387517 0.000110911,0.104649 -0.000270863,-0.000597245,0.00303221,-0.000492146 0.204152,0.0430577,0.539322,NA
985 rs1114161,rs16872459,rs57155346,rs6893356 0 2.82991e+06 inf 4 0 0.00415037 0.000112176,0.0957284 -0.000268746,-0.0005955,0.00304741,-0.000488965 0.204851,0.0447406,0.540151,NA
986 rs1114161,rs16872459,rs57155346,rs6891023 0 2.82731e+06 inf 4 0 0.00434406 0.000107224,0.100801 -0.000267261,-0.000594298,0.00305818,-0.000486744 0.205347,0.0458883,0.540738,NA
987 rs1114161,rs1345705,rs16872459,rs57155346 0 2.82599e+06 inf 4 0 0.00707172 8.67276e-05,0.105582 -0.000246212,-0.000456187,-0.000578225,0.00321625 0.212654,NA,0.0597756,0.549324
988 rs1114161,rs1592948,rs16872459,rs57155346 0 2.82525e+06 inf 4 0 0.00712632 0.000151506,0.10042 -0.000245808,-0.000455625,-0.000577977,0.00321952 0.212807,NA,0.0600213,0.549501
989 rs1114161,rs16872459,rs57155346,rs7721018 0 2.82422e+06 inf 4 0 0.00457372 7.64749e-05,0.102428 -0.000265504,-0.000592901,0.00307103,-0.00048413 0.205939,0.0472133,0.541439,NA
990 rs1114161,rs16872459,rs4360021,rs57155346 0 2.82315e+06 inf 4 0 0.00598978 0.000114367,0.0933201 -0.000254519,-0.000584215,-0.000468016,0.00315223 0.209684,0.0546848,NA,0.545852
991 rs1114161,rs1345704,rs16872459,rs57155346 0 2.82253e+06 inf 4 0 0.00732723 0.000107793,0.0951336 -0.000244323,-0.00045357,-0.000577078,0.00323157 0.21337,NA,0.060917,0.550155
992 rs1114161,rs16872459,rs4704176,rs57155346 0 2.82e+06 inf 4 0 0.00622262 0.000123282,0.10368 -0.000252775,-0.000583021,-0.000465524,0.00316584 0.210315,0.0558189,NA,0.546592
993 rs10462513,rs1114161,rs16872459,rs57155346 0 2.81986e+06 inf 4 0 -0.0182974 3.30028e-05,0.00258936 -0.000835416,-0.000474175,-0.000860466,0.00218939 NA,0.164334,NA,0.494693
994 rs1114161,rs16872459,rs4404660,rs57155346 0 2.8194e+06 inf 4 0 0.00626726 0.000128988,0.103126 -0.000252442,-0.000582795,-0.000465049,0.00316846 0.210437,0.0560337,NA,0.546735
995 rs10050948,rs1114161,rs16872459,rs57155346 0 2.81927e+06 inf 4 0 -0.0182125 2.47754e-05,0.00257087 -0.000833939,-0.000473334,-0.000859223,0.00219148 NA,0.164445,NA,0.494795
996 rs10066946,rs1114161,rs16872459,rs57155346 0 2.81528e+06 inf 4 0 -0.0176487 2.59694e-05,0.00268975 -0.000824156,-0.000467766,-0.000851002,0.0022055 NA,0.16518,NA,0.495487
997 rs1114161,rs16872459,rs28448485,rs57155346 0 2.81111e+06 inf 4 0 0.00688096 0.000102931,0.0965509 -0.00024787,-0.000579813,-0.0004586,0.00320473 0.212124,0.0589094,NA,0.548706
998 rs1114161,rs16872459,rs57155346,rs7719663 0 2.80989e+06 inf 4 0 0.00563917 0.000130218,0.0877959 -0.00025742,-0.000586812,0.00313172,-0.000472282 0.208741,0.052932,0.544745,NA
999 rs1114161,rs16872459,rs1903839,rs57155346 0 2.80682e+06 inf 4 0 0.00719982 0.000131615,0.106663 -0.000245506,-0.00057835,-0.000455309,0.00322377 0.213012,0.0603505,NA,0.54974
1000 rs1114161,rs113274378,rs57155346,rs6864324 0 2.78687e+06 inf 4 0 0.00735455 0.00010454,0.094852 -0.000236143,-0.000575208,0.00323813,-0.000447449 0.213446,0.0610378,0.550244,NA
1001 rs1114161,rs113274378,rs4703659,rs57155346 0 2.76031e+06 inf 4 0 0.0107194 0.000119472,0.099234 -0.000211079,-0.000563486,-0.000415357,0.00344714 0.223335,0.0744742,NA,0.561519
1002 rs1114161,rs113274378,rs4404659,rs57155346 0 2.75939e+06 inf 4 0 0.0107907 0.000104116,0.110384 -0.000210558,-0.000563321,-0.000414735,0.00345168 0.223553,0.0747336,NA,0.561763
1003 rs1114161,rs113274378,rs57155346,rs9918293 0 2.74683e+06 inf 4 0 0.0104004 0.000144604,0.109265 -0.000213625,-0.000564957,0.00342673,-0.000418575 0.222362,0.0733019,0.560429,NA
1004 rs10805893,rs1114161,rs113274378,rs57155346 0 2.73633e+06 inf 4 0 -0.00823787 2.61181e-05,0.0016919 -0.000658556,-0.000369431,-0.000717664,0.00249133 NA,0.179066,NA,0.50989
1005 rs1114161,rs113274378,rs57155346,rs9654428 0 2.73596e+06 inf 4 0 0.0112503 0.00013069,0.0991996 -0.000207401,-0.000563014,0.00348095,-0.000411168 0.224969,0.0763872,0.56334,NA
1006 rs1114161,rs113274378,rs57155346,rs6879695 0 2.7342e+06 inf 4 0 0.0113898 9.83438e-05,0.124731 -0.00020638,-0.000562732,0.0034899,-0.000409979 0.225401,0.0768825,0.563819,NA
1007 rs1114161,rs113274378,rs4704180,rs57155346 0 2.73394e+06 inf 4 0 0.0128082 0.000112467,0.105067 -0.000195837,-0.000559762,-0.000397922,0.00358171 0.229868,0.0817576,NA,0.568718
1008 rs1114161,rs113274378,rs57155346,rs9654429 0 2.73375e+06 inf 4 0 0.0114248 0.00012275,0.100975 -0.000206124,-0.000562663,0.00349215,-0.000409682 0.22551,0.0770063,0.56394,NA
1009 rs1114161,rs113274378,rs57155346,rs7341106 0 2.73283e+06 inf 4 0 0.0114976 0.000146963,0.0983122 -0.000205592,-0.000562522,0.00349683,-0.000409065 0.225736,0.077263,0.56419,NA
1010 rs1114161,rs113274378,rs1477937,rs57155346 0 2.7323e+06 inf 4 0 0.0129411 9.83769e-05,0.0989735 -0.000194868,-0.000559601,-0.000396867,0.00359036 0.230293,0.0822007,NA,0.569179
1011 rs1114161,rs113274378,rs1422697,rs57155346 0 2.73218e+06 inf 4 0 0.0129511 0.000127745,0.107602 -0.000194795,-0.000559589,-0.000396788,0.00359101 0.230325,0.0822341,NA,0.569214
1012 rs1114161,rs113274378,rs1544756,rs57155346 0 2.73186e+06 inf 4 0 0.012977 9.49858e-05,0.100141 -0.000194607,-0.000559559,-0.000396584,0.00359269 0.230408,0.0823199,NA,0.569303
1013 rs1114161,rs113274378,rs57155346,rs58067979 0 2.73128e+06 inf 4 0 0.0116211 0.000140929,0.106262 -0.00020469,-0.000562288,0.00350477,-0.000408024 0.226121,0.0776967,0.564615,NA
1014 rs1114161,rs113274378,rs57155346,rs6893356 0 2.72765e+06 inf 4 0 0.0119101 0.00010773,0.108664 -0.000202578,-0.000561772,0.0035234,-0.000405609 0.227025,0.0787036,0.565612,NA
1015 rs1114161,rs113274378,rs57155346,rs6891023 0 2.7251e+06 inf 4 0 0.0121148 0.000127644,0.10719 -0.000201083,-0.000561433,0.00353663,-0.000403918 0.227669,0.0794092,0.566319,NA
1016 rs1114161,rs113274378,rs1345705,rs57155346 0 2.72379e+06 inf 4 0 0.0136384 0.00012272,0.114898 -0.000189784,-0.000558902,-0.000391439,0.00363584 0.232539,0.0844898,NA,0.571598
1017 rs1114161,rs113274378,rs1592948,rs57155346 0 2.72307e+06 inf 4 0 0.0136985 7.79194e-05,0.106851 -0.000189345,-0.000558852,-0.000390979,0.00363977 0.232734,0.0846846,NA,0.571806
1018 rs1114161,rs113274378,rs57155346,rs7721018 0 2.72206e+06 inf 4 0 0.0123588 9.79154e-05,0.108537 -0.000199301,-0.000561057,0.00355243,-0.000401922 0.228439,0.080243,0.567163,NA
1019 rs1114161,rs113274378,rs4360021,rs57155346 0 2.72101e+06 inf 4 0 0.0138692 0.00013184,0.114272 -0.0001881,-0.000558723,-0.00038968,0.00365093 0.233288,0.0852352,NA,0.572399
1020 rs1114161,rs113274378,rs1345704,rs57155346 0 2.7204e+06 inf 4 0 0.0139203 9.65734e-05,0.112131 -0.000187727,-0.000558686,-0.000389293,0.00365427 0.233454,0.0853994,NA,0.572576
1021 rs1114161,rs113274378,rs4704176,rs57155346 0 2.71792e+06 inf 4 0 0.0141274 8.18271e-05,0.112902 -0.000186215,-0.000558553,-0.000387734,0.00366783 0.23413,0.0860618,NA,0.573295
1022 rs10462513,rs1114161,rs113274378,rs57155346 0 2.71778e+06 inf 4 0 -0.00638295 2.54442e-05,0.00147615 -0.000630158,-0.0003527,-0.000696027,0.00255918 NA,0.182271,NA,0.513505
1023 rs1114161,rs113274378,rs4404660,rs57155346 0 2.71733e+06 inf 4 0 0.0141771 0.000121019,0.0984717 -0.000185852,-0.000558524,-0.000387363,0.00367108 0.234292,0.08622,NA,0.573467
1024 rs10050948,rs1114161,rs113274378,rs57155346 0 2.7172e+06 inf 4 0 -0.00632626 2.85727e-05,0.00157678 -0.000629303,-0.000352194,-0.000695385,0.00256134 NA,0.182372,NA,0.51362
1025 rs10066946,rs1114161,rs113274378,rs57155346 0 2.71329e+06 inf 4 0 -0.00594806 2.57979e-05,0.00161058 -0.000623622,-0.000348824,-0.000691135,0.00257582 NA,0.18305,NA,0.514396
1026 rs1114161,rs113274378,rs28448485,rs57155346 0 2.70919e+06 inf 4 0 0.014866 0.000134612,0.107401 -0.000180817,-0.00055824,-0.000382296,0.00371625 0.236556,0.088388,NA,0.575858
1027 rs1114161,rs113274378,rs57155346,rs7719663 0 2.70799e+06 inf 4 0 0.0135102 0.000110806,0.11377 -0.000190894,-0.000559692,0.00362736,-0.000392798 0.232124,0.0840732,0.571153,NA
1028 rs1114161,rs113274378,rs1903839,rs57155346 0 2.70498e+06 inf 4 0 0.0152285 8.64018e-05,0.114694 -0.000178163,-0.000558179,-0.000379694,0.00374005 0.237757,0.0895095,NA,0.577114
1029 rs1114161,rs16872459,rs1903838,rs57155346 0 2.15113e+06 inf 4 0 0.00714903 0.000504329,0.021824 -2.39325e-05,-3.00768e-05,-8.00185e-06,-0.000344528 0.0947069,0.0736464,0.0659132,0.266362
1030 rs1114161,rs113274378,rs1903838,rs57155346 0 2.06068e+06 inf 4 0 0.00706192 0.000583246,0.0226302 -2.47843e-05,-3.05546e-05,-8.19357e-06,-0.000356255 0.0943089,0.0733766,0.0656941,0.265081
1031 rs1114161,rs16872459,rs4704186,rs57155346 0 119510 inf 4 0 0.0012671 7.50972e-05,0.00403693 -0.000109756,-0.000122792,-3.40077e-05,-0.00133763 0.0598229,0.0536013,0.0515644,0.122338
1032 rs1114161,rs16872459,rs4704183,rs57155346 0 116616 inf 4 0 0.00124042 9.85057e-05,0.00372387 -0.00011065,-0.00012369,-3.37216e-05,-0.00134313 0.0596094,0.0534994,0.0515016,0.12109
1033 rs1114161,rs16872459,rs2112871,rs57155346 0 111839 inf 4 0 0.001196 8.62704e-05,0.00358602 -0.000112185,-0.000125232,-3.32034e-05,-0.00135231 0.059252,0.0533295,0.0513971,0.118978
1034 rs1114161,rs113274378,rs4704186,rs57155346 0 98933.9 inf 4 0 0.0010736 9.07043e-05,0.00333801 -0.000117026,-0.00012837,-3.04482e-05,-0.00137716 0.0582552,0.0528596,0.0511094,0.112923
1035 rs1114161,rs113274378,rs4704183,rs57155346 0 96302.6 inf 4 0 0.0010482 6.56743e-05,0.00331808 -0.000118047,-0.000129388,-3.0019e-05,-0.00138247 0.0580461,0.0527617,0.0510498,0.11162
1036 rs1114161,rs113274378,rs2112871,rs57155346 0 91965.7 inf 4 0 0.001006 6.48819e-05,0.00314955 -0.000119807,-0.000131141,-2.92479e-05,-0.0013913 0.057697,0.0525988,0.0509507,0.109416
1037 rs1114161,rs113274378,rs142704706,rs57155346,rs6453120 0 8546.58 inf 5 0 2.71171e-05 2.65355e-05,2.76193e-05 -0.236021,-0.235884,0.0452588,-0.238461,0.238549 0.00119091,0.00118965,0.000245113,0.00120517,0.00120318
1038 rs10058460,rs16872436,rs16872459,rs4704178,rs57155346 0 4492.14 inf 5 0 0.016732 0.00113365,0.0535119 5.12252e-06,1.6544e-05,2.01929e-05,1.69352e-05,0.00024539 0.0792419,0.12155,0.0891295,0.116492,0.32515
1039 rs10058460,rs16872436,rs16872459,rs2335107,rs57155346 0 4477.83 inf 5 0 0.0167511 0.0011442,0.0531695 5.15433e-06,1.65942e-05,2.02713e-05,1.68709e-05,0.00024632 0.0792706,0.121596,0.0891578,0.116537,0.325235
1040 rs10058460,rs1422702,rs16872436,rs16872459,rs57155346 0 4437.61 inf 5 0 0.0165999 0.0011336,0.0522745 4.8222e-06,1.59182e-05,1.59579e-05,1.96824e-05,0.000238955 0.0790436,0.116181,0.121226,0.088934,0.324554
1041 rs10058460,rs16872459,rs4703658,rs4704178,rs57155346 0 3348.58 inf 5 0 0.0164213 0.00153872,0.0518579 4.51342e-06,1.89479e-05,1.57992e-05,1.58036e-05,0.000230125 0.0787748,0.0886675,0.120789,0.115759,0.323738
1042 rs10058460,rs16872459,rs2335107,rs4703658,rs57155346 0 3337.76 inf 5 0 0.0164164 0.00104331,0.0558607 4.49672e-06,1.89309e-05,1.56565e-05,1.57602e-05,0.000229881 0.0787674,0.0886601,0.115747,0.120777,0.323715
1043 rs10058460,rs1422702,rs16872459,rs4703658,rs57155346 0 3307.36 inf 5 0 0.0165999 0.00112253,0.055545 4.84583e-06,1.59859e-05,1.96728e-05,1.64168e-05,0.000238948 0.0790436,0.116181,0.088934,0.121226,0.324554
1044 rs10058460,rs16872459,rs17671496,rs4704178,rs57155346 0 2912.5 inf 5 0 0.0163367 0.00114763,0.0567825 4.52447e-06,1.88359e-05,1.76026e-05,1.58763e-05,0.000229003 0.0787302,0.0886326,0.123021,0.115644,0.323635
1045 rs10058460,rs16872459,rs17738746,rs4704178,rs57155346 0 2912.39 inf 5 0 0.0163367 0.00125577,0.0538422 4.52114e-06,1.88373e-05,1.75318e-05,1.58667e-05,0.000229004 0.0787302,0.0886326,0.123021,0.115644,0.323635
1046 rs10058460,rs16872459,rs17671496,rs2335107,rs57155346 0 2903.07 inf 5 0 0.0163536 0.00125737,0.0565038 4.55237e-06,1.89079e-05,1.76578e-05,1.58164e-05,0.000229863 0.0787561,0.0886584,0.123063,0.115684,0.323715
1047 rs10058460,rs16872459,rs17738746,rs2335107,rs57155346 0 2902.96 inf 5 0 0.0163536 0.00147555,0.0534681 4.54902e-06,1.89093e-05,1.75867e-05,1.58068e-05,0.000229864 0.0787561,0.0886584,0.123063,0.115684,0.323715
1048 rs10058460,rs1422702,rs16872459,rs17671496,rs57155346 0 2876.57 inf 5 0 0.0165334 0.00106977,0.0603652 4.90636e-06,1.61593e-05,1.96483e-05,1.8392e-05,0.000238931 0.0790312,0.116111,0.0889322,0.123514,0.324554
1049 rs10058460,rs1422702,rs16872459,rs17738746,rs57155346 0 2876.45 inf 5 0 0.0165334 0.00123169,0.054529 4.90271e-06,1.61488e-05,1.96498e-05,1.83179e-05,0.000238932 0.0790312,0.116111,0.0889322,0.123514,0.324554
1050 rs10058460,rs12173218,rs16872459,rs4704178,rs57155346 0 2027.99 inf 5 0 0.0165307 0.00143014,0.0569124 4.93627e-06,1.86121e-05,1.96227e-05,1.66783e-05,0.000238782 0.079027,0.123507,0.088928,0.116105,0.324541
1051 rs10058460,rs148221579,rs16872459,rs4704178,rs57155346 0 2027.97 inf 5 0 0.0165307 0.00112743,0.0550584 4.92718e-06,1.84273e-05,1.96263e-05,1.66523e-05,0.000238784 0.079027,0.123507,0.088928,0.116105,0.324541
1052 rs10058460,rs1477931,rs16872459,rs4704178,rs57155346 0 2027.97 inf 5 0 0.0165307 0.00113187,0.0480978 4.92607e-06,1.84049e-05,1.96268e-05,1.66491e-05,0.000238785 0.079027,0.123507,0.088928,0.116105,0.324541
1053 rs10058460,rs12173218,rs16872459,rs2335107,rs57155346 0 2021.52 inf 5 0 0.0165487 0.00141006,0.054946 4.96698e-06,1.86709e-05,1.96983e-05,1.66172e-05,0.000239683 0.0790545,0.123552,0.0889552,0.116148,0.324624
1054 rs10058460,rs148221579,rs16872459,rs2335107,rs57155346 0 2021.5 inf 5 0 0.0165487 0.00163641,0.0538603 4.95781e-06,1.84853e-05,1.9702e-05,1.65909e-05,0.000239686 0.0790545,0.123552,0.0889552,0.116148,0.324624
1055 rs10058460,rs1477931,rs16872459,rs2335107,rs57155346 0 2021.5 inf 5 0 0.0165487 0.00147639,0.0518447 4.9567e-06,1.84628e-05,1.97025e-05,1.65877e-05,0.000239686 0.0790545,0.123552,0.0889552,0.116148,0.324624
1056 rs10058460,rs12173218,rs1422702,rs16872459,rs57155346 0 2003.34 inf 5 0 0.0166674 0.000996309,0.0557327 5.19883e-06,1.9135e-05,1.67057e-05,2.01841e-05,0.000245592 0.0792355,0.123849,0.11643,0.0891344,0.32517
1057 rs10058460,rs1422702,rs148221579,rs16872459,rs57155346 0 2003.33 inf 5 0 0.0165334 0.00143575,0.0518426 4.9047e-06,1.61545e-05,1.83582e-05,1.9649e-05,0.000238931 0.0790312,0.116111,0.123514,0.0889322,0.324554
1058 rs10058460,rs1422702,rs1477931,rs16872459,rs57155346 0 2003.33 inf 5 0 0.0165334 0.00129384,0.0523937 4.90359e-06,1.61513e-05,1.83358e-05,1.96494e-05,0.000238931 0.0790312,0.116111,0.123514,0.0889322,0.324554
1059 rs1114161,rs113274378,rs13177044,rs57155346,rs6453120 0 1672.35 inf 5 0 5.35053e-06 5.12612e-06,5.5885e-06 -0.0469492,-0.0472634,0.00365925,-0.0486855,0.0477345 0.000537695,0.000539904,7.41199e-05,0.000561087,0.000545752
1060 rs1114161,rs113274378,rs1477938,rs57155346,rs6453120 0 1613.72 inf 5 0 5.16482e-06 4.93054e-06,5.39434e-06 -0.0452944,-0.0456136,0.00337816,-0.0470357,0.0460421 0.000528178,0.000530486,7.25627e-05,0.00055203,0.000535951
1061 rs1114161,rs113274378,rs4704174,rs57155346,rs6453120 0 1611.92 inf 5 0 5.15911e-06 4.9259e-06,5.39025e-06 -0.0452686,-0.045588,0.00337169,-0.0470101,0.0460154 0.000528178,0.000530486,7.25627e-05,0.00055203,0.000535951
1062 rs10058460,rs1114161,rs1422700,rs57155346 0 1517.49 inf 4 0 4.84897e-06 4.61921e-06,5.07439e-06 0.0423753,-0.0425426,-0.0423535,-0.0439752 0.000509203,0.00051228,0.000508587,0.000533319
1063 rs10058460,rs1114161,rs1422700,rs16872436,rs57155346 0 1514.71 inf 5 0 4.84972e-06 4.62965e-06,5.07907e-06 0.0423753,-0.0425914,-0.0423535,5.39883e-05,-0.0439752 0.000509203,0.000537166,0.000508587,0.000178475,0.000533319
1064 rs10058460,rs1114161,rs1422700,rs57155346,rs60445650 0 1514.7 inf 5 0 4.8497e-06 4.62366e-06,5.07179e-06 0.0423753,-0.0425805,-0.0423535,-0.0439752,4.19527e-05 0.000509203,0.000537166,0.000508587,0.000533319,0.000178475
1065 rs10058460,rs1114161,rs1422700,rs4703658,rs57155346 0 1514.7 inf 5 0 4.84967e-06 4.63529e-06,5.0729e-06 0.0423753,-0.0425672,-0.0423535,2.71568e-05,-0.0439752 0.000509203,0.000537166,0.000508587,0.000178475,0.000533319
1066 rs10058460,rs1114161,rs1422700,rs57155346,rs59628276 0 1514.67 inf 5 0 4.84982e-06 4.62963e-06,5.07855e-06 0.0423753,-0.0424783,-0.0423535,-0.0439752,-7.42246e-05 0.000509203,0.000529211,0.000508587,0.000533319,0.000153319
1067 rs10058460,rs1114161,rs12173218,rs1422700,rs57155346 0 1514.67 inf 5 0 4.84982e-06 4.61046e-06,5.07815e-06 0.0423753,-0.0424784,-7.40239e-05,-0.0423535,-0.0439752 0.000509203,0.000529211,0.000153319,0.000508587,0.000533319
1068 rs10058460,rs1114161,rs1422700,rs57155346,rs7448834 0 1514.67 inf 5 0 4.84977e-06 4.63995e-06,5.06964e-06 0.0423753,-0.0424875,-0.0423535,-0.0439752,-6.30219e-05 0.000509203,0.000530412,0.000508587,0.000533319,0.000157324
1069 rs10058460,rs1114161,rs1422700,rs57155346,rs6890143 0 1514.66 inf 5 0 4.8498e-06 4.61476e-06,5.08038e-06 0.0423753,-0.0424816,-0.0423535,-0.0439752,-7.03544e-05 0.000509203,0.000529211,0.000508587,0.000533319,0.000153319
1070 rs10058460,rs1114161,rs1422700,rs57155346,rs6890320 0 1514.66 inf 5 0 4.84979e-06 4.61943e-06,5.07266e-06 0.0423753,-0.0424839,-0.0423535,-0.0439752,-6.77823e-05 0.000509203,0.000529211,0.000508587,0.000533319,0.000153319
1071 rs10058460,rs1114161,rs1422700,rs17671496,rs57155346 0 1514.66 inf 5 0 4.84979e-06 4.62496e-06,5.07495e-06 0.0423753,-0.0424839,-0.0423535,-6.77386e-05,-0.0439752 0.000509203,0.000529211,0.000508587,0.000153319,0.000533319
1072 rs10058460,rs1114161,rs1422700,rs57155346,rs73763033 0 1514.66 inf 5 0 4.84979e-06 4.65057e-06,5.05611e-06 0.0423753,-0.0424847,-0.0423535,-0.0439752,-6.68536e-05 0.000509203,0.000529211,0.000508587,0.000533319,0.000153319
1073 rs10058460,rs1114161,rs1422700,rs57155346,rs77854289 0 1514.66 inf 5 0 4.84979e-06 4.6253e-06,5.07742e-06 0.0423753,-0.0424849,-0.0423535,-0.0439752,-6.65471e-05 0.000509203,0.000529211,0.000508587,0.000533319,0.000153319
1074 rs10058460,rs1114161,rs1422700,rs148221579,rs57155346 0 1514.66 inf 5 0 4.84979e-06 4.63295e-06,5.08726e-06 0.0423753,-0.0424851,-0.0423535,-6.63357e-05,-0.0439752 0.000509203,0.000529211,0.000508587,0.000153319,0.000533319
1075 rs10058460,rs1114161,rs1422700,rs1477931,rs57155346 0 1514.66 inf 5 0 4.84978e-06 4.63172e-06,5.09098e-06 0.0423753,-0.0424859,-0.0423535,-6.54035e-05,-0.0439752 0.000509203,0.000529211,0.000508587,0.000153319,0.000533319
1076 rs10058460,rs1114161,rs1422700,rs17738746,rs57155346 0 1514.66 inf 5 0 4.84978e-06 4.61615e-06,5.07135e-06 0.0423753,-0.0424866,-0.0423535,-6.46586e-05,-0.0439752 0.000509203,0.000529211,0.000508587,0.000153319,0.000533319
1077 rs10058460,rs1114161,rs1422700,rs57155346,rs6453116 0 1514.65 inf 5 0 4.84977e-06 4.62076e-06,5.06822e-06 0.0423753,-0.042488,-0.0423535,-0.0439752,-6.30195e-05 0.000509203,0.000529211,0.000508587,0.000533319,0.000153319
1078 rs10058460,rs1114161,rs1422700,rs57155346,rs6893216 0 1514.65 inf 5 0 4.84976e-06 4.63152e-06,5.0724e-06 0.0423753,-0.0424903,-0.0423535,-0.0439752,-6.03682e-05 0.000509203,0.000529211,0.000508587,0.000533319,0.000153319
1079 rs1114161,rs113274378,rs2035191,rs57155346,rs6453120 0 1364.88 inf 5 0 4.37607e-06 4.16265e-06,4.58567e-06 -0.0359607,-0.0380442,-0.00259703,-0.0400824,0.0384766 0.00046068,0.000481548,8.12825e-05,0.000512442,0.000487212
1080 rs1114161,rs113274378,rs115574080,rs57155346,rs6453120 0 1300.31 inf 5 0 4.17207e-06 3.96815e-06,4.38399e-06 -0.0361961,-0.0366367,0.00491684,-0.0380272,0.0365217 0.000470811,0.000474953,0.000182691,0.000498518,0.000473843
1081 rs1114161,rs113274378,rs115611546,rs57155346,rs6453120 0 1184.6 inf 5 0 3.80538e-06 3.59038e-06,4.0109e-06 -0.0334276,-0.0334008,0.00175127,-0.0348228,0.0332325 0.000456611,0.0004538,0.0001266,0.000478807,0.000451916
1082 rs1114161,rs113274378,rs57155346,rs6453120,rs74864385 0 1176.87 inf 5 0 3.78013e-06 3.57787e-06,3.98711e-06 -0.0316117,-0.0331663,-0.0345883,0.0329978,-0.00155016 0.000443047,0.00045215,0.000477244,0.000450257,0.000124653
1083 rs1114161,rs113274378,rs57155346,rs6453120,rs6870235 0 1172.53 inf 5 0 3.76606e-06 3.57285e-06,3.96624e-06 -0.031146,-0.0330192,-0.0344413,0.0328478,-0.001737 0.00044697,0.000451014,0.000476168,0.000449078,0.000149946
1084 rs1114161,rs16872459,rs57155346,rs6453120 0 1165.61 inf 4 0 3.73433e-06 3.53064e-06,3.92048e-06 -0.0321409,-0.0325062,-0.0339263,0.0323346 0.000442552,0.000445873,0.000471301,0.000443946
1085 rs1114161,rs113274378,rs57155346,rs6453120,rs76969488 0 1153.06 inf 5 0 3.70529e-06 3.51274e-06,3.90813e-06 -0.031804,-0.0324771,-0.0338992,0.0323082,-0.000715946 0.000442666,0.000447332,0.000472682,0.000445413,0.000105707
1086 rs1114161,rs2219745,rs57155346,rs6453120 0 1148.31 inf 4 0 3.67951e-06 3.47946e-06,3.88051e-06 -0.0319007,-0.0322616,-0.0336834,0.0320923 0.000442552,0.000445873,0.000471301,0.000443946
1087 rs1114161,rs57155346,rs6453120,rs75159672 0 1147.77 inf 4 0 3.67779e-06 3.48574e-06,3.87485e-06 -0.0318932,-0.0336758,0.0320847,-0.0322539 0.000442552,0.000471301,0.000443946,0.000445873
1088 rs1114161,rs113274378,rs57155346,rs6453120 0 1146.27 inf 4 0 3.67304e-06 3.48315e-06,3.86844e-06 -0.0318723,-0.0322326,-0.0336547,0.0320636 0.000442552,0.000445873,0.000471301,0.000443946
1089 rs10474429,rs1114161,rs57155346,rs6453120 0 1146.22 inf 4 0 3.67288e-06 3.48853e-06,3.86353e-06 -0.0322319,-0.0318715,-0.033654,0.0320629 0.000445873,0.000442552,0.000471301,0.000443946
1090 rs1114161,rs57155346,rs6453120,rs75049177 0 1145.69 inf 4 0 3.67121e-06 3.48156e-06,3.86564e-06 -0.0318642,-0.0336465,0.0320554,-0.0322244 0.000442552,0.000471301,0.000443946,0.000445873
1091 rs10077292,rs1114161,rs57155346,rs6453120 0 1145.17 inf 4 0 3.66955e-06 3.47122e-06,3.87324e-06 -0.032217,-0.0318569,-0.0336391,0.0320481 0.000445873,0.000442552,0.000471301,0.000443946
1092 rs10039054,rs1114161,rs57155346,rs6453120 0 1144.97 inf 4 0 3.66893e-06 3.48451e-06,3.85913e-06 -0.0322142,-0.0318542,-0.0336364,0.0320453 0.000445873,0.000442552,0.000471301,0.000443946
1093 rs1114161,rs113274378,rs1833722,rs57155346,rs6453120 0 1147.1 inf 5 0 3.6858e-06 3.50401e-06,3.88982e-06 -0.0323833,-0.0323422,0.000521828,-0.0337642,0.0321732 0.000459061,0.00044664,0.000124583,0.000472027,0.000444717
1094 rs1114161,rs113274378,rs4703656,rs57155346,rs6453120 0 1146.84 inf 5 0 3.68497e-06 3.49896e-06,3.89211e-06 -0.0323654,-0.0323383,0.000503613,-0.0337604,0.0321694 0.000459061,0.00044664,0.000124583,0.000472027,0.000444717
1095 rs10474431,rs1114161,rs57155346,rs6453120 0 1144.5 inf 4 0 3.66744e-06 3.47071e-06,3.86282e-06 -0.0322075,-0.0318476,-0.0336297,0.0320387 0.000445873,0.000442552,0.000471301,0.000443946
1096 rs1114161,rs113274378,rs57155346,rs61334297,rs6453120 0 1146.82 inf 5 0 3.6849e-06 3.49077e-06,3.88665e-06 -0.032364,-0.032338,-0.0337601,0.000502095,0.032169 0.000459061,0.00044664,0.000472027,0.000124583,0.000444717
1097 rs1114161,rs113274378,rs4704181,rs57155346,rs6453120 0 1146.81 inf 5 0 3.68487e-06 3.49278e-06,3.87513e-06 -0.0323632,-0.0323379,0.000501374,-0.0337599,0.0321689 0.000459061,0.00044664,0.000124583,0.000472027,0.000444717
1098 rs1114161,rs113274378,rs57155346,rs6453120,rs78909115 0 1146.76 inf 5 0 3.68472e-06 3.48825e-06,3.87938e-06 -0.0323599,-0.0323372,-0.0337592,0.0321682,0.000497949 0.000459061,0.00044664,0.000472027,0.000444717,0.000124583
1099 rs1114161,rs113274378,rs147363300,rs57155346,rs6453120 0 1146.75 inf 5 0 3.68469e-06 3.47715e-06,3.87284e-06 -0.0323594,-0.032337,0.000497441,-0.0337591,0.0321681 0.000459061,0.00044664,0.000124583,0.000472027,0.000444717
1100 rs1114161,rs113274378,rs17671266,rs57155346,rs6453120 0 1146.71 inf 5 0 3.68456e-06 3.46957e-06,3.88104e-06 -0.0323565,-0.0323364,0.000494433,-0.0337585,0.0321674 0.000459061,0.00044664,0.000124583,0.000472027,0.000444717
1101 rs1114161,rs113274378,rs57155346,rs6453120,rs79752628 0 1146.66 inf 5 0 3.6844e-06 3.48898e-06,3.90215e-06 -0.0323527,-0.0323356,-0.0337577,0.0321666,0.000490625 0.000459061,0.00044664,0.000472027,0.000444717,0.000124583
1102 rs1114161,rs113274378,rs57155346,rs6453120,rs77486378 0 1146.65 inf 5 0 3.68438e-06 3.49019e-06,3.88306e-06 -0.0323524,-0.0323355,-0.0337576,0.0321666,0.000490265 0.000459061,0.00044664,0.000472027,0.000444717,0.000124583
1103 rs1114161,rs113274378,rs57155346,rs6453120,rs6896496 0 1146.56 inf 5 0 3.68409e-06 3.48675e-06,3.87944e-06 -0.0323457,-0.0323341,-0.0337562,0.0321651,0.000483458 0.000459061,0.00044664,0.000472027,0.000444717,0.000124583
1104 rs10074789,rs1114161,rs57155346,rs6453120 0 1143.99 inf 4 0 3.66583e-06 3.47663e-06,3.8543e-06 -0.0322003,-0.0318405,-0.0336226,0.0320315 0.000445873,0.000442552,0.000471301,0.000443946
1105 rs1114161,rs57155346,rs6453120,rs76281834 0 1143.78 inf 4 0 3.66514e-06 3.46041e-06,3.86381e-06 -0.0318375,-0.0336195,0.0320285,-0.0321972 0.000442552,0.000471301,0.000443946,0.000445873
1106 rs1114161,rs113274378,rs16872436,rs57155346,rs6453120 0 1145.11 inf 5 0 3.67889e-06 3.46715e-06,3.88909e-06 -0.032356,-0.0322737,0.000489453,-0.0336957,0.0321046 0.000476455,0.000446125,0.000178577,0.000471539,0.000444199
1107 rs1114161,rs113274378,rs57155346,rs6453120,rs6893216 0 1145.07 inf 5 0 3.67901e-06 3.47881e-06,3.89134e-06 -0.032294,-0.0322865,-0.0337086,0.0321175,0.000425342 0.000467978,0.000446297,0.000471702,0.000444372,0.000153466
1108 rs1114161,rs113274378,rs57155346,rs6453116,rs6453120 0 1145.05 inf 5 0 3.67894e-06 3.48569e-06,3.87737e-06 -0.0322913,-0.0322862,-0.0337082,0.000422686,0.0321171 0.000467978,0.000446297,0.000471702,0.000153466,0.000444372
1109 rs1114161,rs113274378,rs17738746,rs57155346,rs6453120 0 1145.04 inf 5 0 3.6789e-06 3.48664e-06,3.87588e-06 -0.0322897,-0.032286,0.000421044,-0.033708,0.0321169 0.000467978,0.000446297,0.000153466,0.000471702,0.000444372
1110 rs1114161,rs113274378,rs1477931,rs57155346,rs6453120 0 1145.03 inf 5 0 3.67889e-06 3.48089e-06,3.87049e-06 -0.032289,-0.0322859,0.000420297,-0.0337079,0.0321168 0.000467978,0.000446297,0.000153466,0.000471702,0.000444372
1111 rs1114161,rs113274378,rs57155346,rs60445650,rs6453120 0 1145.03 inf 5 0 3.67864e-06 3.46979e-06,3.88076e-06 -0.0323441,-0.0322726,-0.0336947,0.000477403,0.0321036 0.000476455,0.000446125,0.000471539,0.000178577,0.000444199
1112 rs1114161,rs113274378,rs148221579,rs57155346,rs6453120 0 1145.02 inf 5 0 3.67886e-06 3.49491e-06,3.89016e-06 -0.032288,-0.0322857,0.000419363,-0.0337078,0.0321167 0.000467978,0.000446297,0.000153466,0.000471702,0.000444372
1113 rs1114161,rs113274378,rs57155346,rs6453120,rs77854289 0 1145.02 inf 5 0 3.67886e-06 3.48773e-06,3.88923e-06 -0.0322878,-0.0322857,-0.0337078,0.0321167,0.000419151 0.000467978,0.000446297,0.000471702,0.000444372,0.000153466
1114 rs1114161,rs113274378,rs57155346,rs6453120,rs73763033 0 1145.02 inf 5 0 3.67885e-06 3.48099e-06,3.87962e-06 -0.0322875,-0.0322857,-0.0337077,0.0321167,0.000418844 0.000467978,0.000446297,0.000471702,0.000444372,0.000153466
1115 rs1114161,rs113274378,rs17671496,rs57155346,rs6453120 0 1145.01 inf 5 0 3.67883e-06 3.48651e-06,3.87212e-06 -0.0322866,-0.0322856,0.000417958,-0.0337076,0.0321165 0.000467978,0.000446297,0.000153466,0.000471702,0.000444372
1116 rs1114161,rs113274378,rs57155346,rs6453120,rs6890320 0 1145.01 inf 5 0 3.67883e-06 3.47686e-06,3.87008e-06 -0.0322866,-0.0322856,-0.0337076,0.0321165,0.000417914 0.000467978,0.000446297,0.000471702,0.000444372,0.000153466
1117 rs1114161,rs113274378,rs57155346,rs6453120,rs6890143 0 1144.99 inf 5 0 3.67877e-06 3.49449e-06,3.88543e-06 -0.032284,-0.0322852,-0.0337073,0.0321162,0.000415337 0.000467978,0.000446297,0.000471702,0.000444372,0.000153466
1118 rs1114161,rs113274378,rs12173218,rs57155346,rs6453120 0 1144.96 inf 5 0 3.67868e-06 3.49881e-06,3.86849e-06 -0.0322804,-0.0322848,0.00041166,-0.0337068,0.0321157 0.000467978,0.000446297,0.000153466,0.000471702,0.000444372
1119 rs1114161,rs113274378,rs57155346,rs59628276,rs6453120 0 1144.96 inf 5 0 3.67867e-06 3.49838e-06,3.87356e-06 -0.0322802,-0.0322847,-0.0337068,0.000411459,0.0321157 0.000467978,0.000446297,0.000471702,0.000153466,0.000444372
1120 rs1114161,rs113274378,rs4703658,rs57155346,rs6453120 0 1144.93 inf 5 0 3.67834e-06 3.46613e-06,3.88918e-06 -0.0323295,-0.0322714,0.000462591,-0.0336935,0.0321024 0.000476455,0.000446125,0.000178577,0.000471539,0.000444199
1121 rs1114161,rs113274378,rs57155346,rs6453120,rs7448834 0 1144.86 inf 5 0 3.6783e-06 3.47247e-06,3.87803e-06 -0.0322735,-0.0322798,-0.0337018,0.0321107,0.000405799 0.000469146,0.000446249,0.000471656,0.000444323,0.000157458
1122 rs10515200,rs1114161,rs57155346,rs6453120 0 1142.53 inf 4 0 3.66119e-06 3.45733e-06,3.86783e-06 -0.0321795,-0.0318201,-0.0336019,0.0320109 0.000445873,0.000442552,0.000471301,0.000443946
1123 rs1114161,rs113274378,rs57155346,rs61185420,rs6453120 0 1143.95 inf 5 0 3.6766e-06 3.48436e-06,3.87733e-06 -0.0318722,-0.0322793,-0.0336547,0.000172041,0.0320636 0.000442552,0.000446458,0.000471301,8.41958e-05,0.000443946
1124 rs1114161,rs113274378,rs57155346,rs6453120,rs76047885 0 1143.54 inf 5 0 3.67515e-06 3.4671e-06,3.88444e-06 -0.0318903,-0.0322991,-0.0336753,0.0320818,0.000108295 0.000442731,0.000448269,0.000471519,0.000444127,7.53542e-05
1125 rs1114161,rs113274378,rs149109924,rs57155346,rs6453120 0 1143.51 inf 5 0 3.67521e-06 3.45853e-06,3.86794e-06 -0.0318723,-0.0322008,-0.000126921,-0.0336547,0.0320636 0.000442552,0.0004464,8.63341e-05,0.000471301,0.000443946
1126 rs1114161,rs113274378,rs57155346,rs6453120,rs73763035 0 1143.48 inf 5 0 3.67451e-06 3.48446e-06,3.89691e-06 -0.0318723,-0.0321673,-0.0336547,0.0320636,-8.96151e-05 0.000442552,0.000450075,0.000471301,0.000443946,8.41959e-05
1127 rs1114161,rs113274378,rs150819442,rs57155346,rs6453120 0 1143.47 inf 5 0 3.6752e-06 3.4614e-06,3.87539e-06 -0.0318723,-0.0322173,-0.00021067,-0.0336547,0.0320636 0.000442552,0.000445997,0.000144016,0.000471301,0.000443946
1128 rs1114161,rs113274378,rs141439237,rs57155346,rs6453120 0 1143.36 inf 5 0 3.67481e-06 3.48538e-06,3.88065e-06 -0.0318723,-0.0322507,0.000139883,-0.0336547,0.0320636 0.000442552,0.000446107,0.000111473,0.000471301,0.000443946
1129 rs1114161,rs113274378,rs142139627,rs57155346,rs6453120 0 1143.32 inf 5 0 3.67446e-06 3.4662e-06,3.868e-06 -0.0318723,-0.0321997,-7.8264e-05,-0.0336547,0.0320636 0.000442552,0.000447015,7.58192e-05,0.000471301,0.000443946
1130 rs1114161,rs113274378,rs4704187,rs57155346,rs6453120 0 1143.29 inf 5 0 3.67402e-06 3.47753e-06,3.86964e-06 -0.0318968,-0.0322571,3.88516e-05,-0.0336792,0.0320567 0.000444176,0.000447476,6.00359e-05,0.000472818,0.000444074
1131 rs1114161,rs113274378,rs4301212,rs57155346,rs6453120 0 1143.25 inf 5 0 3.67378e-06 3.47709e-06,3.87743e-06 -0.0318747,-0.0322526,2.36144e-05,-0.0336571,0.0320661 0.000442638,0.000451557,8.44829e-05,0.000471384,0.000444037
1132 rs1114161,rs113274378,rs57155346,rs6453120,rs7730287 0 1143.21 inf 5 0 3.67425e-06 3.46767e-06,3.88257e-06 -0.0318723,-0.0322526,-0.0336547,0.0320636,7.36411e-05 0.000442552,0.000446458,0.000471301,0.000443946,8.41958e-05
1133 rs1114161,rs113274378,rs57155346,rs6453120,rs75041892 0 1143.12 inf 5 0 3.67404e-06 3.47727e-06,3.86605e-06 -0.0318723,-0.0322203,-0.0336547,0.0320636,-6.34728e-05 0.000442552,0.000446252,0.000471301,0.000443946,9.46057e-05
1134 rs1114161,rs112124352,rs113274378,rs57155346,rs6453120 0 1143.12 inf 5 0 3.67402e-06 3.46509e-06,3.87187e-06 -0.0318723,-6.19346e-05,-0.0322206,-0.0336547,0.0320636 0.000442552,9.46057e-05,0.000446252,0.000471301,0.000443946
1135 rs1114161,rs113274378,rs113748405,rs57155346,rs6453120 0 1143.1 inf 5 0 3.67397e-06 3.48309e-06,3.87159e-06 -0.0318723,-0.0322216,-5.65608e-05,-0.0336547,0.0320636 0.000442552,0.000446252,9.46057e-05,0.000471301,0.000443946
1136 rs1114161,rs113214177,rs113274378,rs57155346,rs6453120 0 1143.02 inf 5 0 3.6738e-06 3.4702e-06,3.88471e-06 -0.0318736,-3.33875e-05,-0.032234,-0.0336561,0.0320632 0.000442574,0.000105263,0.000445895,0.000471322,0.000443948
1137 rs1114161,rs113274378,rs11739870,rs57155346,rs6453120 0 1143 inf 5 0 3.67373e-06 3.47831e-06,3.86977e-06 -0.0318726,-0.0322329,-1.20431e-05,-0.033655,0.0320635 0.000442566,0.000445888,0.000127725,0.000471315,0.000443947
1138 rs113274378,rs4704178,rs57155346,rs6453120 0 1133.61 inf 4 0 3.63293e-06 3.44163e-06,3.82458e-06 -0.0320535,-0.0316926,-0.0334756,0.0318849 0.000445873,0.000442552,0.000471301,0.000443946
1139 rs113274378,rs2335107,rs57155346,rs6453120 0 1129.94 inf 4 0 3.62131e-06 3.42072e-06,3.81647e-06 -0.0320015,-0.0316404,-0.0334235,0.0318329 0.000445873,0.000442552,0.000471301,0.000443946
1140 rs113274378,rs1422702,rs57155346,rs6453120 0 1119.64 inf 4 0 3.58866e-06 3.39378e-06,3.77107e-06 -0.0318547,-0.0314932,-0.0332768,0.0316865 0.000445873,0.000442552,0.000471301,0.000443946
1141 rs1114161,rs16872459,rs57155346,rs7735937 0 1030.21 inf 4 0 3.30539e-06 3.11804e-06,3.50319e-06 -0.0285957,-0.0286082,-0.0300283,0.0285087 0.000419254,0.000417672,0.000444716,0.000416666
1142 rs1114161,rs113274378,rs57155346,rs7735937 0 1013.18 inf 4 0 3.25144e-06 3.07263e-06,3.4385e-06 -0.0283576,-0.0283681,-0.0297902,0.0282705 0.000419254,0.000417672,0.000444716,0.000416666
1143 rs1114161,rs113274378,rs11957454,rs6453120 0 1000.15 inf 4 0 3.20908e-06 3.03371e-06,3.40175e-06 -0.0458083,-0.0463221,-0.0462082,0.0461218 0.000672453,0.000678837,0.000694618,0.000676716
1144 rs10058460,rs1114161,rs2161370,rs57155346,rs7448834 0 813.547 inf 5 0 2.62878e-06 2.45862e-06,2.79559e-06 0.0231763,-0.0170452,-0.0229792,-0.024696,-0.00622614 0.000381093,0.0003161,0.000377429,0.000411576,0.000187078
1145 rs10058460,rs1114161,rs2161370,rs57155346,rs59628276 0 792.833 inf 5 0 2.56321e-06 2.39964e-06,2.7256e-06 0.0225674,-0.0169429,-0.0223721,-0.0240871,-0.00572155 0.000375963,0.000315926,0.000372278,0.000406831,0.000179827
1146 rs10058460,rs1114161,rs12173218,rs2161370,rs57155346 0 792.812 inf 5 0 2.56314e-06 2.40497e-06,2.72799e-06 0.0225671,-0.0169429,-0.00572127,-0.0223718,-0.0240868 0.000375963,0.000315926,0.000179827,0.000372278,0.000406831
1147 rs10058460,rs1114161,rs2161370,rs57155346,rs6890143 0 792.424 inf 5 0 2.56191e-06 2.40029e-06,2.74088e-06 0.0225616,-0.016942,-0.0223663,-0.0240813,-0.00571622 0.000375963,0.000315926,0.000372278,0.000406831,0.000179827
1148 rs10058460,rs1114161,rs2161370,rs57155346,rs6890320 0 792.153 inf 5 0 2.56105e-06 2.40763e-06,2.72787e-06 0.0225578,-0.0169413,-0.0223625,-0.0240775,-0.00571269 0.000375963,0.000315926,0.000372278,0.000406831,0.000179827
1149 rs10058460,rs1114161,rs17671496,rs2161370,rs57155346 0 792.148 inf 5 0 2.56103e-06 2.40692e-06,2.72106e-06 0.0225577,-0.0169413,-0.00571263,-0.0223625,-0.0240774 0.000375963,0.000315926,0.000179827,0.000372278,0.000406831
1150 rs10058460,rs1114161,rs2161370,rs57155346,rs73763033 0 792.055 inf 5 0 2.56074e-06 2.39713e-06,2.72386e-06 0.0225564,-0.0169411,-0.0223611,-0.0240761,-0.00571141 0.000375963,0.000315926,0.000372278,0.000406831,0.000179827
1151 rs10058460,rs1114161,rs2161370,rs57155346,rs77854289 0 792.022 inf 5 0 2.56064e-06 2.39392e-06,2.71759e-06 0.022556,-0.016941,-0.0223607,-0.0240757,-0.00571099 0.000375963,0.000315926,0.000372278,0.000406831,0.000179827
1152 rs10058460,rs1114161,rs148221579,rs2161370,rs57155346 0 792 inf 5 0 2.56057e-06 2.3937e-06,2.72718e-06 0.0225556,-0.016941,-0.0057107,-0.0223604,-0.0240753 0.000375963,0.000315926,0.000179827,0.000372278,0.000406831
1153 rs10058460,rs1114161,rs1477931,rs2161370,rs57155346 0 791.902 inf 5 0 2.56025e-06 2.39046e-06,2.72854e-06 0.0225542,-0.0169407,-0.00570941,-0.022359,-0.0240739 0.000375963,0.000315926,0.000179827,0.000372278,0.000406831
1154 rs10058460,rs1114161,rs17738746,rs2161370,rs57155346 0 791.823 inf 5 0 2.56e-06 2.39285e-06,2.73983e-06 0.0225531,-0.0169405,-0.00570839,-0.0223579,-0.0240728 0.000375963,0.000315926,0.000179827,0.000372278,0.000406831
1155 rs10058460,rs1114161,rs2161370,rs57155346,rs6453116 0 791.65 inf 5 0 2.55946e-06 2.41557e-06,2.74184e-06 0.0225507,-0.0169401,-0.0223554,-0.0240704,-0.00570613 0.000375963,0.000315926,0.000372278,0.000406831,0.000179827
1156 rs10058460,rs1114161,rs2161370,rs57155346,rs6893216 0 791.371 inf 5 0 2.55857e-06 2.39534e-06,2.71576e-06 0.0225467,-0.0169395,-0.0223515,-0.0240664,-0.00570249 0.000375963,0.000315926,0.000372278,0.000406831,0.000179827
1157 rs10058460,rs1114161,rs57155346,rs7448834,rs75439062 0 729.19 inf 5 0 2.36158e-06 2.20339e-06,2.51291e-06 0.0205494,-0.0208512,-0.0220691,0.00164694,-0.0200728 0.000357201,0.000389879,0.000389559,0.0001601,0.000348449
1158 rs10058460,rs1114161,rs57155346,rs6893216,rs75439062 0 720.308 inf 5 0 2.33348e-06 2.18284e-06,2.49984e-06 0.0202924,-0.0202527,-0.0218121,0.00124971,-0.0198202 0.000354932,0.000380603,0.000387479,0.000155017,0.0003462
1159 rs10058460,rs1114161,rs57155346,rs6453116,rs75439062 0 720.247 inf 5 0 2.33329e-06 2.17577e-06,2.48888e-06 0.0202915,-0.0202495,-0.0218112,0.001247,-0.0198193 0.000354932,0.000380603,0.000387479,0.000155017,0.0003462
1160 rs10058460,rs1114161,rs17738746,rs57155346,rs75439062 0 720.209 inf 5 0 2.33317e-06 2.17579e-06,2.49017e-06 0.020291,-0.0202475,0.00124532,-0.0218107,-0.0198188 0.000354932,0.000380603,0.000155017,0.000387479,0.0003462
1161 rs10058460,rs1114161,rs1477931,rs57155346,rs75439062 0 720.192 inf 5 0 2.33312e-06 2.18053e-06,2.48806e-06 0.0202907,-0.0202466,0.00124456,-0.0218104,-0.0198185 0.000354932,0.000380603,0.000155017,0.000387479,0.0003462
1162 rs10058460,rs1114161,rs148221579,rs57155346,rs75439062 0 720.17 inf 5 0 2.33305e-06 2.17543e-06,2.49818e-06 0.0202904,-0.0202455,0.00124361,-0.0218101,-0.0198182 0.000354932,0.000380603,0.000155017,0.000387479,0.0003462
1163 rs10058460,rs1114161,rs57155346,rs75439062,rs77854289 0 720.165 inf 5 0 2.33303e-06 2.17918e-06,2.48114e-06 0.0202903,-0.0202452,-0.02181,-0.0198181,0.00124339 0.000354932,0.000380603,0.000387479,0.0003462,0.000155017
1164 rs10058460,rs1114161,rs57155346,rs73763033,rs75439062 0 720.158 inf 5 0 2.33301e-06 2.18248e-06,2.49446e-06 0.0202902,-0.0202448,-0.0218099,0.00124308,-0.019818 0.000354932,0.000380603,0.000387479,0.000155017,0.0003462
1165 rs10058460,rs1114161,rs17671496,rs57155346,rs75439062 0 720.138 inf 5 0 2.33295e-06 2.17808e-06,2.49811e-06 0.0202899,-0.0202438,0.00124217,-0.0218096,-0.0198177 0.000354932,0.000380603,0.000155017,0.000387479,0.0003462
1166 rs10058460,rs1114161,rs57155346,rs6890320,rs75439062 0 720.137 inf 5 0 2.33294e-06 2.17783e-06,2.49684e-06 0.0202899,-0.0202437,-0.0218096,0.00124213,-0.0198177 0.000354932,0.000380603,0.000387479,0.000155017,0.0003462
1167 rs10058460,rs1114161,rs57155346,rs6890143,rs75439062 0 720.078 inf 5 0 2.33276e-06 2.17552e-06,2.51169e-06 0.020289,-0.0202406,-0.0218087,0.0012395,-0.0198169 0.000354932,0.000380603,0.000387479,0.000155017,0.0003462
1168 rs10058460,rs1114161,rs12173218,rs57155346,rs75439062 0 719.994 inf 5 0 2.33249e-06 2.18321e-06,2.48839e-06 0.0202878,-0.0202362,0.00123575,-0.0218075,-0.0198156 0.000354932,0.000380603,0.000155017,0.000387479,0.0003462
1169 rs10058460,rs1114161,rs57155346,rs59628276,rs75439062 0 719.99 inf 5 0 2.33248e-06 2.17614e-06,2.49841e-06 0.0202877,-0.0202359,-0.0218074,0.00123554,-0.0198156 0.000354932,0.000380603,0.000387479,0.000155017,0.0003462
1170 rs10058460,rs1114161,rs57155346,rs75439062 0 709.059 inf 4 0 2.28808e-06 2.12723e-06,2.43842e-06 0.0198734,-0.0187763,-0.0213931,-0.0194083 0.000351105,0.00033365,0.000383976,0.000342408
1171 rs1114161,rs12173218,rs16872459,rs57155346,rs74864385 0 701.673 inf 5 0 8.5137e-08 5.65832e-08,1.15476e-07 -0.000115329,-0.000102039,-0.000191778,-0.00161191,3.18566e-05 0.000144638,0.00021676,4.42876e-05,0.000159007,0.000173762
1172 rs1114161,rs148221579,rs16872459,rs57155346,rs74864385 0 687.493 inf 5 0 8.50945e-08 5.76732e-08,1.16159e-07 -0.000121988,-8.66723e-05,-0.000191778,-0.00161191,2.31486e-05 0.000144638,0.00021676,4.42876e-05,0.000159007,0.000173762
1173 rs1114161,rs1477931,rs16872459,rs57155346,rs74864385 0 685.784 inf 5 0 8.50899e-08 5.76897e-08,1.17127e-07 -0.000122796,-8.48092e-05,-0.000191778,-0.00161191,2.20928e-05 0.000144638,0.00021676,4.42876e-05,0.000159007,0.000173762
1174 rs1114161,rs1422700,rs57155346,rs6453120 0 659.202 inf 4 0 2.13016e-06 1.98631e-06,2.27987e-06 -0.0182222,-0.0183462,-0.0198539,0.0182587 0.000335807,0.00033588,0.000370399,0.000334833
1175 rs10058460,rs1114161,rs113494604,rs57155346 0 655.811 inf 4 0 2.11961e-06 1.97562e-06,2.27943e-06 0.0160192,-0.0161974,-0.0160124,-0.0176299 0.000294981,0.000300261,0.00029392,0.000334895
1176 rs10058460,rs1114161,rs113494604,rs16872436,rs57155346 0 653.037 inf 5 0 2.12036e-06 1.96249e-06,2.27779e-06 0.0160192,-0.0162463,-0.0160124,5.40553e-05,-0.0176299 0.000294981,0.00034099,0.00029392,0.000178475,0.000334895
1177 rs10058460,rs1114161,rs113494604,rs57155346,rs60445650 0 653.029 inf 5 0 2.12033e-06 1.9693e-06,2.27137e-06 0.0160192,-0.0162354,-0.0160124,-0.0176299,4.20197e-05 0.000294981,0.00034099,0.00029392,0.000334895,0.000178475
1178 rs10058460,rs1114161,rs113494604,rs4703658,rs57155346 0 653.022 inf 5 0 2.12031e-06 1.96932e-06,2.26246e-06 0.0160192,-0.016222,-0.0160124,2.72239e-05,-0.0176299 0.000294981,0.00034099,0.00029392,0.000178475,0.000334895
1179 rs10058460,rs1114161,rs113494604,rs57155346,rs59628276 0 652.993 inf 5 0 2.12046e-06 1.98868e-06,2.28325e-06 0.0160192,-0.0161331,-0.0160124,-0.0176299,-7.41773e-05 0.000294981,0.000328315,0.00029392,0.000334895,0.000153319
1180 rs10058460,rs1114161,rs113494604,rs12173218,rs57155346 0 652.993 inf 5 0 2.12046e-06 1.98055e-06,2.28607e-06 0.0160192,-0.0161333,-0.0160124,-7.39765e-05,-0.0176299 0.000294981,0.000328315,0.00029392,0.000153319,0.000334895
1181 rs10058460,rs1114161,rs113494604,rs57155346,rs7448834 0 652.99 inf 5 0 2.12041e-06 1.98189e-06,2.2809e-06 0.0160192,-0.0161423,-0.0160124,-0.0176299,-6.29716e-05 0.000294981,0.000330248,0.00029392,0.000334895,0.000157324
1182 rs10058460,rs1114161,rs113494604,rs57155346,rs6890143 0 652.988 inf 5 0 2.12044e-06 1.9776e-06,2.27237e-06 0.0160192,-0.0161365,-0.0160124,-0.0176299,-7.03071e-05 0.000294981,0.000328315,0.00029392,0.000334895,0.000153319
1183 rs10058460,rs1114161,rs113494604,rs57155346,rs6890320 0 652.985 inf 5 0 2.12043e-06 1.97652e-06,2.26443e-06 0.0160192,-0.0161387,-0.0160124,-0.0176299,-6.7735e-05 0.000294981,0.000328315,0.00029392,0.000334895,0.000153319
1184 rs10058460,rs1114161,rs113494604,rs17671496,rs57155346 0 652.985 inf 5 0 2.12043e-06 1.96809e-06,2.26896e-06 0.0160192,-0.0161387,-0.0160124,-6.76912e-05,-0.0176299 0.000294981,0.000328315,0.00029392,0.000153319,0.000334895
1185 rs10058460,rs1114161,rs113494604,rs57155346,rs73763033 0 652.983 inf 5 0 2.12043e-06 1.97658e-06,2.27243e-06 0.0160192,-0.0161395,-0.0160124,-0.0176299,-6.68063e-05 0.000294981,0.000328315,0.00029392,0.000334895,0.000153319
1186 rs10058460,rs1114161,rs113494604,rs57155346,rs77854289 0 652.983 inf 5 0 2.12042e-06 1.96456e-06,2.27761e-06 0.0160192,-0.0161398,-0.0160124,-0.0176299,-6.64998e-05 0.000294981,0.000328315,0.00029392,0.000334895,0.000153319
1187 rs10058460,rs1114161,rs113494604,rs148221579,rs57155346 0 652.983 inf 5 0 2.12042e-06 1.98199e-06,2.26771e-06 0.0160192,-0.0161399,-0.0160124,-6.62883e-05,-0.0176299 0.000294981,0.000328315,0.00029392,0.000153319,0.000334895
1188 rs10058460,rs1114161,rs113494604,rs1477931,rs57155346 0 652.982 inf 5 0 2.12042e-06 1.97747e-06,2.26982e-06 0.0160192,-0.0161407,-0.0160124,-6.53562e-05,-0.0176299 0.000294981,0.000328315,0.00029392,0.000153319,0.000334895
1189 rs10058460,rs1114161,rs113494604,rs17738746,rs57155346 0 652.981 inf 5 0 2.12042e-06 1.96935e-06,2.28344e-06 0.0160192,-0.0161414,-0.0160124,-6.46112e-05,-0.0176299 0.000294981,0.000328315,0.00029392,0.000153319,0.000334895
1190 rs10058460,rs1114161,rs113494604,rs57155346,rs6453116 0 652.979 inf 5 0 2.12041e-06 1.98293e-06,2.27202e-06 0.0160192,-0.0161428,-0.0160124,-0.0176299,-6.29722e-05 0.000294981,0.000328315,0.00029392,0.000334895,0.000153319
1191 rs10058460,rs1114161,rs113494604,rs57155346,rs6893216 0 652.976 inf 5 0 2.1204e-06 1.9757e-06,2.27724e-06 0.0160192,-0.0161451,-0.0160124,-0.0176299,-6.03208e-05 0.000294981,0.000328315,0.00029392,0.000334895,0.000153319
1192 rs10058460,rs1114161,rs16872436,rs2161370,rs57155346 0 579.033 inf 5 0 1.88572e-06 1.74673e-06,2.03738e-06 0.0165227,-0.016912,0.000943599,-0.0163447,-0.0180424 0.000322864,0.000368386,0.000179317,0.000318897,0.000358336
1193 rs10058460,rs1114161,rs2161370,rs57155346,rs60445650 0 578.879 inf 5 0 1.88524e-06 1.75061e-06,2.0219e-06 0.0165206,-0.016899,-0.0163426,-0.0180403,0.00093145 0.000322864,0.000368386,0.000318897,0.000358336,0.000179317
1194 rs10058460,rs1114161,rs2161370,rs4703658,rs57155346 0 578.692 inf 5 0 1.88465e-06 1.75015e-06,2.02021e-06 0.0165181,-0.016883,-0.0163401,0.000916514,-0.0180378 0.000322864,0.000368386,0.000318897,0.000179317,0.000358336
1195 rs10058460,rs1114161,rs2161370,rs57155346 0 575.812 inf 4 0 1.86599e-06 1.72404e-06,2.00918e-06 0.0163599,-0.0159002,-0.0161823,-0.0178796 0.000321377,0.000314222,0.0003174,0.000356996
1196 rs1114161,rs57155346,rs6453120,rs6871689 0 557.434 inf 4 0 1.80723e-06 1.67994e-06,1.94377e-06 -0.0221733,-0.0238489,0.0222795,-0.0223573 0.000442552,0.000471302,0.000443946,0.000445874
1197 rs1114161,rs16872459,rs4704179,rs57155346 0 520.34 inf 4 0 1.69033e-06 1.57099e-06,1.82888e-06 -0.0143446,-0.014357,0.0142576,-0.0157772 0.000298752,0.000296528,0.000295113,0.000333543
1198 rs10058460,rs1114161,rs55751326,rs57155346 0 514.779 inf 4 0 1.67271e-06 1.54064e-06,1.82358e-06 0.0141736,-0.0143412,-0.0141523,-0.0157737 0.000294981,0.000300261,0.00029392,0.000334895
1199 rs10058460,rs1114161,rs56301849,rs57155346 0 512.059 inf 4 0 1.66409e-06 1.53026e-06,1.80352e-06 0.0141356,-0.014303,-0.0141141,-0.0157355 0.000294981,0.000300261,0.00029392,0.000334895
1200 rs1114161,rs113274378,rs4704179,rs57155346 0 511.797 inf 4 0 1.66325e-06 1.52907e-06,1.80072e-06 -0.0142256,-0.0142361,0.0141385,-0.0156581 0.000298752,0.000296528,0.000295113,0.000333543
1201 rs10058460,rs1114161,rs16872436,rs55751326,rs57155346 0 512.005 inf 5 0 1.67346e-06 1.5439e-06,1.80921e-06 0.0141736,-0.0143901,5.406e-05,-0.0141523,-0.0157737 0.000294981,0.00034099,0.000178475,0.00029392,0.000334895
1202 rs10058460,rs1114161,rs55751326,rs57155346,rs60445650 0 511.997 inf 5 0 1.67343e-06 1.55359e-06,1.80605e-06 0.0141736,-0.0143792,-0.0141523,-0.0157737,4.20244e-05 0.000294981,0.00034099,0.00029392,0.000334895,0.000178475
1203 rs10058460,rs1114161,rs4703658,rs55751326,rs57155346 0 511.99 inf 5 0 1.67341e-06 1.54236e-06,1.81423e-06 0.0141736,-0.0143658,2.72286e-05,-0.0141523,-0.0157737 0.000294981,0.00034099,0.000178475,0.00029392,0.000334895
1204 rs10058460,rs1114161,rs55751326,rs57155346,rs59628276 0 511.961 inf 5 0 1.67356e-06 1.54116e-06,1.81456e-06 0.0141736,-0.0142769,-0.0141523,-0.0157737,-7.4174e-05 0.000294981,0.000328315,0.00029392,0.000334895,0.000153319
1205 rs10058460,rs1114161,rs12173218,rs55751326,rs57155346 0 511.961 inf 5 0 1.67355e-06 1.53572e-06,1.81384e-06 0.0141736,-0.0142771,-7.39732e-05,-0.0141523,-0.0157737 0.000294981,0.000328315,0.000153319,0.00029392,0.000334895
1206 rs10058460,rs1114161,rs55751326,rs57155346,rs7448834 0 511.958 inf 5 0 1.6735e-06 1.54269e-06,1.80713e-06 0.0141736,-0.0142861,-0.0141523,-0.0157737,-6.2968e-05 0.000294981,0.000330248,0.00029392,0.000334895,0.000157324
1207 rs10058460,rs1114161,rs55751326,rs57155346,rs6890143 0 511.956 inf 5 0 1.67354e-06 1.533e-06,1.80582e-06 0.0141736,-0.0142803,-0.0141523,-0.0157737,-7.03037e-05 0.000294981,0.000328315,0.00029392,0.000334895,0.000153319
1208 rs10058460,rs1114161,rs55751326,rs57155346,rs6890320 0 511.953 inf 5 0 1.67353e-06 1.54273e-06,1.80163e-06 0.0141736,-0.0142825,-0.0141523,-0.0157737,-6.77316e-05 0.000294981,0.000328315,0.00029392,0.000334895,0.000153319
1209 rs10058460,rs1114161,rs17671496,rs55751326,rs57155346 0 511.953 inf 5 0 1.67353e-06 1.54632e-06,1.80618e-06 0.0141736,-0.0142826,-6.76879e-05,-0.0141523,-0.0157737 0.000294981,0.000328315,0.000153319,0.00029392,0.000334895
1210 rs10058460,rs1114161,rs55751326,rs57155346,rs73763033 0 511.952 inf 5 0 1.67353e-06 1.54965e-06,1.79647e-06 0.0141736,-0.0142833,-0.0141523,-0.0157737,-6.6803e-05 0.000294981,0.000328315,0.00029392,0.000334895,0.000153319
1211 rs10058460,rs1114161,rs55751326,rs57155346,rs77854289 0 511.951 inf 5 0 1.67352e-06 1.54261e-06,1.80927e-06 0.0141736,-0.0142836,-0.0141523,-0.0157737,-6.64964e-05 0.000294981,0.000328315,0.00029392,0.000334895,0.000153319
1212 rs10058460,rs1114161,rs148221579,rs55751326,rs57155346 0 511.951 inf 5 0 1.67352e-06 1.52478e-06,1.81436e-06 0.0141736,-0.0142838,-6.6285e-05,-0.0141523,-0.0157737 0.000294981,0.000328315,0.000153319,0.00029392,0.000334895
1213 rs10058460,rs1114161,rs1477931,rs55751326,rs57155346 0 511.95 inf 5 0 1.67352e-06 1.54655e-06,1.80634e-06 0.0141736,-0.0142846,-6.53528e-05,-0.0141523,-0.0157737 0.000294981,0.000328315,0.000153319,0.00029392,0.000334895
1214 rs10058460,rs1114161,rs17738746,rs55751326,rs57155346 0 511.949 inf 5 0 1.67352e-06 1.54066e-06,1.81432e-06 0.0141736,-0.0142852,-6.46079e-05,-0.0141523,-0.0157737 0.000294981,0.000328315,0.000153319,0.00029392,0.000334895
1215 rs10058460,rs1114161,rs55751326,rs57155346,rs6453116 0 511.947 inf 5 0 1.67351e-06 1.54397e-06,1.80533e-06 0.0141736,-0.0142866,-0.0141523,-0.0157737,-6.29688e-05 0.000294981,0.000328315,0.00029392,0.000334895,0.000153319
1216 rs10058460,rs1114161,rs55751326,rs57155346,rs6893216 0 511.944 inf 5 0 1.6735e-06 1.54384e-06,1.80802e-06 0.0141736,-0.0142889,-0.0141523,-0.0157737,-6.03175e-05 0.000294981,0.000328315,0.00029392,0.000334895,0.000153319
1217 rs10058460,rs1114161,rs16872436,rs56301849,rs57155346 0 509.285 inf 5 0 1.66484e-06 1.53209e-06,1.80399e-06 0.0141356,-0.0143519,5.40601e-05,-0.0141141,-0.0157355 0.000294981,0.00034099,0.000178475,0.00029392,0.000334895
1218 rs10058460,rs1114161,rs56301849,rs57155346,rs60445650 0 509.277 inf 5 0 1.66481e-06 1.53788e-06,1.80661e-06 0.0141356,-0.014341,-0.0141141,-0.0157355,4.20245e-05 0.000294981,0.00034099,0.00029392,0.000334895,0.000178475
1219 rs10058460,rs1114161,rs4703658,rs56301849,rs57155346 0 509.27 inf 5 0 1.66479e-06 1.53643e-06,1.80389e-06 0.0141356,-0.0143276,2.72287e-05,-0.0141141,-0.0157355 0.000294981,0.00034099,0.000178475,0.00029392,0.000334895
1220 rs10058460,rs1114161,rs56301849,rs57155346,rs59628276 0 509.242 inf 5 0 1.66494e-06 1.53001e-06,1.80093e-06 0.0141356,-0.0142387,-0.0141141,-0.0157355,-7.41739e-05 0.000294981,0.000328315,0.00029392,0.000334895,0.000153319
1221 rs10058460,rs1114161,rs12173218,rs56301849,rs57155346 0 509.241 inf 5 0 1.66494e-06 1.53469e-06,1.78951e-06 0.0141356,-0.0142389,-7.39731e-05,-0.0141141,-0.0157355 0.000294981,0.000328315,0.000153319,0.00029392,0.000334895
1222 rs10058460,rs1114161,rs56301849,rs57155346,rs7448834 0 509.239 inf 5 0 1.66489e-06 1.53411e-06,1.79874e-06 0.0141356,-0.0142479,-0.0141141,-0.0157355,-6.2968e-05 0.000294981,0.000330248,0.00029392,0.000334895,0.000157324
1223 rs10058460,rs1114161,rs56301849,rs57155346,rs6890143 0 509.236 inf 5 0 1.66492e-06 1.53312e-06,1.79133e-06 0.0141356,-0.0142421,-0.0141141,-0.0157355,-7.03037e-05 0.000294981,0.000328315,0.00029392,0.000334895,0.000153319
1224 rs10058460,rs1114161,rs56301849,rs57155346,rs6890320 0 509.233 inf 5 0 1.66491e-06 1.52547e-06,1.81191e-06 0.0141356,-0.0142443,-0.0141141,-0.0157355,-6.77316e-05 0.000294981,0.000328315,0.00029392,0.000334895,0.000153319
1225 rs10058460,rs1114161,rs17671496,rs56301849,rs57155346 0 509.233 inf 5 0 1.66491e-06 1.53999e-06,1.78979e-06 0.0141356,-0.0142444,-6.76878e-05,-0.0141141,-0.0157355 0.000294981,0.000328315,0.000153319,0.00029392,0.000334895
1226 rs10058460,rs1114161,rs56301849,rs57155346,rs73763033 0 509.232 inf 5 0 1.66491e-06 1.5391e-06,1.79425e-06 0.0141356,-0.0142451,-0.0141141,-0.0157355,-6.68029e-05 0.000294981,0.000328315,0.00029392,0.000334895,0.000153319
1227 rs10058460,rs1114161,rs56301849,rs57155346,rs77854289 0 509.232 inf 5 0 1.66491e-06 1.5375e-06,1.79798e-06 0.0141356,-0.0142454,-0.0141141,-0.0157355,-6.64964e-05 0.000294981,0.000328315,0.00029392,0.000334895,0.000153319
1228 rs10058460,rs1114161,rs148221579,rs56301849,rs57155346 0 509.231 inf 5 0 1.6649e-06 1.53985e-06,1.80643e-06 0.0141356,-0.0142456,-6.62849e-05,-0.0141141,-0.0157355 0.000294981,0.000328315,0.000153319,0.00029392,0.000334895
1229 rs10058460,rs1114161,rs1477931,rs56301849,rs57155346 0 509.23 inf 5 0 1.6649e-06 1.53796e-06,1.81249e-06 0.0141356,-0.0142464,-6.53528e-05,-0.0141141,-0.0157355 0.000294981,0.000328315,0.000153319,0.00029392,0.000334895
1230 rs10058460,rs1114161,rs17738746,rs56301849,rs57155346 0 509.229 inf 5 0 1.6649e-06 1.53203e-06,1.79699e-06 0.0141356,-0.014247,-6.46078e-05,-0.0141141,-0.0157355 0.000294981,0.000328315,0.000153319,0.00029392,0.000334895
1231 rs10058460,rs1114161,rs56301849,rs57155346,rs6453116 0 509.227 inf 5 0 1.66489e-06 1.52012e-06,1.80105e-06 0.0141356,-0.0142484,-0.0141141,-0.0157355,-6.29688e-05 0.000294981,0.000328315,0.00029392,0.000334895,0.000153319
1232 rs10058460,rs1114161,rs56301849,rs57155346,rs6893216 0 509.224 inf 5 0 1.66488e-06 1.53861e-06,1.79913e-06 0.0141356,-0.0142507,-0.0141141,-0.0157355,-6.03174e-05 0.000294981,0.000328315,0.00029392,0.000334895,0.000153319
1233 rs1114161,rs113274378,rs6453120,rs6898122 0 495.54 inf 4 0 1.6111e-06 1.48957e-06,1.75004e-06 -0.0212846,-0.0215284,0.0213831,-0.0216099 0.000442552,0.000445874,0.000443946,0.000471302
1234 rs10053125,rs1114161,rs57155346,rs6453120 0 459.299 inf 4 0 1.49625e-06 1.37037e-06,1.62537e-06 -0.0202483,-0.020102,-0.00150654,0.0201901 0.000445874,0.000442552,0.000161631,0.000443947
1235 rs1114161,rs113494604,rs57155346,rs6453120 0 457.658 inf 4 0 1.49197e-06 1.36063e-06,1.61837e-06 -0.0111537,-0.0111592,-0.0127073,0.0110994 0.000249564,0.000246108,0.000292559,0.000245928
1236 rs1114161,rs57155346,rs6453120,rs75439062 0 454.653 inf 4 0 1.48227e-06 1.35039e-06,1.61929e-06 -0.0118679,-0.0141962,0.0126499,-0.0124181 0.00026568,0.000321268,0.000280576,0.000274814
1237 rs1114161,rs28464794,rs57155346,rs6453120 0 454.548 inf 4 0 1.48119e-06 1.35948e-06,1.60641e-06 -0.0199962,-0.0201406,-0.0015073,0.0200834 0.000442552,0.000445874,0.000161631,0.000443947
1238 rs10051422,rs1114161,rs16872459,rs57155346 0 451.193 inf 4 0 1.47011e-06 1.34506e-06,1.58707e-06 0.0264236,-0.0265602,-0.0265726,-0.0279928 0.000588756,0.00059059,0.000589469,0.00060893
1239 rs1114161,rs16872459,rs57155346,rs6453123 0 448.608 inf 4 0 1.46191e-06 1.34597e-06,1.59732e-06 -0.0264821,-0.0264946,-0.0279147,0.0263454 0.00059059,0.000589469,0.00060893,0.000588756
1240 rs1114161,rs16872459,rs2335136,rs57155346 0 448.494 inf 4 0 1.46155e-06 1.33219e-06,1.59419e-06 -0.0264787,-0.0264911,0.026342,-0.0279112 0.00059059,0.000589469,0.000588756,0.00060893
1241 rs1114161,rs16872459,rs2216638,rs57155346 0 442.597 inf 4 0 1.44287e-06 1.3172e-06,1.5652e-06 -0.0262997,-0.0263121,0.0261627,-0.0277322 0.00059059,0.000589469,0.000588756,0.00060893
1242 rs1114161,rs1422701,rs16872459,rs57155346 0 442.068 inf 4 0 1.44119e-06 1.32367e-06,1.57487e-06 -0.0262835,0.0261465,-0.026296,-0.0277161 0.00059059,0.000588756,0.000589469,0.00060893
1243 rs1114161,rs1422699,rs16872459,rs57155346 0 440.422 inf 4 0 1.43598e-06 1.31337e-06,1.56277e-06 -0.0262334,0.0260963,-0.0262458,-0.0276659 0.00059059,0.000588756,0.000589469,0.00060893
1244 rs1114161,rs16872459,rs57155346,rs6888707 0 440.347 inf 4 0 1.43574e-06 1.31064e-06,1.55797e-06 -0.0262311,-0.0262435,-0.0276636,0.026094 0.00059059,0.000589469,0.00060893,0.000588756
1245 rs1114161,rs16872459,rs57155346,rs9763362 0 440.344 inf 4 0 1.43573e-06 1.3168e-06,1.55809e-06 -0.026231,-0.0262434,-0.0276635,0.0260939 0.00059059,0.000589469,0.00060893,0.000588756
1246 rs1114161,rs1422698,rs16872459,rs57155346 0 440.179 inf 4 0 1.43521e-06 1.31688e-06,1.55216e-06 -0.0262259,0.0260888,-0.0262384,-0.0276585 0.00059059,0.000588756,0.000589469,0.00060893
1247 rs1114161,rs16872459,rs57155346,rs6877232 0 439.774 inf 4 0 1.43392e-06 1.30924e-06,1.56335e-06 -0.0262135,-0.026226,-0.0276461,0.0260764 0.00059059,0.000589469,0.00060893,0.000588756
1248 rs10036527,rs1114161,rs16872459,rs57155346 0 439.616 inf 4 0 1.43342e-06 1.30735e-06,1.5515e-06 0.0260716,-0.0262087,-0.0262212,-0.0276413 0.000588756,0.00059059,0.000589469,0.00060893
1249 rs1114161,rs16872459,rs57155346,rs9654426 0 439.447 inf 4 0 1.43289e-06 1.3105e-06,1.55311e-06 -0.0262036,-0.026216,-0.0276361,0.0260664 0.00059059,0.000589469,0.00060893,0.000588756
1250 rs1114161,rs16872459,rs57155346,rs6889429 0 438.37 inf 4 0 1.42948e-06 1.3017e-06,1.5618e-06 -0.0261706,-0.0261831,-0.0276032,0.0260334 0.00059059,0.000589469,0.00060893,0.000588756
1251 rs1114161,rs16872459,rs4235683,rs57155346 0 438.37 inf 4 0 1.42947e-06 1.30808e-06,1.54586e-06 -0.0261706,-0.026183,0.0260334,-0.0276032 0.00059059,0.000589469,0.000588756,0.00060893
1252 rs1114161,rs16872459,rs57155346,rs899097 0 438.217 inf 4 0 1.42899e-06 1.31191e-06,1.56319e-06 -0.0261659,-0.0261784,-0.0275985,0.0260287 0.00059059,0.000589469,0.00060893,0.000588756
1253 rs10051572,rs1114161,rs16872459,rs57155346 0 437.975 inf 4 0 1.42822e-06 1.30044e-06,1.55321e-06 0.0260213,-0.0261585,-0.026171,-0.0275911 0.000588756,0.00059059,0.000589469,0.00060893
1254 rs1114161,rs1582504,rs16872459,rs57155346 0 437.858 inf 4 0 1.42785e-06 1.30879e-06,1.5466e-06 -0.026155,0.0260177,-0.0261674,-0.0275875 0.00059059,0.000588756,0.000589469,0.00060893
1255 rs1114161,rs16872459,rs57155346,rs6864485 0 437.785 inf 4 0 1.42762e-06 1.31489e-06,1.54927e-06 -0.0261527,-0.0261651,-0.0275853,0.0260155 0.00059059,0.000589469,0.00060893,0.000588756
1256 rs1114161,rs16872459,rs57155346,rs6889760 0 437.735 inf 4 0 1.42746e-06 1.31321e-06,1.55358e-06 -0.0261512,-0.0261636,-0.0275837,0.0260139 0.00059059,0.000589469,0.00060893,0.000588756
1257 rs1114161,rs16872459,rs57155346,rs6862754 0 437.356 inf 4 0 1.42626e-06 1.29516e-06,1.54334e-06 -0.0261395,-0.026152,-0.0275721,0.0260023 0.00059059,0.000589469,0.00060893,0.000588756
1258 rs1114161,rs16872459,rs4704189,rs57155346 0 437.207 inf 4 0 1.42579e-06 1.30743e-06,1.54586e-06 -0.026135,-0.0261474,0.0259977,-0.0275676 0.00059059,0.000589469,0.000588756,0.00060893
1259 rs10064409,rs1114161,rs16872459,rs57155346 0 437.123 inf 4 0 1.42553e-06 1.31438e-06,1.55181e-06 0.0259952,-0.0261324,-0.0261449,-0.027565 0.000588756,0.00059059,0.000589469,0.00060893
1260 rs1114161,rs16872459,rs57155346,rs6897274 0 437.041 inf 4 0 1.42526e-06 1.30085e-06,1.56008e-06 -0.0261299,-0.0261423,-0.0275625,0.0259926 0.00059059,0.000589469,0.00060893,0.000588756
1261 rs1114161,rs16872459,rs57155346,rs6872475 0 436.886 inf 4 0 1.42477e-06 1.30727e-06,1.55157e-06 -0.0261252,-0.0261376,-0.0275577,0.0259879 0.00059059,0.000589469,0.00060893,0.000588756
1262 rs1114161,rs16872459,rs57155346,rs6862740 0 436.717 inf 4 0 1.42424e-06 1.2978e-06,1.54513e-06 -0.02612,-0.0261324,-0.0275525,0.0259827 0.00059059,0.000589469,0.00060893,0.000588756
1263 rs1114161,rs16872459,rs57155346,rs6893516 0 436.188 inf 4 0 1.42256e-06 1.29648e-06,1.54295e-06 -0.0261037,-0.0261162,-0.0275363,0.0259664 0.00059059,0.000589469,0.00060893,0.000588756
1264 rs10051422,rs1114161,rs113274378,rs57155346 0 435.456 inf 4 0 1.42024e-06 1.30453e-06,1.53466e-06 0.0259474,-0.026084,-0.0260945,-0.0275166 0.000588756,0.00059059,0.000589469,0.00060893
1265 rs1114161,rs1477934,rs16872459,rs57155346 0 434.8 inf 4 0 1.41817e-06 1.30311e-06,1.53928e-06 -0.0260611,0.0259237,-0.0260736,-0.0274937 0.00059059,0.000588756,0.000589469,0.00060893
1266 rs1114161,rs16872459,rs4704177,rs57155346 0 434.662 inf 4 0 1.41773e-06 1.30215e-06,1.54362e-06 -0.0260569,-0.0260693,0.0259195,-0.0274894 0.00059059,0.000589469,0.000588756,0.00060893
1267 rs1114161,rs16872459,rs57155346,rs9293650 0 434.334 inf 4 0 1.41669e-06 1.29698e-06,1.54991e-06 -0.0260468,-0.0260592,-0.0274794,0.0259094 0.00059059,0.000589469,0.00060893,0.000588756
1268 rs1114161,rs16872459,rs1841891,rs57155346 0 433.741 inf 4 0 1.41481e-06 1.29018e-06,1.54986e-06 -0.0260285,-0.026041,0.0258911,-0.0274611 0.00059059,0.000589469,0.000588756,0.00060893
1269 rs1114161,rs113274378,rs57155346,rs6453123 0 432.918 inf 4 0 1.4122e-06 1.29396e-06,1.53235e-06 -0.0260059,-0.0260164,-0.0274385,0.0258692 0.00059059,0.000589469,0.00060893,0.000588756
1270 rs1114161,rs113274378,rs2335136,rs57155346 0 432.806 inf 4 0 1.41185e-06 1.28982e-06,1.53454e-06 -0.0260025,-0.026013,0.0258658,-0.027435 0.00059059,0.000589469,0.000588756,0.00060893
1271 rs1114161,rs113274378,rs6453120,rs7717760 0 431.138 inf 4 0 1.40703e-06 1.28928e-06,1.53464e-06 -0.0198939,-0.0201224,0.0199801,-0.0200277 0.000442552,0.000445874,0.000443946,0.000471302
1272 rs1114161,rs113274378,rs6453120,rs6870950 0 431.083 inf 4 0 1.40686e-06 1.28663e-06,1.53972e-06 -0.0198926,-0.0201211,0.0199789,-0.0200263 0.000442552,0.000445874,0.000443946,0.000471302
1273 rs1114161,rs113274378,rs6453120,rs73116843 0 430.992 inf 4 0 1.40657e-06 1.29182e-06,1.53303e-06 -0.0198906,-0.020119,0.0199768,-0.020024 0.000442552,0.000445874,0.000443946,0.000471302
1274 rs1114161,rs113274378,rs6453120,rs73116846 0 429.961 inf 4 0 1.4033e-06 1.28184e-06,1.51893e-06 -0.0198674,-0.0200956,0.0199534,-0.0199976 0.000442552,0.000445874,0.000443946,0.000471302
1275 rs1114161,rs113274378,rs58004329,rs6453120 0 429.674 inf 4 0 1.4024e-06 1.28706e-06,1.52228e-06 -0.019861,-0.0200891,-0.0199903,0.0199469 0.000442552,0.000445874,0.000471302,0.000443946
1276 rs1114161,rs113274378,rs6453120,rs6895538 0 429.337 inf 4 0 1.40133e-06 1.27158e-06,1.52051e-06 -0.0198534,-0.0200814,0.0199393,-0.0199817 0.000442552,0.000445874,0.000443946,0.000471302
1277 rs1114161,rs113274378,rs6453120,rs73116837 0 429.309 inf 4 0 1.40124e-06 1.27542e-06,1.52749e-06 -0.0198528,-0.0200808,0.0199387,-0.0199809 0.000442552,0.000445874,0.000443946,0.000471302
1278 rs1114161,rs112417215,rs113274378,rs6453120 0 428.488 inf 4 0 1.39864e-06 1.27447e-06,1.52441e-06 -0.0198343,-0.0199599,-0.0200621,0.01992 0.000442552,0.000471302,0.000445874,0.000443946
1279 rs1114161,rs113274378,rs57128332,rs6453120 0 428.244 inf 4 0 1.39786e-06 1.2864e-06,1.52109e-06 -0.0198288,-0.0200566,-0.0199537,0.0199145 0.000442552,0.000445874,0.000471302,0.000443946
1280 rs1114161,rs113274378,rs6453120,rs74439672 0 427.894 inf 4 0 1.39675e-06 1.27356e-06,1.52035e-06 -0.0198209,-0.0200486,0.0199065,-0.0199447 0.000442552,0.000445874,0.000443946,0.000471302
1281 rs1114161,rs113274378,rs6453120,rs73114825 0 427.759 inf 4 0 1.39633e-06 1.28077e-06,1.52983e-06 -0.0198178,-0.0200455,0.0199034,-0.0199412 0.000442552,0.000445874,0.000443946,0.000471302
1282 rs1114161,rs113274378,rs11952940,rs6453120 0 427.171 inf 4 0 1.39446e-06 1.27769e-06,1.52438e-06 -0.0198046,-0.0200321,-0.0199261,0.01989 0.000442552,0.000445874,0.000471302,0.000443946
1283 rs1114161,rs113274378,rs6453120,rs73114824 0 427.047 inf 4 0 1.39407e-06 1.26856e-06,1.52907e-06 -0.0198018,-0.0200293,0.0198872,-0.0199229 0.000442552,0.000445874,0.000443946,0.000471302
1284 rs1114161,rs113274378,rs11959556,rs6453120 0 427.039 inf 4 0 1.39405e-06 1.26733e-06,1.51057e-06 -0.0198016,-0.0200291,-0.0199228,0.0198871 0.000442552,0.000445874,0.000471302,0.000443946
1285 rs1114161,rs113274378,rs2216638,rs57155346 0 427.015 inf 4 0 1.3935e-06 1.29432e-06,1.52671e-06 -0.0258235,-0.025834,0.0256865,-0.027256 0.00059059,0.000589469,0.000588756,0.00060893
1286 rs1114161,rs113274378,rs6453120,rs73114819 0 426.791 inf 4 0 1.39326e-06 1.27674e-06,1.51544e-06 -0.019796,-0.0200234,0.0198814,-0.0199164 0.000442552,0.000445874,0.000443946,0.000471302
1287 rs1114161,rs113274378,rs6453120,rs73114854 0 426.726 inf 4 0 1.39305e-06 1.28053e-06,1.5245e-06 -0.0197945,-0.020022,0.0198799,-0.0199147 0.000442552,0.000445874,0.000443946,0.000471302
1288 rs1114161,rs113274378,rs6453120,rs73114836 0 426.689 inf 4 0 1.39294e-06 1.27139e-06,1.53201e-06 -0.0197937,-0.0200211,0.0198791,-0.0199138 0.000442552,0.000445874,0.000443946,0.000471302
1289 rs1114161,rs113274378,rs57923199,rs6453120 0 426.635 inf 4 0 1.39277e-06 1.27154e-06,1.52012e-06 -0.0197925,-0.0200199,-0.0199124,0.0198779 0.000442552,0.000445874,0.000471302,0.000443946
1290 rs1114161,rs113274378,rs1422701,rs57155346 0 426.496 inf 4 0 1.39185e-06 1.26852e-06,1.51992e-06 -0.0258073,-0.0258178,0.0256703,-0.0272399 0.00059059,0.000589469,0.000588756,0.00060893
1291 rs1114161,rs113274378,rs57350864,rs6453120 0 426.413 inf 4 0 1.39206e-06 1.26854e-06,1.51834e-06 -0.0197875,-0.0200148,-0.0199067,0.0198728 0.000442552,0.000445874,0.000471302,0.000443946
1292 rs1114161,rs113274378,rs6453120,rs6893867 0 426.11 inf 4 0 1.3911e-06 1.27326e-06,1.52507e-06 -0.0197806,-0.0200079,0.0198659,-0.0198989 0.000442552,0.000445874,0.000443946,0.000471302
1293 rs1114161,rs113274378,rs6453120,rs73129052 0 426.106 inf 4 0 1.39109e-06 1.27529e-06,1.52221e-06 -0.0197805,-0.0200078,0.0198658,-0.0198988 0.000442552,0.000445874,0.000443946,0.000471302
1294 rs1114161,rs113274378,rs60342717,rs6453120 0 425.872 inf 4 0 1.39035e-06 1.27039e-06,1.51144e-06 -0.0197752,-0.0200024,-0.0198928,0.0198605 0.000442552,0.000445874,0.000471302,0.000443946
1295 rs1114161,rs113274378,rs58695015,rs6453120 0 425.294 inf 4 0 1.38851e-06 1.25916e-06,1.51573e-06 -0.0197622,-0.0199892,-0.0198779,0.0198473 0.000442552,0.000445874,0.000471302,0.000443946
1296 rs1114161,rs113274378,rs58869372,rs6453120 0 425.294 inf 4 0 1.38851e-06 1.2728e-06,1.51961e-06 -0.0197622,-0.0199892,-0.0198779,0.0198473 0.000442552,0.000445874,0.000471302,0.000443946
1297 rs1114161,rs113274378,rs6453120,rs73131069 0 425.201 inf 4 0 1.38822e-06 1.26856e-06,1.51645e-06 -0.0197601,-0.0199871,0.0198452,-0.0198755 0.000442552,0.000445874,0.000443946,0.000471302
1298 rs1114161,rs113274378,rs1422699,rs57155346 0 424.881 inf 4 0 1.38674e-06 1.26433e-06,1.50863e-06 -0.0257572,-0.0257677,0.0256201,-0.0271897 0.00059059,0.000589469,0.000588756,0.00060893
1299 rs1114161,rs113274378,rs57155346,rs6888707 0 424.807 inf 4 0 1.3865e-06 1.26432e-06,1.50743e-06 -0.0257549,-0.0257654,-0.0271874,0.0256178 0.00059059,0.000589469,0.00060893,0.000588756
1300 rs1114161,rs113274378,rs57155346,rs9763362 0 424.803 inf 4 0 1.38649e-06 1.26447e-06,1.49905e-06 -0.0257548,-0.0257653,-0.0271873,0.0256176 0.00059059,0.000589469,0.00060893,0.000588756
1301 rs1114161,rs113274378,rs1422698,rs57155346 0 424.642 inf 4 0 1.38598e-06 1.27058e-06,1.51466e-06 -0.0257497,-0.0257602,0.0256126,-0.0271823 0.00059059,0.000589469,0.000588756,0.00060893
1302 rs1114161,rs113274378,rs6453120,rs73131026 0 424.586 inf 4 0 1.38627e-06 1.27137e-06,1.50804e-06 -0.0197461,-0.019973,0.0198311,-0.0198597 0.000442552,0.000445874,0.000443946,0.000471302
1303 rs1114161,rs113274378,rs6453120,rs6885333 0 424.389 inf 4 0 1.38565e-06 1.26893e-06,1.49797e-06 -0.0197417,-0.0199685,0.0198266,-0.0198546 0.000442552,0.000445874,0.000443946,0.000471302
1304 rs1114161,rs113274378,rs59971333,rs6453120 0 424.337 inf 4 0 1.38548e-06 1.2666e-06,1.51217e-06 -0.0197405,-0.0199673,-0.0198533,0.0198254 0.000442552,0.000445874,0.000471302,0.000443946
1305 rs1114161,rs113274378,rs57155346,rs6877232 0 424.244 inf 4 0 1.38472e-06 1.26559e-06,1.50786e-06 -0.0257373,-0.0257478,-0.0271699,0.0256002 0.00059059,0.000589469,0.00060893,0.000588756
1306 rs10036527,rs1114161,rs113274378,rs57155346 0 424.089 inf 4 0 1.38423e-06 1.26348e-06,1.5066e-06 0.0255954,-0.0257325,-0.025743,-0.0271651 0.000588756,0.00059059,0.000589469,0.00060893
1307 rs1114161,rs113274378,rs57155346,rs9654426 0 423.923 inf 4 0 1.3837e-06 1.26098e-06,1.50893e-06 -0.0257273,-0.0257379,-0.0271599,0.0255902 0.00059059,0.000589469,0.00060893,0.000588756
1308 rs1114161,rs113274378,rs142624539,rs6453120 0 423.854 inf 4 0 1.38395e-06 1.25013e-06,1.50372e-06 -0.0197296,-0.0199563,-0.0198408,0.0198144 0.000442552,0.000445874,0.000471302,0.000443946
1309 rs1114161,rs113274378,rs61495789,rs6453120 0 423.572 inf 4 0 1.38306e-06 1.26849e-06,1.50159e-06 -0.0197232,-0.0199498,-0.0198335,0.019808 0.000442552,0.000445874,0.000471302,0.000443946
1310 rs1114161,rs113274378,rs6453120,rs73131031 0 423.319 inf 4 0 1.38226e-06 1.25877e-06,1.50407e-06 -0.0197175,-0.019944,0.0198022,-0.019827 0.000442552,0.000445874,0.000443946,0.000471302
1311 rs1114161,rs113274378,rs57155346,rs6889429 0 422.866 inf 4 0 1.38035e-06 1.25921e-06,1.50369e-06 -0.0256944,-0.0257049,-0.027127,0.0255572 0.00059059,0.000589469,0.00060893,0.000588756
1312 rs1114161,rs113274378,rs4235683,rs57155346 0 422.865 inf 4 0 1.38035e-06 1.25834e-06,1.50422e-06 -0.0256944,-0.0257049,0.0255572,-0.027127 0.00059059,0.000589469,0.000588756,0.00060893
1313 rs1114161,rs113274378,rs57155346,rs899097 0 422.716 inf 4 0 1.37988e-06 1.2598e-06,1.49759e-06 -0.0256897,-0.0257002,-0.0271223,0.0255525 0.00059059,0.000589469,0.00060893,0.000588756
1314 rs10051572,rs1114161,rs113274378,rs57155346 0 422.478 inf 4 0 1.37912e-06 1.26461e-06,1.49908e-06 0.0255451,-0.0256823,-0.0256928,-0.0271149 0.000588756,0.00059059,0.000589469,0.00060893
1315 rs1114161,rs113274378,rs1582504,rs57155346 0 422.364 inf 4 0 1.37876e-06 1.2615e-06,1.50414e-06 -0.0256787,-0.0256893,0.0255415,-0.0271113 0.00059059,0.000589469,0.000588756,0.00060893
1316 rs1114161,rs113274378,rs57155346,rs6864485 0 422.291 inf 4 0 1.37853e-06 1.25031e-06,1.5024e-06 -0.0256765,-0.025687,-0.0271091,0.0255393 0.00059059,0.000589469,0.00060893,0.000588756
1317 rs1114161,rs113274378,rs57155346,rs6889760 0 422.242 inf 4 0 1.37838e-06 1.25382e-06,1.50431e-06 -0.025675,-0.0256855,-0.0271075,0.0255377 0.00059059,0.000589469,0.00060893,0.000588756
1318 rs1114161,rs113274378,rs57155346,rs6862754 0 421.87 inf 4 0 1.3772e-06 1.25852e-06,1.49916e-06 -0.0256633,-0.0256738,-0.0270959,0.0255261 0.00059059,0.000589469,0.00060893,0.000588756
1319 rs1114161,rs113274378,rs4704189,rs57155346 0 421.724 inf 4 0 1.37673e-06 1.26422e-06,1.50317e-06 -0.0256588,-0.0256693,0.0255215,-0.0270913 0.00059059,0.000589469,0.000588756,0.00060893
1320 rs10064409,rs1114161,rs113274378,rs57155346 0 421.642 inf 4 0 1.37647e-06 1.25504e-06,1.49998e-06 0.025519,-0.0256562,-0.0256667,-0.0270888 0.000588756,0.00059059,0.000589469,0.00060893
1321 rs1114161,rs113274378,rs57155346,rs6897274 0 421.561 inf 4 0 1.37622e-06 1.25652e-06,1.49987e-06 -0.0256537,-0.0256642,-0.0270863,0.0255164 0.00059059,0.000589469,0.00060893,0.000588756
1322 rs1114161,rs113274378,rs57155346,rs6872475 0 421.409 inf 4 0 1.37574e-06 1.25298e-06,1.50094e-06 -0.0256489,-0.0256595,-0.0270815,0.0255117 0.00059059,0.000589469,0.00060893,0.000588756
1323 rs1114161,rs113274378,rs57155346,rs6862740 0 421.243 inf 4 0 1.37521e-06 1.26184e-06,1.49817e-06 -0.0256438,-0.0256543,-0.0270763,0.0255065 0.00059059,0.000589469,0.00060893,0.000588756
1324 rs1114161,rs113274378,rs57155346,rs6893516 0 420.723 inf 4 0 1.37356e-06 1.26151e-06,1.48575e-06 -0.0256275,-0.025638,-0.0270601,0.0254902 0.00059059,0.000589469,0.00060893,0.000588756
1325 rs1114161,rs113274378,rs1477934,rs57155346 0 419.362 inf 4 0 1.36925e-06 1.24318e-06,1.49623e-06 -0.0255849,-0.0255954,0.0254475,-0.0270175 0.00059059,0.000589469,0.000588756,0.00060893
1326 rs1114161,rs113274378,rs4704177,rs57155346 0 419.226 inf 4 0 1.36882e-06 1.25082e-06,1.48826e-06 -0.0255807,-0.0255912,0.0254433,-0.0270132 0.00059059,0.000589469,0.000588756,0.00060893
1327 rs1114161,rs113274378,rs57155346,rs9293650 0 418.904 inf 4 0 1.3678e-06 1.24997e-06,1.49655e-06 -0.0255706,-0.0255811,-0.0270032,0.0254332 0.00059059,0.000589469,0.00060893,0.000588756
1328 rs1114161,rs113274378,rs1841891,rs57155346 0 418.322 inf 4 0 1.36595e-06 1.24768e-06,1.48353e-06 -0.0255523,-0.0255628,0.0254149,-0.0269849 0.00059059,0.000589469,0.000588756,0.00060893
1329 rs1114161,rs111849774,rs113274378,rs6453120 0 415.666 inf 4 0 1.35801e-06 1.24184e-06,1.48266e-06 -0.019543,-0.0196286,-0.0197677,0.0196262 0.000442552,0.000471302,0.000445874,0.000443946
1330 rs1114161,rs113274378,rs113448121,rs6453120 0 413.588 inf 4 0 1.35142e-06 1.23543e-06,1.46853e-06 -0.0194954,-0.0197195,-0.0195744,0.0195781 0.000442552,0.000445874,0.000471302,0.000443946
1331 rs1114161,rs2161370,rs57155346,rs6453120 0 386.732 inf 4 0 1.26713e-06 1.15546e-06,1.37752e-06 -0.010528,-0.01084,-0.0124458,0.0109025 0.000256105,0.000260679,0.000305817,0.000262804
1332 rs10058460,rs1114161,rs11950291,rs16872459 0 380.519 inf 4 0 1.24676e-06 1.13166e-06,1.35844e-06 0.0173724,-0.0175002,-0.0155454,-0.0175126 0.000410371,0.00041395,0.000396779,0.000412348
1333 rs10058460,rs1114161,rs11950291,rs16872436,rs16872459 0 377.745 inf 5 0 1.24751e-06 1.12923e-06,1.36316e-06 0.0173724,-0.0175491,-0.0155454,5.4052e-05,-0.0175126 0.000410371,0.000444378,0.000396779,0.000178475,0.000412348
1334 rs10058460,rs1114161,rs11950291,rs16872459,rs60445650 0 377.737 inf 5 0 1.24749e-06 1.13547e-06,1.36726e-06 0.0173724,-0.0175382,-0.0155454,-0.0175126,4.20164e-05 0.000410371,0.000444378,0.000396779,0.000412348,0.000178475
1335 rs10058460,rs1114161,rs11950291,rs16872459,rs4703658 0 377.73 inf 5 0 1.24747e-06 1.13538e-06,1.36868e-06 0.0173724,-0.0175248,-0.0155454,-0.0175126,2.72206e-05 0.000410371,0.000444378,0.000396779,0.000412348,0.000178475
1336 rs10058460,rs1114161,rs11950291,rs16872459,rs59628276 0 377.701 inf 5 0 1.24761e-06 1.13918e-06,1.36109e-06 0.0173724,-0.0174359,-0.0155454,-0.0175126,-7.41796e-05 0.000410371,0.000434728,0.000396779,0.000412348,0.000153319
1337 rs10058460,rs1114161,rs11950291,rs12173218,rs16872459 0 377.701 inf 5 0 1.24761e-06 1.14164e-06,1.37477e-06 0.0173724,-0.0174361,-0.0155454,-7.39789e-05,-0.0175126 0.000410371,0.000434728,0.000396779,0.000153319,0.000412348
1338 rs10058460,rs1114161,rs11950291,rs16872459,rs7448834 0 377.698 inf 5 0 1.24756e-06 1.13792e-06,1.36667e-06 0.0173724,-0.0174451,-0.0155454,-0.0175126,-6.29741e-05 0.000410371,0.000436189,0.000396779,0.000412348,0.000157324
1339 rs10058460,rs1114161,rs11950291,rs16872459,rs6890143 0 377.696 inf 5 0 1.2476e-06 1.13148e-06,1.36249e-06 0.0173724,-0.0174393,-0.0155454,-0.0175126,-7.03094e-05 0.000410371,0.000434728,0.000396779,0.000412348,0.000153319
1340 rs10058460,rs1114161,rs11950291,rs16872459,rs6890320 0 377.693 inf 5 0 1.24759e-06 1.12688e-06,1.36367e-06 0.0173724,-0.0174415,-0.0155454,-0.0175126,-6.77373e-05 0.000410371,0.000434728,0.000396779,0.000412348,0.000153319
1341 rs10058460,rs1114161,rs11950291,rs16872459,rs17671496 0 377.693 inf 5 0 1.24759e-06 1.13346e-06,1.35819e-06 0.0173724,-0.0174415,-0.0155454,-0.0175126,-6.76936e-05 0.000410371,0.000434728,0.000396779,0.000412348,0.000153319
1342 rs10058460,rs1114161,rs11950291,rs16872459,rs73763033 0 377.692 inf 5 0 1.24758e-06 1.13349e-06,1.36005e-06 0.0173724,-0.0174423,-0.0155454,-0.0175126,-6.68086e-05 0.000410371,0.000434728,0.000396779,0.000412348,0.000153319
1343 rs10058460,rs1114161,rs11950291,rs16872459,rs77854289 0 377.691 inf 5 0 1.24758e-06 1.13344e-06,1.36811e-06 0.0173724,-0.0174426,-0.0155454,-0.0175126,-6.65021e-05 0.000410371,0.000434728,0.000396779,0.000412348,0.000153319
1344 rs10058460,rs1114161,rs11950291,rs148221579,rs16872459 0 377.691 inf 5 0 1.24758e-06 1.13523e-06,1.35893e-06 0.0173724,-0.0174428,-0.0155454,-6.62907e-05,-0.0175126 0.000410371,0.000434728,0.000396779,0.000153319,0.000412348
1345 rs10058460,rs1114161,rs11950291,rs1477931,rs16872459 0 377.69 inf 5 0 1.24758e-06 1.13332e-06,1.36414e-06 0.0173724,-0.0174436,-0.0155454,-6.53585e-05,-0.0175126 0.000410371,0.000434728,0.000396779,0.000153319,0.000412348
1346 rs10058460,rs1114161,rs11950291,rs16872459,rs17738746 0 377.689 inf 5 0 1.24757e-06 1.12938e-06,1.36548e-06 0.0173724,-0.0174442,-0.0155454,-0.0175126,-6.46136e-05 0.000410371,0.000434728,0.000396779,0.000412348,0.000153319
1347 rs10058460,rs1114161,rs11950291,rs16872459,rs6453116 0 377.687 inf 5 0 1.24757e-06 1.13057e-06,1.35422e-06 0.0173724,-0.0174456,-0.0155454,-0.0175126,-6.29745e-05 0.000410371,0.000434728,0.000396779,0.000412348,0.000153319
1348 rs10058460,rs1114161,rs11950291,rs16872459,rs6893216 0 377.684 inf 5 0 1.24756e-06 1.13148e-06,1.3694e-06 0.0173724,-0.0174479,-0.0155454,-0.0175126,-6.03232e-05 0.000410371,0.000434728,0.000396779,0.000412348,0.000153319
1349 rs10058460,rs1114161,rs113274378,rs11950291 0 370.123 inf 4 0 1.21382e-06 1.11241e-06,1.32945e-06 0.0171409,-0.0172681,-0.0172786,-0.0153383 0.000410371,0.00041395,0.000412348,0.000396779
1350 rs1114161,rs55751326,rs57155346,rs6453120 0 359.408 inf 4 0 1.18063e-06 1.07255e-06,1.296e-06 -0.00987539,-0.0098551,-0.0114151,0.00981732 0.000249564,0.000246108,0.000292559,0.000245928
1351 rs10058460,rs16872459,rs57155346,rs60445650,rs6870235 0 360.037 inf 5 0 1.19281e-06 1.07828e-06,1.2992e-06 0.00991075,-0.0100103,-0.0114305,-0.00591385,-0.00479876 0.000246996,0.000248693,0.000291839,0.000183033,0.000161342
1352 rs1114161,rs56301849,rs57155346,rs6453120 0 357.514 inf 4 0 1.17463e-06 1.06987e-06,1.28836e-06 -0.00984908,-0.00982826,-0.0113885,0.00979093 0.000249564,0.000246108,0.000292559,0.000245928
1353 rs1114161,rs113274378,rs59226666,rs6453120 0 348.357 inf 4 0 1.14473e-06 1.03286e-06,1.26198e-06 -0.0179255,-0.0181324,-0.0177885,0.0179945 0.000442552,0.000445874,0.000471302,0.000443946
1354 rs10058460,rs16872436,rs16872459,rs57155346,rs6870235 0 348.547 inf 5 0 1.18974e-06 1.08024e-06,1.29882e-06 0.00989713,-0.00590119,-0.0099967,-0.0114168,-0.00479629 0.000246996,0.000183033,0.000248693,0.000291839,0.000161342
1355 rs10058460,rs16872459,rs4703658,rs57155346,rs6870235 0 335.858 inf 5 0 1.1966e-06 1.08354e-06,1.30802e-06 0.0099275,-0.0100271,-0.00592941,-0.0114472,-0.00480181 0.000246996,0.000248693,0.000183033,0.000291839,0.000161342
1356 rs10058460,rs16872459,rs4703658,rs57155346,rs7448834 0 326.648 inf 5 0 1.08704e-06 9.82735e-07,1.19827e-06 0.00898709,-0.00908666,-0.0053929,-0.0105068,-0.00428168 0.000235486,0.000237265,0.000180206,0.000282164,0.00015885
1357 rs10058460,rs16872459,rs57155346,rs60445650,rs7448834 0 325.563 inf 5 0 1.0836e-06 9.78153e-07,1.19176e-06 0.00897182,-0.0090714,-0.0104915,-0.00537782,-0.00427984 0.000235486,0.000237265,0.000282164,0.000180206,0.00015885
1358 rs10058460,rs16872459,rs57155346,rs59628276,rs60445650 0 319.186 inf 5 0 1.06343e-06 9.61835e-07,1.1708e-06 0.00878167,-0.00888124,-0.0103014,-0.0040887,-0.00538787 0.000232868,0.000234667,0.000279983,0.000154915,0.000180332
1359 rs10058460,rs12173218,rs16872459,rs57155346,rs60445650 0 319.171 inf 5 0 1.06338e-06 9.57833e-07,1.1684e-06 0.00878146,-0.00408849,-0.00888103,-0.0103012,-0.00538783 0.000232868,0.000154915,0.000234667,0.000279983,0.000180332
1360 rs10058460,rs16872459,rs57155346,rs60445650,rs6890143 0 318.894 inf 5 0 1.06251e-06 9.50375e-07,1.16934e-06 0.00877765,-0.00887722,-0.0102974,-0.00538721,-0.00408475 0.000232868,0.000234667,0.000279983,0.000180332,0.000154915
1361 rs10058460,rs16872459,rs57155346,rs60445650,rs6890320 0 318.7 inf 5 0 1.06189e-06 9.66233e-07,1.16896e-06 0.00877498,-0.00887455,-0.0102947,-0.00538677,-0.00408212 0.000232868,0.000234667,0.000279983,0.000180332,0.000154915
1362 rs10058460,rs16872459,rs17671496,rs57155346,rs60445650 0 318.697 inf 5 0 1.06188e-06 9.61367e-07,1.17085e-06 0.00877493,-0.00887451,-0.00408207,-0.0102946,-0.00538677 0.000232868,0.000234667,0.000154915,0.000279983,0.000180332
1363 rs10058460,rs16872459,rs57155346,rs60445650,rs73763033 0 318.63 inf 5 0 1.06167e-06 9.57752e-07,1.17512e-06 0.00877402,-0.00887359,-0.0102937,-0.00538661,-0.00408117 0.000232868,0.000234667,0.000279983,0.000180332,0.000154915
1364 rs10058460,rs16872459,rs57155346,rs60445650,rs77854289 0 318.607 inf 5 0 1.0616e-06 9.5663e-07,1.16207e-06 0.0087737,-0.00887327,-0.0102934,-0.00538656,-0.00408086 0.000232868,0.000234667,0.000279983,0.000180332,0.000154915
1365 rs10058460,rs148221579,rs16872459,rs57155346,rs60445650 0 318.591 inf 5 0 1.06155e-06 9.5456e-07,1.16988e-06 0.00877348,-0.00408064,-0.00887305,-0.0102932,-0.00538653 0.000232868,0.000154915,0.000234667,0.000279983,0.000180332
1366 rs10058460,rs1477931,rs16872459,rs57155346,rs60445650 0 318.521 inf 5 0 1.06132e-06 9.62013e-07,1.17226e-06 0.00877251,-0.00407969,-0.00887208,-0.0102922,-0.00538637 0.000232868,0.000154915,0.000234667,0.000279983,0.000180332
1367 rs10058460,rs16872459,rs17738746,rs57155346,rs60445650 0 318.465 inf 5 0 1.06114e-06 9.56418e-07,1.16803e-06 0.00877174,-0.00887131,-0.00407893,-0.0102914,-0.00538624 0.000232868,0.000234667,0.000154915,0.000279983,0.000180332
1368 rs10058460,rs16872459,rs57155346,rs60445650,rs6453116 0 318.341 inf 5 0 1.06075e-06 9.54418e-07,1.17788e-06 0.00877003,-0.00886961,-0.0102897,-0.00538596,-0.00407726 0.000232868,0.000234667,0.000279983,0.000180332,0.000154915
1369 rs10058460,rs16872459,rs57155346,rs60445650,rs6893216 0 318.142 inf 5 0 1.06012e-06 9.58604e-07,1.16643e-06 0.00876728,-0.00886685,-0.010287,-0.00538551,-0.00407455 0.000232868,0.000234667,0.000279983,0.000180332,0.000154915
1370 rs10058460,rs16872436,rs16872459,rs57155346,rs7448834 0 317.651 inf 5 0 1.0808e-06 9.76881e-07,1.19448e-06 0.00895941,-0.00536555,-0.00905898,-0.0104791,-0.00427834 0.000235486,0.000180206,0.000237265,0.000282164,0.00015885
1371 rs10058460,rs16872436,rs16872459,rs57155346,rs59628276 0 311.927 inf 5 0 1.06063e-06 9.64484e-07,1.16659e-06 0.00876923,-0.00537558,-0.00886881,-0.0102889,-0.00408719 0.000232868,0.000180332,0.000234667,0.000279983,0.000154915
1372 rs10058460,rs12173218,rs16872436,rs16872459,rs57155346 0 311.913 inf 5 0 1.06059e-06 9.63896e-07,1.1623e-06 0.00876903,-0.00408698,-0.00537555,-0.0088686,-0.0102887 0.000232868,0.000154915,0.000180332,0.000234667,0.000279983
1373 rs10058460,rs16872436,rs16872459,rs57155346,rs6890143 0 311.649 inf 5 0 1.05971e-06 9.60318e-07,1.16572e-06 0.00876522,-0.00537492,-0.00886479,-0.0102849,-0.00408323 0.000232868,0.000180332,0.000234667,0.000279983,0.000154915
1374 rs10058460,rs16872436,rs16872459,rs57155346,rs6890320 0 311.464 inf 5 0 1.05909e-06 9.5492e-07,1.17064e-06 0.00876254,-0.00537449,-0.00886212,-0.0102822,-0.00408061 0.000232868,0.000180332,0.000234667,0.000279983,0.000154915
1375 rs10058460,rs16872436,rs16872459,rs17671496,rs57155346 0 311.461 inf 5 0 1.05908e-06 9.60358e-07,1.16649e-06 0.0087625,-0.00537448,-0.00886207,-0.00408056,-0.0102822 0.000232868,0.000180332,0.000234667,0.000154915,0.000279983
1376 rs10058460,rs16872436,rs16872459,rs57155346,rs73763033 0 311.398 inf 5 0 1.05887e-06 9.58177e-07,1.16777e-06 0.00876158,-0.00537433,-0.00886115,-0.0102813,-0.00407966 0.000232868,0.000180332,0.000234667,0.000279983,0.000154915
1377 rs10058460,rs16872436,rs16872459,rs57155346,rs77854289 0 311.376 inf 5 0 1.0588e-06 9.58055e-07,1.16576e-06 0.00876126,-0.00537428,-0.00886083,-0.010281,-0.00407935 0.000232868,0.000180332,0.000234667,0.000279983,0.000154915
1378 rs10058460,rs148221579,rs16872436,rs16872459,rs57155346 0 311.361 inf 5 0 1.05875e-06 9.56855e-07,1.16316e-06 0.00876104,-0.00407913,-0.00537424,-0.00886061,-0.0102807 0.000232868,0.000154915,0.000180332,0.000234667,0.000279983
1379 rs10058460,rs1477931,rs16872436,rs16872459,rs57155346 0 311.294 inf 5 0 1.05853e-06 9.50308e-07,1.15884e-06 0.00876007,-0.00407818,-0.00537408,-0.00885965,-0.0102798 0.000232868,0.000154915,0.000180332,0.000234667,0.000279983
1380 rs10058460,rs16872436,rs16872459,rs17738746,rs57155346 0 311.24 inf 5 0 1.05835e-06 9.49282e-07,1.1629e-06 0.0087593,-0.00537395,-0.00885887,-0.00407742,-0.010279 0.000232868,0.000180332,0.000234667,0.000154915,0.000279983
1381 rs10058460,rs16872436,rs16872459,rs57155346,rs6453116 0 311.123 inf 5 0 1.05796e-06 9.55067e-07,1.16875e-06 0.0087576,-0.00537367,-0.00885717,-0.0102773,-0.00407575 0.000232868,0.000180332,0.000234667,0.000279983,0.000154915
1382 rs10058460,rs16872436,rs16872459,rs57155346,rs6893216 0 310.933 inf 5 0 1.05732e-06 9.55409e-07,1.17176e-06 0.00875485,-0.00537322,-0.00885442,-0.0102745,-0.00407304 0.000232868,0.000180332,0.000234667,0.000279983,0.000154915
1383 rs10058460,rs16872459,rs4703658,rs57155346,rs59628276 0 299.72 inf 5 0 1.06688e-06 9.6803e-07,1.17678e-06 0.00879696,-0.00889653,-0.00540297,-0.0103167,-0.00409055 0.000232868,0.000234667,0.000180332,0.000279983,0.000154915
1384 rs10058460,rs12173218,rs16872459,rs4703658,rs57155346 0 299.706 inf 5 0 1.06683e-06 9.58868e-07,1.17526e-06 0.00879675,-0.00409035,-0.00889632,-0.00540294,-0.0103165 0.000232868,0.000154915,0.000234667,0.000180332,0.000279983
1385 rs10058460,rs16872459,rs4703658,rs57155346,rs6890143 0 299.449 inf 5 0 1.06595e-06 9.64944e-07,1.17611e-06 0.00879294,-0.00889251,-0.00540232,-0.0103126,-0.0040866 0.000232868,0.000234667,0.000180332,0.000279983,0.000154915
1386 rs10058460,rs16872459,rs4703658,rs57155346,rs6890320 0 299.268 inf 5 0 1.06534e-06 9.60053e-07,1.17862e-06 0.00879027,-0.00888984,-0.00540188,-0.01031,-0.00408398 0.000232868,0.000234667,0.000180332,0.000279983,0.000154915
1387 rs10058460,rs16872459,rs17671496,rs4703658,rs57155346 0 299.265 inf 5 0 1.06533e-06 9.59807e-07,1.17086e-06 0.00879022,-0.00888979,-0.00408393,-0.00540187,-0.0103099 0.000232868,0.000234667,0.000154915,0.000180332,0.000279983
1388 rs10058460,rs16872459,rs4703658,rs57155346,rs73763033 0 299.203 inf 5 0 1.06512e-06 9.61703e-07,1.1707e-06 0.0087893,-0.00888887,-0.00540172,-0.010309,-0.00408303 0.000232868,0.000234667,0.000180332,0.000279983,0.000154915
1389 rs10058460,rs16872459,rs4703658,rs57155346,rs77854289 0 299.181 inf 5 0 1.06504e-06 9.65292e-07,1.17142e-06 0.00878898,-0.00888856,-0.00540167,-0.0103087,-0.00408272 0.000232868,0.000234667,0.000180332,0.000279983,0.000154915
1390 rs10058460,rs148221579,rs16872459,rs4703658,rs57155346 0 299.167 inf 5 0 1.06499e-06 9.63765e-07,1.17704e-06 0.00878877,-0.0040825,-0.00888834,-0.00540163,-0.0103085 0.000232868,0.000154915,0.000234667,0.000180332,0.000279983
1391 rs10058460,rs1477931,rs16872459,rs4703658,rs57155346 0 299.101 inf 5 0 1.06477e-06 9.65012e-07,1.17742e-06 0.0087878,-0.00408155,-0.00888737,-0.00540147,-0.0103075 0.000232868,0.000154915,0.000234667,0.000180332,0.000279983
1392 rs10058460,rs16872459,rs17738746,rs4703658,rs57155346 0 299.049 inf 5 0 1.06459e-06 9.60228e-07,1.18167e-06 0.00878702,-0.00888659,-0.00408079,-0.00540135,-0.0103067 0.000232868,0.000234667,0.000154915,0.000180332,0.000279983
1393 rs10058460,rs16872459,rs4703658,rs57155346,rs6453116 0 298.934 inf 5 0 1.0642e-06 9.58438e-07,1.17398e-06 0.00878532,-0.00888489,-0.00540107,-0.010305,-0.00407911 0.000232868,0.000234667,0.000180332,0.000279983,0.000154915
1394 rs10058460,rs16872459,rs4703658,rs57155346,rs6893216 0 298.749 inf 5 0 1.06357e-06 9.64019e-07,1.18097e-06 0.00878257,-0.00888214,-0.00540062,-0.0103023,-0.00407641 0.000232868,0.000234667,0.000180332,0.000279983,0.000154915
1395 rs1114161,rs1477936,rs16872459,rs57155346 0 284.529 inf 4 0 9.43088e-07 8.44214e-07,1.04949e-06 -0.0105378,0.010426,-0.0105502,-0.0119704 0.000298752,0.000295113,0.000296529,0.000333543
1396 rs1114161,rs113274378,rs1477936,rs57155346 0 278.261 inf 4 0 9.23224e-07 8.34103e-07,1.02414e-06 -0.0104188,-0.0104293,0.0103069,-0.0118513 0.000298752,0.000296529,0.000295113,0.000333543
1397 rs10462514,rs1114161,rs16872459,rs57155346 0 254.042 inf 4 0 8.45885e-07 7.52273e-07,9.45239e-07 0.0147702,-0.0147792,-0.0149527,-0.0163729 0.000443946,0.000442552,0.000445874,0.000471302
1398 rs1114161,rs16872459,rs57155346,rs6453121 0 253.903 inf 4 0 8.45444e-07 7.55024e-07,9.46593e-07 -0.0147749,-0.0149485,-0.0163686,0.0147659 0.000442552,0.000445874,0.000471302,0.000443946
1399 rs1114161,rs1600074,rs16872459,rs57155346 0 253.821 inf 4 0 8.45185e-07 7.515e-07,9.39713e-07 -0.0147725,0.0147634,-0.014946,-0.0163661 0.000442552,0.000443946,0.000445874,0.000471302
1400 rs10462514,rs1114161,rs113274378,rs57155346 0 245.188 inf 4 0 8.17829e-07 7.2556e-07,9.13821e-07 0.0144992,-0.0145105,-0.0146792,-0.0161012 0.000443946,0.000442552,0.000445874,0.000471302
1401 rs1114161,rs113274378,rs57155346,rs6453121 0 245.051 inf 4 0 8.17397e-07 7.21174e-07,9.17221e-07 -0.0145063,-0.0146749,-0.016097,0.0144949 0.000442552,0.000445874,0.000471302,0.000443946
1402 rs1114161,rs113274378,rs1600074,rs57155346 0 244.971 inf 4 0 8.17143e-07 7.23155e-07,9.03569e-07 -0.0145038,-0.0146724,0.0144924,-0.0160945 0.000442552,0.000445874,0.000443946,0.000471302
1403 rs10058460,rs16872436,rs16872459,rs2035191,rs57155346 0 238.318 inf 5 0 7.9441e-07 7.02413e-07,8.89737e-07 0.0065962,-0.0054486,-0.00635616,-0.00143163,-0.0081159 0.000205262,0.000183556,0.000197455,8.14178e-05,0.000257479
1404 rs10058460,rs16872459,rs2035191,rs57155346,rs60445650 0 234.988 inf 5 0 7.97246e-07 7.08443e-07,8.84127e-07 0.00660893,-0.00636857,-0.00143295,-0.00812863,-0.00546133 0.000205262,0.000197455,8.14178e-05,0.000257479,0.000183556
1405 rs1114161,rs1363578,rs16872459,rs57155346 0 226.505 inf 4 0 7.58723e-07 6.74653e-07,8.58838e-07 -0.0131823,0.0130452,-0.0131947,-0.0146149 0.000419254,0.000416667,0.000417673,0.000444716
1406 rs1114161,rs16872459,rs4704184,rs57155346 0 225.382 inf 4 0 7.55163e-07 6.61996e-07,8.43692e-07 -0.013148,-0.0131604,0.0130107,-0.0145805 0.000419254,0.000417673,0.000416667,0.000444716
1407 rs1114161,rs16872459,rs2161371,rs57155346 0 225.056 inf 4 0 7.54132e-07 6.66319e-07,8.41325e-07 -0.013138,-0.0131504,0.0130007,-0.0145705 0.000419254,0.000417673,0.000416667,0.000444716
1408 rs1114161,rs11950665,rs16872459,rs57155346 0 223.898 inf 4 0 7.50463e-07 6.6319e-07,8.39732e-07 -0.0131025,0.0129651,-0.0131149,-0.014535 0.000419254,0.000416667,0.000417673,0.000444716
1409 rs10058460,rs16872459,rs2035191,rs4703658,rs57155346 0 226.074 inf 5 0 8.00742e-07 7.09267e-07,9.00245e-07 0.00662457,-0.00638383,-0.00143457,-0.00547698,-0.00814428 0.000205262,0.000197455,8.14178e-05,0.000183556,0.000257479
1410 rs1114161,rs113274378,rs1363578,rs57155346 0 218.692 inf 4 0 7.33965e-07 6.44275e-07,8.18701e-07 -0.0129442,-0.0129547,0.0128071,-0.0143768 0.000419254,0.000417673,0.000416667,0.000444716
1411 rs1114161,rs113274378,rs4704184,rs57155346 0 217.589 inf 4 0 7.3047e-07 6.5189e-07,8.17263e-07 -0.0129098,-0.0129203,0.0127726,-0.0143424 0.000419254,0.000417673,0.000416667,0.000444716
1412 rs1114161,rs113274378,rs2161371,rs57155346 0 217.269 inf 4 0 7.29457e-07 6.36108e-07,8.22482e-07 -0.0128999,-0.0129104,0.0127626,-0.0143324 0.000419254,0.000417673,0.000416667,0.000444716
1413 rs1114161,rs113274378,rs11950665,rs57155346 0 216.133 inf 4 0 7.25856e-07 6.42832e-07,8.20067e-07 -0.0128643,-0.0128748,0.0127269,-0.0142969 0.000419254,0.000417673,0.000416667,0.000444716
1414 rs10058460,rs1114161,rs57155346,rs7705012 0 213.926 inf 4 0 7.19317e-07 6.36027e-07,8.03941e-07 0.00917348,-0.00931158,-0.00163403,-0.00911009 0.000299344,0.000304568,0.000161632,0.000298267
1415 rs10058460,rs1114161,rs16872436,rs57155346,rs7705012 0 211.151 inf 5 0 7.20069e-07 6.32869e-07,8.13717e-07 0.00917348,-0.00936054,5.40728e-05,-0.00163403,-0.00911009 0.000299344,0.000344789,0.000178475,0.000161632,0.000298267
1416 rs10058460,rs1114161,rs57155346,rs60445650,rs7705012 0 211.144 inf 5 0 7.20044e-07 6.33706e-07,8.07589e-07 0.00917348,-0.00934964,-0.00163403,4.20372e-05,-0.00911009 0.000299344,0.000344789,0.000161632,0.000178475,0.000298267
1417 rs10058460,rs1114161,rs4703658,rs57155346,rs7705012 0 211.137 inf 5 0 7.20022e-07 6.31302e-07,8.0439e-07 0.00917348,-0.00933624,2.72414e-05,-0.00163403,-0.00911009 0.000299344,0.000344789,0.000178475,0.000161632,0.000298267
1418 rs10058460,rs1114161,rs57155346,rs59628276,rs7705012 0 211.108 inf 5 0 7.20167e-07 6.38368e-07,8.1292e-07 0.00917348,-0.00924734,-0.00163403,-7.41649e-05,-0.0091101 0.000299344,0.000332259,0.000161632,0.000153319,0.000298267
1419 rs10058460,rs1114161,rs12173218,rs57155346,rs7705012 0 211.108 inf 5 0 7.20166e-07 6.29682e-07,8.00923e-07 0.00917348,-0.00924751,-7.39642e-05,-0.00163403,-0.0091101 0.000299344,0.000332259,0.000153319,0.000161632,0.000298267
1420 rs10058460,rs1114161,rs57155346,rs7448834,rs7705012 0 211.105 inf 5 0 7.20116e-07 6.34274e-07,8.0451e-07 0.00917348,-0.00925655,-0.00163403,-6.29584e-05,-0.0091101 0.000299344,0.000334169,0.000161632,0.000157324,0.000298267
1421 rs10058460,rs1114161,rs57155346,rs6890143,rs7705012 0 211.103 inf 5 0 7.2015e-07 6.33003e-07,8.102e-07 0.00917348,-0.00925069,-0.00163403,-7.02947e-05,-0.0091101 0.000299344,0.000332259,0.000161632,0.000153319,0.000298267
1422 rs10058460,rs1114161,rs57155346,rs6890320,rs7705012 0 211.099 inf 5 0 7.2014e-07 6.33786e-07,8.13842e-07 0.00917348,-0.00925292,-0.00163403,-6.77226e-05,-0.0091101 0.000299344,0.000332259,0.000161632,0.000153319,0.000298267
1423 rs10058460,rs1114161,rs17671496,rs57155346,rs7705012 0 211.099 inf 5 0 7.2014e-07 6.33914e-07,8.13412e-07 0.00917348,-0.00925296,-6.76789e-05,-0.00163403,-0.0091101 0.000299344,0.000332259,0.000153319,0.000161632,0.000298267
1424 rs10058460,rs1114161,rs57155346,rs73763033,rs7705012 0 211.098 inf 5 0 7.20136e-07 6.29092e-07,8.04737e-07 0.00917348,-0.00925372,-0.00163403,-6.67939e-05,-0.0091101 0.000299344,0.000332259,0.000161632,0.000153319,0.000298267
1425 rs10058460,rs1114161,rs57155346,rs7705012,rs77854289 0 211.098 inf 5 0 7.20135e-07 6.37532e-07,8.03112e-07 0.00917348,-0.00925399,-0.00163403,-0.0091101,-6.64874e-05 0.000299344,0.000332259,0.000161632,0.000298267,0.000153319
1426 rs10058460,rs1114161,rs148221579,rs57155346,rs7705012 0 211.098 inf 5 0 7.20134e-07 6.33307e-07,8.09622e-07 0.00917348,-0.00925417,-6.6276e-05,-0.00163403,-0.0091101 0.000299344,0.000332259,0.000153319,0.000161632,0.000298267
1427 rs10058460,rs1114161,rs1477931,rs57155346,rs7705012 0 211.097 inf 5 0 7.20131e-07 6.33815e-07,7.97793e-07 0.00917348,-0.00925498,-6.53438e-05,-0.00163403,-0.0091101 0.000299344,0.000332259,0.000153319,0.000161632,0.000298267
1428 rs10058460,rs1114161,rs17738746,rs57155346,rs7705012 0 211.096 inf 5 0 7.20128e-07 6.30632e-07,8.08242e-07 0.00917348,-0.00925562,-6.45988e-05,-0.00163403,-0.0091101 0.000299344,0.000332259,0.000153319,0.000161632,0.000298267
1429 rs10058460,rs1114161,rs57155346,rs6453116,rs7705012 0 211.094 inf 5 0 7.20122e-07 6.36084e-07,8.07435e-07 0.00917348,-0.00925704,-0.00163403,-6.29598e-05,-0.0091101 0.000299344,0.000332259,0.000161632,0.000153319,0.000298267
1430 rs10058460,rs1114161,rs57155346,rs6893216,rs7705012 0 211.091 inf 5 0 7.20112e-07 6.38618e-07,8.13027e-07 0.00917348,-0.00925934,-0.00163403,-6.03085e-05,-0.0091101 0.000299344,0.000332259,0.000161632,0.000153319,0.000298267
1431 rs10058460,rs142704706,rs16872436,rs16872459,rs57155346 0 199.84 inf 5 0 6.7836e-07 5.89631e-07,7.68526e-07 0.00542663,0.00115499,-0.0054972,-0.0054421,-0.00689169 0.00018472,9.74284e-05,0.000190889,0.000184495,0.000240151
1432 rs10058460,rs142704706,rs16872459,rs57155346,rs60445650 0 198.189 inf 5 0 6.81223e-07 5.94625e-07,7.69493e-07 0.00543928,0.00115749,-0.00545457,-0.00690423,-0.00551096 0.00018472,9.74284e-05,0.000184495,0.000240151,0.000190889
1433 rs1114161,rs113274378,rs11950291,rs6453120 0 193.744 inf 4 0 6.55377e-07 5.78643e-07,7.42125e-07 -0.00924365,-0.00935468,-0.00827012,0.00921476 0.000303359,0.000304425,0.000309652,0.000301672
1434 rs10058460,rs142704706,rs16872459,rs4703658,rs57155346 0 193.893 inf 5 0 6.84751e-07 6.03884e-07,7.7779e-07 0.00545484,0.00116055,-0.00546991,-0.00552789,-0.00691964 0.00018472,9.74284e-05,0.000184495,0.000190889,0.000240151
1435 rs10058460,rs13177044,rs16872436,rs16872459,rs57155346 0 177.583 inf 5 0 6.06351e-07 5.27974e-07,6.80156e-07 0.00491238,0.000375762,-0.0049492,-0.00494264,-0.00636277 0.000178638,6.27244e-05,0.000183472,0.000178123,0.000234627
1436 rs10058460,rs1477938,rs16872436,rs16872459,rs57155346 0 176.961 inf 5 0 6.04307e-07 5.23149e-07,6.85337e-07 0.00489218,0.000357997,-0.00492988,-0.00492514,-0.00634527 0.000178275,6.23973e-05,0.000183132,0.000177836,0.000234409
1437 rs10058460,rs16872436,rs16872459,rs4704187,rs57155346 0 176.916 inf 5 0 6.0272e-07 5.26083e-07,6.83042e-07 0.00488048,-0.00469442,-0.00471193,-0.000332067,-0.00613206 0.000178191,0.000178475,0.00017391,6.00187e-05,0.000231445
1438 rs10058460,rs16872436,rs16872459,rs4704174,rs57155346 0 176.775 inf 5 0 6.03706e-07 5.30355e-07,6.84027e-07 0.00488844,-0.00492673,-0.00492229,0.000353212,-0.00634242 0.000178275,0.000183132,0.000177836,6.23973e-05,0.000234409
1439 rs10058460,rs13177044,rs16872459,rs57155346,rs60445650 0 175.369 inf 5 0 6.08928e-07 5.34109e-07,6.90718e-07 0.00492408,0.00037677,-0.00495416,-0.00637429,-0.00496192 0.000178638,6.27244e-05,0.000178123,0.000234627,0.000183472
1440 rs10058460,rs1477938,rs16872459,rs57155346,rs60445650 0 174.72 inf 5 0 6.06874e-07 5.27281e-07,6.81989e-07 0.00490384,0.000358965,-0.00493661,-0.00635674,-0.00494255 0.000178275,6.23973e-05,0.000177836,0.000234409,0.000183132
1441 rs10058460,rs16872459,rs4704174,rs57155346,rs60445650 0 174.53 inf 5 0 6.06271e-07 5.32298e-07,6.86861e-07 0.0049001,-0.00493376,0.00035418,-0.00635389,-0.0049394 0.000178275,0.000177836,6.23973e-05,0.000234409,0.000183132
1442 rs10058460,rs16872459,rs4704187,rs57155346,rs60445650 0 174.36 inf 5 0 6.05165e-07 5.27829e-07,6.8722e-07 0.00489138,-0.00472283,-0.000332067,-0.00614296,-0.00470646 0.000178191,0.00017391,6.00187e-05,0.000231445,0.000178475
1443 rs10058460,rs16872459,rs4703658,rs57155346 0 171.733 inf 4 0 5.86426e-07 5.11974e-07,6.6253e-07 0.00463666,-0.00473623,-0.00472125,-0.00615636 0.000171474,0.00017391,0.000178475,0.000231445
1444 rs10058460,rs115574080,rs16872436,rs16872459,rs57155346 0 173.557 inf 5 0 5.93242e-07 5.17119e-07,6.7574e-07 0.00472004,0.000710403,-0.00478831,-0.00481037,-0.00622594 0.000173471,0.000173132,0.000179935,0.000175557,0.000232573
1445 rs10058460,rs16872459,rs57155346,rs60445650 0 170.782 inf 4 0 5.83413e-07 5.04527e-07,6.61021e-07 0.00462326,-0.00472283,-0.00614296,-0.00470646 0.000171474,0.00017391,0.000231445,0.000178475
1446 rs10058460,rs16872436,rs16872459,rs57155346 0 170.011 inf 4 0 5.80969e-07 5.0305e-07,6.67016e-07 0.00461236,-0.00469442,-0.00471193,-0.00613206 0.000171474,0.000178475,0.00017391,0.000231445
1447 rs10058460,rs16872436,rs16872459,rs57155346,rs73763035 0 171.552 inf 5 0 5.82317e-07 5.09238e-07,6.71894e-07 0.00461236,-0.00469442,-0.00465182,-0.00613206,-8.24854e-05 0.000171474,0.000178475,0.000184416,0.000231445,8.4196e-05
1448 rs10058460,rs13177044,rs16872459,rs4703658,rs57155346 0 171.499 inf 5 0 6.12105e-07 5.29957e-07,6.9417e-07 0.00493847,0.000378009,-0.00496831,-0.00497756,-0.00638844 0.000178638,6.27244e-05,0.000178123,0.000183472,0.000234627
1449 rs10058460,rs16872436,rs16872459,rs4301212,rs57155346 0 171.468 inf 5 0 5.82168e-07 5.0936e-07,6.57411e-07 0.00461107,-0.00469328,-0.00465686,-7.2811e-05,-0.00613092 0.000171481,0.00017848,0.000185273,8.44689e-05,0.000231448
1450 rs10058460,rs113274378,rs4703658,rs57155346 0 168.915 inf 4 0 5.77496e-07 5.00275e-07,6.52838e-07 0.00459697,-0.00469461,-0.00468157,-0.00611667 0.000171474,0.00017391,0.000178475,0.000231445
1451 rs10058460,rs115574080,rs16872459,rs57155346,rs60445650 0 171.181 inf 5 0 5.95735e-07 5.19101e-07,6.80021e-07 0.00473116,0.0007119,-0.00482148,-0.00623704,-0.00480054 0.000173471,0.000173132,0.000175557,0.000232573,0.000179935
1452 rs10058460,rs149109924,rs16872436,rs16872459,rs57155346 0 170.927 inf 5 0 5.83084e-07 5.11123e-07,6.64994e-07 0.00461236,-0.000124339,-0.00469442,-0.00468072,-0.00613206 0.000171474,8.63343e-05,0.000178475,0.000175255,0.000231445
1453 rs10058460,rs1477938,rs16872459,rs4703658,rs57155346 0 170.861 inf 5 0 6.10039e-07 5.33454e-07,6.94858e-07 0.00491816,0.000360154,-0.00495072,-0.00495812,-0.00637085 0.000178275,6.23973e-05,0.000177836,0.000183132,0.000234409
1454 rs10058460,rs142139627,rs16872436,rs16872459,rs57155346 0 170.802 inf 5 0 5.82329e-07 5.02506e-07,6.69752e-07 0.00461236,-7.49235e-05,-0.00469442,-0.00468039,-0.00613206 0.000171474,7.58193e-05,0.000178475,0.000176816,0.000231445
1455 rs10058460,rs150819442,rs16872436,rs16872459,rs57155346 0 170.693 inf 5 0 5.831e-07 5.11183e-07,6.67872e-07 0.00461236,-0.000208584,-0.00469442,-0.00469673,-0.00613206 0.000171474,0.000144016,0.000178475,0.000174226,0.000231445
1456 rs10058460,rs16872459,rs4703658,rs4704174,rs57155346 0 170.673 inf 5 0 6.09433e-07 5.3123e-07,6.91868e-07 0.00491442,-0.00494787,-0.00495498,0.000355369,-0.006368 0.000178275,0.000177836,0.000183132,6.23973e-05,0.000234409
1457 rs10058460,rs16872459,rs4703658,rs4704187,rs57155346 0 170.636 inf 5 0 6.08178e-07 5.28612e-07,6.89068e-07 0.00490478,-0.00473623,-0.00472125,-0.000332067,-0.00615636 0.000178191,0.00017391,0.000178475,6.00187e-05,0.000231445
1458 rs10058460,rs16872436,rs16872459,rs57155346,rs61185420 0 170.634 inf 5 0 5.84619e-07 5.06265e-07,6.70198e-07 0.00461236,-0.00469442,-0.00475932,-0.00613206,0.000174695 0.000171474,0.000178475,0.000175403,0.000231445,8.4196e-05
1459 rs10058460,rs16872436,rs16872459,rs57155346,rs6896496 0 170.556 inf 5 0 5.81986e-07 5.10185e-07,6.60423e-07 0.00461236,-0.00460331,-0.00471193,-0.00613206,-0.000106919 0.000171474,0.000221819,0.00017391,0.000231445,0.000154571
1460 rs10058460,rs16872436,rs16872459,rs57155346,rs77486378 0 170.537 inf 5 0 5.81925e-07 5.10028e-07,6.56426e-07 0.00461236,-0.00461224,-0.00471193,-0.00613206,-9.64409e-05 0.000171474,0.000221819,0.00017391,0.000231445,0.000154571
1461 rs10058460,rs16872436,rs16872459,rs57155346,rs79752628 0 170.536 inf 5 0 5.81921e-07 5.03708e-07,6.60647e-07 0.00461236,-0.00461271,-0.00471193,-0.00613206,-9.58861e-05 0.000171474,0.000221819,0.00017391,0.000231445,0.000154571
1462 rs10058460,rs16872436,rs16872459,rs17671266,rs57155346 0 170.526 inf 5 0 5.8189e-07 5.08176e-07,6.66614e-07 0.00461236,-0.00461771,-0.00471193,-9.00242e-05,-0.00613206 0.000171474,0.000221819,0.00017391,0.000154571,0.000231445
1463 rs10058460,rs147363300,rs16872436,rs16872459,rs57155346 0 170.519 inf 5 0 5.81867e-07 5.05467e-07,6.69103e-07 0.00461236,-8.53943e-05,-0.00462165,-0.00471193,-0.00613206 0.000171474,0.000154571,0.000221819,0.00017391,0.000231445
1464 rs10058460,rs16872436,rs16872459,rs57155346,rs78909115 0 170.517 inf 5 0 5.81863e-07 5.056e-07,6.58609e-07 0.00461236,-0.00462232,-0.00471193,-0.00613206,-8.46116e-05 0.000171474,0.000221819,0.00017391,0.000231445,0.000154571
1465 rs10058460,rs16872436,rs16872459,rs4704181,rs57155346 0 170.51 inf 5 0 5.81838e-07 5.01935e-07,6.68648e-07 0.00461236,-0.00462681,-0.00471193,-7.93392e-05,-0.00613206 0.000171474,0.000221819,0.00017391,0.000154571,0.000231445
1466 rs10058460,rs16872436,rs16872459,rs57155346,rs61334297 0 170.508 inf 5 0 5.81833e-07 5.01309e-07,6.62153e-07 0.00461236,-0.00462776,-0.00471193,-0.00613206,-7.82307e-05 0.000171474,0.000221819,0.00017391,0.000231445,0.000154571
1467 rs10058460,rs16872436,rs16872459,rs4703656,rs57155346 0 170.505 inf 5 0 5.81823e-07 5.06734e-07,6.65163e-07 0.00461236,-0.00462975,-0.00471193,-7.58929e-05,-0.00613206 0.000171474,0.000221819,0.00017391,0.000154571,0.000231445
1468 rs10058460,rs16872436,rs16872459,rs57155346,rs74864385 0 170.489 inf 5 0 5.81813e-07 5.05884e-07,6.6222e-07 0.00461236,-0.00463382,-0.00471193,-0.00613206,-7.18509e-05 0.000171474,0.000219254,0.00017391,0.000231445,0.000150988
1469 rs10058460,rs16872436,rs16872459,rs1833722,rs57155346 0 170.473 inf 5 0 5.81723e-07 5.03069e-07,6.60428e-07 0.00461236,-0.00465364,-0.00471193,-4.7854e-05,-0.00613206 0.000171474,0.000221819,0.00017391,0.000154571,0.000231445
1470 rs10058460,rs16872436,rs16872459,rs57155346,rs76969488 0 170.415 inf 5 0 5.82373e-07 5.03847e-07,6.61624e-07 0.00461236,-0.00464082,-0.00471193,-0.00613206,-0.000112087 0.000171474,0.000186043,0.00017391,0.000231445,0.000109827
1471 rs10058460,rs16872436,rs16872459,rs57155346,rs76047885 0 170.397 inf 5 0 5.81715e-07 5.09638e-07,6.61431e-07 0.00461182,-0.00469388,-0.00470165,-0.00613106,-2.18774e-05 0.000171484,0.000178484,0.000177477,0.00023147,7.5328e-05
1472 rs10058460,rs16872436,rs16872459,rs57155346,rs75041892 0 170.345 inf 5 0 5.81943e-07 5.02715e-07,6.59774e-07 0.00461236,-0.00469442,-0.00470006,-0.00613206,-6.10723e-05 0.000171474,0.000178475,0.000174879,0.000231445,9.46058e-05
1473 rs10058460,rs112124352,rs16872436,rs16872459,rs57155346 0 170.337 inf 5 0 5.81929e-07 5.05407e-07,6.6462e-07 0.00461236,-5.95341e-05,-0.00469442,-0.00470036,-0.00613206 0.000171474,9.46058e-05,0.000178475,0.000174879,0.000231445
1474 rs10058460,rs113748405,rs16872436,rs16872459,rs57155346 0 170.312 inf 5 0 5.81882e-07 5.06816e-07,6.65032e-07 0.00461236,-5.41603e-05,-0.00469442,-0.00470141,-0.00613206 0.000171474,9.46058e-05,0.000178475,0.000174879,0.000231445
1475 rs10058460,rs113274378,rs57155346,rs60445650 0 167.972 inf 4 0 5.74508e-07 4.98971e-07,6.55431e-07 0.00458357,-0.00468121,-0.00610327,-0.00466677 0.000171474,0.00017391,0.000231445,0.000178475
1476 rs10058460,rs141439237,rs16872436,rs16872459,rs57155346 0 170.275 inf 5 0 5.82775e-07 5.06606e-07,6.64774e-07 0.00461236,0.000142105,-0.00469442,-0.00473034,-0.00613206 0.000171474,0.000111473,0.000178475,0.000174509,0.000231445
1477 rs10058460,rs16872436,rs16872459,rs57155346,rs7730287 0 170.145 inf 5 0 5.82222e-07 5.07435e-07,6.6135e-07 0.00461236,-0.00469442,-0.00473263,-0.00613206,7.62949e-05 0.000171474,0.000178475,0.000175403,0.000231445,8.4196e-05
1478 rs10058460,rs115611546,rs16872436,rs16872459,rs57155346 0 170.117 inf 5 0 5.81657e-07 5.06061e-07,6.62831e-07 0.00461236,4.01866e-06,-0.00469544,-0.00471193,-0.00613206 0.000171474,0.000126333,0.000181296,0.00017391,0.000231445
1479 rs10058460,rs11739870,rs16872436,rs16872459,rs57155346 0 170.114 inf 5 0 5.81819e-07 5.09793e-07,6.59129e-07 0.00461457,6.20118e-05,-0.00469442,-0.00471193,-0.00613206 0.000171535,0.000127725,0.000178475,0.00017391,0.000231445
1480 rs10058460,rs113214177,rs16872436,rs16872459,rs57155346 0 170.099 inf 5 0 5.81767e-07 5.0661e-07,6.5733e-07 0.00461461,4.206e-05,-0.00469442,-0.00471193,-0.00613206 0.000171566,0.000105263,0.000178475,0.00017391,0.000231445
1481 rs10058460,rs113274378,rs16872436,rs57155346 0 167.207 inf 4 0 5.72085e-07 4.99367e-07,6.4739e-07 0.00457267,-0.00467031,-0.00465473,-0.00609237 0.000171474,0.00017391,0.000178475,0.000231445
1482 rs1114161,rs16872459,rs57155346,rs6453118 0 166.382 inf 4 0 5.68446e-07 4.93716e-07,6.50772e-07 -0.00945094,-0.00956609,-0.0109862,0.00939542 0.000354187,0.000356156,0.000387516,0.000354188
1483 rs10058460,rs16872459,rs57155346,rs60445650,rs61185420 0 168.492 inf 5 0 5.87063e-07 5.07854e-07,6.64545e-07 0.00462326,-0.00477022,-0.00614296,-0.00470646,0.000174695 0.000171474,0.000175403,0.000231445,0.000178475,8.4196e-05
1484 rs1114161,rs16872459,rs57155346,rs74719230 0 166.034 inf 4 0 5.67343e-07 4.92701e-07,6.47807e-07 -0.00944038,-0.00955541,-0.0109755,0.00938472 0.000354187,0.000356156,0.000387516,0.000354188
1485 rs10058460,rs149109924,rs16872459,rs57155346,rs60445650 0 168.003 inf 5 0 5.85528e-07 5.06331e-07,6.71857e-07 0.00462326,-0.000124339,-0.00469162,-0.00614296,-0.00470646 0.000171474,8.63343e-05,0.000175255,0.000231445,0.000178475
1486 rs10058460,rs16872459,rs57155346,rs60445650,rs6896496 0 167.986 inf 5 0 5.84384e-07 5.051e-07,6.656e-07 0.00462326,-0.00472283,-0.00614296,-0.0046219,-9.92262e-05 0.000171474,0.00017391,0.000231445,0.000221819,0.000154571
1487 rs10058460,rs150819442,rs16872459,rs57155346,rs60445650 0 167.972 inf 5 0 5.85544e-07 5.13121e-07,6.72099e-07 0.00462326,-0.000208584,-0.00470763,-0.00614296,-0.00470646 0.000171474,0.000144016,0.000174226,0.000231445,0.000178475
1488 rs10058460,rs16872459,rs57155346,rs60445650,rs77486378 0 167.968 inf 5 0 5.84328e-07 5.04892e-07,6.65134e-07 0.00462326,-0.00472283,-0.00614296,-0.00463083,-8.87479e-05 0.000171474,0.00017391,0.000231445,0.000221819,0.000154571
1489 rs10058460,rs16872459,rs57155346,rs60445650,rs79752628 0 167.967 inf 5 0 5.84325e-07 5.09328e-07,6.67108e-07 0.00462326,-0.00472283,-0.00614296,-0.0046313,-8.81932e-05 0.000171474,0.00017391,0.000231445,0.000221819,0.000154571
1490 rs10058460,rs16872459,rs17671266,rs57155346,rs60445650 0 167.958 inf 5 0 5.84296e-07 5.08748e-07,6.54604e-07 0.00462326,-0.00472283,-8.23313e-05,-0.00614296,-0.0046363 0.000171474,0.00017391,0.000154571,0.000231445,0.000221819
1491 rs10058460,rs16872459,rs57155346,rs60445650,rs73763035 0 167.952 inf 5 0 5.84761e-07 5.08452e-07,6.73552e-07 0.00462326,-0.00466272,-0.00614296,-0.00470646,-8.24854e-05 0.000171474,0.000184416,0.000231445,0.000178475,8.4196e-05
1492 rs10058460,rs147363300,rs16872459,rs57155346,rs60445650 0 167.951 inf 5 0 5.84275e-07 5.06709e-07,6.64909e-07 0.00462326,-7.77014e-05,-0.00472283,-0.00614296,-0.00464024 0.000171474,0.000154571,0.00017391,0.000231445,0.000221819
1493 rs10058460,rs16872459,rs57155346,rs60445650,rs78909115 0 167.95 inf 5 0 5.84271e-07 5.11242e-07,6.69987e-07 0.00462326,-0.00472283,-0.00614296,-0.00464091,-7.69187e-05 0.000171474,0.00017391,0.000231445,0.000221819,0.000154571
1494 rs10058460,rs16872459,rs4704181,rs57155346,rs60445650 0 167.943 inf 5 0 5.84249e-07 5.0413e-07,6.61981e-07 0.00462326,-0.00472283,-7.16463e-05,-0.00614296,-0.0046454 0.000171474,0.00017391,0.000154571,0.000231445,0.000221819
1495 rs10058460,rs16872459,rs57155346,rs60445650,rs61334297 0 167.942 inf 5 0 5.84244e-07 5.07196e-07,6.66098e-07 0.00462326,-0.00472283,-0.00614296,-0.00464635,-7.05378e-05 0.000171474,0.00017391,0.000231445,0.000221819,0.000154571
1496 rs10058460,rs16872459,rs4703656,rs57155346,rs60445650 0 167.939 inf 5 0 5.84235e-07 5.05914e-07,6.64056e-07 0.00462326,-0.00472283,-6.82e-05,-0.00614296,-0.00464834 0.000171474,0.00017391,0.000154571,0.000231445,0.000221819
1497 rs10058460,rs16872459,rs57155346,rs60445650,rs74864385 0 167.924 inf 5 0 5.84227e-07 5.09776e-07,6.62459e-07 0.00462326,-0.00472283,-0.00614296,-0.00465198,-6.45853e-05 0.000171474,0.00017391,0.000231445,0.000219254,0.000150988
1498 rs10058460,rs16872459,rs1833722,rs57155346,rs60445650 0 167.911 inf 5 0 5.84147e-07 5.03589e-07,6.67509e-07 0.00462326,-0.00472283,-4.0161e-05,-0.00614296,-0.00467223 0.000171474,0.00017391,0.000154571,0.000231445,0.000221819
1499 rs10058460,rs16872459,rs4301212,rs57155346,rs60445650 0 167.91 inf 5 0 5.84612e-07 5.06538e-07,6.68564e-07 0.00462197,-0.00466779,-7.27686e-05,-0.00614182,-0.00470532 0.000171481,0.000185273,8.44689e-05,0.000231448,0.00017848
1500 rs10058460,rs141439237,rs16872459,rs57155346,rs60445650 0 167.88 inf 5 0 5.85219e-07 5.09513e-07,6.68086e-07 0.00462326,0.000142105,-0.00474124,-0.00614296,-0.00470646 0.000171474,0.000111473,0.000174509,0.000231445,0.000178475
1501 rs10058460,rs16872459,rs57155346,rs60445650,rs76969488 0 167.85 inf 5 0 5.8479e-07 5.06982e-07,6.66796e-07 0.00462326,-0.00472283,-0.00614296,-0.00465389,-0.000109908 0.000171474,0.00017391,0.000231445,0.000186043,0.000109827
1502 rs10058460,rs142139627,rs16872459,rs57155346,rs60445650 0 167.811 inf 5 0 5.84773e-07 5.0724e-07,6.57043e-07 0.00462326,-7.49235e-05,-0.00469128,-0.00614296,-0.00470646 0.000171474,7.58193e-05,0.000176816,0.000231445,0.000178475
1503 rs1114161,rs13360638,rs16872459,rs57155346 0 165.428 inf 4 0 5.65423e-07 4.94357e-07,6.44297e-07 -0.00942196,0.00936605,-0.00953678,-0.0109569 0.000354187,0.000354188,0.000356156,0.000387516
1504 rs10058460,rs16872459,rs57155346,rs60445650,rs7730287 0 167.736 inf 5 0 5.84666e-07 5.04816e-07,6.56725e-07 0.00462326,-0.00474353,-0.00614296,-0.00470646,7.62949e-05 0.000171474,0.000175403,0.000231445,0.000178475,8.4196e-05
1505 rs10058460,rs16872459,rs57155346,rs60445650,rs75041892 0 167.63 inf 5 0 5.84388e-07 5.12465e-07,6.61192e-07 0.00462326,-0.00471096,-0.00614296,-0.00470646,-6.10723e-05 0.000171474,0.000174879,0.000231445,0.000178475,9.46058e-05
1506 rs10058460,rs112124352,rs16872459,rs57155346,rs60445650 0 167.626 inf 5 0 5.84373e-07 5.09774e-07,6.72084e-07 0.00462326,-5.95341e-05,-0.00471126,-0.00614296,-0.00470646 0.000171474,9.46058e-05,0.000174879,0.000231445,0.000178475
1507 rs10058460,rs16872459,rs57155346,rs60445650,rs76047885 0 167.625 inf 5 0 5.84159e-07 5.09143e-07,6.66766e-07 0.00462272,-0.00471257,-0.00614196,-0.00470592,-2.18245e-05 0.000171484,0.000177477,0.00023147,0.000178484,7.5328e-05
1508 rs10058460,rs113748405,rs16872459,rs57155346,rs60445650 0 167.611 inf 5 0 5.84326e-07 5.09691e-07,6.64812e-07 0.00462326,-5.41603e-05,-0.00471231,-0.00614296,-0.00470646 0.000171474,9.46058e-05,0.000174879,0.000231445,0.000178475
1509 rs10058460,rs115611546,rs16872459,rs57155346,rs60445650 0 167.561 inf 5 0 5.84102e-07 5.08292e-07,6.6254e-07 0.00462326,5.53937e-06,-0.00472283,-0.00614296,-0.00470786 0.000171474,0.000126333,0.00017391,0.000231445,0.000181296
1510 rs10058460,rs11739870,rs16872459,rs57155346,rs60445650 0 167.558 inf 5 0 5.84263e-07 5.09316e-07,6.70787e-07 0.00462547,6.20118e-05,-0.00472283,-0.00614296,-0.00470646 0.000171535,0.000127725,0.00017391,0.000231445,0.000178475
1511 rs10058460,rs113214177,rs16872459,rs57155346,rs60445650 0 167.543 inf 5 0 5.84211e-07 5.09476e-07,6.61469e-07 0.0046255,4.206e-05,-0.00472283,-0.00614296,-0.00470646 0.000171566,0.000105263,0.00017391,0.000231445,0.000178475
1512 rs10058460,rs115574080,rs16872459,rs4703658,rs57155346 0 167.376 inf 5 0 5.98809e-07 5.19596e-07,6.7876e-07 0.00474484,0.00071374,-0.00483513,-0.00481558,-0.00625068 0.000173471,0.000173132,0.000175557,0.000179935,0.000232573
1513 rs1114161,rs16872459,rs57155346,rs6453119 0 164.474 inf 4 0 5.624e-07 4.83154e-07,6.44215e-07 -0.00939287,-0.00950737,-0.0109275,0.00933658 0.000354187,0.000356156,0.000387516,0.000354188
1514 rs10058460,rs16872459,rs4703658,rs57155346,rs61185420 0 164.768 inf 5 0 5.90077e-07 5.13668e-07,6.71688e-07 0.00463666,-0.00478361,-0.00472125,-0.00615636,0.000174695 0.000171474,0.000175403,0.000178475,0.000231445,8.4196e-05
1515 rs10058460,rs149109924,rs16872459,rs4703658,rs57155346 0 164.279 inf 5 0 5.88542e-07 5.09496e-07,6.7037e-07 0.00463666,-0.000124339,-0.00470502,-0.00472125,-0.00615636 0.000171474,8.63343e-05,0.000175255,0.000178475,0.000231445
1516 rs10058460,rs150819442,rs16872459,rs4703658,rs57155346 0 164.248 inf 5 0 5.88558e-07 5.17556e-07,6.72782e-07 0.00463666,-0.000208584,-0.00472103,-0.00472125,-0.00615636 0.000171474,0.000144016,0.000174226,0.000178475,0.000231445
1517 rs10058460,rs16872459,rs4703658,rs57155346,rs73763035 0 164.229 inf 5 0 5.87775e-07 5.11653e-07,6.66808e-07 0.00463666,-0.00467612,-0.00472125,-0.00615636,-8.24854e-05 0.000171474,0.000184416,0.000178475,0.000231445,8.4196e-05
1518 rs10058460,rs16872459,rs1833722,rs4703658,rs57155346 0 164.207 inf 5 0 5.87141e-07 5.12103e-07,6.68852e-07 0.00463666,-0.00473623,-3.07038e-05,-0.00469509,-0.00615636 0.000171474,0.00017391,0.000154571,0.000221819,0.000231445
1519 rs10058460,rs16872459,rs4301212,rs4703658,rs57155346 0 164.188 inf 5 0 5.87624e-07 5.08428e-07,6.71459e-07 0.00463537,-0.00468123,-7.27166e-05,-0.00472011,-0.00615522 0.000171481,0.000185273,8.44689e-05,0.00017848,0.000231448
1520 rs10058460,rs16872459,rs4703656,rs4703658,rs57155346 0 164.183 inf 5 0 5.87214e-07 5.12307e-07,6.6934e-07 0.00463666,-0.00473623,-5.87427e-05,-0.0046712,-0.00615636 0.000171474,0.00017391,0.000154571,0.000221819,0.000231445
1521 rs10058460,rs16872459,rs4703658,rs57155346,rs61334297 0 164.181 inf 5 0 5.87222e-07 5.14328e-07,6.67262e-07 0.00463666,-0.00473623,-0.0046692,-0.00615636,-6.10805e-05 0.000171474,0.00017391,0.000221819,0.000231445,0.000154571
1522 rs10058460,rs16872459,rs4703658,rs4704181,rs57155346 0 164.181 inf 5 0 5.87226e-07 5.04507e-07,6.64065e-07 0.00463666,-0.00473623,-0.00466826,-6.2189e-05,-0.00615636 0.000171474,0.00017391,0.000221819,0.000154571,0.000231445
1523 rs10058460,rs16872459,rs4703658,rs57155346,rs78909115 0 164.178 inf 5 0 5.87245e-07 5.11434e-07,6.68724e-07 0.00463666,-0.00473623,-0.00466377,-0.00615636,-6.74614e-05 0.000171474,0.00017391,0.000221819,0.000231445,0.000154571
1524 rs10058460,rs147363300,rs16872459,rs4703658,rs57155346 0 164.178 inf 5 0 5.87248e-07 5.13961e-07,6.75229e-07 0.00463666,-6.82441e-05,-0.00473623,-0.0046631,-0.00615636 0.000171474,0.000154571,0.00017391,0.000221819,0.000231445
1525 rs10058460,rs16872459,rs17671266,rs4703658,rs57155346 0 164.176 inf 5 0 5.87267e-07 5.13247e-07,6.73868e-07 0.00463666,-0.00473623,-7.2874e-05,-0.00465915,-0.00615636 0.000171474,0.00017391,0.000154571,0.000221819,0.000231445
1526 rs10058460,rs16872459,rs4703658,rs57155346,rs79752628 0 164.174 inf 5 0 5.87293e-07 5.14724e-07,6.6663e-07 0.00463666,-0.00473623,-0.00465416,-0.00615636,-7.87359e-05 0.000171474,0.00017391,0.000221819,0.000231445,0.000154571
1527 rs10058460,rs16872459,rs4703658,rs57155346,rs77486378 0 164.174 inf 5 0 5.87295e-07 5.11086e-07,6.7002e-07 0.00463666,-0.00473623,-0.00465369,-0.00615636,-7.92907e-05 0.000171474,0.00017391,0.000221819,0.000231445,0.000154571
1528 rs10058460,rs16872459,rs4703658,rs57155346,rs6896496 0 164.173 inf 5 0 5.87346e-07 5.13758e-07,6.72305e-07 0.00463666,-0.00473623,-0.00464476,-0.00615636,-8.97689e-05 0.000171474,0.00017391,0.000221819,0.000231445,0.000154571
1529 rs10058460,rs16872459,rs4703658,rs57155346,rs74864385 0 164.17 inf 5 0 5.87208e-07 5.0789e-07,6.71631e-07 0.00463666,-0.00473623,-0.00467431,-0.00615636,-5.56535e-05 0.000171474,0.00017391,0.000219254,0.000231445,0.000150988
1530 rs10058460,rs141439237,rs16872459,rs4703658,rs57155346 0 164.156 inf 5 0 5.88232e-07 5.12058e-07,6.61763e-07 0.00463666,0.000142105,-0.00475464,-0.00472125,-0.00615636 0.000171474,0.000111473,0.000174509,0.000178475,0.000231445
1531 rs10058460,rs142139627,rs16872459,rs4703658,rs57155346 0 164.087 inf 5 0 5.87786e-07 5.07993e-07,6.70645e-07 0.00463666,-7.49235e-05,-0.00470468,-0.00472125,-0.00615636 0.000171474,7.58193e-05,0.000176816,0.000178475,0.000231445
1532 rs10058460,rs16872459,rs4703658,rs57155346,rs76969488 0 164.027 inf 5 0 5.8777e-07 5.13489e-07,6.65982e-07 0.00463666,-0.00473623,-0.00466997,-0.00615636,-0.000107228 0.000171474,0.00017391,0.000186043,0.000231445,0.000109827
1533 rs10058460,rs16872459,rs4703658,rs57155346,rs7730287 0 164.012 inf 5 0 5.87679e-07 5.06917e-07,6.75401e-07 0.00463666,-0.00475692,-0.00472125,-0.00615636,7.62949e-05 0.000171474,0.000175403,0.000178475,0.000231445,8.4196e-05
1534 rs10058460,rs16872459,rs4703658,rs57155346,rs75041892 0 163.907 inf 5 0 5.87401e-07 5.09675e-07,6.67826e-07 0.00463666,-0.00472436,-0.00472125,-0.00615636,-6.10723e-05 0.000171474,0.000174879,0.000178475,0.000231445,9.46058e-05
1535 rs10058460,rs16872459,rs4703658,rs57155346,rs76047885 0 163.903 inf 5 0 5.87172e-07 5.08648e-07,6.70617e-07 0.00463612,-0.004726,-0.00472072,-0.00615536,-2.17595e-05 0.000171484,0.000177477,0.000178484,0.00023147,7.5328e-05
1536 rs10058460,rs112124352,rs16872459,rs4703658,rs57155346 0 163.902 inf 5 0 5.87387e-07 5.10995e-07,6.62563e-07 0.00463666,-5.95341e-05,-0.00472466,-0.00472125,-0.00615636 0.000171474,9.46058e-05,0.000174879,0.000178475,0.000231445
1537 rs10058460,rs113748405,rs16872459,rs4703658,rs57155346 0 163.887 inf 5 0 5.8734e-07 5.11041e-07,6.69226e-07 0.00463666,-5.41603e-05,-0.0047257,-0.00472125,-0.00615636 0.000171474,9.46058e-05,0.000174879,0.000178475,0.000231445
1538 rs10058460,rs115611546,rs16872459,rs4703658,rs57155346 0 163.845 inf 5 0 5.87117e-07 5.12735e-07,6.64467e-07 0.00463666,7.40884e-06,-0.00473623,-0.00472312,-0.00615636 0.000171474,0.000126333,0.00017391,0.000181296,0.000231445
1539 rs10058460,rs11739870,rs16872459,rs4703658,rs57155346 0 163.834 inf 5 0 5.87276e-07 5.10588e-07,6.65663e-07 0.00463886,6.20118e-05,-0.00473623,-0.00472125,-0.00615636 0.000171535,0.000127725,0.00017391,0.000178475,0.000231445
1540 rs10058460,rs113214177,rs16872459,rs4703658,rs57155346 0 163.819 inf 5 0 5.87224e-07 5.11074e-07,6.65124e-07 0.0046389,4.206e-05,-0.00473623,-0.00472125,-0.00615636 0.000171566,0.000105263,0.00017391,0.000178475,0.000231445
1541 rs1114161,rs113274378,rs57155346,rs6453118 0 160.717 inf 4 0 5.50496e-07 4.80828e-07,6.29163e-07 -0.00928021,-0.00939154,-0.0108136,0.00922319 0.000354187,0.000356156,0.000387516,0.000354188
1542 rs1114161,rs113274378,rs57155346,rs74719230 0 160.376 inf 4 0 5.49414e-07 4.72852e-07,6.21491e-07 -0.00926965,-0.00938086,-0.0108029,0.00921249 0.000354187,0.000356156,0.000387516,0.000354188
1543 rs1114161,rs113274378,rs13360638,rs57155346 0 159.781 inf 4 0 5.47529e-07 4.77751e-07,6.2308e-07 -0.00925122,-0.00936223,0.00919382,-0.0107843 0.000354187,0.000356156,0.000354188,0.000387516
1544 rs1114161,rs113274378,rs57155346,rs6453119 0 158.844 inf 4 0 5.44561e-07 4.73334e-07,6.22431e-07 -0.00922214,-0.00933283,-0.0107549,0.00916434 0.000354187,0.000356156,0.000387516,0.000354188
1545 rs1114161,rs16872459,rs1833793,rs57155346 0 153.286 inf 4 0 5.27004e-07 4.54575e-07,6.01392e-07 -0.00877426,-0.00878667,0.00863682,-0.0102068 0.000343648,0.000341717,0.000340488,0.000374289
1546 rs1114161,rs57155346,rs6453120,rs7705012 0 148.918 inf 4 0 5.13582e-07 4.38847e-07,5.84976e-07 -0.00635317,-0.00159399,0.0062854,-0.00626031 0.000251989,0.000161615,0.000248426,0.000248608
1547 rs1114161,rs113274378,rs1833793,rs57155346 0 148.083 inf 4 0 5.10517e-07 4.38441e-07,5.86116e-07 -0.00861551,-0.00862599,0.00847807,-0.0100481 0.000343648,0.000341717,0.000340488,0.000374289
1548 rs113274378,rs4703658,rs57155346,rs6453120 0 147.495 inf 4 0 5.09718e-07 4.37e-07,5.79603e-07 -0.00408808,-0.0040265,-0.00551014,0.00398125 0.000162823,0.00016587,0.000223234,0.000159866
1549 rs113274378,rs57155346,rs60445650,rs6453120 0 146.684 inf 4 0 5.07148e-07 4.43547e-07,5.78466e-07 -0.00407656,-0.00549862,-0.00401372,0.00396976 0.000162823,0.000223234,0.00016587,0.000159866
1550 rs113274378,rs16872436,rs57155346,rs6453120 0 146.026 inf 4 0 5.05063e-07 4.349e-07,5.80726e-07 -0.00406719,-0.00400332,-0.00548925,0.00396041 0.000162823,0.00016587,0.000223234,0.000159866
1551 rs10058460,rs142704706,rs16872459,rs57155346,rs7448834 0 146.801 inf 5 0 5.18622e-07 4.48746e-07,5.90735e-07 0.00391321,0.000789308,-0.00395531,-0.00539558,-0.00399537 0.000155928,9.46657e-05,0.00015674,0.000219281,0.000163496
1552 rs1114161,rs16872459,rs4703658,rs57155346,rs6453120 0 141.039 inf 5 0 3.73971e-06 3.55141e-06,3.93394e-06 -0.0326018,-0.0325453,0.00046627,-0.0339654,0.0323737 0.000476455,0.000446125,0.000178577,0.000471539,0.000444199
1553 rs1114161,rs16872459,rs4703658,rs57155346,rs7735937 0 140.951 inf 5 0 3.30609e-06 3.11617e-06,3.50166e-06 -0.0286203,-0.0286082,2.71923e-05,-0.0300283,0.0285087 0.000449323,0.000417672,0.000178475,0.000444716,0.000416666
1554 rs1114161,rs16872459,rs57155346,rs60445650,rs6453120 0 140.649 inf 5 0 3.74001e-06 3.55169e-06,3.93365e-06 -0.0326164,-0.0325465,-0.0339666,0.000481083,0.032375 0.000476455,0.000446125,0.000471539,0.000178577,0.000444199
1555 rs1114161,rs16872459,rs57155346,rs60445650,rs7735937 0 140.551 inf 5 0 3.30611e-06 3.11287e-06,3.48683e-06 -0.0286337,-0.0286082,-0.0300283,4.19882e-05,0.0285087 0.000449323,0.000417672,0.000444716,0.000178475,0.000416666
1556 rs10058460,rs142704706,rs16872459,rs57155346,rs59628276 0 138.863 inf 5 0 4.9351e-07 4.27474e-07,5.67873e-07 0.00368232,0.000758719,-0.00372665,-0.00516613,-0.00376778 0.000151192,9.45398e-05,0.000152123,0.000215982,0.000159122
1557 rs10058460,rs142704706,rs16872459,rs57155346,rs6890143 0 138.594 inf 5 0 4.92656e-07 4.26108e-07,5.69094e-07 0.00367866,0.000758056,-0.00372304,-0.0051625,-0.00376362 0.000151192,9.45398e-05,0.000152123,0.000215982,0.000159122
1558 rs10058460,rs16872459,rs4704187,rs57155346,rs7448834 0 138.538 inf 5 0 4.91849e-07 4.1939e-07,5.68071e-07 0.00379736,-0.00362881,-0.000332067,-0.00504894,-0.00362434 0.000156656,0.000151769,6.00187e-05,0.000215304,0.000157324
1559 rs10058460,rs16872459,rs57155346,rs6870235 0 136.124 inf 4 0 4.73783e-07 4.03693e-07,5.48754e-07 0.00354518,-0.00364476,-0.00506489,-0.00364258 0.000148972,0.000151769,0.000215304,0.000157324
1560 rs10058460,rs142704706,rs16872459,rs57155346,rs6890320 0 138.415 inf 5 0 4.9209e-07 4.26267e-07,5.70576e-07 0.00367623,0.000757616,-0.00372064,-0.00516009,-0.00376085 0.000151192,9.45398e-05,0.000152123,0.000215982,0.000159122
1561 rs10058460,rs142704706,rs16872459,rs57155346,rs73763033 0 138.35 inf 5 0 4.91885e-07 4.21277e-07,5.63854e-07 0.00367535,0.000757457,-0.00371977,-0.00515922,-0.00375984 0.000151192,9.45398e-05,0.000152123,0.000215982,0.000159122
1562 rs10058460,rs142704706,rs16872459,rs57155346,rs77854289 0 138.329 inf 5 0 4.91818e-07 4.19387e-07,5.67169e-07 0.00367506,0.000757404,-0.00371948,-0.00515893,-0.00375951 0.000151192,9.45398e-05,0.000152123,0.000215982,0.000159122
1563 rs10058460,rs142704706,rs16872459,rs57155346,rs6453116 0 138.084 inf 5 0 4.91042e-07 4.2735e-07,5.69409e-07 0.00367172,0.0007568,-0.00371619,-0.00515562,-0.00375571 0.000151192,9.45398e-05,0.000152123,0.000215982,0.000159122
1564 rs10058460,rs12173218,rs142704706,rs16872459,rs57155346 0 138.033 inf 5 0 4.93465e-07 4.25532e-07,5.66042e-07 0.00368213,-0.00376757,0.000758685,-0.00372646,-0.00516594 0.000151192,0.000159122,9.45398e-05,0.000152123,0.000215982
1565 rs10058460,rs142704706,rs16872459,rs57155346,rs6893216 0 137.9 inf 5 0 4.90459e-07 4.20594e-07,5.64537e-07 0.00366922,0.000756346,-0.00371371,-0.00515314,-0.00375286 0.000151192,9.45398e-05,0.000152123,0.000215982,0.000159122
1566 rs10058460,rs142704706,rs148221579,rs16872459,rs57155346 0 137.523 inf 5 0 4.91771e-07 4.23564e-07,5.67872e-07 0.00367486,0.000757368,-0.00375929,-0.00371928,-0.00515873 0.000151192,9.45398e-05,0.000159122,0.000152123,0.000215982
1567 rs10058460,rs142704706,rs1477931,rs16872459,rs57155346 0 137.461 inf 5 0 4.91566e-07 4.22942e-07,5.60924e-07 0.00367398,0.000757209,-0.00375828,-0.00371841,-0.00515786 0.000151192,9.45398e-05,0.000159122,0.000152123,0.000215982
1568 rs10058460,rs16872459,rs57155346,rs7448834 0 134.961 inf 4 0 4.70097e-07 4.0203e-07,5.41552e-07 0.00352924,-0.00362881,-0.00504894,-0.00362434 0.000148972,0.000151769,0.000215304,0.000157324
1569 rs10058460,rs113274378,rs57155346,rs6870235 0 133.955 inf 4 0 4.66911e-07 3.96062e-07,5.33532e-07 0.00351542,-0.00361306,-0.00503512,-0.00361282 0.000148972,0.000151769,0.000215304,0.000157324
1570 rs1114161,rs16872459,rs57155346,rs7448834,rs7735937 0 135.743 inf 5 0 3.30619e-06 3.12803e-06,3.51012e-06 -0.0285407,-0.0286082,-0.0300283,-6.29952e-05,0.0285087 0.000441226,0.000417672,0.000444716,0.000157324,0.000416666
1571 rs1114161,rs16872459,rs57155346,rs6453120,rs7448834 0 135.654 inf 5 0 3.73968e-06 3.55161e-06,3.95415e-06 -0.0325461,-0.0325538,-0.0339739,0.0323822,0.000409762 0.000469146,0.000446248,0.000471656,0.000444323,0.000157458
1572 rs10058460,rs142704706,rs16872459,rs17671496,rs57155346 0 135.326 inf 5 0 4.9208e-07 4.24723e-07,5.60426e-07 0.00367619,0.000757609,-0.00372059,-0.0037608,-0.00516005 0.000151192,9.45398e-05,0.000152123,0.000159122,0.000215982
1573 rs10058460,rs113274378,rs57155346,rs7448834 0 132.802 inf 4 0 4.63255e-07 3.99109e-07,5.2891e-07 0.00349947,-0.00359711,-0.00501917,-0.00359457 0.000148972,0.000151769,0.000215304,0.000157324
1574 rs10058460,rs142704706,rs16872459,rs17738746,rs57155346 0 135.113 inf 5 0 4.91402e-07 4.22994e-07,5.61235e-07 0.00367327,0.000757081,-0.00371772,-0.00375748,-0.00515716 0.000151192,9.45398e-05,0.000152123,0.000159122,0.000215982
1575 rs10058460,rs16872459,rs2035191,rs57155346,rs7448834 0 134.784 inf 5 0 4.79879e-07 4.08764e-07,5.50069e-07 0.0036334,-0.00366075,-0.000304443,-0.00515311,-0.00342699 0.000151703,0.000152023,8.3744e-05,0.000217202,0.000166426
1576 rs1114161,rs16872459,rs57155346,rs59628276,rs7735937 0 134.699 inf 5 0 3.30624e-06 3.11733e-06,3.49561e-06 -0.0285314,-0.0286082,-0.0300283,-7.41996e-05,0.0285087 0.000439782,0.000417672,0.000444716,0.000153319,0.000416666
1577 rs1114161,rs16872459,rs57155346,rs6890143,rs7735937 0 134.593 inf 5 0 3.30622e-06 3.12047e-06,3.48963e-06 -0.0285348,-0.0286082,-0.0300283,-7.03293e-05,0.0285087 0.000439782,0.000417672,0.000444716,0.000153319,0.000416666
1578 rs1114161,rs16872459,rs57155346,rs59628276,rs6453120 0 134.547 inf 5 0 3.74007e-06 3.55661e-06,3.96039e-06 -0.0325529,-0.0325588,-0.033979,0.000415565,0.0323873 0.000467978,0.000446297,0.000471702,0.000153466,0.000444372
1579 rs1114161,rs16872459,rs57155346,rs6890320,rs7735937 0 134.523 inf 5 0 3.30621e-06 3.12318e-06,3.48537e-06 -0.028537,-0.0286082,-0.0300283,-6.77572e-05,0.0285087 0.000439782,0.000417672,0.000444716,0.000153319,0.000416666
1580 rs1114161,rs16872459,rs17671496,rs57155346,rs7735937 0 134.522 inf 5 0 3.30621e-06 3.13176e-06,3.50243e-06 -0.0285371,-0.0286082,-6.77135e-05,-0.0300283,0.0285087 0.000439782,0.000417672,0.000153319,0.000444716,0.000416666
1581 rs1114161,rs16872459,rs57155346,rs73763033,rs7735937 0 134.498 inf 5 0 3.30621e-06 3.13276e-06,3.5099e-06 -0.0285378,-0.0286082,-0.0300283,-6.68286e-05,0.0285087 0.000439782,0.000417672,0.000444716,0.000153319,0.000416666
1582 rs1114161,rs16872459,rs57155346,rs7735937,rs77854289 0 134.489 inf 5 0 3.30621e-06 3.1339e-06,3.511e-06 -0.0285381,-0.0286082,-0.0300283,0.0285087,-6.65221e-05 0.000439782,0.000417672,0.000444716,0.000416666,0.000153319
1583 rs1114161,rs16872459,rs57155346,rs6453120,rs6890143 0 134.446 inf 5 0 3.74016e-06 3.52754e-06,3.93598e-06 -0.0325568,-0.0325593,-0.0339795,0.0323878,0.000419443 0.000467978,0.000446297,0.000471702,0.000444372,0.000153466
1584 rs1114161,rs16872459,rs17738746,rs57155346,rs7735937 0 134.438 inf 5 0 3.3062e-06 3.12816e-06,3.4899e-06 -0.0285397,-0.0286082,-6.46335e-05,-0.0300283,0.0285087 0.000439782,0.000417672,0.000153319,0.000444716,0.000416666
1585 rs1114161,rs16872459,rs57155346,rs6453116,rs7735937 0 134.393 inf 5 0 3.30619e-06 3.11934e-06,3.48822e-06 -0.0285412,-0.0286082,-0.0300283,-6.29944e-05,0.0285087 0.000439782,0.000417672,0.000444716,0.000153319,0.000416666
1586 rs1114161,rs16872459,rs57155346,rs6453120,rs6890320 0 134.378 inf 5 0 3.74022e-06 3.54538e-06,3.93771e-06 -0.0325593,-0.0325596,-0.0339798,0.0323881,0.00042202 0.000467978,0.000446297,0.000471702,0.000444372,0.000153466
1587 rs1114161,rs16872459,rs17671496,rs57155346,rs6453120 0 134.377 inf 5 0 3.74022e-06 3.55053e-06,3.94636e-06 -0.0325594,-0.0325596,0.000422064,-0.0339798,0.0323881 0.000467978,0.000446297,0.000153466,0.000471702,0.000444372
1588 rs1114161,rs16872459,rs57155346,rs6453120,rs73763033 0 134.354 inf 5 0 3.74025e-06 3.54969e-06,3.94284e-06 -0.0325603,-0.0325598,-0.0339799,0.0323882,0.00042295 0.000467978,0.000446297,0.000471702,0.000444372,0.000153466
1589 rs1114161,rs16872459,rs57155346,rs6453120,rs77854289 0 134.346 inf 5 0 3.74025e-06 3.53597e-06,3.93774e-06 -0.0325606,-0.0325598,-0.0339799,0.0323882,0.000423257 0.000467978,0.000446297,0.000471702,0.000444372,0.000153466
1590 rs1114161,rs16872459,rs57155346,rs6893216,rs7735937 0 134.321 inf 5 0 3.30618e-06 3.12196e-06,3.49758e-06 -0.0285434,-0.0286082,-0.0300283,-6.03431e-05,0.0285087 0.000439782,0.000417672,0.000444716,0.000153319,0.000416666
1591 rs1114161,rs16872459,rs17738746,rs57155346,rs6453120 0 134.296 inf 5 0 3.7403e-06 3.54869e-06,3.9584e-06 -0.0325624,-0.03256,0.00042515,-0.0339802,0.0323885 0.000467978,0.000446297,0.000153466,0.000471702,0.000444372
1592 rs1114161,rs16872459,rs57155346,rs6453116,rs6453120 0 134.253 inf 5 0 3.74034e-06 3.55478e-06,3.9421e-06 -0.0325641,-0.0325602,-0.0339804,0.000426792,0.0323887 0.000467978,0.000446297,0.000471702,0.000153466,0.000444372
1593 rs1114161,rs16872459,rs57155346,rs6453120,rs6893216 0 134.184 inf 5 0 3.74041e-06 3.54796e-06,3.93058e-06 -0.0325667,-0.0325606,-0.0339807,0.032389,0.000429448 0.000467978,0.000446297,0.000471702,0.000444372,0.000153466
1594 rs10058460,rs115574080,rs16872459,rs57155346,rs7448834 0 133.962 inf 5 0 4.77994e-07 4.0614e-07,5.51687e-07 0.00359551,0.000559114,-0.00368782,-0.00510436,-0.00367976 0.000150373,0.000172741,0.00015286,0.000215984,0.000158253
1595 rs10058460,rs16872459,rs57155346,rs61185420,rs7448834 0 132.67 inf 5 0 4.73747e-07 4.0189e-07,5.49783e-07 0.00352924,-0.0036762,-0.00504894,0.000174695,-0.00362434 0.000148972,0.000153478,0.000215304,8.4196e-05,0.000157324
1596 rs10058460,rs149109924,rs16872459,rs57155346,rs7448834 0 132.181 inf 5 0 4.72212e-07 4.11668e-07,5.45277e-07 0.00352924,-0.000124339,-0.0035976,-0.00504894,-0.00362434 0.000148972,8.63343e-05,0.000153309,0.000215304,0.000157324
1597 rs10058460,rs150819442,rs16872459,rs57155346,rs7448834 0 132.15 inf 5 0 4.72228e-07 4.06898e-07,5.50976e-07 0.00352924,-0.000208584,-0.00361361,-0.00504894,-0.00362434 0.000148972,0.000144016,0.000152132,0.000215304,0.000157324
1598 rs10058460,rs16872459,rs1833722,rs57155346,rs7448834 0 132.144 inf 5 0 4.70844e-07 4.03547e-07,5.46164e-07 0.00352924,-0.00362881,5.09508e-05,-0.00504894,-0.00366932 0.000148972,0.000151769,0.000173657,0.000215304,0.000219676
1599 rs10058460,rs16872459,rs57155346,rs73763035,rs7448834 0 132.131 inf 5 0 4.71445e-07 4.04433e-07,5.4732e-07 0.00352924,-0.0035687,-0.00504894,-8.24846e-05,-0.00362434 0.000148972,0.000163703,0.000215304,8.4196e-05,0.000157324
1600 rs10058460,rs16872459,rs57155346,rs6896496,rs7448834 0 132.129 inf 5 0 4.70797e-07 3.98168e-07,5.44378e-07 0.00352924,-0.00362881,-0.00504894,-2.36016e-05,-0.0036035 0.000148972,0.000151769,0.000215304,0.000173657,0.000219676
1601 rs10058460,rs16872459,rs4703656,rs57155346,rs7448834 0 132.127 inf 5 0 4.7079e-07 3.99248e-07,5.40585e-07 0.00352924,-0.00362881,1.55599e-05,-0.00504894,-0.00363808 0.000148972,0.000151769,0.000173657,0.000215304,0.000219676
1602 rs10058460,rs16872459,rs57155346,rs61334297,rs7448834 0 132.126 inf 5 0 4.70788e-07 4.01011e-07,5.44225e-07 0.00352924,-0.00362881,-0.00504894,1.26091e-05,-0.00363547 0.000148972,0.000151769,0.000215304,0.000173657,0.000219676
1603 rs10058460,rs16872459,rs4704181,rs57155346,rs7448834 0 132.126 inf 5 0 4.70788e-07 4.00707e-07,5.41396e-07 0.00352924,-0.00362881,1.121e-05,-0.00504894,-0.00363424 0.000148972,0.000151769,0.000173657,0.000215304,0.000219676
1604 rs10058460,rs16872459,rs57155346,rs7448834,rs77486378 0 132.126 inf 5 0 4.70787e-07 4.03652e-07,5.49736e-07 0.00352924,-0.00362881,-0.00504894,-0.00361518,-1.03759e-05 0.000148972,0.000151769,0.000215304,0.000219676,0.000173657
1605 rs10058460,rs16872459,rs57155346,rs7448834,rs79752628 0 132.126 inf 5 0 4.70787e-07 4.05262e-07,5.45974e-07 0.00352924,-0.00362881,-0.00504894,-0.0036158,-9.67566e-06 0.000148972,0.000151769,0.000215304,0.000219676,0.000173657
1606 rs10058460,rs16872459,rs57155346,rs7448834,rs78909115 0 132.125 inf 5 0 4.70785e-07 4.03303e-07,5.47158e-07 0.00352924,-0.00362881,-0.00504894,-0.00362836,4.5551e-06 0.000148972,0.000151769,0.000215304,0.000219676,0.000173657
1607 rs10058460,rs147363300,rs16872459,rs57155346,rs7448834 0 132.125 inf 5 0 4.70785e-07 4.03441e-07,5.45521e-07 0.00352924,3.56716e-06,-0.00362881,-0.00504894,-0.00362749 0.000148972,0.000173657,0.000151769,0.000215304,0.000219676
1608 rs10058460,rs16872459,rs17671266,rs57155346,rs7448834 0 132.125 inf 5 0 4.70785e-07 3.97697e-07,5.41276e-07 0.00352924,-0.00362881,-2.27673e-06,-0.00504894,-0.00362233 0.000148972,0.000151769,0.000173657,0.000215304,0.000219676
1609 rs10058460,rs16872459,rs57155346,rs7448834,rs74864385 0 132.111 inf 5 0 4.7079e-07 3.98896e-07,5.41935e-07 0.00352924,-0.00362881,-0.00504894,-0.00363678,1.42322e-05 0.000148972,0.000151769,0.000215304,0.000215304,0.000168201
1610 rs10058460,rs16872459,rs4301212,rs57155346,rs7448834 0 132.108 inf 5 0 4.71357e-07 4.03337e-07,5.45429e-07 0.00352817,-0.00357086,-7.70171e-05,-0.00504803,-0.00362343 0.000148977,0.000164539,8.44682e-05,0.000215306,0.000157327
1611 rs10058460,rs141439237,rs16872459,rs57155346,rs7448834 0 132.058 inf 5 0 4.71903e-07 4.06091e-07,5.46841e-07 0.00352924,0.000142105,-0.00364722,-0.00504894,-0.00362434 0.000148972,0.000111473,0.000152455,0.000215304,0.000157324
1612 rs10058460,rs142139627,rs16872459,rs57155346,rs7448834 0 131.989 inf 5 0 4.71457e-07 4.01706e-07,5.3904e-07 0.00352924,-7.49231e-05,-0.00359726,-0.00504894,-0.00362434 0.000148972,7.58193e-05,0.00015509,0.000215304,0.000157324
1613 rs10058460,rs16872459,rs57155346,rs7448834,rs76969488 0 131.959 inf 5 0 4.71232e-07 4.04397e-07,5.46213e-07 0.00352924,-0.00362881,-0.00504894,-0.00357971,-9.00666e-05 0.000148972,0.000151769,0.000215304,0.000166773,0.000111687
1614 rs10058460,rs16872459,rs57155346,rs7448834,rs7730287 0 131.914 inf 5 0 4.7135e-07 4.08086e-07,5.43108e-07 0.00352924,-0.0036495,-0.00504894,-0.00362434,7.62953e-05 0.000148972,0.000153478,0.000215304,0.000157324,8.4196e-05
1615 rs10058460,rs16872459,rs57155346,rs7448834,rs76047885 0 131.813 inf 5 0 4.70874e-07 4.03418e-07,5.41069e-07 0.00352874,-0.00361622,-0.00504786,-0.00362384,-2.71333e-05 0.000148979,0.000155739,0.000215325,0.00015733,7.53269e-05
1616 rs10058460,rs16872459,rs57155346,rs7448834,rs75041892 0 131.809 inf 5 0 4.71071e-07 4.04165e-07,5.43388e-07 0.00352924,-0.00361694,-0.00504894,-0.00362434,-6.1072e-05 0.000148972,0.000152879,0.000215304,0.000157324,9.46058e-05
1617 rs10058460,rs112124352,rs16872459,rs57155346,rs7448834 0 131.804 inf 5 0 4.71057e-07 4.08155e-07,5.42577e-07 0.00352924,-5.95339e-05,-0.00361724,-0.00504894,-0.00362434 0.000148972,9.46058e-05,0.000152879,0.000215304,0.000157324
1618 rs10058460,rs113748405,rs16872459,rs57155346,rs7448834 0 131.789 inf 5 0 4.7101e-07 4.03229e-07,5.40323e-07 0.00352924,-5.416e-05,-0.00361828,-0.00504894,-0.00362434 0.000148972,9.46058e-05,0.000152879,0.000215304,0.000157324
1619 rs10058460,rs115611546,rs16872459,rs57155346,rs7448834 0 131.748 inf 5 0 4.70805e-07 4.00165e-07,5.41433e-07 0.00352924,2.17216e-05,-0.00362881,-0.00504894,-0.00363001 0.000148972,0.000127108,0.000151769,0.000215304,0.000160791
1620 rs10058460,rs13177044,rs16872459,rs57155346,rs7448834 0 131.747 inf 5 0 4.70934e-07 4.07158e-07,5.37632e-07 0.00353653,2.84445e-05,-0.00363086,-0.00505099,-0.00362668 0.000149792,6.1047e-05,0.000151833,0.000215349,0.000157404
1621 rs10058460,rs11739870,rs16872459,rs57155346,rs7448834 0 131.736 inf 5 0 4.70947e-07 4.03809e-07,5.50445e-07 0.00353144,6.20119e-05,-0.00362881,-0.00504894,-0.00362434 0.000149041,0.000127725,0.000151769,0.000215304,0.000157324
1622 rs10058460,rs113214177,rs16872459,rs57155346,rs7448834 0 131.721 inf 5 0 4.70895e-07 3.99385e-07,5.37978e-07 0.00353148,4.20601e-05,-0.00362881,-0.00504894,-0.00362434 0.000149078,0.000105263,0.000151769,0.000215304,0.000157324
1623 rs10058460,rs1477938,rs16872459,rs57155346,rs7448834 0 131.718 inf 5 0 4.70839e-07 3.98958e-07,5.35555e-07 0.00353342,1.71694e-05,-0.0036298,-0.00504993,-0.00362547 0.000149707,6.083e-05,0.000151809,0.000215332,0.000157375
1624 rs10058460,rs16872459,rs4704187,rs57155346,rs59628276 0 131.71 inf 5 0 4.70254e-07 4.00764e-07,5.47333e-07 0.00359708,-0.00342853,-0.000332067,-0.00484866,-0.00342605 0.000152541,0.000147518,6.00187e-05,0.000212328,0.000153319
1625 rs10058460,rs16872459,rs4704174,rs57155346,rs7448834 0 131.71 inf 5 0 4.70814e-07 4.06467e-07,5.49411e-07 0.00353231,-0.00362953,1.26218e-05,-0.00504966,-0.00362517 0.000149707,0.000151809,6.083e-05,0.000215332,0.000157375
1626 rs10058460,rs12173218,rs16872459,rs4704187,rs57155346 0 131.688 inf 5 0 4.70214e-07 4.01627e-07,5.46886e-07 0.00359691,-0.00342585,-0.00342835,-0.000332067,-0.00484848 0.000152541,0.000153319,0.000147518,6.00187e-05,0.000212328
1627 rs10058460,rs16872459,rs4704187,rs57155346,rs6890143 0 131.466 inf 5 0 4.69478e-07 3.99851e-07,5.40826e-07 0.00359373,-0.00342518,-0.000332067,-0.00484531,-0.00342218 0.000152541,0.000147518,6.00187e-05,0.000212328,0.000153319
1628 rs10058460,rs16872459,rs4704187,rs57155346,rs6890320 0 131.303 inf 5 0 4.68963e-07 4.03964e-07,5.37322e-07 0.0035915,-0.00342295,-0.000332067,-0.00484308,-0.00341961 0.000152541,0.000147518,6.00187e-05,0.000212328,0.000153319
1629 rs10058460,rs16872459,rs4704187,rs57155346,rs73763033 0 131.244 inf 5 0 4.68777e-07 4.02497e-07,5.39393e-07 0.0035907,-0.00342214,-0.000332067,-0.00484227,-0.00341868 0.000152541,0.000147518,6.00187e-05,0.000212328,0.000153319
1630 rs10058460,rs16872459,rs4704187,rs57155346,rs77854289 0 131.225 inf 5 0 4.68716e-07 4.0121e-07,5.39797e-07 0.00359043,-0.00342188,-0.000332067,-0.00484201,-0.00341838 0.000152541,0.000147518,6.00187e-05,0.000212328,0.000153319
1631 rs10058460,rs148221579,rs16872459,rs4704187,rs57155346 0 131.222 inf 5 0 4.68674e-07 4.02719e-07,5.40421e-07 0.00359025,-0.00341816,-0.00342169,-0.000332067,-0.00484183 0.000152541,0.000153319,0.000147518,6.00187e-05,0.000212328
1632 rs10058460,rs1477931,rs16872459,rs4704187,rs57155346 0 131.166 inf 5 0 4.68487e-07 3.98547e-07,5.41635e-07 0.00358944,-0.00341723,-0.00342089,-0.000332067,-0.00484102 0.000152541,0.000153319,0.000147518,6.00187e-05,0.000212328
1633 rs10058460,rs16872459,rs4704187,rs57155346,rs6453116 0 131.002 inf 5 0 4.6801e-07 4.01824e-07,5.4019e-07 0.00358738,-0.00341882,-0.000332067,-0.00483895,-0.00341485 0.000152541,0.000147518,6.00187e-05,0.000212328,0.000153319
1634 rs10058460,rs16872459,rs4704187,rs57155346,rs6893216 0 130.835 inf 5 0 4.67481e-07 3.97793e-07,5.39647e-07 0.00358508,-0.00341653,-0.000332067,-0.00483666,-0.0034122 0.000152541,0.000147518,6.00187e-05,0.000212328,0.000153319
1635 rs10058460,rs16872459,rs57155346,rs59628276 0 128.133 inf 4 0 4.48502e-07 3.83753e-07,5.16265e-07 0.00332896,-0.00342853,-0.00484866,-0.00342605 0.000144638,0.000147518,0.000212328,0.000153319
1636 rs10058460,rs12173218,rs16872459,rs57155346 0 128.121 inf 4 0 4.48462e-07 3.79093e-07,5.22682e-07 0.00332878,-0.00342585,-0.00342835,-0.00484849 0.000144638,0.000153319,0.000147518,0.000212328
1637 rs10058460,rs16872459,rs57155346,rs6890143 0 127.889 inf 4 0 4.47726e-07 3.77164e-07,5.12319e-07 0.0033256,-0.00342518,-0.00484531,-0.00342218 0.000144638,0.000147518,0.000212328,0.000153319
1638 rs10058460,rs16872459,rs57155346,rs6890320 0 127.726 inf 4 0 4.47211e-07 3.77653e-07,5.17929e-07 0.00332338,-0.00342295,-0.00484308,-0.00341961 0.000144638,0.000147518,0.000212328,0.000153319
1639 rs10058460,rs16872459,rs17671496,rs57155346 0 127.723 inf 4 0 4.47203e-07 3.83324e-07,5.23077e-07 0.00332334,-0.00342291,-0.00341957,-0.00484304 0.000144638,0.000147518,0.000153319,0.000212328
1640 rs10058460,rs16872459,rs57155346,rs73763033 0 127.667 inf 4 0 4.47025e-07 3.7918e-07,5.20391e-07 0.00332257,-0.00342214,-0.00484228,-0.00341868 0.000144638,0.000147518,0.000212328,0.000153319
1641 rs10058460,rs16872459,rs57155346,rs77854289 0 127.648 inf 4 0 4.46964e-07 3.78674e-07,5.13459e-07 0.00332231,-0.00342188,-0.00484201,-0.00341838 0.000144638,0.000147518,0.000212328,0.000153319
1642 rs10058460,rs148221579,rs16872459,rs57155346 0 127.635 inf 4 0 4.46922e-07 3.76548e-07,5.16323e-07 0.00332212,-0.00341817,-0.0034217,-0.00484183 0.000144638,0.000153319,0.000147518,0.000212328
1643 rs10058460,rs1477931,rs16872459,rs57155346 0 127.576 inf 4 0 4.46735e-07 3.76365e-07,5.19652e-07 0.00332132,-0.00341723,-0.00342089,-0.00484102 0.000144638,0.000153319,0.000147518,0.000212328
1644 rs10058460,rs16872459,rs17738746,rs57155346 0 127.529 inf 4 0 4.46586e-07 3.83462e-07,5.18389e-07 0.00332067,-0.00342024,-0.00341649,-0.00484037 0.000144638,0.000147518,0.000153319,0.000212328
1645 rs10058460,rs16872459,rs57155346,rs6453116 0 127.425 inf 4 0 4.46258e-07 3.79955e-07,5.15483e-07 0.00331925,-0.00341882,-0.00483895,-0.00341485 0.000144638,0.000147518,0.000212328,0.000153319
1646 rs10058460,rs16872459,rs57155346,rs6893216 0 127.258 inf 4 0 4.45729e-07 3.77012e-07,5.13273e-07 0.00331696,-0.00341653,-0.00483666,-0.0034122 0.000144638,0.000147518,0.000212328,0.000153319
1647 rs10058460,rs113274378,rs57155346,rs59628276 0 126.094 inf 4 0 4.42038e-07 3.7041e-07,5.14541e-07 0.00330094,-0.00339858,-0.00482064,-0.00339804 0.000144638,0.000147518,0.000212328,0.000153319
1648 rs10058460,rs113274378,rs12173218,rs57155346 0 126.081 inf 4 0 4.41998e-07 3.80255e-07,5.12414e-07 0.00330077,-0.00339841,-0.00339784,-0.00482047 0.000144638,0.000147518,0.000153319,0.000212328
1649 rs10058460,rs16872459,rs17671496,rs4704187,rs57155346 0 128.354 inf 5 0 4.68955e-07 3.98594e-07,5.42872e-07 0.00359146,-0.00342291,-0.00341957,-0.000332067,-0.00484304 0.000152541,0.000147518,0.000153319,6.00187e-05,0.000212328
1650 rs10058460,rs113274378,rs57155346,rs6890143 0 125.851 inf 4 0 4.41268e-07 3.745e-07,5.10042e-07 0.00329759,-0.00339523,-0.00481729,-0.00339417 0.000144638,0.000147518,0.000212328,0.000153319
1651 rs10058460,rs16872459,rs17738746,rs4704187,rs57155346 0 128.161 inf 5 0 4.68338e-07 4.00471e-07,5.40295e-07 0.0035888,-0.00342024,-0.00341649,-0.000332067,-0.00484037 0.000152541,0.000147518,0.000153319,6.00187e-05,0.000212328
1652 rs10058460,rs113274378,rs57155346,rs6890320 0 125.689 inf 4 0 4.40758e-07 3.74813e-07,5.1483e-07 0.00329536,-0.003393,-0.00481506,-0.0033916 0.000144638,0.000147518,0.000212328,0.000153319
1653 rs10058460,rs113274378,rs17671496,rs57155346 0 125.687 inf 4 0 4.40749e-07 3.8021e-07,5.16791e-07 0.00329532,-0.00339297,-0.00339155,-0.00481503 0.000144638,0.000147518,0.000153319,0.000212328
1654 rs10058460,rs113274378,rs57155346,rs73763033 0 125.631 inf 4 0 4.40573e-07 3.74772e-07,5.14945e-07 0.00329456,-0.0033922,-0.00481426,-0.00339067 0.000144638,0.000147518,0.000212328,0.000153319
1655 rs10058460,rs113274378,rs57155346,rs77854289 0 125.612 inf 4 0 4.40512e-07 3.74436e-07,5.11039e-07 0.00329429,-0.00339193,-0.00481399,-0.00339036 0.000144638,0.000147518,0.000212328,0.000153319
1656 rs10058460,rs113274378,rs148221579,rs57155346 0 125.599 inf 4 0 4.4047e-07 3.7754e-07,5.12799e-07 0.00329411,-0.00339175,-0.00339015,-0.00481381 0.000144638,0.000147518,0.000153319,0.000212328
1657 rs10058460,rs12173218,rs16872459,rs2035191,rs57155346 0 127.867 inf 5 0 4.56612e-07 3.94398e-07,5.2831e-07 0.00341735,-0.00323589,-0.00345085,-0.000278531,-0.00493705 0.000147117,0.000163812,0.000147676,8.45821e-05,0.000214025
1658 rs10058460,rs113274378,rs1477931,rs57155346 0 125.54 inf 4 0 4.40285e-07 3.73923e-07,5.06916e-07 0.0032933,-0.00339094,-0.00338922,-0.004813 0.000144638,0.000147518,0.000153319,0.000212328
1659 rs10058460,rs113274378,rs17738746,rs57155346 0 125.494 inf 4 0 4.40138e-07 3.74572e-07,5.07652e-07 0.00329265,-0.0033903,-0.00338847,-0.00481236 0.000144638,0.000147518,0.000153319,0.000212328
1660 rs10058460,rs113274378,rs57155346,rs6453116 0 125.391 inf 4 0 4.39812e-07 3.67073e-07,5.08183e-07 0.00329124,-0.00338888,-0.00481094,-0.00338683 0.000144638,0.000147518,0.000212328,0.000153319
1661 rs10058460,rs113274378,rs57155346,rs6893216 0 125.225 inf 4 0 4.39287e-07 3.75287e-07,5.07455e-07 0.00328894,-0.00338658,-0.00480864,-0.00338418 0.000144638,0.000147518,0.000212328,0.000153319
1662 rs10058460,rs16872459,rs2035191,rs57155346,rs59628276 0 127.445 inf 5 0 4.5665e-07 3.86465e-07,5.31742e-07 0.00341751,-0.00345102,-0.000278489,-0.00493721,-0.00323612 0.000147117,0.000147676,8.45821e-05,0.000214025,0.000163812
1663 rs10058460,rs148221579,rs16872459,rs2035191,rs57155346 0 127.431 inf 5 0 4.55158e-07 3.89844e-07,5.22748e-07 0.0034112,-0.00322711,-0.00344432,-0.000280127,-0.0049309 0.000147117,0.000163812,0.000147676,8.45821e-05,0.000214025
1664 rs10058460,rs1477931,rs16872459,rs2035191,rs57155346 0 127.378 inf 5 0 4.54982e-07 3.87548e-07,5.28538e-07 0.00341045,-0.00322605,-0.00344352,-0.00028032,-0.00493015 0.000147117,0.000163812,0.000147676,8.45821e-05,0.000214025
1665 rs10058460,rs16872459,rs2035191,rs57155346,rs6890143 0 127.214 inf 5 0 4.55917e-07 3.87085e-07,5.26331e-07 0.00341441,-0.00344773,-0.000279293,-0.00493411,-0.0032317 0.000147117,0.000147676,8.45821e-05,0.000214025,0.000163812
1666 rs10058460,rs16872459,rs2035191,rs57155346,rs6890320 0 127.06 inf 5 0 4.55431e-07 3.87728e-07,5.32141e-07 0.00341235,-0.00344554,-0.000279827,-0.00493206,-0.00322876 0.000147117,0.000147676,8.45821e-05,0.000214025,0.000163812
1667 rs10058460,rs16872459,rs2035191,rs57155346,rs73763033 0 127.005 inf 5 0 4.55255e-07 3.91446e-07,5.30148e-07 0.00341161,-0.00344476,-0.000280019,-0.00493131,-0.0032277 0.000147117,0.000147676,8.45821e-05,0.000214025,0.000163812
1668 rs10058460,rs16872459,rs2035191,rs57155346,rs77854289 0 126.987 inf 5 0 4.55198e-07 3.90918e-07,5.23363e-07 0.00341136,-0.00344449,-0.000280083,-0.00493107,-0.00322735 0.000147117,0.000147676,8.45821e-05,0.000214025,0.000163812
1669 rs10058460,rs115574080,rs16872459,rs57155346,rs59628276 0 126.915 inf 5 0 4.55705e-07 3.8731e-07,5.26628e-07 0.00338884,0.000531309,-0.0034815,-0.00489822,-0.00347562 0.000145941,0.000172672,0.000148519,0.000212938,0.000154163
1670 rs10058460,rs16872459,rs2035191,rs57155346,rs6453116 0 126.776 inf 5 0 4.54531e-07 3.87202e-07,5.30703e-07 0.00340854,-0.0034415,-0.000280815,-0.00492825,-0.00322333 0.000147117,0.000147676,8.45821e-05,0.000214025,0.000163812
1671 rs10058460,rs115574080,rs12173218,rs16872459,rs57155346 0 126.707 inf 5 0 4.55664e-07 3.84848e-07,5.22637e-07 0.00338866,0.000531285,-0.00347541,-0.00348133,-0.00489805 0.000145941,0.000172672,0.000154163,0.000148519,0.000212938
1672 rs10058460,rs115574080,rs16872459,rs57155346,rs6890143 0 126.666 inf 5 0 4.54918e-07 3.86285e-07,5.25467e-07 0.00338543,0.000530851,-0.00347811,-0.00489483,-0.0034717 0.000145941,0.000172672,0.000148519,0.000212938,0.000154163
1673 rs10058460,rs16872459,rs2035191,rs57155346,rs6893216 0 126.619 inf 5 0 4.54031e-07 3.83978e-07,5.29845e-07 0.00340642,-0.00343925,-0.000281365,-0.00492612,-0.0032203 0.000147117,0.000147676,8.45821e-05,0.000214025,0.000163812
1674 rs10058460,rs115574080,rs16872459,rs57155346,rs6890320 0 126.502 inf 5 0 4.54396e-07 3.93866e-07,5.3e-07 0.00338317,0.000530546,-0.00347585,-0.00489257,-0.0034691 0.000145941,0.000172672,0.000148519,0.000212938,0.000154163
1675 rs10058460,rs115574080,rs16872459,rs57155346,rs73763033 0 126.442 inf 5 0 4.54207e-07 3.84504e-07,5.25356e-07 0.00338235,0.000530436,-0.00347503,-0.00489176,-0.00346816 0.000145941,0.000172672,0.000148519,0.000212938,0.000154163
1676 rs10058460,rs115574080,rs16872459,rs57155346,rs77854289 0 126.422 inf 5 0 4.54145e-07 3.90258e-07,5.25146e-07 0.00338208,0.0005304,-0.00347476,-0.00489149,-0.00346785 0.000145941,0.000172672,0.000148519,0.000212938,0.000154163
1677 rs10058460,rs12173218,rs16872459,rs57155346,rs73763035 0 126.379 inf 5 0 4.49811e-07 3.84523e-07,5.23804e-07 0.00332878,-0.00342585,-0.00336825,-0.00484849,-8.24844e-05 0.000144638,0.000153319,0.000159769,0.000212328,8.4196e-05
1678 rs10058460,rs12173218,rs16872459,rs4301212,rs57155346 0 126.359 inf 5 0 4.49734e-07 3.79791e-07,5.26566e-07 0.00332776,-0.00342499,-0.00336988,-7.77956e-05,-0.00484762 0.000144642,0.000153322,0.000160602,8.44681e-05,0.00021233
1679 rs10058460,rs115574080,rs148221579,rs16872459,rs57155346 0 126.235 inf 5 0 4.54102e-07 3.86326e-07,5.26077e-07 0.0033819,0.000530375,-0.00346764,-0.00347458,-0.0048913 0.000145941,0.000172672,0.000154163,0.000148519,0.000212938
1680 rs10058460,rs115574080,rs16872459,rs57155346,rs6453116 0 126.197 inf 5 0 4.53429e-07 3.87138e-07,5.23003e-07 0.00337898,0.000529983,-0.00347167,-0.00488839,-0.00346429 0.000145941,0.000172672,0.000148519,0.000212938,0.000154163
1681 rs10058460,rs115574080,rs1477931,rs16872459,rs57155346 0 126.178 inf 5 0 4.53913e-07 3.88449e-07,5.26362e-07 0.00338108,0.000530265,-0.0034667,-0.00347376,-0.00489048 0.000145941,0.000172672,0.000154163,0.000148519,0.000212938
1682 rs10058460,rs115574080,rs16872459,rs57155346,rs6893216 0 126.027 inf 5 0 4.52891e-07 3.84335e-07,5.26696e-07 0.00337665,0.000529669,-0.00346934,-0.00488607,-0.00346161 0.000145941,0.000172672,0.000148519,0.000212938,0.000154163
1683 rs10058460,rs148221579,rs16872459,rs57155346,rs73763035 0 125.911 inf 5 0 4.4827e-07 3.80449e-07,5.17529e-07 0.00332212,-0.00341817,-0.00336159,-0.00484183,-8.24844e-05 0.000144638,0.000153319,0.000159769,0.000212328,8.4196e-05
1684 rs10058460,rs148221579,rs16872459,rs4301212,rs57155346 0 125.891 inf 5 0 4.48194e-07 3.84174e-07,5.21497e-07 0.0033211,-0.0034173,-0.0033632,-7.78214e-05,-0.00484096 0.000144642,0.000153322,0.000160602,8.44681e-05,0.00021233
1685 rs10058460,rs1477931,rs16872459,rs57155346,rs73763035 0 125.854 inf 5 0 4.48084e-07 3.83872e-07,5.23686e-07 0.00332132,-0.00341723,-0.00336078,-0.00484102,-8.24844e-05 0.000144638,0.000153319,0.000159769,0.000212328,8.4196e-05
1686 rs10058460,rs16872459,rs57155346,rs59628276,rs61185420 0 125.843 inf 5 0 4.52153e-07 3.87142e-07,5.32224e-07 0.00332896,-0.00347592,-0.00484866,-0.00342605,0.000174695 0.000144638,0.000149275,0.000212328,0.000153319,8.4196e-05
1687 rs10058460,rs1477931,rs16872459,rs4301212,rs57155346 0 125.834 inf 5 0 4.48008e-07 3.83964e-07,5.18588e-07 0.0033203,-0.00341637,-0.00336239,-7.78246e-05,-0.00484016 0.000144642,0.000153322,0.000160602,8.44681e-05,0.00021233
1688 rs10058460,rs12173218,rs149109924,rs16872459,rs57155346 0 125.714 inf 5 0 4.50577e-07 3.83618e-07,5.18728e-07 0.00332878,-0.00342585,-0.000124339,-0.00339714,-0.00484849 0.000144638,0.000153319,8.63343e-05,0.000149101,0.000212328
1689 rs10058460,rs16872459,rs57155346,rs61185420,rs6890143 0 125.598 inf 5 0 4.51377e-07 3.79271e-07,5.15521e-07 0.0033256,-0.00347256,-0.00484531,0.000174695,-0.00342218 0.000144638,0.000149275,0.000212328,8.4196e-05,0.000153319
1690 rs10058460,rs12173218,rs142139627,rs16872459,rs57155346 0 125.594 inf 5 0 4.49822e-07 3.85126e-07,5.19859e-07 0.00332878,-0.00342585,-7.4923e-05,-0.00339681,-0.00484849 0.000144638,0.000153319,7.58193e-05,0.000150932,0.000212328
1691 rs10058460,rs12173218,rs150819442,rs16872459,rs57155346 0 125.471 inf 5 0 4.50594e-07 3.82053e-07,5.17233e-07 0.00332878,-0.00342585,-0.000208584,-0.00341315,-0.00484849 0.000144638,0.000153319,0.000144016,0.00014789,0.000212328
1692 rs10058460,rs16872459,rs57155346,rs61185420,rs6890320 0 125.436 inf 5 0 4.50862e-07 3.77732e-07,5.24621e-07 0.00332338,-0.00347034,-0.00484308,0.000174695,-0.00341961 0.000144638,0.000149275,0.000212328,8.4196e-05,0.000153319
1693 rs10058460,rs12173218,rs16872459,rs57155346,rs61185420 0 125.393 inf 5 0 4.52113e-07 3.89572e-07,5.24101e-07 0.00332878,-0.00342585,-0.00347574,-0.00484849,0.000174695 0.000144638,0.000153319,0.000149275,0.000212328,8.4196e-05
1694 rs10058460,rs16872459,rs57155346,rs61185420,rs73763033 0 125.377 inf 5 0 4.50676e-07 3.85052e-07,5.1956e-07 0.00332257,-0.00346953,-0.00484228,0.000174695,-0.00341868 0.000144638,0.000149275,0.000212328,8.4196e-05,0.000153319
1695 rs10058460,rs16872459,rs57155346,rs61185420,rs77854289 0 125.357 inf 5 0 4.50615e-07 3.83717e-07,5.20366e-07 0.00332231,-0.00346927,-0.00484201,0.000174695,-0.00341838 0.000144638,0.000149275,0.000212328,8.4196e-05,0.000153319
1696 rs10058460,rs149109924,rs16872459,rs57155346,rs59628276 0 125.354 inf 5 0 4.50618e-07 3.81728e-07,5.1744e-07 0.00332896,-0.000124339,-0.00339732,-0.00484866,-0.00342605 0.000144638,8.63343e-05,0.000149101,0.000212328,0.000153319
1697 rs10058460,rs16872459,rs1833722,rs57155346,rs59628276 0 125.349 inf 5 0 4.49304e-07 3.78979e-07,5.21675e-07 0.00332896,-0.00342853,7.29948e-05,-0.00484866,-0.00349109 0.000144638,0.000147518,0.000179932,0.000212328,0.000221819
1698 rs10058460,rs12173218,rs16872459,rs1833722,rs57155346 0 125.326 inf 5 0 4.49263e-07 3.81431e-07,5.23607e-07 0.00332878,-0.00349067,-0.00342835,7.27485e-05,-0.00484849 0.000144638,0.000221819,0.000147518,0.000179932,0.000212328
1699 rs10058460,rs150819442,rs16872459,rs57155346,rs59628276 0 125.322 inf 5 0 4.50634e-07 3.84149e-07,5.24823e-07 0.00332896,-0.000208584,-0.00341333,-0.00484866,-0.00342605 0.000144638,0.000144016,0.00014789,0.000212328,0.000153319
1700 rs10058460,rs16872459,rs4703656,rs57155346,rs59628276 0 125.321 inf 5 0 4.49216e-07 3.85483e-07,5.18398e-07 0.00332896,-0.00342853,3.50001e-05,-0.00484866,-0.00345724 0.000144638,0.000147518,0.000179932,0.000212328,0.000221819
1701 rs10058460,rs16872459,rs57155346,rs59628276,rs61334297 0 125.32 inf 5 0 4.49212e-07 3.85976e-07,5.22706e-07 0.00332896,-0.00342853,-0.00484866,-0.00345441,3.18322e-05 0.000144638,0.000147518,0.000212328,0.000221819,0.000179932
1702 rs10058460,rs16872459,rs4704181,rs57155346,rs59628276 0 125.319 inf 5 0 4.4921e-07 3.82336e-07,5.18956e-07 0.00332896,-0.00342853,3.03301e-05,-0.00484866,-0.00345308 0.000144638,0.000147518,0.000179932,0.000212328,0.000221819
1703 rs10058460,rs16872459,rs57155346,rs59628276,rs78909115 0 125.317 inf 5 0 4.49202e-07 3.82116e-07,5.18247e-07 0.00332896,-0.00342853,-0.00484866,-0.00344671,2.31856e-05 0.000144638,0.000147518,0.000212328,0.000221819,0.000179932
1704 rs10058460,rs147363300,rs16872459,rs57155346,rs59628276 0 125.316 inf 5 0 4.49201e-07 3.80016e-07,5.18609e-07 0.00332896,2.2125e-05,-0.00342853,-0.00484866,-0.00344577 0.000144638,0.000179932,0.000147518,0.000212328,0.000221819
1705 rs10058460,rs16872459,rs17671266,rs57155346,rs59628276 0 125.315 inf 5 0 4.49196e-07 3.84189e-07,5.17178e-07 0.00332896,-0.00342853,1.58512e-05,-0.00484866,-0.00344018 0.000144638,0.000147518,0.000179932,0.000212328,0.000221819
1706 rs10058460,rs16872459,rs57155346,rs59628276,rs79752628 0 125.314 inf 5 0 4.49192e-07 3.80173e-07,5.16254e-07 0.00332896,-0.00342853,-0.00484866,-0.0034331,7.90787e-06 0.000144638,0.000147518,0.000212328,0.000221819,0.000179932
1707 rs10058460,rs16872459,rs57155346,rs59628276,rs77486378 0 125.314 inf 5 0 4.49192e-07 3.83309e-07,5.22943e-07 0.00332896,-0.00342853,-0.00484866,-0.00343243,7.15613e-06 0.000144638,0.000147518,0.000212328,0.000221819,0.000179932
1708 rs10058460,rs16872459,rs57155346,rs59628276,rs6896496 0 125.314 inf 5 0 4.49192e-07 3.79393e-07,5.22396e-07 0.00332896,-0.00342853,-0.00484866,-0.00341978,-7.04262e-06 0.000144638,0.000147518,0.000212328,0.000221819,0.000179932
1709 rs10058460,rs16872459,rs57155346,rs59628276,rs74864385 0 125.303 inf 5 0 4.49214e-07 3.84028e-07,5.17524e-07 0.00332896,-0.00342853,-0.00484866,-0.00345434,3.2077e-05 0.000144638,0.000147518,0.000212328,0.00021676,0.000173762
1710 rs10058460,rs16872459,rs57155346,rs59628276,rs73763035 0 125.303 inf 5 0 4.49851e-07 3.82189e-07,5.19939e-07 0.00332896,-0.00336842,-0.00484866,-0.00342605,-8.24844e-05 0.000144638,0.000159769,0.000212328,0.000153319,8.4196e-05
1711 rs10058460,rs12173218,rs16872459,rs4703656,rs57155346 0 125.299 inf 5 0 4.49176e-07 3.81468e-07,5.19841e-07 0.00332878,-0.00345682,-0.00342835,3.47537e-05,-0.00484849 0.000144638,0.000221819,0.000147518,0.000179932,0.000212328
1712 rs10058460,rs12173218,rs16872459,rs57155346,rs61334297 0 125.297 inf 5 0 4.49171e-07 3.78733e-07,5.1998e-07 0.00332878,-0.00345399,-0.00342835,-0.00484849,3.15859e-05 0.000144638,0.000221819,0.000147518,0.000212328,0.000179932
1713 rs10058460,rs12173218,rs16872459,rs4704181,rs57155346 0 125.297 inf 5 0 4.49169e-07 3.824e-07,5.13142e-07 0.00332878,-0.00345266,-0.00342835,3.00838e-05,-0.00484849 0.000144638,0.000221819,0.000147518,0.000179932,0.000212328
1714 rs10058460,rs12173218,rs16872459,rs57155346,rs78909115 0 125.294 inf 5 0 4.49161e-07 3.82176e-07,5.2155e-07 0.00332878,-0.00344629,-0.00342835,-0.00484849,2.29393e-05 0.000144638,0.000221819,0.000147518,0.000212328,0.000179932
1715 rs10058460,rs12173218,rs147363300,rs16872459,rs57155346 0 125.294 inf 5 0 4.4916e-07 3.8398e-07,5.20931e-07 0.00332878,-0.00344535,2.18787e-05,-0.00342835,-0.00484849 0.000144638,0.000221819,0.000179932,0.000147518,0.000212328
1716 rs10058460,rs12173218,rs16872459,rs17671266,rs57155346 0 125.292 inf 5 0 4.49155e-07 3.8487e-07,5.20345e-07 0.00332878,-0.00343976,-0.00342835,1.56048e-05,-0.00484849 0.000144638,0.000221819,0.000147518,0.000179932,0.000212328
1717 rs10058460,rs12173218,rs16872459,rs57155346,rs79752628 0 125.291 inf 5 0 4.49151e-07 3.85541e-07,5.22748e-07 0.00332878,-0.00343268,-0.00342835,-0.00484849,7.66153e-06 0.000144638,0.000221819,0.000147518,0.000212328,0.000179932
1718 rs10058460,rs12173218,rs16872459,rs57155346,rs6896496 0 125.291 inf 5 0 4.49151e-07 3.85059e-07,5.25621e-07 0.00332878,-0.00341936,-0.00342836,-0.00484849,-7.28895e-06 0.000144638,0.000221819,0.000147518,0.000212328,0.000179932
1719 rs10058460,rs12173218,rs16872459,rs57155346,rs77486378 0 125.291 inf 5 0 4.49151e-07 3.84705e-07,5.13498e-07 0.00332878,-0.00343201,-0.00342835,-0.00484849,6.90979e-06 0.000144638,0.000221819,0.000147518,0.000212328,0.000179932
1720 rs10058460,rs16872459,rs4301212,rs57155346,rs59628276 0 125.284 inf 5 0 4.49774e-07 3.82476e-07,5.2135e-07 0.00332794,-0.00337005,-7.77949e-05,-0.0048478,-0.00342519 0.000144642,0.000160602,8.44681e-05,0.00021233,0.000153322
1721 rs10058460,rs12173218,rs16872459,rs57155346,rs74864385 0 125.281 inf 5 0 4.49173e-07 3.80138e-07,5.15119e-07 0.00332878,-0.00345394,-0.00342835,-0.00484849,3.18496e-05 0.000144638,0.00021676,0.000147518,0.000212328,0.000173762
1722 rs10058460,rs148221579,rs149109924,rs16872459,rs57155346 0 125.248 inf 5 0 4.49037e-07 3.8387e-07,5.17927e-07 0.00332212,-0.00341817,-0.000124339,-0.00339049,-0.00484183 0.000144638,0.000153319,8.63343e-05,0.000149101,0.000212328
1723 rs10058460,rs141439237,rs16872459,rs57155346,rs59628276 0 125.23 inf 5 0 4.50309e-07 3.84517e-07,5.21773e-07 0.00332896,0.000142105,-0.00344694,-0.00484866,-0.00342605 0.000144638,0.000111473,0.000148223,0.000212328,0.000153319
1724 rs10058460,rs12173218,rs16872459,rs57155346,rs76047885 0 125.226 inf 5 0 4.49246e-07 3.82993e-07,5.20475e-07 0.00332829,-0.00342536,-0.00341535,-0.0048474,-2.81059e-05 0.000144644,0.000153325,0.00015158,0.000212348,7.53267e-05
1725 rs10058460,rs1477931,rs149109924,rs16872459,rs57155346 0 125.191 inf 5 0 4.48851e-07 3.79953e-07,5.26114e-07 0.00332132,-0.00341723,-0.000124339,-0.00338968,-0.00484102 0.000144638,0.000153319,8.63343e-05,0.000149101,0.000212328
1726 rs10058460,rs142139627,rs16872459,rs57155346,rs59628276 0 125.161 inf 5 0 4.49862e-07 3.80167e-07,5.14854e-07 0.00332896,-7.4923e-05,-0.00339698,-0.00484866,-0.00342605 0.000144638,7.58193e-05,0.000150932,0.000212328,0.000153319
1727 rs10058460,rs16872459,rs57155346,rs61185420,rs6453116 0 125.135 inf 5 0 4.49909e-07 3.84122e-07,5.16963e-07 0.00331925,-0.00346621,-0.00483895,0.000174695,-0.00341485 0.000144638,0.000149275,0.000212328,8.4196e-05,0.000153319
1728 rs10058460,rs142139627,rs148221579,rs16872459,rs57155346 0 125.127 inf 5 0 4.48282e-07 3.84504e-07,5.17393e-07 0.00332212,-7.4923e-05,-0.00341817,-0.00339015,-0.00484183 0.000144638,7.58193e-05,0.000153319,0.000150932,0.000212328
1729 rs10058460,rs12173218,rs16872459,rs57155346,rs75041892 0 125.124 inf 5 0 4.49437e-07 3.80731e-07,5.24598e-07 0.00332878,-0.00342585,-0.00341649,-0.00484849,-6.1072e-05 0.000144638,0.000153319,0.000148659,0.000212328,9.46058e-05
1730 rs10058460,rs16872459,rs57155346,rs59628276,rs76969488 0 125.123 inf 5 0 4.49603e-07 3.84578e-07,5.21197e-07 0.00332896,-0.00342853,-0.00484866,-0.00338261,-8.68863e-05 0.000144638,0.000147518,0.000212328,0.000163258,0.000112189
1731 rs10058460,rs112124352,rs12173218,rs16872459,rs57155346 0 125.116 inf 5 0 4.49423e-07 3.76664e-07,5.18402e-07 0.00332878,-5.95338e-05,-0.00342585,-0.00341679,-0.00484849 0.000144638,9.46058e-05,0.000153319,0.000148659,0.000212328
1732 rs10058460,rs149109924,rs16872459,rs57155346,rs6890143 0 125.109 inf 5 0 4.49842e-07 3.85263e-07,5.22983e-07 0.0033256,-0.000124339,-0.00339397,-0.00484531,-0.00342218 0.000144638,8.63343e-05,0.000149101,0.000212328,0.000153319
1733 rs10058460,rs12173218,rs16872459,rs57155346,rs76969488 0 125.1 inf 5 0 4.49563e-07 3.82843e-07,5.19854e-07 0.00332878,-0.00338238,-0.00342836,-0.00484849,-8.694e-05 0.000144638,0.000163258,0.000147518,0.000212328,0.000112189
1734 rs10058460,rs16872459,rs1833722,rs57155346,rs6890143 0 125.1 inf 5 0 4.48514e-07 3.84441e-07,5.19686e-07 0.0033256,-0.00342518,6.82459e-05,-0.00484531,-0.00348298 0.000144638,0.000147518,0.000179932,0.000212328,0.000221819
1735 rs10058460,rs113748405,rs12173218,rs16872459,rs57155346 0 125.091 inf 5 0 4.49376e-07 3.80514e-07,5.18282e-07 0.00332878,-5.416e-05,-0.00342585,-0.00341783,-0.00484849 0.000144638,9.46058e-05,0.000153319,0.000148659,0.000212328
1736 rs10058460,rs16872459,rs57155346,rs59628276,rs7730287 0 125.086 inf 5 0 4.49755e-07 3.84415e-07,5.13476e-07 0.00332896,-0.00344922,-0.00484866,-0.00342605,7.62953e-05 0.000144638,0.000149275,0.000212328,0.000153319,8.4196e-05
1737 rs10058460,rs150819442,rs16872459,rs57155346,rs6890143 0 125.078 inf 5 0 4.49858e-07 3.84643e-07,5.21341e-07 0.0033256,-0.000208584,-0.00340998,-0.00484531,-0.00342218 0.000144638,0.000144016,0.00014789,0.000212328,0.000153319
1738 rs10058460,rs16872459,rs4703656,rs57155346,rs6890143 0 125.074 inf 5 0 4.48434e-07 3.81805e-07,5.18724e-07 0.0033256,-0.00342518,3.02512e-05,-0.00484531,-0.00344913 0.000144638,0.000147518,0.000179932,0.000212328,0.000221819
1739 rs10058460,rs16872459,rs57155346,rs61334297,rs6890143 0 125.073 inf 5 0 4.4843e-07 3.79937e-07,5.21717e-07 0.0033256,-0.00342518,-0.00484531,2.70833e-05,-0.00344631 0.000144638,0.000147518,0.000212328,0.000179932,0.000221819
1740 rs10058460,rs16872459,rs4704181,rs57155346,rs6890143 0 125.073 inf 5 0 4.48428e-07 3.82966e-07,5.19904e-07 0.0033256,-0.00342518,2.55812e-05,-0.00484531,-0.00344497 0.000144638,0.000147518,0.000179932,0.000212328,0.000221819
1741 rs10058460,rs142139627,rs1477931,rs16872459,rs57155346 0 125.071 inf 5 0 4.48095e-07 3.82232e-07,5.15943e-07 0.00332132,-7.4923e-05,-0.00341723,-0.00338934,-0.00484102 0.000144638,7.58193e-05,0.000153319,0.000150932,0.000212328
1742 rs10058460,rs16872459,rs57155346,rs6890143,rs78909115 0 125.071 inf 5 0 4.48422e-07 3.7936e-07,5.18742e-07 0.0033256,-0.00342518,-0.00484531,-0.00343861,1.84367e-05 0.000144638,0.000147518,0.000212328,0.000221819,0.000179932
1743 rs10058460,rs147363300,rs16872459,rs57155346,rs6890143 0 125.07 inf 5 0 4.48421e-07 3.84265e-07,5.23824e-07 0.0033256,1.73761e-05,-0.00342518,-0.00484531,-0.00343766 0.000144638,0.000179932,0.000147518,0.000212328,0.000221819
1744 rs10058460,rs16872459,rs57155346,rs6890143,rs6896496 0 125.069 inf 5 0 4.48418e-07 3.85372e-07,5.24057e-07 0.0033256,-0.00342518,-0.00484531,-0.00341168,-1.17915e-05 0.000144638,0.000147518,0.000212328,0.000221819,0.000179932
1745 rs10058460,rs16872459,rs17671266,rs57155346,rs6890143 0 125.069 inf 5 0 4.48417e-07 3.84797e-07,5.21295e-07 0.0033256,-0.00342518,1.11023e-05,-0.00484531,-0.00343207 0.000144638,0.000147518,0.000179932,0.000212328,0.000221819
1746 rs10058460,rs16872459,rs57155346,rs6890143,rs79752628 0 125.068 inf 5 0 4.48415e-07 3.80257e-07,5.17687e-07 0.0033256,-0.00342518,-0.00484531,-0.003425,3.15897e-06 0.000144638,0.000147518,0.000212328,0.000221819,0.000179932
1747 rs10058460,rs16872459,rs57155346,rs6890143,rs77486378 0 125.068 inf 5 0 4.48415e-07 3.81652e-07,5.22667e-07 0.0033256,-0.00342518,-0.00484531,-0.00342433,2.40723e-06 0.000144638,0.000147518,0.000212328,0.000221819,0.000179932
1748 rs10058460,rs16872459,rs57155346,rs6890143,rs73763035 0 125.058 inf 5 0 4.49075e-07 3.86162e-07,5.20535e-07 0.0033256,-0.00336507,-0.00484531,-0.00342218,-8.24844e-05 0.000144638,0.000159769,0.000212328,0.000153319,8.4196e-05
1749 rs10058460,rs16872459,rs57155346,rs6890143,rs74864385 0 125.057 inf 5 0 4.48432e-07 3.83874e-07,5.24092e-07 0.0033256,-0.00342518,-0.00484531,-0.0034466,2.76934e-05 0.000144638,0.000147518,0.000212328,0.00021676,0.000173762
1750 rs10058460,rs12173218,rs141439237,rs16872459,rs57155346 0 125.042 inf 5 0 4.50268e-07 3.86841e-07,5.21935e-07 0.00332878,-0.00342585,0.000142105,-0.00344677,-0.00484849 0.000144638,0.000153319,0.000111473,0.000148223,0.000212328
1751 rs10058460,rs16872459,rs4301212,rs57155346,rs6890143 0 125.039 inf 5 0 4.48999e-07 3.82664e-07,5.23896e-07 0.00332458,-0.00336669,-7.78079e-05,-0.00484444,-0.00342132 0.000144642,0.000160602,8.44681e-05,0.00021233,0.000153322
1752 rs10058460,rs148221579,rs150819442,rs16872459,rs57155346 0 125.005 inf 5 0 4.49053e-07 3.82703e-07,5.23854e-07 0.00332212,-0.00341817,-0.000208584,-0.0034065,-0.00484183 0.000144638,0.000153319,0.000144016,0.00014789,0.000212328
1753 rs10058460,rs16872459,rs57155346,rs59628276,rs76047885 0 124.987 inf 5 0 4.49286e-07 3.80988e-07,5.22579e-07 0.00332847,-0.00341552,-0.00484758,-0.00342556,-2.81051e-05 0.000144644,0.00015158,0.000212348,0.000153325,7.53267e-05
1754 rs10058460,rs141439237,rs16872459,rs57155346,rs6890143 0 124.985 inf 5 0 4.49533e-07 3.79755e-07,5.26482e-07 0.0033256,0.000142105,-0.00344359,-0.00484531,-0.00342218 0.000144638,0.000111473,0.000148223,0.000212328,0.000153319
1755 rs10058460,rs16872459,rs57155346,rs59628276,rs75041892 0 124.981 inf 5 0 4.49477e-07 3.85305e-07,5.1778e-07 0.00332896,-0.00341666,-0.00484866,-0.00342605,-6.1072e-05 0.000144638,0.000148659,0.000212328,0.000153319,9.46058e-05
1756 rs10058460,rs112124352,rs16872459,rs57155346,rs59628276 0 124.977 inf 5 0 4.49463e-07 3.85904e-07,5.21972e-07 0.00332896,-5.95338e-05,-0.00341696,-0.00484866,-0.00342605 0.000144638,9.46058e-05,0.000148659,0.000212328,0.000153319
1757 rs10058460,rs16872459,rs57155346,rs61185420,rs6893216 0 124.968 inf 5 0 4.49379e-07 3.82486e-07,5.20389e-07 0.00331695,-0.00346391,-0.00483666,0.000174695,-0.0034122 0.000144638,0.000149275,0.000212328,8.4196e-05,0.000153319
1758 rs10058460,rs113748405,rs16872459,rs57155346,rs59628276 0 124.962 inf 5 0 4.49416e-07 3.84177e-07,5.23337e-07 0.00332896,-5.416e-05,-0.003418,-0.00484866,-0.00342605 0.000144638,9.46058e-05,0.000148659,0.000212328,0.000153319
1759 rs10058460,rs1477931,rs150819442,rs16872459,rs57155346 0 124.949 inf 5 0 4.48867e-07 3.85569e-07,5.14114e-07 0.00332132,-0.00341723,-0.000208584,-0.00340569,-0.00484102 0.000144638,0.000153319,0.000144016,0.00014789,0.000212328
1760 rs10058460,rs149109924,rs16872459,rs57155346,rs6890320 0 124.946 inf 5 0 4.49327e-07 3.80911e-07,5.2059e-07 0.00332338,-0.000124339,-0.00339174,-0.00484308,-0.00341961 0.000144638,8.63343e-05,0.000149101,0.000212328,0.000153319
1761 rs10058460,rs13177044,rs16872459,rs57155346,rs59628276 0 124.943 inf 5 0 4.49413e-07 3.8472e-07,5.21192e-07 0.00333819,3.46945e-05,-0.00343136,-0.00485149,-0.00342932 0.000145547,6.10588e-05,0.000147602,0.000212387,0.000153427
1762 rs10058460,rs16872459,rs1833722,rs57155346,rs6890320 0 124.934 inf 5 0 4.47989e-07 3.82434e-07,5.18863e-07 0.00332338,-0.00342295,6.50899e-05,-0.00484308,-0.0034776 0.000144638,0.000147518,0.000179932,0.000212328,0.000221819
1763 rs10058460,rs148221579,rs16872459,rs57155346,rs61185420 0 124.928 inf 5 0 4.50572e-07 3.84045e-07,5.22781e-07 0.00332212,-0.00341817,-0.00346908,-0.00484183,0.000174695 0.000144638,0.000153319,0.000149275,0.000212328,8.4196e-05
1764 rs10058460,rs115611546,rs16872459,rs57155346,rs59628276 0 124.922 inf 5 0 4.49216e-07 3.84035e-07,5.24163e-07 0.00332896,2.45021e-05,-0.00342853,-0.00484866,-0.00343251 0.000144638,0.000127313,0.000147518,0.000212328,0.00015695
1765 rs10058460,rs142139627,rs16872459,rs57155346,rs6890143 0 124.917 inf 5 0 4.49087e-07 3.83381e-07,5.242e-07 0.0033256,-7.4923e-05,-0.00339363,-0.00484531,-0.00342218 0.000144638,7.58193e-05,0.000150932,0.000212328,0.000153319
1766 rs10058460,rs150819442,rs16872459,rs57155346,rs6890320 0 124.915 inf 5 0 4.49343e-07 3.83358e-07,5.21135e-07 0.00332338,-0.000208584,-0.00340775,-0.00484308,-0.00341961 0.000144638,0.000144016,0.00014789,0.000212328,0.000153319
1767 rs10058460,rs12173218,rs16872459,rs57155346,rs7730287 0 124.914 inf 5 0 4.49715e-07 3.84727e-07,5.2098e-07 0.00332878,-0.00342585,-0.00344905,-0.00484849,7.62953e-05 0.000144638,0.000153319,0.000149275,0.000212328,8.4196e-05
1768 rs10058460,rs12173218,rs13177044,rs16872459,rs57155346 0 124.912 inf 5 0 4.49372e-07 3.90953e-07,5.16859e-07 0.00333801,-0.00342912,3.46915e-05,-0.00343118,-0.00485132 0.000145547,0.000153427,6.10588e-05,0.000147602,0.000212387
1769 rs10058460,rs16872459,rs4703656,rs57155346,rs6890320 0 124.911 inf 5 0 4.47915e-07 3.82153e-07,5.15952e-07 0.00332338,-0.00342295,2.70951e-05,-0.00484308,-0.00344375 0.000144638,0.000147518,0.000179932,0.000212328,0.000221819
1770 rs10058460,rs16872459,rs57155346,rs61334297,rs6890320 0 124.91 inf 5 0 4.47912e-07 3.82573e-07,5.20328e-07 0.00332338,-0.00342295,-0.00484308,2.39273e-05,-0.00344093 0.000144638,0.000147518,0.000212328,0.000179932,0.000221819
1771 rs10058460,rs16872459,rs4704181,rs57155346,rs6890320 0 124.909 inf 5 0 4.4791e-07 3.76446e-07,5.20723e-07 0.00332338,-0.00342295,2.24252e-05,-0.00484308,-0.00343959 0.000144638,0.000147518,0.000179932,0.000212328,0.000221819
1772 rs10058460,rs11739870,rs16872459,rs57155346,rs59628276 0 124.909 inf 5 0 4.49353e-07 3.83524e-07,5.17305e-07 0.00333116,6.20119e-05,-0.00342853,-0.00484866,-0.00342605 0.00014471,0.000127725,0.000147518,0.000212328,0.000153319
1773 rs10058460,rs16872459,rs57155346,rs6890320,rs78909115 0 124.907 inf 5 0 4.47904e-07 3.77349e-07,5.19493e-07 0.00332338,-0.00342295,-0.00484308,-0.00343323,1.52807e-05 0.000144638,0.000147518,0.000212328,0.000221819,0.000179932
1774 rs10058460,rs16872459,rs57155346,rs6890320,rs6896496 0 124.907 inf 5 0 4.47904e-07 3.82652e-07,5.18263e-07 0.00332338,-0.00342295,-0.00484308,-0.00340629,-1.49475e-05 0.000144638,0.000147518,0.000212328,0.000221819,0.000179932
1775 rs10058460,rs147363300,rs16872459,rs57155346,rs6890320 0 124.907 inf 5 0 4.47904e-07 3.79824e-07,5.20988e-07 0.00332338,1.42201e-05,-0.00342295,-0.00484308,-0.00343228 0.000144638,0.000179932,0.000147518,0.000212328,0.000221819
1776 rs10058460,rs1477938,rs16872459,rs57155346,rs59628276 0 124.907 inf 5 0 4.49298e-07 3.83795e-07,5.19903e-07 0.00333506,2.40073e-05,-0.00343016,-0.0048503,-0.00342794 0.000145463,6.084e-05,0.000147576,0.000212369,0.000153394
1777 rs10058460,rs16872459,rs17671266,rs57155346,rs6890320 0 124.906 inf 5 0 4.47901e-07 3.82089e-07,5.17161e-07 0.00332338,-0.00342295,7.94624e-06,-0.00484308,-0.00342669 0.000144638,0.000147518,0.000179932,0.000212328,0.000221819
1778 rs10058460,rs16872459,rs57155346,rs6890320,rs77486378 0 124.906 inf 5 0 4.47899e-07 3.83733e-07,5.19328e-07 0.00332338,-0.00342295,-0.00484308,-0.00341894,-7.48793e-07 0.000144638,0.000147518,0.000212328,0.000221819,0.000179932
1779 rs10058460,rs16872459,rs57155346,rs6890320,rs79752628 0 124.906 inf 5 0 4.47899e-07 3.81273e-07,5.11283e-07 0.00332338,-0.00342295,-0.00484308,-0.00341961,2.94525e-09 0.000144638,0.000147518,0.000212328,0.000221819,0.000179932
1780 rs10058460,rs115611546,rs12173218,rs16872459,rs57155346 0 124.9 inf 5 0 4.49176e-07 3.78913e-07,5.23535e-07 0.00332878,2.44656e-05,-0.0034323,-0.00342835,-0.00484849 0.000144638,0.000127313,0.00015695,0.000147518,0.000212328
1781 rs10058460,rs16872459,rs57155346,rs6890320,rs73763035 0 124.896 inf 5 0 4.4856e-07 3.84452e-07,5.15826e-07 0.00332338,-0.00336284,-0.00484308,-0.00341961,-8.24844e-05 0.000144638,0.000159769,0.000212328,0.000153319,8.4196e-05
1782 rs10058460,rs16872459,rs4704174,rs57155346,rs59628276 0 124.895 inf 5 0 4.49261e-07 3.81479e-07,5.19379e-07 0.0033339,-0.00342985,1.94582e-05,-0.00484999,-0.00342758 0.000145463,0.000147576,6.084e-05,0.000212369,0.000153394
1783 rs10058460,rs113214177,rs16872459,rs57155346,rs59628276 0 124.894 inf 5 0 4.493e-07 3.88175e-07,5.21632e-07 0.0033312,4.20601e-05,-0.00342853,-0.00484866,-0.00342605 0.000144747,0.000105263,0.000147518,0.000212328,0.000153319
1784 rs10058460,rs16872459,rs57155346,rs6890320,rs74864385 0 124.893 inf 5 0 4.47913e-07 3.83993e-07,5.24532e-07 0.00332338,-0.00342295,-0.00484308,-0.00344146,2.47802e-05 0.000144638,0.000147518,0.000212328,0.00021676,0.000173762
1785 rs10058460,rs149109924,rs16872459,rs57155346,rs73763033 0 124.888 inf 5 0 4.49141e-07 3.83842e-07,5.20651e-07 0.00332257,-0.000124339,-0.00339093,-0.00484228,-0.00341868 0.000144638,8.63343e-05,0.000149101,0.000212328,0.000153319
1786 rs10058460,rs11739870,rs12173218,rs16872459,rs57155346 0 124.886 inf 5 0 4.49312e-07 3.808e-07,5.20081e-07 0.00333099,6.20119e-05,-0.00342585,-0.00342835,-0.00484849 0.00014471,0.000127725,0.000153319,0.000147518,0.000212328
1787 rs10058460,rs16872459,rs57155346,rs6890143,rs76969488 0 124.881 inf 5 0 4.48837e-07 3.82768e-07,5.21221e-07 0.0033256,-0.00342518,-0.00484531,-0.00337822,-8.79224e-05 0.000144638,0.000147518,0.000212328,0.000163258,0.000112189
1788 rs10058460,rs12173218,rs1477938,rs16872459,rs57155346 0 124.879 inf 5 0 4.49257e-07 3.82915e-07,5.2267e-07 0.00333489,-0.00342774,2.40048e-05,-0.00342999,-0.00485012 0.000145463,0.000153394,6.084e-05,0.000147576,0.000212369
1789 rs10058460,rs16872459,rs4301212,rs57155346,rs6890320 0 124.877 inf 5 0 4.48484e-07 3.79844e-07,5.22308e-07 0.00332236,-0.00336445,-7.78166e-05,-0.00484222,-0.00341875 0.000144642,0.000160602,8.44681e-05,0.00021233,0.000153322
1790 rs10058460,rs16872459,rs1833722,rs57155346,rs73763033 0 124.875 inf 5 0 4.478e-07 3.8383e-07,5.19174e-07 0.00332257,-0.00342214,6.39504e-05,-0.00484228,-0.00347566 0.000144638,0.000147518,0.000179932,0.000212328,0.000221819
1791 rs10058460,rs1477931,rs16872459,rs57155346,rs61185420 0 124.872 inf 5 0 4.50386e-07 3.83803e-07,5.2144e-07 0.00332132,-0.00341723,-0.00346828,-0.00484102,0.000174695 0.000144638,0.000153319,0.000149275,0.000212328,8.4196e-05
1792 rs10058460,rs113214177,rs12173218,rs16872459,rs57155346 0 124.871 inf 5 0 4.4926e-07 3.78064e-07,5.22378e-07 0.00333103,4.20601e-05,-0.00342585,-0.00342835,-0.00484849 0.000144747,0.000105263,0.000153319,0.000147518,0.000212328
1793 rs10058460,rs12173218,rs16872459,rs4704174,rs57155346 0 124.869 inf 5 0 4.49221e-07 3.82916e-07,5.25589e-07 0.00333373,-0.00342738,-0.00342968,1.94557e-05,-0.00484981 0.000145463,0.000153394,0.000147576,6.084e-05,0.000212369
1794 rs10058460,rs149109924,rs16872459,rs57155346,rs77854289 0 124.868 inf 5 0 4.4908e-07 3.84292e-07,5.20546e-07 0.00332231,-0.000124339,-0.00339067,-0.00484201,-0.00341838 0.000144638,8.63343e-05,0.000149101,0.000212328,0.000153319
1795 rs10058460,rs150819442,rs16872459,rs57155346,rs73763033 0 124.856 inf 5 0 4.49157e-07 3.81176e-07,5.17263e-07 0.00332257,-0.000208584,-0.00340694,-0.00484228,-0.00341868 0.000144638,0.000144016,0.00014789,0.000212328,0.000153319
1796 rs10058460,rs16872459,rs1833722,rs57155346,rs77854289 0 124.855 inf 5 0 4.47738e-07 3.7812e-07,5.16896e-07 0.00332231,-0.00342188,6.35743e-05,-0.00484201,-0.00347502 0.000144638,0.000147518,0.000179932,0.000212328,0.000221819
1797 rs10058460,rs16872459,rs4703656,rs57155346,rs73763033 0 124.852 inf 5 0 4.47728e-07 3.84822e-07,5.18462e-07 0.00332257,-0.00342214,2.59556e-05,-0.00484228,-0.00344181 0.000144638,0.000147518,0.000179932,0.000212328,0.000221819
1798 rs10058460,rs148221579,rs16872459,rs1833722,rs57155346 0 124.852 inf 5 0 4.47695e-07 3.84718e-07,5.25095e-07 0.00332212,-0.00347457,-0.0034217,6.33148e-05,-0.00484183 0.000144638,0.000221819,0.000147518,0.000179932,0.000212328
1799 rs10058460,rs16872459,rs57155346,rs61334297,rs73763033 0 124.851 inf 5 0 4.47725e-07 3.75444e-07,5.16676e-07 0.00332257,-0.00342214,-0.00484228,2.27878e-05,-0.00343898 0.000144638,0.000147518,0.000212328,0.000179932,0.000221819
1800 rs10058460,rs16872459,rs4704181,rs57155346,rs73763033 0 124.85 inf 5 0 4.47723e-07 3.81911e-07,5.18776e-07 0.00332257,-0.00342214,2.12857e-05,-0.00484228,-0.00343765 0.000144638,0.000147518,0.000179932,0.000212328,0.000221819
1801 rs10058460,rs16872459,rs57155346,rs6896496,rs73763033 0 124.849 inf 5 0 4.47719e-07 3.80595e-07,5.17429e-07 0.00332257,-0.00342214,-0.00484228,-1.60871e-05,-0.00340435 0.000144638,0.000147518,0.000212328,0.000179932,0.000221819
1802 rs10058460,rs16872459,rs57155346,rs73763033,rs78909115 0 124.848 inf 5 0 4.47718e-07 3.81167e-07,5.16879e-07 0.00332257,-0.00342214,-0.00484228,-0.00343128,1.41412e-05 0.000144638,0.000147518,0.000212328,0.000221819,0.000179932
1803 rs10058460,rs147363300,rs16872459,rs57155346,rs73763033 0 124.848 inf 5 0 4.47717e-07 3.80687e-07,5.20672e-07 0.00332257,1.30806e-05,-0.00342214,-0.00484228,-0.00343034 0.000144638,0.000179932,0.000147518,0.000212328,0.000221819
1804 rs10058460,rs16872459,rs17671266,rs57155346,rs73763033 0 124.847 inf 5 0 4.47715e-07 3.80938e-07,5.19386e-07 0.00332257,-0.00342214,6.80672e-06,-0.00484228,-0.00342475 0.000144638,0.000147518,0.000179932,0.000212328,0.000221819
1805 rs10058460,rs16872459,rs57155346,rs73763033,rs77486378 0 124.847 inf 5 0 4.47714e-07 3.83585e-07,5.19173e-07 0.00332257,-0.00342214,-0.00484228,-0.003417,-1.88831e-06 0.000144638,0.000147518,0.000212328,0.000221819,0.000179932
1806 rs10058460,rs16872459,rs57155346,rs73763033,rs79752628 0 124.847 inf 5 0 4.47714e-07 3.79579e-07,5.17373e-07 0.00332257,-0.00342214,-0.00484228,-0.00341767,-1.13657e-06 0.000144638,0.000147518,0.000212328,0.000221819,0.000179932
1807 rs10058460,rs16872459,rs57155346,rs6890143,rs7730287 0 124.842 inf 5 0 4.4898e-07 3.88007e-07,5.17446e-07 0.0033256,-0.00344587,-0.00484531,-0.00342218,7.62953e-05 0.000144638,0.000149275,0.000212328,0.000153319,8.4196e-05
1808 rs10058460,rs16872459,rs57155346,rs73763033,rs73763035 0 124.837 inf 5 0 4.48374e-07 3.83445e-07,5.2066e-07 0.00332257,-0.00336203,-0.00484228,-0.00341868,-8.24844e-05 0.000144638,0.000159769,0.000212328,0.000153319,8.4196e-05
1809 rs10058460,rs150819442,rs16872459,rs57155346,rs77854289 0 124.837 inf 5 0 4.49096e-07 3.8693e-07,5.16304e-07 0.00332231,-0.000208584,-0.00340668,-0.00484201,-0.00341838 0.000144638,0.000144016,0.00014789,0.000212328,0.000153319
1810 rs10058460,rs16872459,rs57155346,rs73763033,rs74864385 0 124.834 inf 5 0 4.47726e-07 3.82076e-07,5.18589e-07 0.00332257,-0.00342214,-0.00484228,-0.00343961,2.37283e-05 0.000144638,0.000147518,0.000212328,0.00021676,0.000173762
1811 rs10058460,rs16872459,rs4703656,rs57155346,rs77854289 0 124.832 inf 5 0 4.47666e-07 3.80582e-07,5.16446e-07 0.00332231,-0.00342188,2.55795e-05,-0.00484201,-0.00344117 0.000144638,0.000147518,0.000179932,0.000212328,0.000221819
1812 rs10058460,rs16872459,rs57155346,rs61334297,rs77854289 0 124.831 inf 5 0 4.47663e-07 3.80898e-07,5.16866e-07 0.00332231,-0.00342188,-0.00484201,2.24117e-05,-0.00343834 0.000144638,0.000147518,0.000212328,0.000179932,0.000221819
1813 rs10058460,rs16872459,rs4704181,rs57155346,rs77854289 0 124.831 inf 5 0 4.47661e-07 3.80845e-07,5.15476e-07 0.00332231,-0.00342188,2.09096e-05,-0.00484201,-0.00343701 0.000144638,0.000147518,0.000179932,0.000212328,0.000221819
1814 rs10058460,rs16872459,rs57155346,rs6896496,rs77854289 0 124.83 inf 5 0 4.47658e-07 3.79083e-07,5.20111e-07 0.00332231,-0.00342188,-0.00484201,-1.64632e-05,-0.00340371 0.000144638,0.000147518,0.000212328,0.000179932,0.000221819
1815 rs10058460,rs148221579,rs16872459,rs4703656,rs57155346 0 124.829 inf 5 0 4.47624e-07 3.87578e-07,5.16285e-07 0.00332212,-0.00344072,-0.0034217,2.53201e-05,-0.00484183 0.000144638,0.000221819,0.000147518,0.000179932,0.000212328
1816 rs10058460,rs16872459,rs57155346,rs77854289,rs78909115 0 124.829 inf 5 0 4.47656e-07 3.81217e-07,5.13413e-07 0.00332231,-0.00342188,-0.00484201,-0.00343064,1.37651e-05 0.000144638,0.000147518,0.000212328,0.000221819,0.000179932
1817 rs10058460,rs147363300,rs16872459,rs57155346,rs77854289 0 124.829 inf 5 0 4.47656e-07 3.81582e-07,5.17187e-07 0.00332231,1.27045e-05,-0.00342188,-0.00484201,-0.0034297 0.000144638,0.000179932,0.000147518,0.000212328,0.000221819
1818 rs10058460,rs16872459,rs17671266,rs57155346,rs77854289 0 124.828 inf 5 0 4.47653e-07 3.83441e-07,5.20511e-07 0.00332231,-0.00342188,6.43062e-06,-0.00484201,-0.00342411 0.000144638,0.000147518,0.000179932,0.000212328,0.000221819
1819 rs10058460,rs148221579,rs16872459,rs57155346,rs61334297 0 124.828 inf 5 0 4.4762e-07 3.82899e-07,5.25445e-07 0.00332212,-0.0034379,-0.0034217,-0.00484183,2.21522e-05 0.000144638,0.000221819,0.000147518,0.000212328,0.000179932
1820 rs10058460,rs16872459,rs57155346,rs77486378,rs77854289 0 124.828 inf 5 0 4.47652e-07 3.79656e-07,5.1962e-07 0.00332231,-0.00342188,-0.00484201,-2.26442e-06,-0.00341636 0.000144638,0.000147518,0.000212328,0.000179932,0.000221819
1821 rs10058460,rs16872459,rs57155346,rs77854289,rs79752628 0 124.828 inf 5 0 4.47652e-07 3.77109e-07,5.14326e-07 0.00332231,-0.00342188,-0.00484201,-0.00341703,-1.51268e-06 0.000144638,0.000147518,0.000212328,0.000221819,0.000179932
1822 rs10058460,rs148221579,rs16872459,rs4704181,rs57155346 0 124.828 inf 5 0 4.47619e-07 3.7934e-07,5.14736e-07 0.00332212,-0.00343656,-0.0034217,2.06501e-05,-0.00484183 0.000144638,0.000221819,0.000147518,0.000179932,0.000212328
1823 rs10058460,rs148221579,rs16872459,rs57155346,rs6896496 0 124.827 inf 5 0 4.47616e-07 3.85248e-07,5.13556e-07 0.00332212,-0.00340327,-0.0034217,-0.00484183,-1.67226e-05 0.000144638,0.000221819,0.000147518,0.000212328,0.000179932
1824 rs10058460,rs148221579,rs16872459,rs57155346,rs78909115 0 124.826 inf 5 0 4.47614e-07 3.82205e-07,5.15699e-07 0.00332212,-0.0034302,-0.0034217,-0.00484183,1.35056e-05 0.000144638,0.000221819,0.000147518,0.000212328,0.000179932
1825 rs10058460,rs147363300,rs148221579,rs16872459,rs57155346 0 124.826 inf 5 0 4.47613e-07 3.80502e-07,5.17245e-07 0.00332212,1.2445e-05,-0.00342925,-0.0034217,-0.00484183 0.000144638,0.000179932,0.000221819,0.000147518,0.000212328
1826 rs10058460,rs148221579,rs16872459,rs17671266,rs57155346 0 124.825 inf 5 0 4.47611e-07 3.82848e-07,5.15556e-07 0.00332212,-0.00342366,-0.0034217,6.17116e-06,-0.00484183 0.000144638,0.000221819,0.000147518,0.000179932,0.000212328
1827 rs10058460,rs148221579,rs16872459,rs57155346,rs77486378 0 124.825 inf 5 0 4.4761e-07 3.7929e-07,5.2308e-07 0.00332212,-0.00341592,-0.0034217,-0.00484183,-2.52388e-06 0.000144638,0.000221819,0.000147518,0.000212328,0.000179932
1828 rs10058460,rs148221579,rs16872459,rs57155346,rs79752628 0 124.825 inf 5 0 4.4761e-07 3.80476e-07,5.18859e-07 0.00332212,-0.00341659,-0.0034217,-0.00484183,-1.77214e-06 0.000144638,0.000221819,0.000147518,0.000212328,0.000179932
1829 rs10058460,rs141439237,rs16872459,rs57155346,rs6890320 0 124.823 inf 5 0 4.49018e-07 3.83391e-07,5.18905e-07 0.00332338,0.000142105,-0.00344136,-0.00484308,-0.00341961 0.000144638,0.000111473,0.000148223,0.000212328,0.000153319
1830 rs10058460,rs16872459,rs4301212,rs57155346,rs73763033 0 124.818 inf 5 0 4.48298e-07 3.84285e-07,5.23448e-07 0.00332155,-0.00336365,-7.78197e-05,-0.00484141,-0.00341782 0.000144642,0.000160602,8.44681e-05,0.00021233,0.000153322
1831 rs10058460,rs16872459,rs57155346,rs73763035,rs77854289 0 124.818 inf 5 0 4.48313e-07 3.83171e-07,5.18281e-07 0.00332231,-0.00336177,-0.00484201,-8.24844e-05,-0.00341838 0.000144638,0.000159769,0.000212328,8.4196e-05,0.000153319
1832 rs10058460,rs16872459,rs57155346,rs74864385,rs77854289 0 124.815 inf 5 0 4.47665e-07 3.77473e-07,5.19072e-07 0.00332231,-0.00342188,-0.00484201,2.33811e-05,-0.00343899 0.000144638,0.000147518,0.000212328,0.000173762,0.00021676
1833 rs10058460,rs148221579,rs16872459,rs57155346,rs74864385 0 124.811 inf 5 0 4.47622e-07 3.83075e-07,5.15112e-07 0.00332212,-0.00343857,-0.0034217,-0.00484183,2.31416e-05 0.000144638,0.00021676,0.000147518,0.000212328,0.000173762
1834 rs10058460,rs16872459,rs4301212,rs57155346,rs77854289 0 124.799 inf 5 0 4.48236e-07 3.83687e-07,5.17967e-07 0.00332129,-0.00336338,-7.78207e-05,-0.00484115,-0.00341751 0.000144642,0.000160602,8.44681e-05,0.00021233,0.000153322
1835 rs10058460,rs1477931,rs16872459,rs1833722,rs57155346 0 124.794 inf 5 0 4.47506e-07 3.81309e-07,5.17157e-07 0.00332132,-0.00347262,-0.00342089,6.2171e-05,-0.00484102 0.000144638,0.000221819,0.000147518,0.000179932,0.000212328
1836 rs10058460,rs1477931,rs16872459,rs4703656,rs57155346 0 124.772 inf 5 0 4.47436e-07 3.81877e-07,5.1747e-07 0.00332132,-0.00343877,-0.00342089,2.41763e-05,-0.00484102 0.000144638,0.000221819,0.000147518,0.000179932,0.000212328
1837 rs10058460,rs1477931,rs16872459,rs57155346,rs61334297 0 124.771 inf 5 0 4.47433e-07 3.78571e-07,5.16546e-07 0.00332132,-0.00343595,-0.00342089,-0.00484102,2.10084e-05 0.000144638,0.000221819,0.000147518,0.000212328,0.000179932
1838 rs10058460,rs1477931,rs16872459,rs4704181,rs57155346 0 124.771 inf 5 0 4.47431e-07 3.81682e-07,5.17721e-07 0.00332132,-0.00343461,-0.00342089,1.95063e-05,-0.00484102 0.000144638,0.000221819,0.000147518,0.000179932,0.000212328
1839 rs10058460,rs1477931,rs16872459,rs57155346,rs6896496 0 124.77 inf 5 0 4.4743e-07 3.8388e-07,5.2059e-07 0.00332132,-0.00340132,-0.00342089,-0.00484102,-1.78664e-05 0.000144638,0.000221819,0.000147518,0.000212328,0.000179932
1840 rs10058460,rs1477931,rs16872459,rs57155346,rs78909115 0 124.769 inf 5 0 4.47427e-07 3.84245e-07,5.21846e-07 0.00332132,-0.00342825,-0.00342089,-0.00484102,1.23619e-05 0.000144638,0.000221819,0.000147518,0.000212328,0.000179932
1841 rs10058460,rs147363300,rs1477931,rs16872459,rs57155346 0 124.769 inf 5 0 4.47426e-07 3.80398e-07,5.20381e-07 0.00332132,1.13012e-05,-0.0034273,-0.00342089,-0.00484102 0.000144638,0.000179932,0.000221819,0.000147518,0.000212328
1842 rs10058460,rs1477931,rs16872459,rs17671266,rs57155346 0 124.769 inf 5 0 4.47424e-07 3.81143e-07,5.22468e-07 0.00332132,-0.00342171,-0.00342089,5.02739e-06,-0.00484102 0.000144638,0.000221819,0.000147518,0.000179932,0.000212328
1843 rs10058460,rs1477931,rs16872459,rs57155346,rs77486378 0 124.768 inf 5 0 4.47424e-07 3.82623e-07,5.18614e-07 0.00332132,-0.00341397,-0.00342089,-0.00484102,-3.66764e-06 0.000144638,0.000221819,0.000147518,0.000212328,0.000179932
1844 rs10058460,rs1477931,rs16872459,rs57155346,rs79752628 0 124.768 inf 5 0 4.47424e-07 3.82918e-07,5.18558e-07 0.00332132,-0.00341464,-0.00342089,-0.00484102,-2.9159e-06 0.000144638,0.000221819,0.000147518,0.000212328,0.000179932
1845 rs10058460,rs141439237,rs16872459,rs57155346,rs73763033 0 124.764 inf 5 0 4.48832e-07 3.829e-07,5.20745e-07 0.00332257,0.000142105,-0.00344055,-0.00484228,-0.00341868 0.000144638,0.000111473,0.000148223,0.000212328,0.000153319
1846 rs10058460,rs148221579,rs16872459,rs57155346,rs76047885 0 124.76 inf 5 0 4.47706e-07 3.81599e-07,5.18352e-07 0.00332163,-0.00341768,-0.00340867,-0.00484074,-2.81383e-05 0.000144644,0.000153325,0.00015158,0.000212348,7.53267e-05
1847 rs10058460,rs1477931,rs16872459,rs57155346,rs74864385 0 124.755 inf 5 0 4.47434e-07 3.80193e-07,5.2179e-07 0.00332132,-0.00343671,-0.00342089,-0.00484102,2.20858e-05 0.000144638,0.00021676,0.000147518,0.000212328,0.000173762
1848 rs10058460,rs142139627,rs16872459,rs57155346,rs6890320 0 124.754 inf 5 0 4.48571e-07 3.81657e-07,5.17049e-07 0.00332338,-7.4923e-05,-0.0033914,-0.00484308,-0.00341961 0.000144638,7.58193e-05,0.000150932,0.000212328,0.000153319
1849 rs10058460,rs141439237,rs16872459,rs57155346,rs77854289 0 124.745 inf 5 0 4.4877e-07 3.78478e-07,5.22946e-07 0.00332231,0.000142105,-0.00344029,-0.00484201,-0.00341838 0.000144638,0.000111473,0.000148223,0.000212328,0.000153319
1850 rs10058460,rs16872459,rs57155346,rs6890143,rs76047885 0 124.743 inf 5 0 4.48511e-07 3.80866e-07,5.19825e-07 0.00332511,-0.00341216,-0.00484422,-0.00342169,-2.81214e-05 0.000144644,0.00015158,0.000212348,0.000153325,7.53267e-05
1851 rs10058460,rs16872459,rs57155346,rs6890143,rs75041892 0 124.736 inf 5 0 4.48701e-07 3.85164e-07,5.23557e-07 0.0033256,-0.00341331,-0.00484531,-0.00342218,-6.1072e-05 0.000144638,0.000148659,0.000212328,0.000153319,9.46058e-05
1852 rs10058460,rs112124352,rs16872459,rs57155346,rs6890143 0 124.732 inf 5 0 4.48687e-07 3.79364e-07,5.19649e-07 0.0033256,-5.95338e-05,-0.00341361,-0.00484531,-0.00342218 0.000144638,9.46058e-05,0.000148659,0.000212328,0.000153319
1853 rs10058460,rs16872459,rs57155346,rs6890320,rs76969488 0 124.721 inf 5 0 4.48329e-07 3.85931e-07,5.22442e-07 0.00332338,-0.00342295,-0.00484308,-0.00337531,-8.8611e-05 0.000144638,0.000147518,0.000212328,0.000163258,0.000112189
1854 rs10058460,rs113748405,rs16872459,rs57155346,rs6890143 0 124.717 inf 5 0 4.4864e-07 3.80307e-07,5.2207e-07 0.0033256,-5.416e-05,-0.00341465,-0.00484531,-0.00342218 0.000144638,9.46058e-05,0.000148659,0.000212328,0.000153319
1855 rs10058460,rs1477931,rs16872459,rs57155346,rs76047885 0 124.703 inf 5 0 4.47519e-07 3.84728e-07,5.13784e-07 0.00332083,-0.00341674,-0.00340787,-0.00483993,-2.81422e-05 0.000144644,0.000153325,0.00015158,0.000212348,7.53267e-05
1856 rs10058460,rs13177044,rs16872459,rs57155346,rs6890143 0 124.698 inf 5 0 4.48636e-07 3.83666e-07,5.22714e-07 0.00333482,3.46367e-05,-0.003428,-0.00484813,-0.00342545 0.000145547,6.10588e-05,0.000147602,0.000212387,0.000153427
1857 rs10058460,rs142139627,rs16872459,rs57155346,rs73763033 0 124.695 inf 5 0 4.48386e-07 3.8707e-07,5.19653e-07 0.00332257,-7.4923e-05,-0.0033906,-0.00484228,-0.00341868 0.000144638,7.58193e-05,0.000150932,0.000212328,0.000153319
1858 rs10058460,rs16872459,rs57155346,rs6890320,rs7730287 0 124.679 inf 5 0 4.48464e-07 3.80427e-07,5.1802e-07 0.00332338,-0.00344364,-0.00484308,-0.00341961,7.62953e-05 0.000144638,0.000149275,0.000212328,0.000153319,8.4196e-05
1859 rs10058460,rs115611546,rs16872459,rs57155346,rs6890143 0 124.677 inf 5 0 4.48439e-07 3.77578e-07,5.19333e-07 0.0033256,2.37986e-05,-0.00342518,-0.00484531,-0.00342846 0.000144638,0.000127313,0.000147518,0.000212328,0.00015695
[truncated: 852,979 more chars]
