# Supplementary material for: Precision medicine for atherosclerotic cardiovascular disease: Integrative genomics maps risk loci and AI‐predicted functional consequences
Source: Clin Transl Med. 2026 Jul 10;16(7):e70732. doi: 10.1002/ctm2.70732 (PMC13351343; doi:10.1002/ctm2.70732)
Supplement: Supplementary file 6 — Supporting Information [file CTM2-16-e70732-s005.zip › HMGCR/FINEMAP/data.cred5]

# Post-Pr(# of causal SNPs is 5) = 0.961779
#log10bf 1.34689e+07 NA 1.34689e+07 NA 1.34689e+07 NA 1.34688e+07 NA 3.73847 NA
#min(|ld|) 1 NA 1 NA 1 NA 1 NA 0.85311 NA
#mean(|ld|) 1 NA 1 NA 1 NA 1 NA 0.949266 NA
#median(|ld|) 1 NA 1 NA 1 NA 1 NA 1 NA
index cred1 prob1 cred2 prob2 cred3 prob3 cred4 prob4 cred5 prob5
1 rs16872459 1 rs10058460 1 rs57155346 1 rs1114161 1 rs4703658 0.251485
2 NA NA NA NA NA NA NA NA rs60445650 0.163702
3 NA NA NA NA NA NA NA NA rs16872436 0.115997
4 NA NA NA NA NA NA NA NA rs7448834 0.0614728
5 NA NA NA NA NA NA NA NA rs59628276 0.0416259
6 NA NA NA NA NA NA NA NA rs12173218 0.0413481
7 NA NA NA NA NA NA NA NA rs6890143 0.0367958
8 NA NA NA NA NA NA NA NA rs6890320 0.033912
9 NA NA NA NA NA NA NA NA rs17671496 0.033865
10 NA NA NA NA NA NA NA NA rs73763033 0.0329295
11 NA NA NA NA NA NA NA NA rs77854289 0.0326118
12 NA NA NA NA NA NA NA NA rs148221579 0.0323853
13 NA NA NA NA NA NA NA NA rs1477931 0.0314454
14 NA NA NA NA NA NA NA NA rs17738746 0.0307234
15 NA NA NA NA NA NA NA NA rs6453116 0.029177
