# Supplementary material for: Precision medicine for atherosclerotic cardiovascular disease: Integrative genomics maps risk loci and AI‐predicted functional consequences
Source: Clin Transl Med. 2026 Jul 10;16(7):e70732. doi: 10.1002/ctm2.70732 (PMC13351343; doi:10.1002/ctm2.70732)
Supplement: Supplementary file 6 — Supporting Information [file CTM2-16-e70732-s005.zip › HMGCR/FINEMAP/data.ld]

1 0.718448049458722 0.962165683187439 0.997905477805599 1 1 0.745435203503137 0.997905477805599 1 0.997905477805599 0.718448049458722 0.718448049458722 0.993741371354373 0.997905477805599 0.995813338920078 0.718448049458722 0.718448049458722 0.718448049458722 0.997905477805599 0.478712981138405 0.149615284627425 0.281906860817424 0.149615284627425 -0.146228750302573 0.718448049458722 0.149615284627425 0.707609165398793 0.281906860817424 -0.0872428108370301 0.216979896870113 -0.118726047462645 0.154944649402053 0.997907464472909 0.149615284627425 0.154944649402053 0.149615284627425 0.44127580827004 -0.283858704998094 0.997905477805599 0.997905477805599 0.997905477805599 0.993741371354373 0.997907464472909 0.228277596917238 0.427642817523839 0.993741371354373 0.997905477805599 1 1 0.720375640867556 1 0.478712981138405 0.149615284627425 -0.171821213402067 0.413749893446552 0.44127580827004 1 0.993741371354373 0.993741371354373 0.997905477805599 -0.28526092543903 0.44127580827004 0.322758455789168 0.169990856311327 0.997905477805599 1 0.997905477805599 0.995813338920078 0.452457560400723 0.718448049458722 0.413749893446552 0.44127580827004 0.44127580827004 0.413749893446552 0.991620531920681 1 0.968824344816594 0.997905477805599 0.575944641933133 0.993741371354373 0.968824344816594 0.728085494555261 0.997907464472909 1 0.718448049458722 0.478712981138405 1 0.993741371354373 0.997905477805599 0.745435203503137 1 0.589215166923276 0.997905477805599 0.997905477805599 0.997905477805599 0.413749893446552 0.993741371354373 0.452457560400723 0.997905477805599 -0.28526092543903 0.997905477805599 1 0.478712981138405 0.993741371354373 0.997905477805599 0.413749893446552 0.968824344816594 0.997907464472909 0.966598688960953 0.968824344816594 0.787732042877386 1 0.707609165398793 0.707609165398793 0.149615284627425 0.149615284627425 0.149615284627425 0.149615284627425 0.149615284627425 0.997905477805599 0.149615284627425 0.149615284627425 0.149615284627425 0.44127580827004 0.149615284627425 0.149615284627425 0.452457560400723 0.336412703079991 0.413749893446552 0.149615284627425 0.44127580827004 0.997905477805599 0.997905477805599 0.995813338920078 0.995813338920078 1 1 1 0.997905477805599 1 0.443524641054314 0.149615284627425 0.718448049458722 1 1 0.997905477805599 0.993741371354373 0.149615284627425 0.995813338920078 1 1 1 0.44127580827004 0.44127580827004 0.997905477805599 0.44127580827004 0.997905477805599 1 0.149615284627425 0.993741371354373 0.149615284627425 0.993741371354373 0.413749893446552 1 0.149615284627425 0.989501959916403 0.149615284627425 0.149615284627425 0.149615284627425 0.149615284627425 0.149615284627425 0.149615284627425 0.149615284627425 0.149615284627425 0.149615284627425 0.149615284627425 0.149615284627425 0.149615284627425 0.997905477805599 0.44127580827004 0.587914281676612 0.149615284627425 0.443524641054314 0.997905477805599 0.411407028446313 0.281906860817424 0.718448049458722 0.718448049458722 0.741578896705738 0.44127580827004 0.718448049458722 0.30287182023276 0.735166704271232 0.993741371354373 0.149615284627425 0.997905477805599 0.997905477805599 0.336412703079991 0.997907464472909 0.413749893446552 0.44127580827004 0.413749893446552 0.413749893446552 1 1 1 0.997905477805599 0.997905477805599 0.993741371354373 1 0.997905477805599
0.718448049458722 1 0.73685534186152 0.719956013307587 0.718448049458722 0.718448049458722 0.963796780836765 0.719956013307587 0.718448049458722 0.719956013307587 1 1 0.713951549915985 0.719956013307587 0.721468593941363 1 1 1 0.719956013307587 -0.216837809621943 -0.0677697323507408 0.392383083272078 -0.0677697323507408 -0.10505776042967 1 -0.0677697323507408 0.99201555515026 0.392383083272078 -0.0289421922083998 -0.0982832039720853 -0.0852984972194814 -0.0701837211706347 0.71694467139086 -0.0677697323507408 -0.0701837211706347 -0.0677697323507408 -0.199880269544569 -0.203937732927759 0.719956013307587 0.719956013307587 0.719956013307587 0.713951549915985 0.71694467139086 0.317737096077052 0.595231371072724 0.713951549915985 0.719956013307587 0.718448049458722 0.718448049458722 0.997324185744936 0.718448049458722 -0.216837809621943 -0.0677697323507408 -0.123444615624348 -0.187412132449201 -0.199880269544569 0.718448049458722 0.713951549915985 0.713951549915985 0.719956013307587 -0.204945155468462 -0.199880269544569 0.449243972521511 0.236608417879897 0.719956013307587 0.718448049458722 0.719956013307587 0.721468593941363 -0.204945155468462 1 -0.187412132449201 -0.199880269544569 -0.199880269544569 -0.187412132449201 0.715445848367408 0.718448049458722 0.741566882895299 0.719956013307587 0.0969273563135219 0.713951549915985 0.741566882895299 0.986763305726307 0.71694467139086 0.718448049458722 1 -0.216837809621943 0.718448049458722 0.713951549915985 0.719956013307587 0.963796780836765 0.718448049458722 0.822989791959265 0.719956013307587 0.719956013307587 0.719956013307587 -0.187412132449201 0.713951549915985 -0.204945155468462 0.719956013307587 -0.204945155468462 0.719956013307587 0.718448049458722 -0.216837809621943 0.713951549915985 0.719956013307587 -0.187412132449201 0.741566882895299 0.71694467139086 0.739991335157997 0.741566882895299 0.565944549701392 0.718448049458722 0.99201555515026 0.99201555515026 -0.0677697323507408 -0.0677697323507408 -0.0677697323507408 -0.0677697323507408 -0.0677697323507408 0.719956013307587 -0.0677697323507408 -0.0677697323507408 -0.0677697323507408 -0.199880269544569 -0.0677697323507408 -0.0677697323507408 -0.204945155468462 0.468249170324067 -0.187412132449201 -0.0677697323507408 -0.199880269544569 0.719956013307587 0.719956013307587 0.721468593941363 0.721468593941363 0.718448049458722 0.718448049458722 0.718448049458722 0.719956013307587 0.718448049458722 -0.200898900737706 -0.0677697323507408 1 0.718448049458722 0.718448049458722 0.719956013307587 0.713951549915985 -0.0677697323507408 0.721468593941363 0.718448049458722 0.718448049458722 0.718448049458722 -0.199880269544569 -0.199880269544569 0.719956013307587 -0.199880269544569 0.719956013307587 0.718448049458722 -0.0677697323507408 0.713951549915985 -0.0677697323507408 0.713951549915985 -0.187412132449201 0.718448049458722 -0.0677697323507408 0.705781837092227 -0.0677697323507408 -0.0677697323507408 -0.0677697323507408 -0.0677697323507408 -0.0677697323507408 -0.0677697323507408 -0.0677697323507408 -0.0677697323507408 -0.0677697323507408 -0.0677697323507408 -0.0677697323507408 -0.0677697323507408 0.719956013307587 -0.199880269544569 0.818311473069689 -0.0677697323507408 -0.200898900737706 0.719956013307587 -0.186350908427903 0.392383083272078 1 1 0.968808649558707 0.614206982122781 1 -0.137188805574702 0.956373597053252 0.713951549915985 -0.0677697323507408 0.719956013307587 0.719956013307587 0.468249170324067 0.71694467139086 -0.187412132449201 -0.199880269544569 -0.187412132449201 -0.187412132449201 0.718448049458722 0.718448049458722 0.718448049458722 0.719956013307587 0.719956013307587 0.713951549915985 0.718448049458722 0.719956013307587
0.962165683187439 0.73685534186152 1 0.964220088773263 0.962165683187439 0.962165683187439 0.68858290674501 0.964220088773263 0.962165683187439 0.964220088773263 0.73685534186152 0.73685534186152 0.968916840736102 0.964220088773263 0.961982850846715 0.73685534186152 0.73685534186152 0.73685534186152 0.964220088773263 0.490978043069423 -0.091971556017405 0.289129570965124 -0.091971556017405 -0.142575827928807 0.73685534186152 -0.091971556017405 0.742786076323077 0.289129570965124 -0.0850634089410464 0.222539119155185 -0.11576016671602 -0.0952476248503939 0.960117375136252 -0.091971556017405 -0.0952476248503939 -0.091971556017405 0.452581695785814 -0.276767665702946 0.959919621226073 0.964220088773263 0.964220088773263 0.968916840736102 0.960117375136252 0.234126276551944 0.438599415418493 0.968916840736102 0.964220088773263 0.962165683187439 0.962165683187439 0.733328753212205 0.962165683187439 0.490978043069423 -0.091971556017405 -0.167528968864484 0.424350541991753 0.452581695785814 0.962165683187439 0.968916840736102 0.968916840736102 0.964220088773263 -0.278134857448014 0.452581695785814 0.331027820951566 0.174346176644205 0.964220088773263 0.962165683187439 0.964220088773263 0.961982850846715 0.464049934575066 0.73685534186152 0.424350541991753 0.452581695785814 0.452581695785814 0.424350541991753 0.970944780776067 0.962165683187439 0.993646505605289 0.964220088773263 0.590700867438757 0.968916840736102 0.993646505605289 0.74673970706598 0.960117375136252 0.962165683187439 0.73685534186152 0.490978043069423 0.962165683187439 0.968916840736102 0.964220088773263 0.68858290674501 0.962165683187439 0.604528672862678 0.964220088773263 0.964220088773263 0.964220088773263 0.424350541991753 0.968916840736102 0.464049934575066 0.964220088773263 -0.278134857448014 0.964220088773263 0.962165683187439 0.490978043069423 0.968916840736102 0.964220088773263 0.424350541991753 0.993646505605289 0.960118294202223 0.991501988751805 0.993646505605289 0.753781525018742 0.962165683187439 0.742786076323077 0.742786076323077 -0.091971556017405 -0.091971556017405 -0.091971556017405 -0.091971556017405 -0.091971556017405 0.964220088773263 -0.091971556017405 -0.091971556017405 -0.091971556017405 0.452581695785814 -0.091971556017405 -0.091971556017405 0.464049934575066 0.345031902475514 0.424350541991753 -0.091971556017405 0.452581695785814 0.959919621226073 0.959919621226073 0.961982850846715 0.961982850846715 0.962165683187439 0.962165683187439 0.962165683187439 0.964220088773263 0.962165683187439 0.45488814571117 -0.091971556017405 0.73685534186152 0.962165683187439 0.962165683187439 0.964220088773263 0.968916840736102 -0.091971556017405 0.957674244405183 0.962165683187439 0.962165683187439 0.962165683187439 0.452581695785814 0.452581695785814 0.964220088773263 0.452581695785814 0.964220088773263 0.962165683187439 -0.091971556017405 0.968916840736102 -0.091971556017405 0.968916840736102 0.424350541991753 0.962165683187439 -0.091971556017405 0.964413325573647 -0.091971556017405 -0.091971556017405 -0.091971556017405 -0.091971556017405 -0.091971556017405 -0.091971556017405 -0.091971556017405 -0.091971556017405 -0.091971556017405 -0.091971556017405 -0.091971556017405 -0.091971556017405 0.964220088773263 0.452581695785814 0.60297718023797 -0.091971556017405 0.45488814571117 0.959919621226073 0.421947650659545 0.289129570965124 0.73685534186152 0.73685534186152 0.76057882245081 0.452581695785814 0.73685534186152 0.310631671706771 0.694989279008758 0.968916840736102 -0.091971556017405 0.964220088773263 0.964220088773263 0.345031902475514 0.960117375136252 0.424350541991753 0.452581695785814 0.424350541991753 0.424350541991753 0.962165683187439 0.962165683187439 0.962165683187439 0.964220088773263 0.964220088773263 0.968916840736102 0.962165683187439 0.964220088773263
0.997905477805599 0.719956013307587 0.964220088773263 1 0.997905477805599 0.997905477805599 0.746999811186881 1 0.997905477805599 1 0.719956013307587 0.719956013307587 0.991659957996577 1 0.997903469885623 0.719956013307587 0.719956013307587 0.719956013307587 1 0.479717760635104 0.149929314905085 0.282498560321905 0.149929314905085 -0.145922470939605 0.719956013307587 0.149929314905085 0.709146224635529 0.282498560321905 -0.0870600788334283 0.217435319973645 -0.118477373121178 0.128059911248826 0.995817325140612 0.149929314905085 0.155269865581636 0.149929314905085 0.442202010194802 -0.283264156640402 0.995800173256069 1 1 0.991659957996577 0.995817325140612 0.228756732971565 0.428540404913127 0.991659957996577 1 0.997905477805599 0.997905477805599 0.716343027063295 0.997905477805599 0.479717760635104 0.149929314905085 -0.171461330057128 0.414618320721509 0.442202010194802 0.997905477805599 0.991659957996577 0.991659957996577 1 -0.284663440099502 0.442202010194802 0.323435899459051 0.170347653251825 1 0.997905477805599 1 0.997903469885623 0.453407231911062 0.719956013307587 0.414618320721509 0.442202010194802 0.442202010194802 0.414618320721509 0.993735499312716 0.997905477805599 0.970857828085127 1 0.577153502754229 0.991659957996577 0.970857828085127 0.729613686615215 0.995817325140612 0.997905477805599 0.719956013307587 0.479717760635104 0.997905477805599 0.991659957996577 1 0.746999811186881 0.997905477805599 0.590473698662248 1 1 1 0.414618320721509 0.991659957996577 0.453407231911062 1 -0.284663440099502 1 0.997905477805599 0.479717760635104 0.991659957996577 1 0.414618320721509 0.970857828085127 0.995817325140612 0.968639098212864 0.970857828085127 0.786082120630338 0.997905477805599 0.709146224635529 0.709146224635529 0.149929314905085 0.149929314905085 0.149929314905085 0.149929314905085 0.149929314905085 1 0.149929314905085 0.149929314905085 0.149929314905085 0.442202010194802 0.149929314905085 0.149929314905085 0.453407231911062 0.337118805901101 0.414618320721509 0.149929314905085 0.442202010194802 0.995800173256069 0.995800173256069 0.997903469885623 0.997903469885623 0.997905477805599 0.997905477805599 0.997905477805599 1 0.997905477805599 0.444455563095643 0.149929314905085 0.719956013307587 0.997905477805599 0.997905477805599 1 0.991659957996577 0.149929314905085 0.993697200388578 0.997905477805599 0.997905477805599 0.997905477805599 0.442202010194802 0.442202010194802 1 0.442202010194802 1 0.997905477805599 0.149929314905085 0.991659957996577 0.149929314905085 0.991659957996577 0.414618320721509 0.997905477805599 0.149929314905085 0.987398954427969 0.149929314905085 0.149929314905085 0.149929314905085 0.149929314905085 0.149929314905085 0.149929314905085 0.149929314905085 0.149929314905085 0.149929314905085 0.149929314905085 0.149929314905085 0.149929314905085 1 0.442202010194802 0.589148265795113 0.149929314905085 0.444455563095643 0.995800173256069 0.412270538238752 0.282498560321905 0.719956013307587 0.719956013307587 0.743135410316091 0.442202010194802 0.719956013307587 0.30350752347685 0.73675901225609 0.991659957996577 0.149929314905085 1 1 0.337118805901101 0.995817325140612 0.414618320721509 0.442202010194802 0.414618320721509 0.414618320721509 0.997905477805599 0.997905477805599 0.997905477805599 1 1 0.991659957996577 0.997905477805599 1
1 0.718448049458722 0.962165683187439 0.997905477805599 1 1 0.745435203503137 0.997905477805599 1 0.997905477805599 0.718448049458722 0.718448049458722 0.993741371354373 0.997905477805599 0.995813338920078 0.718448049458722 0.718448049458722 0.718448049458722 0.997905477805599 0.478712981138405 0.149615284627425 0.281906860817424 0.149615284627425 -0.146228750302573 0.718448049458722 0.149615284627425 0.707609165398793 0.281906860817424 -0.0872428108370301 0.216979896870113 -0.118726047462645 0.154944649402053 0.997907464472909 0.149615284627425 0.154944649402053 0.149615284627425 0.44127580827004 -0.283858704998094 0.997905477805599 0.997905477805599 0.997905477805599 0.993741371354373 0.997907464472909 0.228277596917238 0.427642817523839 0.993741371354373 0.997905477805599 1 1 0.720375640867556 1 0.478712981138405 0.149615284627425 -0.171821213402067 0.413749893446552 0.44127580827004 1 0.993741371354373 0.993741371354373 0.997905477805599 -0.28526092543903 0.44127580827004 0.322758455789168 0.169990856311327 0.997905477805599 1 0.997905477805599 0.995813338920078 0.452457560400723 0.718448049458722 0.413749893446552 0.44127580827004 0.44127580827004 0.413749893446552 0.991620531920681 1 0.968824344816594 0.997905477805599 0.575944641933133 0.993741371354373 0.968824344816594 0.728085494555261 0.997907464472909 1 0.718448049458722 0.478712981138405 1 0.993741371354373 0.997905477805599 0.745435203503137 1 0.589215166923276 0.997905477805599 0.997905477805599 0.997905477805599 0.413749893446552 0.993741371354373 0.452457560400723 0.997905477805599 -0.28526092543903 0.997905477805599 1 0.478712981138405 0.993741371354373 0.997905477805599 0.413749893446552 0.968824344816594 0.997907464472909 0.966598688960953 0.968824344816594 0.787732042877386 1 0.707609165398793 0.707609165398793 0.149615284627425 0.149615284627425 0.149615284627425 0.149615284627425 0.149615284627425 0.997905477805599 0.149615284627425 0.149615284627425 0.149615284627425 0.44127580827004 0.149615284627425 0.149615284627425 0.452457560400723 0.336412703079991 0.413749893446552 0.149615284627425 0.44127580827004 0.997905477805599 0.997905477805599 0.995813338920078 0.995813338920078 1 1 1 0.997905477805599 1 0.443524641054314 0.149615284627425 0.718448049458722 1 1 0.997905477805599 0.993741371354373 0.149615284627425 0.995813338920078 1 1 1 0.44127580827004 0.44127580827004 0.997905477805599 0.44127580827004 0.997905477805599 1 0.149615284627425 0.993741371354373 0.149615284627425 0.993741371354373 0.413749893446552 1 0.149615284627425 0.989501959916403 0.149615284627425 0.149615284627425 0.149615284627425 0.149615284627425 0.149615284627425 0.149615284627425 0.149615284627425 0.149615284627425 0.149615284627425 0.149615284627425 0.149615284627425 0.149615284627425 0.997905477805599 0.44127580827004 0.587914281676612 0.149615284627425 0.443524641054314 0.997905477805599 0.411407028446313 0.281906860817424 0.718448049458722 0.718448049458722 0.741578896705738 0.44127580827004 0.718448049458722 0.30287182023276 0.735166704271232 0.993741371354373 0.149615284627425 0.997905477805599 0.997905477805599 0.336412703079991 0.997907464472909 0.413749893446552 0.44127580827004 0.413749893446552 0.413749893446552 1 1 1 0.997905477805599 0.997905477805599 0.993741371354373 1 0.997905477805599
1 0.718448049458722 0.962165683187439 0.997905477805599 1 1 0.745435203503137 0.997905477805599 1 0.997905477805599 0.718448049458722 0.718448049458722 0.993741371354373 0.997905477805599 0.995813338920078 0.718448049458722 0.718448049458722 0.718448049458722 0.997905477805599 0.478712981138405 0.149615284627425 0.281906860817424 0.149615284627425 -0.146228750302573 0.718448049458722 0.149615284627425 0.707609165398793 0.281906860817424 -0.0872428108370301 0.216979896870113 -0.118726047462645 0.154944649402053 0.997907464472909 0.149615284627425 0.154944649402053 0.149615284627425 0.44127580827004 -0.283858704998094 0.997905477805599 0.997905477805599 0.997905477805599 0.993741371354373 0.997907464472909 0.228277596917238 0.427642817523839 0.993741371354373 0.997905477805599 1 1 0.720375640867556 1 0.478712981138405 0.149615284627425 -0.171821213402067 0.413749893446552 0.44127580827004 1 0.993741371354373 0.993741371354373 0.997905477805599 -0.28526092543903 0.44127580827004 0.322758455789168 0.169990856311327 0.997905477805599 1 0.997905477805599 0.995813338920078 0.452457560400723 0.718448049458722 0.413749893446552 0.44127580827004 0.44127580827004 0.413749893446552 0.991620531920681 1 0.968824344816594 0.997905477805599 0.575944641933133 0.993741371354373 0.968824344816594 0.728085494555261 0.997907464472909 1 0.718448049458722 0.478712981138405 1 0.993741371354373 0.997905477805599 0.745435203503137 1 0.589215166923276 0.997905477805599 0.997905477805599 0.997905477805599 0.413749893446552 0.993741371354373 0.452457560400723 0.997905477805599 -0.28526092543903 0.997905477805599 1 0.478712981138405 0.993741371354373 0.997905477805599 0.413749893446552 0.968824344816594 0.997907464472909 0.966598688960953 0.968824344816594 0.787732042877386 1 0.707609165398793 0.707609165398793 0.149615284627425 0.149615284627425 0.149615284627425 0.149615284627425 0.149615284627425 0.997905477805599 0.149615284627425 0.149615284627425 0.149615284627425 0.44127580827004 0.149615284627425 0.149615284627425 0.452457560400723 0.336412703079991 0.413749893446552 0.149615284627425 0.44127580827004 0.997905477805599 0.997905477805599 0.995813338920078 0.995813338920078 1 1 1 0.997905477805599 1 0.443524641054314 0.149615284627425 0.718448049458722 1 1 0.997905477805599 0.993741371354373 0.149615284627425 0.995813338920078 1 1 1 0.44127580827004 0.44127580827004 0.997905477805599 0.44127580827004 0.997905477805599 1 0.149615284627425 0.993741371354373 0.149615284627425 0.993741371354373 0.413749893446552 1 0.149615284627425 0.989501959916403 0.149615284627425 0.149615284627425 0.149615284627425 0.149615284627425 0.149615284627425 0.149615284627425 0.149615284627425 0.149615284627425 0.149615284627425 0.149615284627425 0.149615284627425 0.149615284627425 0.997905477805599 0.44127580827004 0.587914281676612 0.149615284627425 0.443524641054314 0.997905477805599 0.411407028446313 0.281906860817424 0.718448049458722 0.718448049458722 0.741578896705738 0.44127580827004 0.718448049458722 0.30287182023276 0.735166704271232 0.993741371354373 0.149615284627425 0.997905477805599 0.997905477805599 0.336412703079991 0.997907464472909 0.413749893446552 0.44127580827004 0.413749893446552 0.413749893446552 1 1 1 0.997905477805599 0.997905477805599 0.993741371354373 1 0.997905477805599
0.745435203503137 0.963796780836765 0.68858290674501 0.746999811186881 0.745435203503137 0.745435203503137 1 0.746999811186881 0.745435203503137 0.746999811186881 0.963796780836765 0.963796780836765 0.740769801385033 0.746999811186881 0.748569209076405 0.963796780836765 0.963796780836765 0.963796780836765 0.746999811186881 -0.22498291541676 0.2007086382885 0.378177552512433 0.2007086382885 -0.109004058239807 0.963796780836765 0.2007086382885 0.95558588426026 0.378177552512433 -0.0406887142140723 -0.10197502826971 -0.088502575351438 0.184129647909657 0.743875353856662 0.2007086382885 0.184129647909657 0.2007086382885 -0.207388397138069 -0.211598271526391 0.746999811186881 0.746999811186881 0.746999811186881 0.740769801385033 0.743875353856662 0.306233990351485 0.573682079292944 0.740769801385033 0.746999811186881 0.745435203503137 0.745435203503137 0.961045898269392 0.745435203503137 -0.22498291541676 0.2007086382885 -0.128081581178527 -0.194451917847754 -0.207388397138069 0.745435203503137 0.740769801385033 0.740769801385033 0.746999811186881 -0.212643536006136 -0.207388397138069 0.432979894526554 0.228042431471525 0.746999811186881 0.745435203503137 0.746999811186881 0.748569209076405 -0.212643536006136 0.963796780836765 -0.194451917847754 -0.207388397138069 -0.207388397138069 -0.194451917847754 0.742320230356301 0.745435203503137 0.693682893300362 0.746999811186881 0.0638022151269109 0.740769801385033 0.693682893300362 0.950184747115762 0.743875353856662 0.745435203503137 0.963796780836765 -0.22498291541676 0.745435203503137 0.740769801385033 0.746999811186881 1 0.745435203503137 0.792988254595494 0.746999811186881 0.746999811186881 0.746999811186881 -0.194451917847754 0.740769801385033 -0.212643536006136 0.746999811186881 -0.212643536006136 0.746999811186881 0.745435203503137 -0.22498291541676 0.740769801385033 0.746999811186881 -0.194451917847754 0.693682893300362 0.743875353856662 0.692055561535677 0.693682893300362 0.587203195688246 0.745435203503137 0.95558588426026 0.95558588426026 0.2007086382885 0.2007086382885 0.2007086382885 0.2007086382885 0.2007086382885 0.746999811186881 0.2007086382885 0.2007086382885 0.2007086382885 -0.207388397138069 0.2007086382885 0.2007086382885 -0.212643536006136 0.451297042987822 -0.194451917847754 0.2007086382885 -0.207388397138069 0.746999811186881 0.746999811186881 0.748569209076405 0.748569209076405 0.745435203503137 0.745435203503137 0.745435203503137 0.746999811186881 0.745435203503137 -0.208445291302266 0.2007086382885 0.963796780836765 0.745435203503137 0.745435203503137 0.746999811186881 0.740769801385033 0.2007086382885 0.748569209076405 0.745435203503137 0.745435203503137 0.745435203503137 -0.207388397138069 -0.207388397138069 0.746999811186881 -0.207388397138069 0.746999811186881 0.745435203503137 0.2007086382885 0.740769801385033 0.2007086382885 0.740769801385033 -0.194451917847754 0.745435203503137 0.2007086382885 0.733098160420157 0.2007086382885 0.2007086382885 0.2007086382885 0.2007086382885 0.2007086382885 0.2007086382885 0.2007086382885 0.2007086382885 0.2007086382885 0.2007086382885 0.2007086382885 0.2007086382885 0.746999811186881 -0.207388397138069 0.788685963466358 0.2007086382885 -0.208445291302266 0.746999811186881 -0.193350830935659 0.378177552512433 0.963796780836765 0.963796780836765 0.931687032726653 0.591970712137401 0.963796780836765 -0.142342045857006 0.992297978234511 0.740769801385033 0.2007086382885 0.746999811186881 0.746999811186881 0.451297042987822 0.743875353856662 -0.194451917847754 -0.207388397138069 -0.194451917847754 -0.194451917847754 0.745435203503137 0.745435203503137 0.745435203503137 0.746999811186881 0.746999811186881 0.740769801385033 0.745435203503137 0.746999811186881
0.997905477805599 0.719956013307587 0.964220088773263 1 0.997905477805599 0.997905477805599 0.746999811186881 1 0.997905477805599 1 0.719956013307587 0.719956013307587 0.991659957996577 1 0.997903469885623 0.719956013307587 0.719956013307587 0.719956013307587 1 0.479717760635104 0.149929314905085 0.282498560321905 0.149929314905085 -0.145922470939605 0.719956013307587 0.149929314905085 0.709146224635529 0.282498560321905 -0.0870600788334283 0.217435319973645 -0.118477373121178 0.128059911248826 0.995817325140612 0.149929314905085 0.155269865581636 0.149929314905085 0.442202010194802 -0.283264156640402 0.995800173256069 1 1 0.991659957996577 0.995817325140612 0.228756732971565 0.428540404913127 0.991659957996577 1 0.997905477805599 0.997905477805599 0.716343027063295 0.997905477805599 0.479717760635104 0.149929314905085 -0.171461330057128 0.414618320721509 0.442202010194802 0.997905477805599 0.991659957996577 0.991659957996577 1 -0.284663440099502 0.442202010194802 0.323435899459051 0.170347653251825 1 0.997905477805599 1 0.997903469885623 0.453407231911062 0.719956013307587 0.414618320721509 0.442202010194802 0.442202010194802 0.414618320721509 0.993735499312716 0.997905477805599 0.970857828085127 1 0.577153502754229 0.991659957996577 0.970857828085127 0.729613686615215 0.995817325140612 0.997905477805599 0.719956013307587 0.479717760635104 0.997905477805599 0.991659957996577 1 0.746999811186881 0.997905477805599 0.590473698662248 1 1 1 0.414618320721509 0.991659957996577 0.453407231911062 1 -0.284663440099502 1 0.997905477805599 0.479717760635104 0.991659957996577 1 0.414618320721509 0.970857828085127 0.995817325140612 0.968639098212864 0.970857828085127 0.786082120630338 0.997905477805599 0.709146224635529 0.709146224635529 0.149929314905085 0.149929314905085 0.149929314905085 0.149929314905085 0.149929314905085 1 0.149929314905085 0.149929314905085 0.149929314905085 0.442202010194802 0.149929314905085 0.149929314905085 0.453407231911062 0.337118805901101 0.414618320721509 0.149929314905085 0.442202010194802 0.995800173256069 0.995800173256069 0.997903469885623 0.997903469885623 0.997905477805599 0.997905477805599 0.997905477805599 1 0.997905477805599 0.444455563095643 0.149929314905085 0.719956013307587 0.997905477805599 0.997905477805599 1 0.991659957996577 0.149929314905085 0.993697200388578 0.997905477805599 0.997905477805599 0.997905477805599 0.442202010194802 0.442202010194802 1 0.442202010194802 1 0.997905477805599 0.149929314905085 0.991659957996577 0.149929314905085 0.991659957996577 0.414618320721509 0.997905477805599 0.149929314905085 0.987398954427969 0.149929314905085 0.149929314905085 0.149929314905085 0.149929314905085 0.149929314905085 0.149929314905085 0.149929314905085 0.149929314905085 0.149929314905085 0.149929314905085 0.149929314905085 0.149929314905085 1 0.442202010194802 0.589148265795113 0.149929314905085 0.444455563095643 0.995800173256069 0.412270538238752 0.282498560321905 0.719956013307587 0.719956013307587 0.743135410316091 0.442202010194802 0.719956013307587 0.30350752347685 0.73675901225609 0.991659957996577 0.149929314905085 1 1 0.337118805901101 0.995817325140612 0.414618320721509 0.442202010194802 0.414618320721509 0.414618320721509 0.997905477805599 0.997905477805599 0.997905477805599 1 1 0.991659957996577 0.997905477805599 1
1 0.718448049458722 0.962165683187439 0.997905477805599 1 1 0.745435203503137 0.997905477805599 1 0.997905477805599 0.718448049458722 0.718448049458722 0.993741371354373 0.997905477805599 0.995813338920078 0.718448049458722 0.718448049458722 0.718448049458722 0.997905477805599 0.478712981138405 0.149615284627425 0.281906860817424 0.149615284627425 -0.146228750302573 0.718448049458722 0.149615284627425 0.707609165398793 0.281906860817424 -0.0872428108370301 0.216979896870113 -0.118726047462645 0.154944649402053 0.997907464472909 0.149615284627425 0.154944649402053 0.149615284627425 0.44127580827004 -0.283858704998094 0.997905477805599 0.997905477805599 0.997905477805599 0.993741371354373 0.997907464472909 0.228277596917238 0.427642817523839 0.993741371354373 0.997905477805599 1 1 0.720375640867556 1 0.478712981138405 0.149615284627425 -0.171821213402067 0.413749893446552 0.44127580827004 1 0.993741371354373 0.993741371354373 0.997905477805599 -0.28526092543903 0.44127580827004 0.322758455789168 0.169990856311327 0.997905477805599 1 0.997905477805599 0.995813338920078 0.452457560400723 0.718448049458722 0.413749893446552 0.44127580827004 0.44127580827004 0.413749893446552 0.991620531920681 1 0.968824344816594 0.997905477805599 0.575944641933133 0.993741371354373 0.968824344816594 0.728085494555261 0.997907464472909 1 0.718448049458722 0.478712981138405 1 0.993741371354373 0.997905477805599 0.745435203503137 1 0.589215166923276 0.997905477805599 0.997905477805599 0.997905477805599 0.413749893446552 0.993741371354373 0.452457560400723 0.997905477805599 -0.28526092543903 0.997905477805599 1 0.478712981138405 0.993741371354373 0.997905477805599 0.413749893446552 0.968824344816594 0.997907464472909 0.966598688960953 0.968824344816594 0.787732042877386 1 0.707609165398793 0.707609165398793 0.149615284627425 0.149615284627425 0.149615284627425 0.149615284627425 0.149615284627425 0.997905477805599 0.149615284627425 0.149615284627425 0.149615284627425 0.44127580827004 0.149615284627425 0.149615284627425 0.452457560400723 0.336412703079991 0.413749893446552 0.149615284627425 0.44127580827004 0.997905477805599 0.997905477805599 0.995813338920078 0.995813338920078 1 1 1 0.997905477805599 1 0.443524641054314 0.149615284627425 0.718448049458722 1 1 0.997905477805599 0.993741371354373 0.149615284627425 0.995813338920078 1 1 1 0.44127580827004 0.44127580827004 0.997905477805599 0.44127580827004 0.997905477805599 1 0.149615284627425 0.993741371354373 0.149615284627425 0.993741371354373 0.413749893446552 1 0.149615284627425 0.989501959916403 0.149615284627425 0.149615284627425 0.149615284627425 0.149615284627425 0.149615284627425 0.149615284627425 0.149615284627425 0.149615284627425 0.149615284627425 0.149615284627425 0.149615284627425 0.149615284627425 0.997905477805599 0.44127580827004 0.587914281676612 0.149615284627425 0.443524641054314 0.997905477805599 0.411407028446313 0.281906860817424 0.718448049458722 0.718448049458722 0.741578896705738 0.44127580827004 0.718448049458722 0.30287182023276 0.735166704271232 0.993741371354373 0.149615284627425 0.997905477805599 0.997905477805599 0.336412703079991 0.997907464472909 0.413749893446552 0.44127580827004 0.413749893446552 0.413749893446552 1 1 1 0.997905477805599 0.997905477805599 0.993741371354373 1 0.997905477805599
0.997905477805599 0.719956013307587 0.964220088773263 1 0.997905477805599 0.997905477805599 0.746999811186881 1 0.997905477805599 1 0.719956013307587 0.719956013307587 0.991659957996577 1 0.997903469885623 0.719956013307587 0.719956013307587 0.719956013307587 1 0.479717760635104 0.149929314905085 0.282498560321905 0.149929314905085 -0.145922470939605 0.719956013307587 0.149929314905085 0.709146224635529 0.282498560321905 -0.0870600788334283 0.217435319973645 -0.118477373121178 0.128059911248826 0.995817325140612 0.149929314905085 0.155269865581636 0.149929314905085 0.442202010194802 -0.283264156640402 0.995800173256069 1 1 0.991659957996577 0.995817325140612 0.228756732971565 0.428540404913127 0.991659957996577 1 0.997905477805599 0.997905477805599 0.716343027063295 0.997905477805599 0.479717760635104 0.149929314905085 -0.171461330057128 0.414618320721509 0.442202010194802 0.997905477805599 0.991659957996577 0.991659957996577 1 -0.284663440099502 0.442202010194802 0.323435899459051 0.170347653251825 1 0.997905477805599 1 0.997903469885623 0.453407231911062 0.719956013307587 0.414618320721509 0.442202010194802 0.442202010194802 0.414618320721509 0.993735499312716 0.997905477805599 0.970857828085127 1 0.577153502754229 0.991659957996577 0.970857828085127 0.729613686615215 0.995817325140612 0.997905477805599 0.719956013307587 0.479717760635104 0.997905477805599 0.991659957996577 1 0.746999811186881 0.997905477805599 0.590473698662248 1 1 1 0.414618320721509 0.991659957996577 0.453407231911062 1 -0.284663440099502 1 0.997905477805599 0.479717760635104 0.991659957996577 1 0.414618320721509 0.970857828085127 0.995817325140612 0.968639098212864 0.970857828085127 0.786082120630338 0.997905477805599 0.709146224635529 0.709146224635529 0.149929314905085 0.149929314905085 0.149929314905085 0.149929314905085 0.149929314905085 1 0.149929314905085 0.149929314905085 0.149929314905085 0.442202010194802 0.149929314905085 0.149929314905085 0.453407231911062 0.337118805901101 0.414618320721509 0.149929314905085 0.442202010194802 0.995800173256069 0.995800173256069 0.997903469885623 0.997903469885623 0.997905477805599 0.997905477805599 0.997905477805599 1 0.997905477805599 0.444455563095643 0.149929314905085 0.719956013307587 0.997905477805599 0.997905477805599 1 0.991659957996577 0.149929314905085 0.993697200388578 0.997905477805599 0.997905477805599 0.997905477805599 0.442202010194802 0.442202010194802 1 0.442202010194802 1 0.997905477805599 0.149929314905085 0.991659957996577 0.149929314905085 0.991659957996577 0.414618320721509 0.997905477805599 0.149929314905085 0.987398954427969 0.149929314905085 0.149929314905085 0.149929314905085 0.149929314905085 0.149929314905085 0.149929314905085 0.149929314905085 0.149929314905085 0.149929314905085 0.149929314905085 0.149929314905085 0.149929314905085 1 0.442202010194802 0.589148265795113 0.149929314905085 0.444455563095643 0.995800173256069 0.412270538238752 0.282498560321905 0.719956013307587 0.719956013307587 0.743135410316091 0.442202010194802 0.719956013307587 0.30350752347685 0.73675901225609 0.991659957996577 0.149929314905085 1 1 0.337118805901101 0.995817325140612 0.414618320721509 0.442202010194802 0.414618320721509 0.414618320721509 0.997905477805599 0.997905477805599 0.997905477805599 1 1 0.991659957996577 0.997905477805599 1
0.718448049458722 1 0.73685534186152 0.719956013307587 0.718448049458722 0.718448049458722 0.963796780836765 0.719956013307587 0.718448049458722 0.719956013307587 1 1 0.713951549915985 0.719956013307587 0.721468593941363 1 1 1 0.719956013307587 -0.216837809621943 -0.0677697323507408 0.392383083272078 -0.0677697323507408 -0.10505776042967 1 -0.0677697323507408 0.99201555515026 0.392383083272078 -0.0289421922083998 -0.0982832039720853 -0.0852984972194814 -0.0701837211706347 0.71694467139086 -0.0677697323507408 -0.0701837211706347 -0.0677697323507408 -0.199880269544569 -0.203937732927759 0.719956013307587 0.719956013307587 0.719956013307587 0.713951549915985 0.71694467139086 0.317737096077052 0.595231371072724 0.713951549915985 0.719956013307587 0.718448049458722 0.718448049458722 0.997324185744936 0.718448049458722 -0.216837809621943 -0.0677697323507408 -0.123444615624348 -0.187412132449201 -0.199880269544569 0.718448049458722 0.713951549915985 0.713951549915985 0.719956013307587 -0.204945155468462 -0.199880269544569 0.449243972521511 0.236608417879897 0.719956013307587 0.718448049458722 0.719956013307587 0.721468593941363 -0.204945155468462 1 -0.187412132449201 -0.199880269544569 -0.199880269544569 -0.187412132449201 0.715445848367408 0.718448049458722 0.741566882895299 0.719956013307587 0.0969273563135219 0.713951549915985 0.741566882895299 0.986763305726307 0.71694467139086 0.718448049458722 1 -0.216837809621943 0.718448049458722 0.713951549915985 0.719956013307587 0.963796780836765 0.718448049458722 0.822989791959265 0.719956013307587 0.719956013307587 0.719956013307587 -0.187412132449201 0.713951549915985 -0.204945155468462 0.719956013307587 -0.204945155468462 0.719956013307587 0.718448049458722 -0.216837809621943 0.713951549915985 0.719956013307587 -0.187412132449201 0.741566882895299 0.71694467139086 0.739991335157997 0.741566882895299 0.565944549701392 0.718448049458722 0.99201555515026 0.99201555515026 -0.0677697323507408 -0.0677697323507408 -0.0677697323507408 -0.0677697323507408 -0.0677697323507408 0.719956013307587 -0.0677697323507408 -0.0677697323507408 -0.0677697323507408 -0.199880269544569 -0.0677697323507408 -0.0677697323507408 -0.204945155468462 0.468249170324067 -0.187412132449201 -0.0677697323507408 -0.199880269544569 0.719956013307587 0.719956013307587 0.721468593941363 0.721468593941363 0.718448049458722 0.718448049458722 0.718448049458722 0.719956013307587 0.718448049458722 -0.200898900737706 -0.0677697323507408 1 0.718448049458722 0.718448049458722 0.719956013307587 0.713951549915985 -0.0677697323507408 0.721468593941363 0.718448049458722 0.718448049458722 0.718448049458722 -0.199880269544569 -0.199880269544569 0.719956013307587 -0.199880269544569 0.719956013307587 0.718448049458722 -0.0677697323507408 0.713951549915985 -0.0677697323507408 0.713951549915985 -0.187412132449201 0.718448049458722 -0.0677697323507408 0.705781837092227 -0.0677697323507408 -0.0677697323507408 -0.0677697323507408 -0.0677697323507408 -0.0677697323507408 -0.0677697323507408 -0.0677697323507408 -0.0677697323507408 -0.0677697323507408 -0.0677697323507408 -0.0677697323507408 -0.0677697323507408 0.719956013307587 -0.199880269544569 0.818311473069689 -0.0677697323507408 -0.200898900737706 0.719956013307587 -0.186350908427903 0.392383083272078 1 1 0.968808649558707 0.614206982122781 1 -0.137188805574702 0.956373597053252 0.713951549915985 -0.0677697323507408 0.719956013307587 0.719956013307587 0.468249170324067 0.71694467139086 -0.187412132449201 -0.199880269544569 -0.187412132449201 -0.187412132449201 0.718448049458722 0.718448049458722 0.718448049458722 0.719956013307587 0.719956013307587 0.713951549915985 0.718448049458722 0.719956013307587
0.718448049458722 1 0.73685534186152 0.719956013307587 0.718448049458722 0.718448049458722 0.963796780836765 0.719956013307587 0.718448049458722 0.719956013307587 1 1 0.713951549915985 0.719956013307587 0.721468593941363 1 1 1 0.719956013307587 -0.216837809621943 -0.0677697323507408 0.392383083272078 -0.0677697323507408 -0.10505776042967 1 -0.0677697323507408 0.99201555515026 0.392383083272078 -0.0289421922083998 -0.0982832039720853 -0.0852984972194814 -0.0701837211706347 0.71694467139086 -0.0677697323507408 -0.0701837211706347 -0.0677697323507408 -0.199880269544569 -0.203937732927759 0.719956013307587 0.719956013307587 0.719956013307587 0.713951549915985 0.71694467139086 0.317737096077052 0.595231371072724 0.713951549915985 0.719956013307587 0.718448049458722 0.718448049458722 0.997324185744936 0.718448049458722 -0.216837809621943 -0.0677697323507408 -0.123444615624348 -0.187412132449201 -0.199880269544569 0.718448049458722 0.713951549915985 0.713951549915985 0.719956013307587 -0.204945155468462 -0.199880269544569 0.449243972521511 0.236608417879897 0.719956013307587 0.718448049458722 0.719956013307587 0.721468593941363 -0.204945155468462 1 -0.187412132449201 -0.199880269544569 -0.199880269544569 -0.187412132449201 0.715445848367408 0.718448049458722 0.741566882895299 0.719956013307587 0.0969273563135219 0.713951549915985 0.741566882895299 0.986763305726307 0.71694467139086 0.718448049458722 1 -0.216837809621943 0.718448049458722 0.713951549915985 0.719956013307587 0.963796780836765 0.718448049458722 0.822989791959265 0.719956013307587 0.719956013307587 0.719956013307587 -0.187412132449201 0.713951549915985 -0.204945155468462 0.719956013307587 -0.204945155468462 0.719956013307587 0.718448049458722 -0.216837809621943 0.713951549915985 0.719956013307587 -0.187412132449201 0.741566882895299 0.71694467139086 0.739991335157997 0.741566882895299 0.565944549701392 0.718448049458722 0.99201555515026 0.99201555515026 -0.0677697323507408 -0.0677697323507408 -0.0677697323507408 -0.0677697323507408 -0.0677697323507408 0.719956013307587 -0.0677697323507408 -0.0677697323507408 -0.0677697323507408 -0.199880269544569 -0.0677697323507408 -0.0677697323507408 -0.204945155468462 0.468249170324067 -0.187412132449201 -0.0677697323507408 -0.199880269544569 0.719956013307587 0.719956013307587 0.721468593941363 0.721468593941363 0.718448049458722 0.718448049458722 0.718448049458722 0.719956013307587 0.718448049458722 -0.200898900737706 -0.0677697323507408 1 0.718448049458722 0.718448049458722 0.719956013307587 0.713951549915985 -0.0677697323507408 0.721468593941363 0.718448049458722 0.718448049458722 0.718448049458722 -0.199880269544569 -0.199880269544569 0.719956013307587 -0.199880269544569 0.719956013307587 0.718448049458722 -0.0677697323507408 0.713951549915985 -0.0677697323507408 0.713951549915985 -0.187412132449201 0.718448049458722 -0.0677697323507408 0.705781837092227 -0.0677697323507408 -0.0677697323507408 -0.0677697323507408 -0.0677697323507408 -0.0677697323507408 -0.0677697323507408 -0.0677697323507408 -0.0677697323507408 -0.0677697323507408 -0.0677697323507408 -0.0677697323507408 -0.0677697323507408 0.719956013307587 -0.199880269544569 0.818311473069689 -0.0677697323507408 -0.200898900737706 0.719956013307587 -0.186350908427903 0.392383083272078 1 1 0.968808649558707 0.614206982122781 1 -0.137188805574702 0.956373597053252 0.713951549915985 -0.0677697323507408 0.719956013307587 0.719956013307587 0.468249170324067 0.71694467139086 -0.187412132449201 -0.199880269544569 -0.187412132449201 -0.187412132449201 0.718448049458722 0.718448049458722 0.718448049458722 0.719956013307587 0.719956013307587 0.713951549915985 0.718448049458722 0.719956013307587
0.993741371354373 0.713951549915985 0.968916840736102 0.991659957996577 0.993741371354373 0.993741371354373 0.740769801385033 0.991659957996577 0.993741371354373 0.991659957996577 0.713951549915985 0.713951549915985 1 0.991659957996577 0.989580913031415 0.713951549915985 0.713951549915985 0.713951549915985 0.991659957996577 0.475716894361619 0.148678898121232 0.280142510462913 0.148678898121232 -0.147149705665649 0.713951549915985 0.148678898121232 0.71969793841372 0.280142510462913 -0.0877922700532509 0.215621900272037 -0.119473789544287 0.153974908380819 0.991628323842719 0.148678898121232 0.153974908380819 0.148678898121232 0.438514026855779 -0.285646460115897 0.991659957996577 0.991659957996577 0.991659957996577 1 0.991628323842719 0.226848892210016 0.424966359935987 1 0.991659957996577 0.993741371354373 0.993741371354373 0.71586707724601 0.993741371354373 0.475716894361619 0.148678898121232 -0.172903351269247 0.411160386511302 0.438514026855779 0.993741371354373 1 1 0.991659957996577 -0.287057511805357 0.438514026855779 0.320738430472147 0.168926946668521 0.991659957996577 0.993741371354373 0.991659957996577 0.989580913031415 0.449625796552268 0.713951549915985 0.411160386511302 0.438514026855779 0.438514026855779 0.411160386511302 0.997911374487904 0.993741371354373 0.962760833019544 0.991659957996577 0.572340018298835 1 0.962760833019544 0.723528677822572 0.991628323842719 0.993741371354373 0.713951549915985 0.475716894361619 0.993741371354373 1 0.991659957996577 0.740769801385033 0.993741371354373 0.585461719203753 0.991659957996577 0.991659957996577 0.991659957996577 0.411160386511302 1 0.449625796552268 0.991659957996577 -0.287057511805357 0.991659957996577 0.993741371354373 0.475716894361619 1 0.991659957996577 0.411160386511302 0.962760833019544 0.991628376922267 0.960514227690559 0.962760833019544 0.778761696866409 0.993741371354373 0.71969793841372 0.71969793841372 0.148678898121232 0.148678898121232 0.148678898121232 0.148678898121232 0.148678898121232 0.991659957996577 0.148678898121232 0.148678898121232 0.148678898121232 0.438514026855779 0.148678898121232 0.148678898121232 0.449625796552268 0.334307220899742 0.411160386511302 0.148678898121232 0.438514026855779 0.991659957996577 0.991659957996577 0.989580913031415 0.989580913031415 0.993741371354373 0.993741371354373 0.993741371354373 0.991659957996577 0.993741371354373 0.44074878503077 0.148678898121232 0.713951549915985 0.993741371354373 0.993741371354373 0.991659957996577 1 0.148678898121232 0.989580913031415 0.993741371354373 0.993741371354373 0.993741371354373 0.438514026855779 0.438514026855779 0.991659957996577 0.438514026855779 0.991659957996577 0.993741371354373 0.148678898121232 1 0.148678898121232 1 0.411160386511302 0.993741371354373 0.148678898121232 0.995825170903259 0.148678898121232 0.148678898121232 0.148678898121232 0.148678898121232 0.148678898121232 0.148678898121232 0.148678898121232 0.148678898121232 0.148678898121232 0.148678898121232 0.148678898121232 0.148678898121232 0.991659957996577 0.438514026855779 0.584234744512138 0.148678898121232 0.44074878503077 0.991659957996577 0.408832184633067 0.280142510462913 0.713951549915985 0.713951549915985 0.736937629779824 0.438514026855779 0.713951549915985 0.300976257982698 0.746519510906397 1 0.148678898121232 0.991659957996577 0.991659957996577 0.334307220899742 0.991628323842719 0.411160386511302 0.438514026855779 0.411160386511302 0.411160386511302 0.993741371354373 0.993741371354373 0.993741371354373 0.991659957996577 0.991659957996577 1 0.993741371354373 0.991659957996577
0.997905477805599 0.719956013307587 0.964220088773263 1 0.997905477805599 0.997905477805599 0.746999811186881 1 0.997905477805599 1 0.719956013307587 0.719956013307587 0.991659957996577 1 0.997903469885623 0.719956013307587 0.719956013307587 0.719956013307587 1 0.479717760635104 0.149929314905085 0.282498560321905 0.149929314905085 -0.145922470939605 0.719956013307587 0.149929314905085 0.709146224635529 0.282498560321905 -0.0870600788334283 0.217435319973645 -0.118477373121178 0.128059911248826 0.995817325140612 0.149929314905085 0.155269865581636 0.149929314905085 0.442202010194802 -0.283264156640402 0.995800173256069 1 1 0.991659957996577 0.995817325140612 0.228756732971565 0.428540404913127 0.991659957996577 1 0.997905477805599 0.997905477805599 0.716343027063295 0.997905477805599 0.479717760635104 0.149929314905085 -0.171461330057128 0.414618320721509 0.442202010194802 0.997905477805599 0.991659957996577 0.991659957996577 1 -0.284663440099502 0.442202010194802 0.323435899459051 0.170347653251825 1 0.997905477805599 1 0.997903469885623 0.453407231911062 0.719956013307587 0.414618320721509 0.442202010194802 0.442202010194802 0.414618320721509 0.993735499312716 0.997905477805599 0.970857828085127 1 0.577153502754229 0.991659957996577 0.970857828085127 0.729613686615215 0.995817325140612 0.997905477805599 0.719956013307587 0.479717760635104 0.997905477805599 0.991659957996577 1 0.746999811186881 0.997905477805599 0.590473698662248 1 1 1 0.414618320721509 0.991659957996577 0.453407231911062 1 -0.284663440099502 1 0.997905477805599 0.479717760635104 0.991659957996577 1 0.414618320721509 0.970857828085127 0.995817325140612 0.968639098212864 0.970857828085127 0.786082120630338 0.997905477805599 0.709146224635529 0.709146224635529 0.149929314905085 0.149929314905085 0.149929314905085 0.149929314905085 0.149929314905085 1 0.149929314905085 0.149929314905085 0.149929314905085 0.442202010194802 0.149929314905085 0.149929314905085 0.453407231911062 0.337118805901101 0.414618320721509 0.149929314905085 0.442202010194802 0.995800173256069 0.995800173256069 0.997903469885623 0.997903469885623 0.997905477805599 0.997905477805599 0.997905477805599 1 0.997905477805599 0.444455563095643 0.149929314905085 0.719956013307587 0.997905477805599 0.997905477805599 1 0.991659957996577 0.149929314905085 0.993697200388578 0.997905477805599 0.997905477805599 0.997905477805599 0.442202010194802 0.442202010194802 1 0.442202010194802 1 0.997905477805599 0.149929314905085 0.991659957996577 0.149929314905085 0.991659957996577 0.414618320721509 0.997905477805599 0.149929314905085 0.987398954427969 0.149929314905085 0.149929314905085 0.149929314905085 0.149929314905085 0.149929314905085 0.149929314905085 0.149929314905085 0.149929314905085 0.149929314905085 0.149929314905085 0.149929314905085 0.149929314905085 1 0.442202010194802 0.589148265795113 0.149929314905085 0.444455563095643 0.995800173256069 0.412270538238752 0.282498560321905 0.719956013307587 0.719956013307587 0.743135410316091 0.442202010194802 0.719956013307587 0.30350752347685 0.73675901225609 0.991659957996577 0.149929314905085 1 1 0.337118805901101 0.995817325140612 0.414618320721509 0.442202010194802 0.414618320721509 0.414618320721509 0.997905477805599 0.997905477805599 0.997905477805599 1 1 0.991659957996577 0.997905477805599 1
0.995813338920078 0.721468593941363 0.961982850846715 0.997903469885623 0.995813338920078 0.995813338920078 0.748569209076405 0.997903469885623 0.995813338920078 0.997903469885623 0.721468593941363 0.721468593941363 0.989580913031415 0.997903469885623 1 0.721468593941363 0.721468593941363 0.721468593941363 0.997903469885623 0.472201091704944 0.150244306618424 0.283092071374682 0.150244306618424 -0.145616540084917 0.721468593941363 0.150244306618424 0.710687725448635 0.283092071374682 -0.0868775547563965 0.199714796629128 -0.11822898174056 0.128441811358906 0.993729564130036 0.150244306618424 0.155596077443675 0.150244306618424 0.43381534935984 -0.282670284805682 0.997903469885623 0.997903469885623 0.997903469885623 0.989580913031415 0.993729564130036 0.229237335949722 0.429440740357627 0.989580913031415 0.997903469885623 0.995813338920078 0.995813338920078 0.717865194881441 0.995813338920078 0.472201091704944 0.150244306618424 -0.171101856215213 0.40557946606951 0.43381534935984 0.995813338920078 0.989580913031415 0.989580913031415 0.997903469885623 -0.284066634624872 0.43381534935984 0.324115417191728 0.170705542562499 0.997903469885623 0.995813338920078 0.997903469885623 1 0.445356486508402 0.721468593941363 0.40557946606951 0.43381534935984 0.43381534935984 0.40557946606951 0.991652102912682 0.995813338920078 0.96860724796209 0.997903469885623 0.571328179611536 0.989580913031415 0.96860724796209 0.731146557390808 0.993729564130036 0.995813338920078 0.721468593941363 0.472201091704944 0.995813338920078 0.989580913031415 0.997903469885623 0.748569209076405 0.995813338920078 0.591735965405702 0.997903469885623 0.997903469885623 0.997903469885623 0.40557946606951 0.989580913031415 0.445356486508402 0.997903469885623 -0.284066634624872 0.997903469885623 0.995813338920078 0.472201091704944 0.989580913031415 0.997903469885623 0.40557946606951 0.96860724796209 0.993729564130036 0.966393248836613 0.96860724796209 0.784434075792063 0.995813338920078 0.710687725448635 0.710687725448635 0.150244306618424 0.150244306618424 0.150244306618424 0.150244306618424 0.150244306618424 0.997903469885623 0.150244306618424 0.150244306618424 0.150244306618424 0.43381534935984 0.150244306618424 0.150244306618424 0.445356486508402 0.337827070527915 0.40557946606951 0.150244306618424 0.43381534935984 0.997903469885623 0.997903469885623 1 1 0.995813338920078 0.995813338920078 0.995813338920078 0.997903469885623 0.995813338920078 0.436106160520785 0.150244306618424 0.721468593941363 0.995813338920078 0.995813338920078 0.997903469885623 0.989580913031415 0.150244306618424 0.991583412661841 0.995813338920078 0.995813338920078 0.995813338920078 0.43381534935984 0.43381534935984 0.997903469885623 0.43381534935984 0.997903469885623 0.995813338920078 0.150244306618424 0.989580913031415 0.150244306618424 0.989580913031415 0.40557946606951 0.995813338920078 0.150244306618424 0.985298284895235 0.150244306618424 0.150244306618424 0.150244306618424 0.150244306618424 0.150244306618424 0.150244306618424 0.150244306618424 0.150244306618424 0.150244306618424 0.150244306618424 0.150244306618424 0.150244306618424 0.997903469885623 0.43381534935984 0.590386027881674 0.150244306618424 0.436160033866529 0.997903469885623 0.413136691754369 0.283092071374682 0.721468593941363 0.721468593941363 0.744696689351393 0.44313104778109 0.721468593941363 0.304145172991169 0.738355949218039 0.989580913031415 0.150244306618424 0.997903469885623 0.997903469885623 0.337827070527915 0.993729564130036 0.40557946606951 0.43381534935984 0.40557946606951 0.40557946606951 0.995813338920078 0.995813338920078 0.995813338920078 0.997903469885623 0.997903469885623 0.989580913031415 0.995813338920078 0.997903469885623
0.718448049458722 1 0.73685534186152 0.719956013307587 0.718448049458722 0.718448049458722 0.963796780836765 0.719956013307587 0.718448049458722 0.719956013307587 1 1 0.713951549915985 0.719956013307587 0.721468593941363 1 1 1 0.719956013307587 -0.216837809621943 -0.0677697323507408 0.392383083272078 -0.0677697323507408 -0.10505776042967 1 -0.0677697323507408 0.99201555515026 0.392383083272078 -0.0289421922083998 -0.0982832039720853 -0.0852984972194814 -0.0701837211706347 0.71694467139086 -0.0677697323507408 -0.0701837211706347 -0.0677697323507408 -0.199880269544569 -0.203937732927759 0.719956013307587 0.719956013307587 0.719956013307587 0.713951549915985 0.71694467139086 0.317737096077052 0.595231371072724 0.713951549915985 0.719956013307587 0.718448049458722 0.718448049458722 0.997324185744936 0.718448049458722 -0.216837809621943 -0.0677697323507408 -0.123444615624348 -0.187412132449201 -0.199880269544569 0.718448049458722 0.713951549915985 0.713951549915985 0.719956013307587 -0.204945155468462 -0.199880269544569 0.449243972521511 0.236608417879897 0.719956013307587 0.718448049458722 0.719956013307587 0.721468593941363 -0.204945155468462 1 -0.187412132449201 -0.199880269544569 -0.199880269544569 -0.187412132449201 0.715445848367408 0.718448049458722 0.741566882895299 0.719956013307587 0.0969273563135219 0.713951549915985 0.741566882895299 0.986763305726307 0.71694467139086 0.718448049458722 1 -0.216837809621943 0.718448049458722 0.713951549915985 0.719956013307587 0.963796780836765 0.718448049458722 0.822989791959265 0.719956013307587 0.719956013307587 0.719956013307587 -0.187412132449201 0.713951549915985 -0.204945155468462 0.719956013307587 -0.204945155468462 0.719956013307587 0.718448049458722 -0.216837809621943 0.713951549915985 0.719956013307587 -0.187412132449201 0.741566882895299 0.71694467139086 0.739991335157997 0.741566882895299 0.565944549701392 0.718448049458722 0.99201555515026 0.99201555515026 -0.0677697323507408 -0.0677697323507408 -0.0677697323507408 -0.0677697323507408 -0.0677697323507408 0.719956013307587 -0.0677697323507408 -0.0677697323507408 -0.0677697323507408 -0.199880269544569 -0.0677697323507408 -0.0677697323507408 -0.204945155468462 0.468249170324067 -0.187412132449201 -0.0677697323507408 -0.199880269544569 0.719956013307587 0.719956013307587 0.721468593941363 0.721468593941363 0.718448049458722 0.718448049458722 0.718448049458722 0.719956013307587 0.718448049458722 -0.200898900737706 -0.0677697323507408 1 0.718448049458722 0.718448049458722 0.719956013307587 0.713951549915985 -0.0677697323507408 0.721468593941363 0.718448049458722 0.718448049458722 0.718448049458722 -0.199880269544569 -0.199880269544569 0.719956013307587 -0.199880269544569 0.719956013307587 0.718448049458722 -0.0677697323507408 0.713951549915985 -0.0677697323507408 0.713951549915985 -0.187412132449201 0.718448049458722 -0.0677697323507408 0.705781837092227 -0.0677697323507408 -0.0677697323507408 -0.0677697323507408 -0.0677697323507408 -0.0677697323507408 -0.0677697323507408 -0.0677697323507408 -0.0677697323507408 -0.0677697323507408 -0.0677697323507408 -0.0677697323507408 -0.0677697323507408 0.719956013307587 -0.199880269544569 0.818311473069689 -0.0677697323507408 -0.200898900737706 0.719956013307587 -0.186350908427903 0.392383083272078 1 1 0.968808649558707 0.614206982122781 1 -0.137188805574702 0.956373597053252 0.713951549915985 -0.0677697323507408 0.719956013307587 0.719956013307587 0.468249170324067 0.71694467139086 -0.187412132449201 -0.199880269544569 -0.187412132449201 -0.187412132449201 0.718448049458722 0.718448049458722 0.718448049458722 0.719956013307587 0.719956013307587 0.713951549915985 0.718448049458722 0.719956013307587
0.718448049458722 1 0.73685534186152 0.719956013307587 0.718448049458722 0.718448049458722 0.963796780836765 0.719956013307587 0.718448049458722 0.719956013307587 1 1 0.713951549915985 0.719956013307587 0.721468593941363 1 1 1 0.719956013307587 -0.216837809621943 -0.0677697323507408 0.392383083272078 -0.0677697323507408 -0.10505776042967 1 -0.0677697323507408 0.99201555515026 0.392383083272078 -0.0289421922083998 -0.0982832039720853 -0.0852984972194814 -0.0701837211706347 0.71694467139086 -0.0677697323507408 -0.0701837211706347 -0.0677697323507408 -0.199880269544569 -0.203937732927759 0.719956013307587 0.719956013307587 0.719956013307587 0.713951549915985 0.71694467139086 0.317737096077052 0.595231371072724 0.713951549915985 0.719956013307587 0.718448049458722 0.718448049458722 0.997324185744936 0.718448049458722 -0.216837809621943 -0.0677697323507408 -0.123444615624348 -0.187412132449201 -0.199880269544569 0.718448049458722 0.713951549915985 0.713951549915985 0.719956013307587 -0.204945155468462 -0.199880269544569 0.449243972521511 0.236608417879897 0.719956013307587 0.718448049458722 0.719956013307587 0.721468593941363 -0.204945155468462 1 -0.187412132449201 -0.199880269544569 -0.199880269544569 -0.187412132449201 0.715445848367408 0.718448049458722 0.741566882895299 0.719956013307587 0.0969273563135219 0.713951549915985 0.741566882895299 0.986763305726307 0.71694467139086 0.718448049458722 1 -0.216837809621943 0.718448049458722 0.713951549915985 0.719956013307587 0.963796780836765 0.718448049458722 0.822989791959265 0.719956013307587 0.719956013307587 0.719956013307587 -0.187412132449201 0.713951549915985 -0.204945155468462 0.719956013307587 -0.204945155468462 0.719956013307587 0.718448049458722 -0.216837809621943 0.713951549915985 0.719956013307587 -0.187412132449201 0.741566882895299 0.71694467139086 0.739991335157997 0.741566882895299 0.565944549701392 0.718448049458722 0.99201555515026 0.99201555515026 -0.0677697323507408 -0.0677697323507408 -0.0677697323507408 -0.0677697323507408 -0.0677697323507408 0.719956013307587 -0.0677697323507408 -0.0677697323507408 -0.0677697323507408 -0.199880269544569 -0.0677697323507408 -0.0677697323507408 -0.204945155468462 0.468249170324067 -0.187412132449201 -0.0677697323507408 -0.199880269544569 0.719956013307587 0.719956013307587 0.721468593941363 0.721468593941363 0.718448049458722 0.718448049458722 0.718448049458722 0.719956013307587 0.718448049458722 -0.200898900737706 -0.0677697323507408 1 0.718448049458722 0.718448049458722 0.719956013307587 0.713951549915985 -0.0677697323507408 0.721468593941363 0.718448049458722 0.718448049458722 0.718448049458722 -0.199880269544569 -0.199880269544569 0.719956013307587 -0.199880269544569 0.719956013307587 0.718448049458722 -0.0677697323507408 0.713951549915985 -0.0677697323507408 0.713951549915985 -0.187412132449201 0.718448049458722 -0.0677697323507408 0.705781837092227 -0.0677697323507408 -0.0677697323507408 -0.0677697323507408 -0.0677697323507408 -0.0677697323507408 -0.0677697323507408 -0.0677697323507408 -0.0677697323507408 -0.0677697323507408 -0.0677697323507408 -0.0677697323507408 -0.0677697323507408 0.719956013307587 -0.199880269544569 0.818311473069689 -0.0677697323507408 -0.200898900737706 0.719956013307587 -0.186350908427903 0.392383083272078 1 1 0.968808649558707 0.614206982122781 1 -0.137188805574702 0.956373597053252 0.713951549915985 -0.0677697323507408 0.719956013307587 0.719956013307587 0.468249170324067 0.71694467139086 -0.187412132449201 -0.199880269544569 -0.187412132449201 -0.187412132449201 0.718448049458722 0.718448049458722 0.718448049458722 0.719956013307587 0.719956013307587 0.713951549915985 0.718448049458722 0.719956013307587
0.718448049458722 1 0.73685534186152 0.719956013307587 0.718448049458722 0.718448049458722 0.963796780836765 0.719956013307587 0.718448049458722 0.719956013307587 1 1 0.713951549915985 0.719956013307587 0.721468593941363 1 1 1 0.719956013307587 -0.216837809621943 -0.0677697323507408 0.392383083272078 -0.0677697323507408 -0.10505776042967 1 -0.0677697323507408 0.99201555515026 0.392383083272078 -0.0289421922083998 -0.0982832039720853 -0.0852984972194814 -0.0701837211706347 0.71694467139086 -0.0677697323507408 -0.0701837211706347 -0.0677697323507408 -0.199880269544569 -0.203937732927759 0.719956013307587 0.719956013307587 0.719956013307587 0.713951549915985 0.71694467139086 0.317737096077052 0.595231371072724 0.713951549915985 0.719956013307587 0.718448049458722 0.718448049458722 0.997324185744936 0.718448049458722 -0.216837809621943 -0.0677697323507408 -0.123444615624348 -0.187412132449201 -0.199880269544569 0.718448049458722 0.713951549915985 0.713951549915985 0.719956013307587 -0.204945155468462 -0.199880269544569 0.449243972521511 0.236608417879897 0.719956013307587 0.718448049458722 0.719956013307587 0.721468593941363 -0.204945155468462 1 -0.187412132449201 -0.199880269544569 -0.199880269544569 -0.187412132449201 0.715445848367408 0.718448049458722 0.741566882895299 0.719956013307587 0.0969273563135219 0.713951549915985 0.741566882895299 0.986763305726307 0.71694467139086 0.718448049458722 1 -0.216837809621943 0.718448049458722 0.713951549915985 0.719956013307587 0.963796780836765 0.718448049458722 0.822989791959265 0.719956013307587 0.719956013307587 0.719956013307587 -0.187412132449201 0.713951549915985 -0.204945155468462 0.719956013307587 -0.204945155468462 0.719956013307587 0.718448049458722 -0.216837809621943 0.713951549915985 0.719956013307587 -0.187412132449201 0.741566882895299 0.71694467139086 0.739991335157997 0.741566882895299 0.565944549701392 0.718448049458722 0.99201555515026 0.99201555515026 -0.0677697323507408 -0.0677697323507408 -0.0677697323507408 -0.0677697323507408 -0.0677697323507408 0.719956013307587 -0.0677697323507408 -0.0677697323507408 -0.0677697323507408 -0.199880269544569 -0.0677697323507408 -0.0677697323507408 -0.204945155468462 0.468249170324067 -0.187412132449201 -0.0677697323507408 -0.199880269544569 0.719956013307587 0.719956013307587 0.721468593941363 0.721468593941363 0.718448049458722 0.718448049458722 0.718448049458722 0.719956013307587 0.718448049458722 -0.200898900737706 -0.0677697323507408 1 0.718448049458722 0.718448049458722 0.719956013307587 0.713951549915985 -0.0677697323507408 0.721468593941363 0.718448049458722 0.718448049458722 0.718448049458722 -0.199880269544569 -0.199880269544569 0.719956013307587 -0.199880269544569 0.719956013307587 0.718448049458722 -0.0677697323507408 0.713951549915985 -0.0677697323507408 0.713951549915985 -0.187412132449201 0.718448049458722 -0.0677697323507408 0.705781837092227 -0.0677697323507408 -0.0677697323507408 -0.0677697323507408 -0.0677697323507408 -0.0677697323507408 -0.0677697323507408 -0.0677697323507408 -0.0677697323507408 -0.0677697323507408 -0.0677697323507408 -0.0677697323507408 -0.0677697323507408 0.719956013307587 -0.199880269544569 0.818311473069689 -0.0677697323507408 -0.200898900737706 0.719956013307587 -0.186350908427903 0.392383083272078 1 1 0.968808649558707 0.614206982122781 1 -0.137188805574702 0.956373597053252 0.713951549915985 -0.0677697323507408 0.719956013307587 0.719956013307587 0.468249170324067 0.71694467139086 -0.187412132449201 -0.199880269544569 -0.187412132449201 -0.187412132449201 0.718448049458722 0.718448049458722 0.718448049458722 0.719956013307587 0.719956013307587 0.713951549915985 0.718448049458722 0.719956013307587
0.997905477805599 0.719956013307587 0.964220088773263 1 0.997905477805599 0.997905477805599 0.746999811186881 1 0.997905477805599 1 0.719956013307587 0.719956013307587 0.991659957996577 1 0.997903469885623 0.719956013307587 0.719956013307587 0.719956013307587 1 0.479717760635104 0.149929314905085 0.282498560321905 0.149929314905085 -0.145922470939605 0.719956013307587 0.149929314905085 0.709146224635529 0.282498560321905 -0.0870600788334283 0.217435319973645 -0.118477373121178 0.128059911248826 0.995817325140612 0.149929314905085 0.155269865581636 0.149929314905085 0.442202010194802 -0.283264156640402 0.995800173256069 1 1 0.991659957996577 0.995817325140612 0.228756732971565 0.428540404913127 0.991659957996577 1 0.997905477805599 0.997905477805599 0.716343027063295 0.997905477805599 0.479717760635104 0.149929314905085 -0.171461330057128 0.414618320721509 0.442202010194802 0.997905477805599 0.991659957996577 0.991659957996577 1 -0.284663440099502 0.442202010194802 0.323435899459051 0.170347653251825 1 0.997905477805599 1 0.997903469885623 0.453407231911062 0.719956013307587 0.414618320721509 0.442202010194802 0.442202010194802 0.414618320721509 0.993735499312716 0.997905477805599 0.970857828085127 1 0.577153502754229 0.991659957996577 0.970857828085127 0.729613686615215 0.995817325140612 0.997905477805599 0.719956013307587 0.479717760635104 0.997905477805599 0.991659957996577 1 0.746999811186881 0.997905477805599 0.590473698662248 1 1 1 0.414618320721509 0.991659957996577 0.453407231911062 1 -0.284663440099502 1 0.997905477805599 0.479717760635104 0.991659957996577 1 0.414618320721509 0.970857828085127 0.995817325140612 0.968639098212864 0.970857828085127 0.786082120630338 0.997905477805599 0.709146224635529 0.709146224635529 0.149929314905085 0.149929314905085 0.149929314905085 0.149929314905085 0.149929314905085 1 0.149929314905085 0.149929314905085 0.149929314905085 0.442202010194802 0.149929314905085 0.149929314905085 0.453407231911062 0.337118805901101 0.414618320721509 0.149929314905085 0.442202010194802 0.995800173256069 0.995800173256069 0.997903469885623 0.997903469885623 0.997905477805599 0.997905477805599 0.997905477805599 1 0.997905477805599 0.444455563095643 0.149929314905085 0.719956013307587 0.997905477805599 0.997905477805599 1 0.991659957996577 0.149929314905085 0.993697200388578 0.997905477805599 0.997905477805599 0.997905477805599 0.442202010194802 0.442202010194802 1 0.442202010194802 1 0.997905477805599 0.149929314905085 0.991659957996577 0.149929314905085 0.991659957996577 0.414618320721509 0.997905477805599 0.149929314905085 0.987398954427969 0.149929314905085 0.149929314905085 0.149929314905085 0.149929314905085 0.149929314905085 0.149929314905085 0.149929314905085 0.149929314905085 0.149929314905085 0.149929314905085 0.149929314905085 0.149929314905085 1 0.442202010194802 0.589148265795113 0.149929314905085 0.444455563095643 0.995800173256069 0.412270538238752 0.282498560321905 0.719956013307587 0.719956013307587 0.743135410316091 0.442202010194802 0.719956013307587 0.30350752347685 0.73675901225609 0.991659957996577 0.149929314905085 1 1 0.337118805901101 0.995817325140612 0.414618320721509 0.442202010194802 0.414618320721509 0.414618320721509 0.997905477805599 0.997905477805599 0.997905477805599 1 1 0.991659957996577 0.997905477805599 1
0.478712981138405 -0.216837809621943 0.490978043069423 0.479717760635104 0.478712981138405 0.478712981138405 -0.22498291541676 0.479717760635104 0.478712981138405 0.479717760635104 -0.216837809621943 -0.216837809621943 0.475716894361619 0.479717760635104 0.472201091704944 -0.216837809621943 -0.216837809621943 -0.216837809621943 0.479717760635104 1 -0.0451560145914732 -0.0850834883094198 -0.0451560145914732 -0.0700016009854879 -0.216837809621943 -0.0451560145914732 -0.21858307412236 -0.0850834883094198 -0.0417642660586903 0.453256764322798 -0.056835700119621 -0.0467644924560569 0.477711257218094 -0.0451560145914732 -0.0467644924560569 -0.0451560145914732 0.921796202853456 -0.0647240364378738 0.4711793700674 0.479717760635104 0.479717760635104 0.475716894361619 0.477711257218094 -0.0688974159489854 -0.129068666721675 0.475716894361619 0.479717760635104 0.478712981138405 0.478712981138405 -0.217419584044259 0.478712981138405 1 -0.0451560145914732 0.0294708430882576 0.864296373293726 0.921796202853456 0.478712981138405 0.475716894361619 0.475716894361619 0.479717760635104 -0.0680888135429135 0.921796202853456 -0.0974130789874253 -0.0513056510711893 0.479717760635104 0.478712981138405 0.479717760635104 0.472201091704944 0.94515414920388 -0.216837809621943 0.864296373293726 0.921796202853456 0.921796202853456 0.864296373293726 0.476712568393903 0.478712981138405 0.494117415297847 0.479717760635104 0.70435870524591 0.475716894361619 0.494117415297847 -0.190104708465741 0.477711257218094 0.478712981138405 -0.216837809621943 1 0.478712981138405 0.475716894361619 0.479717760635104 -0.22498291541676 0.478712981138405 -0.179837570007532 0.479717760635104 0.479717760635104 0.479717760635104 0.864296373293726 0.475716894361619 0.94515414920388 0.479717760635104 -0.0680888135429135 0.479717760635104 0.478712981138405 1 0.475716894361619 0.479717760635104 0.864296373293726 0.494117415297847 0.477711257218094 0.493067603617214 0.494117415297847 0.37709755458408 0.478712981138405 -0.21858307412236 -0.21858307412236 -0.0451560145914732 -0.0451560145914732 -0.0451560145914732 -0.0451560145914732 -0.0451560145914732 0.479717760635104 -0.0451560145914732 -0.0451560145914732 -0.0451560145914732 0.921796202853456 -0.0451560145914732 -0.0451560145914732 0.94515414920388 -0.10153412445036 0.864296373293726 -0.0451560145914732 0.921796202853456 0.4711793700674 0.4711793700674 0.472201091704944 0.472201091704944 0.478712981138405 0.478712981138405 0.478712981138405 0.479717760635104 0.478712981138405 0.916778489839249 -0.0451560145914732 -0.216837809621943 0.478712981138405 0.478712981138405 0.479717760635104 0.475716894361619 -0.0451560145914732 0.463583577194196 0.478712981138405 0.478712981138405 0.478712981138405 0.921796202853456 0.921796202853456 0.479717760635104 0.921796202853456 0.479717760635104 0.478712981138405 -0.0451560145914732 0.475716894361619 -0.0451560145914732 0.475716894361619 0.864296373293726 0.478712981138405 -0.0451560145914732 0.477711257218094 -0.0451560145914732 -0.0451560145914732 -0.0451560145914732 -0.0451560145914732 -0.0451560145914732 -0.0451560145914732 -0.0451560145914732 -0.0451560145914732 -0.0451560145914732 -0.0451560145914732 -0.0451560145914732 -0.0451560145914732 0.479717760635104 0.921796202853456 -0.177440867408938 -0.0451560145914732 0.92649386695048 0.4711793700674 0.859402282068818 -0.0850834883094198 -0.216837809621943 -0.216837809621943 -0.170774854576774 -0.133183296658008 -0.216837809621943 0.632679355200509 -0.226729188561936 0.475716894361619 -0.0451560145914732 0.479717760635104 0.479717760635104 -0.10153412445036 0.477711257218094 0.864296373293726 0.921796202853456 0.864296373293726 0.864296373293726 0.478712981138405 0.478712981138405 0.478712981138405 0.479717760635104 0.479717760635104 0.475716894361619 0.478712981138405 0.479717760635104
0.149615284627425 -0.0677697323507408 -0.091971556017405 0.149929314905085 0.149615284627425 0.149615284627425 0.2007086382885 0.149929314905085 0.149615284627425 0.149929314905085 -0.0677697323507408 -0.0677697323507408 0.148678898121232 0.149929314905085 0.150244306618424 -0.0677697323507408 -0.0677697323507408 -0.0677697323507408 0.149929314905085 -0.0451560145914732 0.99999999999999 -0.0265916965323075 0.99999999999999 -0.0218780560972326 -0.0677697323507408 0.99999999999999 -0.0683151912274935 -0.0265916965323075 -0.0130528579750815 -0.0204672690634521 -0.017763231383817 0.965604718877385 0.149302209328946 0.99999999999999 0.965604718877385 0.99999999999999 -0.0416246427864181 -0.042469600942263 0.149929314905085 0.149929314905085 0.149929314905085 0.148678898121232 0.149302209328946 -0.0215329579590492 -0.0403386707043651 0.148678898121232 0.149929314905085 0.149615284627425 0.149615284627425 -0.0679515580985545 0.149615284627425 -0.0451560145914732 0.99999999999999 -0.0110483521538605 -0.0390281796438108 -0.0416246427864181 0.149615284627425 0.148678898121232 0.148678898121232 0.149929314905085 -0.0426793945526468 -0.0416246427864181 -0.0304451437779673 -0.0160348891516522 0.149929314905085 0.149615284627425 0.149929314905085 0.150244306618424 -0.0426793945526468 -0.0677697323507408 -0.0390281796438108 -0.0416246427864181 -0.0416246427864181 -0.0390281796438108 0.148990082608818 0.149615284627425 -0.0913872152517759 0.149929314905085 -0.0543276779191743 0.148678898121232 -0.0913872152517759 -0.0686788127988407 0.149302209328946 0.149615284627425 -0.0677697323507408 -0.0451560145914732 0.149615284627425 0.148678898121232 0.149929314905085 0.2007086382885 0.149615284627425 -0.0562058065762008 0.149929314905085 0.149929314905085 0.149929314905085 -0.0390281796438108 0.148678898121232 -0.0426793945526468 0.149929314905085 -0.0426793945526468 0.149929314905085 0.149615284627425 -0.0451560145914732 0.148678898121232 0.149929314905085 -0.0390281796438108 -0.0913872152517759 0.149302209328946 -0.0915817917466155 -0.0913872152517759 0.117856753805243 0.149615284627425 -0.0683151912274935 -0.0683151912274935 0.99999999999999 0.99999999999999 0.99999999999999 0.99999999999999 0.99999999999999 0.149929314905085 0.99999999999999 0.99999999999999 0.99999999999999 -0.0416246427864181 0.99999999999999 0.99999999999999 -0.0426793945526468 -0.0317331209463182 -0.0390281796438108 0.99999999999999 -0.0416246427864181 0.149929314905085 0.149929314905085 0.150244306618424 0.150244306618424 0.149615284627425 0.149615284627425 0.149615284627425 0.149929314905085 0.149615284627425 -0.041836770574929 0.99999999999999 -0.0677697323507408 0.149615284627425 0.149615284627425 0.149929314905085 0.148678898121232 0.99999999999999 0.150244306618424 0.149615284627425 0.149615284627425 0.149615284627425 -0.0416246427864181 -0.0416246427864181 0.149929314905085 -0.0416246427864181 0.149929314905085 0.149615284627425 0.99999999999999 0.148678898121232 0.99999999999999 0.148678898121232 -0.0390281796438108 0.149615284627425 0.99999999999999 0.149302209328946 0.99999999999999 0.99999999999999 0.99999999999999 0.99999999999999 0.99999999999999 0.99999999999999 0.99999999999999 0.99999999999999 0.99999999999999 0.99999999999999 0.99999999999999 0.99999999999999 0.149929314905085 -0.0416246427864181 -0.0554567495094759 0.99999999999999 -0.041836770574929 0.149929314905085 -0.0388071819890502 -0.0265916965323075 -0.0677697323507408 -0.0677697323507408 -0.0699516177746848 -0.0335743073081191 -0.0677697323507408 -0.0285692781951621 0.199162775987881 0.148678898121232 0.99999999999999 0.149929314905085 0.149929314905085 -0.0317331209463182 0.149302209328946 -0.0390281796438108 -0.0416246427864181 -0.0390281796438108 -0.0390281796438108 0.149615284627425 0.149615284627425 0.149615284627425 0.149929314905085 0.149929314905085 0.148678898121232 0.149615284627425 0.149929314905085
0.281906860817424 0.392383083272078 0.289129570965124 0.282498560321905 0.281906860817424 0.281906860817424 0.378177552512433 0.282498560321905 0.281906860817424 0.282498560321905 0.392383083272078 0.392383083272078 0.280142510462913 0.282498560321905 0.283092071374682 0.392383083272078 0.392383083272078 0.392383083272078 0.282498560321905 -0.0850834883094198 -0.0265916965323075 1 -0.0265916965323075 -0.00427056980573763 0.392383083272078 -0.0265916965323075 0.389250122183721 1 0.0391378686555385 -0.0385646666084237 -0.0334696873374539 -0.0275389049084388 0.281316960695833 -0.0265916965323075 -0.0275389049084388 -0.0265916965323075 -0.0784296364491513 -0.0800217164417098 0.282498560321905 0.282498560321905 0.282498560321905 0.280142510462913 0.281316960695833 -0.0405726500301347 -0.0760065928834265 0.280142510462913 0.282498560321905 0.281906860817424 0.281906860817424 0.391333139024413 0.281906860817424 -0.0850834883094198 -0.0265916965323075 -0.048437578892018 -0.073537350373011 -0.0784296364491513 0.281906860817424 0.280142510462913 0.280142510462913 0.282498560321905 -0.0804170120043899 -0.0784296364491513 -0.0202044245909604 -0.0302131247857051 0.282498560321905 0.281906860817424 0.282498560321905 0.283092071374682 -0.0804170120043899 0.392383083272078 -0.073537350373011 -0.0784296364491513 -0.0784296364491513 -0.073537350373011 0.280728847896611 0.281906860817424 0.290978299962921 0.282498560321905 -0.102364843109663 0.280142510462913 0.290978299962921 0.387189228360637 0.281316960695833 0.281906860817424 0.392383083272078 -0.0850834883094198 0.281906860817424 0.280142510462913 0.282498560321905 0.378177552512433 0.281906860817424 0.473112978038227 0.282498560321905 0.282498560321905 0.282498560321905 -0.073537350373011 0.280142510462913 -0.0804170120043899 0.282498560321905 -0.0804170120043899 0.282498560321905 0.281906860817424 -0.0850834883094198 0.280142510462913 0.282498560321905 -0.073537350373011 0.290978299962921 0.281316960695833 0.290360081683917 0.290978299962921 0.22206706737286 0.281906860817424 0.389250122183721 0.389250122183721 -0.0265916965323075 -0.0265916965323075 -0.0265916965323075 -0.0265916965323075 -0.0265916965323075 0.282498560321905 -0.0265916965323075 -0.0265916965323075 -0.0265916965323075 -0.0784296364491513 -0.0265916965323075 -0.0265916965323075 -0.0804170120043899 -0.0597919158606878 -0.073537350373011 -0.0265916965323075 -0.0784296364491513 0.282498560321905 0.282498560321905 0.283092071374682 0.283092071374682 0.281906860817424 0.281906860817424 0.281906860817424 0.282498560321905 0.281906860817424 -0.0788293300974307 -0.0265916965323075 0.392383083272078 0.281906860817424 0.281906860817424 0.282498560321905 0.280142510462913 -0.0265916965323075 0.283092071374682 0.281906860817424 0.281906860817424 0.281906860817424 -0.0784296364491513 -0.0784296364491513 0.282498560321905 -0.0784296364491513 0.282498560321905 0.281906860817424 -0.0265916965323075 0.280142510462913 -0.0265916965323075 0.280142510462913 -0.073537350373011 0.281906860817424 -0.0265916965323075 0.281316960695833 -0.0265916965323075 -0.0265916965323075 -0.0265916965323075 -0.0265916965323075 -0.0265916965323075 -0.0265916965323075 -0.0265916965323075 -0.0265916965323075 -0.0265916965323075 -0.0265916965323075 -0.0265916965323075 -0.0265916965323075 0.282498560321905 -0.0784296364491513 0.479503338502822 -0.0265916965323075 -0.0788293300974307 0.282498560321905 -0.0731209440194927 1 0.392383083272078 0.392383083272078 0.380144125014503 -0.0784296364491513 0.392383083272078 -0.0538305665218161 0.375264820771763 0.280142510462913 -0.0265916965323075 0.282498560321905 0.282498560321905 -0.0597919158606878 0.281316960695833 -0.073537350373011 -0.0784296364491513 -0.073537350373011 -0.073537350373011 0.281906860817424 0.281906860817424 0.281906860817424 0.282498560321905 0.282498560321905 0.280142510462913 0.281906860817424 0.282498560321905
0.149615284627425 -0.0677697323507408 -0.091971556017405 0.149929314905085 0.149615284627425 0.149615284627425 0.2007086382885 0.149929314905085 0.149615284627425 0.149929314905085 -0.0677697323507408 -0.0677697323507408 0.148678898121232 0.149929314905085 0.150244306618424 -0.0677697323507408 -0.0677697323507408 -0.0677697323507408 0.149929314905085 -0.0451560145914732 0.99999999999999 -0.0265916965323075 0.99999999999999 -0.0218780560972326 -0.0677697323507408 0.99999999999999 -0.0683151912274935 -0.0265916965323075 -0.0130528579750815 -0.0204672690634521 -0.017763231383817 0.965604718877385 0.149302209328946 0.99999999999999 0.965604718877385 0.99999999999999 -0.0416246427864181 -0.042469600942263 0.149929314905085 0.149929314905085 0.149929314905085 0.148678898121232 0.149302209328946 -0.0215329579590492 -0.0403386707043651 0.148678898121232 0.149929314905085 0.149615284627425 0.149615284627425 -0.0679515580985545 0.149615284627425 -0.0451560145914732 0.99999999999999 -0.0110483521538605 -0.0390281796438108 -0.0416246427864181 0.149615284627425 0.148678898121232 0.148678898121232 0.149929314905085 -0.0426793945526468 -0.0416246427864181 -0.0304451437779673 -0.0160348891516522 0.149929314905085 0.149615284627425 0.149929314905085 0.150244306618424 -0.0426793945526468 -0.0677697323507408 -0.0390281796438108 -0.0416246427864181 -0.0416246427864181 -0.0390281796438108 0.148990082608818 0.149615284627425 -0.0913872152517759 0.149929314905085 -0.0543276779191743 0.148678898121232 -0.0913872152517759 -0.0686788127988407 0.149302209328946 0.149615284627425 -0.0677697323507408 -0.0451560145914732 0.149615284627425 0.148678898121232 0.149929314905085 0.2007086382885 0.149615284627425 -0.0562058065762008 0.149929314905085 0.149929314905085 0.149929314905085 -0.0390281796438108 0.148678898121232 -0.0426793945526468 0.149929314905085 -0.0426793945526468 0.149929314905085 0.149615284627425 -0.0451560145914732 0.148678898121232 0.149929314905085 -0.0390281796438108 -0.0913872152517759 0.149302209328946 -0.0915817917466155 -0.0913872152517759 0.117856753805243 0.149615284627425 -0.0683151912274935 -0.0683151912274935 0.99999999999999 0.99999999999999 0.99999999999999 0.99999999999999 0.99999999999999 0.149929314905085 0.99999999999999 0.99999999999999 0.99999999999999 -0.0416246427864181 0.99999999999999 0.99999999999999 -0.0426793945526468 -0.0317331209463182 -0.0390281796438108 0.99999999999999 -0.0416246427864181 0.149929314905085 0.149929314905085 0.150244306618424 0.150244306618424 0.149615284627425 0.149615284627425 0.149615284627425 0.149929314905085 0.149615284627425 -0.041836770574929 0.99999999999999 -0.0677697323507408 0.149615284627425 0.149615284627425 0.149929314905085 0.148678898121232 0.99999999999999 0.150244306618424 0.149615284627425 0.149615284627425 0.149615284627425 -0.0416246427864181 -0.0416246427864181 0.149929314905085 -0.0416246427864181 0.149929314905085 0.149615284627425 0.99999999999999 0.148678898121232 0.99999999999999 0.148678898121232 -0.0390281796438108 0.149615284627425 0.99999999999999 0.149302209328946 0.99999999999999 0.99999999999999 0.99999999999999 0.99999999999999 0.99999999999999 0.99999999999999 0.99999999999999 0.99999999999999 0.99999999999999 0.99999999999999 0.99999999999999 0.99999999999999 0.149929314905085 -0.0416246427864181 -0.0554567495094759 0.99999999999999 -0.041836770574929 0.149929314905085 -0.0388071819890502 -0.0265916965323075 -0.0677697323507408 -0.0677697323507408 -0.0699516177746848 -0.0335743073081191 -0.0677697323507408 -0.0285692781951621 0.199162775987881 0.148678898121232 0.99999999999999 0.149929314905085 0.149929314905085 -0.0317331209463182 0.149302209328946 -0.0390281796438108 -0.0416246427864181 -0.0390281796438108 -0.0390281796438108 0.149615284627425 0.149615284627425 0.149615284627425 0.149929314905085 0.149929314905085 0.148678898121232 0.149615284627425 0.149929314905085
-0.146228750302573 -0.10505776042967 -0.142575827928807 -0.145922470939605 -0.146228750302573 -0.146228750302573 -0.109004058239807 -0.145922470939605 -0.146228750302573 -0.145922470939605 -0.10505776042967 -0.10505776042967 -0.147149705665649 -0.145922470939605 -0.145616540084917 -0.10505776042967 -0.10505776042967 -0.10505776042967 -0.145922470939605 -0.0700016009854879 -0.0218780560972326 -0.00427056980573763 -0.0218780560972326 1 -0.10505776042967 -0.0218780560972326 -0.105903339805754 -0.00427056980573763 0.596618726868064 -0.0317286991600992 0.811920003535398 -0.022657362448134 -0.146535380792858 -0.0218780560972326 -0.022657362448134 -0.0218780560972326 -0.0645272099820861 -0.0525926171711337 -0.145922470939605 -0.145922470939605 -0.145922470939605 -0.147149705665649 -0.146535380792858 -0.0333807477192822 -0.0614259959515057 -0.147149705665649 -0.145922470939605 -0.146228750302573 -0.146228750302573 -0.105339629712477 -0.146228750302573 -0.0700016009854879 -0.0218780560972326 -0.028052484256281 -0.060502129856513 -0.0645272099820861 -0.146228750302573 -0.147149705665649 -0.147149705665649 -0.145922470939605 -0.0326372137412826 -0.0645272099820861 -0.0471965656396398 -0.0248575504812692 -0.145922470939605 -0.146228750302573 -0.145922470939605 -0.145616540084917 -0.0661623036223491 -0.10505776042967 -0.060502129856513 -0.0645272099820861 -0.0645272099820861 -0.060502129856513 -0.146842365036298 -0.146228750302573 -0.141669973205241 -0.145922470939605 -0.0842196652333452 -0.147149705665649 -0.141669973205241 -0.106467031982247 -0.146535380792858 -0.146228750302573 -0.10505776042967 -0.0700016009854879 -0.146228750302573 -0.147149705665649 -0.145922470939605 -0.109004058239807 -0.146228750302573 -0.0871311713535846 -0.145922470939605 -0.145922470939605 -0.145922470939605 -0.060502129856513 -0.147149705665649 -0.0661623036223491 -0.145922470939605 -0.0326372137412826 -0.145922470939605 -0.146228750302573 -0.0700016009854879 -0.147149705665649 -0.145922470939605 -0.060502129856513 -0.141669973205241 -0.146535380792858 -0.141971608907067 -0.141669973205241 -0.185632603909874 -0.146228750302573 -0.105903339805754 -0.105903339805754 -0.0218780560972326 -0.0218780560972326 -0.0218780560972326 -0.0218780560972326 -0.0218780560972326 -0.145922470939605 -0.0218780560972326 -0.0218780560972326 -0.0218780560972326 -0.0645272099820861 -0.0218780560972326 -0.0218780560972326 -0.0661623036223491 -0.0099299350678885 -0.060502129856513 -0.0218780560972326 -0.0645272099820861 -0.145922470939605 -0.145922470939605 -0.145616540084917 -0.145616540084917 -0.146228750302573 -0.146228750302573 -0.146228750302573 -0.145922470939605 -0.146228750302573 -0.0648560539897702 -0.0218780560972326 -0.10505776042967 -0.146228750302573 -0.146228750302573 -0.145922470939605 -0.147149705665649 -0.0218780560972326 -0.145616540084917 -0.146228750302573 -0.146228750302573 -0.146228750302573 -0.0645272099820861 -0.0645272099820861 -0.145922470939605 -0.0645272099820861 -0.145922470939605 -0.146228750302573 -0.0218780560972326 -0.147149705665649 -0.0218780560972326 -0.147149705665649 -0.060502129856513 -0.146228750302573 -0.0218780560972326 -0.146535380792858 -0.0218780560972326 -0.0218780560972326 -0.0218780560972326 -0.0218780560972326 -0.0218780560972326 -0.0218780560972326 -0.0218780560972326 -0.0218780560972326 -0.0218780560972326 -0.0218780560972326 -0.0218780560972326 -0.0218780560972326 -0.145922470939605 -0.0645272099820861 -0.0859699706946066 -0.0218780560972326 -0.0648560539897702 -0.145922470939605 -0.0601595356354 -0.00427056980573763 -0.10505776042967 -0.10505776042967 -0.10778657136817 -0.0645272099820861 -0.10505776042967 -0.0442885677745022 -0.109850126303541 -0.147149705665649 -0.0218780560972326 -0.145922470939605 -0.145922470939605 -0.0099299350678885 -0.146535380792858 -0.060502129856513 -0.0645272099820861 -0.060502129856513 -0.060502129856513 -0.146228750302573 -0.146228750302573 -0.146228750302573 -0.145922470939605 -0.145922470939605 -0.147149705665649 -0.146228750302573 -0.145922470939605
0.718448049458722 1 0.73685534186152 0.719956013307587 0.718448049458722 0.718448049458722 0.963796780836765 0.719956013307587 0.718448049458722 0.719956013307587 1 1 0.713951549915985 0.719956013307587 0.721468593941363 1 1 1 0.719956013307587 -0.216837809621943 -0.0677697323507408 0.392383083272078 -0.0677697323507408 -0.10505776042967 1 -0.0677697323507408 0.99201555515026 0.392383083272078 -0.0289421922083998 -0.0982832039720853 -0.0852984972194814 -0.0701837211706347 0.71694467139086 -0.0677697323507408 -0.0701837211706347 -0.0677697323507408 -0.199880269544569 -0.203937732927759 0.719956013307587 0.719956013307587 0.719956013307587 0.713951549915985 0.71694467139086 0.317737096077052 0.595231371072724 0.713951549915985 0.719956013307587 0.718448049458722 0.718448049458722 0.997324185744936 0.718448049458722 -0.216837809621943 -0.0677697323507408 -0.123444615624348 -0.187412132449201 -0.199880269544569 0.718448049458722 0.713951549915985 0.713951549915985 0.719956013307587 -0.204945155468462 -0.199880269544569 0.449243972521511 0.236608417879897 0.719956013307587 0.718448049458722 0.719956013307587 0.721468593941363 -0.204945155468462 1 -0.187412132449201 -0.199880269544569 -0.199880269544569 -0.187412132449201 0.715445848367408 0.718448049458722 0.741566882895299 0.719956013307587 0.0969273563135219 0.713951549915985 0.741566882895299 0.986763305726307 0.71694467139086 0.718448049458722 1 -0.216837809621943 0.718448049458722 0.713951549915985 0.719956013307587 0.963796780836765 0.718448049458722 0.822989791959265 0.719956013307587 0.719956013307587 0.719956013307587 -0.187412132449201 0.713951549915985 -0.204945155468462 0.719956013307587 -0.204945155468462 0.719956013307587 0.718448049458722 -0.216837809621943 0.713951549915985 0.719956013307587 -0.187412132449201 0.741566882895299 0.71694467139086 0.739991335157997 0.741566882895299 0.565944549701392 0.718448049458722 0.99201555515026 0.99201555515026 -0.0677697323507408 -0.0677697323507408 -0.0677697323507408 -0.0677697323507408 -0.0677697323507408 0.719956013307587 -0.0677697323507408 -0.0677697323507408 -0.0677697323507408 -0.199880269544569 -0.0677697323507408 -0.0677697323507408 -0.204945155468462 0.468249170324067 -0.187412132449201 -0.0677697323507408 -0.199880269544569 0.719956013307587 0.719956013307587 0.721468593941363 0.721468593941363 0.718448049458722 0.718448049458722 0.718448049458722 0.719956013307587 0.718448049458722 -0.200898900737706 -0.0677697323507408 1 0.718448049458722 0.718448049458722 0.719956013307587 0.713951549915985 -0.0677697323507408 0.721468593941363 0.718448049458722 0.718448049458722 0.718448049458722 -0.199880269544569 -0.199880269544569 0.719956013307587 -0.199880269544569 0.719956013307587 0.718448049458722 -0.0677697323507408 0.713951549915985 -0.0677697323507408 0.713951549915985 -0.187412132449201 0.718448049458722 -0.0677697323507408 0.705781837092227 -0.0677697323507408 -0.0677697323507408 -0.0677697323507408 -0.0677697323507408 -0.0677697323507408 -0.0677697323507408 -0.0677697323507408 -0.0677697323507408 -0.0677697323507408 -0.0677697323507408 -0.0677697323507408 -0.0677697323507408 0.719956013307587 -0.199880269544569 0.818311473069689 -0.0677697323507408 -0.200898900737706 0.719956013307587 -0.186350908427903 0.392383083272078 1 1 0.968808649558707 0.614206982122781 1 -0.137188805574702 0.956373597053252 0.713951549915985 -0.0677697323507408 0.719956013307587 0.719956013307587 0.468249170324067 0.71694467139086 -0.187412132449201 -0.199880269544569 -0.187412132449201 -0.187412132449201 0.718448049458722 0.718448049458722 0.718448049458722 0.719956013307587 0.719956013307587 0.713951549915985 0.718448049458722 0.719956013307587
0.149615284627425 -0.0677697323507408 -0.091971556017405 0.149929314905085 0.149615284627425 0.149615284627425 0.2007086382885 0.149929314905085 0.149615284627425 0.149929314905085 -0.0677697323507408 -0.0677697323507408 0.148678898121232 0.149929314905085 0.150244306618424 -0.0677697323507408 -0.0677697323507408 -0.0677697323507408 0.149929314905085 -0.0451560145914732 0.99999999999999 -0.0265916965323075 0.99999999999999 -0.0218780560972326 -0.0677697323507408 0.99999999999999 -0.0683151912274935 -0.0265916965323075 -0.0130528579750815 -0.0204672690634521 -0.017763231383817 0.965604718877385 0.149302209328946 0.99999999999999 0.965604718877385 0.99999999999999 -0.0416246427864181 -0.042469600942263 0.149929314905085 0.149929314905085 0.149929314905085 0.148678898121232 0.149302209328946 -0.0215329579590492 -0.0403386707043651 0.148678898121232 0.149929314905085 0.149615284627425 0.149615284627425 -0.0679515580985545 0.149615284627425 -0.0451560145914732 0.99999999999999 -0.0110483521538605 -0.0390281796438108 -0.0416246427864181 0.149615284627425 0.148678898121232 0.148678898121232 0.149929314905085 -0.0426793945526468 -0.0416246427864181 -0.0304451437779673 -0.0160348891516522 0.149929314905085 0.149615284627425 0.149929314905085 0.150244306618424 -0.0426793945526468 -0.0677697323507408 -0.0390281796438108 -0.0416246427864181 -0.0416246427864181 -0.0390281796438108 0.148990082608818 0.149615284627425 -0.0913872152517759 0.149929314905085 -0.0543276779191743 0.148678898121232 -0.0913872152517759 -0.0686788127988407 0.149302209328946 0.149615284627425 -0.0677697323507408 -0.0451560145914732 0.149615284627425 0.148678898121232 0.149929314905085 0.2007086382885 0.149615284627425 -0.0562058065762008 0.149929314905085 0.149929314905085 0.149929314905085 -0.0390281796438108 0.148678898121232 -0.0426793945526468 0.149929314905085 -0.0426793945526468 0.149929314905085 0.149615284627425 -0.0451560145914732 0.148678898121232 0.149929314905085 -0.0390281796438108 -0.0913872152517759 0.149302209328946 -0.0915817917466155 -0.0913872152517759 0.117856753805243 0.149615284627425 -0.0683151912274935 -0.0683151912274935 0.99999999999999 0.99999999999999 0.99999999999999 0.99999999999999 0.99999999999999 0.149929314905085 0.99999999999999 0.99999999999999 0.99999999999999 -0.0416246427864181 0.99999999999999 0.99999999999999 -0.0426793945526468 -0.0317331209463182 -0.0390281796438108 0.99999999999999 -0.0416246427864181 0.149929314905085 0.149929314905085 0.150244306618424 0.150244306618424 0.149615284627425 0.149615284627425 0.149615284627425 0.149929314905085 0.149615284627425 -0.041836770574929 0.99999999999999 -0.0677697323507408 0.149615284627425 0.149615284627425 0.149929314905085 0.148678898121232 0.99999999999999 0.150244306618424 0.149615284627425 0.149615284627425 0.149615284627425 -0.0416246427864181 -0.0416246427864181 0.149929314905085 -0.0416246427864181 0.149929314905085 0.149615284627425 0.99999999999999 0.148678898121232 0.99999999999999 0.148678898121232 -0.0390281796438108 0.149615284627425 0.99999999999999 0.149302209328946 0.99999999999999 0.99999999999999 0.99999999999999 0.99999999999999 0.99999999999999 0.99999999999999 0.99999999999999 0.99999999999999 0.99999999999999 0.99999999999999 0.99999999999999 0.99999999999999 0.149929314905085 -0.0416246427864181 -0.0554567495094759 0.99999999999999 -0.041836770574929 0.149929314905085 -0.0388071819890502 -0.0265916965323075 -0.0677697323507408 -0.0677697323507408 -0.0699516177746848 -0.0335743073081191 -0.0677697323507408 -0.0285692781951621 0.199162775987881 0.148678898121232 0.99999999999999 0.149929314905085 0.149929314905085 -0.0317331209463182 0.149302209328946 -0.0390281796438108 -0.0416246427864181 -0.0390281796438108 -0.0390281796438108 0.149615284627425 0.149615284627425 0.149615284627425 0.149929314905085 0.149929314905085 0.148678898121232 0.149615284627425 0.149929314905085
0.707609165398793 0.99201555515026 0.742786076323077 0.709146224635529 0.707609165398793 0.707609165398793 0.95558588426026 0.709146224635529 0.707609165398793 0.709146224635529 0.99201555515026 0.99201555515026 0.71969793841372 0.709146224635529 0.710687725448635 0.99201555515026 0.99201555515026 0.99201555515026 0.709146224635529 -0.21858307412236 -0.0683151912274935 0.389250122183721 -0.0683151912274935 -0.105903339805754 0.99201555515026 -0.0683151912274935 1 0.389250122183721 -0.031402406135714 -0.0990742569124328 -0.0859850400294986 -0.0707486095417164 0.706076515196649 -0.0683151912274979 -0.0707486095417164 -0.0683151912274979 -0.201489047734028 -0.205579168460588 0.709146224635529 0.709146224635529 0.709146224635529 0.71969793841372 0.706076515196649 0.31520014175671 0.590478779017559 0.71969793841372 0.709146224635529 0.707609165398793 0.707609165398793 0.989323890192528 0.707609165398793 -0.21858307412236 -0.0683151912274979 -0.124438185453301 -0.188920558227349 -0.201489047734028 0.707609165398793 0.71969793841372 0.71969793841372 0.709146224635529 -0.206594699452489 -0.201489047734028 0.445657008798836 0.23471923101635 0.709146224635529 0.707609165398793 0.709146224635529 0.710687725448635 -0.206594699452489 0.99201555515026 -0.188920558227349 -0.201489047734028 -0.201489047734028 -0.188920558227349 0.721204264039025 0.707609165398793 0.731099982616923 0.709146224635529 0.0897637049379613 0.71969793841372 0.731099982616923 0.978699579453294 0.706076515196649 0.707609165398793 0.99201555515026 -0.21858307412236 0.707609165398793 0.71969793841372 0.709146224635529 0.95558588426026 0.707609165398793 0.816371788283202 0.709146224635529 0.709146224635529 0.709146224635529 -0.188920558227349 0.71969793841372 -0.206594699452489 0.709146224635529 -0.206594699452489 0.709146224635529 0.707609165398793 -0.21858307412236 0.71969793841372 0.709146224635529 -0.188920558227349 0.731099982616923 0.706095149002129 0.729512895376395 0.731099982616923 0.551421082843052 0.707609165398793 1 1 -0.0683151912274979 -0.0683151912274979 -0.0683151912274979 -0.0683151912274979 -0.0683151912274979 0.709146224635529 -0.0683151912274979 -0.0683151912274979 -0.0683151912274979 -0.201489047734028 -0.0683151912274979 -0.0683151912274979 -0.206594699452489 0.464510460647679 -0.188920558227349 -0.0683151912274979 -0.201489047734028 0.709146224635529 0.709146224635529 0.710687725448635 0.710687725448635 0.707609165398793 0.707609165398793 0.707609165398793 0.709146224635529 0.707609165398793 -0.202515877593549 -0.0683151912274979 0.99201555515026 0.707609165398793 0.707609165398793 0.709146224635529 0.71969793841372 -0.0683151912274979 0.710687725448635 0.707609165398793 0.707609165398793 0.707609165398793 -0.201489047734028 -0.201489047734028 0.709146224635529 -0.201489047734028 0.709146224635529 0.707609165398793 -0.0683151912274979 0.71969793841372 -0.0683151912274979 0.71969793841372 -0.188920558227349 0.707609165398793 -0.0683151912274979 0.711624838757792 -0.0683151912274979 -0.0683151912274979 -0.0683151912274979 -0.0683151912274979 -0.0683151912274979 -0.0683151912274979 -0.0683151912274979 -0.0683151912274979 -0.0683151912274979 -0.0683151912274979 -0.0683151912274979 -0.0683151912274979 0.709146224635529 -0.201489047734028 0.811777710243055 -0.0683151912274979 -0.202515877593549 0.709146224635529 -0.187850792722374 0.389250122183721 0.99201555515026 0.99201555515026 0.960630132145541 0.609302880347697 0.99201555515026 -0.138292998393481 0.964071170142478 0.71969793841372 -0.0683151912274979 0.709146224635529 0.709146224635529 0.464510460647679 0.706076515196649 -0.188920558227349 -0.201489047734028 -0.188920558227349 -0.188920558227349 0.707609165398793 0.707609165398793 0.707609165398793 0.709146224635529 0.709146224635529 0.71969793841372 0.707609165398793 0.709146224635529
0.281906860817424 0.392383083272078 0.289129570965124 0.282498560321905 0.281906860817424 0.281906860817424 0.378177552512433 0.282498560321905 0.281906860817424 0.282498560321905 0.392383083272078 0.392383083272078 0.280142510462913 0.282498560321905 0.283092071374682 0.392383083272078 0.392383083272078 0.392383083272078 0.282498560321905 -0.0850834883094198 -0.0265916965323075 1 -0.0265916965323075 -0.00427056980573763 0.392383083272078 -0.0265916965323075 0.389250122183721 1 0.0391378686555385 -0.0385646666084237 -0.0334696873374539 -0.0275389049084388 0.281316960695833 -0.0265916965323075 -0.0275389049084388 -0.0265916965323075 -0.0784296364491513 -0.0800217164417098 0.282498560321905 0.282498560321905 0.282498560321905 0.280142510462913 0.281316960695833 -0.0405726500301347 -0.0760065928834265 0.280142510462913 0.282498560321905 0.281906860817424 0.281906860817424 0.391333139024413 0.281906860817424 -0.0850834883094198 -0.0265916965323075 -0.048437578892018 -0.073537350373011 -0.0784296364491513 0.281906860817424 0.280142510462913 0.280142510462913 0.282498560321905 -0.0804170120043899 -0.0784296364491513 -0.0202044245909604 -0.0302131247857051 0.282498560321905 0.281906860817424 0.282498560321905 0.283092071374682 -0.0804170120043899 0.392383083272078 -0.073537350373011 -0.0784296364491513 -0.0784296364491513 -0.073537350373011 0.280728847896611 0.281906860817424 0.290978299962921 0.282498560321905 -0.102364843109663 0.280142510462913 0.290978299962921 0.387189228360637 0.281316960695833 0.281906860817424 0.392383083272078 -0.0850834883094198 0.281906860817424 0.280142510462913 0.282498560321905 0.378177552512433 0.281906860817424 0.473112978038227 0.282498560321905 0.282498560321905 0.282498560321905 -0.073537350373011 0.280142510462913 -0.0804170120043899 0.282498560321905 -0.0804170120043899 0.282498560321905 0.281906860817424 -0.0850834883094198 0.280142510462913 0.282498560321905 -0.073537350373011 0.290978299962921 0.281316960695833 0.290360081683917 0.290978299962921 0.22206706737286 0.281906860817424 0.389250122183721 0.389250122183721 -0.0265916965323075 -0.0265916965323075 -0.0265916965323075 -0.0265916965323075 -0.0265916965323075 0.282498560321905 -0.0265916965323075 -0.0265916965323075 -0.0265916965323075 -0.0784296364491513 -0.0265916965323075 -0.0265916965323075 -0.0804170120043899 -0.0597919158606878 -0.073537350373011 -0.0265916965323075 -0.0784296364491513 0.282498560321905 0.282498560321905 0.283092071374682 0.283092071374682 0.281906860817424 0.281906860817424 0.281906860817424 0.282498560321905 0.281906860817424 -0.0788293300974307 -0.0265916965323075 0.392383083272078 0.281906860817424 0.281906860817424 0.282498560321905 0.280142510462913 -0.0265916965323075 0.283092071374682 0.281906860817424 0.281906860817424 0.281906860817424 -0.0784296364491513 -0.0784296364491513 0.282498560321905 -0.0784296364491513 0.282498560321905 0.281906860817424 -0.0265916965323075 0.280142510462913 -0.0265916965323075 0.280142510462913 -0.073537350373011 0.281906860817424 -0.0265916965323075 0.281316960695833 -0.0265916965323075 -0.0265916965323075 -0.0265916965323075 -0.0265916965323075 -0.0265916965323075 -0.0265916965323075 -0.0265916965323075 -0.0265916965323075 -0.0265916965323075 -0.0265916965323075 -0.0265916965323075 -0.0265916965323075 0.282498560321905 -0.0784296364491513 0.479503338502822 -0.0265916965323075 -0.0788293300974307 0.282498560321905 -0.0731209440194927 1 0.392383083272078 0.392383083272078 0.380144125014503 -0.0784296364491513 0.392383083272078 -0.0538305665218161 0.375264820771763 0.280142510462913 -0.0265916965323075 0.282498560321905 0.282498560321905 -0.0597919158606878 0.281316960695833 -0.073537350373011 -0.0784296364491513 -0.073537350373011 -0.073537350373011 0.281906860817424 0.281906860817424 0.281906860817424 0.282498560321905 0.282498560321905 0.280142510462913 0.281906860817424 0.282498560321905
-0.0872428108370301 -0.0289421922083998 -0.0850634089410464 -0.0870600788334283 -0.0872428108370301 -0.0872428108370301 -0.0406887142140723 -0.0870600788334283 -0.0872428108370301 -0.0870600788334283 -0.0289421922083998 -0.0289421922083998 -0.0877922700532509 -0.0870600788334283 -0.0868775547563965 -0.0289421922083998 -0.0289421922083998 -0.0289421922083998 -0.0870600788334283 -0.0417642660586903 -0.0130528579750815 0.0391378686555385 -0.0130528579750815 0.596618726868064 -0.0289421922083998 -0.0130528579750815 -0.031402406135714 0.0391378686555385 1 -0.0189299360980801 0.671510826813022 -0.0135178067379858 -0.0874257523297645 -0.0130528579750815 -0.0135178067379858 -0.0130528579750815 -0.03849814186786 -0.0242431359944527 -0.0870600788334283 -0.0870600788334283 -0.0870600788334283 -0.0877922700532509 -0.0874257523297645 0.0129258756609262 -0.0166209147687641 -0.0877922700532509 -0.0870600788334283 -0.0872428108370301 -0.0872428108370301 -0.029759135176208 -0.0872428108370301 -0.0417642660586903 -0.0130528579750815 -0.00346453391303482 -0.0360967036877958 -0.03849814186786 -0.0872428108370301 -0.0877922700532509 -0.0877922700532509 -0.0870600788334283 0.00860435503958211 -0.03849814186786 -0.0198102637008446 -0.0148304801211901 -0.0870600788334283 -0.0872428108370301 -0.0870600788334283 -0.0868775547563965 -0.0394736693538238 -0.0289421922083998 -0.0360967036877958 -0.03849814186786 -0.03849814186786 -0.0360967036877958 -0.0876089048782512 -0.0872428108370301 -0.0845229590491436 -0.0870600788334283 -0.0502470294487746 -0.0877922700532509 -0.0845229590491436 -0.0330586685419792 -0.0874257523297645 -0.0872428108370301 -0.0289421922083998 -0.0417642660586903 -0.0872428108370301 -0.0877922700532509 -0.0870600788334283 -0.0406887142140723 -0.0872428108370301 -0.0121339329458216 -0.0870600788334283 -0.0870600788334283 -0.0870600788334283 -0.0360967036877958 -0.0877922700532509 -0.0394736693538238 -0.0870600788334283 0.00860435503958211 -0.0870600788334283 -0.0872428108370301 -0.0417642660586903 -0.0877922700532509 -0.0870600788334283 -0.0360967036877958 -0.0845229590491436 -0.0874257523297645 -0.0847029205575458 -0.0845229590491436 -0.110751887809914 -0.0872428108370301 -0.031402406135714 -0.031402406135714 -0.0130528579750815 -0.0130528579750815 -0.0130528579750815 -0.0130528579750815 -0.0130528579750815 -0.0870600788334283 -0.0130528579750815 -0.0130528579750815 -0.0130528579750815 -0.03849814186786 -0.0130528579750815 -0.0130528579750815 -0.0394736693538238 -0.0240184898575595 -0.0360967036877958 -0.0130528579750815 -0.03849814186786 -0.0870600788334283 -0.0870600788334283 -0.0868775547563965 -0.0868775547563965 -0.0872428108370301 -0.0872428108370301 -0.0872428108370301 -0.0870600788334283 -0.0872428108370301 -0.0386943363610619 -0.0130528579750815 -0.0289421922083998 -0.0872428108370301 -0.0872428108370301 -0.0870600788334283 -0.0877922700532509 -0.0130528579750815 -0.0868775547563965 -0.0872428108370301 -0.0872428108370301 -0.0872428108370301 -0.03849814186786 -0.03849814186786 -0.0870600788334283 -0.03849814186786 -0.0870600788334283 -0.0872428108370301 -0.0130528579750815 -0.0877922700532509 -0.0130528579750815 -0.0877922700532509 -0.0360967036877958 -0.0872428108370301 -0.0130528579750815 -0.0874257523297645 -0.0130528579750815 -0.0130528579750815 -0.0130528579750815 -0.0130528579750815 -0.0130528579750815 -0.0130528579750815 -0.0130528579750815 -0.0130528579750815 -0.0130528579750815 -0.0130528579750815 -0.0130528579750815 -0.0130528579750815 -0.0870600788334283 -0.03849814186786 -0.00916642343455039 -0.0130528579750815 -0.0386943363610619 -0.0870600788334283 -0.0358923055597674 0.0391378686555385 -0.0289421922083998 -0.0289421922083998 -0.0389665025164116 -0.0212295826502086 -0.0289421922083998 -0.0264233889204355 -0.0433030344623287 -0.0877922700532509 -0.0130528579750815 -0.0870600788334283 -0.0870600788334283 -0.0240184898575595 -0.0874257523297645 -0.0360967036877958 -0.03849814186786 -0.0360967036877958 -0.0360967036877958 -0.0872428108370301 -0.0872428108370301 -0.0872428108370301 -0.0870600788334283 -0.0870600788334283 -0.0877922700532509 -0.0872428108370301 -0.0870600788334283
0.216979896870113 -0.0982832039720853 0.222539119155185 0.217435319973645 0.216979896870113 0.216979896870113 -0.10197502826971 0.217435319973645 0.216979896870113 0.217435319973645 -0.0982832039720853 -0.0982832039720853 0.215621900272037 0.217435319973645 0.199714796629128 -0.0982832039720853 -0.0982832039720853 -0.0982832039720853 0.217435319973645 0.453256764322798 -0.0204672690634521 -0.0385646666084237 -0.0204672690634521 -0.0317286991600992 -0.0982832039720853 -0.0204672690634521 -0.0990742569124328 -0.0385646666084237 -0.0189299360980801 0.999999999999998 -0.0257611655342444 -0.0211963225358315 0.216525858727248 -0.0204672690634521 -0.0211963225358315 -0.0204672690634521 0.491710383401146 -0.0128085156626 0.199228190236593 0.217435319973645 0.217435319973645 0.215621900272037 0.216525858727248 0.00560448085877384 -0.0585012462537234 0.215621900272037 0.217435319973645 0.216979896870113 0.216979896870113 -0.0985468971643097 0.216979896870113 0.453256764322798 -0.0204672690634521 0.04372513565353 0.524422846523689 0.491710383401146 0.216979896870113 0.215621900272037 0.215621900272037 0.217435319973645 -0.0140682097614788 0.491710383401146 -0.0441531369845609 -0.0232546333960025 0.217435319973645 0.216979896870113 0.217435319973645 0.199714796629128 0.479558561642651 -0.0982832039720853 0.524422846523689 0.491710383401146 0.491710383401146 0.524422846523689 0.21607319626223 0.216979896870113 0.223962060853446 0.217435319973645 0.376737417231333 0.215621900272037 0.223962060853446 -0.0996015998991203 0.216525858727248 0.216979896870113 -0.0982832039720853 0.453256764322798 0.216979896870113 0.215621900272037 0.217435319973645 -0.10197502826971 0.216979896870113 -0.081512595085288 0.217435319973645 0.217435319973645 0.217435319973645 0.524422846523689 0.215621900272037 0.479558561642651 0.217435319973645 -0.0140682097614788 0.217435319973645 0.216979896870113 0.453256764322798 0.215621900272037 0.217435319973645 0.524422846523689 0.223962060853446 0.216525858727248 0.223486226607934 0.223962060853446 0.170922017424819 0.216979896870113 -0.0990742569124328 -0.0990742569124328 -0.0204672690634521 -0.0204672690634521 -0.0204672690634521 -0.0204672690634521 -0.0204672690634521 0.217435319973645 -0.0204672690634521 -0.0204672690634521 -0.0204672690634521 0.491710383401146 -0.0204672690634521 -0.0204672690634521 0.479558561642651 -0.0229535687095946 0.524422846523689 -0.0204672690634521 0.491710383401146 0.199228190236593 0.199228190236593 0.199714796629128 0.199714796629128 0.216979896870113 0.216979896870113 0.216979896870113 0.217435319973645 0.216979896870113 0.489217231210252 -0.0204672690634521 -0.0982832039720853 0.216979896870113 0.216979896870113 0.217435319973645 0.215621900272037 -0.0204672690634521 0.217892137401393 0.216979896870113 0.216979896870113 0.216979896870113 0.491710383401146 0.491710383401146 0.217435319973645 0.491710383401146 0.217435319973645 0.216979896870113 -0.0204672690634521 0.215621900272037 -0.0204672690634521 0.215621900272037 0.524422846523689 0.216979896870113 -0.0204672690634521 0.216525858727248 -0.0204672690634521 -0.0204672690634521 -0.0204672690634521 -0.0204672690634521 -0.0204672690634521 -0.0204672690634521 -0.0204672690634521 -0.0204672690634521 -0.0204672690634521 -0.0204672690634521 -0.0204672690634521 -0.0204672690634521 0.217435319973645 0.491710383401146 -0.0804262734204068 -0.0204672690634521 0.489217231210252 0.199228190236593 0.505878744424198 -0.0385646666084237 -0.0982832039720853 -0.0982832039720853 -0.101447488125599 -0.0603662301050549 -0.0982832039720853 -0.03365472862431 -0.102766538385115 0.215621900272037 -0.0204672690634521 0.217435319973645 0.217435319973645 -0.0229535687095946 0.216525858727248 0.524422846523689 0.491710383401146 0.524422846523689 0.524422846523689 0.216979896870113 0.216979896870113 0.216979896870113 0.217435319973645 0.217435319973645 0.215621900272037 0.216979896870113 0.217435319973645
-0.118726047462645 -0.0852984972194814 -0.11576016671602 -0.118477373121178 -0.118726047462645 -0.118726047462645 -0.088502575351438 -0.118477373121178 -0.118726047462645 -0.118477373121178 -0.0852984972194814 -0.0852984972194814 -0.119473789544287 -0.118477373121178 -0.11822898174056 -0.0852984972194814 -0.0852984972194814 -0.0852984972194814 -0.118477373121178 -0.056835700119621 -0.017763231383817 -0.0334696873374539 -0.017763231383817 0.811920003535398 -0.0852984972194814 -0.017763231383817 -0.0859850400294986 -0.0334696873374539 0.671510826813022 -0.0257611655342444 1 -0.0183959657989918 -0.1189750068914 -0.017763231383817 -0.0183959657989918 -0.017763231383817 -0.0523909325567864 -0.0504637511546187 -0.118477373121178 -0.118477373121178 -0.118477373121178 -0.119473789544287 -0.1189750068914 -0.0164014469287179 -0.0507723414503955 -0.119473789544287 -0.118477373121178 -0.118726047462645 -0.118726047462645 -0.0855273525285725 -0.118726047462645 -0.056835700119621 -0.017763231383817 -0.0323562628087797 -0.0491228894869984 -0.0523909325567864 -0.118726047462645 -0.119473789544287 -0.119473789544287 -0.118477373121178 -0.0260606159601483 -0.0523909325567864 -0.038319835740993 -0.0201823424746316 -0.118477373121178 -0.118726047462645 -0.118477373121178 -0.11822898174056 -0.0537184977909702 -0.0852984972194814 -0.0491228894869984 -0.0523909325567864 -0.0523909325567864 -0.0491228894869984 -0.119224253539417 -0.118726047462645 -0.11502468514566 -0.118477373121178 -0.0683796308940105 -0.119473789544287 -0.11502468514566 -0.0864427129834306 -0.1189750068914 -0.118726047462645 -0.0852984972194814 -0.056835700119621 -0.118726047462645 -0.119473789544287 -0.118477373121178 -0.088502575351438 -0.118726047462645 -0.0707435409534459 -0.118477373121178 -0.118477373121178 -0.118477373121178 -0.0491228894869984 -0.119473789544287 -0.0537184977909702 -0.118477373121178 -0.0260606159601483 -0.118477373121178 -0.118726047462645 -0.056835700119621 -0.119473789544287 -0.118477373121178 -0.0491228894869984 -0.11502468514566 -0.1189750068914 -0.115269589205753 -0.11502468514566 -0.150718824422791 -0.118726047462645 -0.0859850400294986 -0.0859850400294986 -0.017763231383817 -0.017763231383817 -0.017763231383817 -0.017763231383817 -0.017763231383817 -0.118477373121178 -0.017763231383817 -0.017763231383817 -0.017763231383817 -0.0523909325567864 -0.017763231383817 -0.017763231383817 -0.0537184977909702 0.00209639437401677 -0.0491228894869984 -0.017763231383817 -0.0523909325567864 -0.118477373121178 -0.118477373121178 -0.11822898174056 -0.11822898174056 -0.118726047462645 -0.118726047462645 -0.118726047462645 -0.118477373121178 -0.118726047462645 -0.0526579275846663 -0.017763231383817 -0.0852984972194814 -0.118726047462645 -0.118726047462645 -0.118477373121178 -0.119473789544287 -0.017763231383817 -0.11822898174056 -0.118726047462645 -0.118726047462645 -0.118726047462645 -0.0523909325567864 -0.0523909325567864 -0.118477373121178 -0.0523909325567864 -0.118477373121178 -0.118726047462645 -0.017763231383817 -0.119473789544287 -0.017763231383817 -0.119473789544287 -0.0491228894869984 -0.118726047462645 -0.017763231383817 -0.1189750068914 -0.017763231383817 -0.017763231383817 -0.017763231383817 -0.017763231383817 -0.017763231383817 -0.017763231383817 -0.017763231383817 -0.017763231383817 -0.017763231383817 -0.017763231383817 -0.017763231383817 -0.017763231383817 -0.118477373121178 -0.0523909325567864 -0.0698007389103052 -0.017763231383817 -0.0526579275846663 -0.118477373121178 -0.0488447303857854 -0.0334696873374539 -0.0852984972194814 -0.0852984972194814 -0.0880447312875796 -0.0523909325567864 -0.0852984972194814 -0.0359587741040561 -0.0891895149367349 -0.119473789544287 -0.017763231383817 -0.118477373121178 -0.118477373121178 0.00209639437401677 -0.1189750068914 -0.0491228894869984 -0.0523909325567864 -0.0491228894869984 -0.0491228894869984 -0.118726047462645 -0.118726047462645 -0.118726047462645 -0.118477373121178 -0.118477373121178 -0.119473789544287 -0.118726047462645 -0.118477373121178
0.154944649402053 -0.0701837211706347 -0.0952476248503939 0.128059911248826 0.154944649402053 0.154944649402053 0.184129647909657 0.128059911248826 0.154944649402053 0.128059911248826 -0.0701837211706347 -0.0701837211706347 0.153974908380819 0.128059911248826 0.128441811358906 -0.0701837211706347 -0.0701837211706347 -0.0701837211706347 0.128059911248826 -0.0467644924560569 0.965604718877385 -0.0275389049084388 0.965604718877385 -0.022657362448134 -0.0701837211706347 0.965604718877385 -0.0707486095417164 -0.0275389049084388 -0.0135178067379858 -0.0211963225358315 -0.0183959657989918 1 0.154620422218447 0.965604718877385 0.932265556750619 0.965604718877385 -0.043107331574362 -0.0439823875256503 0.155269865581636 0.128059911248826 0.128059911248826 0.153974908380819 0.154620422218447 -0.0222999717566404 -0.0417755525793822 0.153974908380819 0.128059911248826 0.154944649402053 0.154944649402053 -0.0703720236346318 0.154944649402053 -0.0467644924560569 0.965604718877385 -0.0144812490337435 -0.0404183812286911 -0.043107331574362 0.154944649402053 0.153974908380819 0.153974908380819 0.128059911248826 -0.0441996540802555 -0.043107331574362 -0.03152961370504 -0.0166060592271087 0.128059911248826 0.154944649402053 0.128059911248826 0.128441811358906 -0.0441996540802555 -0.0701837211706347 -0.0404183812286911 -0.043107331574362 -0.043107331574362 -0.0404183812286911 0.126916525679367 0.154944649402053 -0.0946424695997973 0.128059911248826 -0.0562628546206099 0.153974908380819 -0.0946424695997973 -0.0711251834795135 0.154620422218447 0.154944649402053 -0.0701837211706347 -0.0467644924560569 0.154944649402053 0.153974908380819 0.128059911248826 0.184129647909657 0.154944649402053 -0.0582078830782293 0.128059911248826 0.128059911248826 0.128059911248826 -0.0404183812286911 0.153974908380819 -0.0441996540802555 0.128059911248826 -0.0441996540802555 0.128059911248826 0.154944649402053 -0.0467644924560569 0.153974908380819 0.128059911248826 -0.0404183812286911 -0.0946424695997973 0.154620422218447 -0.0948439769982554 -0.0946424695997973 0.1220548652064 0.154944649402053 -0.0707486095417164 -0.0707486095417164 0.965604718877385 0.965604718877385 0.965604718877385 0.965604718877385 0.965604718877385 0.128059911248826 0.965604718877385 0.965604718877385 0.965604718877385 -0.043107331574362 0.965604718877385 0.965604718877385 -0.0441996540802555 -0.0328634692084037 -0.0404183812286911 0.965604718877385 -0.043107331574362 0.155269865581636 0.155269865581636 0.128441811358906 0.128441811358906 0.154944649402053 0.154944649402053 0.154944649402053 0.128059911248826 0.154944649402053 -0.0433270154515884 0.965604718877385 -0.0701837211706347 0.154944649402053 0.154944649402053 0.128059911248826 0.153974908380819 0.965604718877385 0.155596077443675 0.154944649402053 0.154944649402053 0.154944649402053 -0.043107331574362 -0.043107331574362 0.128059911248826 -0.043107331574362 0.128059911248826 0.154944649402053 0.965604718877385 0.153974908380819 0.965604718877385 0.153974908380819 -0.0404183812286911 0.154944649402053 0.965604718877385 0.154620422218447 0.965604718877385 0.965604718877385 0.965604718877385 0.965604718877385 0.965604718877385 0.965604718877385 0.965604718877385 0.965604718877385 0.965604718877385 0.965604718877385 0.965604718877385 0.965604718877385 0.128059911248826 -0.043107331574362 -0.0574321442566555 0.965604718877385 -0.0433270154515884 0.155269865581636 -0.0401895115365246 -0.0275389049084388 -0.0701837211706347 -0.0701837211706347 -0.0724433263499492 -0.039204850201858 -0.0701837211706347 -0.0295869289333789 0.182514248884144 0.153974908380819 0.965604718877385 0.128059911248826 0.128059911248826 -0.0328634692084037 0.154620422218447 -0.0404183812286911 -0.043107331574362 -0.0404183812286911 -0.0404183812286911 0.154944649402053 0.154944649402053 0.154944649402053 0.128059911248826 0.128059911248826 0.153974908380819 0.154944649402053 0.128059911248826
0.997907464472909 0.71694467139086 0.960117375136252 0.995817325140612 0.997907464472909 0.997907464472909 0.743875353856662 0.995817325140612 0.997907464472909 0.995817325140612 0.71694467139086 0.71694467139086 0.991628323842719 0.995817325140612 0.993729564130036 0.71694467139086 0.71694467139086 0.71694467139086 0.995817325140612 0.477711257218094 0.149302209328946 0.281316960695833 0.149302209328946 -0.146535380792858 0.71694467139086 0.149302209328946 0.706076515196649 0.281316960695833 -0.0874257523297645 0.216525858727248 -0.1189750068914 0.154620422218447 1 0.149302209328946 0.154620422218447 0.149302209328946 0.44035242296399 -0.284453934962825 0.995817325140612 0.995817325140612 0.995817325140612 0.991628323842719 1 0.227799917935649 0.426747959735265 0.991628323842719 0.995817325140612 0.997907464472909 0.997907464472909 0.71886822924619 0.997907464472909 0.477711257218094 0.149302209328946 -0.172181509327444 0.412884107095185 0.44035242296399 0.997907464472909 0.991628323842719 0.991628323842719 0.995817325140612 -0.285859095752634 0.44035242296399 0.32208307225376 0.169635144405214 0.995817325140612 0.997907464472909 0.995817325140612 0.993729564130036 0.451510776881084 0.71694467139086 0.412884107095185 0.44035242296399 0.44035242296399 0.412884107095185 0.98951185440765 0.997907464472909 0.966797045455555 0.995817325140612 0.574739457308251 0.991628323842719 0.966797045455555 0.726561949791144 1 0.997907464472909 0.71694467139086 0.477711257218094 0.997907464472909 0.991628323842719 0.995817325140612 0.743875353856662 0.997907464472909 0.587960343830782 0.995817325140612 0.995817325140612 0.995817325140612 0.412884107095185 0.991628323842719 0.451510776881084 0.995817325140612 -0.285859095752634 0.995817325140612 0.997907464472909 0.477711257218094 0.991628323842719 0.995817325140612 0.412884107095185 0.966797045455555 0.995808135736344 0.964564435192288 0.966797045455555 0.789383856641921 0.997907464472909 0.706076515196649 0.706076515196649 0.149302209328946 0.149302209328946 0.149302209328946 0.149302209328946 0.149302209328946 0.995817325140612 0.149302209328946 0.149302209328946 0.149302209328946 0.44035242296399 0.149302209328946 0.149302209328946 0.451510776881084 0.335708747547031 0.412884107095185 0.149302209328946 0.44035242296399 0.995817325140612 0.995817325140612 0.993729564130036 0.993729564130036 0.997907464472909 0.997907464472909 0.997907464472909 0.995817325140612 0.997907464472909 0.442596549985768 0.149302209328946 0.71694467139086 0.997907464472909 0.997907464472909 0.995817325140612 0.991628323842719 0.149302209328946 0.993729564130036 0.997907464472909 0.997907464472909 0.997907464472909 0.44035242296399 0.44035242296399 0.995817325140612 0.44035242296399 0.995817325140612 0.997907464472909 0.149302209328946 0.991628323842719 0.149302209328946 0.991628323842719 0.412884107095185 0.997907464472909 0.149302209328946 0.987397593392212 0.149302209328946 0.149302209328946 0.149302209328946 0.149302209328946 0.149302209328946 0.149302209328946 0.149302209328946 0.149302209328946 0.149302209328946 0.149302209328946 0.149302209328946 0.149302209328946 0.995817325140612 0.44035242296399 0.586684050155319 0.149302209328946 0.442596549985768 0.995817325140612 0.410546144623194 0.281316960695833 0.71694467139086 0.71694467139086 0.740027116518241 0.44035242296399 0.71694467139086 0.302238050188768 0.733578991695444 0.991628323842719 0.149302209328946 0.995817325140612 0.995817325140612 0.335708747547031 1 0.412884107095185 0.44035242296399 0.412884107095185 0.412884107095185 0.997907464472909 0.997907464472909 0.997907464472909 0.995817325140612 0.995817325140612 0.991628323842719 0.997907464472909 0.995817325140612
0.149615284627425 -0.0677697323507408 -0.091971556017405 0.149929314905085 0.149615284627425 0.149615284627425 0.2007086382885 0.149929314905085 0.149615284627425 0.149929314905085 -0.0677697323507408 -0.0677697323507408 0.148678898121232 0.149929314905085 0.150244306618424 -0.0677697323507408 -0.0677697323507408 -0.0677697323507408 0.149929314905085 -0.0451560145914732 0.99999999999999 -0.0265916965323075 0.99999999999999 -0.0218780560972326 -0.0677697323507408 0.99999999999999 -0.0683151912274979 -0.0265916965323075 -0.0130528579750815 -0.0204672690634521 -0.017763231383817 0.965604718877385 0.149302209328946 0.99999999999999 0.965604718877385 0.99999999999999 -0.0416246427864181 -0.042469600942263 0.149929314905085 0.149929314905085 0.149929314905085 0.148678898121232 0.149302209328946 -0.0215329579590492 -0.0403386707043651 0.148678898121232 0.149929314905085 0.149615284627425 0.149615284627425 -0.0679515580985545 0.149615284627425 -0.0451560145914732 0.99999999999999 -0.0110483521538605 -0.0390281796438108 -0.0416246427864181 0.149615284627425 0.148678898121232 0.148678898121232 0.149929314905085 -0.0426793945526468 -0.0416246427864181 -0.0304451437779673 -0.0160348891516522 0.149929314905085 0.149615284627425 0.149929314905085 0.150244306618424 -0.0426793945526468 -0.0677697323507408 -0.0390281796438108 -0.0416246427864181 -0.0416246427864181 -0.0390281796438108 0.148990082608818 0.149615284627425 -0.0913872152517759 0.149929314905085 -0.0543276779191743 0.148678898121232 -0.0913872152517759 -0.0686788127988407 0.149302209328946 0.149615284627425 -0.0677697323507408 -0.0451560145914732 0.149615284627425 0.148678898121232 0.149929314905085 0.2007086382885 0.149615284627425 -0.0562058065762008 0.149929314905085 0.149929314905085 0.149929314905085 -0.0390281796438108 0.148678898121232 -0.0426793945526468 0.149929314905085 -0.0426793945526468 0.149929314905085 0.149615284627425 -0.0451560145914732 0.148678898121232 0.149929314905085 -0.0390281796438108 -0.0913872152517759 0.149302209328946 -0.0915817917466155 -0.0913872152517759 0.117856753805243 0.149615284627425 -0.0683151912274935 -0.0683151912274935 0.99999999999999 0.99999999999999 0.99999999999999 0.99999999999999 0.99999999999999 0.149929314905085 0.99999999999999 0.99999999999999 0.99999999999999 -0.0416246427864181 0.99999999999999 0.99999999999999 -0.0426793945526468 -0.0317331209463182 -0.0390281796438108 0.99999999999999 -0.0416246427864181 0.149929314905085 0.149929314905085 0.150244306618424 0.150244306618424 0.149615284627425 0.149615284627425 0.149615284627425 0.149929314905085 0.149615284627425 -0.041836770574929 0.99999999999999 -0.0677697323507408 0.149615284627425 0.149615284627425 0.149929314905085 0.148678898121232 0.99999999999999 0.150244306618424 0.149615284627425 0.149615284627425 0.149615284627425 -0.0416246427864181 -0.0416246427864181 0.149929314905085 -0.0416246427864181 0.149929314905085 0.149615284627425 0.99999999999999 0.148678898121232 0.99999999999999 0.148678898121232 -0.0390281796438108 0.149615284627425 0.99999999999999 0.149302209328946 0.99999999999999 0.99999999999999 0.99999999999999 0.99999999999999 0.99999999999999 0.99999999999999 0.99999999999999 0.99999999999999 0.99999999999999 0.99999999999999 0.99999999999999 0.99999999999999 0.149929314905085 -0.0416246427864181 -0.0554567495094759 0.99999999999999 -0.041836770574929 0.149929314905085 -0.0388071819890502 -0.0265916965323075 -0.0677697323507408 -0.0677697323507408 -0.0699516177746848 -0.0335743073081191 -0.0677697323507408 -0.0285692781951621 0.199162775987881 0.148678898121232 0.99999999999999 0.149929314905085 0.149929314905085 -0.0317331209463182 0.149302209328946 -0.0390281796438108 -0.0416246427864181 -0.0390281796438108 -0.0390281796438108 0.149615284627425 0.149615284627425 0.149615284627425 0.149929314905085 0.149929314905085 0.148678898121232 0.149615284627425 0.149929314905085
0.154944649402053 -0.0701837211706347 -0.0952476248503939 0.155269865581636 0.154944649402053 0.154944649402053 0.184129647909657 0.155269865581636 0.154944649402053 0.155269865581636 -0.0701837211706347 -0.0701837211706347 0.153974908380819 0.155269865581636 0.155596077443675 -0.0701837211706347 -0.0701837211706347 -0.0701837211706347 0.155269865581636 -0.0467644924560569 0.965604718877385 -0.0275389049084388 0.965604718877385 -0.022657362448134 -0.0701837211706347 0.965604718877385 -0.0707486095417164 -0.0275389049084388 -0.0135178067379858 -0.0211963225358315 -0.0183959657989918 0.932265556750619 0.154620422218447 0.965604718877385 1 0.965604718877385 -0.043107331574362 -0.04245648826378 0.155269865581636 0.155269865581636 0.155269865581636 0.153974908380819 0.154620422218447 -0.0222999717566404 -0.0417755525793822 0.153974908380819 0.155269865581636 0.154944649402053 0.154944649402053 -0.0703720236346318 0.154944649402053 -0.0467644924560569 0.965604718877385 -0.0144812490337435 -0.0404183812286911 -0.043107331574362 0.154944649402053 0.153974908380819 0.153974908380819 0.155269865581636 -0.0432642996251555 -0.043107331574362 -0.03152961370504 -0.0166060592271087 0.155269865581636 0.154944649402053 0.155269865581636 0.155596077443675 -0.0441996540802555 -0.0701837211706347 -0.0404183812286911 -0.043107331574362 -0.043107331574362 -0.0404183812286911 0.154297177401985 0.154944649402053 -0.0946424695997973 0.155269865581636 -0.0562628546206099 0.153974908380819 -0.0946424695997973 -0.0711251834795135 0.154620422218447 0.154944649402053 -0.0701837211706347 -0.0467644924560569 0.154944649402053 0.153974908380819 0.155269865581636 0.184129647909657 0.154944649402053 -0.0582078830782293 0.155269865581636 0.155269865581636 0.155269865581636 -0.0404183812286911 0.153974908380819 -0.0441996540802555 0.155269865581636 -0.0432642996251555 0.155269865581636 0.154944649402053 -0.0467644924560569 0.153974908380819 0.155269865581636 -0.0404183812286911 -0.0946424695997973 0.154620422218447 -0.0948439769982554 -0.0946424695997973 0.1220548652064 0.154944649402053 -0.0707486095417164 -0.0707486095417164 0.965604718877385 0.965604718877385 0.965604718877385 0.965604718877385 0.965604718877385 0.155269865581636 0.965604718877385 0.965604718877385 0.965604718877385 -0.043107331574362 0.965604718877385 0.965604718877385 -0.0441996540802555 -0.0328634692084037 -0.0404183812286911 0.965604718877385 -0.043107331574362 0.155269865581636 0.155269865581636 0.155596077443675 0.155596077443675 0.154944649402053 0.154944649402053 0.154944649402053 0.155269865581636 0.154944649402053 -0.0433270154515884 0.965604718877385 -0.0701837211706347 0.154944649402053 0.154944649402053 0.155269865581636 0.153974908380819 0.965604718877385 0.155596077443675 0.154944649402053 0.154944649402053 0.154944649402053 -0.043107331574362 -0.043107331574362 0.155269865581636 -0.043107331574362 0.155269865581636 0.154944649402053 0.965604718877385 0.153974908380819 0.965604718877385 0.153974908380819 -0.0404183812286911 0.154944649402053 0.965604718877385 0.154620422218447 0.965604718877385 0.965604718877385 0.965604718877385 0.965604718877385 0.965604718877385 0.965604718877385 0.965604718877385 0.965604718877385 0.965604718877385 0.965604718877385 0.965604718877385 0.965604718877385 0.155269865581636 -0.043107331574362 -0.0574321442566555 0.965604718877385 -0.0433270154515884 0.155269865581636 -0.0401895115365246 -0.0275389049084388 -0.0701837211706347 -0.0701837211706347 -0.0724433263499492 -0.039204850201858 -0.0701837211706347 -0.0295869289333789 0.182514248884144 0.153974908380819 0.965604718877385 0.155269865581636 0.155269865581636 -0.0328634692084037 0.154620422218447 -0.0404183812286911 -0.043107331574362 -0.0404183812286911 -0.0404183812286911 0.154944649402053 0.154944649402053 0.154944649402053 0.155269865581636 0.155269865581636 0.153974908380819 0.154944649402053 0.155269865581636
0.149615284627425 -0.0677697323507408 -0.091971556017405 0.149929314905085 0.149615284627425 0.149615284627425 0.2007086382885 0.149929314905085 0.149615284627425 0.149929314905085 -0.0677697323507408 -0.0677697323507408 0.148678898121232 0.149929314905085 0.150244306618424 -0.0677697323507408 -0.0677697323507408 -0.0677697323507408 0.149929314905085 -0.0451560145914732 0.99999999999999 -0.0265916965323075 0.99999999999999 -0.0218780560972326 -0.0677697323507408 0.99999999999999 -0.0683151912274979 -0.0265916965323075 -0.0130528579750815 -0.0204672690634521 -0.017763231383817 0.965604718877385 0.149302209328946 0.99999999999999 0.965604718877385 0.99999999999999 -0.0416246427864181 -0.042469600942263 0.149929314905085 0.149929314905085 0.149929314905085 0.148678898121232 0.149302209328946 -0.0215329579590492 -0.0403386707043651 0.148678898121232 0.149929314905085 0.149615284627425 0.149615284627425 -0.0679515580985545 0.149615284627425 -0.0451560145914732 0.99999999999999 -0.0110483521538605 -0.0390281796438108 -0.0416246427864181 0.149615284627425 0.148678898121232 0.148678898121232 0.149929314905085 -0.0426793945526468 -0.0416246427864181 -0.0304451437779673 -0.0160348891516522 0.149929314905085 0.149615284627425 0.149929314905085 0.150244306618424 -0.0426793945526468 -0.0677697323507408 -0.0390281796438108 -0.0416246427864181 -0.0416246427864181 -0.0390281796438108 0.148990082608818 0.149615284627425 -0.0913872152517759 0.149929314905085 -0.0543276779191743 0.148678898121232 -0.0913872152517759 -0.0686788127988407 0.149302209328946 0.149615284627425 -0.0677697323507408 -0.0451560145914732 0.149615284627425 0.148678898121232 0.149929314905085 0.2007086382885 0.149615284627425 -0.0562058065762008 0.149929314905085 0.149929314905085 0.149929314905085 -0.0390281796438108 0.148678898121232 -0.0426793945526468 0.149929314905085 -0.0426793945526468 0.149929314905085 0.149615284627425 -0.0451560145914732 0.148678898121232 0.149929314905085 -0.0390281796438108 -0.0913872152517759 0.149302209328946 -0.0915817917466155 -0.0913872152517759 0.117856753805243 0.149615284627425 -0.0683151912274935 -0.0683151912274935 0.99999999999999 0.99999999999999 0.99999999999999 0.99999999999999 0.99999999999999 0.149929314905085 0.99999999999999 0.99999999999999 0.99999999999999 -0.0416246427864181 0.99999999999999 0.99999999999999 -0.0426793945526468 -0.0317331209463182 -0.0390281796438108 0.99999999999999 -0.0416246427864181 0.149929314905085 0.149929314905085 0.150244306618424 0.150244306618424 0.149615284627425 0.149615284627425 0.149615284627425 0.149929314905085 0.149615284627425 -0.041836770574929 0.99999999999999 -0.0677697323507408 0.149615284627425 0.149615284627425 0.149929314905085 0.148678898121232 0.99999999999999 0.150244306618424 0.149615284627425 0.149615284627425 0.149615284627425 -0.0416246427864181 -0.0416246427864181 0.149929314905085 -0.0416246427864181 0.149929314905085 0.149615284627425 0.99999999999999 0.148678898121232 0.99999999999999 0.148678898121232 -0.0390281796438108 0.149615284627425 0.99999999999999 0.149302209328946 0.99999999999999 0.99999999999999 0.99999999999999 0.99999999999999 0.99999999999999 0.99999999999999 0.99999999999999 0.99999999999999 0.99999999999999 0.99999999999999 0.99999999999999 0.99999999999999 0.149929314905085 -0.0416246427864181 -0.0554567495094759 0.99999999999999 -0.041836770574929 0.149929314905085 -0.0388071819890502 -0.0265916965323075 -0.0677697323507408 -0.0677697323507408 -0.0699516177746848 -0.0335743073081191 -0.0677697323507408 -0.0285692781951621 0.199162775987881 0.148678898121232 0.99999999999999 0.149929314905085 0.149929314905085 -0.0317331209463182 0.149302209328946 -0.0390281796438108 -0.0416246427864181 -0.0390281796438108 -0.0390281796438108 0.149615284627425 0.149615284627425 0.149615284627425 0.149929314905085 0.149929314905085 0.148678898121232 0.149615284627425 0.149929314905085
0.44127580827004 -0.199880269544569 0.452581695785814 0.442202010194802 0.44127580827004 0.44127580827004 -0.207388397138069 0.442202010194802 0.44127580827004 0.442202010194802 -0.199880269544569 -0.199880269544569 0.438514026855779 0.442202010194802 0.43381534935984 -0.199880269544569 -0.199880269544569 -0.199880269544569 0.442202010194802 0.921796202853456 -0.0416246427864181 -0.0784296364491513 -0.0416246427864181 -0.0645272099820861 -0.199880269544569 -0.0416246427864181 -0.201489047734028 -0.0784296364491513 -0.03849814186786 0.491710383401146 -0.0523909325567864 -0.043107331574362 0.44035242296399 -0.0416246427864181 -0.043107331574362 -0.0416246427864181 1 -0.111326283999114 0.43287019777623 0.442202010194802 0.442202010194802 0.438514026855779 0.44035242296399 -0.0635093764081909 -0.1189750068914 0.438514026855779 0.442202010194802 0.44127580827004 0.44127580827004 -0.200416546997975 0.44127580827004 0.921796202853456 -0.0416246427864181 0.0216070564009259 0.937621971774524 1 0.44127580827004 0.438514026855779 0.438514026855779 0.442202010194802 -0.114283603288692 1 -0.0897950063188728 -0.0472933543423477 0.442202010194802 0.44127580827004 0.442202010194802 0.43381534935984 0.853109985864101 -0.199880269544569 0.937621971774524 1 1 0.937621971774524 0.439431835398019 0.44127580827004 0.455475557185319 0.442202010194802 0.766177469398652 0.438514026855779 0.455475557185319 -0.20256151438206 0.44035242296399 0.44127580827004 -0.199880269544569 0.921796202853456 0.44127580827004 0.438514026855779 0.442202010194802 -0.207388397138069 0.44127580827004 -0.165773589163336 0.442202010194802 0.442202010194802 0.442202010194802 0.937621971774524 0.438514026855779 0.853109985864101 0.442202010194802 -0.114283603288692 0.442202010194802 0.44127580827004 0.921796202853456 0.438514026855779 0.442202010194802 0.937621971774524 0.455475557185319 0.44035242296399 0.454507844764401 0.455475557185319 0.347607093920928 0.44127580827004 -0.201489047734028 -0.201489047734028 -0.0416246427864181 -0.0416246427864181 -0.0416246427864181 -0.0416246427864181 -0.0416246427864181 0.442202010194802 -0.0416246427864181 -0.0416246427864181 -0.0416246427864181 1 -0.0416246427864181 -0.0416246427864181 0.853109985864101 -0.0935937703783953 0.937621971774524 -0.0416246427864181 1 0.43287019777623 0.43287019777623 0.43381534935984 0.43381534935984 0.44127580827004 0.44127580827004 0.44127580827004 0.442202010194802 0.44127580827004 0.994929632818309 -0.0416246427864181 -0.199880269544569 0.44127580827004 0.44127580827004 0.442202010194802 0.438514026855779 -0.0416246427864181 0.424382415361865 0.44127580827004 0.44127580827004 0.44127580827004 1 1 0.442202010194802 1 0.442202010194802 0.44127580827004 -0.0416246427864181 0.438514026855779 -0.0416246427864181 0.438514026855779 0.937621971774524 0.44127580827004 -0.0416246427864181 0.44035242296399 -0.0416246427864181 -0.0416246427864181 -0.0416246427864181 -0.0416246427864181 -0.0416246427864181 -0.0416246427864181 -0.0416246427864181 -0.0416246427864181 -0.0416246427864181 -0.0416246427864181 -0.0416246427864181 -0.0416246427864181 0.442202010194802 1 -0.163564317808583 -0.0416246427864181 0.994929632818309 0.43287019777623 0.932312673244373 -0.0784296364491513 -0.199880269544569 -0.199880269544569 -0.150329533263249 -0.122767857142859 -0.199880269544569 0.686354915806796 -0.208998105092437 0.438514026855779 -0.0416246427864181 0.442202010194802 0.442202010194802 -0.0935937703783953 0.44035242296399 0.937621971774524 1 0.937621971774524 0.937621971774524 0.44127580827004 0.44127580827004 0.44127580827004 0.442202010194802 0.442202010194802 0.438514026855779 0.44127580827004 0.442202010194802
-0.283858704998094 -0.203937732927759 -0.276767665702946 -0.283264156640402 -0.283858704998094 -0.283858704998094 -0.211598271526391 -0.283264156640402 -0.283858704998094 -0.283264156640402 -0.203937732927759 -0.203937732927759 -0.285646460115897 -0.283264156640402 -0.282670284805682 -0.203937732927759 -0.203937732927759 -0.203937732927759 -0.283264156640402 -0.0647240364378738 -0.042469600942263 -0.0800217164417098 -0.042469600942263 -0.0525926171711337 -0.203937732927759 -0.042469600942263 -0.205579168460588 -0.0800217164417098 -0.0242431359944527 -0.0128085156626 -0.0504637511546187 -0.0439823875256503 -0.284453934962825 -0.042469600942263 -0.04245648826378 -0.042469600942263 -0.111326283999114 1 -0.283264156640402 -0.283264156640402 -0.283264156640402 -0.285646460115897 -0.284453934962825 -0.0268644118505651 -0.121390136384053 -0.285646460115897 -0.283264156640402 -0.283858704998094 -0.283858704998094 -0.204484896528837 -0.283858704998094 -0.0647240364378738 -0.042469600942263 0.605305422651109 -0.103743998044456 -0.111326283999114 -0.283858704998094 -0.285646460115897 -0.285646460115897 -0.283264156640402 0.995084428619947 -0.111326283999114 -0.0916177972874978 -0.0300448462833634 -0.283264156640402 -0.283858704998094 -0.283264156640402 -0.282670284805682 -0.0558217805080402 -0.203937732927759 -0.103743998044456 -0.111326283999114 -0.111326283999114 -0.103743998044456 -0.285049851631859 -0.283858704998094 -0.275009223890265 -0.283264156640402 -0.16348690020973 -0.285646460115897 -0.275009223890265 -0.206673405612353 -0.284453934962825 -0.283858704998094 -0.203937732927759 -0.0647240364378738 -0.283858704998094 -0.285646460115897 -0.283264156640402 -0.211598271526391 -0.283858704998094 -0.169138705037269 -0.283264156640402 -0.283264156640402 -0.283264156640402 -0.103743998044456 -0.285646460115897 -0.0558217805080402 -0.283264156640402 0.995084428619947 -0.283264156640402 -0.283858704998094 -0.0647240364378738 -0.285646460115897 -0.283264156640402 -0.103743998044456 -0.275009223890265 -0.284453934962825 -0.275594757990263 -0.275009223890265 0.354663333431389 -0.283858704998094 -0.205579168460588 -0.205579168460588 -0.042469600942263 -0.042469600942263 -0.042469600942263 -0.042469600942263 -0.042469600942263 -0.283264156640402 -0.042469600942263 -0.042469600942263 -0.042469600942263 -0.111326283999114 -0.042469600942263 -0.042469600942263 -0.0558217805080402 -0.0833894037417367 -0.103743998044456 -0.042469600942263 -0.111326283999114 -0.283264156640402 -0.283264156640402 -0.282670284805682 -0.282670284805682 -0.283858704998094 -0.283858704998094 -0.283858704998094 -0.283264156640402 -0.283858704998094 -0.114378697073992 -0.042469600942263 -0.203937732927759 -0.283858704998094 -0.283858704998094 -0.283264156640402 -0.285646460115897 -0.042469600942263 -0.282670284805682 -0.283858704998094 -0.283858704998094 -0.283858704998094 -0.111326283999114 -0.111326283999114 -0.283264156640402 -0.111326283999114 -0.283264156640402 -0.283858704998094 -0.042469600942263 -0.285646460115897 -0.042469600942263 -0.285646460115897 -0.103743998044456 -0.283858704998094 -0.042469600942263 -0.284453934962825 -0.042469600942263 -0.042469600942263 -0.042469600942263 -0.042469600942263 -0.042469600942263 -0.042469600942263 -0.042469600942263 -0.042469600942263 -0.042469600942263 -0.042469600942263 -0.042469600942263 -0.042469600942263 -0.283264156640402 -0.111326283999114 -0.166884586646608 -0.042469600942263 -0.114378697073992 -0.283264156640402 -0.115440059216093 -0.0800217164417098 -0.203937732927759 -0.203937732927759 -0.210503625272807 -0.125259979482521 -0.203937732927759 -0.0859728026716874 -0.213240655697863 -0.285646460115897 -0.042469600942263 -0.283264156640402 -0.283264156640402 -0.0833894037417367 -0.284453934962825 -0.103743998044456 -0.111326283999114 -0.103743998044456 -0.103743998044456 -0.283858704998094 -0.283858704998094 -0.283858704998094 -0.283264156640402 -0.283264156640402 -0.285646460115897 -0.283858704998094 -0.283264156640402
0.997905477805599 0.719956013307587 0.959919621226073 0.995800173256069 0.997905477805599 0.997905477805599 0.746999811186881 0.995800173256069 0.997905477805599 0.995800173256069 0.719956013307587 0.719956013307587 0.991659957996577 0.995800173256069 0.997903469885623 0.719956013307587 0.719956013307587 0.719956013307587 0.995800173256069 0.4711793700674 0.149929314905085 0.282498560321905 0.149929314905085 -0.145922470939605 0.719956013307587 0.149929314905085 0.709146224635529 0.282498560321905 -0.0870600788334283 0.199228190236593 -0.118477373121178 0.155269865581636 0.995817325140612 0.149929314905085 0.155269865581636 0.149929314905085 0.43287019777623 -0.283264156640402 1 0.995800173256069 0.995800173256069 0.991659957996577 0.995817325140612 0.228756732971565 0.428540404913127 0.991659957996577 0.995800173256069 0.997905477805599 0.997905477805599 0.721887650573546 0.997905477805599 0.4711793700674 0.149929314905085 -0.171461330057128 0.404691103460896 0.43287019777623 0.997905477805599 0.991659957996577 0.991659957996577 0.995800173256069 -0.284663440099502 0.43287019777623 0.323435899459051 0.170347653251825 0.995800173256069 0.997905477805599 0.995800173256069 0.997903469885623 0.444389072054306 0.719956013307587 0.404691103460896 0.43287019777623 0.43287019777623 0.404691103460896 0.989528348441705 0.997905477805599 0.96656495492251 0.995800173256069 0.570105554718832 0.991659957996577 0.96656495492251 0.729613686615215 0.995817325140612 0.997905477805599 0.719956013307587 0.4711793700674 0.997905477805599 0.991659957996577 0.995800173256069 0.746999811186881 0.997905477805599 0.590473698662248 0.995800173256069 0.995800173256069 0.995800173256069 0.404691103460896 0.991659957996577 0.444389072054306 0.995800173256069 -0.284663440099502 0.995800173256069 0.997905477805599 0.4711793700674 0.991659957996577 0.995800173256069 0.404691103460896 0.96656495492251 0.995817325140612 0.964344045234248 0.96656495492251 0.786082120630338 0.997905477805599 0.709146224635529 0.709146224635529 0.149929314905085 0.149929314905085 0.149929314905085 0.149929314905085 0.149929314905085 0.995800173256069 0.149929314905085 0.149929314905085 0.149929314905085 0.43287019777623 0.149929314905085 0.149929314905085 0.444389072054306 0.337118805901101 0.404691103460896 0.149929314905085 0.43287019777623 1 1 0.997903469885623 0.997903469885623 0.997905477805599 0.997905477805599 0.997905477805599 0.995800173256069 0.997905477805599 0.435156245429566 0.149929314905085 0.719956013307587 0.997905477805599 0.997905477805599 0.995800173256069 0.991659957996577 0.149929314905085 0.993697200388578 0.997905477805599 0.997905477805599 0.997905477805599 0.43287019777623 0.43287019777623 0.995800173256069 0.43287019777623 0.995800173256069 0.997905477805599 0.149929314905085 0.991659957996577 0.149929314905085 0.991659957996577 0.404691103460896 0.997905477805599 0.149929314905085 0.987398954427969 0.149929314905085 0.149929314905085 0.149929314905085 0.149929314905085 0.149929314905085 0.149929314905085 0.149929314905085 0.149929314905085 0.149929314905085 0.149929314905085 0.149929314905085 0.149929314905085 0.995800173256069 0.43287019777623 0.589148265795113 0.149929314905085 0.435210615229759 1 0.412270538238752 0.282498560321905 0.719956013307587 0.719956013307587 0.743135410316091 0.442202010194802 0.719956013307587 0.30350752347685 0.73675901225609 0.991659957996577 0.149929314905085 0.995800173256069 0.995800173256069 0.337118805901101 0.995817325140612 0.404691103460896 0.43287019777623 0.404691103460896 0.404691103460896 0.997905477805599 0.997905477805599 0.997905477805599 0.995800173256069 0.995800173256069 0.991659957996577 0.997905477805599 0.995800173256069
0.997905477805599 0.719956013307587 0.964220088773263 1 0.997905477805599 0.997905477805599 0.746999811186881 1 0.997905477805599 1 0.719956013307587 0.719956013307587 0.991659957996577 1 0.997903469885623 0.719956013307587 0.719956013307587 0.719956013307587 1 0.479717760635104 0.149929314905085 0.282498560321905 0.149929314905085 -0.145922470939605 0.719956013307587 0.149929314905085 0.709146224635529 0.282498560321905 -0.0870600788334283 0.217435319973645 -0.118477373121178 0.128059911248826 0.995817325140612 0.149929314905085 0.155269865581636 0.149929314905085 0.442202010194802 -0.283264156640402 0.995800173256069 1 1 0.991659957996577 0.995817325140612 0.228756732971565 0.428540404913127 0.991659957996577 1 0.997905477805599 0.997905477805599 0.716343027063295 0.997905477805599 0.479717760635104 0.149929314905085 -0.171461330057128 0.414618320721509 0.442202010194802 0.997905477805599 0.991659957996577 0.991659957996577 1 -0.284663440099502 0.442202010194802 0.323435899459051 0.170347653251825 1 0.997905477805599 1 0.997903469885623 0.453407231911062 0.719956013307587 0.414618320721509 0.442202010194802 0.442202010194802 0.414618320721509 0.993735499312716 0.997905477805599 0.970857828085127 1 0.577153502754229 0.991659957996577 0.970857828085127 0.729613686615215 0.995817325140612 0.997905477805599 0.719956013307587 0.479717760635104 0.997905477805599 0.991659957996577 1 0.746999811186881 0.997905477805599 0.590473698662248 1 1 1 0.414618320721509 0.991659957996577 0.453407231911062 1 -0.284663440099502 1 0.997905477805599 0.479717760635104 0.991659957996577 1 0.414618320721509 0.970857828085127 0.995817325140612 0.968639098212864 0.970857828085127 0.786082120630338 0.997905477805599 0.709146224635529 0.709146224635529 0.149929314905085 0.149929314905085 0.149929314905085 0.149929314905085 0.149929314905085 1 0.149929314905085 0.149929314905085 0.149929314905085 0.442202010194802 0.149929314905085 0.149929314905085 0.453407231911062 0.337118805901101 0.414618320721509 0.149929314905085 0.442202010194802 0.995800173256069 0.995800173256069 0.997903469885623 0.997903469885623 0.997905477805599 0.997905477805599 0.997905477805599 1 0.997905477805599 0.444455563095643 0.149929314905085 0.719956013307587 0.997905477805599 0.997905477805599 1 0.991659957996577 0.149929314905085 0.993697200388578 0.997905477805599 0.997905477805599 0.997905477805599 0.442202010194802 0.442202010194802 1 0.442202010194802 1 0.997905477805599 0.149929314905085 0.991659957996577 0.149929314905085 0.991659957996577 0.414618320721509 0.997905477805599 0.149929314905085 0.987398954427969 0.149929314905085 0.149929314905085 0.149929314905085 0.149929314905085 0.149929314905085 0.149929314905085 0.149929314905085 0.149929314905085 0.149929314905085 0.149929314905085 0.149929314905085 0.149929314905085 1 0.442202010194802 0.589148265795113 0.149929314905085 0.444455563095643 0.995800173256069 0.412270538238752 0.282498560321905 0.719956013307587 0.719956013307587 0.743135410316091 0.442202010194802 0.719956013307587 0.30350752347685 0.73675901225609 0.991659957996577 0.149929314905085 1 1 0.337118805901101 0.995817325140612 0.414618320721509 0.442202010194802 0.414618320721509 0.414618320721509 0.997905477805599 0.997905477805599 0.997905477805599 1 1 0.991659957996577 0.997905477805599 1
0.997905477805599 0.719956013307587 0.964220088773263 1 0.997905477805599 0.997905477805599 0.746999811186881 1 0.997905477805599 1 0.719956013307587 0.719956013307587 0.991659957996577 1 0.997903469885623 0.719956013307587 0.719956013307587 0.719956013307587 1 0.479717760635104 0.149929314905085 0.282498560321905 0.149929314905085 -0.145922470939605 0.719956013307587 0.149929314905085 0.709146224635529 0.282498560321905 -0.0870600788334283 0.217435319973645 -0.118477373121178 0.128059911248826 0.995817325140612 0.149929314905085 0.155269865581636 0.149929314905085 0.442202010194802 -0.283264156640402 0.995800173256069 1 1 0.991659957996577 0.995817325140612 0.228756732971565 0.428540404913127 0.991659957996577 1 0.997905477805599 0.997905477805599 0.716343027063295 0.997905477805599 0.479717760635104 0.149929314905085 -0.171461330057128 0.414618320721509 0.442202010194802 0.997905477805599 0.991659957996577 0.991659957996577 1 -0.284663440099502 0.442202010194802 0.323435899459051 0.170347653251825 1 0.997905477805599 1 0.997903469885623 0.453407231911062 0.719956013307587 0.414618320721509 0.442202010194802 0.442202010194802 0.414618320721509 0.993735499312716 0.997905477805599 0.970857828085127 1 0.577153502754229 0.991659957996577 0.970857828085127 0.729613686615215 0.995817325140612 0.997905477805599 0.719956013307587 0.479717760635104 0.997905477805599 0.991659957996577 1 0.746999811186881 0.997905477805599 0.590473698662248 1 1 1 0.414618320721509 0.991659957996577 0.453407231911062 1 -0.284663440099502 1 0.997905477805599 0.479717760635104 0.991659957996577 1 0.414618320721509 0.970857828085127 0.995817325140612 0.968639098212864 0.970857828085127 0.786082120630338 0.997905477805599 0.709146224635529 0.709146224635529 0.149929314905085 0.149929314905085 0.149929314905085 0.149929314905085 0.149929314905085 1 0.149929314905085 0.149929314905085 0.149929314905085 0.442202010194802 0.149929314905085 0.149929314905085 0.453407231911062 0.337118805901101 0.414618320721509 0.149929314905085 0.442202010194802 0.995800173256069 0.995800173256069 0.997903469885623 0.997903469885623 0.997905477805599 0.997905477805599 0.997905477805599 1 0.997905477805599 0.444455563095643 0.149929314905085 0.719956013307587 0.997905477805599 0.997905477805599 1 0.991659957996577 0.149929314905085 0.993697200388578 0.997905477805599 0.997905477805599 0.997905477805599 0.442202010194802 0.442202010194802 1 0.442202010194802 1 0.997905477805599 0.149929314905085 0.991659957996577 0.149929314905085 0.991659957996577 0.414618320721509 0.997905477805599 0.149929314905085 0.987398954427969 0.149929314905085 0.149929314905085 0.149929314905085 0.149929314905085 0.149929314905085 0.149929314905085 0.149929314905085 0.149929314905085 0.149929314905085 0.149929314905085 0.149929314905085 0.149929314905085 1 0.442202010194802 0.589148265795113 0.149929314905085 0.444455563095643 0.995800173256069 0.412270538238752 0.282498560321905 0.719956013307587 0.719956013307587 0.743135410316091 0.442202010194802 0.719956013307587 0.30350752347685 0.73675901225609 0.991659957996577 0.149929314905085 1 1 0.337118805901101 0.995817325140612 0.414618320721509 0.442202010194802 0.414618320721509 0.414618320721509 0.997905477805599 0.997905477805599 0.997905477805599 1 1 0.991659957996577 0.997905477805599 1
0.993741371354373 0.713951549915985 0.968916840736102 0.991659957996577 0.993741371354373 0.993741371354373 0.740769801385033 0.991659957996577 0.993741371354373 0.991659957996577 0.713951549915985 0.713951549915985 1 0.991659957996577 0.989580913031415 0.713951549915985 0.713951549915985 0.713951549915985 0.991659957996577 0.475716894361619 0.148678898121232 0.280142510462913 0.148678898121232 -0.147149705665649 0.713951549915985 0.148678898121232 0.71969793841372 0.280142510462913 -0.0877922700532509 0.215621900272037 -0.119473789544287 0.153974908380819 0.991628323842719 0.148678898121232 0.153974908380819 0.148678898121232 0.438514026855779 -0.285646460115897 0.991659957996577 0.991659957996577 0.991659957996577 1 0.991628323842719 0.226848892210016 0.424966359935987 1 0.991659957996577 0.993741371354373 0.993741371354373 0.71586707724601 0.993741371354373 0.475716894361619 0.148678898121232 -0.172903351269247 0.411160386511302 0.438514026855779 0.993741371354373 1 1 0.991659957996577 -0.287057511805357 0.438514026855779 0.320738430472147 0.168926946668521 0.991659957996577 0.993741371354373 0.991659957996577 0.989580913031415 0.449625796552268 0.713951549915985 0.411160386511302 0.438514026855779 0.438514026855779 0.411160386511302 0.997911374487904 0.993741371354373 0.962760833019544 0.991659957996577 0.572340018298835 1 0.962760833019544 0.723528677822572 0.991628323842719 0.993741371354373 0.713951549915985 0.475716894361619 0.993741371354373 1 0.991659957996577 0.740769801385033 0.993741371354373 0.585461719203753 0.991659957996577 0.991659957996577 0.991659957996577 0.411160386511302 1 0.449625796552268 0.991659957996577 -0.287057511805357 0.991659957996577 0.993741371354373 0.475716894361619 1 0.991659957996577 0.411160386511302 0.962760833019544 0.991628376922267 0.960514227690559 0.962760833019544 0.778761696866409 0.993741371354373 0.71969793841372 0.71969793841372 0.148678898121232 0.148678898121232 0.148678898121232 0.148678898121232 0.148678898121232 0.991659957996577 0.148678898121232 0.148678898121232 0.148678898121232 0.438514026855779 0.148678898121232 0.148678898121232 0.449625796552268 0.334307220899742 0.411160386511302 0.148678898121232 0.438514026855779 0.991659957996577 0.991659957996577 0.989580913031415 0.989580913031415 0.993741371354373 0.993741371354373 0.993741371354373 0.991659957996577 0.993741371354373 0.44074878503077 0.148678898121232 0.713951549915985 0.993741371354373 0.993741371354373 0.991659957996577 1 0.148678898121232 0.989580913031415 0.993741371354373 0.993741371354373 0.993741371354373 0.438514026855779 0.438514026855779 0.991659957996577 0.438514026855779 0.991659957996577 0.993741371354373 0.148678898121232 1 0.148678898121232 1 0.411160386511302 0.993741371354373 0.148678898121232 0.995825170903259 0.148678898121232 0.148678898121232 0.148678898121232 0.148678898121232 0.148678898121232 0.148678898121232 0.148678898121232 0.148678898121232 0.148678898121232 0.148678898121232 0.148678898121232 0.148678898121232 0.991659957996577 0.438514026855779 0.584234744512138 0.148678898121232 0.44074878503077 0.991659957996577 0.408832184633067 0.280142510462913 0.713951549915985 0.713951549915985 0.736937629779824 0.438514026855779 0.713951549915985 0.300976257982698 0.746519510906397 1 0.148678898121232 0.991659957996577 0.991659957996577 0.334307220899742 0.991628323842719 0.411160386511302 0.438514026855779 0.411160386511302 0.411160386511302 0.993741371354373 0.993741371354373 0.993741371354373 0.991659957996577 0.991659957996577 1 0.993741371354373 0.991659957996577
0.997907464472909 0.71694467139086 0.960117375136252 0.995817325140612 0.997907464472909 0.997907464472909 0.743875353856662 0.995817325140612 0.997907464472909 0.995817325140612 0.71694467139086 0.71694467139086 0.991628323842719 0.995817325140612 0.993729564130036 0.71694467139086 0.71694467139086 0.71694467139086 0.995817325140612 0.477711257218094 0.149302209328946 0.281316960695833 0.149302209328946 -0.146535380792858 0.71694467139086 0.149302209328946 0.706076515196649 0.281316960695833 -0.0874257523297645 0.216525858727248 -0.1189750068914 0.154620422218447 1 0.149302209328946 0.154620422218447 0.149302209328946 0.44035242296399 -0.284453934962825 0.995817325140612 0.995817325140612 0.995817325140612 0.991628323842719 1 0.227799917935649 0.426747959735265 0.991628323842719 0.995817325140612 0.997907464472909 0.997907464472909 0.71886822924619 0.997907464472909 0.477711257218094 0.149302209328946 -0.172181509327444 0.412884107095185 0.44035242296399 0.997907464472909 0.991628323842719 0.991628323842719 0.995817325140612 -0.285859095752634 0.44035242296399 0.32208307225376 0.169635144405214 0.995817325140612 0.997907464472909 0.995817325140612 0.993729564130036 0.451510776881084 0.71694467139086 0.412884107095185 0.44035242296399 0.44035242296399 0.412884107095185 0.98951185440765 0.997907464472909 0.966797045455555 0.995817325140612 0.574739457308251 0.991628323842719 0.966797045455555 0.726561949791144 1 0.997907464472909 0.71694467139086 0.477711257218094 0.997907464472909 0.991628323842719 0.995817325140612 0.743875353856662 0.997907464472909 0.587960343830782 0.995817325140612 0.995817325140612 0.995817325140612 0.412884107095185 0.991628323842719 0.451510776881084 0.995817325140612 -0.285859095752634 0.995817325140612 0.997907464472909 0.477711257218094 0.991628323842719 0.995817325140612 0.412884107095185 0.966797045455555 0.995808135736344 0.964564435192288 0.966797045455555 0.789383856641921 0.997907464472909 0.706076515196649 0.706076515196649 0.149302209328946 0.149302209328946 0.149302209328946 0.149302209328946 0.149302209328946 0.995817325140612 0.149302209328946 0.149302209328946 0.149302209328946 0.44035242296399 0.149302209328946 0.149302209328946 0.451510776881084 0.335708747547031 0.412884107095185 0.149302209328946 0.44035242296399 0.995817325140612 0.995817325140612 0.993729564130036 0.993729564130036 0.997907464472909 0.997907464472909 0.997907464472909 0.995817325140612 0.997907464472909 0.442596549985768 0.149302209328946 0.71694467139086 0.997907464472909 0.997907464472909 0.995817325140612 0.991628323842719 0.149302209328946 0.993729564130036 0.997907464472909 0.997907464472909 0.997907464472909 0.44035242296399 0.44035242296399 0.995817325140612 0.44035242296399 0.995817325140612 0.997907464472909 0.149302209328946 0.991628323842719 0.149302209328946 0.991628323842719 0.412884107095185 0.997907464472909 0.149302209328946 0.987397593392212 0.149302209328946 0.149302209328946 0.149302209328946 0.149302209328946 0.149302209328946 0.149302209328946 0.149302209328946 0.149302209328946 0.149302209328946 0.149302209328946 0.149302209328946 0.149302209328946 0.995817325140612 0.44035242296399 0.586684050155319 0.149302209328946 0.442596549985768 0.995817325140612 0.410546144623194 0.281316960695833 0.71694467139086 0.71694467139086 0.740027116518241 0.44035242296399 0.71694467139086 0.302238050188768 0.733578991695444 0.991628323842719 0.149302209328946 0.995817325140612 0.995817325140612 0.335708747547031 1 0.412884107095185 0.44035242296399 0.412884107095185 0.412884107095185 0.997907464472909 0.997907464472909 0.997907464472909 0.995817325140612 0.995817325140612 0.991628323842719 0.997907464472909 0.995817325140612
0.228277596917238 0.317737096077052 0.234126276551944 0.228756732971565 0.228277596917238 0.228277596917238 0.306233990351485 0.228756732971565 0.228277596917238 0.228756732971565 0.317737096077052 0.317737096077052 0.226848892210016 0.228756732971565 0.229237335949722 0.317737096077052 0.317737096077052 0.317737096077052 0.228756732971565 -0.0688974159489854 -0.0215329579590492 -0.0405726500301347 -0.0215329579590492 -0.0333807477192822 0.317737096077052 -0.0215329579590492 0.31520014175671 -0.0405726500301347 0.0129258756609262 0.00560448085877384 -0.0164014469287179 -0.0222999717566404 0.227799917935649 -0.0215329579590492 -0.0222999717566404 -0.0215329579590492 -0.0635093764081909 -0.0268644118505651 0.228756732971565 0.228756732971565 0.228756732971565 0.226848892210016 0.227799917935649 1 -0.0576756306373147 0.226848892210016 0.228756732971565 0.228277596917238 0.228277596917238 0.316886890626007 0.228277596917238 -0.0688974159489854 -0.0215329579590492 0.00409037030634178 -0.0595477867340167 -0.0635093764081909 0.228277596917238 0.226848892210016 0.226848892210016 0.228756732971565 -0.0281697046905897 -0.0635093764081909 -0.0247679779292486 0.0384784592940289 0.228756732971565 0.228277596917238 0.228756732971565 0.229237335949722 -0.0651186785536116 0.317737096077052 -0.0595477867340167 -0.0635093764081909 -0.0635093764081909 -0.0595477867340167 0.227323686260644 0.228277596917238 0.235623307918065 0.228756732971565 0.396353365057852 0.226848892210016 0.235623307918065 0.31353130727687 0.227799917935649 0.228277596917238 0.317737096077052 -0.0688974159489854 0.228277596917238 0.226848892210016 0.228756732971565 0.306233990351485 0.228277596917238 -0.0857567894213539 0.228756732971565 0.228756732971565 0.228756732971565 -0.0595477867340167 0.226848892210016 -0.0651186785536116 0.228756732971565 -0.0281697046905897 0.228756732971565 0.228277596917238 -0.0688974159489854 0.226848892210016 0.228756732971565 -0.0595477867340167 0.235623307918065 0.227799917935649 0.235122697955284 0.235623307918065 0.179821577762756 0.228277596917238 0.31520014175671 0.31520014175671 -0.0215329579590492 -0.0215329579590492 -0.0215329579590492 -0.0215329579590492 -0.0215329579590492 0.228756732971565 -0.0215329579590492 -0.0215329579590492 -0.0215329579590492 -0.0635093764081909 -0.0215329579590492 -0.0215329579590492 -0.0651186785536116 0.678564141089994 -0.0595477867340167 -0.0215329579590492 -0.0635093764081909 0.228756732971565 0.228756732971565 0.229237335949722 0.229237335949722 0.228277596917238 0.228277596917238 0.228277596917238 0.228756732971565 0.228277596917238 -0.0638330333254704 -0.0215329579590492 0.317737096077052 0.228277596917238 0.228277596917238 0.228756732971565 0.226848892210016 -0.0215329579590492 0.229237335949722 0.228277596917238 0.228277596917238 0.228277596917238 -0.0635093764081909 -0.0635093764081909 0.228756732971565 -0.0635093764081909 0.228756732971565 0.228277596917238 -0.0215329579590492 0.226848892210016 -0.0215329579590492 0.226848892210016 -0.0595477867340167 0.228277596917238 -0.0215329579590492 0.227799917935649 -0.0215329579590492 -0.0215329579590492 -0.0215329579590492 -0.0215329579590492 -0.0215329579590492 -0.0215329579590492 -0.0215329579590492 -0.0215329579590492 -0.0215329579590492 -0.0215329579590492 -0.0215329579590492 -0.0215329579590492 0.228756732971565 -0.0635093764081909 -0.0846139052062017 -0.0215329579590492 -0.0638330333254704 0.228756732971565 -0.0592105964952038 -0.0405726500301347 0.317737096077052 0.317737096077052 0.307826446965114 -0.0635093764081909 0.317737096077052 -0.0435899726975888 0.303875369492466 0.226848892210016 -0.0215329579590492 0.228756732971565 0.228756732971565 0.678564141089994 0.227799917935649 -0.0595477867340167 -0.0635093764081909 -0.0595477867340167 -0.0595477867340167 0.228277596917238 0.228277596917238 0.228277596917238 0.228756732971565 0.228756732971565 0.226848892210016 0.228277596917238 0.228756732971565
0.427642817523839 0.595231371072724 0.438599415418493 0.428540404913127 0.427642817523839 0.427642817523839 0.573682079292944 0.428540404913127 0.427642817523839 0.428540404913127 0.595231371072724 0.595231371072724 0.424966359935987 0.428540404913127 0.429440740357627 0.595231371072724 0.595231371072724 0.595231371072724 0.428540404913127 -0.129068666721675 -0.0403386707043651 -0.0760065928834265 -0.0403386707043651 -0.0614259959515057 0.595231371072724 -0.0403386707043651 0.590478779017559 -0.0760065928834265 -0.0166209147687641 -0.0585012462537234 -0.0507723414503955 -0.0417755525793822 0.426747959735265 -0.0403386707043651 -0.0417755525793822 -0.0403386707043651 -0.1189750068914 -0.121390136384053 0.428540404913127 0.428540404913127 0.428540404913127 0.424966359935987 0.426747959735265 -0.0576756306373147 1 0.424966359935987 0.428540404913127 0.427642817523839 0.427642817523839 0.593638642484946 0.427642817523839 -0.129068666721675 -0.0403386707043651 -0.0734781078096243 -0.106700353297229 -0.1189750068914 0.427642817523839 0.424966359935987 0.424966359935987 0.428540404913127 -0.121989785884204 -0.1189750068914 0.754738399812304 0.397506632510784 0.428540404913127 0.427642817523839 0.428540404913127 0.429440740357627 -0.121989785884204 0.595231371072724 -0.106700353297229 -0.1189750068914 -0.1189750068914 -0.106700353297229 0.42585581325202 0.427642817523839 0.441403872447894 0.428540404913127 -0.155283875659746 0.424966359935987 0.441403872447894 0.587352475391723 0.426747959735265 0.427642817523839 0.595231371072724 -0.129068666721675 0.427642817523839 0.424966359935987 0.428540404913127 0.573682079292944 0.427642817523839 0.717695789129431 0.428540404913127 0.428540404913127 0.428540404913127 -0.106700353297229 0.424966359935987 -0.121989785884204 0.428540404913127 -0.121989785884204 0.428540404913127 0.427642817523839 -0.129068666721675 0.424966359935987 0.428540404913127 -0.106700353297229 0.441403872447894 0.426747959735265 0.44046605700803 0.441403872447894 0.336867950269895 0.427642817523839 0.590478779017559 0.590478779017559 -0.0403386707043651 -0.0403386707043651 -0.0403386707043651 -0.0403386707043651 -0.0403386707043651 0.428540404913127 -0.0403386707043651 -0.0403386707043651 -0.0403386707043651 -0.1189750068914 -0.0403386707043651 -0.0403386707043651 -0.121989785884204 -0.0907022386389306 -0.106700353297229 -0.0403386707043651 -0.1189750068914 0.428540404913127 0.428540404913127 0.429440740357627 0.429440740357627 0.427642817523839 0.427642817523839 0.427642817523839 0.428540404913127 0.427642817523839 -0.119581328133108 -0.0403386707043651 0.595231371072724 0.427642817523839 0.427642817523839 0.428540404913127 0.424966359935987 -0.0403386707043651 0.429440740357627 0.427642817523839 0.427642817523839 0.427642817523839 -0.1189750068914 -0.1189750068914 0.428540404913127 -0.1189750068914 0.428540404913127 0.427642817523839 -0.0403386707043651 0.424966359935987 -0.0403386707043651 0.424966359935987 -0.106700353297229 0.427642817523839 -0.0403386707043651 0.426747959735265 -0.0403386707043651 -0.0403386707043651 -0.0403386707043651 -0.0403386707043651 -0.0403386707043651 -0.0403386707043651 -0.0403386707043651 -0.0403386707043651 -0.0403386707043651 -0.0403386707043651 -0.0403386707043651 -0.0403386707043651 0.428540404913127 -0.1189750068914 0.727389741756721 -0.0403386707043651 -0.119581328133108 0.428540404913127 -0.103880983578917 -0.0760065928834264 0.595231371072724 0.595231371072724 0.576665300783942 0.969105510679029 0.595231371072724 -0.0816590808380598 0.569263567431759 0.424966359935987 -0.0403386707043651 0.428540404913127 0.428540404913127 -0.0907022386389306 0.426747959735265 -0.106700353297229 -0.1189750068914 -0.106700353297229 -0.106700353297229 0.427642817523839 0.427642817523839 0.427642817523839 0.428540404913127 0.428540404913127 0.424966359935987 0.427642817523839 0.428540404913127
0.993741371354373 0.713951549915985 0.968916840736102 0.991659957996577 0.993741371354373 0.993741371354373 0.740769801385033 0.991659957996577 0.993741371354373 0.991659957996577 0.713951549915985 0.713951549915985 1 0.991659957996577 0.989580913031415 0.713951549915985 0.713951549915985 0.713951549915985 0.991659957996577 0.475716894361619 0.148678898121232 0.280142510462913 0.148678898121232 -0.147149705665649 0.713951549915985 0.148678898121232 0.71969793841372 0.280142510462913 -0.0877922700532509 0.215621900272037 -0.119473789544287 0.153974908380819 0.991628323842719 0.148678898121232 0.153974908380819 0.148678898121232 0.438514026855779 -0.285646460115897 0.991659957996577 0.991659957996577 0.991659957996577 1 0.991628323842719 0.226848892210016 0.424966359935987 1 0.991659957996577 0.993741371354373 0.993741371354373 0.71586707724601 0.993741371354373 0.475716894361619 0.148678898121232 -0.172903351269247 0.411160386511302 0.438514026855779 0.993741371354373 1 1 0.991659957996577 -0.287057511805357 0.438514026855779 0.320738430472147 0.168926946668521 0.991659957996577 0.993741371354373 0.991659957996577 0.989580913031415 0.449625796552268 0.713951549915985 0.411160386511302 0.438514026855779 0.438514026855779 0.411160386511302 0.997911374487904 0.993741371354373 0.962760833019544 0.991659957996577 0.572340018298835 1 0.962760833019544 0.723528677822572 0.991628323842719 0.993741371354373 0.713951549915985 0.475716894361619 0.993741371354373 1 0.991659957996577 0.740769801385033 0.993741371354373 0.585461719203753 0.991659957996577 0.991659957996577 0.991659957996577 0.411160386511302 1 0.449625796552268 0.991659957996577 -0.287057511805357 0.991659957996577 0.993741371354373 0.475716894361619 1 0.991659957996577 0.411160386511302 0.962760833019544 0.991628376922267 0.960514227690559 0.962760833019544 0.778761696866409 0.993741371354373 0.71969793841372 0.71969793841372 0.148678898121232 0.148678898121232 0.148678898121232 0.148678898121232 0.148678898121232 0.991659957996577 0.148678898121232 0.148678898121232 0.148678898121232 0.438514026855779 0.148678898121232 0.148678898121232 0.449625796552268 0.334307220899742 0.411160386511302 0.148678898121232 0.438514026855779 0.991659957996577 0.991659957996577 0.989580913031415 0.989580913031415 0.993741371354373 0.993741371354373 0.993741371354373 0.991659957996577 0.993741371354373 0.44074878503077 0.148678898121232 0.713951549915985 0.993741371354373 0.993741371354373 0.991659957996577 1 0.148678898121232 0.989580913031415 0.993741371354373 0.993741371354373 0.993741371354373 0.438514026855779 0.438514026855779 0.991659957996577 0.438514026855779 0.991659957996577 0.993741371354373 0.148678898121232 1 0.148678898121232 1 0.411160386511302 0.993741371354373 0.148678898121232 0.995825170903259 0.148678898121232 0.148678898121232 0.148678898121232 0.148678898121232 0.148678898121232 0.148678898121232 0.148678898121232 0.148678898121232 0.148678898121232 0.148678898121232 0.148678898121232 0.148678898121232 0.991659957996577 0.438514026855779 0.584234744512138 0.148678898121232 0.44074878503077 0.991659957996577 0.408832184633067 0.280142510462913 0.713951549915985 0.713951549915985 0.736937629779824 0.438514026855779 0.713951549915985 0.300976257982698 0.746519510906397 1 0.148678898121232 0.991659957996577 0.991659957996577 0.334307220899742 0.991628323842719 0.411160386511302 0.438514026855779 0.411160386511302 0.411160386511302 0.993741371354373 0.993741371354373 0.993741371354373 0.991659957996577 0.991659957996577 1 0.993741371354373 0.991659957996577
0.997905477805599 0.719956013307587 0.964220088773263 1 0.997905477805599 0.997905477805599 0.746999811186881 1 0.997905477805599 1 0.719956013307587 0.719956013307587 0.991659957996577 1 0.997903469885623 0.719956013307587 0.719956013307587 0.719956013307587 1 0.479717760635104 0.149929314905085 0.282498560321905 0.149929314905085 -0.145922470939605 0.719956013307587 0.149929314905085 0.709146224635529 0.282498560321905 -0.0870600788334283 0.217435319973645 -0.118477373121178 0.128059911248826 0.995817325140612 0.149929314905085 0.155269865581636 0.149929314905085 0.442202010194802 -0.283264156640402 0.995800173256069 1 1 0.991659957996577 0.995817325140612 0.228756732971565 0.428540404913127 0.991659957996577 1 0.997905477805599 0.997905477805599 0.716343027063295 0.997905477805599 0.479717760635104 0.149929314905085 -0.171461330057128 0.414618320721509 0.442202010194802 0.997905477805599 0.991659957996577 0.991659957996577 1 -0.284663440099502 0.442202010194802 0.323435899459051 0.170347653251825 1 0.997905477805599 1 0.997903469885623 0.453407231911062 0.719956013307587 0.414618320721509 0.442202010194802 0.442202010194802 0.414618320721509 0.993735499312716 0.997905477805599 0.970857828085127 1 0.577153502754229 0.991659957996577 0.970857828085127 0.729613686615215 0.995817325140612 0.997905477805599 0.719956013307587 0.479717760635104 0.997905477805599 0.991659957996577 1 0.746999811186881 0.997905477805599 0.590473698662248 1 1 1 0.414618320721509 0.991659957996577 0.453407231911062 1 -0.284663440099502 1 0.997905477805599 0.479717760635104 0.991659957996577 1 0.414618320721509 0.970857828085127 0.995817325140612 0.968639098212864 0.970857828085127 0.786082120630338 0.997905477805599 0.709146224635529 0.709146224635529 0.149929314905085 0.149929314905085 0.149929314905085 0.149929314905085 0.149929314905085 1 0.149929314905085 0.149929314905085 0.149929314905085 0.442202010194802 0.149929314905085 0.149929314905085 0.453407231911062 0.337118805901101 0.414618320721509 0.149929314905085 0.442202010194802 0.995800173256069 0.995800173256069 0.997903469885623 0.997903469885623 0.997905477805599 0.997905477805599 0.997905477805599 1 0.997905477805599 0.444455563095643 0.149929314905085 0.719956013307587 0.997905477805599 0.997905477805599 1 0.991659957996577 0.149929314905085 0.993697200388578 0.997905477805599 0.997905477805599 0.997905477805599 0.442202010194802 0.442202010194802 1 0.442202010194802 1 0.997905477805599 0.149929314905085 0.991659957996577 0.149929314905085 0.991659957996577 0.414618320721509 0.997905477805599 0.149929314905085 0.987398954427969 0.149929314905085 0.149929314905085 0.149929314905085 0.149929314905085 0.149929314905085 0.149929314905085 0.149929314905085 0.149929314905085 0.149929314905085 0.149929314905085 0.149929314905085 0.149929314905085 1 0.442202010194802 0.589148265795113 0.149929314905085 0.444455563095643 0.995800173256069 0.412270538238752 0.282498560321905 0.719956013307587 0.719956013307587 0.743135410316091 0.442202010194802 0.719956013307587 0.30350752347685 0.73675901225609 0.991659957996577 0.149929314905085 1 1 0.337118805901101 0.995817325140612 0.414618320721509 0.442202010194802 0.414618320721509 0.414618320721509 0.997905477805599 0.997905477805599 0.997905477805599 1 1 0.991659957996577 0.997905477805599 1
1 0.718448049458722 0.962165683187439 0.997905477805599 1 1 0.745435203503137 0.997905477805599 1 0.997905477805599 0.718448049458722 0.718448049458722 0.993741371354373 0.997905477805599 0.995813338920078 0.718448049458722 0.718448049458722 0.718448049458722 0.997905477805599 0.478712981138405 0.149615284627425 0.281906860817424 0.149615284627425 -0.146228750302573 0.718448049458722 0.149615284627425 0.707609165398793 0.281906860817424 -0.0872428108370301 0.216979896870113 -0.118726047462645 0.154944649402053 0.997907464472909 0.149615284627425 0.154944649402053 0.149615284627425 0.44127580827004 -0.283858704998094 0.997905477805599 0.997905477805599 0.997905477805599 0.993741371354373 0.997907464472909 0.228277596917238 0.427642817523839 0.993741371354373 0.997905477805599 1 1 0.720375640867556 1 0.478712981138405 0.149615284627425 -0.171821213402067 0.413749893446552 0.44127580827004 1 0.993741371354373 0.993741371354373 0.997905477805599 -0.28526092543903 0.44127580827004 0.322758455789168 0.169990856311327 0.997905477805599 1 0.997905477805599 0.995813338920078 0.452457560400723 0.718448049458722 0.413749893446552 0.44127580827004 0.44127580827004 0.413749893446552 0.991620531920681 1 0.968824344816594 0.997905477805599 0.575944641933133 0.993741371354373 0.968824344816594 0.728085494555261 0.997907464472909 1 0.718448049458722 0.478712981138405 1 0.993741371354373 0.997905477805599 0.745435203503137 1 0.589215166923276 0.997905477805599 0.997905477805599 0.997905477805599 0.413749893446552 0.993741371354373 0.452457560400723 0.997905477805599 -0.28526092543903 0.997905477805599 1 0.478712981138405 0.993741371354373 0.997905477805599 0.413749893446552 0.968824344816594 0.997907464472909 0.966598688960953 0.968824344816594 0.787732042877386 1 0.707609165398793 0.707609165398793 0.149615284627425 0.149615284627425 0.149615284627425 0.149615284627425 0.149615284627425 0.997905477805599 0.149615284627425 0.149615284627425 0.149615284627425 0.44127580827004 0.149615284627425 0.149615284627425 0.452457560400723 0.336412703079991 0.413749893446552 0.149615284627425 0.44127580827004 0.997905477805599 0.997905477805599 0.995813338920078 0.995813338920078 1 1 1 0.997905477805599 1 0.443524641054314 0.149615284627425 0.718448049458722 1 1 0.997905477805599 0.993741371354373 0.149615284627425 0.995813338920078 1 1 1 0.44127580827004 0.44127580827004 0.997905477805599 0.44127580827004 0.997905477805599 1 0.149615284627425 0.993741371354373 0.149615284627425 0.993741371354373 0.413749893446552 1 0.149615284627425 0.989501959916403 0.149615284627425 0.149615284627425 0.149615284627425 0.149615284627425 0.149615284627425 0.149615284627425 0.149615284627425 0.149615284627425 0.149615284627425 0.149615284627425 0.149615284627425 0.149615284627425 0.997905477805599 0.44127580827004 0.587914281676612 0.149615284627425 0.443524641054314 0.997905477805599 0.411407028446313 0.281906860817424 0.718448049458722 0.718448049458722 0.741578896705738 0.44127580827004 0.718448049458722 0.30287182023276 0.735166704271232 0.993741371354373 0.149615284627425 0.997905477805599 0.997905477805599 0.336412703079991 0.997907464472909 0.413749893446552 0.44127580827004 0.413749893446552 0.413749893446552 1 1 1 0.997905477805599 0.997905477805599 0.993741371354373 1 0.997905477805599
1 0.718448049458722 0.962165683187439 0.997905477805599 1 1 0.745435203503137 0.997905477805599 1 0.997905477805599 0.718448049458722 0.718448049458722 0.993741371354373 0.997905477805599 0.995813338920078 0.718448049458722 0.718448049458722 0.718448049458722 0.997905477805599 0.478712981138405 0.149615284627425 0.281906860817424 0.149615284627425 -0.146228750302573 0.718448049458722 0.149615284627425 0.707609165398793 0.281906860817424 -0.0872428108370301 0.216979896870113 -0.118726047462645 0.154944649402053 0.997907464472909 0.149615284627425 0.154944649402053 0.149615284627425 0.44127580827004 -0.283858704998094 0.997905477805599 0.997905477805599 0.997905477805599 0.993741371354373 0.997907464472909 0.228277596917238 0.427642817523839 0.993741371354373 0.997905477805599 1 1 0.720375640867556 1 0.478712981138405 0.149615284627425 -0.171821213402067 0.413749893446552 0.44127580827004 1 0.993741371354373 0.993741371354373 0.997905477805599 -0.28526092543903 0.44127580827004 0.322758455789168 0.169990856311327 0.997905477805599 1 0.997905477805599 0.995813338920078 0.452457560400723 0.718448049458722 0.413749893446552 0.44127580827004 0.44127580827004 0.413749893446552 0.991620531920681 1 0.968824344816594 0.997905477805599 0.575944641933133 0.993741371354373 0.968824344816594 0.728085494555261 0.997907464472909 1 0.718448049458722 0.478712981138405 1 0.993741371354373 0.997905477805599 0.745435203503137 1 0.589215166923276 0.997905477805599 0.997905477805599 0.997905477805599 0.413749893446552 0.993741371354373 0.452457560400723 0.997905477805599 -0.28526092543903 0.997905477805599 1 0.478712981138405 0.993741371354373 0.997905477805599 0.413749893446552 0.968824344816594 0.997907464472909 0.966598688960953 0.968824344816594 0.787732042877386 1 0.707609165398793 0.707609165398793 0.149615284627425 0.149615284627425 0.149615284627425 0.149615284627425 0.149615284627425 0.997905477805599 0.149615284627425 0.149615284627425 0.149615284627425 0.44127580827004 0.149615284627425 0.149615284627425 0.452457560400723 0.336412703079991 0.413749893446552 0.149615284627425 0.44127580827004 0.997905477805599 0.997905477805599 0.995813338920078 0.995813338920078 1 1 1 0.997905477805599 1 0.443524641054314 0.149615284627425 0.718448049458722 1 1 0.997905477805599 0.993741371354373 0.149615284627425 0.995813338920078 1 1 1 0.44127580827004 0.44127580827004 0.997905477805599 0.44127580827004 0.997905477805599 1 0.149615284627425 0.993741371354373 0.149615284627425 0.993741371354373 0.413749893446552 1 0.149615284627425 0.989501959916403 0.149615284627425 0.149615284627425 0.149615284627425 0.149615284627425 0.149615284627425 0.149615284627425 0.149615284627425 0.149615284627425 0.149615284627425 0.149615284627425 0.149615284627425 0.149615284627425 0.997905477805599 0.44127580827004 0.587914281676612 0.149615284627425 0.443524641054314 0.997905477805599 0.411407028446313 0.281906860817424 0.718448049458722 0.718448049458722 0.741578896705738 0.44127580827004 0.718448049458722 0.30287182023276 0.735166704271232 0.993741371354373 0.149615284627425 0.997905477805599 0.997905477805599 0.336412703079991 0.997907464472909 0.413749893446552 0.44127580827004 0.413749893446552 0.413749893446552 1 1 1 0.997905477805599 0.997905477805599 0.993741371354373 1 0.997905477805599
0.720375640867556 0.997324185744936 0.733328753212205 0.716343027063295 0.720375640867556 0.720375640867556 0.961045898269392 0.716343027063295 0.720375640867556 0.716343027063295 0.997324185744936 0.997324185744936 0.71586707724601 0.716343027063295 0.717865194881441 0.997324185744936 0.997324185744936 0.997324185744936 0.716343027063295 -0.217419584044259 -0.0679515580985545 0.391333139024413 -0.0679515580985545 -0.105339629712477 0.997324185744936 -0.0679515580985545 0.989323890192528 0.391333139024413 -0.029759135176208 -0.0985468971643097 -0.0855273525285725 -0.0703720236346318 0.71886822924619 -0.0679515580985545 -0.0703720236346318 -0.0679515580985545 -0.200416546997975 -0.204484896528837 0.721887650573546 0.716343027063295 0.716343027063295 0.71586707724601 0.71886822924619 0.316886890626007 0.593638642484946 0.71586707724601 0.716343027063295 0.720375640867556 0.720375640867556 1 0.720375640867556 -0.217419584044259 -0.0679515580985545 -0.123775816719156 -0.187914957972483 -0.200416546997975 0.720375640867556 0.71586707724601 0.71586707724601 0.716343027063295 -0.205495021977613 -0.200416546997975 0.448041879095837 0.235975297702466 0.716343027063295 0.720375640867556 0.716343027063295 0.717865194881441 -0.205495021977613 0.997324185744936 -0.187914957972483 -0.200416546997975 -0.200416546997975 -0.187914957972483 0.711803751838745 0.720375640867556 0.738067636888067 0.716343027063295 0.0945355639914017 0.71586707724601 0.738067636888067 0.984061212962049 0.71886822924619 0.720375640867556 0.997324185744936 -0.217419584044259 0.720375640867556 0.71586707724601 0.716343027063295 0.961045898269392 0.720375640867556 0.82077198882558 0.716343027063295 0.716343027063295 0.716343027063295 -0.187914957972483 0.71586707724601 -0.205495021977613 0.716343027063295 -0.205495021977613 0.716343027063295 0.720375640867556 -0.217419584044259 0.71586707724601 0.716343027063295 -0.187914957972483 0.738067636888067 0.71886822924619 0.736488245256613 0.738067636888067 0.567462975219706 0.720375640867556 0.989323890192529 0.989323890192529 -0.0679515580985545 -0.0679515580985545 -0.0679515580985545 -0.0679515580985545 -0.0679515580985545 0.716343027063295 -0.0679515580985545 -0.0679515580985545 -0.0679515580985545 -0.200416546997975 -0.0679515580985545 -0.0679515580985545 -0.205495021977613 0.466996222519193 -0.187914957972483 -0.0679515580985545 -0.200416546997975 0.721887650573546 0.721887650573546 0.717865194881441 0.717865194881441 0.720375640867556 0.720375640867556 0.720375640867556 0.716343027063295 0.720375640867556 -0.20143791117193 -0.0679515580985545 0.997324185744936 0.720375640867556 0.720375640867556 0.716343027063295 0.71586707724601 -0.0679515580985545 0.723404289451251 0.720375640867556 0.720375640867556 0.720375640867556 -0.200416546997975 -0.200416546997975 0.716343027063295 -0.200416546997975 0.716343027063295 0.720375640867556 -0.0679515580985545 0.71586707724601 -0.0679515580985545 0.71586707724601 -0.187914957972483 0.720375640867556 -0.0679515580985545 0.707729628982622 -0.0679515580985545 -0.0679515580985545 -0.0679515580985545 -0.0679515580985545 -0.0679515580985545 -0.0679515580985545 -0.0679515580985545 -0.0679515580985545 -0.0679515580985545 -0.0679515580985545 -0.0679515580985545 -0.0679515580985545 0.716343027063295 -0.200416546997975 0.816121823564967 -0.0679515580985545 -0.20143791117193 0.721887650573546 -0.186850886694089 0.391333139024413 0.997324185744936 0.997324185744936 0.96606850190149 0.612563478324458 0.997324185744936 -0.137556882241084 0.953605851273473 0.71586707724601 -0.0679515580985545 0.716343027063295 0.716343027063295 0.466996222519193 0.71886822924619 -0.187914957972483 -0.200416546997975 -0.187914957972483 -0.187914957972483 0.720375640867556 0.720375640867556 0.720375640867556 0.716343027063295 0.716343027063295 0.71586707724601 0.720375640867556 0.716343027063295
1 0.718448049458722 0.962165683187439 0.997905477805599 1 1 0.745435203503137 0.997905477805599 1 0.997905477805599 0.718448049458722 0.718448049458722 0.993741371354373 0.997905477805599 0.995813338920078 0.718448049458722 0.718448049458722 0.718448049458722 0.997905477805599 0.478712981138405 0.149615284627425 0.281906860817424 0.149615284627425 -0.146228750302573 0.718448049458722 0.149615284627425 0.707609165398793 0.281906860817424 -0.0872428108370301 0.216979896870113 -0.118726047462645 0.154944649402053 0.997907464472909 0.149615284627425 0.154944649402053 0.149615284627425 0.44127580827004 -0.283858704998094 0.997905477805599 0.997905477805599 0.997905477805599 0.993741371354373 0.997907464472909 0.228277596917238 0.427642817523839 0.993741371354373 0.997905477805599 1 1 0.720375640867556 1 0.478712981138405 0.149615284627425 -0.171821213402067 0.413749893446552 0.44127580827004 1 0.993741371354373 0.993741371354373 0.997905477805599 -0.28526092543903 0.44127580827004 0.322758455789168 0.169990856311327 0.997905477805599 1 0.997905477805599 0.995813338920078 0.452457560400723 0.718448049458722 0.413749893446552 0.44127580827004 0.44127580827004 0.413749893446552 0.991620531920681 1 0.968824344816594 0.997905477805599 0.575944641933133 0.993741371354373 0.968824344816594 0.728085494555261 0.997907464472909 1 0.718448049458722 0.478712981138405 1 0.993741371354373 0.997905477805599 0.745435203503137 1 0.589215166923276 0.997905477805599 0.997905477805599 0.997905477805599 0.413749893446552 0.993741371354373 0.452457560400723 0.997905477805599 -0.28526092543903 0.997905477805599 1 0.478712981138405 0.993741371354373 0.997905477805599 0.413749893446552 0.968824344816594 0.997907464472909 0.966598688960953 0.968824344816594 0.787732042877386 1 0.707609165398793 0.707609165398793 0.149615284627425 0.149615284627425 0.149615284627425 0.149615284627425 0.149615284627425 0.997905477805599 0.149615284627425 0.149615284627425 0.149615284627425 0.44127580827004 0.149615284627425 0.149615284627425 0.452457560400723 0.336412703079991 0.413749893446552 0.149615284627425 0.44127580827004 0.997905477805599 0.997905477805599 0.995813338920078 0.995813338920078 1 1 1 0.997905477805599 1 0.443524641054314 0.149615284627425 0.718448049458722 1 1 0.997905477805599 0.993741371354373 0.149615284627425 0.995813338920078 1 1 1 0.44127580827004 0.44127580827004 0.997905477805599 0.44127580827004 0.997905477805599 1 0.149615284627425 0.993741371354373 0.149615284627425 0.993741371354373 0.413749893446552 1 0.149615284627425 0.989501959916403 0.149615284627425 0.149615284627425 0.149615284627425 0.149615284627425 0.149615284627425 0.149615284627425 0.149615284627425 0.149615284627425 0.149615284627425 0.149615284627425 0.149615284627425 0.149615284627425 0.997905477805599 0.44127580827004 0.587914281676612 0.149615284627425 0.443524641054314 0.997905477805599 0.411407028446313 0.281906860817424 0.718448049458722 0.718448049458722 0.741578896705738 0.44127580827004 0.718448049458722 0.30287182023276 0.735166704271232 0.993741371354373 0.149615284627425 0.997905477805599 0.997905477805599 0.336412703079991 0.997907464472909 0.413749893446552 0.44127580827004 0.413749893446552 0.413749893446552 1 1 1 0.997905477805599 0.997905477805599 0.993741371354373 1 0.997905477805599
0.478712981138405 -0.216837809621943 0.490978043069423 0.479717760635104 0.478712981138405 0.478712981138405 -0.22498291541676 0.479717760635104 0.478712981138405 0.479717760635104 -0.216837809621943 -0.216837809621943 0.475716894361619 0.479717760635104 0.472201091704944 -0.216837809621943 -0.216837809621943 -0.216837809621943 0.479717760635104 1 -0.0451560145914732 -0.0850834883094198 -0.0451560145914732 -0.0700016009854879 -0.216837809621943 -0.0451560145914732 -0.21858307412236 -0.0850834883094198 -0.0417642660586903 0.453256764322798 -0.056835700119621 -0.0467644924560569 0.477711257218094 -0.0451560145914732 -0.0467644924560569 -0.0451560145914732 0.921796202853456 -0.0647240364378738 0.4711793700674 0.479717760635104 0.479717760635104 0.475716894361619 0.477711257218094 -0.0688974159489854 -0.129068666721675 0.475716894361619 0.479717760635104 0.478712981138405 0.478712981138405 -0.217419584044259 0.478712981138405 1 -0.0451560145914732 0.0294708430882576 0.864296373293726 0.921796202853456 0.478712981138405 0.475716894361619 0.475716894361619 0.479717760635104 -0.0680888135429135 0.921796202853456 -0.0974130789874253 -0.0513056510711893 0.479717760635104 0.478712981138405 0.479717760635104 0.472201091704944 0.94515414920388 -0.216837809621943 0.864296373293726 0.921796202853456 0.921796202853456 0.864296373293726 0.476712568393903 0.478712981138405 0.494117415297847 0.479717760635104 0.70435870524591 0.475716894361619 0.494117415297847 -0.190104708465741 0.477711257218094 0.478712981138405 -0.216837809621943 1 0.478712981138405 0.475716894361619 0.479717760635104 -0.22498291541676 0.478712981138405 -0.179837570007532 0.479717760635104 0.479717760635104 0.479717760635104 0.864296373293726 0.475716894361619 0.94515414920388 0.479717760635104 -0.0680888135429135 0.479717760635104 0.478712981138405 1 0.475716894361619 0.479717760635104 0.864296373293726 0.494117415297847 0.477711257218094 0.493067603617214 0.494117415297847 0.37709755458408 0.478712981138405 -0.21858307412236 -0.21858307412236 -0.0451560145914732 -0.0451560145914732 -0.0451560145914732 -0.0451560145914732 -0.0451560145914732 0.479717760635104 -0.0451560145914732 -0.0451560145914732 -0.0451560145914732 0.921796202853456 -0.0451560145914732 -0.0451560145914732 0.94515414920388 -0.10153412445036 0.864296373293726 -0.0451560145914732 0.921796202853456 0.4711793700674 0.4711793700674 0.472201091704944 0.472201091704944 0.478712981138405 0.478712981138405 0.478712981138405 0.479717760635104 0.478712981138405 0.916778489839249 -0.0451560145914732 -0.216837809621943 0.478712981138405 0.478712981138405 0.479717760635104 0.475716894361619 -0.0451560145914732 0.463583577194196 0.478712981138405 0.478712981138405 0.478712981138405 0.921796202853456 0.921796202853456 0.479717760635104 0.921796202853456 0.479717760635104 0.478712981138405 -0.0451560145914732 0.475716894361619 -0.0451560145914732 0.475716894361619 0.864296373293726 0.478712981138405 -0.0451560145914732 0.477711257218094 -0.0451560145914732 -0.0451560145914732 -0.0451560145914732 -0.0451560145914732 -0.0451560145914732 -0.0451560145914732 -0.0451560145914732 -0.0451560145914732 -0.0451560145914732 -0.0451560145914732 -0.0451560145914732 -0.0451560145914732 0.479717760635104 0.921796202853456 -0.177440867408938 -0.0451560145914732 0.92649386695048 0.4711793700674 0.859402282068818 -0.0850834883094198 -0.216837809621943 -0.216837809621943 -0.170774854576774 -0.133183296658008 -0.216837809621943 0.632679355200509 -0.226729188561936 0.475716894361619 -0.0451560145914732 0.479717760635104 0.479717760635104 -0.10153412445036 0.477711257218094 0.864296373293726 0.921796202853456 0.864296373293726 0.864296373293726 0.478712981138405 0.478712981138405 0.478712981138405 0.479717760635104 0.479717760635104 0.475716894361619 0.478712981138405 0.479717760635104
0.149615284627425 -0.0677697323507408 -0.091971556017405 0.149929314905085 0.149615284627425 0.149615284627425 0.2007086382885 0.149929314905085 0.149615284627425 0.149929314905085 -0.0677697323507408 -0.0677697323507408 0.148678898121232 0.149929314905085 0.150244306618424 -0.0677697323507408 -0.0677697323507408 -0.0677697323507408 0.149929314905085 -0.0451560145914732 0.99999999999999 -0.0265916965323075 0.99999999999999 -0.0218780560972326 -0.0677697323507408 0.99999999999999 -0.0683151912274979 -0.0265916965323075 -0.0130528579750815 -0.0204672690634521 -0.017763231383817 0.965604718877385 0.149302209328946 0.99999999999999 0.965604718877385 0.99999999999999 -0.0416246427864181 -0.042469600942263 0.149929314905085 0.149929314905085 0.149929314905085 0.148678898121232 0.149302209328946 -0.0215329579590492 -0.0403386707043651 0.148678898121232 0.149929314905085 0.149615284627425 0.149615284627425 -0.0679515580985545 0.149615284627425 -0.0451560145914732 0.99999999999999 -0.0110483521538605 -0.0390281796438108 -0.0416246427864181 0.149615284627425 0.148678898121232 0.148678898121232 0.149929314905085 -0.0426793945526468 -0.0416246427864181 -0.0304451437779673 -0.0160348891516522 0.149929314905085 0.149615284627425 0.149929314905085 0.150244306618424 -0.0426793945526468 -0.0677697323507408 -0.0390281796438108 -0.0416246427864181 -0.0416246427864181 -0.0390281796438108 0.148990082608818 0.149615284627425 -0.0913872152517759 0.149929314905085 -0.0543276779191743 0.148678898121232 -0.0913872152517759 -0.0686788127988407 0.149302209328946 0.149615284627425 -0.0677697323507408 -0.0451560145914732 0.149615284627425 0.148678898121232 0.149929314905085 0.2007086382885 0.149615284627425 -0.0562058065762008 0.149929314905085 0.149929314905085 0.149929314905085 -0.0390281796438108 0.148678898121232 -0.0426793945526468 0.149929314905085 -0.0426793945526468 0.149929314905085 0.149615284627425 -0.0451560145914732 0.148678898121232 0.149929314905085 -0.0390281796438108 -0.0913872152517759 0.149302209328946 -0.0915817917466155 -0.0913872152517759 0.117856753805243 0.149615284627425 -0.0683151912274935 -0.0683151912274935 0.99999999999999 0.99999999999999 0.99999999999999 0.99999999999999 0.99999999999999 0.149929314905085 0.99999999999999 0.99999999999999 0.99999999999999 -0.0416246427864181 0.99999999999999 0.99999999999999 -0.0426793945526468 -0.0317331209463182 -0.0390281796438108 0.99999999999999 -0.0416246427864181 0.149929314905085 0.149929314905085 0.150244306618424 0.150244306618424 0.149615284627425 0.149615284627425 0.149615284627425 0.149929314905085 0.149615284627425 -0.041836770574929 0.99999999999999 -0.0677697323507408 0.149615284627425 0.149615284627425 0.149929314905085 0.148678898121232 0.99999999999999 0.150244306618424 0.149615284627425 0.149615284627425 0.149615284627425 -0.0416246427864181 -0.0416246427864181 0.149929314905085 -0.0416246427864181 0.149929314905085 0.149615284627425 0.99999999999999 0.148678898121232 0.99999999999999 0.148678898121232 -0.0390281796438108 0.149615284627425 0.99999999999999 0.149302209328946 0.99999999999999 0.99999999999999 0.99999999999999 0.99999999999999 0.99999999999999 0.99999999999999 0.99999999999999 0.99999999999999 0.99999999999999 0.99999999999999 0.99999999999999 0.99999999999999 0.149929314905085 -0.0416246427864181 -0.0554567495094759 0.99999999999999 -0.041836770574929 0.149929314905085 -0.0388071819890502 -0.0265916965323075 -0.0677697323507408 -0.0677697323507408 -0.0699516177746848 -0.0335743073081191 -0.0677697323507408 -0.0285692781951621 0.199162775987881 0.148678898121232 0.99999999999999 0.149929314905085 0.149929314905085 -0.0317331209463182 0.149302209328946 -0.0390281796438108 -0.0416246427864181 -0.0390281796438108 -0.0390281796438108 0.149615284627425 0.149615284627425 0.149615284627425 0.149929314905085 0.149929314905085 0.148678898121232 0.149615284627425 0.149929314905085
-0.171821213402067 -0.123444615624348 -0.167528968864484 -0.171461330057128 -0.171821213402067 -0.171821213402067 -0.128081581178527 -0.171461330057128 -0.171821213402067 -0.171461330057128 -0.123444615624348 -0.123444615624348 -0.172903351269247 -0.171461330057128 -0.171101856215213 -0.123444615624348 -0.123444615624348 -0.123444615624348 -0.171461330057128 0.0294708430882576 -0.0110483521538605 -0.048437578892018 -0.0110483521538605 -0.028052484256281 -0.123444615624348 -0.0110483521538605 -0.124438185453301 -0.048437578892018 -0.00346453391303482 0.04372513565353 -0.0323562628087797 -0.0144812490337435 -0.172181509327444 -0.0110483521538605 -0.0144812490337435 -0.0110483521538605 0.0216070564009259 0.605305422651109 -0.171461330057128 -0.171461330057128 -0.171461330057128 -0.172903351269247 -0.172181509327444 0.00409037030634178 -0.0734781078096243 -0.172903351269247 -0.171461330057128 -0.171821213402067 -0.171821213402067 -0.123775816719156 -0.171821213402067 0.0294708430882576 -0.0110483521538605 0.999999999999997 0.0237362083443328 0.0216070564009259 -0.171821213402067 -0.172903351269247 -0.172903351269247 -0.171461330057128 0.602330000639334 0.0216070564009259 -0.0554567495094714 0.0151248227619041 -0.171461330057128 -0.171821213402067 -0.171461330057128 -0.171101856215213 0.0315108987240142 -0.123444615624348 0.0237362083443328 0.0216070564009259 0.0216070564009259 0.0237362083443328 -0.172542220918658 -0.171821213402067 -0.166464574499852 -0.171461330057128 -0.0272545942765223 -0.172903351269247 -0.166464574499852 -0.125100533134931 -0.172181509327444 -0.171821213402067 -0.123444615624348 0.0294708430882576 -0.171821213402067 -0.172903351269247 -0.171461330057128 -0.128081581178527 -0.171821213402067 -0.102380575339245 -0.171461330057128 -0.171461330057128 -0.171461330057128 0.0237362083443328 -0.172903351269247 0.0315108987240142 -0.171461330057128 0.602330000639334 -0.171461330057128 -0.171821213402067 0.0294708430882576 -0.172903351269247 -0.171461330057128 0.0237362083443328 -0.166464574499852 -0.172181509327444 -0.166819001465726 -0.166464574499852 0.214679638941538 -0.171821213402067 -0.124438185453301 -0.124438185453301 -0.0110483521538605 -0.0110483521538605 -0.0110483521538605 -0.0110483521538605 -0.0110483521538605 -0.171461330057128 -0.0110483521538605 -0.0110483521538605 -0.0110483521538605 0.0216070564009259 -0.0110483521538605 -0.0110483521538605 0.0315108987240142 -0.0578028388470728 0.0237362083443328 -0.0110483521538605 0.0216070564009259 -0.171461330057128 -0.171461330057128 -0.171101856215213 -0.171101856215213 -0.171821213402067 -0.171821213402067 -0.171821213402067 -0.171461330057128 -0.171821213402067 0.0198953436076978 -0.0110483521538605 -0.123444615624348 -0.171821213402067 -0.171821213402067 -0.171461330057128 -0.172903351269247 -0.0110483521538605 -0.171101856215213 -0.171821213402067 -0.171821213402067 -0.171821213402067 0.0216070564009259 0.0216070564009259 -0.171461330057128 0.0216070564009259 -0.171461330057128 -0.171821213402067 -0.0110483521538605 -0.172903351269247 -0.0110483521538605 -0.172903351269247 0.0237362083443328 -0.171821213402067 -0.0110483521538605 -0.172181509327444 -0.0110483521538605 -0.0110483521538605 -0.0110483521538605 -0.0110483521538605 -0.0110483521538605 -0.0110483521538605 -0.0110483521538605 -0.0110483521538605 -0.0110483521538605 -0.0110483521538605 -0.0110483521538605 -0.0110483521538605 -0.171461330057128 0.0216070564009259 -0.101016145254082 -0.0110483521538605 0.0198953436076978 -0.171461330057128 0.0255330822116264 -0.048437578892018 -0.123444615624348 -0.123444615624348 -0.127418985865347 -0.0758205448219378 -0.123444615624348 0.00188419249669733 -0.129075725223594 -0.172903351269247 -0.0110483521538605 -0.171461330057128 -0.171461330057128 -0.0578028388470728 -0.172181509327444 0.0237362083443328 0.0216070564009259 0.0237362083443328 0.0237362083443328 -0.171821213402067 -0.171821213402067 -0.171821213402067 -0.171461330057128 -0.171461330057128 -0.172903351269247 -0.171821213402067 -0.171461330057128
0.413749893446552 -0.187412132449201 0.424350541991753 0.414618320721509 0.413749893446552 0.413749893446552 -0.194451917847754 0.414618320721509 0.413749893446552 0.414618320721509 -0.187412132449201 -0.187412132449201 0.411160386511302 0.414618320721509 0.40557946606951 -0.187412132449201 -0.187412132449201 -0.187412132449201 0.414618320721509 0.864296373293726 -0.0390281796438108 -0.073537350373011 -0.0390281796438108 -0.060502129856513 -0.187412132449201 -0.0390281796438108 -0.188920558227349 -0.073537350373011 -0.0360967036877958 0.524422846523689 -0.0491228894869984 -0.0404183812286911 0.412884107095185 -0.0390281796438108 -0.0404183812286911 -0.0390281796438108 0.937621971774524 -0.103743998044456 0.404691103460896 0.414618320721509 0.414618320721509 0.411160386511302 0.412884107095185 -0.0595477867340167 -0.106700353297229 0.411160386511302 0.414618320721509 0.413749893446552 0.413749893446552 -0.187914957972483 0.413749893446552 0.864296373293726 -0.0390281796438108 0.0237362083443328 1 0.937621971774524 0.413749893446552 0.411160386511302 0.411160386511302 0.414618320721509 -0.10641766879508 0.937621971774524 -0.0841937708802073 -0.0443432881503018 0.414618320721509 0.413749893446552 0.414618320721509 0.405579466069509 0.914450170928983 -0.187412132449201 1 0.937621971774524 0.937621971774524 1 0.412020943966388 0.413749893446552 0.427063890023199 0.414618320721509 0.718384829586778 0.411160386511302 0.427063890023199 -0.18992612652054 0.412884107095185 0.413749893446552 -0.187412132449201 0.864296373293726 0.413749893446552 0.411160386511302 0.414618320721509 -0.194451917847754 0.413749893446552 -0.155432959539467 0.414618320721509 0.414618320721509 0.414618320721509 1 0.411160386511302 0.914450170928983 0.414618320721509 -0.10641766879508 0.414618320721509 0.413749893446552 0.864296373293726 0.411160386511302 0.414618320721509 1 0.427063890023199 0.412884107095185 0.426156541594987 0.427063890023199 0.325924048804953 0.413749893446552 -0.188920558227349 -0.188920558227349 -0.0390281796438108 -0.0390281796438108 -0.0390281796438108 -0.0390281796438108 -0.0390281796438108 0.414618320721509 -0.0390281796438108 -0.0390281796438108 -0.0390281796438108 0.937621971774524 -0.0390281796438108 -0.0390281796438108 0.914450170928983 -0.087755575528003 1 -0.0390281796438108 0.937621971774524 0.404691103460896 0.404691103460896 0.405579466069509 0.405579466069509 0.413749893446552 0.413749893446552 0.413749893446552 0.414618320721509 0.413749893446552 0.932867884100005 -0.0390281796438108 -0.187412132449201 0.413749893446552 0.413749893446552 0.414618320721509 0.411160386511302 -0.0390281796438108 0.39553525566691 0.413749893446552 0.413749893446552 0.413749893446552 0.937621971774524 0.937621971774524 0.414618320721509 0.937621971774524 0.414618320721509 0.413749893446552 -0.0390281796438108 0.411160386511302 -0.0390281796438108 0.411160386511302 1 0.413749893446552 -0.0390281796438108 0.412884107095185 -0.0390281796438108 -0.0390281796438108 -0.0390281796438108 -0.0390281796438108 -0.0390281796438108 -0.0390281796438108 -0.0390281796438108 -0.0390281796438108 -0.0390281796438108 -0.0390281796438108 -0.0390281796438108 -0.0390281796438108 0.414618320721509 0.937621971774524 -0.153361498175637 -0.0390281796438108 0.932867884100005 0.404691103460896 0.994337484945983 -0.073537350373011 -0.187412132449201 -0.187412132449201 -0.193445973603319 -0.115109840284818 -0.187412132449201 0.732016672463227 -0.19596121539391 0.411160386511302 -0.0390281796438108 0.414618320721509 0.414618320721509 -0.087755575528003 0.412884107095185 1 0.937621971774524 1 1 0.413749893446552 0.413749893446552 0.413749893446552 0.414618320721509 0.414618320721509 0.411160386511302 0.413749893446552 0.414618320721509
0.44127580827004 -0.199880269544569 0.452581695785814 0.442202010194802 0.44127580827004 0.44127580827004 -0.207388397138069 0.442202010194802 0.44127580827004 0.442202010194802 -0.199880269544569 -0.199880269544569 0.438514026855779 0.442202010194802 0.43381534935984 -0.199880269544569 -0.199880269544569 -0.199880269544569 0.442202010194802 0.921796202853456 -0.0416246427864181 -0.0784296364491513 -0.0416246427864181 -0.0645272099820861 -0.199880269544569 -0.0416246427864181 -0.201489047734028 -0.0784296364491513 -0.03849814186786 0.491710383401146 -0.0523909325567864 -0.043107331574362 0.44035242296399 -0.0416246427864181 -0.043107331574362 -0.0416246427864181 1 -0.111326283999114 0.43287019777623 0.442202010194802 0.442202010194802 0.438514026855779 0.44035242296399 -0.0635093764081909 -0.1189750068914 0.438514026855779 0.442202010194802 0.44127580827004 0.44127580827004 -0.200416546997975 0.44127580827004 0.921796202853456 -0.0416246427864181 0.0216070564009259 0.937621971774524 1 0.44127580827004 0.438514026855779 0.438514026855779 0.442202010194802 -0.114283603288692 1 -0.0897950063188728 -0.0472933543423477 0.442202010194802 0.44127580827004 0.442202010194802 0.43381534935984 0.853109985864101 -0.199880269544569 0.937621971774524 1 1 0.937621971774524 0.439431835398019 0.44127580827004 0.455475557185319 0.442202010194802 0.766177469398652 0.438514026855779 0.455475557185319 -0.20256151438206 0.44035242296399 0.44127580827004 -0.199880269544569 0.921796202853456 0.44127580827004 0.438514026855779 0.442202010194802 -0.207388397138069 0.44127580827004 -0.165773589163336 0.442202010194802 0.442202010194802 0.442202010194802 0.937621971774524 0.438514026855779 0.853109985864101 0.442202010194802 -0.114283603288692 0.442202010194802 0.44127580827004 0.921796202853456 0.438514026855779 0.442202010194802 0.937621971774524 0.455475557185319 0.44035242296399 0.454507844764401 0.455475557185319 0.347607093920928 0.44127580827004 -0.201489047734028 -0.201489047734028 -0.0416246427864181 -0.0416246427864181 -0.0416246427864181 -0.0416246427864181 -0.0416246427864181 0.442202010194802 -0.0416246427864181 -0.0416246427864181 -0.0416246427864181 1 -0.0416246427864181 -0.0416246427864181 0.853109985864101 -0.0935937703783953 0.937621971774524 -0.0416246427864181 1 0.43287019777623 0.43287019777623 0.43381534935984 0.43381534935984 0.44127580827004 0.44127580827004 0.44127580827004 0.442202010194802 0.44127580827004 0.994929632818309 -0.0416246427864181 -0.199880269544569 0.44127580827004 0.44127580827004 0.442202010194802 0.438514026855779 -0.0416246427864181 0.424382415361865 0.44127580827004 0.44127580827004 0.44127580827004 1 1 0.442202010194802 1 0.442202010194802 0.44127580827004 -0.0416246427864181 0.438514026855779 -0.0416246427864181 0.438514026855779 0.937621971774524 0.44127580827004 -0.0416246427864181 0.44035242296399 -0.0416246427864181 -0.0416246427864181 -0.0416246427864181 -0.0416246427864181 -0.0416246427864181 -0.0416246427864181 -0.0416246427864181 -0.0416246427864181 -0.0416246427864181 -0.0416246427864181 -0.0416246427864181 -0.0416246427864181 0.442202010194802 1 -0.163564317808583 -0.0416246427864181 0.994929632818309 0.43287019777623 0.932312673244373 -0.0784296364491513 -0.199880269544569 -0.199880269544569 -0.150329533263249 -0.122767857142859 -0.199880269544569 0.686354915806796 -0.208998105092437 0.438514026855779 -0.0416246427864181 0.442202010194802 0.442202010194802 -0.0935937703783953 0.44035242296399 0.937621971774524 1 0.937621971774524 0.937621971774524 0.44127580827004 0.44127580827004 0.44127580827004 0.442202010194802 0.442202010194802 0.438514026855779 0.44127580827004 0.442202010194802
1 0.718448049458722 0.962165683187439 0.997905477805599 1 1 0.745435203503137 0.997905477805599 1 0.997905477805599 0.718448049458722 0.718448049458722 0.993741371354373 0.997905477805599 0.995813338920078 0.718448049458722 0.718448049458722 0.718448049458722 0.997905477805599 0.478712981138405 0.149615284627425 0.281906860817424 0.149615284627425 -0.146228750302573 0.718448049458722 0.149615284627425 0.707609165398793 0.281906860817424 -0.0872428108370301 0.216979896870113 -0.118726047462645 0.154944649402053 0.997907464472909 0.149615284627425 0.154944649402053 0.149615284627425 0.44127580827004 -0.283858704998094 0.997905477805599 0.997905477805599 0.997905477805599 0.993741371354373 0.997907464472909 0.228277596917238 0.427642817523839 0.993741371354373 0.997905477805599 1 1 0.720375640867556 1 0.478712981138405 0.149615284627425 -0.171821213402067 0.413749893446552 0.44127580827004 1 0.993741371354373 0.993741371354373 0.997905477805599 -0.28526092543903 0.44127580827004 0.322758455789168 0.169990856311327 0.997905477805599 1 0.997905477805599 0.995813338920078 0.452457560400723 0.718448049458722 0.413749893446552 0.44127580827004 0.44127580827004 0.413749893446552 0.991620531920681 1 0.968824344816594 0.997905477805599 0.575944641933133 0.993741371354373 0.968824344816594 0.728085494555261 0.997907464472909 1 0.718448049458722 0.478712981138405 1 0.993741371354373 0.997905477805599 0.745435203503137 1 0.589215166923276 0.997905477805599 0.997905477805599 0.997905477805599 0.413749893446552 0.993741371354373 0.452457560400723 0.997905477805599 -0.28526092543903 0.997905477805599 1 0.478712981138405 0.993741371354373 0.997905477805599 0.413749893446552 0.968824344816594 0.997907464472909 0.966598688960953 0.968824344816594 0.787732042877386 1 0.707609165398793 0.707609165398793 0.149615284627425 0.149615284627425 0.149615284627425 0.149615284627425 0.149615284627425 0.997905477805599 0.149615284627425 0.149615284627425 0.149615284627425 0.44127580827004 0.149615284627425 0.149615284627425 0.452457560400723 0.336412703079991 0.413749893446552 0.149615284627425 0.44127580827004 0.997905477805599 0.997905477805599 0.995813338920078 0.995813338920078 1 1 1 0.997905477805599 1 0.443524641054314 0.149615284627425 0.718448049458722 1 1 0.997905477805599 0.993741371354373 0.149615284627425 0.995813338920078 1 1 1 0.44127580827004 0.44127580827004 0.997905477805599 0.44127580827004 0.997905477805599 1 0.149615284627425 0.993741371354373 0.149615284627425 0.993741371354373 0.413749893446552 1 0.149615284627425 0.989501959916403 0.149615284627425 0.149615284627425 0.149615284627425 0.149615284627425 0.149615284627425 0.149615284627425 0.149615284627425 0.149615284627425 0.149615284627425 0.149615284627425 0.149615284627425 0.149615284627425 0.997905477805599 0.44127580827004 0.587914281676612 0.149615284627425 0.443524641054314 0.997905477805599 0.411407028446313 0.281906860817424 0.718448049458722 0.718448049458722 0.741578896705738 0.44127580827004 0.718448049458722 0.30287182023276 0.735166704271232 0.993741371354373 0.149615284627425 0.997905477805599 0.997905477805599 0.336412703079991 0.997907464472909 0.413749893446552 0.44127580827004 0.413749893446552 0.413749893446552 1 1 1 0.997905477805599 0.997905477805599 0.993741371354373 1 0.997905477805599
0.993741371354373 0.713951549915985 0.968916840736102 0.991659957996577 0.993741371354373 0.993741371354373 0.740769801385033 0.991659957996577 0.993741371354373 0.991659957996577 0.713951549915985 0.713951549915985 1 0.991659957996577 0.989580913031415 0.713951549915985 0.713951549915985 0.713951549915985 0.991659957996577 0.475716894361619 0.148678898121232 0.280142510462913 0.148678898121232 -0.147149705665649 0.713951549915985 0.148678898121232 0.71969793841372 0.280142510462913 -0.0877922700532509 0.215621900272037 -0.119473789544287 0.153974908380819 0.991628323842719 0.148678898121232 0.153974908380819 0.148678898121232 0.438514026855779 -0.285646460115897 0.991659957996577 0.991659957996577 0.991659957996577 1 0.991628323842719 0.226848892210016 0.424966359935987 1 0.991659957996577 0.993741371354373 0.993741371354373 0.71586707724601 0.993741371354373 0.475716894361619 0.148678898121232 -0.172903351269247 0.411160386511302 0.438514026855779 0.993741371354373 1 1 0.991659957996577 -0.287057511805357 0.438514026855779 0.320738430472147 0.168926946668521 0.991659957996577 0.993741371354373 0.991659957996577 0.989580913031415 0.449625796552268 0.713951549915985 0.411160386511302 0.438514026855779 0.438514026855779 0.411160386511302 0.997911374487904 0.993741371354373 0.962760833019544 0.991659957996577 0.572340018298835 1 0.962760833019544 0.723528677822572 0.991628323842719 0.993741371354373 0.713951549915985 0.475716894361619 0.993741371354373 1 0.991659957996577 0.740769801385033 0.993741371354373 0.585461719203753 0.991659957996577 0.991659957996577 0.991659957996577 0.411160386511302 1 0.449625796552268 0.991659957996577 -0.287057511805357 0.991659957996577 0.993741371354373 0.475716894361619 1 0.991659957996577 0.411160386511302 0.962760833019544 0.991628376922267 0.960514227690559 0.962760833019544 0.778761696866409 0.993741371354373 0.71969793841372 0.71969793841372 0.148678898121232 0.148678898121232 0.148678898121232 0.148678898121232 0.148678898121232 0.991659957996577 0.148678898121232 0.148678898121232 0.148678898121232 0.438514026855779 0.148678898121232 0.148678898121232 0.449625796552268 0.334307220899742 0.411160386511302 0.148678898121232 0.438514026855779 0.991659957996577 0.991659957996577 0.989580913031415 0.989580913031415 0.993741371354373 0.993741371354373 0.993741371354373 0.991659957996577 0.993741371354373 0.44074878503077 0.148678898121232 0.713951549915985 0.993741371354373 0.993741371354373 0.991659957996577 1 0.148678898121232 0.989580913031415 0.993741371354373 0.993741371354373 0.993741371354373 0.438514026855779 0.438514026855779 0.991659957996577 0.438514026855779 0.991659957996577 0.993741371354373 0.148678898121232 1 0.148678898121232 1 0.411160386511302 0.993741371354373 0.148678898121232 0.995825170903259 0.148678898121232 0.148678898121232 0.148678898121232 0.148678898121232 0.148678898121232 0.148678898121232 0.148678898121232 0.148678898121232 0.148678898121232 0.148678898121232 0.148678898121232 0.148678898121232 0.991659957996577 0.438514026855779 0.584234744512138 0.148678898121232 0.44074878503077 0.991659957996577 0.408832184633067 0.280142510462913 0.713951549915985 0.713951549915985 0.736937629779824 0.438514026855779 0.713951549915985 0.300976257982698 0.746519510906397 1 0.148678898121232 0.991659957996577 0.991659957996577 0.334307220899742 0.991628323842719 0.411160386511302 0.438514026855779 0.411160386511302 0.411160386511302 0.993741371354373 0.993741371354373 0.993741371354373 0.991659957996577 0.991659957996577 1 0.993741371354373 0.991659957996577
0.993741371354373 0.713951549915985 0.968916840736102 0.991659957996577 0.993741371354373 0.993741371354373 0.740769801385033 0.991659957996577 0.993741371354373 0.991659957996577 0.713951549915985 0.713951549915985 1 0.991659957996577 0.989580913031415 0.713951549915985 0.713951549915985 0.713951549915985 0.991659957996577 0.475716894361619 0.148678898121232 0.280142510462913 0.148678898121232 -0.147149705665649 0.713951549915985 0.148678898121232 0.71969793841372 0.280142510462913 -0.0877922700532509 0.215621900272037 -0.119473789544287 0.153974908380819 0.991628323842719 0.148678898121232 0.153974908380819 0.148678898121232 0.438514026855779 -0.285646460115897 0.991659957996577 0.991659957996577 0.991659957996577 1 0.991628323842719 0.226848892210016 0.424966359935987 1 0.991659957996577 0.993741371354373 0.993741371354373 0.71586707724601 0.993741371354373 0.475716894361619 0.148678898121232 -0.172903351269247 0.411160386511302 0.438514026855779 0.993741371354373 1 1 0.991659957996577 -0.287057511805357 0.438514026855779 0.320738430472147 0.168926946668521 0.991659957996577 0.993741371354373 0.991659957996577 0.989580913031415 0.449625796552268 0.713951549915985 0.411160386511302 0.438514026855779 0.438514026855779 0.411160386511302 0.997911374487904 0.993741371354373 0.962760833019544 0.991659957996577 0.572340018298835 1 0.962760833019544 0.723528677822572 0.991628323842719 0.993741371354373 0.713951549915985 0.475716894361619 0.993741371354373 1 0.991659957996577 0.740769801385033 0.993741371354373 0.585461719203753 0.991659957996577 0.991659957996577 0.991659957996577 0.411160386511302 1 0.449625796552268 0.991659957996577 -0.287057511805357 0.991659957996577 0.993741371354373 0.475716894361619 1 0.991659957996577 0.411160386511302 0.962760833019544 0.991628376922267 0.960514227690559 0.962760833019544 0.778761696866409 0.993741371354373 0.71969793841372 0.71969793841372 0.148678898121232 0.148678898121232 0.148678898121232 0.148678898121232 0.148678898121232 0.991659957996577 0.148678898121232 0.148678898121232 0.148678898121232 0.438514026855779 0.148678898121232 0.148678898121232 0.449625796552268 0.334307220899742 0.411160386511302 0.148678898121232 0.438514026855779 0.991659957996577 0.991659957996577 0.989580913031415 0.989580913031415 0.993741371354373 0.993741371354373 0.993741371354373 0.991659957996577 0.993741371354373 0.44074878503077 0.148678898121232 0.713951549915985 0.993741371354373 0.993741371354373 0.991659957996577 1 0.148678898121232 0.989580913031415 0.993741371354373 0.993741371354373 0.993741371354373 0.438514026855779 0.438514026855779 0.991659957996577 0.438514026855779 0.991659957996577 0.993741371354373 0.148678898121232 1 0.148678898121232 1 0.411160386511302 0.993741371354373 0.148678898121232 0.995825170903259 0.148678898121232 0.148678898121232 0.148678898121232 0.148678898121232 0.148678898121232 0.148678898121232 0.148678898121232 0.148678898121232 0.148678898121232 0.148678898121232 0.148678898121232 0.148678898121232 0.991659957996577 0.438514026855779 0.584234744512138 0.148678898121232 0.44074878503077 0.991659957996577 0.408832184633067 0.280142510462913 0.713951549915985 0.713951549915985 0.736937629779824 0.438514026855779 0.713951549915985 0.300976257982698 0.746519510906397 1 0.148678898121232 0.991659957996577 0.991659957996577 0.334307220899742 0.991628323842719 0.411160386511302 0.438514026855779 0.411160386511302 0.411160386511302 0.993741371354373 0.993741371354373 0.993741371354373 0.991659957996577 0.991659957996577 1 0.993741371354373 0.991659957996577
0.997905477805599 0.719956013307587 0.964220088773263 1 0.997905477805599 0.997905477805599 0.746999811186881 1 0.997905477805599 1 0.719956013307587 0.719956013307587 0.991659957996577 1 0.997903469885623 0.719956013307587 0.719956013307587 0.719956013307587 1 0.479717760635104 0.149929314905085 0.282498560321905 0.149929314905085 -0.145922470939605 0.719956013307587 0.149929314905085 0.709146224635529 0.282498560321905 -0.0870600788334283 0.217435319973645 -0.118477373121178 0.128059911248826 0.995817325140612 0.149929314905085 0.155269865581636 0.149929314905085 0.442202010194802 -0.283264156640402 0.995800173256069 1 1 0.991659957996577 0.995817325140612 0.228756732971565 0.428540404913127 0.991659957996577 1 0.997905477805599 0.997905477805599 0.716343027063295 0.997905477805599 0.479717760635104 0.149929314905085 -0.171461330057128 0.414618320721509 0.442202010194802 0.997905477805599 0.991659957996577 0.991659957996577 1 -0.284663440099502 0.442202010194802 0.323435899459051 0.170347653251825 1 0.997905477805599 1 0.997903469885623 0.453407231911062 0.719956013307587 0.414618320721509 0.442202010194802 0.442202010194802 0.414618320721509 0.993735499312716 0.997905477805599 0.970857828085127 1 0.577153502754229 0.991659957996577 0.970857828085127 0.729613686615215 0.995817325140612 0.997905477805599 0.719956013307587 0.479717760635104 0.997905477805599 0.991659957996577 1 0.746999811186881 0.997905477805599 0.590473698662248 1 1 1 0.414618320721509 0.991659957996577 0.453407231911062 1 -0.284663440099502 1 0.997905477805599 0.479717760635104 0.991659957996577 1 0.414618320721509 0.970857828085127 0.995817325140612 0.968639098212864 0.970857828085127 0.786082120630338 0.997905477805599 0.709146224635529 0.709146224635529 0.149929314905085 0.149929314905085 0.149929314905085 0.149929314905085 0.149929314905085 1 0.149929314905085 0.149929314905085 0.149929314905085 0.442202010194802 0.149929314905085 0.149929314905085 0.453407231911062 0.337118805901101 0.414618320721509 0.149929314905085 0.442202010194802 0.995800173256069 0.995800173256069 0.997903469885623 0.997903469885623 0.997905477805599 0.997905477805599 0.997905477805599 1 0.997905477805599 0.444455563095643 0.149929314905085 0.719956013307587 0.997905477805599 0.997905477805599 1 0.991659957996577 0.149929314905085 0.993697200388578 0.997905477805599 0.997905477805599 0.997905477805599 0.442202010194802 0.442202010194802 1 0.442202010194802 1 0.997905477805599 0.149929314905085 0.991659957996577 0.149929314905085 0.991659957996577 0.414618320721509 0.997905477805599 0.149929314905085 0.987398954427969 0.149929314905085 0.149929314905085 0.149929314905085 0.149929314905085 0.149929314905085 0.149929314905085 0.149929314905085 0.149929314905085 0.149929314905085 0.149929314905085 0.149929314905085 0.149929314905085 1 0.442202010194802 0.589148265795113 0.149929314905085 0.444455563095643 0.995800173256069 0.412270538238752 0.282498560321905 0.719956013307587 0.719956013307587 0.743135410316091 0.442202010194802 0.719956013307587 0.30350752347685 0.73675901225609 0.991659957996577 0.149929314905085 1 1 0.337118805901101 0.995817325140612 0.414618320721509 0.442202010194802 0.414618320721509 0.414618320721509 0.997905477805599 0.997905477805599 0.997905477805599 1 1 0.991659957996577 0.997905477805599 1
-0.28526092543903 -0.204945155468462 -0.278134857448014 -0.284663440099502 -0.28526092543903 -0.28526092543903 -0.212643536006136 -0.284663440099502 -0.28526092543903 -0.284663440099502 -0.204945155468462 -0.204945155468462 -0.287057511805357 -0.284663440099502 -0.284066634624872 -0.204945155468462 -0.204945155468462 -0.204945155468462 -0.284663440099502 -0.0680888135429135 -0.0426793945526468 -0.0804170120043899 -0.0426793945526468 -0.0326372137412826 -0.204945155468462 -0.0426793945526468 -0.206594699452489 -0.0804170120043899 0.00860435503958211 -0.0140682097614788 -0.0260606159601483 -0.0441996540802555 -0.285859095752634 -0.0426793945526468 -0.0432642996251555 -0.0426793945526468 -0.114283603288692 0.995084428619947 -0.284663440099502 -0.284663440099502 -0.284663440099502 -0.287057511805357 -0.285859095752634 -0.0281697046905897 -0.121989785884204 -0.287057511805357 -0.284663440099502 -0.28526092543903 -0.28526092543903 -0.205495021977613 -0.28526092543903 -0.0680888135429135 -0.0426793945526468 0.602330000639334 -0.10641766879508 -0.114283603288692 -0.28526092543903 -0.287057511805357 -0.287057511805357 -0.284663440099502 1 -0.114283603288692 -0.0920703757916904 -0.0309721130574289 -0.284663440099502 -0.28526092543903 -0.284663440099502 -0.284066634624872 -0.0589026383191976 -0.204945155468462 -0.10641766879508 -0.114283603288692 -0.114283603288692 -0.10641766879508 -0.286457956162762 -0.28526092543903 -0.276367729190244 -0.284663440099502 -0.164294501559496 -0.287057511805357 -0.276367729190244 -0.207694341975568 -0.285859095752634 -0.28526092543903 -0.204945155468462 -0.0680888135429135 -0.28526092543903 -0.287057511805357 -0.284663440099502 -0.212643536006136 -0.28526092543903 -0.169974225475363 -0.284663440099502 -0.284663440099502 -0.284663440099502 -0.10641766879508 -0.287057511805357 -0.0589026383191976 -0.284663440099502 1 -0.284663440099502 -0.28526092543903 -0.0680888135429135 -0.287057511805357 -0.284663440099502 -0.10641766879508 -0.276367729190244 -0.285859095752634 -0.276956155742962 -0.276367729190244 0.35641531836978 -0.28526092543903 -0.206594699452489 -0.206594699452489 -0.0426793945526468 -0.0426793945526468 -0.0426793945526468 -0.0426793945526468 -0.0426793945526468 -0.284663440099502 -0.0426793945526468 -0.0426793945526468 -0.0426793945526468 -0.114283603288692 -0.0426793945526468 -0.0426793945526468 -0.0589026383191976 -0.0853870485999601 -0.10641766879508 -0.0426793945526468 -0.114283603288692 -0.284663440099502 -0.284663440099502 -0.284066634624872 -0.284066634624872 -0.28526092543903 -0.28526092543903 -0.28526092543903 -0.284663440099502 -0.28526092543903 -0.11736047557716 -0.0426793945526468 -0.204945155468462 -0.28526092543903 -0.28526092543903 -0.284663440099502 -0.287057511805357 -0.0426793945526468 -0.284066634624872 -0.28526092543903 -0.28526092543903 -0.28526092543903 -0.114283603288692 -0.114283603288692 -0.284663440099502 -0.114283603288692 -0.284663440099502 -0.28526092543903 -0.0426793945526468 -0.287057511805357 -0.0426793945526468 -0.287057511805357 -0.10641766879508 -0.28526092543903 -0.0426793945526468 -0.285859095752634 -0.0426793945526468 -0.0426793945526468 -0.0426793945526468 -0.0426793945526468 -0.0426793945526468 -0.0426793945526468 -0.0426793945526468 -0.0426793945526468 -0.0426793945526468 -0.0426793945526468 -0.0426793945526468 -0.0426793945526468 -0.284663440099502 -0.114283603288692 -0.167708972069894 -0.0426793945526468 -0.11736047557716 -0.284663440099502 -0.117358349666717 -0.0804170120043899 -0.204945155468462 -0.204945155468462 -0.211543482360333 -0.125878745440969 -0.204945155468462 -0.0863974957290022 -0.214294033314942 -0.287057511805357 -0.0426793945526468 -0.284663440099502 -0.284663440099502 -0.0853870485999601 -0.285859095752634 -0.10641766879508 -0.114283603288692 -0.10641766879508 -0.10641766879508 -0.28526092543903 -0.28526092543903 -0.28526092543903 -0.284663440099502 -0.284663440099502 -0.287057511805357 -0.28526092543903 -0.284663440099502
0.44127580827004 -0.199880269544569 0.452581695785814 0.442202010194802 0.44127580827004 0.44127580827004 -0.207388397138069 0.442202010194802 0.44127580827004 0.442202010194802 -0.199880269544569 -0.199880269544569 0.438514026855779 0.442202010194802 0.43381534935984 -0.199880269544569 -0.199880269544569 -0.199880269544569 0.442202010194802 0.921796202853456 -0.0416246427864181 -0.0784296364491513 -0.0416246427864181 -0.0645272099820861 -0.199880269544569 -0.0416246427864181 -0.201489047734028 -0.0784296364491513 -0.03849814186786 0.491710383401146 -0.0523909325567864 -0.043107331574362 0.44035242296399 -0.0416246427864181 -0.043107331574362 -0.0416246427864181 1 -0.111326283999114 0.43287019777623 0.442202010194802 0.442202010194802 0.438514026855779 0.44035242296399 -0.0635093764081909 -0.1189750068914 0.438514026855779 0.442202010194802 0.44127580827004 0.44127580827004 -0.200416546997975 0.44127580827004 0.921796202853456 -0.0416246427864181 0.0216070564009259 0.937621971774524 1 0.44127580827004 0.438514026855779 0.438514026855779 0.442202010194802 -0.114283603288692 1 -0.0897950063188728 -0.0472933543423477 0.442202010194802 0.44127580827004 0.442202010194802 0.43381534935984 0.853109985864101 -0.199880269544569 0.937621971774524 1 1 0.937621971774524 0.439431835398019 0.44127580827004 0.455475557185319 0.442202010194802 0.766177469398652 0.438514026855779 0.455475557185319 -0.20256151438206 0.44035242296399 0.44127580827004 -0.199880269544569 0.921796202853456 0.44127580827004 0.438514026855779 0.442202010194802 -0.207388397138069 0.44127580827004 -0.165773589163336 0.442202010194802 0.442202010194802 0.442202010194802 0.937621971774524 0.438514026855779 0.853109985864101 0.442202010194802 -0.114283603288692 0.442202010194802 0.44127580827004 0.921796202853456 0.438514026855779 0.442202010194802 0.937621971774524 0.455475557185319 0.44035242296399 0.454507844764401 0.455475557185319 0.347607093920928 0.44127580827004 -0.201489047734028 -0.201489047734028 -0.0416246427864181 -0.0416246427864181 -0.0416246427864181 -0.0416246427864181 -0.0416246427864181 0.442202010194802 -0.0416246427864181 -0.0416246427864181 -0.0416246427864181 1 -0.0416246427864181 -0.0416246427864181 0.853109985864101 -0.0935937703783953 0.937621971774524 -0.0416246427864181 1 0.43287019777623 0.43287019777623 0.43381534935984 0.43381534935984 0.44127580827004 0.44127580827004 0.44127580827004 0.442202010194802 0.44127580827004 0.994929632818309 -0.0416246427864181 -0.199880269544569 0.44127580827004 0.44127580827004 0.442202010194802 0.438514026855779 -0.0416246427864181 0.424382415361865 0.44127580827004 0.44127580827004 0.44127580827004 1 1 0.442202010194802 1 0.442202010194802 0.44127580827004 -0.0416246427864181 0.438514026855779 -0.0416246427864181 0.438514026855779 0.937621971774524 0.44127580827004 -0.0416246427864181 0.44035242296399 -0.0416246427864181 -0.0416246427864181 -0.0416246427864181 -0.0416246427864181 -0.0416246427864181 -0.0416246427864181 -0.0416246427864181 -0.0416246427864181 -0.0416246427864181 -0.0416246427864181 -0.0416246427864181 -0.0416246427864181 0.442202010194802 1 -0.163564317808583 -0.0416246427864181 0.994929632818309 0.43287019777623 0.932312673244373 -0.0784296364491513 -0.199880269544569 -0.199880269544569 -0.150329533263249 -0.122767857142859 -0.199880269544569 0.686354915806796 -0.208998105092437 0.438514026855779 -0.0416246427864181 0.442202010194802 0.442202010194802 -0.0935937703783953 0.44035242296399 0.937621971774524 1 0.937621971774524 0.937621971774524 0.44127580827004 0.44127580827004 0.44127580827004 0.442202010194802 0.442202010194802 0.438514026855779 0.44127580827004 0.442202010194802
0.322758455789168 0.449243972521511 0.331027820951566 0.323435899459051 0.322758455789168 0.322758455789168 0.432979894526554 0.323435899459051 0.322758455789168 0.323435899459051 0.449243972521511 0.449243972521511 0.320738430472147 0.323435899459051 0.324115417191728 0.449243972521511 0.449243972521511 0.449243972521511 0.323435899459051 -0.0974130789874253 -0.0304451437779673 -0.0202044245909604 -0.0304451437779673 -0.0471965656396398 0.449243972521511 -0.0304451437779673 0.445657008798836 -0.0202044245909604 -0.0198102637008446 -0.0441531369845609 -0.038319835740993 -0.03152961370504 0.32208307225376 -0.0304451437779673 -0.03152961370504 -0.0304451437779673 -0.0897950063188728 -0.0916177972874978 0.323435899459051 0.323435899459051 0.323435899459051 0.320738430472147 0.32208307225376 -0.0247679779292486 0.754738399812304 0.320738430472147 0.323435899459051 0.322758455789168 0.322758455789168 0.448041879095837 0.322758455789168 -0.0974130789874253 -0.0304451437779673 -0.0554567495094714 -0.0841937708802073 -0.0897950063188728 0.322758455789168 0.320738430472147 0.320738430472147 0.323435899459051 -0.0920703757916904 -0.0897950063188728 0.999999999999997 0.526681340991311 0.323435899459051 0.322758455789168 0.323435899459051 0.324115417191728 -0.0920703757916904 0.449243972521511 -0.0841937708802073 -0.0897950063188728 -0.0897950063188728 -0.0841937708802073 0.321409735044597 0.322758455789168 0.333144452362278 0.323435899459051 -0.117198703832089 0.320738430472147 0.333144452362278 0.443297467402945 0.32208307225376 0.322758455789168 0.449243972521511 -0.0974130789874253 0.322758455789168 0.320738430472147 0.323435899459051 0.432979894526553 0.322758455789168 0.541672571439577 0.323435899459051 0.323435899459051 0.323435899459051 -0.0841937708802073 0.320738430472147 -0.0920703757916904 0.323435899459051 -0.0920703757916904 0.323435899459051 0.322758455789168 -0.0974130789874253 0.320738430472147 0.323435899459051 -0.0841937708802073 0.333144452362278 0.32208307225376 0.332436647037876 0.333144452362278 0.254247177734751 0.322758455789168 0.445657008798836 0.445657008798836 -0.0304451437779673 -0.0304451437779673 -0.0304451437779673 -0.0304451437779673 -0.0304451437779673 0.323435899459051 -0.0304451437779673 -0.0304451437779673 -0.0304451437779673 -0.0897950063188728 -0.0304451437779673 -0.0304451437779673 -0.0920703757916904 -0.0437992352350839 -0.0841937708802073 -0.0304451437779673 -0.0897950063188728 0.323435899459051 0.323435899459051 0.324115417191728 0.324115417191728 0.322758455789168 0.322758455789168 0.322758455789168 0.323435899459051 0.322758455789168 -0.0902526202426113 -0.0304451437779673 0.449243972521511 0.322758455789168 0.322758455789168 0.323435899459051 0.320738430472147 -0.0304451437779673 0.324115417191728 0.322758455789168 0.322758455789168 0.322758455789168 -0.0897950063188728 -0.0897950063188728 0.323435899459051 -0.0897950063188728 0.323435899459051 0.322758455789168 -0.0304451437779673 0.320738430472147 -0.0304451437779673 0.320738430472147 -0.0841937708802073 0.322758455789168 -0.0304451437779673 0.32208307225376 -0.0304451437779673 -0.0304451437779673 -0.0304451437779673 -0.0304451437779673 -0.0304451437779673 -0.0304451437779673 -0.0304451437779673 -0.0304451437779673 -0.0304451437779673 -0.0304451437779673 -0.0304451437779673 -0.0304451437779673 0.323435899459051 -0.0897950063188728 0.548988969733354 -0.0304451437779673 -0.0902526202426113 0.323435899459051 -0.0837170223851434 -0.0202044245909604 0.449243972521511 0.449243972521511 0.435231446340954 0.731421142379177 0.449243972521511 -0.0371817777985733 0.42964507395489 0.320738430472147 -0.0304451437779673 0.323435899459051 0.323435899459051 -0.0437992352350839 0.32208307225376 -0.0841937708802073 -0.0897950063188728 -0.0841937708802073 -0.0841937708802073 0.322758455789168 0.322758455789168 0.322758455789168 0.323435899459051 0.323435899459051 0.320738430472147 0.322758455789168 0.323435899459051
0.169990856311327 0.236608417879897 0.174346176644205 0.170347653251825 0.169990856311327 0.169990856311327 0.228042431471525 0.170347653251825 0.169990856311327 0.170347653251825 0.236608417879897 0.236608417879897 0.168926946668521 0.170347653251825 0.170705542562499 0.236608417879897 0.236608417879897 0.236608417879897 0.170347653251825 -0.0513056510711893 -0.0160348891516522 -0.0302131247857051 -0.0160348891516522 -0.0248575504812692 0.236608417879897 -0.0160348891516522 0.23471923101635 -0.0302131247857051 -0.0148304801211901 -0.0232546333960025 -0.0201823424746316 -0.0166060592271087 0.169635144405214 -0.0160348891516522 -0.0166060592271087 -0.0160348891516522 -0.0472933543423477 -0.0300448462833634 0.170347653251825 0.170347653251825 0.170347653251825 0.168926946668521 0.169635144405214 0.0384784592940289 0.397506632510784 0.168926946668521 0.170347653251825 0.169990856311327 0.169990856311327 0.235975297702466 0.169990856311327 -0.0513056510711893 -0.0160348891516522 0.0151248227619041 -0.0443432881503018 -0.0472933543423477 0.169990856311327 0.168926946668521 0.168926946668521 0.170347653251825 -0.0309721130574289 -0.0472933543423477 0.526681340991311 0.999999999999995 0.170347653251825 0.169990856311327 0.170347653251825 0.170705542562499 -0.0484917489875423 0.236608417879897 -0.0443432881503018 -0.0472933543423477 -0.0472933543423477 -0.0443432881503018 0.169280510260953 0.169990856311327 0.175460966913983 0.170347653251825 -0.0317319739494534 0.168926946668521 0.175460966913983 0.233476504589838 0.169635144405214 0.169990856311327 0.236608417879897 -0.0513056510711893 0.169990856311327 0.168926946668521 0.170347653251825 0.228042431471525 0.169990856311327 0.285288836304013 0.170347653251825 0.170347653251825 0.170347653251825 -0.0443432881503018 0.168926946668521 -0.0484917489875423 0.170347653251825 -0.0309721130574289 0.170347653251825 0.169990856311327 -0.0513056510711893 0.168926946668521 0.170347653251825 -0.0443432881503018 0.175460966913983 0.169635144405214 0.175088179056567 0.175460966913983 0.133907244512597 0.169990856311327 0.23471923101635 0.23471923101635 -0.0160348891516522 -0.0160348891516522 -0.0160348891516522 -0.0160348891516522 -0.0160348891516522 0.170347653251825 -0.0160348891516522 -0.0160348891516522 -0.0160348891516522 -0.0472933543423477 -0.0160348891516522 -0.0160348891516522 -0.0484917489875423 0.0528888290551467 -0.0443432881503018 -0.0160348891516522 -0.0472933543423477 0.170347653251825 0.170347653251825 0.170705542562499 0.170705542562499 0.169990856311327 0.169990856311327 0.169990856311327 0.170347653251825 0.169990856311327 -0.0475343710573598 -0.0160348891516522 0.236608417879897 0.169990856311327 0.169990856311327 0.170347653251825 0.168926946668521 -0.0160348891516522 0.170705542562499 0.169990856311327 0.169990856311327 0.169990856311327 -0.0472933543423477 -0.0472933543423477 0.170347653251825 -0.0472933543423477 0.170347653251825 0.169990856311327 -0.0160348891516522 0.168926946668521 -0.0160348891516522 0.168926946668521 -0.0443432881503018 0.169990856311327 -0.0160348891516522 0.169635144405214 -0.0160348891516522 -0.0160348891516522 -0.0160348891516522 -0.0160348891516522 -0.0160348891516522 -0.0160348891516522 -0.0160348891516522 -0.0160348891516522 -0.0160348891516522 -0.0160348891516522 -0.0160348891516522 -0.0160348891516522 0.170347653251825 -0.0472933543423477 0.289142246768605 -0.0160348891516522 -0.0475343710573598 0.170347653251825 -0.0440921936136084 -0.0302131247857051 0.236608417879897 0.236608417879897 0.229228281800442 0.385225868097667 0.236608417879897 -0.0324600262378612 0.226286043700875 0.168926946668521 -0.0160348891516522 0.170347653251825 0.170347653251825 0.0528888290551467 0.169635144405214 -0.0443432881503018 -0.0472933543423477 -0.0443432881503018 -0.0443432881503018 0.169990856311327 0.169990856311327 0.169990856311327 0.170347653251825 0.170347653251825 0.168926946668521 0.169990856311327 0.170347653251825
0.997905477805599 0.719956013307587 0.964220088773263 1 0.997905477805599 0.997905477805599 0.746999811186881 1 0.997905477805599 1 0.719956013307587 0.719956013307587 0.991659957996577 1 0.997903469885623 0.719956013307587 0.719956013307587 0.719956013307587 1 0.479717760635104 0.149929314905085 0.282498560321905 0.149929314905085 -0.145922470939605 0.719956013307587 0.149929314905085 0.709146224635529 0.282498560321905 -0.0870600788334283 0.217435319973645 -0.118477373121178 0.128059911248826 0.995817325140612 0.149929314905085 0.155269865581636 0.149929314905085 0.442202010194802 -0.283264156640402 0.995800173256069 1 1 0.991659957996577 0.995817325140612 0.228756732971565 0.428540404913127 0.991659957996577 1 0.997905477805599 0.997905477805599 0.716343027063295 0.997905477805599 0.479717760635104 0.149929314905085 -0.171461330057128 0.414618320721509 0.442202010194802 0.997905477805599 0.991659957996577 0.991659957996577 1 -0.284663440099502 0.442202010194802 0.323435899459051 0.170347653251825 1 0.997905477805599 1 0.997903469885623 0.453407231911062 0.719956013307587 0.414618320721509 0.442202010194802 0.442202010194802 0.414618320721509 0.993735499312716 0.997905477805599 0.970857828085127 1 0.577153502754229 0.991659957996577 0.970857828085127 0.729613686615215 0.995817325140612 0.997905477805599 0.719956013307587 0.479717760635104 0.997905477805599 0.991659957996577 1 0.746999811186881 0.997905477805599 0.590473698662248 1 1 1 0.414618320721509 0.991659957996577 0.453407231911062 1 -0.284663440099502 1 0.997905477805599 0.479717760635104 0.991659957996577 1 0.414618320721509 0.970857828085127 0.995817325140612 0.968639098212864 0.970857828085127 0.786082120630338 0.997905477805599 0.709146224635529 0.709146224635529 0.149929314905085 0.149929314905085 0.149929314905085 0.149929314905085 0.149929314905085 1 0.149929314905085 0.149929314905085 0.149929314905085 0.442202010194802 0.149929314905085 0.149929314905085 0.453407231911062 0.337118805901101 0.414618320721509 0.149929314905085 0.442202010194802 0.995800173256069 0.995800173256069 0.997903469885623 0.997903469885623 0.997905477805599 0.997905477805599 0.997905477805599 1 0.997905477805599 0.444455563095643 0.149929314905085 0.719956013307587 0.997905477805599 0.997905477805599 1 0.991659957996577 0.149929314905085 0.993697200388578 0.997905477805599 0.997905477805599 0.997905477805599 0.442202010194802 0.442202010194802 1 0.442202010194802 1 0.997905477805599 0.149929314905085 0.991659957996577 0.149929314905085 0.991659957996577 0.414618320721509 0.997905477805599 0.149929314905085 0.987398954427969 0.149929314905085 0.149929314905085 0.149929314905085 0.149929314905085 0.149929314905085 0.149929314905085 0.149929314905085 0.149929314905085 0.149929314905085 0.149929314905085 0.149929314905085 0.149929314905085 1 0.442202010194802 0.589148265795113 0.149929314905085 0.444455563095643 0.995800173256069 0.412270538238752 0.282498560321905 0.719956013307587 0.719956013307587 0.743135410316091 0.442202010194802 0.719956013307587 0.30350752347685 0.73675901225609 0.991659957996577 0.149929314905085 1 1 0.337118805901101 0.995817325140612 0.414618320721509 0.442202010194802 0.414618320721509 0.414618320721509 0.997905477805599 0.997905477805599 0.997905477805599 1 1 0.991659957996577 0.997905477805599 1
1 0.718448049458722 0.962165683187439 0.997905477805599 1 1 0.745435203503137 0.997905477805599 1 0.997905477805599 0.718448049458722 0.718448049458722 0.993741371354373 0.997905477805599 0.995813338920078 0.718448049458722 0.718448049458722 0.718448049458722 0.997905477805599 0.478712981138405 0.149615284627425 0.281906860817424 0.149615284627425 -0.146228750302573 0.718448049458722 0.149615284627425 0.707609165398793 0.281906860817424 -0.0872428108370301 0.216979896870113 -0.118726047462645 0.154944649402053 0.997907464472909 0.149615284627425 0.154944649402053 0.149615284627425 0.44127580827004 -0.283858704998094 0.997905477805599 0.997905477805599 0.997905477805599 0.993741371354373 0.997907464472909 0.228277596917238 0.427642817523839 0.993741371354373 0.997905477805599 1 1 0.720375640867556 1 0.478712981138405 0.149615284627425 -0.171821213402067 0.413749893446552 0.44127580827004 1 0.993741371354373 0.993741371354373 0.997905477805599 -0.28526092543903 0.44127580827004 0.322758455789168 0.169990856311327 0.997905477805599 1 0.997905477805599 0.995813338920078 0.452457560400723 0.718448049458722 0.413749893446552 0.44127580827004 0.44127580827004 0.413749893446552 0.991620531920681 1 0.968824344816594 0.997905477805599 0.575944641933133 0.993741371354373 0.968824344816594 0.728085494555261 0.997907464472909 1 0.718448049458722 0.478712981138405 1 0.993741371354373 0.997905477805599 0.745435203503137 1 0.589215166923276 0.997905477805599 0.997905477805599 0.997905477805599 0.413749893446552 0.993741371354373 0.452457560400723 0.997905477805599 -0.28526092543903 0.997905477805599 1 0.478712981138405 0.993741371354373 0.997905477805599 0.413749893446552 0.968824344816594 0.997907464472909 0.966598688960953 0.968824344816594 0.787732042877386 1 0.707609165398793 0.707609165398793 0.149615284627425 0.149615284627425 0.149615284627425 0.149615284627425 0.149615284627425 0.997905477805599 0.149615284627425 0.149615284627425 0.149615284627425 0.44127580827004 0.149615284627425 0.149615284627425 0.452457560400723 0.336412703079991 0.413749893446552 0.149615284627425 0.44127580827004 0.997905477805599 0.997905477805599 0.995813338920078 0.995813338920078 1 1 1 0.997905477805599 1 0.443524641054314 0.149615284627425 0.718448049458722 1 1 0.997905477805599 0.993741371354373 0.149615284627425 0.995813338920078 1 1 1 0.44127580827004 0.44127580827004 0.997905477805599 0.44127580827004 0.997905477805599 1 0.149615284627425 0.993741371354373 0.149615284627425 0.993741371354373 0.413749893446552 1 0.149615284627425 0.989501959916403 0.149615284627425 0.149615284627425 0.149615284627425 0.149615284627425 0.149615284627425 0.149615284627425 0.149615284627425 0.149615284627425 0.149615284627425 0.149615284627425 0.149615284627425 0.149615284627425 0.997905477805599 0.44127580827004 0.587914281676612 0.149615284627425 0.443524641054314 0.997905477805599 0.411407028446313 0.281906860817424 0.718448049458722 0.718448049458722 0.741578896705738 0.44127580827004 0.718448049458722 0.30287182023276 0.735166704271232 0.993741371354373 0.149615284627425 0.997905477805599 0.997905477805599 0.336412703079991 0.997907464472909 0.413749893446552 0.44127580827004 0.413749893446552 0.413749893446552 1 1 1 0.997905477805599 0.997905477805599 0.993741371354373 1 0.997905477805599
0.997905477805599 0.719956013307587 0.964220088773263 1 0.997905477805599 0.997905477805599 0.746999811186881 1 0.997905477805599 1 0.719956013307587 0.719956013307587 0.991659957996577 1 0.997903469885623 0.719956013307587 0.719956013307587 0.719956013307587 1 0.479717760635104 0.149929314905085 0.282498560321905 0.149929314905085 -0.145922470939605 0.719956013307587 0.149929314905085 0.709146224635529 0.282498560321905 -0.0870600788334283 0.217435319973645 -0.118477373121178 0.128059911248826 0.995817325140612 0.149929314905085 0.155269865581636 0.149929314905085 0.442202010194802 -0.283264156640402 0.995800173256069 1 1 0.991659957996577 0.995817325140612 0.228756732971565 0.428540404913127 0.991659957996577 1 0.997905477805599 0.997905477805599 0.716343027063295 0.997905477805599 0.479717760635104 0.149929314905085 -0.171461330057128 0.414618320721509 0.442202010194802 0.997905477805599 0.991659957996577 0.991659957996577 1 -0.284663440099502 0.442202010194802 0.323435899459051 0.170347653251825 1 0.997905477805599 1 0.997903469885623 0.453407231911062 0.719956013307587 0.414618320721509 0.442202010194802 0.442202010194802 0.414618320721509 0.993735499312716 0.997905477805599 0.970857828085127 1 0.577153502754229 0.991659957996577 0.970857828085127 0.729613686615215 0.995817325140612 0.997905477805599 0.719956013307587 0.479717760635104 0.997905477805599 0.991659957996577 1 0.746999811186881 0.997905477805599 0.590473698662248 1 1 1 0.414618320721509 0.991659957996577 0.453407231911062 1 -0.284663440099502 1 0.997905477805599 0.479717760635104 0.991659957996577 1 0.414618320721509 0.970857828085127 0.995817325140612 0.968639098212864 0.970857828085127 0.786082120630338 0.997905477805599 0.709146224635529 0.709146224635529 0.149929314905085 0.149929314905085 0.149929314905085 0.149929314905085 0.149929314905085 1 0.149929314905085 0.149929314905085 0.149929314905085 0.442202010194802 0.149929314905085 0.149929314905085 0.453407231911062 0.337118805901101 0.414618320721509 0.149929314905085 0.442202010194802 0.995800173256069 0.995800173256069 0.997903469885623 0.997903469885623 0.997905477805599 0.997905477805599 0.997905477805599 1 0.997905477805599 0.444455563095643 0.149929314905085 0.719956013307587 0.997905477805599 0.997905477805599 1 0.991659957996577 0.149929314905085 0.993697200388578 0.997905477805599 0.997905477805599 0.997905477805599 0.442202010194802 0.442202010194802 1 0.442202010194802 1 0.997905477805599 0.149929314905085 0.991659957996577 0.149929314905085 0.991659957996577 0.414618320721509 0.997905477805599 0.149929314905085 0.987398954427969 0.149929314905085 0.149929314905085 0.149929314905085 0.149929314905085 0.149929314905085 0.149929314905085 0.149929314905085 0.149929314905085 0.149929314905085 0.149929314905085 0.149929314905085 0.149929314905085 1 0.442202010194802 0.589148265795113 0.149929314905085 0.444455563095643 0.995800173256069 0.412270538238752 0.282498560321905 0.719956013307587 0.719956013307587 0.743135410316091 0.442202010194802 0.719956013307587 0.30350752347685 0.73675901225609 0.991659957996577 0.149929314905085 1 1 0.337118805901101 0.995817325140612 0.414618320721509 0.442202010194802 0.414618320721509 0.414618320721509 0.997905477805599 0.997905477805599 0.997905477805599 1 1 0.991659957996577 0.997905477805599 1
0.995813338920078 0.721468593941363 0.961982850846715 0.997903469885623 0.995813338920078 0.995813338920078 0.748569209076405 0.997903469885623 0.995813338920078 0.997903469885623 0.721468593941363 0.721468593941363 0.989580913031415 0.997903469885623 1 0.721468593941363 0.721468593941363 0.721468593941363 0.997903469885623 0.472201091704944 0.150244306618424 0.283092071374682 0.150244306618424 -0.145616540084917 0.721468593941363 0.150244306618424 0.710687725448635 0.283092071374682 -0.0868775547563965 0.199714796629128 -0.11822898174056 0.128441811358906 0.993729564130036 0.150244306618424 0.155596077443675 0.150244306618424 0.43381534935984 -0.282670284805682 0.997903469885623 0.997903469885623 0.997903469885623 0.989580913031415 0.993729564130036 0.229237335949722 0.429440740357627 0.989580913031415 0.997903469885623 0.995813338920078 0.995813338920078 0.717865194881441 0.995813338920078 0.472201091704944 0.150244306618424 -0.171101856215213 0.405579466069509 0.43381534935984 0.995813338920078 0.989580913031415 0.989580913031415 0.997903469885623 -0.284066634624872 0.43381534935984 0.324115417191728 0.170705542562499 0.997903469885623 0.995813338920078 0.997903469885623 1 0.445356486508402 0.721468593941363 0.40557946606951 0.43381534935984 0.43381534935984 0.40557946606951 0.991652102912682 0.995813338920078 0.96860724796209 0.997903469885623 0.571328179611536 0.989580913031415 0.96860724796209 0.731146557390808 0.993729564130036 0.995813338920078 0.721468593941363 0.472201091704944 0.995813338920078 0.989580913031415 0.997903469885623 0.748569209076405 0.995813338920078 0.591735965405702 0.997903469885623 0.997903469885623 0.997903469885623 0.40557946606951 0.989580913031415 0.445356486508402 0.997903469885623 -0.284066634624872 0.997903469885623 0.995813338920078 0.472201091704944 0.989580913031415 0.997903469885623 0.40557946606951 0.96860724796209 0.993729564130036 0.966393248836613 0.96860724796209 0.784434075792063 0.995813338920078 0.710687725448635 0.710687725448635 0.150244306618424 0.150244306618424 0.150244306618424 0.150244306618424 0.150244306618424 0.997903469885623 0.150244306618424 0.150244306618424 0.150244306618424 0.43381534935984 0.150244306618424 0.150244306618424 0.445356486508402 0.337827070527915 0.40557946606951 0.150244306618424 0.43381534935984 0.997903469885623 0.997903469885623 1 1 0.995813338920078 0.995813338920078 0.995813338920078 0.997903469885623 0.995813338920078 0.436106160520785 0.150244306618424 0.721468593941363 0.995813338920078 0.995813338920078 0.997903469885623 0.989580913031415 0.150244306618424 0.991583412661841 0.995813338920078 0.995813338920078 0.995813338920078 0.43381534935984 0.43381534935984 0.997903469885623 0.43381534935984 0.997903469885623 0.995813338920078 0.150244306618424 0.989580913031415 0.150244306618424 0.989580913031415 0.40557946606951 0.995813338920078 0.150244306618424 0.985298284895235 0.150244306618424 0.150244306618424 0.150244306618424 0.150244306618424 0.150244306618424 0.150244306618424 0.150244306618424 0.150244306618424 0.150244306618424 0.150244306618424 0.150244306618424 0.150244306618424 0.997903469885623 0.43381534935984 0.590386027881674 0.150244306618424 0.436160033866529 0.997903469885623 0.413136691754369 0.283092071374682 0.721468593941363 0.721468593941363 0.744696689351393 0.44313104778109 0.721468593941363 0.304145172991169 0.738355949218039 0.989580913031415 0.150244306618424 0.997903469885623 0.997903469885623 0.337827070527915 0.993729564130036 0.40557946606951 0.43381534935984 0.40557946606951 0.40557946606951 0.995813338920078 0.995813338920078 0.995813338920078 0.997903469885623 0.997903469885623 0.989580913031415 0.995813338920078 0.997903469885623
0.452457560400723 -0.204945155468462 0.464049934575066 0.453407231911062 0.452457560400723 0.452457560400723 -0.212643536006136 0.453407231911062 0.452457560400723 0.453407231911062 -0.204945155468462 -0.204945155468462 0.449625796552268 0.453407231911062 0.445356486508402 -0.204945155468462 -0.204945155468462 -0.204945155468462 0.453407231911062 0.94515414920388 -0.0426793945526468 -0.0804170120043899 -0.0426793945526468 -0.0661623036223491 -0.204945155468462 -0.0426793945526468 -0.206594699452489 -0.0804170120043899 -0.0394736693538238 0.479558561642651 -0.0537184977909702 -0.0441996540802555 0.451510776881084 -0.0426793945526468 -0.0441996540802555 -0.0426793945526468 0.853109985864101 -0.0558217805080402 0.444389072054306 0.453407231911062 0.453407231911062 0.449625796552268 0.451510776881084 -0.0651186785536116 -0.121989785884204 0.449625796552268 0.453407231911062 0.452457560400723 0.452457560400723 -0.205495021977613 0.452457560400723 0.94515414920388 -0.0426793945526468 0.0315108987240142 0.914450170928983 0.853109985864101 0.452457560400723 0.449625796552268 0.449625796552268 0.453407231911062 -0.0589026383191976 0.853109985864101 -0.0920703757916904 -0.0484917489875423 0.453407231911062 0.452457560400723 0.453407231911062 0.445356486508402 1 -0.204945155468462 0.914450170928983 0.853109985864101 0.853109985864101 0.914450170928983 0.450566861995136 0.452457560400723 0.467017125262657 0.453407231911062 0.651589048138837 0.449625796552268 0.467017125262657 -0.175414506469376 0.451510776881084 0.452457560400723 -0.204945155468462 0.94515414920388 0.452457560400723 0.449625796552268 0.453407231911062 -0.212643536006136 0.452457560400723 -0.169974225475363 0.453407231911062 0.453407231911062 0.453407231911062 0.914450170928983 0.449625796552268 1 0.453407231911062 -0.0589026383191976 0.453407231911062 0.452457560400723 0.94515414920388 0.449625796552268 0.453407231911062 0.914450170928983 0.467017125262657 0.451510776881084 0.466024891396824 0.467017125262657 0.35641531836978 0.452457560400723 -0.206594699452489 -0.206594699452489 -0.0426793945526468 -0.0426793945526468 -0.0426793945526468 -0.0426793945526468 -0.0426793945526468 0.453407231911062 -0.0426793945526468 -0.0426793945526468 -0.0426793945526468 0.853109985864101 -0.0426793945526468 -0.0426793945526468 1 -0.0959653990100434 0.914450170928983 -0.0426793945526468 0.853109985864101 0.444389072054306 0.444389072054306 0.445356486508402 0.445356486508402 0.452457560400723 0.452457560400723 0.452457560400723 0.453407231911062 0.452457560400723 0.848417992447979 -0.0426793945526468 -0.204945155468462 0.452457560400723 0.452457560400723 0.453407231911062 0.449625796552268 -0.0426793945526468 0.436247981129564 0.452457560400723 0.452457560400723 0.452457560400723 0.853109985864101 0.853109985864101 0.453407231911062 0.853109985864101 0.453407231911062 0.452457560400723 -0.0426793945526468 0.449625796552268 -0.0426793945526468 0.449625796552268 0.914450170928983 0.452457560400723 -0.0426793945526468 0.451510776881084 -0.0426793945526468 -0.0426793945526468 -0.0426793945526468 -0.0426793945526468 -0.0426793945526468 -0.0426793945526468 -0.0426793945526468 -0.0426793945526468 -0.0426793945526468 -0.0426793945526468 -0.0426793945526468 -0.0426793945526468 0.453407231911062 0.853109985864101 -0.167708972069894 -0.0426793945526468 0.858682591660705 0.444389072054306 0.90927208306995 -0.0804170120043899 -0.204945155468462 -0.204945155468462 -0.211543482360333 -0.125878745440969 -0.204945155468462 0.669392771256864 -0.214294033314942 0.449625796552268 -0.0426793945526468 0.453407231911062 0.453407231911062 -0.0959653990100434 0.451510776881084 0.914450170928983 0.853109985864101 0.914450170928983 0.914450170928983 0.452457560400723 0.452457560400723 0.452457560400723 0.453407231911062 0.453407231911062 0.449625796552268 0.452457560400723 0.453407231911062
0.718448049458722 1 0.73685534186152 0.719956013307587 0.718448049458722 0.718448049458722 0.963796780836765 0.719956013307587 0.718448049458722 0.719956013307587 1 1 0.713951549915985 0.719956013307587 0.721468593941363 1 1 1 0.719956013307587 -0.216837809621943 -0.0677697323507408 0.392383083272078 -0.0677697323507408 -0.10505776042967 1 -0.0677697323507408 0.99201555515026 0.392383083272078 -0.0289421922083998 -0.0982832039720853 -0.0852984972194814 -0.0701837211706347 0.71694467139086 -0.0677697323507408 -0.0701837211706347 -0.0677697323507408 -0.199880269544569 -0.203937732927759 0.719956013307587 0.719956013307587 0.719956013307587 0.713951549915985 0.71694467139086 0.317737096077052 0.595231371072724 0.713951549915985 0.719956013307587 0.718448049458722 0.718448049458722 0.997324185744936 0.718448049458722 -0.216837809621943 -0.0677697323507408 -0.123444615624348 -0.187412132449201 -0.199880269544569 0.718448049458722 0.713951549915985 0.713951549915985 0.719956013307587 -0.204945155468462 -0.199880269544569 0.449243972521511 0.236608417879897 0.719956013307587 0.718448049458722 0.719956013307587 0.721468593941363 -0.204945155468462 1 -0.187412132449201 -0.199880269544569 -0.199880269544569 -0.187412132449201 0.715445848367408 0.718448049458722 0.741566882895299 0.719956013307587 0.0969273563135219 0.713951549915985 0.741566882895299 0.986763305726307 0.71694467139086 0.718448049458722 1 -0.216837809621943 0.718448049458722 0.713951549915985 0.719956013307587 0.963796780836765 0.718448049458722 0.822989791959265 0.719956013307587 0.719956013307587 0.719956013307587 -0.187412132449201 0.713951549915985 -0.204945155468462 0.719956013307587 -0.204945155468462 0.719956013307587 0.718448049458722 -0.216837809621943 0.713951549915985 0.719956013307587 -0.187412132449201 0.741566882895299 0.71694467139086 0.739991335157997 0.741566882895299 0.565944549701392 0.718448049458722 0.99201555515026 0.99201555515026 -0.0677697323507408 -0.0677697323507408 -0.0677697323507408 -0.0677697323507408 -0.0677697323507408 0.719956013307587 -0.0677697323507408 -0.0677697323507408 -0.0677697323507408 -0.199880269544569 -0.0677697323507408 -0.0677697323507408 -0.204945155468462 0.468249170324067 -0.187412132449201 -0.0677697323507408 -0.199880269544569 0.719956013307587 0.719956013307587 0.721468593941363 0.721468593941363 0.718448049458722 0.718448049458722 0.718448049458722 0.719956013307587 0.718448049458722 -0.200898900737706 -0.0677697323507408 1 0.718448049458722 0.718448049458722 0.719956013307587 0.713951549915985 -0.0677697323507408 0.721468593941363 0.718448049458722 0.718448049458722 0.718448049458722 -0.199880269544569 -0.199880269544569 0.719956013307587 -0.199880269544569 0.719956013307587 0.718448049458722 -0.0677697323507408 0.713951549915985 -0.0677697323507408 0.713951549915985 -0.187412132449201 0.718448049458722 -0.0677697323507408 0.705781837092227 -0.0677697323507408 -0.0677697323507408 -0.0677697323507408 -0.0677697323507408 -0.0677697323507408 -0.0677697323507408 -0.0677697323507408 -0.0677697323507408 -0.0677697323507408 -0.0677697323507408 -0.0677697323507408 -0.0677697323507408 0.719956013307587 -0.199880269544569 0.818311473069689 -0.0677697323507408 -0.200898900737706 0.719956013307587 -0.186350908427903 0.392383083272078 1 1 0.968808649558707 0.614206982122781 1 -0.137188805574702 0.956373597053252 0.713951549915985 -0.0677697323507408 0.719956013307587 0.719956013307587 0.468249170324067 0.71694467139086 -0.187412132449201 -0.199880269544569 -0.187412132449201 -0.187412132449201 0.718448049458722 0.718448049458722 0.718448049458722 0.719956013307587 0.719956013307587 0.713951549915985 0.718448049458722 0.719956013307587
0.413749893446552 -0.187412132449201 0.424350541991753 0.414618320721509 0.413749893446552 0.413749893446552 -0.194451917847754 0.414618320721509 0.413749893446552 0.414618320721509 -0.187412132449201 -0.187412132449201 0.411160386511302 0.414618320721509 0.40557946606951 -0.187412132449201 -0.187412132449201 -0.187412132449201 0.414618320721509 0.864296373293726 -0.0390281796438108 -0.073537350373011 -0.0390281796438108 -0.060502129856513 -0.187412132449201 -0.0390281796438108 -0.188920558227349 -0.073537350373011 -0.0360967036877958 0.524422846523689 -0.0491228894869984 -0.0404183812286911 0.412884107095185 -0.0390281796438108 -0.0404183812286911 -0.0390281796438108 0.937621971774524 -0.103743998044456 0.404691103460896 0.414618320721509 0.414618320721509 0.411160386511302 0.412884107095185 -0.0595477867340167 -0.106700353297229 0.411160386511302 0.414618320721509 0.413749893446552 0.413749893446552 -0.187914957972483 0.413749893446552 0.864296373293726 -0.0390281796438108 0.0237362083443328 1 0.937621971774524 0.413749893446552 0.411160386511302 0.411160386511302 0.414618320721509 -0.10641766879508 0.937621971774524 -0.0841937708802073 -0.0443432881503018 0.414618320721509 0.413749893446552 0.414618320721509 0.40557946606951 0.914450170928983 -0.187412132449201 1 0.937621971774524 0.937621971774524 1 0.412020943966388 0.413749893446552 0.427063890023199 0.414618320721509 0.718384829586778 0.411160386511302 0.427063890023199 -0.18992612652054 0.412884107095185 0.413749893446552 -0.187412132449201 0.864296373293726 0.413749893446552 0.411160386511302 0.414618320721509 -0.194451917847754 0.413749893446552 -0.155432959539467 0.414618320721509 0.414618320721509 0.414618320721509 1 0.411160386511302 0.914450170928983 0.414618320721509 -0.10641766879508 0.414618320721509 0.413749893446552 0.864296373293726 0.411160386511302 0.414618320721509 1 0.427063890023199 0.412884107095185 0.426156541594987 0.427063890023199 0.325924048804953 0.413749893446552 -0.188920558227349 -0.188920558227349 -0.0390281796438108 -0.0390281796438108 -0.0390281796438108 -0.0390281796438108 -0.0390281796438108 0.414618320721509 -0.0390281796438108 -0.0390281796438108 -0.0390281796438108 0.937621971774524 -0.0390281796438108 -0.0390281796438108 0.914450170928983 -0.087755575528003 1 -0.0390281796438108 0.937621971774524 0.404691103460896 0.404691103460896 0.405579466069509 0.405579466069509 0.413749893446552 0.413749893446552 0.413749893446552 0.414618320721509 0.413749893446552 0.932867884100005 -0.0390281796438108 -0.187412132449201 0.413749893446552 0.413749893446552 0.414618320721509 0.411160386511302 -0.0390281796438108 0.39553525566691 0.413749893446552 0.413749893446552 0.413749893446552 0.937621971774524 0.937621971774524 0.414618320721509 0.937621971774524 0.414618320721509 0.413749893446552 -0.0390281796438108 0.411160386511302 -0.0390281796438108 0.411160386511302 1 0.413749893446552 -0.0390281796438108 0.412884107095185 -0.0390281796438108 -0.0390281796438108 -0.0390281796438108 -0.0390281796438108 -0.0390281796438108 -0.0390281796438108 -0.0390281796438108 -0.0390281796438108 -0.0390281796438108 -0.0390281796438108 -0.0390281796438108 -0.0390281796438108 0.414618320721509 0.937621971774524 -0.153361498175637 -0.0390281796438108 0.932867884100005 0.404691103460896 0.994337484945983 -0.073537350373011 -0.187412132449201 -0.187412132449201 -0.193445973603319 -0.115109840284818 -0.187412132449201 0.732016672463227 -0.19596121539391 0.411160386511302 -0.0390281796438108 0.414618320721509 0.414618320721509 -0.087755575528003 0.412884107095185 1 0.937621971774524 1 1 0.413749893446552 0.413749893446552 0.413749893446552 0.414618320721509 0.414618320721509 0.411160386511302 0.413749893446552 0.414618320721509
0.44127580827004 -0.199880269544569 0.452581695785814 0.442202010194802 0.44127580827004 0.44127580827004 -0.207388397138069 0.442202010194802 0.44127580827004 0.442202010194802 -0.199880269544569 -0.199880269544569 0.438514026855779 0.442202010194802 0.43381534935984 -0.199880269544569 -0.199880269544569 -0.199880269544569 0.442202010194802 0.921796202853456 -0.0416246427864181 -0.0784296364491513 -0.0416246427864181 -0.0645272099820861 -0.199880269544569 -0.0416246427864181 -0.201489047734028 -0.0784296364491513 -0.03849814186786 0.491710383401146 -0.0523909325567864 -0.043107331574362 0.44035242296399 -0.0416246427864181 -0.043107331574362 -0.0416246427864181 1 -0.111326283999114 0.43287019777623 0.442202010194802 0.442202010194802 0.438514026855779 0.44035242296399 -0.0635093764081909 -0.1189750068914 0.438514026855779 0.442202010194802 0.44127580827004 0.44127580827004 -0.200416546997975 0.44127580827004 0.921796202853456 -0.0416246427864181 0.0216070564009259 0.937621971774524 1 0.44127580827004 0.438514026855779 0.438514026855779 0.442202010194802 -0.114283603288692 1 -0.0897950063188728 -0.0472933543423477 0.442202010194802 0.44127580827004 0.442202010194802 0.43381534935984 0.853109985864101 -0.199880269544569 0.937621971774524 1 1 0.937621971774524 0.439431835398019 0.44127580827004 0.455475557185319 0.442202010194802 0.766177469398652 0.438514026855779 0.455475557185319 -0.20256151438206 0.44035242296399 0.44127580827004 -0.199880269544569 0.921796202853456 0.44127580827004 0.438514026855779 0.442202010194802 -0.207388397138069 0.44127580827004 -0.165773589163336 0.442202010194802 0.442202010194802 0.442202010194802 0.937621971774524 0.438514026855779 0.853109985864101 0.442202010194802 -0.114283603288692 0.442202010194802 0.44127580827004 0.921796202853456 0.438514026855779 0.442202010194802 0.937621971774524 0.455475557185319 0.44035242296399 0.454507844764401 0.455475557185319 0.347607093920928 0.44127580827004 -0.201489047734028 -0.201489047734028 -0.0416246427864181 -0.0416246427864181 -0.0416246427864181 -0.0416246427864181 -0.0416246427864181 0.442202010194802 -0.0416246427864181 -0.0416246427864181 -0.0416246427864181 1 -0.0416246427864181 -0.0416246427864181 0.853109985864101 -0.0935937703783953 0.937621971774524 -0.0416246427864181 1 0.43287019777623 0.43287019777623 0.43381534935984 0.43381534935984 0.44127580827004 0.44127580827004 0.44127580827004 0.442202010194802 0.44127580827004 0.994929632818309 -0.0416246427864181 -0.199880269544569 0.44127580827004 0.44127580827004 0.442202010194802 0.438514026855779 -0.0416246427864181 0.424382415361865 0.44127580827004 0.44127580827004 0.44127580827004 1 1 0.442202010194802 1 0.442202010194802 0.44127580827004 -0.0416246427864181 0.438514026855779 -0.0416246427864181 0.438514026855779 0.937621971774524 0.44127580827004 -0.0416246427864181 0.44035242296399 -0.0416246427864181 -0.0416246427864181 -0.0416246427864181 -0.0416246427864181 -0.0416246427864181 -0.0416246427864181 -0.0416246427864181 -0.0416246427864181 -0.0416246427864181 -0.0416246427864181 -0.0416246427864181 -0.0416246427864181 0.442202010194802 1 -0.163564317808583 -0.0416246427864181 0.994929632818309 0.43287019777623 0.932312673244373 -0.0784296364491513 -0.199880269544569 -0.199880269544569 -0.150329533263249 -0.122767857142859 -0.199880269544569 0.686354915806796 -0.208998105092437 0.438514026855779 -0.0416246427864181 0.442202010194802 0.442202010194802 -0.0935937703783953 0.44035242296399 0.937621971774524 1 0.937621971774524 0.937621971774524 0.44127580827004 0.44127580827004 0.44127580827004 0.442202010194802 0.442202010194802 0.438514026855779 0.44127580827004 0.442202010194802
0.44127580827004 -0.199880269544569 0.452581695785814 0.442202010194802 0.44127580827004 0.44127580827004 -0.207388397138069 0.442202010194802 0.44127580827004 0.442202010194802 -0.199880269544569 -0.199880269544569 0.438514026855779 0.442202010194802 0.43381534935984 -0.199880269544569 -0.199880269544569 -0.199880269544569 0.442202010194802 0.921796202853456 -0.0416246427864181 -0.0784296364491513 -0.0416246427864181 -0.0645272099820861 -0.199880269544569 -0.0416246427864181 -0.201489047734028 -0.0784296364491513 -0.03849814186786 0.491710383401146 -0.0523909325567864 -0.043107331574362 0.44035242296399 -0.0416246427864181 -0.043107331574362 -0.0416246427864181 1 -0.111326283999114 0.43287019777623 0.442202010194802 0.442202010194802 0.438514026855779 0.44035242296399 -0.0635093764081909 -0.1189750068914 0.438514026855779 0.442202010194802 0.44127580827004 0.44127580827004 -0.200416546997975 0.44127580827004 0.921796202853456 -0.0416246427864181 0.0216070564009259 0.937621971774524 1 0.44127580827004 0.438514026855779 0.438514026855779 0.442202010194802 -0.114283603288692 1 -0.0897950063188728 -0.0472933543423477 0.442202010194802 0.44127580827004 0.442202010194802 0.43381534935984 0.853109985864101 -0.199880269544569 0.937621971774524 1 1 0.937621971774524 0.439431835398019 0.44127580827004 0.455475557185319 0.442202010194802 0.766177469398652 0.438514026855779 0.455475557185319 -0.20256151438206 0.44035242296399 0.44127580827004 -0.199880269544569 0.921796202853456 0.44127580827004 0.438514026855779 0.442202010194802 -0.207388397138069 0.44127580827004 -0.165773589163336 0.442202010194802 0.442202010194802 0.442202010194802 0.937621971774524 0.438514026855779 0.853109985864101 0.442202010194802 -0.114283603288692 0.442202010194802 0.44127580827004 0.921796202853456 0.438514026855779 0.442202010194802 0.937621971774524 0.455475557185319 0.44035242296399 0.454507844764401 0.455475557185319 0.347607093920928 0.44127580827004 -0.201489047734028 -0.201489047734028 -0.0416246427864181 -0.0416246427864181 -0.0416246427864181 -0.0416246427864181 -0.0416246427864181 0.442202010194802 -0.0416246427864181 -0.0416246427864181 -0.0416246427864181 1 -0.0416246427864181 -0.0416246427864181 0.853109985864101 -0.0935937703783953 0.937621971774524 -0.0416246427864181 1 0.43287019777623 0.43287019777623 0.43381534935984 0.43381534935984 0.44127580827004 0.44127580827004 0.44127580827004 0.442202010194802 0.44127580827004 0.994929632818309 -0.0416246427864181 -0.199880269544569 0.44127580827004 0.44127580827004 0.442202010194802 0.438514026855779 -0.0416246427864181 0.424382415361865 0.44127580827004 0.44127580827004 0.44127580827004 1 1 0.442202010194802 1 0.442202010194802 0.44127580827004 -0.0416246427864181 0.438514026855779 -0.0416246427864181 0.438514026855779 0.937621971774524 0.44127580827004 -0.0416246427864181 0.44035242296399 -0.0416246427864181 -0.0416246427864181 -0.0416246427864181 -0.0416246427864181 -0.0416246427864181 -0.0416246427864181 -0.0416246427864181 -0.0416246427864181 -0.0416246427864181 -0.0416246427864181 -0.0416246427864181 -0.0416246427864181 0.442202010194802 1 -0.163564317808583 -0.0416246427864181 0.994929632818309 0.43287019777623 0.932312673244373 -0.0784296364491513 -0.199880269544569 -0.199880269544569 -0.150329533263249 -0.122767857142859 -0.199880269544569 0.686354915806796 -0.208998105092437 0.438514026855779 -0.0416246427864181 0.442202010194802 0.442202010194802 -0.0935937703783953 0.44035242296399 0.937621971774524 1 0.937621971774524 0.937621971774524 0.44127580827004 0.44127580827004 0.44127580827004 0.442202010194802 0.442202010194802 0.438514026855779 0.44127580827004 0.442202010194802
0.413749893446552 -0.187412132449201 0.424350541991753 0.414618320721509 0.413749893446552 0.413749893446552 -0.194451917847754 0.414618320721509 0.413749893446552 0.414618320721509 -0.187412132449201 -0.187412132449201 0.411160386511302 0.414618320721509 0.40557946606951 -0.187412132449201 -0.187412132449201 -0.187412132449201 0.414618320721509 0.864296373293726 -0.0390281796438108 -0.073537350373011 -0.0390281796438108 -0.060502129856513 -0.187412132449201 -0.0390281796438108 -0.188920558227349 -0.073537350373011 -0.0360967036877958 0.524422846523689 -0.0491228894869984 -0.0404183812286911 0.412884107095185 -0.0390281796438108 -0.0404183812286911 -0.0390281796438108 0.937621971774524 -0.103743998044456 0.404691103460896 0.414618320721509 0.414618320721509 0.411160386511302 0.412884107095185 -0.0595477867340167 -0.106700353297229 0.411160386511302 0.414618320721509 0.413749893446552 0.413749893446552 -0.187914957972483 0.413749893446552 0.864296373293726 -0.0390281796438108 0.0237362083443328 1 0.937621971774524 0.413749893446552 0.411160386511302 0.411160386511302 0.414618320721509 -0.10641766879508 0.937621971774524 -0.0841937708802073 -0.0443432881503018 0.414618320721509 0.413749893446552 0.414618320721509 0.40557946606951 0.914450170928983 -0.187412132449201 1 0.937621971774524 0.937621971774524 1 0.412020943966388 0.413749893446552 0.427063890023199 0.414618320721509 0.718384829586778 0.411160386511302 0.427063890023199 -0.18992612652054 0.412884107095185 0.413749893446552 -0.187412132449201 0.864296373293726 0.413749893446552 0.411160386511302 0.414618320721509 -0.194451917847754 0.413749893446552 -0.155432959539467 0.414618320721509 0.414618320721509 0.414618320721509 1 0.411160386511302 0.914450170928983 0.414618320721509 -0.10641766879508 0.414618320721509 0.413749893446552 0.864296373293726 0.411160386511302 0.414618320721509 1 0.427063890023199 0.412884107095185 0.426156541594987 0.427063890023199 0.325924048804953 0.413749893446552 -0.188920558227349 -0.188920558227349 -0.0390281796438108 -0.0390281796438108 -0.0390281796438108 -0.0390281796438108 -0.0390281796438108 0.414618320721509 -0.0390281796438108 -0.0390281796438108 -0.0390281796438108 0.937621971774524 -0.0390281796438108 -0.0390281796438108 0.914450170928983 -0.087755575528003 1 -0.0390281796438108 0.937621971774524 0.404691103460896 0.404691103460896 0.405579466069509 0.405579466069509 0.413749893446552 0.413749893446552 0.413749893446552 0.414618320721509 0.413749893446552 0.932867884100005 -0.0390281796438108 -0.187412132449201 0.413749893446552 0.413749893446552 0.414618320721509 0.411160386511302 -0.0390281796438108 0.39553525566691 0.413749893446552 0.413749893446552 0.413749893446552 0.937621971774524 0.937621971774524 0.414618320721509 0.937621971774524 0.414618320721509 0.413749893446552 -0.0390281796438108 0.411160386511302 -0.0390281796438108 0.411160386511302 1 0.413749893446552 -0.0390281796438108 0.412884107095185 -0.0390281796438108 -0.0390281796438108 -0.0390281796438108 -0.0390281796438108 -0.0390281796438108 -0.0390281796438108 -0.0390281796438108 -0.0390281796438108 -0.0390281796438108 -0.0390281796438108 -0.0390281796438108 -0.0390281796438108 0.414618320721509 0.937621971774524 -0.153361498175637 -0.0390281796438108 0.932867884100005 0.404691103460896 0.994337484945983 -0.073537350373011 -0.187412132449201 -0.187412132449201 -0.193445973603319 -0.115109840284818 -0.187412132449201 0.732016672463227 -0.19596121539391 0.411160386511302 -0.0390281796438108 0.414618320721509 0.414618320721509 -0.087755575528003 0.412884107095185 1 0.937621971774524 1 1 0.413749893446552 0.413749893446552 0.413749893446552 0.414618320721509 0.414618320721509 0.411160386511302 0.413749893446552 0.414618320721509
0.991620531920681 0.715445848367408 0.970944780776067 0.993735499312716 0.991620531920681 0.991620531920681 0.742320230356301 0.993735499312716 0.991620531920681 0.993735499312716 0.715445848367408 0.715445848367408 0.997911374487904 0.993735499312716 0.991652102912682 0.715445848367408 0.715445848367408 0.715445848367408 0.993735499312716 0.476712568393903 0.148990082608818 0.280728847896611 0.148990082608818 -0.146842365036298 0.715445848367408 0.148990082608818 0.721204264039025 0.280728847896611 -0.0876089048782512 0.21607319626223 -0.119224253539417 0.126916525679367 0.98951185440765 0.148990082608818 0.154297177401985 0.148990082608818 0.439431835398019 -0.285049851631859 0.989528348441705 0.993735499312716 0.993735499312716 0.997911374487904 0.98951185440765 0.227323686260644 0.42585581325202 0.997911374487904 0.993735499312716 0.991620531920681 0.991620531920681 0.711803751838745 0.991620531920681 0.476712568393903 0.148990082608818 -0.172542220918658 0.412020943966388 0.439431835398019 0.991620531920681 0.997911374487904 0.997911374487904 0.993735499312716 -0.286457956162762 0.439431835398019 0.321409735044597 0.169280510260953 0.993735499312716 0.991620531920681 0.993735499312716 0.991652102912682 0.450566861995136 0.715445848367408 0.412020943966388 0.439431835398019 0.439431835398019 0.412020943966388 1 0.991620531920681 0.964775888553833 0.993735499312716 0.573537924239556 0.997911374487904 0.964775888553833 0.725043021173963 0.98951185440765 0.991620531920681 0.715445848367408 0.476712568393903 0.991620531920681 0.997911374487904 0.993735499312716 0.7423202303563 0.991620531920681 0.586709203237417 0.993735499312716 0.993735499312716 0.993735499312716 0.412020943966388 0.997911374487904 0.450566861995136 0.993735499312716 -0.286457956162762 0.993735499312716 0.991620531920681 0.476712568393903 0.997911374487904 0.993735499312716 0.412020943966388 0.964775888553833 0.98951196111566 0.962536295214897 0.964775888553833 0.777088000048145 0.991620531920681 0.721204264039025 0.721204264039025 0.148990082608818 0.148990082608818 0.148990082608818 0.148990082608818 0.148990082608818 0.993735499312716 0.148990082608818 0.148990082608818 0.148990082608818 0.439431835398019 0.148990082608818 0.148990082608818 0.450566861995136 0.335006924909837 0.412020943966388 0.148990082608818 0.439431835398019 0.989528348441705 0.989528348441705 0.991652102912681 0.991652102912681 0.991620531920681 0.991620531920681 0.991620531920681 0.993735499312716 0.991620531920681 0.441671270915163 0.148990082608818 0.715445848367408 0.991620531920681 0.991620531920681 0.993735499312716 0.997911374487904 0.148990082608818 0.98743842768009 0.991620531920681 0.991620531920681 0.991620531920681 0.439431835398019 0.439431835398019 0.993735499312716 0.439431835398019 0.993735499312716 0.991620531920681 0.148990082608818 0.997911374487904 0.148990082608818 0.997911374487904 0.412020943966388 0.991620531920681 0.148990082608818 0.993715050226559 0.148990082608818 0.148990082608818 0.148990082608818 0.148990082608818 0.148990082608818 0.148990082608818 0.148990082608818 0.148990082608818 0.148990082608818 0.148990082608818 0.148990082608818 0.148990082608818 0.993735499312716 0.439431835398019 0.585457546079127 0.148990082608818 0.441671270915163 0.989528348441705 0.409687869168608 0.280728847896611 0.715445848367408 0.715445848367408 0.738480038027421 0.439431835398019 0.715445848367408 0.301606200387433 0.748081974002437 0.997911374487904 0.148990082608818 0.993735499312716 0.993735499312716 0.335006924909837 0.98951185440765 0.412020943966388 0.439431835398019 0.412020943966388 0.412020943966388 0.991620531920681 0.991620531920681 0.991620531920681 0.993735499312716 0.993735499312716 0.997911374487904 0.991620531920681 0.993735499312716
1 0.718448049458722 0.962165683187439 0.997905477805599 1 1 0.745435203503137 0.997905477805599 1 0.997905477805599 0.718448049458722 0.718448049458722 0.993741371354373 0.997905477805599 0.995813338920078 0.718448049458722 0.718448049458722 0.718448049458722 0.997905477805599 0.478712981138405 0.149615284627425 0.281906860817424 0.149615284627425 -0.146228750302573 0.718448049458722 0.149615284627425 0.707609165398793 0.281906860817424 -0.0872428108370301 0.216979896870113 -0.118726047462645 0.154944649402053 0.997907464472909 0.149615284627425 0.154944649402053 0.149615284627425 0.44127580827004 -0.283858704998094 0.997905477805599 0.997905477805599 0.997905477805599 0.993741371354373 0.997907464472909 0.228277596917238 0.427642817523839 0.993741371354373 0.997905477805599 1 1 0.720375640867556 1 0.478712981138405 0.149615284627425 -0.171821213402067 0.413749893446552 0.44127580827004 1 0.993741371354373 0.993741371354373 0.997905477805599 -0.28526092543903 0.44127580827004 0.322758455789168 0.169990856311327 0.997905477805599 1 0.997905477805599 0.995813338920078 0.452457560400723 0.718448049458722 0.413749893446552 0.44127580827004 0.44127580827004 0.413749893446552 0.991620531920681 1 0.968824344816594 0.997905477805599 0.575944641933133 0.993741371354373 0.968824344816594 0.728085494555261 0.997907464472909 1 0.718448049458722 0.478712981138405 1 0.993741371354373 0.997905477805599 0.745435203503137 1 0.589215166923276 0.997905477805599 0.997905477805599 0.997905477805599 0.413749893446552 0.993741371354373 0.452457560400723 0.997905477805599 -0.28526092543903 0.997905477805599 1 0.478712981138405 0.993741371354373 0.997905477805599 0.413749893446552 0.968824344816594 0.997907464472909 0.966598688960953 0.968824344816594 0.787732042877386 1 0.707609165398793 0.707609165398793 0.149615284627425 0.149615284627425 0.149615284627425 0.149615284627425 0.149615284627425 0.997905477805599 0.149615284627425 0.149615284627425 0.149615284627425 0.44127580827004 0.149615284627425 0.149615284627425 0.452457560400723 0.336412703079991 0.413749893446552 0.149615284627425 0.44127580827004 0.997905477805599 0.997905477805599 0.995813338920078 0.995813338920078 1 1 1 0.997905477805599 1 0.443524641054314 0.149615284627425 0.718448049458722 1 1 0.997905477805599 0.993741371354373 0.149615284627425 0.995813338920078 1 1 1 0.44127580827004 0.44127580827004 0.997905477805599 0.44127580827004 0.997905477805599 1 0.149615284627425 0.993741371354373 0.149615284627425 0.993741371354373 0.413749893446552 1 0.149615284627425 0.989501959916403 0.149615284627425 0.149615284627425 0.149615284627425 0.149615284627425 0.149615284627425 0.149615284627425 0.149615284627425 0.149615284627425 0.149615284627425 0.149615284627425 0.149615284627425 0.149615284627425 0.997905477805599 0.44127580827004 0.587914281676612 0.149615284627425 0.443524641054314 0.997905477805599 0.411407028446313 0.281906860817424 0.718448049458722 0.718448049458722 0.741578896705738 0.44127580827004 0.718448049458722 0.30287182023276 0.735166704271232 0.993741371354373 0.149615284627425 0.997905477805599 0.997905477805599 0.336412703079991 0.997907464472909 0.413749893446552 0.44127580827004 0.413749893446552 0.413749893446552 1 1 1 0.997905477805599 0.997905477805599 0.993741371354373 1 0.997905477805599
0.968824344816594 0.741566882895299 0.993646505605289 0.970857828085127 0.968824344816594 0.968824344816594 0.693682893300362 0.970857828085127 0.968824344816594 0.970857828085127 0.741566882895299 0.741566882895299 0.962760833019544 0.970857828085127 0.96860724796209 0.741566882895299 0.741566882895299 0.741566882895299 0.970857828085127 0.494117415297847 -0.0913872152517759 0.290978299962921 -0.0913872152517759 -0.141669973205241 0.741566882895299 -0.0913872152517759 0.731099982616923 0.290978299962921 -0.0845229590491436 0.223962060853446 -0.11502468514566 -0.0946424695997973 0.966797045455555 -0.0913872152517759 -0.0946424695997973 -0.0913872152517759 0.455475557185319 -0.275009223890265 0.96656495492251 0.970857828085127 0.970857828085127 0.962760833019544 0.966797045455555 0.235623307918065 0.441403872447894 0.962760833019544 0.970857828085127 0.968824344816594 0.968824344816594 0.738067636888067 0.968824344816594 0.494117415297847 -0.0913872152517759 -0.166464574499852 0.427063890023199 0.455475557185319 0.968824344816594 0.962760833019544 0.962760833019544 0.970857828085127 -0.276367729190244 0.455475557185319 0.333144452362278 0.175460966913983 0.970857828085127 0.968824344816594 0.970857828085127 0.96860724796209 0.467017125262657 0.741566882895299 0.427063890023199 0.455475557185319 0.455475557185319 0.427063890023199 0.964775888553833 0.968824344816594 1 0.970857828085127 0.59447787931275 0.962760833019544 1 0.751514449911034 0.966797045455555 0.968824344816594 0.741566882895299 0.494117415297847 0.968824344816594 0.962760833019544 0.970857828085127 0.693682893300362 0.968824344816594 0.608457526973085 0.970857828085127 0.970857828085127 0.970857828085127 0.427063890023199 0.962760833019544 0.467017125262657 0.970857828085127 -0.276367729190244 0.970857828085127 0.968824344816594 0.494117415297847 0.962760833019544 0.970857828085127 0.427063890023199 1 0.966797045455555 0.997875380125997 1 0.763173980331721 0.968824344816594 0.731099982616923 0.731099982616923 -0.0913872152517759 -0.0913872152517759 -0.0913872152517759 -0.0913872152517759 -0.0913872152517759 0.970857828085127 -0.0913872152517759 -0.0913872152517759 -0.0913872152517759 0.455475557185319 -0.0913872152517759 -0.0913872152517759 0.467017125262657 0.347238077655528 0.427063890023199 -0.0913872152517759 0.455475557185319 0.96656495492251 0.96656495492251 0.968607247962089 0.968607247962089 0.968824344816594 0.968824344816594 0.968824344816594 0.970857828085127 0.968824344816594 0.457796754826879 -0.0913872152517759 0.741566882895299 0.968824344816594 0.968824344816594 0.970857828085127 0.962760833019544 -0.0913872152517759 0.964307138171917 0.968824344816594 0.968824344816594 0.968824344816594 0.455475557185319 0.455475557185319 0.970857828085127 0.455475557185319 0.970857828085127 0.968824344816594 -0.0913872152517759 0.962760833019544 -0.0913872152517759 0.962760833019544 0.427063890023199 0.968824344816594 -0.0913872152517759 0.958190641843573 -0.0913872152517759 -0.0913872152517759 -0.0913872152517759 -0.0913872152517759 -0.0913872152517759 -0.0913872152517759 -0.0913872152517759 -0.0913872152517759 -0.0913872152517759 -0.0913872152517759 -0.0913872152517759 -0.0913872152517759 0.970857828085127 0.455475557185319 0.60683268832175 -0.0913872152517759 0.457796754826879 0.96656495492251 0.424645634316915 0.290978299962921 0.741566882895299 0.741566882895299 0.765442054251976 0.455475557185319 0.741566882895299 0.312617887703984 0.683648126615822 0.962760833019544 -0.0913872152517759 0.970857828085127 0.970857828085127 0.347238077655528 0.966797045455555 0.427063890023199 0.455475557185319 0.427063890023199 0.427063890023199 0.968824344816594 0.968824344816594 0.968824344816594 0.970857828085127 0.970857828085127 0.962760833019544 0.968824344816594 0.970857828085127
0.997905477805599 0.719956013307587 0.964220088773263 1 0.997905477805599 0.997905477805599 0.746999811186881 1 0.997905477805599 1 0.719956013307587 0.719956013307587 0.991659957996577 1 0.997903469885623 0.719956013307587 0.719956013307587 0.719956013307587 1 0.479717760635104 0.149929314905085 0.282498560321905 0.149929314905085 -0.145922470939605 0.719956013307587 0.149929314905085 0.709146224635529 0.282498560321905 -0.0870600788334283 0.217435319973645 -0.118477373121178 0.128059911248826 0.995817325140612 0.149929314905085 0.155269865581636 0.149929314905085 0.442202010194802 -0.283264156640402 0.995800173256069 1 1 0.991659957996577 0.995817325140612 0.228756732971565 0.428540404913127 0.991659957996577 1 0.997905477805599 0.997905477805599 0.716343027063295 0.997905477805599 0.479717760635104 0.149929314905085 -0.171461330057128 0.414618320721509 0.442202010194802 0.997905477805599 0.991659957996577 0.991659957996577 1 -0.284663440099502 0.442202010194802 0.323435899459051 0.170347653251825 1 0.997905477805599 1 0.997903469885623 0.453407231911062 0.719956013307587 0.414618320721509 0.442202010194802 0.442202010194802 0.414618320721509 0.993735499312716 0.997905477805599 0.970857828085127 1 0.577153502754229 0.991659957996577 0.970857828085127 0.729613686615215 0.995817325140612 0.997905477805599 0.719956013307587 0.479717760635104 0.997905477805599 0.991659957996577 1 0.746999811186881 0.997905477805599 0.590473698662248 1 1 1 0.414618320721509 0.991659957996577 0.453407231911062 1 -0.284663440099502 1 0.997905477805599 0.479717760635104 0.991659957996577 1 0.414618320721509 0.970857828085127 0.995817325140612 0.968639098212864 0.970857828085127 0.786082120630338 0.997905477805599 0.709146224635529 0.709146224635529 0.149929314905085 0.149929314905085 0.149929314905085 0.149929314905085 0.149929314905085 1 0.149929314905085 0.149929314905085 0.149929314905085 0.442202010194802 0.149929314905085 0.149929314905085 0.453407231911062 0.337118805901101 0.414618320721509 0.149929314905085 0.442202010194802 0.995800173256069 0.995800173256069 0.997903469885623 0.997903469885623 0.997905477805599 0.997905477805599 0.997905477805599 1 0.997905477805599 0.444455563095643 0.149929314905085 0.719956013307587 0.997905477805599 0.997905477805599 1 0.991659957996577 0.149929314905085 0.993697200388578 0.997905477805599 0.997905477805599 0.997905477805599 0.442202010194802 0.442202010194802 1 0.442202010194802 1 0.997905477805599 0.149929314905085 0.991659957996577 0.149929314905085 0.991659957996577 0.414618320721509 0.997905477805599 0.149929314905085 0.987398954427969 0.149929314905085 0.149929314905085 0.149929314905085 0.149929314905085 0.149929314905085 0.149929314905085 0.149929314905085 0.149929314905085 0.149929314905085 0.149929314905085 0.149929314905085 0.149929314905085 1 0.442202010194802 0.589148265795113 0.149929314905085 0.444455563095643 0.995800173256069 0.412270538238752 0.282498560321905 0.719956013307587 0.719956013307587 0.743135410316091 0.442202010194802 0.719956013307587 0.30350752347685 0.73675901225609 0.991659957996577 0.149929314905085 1 1 0.337118805901101 0.995817325140612 0.414618320721509 0.442202010194802 0.414618320721509 0.414618320721509 0.997905477805599 0.997905477805599 0.997905477805599 1 1 0.991659957996577 0.997905477805599 1
0.575944641933133 0.0969273563135219 0.590700867438757 0.577153502754229 0.575944641933133 0.575944641933133 0.0638022151269109 0.577153502754229 0.575944641933133 0.577153502754229 0.0969273563135219 0.0969273563135219 0.572340018298835 0.577153502754229 0.571328179611536 0.0969273563135219 0.0969273563135219 0.0969273563135219 0.577153502754229 0.70435870524591 -0.0543276779191743 -0.102364843109663 -0.0543276779191743 -0.0842196652333452 0.0969273563135219 -0.0543276779191743 0.0897637049379613 -0.102364843109663 -0.0502470294487746 0.376737417231333 -0.0683796308940105 -0.0562628546206099 0.574739457308251 -0.0543276779191743 -0.0562628546206099 -0.0543276779191743 0.766177469398652 -0.16348690020973 0.570105554718832 0.577153502754229 0.577153502754229 0.572340018298835 0.574739457308251 0.396353365057852 -0.155283875659746 0.572340018298835 0.577153502754229 0.575944641933133 0.575944641933133 0.0945355639914017 0.575944641933133 0.70435870524591 -0.0543276779191743 -0.0272545942765223 0.718384829586778 0.766177469398652 0.575944641933133 0.572340018298835 0.572340018298835 0.577153502754229 -0.164294501559496 0.766177469398652 -0.117198703832089 -0.0317319739494534 0.577153502754229 0.575944641933133 0.577153502754229 0.571328179611536 0.651589048138837 0.0969273563135219 0.718384829586778 0.766177469398652 0.766177469398652 0.718384829586778 0.573537924239556 0.575944641933133 0.59447787931275 0.577153502754229 1 0.572340018298835 0.59447787931275 0.0850075241455646 0.574739457308251 0.575944641933133 0.0969273563135219 0.70435870524591 0.575944641933133 0.572340018298835 0.577153502754229 0.0638022151269109 0.575944641933133 -0.216364479228874 0.577153502754229 0.577153502754229 0.577153502754229 0.718384829586778 0.572340018298835 0.651589048138837 0.577153502754229 -0.164294501559496 0.577153502754229 0.575944641933133 0.70435870524591 0.572340018298835 0.577153502754229 0.718384829586778 0.59447787931275 0.574739457308251 0.593214839795706 0.59447787931275 0.453690049374272 0.575944641933133 0.0897637049379613 0.0897637049379613 -0.0543276779191743 -0.0543276779191743 -0.0543276779191743 -0.0543276779191743 -0.0543276779191743 0.577153502754229 -0.0543276779191743 -0.0543276779191743 -0.0543276779191743 0.766177469398652 -0.0543276779191743 -0.0543276779191743 0.651589048138837 0.548482830944027 0.718384829586778 -0.0543276779191743 0.766177469398652 0.570105554718832 0.570105554718832 0.571328179611536 0.571328179611536 0.575944641933133 0.575944641933133 0.575944641933133 0.577153502754229 0.575944641933133 0.761115307966966 -0.0543276779191743 0.0969273563135219 0.575944641933133 0.575944641933133 0.577153502754229 0.572340018298835 -0.0543276779191743 0.564233604528846 0.575944641933133 0.575944641933133 0.575944641933133 0.766177469398652 0.766177469398652 0.577153502754229 0.766177469398652 0.577153502754229 0.575944641933133 -0.0543276779191743 0.572340018298835 -0.0543276779191743 0.572340018298835 0.718384829586778 0.575944641933133 -0.0543276779191743 0.567651992303239 -0.0543276779191743 -0.0543276779191743 -0.0543276779191743 -0.0543276779191743 -0.0543276779191743 -0.0543276779191743 -0.0543276779191743 -0.0543276779191743 -0.0543276779191743 -0.0543276779191743 -0.0543276779191743 -0.0543276779191743 0.577153502754229 0.766177469398652 -0.213480981027749 -0.0543276779191743 0.761115307966966 0.570105554718832 0.714316964674665 -0.102364843109663 0.0969273563135219 0.0969273563135219 0.156149709929855 -0.160234230379045 0.0969273563135219 0.525869672502176 0.056807863073888 0.572340018298835 -0.0543276779191743 0.577153502754229 0.577153502754229 0.548482830944027 0.574739457308251 0.718384829586778 0.766177469398652 0.718384829586778 0.718384829586778 0.575944641933133 0.575944641933133 0.575944641933133 0.577153502754229 0.577153502754229 0.572340018298835 0.575944641933133 0.577153502754229
0.993741371354373 0.713951549915985 0.968916840736102 0.991659957996577 0.993741371354373 0.993741371354373 0.740769801385033 0.991659957996577 0.993741371354373 0.991659957996577 0.713951549915985 0.713951549915985 1 0.991659957996577 0.989580913031415 0.713951549915985 0.713951549915985 0.713951549915985 0.991659957996577 0.475716894361619 0.148678898121232 0.280142510462913 0.148678898121232 -0.147149705665649 0.713951549915985 0.148678898121232 0.71969793841372 0.280142510462913 -0.0877922700532509 0.215621900272037 -0.119473789544287 0.153974908380819 0.991628323842719 0.148678898121232 0.153974908380819 0.148678898121232 0.438514026855779 -0.285646460115897 0.991659957996577 0.991659957996577 0.991659957996577 1 0.991628323842719 0.226848892210016 0.424966359935987 1 0.991659957996577 0.993741371354373 0.993741371354373 0.71586707724601 0.993741371354373 0.475716894361619 0.148678898121232 -0.172903351269247 0.411160386511302 0.438514026855779 0.993741371354373 1 1 0.991659957996577 -0.287057511805357 0.438514026855779 0.320738430472147 0.168926946668521 0.991659957996577 0.993741371354373 0.991659957996577 0.989580913031415 0.449625796552268 0.713951549915985 0.411160386511302 0.438514026855779 0.438514026855779 0.411160386511302 0.997911374487904 0.993741371354373 0.962760833019544 0.991659957996577 0.572340018298835 1 0.962760833019544 0.723528677822572 0.991628323842719 0.993741371354373 0.713951549915985 0.475716894361619 0.993741371354373 1 0.991659957996577 0.740769801385033 0.993741371354373 0.585461719203753 0.991659957996577 0.991659957996577 0.991659957996577 0.411160386511302 1 0.449625796552268 0.991659957996577 -0.287057511805357 0.991659957996577 0.993741371354373 0.475716894361619 1 0.991659957996577 0.411160386511302 0.962760833019544 0.991628376922267 0.960514227690559 0.962760833019544 0.778761696866409 0.993741371354373 0.71969793841372 0.71969793841372 0.148678898121232 0.148678898121232 0.148678898121232 0.148678898121232 0.148678898121232 0.991659957996577 0.148678898121232 0.148678898121232 0.148678898121232 0.438514026855779 0.148678898121232 0.148678898121232 0.449625796552268 0.334307220899742 0.411160386511302 0.148678898121232 0.438514026855779 0.991659957996577 0.991659957996577 0.989580913031415 0.989580913031415 0.993741371354373 0.993741371354373 0.993741371354373 0.991659957996577 0.993741371354373 0.44074878503077 0.148678898121232 0.713951549915985 0.993741371354373 0.993741371354373 0.991659957996577 1 0.148678898121232 0.989580913031415 0.993741371354373 0.993741371354373 0.993741371354373 0.438514026855779 0.438514026855779 0.991659957996577 0.438514026855779 0.991659957996577 0.993741371354373 0.148678898121232 1 0.148678898121232 1 0.411160386511302 0.993741371354373 0.148678898121232 0.995825170903259 0.148678898121232 0.148678898121232 0.148678898121232 0.148678898121232 0.148678898121232 0.148678898121232 0.148678898121232 0.148678898121232 0.148678898121232 0.148678898121232 0.148678898121232 0.148678898121232 0.991659957996577 0.438514026855779 0.584234744512138 0.148678898121232 0.44074878503077 0.991659957996577 0.408832184633067 0.280142510462913 0.713951549915985 0.713951549915985 0.736937629779824 0.438514026855779 0.713951549915985 0.300976257982698 0.746519510906397 1 0.148678898121232 0.991659957996577 0.991659957996577 0.334307220899742 0.991628323842719 0.411160386511302 0.438514026855779 0.411160386511302 0.411160386511302 0.993741371354373 0.993741371354373 0.993741371354373 0.991659957996577 0.991659957996577 1 0.993741371354373 0.991659957996577
0.968824344816594 0.741566882895299 0.993646505605289 0.970857828085127 0.968824344816594 0.968824344816594 0.693682893300362 0.970857828085127 0.968824344816594 0.970857828085127 0.741566882895299 0.741566882895299 0.962760833019544 0.970857828085127 0.96860724796209 0.741566882895299 0.741566882895299 0.741566882895299 0.970857828085127 0.494117415297847 -0.0913872152517759 0.290978299962921 -0.0913872152517759 -0.141669973205241 0.741566882895299 -0.0913872152517759 0.731099982616923 0.290978299962921 -0.0845229590491436 0.223962060853446 -0.11502468514566 -0.0946424695997973 0.966797045455555 -0.0913872152517759 -0.0946424695997973 -0.0913872152517759 0.455475557185319 -0.275009223890265 0.96656495492251 0.970857828085127 0.970857828085127 0.962760833019544 0.966797045455555 0.235623307918065 0.441403872447894 0.962760833019544 0.970857828085127 0.968824344816594 0.968824344816594 0.738067636888067 0.968824344816594 0.494117415297847 -0.0913872152517759 -0.166464574499852 0.427063890023199 0.455475557185319 0.968824344816594 0.962760833019544 0.962760833019544 0.970857828085127 -0.276367729190244 0.455475557185319 0.333144452362278 0.175460966913983 0.970857828085127 0.968824344816594 0.970857828085127 0.96860724796209 0.467017125262657 0.741566882895299 0.427063890023199 0.455475557185319 0.455475557185319 0.427063890023199 0.964775888553833 0.968824344816594 1 0.970857828085127 0.59447787931275 0.962760833019544 1 0.751514449911034 0.966797045455555 0.968824344816594 0.741566882895299 0.494117415297847 0.968824344816594 0.962760833019544 0.970857828085127 0.693682893300362 0.968824344816594 0.608457526973085 0.970857828085127 0.970857828085127 0.970857828085127 0.427063890023199 0.962760833019544 0.467017125262657 0.970857828085127 -0.276367729190244 0.970857828085127 0.968824344816594 0.494117415297847 0.962760833019544 0.970857828085127 0.427063890023199 1 0.966797045455555 0.997875380125997 1 0.763173980331721 0.968824344816594 0.731099982616923 0.731099982616923 -0.0913872152517759 -0.0913872152517759 -0.0913872152517759 -0.0913872152517759 -0.0913872152517759 0.970857828085127 -0.0913872152517759 -0.0913872152517759 -0.0913872152517759 0.455475557185319 -0.0913872152517759 -0.0913872152517759 0.467017125262657 0.347238077655528 0.427063890023199 -0.0913872152517759 0.455475557185319 0.96656495492251 0.96656495492251 0.968607247962089 0.968607247962089 0.968824344816594 0.968824344816594 0.968824344816594 0.970857828085127 0.968824344816594 0.457796754826879 -0.0913872152517759 0.741566882895299 0.968824344816594 0.968824344816594 0.970857828085127 0.962760833019544 -0.0913872152517759 0.964307138171917 0.968824344816594 0.968824344816594 0.968824344816594 0.455475557185319 0.455475557185319 0.970857828085127 0.455475557185319 0.970857828085127 0.968824344816594 -0.0913872152517759 0.962760833019544 -0.0913872152517759 0.962760833019544 0.427063890023199 0.968824344816594 -0.0913872152517759 0.958190641843573 -0.0913872152517759 -0.0913872152517759 -0.0913872152517759 -0.0913872152517759 -0.0913872152517759 -0.0913872152517759 -0.0913872152517759 -0.0913872152517759 -0.0913872152517759 -0.0913872152517759 -0.0913872152517759 -0.0913872152517759 0.970857828085127 0.455475557185319 0.60683268832175 -0.0913872152517759 0.457796754826879 0.96656495492251 0.424645634316915 0.290978299962921 0.741566882895299 0.741566882895299 0.765442054251976 0.455475557185319 0.741566882895299 0.312617887703984 0.683648126615822 0.962760833019544 -0.0913872152517759 0.970857828085127 0.970857828085127 0.347238077655528 0.966797045455555 0.427063890023199 0.455475557185319 0.427063890023199 0.427063890023199 0.968824344816594 0.968824344816594 0.968824344816594 0.970857828085127 0.970857828085127 0.962760833019544 0.968824344816594 0.970857828085127
0.728085494555261 0.986763305726307 0.74673970706598 0.729613686615215 0.728085494555261 0.728085494555261 0.950184747115762 0.729613686615215 0.728085494555261 0.729613686615215 0.986763305726307 0.986763305726307 0.723528677822572 0.729613686615215 0.731146557390808 0.986763305726307 0.986763305726307 0.986763305726307 0.729613686615215 -0.190104708465741 -0.0686788127988407 0.387189228360637 -0.0686788127988407 -0.106467031982247 0.986763305726307 -0.0686788127988407 0.978699579453294 0.387189228360637 -0.0330586685419792 -0.0996015998991203 -0.0864427129834306 -0.0711251834795135 0.726561949791144 -0.0686788127988407 -0.0711251834795135 -0.0686788127988407 -0.20256151438206 -0.206673405612353 0.729613686615215 0.729613686615215 0.729613686615215 0.723528677822572 0.726561949791144 0.31353130727687 0.587352475391723 0.723528677822572 0.729613686615215 0.728085494555261 0.728085494555261 0.984061212962049 0.728085494555261 -0.190104708465741 -0.0686788127988407 -0.125100533134931 -0.18992612652054 -0.20256151438206 0.728085494555261 0.723528677822572 0.723528677822572 0.729613686615215 -0.207694341975568 -0.20256151438206 0.443297467402945 0.233476504589838 0.729613686615215 0.728085494555261 0.729613686615215 0.731146557390808 -0.175414506469376 0.986763305726307 -0.18992612652054 -0.20256151438206 -0.20256151438206 -0.18992612652054 0.725043021173963 0.728085494555261 0.751514449911034 0.729613686615215 0.0850075241455646 0.723528677822572 0.751514449911034 1 0.726561949791144 0.728085494555261 0.986763305726307 -0.190104708465741 0.728085494555261 0.723528677822572 0.729613686615215 0.950184747115762 0.728085494555261 0.812024864729112 0.729613686615215 0.729613686615215 0.729613686615215 -0.18992612652054 0.723528677822572 -0.175414506469376 0.729613686615215 -0.207694341975568 0.729613686615215 0.728085494555261 -0.190104708465741 0.723528677822572 0.729613686615215 -0.18992612652054 0.751514449911034 0.726561949791144 0.749917767375153 0.751514449911034 0.573536274015407 0.728085494555261 0.978699579453294 0.978699579453294 -0.0686788127988408 -0.0686788127988408 -0.0686788127988408 -0.0686788127988408 -0.0686788127988408 0.729613686615215 -0.0686788127988408 -0.0686788127988408 -0.0686788127988408 -0.202561514382061 -0.0686788127988408 -0.0686788127988408 -0.175414506469376 0.462051099212577 -0.18992612652054 -0.0686788127988408 -0.202561514382061 0.729613686615215 0.729613686615215 0.731146557390808 0.731146557390808 0.728085494555261 0.728085494555261 0.728085494555261 0.729613686615215 0.728085494555261 -0.203593809753429 -0.0686788127988408 0.986763305726307 0.728085494555261 0.728085494555261 0.729613686615215 0.723528677822572 -0.0686788127988408 0.731146557390808 0.728085494555261 0.728085494555261 0.728085494555261 -0.202561514382061 -0.202561514382061 0.729613686615215 -0.202561514382061 0.729613686615215 0.728085494555261 -0.0686788127988408 0.723528677822572 -0.0686788127988408 0.723528677822572 -0.18992612652054 0.728085494555261 -0.0686788127988408 0.715543415453425 -0.0686788127988408 -0.0686788127988408 -0.0686788127988408 -0.0686788127988408 -0.0686788127988408 -0.0686788127988408 -0.0686788127988408 -0.0686788127988408 -0.0686788127988408 -0.0686788127988408 -0.0686788127988408 -0.0686788127988408 0.729613686615215 -0.202561514382061 0.80747973428001 -0.0686788127988408 -0.203593809753429 0.729613686615215 -0.188850666969967 0.387189228360637 0.986763305726307 0.986763305726307 0.955250262760921 0.606076912079654 0.986763305726307 -0.139029091149395 0.942677273630893 0.723528677822572 -0.0686788127988408 0.729613686615215 0.729613686615215 0.462051099212577 0.726561949791144 -0.18992612652054 -0.202561514382061 -0.18992612652054 -0.18992612652054 0.728085494555261 0.728085494555261 0.728085494555261 0.729613686615215 0.729613686615215 0.723528677822572 0.728085494555261 0.729613686615215
0.997907464472909 0.71694467139086 0.960117375136252 0.995817325140612 0.997907464472909 0.997907464472909 0.743875353856662 0.995817325140612 0.997907464472909 0.995817325140612 0.71694467139086 0.71694467139086 0.991628323842719 0.995817325140612 0.993729564130036 0.71694467139086 0.71694467139086 0.71694467139086 0.995817325140612 0.477711257218094 0.149302209328946 0.281316960695833 0.149302209328946 -0.146535380792858 0.71694467139086 0.149302209328946 0.706076515196649 0.281316960695833 -0.0874257523297645 0.216525858727248 -0.1189750068914 0.154620422218447 1 0.149302209328946 0.154620422218447 0.149302209328946 0.44035242296399 -0.284453934962825 0.995817325140612 0.995817325140612 0.995817325140612 0.991628323842719 1 0.227799917935649 0.426747959735265 0.991628323842719 0.995817325140612 0.997907464472909 0.997907464472909 0.71886822924619 0.997907464472909 0.477711257218094 0.149302209328946 -0.172181509327444 0.412884107095185 0.44035242296399 0.997907464472909 0.991628323842719 0.991628323842719 0.995817325140612 -0.285859095752634 0.44035242296399 0.32208307225376 0.169635144405214 0.995817325140612 0.997907464472909 0.995817325140612 0.993729564130036 0.451510776881084 0.71694467139086 0.412884107095185 0.44035242296399 0.44035242296399 0.412884107095185 0.98951185440765 0.997907464472909 0.966797045455555 0.995817325140612 0.574739457308251 0.991628323842719 0.966797045455555 0.726561949791144 1 0.997907464472909 0.71694467139086 0.477711257218094 0.997907464472909 0.991628323842719 0.995817325140612 0.743875353856662 0.997907464472909 0.587960343830782 0.995817325140612 0.995817325140612 0.995817325140612 0.412884107095185 0.991628323842719 0.451510776881084 0.995817325140612 -0.285859095752634 0.995817325140612 0.997907464472909 0.477711257218094 0.991628323842719 0.995817325140612 0.412884107095185 0.966797045455555 0.995808135736344 0.964564435192288 0.966797045455555 0.789383856641921 0.997907464472909 0.706076515196649 0.706076515196649 0.149302209328946 0.149302209328946 0.149302209328946 0.149302209328946 0.149302209328946 0.995817325140612 0.149302209328946 0.149302209328946 0.149302209328946 0.44035242296399 0.149302209328946 0.149302209328946 0.451510776881084 0.335708747547031 0.412884107095185 0.149302209328946 0.44035242296399 0.995817325140612 0.995817325140612 0.993729564130036 0.993729564130036 0.997907464472909 0.997907464472909 0.997907464472909 0.995817325140612 0.997907464472909 0.442596549985768 0.149302209328946 0.71694467139086 0.997907464472909 0.997907464472909 0.995817325140612 0.991628323842719 0.149302209328946 0.993729564130036 0.997907464472909 0.997907464472909 0.997907464472909 0.44035242296399 0.44035242296399 0.995817325140612 0.44035242296399 0.995817325140612 0.997907464472909 0.149302209328946 0.991628323842719 0.149302209328946 0.991628323842719 0.412884107095185 0.997907464472909 0.149302209328946 0.987397593392212 0.149302209328946 0.149302209328946 0.149302209328946 0.149302209328946 0.149302209328946 0.149302209328946 0.149302209328946 0.149302209328946 0.149302209328946 0.149302209328946 0.149302209328946 0.149302209328946 0.995817325140612 0.44035242296399 0.586684050155319 0.149302209328946 0.442596549985768 0.995817325140612 0.410546144623194 0.281316960695833 0.71694467139086 0.71694467139086 0.740027116518241 0.44035242296399 0.71694467139086 0.302238050188768 0.733578991695444 0.991628323842719 0.149302209328946 0.995817325140612 0.995817325140612 0.335708747547031 1 0.412884107095185 0.44035242296399 0.412884107095185 0.412884107095185 0.997907464472909 0.997907464472909 0.997907464472909 0.995817325140612 0.995817325140612 0.991628323842719 0.997907464472909 0.995817325140612
1 0.718448049458722 0.962165683187439 0.997905477805599 1 1 0.745435203503137 0.997905477805599 1 0.997905477805599 0.718448049458722 0.718448049458722 0.993741371354373 0.997905477805599 0.995813338920078 0.718448049458722 0.718448049458722 0.718448049458722 0.997905477805599 0.478712981138405 0.149615284627425 0.281906860817424 0.149615284627425 -0.146228750302573 0.718448049458722 0.149615284627425 0.707609165398793 0.281906860817424 -0.0872428108370301 0.216979896870113 -0.118726047462645 0.154944649402053 0.997907464472909 0.149615284627425 0.154944649402053 0.149615284627425 0.44127580827004 -0.283858704998094 0.997905477805599 0.997905477805599 0.997905477805599 0.993741371354373 0.997907464472909 0.228277596917238 0.427642817523839 0.993741371354373 0.997905477805599 1 1 0.720375640867556 1 0.478712981138405 0.149615284627425 -0.171821213402067 0.413749893446552 0.44127580827004 1 0.993741371354373 0.993741371354373 0.997905477805599 -0.28526092543903 0.44127580827004 0.322758455789168 0.169990856311327 0.997905477805599 1 0.997905477805599 0.995813338920078 0.452457560400723 0.718448049458722 0.413749893446552 0.44127580827004 0.44127580827004 0.413749893446552 0.991620531920681 1 0.968824344816594 0.997905477805599 0.575944641933133 0.993741371354373 0.968824344816594 0.728085494555261 0.997907464472909 1 0.718448049458722 0.478712981138405 1 0.993741371354373 0.997905477805599 0.745435203503137 1 0.589215166923276 0.997905477805599 0.997905477805599 0.997905477805599 0.413749893446552 0.993741371354373 0.452457560400723 0.997905477805599 -0.28526092543903 0.997905477805599 1 0.478712981138405 0.993741371354373 0.997905477805599 0.413749893446552 0.968824344816594 0.997907464472909 0.966598688960953 0.968824344816594 0.787732042877386 1 0.707609165398793 0.707609165398793 0.149615284627425 0.149615284627425 0.149615284627425 0.149615284627425 0.149615284627425 0.997905477805599 0.149615284627425 0.149615284627425 0.149615284627425 0.44127580827004 0.149615284627425 0.149615284627425 0.452457560400723 0.336412703079991 0.413749893446552 0.149615284627425 0.44127580827004 0.997905477805599 0.997905477805599 0.995813338920078 0.995813338920078 1 1 1 0.997905477805599 1 0.443524641054314 0.149615284627425 0.718448049458722 1 1 0.997905477805599 0.993741371354373 0.149615284627425 0.995813338920078 1 1 1 0.44127580827004 0.44127580827004 0.997905477805599 0.44127580827004 0.997905477805599 1 0.149615284627425 0.993741371354373 0.149615284627425 0.993741371354373 0.413749893446552 1 0.149615284627425 0.989501959916403 0.149615284627425 0.149615284627425 0.149615284627425 0.149615284627425 0.149615284627425 0.149615284627425 0.149615284627425 0.149615284627425 0.149615284627425 0.149615284627425 0.149615284627425 0.149615284627425 0.997905477805599 0.44127580827004 0.587914281676612 0.149615284627425 0.443524641054314 0.997905477805599 0.411407028446313 0.281906860817424 0.718448049458722 0.718448049458722 0.741578896705738 0.44127580827004 0.718448049458722 0.30287182023276 0.735166704271232 0.993741371354373 0.149615284627425 0.997905477805599 0.997905477805599 0.336412703079991 0.997907464472909 0.413749893446552 0.44127580827004 0.413749893446552 0.413749893446552 1 1 1 0.997905477805599 0.997905477805599 0.993741371354373 1 0.997905477805599
0.718448049458722 1 0.73685534186152 0.719956013307587 0.718448049458722 0.718448049458722 0.963796780836765 0.719956013307587 0.718448049458722 0.719956013307587 1 1 0.713951549915985 0.719956013307587 0.721468593941363 1 1 1 0.719956013307587 -0.216837809621943 -0.0677697323507408 0.392383083272078 -0.0677697323507408 -0.10505776042967 1 -0.0677697323507408 0.99201555515026 0.392383083272078 -0.0289421922083998 -0.0982832039720853 -0.0852984972194814 -0.0701837211706347 0.71694467139086 -0.0677697323507408 -0.0701837211706347 -0.0677697323507408 -0.199880269544569 -0.203937732927759 0.719956013307587 0.719956013307587 0.719956013307587 0.713951549915985 0.71694467139086 0.317737096077052 0.595231371072724 0.713951549915985 0.719956013307587 0.718448049458722 0.718448049458722 0.997324185744936 0.718448049458722 -0.216837809621943 -0.0677697323507408 -0.123444615624348 -0.187412132449201 -0.199880269544569 0.718448049458722 0.713951549915985 0.713951549915985 0.719956013307587 -0.204945155468462 -0.199880269544569 0.449243972521511 0.236608417879897 0.719956013307587 0.718448049458722 0.719956013307587 0.721468593941363 -0.204945155468462 1 -0.187412132449201 -0.199880269544569 -0.199880269544569 -0.187412132449201 0.715445848367408 0.718448049458722 0.741566882895299 0.719956013307587 0.0969273563135219 0.713951549915985 0.741566882895299 0.986763305726307 0.71694467139086 0.718448049458722 1 -0.216837809621943 0.718448049458722 0.713951549915985 0.719956013307587 0.963796780836765 0.718448049458722 0.822989791959265 0.719956013307587 0.719956013307587 0.719956013307587 -0.187412132449201 0.713951549915985 -0.204945155468462 0.719956013307587 -0.204945155468462 0.719956013307587 0.718448049458722 -0.216837809621943 0.713951549915985 0.719956013307587 -0.187412132449201 0.741566882895299 0.71694467139086 0.739991335157997 0.741566882895299 0.565944549701392 0.718448049458722 0.99201555515026 0.99201555515026 -0.0677697323507408 -0.0677697323507408 -0.0677697323507408 -0.0677697323507408 -0.0677697323507408 0.719956013307587 -0.0677697323507408 -0.0677697323507408 -0.0677697323507408 -0.199880269544569 -0.0677697323507408 -0.0677697323507408 -0.204945155468462 0.468249170324067 -0.187412132449201 -0.0677697323507408 -0.199880269544569 0.719956013307587 0.719956013307587 0.721468593941363 0.721468593941363 0.718448049458722 0.718448049458722 0.718448049458722 0.719956013307587 0.718448049458722 -0.200898900737706 -0.0677697323507408 1 0.718448049458722 0.718448049458722 0.719956013307587 0.713951549915985 -0.0677697323507408 0.721468593941363 0.718448049458722 0.718448049458722 0.718448049458722 -0.199880269544569 -0.199880269544569 0.719956013307587 -0.199880269544569 0.719956013307587 0.718448049458722 -0.0677697323507408 0.713951549915985 -0.0677697323507408 0.713951549915985 -0.187412132449201 0.718448049458722 -0.0677697323507408 0.705781837092227 -0.0677697323507408 -0.0677697323507408 -0.0677697323507408 -0.0677697323507408 -0.0677697323507408 -0.0677697323507408 -0.0677697323507408 -0.0677697323507408 -0.0677697323507408 -0.0677697323507408 -0.0677697323507408 -0.0677697323507408 0.719956013307587 -0.199880269544569 0.818311473069689 -0.0677697323507408 -0.200898900737706 0.719956013307587 -0.186350908427903 0.392383083272078 1 1 0.968808649558707 0.614206982122781 1 -0.137188805574702 0.956373597053252 0.713951549915985 -0.0677697323507408 0.719956013307587 0.719956013307587 0.468249170324067 0.71694467139086 -0.187412132449201 -0.199880269544569 -0.187412132449201 -0.187412132449201 0.718448049458722 0.718448049458722 0.718448049458722 0.719956013307587 0.719956013307587 0.713951549915985 0.718448049458722 0.719956013307587
0.478712981138405 -0.216837809621943 0.490978043069423 0.479717760635104 0.478712981138405 0.478712981138405 -0.22498291541676 0.479717760635104 0.478712981138405 0.479717760635104 -0.216837809621943 -0.216837809621943 0.475716894361619 0.479717760635104 0.472201091704944 -0.216837809621943 -0.216837809621943 -0.216837809621943 0.479717760635104 1 -0.0451560145914732 -0.0850834883094198 -0.0451560145914732 -0.0700016009854879 -0.216837809621943 -0.0451560145914732 -0.21858307412236 -0.0850834883094198 -0.0417642660586903 0.453256764322798 -0.056835700119621 -0.0467644924560569 0.477711257218094 -0.0451560145914732 -0.0467644924560569 -0.0451560145914732 0.921796202853456 -0.0647240364378738 0.4711793700674 0.479717760635104 0.479717760635104 0.475716894361619 0.477711257218094 -0.0688974159489854 -0.129068666721675 0.475716894361619 0.479717760635104 0.478712981138405 0.478712981138405 -0.217419584044259 0.478712981138405 1 -0.0451560145914732 0.0294708430882576 0.864296373293726 0.921796202853456 0.478712981138405 0.475716894361619 0.475716894361619 0.479717760635104 -0.0680888135429135 0.921796202853456 -0.0974130789874253 -0.0513056510711893 0.479717760635104 0.478712981138405 0.479717760635104 0.472201091704944 0.94515414920388 -0.216837809621943 0.864296373293726 0.921796202853456 0.921796202853456 0.864296373293726 0.476712568393903 0.478712981138405 0.494117415297847 0.479717760635104 0.70435870524591 0.475716894361619 0.494117415297847 -0.190104708465741 0.477711257218094 0.478712981138405 -0.216837809621943 1 0.478712981138405 0.475716894361619 0.479717760635104 -0.22498291541676 0.478712981138405 -0.179837570007532 0.479717760635104 0.479717760635104 0.479717760635104 0.864296373293726 0.475716894361619 0.94515414920388 0.479717760635104 -0.0680888135429135 0.479717760635104 0.478712981138405 1 0.475716894361619 0.479717760635104 0.864296373293726 0.494117415297847 0.477711257218094 0.493067603617214 0.494117415297847 0.37709755458408 0.478712981138405 -0.21858307412236 -0.21858307412236 -0.0451560145914732 -0.0451560145914732 -0.0451560145914732 -0.0451560145914732 -0.0451560145914732 0.479717760635104 -0.0451560145914732 -0.0451560145914732 -0.0451560145914732 0.921796202853456 -0.0451560145914732 -0.0451560145914732 0.94515414920388 -0.10153412445036 0.864296373293726 -0.0451560145914732 0.921796202853456 0.4711793700674 0.4711793700674 0.472201091704944 0.472201091704944 0.478712981138405 0.478712981138405 0.478712981138405 0.479717760635104 0.478712981138405 0.916778489839249 -0.0451560145914732 -0.216837809621943 0.478712981138405 0.478712981138405 0.479717760635104 0.475716894361619 -0.0451560145914732 0.463583577194196 0.478712981138405 0.478712981138405 0.478712981138405 0.921796202853456 0.921796202853456 0.479717760635104 0.921796202853456 0.479717760635104 0.478712981138405 -0.0451560145914732 0.475716894361619 -0.0451560145914732 0.475716894361619 0.864296373293726 0.478712981138405 -0.0451560145914732 0.477711257218094 -0.0451560145914732 -0.0451560145914732 -0.0451560145914732 -0.0451560145914732 -0.0451560145914732 -0.0451560145914732 -0.0451560145914732 -0.0451560145914732 -0.0451560145914732 -0.0451560145914732 -0.0451560145914732 -0.0451560145914732 0.479717760635104 0.921796202853456 -0.177440867408938 -0.0451560145914732 0.92649386695048 0.4711793700674 0.859402282068818 -0.0850834883094198 -0.216837809621943 -0.216837809621943 -0.170774854576774 -0.133183296658008 -0.216837809621943 0.632679355200509 -0.226729188561936 0.475716894361619 -0.0451560145914732 0.479717760635104 0.479717760635104 -0.10153412445036 0.477711257218094 0.864296373293726 0.921796202853456 0.864296373293726 0.864296373293726 0.478712981138405 0.478712981138405 0.478712981138405 0.479717760635104 0.479717760635104 0.475716894361619 0.478712981138405 0.479717760635104
1 0.718448049458722 0.962165683187439 0.997905477805599 1 1 0.745435203503137 0.997905477805599 1 0.997905477805599 0.718448049458722 0.718448049458722 0.993741371354373 0.997905477805599 0.995813338920078 0.718448049458722 0.718448049458722 0.718448049458722 0.997905477805599 0.478712981138405 0.149615284627425 0.281906860817424 0.149615284627425 -0.146228750302573 0.718448049458722 0.149615284627425 0.707609165398793 0.281906860817424 -0.0872428108370301 0.216979896870113 -0.118726047462645 0.154944649402053 0.997907464472909 0.149615284627425 0.154944649402053 0.149615284627425 0.44127580827004 -0.283858704998094 0.997905477805599 0.997905477805599 0.997905477805599 0.993741371354373 0.997907464472909 0.228277596917238 0.427642817523839 0.993741371354373 0.997905477805599 1 1 0.720375640867556 1 0.478712981138405 0.149615284627425 -0.171821213402067 0.413749893446552 0.44127580827004 1 0.993741371354373 0.993741371354373 0.997905477805599 -0.28526092543903 0.44127580827004 0.322758455789168 0.169990856311327 0.997905477805599 1 0.997905477805599 0.995813338920078 0.452457560400723 0.718448049458722 0.413749893446552 0.44127580827004 0.44127580827004 0.413749893446552 0.991620531920681 1 0.968824344816594 0.997905477805599 0.575944641933133 0.993741371354373 0.968824344816594 0.728085494555261 0.997907464472909 1 0.718448049458722 0.478712981138405 1 0.993741371354373 0.997905477805599 0.745435203503137 1 0.589215166923276 0.997905477805599 0.997905477805599 0.997905477805599 0.413749893446552 0.993741371354373 0.452457560400723 0.997905477805599 -0.28526092543903 0.997905477805599 1 0.478712981138405 0.993741371354373 0.997905477805599 0.413749893446552 0.968824344816594 0.997907464472909 0.966598688960953 0.968824344816594 0.787732042877386 1 0.707609165398793 0.707609165398793 0.149615284627425 0.149615284627425 0.149615284627425 0.149615284627425 0.149615284627425 0.997905477805599 0.149615284627425 0.149615284627425 0.149615284627425 0.44127580827004 0.149615284627425 0.149615284627425 0.452457560400723 0.336412703079991 0.413749893446552 0.149615284627425 0.44127580827004 0.997905477805599 0.997905477805599 0.995813338920078 0.995813338920078 1 1 1 0.997905477805599 1 0.443524641054314 0.149615284627425 0.718448049458722 1 1 0.997905477805599 0.993741371354373 0.149615284627425 0.995813338920078 1 1 1 0.44127580827004 0.44127580827004 0.997905477805599 0.44127580827004 0.997905477805599 1 0.149615284627425 0.993741371354373 0.149615284627425 0.993741371354373 0.413749893446552 1 0.149615284627425 0.989501959916403 0.149615284627425 0.149615284627425 0.149615284627425 0.149615284627425 0.149615284627425 0.149615284627425 0.149615284627425 0.149615284627425 0.149615284627425 0.149615284627425 0.149615284627425 0.149615284627425 0.997905477805599 0.44127580827004 0.587914281676612 0.149615284627425 0.443524641054314 0.997905477805599 0.411407028446313 0.281906860817424 0.718448049458722 0.718448049458722 0.741578896705738 0.44127580827004 0.718448049458722 0.30287182023276 0.735166704271232 0.993741371354373 0.149615284627425 0.997905477805599 0.997905477805599 0.336412703079991 0.997907464472909 0.413749893446552 0.44127580827004 0.413749893446552 0.413749893446552 1 1 1 0.997905477805599 0.997905477805599 0.993741371354373 1 0.997905477805599
0.993741371354373 0.713951549915985 0.968916840736102 0.991659957996577 0.993741371354373 0.993741371354373 0.740769801385033 0.991659957996577 0.993741371354373 0.991659957996577 0.713951549915985 0.713951549915985 1 0.991659957996577 0.989580913031415 0.713951549915985 0.713951549915985 0.713951549915985 0.991659957996577 0.475716894361619 0.148678898121232 0.280142510462913 0.148678898121232 -0.147149705665649 0.713951549915985 0.148678898121232 0.71969793841372 0.280142510462913 -0.0877922700532509 0.215621900272037 -0.119473789544287 0.153974908380819 0.991628323842719 0.148678898121232 0.153974908380819 0.148678898121232 0.438514026855779 -0.285646460115897 0.991659957996577 0.991659957996577 0.991659957996577 1 0.991628323842719 0.226848892210016 0.424966359935987 1 0.991659957996577 0.993741371354373 0.993741371354373 0.71586707724601 0.993741371354373 0.475716894361619 0.148678898121232 -0.172903351269247 0.411160386511302 0.438514026855779 0.993741371354373 1 1 0.991659957996577 -0.287057511805357 0.438514026855779 0.320738430472147 0.168926946668521 0.991659957996577 0.993741371354373 0.991659957996577 0.989580913031415 0.449625796552268 0.713951549915985 0.411160386511302 0.438514026855779 0.438514026855779 0.411160386511302 0.997911374487904 0.993741371354373 0.962760833019544 0.991659957996577 0.572340018298835 1 0.962760833019544 0.723528677822572 0.991628323842719 0.993741371354373 0.713951549915985 0.475716894361619 0.993741371354373 1 0.991659957996577 0.740769801385033 0.993741371354373 0.585461719203753 0.991659957996577 0.991659957996577 0.991659957996577 0.411160386511302 1 0.449625796552268 0.991659957996577 -0.287057511805357 0.991659957996577 0.993741371354373 0.475716894361619 1 0.991659957996577 0.411160386511302 0.962760833019544 0.991628376922267 0.960514227690559 0.962760833019544 0.778761696866409 0.993741371354373 0.71969793841372 0.71969793841372 0.148678898121232 0.148678898121232 0.148678898121232 0.148678898121232 0.148678898121232 0.991659957996577 0.148678898121232 0.148678898121232 0.148678898121232 0.438514026855779 0.148678898121232 0.148678898121232 0.449625796552268 0.334307220899742 0.411160386511302 0.148678898121232 0.438514026855779 0.991659957996577 0.991659957996577 0.989580913031415 0.989580913031415 0.993741371354373 0.993741371354373 0.993741371354373 0.991659957996577 0.993741371354373 0.44074878503077 0.148678898121232 0.713951549915985 0.993741371354373 0.993741371354373 0.991659957996577 1 0.148678898121232 0.989580913031415 0.993741371354373 0.993741371354373 0.993741371354373 0.438514026855779 0.438514026855779 0.991659957996577 0.438514026855779 0.991659957996577 0.993741371354373 0.148678898121232 1 0.148678898121232 1 0.411160386511302 0.993741371354373 0.148678898121232 0.995825170903259 0.148678898121232 0.148678898121232 0.148678898121232 0.148678898121232 0.148678898121232 0.148678898121232 0.148678898121232 0.148678898121232 0.148678898121232 0.148678898121232 0.148678898121232 0.148678898121232 0.991659957996577 0.438514026855779 0.584234744512138 0.148678898121232 0.44074878503077 0.991659957996577 0.408832184633067 0.280142510462913 0.713951549915985 0.713951549915985 0.736937629779824 0.438514026855779 0.713951549915985 0.300976257982698 0.746519510906397 1 0.148678898121232 0.991659957996577 0.991659957996577 0.334307220899742 0.991628323842719 0.411160386511302 0.438514026855779 0.411160386511302 0.411160386511302 0.993741371354373 0.993741371354373 0.993741371354373 0.991659957996577 0.991659957996577 1 0.993741371354373 0.991659957996577
0.997905477805599 0.719956013307587 0.964220088773263 1 0.997905477805599 0.997905477805599 0.746999811186881 1 0.997905477805599 1 0.719956013307587 0.719956013307587 0.991659957996577 1 0.997903469885623 0.719956013307587 0.719956013307587 0.719956013307587 1 0.479717760635104 0.149929314905085 0.282498560321905 0.149929314905085 -0.145922470939605 0.719956013307587 0.149929314905085 0.709146224635529 0.282498560321905 -0.0870600788334283 0.217435319973645 -0.118477373121178 0.128059911248826 0.995817325140612 0.149929314905085 0.155269865581636 0.149929314905085 0.442202010194802 -0.283264156640402 0.995800173256069 1 1 0.991659957996577 0.995817325140612 0.228756732971565 0.428540404913127 0.991659957996577 1 0.997905477805599 0.997905477805599 0.716343027063295 0.997905477805599 0.479717760635104 0.149929314905085 -0.171461330057128 0.414618320721509 0.442202010194802 0.997905477805599 0.991659957996577 0.991659957996577 1 -0.284663440099502 0.442202010194802 0.323435899459051 0.170347653251825 1 0.997905477805599 1 0.997903469885623 0.453407231911062 0.719956013307587 0.414618320721509 0.442202010194802 0.442202010194802 0.414618320721509 0.993735499312716 0.997905477805599 0.970857828085127 1 0.577153502754229 0.991659957996577 0.970857828085127 0.729613686615215 0.995817325140612 0.997905477805599 0.719956013307587 0.479717760635104 0.997905477805599 0.991659957996577 1 0.746999811186881 0.997905477805599 0.590473698662248 1 1 1 0.414618320721509 0.991659957996577 0.453407231911062 1 -0.284663440099502 1 0.997905477805599 0.479717760635104 0.991659957996577 1 0.414618320721509 0.970857828085127 0.995817325140612 0.968639098212864 0.970857828085127 0.786082120630338 0.997905477805599 0.709146224635529 0.709146224635529 0.149929314905085 0.149929314905085 0.149929314905085 0.149929314905085 0.149929314905085 1 0.149929314905085 0.149929314905085 0.149929314905085 0.442202010194802 0.149929314905085 0.149929314905085 0.453407231911062 0.337118805901101 0.414618320721509 0.149929314905085 0.442202010194802 0.995800173256069 0.995800173256069 0.997903469885623 0.997903469885623 0.997905477805599 0.997905477805599 0.997905477805599 1 0.997905477805599 0.444455563095643 0.149929314905085 0.719956013307587 0.997905477805599 0.997905477805599 1 0.991659957996577 0.149929314905085 0.993697200388578 0.997905477805599 0.997905477805599 0.997905477805599 0.442202010194802 0.442202010194802 1 0.442202010194802 1 0.997905477805599 0.149929314905085 0.991659957996577 0.149929314905085 0.991659957996577 0.414618320721509 0.997905477805599 0.149929314905085 0.987398954427969 0.149929314905085 0.149929314905085 0.149929314905085 0.149929314905085 0.149929314905085 0.149929314905085 0.149929314905085 0.149929314905085 0.149929314905085 0.149929314905085 0.149929314905085 0.149929314905085 1 0.442202010194802 0.589148265795113 0.149929314905085 0.444455563095643 0.995800173256069 0.412270538238752 0.282498560321905 0.719956013307587 0.719956013307587 0.743135410316091 0.442202010194802 0.719956013307587 0.30350752347685 0.73675901225609 0.991659957996577 0.149929314905085 1 1 0.337118805901101 0.995817325140612 0.414618320721509 0.442202010194802 0.414618320721509 0.414618320721509 0.997905477805599 0.997905477805599 0.997905477805599 1 1 0.991659957996577 0.997905477805599 1
0.745435203503137 0.963796780836765 0.68858290674501 0.746999811186881 0.745435203503137 0.745435203503137 1 0.746999811186881 0.745435203503137 0.746999811186881 0.963796780836765 0.963796780836765 0.740769801385033 0.746999811186881 0.748569209076405 0.963796780836765 0.963796780836765 0.963796780836765 0.746999811186881 -0.22498291541676 0.2007086382885 0.378177552512433 0.2007086382885 -0.109004058239807 0.963796780836765 0.2007086382885 0.95558588426026 0.378177552512433 -0.0406887142140723 -0.10197502826971 -0.088502575351438 0.184129647909657 0.743875353856662 0.2007086382885 0.184129647909657 0.2007086382885 -0.207388397138069 -0.211598271526391 0.746999811186881 0.746999811186881 0.746999811186881 0.740769801385033 0.743875353856662 0.306233990351485 0.573682079292944 0.740769801385033 0.746999811186881 0.745435203503137 0.745435203503137 0.961045898269392 0.745435203503137 -0.22498291541676 0.2007086382885 -0.128081581178527 -0.194451917847754 -0.207388397138069 0.745435203503137 0.740769801385033 0.740769801385033 0.746999811186881 -0.212643536006136 -0.207388397138069 0.432979894526553 0.228042431471525 0.746999811186881 0.745435203503137 0.746999811186881 0.748569209076405 -0.212643536006136 0.963796780836765 -0.194451917847754 -0.207388397138069 -0.207388397138069 -0.194451917847754 0.7423202303563 0.745435203503137 0.693682893300362 0.746999811186881 0.0638022151269109 0.740769801385033 0.693682893300362 0.950184747115762 0.743875353856662 0.745435203503137 0.963796780836765 -0.22498291541676 0.745435203503137 0.740769801385033 0.746999811186881 1 0.745435203503137 0.792988254595494 0.746999811186881 0.746999811186881 0.746999811186881 -0.194451917847754 0.740769801385033 -0.212643536006136 0.746999811186881 -0.212643536006136 0.746999811186881 0.745435203503137 -0.22498291541676 0.740769801385033 0.746999811186881 -0.194451917847754 0.693682893300362 0.743875353856662 0.692055561535677 0.693682893300362 0.587203195688246 0.745435203503137 0.95558588426026 0.95558588426026 0.2007086382885 0.2007086382885 0.2007086382885 0.2007086382885 0.2007086382885 0.746999811186881 0.2007086382885 0.2007086382885 0.2007086382885 -0.207388397138069 0.2007086382885 0.2007086382885 -0.212643536006136 0.451297042987822 -0.194451917847754 0.2007086382885 -0.207388397138069 0.746999811186881 0.746999811186881 0.748569209076405 0.748569209076405 0.745435203503137 0.745435203503137 0.745435203503137 0.746999811186881 0.745435203503137 -0.208445291302266 0.2007086382885 0.963796780836765 0.745435203503137 0.745435203503137 0.746999811186881 0.740769801385033 0.2007086382885 0.748569209076405 0.745435203503137 0.745435203503137 0.745435203503137 -0.207388397138069 -0.207388397138069 0.746999811186881 -0.207388397138069 0.746999811186881 0.745435203503137 0.2007086382885 0.740769801385033 0.2007086382885 0.740769801385033 -0.194451917847754 0.745435203503137 0.2007086382885 0.733098160420157 0.2007086382885 0.2007086382885 0.2007086382885 0.2007086382885 0.2007086382885 0.2007086382885 0.2007086382885 0.2007086382885 0.2007086382885 0.2007086382885 0.2007086382885 0.2007086382885 0.746999811186881 -0.207388397138069 0.788685963466358 0.2007086382885 -0.208445291302266 0.746999811186881 -0.193350830935659 0.378177552512433 0.963796780836765 0.963796780836765 0.931687032726653 0.591970712137401 0.963796780836765 -0.142342045857006 0.992297978234511 0.740769801385033 0.2007086382885 0.746999811186881 0.746999811186881 0.451297042987822 0.743875353856662 -0.194451917847754 -0.207388397138069 -0.194451917847754 -0.194451917847754 0.745435203503137 0.745435203503137 0.745435203503137 0.746999811186881 0.746999811186881 0.740769801385033 0.745435203503137 0.746999811186881
1 0.718448049458722 0.962165683187439 0.997905477805599 1 1 0.745435203503137 0.997905477805599 1 0.997905477805599 0.718448049458722 0.718448049458722 0.993741371354373 0.997905477805599 0.995813338920078 0.718448049458722 0.718448049458722 0.718448049458722 0.997905477805599 0.478712981138405 0.149615284627425 0.281906860817424 0.149615284627425 -0.146228750302573 0.718448049458722 0.149615284627425 0.707609165398793 0.281906860817424 -0.0872428108370301 0.216979896870113 -0.118726047462645 0.154944649402053 0.997907464472909 0.149615284627425 0.154944649402053 0.149615284627425 0.44127580827004 -0.283858704998094 0.997905477805599 0.997905477805599 0.997905477805599 0.993741371354373 0.997907464472909 0.228277596917238 0.427642817523839 0.993741371354373 0.997905477805599 1 1 0.720375640867556 1 0.478712981138405 0.149615284627425 -0.171821213402067 0.413749893446552 0.44127580827004 1 0.993741371354373 0.993741371354373 0.997905477805599 -0.28526092543903 0.44127580827004 0.322758455789168 0.169990856311327 0.997905477805599 1 0.997905477805599 0.995813338920078 0.452457560400723 0.718448049458722 0.413749893446552 0.44127580827004 0.44127580827004 0.413749893446552 0.991620531920681 1 0.968824344816594 0.997905477805599 0.575944641933133 0.993741371354373 0.968824344816594 0.728085494555261 0.997907464472909 1 0.718448049458722 0.478712981138405 1 0.993741371354373 0.997905477805599 0.745435203503137 1 0.589215166923276 0.997905477805599 0.997905477805599 0.997905477805599 0.413749893446552 0.993741371354373 0.452457560400723 0.997905477805599 -0.28526092543903 0.997905477805599 1 0.478712981138405 0.993741371354373 0.997905477805599 0.413749893446552 0.968824344816594 0.997907464472909 0.966598688960953 0.968824344816594 0.787732042877386 1 0.707609165398793 0.707609165398793 0.149615284627425 0.149615284627425 0.149615284627425 0.149615284627425 0.149615284627425 0.997905477805599 0.149615284627425 0.149615284627425 0.149615284627425 0.44127580827004 0.149615284627425 0.149615284627425 0.452457560400723 0.336412703079991 0.413749893446552 0.149615284627425 0.44127580827004 0.997905477805599 0.997905477805599 0.995813338920078 0.995813338920078 1 1 1 0.997905477805599 1 0.443524641054314 0.149615284627425 0.718448049458722 1 1 0.997905477805599 0.993741371354373 0.149615284627425 0.995813338920078 1 1 1 0.44127580827004 0.44127580827004 0.997905477805599 0.44127580827004 0.997905477805599 1 0.149615284627425 0.993741371354373 0.149615284627425 0.993741371354373 0.413749893446552 1 0.149615284627425 0.989501959916403 0.149615284627425 0.149615284627425 0.149615284627425 0.149615284627425 0.149615284627425 0.149615284627425 0.149615284627425 0.149615284627425 0.149615284627425 0.149615284627425 0.149615284627425 0.149615284627425 0.997905477805599 0.44127580827004 0.587914281676612 0.149615284627425 0.443524641054314 0.997905477805599 0.411407028446313 0.281906860817424 0.718448049458722 0.718448049458722 0.741578896705738 0.44127580827004 0.718448049458722 0.30287182023276 0.735166704271232 0.993741371354373 0.149615284627425 0.997905477805599 0.997905477805599 0.336412703079991 0.997907464472909 0.413749893446552 0.44127580827004 0.413749893446552 0.413749893446552 1 1 1 0.997905477805599 0.997905477805599 0.993741371354373 1 0.997905477805599
0.589215166923276 0.822989791959265 0.604528672862678 0.590473698662248 0.589215166923276 0.589215166923276 0.792988254595494 0.590473698662248 0.589215166923276 0.590473698662248 0.822989791959265 0.822989791959265 0.585461719203753 0.590473698662248 0.591735965405702 0.822989791959265 0.822989791959265 0.822989791959265 0.590473698662248 -0.179837570007532 -0.0562058065762008 0.473112978038227 -0.0562058065762008 -0.0871311713535846 0.822989791959265 -0.0562058065762008 0.816371788283202 0.473112978038227 -0.0121339329458216 -0.081512595085288 -0.0707435409534459 -0.0582078830782293 0.587960343830782 -0.0562058065762008 -0.0582078830782293 -0.0562058065762008 -0.165773589163336 -0.169138705037269 0.590473698662248 0.590473698662248 0.590473698662248 0.585461719203753 0.587960343830782 -0.0857567894213539 0.717695789129431 0.585461719203753 0.590473698662248 0.589215166923276 0.589215166923276 0.82077198882558 0.589215166923276 -0.179837570007532 -0.0562058065762008 -0.102380575339245 -0.155432959539467 -0.165773589163336 0.589215166923276 0.585461719203753 0.585461719203753 0.590473698662248 -0.169974225475363 -0.165773589163336 0.541672571439577 0.285288836304013 0.590473698662248 0.589215166923276 0.590473698662248 0.591735965405702 -0.169974225475363 0.822989791959265 -0.155432959539467 -0.165773589163336 -0.165773589163336 -0.155432959539467 0.586709203237417 0.589215166923276 0.608457526973085 0.590473698662248 -0.216364479228874 0.585461719203753 0.608457526973085 0.812024864729112 0.587960343830782 0.589215166923276 0.822989791959265 -0.179837570007532 0.589215166923276 0.585461719203753 0.590473698662248 0.792988254595494 0.589215166923276 1 0.590473698662248 0.590473698662248 0.590473698662248 -0.155432959539467 0.585461719203753 -0.169974225475363 0.590473698662248 -0.169974225475363 0.590473698662248 0.589215166923276 -0.179837570007532 0.585461719203753 0.590473698662248 -0.155432959539467 0.608457526973085 0.587975773192825 0.60715740303097 0.608457526973085 0.461691615416682 0.589215166923276 0.816371788283202 0.816371788283202 -0.0562058065762008 -0.0562058065762008 -0.0562058065762008 -0.0562058065762008 -0.0562058065762008 0.590473698662248 -0.0562058065762008 -0.0562058065762008 -0.0562058065762008 -0.165773589163336 -0.0562058065762008 -0.0562058065762008 -0.169974225475363 -0.102863164535183 -0.155432959539467 -0.0562058065762008 -0.165773589163336 0.590473698662248 0.590473698662248 0.591735965405702 0.591735965405702 0.589215166923276 0.589215166923276 0.589215166923276 0.590473698662248 0.589215166923276 -0.166618405659256 -0.0562058065762008 0.822989791959265 0.589215166923276 0.589215166923276 0.590473698662248 0.585461719203753 -0.0562058065762008 0.591735965405702 0.589215166923276 0.589215166923276 0.589215166923276 -0.165773589163336 -0.165773589163336 0.590473698662248 -0.165773589163336 0.590473698662248 0.589215166923276 -0.0562058065762008 0.585461719203753 -0.0562058065762008 0.585461719203753 -0.155432959539467 0.589215166923276 -0.0562058065762008 0.587944841360094 -0.0562058065762008 -0.0562058065762008 -0.0562058065762008 -0.0562058065762008 -0.0562058065762008 -0.0562058065762008 -0.0562058065762008 -0.0562058065762008 -0.0562058065762008 -0.0562058065762008 -0.0562058065762008 -0.0562058065762008 0.590473698662248 -0.165773589163336 0.986672959390549 -0.0562058065762008 -0.166618405659256 0.590473698662248 -0.154552818066184 0.473112978038227 0.822989791959265 0.822989791959265 0.797139975426223 0.740575490718816 0.822989791959265 -0.113779517833192 0.786832792310498 0.585461719203753 -0.0562058065762008 0.590473698662248 0.590473698662248 -0.102863164535183 0.587960343830782 -0.155432959539467 -0.165773589163336 -0.155432959539467 -0.155432959539467 0.589215166923276 0.589215166923276 0.589215166923276 0.590473698662248 0.590473698662248 0.585461719203753 0.589215166923276 0.590473698662248
0.997905477805599 0.719956013307587 0.964220088773263 1 0.997905477805599 0.997905477805599 0.746999811186881 1 0.997905477805599 1 0.719956013307587 0.719956013307587 0.991659957996577 1 0.997903469885623 0.719956013307587 0.719956013307587 0.719956013307587 1 0.479717760635104 0.149929314905085 0.282498560321905 0.149929314905085 -0.145922470939605 0.719956013307587 0.149929314905085 0.709146224635529 0.282498560321905 -0.0870600788334283 0.217435319973645 -0.118477373121178 0.128059911248826 0.995817325140612 0.149929314905085 0.155269865581636 0.149929314905085 0.442202010194802 -0.283264156640402 0.995800173256069 1 1 0.991659957996577 0.995817325140612 0.228756732971565 0.428540404913127 0.991659957996577 1 0.997905477805599 0.997905477805599 0.716343027063295 0.997905477805599 0.479717760635104 0.149929314905085 -0.171461330057128 0.414618320721509 0.442202010194802 0.997905477805599 0.991659957996577 0.991659957996577 1 -0.284663440099502 0.442202010194802 0.323435899459051 0.170347653251825 1 0.997905477805599 1 0.997903469885623 0.453407231911062 0.719956013307587 0.414618320721509 0.442202010194802 0.442202010194802 0.414618320721509 0.993735499312716 0.997905477805599 0.970857828085127 1 0.577153502754229 0.991659957996577 0.970857828085127 0.729613686615215 0.995817325140612 0.997905477805599 0.719956013307587 0.479717760635104 0.997905477805599 0.991659957996577 1 0.746999811186881 0.997905477805599 0.590473698662248 1 1 1 0.414618320721509 0.991659957996577 0.453407231911062 1 -0.284663440099502 1 0.997905477805599 0.479717760635104 0.991659957996577 1 0.414618320721509 0.970857828085127 0.995817325140612 0.968639098212864 0.970857828085127 0.786082120630338 0.997905477805599 0.709146224635529 0.709146224635529 0.149929314905085 0.149929314905085 0.149929314905085 0.149929314905085 0.149929314905085 1 0.149929314905085 0.149929314905085 0.149929314905085 0.442202010194802 0.149929314905085 0.149929314905085 0.453407231911062 0.337118805901101 0.414618320721509 0.149929314905085 0.442202010194802 0.995800173256069 0.995800173256069 0.997903469885623 0.997903469885623 0.997905477805599 0.997905477805599 0.997905477805599 1 0.997905477805599 0.444455563095643 0.149929314905085 0.719956013307587 0.997905477805599 0.997905477805599 1 0.991659957996577 0.149929314905085 0.993697200388578 0.997905477805599 0.997905477805599 0.997905477805599 0.442202010194802 0.442202010194802 1 0.442202010194802 1 0.997905477805599 0.149929314905085 0.991659957996577 0.149929314905085 0.991659957996577 0.414618320721509 0.997905477805599 0.149929314905085 0.987398954427969 0.149929314905085 0.149929314905085 0.149929314905085 0.149929314905085 0.149929314905085 0.149929314905085 0.149929314905085 0.149929314905085 0.149929314905085 0.149929314905085 0.149929314905085 0.149929314905085 1 0.442202010194802 0.589148265795113 0.149929314905085 0.444455563095643 0.995800173256069 0.412270538238752 0.282498560321905 0.719956013307587 0.719956013307587 0.743135410316091 0.442202010194802 0.719956013307587 0.30350752347685 0.73675901225609 0.991659957996577 0.149929314905085 1 1 0.337118805901101 0.995817325140612 0.414618320721509 0.442202010194802 0.414618320721509 0.414618320721509 0.997905477805599 0.997905477805599 0.997905477805599 1 1 0.991659957996577 0.997905477805599 1
0.997905477805599 0.719956013307587 0.964220088773263 1 0.997905477805599 0.997905477805599 0.746999811186881 1 0.997905477805599 1 0.719956013307587 0.719956013307587 0.991659957996577 1 0.997903469885623 0.719956013307587 0.719956013307587 0.719956013307587 1 0.479717760635104 0.149929314905085 0.282498560321905 0.149929314905085 -0.145922470939605 0.719956013307587 0.149929314905085 0.709146224635529 0.282498560321905 -0.0870600788334283 0.217435319973645 -0.118477373121178 0.128059911248826 0.995817325140612 0.149929314905085 0.155269865581636 0.149929314905085 0.442202010194802 -0.283264156640402 0.995800173256069 1 1 0.991659957996577 0.995817325140612 0.228756732971565 0.428540404913127 0.991659957996577 1 0.997905477805599 0.997905477805599 0.716343027063295 0.997905477805599 0.479717760635104 0.149929314905085 -0.171461330057128 0.414618320721509 0.442202010194802 0.997905477805599 0.991659957996577 0.991659957996577 1 -0.284663440099502 0.442202010194802 0.323435899459051 0.170347653251825 1 0.997905477805599 1 0.997903469885623 0.453407231911062 0.719956013307587 0.414618320721509 0.442202010194802 0.442202010194802 0.414618320721509 0.993735499312716 0.997905477805599 0.970857828085127 1 0.577153502754229 0.991659957996577 0.970857828085127 0.729613686615215 0.995817325140612 0.997905477805599 0.719956013307587 0.479717760635104 0.997905477805599 0.991659957996577 1 0.746999811186881 0.997905477805599 0.590473698662248 1 1 1 0.414618320721509 0.991659957996577 0.453407231911062 1 -0.284663440099502 1 0.997905477805599 0.479717760635104 0.991659957996577 1 0.414618320721509 0.970857828085127 0.995817325140612 0.968639098212864 0.970857828085127 0.786082120630338 0.997905477805599 0.709146224635529 0.709146224635529 0.149929314905085 0.149929314905085 0.149929314905085 0.149929314905085 0.149929314905085 1 0.149929314905085 0.149929314905085 0.149929314905085 0.442202010194802 0.149929314905085 0.149929314905085 0.453407231911062 0.337118805901101 0.414618320721509 0.149929314905085 0.442202010194802 0.995800173256069 0.995800173256069 0.997903469885623 0.997903469885623 0.997905477805599 0.997905477805599 0.997905477805599 1 0.997905477805599 0.444455563095643 0.149929314905085 0.719956013307587 0.997905477805599 0.997905477805599 1 0.991659957996577 0.149929314905085 0.993697200388578 0.997905477805599 0.997905477805599 0.997905477805599 0.442202010194802 0.442202010194802 1 0.442202010194802 1 0.997905477805599 0.149929314905085 0.991659957996577 0.149929314905085 0.991659957996577 0.414618320721509 0.997905477805599 0.149929314905085 0.987398954427969 0.149929314905085 0.149929314905085 0.149929314905085 0.149929314905085 0.149929314905085 0.149929314905085 0.149929314905085 0.149929314905085 0.149929314905085 0.149929314905085 0.149929314905085 0.149929314905085 1 0.442202010194802 0.589148265795113 0.149929314905085 0.444455563095643 0.995800173256069 0.412270538238752 0.282498560321905 0.719956013307587 0.719956013307587 0.743135410316091 0.442202010194802 0.719956013307587 0.30350752347685 0.73675901225609 0.991659957996577 0.149929314905085 1 1 0.337118805901101 0.995817325140612 0.414618320721509 0.442202010194802 0.414618320721509 0.414618320721509 0.997905477805599 0.997905477805599 0.997905477805599 1 1 0.991659957996577 0.997905477805599 1
0.997905477805599 0.719956013307587 0.964220088773263 1 0.997905477805599 0.997905477805599 0.746999811186881 1 0.997905477805599 1 0.719956013307587 0.719956013307587 0.991659957996577 1 0.997903469885623 0.719956013307587 0.719956013307587 0.719956013307587 1 0.479717760635104 0.149929314905085 0.282498560321905 0.149929314905085 -0.145922470939605 0.719956013307587 0.149929314905085 0.709146224635529 0.282498560321905 -0.0870600788334283 0.217435319973645 -0.118477373121178 0.128059911248826 0.995817325140612 0.149929314905085 0.155269865581636 0.149929314905085 0.442202010194802 -0.283264156640402 0.995800173256069 1 1 0.991659957996577 0.995817325140612 0.228756732971565 0.428540404913127 0.991659957996577 1 0.997905477805599 0.997905477805599 0.716343027063295 0.997905477805599 0.479717760635104 0.149929314905085 -0.171461330057128 0.414618320721509 0.442202010194802 0.997905477805599 0.991659957996577 0.991659957996577 1 -0.284663440099502 0.442202010194802 0.323435899459051 0.170347653251825 1 0.997905477805599 1 0.997903469885623 0.453407231911062 0.719956013307587 0.414618320721509 0.442202010194802 0.442202010194802 0.414618320721509 0.993735499312716 0.997905477805599 0.970857828085127 1 0.577153502754229 0.991659957996577 0.970857828085127 0.729613686615215 0.995817325140612 0.997905477805599 0.719956013307587 0.479717760635104 0.997905477805599 0.991659957996577 1 0.746999811186881 0.997905477805599 0.590473698662248 1 1 1 0.414618320721509 0.991659957996577 0.453407231911062 1 -0.284663440099502 1 0.997905477805599 0.479717760635104 0.991659957996577 1 0.414618320721509 0.970857828085127 0.995817325140612 0.968639098212864 0.970857828085127 0.786082120630338 0.997905477805599 0.709146224635529 0.709146224635529 0.149929314905085 0.149929314905085 0.149929314905085 0.149929314905085 0.149929314905085 1 0.149929314905085 0.149929314905085 0.149929314905085 0.442202010194802 0.149929314905085 0.149929314905085 0.453407231911062 0.337118805901101 0.414618320721509 0.149929314905085 0.442202010194802 0.995800173256069 0.995800173256069 0.997903469885623 0.997903469885623 0.997905477805599 0.997905477805599 0.997905477805599 1 0.997905477805599 0.444455563095643 0.149929314905085 0.719956013307587 0.997905477805599 0.997905477805599 1 0.991659957996577 0.149929314905085 0.993697200388578 0.997905477805599 0.997905477805599 0.997905477805599 0.442202010194802 0.442202010194802 1 0.442202010194802 1 0.997905477805599 0.149929314905085 0.991659957996577 0.149929314905085 0.991659957996577 0.414618320721509 0.997905477805599 0.149929314905085 0.987398954427969 0.149929314905085 0.149929314905085 0.149929314905085 0.149929314905085 0.149929314905085 0.149929314905085 0.149929314905085 0.149929314905085 0.149929314905085 0.149929314905085 0.149929314905085 0.149929314905085 1 0.442202010194802 0.589148265795113 0.149929314905085 0.444455563095643 0.995800173256069 0.412270538238752 0.282498560321905 0.719956013307587 0.719956013307587 0.743135410316091 0.442202010194802 0.719956013307587 0.30350752347685 0.73675901225609 0.991659957996577 0.149929314905085 1 1 0.337118805901101 0.995817325140612 0.414618320721509 0.442202010194802 0.414618320721509 0.414618320721509 0.997905477805599 0.997905477805599 0.997905477805599 1 1 0.991659957996577 0.997905477805599 1
0.413749893446552 -0.187412132449201 0.424350541991753 0.414618320721509 0.413749893446552 0.413749893446552 -0.194451917847754 0.414618320721509 0.413749893446552 0.414618320721509 -0.187412132449201 -0.187412132449201 0.411160386511302 0.414618320721509 0.40557946606951 -0.187412132449201 -0.187412132449201 -0.187412132449201 0.414618320721509 0.864296373293726 -0.0390281796438108 -0.073537350373011 -0.0390281796438108 -0.060502129856513 -0.187412132449201 -0.0390281796438108 -0.188920558227349 -0.073537350373011 -0.0360967036877958 0.524422846523689 -0.0491228894869984 -0.0404183812286911 0.412884107095185 -0.0390281796438108 -0.0404183812286911 -0.0390281796438108 0.937621971774524 -0.103743998044456 0.404691103460896 0.414618320721509 0.414618320721509 0.411160386511302 0.412884107095185 -0.0595477867340167 -0.106700353297229 0.411160386511302 0.414618320721509 0.413749893446552 0.413749893446552 -0.187914957972483 0.413749893446552 0.864296373293726 -0.0390281796438108 0.0237362083443328 1 0.937621971774524 0.413749893446552 0.411160386511302 0.411160386511302 0.414618320721509 -0.10641766879508 0.937621971774524 -0.0841937708802073 -0.0443432881503018 0.414618320721509 0.413749893446552 0.414618320721509 0.40557946606951 0.914450170928983 -0.187412132449201 1 0.937621971774524 0.937621971774524 1 0.412020943966388 0.413749893446552 0.427063890023199 0.414618320721509 0.718384829586778 0.411160386511302 0.427063890023199 -0.18992612652054 0.412884107095185 0.413749893446552 -0.187412132449201 0.864296373293726 0.413749893446552 0.411160386511302 0.414618320721509 -0.194451917847754 0.413749893446552 -0.155432959539467 0.414618320721509 0.414618320721509 0.414618320721509 1 0.411160386511302 0.914450170928983 0.414618320721509 -0.10641766879508 0.414618320721509 0.413749893446552 0.864296373293726 0.411160386511302 0.414618320721509 1 0.427063890023199 0.412884107095185 0.426156541594987 0.427063890023199 0.325924048804953 0.413749893446552 -0.188920558227349 -0.188920558227349 -0.0390281796438108 -0.0390281796438108 -0.0390281796438108 -0.0390281796438108 -0.0390281796438108 0.414618320721509 -0.0390281796438108 -0.0390281796438108 -0.0390281796438108 0.937621971774524 -0.0390281796438108 -0.0390281796438108 0.914450170928983 -0.087755575528003 1 -0.0390281796438108 0.937621971774524 0.404691103460896 0.404691103460896 0.405579466069509 0.405579466069509 0.413749893446552 0.413749893446552 0.413749893446552 0.414618320721509 0.413749893446552 0.932867884100005 -0.0390281796438108 -0.187412132449201 0.413749893446552 0.413749893446552 0.414618320721509 0.411160386511302 -0.0390281796438108 0.39553525566691 0.413749893446552 0.413749893446552 0.413749893446552 0.937621971774524 0.937621971774524 0.414618320721509 0.937621971774524 0.414618320721509 0.413749893446552 -0.0390281796438108 0.411160386511302 -0.0390281796438108 0.411160386511302 1 0.413749893446552 -0.0390281796438108 0.412884107095185 -0.0390281796438108 -0.0390281796438108 -0.0390281796438108 -0.0390281796438108 -0.0390281796438108 -0.0390281796438108 -0.0390281796438108 -0.0390281796438108 -0.0390281796438108 -0.0390281796438108 -0.0390281796438108 -0.0390281796438108 0.414618320721509 0.937621971774524 -0.153361498175637 -0.0390281796438108 0.932867884100005 0.404691103460896 0.994337484945983 -0.073537350373011 -0.187412132449201 -0.187412132449201 -0.193445973603319 -0.115109840284818 -0.187412132449201 0.732016672463227 -0.19596121539391 0.411160386511302 -0.0390281796438108 0.414618320721509 0.414618320721509 -0.087755575528003 0.412884107095185 1 0.937621971774524 1 1 0.413749893446552 0.413749893446552 0.413749893446552 0.414618320721509 0.414618320721509 0.411160386511302 0.413749893446552 0.414618320721509
0.993741371354373 0.713951549915985 0.968916840736102 0.991659957996577 0.993741371354373 0.993741371354373 0.740769801385033 0.991659957996577 0.993741371354373 0.991659957996577 0.713951549915985 0.713951549915985 1 0.991659957996577 0.989580913031415 0.713951549915985 0.713951549915985 0.713951549915985 0.991659957996577 0.475716894361619 0.148678898121232 0.280142510462913 0.148678898121232 -0.147149705665649 0.713951549915985 0.148678898121232 0.71969793841372 0.280142510462913 -0.0877922700532509 0.215621900272037 -0.119473789544287 0.153974908380819 0.991628323842719 0.148678898121232 0.153974908380819 0.148678898121232 0.438514026855779 -0.285646460115897 0.991659957996577 0.991659957996577 0.991659957996577 1 0.991628323842719 0.226848892210016 0.424966359935987 1 0.991659957996577 0.993741371354373 0.993741371354373 0.71586707724601 0.993741371354373 0.475716894361619 0.148678898121232 -0.172903351269247 0.411160386511302 0.438514026855779 0.993741371354373 1 1 0.991659957996577 -0.287057511805357 0.438514026855779 0.320738430472147 0.168926946668521 0.991659957996577 0.993741371354373 0.991659957996577 0.989580913031415 0.449625796552268 0.713951549915985 0.411160386511302 0.438514026855779 0.438514026855779 0.411160386511302 0.997911374487904 0.993741371354373 0.962760833019544 0.991659957996577 0.572340018298835 1 0.962760833019544 0.723528677822572 0.991628323842719 0.993741371354373 0.713951549915985 0.475716894361619 0.993741371354373 1 0.991659957996577 0.740769801385033 0.993741371354373 0.585461719203753 0.991659957996577 0.991659957996577 0.991659957996577 0.411160386511302 1 0.449625796552268 0.991659957996577 -0.287057511805357 0.991659957996577 0.993741371354373 0.475716894361619 1 0.991659957996577 0.411160386511302 0.962760833019544 0.991628376922267 0.960514227690559 0.962760833019544 0.778761696866409 0.993741371354373 0.71969793841372 0.71969793841372 0.148678898121232 0.148678898121232 0.148678898121232 0.148678898121232 0.148678898121232 0.991659957996577 0.148678898121232 0.148678898121232 0.148678898121232 0.438514026855779 0.148678898121232 0.148678898121232 0.449625796552268 0.334307220899742 0.411160386511302 0.148678898121232 0.438514026855779 0.991659957996577 0.991659957996577 0.989580913031415 0.989580913031415 0.993741371354373 0.993741371354373 0.993741371354373 0.991659957996577 0.993741371354373 0.44074878503077 0.148678898121232 0.713951549915985 0.993741371354373 0.993741371354373 0.991659957996577 1 0.148678898121232 0.989580913031415 0.993741371354373 0.993741371354373 0.993741371354373 0.438514026855779 0.438514026855779 0.991659957996577 0.438514026855779 0.991659957996577 0.993741371354373 0.148678898121232 1 0.148678898121232 1 0.411160386511302 0.993741371354373 0.148678898121232 0.995825170903259 0.148678898121232 0.148678898121232 0.148678898121232 0.148678898121232 0.148678898121232 0.148678898121232 0.148678898121232 0.148678898121232 0.148678898121232 0.148678898121232 0.148678898121232 0.148678898121232 0.991659957996577 0.438514026855779 0.584234744512138 0.148678898121232 0.44074878503077 0.991659957996577 0.408832184633067 0.280142510462913 0.713951549915985 0.713951549915985 0.736937629779824 0.438514026855779 0.713951549915985 0.300976257982698 0.746519510906397 1 0.148678898121232 0.991659957996577 0.991659957996577 0.334307220899742 0.991628323842719 0.411160386511302 0.438514026855779 0.411160386511302 0.411160386511302 0.993741371354373 0.993741371354373 0.993741371354373 0.991659957996577 0.991659957996577 1 0.993741371354373 0.991659957996577
0.452457560400723 -0.204945155468462 0.464049934575066 0.453407231911062 0.452457560400723 0.452457560400723 -0.212643536006136 0.453407231911062 0.452457560400723 0.453407231911062 -0.204945155468462 -0.204945155468462 0.449625796552268 0.453407231911062 0.445356486508402 -0.204945155468462 -0.204945155468462 -0.204945155468462 0.453407231911062 0.94515414920388 -0.0426793945526468 -0.0804170120043899 -0.0426793945526468 -0.0661623036223491 -0.204945155468462 -0.0426793945526468 -0.206594699452489 -0.0804170120043899 -0.0394736693538238 0.479558561642651 -0.0537184977909702 -0.0441996540802555 0.451510776881084 -0.0426793945526468 -0.0441996540802555 -0.0426793945526468 0.853109985864101 -0.0558217805080402 0.444389072054306 0.453407231911062 0.453407231911062 0.449625796552268 0.451510776881084 -0.0651186785536116 -0.121989785884204 0.449625796552268 0.453407231911062 0.452457560400723 0.452457560400723 -0.205495021977613 0.452457560400723 0.94515414920388 -0.0426793945526468 0.0315108987240142 0.914450170928983 0.853109985864101 0.452457560400723 0.449625796552268 0.449625796552268 0.453407231911062 -0.0589026383191976 0.853109985864101 -0.0920703757916904 -0.0484917489875423 0.453407231911062 0.452457560400723 0.453407231911062 0.445356486508402 1 -0.204945155468462 0.914450170928983 0.853109985864101 0.853109985864101 0.914450170928983 0.450566861995136 0.452457560400723 0.467017125262657 0.453407231911062 0.651589048138837 0.449625796552268 0.467017125262657 -0.175414506469376 0.451510776881084 0.452457560400723 -0.204945155468462 0.94515414920388 0.452457560400723 0.449625796552268 0.453407231911062 -0.212643536006136 0.452457560400723 -0.169974225475363 0.453407231911062 0.453407231911062 0.453407231911062 0.914450170928983 0.449625796552268 1 0.453407231911062 -0.0589026383191976 0.453407231911062 0.452457560400723 0.94515414920388 0.449625796552268 0.453407231911062 0.914450170928983 0.467017125262657 0.451510776881084 0.466024891396824 0.467017125262657 0.35641531836978 0.452457560400723 -0.206594699452489 -0.206594699452489 -0.0426793945526468 -0.0426793945526468 -0.0426793945526468 -0.0426793945526468 -0.0426793945526468 0.453407231911062 -0.0426793945526468 -0.0426793945526468 -0.0426793945526468 0.853109985864101 -0.0426793945526468 -0.0426793945526468 1 -0.0959653990100434 0.914450170928983 -0.0426793945526468 0.853109985864101 0.444389072054306 0.444389072054306 0.445356486508402 0.445356486508402 0.452457560400723 0.452457560400723 0.452457560400723 0.453407231911062 0.452457560400723 0.848417992447979 -0.0426793945526468 -0.204945155468462 0.452457560400723 0.452457560400723 0.453407231911062 0.449625796552268 -0.0426793945526468 0.436247981129564 0.452457560400723 0.452457560400723 0.452457560400723 0.853109985864101 0.853109985864101 0.453407231911062 0.853109985864101 0.453407231911062 0.452457560400723 -0.0426793945526468 0.449625796552268 -0.0426793945526468 0.449625796552268 0.914450170928983 0.452457560400723 -0.0426793945526468 0.451510776881084 -0.0426793945526468 -0.0426793945526468 -0.0426793945526468 -0.0426793945526468 -0.0426793945526468 -0.0426793945526468 -0.0426793945526468 -0.0426793945526468 -0.0426793945526468 -0.0426793945526468 -0.0426793945526468 -0.0426793945526468 0.453407231911062 0.853109985864101 -0.167708972069894 -0.0426793945526468 0.858682591660705 0.444389072054306 0.90927208306995 -0.0804170120043899 -0.204945155468462 -0.204945155468462 -0.211543482360333 -0.125878745440969 -0.204945155468462 0.669392771256864 -0.214294033314942 0.449625796552268 -0.0426793945526468 0.453407231911062 0.453407231911062 -0.0959653990100434 0.451510776881084 0.914450170928983 0.853109985864101 0.914450170928983 0.914450170928983 0.452457560400723 0.452457560400723 0.452457560400723 0.453407231911062 0.453407231911062 0.449625796552268 0.452457560400723 0.453407231911062
0.997905477805599 0.719956013307587 0.964220088773263 1 0.997905477805599 0.997905477805599 0.746999811186881 1 0.997905477805599 1 0.719956013307587 0.719956013307587 0.991659957996577 1 0.997903469885623 0.719956013307587 0.719956013307587 0.719956013307587 1 0.479717760635104 0.149929314905085 0.282498560321905 0.149929314905085 -0.145922470939605 0.719956013307587 0.149929314905085 0.709146224635529 0.282498560321905 -0.0870600788334283 0.217435319973645 -0.118477373121178 0.128059911248826 0.995817325140612 0.149929314905085 0.155269865581636 0.149929314905085 0.442202010194802 -0.283264156640402 0.995800173256069 1 1 0.991659957996577 0.995817325140612 0.228756732971565 0.428540404913127 0.991659957996577 1 0.997905477805599 0.997905477805599 0.716343027063295 0.997905477805599 0.479717760635104 0.149929314905085 -0.171461330057128 0.414618320721509 0.442202010194802 0.997905477805599 0.991659957996577 0.991659957996577 1 -0.284663440099502 0.442202010194802 0.323435899459051 0.170347653251825 1 0.997905477805599 1 0.997903469885623 0.453407231911062 0.719956013307587 0.414618320721509 0.442202010194802 0.442202010194802 0.414618320721509 0.993735499312716 0.997905477805599 0.970857828085127 1 0.577153502754229 0.991659957996577 0.970857828085127 0.729613686615215 0.995817325140612 0.997905477805599 0.719956013307587 0.479717760635104 0.997905477805599 0.991659957996577 1 0.746999811186881 0.997905477805599 0.590473698662248 1 1 1 0.414618320721509 0.991659957996577 0.453407231911062 1 -0.284663440099502 1 0.997905477805599 0.479717760635104 0.991659957996577 1 0.414618320721509 0.970857828085127 0.995817325140612 0.968639098212864 0.970857828085127 0.786082120630338 0.997905477805599 0.709146224635529 0.709146224635529 0.149929314905085 0.149929314905085 0.149929314905085 0.149929314905085 0.149929314905085 1 0.149929314905085 0.149929314905085 0.149929314905085 0.442202010194802 0.149929314905085 0.149929314905085 0.453407231911062 0.337118805901101 0.414618320721509 0.149929314905085 0.442202010194802 0.995800173256069 0.995800173256069 0.997903469885623 0.997903469885623 0.997905477805599 0.997905477805599 0.997905477805599 1 0.997905477805599 0.444455563095643 0.149929314905085 0.719956013307587 0.997905477805599 0.997905477805599 1 0.991659957996577 0.149929314905085 0.993697200388578 0.997905477805599 0.997905477805599 0.997905477805599 0.442202010194802 0.442202010194802 1 0.442202010194802 1 0.997905477805599 0.149929314905085 0.991659957996577 0.149929314905085 0.991659957996577 0.414618320721509 0.997905477805599 0.149929314905085 0.987398954427969 0.149929314905085 0.149929314905085 0.149929314905085 0.149929314905085 0.149929314905085 0.149929314905085 0.149929314905085 0.149929314905085 0.149929314905085 0.149929314905085 0.149929314905085 0.149929314905085 1 0.442202010194802 0.589148265795113 0.149929314905085 0.444455563095643 0.995800173256069 0.412270538238752 0.282498560321905 0.719956013307587 0.719956013307587 0.743135410316091 0.442202010194802 0.719956013307587 0.30350752347685 0.73675901225609 0.991659957996577 0.149929314905085 1 1 0.337118805901101 0.995817325140612 0.414618320721509 0.442202010194802 0.414618320721509 0.414618320721509 0.997905477805599 0.997905477805599 0.997905477805599 1 1 0.991659957996577 0.997905477805599 1
-0.28526092543903 -0.204945155468462 -0.278134857448014 -0.284663440099502 -0.28526092543903 -0.28526092543903 -0.212643536006136 -0.284663440099502 -0.28526092543903 -0.284663440099502 -0.204945155468462 -0.204945155468462 -0.287057511805357 -0.284663440099502 -0.284066634624872 -0.204945155468462 -0.204945155468462 -0.204945155468462 -0.284663440099502 -0.0680888135429135 -0.0426793945526468 -0.0804170120043899 -0.0426793945526468 -0.0326372137412826 -0.204945155468462 -0.0426793945526468 -0.206594699452489 -0.0804170120043899 0.00860435503958211 -0.0140682097614788 -0.0260606159601483 -0.0441996540802555 -0.285859095752634 -0.0426793945526468 -0.0432642996251555 -0.0426793945526468 -0.114283603288692 0.995084428619947 -0.284663440099502 -0.284663440099502 -0.284663440099502 -0.287057511805357 -0.285859095752634 -0.0281697046905897 -0.121989785884204 -0.287057511805357 -0.284663440099502 -0.28526092543903 -0.28526092543903 -0.205495021977613 -0.28526092543903 -0.0680888135429135 -0.0426793945526468 0.602330000639334 -0.10641766879508 -0.114283603288692 -0.28526092543903 -0.287057511805357 -0.287057511805357 -0.284663440099502 1 -0.114283603288692 -0.0920703757916904 -0.0309721130574289 -0.284663440099502 -0.28526092543903 -0.284663440099502 -0.284066634624872 -0.0589026383191976 -0.204945155468462 -0.10641766879508 -0.114283603288692 -0.114283603288692 -0.10641766879508 -0.286457956162762 -0.28526092543903 -0.276367729190244 -0.284663440099502 -0.164294501559496 -0.287057511805357 -0.276367729190244 -0.207694341975568 -0.285859095752634 -0.28526092543903 -0.204945155468462 -0.0680888135429135 -0.28526092543903 -0.287057511805357 -0.284663440099502 -0.212643536006136 -0.28526092543903 -0.169974225475363 -0.284663440099502 -0.284663440099502 -0.284663440099502 -0.10641766879508 -0.287057511805357 -0.0589026383191976 -0.284663440099502 1 -0.284663440099502 -0.28526092543903 -0.0680888135429135 -0.287057511805357 -0.284663440099502 -0.10641766879508 -0.276367729190244 -0.285859095752634 -0.276956155742962 -0.276367729190244 0.35641531836978 -0.28526092543903 -0.206594699452489 -0.206594699452489 -0.0426793945526468 -0.0426793945526468 -0.0426793945526468 -0.0426793945526468 -0.0426793945526468 -0.284663440099502 -0.0426793945526468 -0.0426793945526468 -0.0426793945526468 -0.114283603288692 -0.0426793945526468 -0.0426793945526468 -0.0589026383191976 -0.0853870485999601 -0.10641766879508 -0.0426793945526468 -0.114283603288692 -0.284663440099502 -0.284663440099502 -0.284066634624872 -0.284066634624872 -0.28526092543903 -0.28526092543903 -0.28526092543903 -0.284663440099502 -0.28526092543903 -0.11736047557716 -0.0426793945526468 -0.204945155468462 -0.28526092543903 -0.28526092543903 -0.284663440099502 -0.287057511805357 -0.0426793945526468 -0.284066634624872 -0.28526092543903 -0.28526092543903 -0.28526092543903 -0.114283603288692 -0.114283603288692 -0.284663440099502 -0.114283603288692 -0.284663440099502 -0.28526092543903 -0.0426793945526468 -0.287057511805357 -0.0426793945526468 -0.287057511805357 -0.10641766879508 -0.28526092543903 -0.0426793945526468 -0.285859095752634 -0.0426793945526468 -0.0426793945526468 -0.0426793945526468 -0.0426793945526468 -0.0426793945526468 -0.0426793945526468 -0.0426793945526468 -0.0426793945526468 -0.0426793945526468 -0.0426793945526468 -0.0426793945526468 -0.0426793945526468 -0.284663440099502 -0.114283603288692 -0.167708972069894 -0.0426793945526468 -0.11736047557716 -0.284663440099502 -0.117358349666717 -0.0804170120043899 -0.204945155468462 -0.204945155468462 -0.211543482360333 -0.125878745440969 -0.204945155468462 -0.0863974957290022 -0.214294033314942 -0.287057511805357 -0.0426793945526468 -0.284663440099502 -0.284663440099502 -0.0853870485999601 -0.285859095752634 -0.10641766879508 -0.114283603288692 -0.10641766879508 -0.10641766879508 -0.28526092543903 -0.28526092543903 -0.28526092543903 -0.284663440099502 -0.284663440099502 -0.287057511805357 -0.28526092543903 -0.284663440099502
0.997905477805599 0.719956013307587 0.964220088773263 1 0.997905477805599 0.997905477805599 0.746999811186881 1 0.997905477805599 1 0.719956013307587 0.719956013307587 0.991659957996577 1 0.997903469885623 0.719956013307587 0.719956013307587 0.719956013307587 1 0.479717760635104 0.149929314905085 0.282498560321905 0.149929314905085 -0.145922470939605 0.719956013307587 0.149929314905085 0.709146224635529 0.282498560321905 -0.0870600788334283 0.217435319973645 -0.118477373121178 0.128059911248826 0.995817325140612 0.149929314905085 0.155269865581636 0.149929314905085 0.442202010194802 -0.283264156640402 0.995800173256069 1 1 0.991659957996577 0.995817325140612 0.228756732971565 0.428540404913127 0.991659957996577 1 0.997905477805599 0.997905477805599 0.716343027063295 0.997905477805599 0.479717760635104 0.149929314905085 -0.171461330057128 0.414618320721509 0.442202010194802 0.997905477805599 0.991659957996577 0.991659957996577 1 -0.284663440099502 0.442202010194802 0.323435899459051 0.170347653251825 1 0.997905477805599 1 0.997903469885623 0.453407231911062 0.719956013307587 0.414618320721509 0.442202010194802 0.442202010194802 0.414618320721509 0.993735499312716 0.997905477805599 0.970857828085127 1 0.577153502754229 0.991659957996577 0.970857828085127 0.729613686615215 0.995817325140612 0.997905477805599 0.719956013307587 0.479717760635104 0.997905477805599 0.991659957996577 1 0.746999811186881 0.997905477805599 0.590473698662248 1 1 1 0.414618320721509 0.991659957996577 0.453407231911062 1 -0.284663440099502 1 0.997905477805599 0.479717760635104 0.991659957996577 1 0.414618320721509 0.970857828085127 0.995817325140612 0.968639098212864 0.970857828085127 0.786082120630338 0.997905477805599 0.709146224635529 0.709146224635529 0.149929314905085 0.149929314905085 0.149929314905085 0.149929314905085 0.149929314905085 1 0.149929314905085 0.149929314905085 0.149929314905085 0.442202010194802 0.149929314905085 0.149929314905085 0.453407231911062 0.337118805901101 0.414618320721509 0.149929314905085 0.442202010194802 0.995800173256069 0.995800173256069 0.997903469885623 0.997903469885623 0.997905477805599 0.997905477805599 0.997905477805599 1 0.997905477805599 0.444455563095643 0.149929314905085 0.719956013307587 0.997905477805599 0.997905477805599 1 0.991659957996577 0.149929314905085 0.993697200388578 0.997905477805599 0.997905477805599 0.997905477805599 0.442202010194802 0.442202010194802 1 0.442202010194802 1 0.997905477805599 0.149929314905085 0.991659957996577 0.149929314905085 0.991659957996577 0.414618320721509 0.997905477805599 0.149929314905085 0.987398954427969 0.149929314905085 0.149929314905085 0.149929314905085 0.149929314905085 0.149929314905085 0.149929314905085 0.149929314905085 0.149929314905085 0.149929314905085 0.149929314905085 0.149929314905085 0.149929314905085 1 0.442202010194802 0.589148265795113 0.149929314905085 0.444455563095643 0.995800173256069 0.412270538238752 0.282498560321905 0.719956013307587 0.719956013307587 0.743135410316091 0.442202010194802 0.719956013307587 0.30350752347685 0.73675901225609 0.991659957996577 0.149929314905085 1 1 0.337118805901101 0.995817325140612 0.414618320721509 0.442202010194802 0.414618320721509 0.414618320721509 0.997905477805599 0.997905477805599 0.997905477805599 1 1 0.991659957996577 0.997905477805599 1
1 0.718448049458722 0.962165683187439 0.997905477805599 1 1 0.745435203503137 0.997905477805599 1 0.997905477805599 0.718448049458722 0.718448049458722 0.993741371354373 0.997905477805599 0.995813338920078 0.718448049458722 0.718448049458722 0.718448049458722 0.997905477805599 0.478712981138405 0.149615284627425 0.281906860817424 0.149615284627425 -0.146228750302573 0.718448049458722 0.149615284627425 0.707609165398793 0.281906860817424 -0.0872428108370301 0.216979896870113 -0.118726047462645 0.154944649402053 0.997907464472909 0.149615284627425 0.154944649402053 0.149615284627425 0.44127580827004 -0.283858704998094 0.997905477805599 0.997905477805599 0.997905477805599 0.993741371354373 0.997907464472909 0.228277596917238 0.427642817523839 0.993741371354373 0.997905477805599 1 1 0.720375640867556 1 0.478712981138405 0.149615284627425 -0.171821213402067 0.413749893446552 0.44127580827004 1 0.993741371354373 0.993741371354373 0.997905477805599 -0.28526092543903 0.44127580827004 0.322758455789168 0.169990856311327 0.997905477805599 1 0.997905477805599 0.995813338920078 0.452457560400723 0.718448049458722 0.413749893446552 0.44127580827004 0.44127580827004 0.413749893446552 0.991620531920681 1 0.968824344816594 0.997905477805599 0.575944641933133 0.993741371354373 0.968824344816594 0.728085494555261 0.997907464472909 1 0.718448049458722 0.478712981138405 1 0.993741371354373 0.997905477805599 0.745435203503137 1 0.589215166923276 0.997905477805599 0.997905477805599 0.997905477805599 0.413749893446552 0.993741371354373 0.452457560400723 0.997905477805599 -0.28526092543903 0.997905477805599 1 0.478712981138405 0.993741371354373 0.997905477805599 0.413749893446552 0.968824344816594 0.997907464472909 0.966598688960953 0.968824344816594 0.787732042877386 1 0.707609165398793 0.707609165398793 0.149615284627425 0.149615284627425 0.149615284627425 0.149615284627425 0.149615284627425 0.997905477805599 0.149615284627425 0.149615284627425 0.149615284627425 0.44127580827004 0.149615284627425 0.149615284627425 0.452457560400723 0.336412703079991 0.413749893446552 0.149615284627425 0.44127580827004 0.997905477805599 0.997905477805599 0.995813338920078 0.995813338920078 1 1 1 0.997905477805599 1 0.443524641054314 0.149615284627425 0.718448049458722 1 1 0.997905477805599 0.993741371354373 0.149615284627425 0.995813338920078 1 1 1 0.44127580827004 0.44127580827004 0.997905477805599 0.44127580827004 0.997905477805599 1 0.149615284627425 0.993741371354373 0.149615284627425 0.993741371354373 0.413749893446552 1 0.149615284627425 0.989501959916403 0.149615284627425 0.149615284627425 0.149615284627425 0.149615284627425 0.149615284627425 0.149615284627425 0.149615284627425 0.149615284627425 0.149615284627425 0.149615284627425 0.149615284627425 0.149615284627425 0.997905477805599 0.44127580827004 0.587914281676612 0.149615284627425 0.443524641054314 0.997905477805599 0.411407028446313 0.281906860817424 0.718448049458722 0.718448049458722 0.741578896705738 0.44127580827004 0.718448049458722 0.30287182023276 0.735166704271232 0.993741371354373 0.149615284627425 0.997905477805599 0.997905477805599 0.336412703079991 0.997907464472909 0.413749893446552 0.44127580827004 0.413749893446552 0.413749893446552 1 1 1 0.997905477805599 0.997905477805599 0.993741371354373 1 0.997905477805599
0.478712981138405 -0.216837809621943 0.490978043069423 0.479717760635104 0.478712981138405 0.478712981138405 -0.22498291541676 0.479717760635104 0.478712981138405 0.479717760635104 -0.216837809621943 -0.216837809621943 0.475716894361619 0.479717760635104 0.472201091704944 -0.216837809621943 -0.216837809621943 -0.216837809621943 0.479717760635104 1 -0.0451560145914732 -0.0850834883094198 -0.0451560145914732 -0.0700016009854879 -0.216837809621943 -0.0451560145914732 -0.21858307412236 -0.0850834883094198 -0.0417642660586903 0.453256764322798 -0.056835700119621 -0.0467644924560569 0.477711257218094 -0.0451560145914732 -0.0467644924560569 -0.0451560145914732 0.921796202853456 -0.0647240364378738 0.4711793700674 0.479717760635104 0.479717760635104 0.475716894361619 0.477711257218094 -0.0688974159489854 -0.129068666721675 0.475716894361619 0.479717760635104 0.478712981138405 0.478712981138405 -0.217419584044259 0.478712981138405 1 -0.0451560145914732 0.0294708430882576 0.864296373293726 0.921796202853456 0.478712981138405 0.475716894361619 0.475716894361619 0.479717760635104 -0.0680888135429135 0.921796202853456 -0.0974130789874253 -0.0513056510711893 0.479717760635104 0.478712981138405 0.479717760635104 0.472201091704944 0.94515414920388 -0.216837809621943 0.864296373293726 0.921796202853456 0.921796202853456 0.864296373293726 0.476712568393903 0.478712981138405 0.494117415297847 0.479717760635104 0.70435870524591 0.475716894361619 0.494117415297847 -0.190104708465741 0.477711257218094 0.478712981138405 -0.216837809621943 1 0.478712981138405 0.475716894361619 0.479717760635104 -0.22498291541676 0.478712981138405 -0.179837570007532 0.479717760635104 0.479717760635104 0.479717760635104 0.864296373293726 0.475716894361619 0.94515414920388 0.479717760635104 -0.0680888135429135 0.479717760635104 0.478712981138405 1 0.475716894361619 0.479717760635104 0.864296373293726 0.494117415297847 0.477711257218094 0.493067603617214 0.494117415297847 0.37709755458408 0.478712981138405 -0.21858307412236 -0.21858307412236 -0.0451560145914732 -0.0451560145914732 -0.0451560145914732 -0.0451560145914732 -0.0451560145914732 0.479717760635104 -0.0451560145914732 -0.0451560145914732 -0.0451560145914732 0.921796202853456 -0.0451560145914732 -0.0451560145914732 0.94515414920388 -0.10153412445036 0.864296373293726 -0.0451560145914732 0.921796202853456 0.4711793700674 0.4711793700674 0.472201091704944 0.472201091704944 0.478712981138405 0.478712981138405 0.478712981138405 0.479717760635104 0.478712981138405 0.916778489839249 -0.0451560145914732 -0.216837809621943 0.478712981138405 0.478712981138405 0.479717760635104 0.475716894361619 -0.0451560145914732 0.463583577194196 0.478712981138405 0.478712981138405 0.478712981138405 0.921796202853456 0.921796202853456 0.479717760635104 0.921796202853456 0.479717760635104 0.478712981138405 -0.0451560145914732 0.475716894361619 -0.0451560145914732 0.475716894361619 0.864296373293726 0.478712981138405 -0.0451560145914732 0.477711257218094 -0.0451560145914732 -0.0451560145914732 -0.0451560145914732 -0.0451560145914732 -0.0451560145914732 -0.0451560145914732 -0.0451560145914732 -0.0451560145914732 -0.0451560145914732 -0.0451560145914732 -0.0451560145914732 -0.0451560145914732 0.479717760635104 0.921796202853456 -0.177440867408938 -0.0451560145914732 0.92649386695048 0.4711793700674 0.859402282068818 -0.0850834883094198 -0.216837809621943 -0.216837809621943 -0.170774854576774 -0.133183296658008 -0.216837809621943 0.632679355200509 -0.226729188561936 0.475716894361619 -0.0451560145914732 0.479717760635104 0.479717760635104 -0.10153412445036 0.477711257218094 0.864296373293726 0.921796202853456 0.864296373293726 0.864296373293726 0.478712981138405 0.478712981138405 0.478712981138405 0.479717760635104 0.479717760635104 0.475716894361619 0.478712981138405 0.479717760635104
0.993741371354373 0.713951549915985 0.968916840736102 0.991659957996577 0.993741371354373 0.993741371354373 0.740769801385033 0.991659957996577 0.993741371354373 0.991659957996577 0.713951549915985 0.713951549915985 1 0.991659957996577 0.989580913031415 0.713951549915985 0.713951549915985 0.713951549915985 0.991659957996577 0.475716894361619 0.148678898121232 0.280142510462913 0.148678898121232 -0.147149705665649 0.713951549915985 0.148678898121232 0.71969793841372 0.280142510462913 -0.0877922700532509 0.215621900272037 -0.119473789544287 0.153974908380819 0.991628323842719 0.148678898121232 0.153974908380819 0.148678898121232 0.438514026855779 -0.285646460115897 0.991659957996577 0.991659957996577 0.991659957996577 1 0.991628323842719 0.226848892210016 0.424966359935987 1 0.991659957996577 0.993741371354373 0.993741371354373 0.71586707724601 0.993741371354373 0.475716894361619 0.148678898121232 -0.172903351269247 0.411160386511302 0.438514026855779 0.993741371354373 1 1 0.991659957996577 -0.287057511805357 0.438514026855779 0.320738430472147 0.168926946668521 0.991659957996577 0.993741371354373 0.991659957996577 0.989580913031415 0.449625796552268 0.713951549915985 0.411160386511302 0.438514026855779 0.438514026855779 0.411160386511302 0.997911374487904 0.993741371354373 0.962760833019544 0.991659957996577 0.572340018298835 1 0.962760833019544 0.723528677822572 0.991628323842719 0.993741371354373 0.713951549915985 0.475716894361619 0.993741371354373 1 0.991659957996577 0.740769801385033 0.993741371354373 0.585461719203753 0.991659957996577 0.991659957996577 0.991659957996577 0.411160386511302 1 0.449625796552268 0.991659957996577 -0.287057511805357 0.991659957996577 0.993741371354373 0.475716894361619 1 0.991659957996577 0.411160386511302 0.962760833019544 0.991628376922267 0.960514227690559 0.962760833019544 0.778761696866409 0.993741371354373 0.71969793841372 0.71969793841372 0.148678898121232 0.148678898121232 0.148678898121232 0.148678898121232 0.148678898121232 0.991659957996577 0.148678898121232 0.148678898121232 0.148678898121232 0.438514026855779 0.148678898121232 0.148678898121232 0.449625796552268 0.334307220899742 0.411160386511302 0.148678898121232 0.438514026855779 0.991659957996577 0.991659957996577 0.989580913031415 0.989580913031415 0.993741371354373 0.993741371354373 0.993741371354373 0.991659957996577 0.993741371354373 0.44074878503077 0.148678898121232 0.713951549915985 0.993741371354373 0.993741371354373 0.991659957996577 1 0.148678898121232 0.989580913031415 0.993741371354373 0.993741371354373 0.993741371354373 0.438514026855779 0.438514026855779 0.991659957996577 0.438514026855779 0.991659957996577 0.993741371354373 0.148678898121232 1 0.148678898121232 1 0.411160386511302 0.993741371354373 0.148678898121232 0.995825170903259 0.148678898121232 0.148678898121232 0.148678898121232 0.148678898121232 0.148678898121232 0.148678898121232 0.148678898121232 0.148678898121232 0.148678898121232 0.148678898121232 0.148678898121232 0.148678898121232 0.991659957996577 0.438514026855779 0.584234744512138 0.148678898121232 0.44074878503077 0.991659957996577 0.408832184633067 0.280142510462913 0.713951549915985 0.713951549915985 0.736937629779824 0.438514026855779 0.713951549915985 0.300976257982698 0.746519510906397 1 0.148678898121232 0.991659957996577 0.991659957996577 0.334307220899742 0.991628323842719 0.411160386511302 0.438514026855779 0.411160386511302 0.411160386511302 0.993741371354373 0.993741371354373 0.993741371354373 0.991659957996577 0.991659957996577 1 0.993741371354373 0.991659957996577
0.997905477805599 0.719956013307587 0.964220088773263 1 0.997905477805599 0.997905477805599 0.746999811186881 1 0.997905477805599 1 0.719956013307587 0.719956013307587 0.991659957996577 1 0.997903469885623 0.719956013307587 0.719956013307587 0.719956013307587 1 0.479717760635104 0.149929314905085 0.282498560321905 0.149929314905085 -0.145922470939605 0.719956013307587 0.149929314905085 0.709146224635529 0.282498560321905 -0.0870600788334283 0.217435319973645 -0.118477373121178 0.128059911248826 0.995817325140612 0.149929314905085 0.155269865581636 0.149929314905085 0.442202010194802 -0.283264156640402 0.995800173256069 1 1 0.991659957996577 0.995817325140612 0.228756732971565 0.428540404913127 0.991659957996577 1 0.997905477805599 0.997905477805599 0.716343027063295 0.997905477805599 0.479717760635104 0.149929314905085 -0.171461330057128 0.414618320721509 0.442202010194802 0.997905477805599 0.991659957996577 0.991659957996577 1 -0.284663440099502 0.442202010194802 0.323435899459051 0.170347653251825 1 0.997905477805599 1 0.997903469885623 0.453407231911062 0.719956013307587 0.414618320721509 0.442202010194802 0.442202010194802 0.414618320721509 0.993735499312716 0.997905477805599 0.970857828085127 1 0.577153502754229 0.991659957996577 0.970857828085127 0.729613686615215 0.995817325140612 0.997905477805599 0.719956013307587 0.479717760635104 0.997905477805599 0.991659957996577 1 0.746999811186881 0.997905477805599 0.590473698662248 1 1 1 0.414618320721509 0.991659957996577 0.453407231911062 1 -0.284663440099502 1 0.997905477805599 0.479717760635104 0.991659957996577 1 0.414618320721509 0.970857828085127 0.995817325140612 0.968639098212864 0.970857828085127 0.786082120630338 0.997905477805599 0.709146224635529 0.709146224635529 0.149929314905085 0.149929314905085 0.149929314905085 0.149929314905085 0.149929314905085 1 0.149929314905085 0.149929314905085 0.149929314905085 0.442202010194802 0.149929314905085 0.149929314905085 0.453407231911062 0.337118805901101 0.414618320721509 0.149929314905085 0.442202010194802 0.995800173256069 0.995800173256069 0.997903469885623 0.997903469885623 0.997905477805599 0.997905477805599 0.997905477805599 1 0.997905477805599 0.444455563095643 0.149929314905085 0.719956013307587 0.997905477805599 0.997905477805599 1 0.991659957996577 0.149929314905085 0.993697200388578 0.997905477805599 0.997905477805599 0.997905477805599 0.442202010194802 0.442202010194802 1 0.442202010194802 1 0.997905477805599 0.149929314905085 0.991659957996577 0.149929314905085 0.991659957996577 0.414618320721509 0.997905477805599 0.149929314905085 0.987398954427969 0.149929314905085 0.149929314905085 0.149929314905085 0.149929314905085 0.149929314905085 0.149929314905085 0.149929314905085 0.149929314905085 0.149929314905085 0.149929314905085 0.149929314905085 0.149929314905085 1 0.442202010194802 0.589148265795113 0.149929314905085 0.444455563095643 0.995800173256069 0.412270538238752 0.282498560321905 0.719956013307587 0.719956013307587 0.743135410316091 0.442202010194802 0.719956013307587 0.30350752347685 0.73675901225609 0.991659957996577 0.149929314905085 1 1 0.337118805901101 0.995817325140612 0.414618320721509 0.442202010194802 0.414618320721509 0.414618320721509 0.997905477805599 0.997905477805599 0.997905477805599 1 1 0.991659957996577 0.997905477805599 1
0.413749893446552 -0.187412132449201 0.424350541991753 0.414618320721509 0.413749893446552 0.413749893446552 -0.194451917847754 0.414618320721509 0.413749893446552 0.414618320721509 -0.187412132449201 -0.187412132449201 0.411160386511302 0.414618320721509 0.40557946606951 -0.187412132449201 -0.187412132449201 -0.187412132449201 0.414618320721509 0.864296373293726 -0.0390281796438108 -0.073537350373011 -0.0390281796438108 -0.060502129856513 -0.187412132449201 -0.0390281796438108 -0.188920558227349 -0.073537350373011 -0.0360967036877958 0.524422846523689 -0.0491228894869984 -0.0404183812286911 0.412884107095185 -0.0390281796438108 -0.0404183812286911 -0.0390281796438108 0.937621971774524 -0.103743998044456 0.404691103460896 0.414618320721509 0.414618320721509 0.411160386511302 0.412884107095185 -0.0595477867340167 -0.106700353297229 0.411160386511302 0.414618320721509 0.413749893446552 0.413749893446552 -0.187914957972483 0.413749893446552 0.864296373293726 -0.0390281796438108 0.0237362083443328 1 0.937621971774524 0.413749893446552 0.411160386511302 0.411160386511302 0.414618320721509 -0.10641766879508 0.937621971774524 -0.0841937708802073 -0.0443432881503018 0.414618320721509 0.413749893446552 0.414618320721509 0.40557946606951 0.914450170928983 -0.187412132449201 1 0.937621971774524 0.937621971774524 1 0.412020943966388 0.413749893446552 0.427063890023199 0.414618320721509 0.718384829586778 0.411160386511302 0.427063890023199 -0.18992612652054 0.412884107095185 0.413749893446552 -0.187412132449201 0.864296373293726 0.413749893446552 0.411160386511302 0.414618320721509 -0.194451917847754 0.413749893446552 -0.155432959539467 0.414618320721509 0.414618320721509 0.414618320721509 1 0.411160386511302 0.914450170928983 0.414618320721509 -0.10641766879508 0.414618320721509 0.413749893446552 0.864296373293726 0.411160386511302 0.414618320721509 1 0.427063890023199 0.412884107095185 0.426156541594987 0.427063890023199 0.325924048804953 0.413749893446552 -0.188920558227349 -0.188920558227349 -0.0390281796438108 -0.0390281796438108 -0.0390281796438108 -0.0390281796438108 -0.0390281796438108 0.414618320721509 -0.0390281796438108 -0.0390281796438108 -0.0390281796438108 0.937621971774524 -0.0390281796438108 -0.0390281796438108 0.914450170928983 -0.087755575528003 1 -0.0390281796438108 0.937621971774524 0.404691103460896 0.404691103460896 0.405579466069509 0.405579466069509 0.413749893446552 0.413749893446552 0.413749893446552 0.414618320721509 0.413749893446552 0.932867884100005 -0.0390281796438108 -0.187412132449201 0.413749893446552 0.413749893446552 0.414618320721509 0.411160386511302 -0.0390281796438108 0.39553525566691 0.413749893446552 0.413749893446552 0.413749893446552 0.937621971774524 0.937621971774524 0.414618320721509 0.937621971774524 0.414618320721509 0.413749893446552 -0.0390281796438108 0.411160386511302 -0.0390281796438108 0.411160386511302 1 0.413749893446552 -0.0390281796438108 0.412884107095185 -0.0390281796438108 -0.0390281796438108 -0.0390281796438108 -0.0390281796438108 -0.0390281796438108 -0.0390281796438108 -0.0390281796438108 -0.0390281796438108 -0.0390281796438108 -0.0390281796438108 -0.0390281796438108 -0.0390281796438108 0.414618320721509 0.937621971774524 -0.153361498175637 -0.0390281796438108 0.932867884100005 0.404691103460896 0.994337484945983 -0.073537350373011 -0.187412132449201 -0.187412132449201 -0.193445973603319 -0.115109840284818 -0.187412132449201 0.732016672463227 -0.19596121539391 0.411160386511302 -0.0390281796438108 0.414618320721509 0.414618320721509 -0.087755575528003 0.412884107095185 1 0.937621971774524 1 1 0.413749893446552 0.413749893446552 0.413749893446552 0.414618320721509 0.414618320721509 0.411160386511302 0.413749893446552 0.414618320721509
0.968824344816594 0.741566882895299 0.993646505605289 0.970857828085127 0.968824344816594 0.968824344816594 0.693682893300362 0.970857828085127 0.968824344816594 0.970857828085127 0.741566882895299 0.741566882895299 0.962760833019544 0.970857828085127 0.96860724796209 0.741566882895299 0.741566882895299 0.741566882895299 0.970857828085127 0.494117415297847 -0.0913872152517759 0.290978299962921 -0.0913872152517759 -0.141669973205241 0.741566882895299 -0.0913872152517759 0.731099982616923 0.290978299962921 -0.0845229590491436 0.223962060853446 -0.11502468514566 -0.0946424695997973 0.966797045455555 -0.0913872152517759 -0.0946424695997973 -0.0913872152517759 0.455475557185319 -0.275009223890265 0.96656495492251 0.970857828085127 0.970857828085127 0.962760833019544 0.966797045455555 0.235623307918065 0.441403872447894 0.962760833019544 0.970857828085127 0.968824344816594 0.968824344816594 0.738067636888067 0.968824344816594 0.494117415297847 -0.0913872152517759 -0.166464574499852 0.427063890023199 0.455475557185319 0.968824344816594 0.962760833019544 0.962760833019544 0.970857828085127 -0.276367729190244 0.455475557185319 0.333144452362278 0.175460966913983 0.970857828085127 0.968824344816594 0.970857828085127 0.96860724796209 0.467017125262657 0.741566882895299 0.427063890023199 0.455475557185319 0.455475557185319 0.427063890023199 0.964775888553833 0.968824344816594 1 0.970857828085127 0.59447787931275 0.962760833019544 1 0.751514449911034 0.966797045455555 0.968824344816594 0.741566882895299 0.494117415297847 0.968824344816594 0.962760833019544 0.970857828085127 0.693682893300362 0.968824344816594 0.608457526973085 0.970857828085127 0.970857828085127 0.970857828085127 0.427063890023199 0.962760833019544 0.467017125262657 0.970857828085127 -0.276367729190244 0.970857828085127 0.968824344816594 0.494117415297847 0.962760833019544 0.970857828085127 0.427063890023199 1 0.966797045455555 0.997875380125997 1 0.763173980331721 0.968824344816594 0.731099982616923 0.731099982616923 -0.0913872152517759 -0.0913872152517759 -0.0913872152517759 -0.0913872152517759 -0.0913872152517759 0.970857828085127 -0.0913872152517759 -0.0913872152517759 -0.0913872152517759 0.455475557185319 -0.0913872152517759 -0.0913872152517759 0.467017125262657 0.347238077655528 0.427063890023199 -0.0913872152517759 0.455475557185319 0.96656495492251 0.96656495492251 0.968607247962089 0.968607247962089 0.968824344816594 0.968824344816594 0.968824344816594 0.970857828085127 0.968824344816594 0.457796754826879 -0.0913872152517759 0.741566882895299 0.968824344816594 0.968824344816594 0.970857828085127 0.962760833019544 -0.0913872152517759 0.964307138171917 0.968824344816594 0.968824344816594 0.968824344816594 0.455475557185319 0.455475557185319 0.970857828085127 0.455475557185319 0.970857828085127 0.968824344816594 -0.0913872152517759 0.962760833019544 -0.0913872152517759 0.962760833019544 0.427063890023199 0.968824344816594 -0.0913872152517759 0.958190641843573 -0.0913872152517759 -0.0913872152517759 -0.0913872152517759 -0.0913872152517759 -0.0913872152517759 -0.0913872152517759 -0.0913872152517759 -0.0913872152517759 -0.0913872152517759 -0.0913872152517759 -0.0913872152517759 -0.0913872152517759 0.970857828085127 0.455475557185319 0.60683268832175 -0.0913872152517759 0.457796754826879 0.96656495492251 0.424645634316915 0.290978299962921 0.741566882895299 0.741566882895299 0.765442054251976 0.455475557185319 0.741566882895299 0.312617887703984 0.683648126615822 0.962760833019544 -0.0913872152517759 0.970857828085127 0.970857828085127 0.347238077655528 0.966797045455555 0.427063890023199 0.455475557185319 0.427063890023199 0.427063890023199 0.968824344816594 0.968824344816594 0.968824344816594 0.970857828085127 0.970857828085127 0.962760833019544 0.968824344816594 0.970857828085127
0.997907464472909 0.71694467139086 0.960118294202223 0.995817325140612 0.997907464472909 0.997907464472909 0.743875353856662 0.995817325140612 0.997907464472909 0.995817325140612 0.71694467139086 0.71694467139086 0.991628376922267 0.995817325140612 0.993729564130036 0.71694467139086 0.71694467139086 0.71694467139086 0.995817325140612 0.477711257218094 0.149302209328946 0.281316960695833 0.149302209328946 -0.146535380792858 0.71694467139086 0.149302209328946 0.706095149002129 0.281316960695833 -0.0874257523297645 0.216525858727248 -0.1189750068914 0.154620422218447 0.995808135736344 0.149302209328946 0.154620422218447 0.149302209328946 0.44035242296399 -0.284453934962825 0.995817325140612 0.995817325140612 0.995817325140612 0.991628376922267 0.995808135736344 0.227799917935649 0.426747959735265 0.991628376922267 0.995817325140612 0.997907464472909 0.997907464472909 0.71886822924619 0.997907464472909 0.477711257218094 0.149302209328946 -0.172181509327444 0.412884107095185 0.44035242296399 0.997907464472909 0.991628376922267 0.991628376922267 0.995817325140612 -0.285859095752634 0.44035242296399 0.32208307225376 0.169635144405214 0.995817325140612 0.997907464472909 0.995817325140612 0.993729564130036 0.451510776881084 0.71694467139086 0.412884107095185 0.44035242296399 0.44035242296399 0.412884107095185 0.98951196111566 0.997907464472909 0.966797045455555 0.995817325140612 0.574739457308251 0.991628376922267 0.966797045455555 0.726561949791144 0.995808135736344 0.997907464472909 0.71694467139086 0.477711257218094 0.997907464472909 0.991628376922267 0.995817325140612 0.743875353856662 0.997907464472909 0.587975773192825 0.995817325140612 0.995817325140612 0.995817325140612 0.412884107095185 0.991628376922267 0.451510776881084 0.995817325140612 -0.285859095752634 0.995817325140612 0.997907464472909 0.477711257218094 0.991628376922267 0.995817325140612 0.412884107095185 0.966797045455555 1 0.968855495095472 0.966797045455555 0.784742948992649 0.997907464472909 0.706095149002129 0.706095149002129 0.149302209328946 0.149302209328946 0.149302209328946 0.149302209328946 0.149302209328946 0.995817325140612 0.149302209328946 0.149302209328946 0.149302209328946 0.44035242296399 0.149302209328946 0.149302209328946 0.451510776881084 0.335708747547031 0.412884107095185 0.149302209328946 0.44035242296399 0.995817325140612 0.995817325140612 0.993729564130036 0.993729564130036 0.997907464472909 0.997907464472909 0.997907464472909 0.995817325140612 0.997907464472909 0.442596549985768 0.149302209328946 0.71694467139086 0.997907464472909 0.997907464472909 0.995817325140612 0.991628376922267 0.149302209328946 0.993729564130036 0.997907464472909 0.997907464472909 0.997907464472909 0.44035242296399 0.44035242296399 0.995817325140612 0.44035242296399 0.995817325140612 0.997907464472909 0.149302209328946 0.991628376922267 0.149302209328946 0.991628376922267 0.412884107095185 0.997907464472909 0.149302209328946 0.987397754291309 0.149302209328946 0.149302209328946 0.149302209328946 0.149302209328946 0.149302209328946 0.149302209328946 0.149302209328946 0.149302209328946 0.149302209328946 0.149302209328946 0.149302209328946 0.149302209328946 0.995817325140612 0.44035242296399 0.586684050155319 0.149302209328946 0.442596549985768 0.995817325140612 0.410546144623194 0.281316960695833 0.71694467139086 0.71694467139086 0.740027116518241 0.44035242296399 0.71694467139086 0.302238050188768 0.733594094266938 0.991628376922267 0.149302209328946 0.995817325140612 0.995817325140612 0.335708747547031 0.995808135736344 0.412884107095185 0.44035242296399 0.412884107095185 0.412884107095185 0.997907464472909 0.997907464472909 0.997907464472909 0.995817325140612 0.995817325140612 0.991628376922267 0.997907464472909 0.995817325140612
0.966598688960953 0.739991335157997 0.991501988751805 0.968639098212864 0.966598688960953 0.966598688960953 0.692055561535677 0.968639098212864 0.966598688960953 0.968639098212864 0.739991335157997 0.739991335157997 0.960514227690559 0.968639098212864 0.966393248836613 0.739991335157997 0.739991335157997 0.739991335157997 0.968639098212864 0.493067603617214 -0.0915817917466155 0.290360081683917 -0.0915817917466155 -0.141971608907067 0.739991335157997 -0.0915817917466155 0.729512895376395 0.290360081683917 -0.0847029205575458 0.223486226607934 -0.115269589205753 -0.0948439769982554 0.964564435192288 -0.0915817917466155 -0.0948439769982554 -0.0915817917466155 0.454507844764401 -0.275594757990263 0.964344045234248 0.968639098212864 0.968639098212864 0.960514227690559 0.964564435192288 0.235122697955284 0.44046605700803 0.960514227690559 0.968639098212864 0.966598688960953 0.966598688960953 0.736488245256613 0.966598688960953 0.493067603617214 -0.0915817917466155 -0.166819001465726 0.426156541594987 0.454507844764401 0.966598688960953 0.960514227690559 0.960514227690559 0.968639098212864 -0.276956155742962 0.454507844764401 0.332436647037876 0.175088179056567 0.968639098212864 0.966598688960953 0.968639098212864 0.966393248836613 0.466024891396824 0.739991335157997 0.426156541594987 0.454507844764401 0.454507844764401 0.426156541594987 0.962536295214897 0.966598688960953 0.997875380125997 0.968639098212864 0.593214839795706 0.960514227690559 0.997875380125997 0.749917767375153 0.964564435192288 0.966598688960953 0.739991335157997 0.493067603617214 0.966598688960953 0.960514227690559 0.968639098212864 0.692055561535677 0.966598688960953 0.60715740303097 0.968639098212864 0.968639098212864 0.968639098212864 0.426156541594987 0.960514227690559 0.466024891396824 0.968639098212864 -0.276956155742962 0.968639098212864 0.966598688960953 0.493067603617214 0.960514227690559 0.968639098212864 0.426156541594987 0.997875380125997 0.968855495095472 1 0.997875380125997 0.760044971224852 0.966598688960953 0.729512895376395 0.729512895376395 -0.0915817917466155 -0.0915817917466155 -0.0915817917466155 -0.0915817917466155 -0.0915817917466155 0.968639098212864 -0.0915817917466155 -0.0915817917466155 -0.0915817917466155 0.454507844764401 -0.0915817917466155 -0.0915817917466155 0.466024891396824 0.346500328734731 0.426156541594987 -0.0915817917466155 0.454507844764401 0.964344045234248 0.964344045234248 0.966393248836613 0.966393248836613 0.966598688960953 0.966598688960953 0.966598688960953 0.968639098212864 0.966598688960953 0.45682411074332 -0.0915817917466155 0.739991335157997 0.966598688960953 0.966598688960953 0.968639098212864 0.960514227690559 -0.0915817917466155 0.962090683839175 0.966598688960953 0.966598688960953 0.966598688960953 0.454507844764401 0.454507844764401 0.968639098212864 0.454507844764401 0.968639098212864 0.966598688960953 -0.0915817917466155 0.960514227690559 -0.0915817917466155 0.960514227690559 0.426156541594987 0.966598688960953 -0.0915817917466155 0.955953270270455 -0.0915817917466155 -0.0915817917466155 -0.0915817917466155 -0.0915817917466155 -0.0915817917466155 -0.0915817917466155 -0.0915817917466155 -0.0915817917466155 -0.0915817917466155 -0.0915817917466155 -0.0915817917466155 -0.0915817917466155 0.968639098212864 0.454507844764401 0.605543399531947 -0.0915817917466155 0.45682411074332 0.964344045234248 0.423743423762837 0.290360081683917 0.739991335157997 0.739991335157997 0.763815780851114 0.454507844764401 0.739991335157997 0.311953693526799 0.682009695949632 0.960514227690559 -0.0915817917466155 0.968639098212864 0.968639098212864 0.346500328734731 0.964564435192288 0.426156541594987 0.454507844764401 0.426156541594987 0.426156541594987 0.966598688960953 0.966598688960953 0.966598688960953 0.968639098212864 0.968639098212864 0.960514227690559 0.966598688960953 0.968639098212864
[truncated: 375,734 more chars]
