# Supplementary material for: Precision medicine for atherosclerotic cardiovascular disease: Integrative genomics maps risk loci and AI‐predicted functional consequences
Source: Clin Transl Med. 2026 Jul 10;16(7):e70732. doi: 10.1002/ctm2.70732 (PMC13351343; doi:10.1002/ctm2.70732)
Supplement: Supplementary file 6 — Supporting Information [file CTM2-16-e70732-s005.zip › HMGCR/FINEMAP/data.snp]

index rsid chromosome position allele1 allele2 maf beta se z prob log10bf mean sd mean_incl sd_incl
20 rs1114161 5 74479238 T C 0.126243 -0.00136295 0.000762607 -1.78722 1 11.5332 1.64006e-05 0.115792 1.64006e-05 0.115792
116 rs57155346 5 74462325 G C 0.0139165 -0.00167583 0.000172174 -9.73332 1 11.5332 0.000232517 0.32396 0.000232517 0.32396
8 rs10058460 5 74498715 C T 0.385686 4.248e-06 0.00151381 0.00280616 1 11.5332 4.62804e-06 0.0788342 4.62804e-06 0.0788342
70 rs16872459 5 74493164 C T 0.245527 -0.00258074 0.000842388 -3.0636 1 11.5332 1.91453e-05 0.08874 1.91453e-05 0.08874
98 rs4703658 5 74461924 C A 0.114314 -0.00127645 0.000778655 -1.6393 0.241858 1.62736 3.88377e-06 0.0594612 1.60581e-05 0.120908
127 rs60445650 5 74458243 C A 0.114314 -0.00124822 0.00077422 -1.61223 0.157435 1.39505 2.4894e-06 0.0479738 1.58123e-05 0.120908
69 rs16872436 5 74463442 A T 0.114314 -0.00123183 0.000774636 -1.5902 0.111591 1.22257 1.74219e-06 0.0403895 1.56123e-05 0.120908
183 rs7448834 5 74504783 A G 0.110338 -0.00145545 0.000805717 -1.8064 0.0591194 0.921748 1.05266e-06 0.0298396 1.78056e-05 0.122724
124 rs59628276 5 74518492 G A 0.109344 -0.00149201 0.000813108 -1.83494 0.0400323 0.743707 7.25759e-07 0.0246488 1.81293e-05 0.123194
37 rs12173218 5 74502721 A G 0.109344 -0.0014852 0.000809625 -1.83443 0.0397764 0.740806 7.20932e-07 0.0245699 1.81246e-05 0.123194
153 rs6890143 5 74490547 T C 0.109344 -0.00147667 0.000809064 -1.82516 0.0353871 0.688045 6.38343e-07 0.0231747 1.80389e-05 0.123194
154 rs6890320 5 74490658 T C 0.109344 -0.00146987 0.000808221 -1.81865 0.0326137 0.651352 5.86353e-07 0.022248 1.79787e-05 0.123194
72 rs17671496 5 74499631 A G 0.109344 -0.00147001 0.000808346 -1.81854 0.0325685 0.650731 5.85508e-07 0.0222326 1.79777e-05 0.123194
180 rs73763033 5 74519682 G C 0.109344 -0.00147318 0.000811085 -1.8163 0.0316688 0.638161 5.68678e-07 0.0219233 1.7957e-05 0.123194
201 rs77854289 5 74497636 T C 0.109344 -0.00146683 0.000807936 -1.81553 0.0313632 0.633813 5.62966e-07 0.0218173 1.79499e-05 0.123194
62 rs148221579 5 74496385 A G 0.109344 -0.00146679 0.000808149 -1.81499 0.0311542 0.630815 5.59061e-07 0.0217445 1.79449e-05 0.123194
56 rs1477931 5 74437421 C A 0.109344 -0.0014649 0.000808159 -1.81264 0.0302501 0.61762 5.42177e-07 0.0214266 1.79231e-05 0.123194
73 rs17738746 5 74446301 A G 0.109344 -0.00146341 0.000808177 -1.81075 0.0295472 0.607094 5.29064e-07 0.0211762 1.79057e-05 0.123194
131 rs6453116 5 74421786 T C 0.109344 -0.00145999 0.000808136 -1.80661 0.0280599 0.584 5.01359e-07 0.0206364 1.78674e-05 0.123194
156 rs6893216 5 74442964 T C 0.109344 -0.00145207 0.00080675 -1.79991 0.0258173 0.546822 4.59688e-07 0.0197946 1.78055e-05 0.123194
181 rs73763035 5 74520751 A C 0.178926 -0.00296771 0.000966664 -3.07005 0.00272185 -0.4404 6.91143e-08 0.00523417 2.53924e-05 0.100327
163 rs6896496 5 74526682 T A 0.0974155 -0.00145129 0.000836923 -1.73407 0.000110037 -1.83486 1.97666e-09 0.00135784 1.79635e-05 0.129443
200 rs77486378 5 74458386 G T 0.0974155 -0.0014203 0.000832221 -1.70664 9.07167e-05 -1.91872 1.60546e-09 0.00123289 1.76975e-05 0.129443
203 rs79752628 5 74458527 A G 0.0974155 -0.00141882 0.00083206 -1.70519 8.98016e-05 -1.92312 1.588e-09 0.00122665 1.76834e-05 0.129443
71 rs17671266 5 74446552 T C 0.0974155 -0.00140455 0.000831174 -1.68984 8.0719e-05 -1.96944 1.41537e-09 0.00116297 1.75346e-05 0.129443
55 rs147363300 5 74496482 A T 0.0974155 -0.00138961 0.000828272 -1.67772 7.42481e-05 -2.00573 1.29318e-09 0.00111538 1.7417e-05 0.129443
202 rs78909115 5 74493005 G T 0.0974155 -0.0013889 0.00082886 -1.67567 7.32109e-05 -2.01184 1.27366e-09 0.00110756 1.73972e-05 0.129443
106 rs4704181 5 74469537 A G 0.0974155 -0.00137652 0.000828298 -1.66186 6.66201e-05 -2.05281 1.15008e-09 0.00105653 1.72633e-05 0.129443
129 rs61334297 5 74423500 T A 0.0974155 -0.00137399 0.000828221 -1.65896 6.5318e-05 -2.06139 1.12577e-09 0.00104616 1.72352e-05 0.129443
96 rs4703656 5 74455067 C A 0.0974155 -0.00136763 0.000827444 -1.65284 6.26617e-05 -2.07942 1.07627e-09 0.00102466 1.71758e-05 0.129443
185 rs74864385 5 74426956 C T 0.0964215 -0.00135922 0.000826795 -1.64396 4.81328e-05 -2.19399 8.25816e-10 0.00090205 1.7157e-05 0.13002
74 rs1833722 5 74458915 C T 0.0974155 -0.00129378 0.000819144 -1.57943 3.85259e-05 -2.29068 6.34289e-10 0.000803445 1.6464e-05 0.129443
45 rs142139627 5 74451811 A C 0.10338 -0.00278384 0.00106351 -2.61759 5.51811e-06 -3.13465 1.44258e-10 0.000294474 2.61427e-05 0.125358
63 rs149109924 5 74480778 C T 0.0616302 -0.00375007 0.00140822 -2.66298 3.58083e-06 -3.32246 1.19287e-10 0.000299734 3.33125e-05 0.158396
192 rs76969488 5 74422362 C G 0.054672 -0.00213168 0.00116955 -1.82265 2.2524e-06 -3.5238 5.38043e-11 0.000252013 2.38875e-05 0.167919
111 rs4704187 5 74480288 T C 0.496024 -0.00259931 0.00076054 -3.41772 1.32143e-06 -3.7554 3.07263e-11 8.84923e-05 2.32523e-05 0.076981
64 rs150819442 5 74410421 A G 0.0178926 -0.00322398 0.00151213 -2.13208 7.78187e-07 -3.98536 3.6148e-11 0.000252509 4.64516e-05 0.286243
186 rs75041892 5 74497558 C T 0.0477137 -0.00243102 0.00135368 -1.79587 4.20061e-07 -4.25313 1.081e-11 0.000115708 2.57344e-05 0.178528
22 rs112124352 5 74424591 G A 0.0477137 -0.00241477 0.00135592 -1.78091 4.0885e-07 -4.26488 1.04404e-11 0.000114153 2.55361e-05 0.178528
28 rs113748405 5 74427292 C T 0.0477137 -0.00231717 0.00134044 -1.72867 3.7275e-07 -4.30503 9.26036e-12 0.000108997 2.48433e-05 0.178528
30 rs115611546 5 74419351 C T 0.028827 -0.00105951 0.00144216 -0.734669 1.54993e-07 -4.68614 2.08655e-12 8.95497e-05 1.34622e-05 0.227462
128 rs61185420 5 74427976 T C 0.0666004 0.00170013 0.00426288 0.398821 1.48779e-07 -4.70391 -3.81884e-13 5.89493e-05 -2.56679e-06 0.15283
198 rs7730287 5 74518875 A T 0.0666004 -0.000617845 0.000974772 -0.633836 1.15675e-07 -4.81321 1.06075e-12 5.19788e-05 9.17013e-06 0.15283
44 rs141439237 5 74430643 C T 0.0318091 0.000354757 0.00150757 0.235317 1.1238e-07 -4.82576 -2.13003e-13 7.26169e-05 -1.89539e-06 0.216618
31 rs11739870 5 74491492 C T 0.0218688 0.000760105 0.00157776 0.481762 9.74116e-08 -4.88784 -1.07216e-12 8.09861e-05 -1.10065e-05 0.259481
24 rs113214177 5 74416737 C T 0.0328032 0.000591658 0.00149829 0.394889 9.65162e-08 -4.89185 -7.72279e-13 6.62023e-05 -8.00155e-06 0.213095
152 rs6889760 5 74503704 A C 0.38668 -0.00267462 0.000786839 -3.39919 0 -inf 0 0 0 0
151 rs6889429 5 74482183 C T 0.38668 -0.00267024 0.000786046 -3.39705 0 -inf 0 0 0 0
150 rs6888707 5 74442920 A G 0.38668 -0.00265889 0.000784241 -3.3904 0 -inf 0 0 0 0
149 rs6885887 5 74497842 A C 0.384692 -0.00274151 0.000796473 -3.44206 0 -inf 0 0 0 0
148 rs6885333 5 74467419 A C 0.0139165 0.000185282 0.00178111 0.104026 0 -inf 0 0 0 0
147 rs6885071 5 74460045 A G 0.389662 -0.00267181 0.000786257 -3.39814 0 -inf 0 0 0 0
155 rs6891023 5 74500755 G A 0.385686 -0.00266911 0.00078585 -3.39647 0 -inf 0 0 0 0
137 rs6862740 5 74405749 A T 0.38668 -0.00267708 0.00078677 -3.40263 0 -inf 0 0 0 0
135 rs6453121 5 74428678 G A 0.384692 -0.00267494 0.000786696 -3.40022 0 -inf 0 0 0 0
120 rs58067979 5 74523555 C T 0.385686 -0.00267046 0.000786988 -3.39327 0 -inf 0 0 0 0
121 rs58695015 5 74479005 C A 0.0139165 0.000155775 0.00178178 0.0874263 0 -inf 0 0 0 0
122 rs58869372 5 74479846 G A 0.0139165 0.000155776 0.00178178 0.087427 0 -inf 0 0 0 0
123 rs59226666 5 74447138 A C 0.0139165 0.000369114 0.000234082 1.57686 0 -inf 0 0 0 0
125 rs59971333 5 74465896 A G 0.0139165 0.000186992 0.00178119 0.104982 0 -inf 0 0 0 0
126 rs60342717 5 74458958 T G 0.0139165 0.000136923 0.00178223 0.0768272 0 -inf 0 0 0 0
130 rs61495789 5 74470810 C T 0.0139165 0.000212033 0.00178128 0.119034 0 -inf 0 0 0 0
132 rs6453118 5 74427709 T C 0.385686 -0.00268359 0.000791769 -3.38936 0 -inf 0 0 0 0
133 rs6453119 5 74427737 A C 0.385686 -0.0026878 0.00078885 -3.40724 0 -inf 0 0 0 0
134 rs6453120 5 74428342 T A 0.384692 -1.90393e-07 0.000112932 -0.00168591 0 -inf 0 0 0 0
146 rs6879695 5 74498015 C T 0.385686 -0.00266253 0.000785001 -3.39176 0 -inf 0 0 0 0
136 rs6453123 5 74519049 G A 0.38668 -0.00262404 0.000780322 -3.36277 0 -inf 0 0 0 0
165 rs6898122 5 74456900 A G 0.0139165 -0.000168301 0.000146703 -1.14722 0 -inf 0 0 0 0
138 rs6862754 5 74427193 T C 0.38668 -0.00267572 0.000786869 -3.40047 0 -inf 0 0 0 0
139 rs6864324 5 74497885 T C 0.385686 -0.00260873 0.000775333 -3.36466 0 -inf 0 0 0 0
140 rs6864485 5 74497984 T C 0.38668 -0.00267345 0.000786536 -3.39902 0 -inf 0 0 0 0
141 rs6870235 5 74526796 G A 0.110338 -0.00150764 0.000814923 -1.85004 0 -inf 0 0 0 0
142 rs6870950 5 74514046 G C 0.0139165 -3.28804e-05 0.00178989 -0.0183701 0 -inf 0 0 0 0
143 rs6871689 5 74425904 C T 0.245527 -0.00212191 0.00245731 -0.863508 0 -inf 0 0 0 0
144 rs6872475 5 74419793 G A 0.38668 -0.00267761 0.000787057 -3.40206 0 -inf 0 0 0 0
145 rs6877232 5 74470763 T A 0.38668 -0.00266185 0.000784668 -3.39233 0 -inf 0 0 0 0
196 rs7719663 5 74429165 A C 0.385686 -0.00268291 0.000787855 -3.40534 0 -inf 0 0 0 0
182 rs74439672 5 74506773 T C 0.0139165 7.18353e-05 0.00180448 0.0398093 0 -inf 0 0 0 0
184 rs74719230 5 74431888 G C 0.385686 -0.00266258 0.000784817 -3.39261 0 -inf 0 0 0 0
187 rs75049177 5 74509716 G A 0.245527 -0.0024995 0.000832465 -3.00252 0 -inf 0 0 0 0
188 rs75159672 5 74469820 T G 0.245527 -0.00249175 0.000828123 -3.00891 0 -inf 0 0 0 0
189 rs75439062 5 74467493 A G 0.257455 -0.00253813 0.000827088 -3.06875 0 -inf 0 0 0 0
190 rs76047885 5 74515209 A G 0.109344 -0.00246923 0.00101925 -2.4226 0 -inf 0 0 0 0
191 rs76281834 5 74482080 A G 0.245527 -0.00247383 0.000825541 -2.99662 0 -inf 0 0 0 0
193 rs7705012 5 74444878 T C 0.262425 -0.00237124 0.000797748 -2.97241 0 -inf 0 0 0 0
194 rs7711762 5 74461675 C T 0.389662 -0.00266933 0.000785874 -3.39664 0 -inf 0 0 0 0
195 rs7717760 5 74427858 G T 0.0139165 -3.45938e-05 0.00178609 -0.0193685 0 -inf 0 0 0 0
179 rs7341106 5 74475818 C T 0.385686 -0.00266352 0.000785129 -3.39246 0 -inf 0 0 0 0
197 rs7721018 5 74492978 C T 0.385686 -0.0026715 0.00078619 -3.39804 0 -inf 0 0 0 0
199 rs7735937 5 74441700 G A 0.387674 8.79546e-07 0.000124968 0.00703818 0 -inf 0 0 0 0
204 rs899097 5 74492811 T C 0.38668 -0.00267108 0.000786176 -3.39757 0 -inf 0 0 0 0
205 rs9293650 5 74497084 G A 0.38668 -0.00269311 0.00078961 -3.41068 0 -inf 0 0 0 0
206 rs9654426 5 74466737 C T 0.38668 -0.00266406 0.000785066 -3.39343 0 -inf 0 0 0 0
207 rs9654428 5 74466884 A C 0.385686 -0.00265972 0.000784383 -3.39084 0 -inf 0 0 0 0
208 rs9654429 5 74466925 C G 0.385686 -0.00266145 0.000784628 -3.39199 0 -inf 0 0 0 0
209 rs965735 5 74459220 A G 0.389662 -0.00267136 0.00078618 -3.39789 0 -inf 0 0 0 0
210 rs9763362 5 74406316 T C 0.38668 -0.00265817 0.000784027 -3.39041 0 -inf 0 0 0 0
1 rs10036527 5 74481837 T C 0.38668 -0.00266308 0.000784907 -3.39286 0 -inf 0 0 0 0
169 rs73114825 5 74488590 G A 0.0139165 7.53549e-05 0.00178267 0.0422709 0 -inf 0 0 0 0
158 rs6893516 5 74426368 A G 0.38668 -0.00268396 0.000788377 -3.40441 0 -inf 0 0 0 0
159 rs6893867 5 74456697 A T 0.0139165 0.000129131 0.00178229 0.0724525 0 -inf 0 0 0 0
160 rs6894048 5 74456838 A G 0.389662 -0.00266489 0.000785225 -3.39379 0 -inf 0 0 0 0
161 rs6895538 5 74511018 C T 0.0139165 2.40694e-05 0.00178836 0.0134589 0 -inf 0 0 0 0
162 rs6896474 5 74453818 C G 0.389662 -0.0026656 0.000785265 -3.39453 0 -inf 0 0 0 0
164 rs6897274 5 74426103 T A 0.38668 -0.00268565 0.00078954 -3.40153 0 -inf 0 0 0 0
211 rs9918293 5 74514828 T C 0.385686 -0.00265728 0.000784963 -3.38524 0 -inf 0 0 0 0
166 rs6898134 5 74456731 T C 0.387674 -0.00260799 0.000776778 -3.35744 0 -inf 0 0 0 0
167 rs73114819 5 74485606 T C 0.0139165 0.00010695 0.00178281 0.0599893 0 -inf 0 0 0 0
168 rs73114824 5 74488308 G A 0.0139165 9.8612e-05 0.00178307 0.0553046 0 -inf 0 0 0 0
157 rs6893356 5 74426319 A G 0.385686 -0.0026661 0.000785269 -3.39514 0 -inf 0 0 0 0
170 rs73114836 5 74494611 G C 0.0139165 0.000110262 0.00178274 0.0618498 0 -inf 0 0 0 0
171 rs73114854 5 74502516 C T 0.0139165 0.000109051 0.00178276 0.0611699 0 -inf 0 0 0 0
172 rs73116837 5 74519725 C T 0.0139165 2.49677e-05 0.00178833 0.0139615 0 -inf 0 0 0 0
173 rs73116843 5 74520917 C T 0.0139165 -2.99072e-05 0.0017897 -0.0167107 0 -inf 0 0 0 0
174 rs73116846 5 74523134 A T 0.0139165 3.71112e-06 0.00178888 0.00207455 0 -inf 0 0 0 0
175 rs73129052 5 74455801 T C 0.0139165 0.00012926 0.00178228 0.0725251 0 -inf 0 0 0 0
176 rs73131026 5 74460268 C T 0.0139165 0.000178869 0.00178124 0.100418 0 -inf 0 0 0 0
177 rs73131031 5 74461818 A G 0.0139165 0.000222039 0.00179526 0.123681 0 -inf 0 0 0 0
178 rs73131069 5 74481800 G A 0.0139165 0.000158788 0.00178172 0.0891206 0 -inf 0 0 0 0
46 rs1422696 5 74464415 T C 0.389662 -0.00266984 0.000785954 -3.39695 0 -inf 0 0 0 0
32 rs11950291 5 74458007 A G 0.0149105 -3.0816e-05 0.00177537 -0.0173575 0 -inf 0 0 0 0
33 rs11950665 5 74423339 A G 0.387674 -0.00266683 0.00078402 -3.40148 0 -inf 0 0 0 0
34 rs11952940 5 74507299 G A 0.0139165 9.47587e-05 0.00178657 0.0530395 0 -inf 0 0 0 0
35 rs11957454 5 74471154 A C 0.0149105 0.000191809 0.00178098 0.107698 0 -inf 0 0 0 0
36 rs11959556 5 74506977 C T 0.0139165 9.90166e-05 0.00178589 0.0554437 0 -inf 0 0 0 0
38 rs13177044 5 74437052 A T 0.11332 -0.000193513 0.000746069 -0.259376 0 -inf 0 0 0 0
39 rs13360638 5 74433258 G A 0.385686 -0.00267248 0.00078642 -3.39829 0 -inf 0 0 0 0
40 rs1345704 5 74489998 G A 0.385686 -0.00267293 0.00078641 -3.3989 0 -inf 0 0 0 0
41 rs1345705 5 74507007 C A 0.385686 -0.00267153 0.000786406 -3.39714 0 -inf 0 0 0 0
42 rs1363577 5 74463185 T G 0.389662 -0.00267438 0.000786587 -3.39999 0 -inf 0 0 0 0
43 rs1363578 5 74510341 C T 0.387674 -0.00265443 0.000784428 -3.38391 0 -inf 0 0 0 0
29 rs115574080 5 74412839 T G 0.0119284 0.000644174 0.00178708 0.360462 0 -inf 0 0 0 0
47 rs1422697 5 74445817 G A 0.385686 -0.00266268 0.000784802 -3.3928 0 -inf 0 0 0 0
48 rs1422698 5 74443132 C T 0.38668 -0.00265831 0.000783941 -3.39096 0 -inf 0 0 0 0
49 rs1422699 5 74442410 G A 0.38668 -0.00265827 0.000784116 -3.39015 0 -inf 0 0 0 0
50 rs1422700 5 74510023 C T 0.246521 -0.00253328 0.000837753 -3.0239 0 -inf 0 0 0 0
51 rs1422701 5 74510517 T G 0.38668 -0.00265675 0.000784948 -3.38462 0 -inf 0 0 0 0
52 rs1422702 5 74510993 C G 0.126243 -0.00126897 0.000755732 -1.67913 0 -inf 0 0 0 0
53 rs142624539 5 74472237 T C 0.0139165 0.000203131 0.00178418 0.113851 0 -inf 0 0 0 0
54 rs142704706 5 74426747 C T 0.0447316 0.00188522 0.0012146 1.55213 0 -inf 0 0 0 0
57 rs1477934 5 74423243 A T 0.38668 -0.00269143 0.000789484 -3.4091 0 -inf 0 0 0 0
58 rs1477935 5 74448494 C T 0.389662 -0.00266641 0.00078546 -3.39471 0 -inf 0 0 0 0
14 rs10462513 5 74422607 C T 0.385686 -0.00267504 0.000786719 -3.40026 0 -inf 0 0 0 0
2 rs10039054 5 74481906 G A 0.245527 -0.00247954 0.000826429 -3.00031 0 -inf 0 0 0 0
3 rs10045375 5 74458220 C T 0.374751 -0.0026896 0.000793697 -3.3887 0 -inf 0 0 0 0
4 rs10050948 5 74484275 C T 0.385686 -0.00267562 0.000786819 -3.40056 0 -inf 0 0 0 0
5 rs10051422 5 74502573 G A 0.38668 -0.00259686 0.000774217 -3.35417 0 -inf 0 0 0 0
6 rs10051572 5 74502797 G A 0.38668 -0.002673 0.000786552 -3.39838 0 -inf 0 0 0 0
7 rs10053125 5 74425217 C T 0.259443 -0.00241371 0.000804509 -3.00023 0 -inf 0 0 0 0
9 rs10064409 5 74527134 A G 0.38668 -0.00268807 0.000790318 -3.40125 0 -inf 0 0 0 0
10 rs10066946 5 74508021 T A 0.385686 -0.00268254 0.000788384 -3.40259 0 -inf 0 0 0 0
11 rs10074789 5 74496977 A G 0.245527 -0.002475 0.000825746 -2.99729 0 -inf 0 0 0 0
12 rs10077292 5 74495037 G C 0.245527 -0.00248108 0.000826776 -3.00091 0 -inf 0 0 0 0
13 rs10462354 5 74453027 T G 0.389662 -0.00267471 0.000786647 -3.40015 0 -inf 0 0 0 0
59 rs1477936 5 74448502 T A 0.389662 -0.00345103 0.00207246 -1.66518 0 -inf 0 0 0 0
15 rs10462514 5 74431173 C A 0.384692 -0.00267447 0.000786747 -3.3994 0 -inf 0 0 0 0
16 rs10474429 5 74417980 G A 0.245527 -0.00248407 0.000826881 -3.00414 0 -inf 0 0 0 0
17 rs10474431 5 74477850 G A 0.245527 -0.00247759 0.000826179 -2.99885 0 -inf 0 0 0 0
18 rs10515200 5 74487714 G A 0.245527 -0.0024674 0.000824451 -2.99278 0 -inf 0 0 0 0
19 rs10805893 5 74507390 C A 0.385686 -0.00266132 0.000784898 -3.39066 0 -inf 0 0 0 0
21 rs111849774 5 74443699 T C 0.0139165 0.000497022 0.00187461 0.265133 0 -inf 0 0 0 0
23 rs112417215 5 74426341 C A 0.0139165 5.16887e-05 0.00178464 0.0289631 0 -inf 0 0 0 0
25 rs113274378 5 74428026 G A 0.245527 -0.00248567 0.000827372 -3.0043 0 -inf 0 0 0 0
26 rs113448121 5 74508904 C A 0.0139165 0.000569244 0.00187388 0.303778 0 -inf 0 0 0 0
27 rs113494604 5 74457164 C T 0.248509 -0.00813888 0.00206103 -3.94895 0 -inf 0 0 0 0
105 rs4704180 5 74469531 T C 0.385686 -0.00266225 0.000784886 -3.39189 0 -inf 0 0 0 0
92 rs4301212 5 74408979 G A 0.182903 -0.00304337 0.000970391 -3.13623 0 -inf 0 0 0 0
93 rs4360021 5 74421962 A G 0.385686 -0.00267211 0.000786244 -3.39858 0 -inf 0 0 0 0
94 rs4404659 5 74422119 T C 0.385686 -0.00264707 0.000783444 -3.37876 0 -inf 0 0 0 0
95 rs4404660 5 74422210 T C 0.385686 -0.00267545 0.000786782 -3.40049 0 -inf 0 0 0 0
97 rs4703657 5 74461850 T G 0.389662 -0.00264942 0.000782789 -3.38459 0 -inf 0 0 0 0
99 rs4703659 5 74471026 G A 0.385686 -0.00263805 0.000780882 -3.37829 0 -inf 0 0 0 0
100 rs4704174 5 74416733 G A 0.114314 -0.000269644 0.000743436 -0.3627 0 -inf 0 0 0 0
101 rs4704176 5 74420596 G C 0.385686 -0.0026747 0.000786633 -3.40018 0 -inf 0 0 0 0
102 rs4704177 5 74424367 C T 0.38668 -0.00269088 0.000789214 -3.40957 0 -inf 0 0 0 0
103 rs4704178 5 74435324 A G 0.126243 -0.00131761 0.00075899 -1.736 0 -inf 0 0 0 0
104 rs4704179 5 74457273 C T 0.389662 1.05228e-06 0.000128571 0.00818442 0 -inf 0 0 0 0
91 rs4235683 5 74415088 T C 0.38668 -0.00267061 0.000786155 -3.39705 0 -inf 0 0 0 0
107 rs4704183 5 74471048 C G 0.371769 -0.00266829 0.000789906 -3.37798 0 -inf 0 0 0 0
108 rs4704184 5 74471677 A G 0.387674 -0.00266416 0.000785547 -3.39147 0 -inf 0 0 0 0
109 rs4704185 5 74471690 G A 0.372763 -0.00269197 0.00079348 -3.39261 0 -inf 0 0 0 0
110 rs4704186 5 74471735 A G 0.371769 -0.00265722 0.000788295 -3.37085 0 -inf 0 0 0 0
112 rs4704189 5 74487375 A C 0.38668 -0.00267663 0.000787018 -3.40097 0 -inf 0 0 0 0
113 rs55751326 5 74456754 G A 0.248509 -0.00251571 0.000831699 -3.02479 0 -inf 0 0 0 0
114 rs56301849 5 74457432 G C 0.248509 -0.0024864 0.000827208 -3.00577 0 -inf 0 0 0 0
115 rs57128332 5 74439418 G A 0.0139165 6.03001e-05 0.00180468 0.0334132 0 -inf 0 0 0 0
117 rs57350864 5 74447275 A G 0.0139165 0.00011928 0.0017825 0.0669173 0 -inf 0 0 0 0
118 rs57923199 5 74444112 T C 0.0139165 0.000112028 0.00178266 0.0628436 0 -inf 0 0 0 0
80 rs2059159 5 74451178 G C 0.389662 -0.00266503 0.000785197 -3.39409 0 -inf 0 0 0 0
60 rs1477937 5 74524837 A G 0.385686 -0.00267001 0.000786979 -3.39274 0 -inf 0 0 0 0
61 rs1477938 5 74414317 G C 0.114314 -0.000217 0.000745562 -0.291056 0 -inf 0 0 0 0
65 rs1544756 5 74508412 G T 0.385686 -0.00266748 0.000786179 -3.39297 0 -inf 0 0 0 0
66 rs1582504 5 74479545 C T 0.38668 -0.00267301 0.000786464 -3.39878 0 -inf 0 0 0 0
67 rs1592948 5 74504152 G A 0.385686 -0.00267138 0.000786274 -3.39752 0 -inf 0 0 0 0
68 rs1600074 5 74436574 C T 0.384692 -0.00267631 0.000786986 -3.40071 0 -inf 0 0 0 0
75 rs1833793 5 74452010 G A 0.388668 -0.00266902 0.000785794 -3.39659 0 -inf 0 0 0 0
76 rs1841891 5 74499419 T C 0.38668 -0.00269627 0.000790073 -3.41269 0 -inf 0 0 0 0
77 rs1903838 5 74479999 G A 0.371769 -0.00308527 0.00209704 -1.47125 0 -inf 0 0 0 0
78 rs1903839 5 74421397 A G 0.385686 -0.00268714 0.000788733 -3.4069 0 -inf 0 0 0 0
79 rs2035191 5 74413713 T C 0.172962 -0.00114644 0.000674184 -1.70049 0 -inf 0 0 0 0
119 rs58004329 5 74421812 C T 0.0139165 1.30633e-05 0.00178836 0.00730465 0 -inf 0 0 0 0
81 rs2112871 5 74469853 G A 0.371769 -0.00269076 0.000793742 -3.38996 0 -inf 0 0 0 0
82 rs2161370 5 74517954 A G 0.250497 -0.00231665 0.000797032 -2.90659 0 -inf 0 0 0 0
83 rs2161371 5 74520275 T A 0.387674 -0.00267043 0.000786887 -3.39367 0 -inf 0 0 0 0
84 rs2216638 5 74512987 A G 0.38668 -0.00265379 0.000784484 -3.38285 0 -inf 0 0 0 0
85 rs2219745 5 74506658 C T 0.245527 -0.00249528 0.000828836 -3.01058 0 -inf 0 0 0 0
86 rs2335107 5 74451693 T A 0.126243 -0.00130297 0.000757051 -1.72111 0 -inf 0 0 0 0
87 rs2335136 5 74407994 T C 0.38668 -0.00261652 0.000777999 -3.36315 0 -inf 0 0 0 0
88 rs28376290 5 74454706 C T 0.389662 -0.00267043 0.000786028 -3.39737 0 -inf 0 0 0 0
89 rs28448485 5 74425775 G A 0.385686 -0.00268192 0.000787708 -3.40471 0 -inf 0 0 0 0
90 rs28464794 5 74503199 T G 0.259443 -0.00237983 0.000799323 -2.97731 0 -inf 0 0 0 0
