# Supplementary material for: Precision medicine for atherosclerotic cardiovascular disease: Integrative genomics maps risk loci and AI‐predicted functional consequences
Source: Clin Transl Med. 2026 Jul 10;16(7):e70732. doi: 10.1002/ctm2.70732 (PMC13351343; doi:10.1002/ctm2.70732)
Supplement: Supplementary file 6 — Supporting Information [file CTM2-16-e70732-s005.zip › HNF1A-AS1/FINEMAP/data.bf5]

index rsid bf1 bf2 bf3 bf4 bf5
1 rs1027556 -inf -inf -inf -inf 5.89811e+07 
2 rs1039302 -inf -inf -inf 4.2015e+07 -inf 
3 rs10431387 -inf -inf -inf -inf 5.40963e+07 
4 rs10437837 -1.72796 -1.72796 -1.72796 -1.72796 2.80593e+06 
5 rs10437838 -inf -inf -inf -inf 6.80603e+07 
6 rs1055059 -0.57578 -0.643835 74.1117 -inf -inf 
7 rs1055070 -1.87574 -1.79807 -1.6207 -inf -inf 
8 rs1067742 -1.39337 -1.15406 -1.40525 -2.93827 1.24177e+06 
9 rs10774568 -inf -inf -inf -2.77323 -inf 
10 rs10774569 -inf -inf -inf -inf 6.80611e+07 
11 rs10774571 -inf -inf -inf -inf 9.10704e+07 
12 rs10774572 -2.072 -inf -inf -inf -inf 
13 rs10849782 -inf -inf -inf -inf 4.47169e+07 
14 rs10849785 -1.53026 -1.53026 -1.53026 -1.53026 2.80566e+06 
15 rs10849786 -inf -inf -inf 9.48936e+07 -inf 
16 rs10849787 -inf -inf -inf -inf 6.80608e+07 
17 rs10849788 -inf -inf -inf -inf 6.80605e+07 
18 rs10849789 -1.7294 -1.7294 -1.7294 -1.7294 2.80593e+06 
19 rs10849790 -inf -inf -inf -inf 6.8061e+07 
20 rs10849791 81.3824 -inf -inf -inf -inf 
21 rs10849792 -1.75031 -1.75031 -1.75031 -1.75031 2.80596e+06 
22 rs10849793 -inf -inf -inf -2.74945 -inf 
23 rs10849794 -inf -inf -inf -inf 2.89666e+07 
24 rs10849795 -1.85881 -1.85881 -1.85881 -1.8588 2.80611e+06 
25 rs10849796 -1.79565 -1.79565 -1.79565 -1.79565 2.80602e+06 
26 rs10849797 -inf -inf 396.015 -inf -inf 
27 rs10849798 -1.79918 -1.79918 -1.79918 -1.79918 2.80603e+06 
28 rs10849799 -1.79188 -1.79188 -1.79188 -1.79188 2.80602e+06 
29 rs10849803 -inf -inf -inf -inf 2.89918e+07 
30 rs10849805 -inf -inf -inf -inf 9.10735e+07 
31 rs10849806 -inf -inf -inf -inf 9.10732e+07 
32 rs11065225 -2.5254 -2.99685 -3.09732 -inf -inf 
33 rs11065226 -2.90658 -2.90048 113.667 -inf -inf 
34 rs11065227 -0.656292 -0.723167 74.681 -inf -inf 
35 rs11065228 -0.64841 -0.715401 74.6247 -inf -inf 
36 rs11065231 -3.2354 -2.9935 -2.74522 -inf -inf 
37 rs11065248 -1.08808 -1.97516 -2.99933 -inf -inf 
38 rs11065253 -inf -inf 390.377 -inf -inf 
39 rs11065254 -inf -inf 112.503 -inf -inf 
40 rs11065258 -inf -inf 475.973 -inf -inf 
41 rs11065260 -inf -inf 9.37232e+07 -inf -inf 
42 rs11065266 -inf -inf -inf -inf 2.89666e+07 
43 rs11065267 -inf -inf 395.217 -inf -inf 
44 rs11065270 9.32718 9.85022 9.72103 -2.9999 9.59936e+06 
45 rs11065271 -1.65524 -1.65524 -1.65524 -1.65524 2.80583e+06 
46 rs11065272 -inf -inf -inf -2.80185 -inf 
47 rs11065275 -inf -inf 395.651 -inf -inf 
48 rs11065276 -1.7763 -1.7763 -1.7763 -1.7763 2.806e+06 
49 rs11065278 9.12443 9.64308 9.51497 -3.00863 9.59926e+06 
50 rs11065279 -inf -inf 178.8 -inf -inf 
51 rs11065280 -2.91644 -3.23188 -3.23255 -3.12526 41.6835 
52 rs11065281 -inf -inf 394.055 -inf -inf 
53 rs11065282 124.093 -inf -inf -inf -inf 
54 rs11065283 164.072 -inf -inf -inf -inf 
55 rs11065284 -inf -inf -inf -inf -inf 
56 rs11065285 -inf -inf 394.937 -inf -inf 
57 rs11065286 57.8361 14.3874 15.6588 -inf -inf 
58 rs11065288 -inf -inf 393.292 -inf -inf 
59 rs11065290 -3.03258 -3.25806 -3.25832 -3.19391 42.2931 
60 rs11065291 -inf -inf 392.153 -inf -inf 
61 rs11065292 121.452 -inf -inf -inf -inf 
62 rs11065293 144.266 -inf -inf -inf -inf 
63 rs11065294 -inf -inf 392.513 -inf -inf 
64 rs11065298 -inf -inf -inf -inf -inf 
65 rs11065299 -2.99201 -3.25065 -3.25107 -3.17075 41.7476 
66 rs11065302 -1.75549 -2.80552 -0.682469 -inf -inf 
67 rs111353282 -3.10421 -2.29828 -3.10655 -2.69864 560227 
68 rs111370869 -1.19437 -1.25274 78.8413 -inf -inf 
69 rs111613883 -2.8102 -3.15334 -2.81062 -inf -inf 
70 rs111666286 -2.32326 -3.11398 -2.31734 -2.92652 562318 
71 rs111927418 -2.35184 -3.1248 -2.34601 -2.94327 562295 
72 rs111937017 -2.40167 -3.14297 -2.39601 -2.97205 562253 
73 rs111940133 -2.83289 -3.14347 -2.80299 -inf -inf 
74 rs111999968 -2.35492 -3.08672 -2.31868 2.69274e+06 -inf 
75 rs112392709 -2.26742 -3.09207 -2.26132 -2.89331 562363 
76 rs112437383 -3.06623 -3.06222 -3.04993 2.88254e+07 1.03568e+07 
77 rs112550588 -2.33461 -3.11831 -2.32873 -2.93319 562309 
78 rs112575738 -3.03254 -3.22661 -3.03442 -3.10073 388.35 
79 rs112799190 -2.83458 -3.16546 -2.83499 -inf -inf 
80 rs112817552 -2.84448 -3.17029 -2.84488 -inf -inf 
81 rs113144510 -3.0113 -2.55842 -3.01107 -inf -inf 
82 rs113206442 -inf -inf 53.8793 -inf -inf 
83 rs113231752 -inf -inf 484.799 -inf -inf 
84 rs113534985 -2.61143 -3.20795 -2.60652 -3.08611 562064 
85 rs113898588 -inf -inf 394.729 -inf -inf 
86 rs113931273 -2.81792 -3.15722 -2.81834 -inf -inf 
87 rs115042186 -2.87249 -3.23081 -2.86983 -3.14785 287187 
88 rs11608262 -inf -inf -inf -inf -inf 
89 rs11611087 -inf -inf -inf -inf -inf 
90 rs116902441 -3.04762 -3.04762 -3.04762 -3.04811 2.18793e+06 
91 rs117000908 -3.15528 -3.15327 -3.14692 2.88198e+07 1.03553e+07 
92 rs117276741 -1.55993 -1.55993 -1.55993 -1.55956 2.10177e+06 
93 rs117526339 -3.03161 -3.03161 -3.03161 -3.03211 2.18787e+06 
94 rs117636828 -3.16249 -3.16074 -3.15517 2.8819e+07 1.03551e+07 
95 rs117658566 -2.48959 -2.56644 -2.57613 -inf -inf 
96 rs117820209 -3.03109 -3.03109 -3.03109 -3.03159 2.18786e+06 
97 rs118043622 -3.03893 -3.03893 -3.03893 -3.03942 2.1879e+06 
98 rs11829904 9.16155 9.681 9.55269 -3.00704 9.59928e+06 
99 rs11833706 -inf -inf -inf -inf 9.10689e+07 
100 rs12302189 -1.92342 -1.92342 -1.92342 -1.92342 2.80621e+06 
101 rs12366451 -inf -inf 392.999 -inf -inf 
102 rs12367037 1.2914 -2.99553 -2.99707 -2.21618 510.426 
103 rs12368617 -0.9657 -1.02486 56.1286 -inf -inf 
104 rs12369156 -2.1394 -2.58077 -2.54032 -2.43231 8478.43 
105 rs12371178 8.38339e+07 -inf -inf -inf -inf 
106 rs12423697 -inf -inf -inf -inf 2.89666e+07 
107 rs12579868 95.1601 -inf -inf -inf -inf 
108 rs12809299 -inf -inf -inf -inf -inf 
109 rs12816397 -2.63837 -3.18926 -2.64784 -inf -inf 
110 rs12816974 -2.64932 -3.19284 -2.6587 -inf -inf 
111 rs12822123 -inf -inf -inf -inf -inf 
112 rs12825376 -3.2602 -3.07327 -3.04917 -inf -inf 
113 rs12825746 3.55855 -2.92752 -2.58567 -inf -inf 
114 rs12831094 -inf -inf -inf -inf -inf 
115 rs12832102 -2.69895 -3.0926 -3.00403 -inf -inf 
116 rs1306415 -1.81596 -0.889619 -1.7749 2.8724e+07 -inf 
117 rs13746 -inf 3.40073 -inf -inf -inf 
118 rs143353398 -3.0703 -3.0703 -3.0703 -3.07141 1.92665e+06 
119 rs147884619 31.4292 32.8927 32.5287 -2.96235 7.35764e+06 
120 rs149356105 -2.35783 -3.12703 -2.35202 -2.94676 562290 
121 rs1718207 -2.61788 -2.66597 64.8394 -inf -inf 
122 rs1799958 -1.48943 -3.13676 -3.11379 -inf -inf 
123 rs182504263 -1.31452 -1.31452 -1.31452 -1.31502 2.19291e+06 
124 rs189117855 -2.92642 -3.16504 -3.16561 360307 1.72314e+06 
125 rs2014355 -2.43652 -3.13443 -3.15324 -inf -inf 
126 rs2047568 9.84312e+07 -inf -inf -inf -inf 
127 rs2049211 -inf -inf -inf -inf 9.11587e+07 
128 rs2062507 0.448863 -3.01373 -3.01542 -2.42527 446.147 
129 rs2066938 -1.51209 -3.12857 -3.09724 -inf -inf 
130 rs2203474 -1.93712 -2.78524 -2.78818 -2.43526 45.8382 
131 rs2239758 -1.49438 -3.12521 -3.09309 -inf -inf 
132 rs2239760 -3.19278 -3.10843 -3.19291 -inf -inf 
133 rs2393718 -inf -inf -inf -inf 6.80608e+07 
134 rs2393725 -inf -inf -inf 4.2016e+07 -inf 
135 rs2893876 491.168 -inf -inf -inf -inf 
136 rs2948149 -3.1801 -3.08827 -2.80284 -inf -inf 
137 rs2948150 -1.87988 -1.80233 -1.62523 -inf -inf 
138 rs3021337 -2.59937 -3.16091 -3.12606 -inf -inf 
139 rs3021338 -3.22173 -2.95645 -2.50064 -inf -inf 
140 rs3213566 3.25961 -2.94612 -2.64195 -inf -inf 
141 rs3213567 3.20214 -2.94559 -2.62926 -inf -inf 
142 rs3213568 -inf -inf -inf -inf 6.80606e+07 
143 rs3213569 -inf -inf -inf -inf 2.89665e+07 
144 rs3213571 -inf -inf -inf -inf 9.10726e+07 
145 rs34030695 -1.50521 -3.12727 -3.09564 -inf -inf 
146 rs34076777 -inf -inf -inf -inf -inf 
147 rs34673751 -1.38163 -3.11764 -3.09077 -inf -inf 
148 rs34708625 -1.44897 -3.1299 -3.10545 -inf -inf 
149 rs35600816 138.456 -inf -inf -inf -inf 
150 rs35706672 161.147 -inf -inf -inf -inf 
151 rs36096261 -3.06853 -3.24962 -3.2493 -3.22258 67.6662 
152 rs3752531 -3.20906 -3.02179 -2.61122 -inf -inf 
153 rs3794214 -3.23848 -2.94105 -2.81365 -inf -inf 
154 rs3794215 -3.23849 -2.93884 -2.8163 -inf -inf 
155 rs3842985 458.47 -inf -inf -inf -inf 
156 rs3844037 64.7457 0.663447 0.977491 -inf -inf 
157 rs3850521 -2.33763 -3.11946 -2.33175 -2.93335 562307 
158 rs3861791 -1.82921 -3.15942 -3.15635 -inf -inf 
159 rs3861797 -inf -inf -inf -inf -inf 
160 rs3883901 -inf -inf -inf -inf -inf 
161 rs3901854 81.371 -inf -inf -inf -inf 
162 rs3916 -1.47156 -3.13378 -3.11015 -inf -inf 
163 rs4638383 -2.22859 -1.32633 -1.11278 -inf -inf 
164 rs470501 -2.68854 -3.05795 -1.86097 -inf -inf 
165 rs4766980 153.571 -inf -inf -inf -inf 
166 rs4767938 40.0538 -2.45362 -2.16544 -inf -inf 
167 rs482510 -3.19493 -3.19376 -3.19181 -inf -inf 
168 rs482522 150.8 -1.86979 142.867 -inf -inf 
169 rs487310 490.384 140.99 489.515 18.3734 1.32758e+07 
170 rs487912 -1.29093 -1.47958 -1.2414 2.87309e+07 -inf 
171 rs487915 -3.1518 -2.75147 -2.74894 -2.9778 46.4447 
172 rs488172 3.25944 -2.98419 3.32854 -inf -inf 
173 rs491602 -1.16722 -1.38114 -1.17994 -2.90122 1.24193e+06 
174 rs493811 59.866 13.4301 59.7684 3.16794 1.22703e+07 
175 rs494632 154.06 -inf -inf -inf -inf 
176 rs497273 -1.41737 -1.40098 -1.33962 -inf -inf 
177 rs497457 -inf -inf 406.966 -inf -inf 
178 rs498230 2.58778 -2.95902 2.64952 -inf -inf 
179 rs498255 -inf -inf 404.097 -inf -inf 
180 rs509150 -3.23897 -3.16169 -3.23959 -inf -inf 
181 rs510351 -2.39323 -2.99122 -1.15519 -inf -inf 
182 rs513940 -inf -inf 493.095 -inf -inf 
183 rs514108 -1.69385 0.411307 -1.69263 755594 993277 
184 rs515784 -inf -inf 7.96016e+07 -inf -inf 
185 rs516649 3.89327 -2.98755 3.96578 -inf -inf 
186 rs516978 -1.5494 -1.21527 -1.50384 2.87277e+07 -inf 
187 rs519785 -inf -inf 398.851 -inf -inf 
188 rs520405 -1.23545 -1.31582 -1.24792 -2.91349 1.24188e+06 
189 rs525425 94.1356 -inf -inf -inf -inf 
190 rs530162 -inf -inf 398.389 -inf -inf 
191 rs531782 -inf 2.98447 -inf -inf -inf 
192 rs532140 2.77131 -2.95941 2.83766 -inf -inf 
193 rs533264 -inf 4.41846 -inf -inf -inf 
194 rs534415 149.609 -inf -inf -inf -inf 
195 rs538785 -1.53635 -0.993318 -1.54767 -2.9544 1.24167e+06 
196 rs550349 2.9144 -2.96884 2.98157 -inf -inf 
197 rs551087 2.6501 -2.93434 2.71932 2.19009e+06 -inf 
198 rs551125 40.9037 19.0916 37.9194 -inf -inf 
199 rs554197 -inf -inf 401.317 -inf -inf 
200 rs555404 -3.1018 -3.15732 -2.12029 -inf -inf 
201 rs55645249 -2.34729 -3.1231 -2.34145 -2.939 562299 
202 rs55660947 -2.51103 -3.06506 -2.45631 -inf -inf 
203 rs558275 35.3966 13.7727 32.4381 -inf -inf 
204 rs55914930 -3.22532 -2.85396 -3.22614 -3.04679 286294 
205 rs55941696 -3.2487 -2.94393 -3.2492 -3.11074 286375 
206 rs55970240 -2.84597 -3.22289 -2.84321 -3.13291 287210 
207 rs56137011 -inf -inf -inf -inf 2.89663e+07 
208 rs56163702 -2.8173 -3.21368 -2.81445 -3.11662 287234 
209 rs56175661 -2.32512 -3.1147 -2.31921 -2.926 562317 
210 rs56179458 -3.21105 -3.01445 -2.59848 -inf -inf 
211 rs56232241 -1.82784 -1.82248 -1.69169 -inf -inf 
212 rs56284009 -2.84524 -3.22267 -2.84249 -3.1325 287211 
213 rs56391085 -2.28567 -3.09934 -2.27963 -2.90262 562348 
214 rs56401401 -2.84264 -3.20071 -2.78043 -inf -inf 
215 rs566704 -1.32151 -1.58931 -1.27216 2.88932e+07 -inf 
216 rs568297 -1.2282 -1.47621 -1.17715 3.62416e+07 -inf 
217 rs572009 -inf -inf 396.927 -inf -inf 
218 rs572016 -inf 1.14437e+06 -inf -inf -inf 
219 rs574993 -inf -inf 403.847 -inf -inf 
220 rs575437 -3.21158 -2.89473 -2.70097 -inf -inf 
221 rs580240 -inf 3.23055 -inf -inf -inf 
222 rs581515 -inf -inf 382.857 -inf -inf 
223 rs58235352 -2.25126 -3.06041 -2.18083 -inf -inf 
224 rs582678 -inf -inf 7.95763e+07 -inf -inf 
225 rs58291418 -inf -inf -inf -inf -inf 
226 rs584001 28.3165 9.3123 25.9002 -inf -inf 
227 rs586305 2.61743 -2.93117 2.68644 2.19007e+06 -inf 
228 rs590556 -inf -inf 404.308 -inf -inf 
229 rs590625 -inf 2.97119 -inf -inf -inf 
230 rs591489 -inf -inf 398.544 -inf -inf 
231 rs594507 54.2858 12.8774 54.1895 2.456 1.10953e+07 
232 rs608394 -inf 0.74121 -inf -inf -inf 
233 rs609700 -inf 4.47654 -inf -inf -inf 
234 rs610578 115.995 -2.21421 109.648 -inf -inf 
235 rs610694 -inf 4.30415 -inf -inf -inf 
236 rs61624288 -0.0730469 -0.148045 70.8009 -inf -inf 
237 rs618482 -inf 2.94689 -inf -inf -inf 
238 rs618849 -1.43233 -1.18288 -1.44429 -2.94111 1.19186e+06 
239 rs61948179 -2.97541 -3.18032 -3.181 -3.09734 10.4164 
240 rs620772 -1.32362 -1.58738 -1.2743 2.88932e+07 -inf 
241 rs623857 -1.32402 -1.58701 -1.27471 2.88932e+07 -inf 
242 rs624216 -inf 3.57356 -inf -inf -inf 
243 rs625228 1.96189 -2.82293 1.94602 -1.73791 685152 
244 rs626103 -inf -inf 329.865 -inf -inf 
245 rs627211 -inf -inf 9.84312e+07 -inf -inf 
246 rs628771 -1.15614 -1.3915 -1.1689 -2.89922 1.24193e+06 
247 rs631168 -1.54015 -0.988834 -1.55146 -2.95485 1.24167e+06 
248 rs633084 2.70956 -2.95476 2.77556 -inf -inf 
249 rs634850 51.8303 35.472 47.6256 -inf -inf 
250 rs639343 -inf -inf 398.285 -inf -inf 
251 rs645786 -inf -inf 7.96966e+07 -inf -inf 
252 rs647336 -inf -inf 454.041 -inf -inf 
253 rs647881 -inf 0.426876 -inf -inf -inf 
254 rs648262 -inf -inf 454.368 -inf -inf 
255 rs6489780 -inf -inf -inf -inf 9.10727e+07 
256 rs6489781 -inf -inf -inf -2.75638 -inf 
257 rs6489782 -inf -inf -inf -2.7516 -inf 
258 rs649622 -2.74696 -3.23061 -3.23129 -3.08407 87.1168 
259 rs651156 -inf -inf 402.461 -inf -inf 
260 rs658521 -3.21196 -2.93145 -2.70723 -inf -inf 
261 rs660549 1.82627 -2.87963 1.81271 -1.74212 402675 
262 rs660878 -inf -inf 388.129 -inf -inf 
263 rs661647 -inf 9.84312e+07 -inf -inf -inf 
264 rs662284 2.57878 -2.95831 2.64047 -inf -inf 
265 rs662739 -1.34047 -1.57186 -1.29141 2.8893e+07 -inf 
266 rs668622 1.89349 -2.84735 1.9692 6.53239e+06 2.46664e+07 
267 rs671815 -inf -inf 8.01027e+07 -inf -inf 
268 rs674021 2.78936 -2.96071 2.85582 -inf -inf 
269 rs683091 -1.52614 -1.00529 -1.5375 -2.95349 1.24168e+06 
270 rs683437 2.77747 -2.9722 2.84025 -inf -inf 
271 rs688402 -1.04 -1.49629 -1.05317 -2.87588 1.24201e+06 
272 rs692902 0.3414 -2.97736 0.364514 -inf -inf 
273 rs694303 -1.27299 -1.27875 -1.28532 -2.91988 1.24186e+06 
274 rs695950 -2.00516 -2.74963 -1.85827 -inf -inf 
275 rs695952 -3.21155 -2.88657 -2.71124 -inf -inf 
276 rs696337 -3.21177 -2.93423 -2.70347 -inf -inf 
277 rs697854 -3.10408 -3.15696 -2.14428 -inf -inf 
278 rs697859 2.65972 -2.93526 2.729 2.1901e+06 -inf 
279 rs708783 -3.09826 -3.15977 -2.10918 -inf -inf 
280 rs708784 -inf -inf 393.765 -inf -inf 
281 rs708785 28.7688 8.98337 26.3352 -inf -inf 
282 rs708788 -inf -inf 407.857 -inf -inf 
283 rs7133413 45.9485 45.769 45.5622 -inf -inf 
284 rs7135147 -inf -inf -inf -2.29894 -inf 
285 rs7135426 -inf -inf -inf -2.76312 -inf 
286 rs7137088 -3.11699 -3.26294 -3.26319 -3.21675 21.6773 
287 rs7137504 81.3614 -inf -inf -inf -inf 
288 rs715319 -inf -inf -inf -inf 9.10713e+07 
289 rs7300695 -inf -inf -inf -inf 6.80618e+07 
290 rs7312316 -3.19938 -3.00523 -2.53361 -inf -inf 
291 rs73214885 -2.39623 -3.14103 -2.39054 -2.96749 562258 
292 rs73214888 -2.40614 -3.14455 -2.40049 -2.97316 562250 
293 rs73214894 -2.95201 -3.25038 -2.94963 -3.18915 287114 
294 rs73214896 -2.41192 -3.14659 -2.40629 -2.97645 562245 
295 rs73214898 -2.41667 -3.14826 -2.41106 -2.97916 562241 
296 rs73227016 -2.35317 -3.08597 -2.31689 2.69274e+06 -inf 
297 rs73227022 -2.27689 -3.09586 -2.27082 -2.89754 562355 
298 rs73227027 -2.28588 -3.09943 -2.27984 -2.90291 562348 
299 rs73227029 -2.30104 -3.10538 -2.29505 -2.91193 562336 
300 rs73227033 -2.82961 -3.21772 -2.8268 -3.12372 287224 
301 rs73227036 -2.33216 -3.11738 -2.32627 -2.9303 562311 
302 rs73227042 -2.16223 -2.16223 -2.16223 -2.16223 1.03639e+06 
303 rs73229114 -inf -inf -inf -inf 6.80582e+07 
304 rs73229118 -2.31924 -3.11244 -2.31331 -2.9227 562321 
305 rs73229126 -2.3262 -3.11511 -2.32029 -2.9268 562316 
306 rs73229135 -1.77664 -1.77664 -1.77664 -1.77664 2.806e+06 
307 rs73229149 -2.3491 -3.12377 -2.34326 -2.94022 562297 
308 rs73229151 -2.86819 -3.22957 -2.86551 -3.1453 287191 
309 rs73229156 -inf -inf -inf -inf 2.89669e+07 
310 rs73229157 -2.3526 -3.12508 -2.34677 -2.94226 562294 
311 rs73229160 -2.40322 -3.14352 -2.39756 -2.97149 562252 
312 rs73229162 -2.93788 -3.24742 -2.93544 -3.1821 287128 
313 rs73409953 -0.651403 -0.71835 74.6461 -inf -inf 
314 rs73411916 -inf -inf 397.908 -inf -inf 
315 rs73411986 -2.05652 -2.91498 -2.91774 -2.57242 60.0278 
316 rs73413866 -inf -inf 443.578 -inf -inf 
317 rs73413868 7805.78 -inf -inf -inf -inf 
318 rs73413874 -inf -inf 441.795 -inf -inf 
319 rs75195739 -1.29363 -1.29363 -1.29363 -1.29363 2.10206e+06 
320 rs75316742 -3.04818 -3.04818 -3.04818 -3.04818 2.18793e+06 
321 rs75436492 -3.03142 -3.03142 -3.03142 -3.03142 2.18786e+06 
322 rs76413125 -2.82584 -3.16115 -2.82625 -inf -inf 
323 rs76426208 -2.81097 -3.15373 -2.81139 -inf -inf 
324 rs76519610 -1.75044 -1.74493 -1.61053 -inf -inf 
325 rs76555581 -3.06485 -3.06082 -3.04846 2.88255e+07 1.03568e+07 
326 rs76556532 -3.02678 -3.02678 -3.02678 -3.02678 2.18785e+06 
327 rs76654023 -2.84605 -3.17105 -2.84646 -inf -inf 
328 rs76659878 -3.07691 -3.26132 -3.07672 -inf -inf 
329 rs76909052 -2.0435 -2.90426 -2.90704 -2.55977 58.9995 
330 rs77045000 -3.08726 -3.08362 -3.07243 2.88244e+07 1.03565e+07 
331 rs77055546 -2.80163 -3.149 -2.80206 -inf -inf 
332 rs77596870 -0.88739 -0.904882 -0.956331 2.87651e+07 1.03403e+07 
333 rs78235010 -3.15072 -3.14002 -3.13225 -inf -inf 
334 rs78408640 -1.9055 -2.60967 -2.5829 -inf -inf 
335 rs78431328 -2.82792 -3.16219 -2.82834 -inf -inf 
336 rs78473839 -2.41399 -3.01086 -3.02352 -inf -inf 
337 rs78686363 -3.06658 -3.06257 -3.0503 2.88254e+07 1.03568e+07 
338 rs78803377 -3.15445 -3.15241 -3.14598 2.88199e+07 1.03553e+07 
339 rs790675 2.02394 -2.87766 2.08584 -inf -inf 
340 rs791210 -1.40909 -1.36418 -1.36133 2.87295e+07 -inf 
341 rs791218 -0.211843 -3.06254 -0.191458 -inf -inf 
342 rs791707 -1.13187 -1.41398 -1.14471 -2.89456 1.24195e+06 
343 rs791713 -1.34883 -1.20126 -1.36088 -2.93165 1.24181e+06 
344 rs79438381 -2.81242 -3.15446 -2.81284 -inf -inf 
345 rs7954254 -inf -inf -inf -inf 3.29174e+07 
346 rs7960784 -inf -inf -inf 4.20153e+07 -inf 
347 rs7964228 -2.83692 -2.75799 11.811 -inf -inf 
348 rs7965332 -inf -inf -inf -inf 9.1071e+07 
349 rs7969140 -inf -inf -inf -inf -inf 
350 rs7978125 -3.23821 -2.95386 -2.798 -inf -inf 
351 rs80252785 -3.21255 -2.92625 -2.92442 -3.09777 37.6972 
352 rs909053 244.229 -inf -inf -inf -inf 
353 rs9431 -inf -inf -inf -inf -inf 
354 rs989986 -inf -inf -inf -inf -inf 
355 rs989987 -inf -inf -inf -inf -inf 
